# Supplementary material for: The genome of a sea spider corroborates a shared Hox cluster motif in arthropods with a reduced posterior tagma
Source: BMC Biol. 2025 Jul 2;23:196. doi: 10.1186/s12915-025-02276-x (PMC12220506; doi:10.1186/s12915-025-02276-x)
Supplement: Supplementary file 2 — Additional file 2. Table 1. Overview of the sequencing data generated for the project. Technology: sequencing platform used. De novo: whether the data was used to assemble a de-novo transcriptome. Annotation: whether the transcriptomic data was used to predict protein-coding genes. Accession: European Nucleotide Archive Accession IDs. Developmental staging following [37–39]. Table 2. QUAST and BUSCO Arthropoda scores that document the progress of the Flye-based assembly. Table 3. presence/absence overview of microRNA families predicted in the Pycnogonum litorale genome by MirMachine and supplemented with manual curation. Table 4. overview of gene models and the names assigned via phylogenetic analysis. Table 5. Overview of the best hits for chelicerate abdA sequences (also see Additional File 1: Fig. S4). The underlying sequences can be found in Additional File 8 (https://explore.openaire.eu/search/dataset?pid=10.5281%2Fzenodo.14362378). Gene tree for the P. litorale Hox cluster. P. litorale gene models are highlighted with stars and transcripts with triangles. Colors follow the scheme from [49]. Bootstrap support values are noted on the branches. Table 6: List of NCBI BLAST hits for gene model r2_g3735, predicted to reside in the Hox cluster of P. litorale. Gene tree for the P. litorale HRO cluster. P. litorale gene models are highlighted with blue squares. The paraphyletic Hbn tree has not been colored. Bootstrap support values are noted on the branches. Gene tree for the P. litorale IRX cluster. P. litorale gene models highlighted with blue squares. Bootstrap support values are noted on the branches. Gene tree for the P. litorale SINE cluster. P. litorale gene models highlighted with dark blue squares. Bootstrap support values are noted on the branches. Gene tree for the P. litorale NK/NK2 cluster. P. litorale gene models highlighted with dark blue squares. Colors follow the scheme from [49]. Bootstrap support values are noted on the branches. Reduced gene tree f [file 12915_2025_2276_MOESM2_ESM.zip › add-file-02-table1-data_overview.xlsx]

## Sheet: Sheet 1 - add-file-02-table1-da
add-file-02-table1-data_overview
Technology	Data type	Specimen information	#reads (M)	yield (Gb)	Other	Locality	sequenced	de novo	annotation	Accession
Genomic data
ONT	long read	adult female 1, Helgoland (H1)	30.5	56.4	N50: 5.3kb, avg. 1.85kb	Helgoland	Vienna			ERR13719732
PacBio	long read	adult male 1, Maine (M1)	1.7	10.1	N50: , avg. 5.89kb	Maine	US			ERR13720197
Illumina	short read	adult female 1, Helgoland (H1)	507.4	152.2		Helgoland	Vienna			ERR13719685
Omni-C	short read	adult male 2, Maine (M2)	79.4	24		Maine	US
Transcriptomic data
Illumina	short read	Zygote	11.62	1.74		Helgoland	US	yes		ERR13719748
Illumina	short read	Early cleavage	11.23	1.68		Helgoland	US	yes		ERR13719749
Illumina	short read	Embryo 0-1	10.39	1.56		Helgoland	US	yes		ERR13719750
Illumina	short read	Embryo 3-4	127.11	19.07		Helgoland	Vienna	yes	yes	ERR13719753
Illumina	short read	Embryo 3-5	10.31	1.55		Helgoland	US	yes		ERR13719751
Illumina	short read	Embryo 9-10	10.59	1.59		Helgoland	US	yes		ERR13719752
Illumina	short read	Instar I	115.53	17.33		Helgoland	Vienna	yes	yes	ERR13719888
Illumina	short read	Instar II	120.18	18.03		Helgoland	Vienna	yes	yes	ERR13719911
Illumina	short read	Instar III	122.55	18.38		Helgoland	Vienna	yes	yes	ERR13719912
Illumina	short read	Instar IV	144.59	21.69		Helgoland	Vienna	yes	yes	ERR13720009
Illumina	short read	Instar V	144.69	21.7		Helgoland	Vienna	yes	yes	ERR13720010
Illumina	short read	Mixed instar II-V	12.54	1.88		Helgoland	US
Illumina	short read	Instar VI	129.99	19.5		Helgoland	Vienna	yes	yes	ERR13720011
Illumina	short read	Juv. instar I	144.09	21.61		Helgoland	Vienna	yes	yes	ERR13720162
Illumina	short read	Subadult	125.71	18.86		Helgoland	Vienna	yes	yes	ERR13720199
PacBio	long read	(see Iso-seq mixing table)	1.5	3.43		Helgoland	Vienna	yes	yes	ERR13720202
