# Supplementary material for: The genome of a sea spider corroborates a shared Hox cluster motif in arthropods with a reduced posterior tagma
Source: BMC Biol. 2025 Jul 2;23:196. doi: 10.1186/s12915-025-02276-x (PMC12220506; doi:10.1186/s12915-025-02276-x)
Supplement: Supplementary file 2 — Additional file 2. Table 1. Overview of the sequencing data generated for the project. Technology: sequencing platform used. De novo: whether the data was used to assemble a de-novo transcriptome. Annotation: whether the transcriptomic data was used to predict protein-coding genes. Accession: European Nucleotide Archive Accession IDs. Developmental staging following [37–39]. Table 2. QUAST and BUSCO Arthropoda scores that document the progress of the Flye-based assembly. Table 3. presence/absence overview of microRNA families predicted in the Pycnogonum litorale genome by MirMachine and supplemented with manual curation. Table 4. overview of gene models and the names assigned via phylogenetic analysis. Table 5. Overview of the best hits for chelicerate abdA sequences (also see Additional File 1: Fig. S4). The underlying sequences can be found in Additional File 8 (https://explore.openaire.eu/search/dataset?pid=10.5281%2Fzenodo.14362378). Gene tree for the P. litorale Hox cluster. P. litorale gene models are highlighted with stars and transcripts with triangles. Colors follow the scheme from [49]. Bootstrap support values are noted on the branches. Table 6: List of NCBI BLAST hits for gene model r2_g3735, predicted to reside in the Hox cluster of P. litorale. Gene tree for the P. litorale HRO cluster. P. litorale gene models are highlighted with blue squares. The paraphyletic Hbn tree has not been colored. Bootstrap support values are noted on the branches. Gene tree for the P. litorale IRX cluster. P. litorale gene models highlighted with blue squares. Bootstrap support values are noted on the branches. Gene tree for the P. litorale SINE cluster. P. litorale gene models highlighted with dark blue squares. Bootstrap support values are noted on the branches. Gene tree for the P. litorale NK/NK2 cluster. P. litorale gene models highlighted with dark blue squares. Colors follow the scheme from [49]. Bootstrap support values are noted on the branches. Reduced gene tree f [file 12915_2025_2276_MOESM2_ESM.zip › add-file-03-table2-genome_progress.xlsx]

## Sheet: Sheet 1 - add-file-03-table2-ge
add-file-03-table2-genome_progress
Assembly measurables (quast)
Score	flye	+yahs	+juicebox	+merge	+decont
#contigs (≥0bp)	13520	12371	12420	11648	10257
#contigs (≥1kbp)	10856	9707	9756	8984	7689
#contigs (≥5kbp)	3429	2280	2283	1511	790
#contigs (≥10kbp)	2677	1528	1492	1072	510
#contigs (≥25kbp)	1824	725	677	567	220
#contigs (≥50kbp)	1321	381	330	316	108
Total length (≥0bp)	529880842	530110642	530007442	530084642	471606659
Total length (≥1kbp)	528047687	528277487	528174287	528251487	469841509
Total length (≥5kbp)	508723655	508953455	508754255	508831455	452022552
Total length (≥10kbp)	503406950	503636750	503232550	505702071	450081153
Total length (≥25kbp)	489576998	490943099	490309086	497523976	445538587
Total length (≥50kbp)	471872883	479062479	478322664	488704667	441710284
#contigs	13427	12278	12327	11555	10165
Largest contig	4458759	{\bf 18159430}	13893974	14198558	14198558
Total length	529844325	530074125	529970925	530048125	471570629
GC (%)	40.21	40.21	40.21	40.21	39.66
N50	522825	7393989	7140450	7377434	7968359
N90	42521	56483	54415	108979	4275246
auN	743185.50	7692823.70	6866042.30	7227861.10	7994033.90
L50	277	24	28	27	23
L90	1430	344	305	156	54
#N's per 100 kbp	{\bf 0.00}	43.35	23.89	38.45	42.98
BUSCO scores (Arthropoda odb_10 n=1013)
Complete (C)	95.70%	95.90%	96.00%	95.80%	95.80%
Complete and single-copy (S)	89.80%	90.20%	90.40%	90.40%	90.40%
Complete and duplicated (D)	5.90%	5.70%	5.60%	5.40%	5.40%
Fragmented (F)	2.10%	1.90%	1.80%	1.80%	1.80%
Missing (M)	2.20%	2.20%	2.20%	2.40%	2.40%
Premature end codon (E)	5.10%	5.00%	5.00%	5.00%	5.00%
