# Supplementary material for: The genome of a sea spider corroborates a shared Hox cluster motif in arthropods with a reduced posterior tagma
Source: BMC Biol. 2025 Jul 2;23:196. doi: 10.1186/s12915-025-02276-x (PMC12220506; doi:10.1186/s12915-025-02276-x)
Supplement: Supplementary file 2 — Additional file 2. Table 1. Overview of the sequencing data generated for the project. Technology: sequencing platform used. De novo: whether the data was used to assemble a de-novo transcriptome. Annotation: whether the transcriptomic data was used to predict protein-coding genes. Accession: European Nucleotide Archive Accession IDs. Developmental staging following [37–39]. Table 2. QUAST and BUSCO Arthropoda scores that document the progress of the Flye-based assembly. Table 3. presence/absence overview of microRNA families predicted in the Pycnogonum litorale genome by MirMachine and supplemented with manual curation. Table 4. overview of gene models and the names assigned via phylogenetic analysis. Table 5. Overview of the best hits for chelicerate abdA sequences (also see Additional File 1: Fig. S4). The underlying sequences can be found in Additional File 8 (https://explore.openaire.eu/search/dataset?pid=10.5281%2Fzenodo.14362378). Gene tree for the P. litorale Hox cluster. P. litorale gene models are highlighted with stars and transcripts with triangles. Colors follow the scheme from [49]. Bootstrap support values are noted on the branches. Table 6: List of NCBI BLAST hits for gene model r2_g3735, predicted to reside in the Hox cluster of P. litorale. Gene tree for the P. litorale HRO cluster. P. litorale gene models are highlighted with blue squares. The paraphyletic Hbn tree has not been colored. Bootstrap support values are noted on the branches. Gene tree for the P. litorale IRX cluster. P. litorale gene models highlighted with blue squares. Bootstrap support values are noted on the branches. Gene tree for the P. litorale SINE cluster. P. litorale gene models highlighted with dark blue squares. Bootstrap support values are noted on the branches. Gene tree for the P. litorale NK/NK2 cluster. P. litorale gene models highlighted with dark blue squares. Colors follow the scheme from [49]. Bootstrap support values are noted on the branches. Reduced gene tree f [file 12915_2025_2276_MOESM2_ESM.zip › add-file-04-table3-Pycnognonum_microRNAs.xlsx]

## Sheet: Sheet 1 - add-file-04-table3-Py
add-file-04-table3-Pycnognonum_microRNAs
			MirMachine
	family	node	total_hits	filtered_hits	manual check
	Mir-10	Eumetazoa	6	6	6
	Let-7	Bilateria	2	1	1
	Mir-1	Bilateria	1	1	1
	Mir-124	Bilateria	2	1	1
	Mir-133	Bilateria	3	1	1
	Mir-137	Bilateria	1	1	1
	Mir-153	Bilateria	1	1	1
	Mir-184	Bilateria	1	1	1
	Mir-190	Bilateria	4	1	1
	Mir-193	Bilateria	6	2	2
	Mir-2001	Bilateria	1	1	1
	Mir-210	Bilateria	1	1	1
	Mir-216	Bilateria	2	1	1
	Mir-219	Bilateria	1	1	1
	Mir-22	Bilateria	1	1	1
known loss	Mir-242	Bilateria	0	0	0
	Mir-252	Bilateria	2	2	2
	Mir-278	Bilateria	1	1	1
	Mir-281	Bilateria	1	1	1
	Mir-29	Bilateria	1	1	1
	Mir-31	Bilateria	1	1	1
	Mir-315	Bilateria	1	1	1
	Mir-33	Bilateria	2	1	1
	Mir-34	Bilateria	1	1	1
	Mir-375	Bilateria	4	2	2
	Mir-7	Bilateria	4	3	3
	Mir-71	Bilateria	4	1	1
	Mir-76	Bilateria	6	0	1
	Mir-8	Bilateria	2	1	1
	Mir-9	Bilateria	5	2	2
	Mir-92	Bilateria	8	2	2
	Mir-96	Bilateria	3	3	3
	Mir-1175	Protostomia	1	1	1
	Mir-12	Protostomia	1	1	1
	Mir-1993	Protostomia	5	0	1
	Mir-2	Protostomia	8	7	7
	Mir-277	Protostomia	9	1	1
	Mir-279	Protostomia	3	1	1
	Mir-317	Protostomia	1	1	1
	Mir-36	Protostomia	17	4	4
	Mir-67	Protostomia	2	0	1
	Mir-750	Protostomia	1	1	1
	Mir-87	Protostomia	2	2	2
	Mir-305	Ecdysozoa	1	1	1
	Iab-4	Arthropoda	3	0	0
	Mir-275	Arthropoda	1	1	1
	Mir-276	Arthropoda	1	1	1
	Mir-3931	Chelicerata	2	0	1
	Mir-5305	Chelicerata	5	0	0
	Mir-5735	Chelicerata	10	0	0
			152	66	70
