# Supplementary material for: The genome of a sea spider corroborates a shared Hox cluster motif in arthropods with a reduced posterior tagma
Source: BMC Biol. 2025 Jul 2;23:196. doi: 10.1186/s12915-025-02276-x (PMC12220506; doi:10.1186/s12915-025-02276-x)
Supplement: Supplementary file 2 — Additional file 2. Table 1. Overview of the sequencing data generated for the project. Technology: sequencing platform used. De novo: whether the data was used to assemble a de-novo transcriptome. Annotation: whether the transcriptomic data was used to predict protein-coding genes. Accession: European Nucleotide Archive Accession IDs. Developmental staging following [37–39]. Table 2. QUAST and BUSCO Arthropoda scores that document the progress of the Flye-based assembly. Table 3. presence/absence overview of microRNA families predicted in the Pycnogonum litorale genome by MirMachine and supplemented with manual curation. Table 4. overview of gene models and the names assigned via phylogenetic analysis. Table 5. Overview of the best hits for chelicerate abdA sequences (also see Additional File 1: Fig. S4). The underlying sequences can be found in Additional File 8 (https://explore.openaire.eu/search/dataset?pid=10.5281%2Fzenodo.14362378). Gene tree for the P. litorale Hox cluster. P. litorale gene models are highlighted with stars and transcripts with triangles. Colors follow the scheme from [49]. Bootstrap support values are noted on the branches. Table 6: List of NCBI BLAST hits for gene model r2_g3735, predicted to reside in the Hox cluster of P. litorale. Gene tree for the P. litorale HRO cluster. P. litorale gene models are highlighted with blue squares. The paraphyletic Hbn tree has not been colored. Bootstrap support values are noted on the branches. Gene tree for the P. litorale IRX cluster. P. litorale gene models highlighted with blue squares. Bootstrap support values are noted on the branches. Gene tree for the P. litorale SINE cluster. P. litorale gene models highlighted with dark blue squares. Bootstrap support values are noted on the branches. Gene tree for the P. litorale NK/NK2 cluster. P. litorale gene models highlighted with dark blue squares. Colors follow the scheme from [49]. Bootstrap support values are noted on the branches. Reduced gene tree f [file 12915_2025_2276_MOESM2_ESM.zip › add-file-05-table4-named_genes.xlsx]

## Sheet: Sheet 1 - add-file-05-table4-na
add-file-05-table4-named_genes
name	gene	seqid	start	end
Emx-g1625	g1625	pseudochrom_16	7678645	7689155
Emx-g1627	g1627	pseudochrom_16	7813070	7827832
HHEX	PB.1021	pseudochrom_6	5472416	5488355
HLX-g1744	g1744	pseudochrom_17	1534	20182
HLX-g1756	g1756	pseudochrom_17	434832	451838
Hox1/lab	PB.8615	pseudochrom_56	1927066	1936157
Hox10/AbdB	g9725	pseudochrom_56	2986021	2996225
Hox2/pb	g9718	pseudochrom_56	1998922	2024148
Hox3	PB.8616	pseudochrom_56	2058396	2065953
Hox4/Dfd	g9720	pseudochrom_56	2195412	2206712
Hox5/Scr	g9721	pseudochrom_56	2351936	2354374
Hox6/ftz	PB.8617	pseudochrom_56	2373415	2375678
Hox7/Antp	g9723	pseudochrom_56	2565196	2594468
Hox8/Ubx	g9724	pseudochrom_56	2916314	2926445
Irx1/ara	g10269	pseudochrom_7	2015173	2029196
Irx2/mirr	PB.1135	pseudochrom_7	2089725	2104329
Irx3	PB.1137	pseudochrom_7	2377455	2424480
Isl	g845	pseudochrom_13	2972219	3044387
Lbx	g6828	pseudochrom_38	753914	790852
Msx-PB.1017	PB.1017	pseudochrom_6	5237594	5240918
Msx-PB.1018	PB.1018	pseudochrom_6	5327340	5328868
Msx-g10110	g10110	pseudochrom_6	5311836	5314106
Msx-g10112	g10112	pseudochrom_6	5339870	5342435
NK1	PB.1003	pseudochrom_6	4684925	4695565
NK2.1	PB.3341	pseudochrom_19	7668424	7679118
NK2.2	PB.3347	pseudochrom_19	7914822	7946577
NK3	PB.7934	pseudochrom_48	1703392	1715355
NK4	g8689	pseudochrom_48	1646898	1655201
NK5	PB.1005	pseudochrom_6	4566335	4576063
NK6	g6762	pseudochrom_37	5799309	5814313
NK7	g6864	pseudochrom_38	3139495	3210855
Noto	PB.8153	pseudochrom_51	1453009	1459078
OTP	g11023	pseudochrom_9	5390926	5425657
Rx	g828	pseudochrom_13	2323194	2375852
Six1/2	PB.2234	pseudochrom_13	4947930	4972081
Six3/6	g5264	pseudochrom_3	7701237	7711655
Six4/5	PB.8648	pseudochrom_56	4420024	4432656
hbn	PB.6202	pseudochrom_35	4598748	4607120
tlx	g8691	pseudochrom_48	1772911	1798789
