# Supplementary material for: The genome of a sea spider corroborates a shared Hox cluster motif in arthropods with a reduced posterior tagma
Source: BMC Biol. 2025 Jul 2;23:196. doi: 10.1186/s12915-025-02276-x (PMC12220506; doi:10.1186/s12915-025-02276-x)
Supplement: Supplementary file 2 — Additional file 2. Table 1. Overview of the sequencing data generated for the project. Technology: sequencing platform used. De novo: whether the data was used to assemble a de-novo transcriptome. Annotation: whether the transcriptomic data was used to predict protein-coding genes. Accession: European Nucleotide Archive Accession IDs. Developmental staging following [37–39]. Table 2. QUAST and BUSCO Arthropoda scores that document the progress of the Flye-based assembly. Table 3. presence/absence overview of microRNA families predicted in the Pycnogonum litorale genome by MirMachine and supplemented with manual curation. Table 4. overview of gene models and the names assigned via phylogenetic analysis. Table 5. Overview of the best hits for chelicerate abdA sequences (also see Additional File 1: Fig. S4). The underlying sequences can be found in Additional File 8 (https://explore.openaire.eu/search/dataset?pid=10.5281%2Fzenodo.14362378). Gene tree for the P. litorale Hox cluster. P. litorale gene models are highlighted with stars and transcripts with triangles. Colors follow the scheme from [49]. Bootstrap support values are noted on the branches. Table 6: List of NCBI BLAST hits for gene model r2_g3735, predicted to reside in the Hox cluster of P. litorale. Gene tree for the P. litorale HRO cluster. P. litorale gene models are highlighted with blue squares. The paraphyletic Hbn tree has not been colored. Bootstrap support values are noted on the branches. Gene tree for the P. litorale IRX cluster. P. litorale gene models highlighted with blue squares. Bootstrap support values are noted on the branches. Gene tree for the P. litorale SINE cluster. P. litorale gene models highlighted with dark blue squares. Bootstrap support values are noted on the branches. Gene tree for the P. litorale NK/NK2 cluster. P. litorale gene models highlighted with dark blue squares. Colors follow the scheme from [49]. Bootstrap support values are noted on the branches. Reduced gene tree f [file 12915_2025_2276_MOESM2_ESM.zip › add-file-06-table5-abdA.xlsx]

## Sheet: Sheet 1 - add-file-06-table5-ab
add-file-06-table5-abdA
H_graminicola_abd-A-A	pseudochrom_56	933	180	4	0	1	60	2916658	2916479	3.147e-24	115	60
H_graminicola_abd-A-A	pseudochrom_56	932	177	4	0	1	59	2565423	2565247	2.896e-23	113	60
H_graminicola_abd-A-A	pseudochrom_56	862	174	8	0	2	59	2352184	2352011	1.105e-19	102	60
H_graminicola_abd-A-A	pseudochrom_56	879	174	7	0	2	59	2374393	2374220	1.517e-19	102	60
H_graminicola_abd-A-A	pseudochrom_56	810	174	11	0	2	59	2195774	2195601	2.433e-17	96	60
H_graminicola_abd-A-A	pseudochrom_56	689	174	18	0	2	59	2059636	2059463	2.079e-11	79	60
H_graminicola_abd-A-A	pseudochrom_56	701	171	17	0	4	60	1927903	1927733	7.417e-11	77	60
H_graminicola_abd-A-A	pseudochrom_56	689	174	18	0	2	59	2000634	2000461	7.417e-11	77	60
H_graminicola_abd-A-A	pseudochrom_56	631	171	21	0	2	58	2986302	2986132	2.452e-09	73	60
H_graminicola_abd-A-A	pseudochrom_6	583	180	25	0	1	60	3673750	3673929	1.116e-07	68	60
H_graminicola_abd-A-A	pseudochrom_10	603	174	23	0	2	59	5710151	5710324	1.425e-06	65	60
H_graminicola_abd-A-A	pseudochrom_8	614	171	22	0	3	59	1221655	1221485	1.425e-06	65	60
H_graminicola_abd-A-A	pseudochrom_26	614	171	22	0	2	58	2921011	2920841	1.96E-09	64	60
H_graminicola_abd-A-A	pseudochrom_2	578	171	24	0	2	58	8755112	8754942	2.506e-05	61	60
H_graminicola_abd-A-A	pseudochrom_8	561	171	25	0	2	58	1228323	1228153	6.519e-05	60	60
H_graminicola_abd-A-A	pseudochrom_21	543	171	26	0	2	58	3708401	3708571	1.58E-06	56	60
H_graminicola_abd-A-A	pseudochrom_48	482	174	30	0	1	58	1713371	1713544	7.79E-06	54	60
H_graminicola_abd-A-A	pseudochrom_48	472	165	29	0	1	55	1779394	1779558	0.03842	52	60
H_graminicola_abd-A-A	pseudochrom_38	466	180	32	0	1	60	754222	754043	0.03842	52	60
H_graminicola_abd-A-A	pseudochrom_6	482	174	30	0	2	59	4685451	4685278	0.1001	51	60
H_graminicola_abd-A-A	pseudochrom_6	473	171	30	0	2	58	5238835	5238665	2.61E-04	50	60
H_graminicola_abd-A-A	pseudochrom_6	416	180	34	0	1	60	4574564	4574743	0.4945	49	60
H_graminicola_abd-A-A	pseudochrom_6	456	171	30	0	2	58	5327679	5327509	0.6806	49	60
H_graminicola_abd-A-A	pseudochrom_6	456	171	30	0	2	58	5313789	5313959	0.6806	49	60
H_graminicola_abd-A-A	pseudochrom_48	423	177	33	0	1	59	1654725	1654901	2.444	47	60
H_graminicola_abd-A-A	pseudochrom_51	448	174	31	0	2	59	1457942	1458115	3.365	47	60
H_graminicola_abd-A-A	pseudochrom_6	473	171	30	0	2	58	5342058	5342228	4.632	46	60
H_graminicola_abd-A-A	pseudochrom_19	413	174	33	0	1	58	7915709	7915536	12.09	45	60
H_graminicola_abd-A-A	pseudochrom_19	423	177	33	0	1	59	7670167	7669991	16.65	45	60
H_graminicola_abd-A-A	pseudochrom_6	431	174	32	0	2	59	7999371	7999544	82.46	43	60
H_graminicola_abd-A-A	pseudochrom_57	510	123	21	0	11	53	649664	649786	408.9	41	60
H_graminicola_abd-A-A	pseudochrom_57	510	123	21	0	11	53	757935	758057	408.9	41	60
C_sculpturatus_abd-A-B	pseudochrom_56	933	180	4	0	1	60	2916658	2916479	2.292e-24	116	60
C_sculpturatus_abd-A-B	pseudochrom_56	932	177	4	0	1	59	2565423	2565247	2.896e-23	113	60
C_sculpturatus_abd-A-B	pseudochrom_56	862	174	8	0	2	59	2352184	2352011	1.105e-19	102	60
C_sculpturatus_abd-A-B	pseudochrom_56	879	174	7	0	2	59	2374393	2374220	1.517e-19	102	60
C_sculpturatus_abd-A-B	pseudochrom_56	810	174	11	0	2	59	2195774	2195601	2.433e-17	96	60
C_sculpturatus_abd-A-B	pseudochrom_56	689	174	18	0	2	59	2059636	2059463	2.079e-11	79	60
C_sculpturatus_abd-A-B	pseudochrom_56	689	174	18	0	2	59	2000634	2000461	7.417e-11	77	60
C_sculpturatus_abd-A-B	pseudochrom_56	684	171	18	0	4	60	1927903	1927733	1.925e-10	76	60
C_sculpturatus_abd-A-B	pseudochrom_56	631	171	21	0	2	58	2986302	2986132	2.452e-09	73	60
C_sculpturatus_abd-A-B	pseudochrom_6	600	180	24	0	1	60	3673750	3673929	5.906e-08	69	60
C_sculpturatus_abd-A-B	pseudochrom_10	603	174	23	0	2	59	5710151	5710324	1.425e-06	65	60
C_sculpturatus_abd-A-B	pseudochrom_8	614	171	22	0	3	59	1221655	1221485	1.425e-06	65	60
C_sculpturatus_abd-A-B	pseudochrom_26	614	171	22	0	2	58	2921011	2920841	1.96E-09	64	60
C_sculpturatus_abd-A-B	pseudochrom_2	578	171	24	0	2	58	8755112	8754942	2.506e-05	61	60
C_sculpturatus_abd-A-B	pseudochrom_8	561	171	25	0	2	58	1228323	1228153	6.519e-05	60	60
C_sculpturatus_abd-A-B	pseudochrom_21	543	171	26	0	2	58	3708401	3708571	1.58E-06	56	60
C_sculpturatus_abd-A-B	pseudochrom_48	482	174	30	0	1	58	1713371	1713544	7.79E-06	54	60
C_sculpturatus_abd-A-B	pseudochrom_48	472	165	29	0	1	55	1779394	1779558	0.03842	52	60
C_sculpturatus_abd-A-B	pseudochrom_38	466	180	32	0	1	60	754222	754043	0.03842	52	60
C_sculpturatus_abd-A-B	pseudochrom_6	482	174	30	0	2	59	4685451	4685278	0.1001	51	60
C_sculpturatus_abd-A-B	pseudochrom_6	473	171	30	0	2	58	5238835	5238665	2.61E-04	50	60
C_sculpturatus_abd-A-B	pseudochrom_6	433	180	33	0	1	60	4574564	4574743	2.61E-04	50	60
C_sculpturatus_abd-A-B	pseudochrom_6	456	171	30	0	2	58	5327679	5327509	0.6806	49	60
C_sculpturatus_abd-A-B	pseudochrom_6	456	171	30	0	2	58	5313789	5313959	0.6806	49	60
C_sculpturatus_abd-A-B	pseudochrom_48	423	177	33	0	1	59	1654725	1654901	2.444	47	60
C_sculpturatus_abd-A-B	pseudochrom_51	448	174	31	0	2	59	1457942	1458115	3.365	47	60
C_sculpturatus_abd-A-B	pseudochrom_6	473	171	30	0	2	58	5342058	5342228	4.632	46	60
C_sculpturatus_abd-A-B	pseudochrom_19	413	174	33	0	1	58	7915709	7915536	12.09	45	60
C_sculpturatus_abd-A-B	pseudochrom_19	423	177	33	0	1	59	7670167	7669991	16.65	45	60
C_sculpturatus_abd-A-B	pseudochrom_6	431	174	32	0	2	59	7999371	7999544	82.46	43	60
C_sculpturatus_abd-A-B	pseudochrom_57	510	123	21	0	11	53	649664	649786	408.9	41	60
C_sculpturatus_abd-A-B	pseudochrom_57	510	123	21	0	11	53	757935	758057	408.9	41	60
L_elegans_abd-A-B	pseudochrom_56	933	180	4	0	1	60	2916658	2916479	2.292e-24	116	60
L_elegans_abd-A-B	pseudochrom_56	932	177	4	0	1	59	2565423	2565247	2.896e-23	113	60
L_elegans_abd-A-B	pseudochrom_56	862	174	8	0	2	59	2352184	2352011	1.105e-19	102	60
L_elegans_abd-A-B	pseudochrom_56	879	174	7	0	2	59	2374393	2374220	1.517e-19	102	60
L_elegans_abd-A-B	pseudochrom_56	810	174	11	0	2	59	2195774	2195601	2.433e-17	96	60
L_elegans_abd-A-B	pseudochrom_56	689	174	18	0	2	59	2059636	2059463	2.079e-11	79	60
L_elegans_abd-A-B	pseudochrom_56	689	174	18	0	2	59	2000634	2000461	7.417e-11	77	60
L_elegans_abd-A-B	pseudochrom_56	684	171	18	0	4	60	1927903	1927733	1.925e-10	76	60
L_elegans_abd-A-B	pseudochrom_56	631	171	21	0	2	58	2986302	2986132	2.452e-09	73	60
L_elegans_abd-A-B	pseudochrom_6	600	180	24	0	1	60	3673750	3673929	5.906e-08	69	60
L_elegans_abd-A-B	pseudochrom_10	603	174	23	0	2	59	5710151	5710324	1.425e-06	65	60
L_elegans_abd-A-B	pseudochrom_8	614	171	22	0	3	59	1221655	1221485	1.425e-06	65	60
L_elegans_abd-A-B	pseudochrom_26	614	171	22	0	2	58	2921011	2920841	1.96E-09	64	60
L_elegans_abd-A-B	pseudochrom_2	578	171	24	0	2	58	8755112	8754942	2.506e-05	61	60
L_elegans_abd-A-B	pseudochrom_8	561	171	25	0	2	58	1228323	1228153	6.519e-05	60	60
L_elegans_abd-A-B	pseudochrom_21	543	171	26	0	2	58	3708401	3708571	1.58E-06	56	60
L_elegans_abd-A-B	pseudochrom_48	482	174	30	0	1	58	1713371	1713544	7.79E-06	54	60
L_elegans_abd-A-B	pseudochrom_48	472	165	29	0	1	55	1779394	1779558	0.03842	52	60
L_elegans_abd-A-B	pseudochrom_38	466	180	32	0	1	60	754222	754043	0.03842	52	60
L_elegans_abd-A-B	pseudochrom_6	482	174	30	0	2	59	4685451	4685278	0.1001	51	60
L_elegans_abd-A-B	pseudochrom_6	473	171	30	0	2	58	5238835	5238665	2.61E-04	50	60
L_elegans_abd-A-B	pseudochrom_6	433	180	33	0	1	60	4574564	4574743	2.61E-04	50	60
L_elegans_abd-A-B	pseudochrom_6	456	171	30	0	2	58	5327679	5327509	0.6806	49	60
L_elegans_abd-A-B	pseudochrom_6	456	171	30	0	2	58	5313789	5313959	0.6806	49	60
L_elegans_abd-A-B	pseudochrom_48	423	177	33	0	1	59	1654725	1654901	2.444	47	60
L_elegans_abd-A-B	pseudochrom_51	448	174	31	0	2	59	1457942	1458115	3.365	47	60
L_elegans_abd-A-B	pseudochrom_6	473	171	30	0	2	58	5342058	5342228	4.632	46	60
L_elegans_abd-A-B	pseudochrom_19	413	174	33	0	1	58	7915709	7915536	12.09	45	60
L_elegans_abd-A-B	pseudochrom_19	423	177	33	0	1	59	7670167	7669991	16.65	45	60
L_elegans_abd-A-B	pseudochrom_6	431	174	32	0	2	59	7999371	7999544	82.46	43	60
L_elegans_abd-A-B	pseudochrom_57	510	123	21	0	11	53	649664	649786	408.9	41	60
L_elegans_abd-A-B	pseudochrom_57	510	123	21	0	11	53	757935	758057	408.9	41	60
A_bruennichi_abd-A-B	pseudochrom_56	933	180	4	0	1	60	2916658	2916479	2.292e-24	116	60
A_bruennichi_abd-A-B	pseudochrom_56	932	177	4	0	1	59	2565423	2565247	2.896e-23	113	60
A_bruennichi_abd-A-B	pseudochrom_56	862	174	8	0	2	59	2352184	2352011	1.105e-19	102	60
A_bruennichi_abd-A-B	pseudochrom_56	879	174	7	0	2	59	2374393	2374220	1.517e-19	102	60
A_bruennichi_abd-A-B	pseudochrom_56	810	174	11	0	2	59	2195774	2195601	2.433e-17	96	60
A_bruennichi_abd-A-B	pseudochrom_56	689	174	18	0	2	59	2059636	2059463	2.079e-11	79	60
A_bruennichi_abd-A-B	pseudochrom_56	689	174	18	0	2	59	2000634	2000461	7.417e-11	77	60
A_bruennichi_abd-A-B	pseudochrom_56	684	171	18	0	4	60	1927903	1927733	1.925e-10	76	60
A_bruennichi_abd-A-B	pseudochrom_56	631	171	21	0	2	58	2986302	2986132	2.452e-09	73	60
A_bruennichi_abd-A-B	pseudochrom_6	600	180	24	0	1	60	3673750	3673929	5.906e-08	69	60
A_bruennichi_abd-A-B	pseudochrom_10	603	174	23	0	2	59	5710151	5710324	1.425e-06	65	60
A_bruennichi_abd-A-B	pseudochrom_8	614	171	22	0	3	59	1221655	1221485	1.425e-06	65	60
A_bruennichi_abd-A-B	pseudochrom_26	614	171	22	0	2	58	2921011	2920841	1.96E-09	64	60
A_bruennichi_abd-A-B	pseudochrom_2	578	171	24	0	2	58	8755112	8754942	2.506e-05	61	60
A_bruennichi_abd-A-B	pseudochrom_8	561	171	25	0	2	58	1228323	1228153	6.519e-05	60	60
A_bruennichi_abd-A-B	pseudochrom_21	543	171	26	0	2	58	3708401	3708571	1.58E-06	56	60
A_bruennichi_abd-A-B	pseudochrom_48	482	174	30	0	1	58	1713371	1713544	7.79E-06	54	60
A_bruennichi_abd-A-B	pseudochrom_48	472	165	29	0	1	55	1779394	1779558	0.03842	52	60
A_bruennichi_abd-A-B	pseudochrom_38	466	180	32	0	1	60	754222	754043	0.03842	52	60
A_bruennichi_abd-A-B	pseudochrom_6	482	174	30	0	2	59	4685451	4685278	0.1001	51	60
A_bruennichi_abd-A-B	pseudochrom_6	473	171	30	0	2	58	5238835	5238665	2.61E-04	50	60
A_bruennichi_abd-A-B	pseudochrom_6	433	180	33	0	1	60	4574564	4574743	2.61E-04	50	60
A_bruennichi_abd-A-B	pseudochrom_6	456	171	30	0	2	58	5327679	5327509	0.6806	49	60
A_bruennichi_abd-A-B	pseudochrom_6	456	171	30	0	2	58	5313789	5313959	0.6806	49	60
A_bruennichi_abd-A-B	pseudochrom_48	423	177	33	0	1	59	1654725	1654901	2.444	47	60
A_bruennichi_abd-A-B	pseudochrom_51	448	174	31	0	2	59	1457942	1458115	3.365	47	60
A_bruennichi_abd-A-B	pseudochrom_6	473	171	30	0	2	58	5342058	5342228	4.632	46	60
A_bruennichi_abd-A-B	pseudochrom_19	413	174	33	0	1	58	7915709	7915536	12.09	45	60
A_bruennichi_abd-A-B	pseudochrom_19	423	177	33	0	1	59	7670167	7669991	16.65	45	60
A_bruennichi_abd-A-B	pseudochrom_6	431	174	32	0	2	59	7999371	7999544	82.46	43	60
A_bruennichi_abd-A-B	pseudochrom_57	510	123	21	0	11	53	649664	649786	408.9	41	60
A_bruennichi_abd-A-B	pseudochrom_57	510	123	21	0	11	53	757935	758057	408.9	41	60
E_kanangrensis_abdA_CCK73377	pseudochrom_56	932	177	4	0	1	59	2916655	2916479	1.459e-23	113	59
E_kanangrensis_abdA_CCK73377	pseudochrom_56	931	174	4	0	1	58	2565420	2565247	1.845e-22	110	59
E_kanangrensis_abdA_CCK73377	pseudochrom_56	862	174	8	0	1	58	2352184	2352011	1.98E-22	102	59
E_kanangrensis_abdA_CCK73377	pseudochrom_56	879	174	7	0	1	58	2374393	2374220	2.72E-22	101	59
E_kanangrensis_abdA_CCK73377	pseudochrom_56	810	174	11	0	1	58	2195774	2195601	4.364e-17	95	59
E_kanangrensis_abdA_CCK73377	pseudochrom_56	689	174	18	0	1	58	2059636	2059463	1.977e-11	79	59
E_kanangrensis_abdA_CCK73377	pseudochrom_56	689	174	18	0	1	58	2000634	2000461	3.458e-10	75	59
E_kanangrensis_abdA_CCK73377	pseudochrom_56	666	171	19	0	3	59	1927903	1927733	8.978e-10	74	59
E_kanangrensis_abdA_CCK73377	pseudochrom_56	614	171	22	0	1	57	2986302	2986132	1.573e-08	70	59
E_kanangrensis_abdA_CCK73377	pseudochrom_6	625	168	21	0	4	59	3673762	3673929	2.007e-07	67	59
E_kanangrensis_abdA_CCK73377	pseudochrom_10	603	174	23	0	1	58	5710151	5710324	1.864e-06	64	59
E_kanangrensis_abdA_CCK73377	pseudochrom_8	614	171	22	0	2	58	1221655	1221485	1.864e-06	64	59
E_kanangrensis_abdA_CCK73377	pseudochrom_26	614	171	22	0	1	57	2921011	2920841	3.525e-06	64	59
E_kanangrensis_abdA_CCK73377	pseudochrom_2	578	171	24	0	1	57	8755112	8754942	8.531e-05	60	59
E_kanangrensis_abdA_CCK73377	pseudochrom_8	543	171	26	0	1	57	1228323	1228153	0.0001614	59	59
E_kanangrensis_abdA_CCK73377	pseudochrom_21	543	171	26	0	1	57	3708401	3708571	0.002847	55	59
E_kanangrensis_abdA_CCK73377	pseudochrom_48	473	171	30	0	1	57	1713374	1713544	0.06927	51	59
E_kanangrensis_abdA_CCK73377	pseudochrom_38	474	177	31	0	1	59	754219	754043	0.09533	51	59
E_kanangrensis_abdA_CCK73377	pseudochrom_48	462	162	29	0	1	54	1779397	1779558	0.3421	49	59
E_kanangrensis_abdA_CCK73377	pseudochrom_6	482	174	30	0	1	58	4685451	4685278	0.3421	49	59
E_kanangrensis_abdA_CCK73377	pseudochrom_6	473	171	30	0	1	57	5238835	5238665	0.6482	49	59
E_kanangrensis_abdA_CCK73377	pseudochrom_6	456	171	30	0	1	57	5327679	5327509	1.691	48	59
E_kanangrensis_abdA_CCK73377	pseudochrom_6	456	171	30	0	1	57	5313789	5313959	1.691	48	59
E_kanangrensis_abdA_CCK73377	pseudochrom_6	440	177	32	0	1	59	4574567	4574743	1.691	48	59
E_kanangrensis_abdA_CCK73377	pseudochrom_48	431	174	32	0	1	58	1654728	1654901	3.205	47	59
E_kanangrensis_abdA_CCK73377	pseudochrom_51	448	174	31	0	1	58	1457942	1458115	4.413	46	59
E_kanangrensis_abdA_CCK73377	pseudochrom_19	421	171	32	0	1	57	7915706	7915536	8.365	46	59
E_kanangrensis_abdA_CCK73377	pseudochrom_6	473	171	30	0	1	57	5342058	5342228	11.52	45	59
E_kanangrensis_abdA_CCK73377	pseudochrom_19	413	174	33	0	1	58	7670164	7669991	57.06	43	59
E_kanangrensis_abdA_CCK73377	pseudochrom_6	413	174	33	0	1	58	7999371	7999544	7.4E-01	40	59
T_antipodiana_abd-A-A	pseudochrom_56	933	180	4	0	1	60	2916658	2916479	3.147e-24	115	60
T_antipodiana_abd-A-A	pseudochrom_56	932	177	4	0	1	59	2565423	2565247	2.896e-23	113	60
T_antipodiana_abd-A-A	pseudochrom_56	862	174	8	0	2	59	2352184	2352011	1.105e-19	102	60
T_antipodiana_abd-A-A	pseudochrom_56	879	174	7	0	2	59	2374393	2374220	1.517e-19	102	60
T_antipodiana_abd-A-A	pseudochrom_56	810	174	11	0	2	59	2195774	2195601	2.433e-17	96	60
T_antipodiana_abd-A-A	pseudochrom_56	689	174	18	0	2	59	2059636	2059463	2.079e-11	79	60
T_antipodiana_abd-A-A	pseudochrom_56	701	171	17	0	4	60	1927903	1927733	7.417e-11	77	60
T_antipodiana_abd-A-A	pseudochrom_56	689	174	18	0	2	59	2000634	2000461	7.417e-11	77	60
T_antipodiana_abd-A-A	pseudochrom_56	631	171	21	0	2	58	2986302	2986132	2.452e-09	73	60
T_antipodiana_abd-A-A	pseudochrom_6	583	180	25	0	1	60	3673750	3673929	1.116e-07	68	60
T_antipodiana_abd-A-A	pseudochrom_10	603	174	23	0	2	59	5710151	5710324	1.425e-06	65	60
T_antipodiana_abd-A-A	pseudochrom_8	614	171	22	0	3	59	1221655	1221485	1.425e-06	65	60
T_antipodiana_abd-A-A	pseudochrom_26	614	171	22	0	2	58	2921011	2920841	1.96E-09	64	60
T_antipodiana_abd-A-A	pseudochrom_2	578	171	24	0	2	58	8755112	8754942	2.506e-05	61	60
T_antipodiana_abd-A-A	pseudochrom_8	561	171	25	0	2	58	1228323	1228153	6.519e-05	60	60
T_antipodiana_abd-A-A	pseudochrom_21	543	171	26	0	2	58	3708401	3708571	1.58E-06	56	60
T_antipodiana_abd-A-A	pseudochrom_48	482	174	30	0	1	58	1713371	1713544	7.79E-06	54	60
T_antipodiana_abd-A-A	pseudochrom_48	472	165	29	0	1	55	1779394	1779558	0.03842	52	60
T_antipodiana_abd-A-A	pseudochrom_38	466	180	32	0	1	60	754222	754043	0.03842	52	60
T_antipodiana_abd-A-A	pseudochrom_6	482	174	30	0	2	59	4685451	4685278	0.1001	51	60
T_antipodiana_abd-A-A	pseudochrom_6	473	171	30	0	2	58	5238835	5238665	2.61E-04	50	60
T_antipodiana_abd-A-A	pseudochrom_6	416	180	34	0	1	60	4574564	4574743	0.4945	49	60
T_antipodiana_abd-A-A	pseudochrom_6	456	171	30	0	2	58	5327679	5327509	0.6806	49	60
T_antipodiana_abd-A-A	pseudochrom_6	456	171	30	0	2	58	5313789	5313959	0.6806	49	60
T_antipodiana_abd-A-A	pseudochrom_48	423	177	33	0	1	59	1654725	1654901	2.444	47	60
T_antipodiana_abd-A-A	pseudochrom_51	448	174	31	0	2	59	1457942	1458115	3.365	47	60
T_antipodiana_abd-A-A	pseudochrom_6	473	171	30	0	2	58	5342058	5342228	4.632	46	60
T_antipodiana_abd-A-A	pseudochrom_19	413	174	33	0	1	58	7915709	7915536	12.09	45	60
T_antipodiana_abd-A-A	pseudochrom_19	423	177	33	0	1	59	7670167	7669991	16.65	45	60
T_antipodiana_abd-A-A	pseudochrom_6	431	174	32	0	2	59	7999371	7999544	82.46	43	60
T_antipodiana_abd-A-A	pseudochrom_57	510	123	21	0	11	53	649664	649786	408.9	41	60
T_antipodiana_abd-A-A	pseudochrom_57	510	123	21	0	11	53	757935	758057	408.9	41	60
D_silvatica_abd-A-B	pseudochrom_56	933	180	4	0	1	60	2916658	2916479	2.292e-24	116	60
D_silvatica_abd-A-B	pseudochrom_56	932	177	4	0	1	59	2565423	2565247	2.896e-23	113	60
D_silvatica_abd-A-B	pseudochrom_56	862	174	8	0	2	59	2352184	2352011	1.105e-19	102	60
D_silvatica_abd-A-B	pseudochrom_56	879	174	7	0	2	59	2374393	2374220	1.517e-19	102	60
D_silvatica_abd-A-B	pseudochrom_56	810	174	11	0	2	59	2195774	2195601	2.433e-17	96	60
D_silvatica_abd-A-B	pseudochrom_56	689	174	18	0	2	59	2059636	2059463	2.079e-11	79	60
D_silvatica_abd-A-B	pseudochrom_56	689	174	18	0	2	59	2000634	2000461	7.417e-11	77	60
D_silvatica_abd-A-B	pseudochrom_56	684	171	18	0	4	60	1927903	1927733	1.925e-10	76	60
D_silvatica_abd-A-B	pseudochrom_56	631	171	21	0	2	58	2986302	2986132	2.452e-09	73	60
D_silvatica_abd-A-B	pseudochrom_6	600	180	24	0	1	60	3673750	3673929	5.906e-08	69	60
D_silvatica_abd-A-B	pseudochrom_10	603	174	23	0	2	59	5710151	5710324	1.425e-06	65	60
D_silvatica_abd-A-B	pseudochrom_8	614	171	22	0	3	59	1221655	1221485	1.425e-06	65	60
D_silvatica_abd-A-B	pseudochrom_26	614	171	22	0	2	58	2921011	2920841	1.96E-09	64	60
D_silvatica_abd-A-B	pseudochrom_2	578	171	24	0	2	58	8755112	8754942	2.506e-05	61	60
D_silvatica_abd-A-B	pseudochrom_8	561	171	25	0	2	58	1228323	1228153	6.519e-05	60	60
D_silvatica_abd-A-B	pseudochrom_21	543	171	26	0	2	58	3708401	3708571	1.58E-06	56	60
D_silvatica_abd-A-B	pseudochrom_48	482	174	30	0	1	58	1713371	1713544	7.79E-06	54	60
D_silvatica_abd-A-B	pseudochrom_48	472	165	29	0	1	55	1779394	1779558	0.03842	52	60
D_silvatica_abd-A-B	pseudochrom_38	466	180	32	0	1	60	754222	754043	0.03842	52	60
D_silvatica_abd-A-B	pseudochrom_6	482	174	30	0	2	59	4685451	4685278	0.1001	51	60
D_silvatica_abd-A-B	pseudochrom_6	473	171	30	0	2	58	5238835	5238665	2.61E-04	50	60
D_silvatica_abd-A-B	pseudochrom_6	433	180	33	0	1	60	4574564	4574743	2.61E-04	50	60
D_silvatica_abd-A-B	pseudochrom_6	456	171	30	0	2	58	5327679	5327509	0.6806	49	60
D_silvatica_abd-A-B	pseudochrom_6	456	171	30	0	2	58	5313789	5313959	0.6806	49	60
D_silvatica_abd-A-B	pseudochrom_48	423	177	33	0	1	59	1654725	1654901	2.444	47	60
D_silvatica_abd-A-B	pseudochrom_51	448	174	31	0	2	59	1457942	1458115	3.365	47	60
D_silvatica_abd-A-B	pseudochrom_6	473	171	30	0	2	58	5342058	5342228	4.632	46	60
D_silvatica_abd-A-B	pseudochrom_19	413	174	33	0	1	58	7915709	7915536	12.09	45	60
D_silvatica_abd-A-B	pseudochrom_19	423	177	33	0	1	59	7670167	7669991	16.65	45	60
D_silvatica_abd-A-B	pseudochrom_6	431	174	32	0	2	59	7999371	7999544	82.46	43	60
D_silvatica_abd-A-B	pseudochrom_57	510	123	21	0	11	53	649664	649786	408.9	41	60
D_silvatica_abd-A-B	pseudochrom_57	510	123	21	0	11	53	757935	758057	408.9	41	60
P_tepidariorum_abd-a-B	pseudochrom_56	933	180	4	0	1	60	2916658	2916479	2.292e-24	116	60
P_tepidariorum_abd-a-B	pseudochrom_56	932	177	4	0	1	59	2565423	2565247	2.896e-23	113	60
P_tepidariorum_abd-a-B	pseudochrom_56	862	174	8	0	2	59	2352184	2352011	1.105e-19	102	60
P_tepidariorum_abd-a-B	pseudochrom_56	879	174	7	0	2	59	2374393	2374220	1.517e-19	102	60
P_tepidariorum_abd-a-B	pseudochrom_56	810	174	11	0	2	59	2195774	2195601	2.433e-17	96	60
P_tepidariorum_abd-a-B	pseudochrom_56	689	174	18	0	2	59	2059636	2059463	2.079e-11	79	60
P_tepidariorum_abd-a-B	pseudochrom_56	689	174	18	0	2	59	2000634	2000461	7.417e-11	77	60
P_tepidariorum_abd-a-B	pseudochrom_56	684	171	18	0	4	60	1927903	1927733	1.925e-10	76	60
P_tepidariorum_abd-a-B	pseudochrom_56	631	171	21	0	2	58	2986302	2986132	2.452e-09	73	60
P_tepidariorum_abd-a-B	pseudochrom_6	600	180	24	0	1	60	3673750	3673929	5.906e-08	69	60
P_tepidariorum_abd-a-B	pseudochrom_10	603	174	23	0	2	59	5710151	5710324	1.425e-06	65	60
P_tepidariorum_abd-a-B	pseudochrom_8	614	171	22	0	3	59	1221655	1221485	1.425e-06	65	60
P_tepidariorum_abd-a-B	pseudochrom_26	614	171	22	0	2	58	2921011	2920841	1.96E-09	64	60
P_tepidariorum_abd-a-B	pseudochrom_2	578	171	24	0	2	58	8755112	8754942	2.506e-05	61	60
P_tepidariorum_abd-a-B	pseudochrom_8	561	171	25	0	2	58	1228323	1228153	6.519e-05	60	60
P_tepidariorum_abd-a-B	pseudochrom_21	543	171	26	0	2	58	3708401	3708571	1.58E-06	56	60
P_tepidariorum_abd-a-B	pseudochrom_48	482	174	30	0	1	58	1713371	1713544	7.79E-06	54	60
P_tepidariorum_abd-a-B	pseudochrom_48	472	165	29	0	1	55	1779394	1779558	0.03842	52	60
P_tepidariorum_abd-a-B	pseudochrom_38	466	180	32	0	1	60	754222	754043	0.03842	52	60
P_tepidariorum_abd-a-B	pseudochrom_6	482	174	30	0	2	59	4685451	4685278	0.1001	51	60
P_tepidariorum_abd-a-B	pseudochrom_6	473	171	30	0	2	58	5238835	5238665	2.61E-04	50	60
P_tepidariorum_abd-a-B	pseudochrom_6	433	180	33	0	1	60	4574564	4574743	2.61E-04	50	60
P_tepidariorum_abd-a-B	pseudochrom_6	456	171	30	0	2	58	5327679	5327509	0.6806	49	60
P_tepidariorum_abd-a-B	pseudochrom_6	456	171	30	0	2	58	5313789	5313959	0.6806	49	60
P_tepidariorum_abd-a-B	pseudochrom_48	423	177	33	0	1	59	1654725	1654901	2.444	47	60
P_tepidariorum_abd-a-B	pseudochrom_51	448	174	31	0	2	59	1457942	1458115	3.365	47	60
P_tepidariorum_abd-a-B	pseudochrom_6	473	171	30	0	2	58	5342058	5342228	4.632	46	60
P_tepidariorum_abd-a-B	pseudochrom_19	413	174	33	0	1	58	7915709	7915536	12.09	45	60
P_tepidariorum_abd-a-B	pseudochrom_19	423	177	33	0	1	59	7670167	7669991	16.65	45	60
P_tepidariorum_abd-a-B	pseudochrom_6	431	174	32	0	2	59	7999371	7999544	82.46	43	60
P_tepidariorum_abd-a-B	pseudochrom_57	510	123	21	0	11	53	649664	649786	408.9	41	60
P_tepidariorum_abd-a-B	pseudochrom_57	510	123	21	0	11	53	757935	758057	408.9	41	60
T_clavata_abd-A-B	pseudochrom_56	933	180	4	0	1	60	2916658	2916479	2.292e-24	116	60
T_clavata_abd-A-B	pseudochrom_56	932	177	4	0	1	59	2565423	2565247	2.896e-23	113	60
T_clavata_abd-A-B	pseudochrom_56	862	174	8	0	2	59	2352184	2352011	1.105e-19	102	60
T_clavata_abd-A-B	pseudochrom_56	879	174	7	0	2	59	2374393	2374220	1.517e-19	102	60
T_clavata_abd-A-B	pseudochrom_56	810	174	11	0	2	59	2195774	2195601	2.433e-17	96	60
T_clavata_abd-A-B	pseudochrom_56	689	174	18	0	2	59	2059636	2059463	2.079e-11	79	60
T_clavata_abd-A-B	pseudochrom_56	689	174	18	0	2	59	2000634	2000461	7.417e-11	77	60
T_clavata_abd-A-B	pseudochrom_56	684	171	18	0	4	60	1927903	1927733	1.925e-10	76	60
T_clavata_abd-A-B	pseudochrom_56	631	171	21	0	2	58	2986302	2986132	2.452e-09	73	60
T_clavata_abd-A-B	pseudochrom_6	600	180	24	0	1	60	3673750	3673929	5.906e-08	69	60
T_clavata_abd-A-B	pseudochrom_10	603	174	23	0	2	59	5710151	5710324	1.425e-06	65	60
T_clavata_abd-A-B	pseudochrom_8	614	171	22	0	3	59	1221655	1221485	1.425e-06	65	60
T_clavata_abd-A-B	pseudochrom_26	614	171	22	0	2	58	2921011	2920841	1.96E-09	64	60
T_clavata_abd-A-B	pseudochrom_2	578	171	24	0	2	58	8755112	8754942	2.506e-05	61	60
T_clavata_abd-A-B	pseudochrom_8	561	171	25	0	2	58	1228323	1228153	6.519e-05	60	60
T_clavata_abd-A-B	pseudochrom_21	543	171	26	0	2	58	3708401	3708571	1.58E-06	56	60
T_clavata_abd-A-B	pseudochrom_48	482	174	30	0	1	58	1713371	1713544	7.79E-06	54	60
T_clavata_abd-A-B	pseudochrom_48	472	165	29	0	1	55	1779394	1779558	0.03842	52	60
T_clavata_abd-A-B	pseudochrom_38	466	180	32	0	1	60	754222	754043	0.03842	52	60
T_clavata_abd-A-B	pseudochrom_6	482	174	30	0	2	59	4685451	4685278	0.1001	51	60
T_clavata_abd-A-B	pseudochrom_6	473	171	30	0	2	58	5238835	5238665	2.61E-04	50	60
T_clavata_abd-A-B	pseudochrom_6	433	180	33	0	1	60	4574564	4574743	2.61E-04	50	60
T_clavata_abd-A-B	pseudochrom_6	456	171	30	0	2	58	5327679	5327509	0.6806	49	60
T_clavata_abd-A-B	pseudochrom_6	456	171	30	0	2	58	5313789	5313959	0.6806	49	60
T_clavata_abd-A-B	pseudochrom_48	423	177	33	0	1	59	1654725	1654901	2.444	47	60
T_clavata_abd-A-B	pseudochrom_51	448	174	31	0	2	59	1457942	1458115	3.365	47	60
T_clavata_abd-A-B	pseudochrom_6	473	171	30	0	2	58	5342058	5342228	4.632	46	60
T_clavata_abd-A-B	pseudochrom_19	413	174	33	0	1	58	7915709	7915536	12.09	45	60
T_clavata_abd-A-B	pseudochrom_19	423	177	33	0	1	59	7670167	7669991	16.65	45	60
T_clavata_abd-A-B	pseudochrom_6	431	174	32	0	2	59	7999371	7999544	82.46	43	60
T_clavata_abd-A-B	pseudochrom_57	510	123	21	0	11	53	649664	649786	408.9	41	60
T_clavata_abd-A-B	pseudochrom_57	510	123	21	0	11	53	757935	758057	408.9	41	60
Gm_AbdA	pseudochrom_56	900	120	4	0	1	40	2916598	2916479	1.903e-11	78	40
Gm_AbdA	pseudochrom_56	923	117	3	0	1	39	2565363	2565247	9.335e-11	76	40
Gm_AbdA	pseudochrom_56	897	117	4	0	1	39	2352127	2352011	3.332e-10	74	40
Gm_AbdA	pseudochrom_56	846	117	6	0	1	39	2195717	2195601	2.248e-09	72	40
Gm_AbdA	pseudochrom_56	871	117	5	0	1	39	2374336	2374220	1.104e-08	70	40
Gm_AbdA	pseudochrom_56	725	120	11	0	1	40	1927852	1927733	4.368e-05	59	40
Gm_AbdA	pseudochrom_56	717	117	11	0	1	39	2059579	2059463	0.0001565	58	40
Gm_AbdA	pseudochrom_56	666	117	13	0	1	39	2000577	2000461	1.46E-06	55	40
Gm_AbdA	pseudochrom_8	702	111	11	0	3	39	1221595	1221485	0.01879	52	40
Gm_AbdA	pseudochrom_10	675	111	12	0	3	39	5710214	5710324	0.06748	50	40
Gm_AbdA	pseudochrom_6	575	120	17	0	1	40	3673810	3673929	0.1279	49	40
Gm_AbdA	pseudochrom_56	594	111	15	0	2	38	2986242	2986132	0.6329	48	40
Gm_AbdA	pseudochrom_26	605	114	15	0	1	38	2920954	2920841	4.319	45	40
Gm_AbdA	pseudochrom_21	611	108	14	0	3	38	3708464	3708571	4.319	45	40
Gm_AbdA	pseudochrom_48	564	117	16	0	2	38	1713428	1713544	56.07	42	40
Gm_AbdA	pseudochrom_8	588	102	14	0	5	38	1228254	1228153	56.07	42	40
Gm_AbdA	pseudochrom_2	526	114	18	0	1	38	8755055	8754942	146.8	41	40
Gm_AbdA	pseudochrom_6	542	105	16	0	5	39	4685382	4685278	5.3E-01	39	40
L_polyphemus_abd-a_B	pseudochrom_56	950	180	3	0	1	60	2916658	2916479	1.216e-24	117	60
L_polyphemus_abd-a_B	pseudochrom_56	932	177	4	0	1	59	2565423	2565247	2.896e-23	113	60
L_polyphemus_abd-a_B	pseudochrom_56	862	174	8	0	2	59	2352184	2352011	1.105e-19	102	60
L_polyphemus_abd-a_B	pseudochrom_56	879	174	7	0	2	59	2374393	2374220	1.517e-19	102	60
L_polyphemus_abd-a_B	pseudochrom_56	810	174	11	0	2	59	2195774	2195601	2.433e-17	96	60
L_polyphemus_abd-a_B	pseudochrom_56	689	174	18	0	2	59	2059636	2059463	2.079e-11	79	60
L_polyphemus_abd-a_B	pseudochrom_56	689	174	18	0	2	59	2000634	2000461	7.417e-11	77	60
L_polyphemus_abd-a_B	pseudochrom_56	684	171	18	0	4	60	1927903	1927733	2.646e-10	76	60
L_polyphemus_abd-a_B	pseudochrom_56	631	171	21	0	2	58	2986302	2986132	2.452e-09	73	60
L_polyphemus_abd-a_B	pseudochrom_6	583	180	25	0	1	60	3673750	3673929	1.116e-07	68	60
L_polyphemus_abd-a_B	pseudochrom_10	603	174	23	0	2	59	5710151	5710324	1.425e-06	65	60
L_polyphemus_abd-a_B	pseudochrom_8	614	171	22	0	3	59	1221655	1221485	1.425e-06	65	60
L_polyphemus_abd-a_B	pseudochrom_26	614	171	22	0	2	58	2921011	2920841	1.96E-09	64	60
L_polyphemus_abd-a_B	pseudochrom_2	578	171	24	0	2	58	8755112	8754942	2.506e-05	61	60
L_polyphemus_abd-a_B	pseudochrom_8	561	171	25	0	2	58	1228323	1228153	6.519e-05	60	60
L_polyphemus_abd-a_B	pseudochrom_21	543	171	26	0	2	58	3708401	3708571	1.58E-06	56	60
L_polyphemus_abd-a_B	pseudochrom_48	482	174	30	0	1	58	1713371	1713544	7.79E-06	54	60
L_polyphemus_abd-a_B	pseudochrom_38	466	180	32	0	1	60	754222	754043	0.02029	53	60
L_polyphemus_abd-a_B	pseudochrom_48	472	165	29	0	1	55	1779394	1779558	0.03842	52	60
L_polyphemus_abd-a_B	pseudochrom_6	482	174	30	0	2	59	4685451	4685278	0.1001	51	60
L_polyphemus_abd-a_B	pseudochrom_6	473	171	30	0	2	58	5238835	5238665	2.61E-04	50	60
L_polyphemus_abd-a_B	pseudochrom_6	416	180	34	0	1	60	4574564	4574743	0.4945	49	60
L_polyphemus_abd-a_B	pseudochrom_6	456	171	30	0	2	58	5327679	5327509	0.6806	49	60
L_polyphemus_abd-a_B	pseudochrom_6	456	171	30	0	2	58	5313789	5313959	0.6806	49	60
L_polyphemus_abd-a_B	pseudochrom_48	423	177	33	0	1	59	1654725	1654901	2.444	47	60
L_polyphemus_abd-a_B	pseudochrom_51	448	174	31	0	2	59	1457942	1458115	3.365	47	60
L_polyphemus_abd-a_B	pseudochrom_6	473	171	30	0	2	58	5342058	5342228	4.632	46	60
L_polyphemus_abd-a_B	pseudochrom_19	413	174	33	0	1	58	7915709	7915536	12.09	45	60
L_polyphemus_abd-a_B	pseudochrom_19	423	177	33	0	1	59	7670167	7669991	16.65	45	60
L_polyphemus_abd-a_B	pseudochrom_6	431	174	32	0	2	59	7999371	7999544	82.46	43	60
L_polyphemus_abd-a_B	pseudochrom_57	510	123	21	0	11	53	649664	649786	408.9	41	60
L_polyphemus_abd-a_B	pseudochrom_57	510	123	21	0	11	53	757935	758057	408.9	41	60
T_tridentatus_abd-a_B	pseudochrom_56	950	180	3	0	1	60	2916658	2916479	1.216e-24	117	60
T_tridentatus_abd-a_B	pseudochrom_56	932	177	4	0	1	59	2565423	2565247	2.896e-23	113	60
T_tridentatus_abd-a_B	pseudochrom_56	862	174	8	0	2	59	2352184	2352011	1.105e-19	102	60
T_tridentatus_abd-a_B	pseudochrom_56	879	174	7	0	2	59	2374393	2374220	1.517e-19	102	60
T_tridentatus_abd-a_B	pseudochrom_56	810	174	11	0	2	59	2195774	2195601	2.433e-17	96	60
T_tridentatus_abd-a_B	pseudochrom_56	689	174	18	0	2	59	2059636	2059463	2.079e-11	79	60
T_tridentatus_abd-a_B	pseudochrom_56	689	174	18	0	2	59	2000634	2000461	7.417e-11	77	60
T_tridentatus_abd-a_B	pseudochrom_56	684	171	18	0	4	60	1927903	1927733	2.646e-10	76	60
T_tridentatus_abd-a_B	pseudochrom_56	631	171	21	0	2	58	2986302	2986132	2.452e-09	73	60
T_tridentatus_abd-a_B	pseudochrom_6	583	180	25	0	1	60	3673750	3673929	1.116e-07	68	60
T_tridentatus_abd-a_B	pseudochrom_10	603	174	23	0	2	59	5710151	5710324	1.425e-06	65	60
T_tridentatus_abd-a_B	pseudochrom_8	614	171	22	0	3	59	1221655	1221485	1.425e-06	65	60
T_tridentatus_abd-a_B	pseudochrom_26	614	171	22	0	2	58	2921011	2920841	1.96E-09	64	60
T_tridentatus_abd-a_B	pseudochrom_2	578	171	24	0	2	58	8755112	8754942	2.506e-05	61	60
T_tridentatus_abd-a_B	pseudochrom_8	561	171	25	0	2	58	1228323	1228153	6.519e-05	60	60
T_tridentatus_abd-a_B	pseudochrom_21	543	171	26	0	2	58	3708401	3708571	1.58E-06	56	60
T_tridentatus_abd-a_B	pseudochrom_48	482	174	30	0	1	58	1713371	1713544	7.79E-06	54	60
T_tridentatus_abd-a_B	pseudochrom_38	466	180	32	0	1	60	754222	754043	0.02029	53	60
T_tridentatus_abd-a_B	pseudochrom_48	472	165	29	0	1	55	1779394	1779558	0.03842	52	60
T_tridentatus_abd-a_B	pseudochrom_6	482	174	30	0	2	59	4685451	4685278	0.1001	51	60
T_tridentatus_abd-a_B	pseudochrom_6	473	171	30	0	2	58	5238835	5238665	2.61E-04	50	60
T_tridentatus_abd-a_B	pseudochrom_6	416	180	34	0	1	60	4574564	4574743	0.4945	49	60
T_tridentatus_abd-a_B	pseudochrom_6	456	171	30	0	2	58	5327679	5327509	0.6806	49	60
T_tridentatus_abd-a_B	pseudochrom_6	456	171	30	0	2	58	5313789	5313959	0.6806	49	60
T_tridentatus_abd-a_B	pseudochrom_48	423	177	33	0	1	59	1654725	1654901	2.444	47	60
T_tridentatus_abd-a_B	pseudochrom_51	448	174	31	0	2	59	1457942	1458115	3.365	47	60
T_tridentatus_abd-a_B	pseudochrom_6	473	171	30	0	2	58	5342058	5342228	4.632	46	60
T_tridentatus_abd-a_B	pseudochrom_19	413	174	33	0	1	58	7915709	7915536	12.09	45	60
T_tridentatus_abd-a_B	pseudochrom_19	423	177	33	0	1	59	7670167	7669991	16.65	45	60
T_tridentatus_abd-a_B	pseudochrom_6	431	174	32	0	2	59	7999371	7999544	82.46	43	60
T_tridentatus_abd-a_B	pseudochrom_57	510	123	21	0	11	53	649664	649786	408.9	41	60
T_tridentatus_abd-a_B	pseudochrom_57	510	123	21	0	11	53	757935	758057	408.9	41	60
D_silvatica_abd-A-A	pseudochrom_56	933	180	4	0	1	60	2916658	2916479	2.292e-24	116	60
D_silvatica_abd-A-A	pseudochrom_56	932	177	4	0	1	59	2565423	2565247	2.896e-23	113	60
D_silvatica_abd-A-A	pseudochrom_56	862	174	8	0	2	59	2352184	2352011	1.105e-19	102	60
D_silvatica_abd-A-A	pseudochrom_56	879	174	7	0	2	59	2374393	2374220	1.517e-19	102	60
D_silvatica_abd-A-A	pseudochrom_56	810	174	11	0	2	59	2195774	2195601	2.433e-17	96	60
D_silvatica_abd-A-A	pseudochrom_56	689	174	18	0	2	59	2059636	2059463	2.079e-11	79	60
D_silvatica_abd-A-A	pseudochrom_56	689	174	18	0	2	59	2000634	2000461	7.417e-11	77	60
D_silvatica_abd-A-A	pseudochrom_56	684	171	18	0	4	60	1927903	1927733	1.925e-10	76	60
D_silvatica_abd-A-A	pseudochrom_56	631	171	21	0	2	58	2986302	2986132	2.452e-09	73	60
D_silvatica_abd-A-A	pseudochrom_6	600	180	24	0	1	60	3673750	3673929	5.906e-08	69	60
D_silvatica_abd-A-A	pseudochrom_10	603	174	23	0	2	59	5710151	5710324	1.425e-06	65	60
D_silvatica_abd-A-A	pseudochrom_8	614	171	22	0	3	59	1221655	1221485	1.425e-06	65	60
D_silvatica_abd-A-A	pseudochrom_26	614	171	22	0	2	58	2921011	2920841	1.96E-09	64	60
D_silvatica_abd-A-A	pseudochrom_2	578	171	24	0	2	58	8755112	8754942	2.506e-05	61	60
D_silvatica_abd-A-A	pseudochrom_8	561	171	25	0	2	58	1228323	1228153	6.519e-05	60	60
D_silvatica_abd-A-A	pseudochrom_21	543	171	26	0	2	58	3708401	3708571	1.58E-06	56	60
D_silvatica_abd-A-A	pseudochrom_48	482	174	30	0	1	58	1713371	1713544	7.79E-06	54	60
D_silvatica_abd-A-A	pseudochrom_48	472	165	29	0	1	55	1779394	1779558	0.03842	52	60
D_silvatica_abd-A-A	pseudochrom_38	466	180	32	0	1	60	754222	754043	0.03842	52	60
D_silvatica_abd-A-A	pseudochrom_6	482	174	30	0	2	59	4685451	4685278	0.1001	51	60
D_silvatica_abd-A-A	pseudochrom_6	473	171	30	0	2	58	5238835	5238665	2.61E-04	50	60
D_silvatica_abd-A-A	pseudochrom_6	433	180	33	0	1	60	4574564	4574743	2.61E-04	50	60
D_silvatica_abd-A-A	pseudochrom_6	456	171	30	0	2	58	5327679	5327509	0.6806	49	60
D_silvatica_abd-A-A	pseudochrom_6	456	171	30	0	2	58	5313789	5313959	0.6806	49	60
D_silvatica_abd-A-A	pseudochrom_48	423	177	33	0	1	59	1654725	1654901	2.444	47	60
D_silvatica_abd-A-A	pseudochrom_51	448	174	31	0	2	59	1457942	1458115	3.365	47	60
D_silvatica_abd-A-A	pseudochrom_6	473	171	30	0	2	58	5342058	5342228	4.632	46	60
D_silvatica_abd-A-A	pseudochrom_19	413	174	33	0	1	58	7915709	7915536	12.09	45	60
D_silvatica_abd-A-A	pseudochrom_19	423	177	33	0	1	59	7670167	7669991	16.65	45	60
D_silvatica_abd-A-A	pseudochrom_6	431	174	32	0	2	59	7999371	7999544	82.46	43	60
D_silvatica_abd-A-A	pseudochrom_57	510	123	21	0	11	53	649664	649786	408.9	41	60
D_silvatica_abd-A-A	pseudochrom_57	510	123	21	0	11	53	757935	758057	408.9	41	60
P_opilio_abd-A	pseudochrom_56	915	177	5	0	1	59	2565423	2565247	1.941e-22	110	60
P_opilio_abd-A	pseudochrom_56	883	180	7	0	1	60	2916658	2916479	3.371e-21	107	60
P_opilio_abd-A	pseudochrom_56	844	174	9	0	2	59	2352184	2352011	7.414e-19	100	60
P_opilio_abd-A	pseudochrom_56	862	174	8	0	2	59	2374393	2374220	1.399e-18	99	60
P_opilio_abd-A	pseudochrom_56	793	174	12	0	2	59	2195774	2195601	1.635e-16	93	60
P_opilio_abd-A	pseudochrom_56	689	174	18	0	2	59	2000634	2000461	1.101e-11	79	60
P_opilio_abd-A	pseudochrom_56	684	171	18	0	4	60	1927903	1927733	1.925e-10	76	60
P_opilio_abd-A	pseudochrom_56	672	174	19	0	2	59	2059636	2059463	1.925e-10	76	60
P_opilio_abd-A	pseudochrom_56	614	171	22	0	2	58	2986302	2986132	4.632e-09	72	60
P_opilio_abd-A	pseudochrom_6	566	180	26	0	1	60	3673750	3673929	2.901e-07	67	60
P_opilio_abd-A	pseudochrom_26	596	171	23	0	2	58	2921011	2920841	3.705e-06	64	60
P_opilio_abd-A	pseudochrom_2	596	171	23	0	2	58	8755112	8754942	3.705e-06	64	60
P_opilio_abd-A	pseudochrom_10	586	174	24	0	2	59	5710151	5710324	9.635e-06	63	60
P_opilio_abd-A	pseudochrom_8	574	162	23	0	2	55	1228323	1228162	0.0001233	59	60
P_opilio_abd-A	pseudochrom_8	578	171	24	0	3	59	1221655	1221485	0.0002333	59	60
P_opilio_abd-A	pseudochrom_48	482	174	30	0	1	58	1713371	1713544	7.79E-06	54	60
P_opilio_abd-A	pseudochrom_48	472	165	29	0	1	55	1779394	1779558	0.02029	53	60
P_opilio_abd-A	pseudochrom_6	508	171	28	0	2	58	5238835	5238665	0.02029	53	60
P_opilio_abd-A	pseudochrom_6	491	171	29	0	2	58	5327679	5327509	0.05287	52	60
P_opilio_abd-A	pseudochrom_6	491	171	29	0	2	58	5313789	5313959	0.05287	52	60
P_opilio_abd-A	pseudochrom_21	526	171	27	0	2	58	3708401	3708571	0.05287	52	60
P_opilio_abd-A	pseudochrom_6	433	180	33	0	1	60	4574564	4574743	0.1001	51	60
P_opilio_abd-A	pseudochrom_6	482	174	30	0	2	59	4685451	4685278	0.1378	51	60
P_opilio_abd-A	pseudochrom_38	450	180	32	0	1	60	754222	754043	0.1896	50	60
P_opilio_abd-A	pseudochrom_19	440	177	32	0	1	59	7670167	7669991	2.61E-04	50	60
P_opilio_abd-A	pseudochrom_51	465	174	30	0	2	59	1457942	1458115	0.6806	49	60
P_opilio_abd-A	pseudochrom_6	491	171	29	0	2	58	5342058	5342228	1.29E-03	48	60
P_opilio_abd-A	pseudochrom_48	423	177	33	0	1	59	1654725	1654901	3.365	47	60
P_opilio_abd-A	pseudochrom_19	413	174	33	0	1	58	7915709	7915536	12.09	45	60
P_opilio_abd-A	pseudochrom_57	510	123	21	0	11	53	649664	649786	215.5	42	60
P_opilio_abd-A	pseudochrom_57	510	123	21	0	11	53	757935	758057	215.5	42	60
P_opilio_abd-A	pseudochrom_57	500	114	19	0	16	53	545939	546052	776.1	40	60
D_melanogaster_abd-A	pseudochrom_56	933	180	4	0	1	60	2916658	2916479	2.292e-24	116	60
D_melanogaster_abd-A	pseudochrom_56	932	177	4	0	1	59	2565423	2565247	2.896e-23	113	60
D_melanogaster_abd-A	pseudochrom_56	862	174	8	0	2	59	2352184	2352011	1.105e-19	102	60
D_melanogaster_abd-A	pseudochrom_56	879	174	7	0	2	59	2374393	2374220	1.517e-19	102	60
D_melanogaster_abd-A	pseudochrom_56	810	174	11	0	2	59	2195774	2195601	2.433e-17	96	60
D_melanogaster_abd-A	pseudochrom_56	689	174	18	0	2	59	2059636	2059463	2.079e-11	79	60
D_melanogaster_abd-A	pseudochrom_56	689	174	18	0	2	59	2000634	2000461	7.417e-11	77	60
D_melanogaster_abd-A	pseudochrom_56	684	171	18	0	4	60	1927903	1927733	1.925e-10	76	60
D_melanogaster_abd-A	pseudochrom_56	631	171	21	0	2	58	2986302	2986132	2.452e-09	73	60
D_melanogaster_abd-A	pseudochrom_6	600	180	24	0	1	60	3673750	3673929	5.906e-08	69	60
D_melanogaster_abd-A	pseudochrom_10	603	174	23	0	2	59	5710151	5710324	1.425e-06	65	60
D_melanogaster_abd-A	pseudochrom_8	614	171	22	0	3	59	1221655	1221485	1.425e-06	65	60
D_melanogaster_abd-A	pseudochrom_26	614	171	22	0	2	58	2921011	2920841	1.96E-09	64	60
D_melanogaster_abd-A	pseudochrom_2	578	171	24	0	2	58	8755112	8754942	2.506e-05	61	60
D_melanogaster_abd-A	pseudochrom_8	561	171	25	0	2	58	1228323	1228153	6.519e-05	60	60
D_melanogaster_abd-A	pseudochrom_21	543	171	26	0	2	58	3708401	3708571	1.58E-06	56	60
D_melanogaster_abd-A	pseudochrom_48	482	174	30	0	1	58	1713371	1713544	7.79E-06	54	60
D_melanogaster_abd-A	pseudochrom_48	472	165	29	0	1	55	1779394	1779558	0.03842	52	60
D_melanogaster_abd-A	pseudochrom_38	466	180	32	0	1	60	754222	754043	0.03842	52	60
D_melanogaster_abd-A	pseudochrom_6	482	174	30	0	2	59	4685451	4685278	0.1001	51	60
D_melanogaster_abd-A	pseudochrom_6	473	171	30	0	2	58	5238835	5238665	2.61E-04	50	60
D_melanogaster_abd-A	pseudochrom_6	433	180	33	0	1	60	4574564	4574743	2.61E-04	50	60
D_melanogaster_abd-A	pseudochrom_6	456	171	30	0	2	58	5327679	5327509	0.6806	49	60
D_melanogaster_abd-A	pseudochrom_6	456	171	30	0	2	58	5313789	5313959	0.6806	49	60
D_melanogaster_abd-A	pseudochrom_48	423	177	33	0	1	59	1654725	1654901	2.444	47	60
D_melanogaster_abd-A	pseudochrom_51	448	174	31	0	2	59	1457942	1458115	3.365	47	60
D_melanogaster_abd-A	pseudochrom_6	473	171	30	0	2	58	5342058	5342228	4.632	46	60
D_melanogaster_abd-A	pseudochrom_19	413	174	33	0	1	58	7915709	7915536	12.09	45	60
D_melanogaster_abd-A	pseudochrom_19	423	177	33	0	1	59	7670167	7669991	16.65	45	60
D_melanogaster_abd-A	pseudochrom_6	431	174	32	0	2	59	7999371	7999544	82.46	43	60
D_melanogaster_abd-A	pseudochrom_57	510	123	21	0	11	53	649664	649786	408.9	41	60
D_melanogaster_abd-A	pseudochrom_57	510	123	21	0	11	53	757935	758057	408.9	41	60
T_tridentatus_abd-a_A	pseudochrom_56	950	180	3	0	1	60	2916658	2916479	1.216e-24	117	60
T_tridentatus_abd-a_A	pseudochrom_56	932	177	4	0	1	59	2565423	2565247	2.896e-23	113	60
T_tridentatus_abd-a_A	pseudochrom_56	862	174	8	0	2	59	2352184	2352011	1.105e-19	102	60
T_tridentatus_abd-a_A	pseudochrom_56	879	174	7	0	2	59	2374393	2374220	1.517e-19	102	60
T_tridentatus_abd-a_A	pseudochrom_56	810	174	11	0	2	59	2195774	2195601	2.433e-17	96	60
T_tridentatus_abd-a_A	pseudochrom_56	689	174	18	0	2	59	2059636	2059463	2.079e-11	79	60
T_tridentatus_abd-a_A	pseudochrom_56	689	174	18	0	2	59	2000634	2000461	7.417e-11	77	60
T_tridentatus_abd-a_A	pseudochrom_56	684	171	18	0	4	60	1927903	1927733	2.646e-10	76	60
T_tridentatus_abd-a_A	pseudochrom_56	631	171	21	0	2	58	2986302	2986132	2.452e-09	73	60
T_tridentatus_abd-a_A	pseudochrom_6	583	180	25	0	1	60	3673750	3673929	1.116e-07	68	60
T_tridentatus_abd-a_A	pseudochrom_10	603	174	23	0	2	59	5710151	5710324	1.425e-06	65	60
T_tridentatus_abd-a_A	pseudochrom_8	614	171	22	0	3	59	1221655	1221485	1.425e-06	65	60
T_tridentatus_abd-a_A	pseudochrom_26	614	171	22	0	2	58	2921011	2920841	1.96E-09	64	60
T_tridentatus_abd-a_A	pseudochrom_2	578	171	24	0	2	58	8755112	8754942	2.506e-05	61	60
T_tridentatus_abd-a_A	pseudochrom_8	561	171	25	0	2	58	1228323	1228153	6.519e-05	60	60
T_tridentatus_abd-a_A	pseudochrom_21	543	171	26	0	2	58	3708401	3708571	1.58E-06	56	60
T_tridentatus_abd-a_A	pseudochrom_48	482	174	30	0	1	58	1713371	1713544	7.79E-06	54	60
T_tridentatus_abd-a_A	pseudochrom_38	466	180	32	0	1	60	754222	754043	0.02029	53	60
T_tridentatus_abd-a_A	pseudochrom_48	472	165	29	0	1	55	1779394	1779558	0.03842	52	60
T_tridentatus_abd-a_A	pseudochrom_6	482	174	30	0	2	59	4685451	4685278	0.1001	51	60
T_tridentatus_abd-a_A	pseudochrom_6	473	171	30	0	2	58	5238835	5238665	2.61E-04	50	60
T_tridentatus_abd-a_A	pseudochrom_6	416	180	34	0	1	60	4574564	4574743	0.4945	49	60
T_tridentatus_abd-a_A	pseudochrom_6	456	171	30	0	2	58	5327679	5327509	0.6806	49	60
T_tridentatus_abd-a_A	pseudochrom_6	456	171	30	0	2	58	5313789	5313959	0.6806	49	60
T_tridentatus_abd-a_A	pseudochrom_48	423	177	33	0	1	59	1654725	1654901	2.444	47	60
T_tridentatus_abd-a_A	pseudochrom_51	448	174	31	0	2	59	1457942	1458115	3.365	47	60
T_tridentatus_abd-a_A	pseudochrom_6	473	171	30	0	2	58	5342058	5342228	4.632	46	60
T_tridentatus_abd-a_A	pseudochrom_19	413	174	33	0	1	58	7915709	7915536	12.09	45	60
T_tridentatus_abd-a_A	pseudochrom_19	423	177	33	0	1	59	7670167	7669991	16.65	45	60
T_tridentatus_abd-a_A	pseudochrom_6	431	174	32	0	2	59	7999371	7999544	82.46	43	60
T_tridentatus_abd-a_A	pseudochrom_57	510	123	21	0	11	53	649664	649786	408.9	41	60
T_tridentatus_abd-a_A	pseudochrom_57	510	123	21	0	11	53	757935	758057	408.9	41	60
L_polyphemus_abd-a_A1-b	pseudochrom_56	883	180	7	0	1	60	2916658	2916479	5.46E-26	112	60
L_polyphemus_abd-a_A1-b	pseudochrom_56	864	177	8	0	1	59	2565423	2565247	2.455e-21	107	60
L_polyphemus_abd-a_A1-b	pseudochrom_56	827	174	10	0	2	59	2352184	2352011	1.018e-18	100	60
L_polyphemus_abd-a_A1-b	pseudochrom_56	810	174	11	0	2	59	2374393	2374220	1.29E-20	96	60
L_polyphemus_abd-a_A1-b	pseudochrom_56	775	174	13	0	2	59	2195774	2195601	3.084e-16	93	60
L_polyphemus_abd-a_A1-b	pseudochrom_56	689	174	18	0	2	59	2059636	2059463	1.513e-11	79	60
L_polyphemus_abd-a_A1-b	pseudochrom_56	655	174	20	0	2	59	2000634	2000461	9.442e-10	74	60
L_polyphemus_abd-a_A1-b	pseudochrom_56	631	171	21	0	4	60	1927903	1927733	4.632e-09	72	60
L_polyphemus_abd-a_A1-b	pseudochrom_56	631	171	21	0	2	58	2986302	2986132	6.367e-09	72	60
L_polyphemus_abd-a_A1-b	pseudochrom_6	583	180	25	0	1	60	3673750	3673929	7.539e-07	66	60
L_polyphemus_abd-a_A1-b	pseudochrom_8	631	171	21	0	3	59	1221655	1221485	2.695e-06	64	60
L_polyphemus_abd-a_A1-b	pseudochrom_10	568	174	25	0	2	59	5710151	5710324	5.095e-06	63	60
L_polyphemus_abd-a_A1-b	pseudochrom_26	596	171	23	0	2	58	2921011	2920841	1.822e-05	62	60
L_polyphemus_abd-a_A1-b	pseudochrom_8	561	171	25	0	2	58	1228323	1228153	6.519e-05	60	60
L_polyphemus_abd-a_A1-b	pseudochrom_2	543	171	26	0	2	58	8755112	8754942	0.0003209	58	60
L_polyphemus_abd-a_A1-b	pseudochrom_21	543	171	26	0	2	58	3708401	3708571	0.002991	55	60
L_polyphemus_abd-a_A1-b	pseudochrom_48	490	165	28	0	1	55	1779394	1779558	0.02792	53	60
L_polyphemus_abd-a_A1-b	pseudochrom_48	465	174	30	0	1	58	1713371	1713544	0.03842	52	60
L_polyphemus_abd-a_A1-b	pseudochrom_38	450	180	32	0	1	60	754222	754043	0.1896	50	60
L_polyphemus_abd-a_A1-b	pseudochrom_6	482	174	30	0	2	59	4685451	4685278	0.3592	49	60
L_polyphemus_abd-a_A1-b	pseudochrom_6	456	171	30	0	2	58	5238835	5238665	2.444	47	60
L_polyphemus_abd-a_A1-b	pseudochrom_19	431	174	32	0	1	58	7915709	7915536	2.444	47	60
L_polyphemus_abd-a_A1-b	pseudochrom_48	423	177	33	0	1	59	1654725	1654901	3.365	47	60
L_polyphemus_abd-a_A1-b	pseudochrom_6	438	171	31	0	2	58	5327679	5327509	6.377	46	60
L_polyphemus_abd-a_A1-b	pseudochrom_6	438	171	31	0	2	58	5313789	5313959	6.377	46	60
L_polyphemus_abd-a_A1-b	pseudochrom_6	416	180	34	0	1	60	4574564	4574743	6.377	46	60
L_polyphemus_abd-a_A1-b	pseudochrom_19	440	177	32	0	1	59	7670167	7669991	6.377	46	60
L_polyphemus_abd-a_A1-b	pseudochrom_51	448	174	31	0	2	59	1457942	1458115	8.781	46	60
L_polyphemus_abd-a_A1-b	pseudochrom_6	465	174	30	0	2	59	7999371	7999544	31.57	44	60
L_polyphemus_abd-a_A1-b	pseudochrom_6	456	171	30	0	2	58	5342058	5342228	31.57	44	60
D_plantarius_abd-A-A	pseudochrom_56	933	180	4	0	1	60	2916658	2916479	3.147e-24	115	60
D_plantarius_abd-A-A	pseudochrom_56	932	177	4	0	1	59	2565423	2565247	2.896e-23	113	60
D_plantarius_abd-A-A	pseudochrom_56	862	174	8	0	2	59	2352184	2352011	1.105e-19	102	60
D_plantarius_abd-A-A	pseudochrom_56	879	174	7	0	2	59	2374393	2374220	1.517e-19	102	60
D_plantarius_abd-A-A	pseudochrom_56	810	174	11	0	2	59	2195774	2195601	2.433e-17	96	60
D_plantarius_abd-A-A	pseudochrom_56	689	174	18	0	2	59	2059636	2059463	2.079e-11	79	60
D_plantarius_abd-A-A	pseudochrom_56	701	171	17	0	4	60	1927903	1927733	7.417e-11	77	60
D_plantarius_abd-A-A	pseudochrom_56	689	174	18	0	2	59	2000634	2000461	7.417e-11	77	60
D_plantarius_abd-A-A	pseudochrom_56	631	171	21	0	2	58	2986302	2986132	2.452e-09	73	60
D_plantarius_abd-A-A	pseudochrom_6	583	180	25	0	1	60	3673750	3673929	1.116e-07	68	60
D_plantarius_abd-A-A	pseudochrom_10	603	174	23	0	2	59	5710151	5710324	1.425e-06	65	60
D_plantarius_abd-A-A	pseudochrom_8	614	171	22	0	3	59	1221655	1221485	1.425e-06	65	60
D_plantarius_abd-A-A	pseudochrom_26	614	171	22	0	2	58	2921011	2920841	1.96E-09	64	60
D_plantarius_abd-A-A	pseudochrom_2	578	171	24	0	2	58	8755112	8754942	2.506e-05	61	60
D_plantarius_abd-A-A	pseudochrom_8	561	171	25	0	2	58	1228323	1228153	6.519e-05	60	60
D_plantarius_abd-A-A	pseudochrom_21	543	171	26	0	2	58	3708401	3708571	1.58E-06	56	60
D_plantarius_abd-A-A	pseudochrom_48	482	174	30	0	1	58	1713371	1713544	7.79E-06	54	60
D_plantarius_abd-A-A	pseudochrom_48	472	165	29	0	1	55	1779394	1779558	0.03842	52	60
D_plantarius_abd-A-A	pseudochrom_38	466	180	32	0	1	60	754222	754043	0.03842	52	60
D_plantarius_abd-A-A	pseudochrom_6	482	174	30	0	2	59	4685451	4685278	0.1001	51	60
D_plantarius_abd-A-A	pseudochrom_6	473	171	30	0	2	58	5238835	5238665	2.61E-04	50	60
D_plantarius_abd-A-A	pseudochrom_6	416	180	34	0	1	60	4574564	4574743	0.4945	49	60
D_plantarius_abd-A-A	pseudochrom_6	456	171	30	0	2	58	5327679	5327509	0.6806	49	60
D_plantarius_abd-A-A	pseudochrom_6	456	171	30	0	2	58	5313789	5313959	0.6806	49	60
D_plantarius_abd-A-A	pseudochrom_48	423	177	33	0	1	59	1654725	1654901	2.444	47	60
D_plantarius_abd-A-A	pseudochrom_51	448	174	31	0	2	59	1457942	1458115	3.365	47	60
D_plantarius_abd-A-A	pseudochrom_6	473	171	30	0	2	58	5342058	5342228	4.632	46	60
D_plantarius_abd-A-A	pseudochrom_19	413	174	33	0	1	58	7915709	7915536	12.09	45	60
D_plantarius_abd-A-A	pseudochrom_19	423	177	33	0	1	59	7670167	7669991	16.65	45	60
D_plantarius_abd-A-A	pseudochrom_6	431	174	32	0	2	59	7999371	7999544	82.46	43	60
D_plantarius_abd-A-A	pseudochrom_57	510	123	21	0	11	53	649664	649786	408.9	41	60
D_plantarius_abd-A-A	pseudochrom_57	510	123	21	0	11	53	757935	758057	408.9	41	60
I_scapularis_abd-A	pseudochrom_56	950	180	3	0	1	60	2916658	2916479	1.216e-24	117	60
I_scapularis_abd-A	pseudochrom_56	949	177	3	0	1	59	2565423	2565247	1.536e-23	113	60
I_scapularis_abd-A	pseudochrom_56	879	174	7	0	2	59	2352184	2352011	5.857e-20	103	60
I_scapularis_abd-A	pseudochrom_56	896	174	6	0	2	59	2374393	2374220	8.044e-20	103	60
I_scapularis_abd-A	pseudochrom_56	810	174	11	0	2	59	2195774	2195601	1.772e-17	96	60
I_scapularis_abd-A	pseudochrom_56	689	174	18	0	2	59	2059636	2059463	3.927e-11	78	60
I_scapularis_abd-A	pseudochrom_56	689	174	18	0	2	59	2000634	2000461	1.401e-10	76	60
I_scapularis_abd-A	pseudochrom_56	684	171	18	0	4	60	1927903	1927733	2.646e-10	76	60
I_scapularis_abd-A	pseudochrom_56	614	171	22	0	2	58	2986302	2986132	1.203e-08	71	60
I_scapularis_abd-A	pseudochrom_6	600	180	24	0	1	60	3673750	3673929	8.119e-08	68	60
I_scapularis_abd-A	pseudochrom_8	614	171	22	0	3	59	1221655	1221485	1.425e-06	65	60
I_scapularis_abd-A	pseudochrom_10	603	174	23	0	2	59	5710151	5710324	2.695e-06	64	60
I_scapularis_abd-A	pseudochrom_26	614	171	22	0	2	58	2921011	2920841	2.695e-06	64	60
I_scapularis_abd-A	pseudochrom_2	578	171	24	0	2	58	8755112	8754942	3.446e-05	61	60
I_scapularis_abd-A	pseudochrom_8	543	171	26	0	2	58	1228323	1228153	0.0003209	58	60
I_scapularis_abd-A	pseudochrom_21	543	171	26	0	2	58	3708401	3708571	0.002174	56	60
I_scapularis_abd-A	pseudochrom_48	482	174	30	0	1	58	1713371	1713544	0.01475	53	60
I_scapularis_abd-A	pseudochrom_38	466	180	32	0	1	60	754222	754043	0.02792	53	60
I_scapularis_abd-A	pseudochrom_48	472	165	29	0	1	55	1779394	1779558	0.1001	51	60
I_scapularis_abd-A	pseudochrom_6	482	174	30	0	2	59	4685451	4685278	0.1378	51	60
I_scapularis_abd-A	pseudochrom_6	473	171	30	0	2	58	5238835	5238665	2.61E-04	50	60
I_scapularis_abd-A	pseudochrom_6	433	180	33	0	1	60	4574564	4574743	0.4945	49	60
I_scapularis_abd-A	pseudochrom_6	456	171	30	0	2	58	5327679	5327509	0.6806	49	60
I_scapularis_abd-A	pseudochrom_6	456	171	30	0	2	58	5313789	5313959	0.6806	49	60
I_scapularis_abd-A	pseudochrom_51	448	174	31	0	2	59	1457942	1458115	4.632	46	60
I_scapularis_abd-A	pseudochrom_48	423	177	33	0	1	59	1654725	1654901	4.632	46	60
I_scapularis_abd-A	pseudochrom_6	473	171	30	0	2	58	5342058	5342228	6.377	46	60
I_scapularis_abd-A	pseudochrom_19	413	174	33	0	1	58	7915709	7915536	22.92	44	60
I_scapularis_abd-A	pseudochrom_19	423	177	33	0	1	59	7670167	7669991	31.57	44	60
I_scapularis_abd-A	pseudochrom_6	413	174	33	0	2	59	7999371	7999544	408.9	41	60
L_polyphemus_abd-a_A1-a	pseudochrom_56	900	180	6	0	1	60	2916658	2916479	3.976e-23	112	60
L_polyphemus_abd-a_A1-a	pseudochrom_56	864	177	8	0	1	59	2565423	2565247	2.455e-21	107	60
L_polyphemus_abd-a_A1-a	pseudochrom_56	810	174	11	0	2	59	2352184	2352011	1.921e-18	99	60
L_polyphemus_abd-a_A1-a	pseudochrom_56	810	174	11	0	2	59	2374393	2374220	1.29E-20	96	60
L_polyphemus_abd-a_A1-a	pseudochrom_56	793	174	12	0	2	59	2195774	2195601	8.663e-17	94	60
L_polyphemus_abd-a_A1-a	pseudochrom_56	672	174	19	0	2	59	2059636	2059463	1.513e-11	79	60
L_polyphemus_abd-a_A1-a	pseudochrom_56	672	174	19	0	2	59	2000634	2000461	2.646e-10	76	60
L_polyphemus_abd-a_A1-a	pseudochrom_56	649	171	20	0	4	60	1927903	1927733	1.298e-09	74	60
L_polyphemus_abd-a_A1-a	pseudochrom_56	631	171	21	0	2	58	2986302	2986132	1.784e-09	73	60
L_polyphemus_abd-a_A1-a	pseudochrom_10	603	174	23	0	2	59	5710151	5710324	5.483e-07	66	60
L_polyphemus_abd-a_A1-a	pseudochrom_6	550	180	27	0	1	60	3673750	3673929	7.539e-07	66	60
L_polyphemus_abd-a_A1-a	pseudochrom_8	614	171	22	0	3	59	1221655	1221485	1.96E-09	64	60
L_polyphemus_abd-a_A1-a	pseudochrom_26	578	171	24	0	2	58	2921011	2920841	1.822e-05	62	60
L_polyphemus_abd-a_A1-a	pseudochrom_2	578	171	24	0	2	58	8755112	8754942	4.74E-08	61	60
L_polyphemus_abd-a_A1-a	pseudochrom_8	543	171	26	0	2	58	1228323	1228153	4.74E-08	61	60
L_polyphemus_abd-a_A1-a	pseudochrom_21	543	171	26	0	2	58	3708401	3708571	0.0008352	57	60
L_polyphemus_abd-a_A1-a	pseudochrom_38	483	180	31	0	1	60	754222	754043	7.79E-06	54	60
L_polyphemus_abd-a_A1-a	pseudochrom_48	448	174	31	0	1	58	1713371	1713544	0.02029	53	60
L_polyphemus_abd-a_A1-a	pseudochrom_48	454	165	29	0	1	55	1779394	1779558	0.05287	52	60
L_polyphemus_abd-a_A1-a	pseudochrom_6	482	174	30	0	2	59	4685451	4685278	0.1378	51	60
L_polyphemus_abd-a_A1-a	pseudochrom_6	456	171	30	0	2	58	5238835	5238665	0.9368	48	60
L_polyphemus_abd-a_A1-a	pseudochrom_19	413	174	33	0	1	58	7915709	7915536	0.9368	48	60
L_polyphemus_abd-a_A1-a	pseudochrom_48	406	177	34	0	1	59	1654725	1654901	1.29E-03	48	60
L_polyphemus_abd-a_A1-a	pseudochrom_6	400	180	35	0	1	60	4574564	4574743	2.444	47	60
L_polyphemus_abd-a_A1-a	pseudochrom_19	423	177	33	0	1	59	7670167	7669991	2.444	47	60
L_polyphemus_abd-a_A1-a	pseudochrom_6	438	171	31	0	2	58	5327679	5327509	3.365	47	60
L_polyphemus_abd-a_A1-a	pseudochrom_6	438	171	31	0	2	58	5313789	5313959	3.365	47	60
L_polyphemus_abd-a_A1-a	pseudochrom_51	431	174	32	0	2	59	1457942	1458115	4.632	46	60
L_polyphemus_abd-a_A1-a	pseudochrom_6	456	171	30	0	2	58	5342058	5342228	16.65	45	60
L_polyphemus_abd-a_A1-a	pseudochrom_6	448	174	31	0	2	59	7999371	7999544	31.57	44	60
P_tepidariorum_abd-A-A	pseudochrom_56	933	180	4	0	1	60	2916658	2916479	3.147e-24	115	60
P_tepidariorum_abd-A-A	pseudochrom_56	932	177	4	0	1	59	2565423	2565247	2.896e-23	113	60
P_tepidariorum_abd-A-A	pseudochrom_56	862	174	8	0	2	59	2352184	2352011	1.105e-19	102	60
P_tepidariorum_abd-A-A	pseudochrom_56	879	174	7	0	2	59	2374393	2374220	1.517e-19	102	60
P_tepidariorum_abd-A-A	pseudochrom_56	810	174	11	0	2	59	2195774	2195601	2.433e-17	96	60
P_tepidariorum_abd-A-A	pseudochrom_56	689	174	18	0	2	59	2059636	2059463	2.079e-11	79	60
P_tepidariorum_abd-A-A	pseudochrom_56	701	171	17	0	4	60	1927903	1927733	7.417e-11	77	60
P_tepidariorum_abd-A-A	pseudochrom_56	689	174	18	0	2	59	2000634	2000461	7.417e-11	77	60
P_tepidariorum_abd-A-A	pseudochrom_56	631	171	21	0	2	58	2986302	2986132	2.452e-09	73	60
P_tepidariorum_abd-A-A	pseudochrom_6	583	180	25	0	1	60	3673750	3673929	1.116e-07	68	60
P_tepidariorum_abd-A-A	pseudochrom_10	603	174	23	0	2	59	5710151	5710324	1.425e-06	65	60
P_tepidariorum_abd-A-A	pseudochrom_8	614	171	22	0	3	59	1221655	1221485	1.425e-06	65	60
P_tepidariorum_abd-A-A	pseudochrom_26	614	171	22	0	2	58	2921011	2920841	1.96E-09	64	60
P_tepidariorum_abd-A-A	pseudochrom_2	578	171	24	0	2	58	8755112	8754942	2.506e-05	61	60
P_tepidariorum_abd-A-A	pseudochrom_8	561	171	25	0	2	58	1228323	1228153	6.519e-05	60	60
P_tepidariorum_abd-A-A	pseudochrom_21	543	171	26	0	2	58	3708401	3708571	1.58E-06	56	60
P_tepidariorum_abd-A-A	pseudochrom_48	482	174	30	0	1	58	1713371	1713544	7.79E-06	54	60
P_tepidariorum_abd-A-A	pseudochrom_48	472	165	29	0	1	55	1779394	1779558	0.03842	52	60
P_tepidariorum_abd-A-A	pseudochrom_38	466	180	32	0	1	60	754222	754043	0.03842	52	60
P_tepidariorum_abd-A-A	pseudochrom_6	482	174	30	0	2	59	4685451	4685278	0.1001	51	60
P_tepidariorum_abd-A-A	pseudochrom_6	473	171	30	0	2	58	5238835	5238665	2.61E-04	50	60
P_tepidariorum_abd-A-A	pseudochrom_6	416	180	34	0	1	60	4574564	4574743	0.4945	49	60
P_tepidariorum_abd-A-A	pseudochrom_6	456	171	30	0	2	58	5327679	5327509	0.6806	49	60
P_tepidariorum_abd-A-A	pseudochrom_6	456	171	30	0	2	58	5313789	5313959	0.6806	49	60
P_tepidariorum_abd-A-A	pseudochrom_48	423	177	33	0	1	59	1654725	1654901	2.444	47	60
P_tepidariorum_abd-A-A	pseudochrom_51	448	174	31	0	2	59	1457942	1458115	3.365	47	60
P_tepidariorum_abd-A-A	pseudochrom_6	473	171	30	0	2	58	5342058	5342228	4.632	46	60
P_tepidariorum_abd-A-A	pseudochrom_19	413	174	33	0	1	58	7915709	7915536	12.09	45	60
P_tepidariorum_abd-A-A	pseudochrom_19	423	177	33	0	1	59	7670167	7669991	16.65	45	60
P_tepidariorum_abd-A-A	pseudochrom_6	431	174	32	0	2	59	7999371	7999544	82.46	43	60
P_tepidariorum_abd-A-A	pseudochrom_57	510	123	21	0	11	53	649664	649786	408.9	41	60
P_tepidariorum_abd-A-A	pseudochrom_57	510	123	21	0	11	53	757935	758057	408.9	41	60
T_clavata_abd-A-A	pseudochrom_56	933	180	4	0	1	60	2916658	2916479	3.147e-24	115	60
T_clavata_abd-A-A	pseudochrom_56	932	177	4	0	1	59	2565423	2565247	2.896e-23	113	60
T_clavata_abd-A-A	pseudochrom_56	862	174	8	0	2	59	2352184	2352011	1.105e-19	102	60
T_clavata_abd-A-A	pseudochrom_56	879	174	7	0	2	59	2374393	2374220	1.517e-19	102	60
T_clavata_abd-A-A	pseudochrom_56	810	174	11	0	2	59	2195774	2195601	2.433e-17	96	60
T_clavata_abd-A-A	pseudochrom_56	689	174	18	0	2	59	2059636	2059463	2.079e-11	79	60
T_clavata_abd-A-A	pseudochrom_56	701	171	17	0	4	60	1927903	1927733	7.417e-11	77	60
T_clavata_abd-A-A	pseudochrom_56	689	174	18	0	2	59	2000634	2000461	7.417e-11	77	60
T_clavata_abd-A-A	pseudochrom_56	631	171	21	0	2	58	2986302	2986132	2.452e-09	73	60
T_clavata_abd-A-A	pseudochrom_6	583	180	25	0	1	60	3673750	3673929	1.116e-07	68	60
T_clavata_abd-A-A	pseudochrom_10	603	174	23	0	2	59	5710151	5710324	1.425e-06	65	60
T_clavata_abd-A-A	pseudochrom_8	614	171	22	0	3	59	1221655	1221485	1.425e-06	65	60
T_clavata_abd-A-A	pseudochrom_26	614	171	22	0	2	58	2921011	2920841	1.96E-09	64	60
T_clavata_abd-A-A	pseudochrom_2	578	171	24	0	2	58	8755112	8754942	2.506e-05	61	60
T_clavata_abd-A-A	pseudochrom_8	561	171	25	0	2	58	1228323	1228153	6.519e-05	60	60
T_clavata_abd-A-A	pseudochrom_21	543	171	26	0	2	58	3708401	3708571	1.58E-06	56	60
T_clavata_abd-A-A	pseudochrom_48	482	174	30	0	1	58	1713371	1713544	7.79E-06	54	60
T_clavata_abd-A-A	pseudochrom_48	472	165	29	0	1	55	1779394	1779558	0.03842	52	60
T_clavata_abd-A-A	pseudochrom_38	466	180	32	0	1	60	754222	754043	0.03842	52	60
T_clavata_abd-A-A	pseudochrom_6	482	174	30	0	2	59	4685451	4685278	0.1001	51	60
T_clavata_abd-A-A	pseudochrom_6	473	171	30	0	2	58	5238835	5238665	2.61E-04	50	60
T_clavata_abd-A-A	pseudochrom_6	416	180	34	0	1	60	4574564	4574743	0.4945	49	60
T_clavata_abd-A-A	pseudochrom_6	456	171	30	0	2	58	5327679	5327509	0.6806	49	60
T_clavata_abd-A-A	pseudochrom_6	456	171	30	0	2	58	5313789	5313959	0.6806	49	60
T_clavata_abd-A-A	pseudochrom_48	423	177	33	0	1	59	1654725	1654901	2.444	47	60
T_clavata_abd-A-A	pseudochrom_51	448	174	31	0	2	59	1457942	1458115	3.365	47	60
T_clavata_abd-A-A	pseudochrom_6	473	171	30	0	2	58	5342058	5342228	4.632	46	60
T_clavata_abd-A-A	pseudochrom_19	413	174	33	0	1	58	7915709	7915536	12.09	45	60
T_clavata_abd-A-A	pseudochrom_19	423	177	33	0	1	59	7670167	7669991	16.65	45	60
T_clavata_abd-A-A	pseudochrom_6	431	174	32	0	2	59	7999371	7999544	82.46	43	60
T_clavata_abd-A-A	pseudochrom_57	510	123	21	0	11	53	649664	649786	408.9	41	60
T_clavata_abd-A-A	pseudochrom_57	510	123	21	0	11	53	757935	758057	408.9	41	60
H_graminicola_abd-A-B	pseudochrom_56	933	180	4	0	1	60	2916658	2916479	2.292e-24	116	60
H_graminicola_abd-A-B	pseudochrom_56	932	177	4	0	1	59	2565423	2565247	2.896e-23	113	60
H_graminicola_abd-A-B	pseudochrom_56	862	174	8	0	2	59	2352184	2352011	1.105e-19	102	60
H_graminicola_abd-A-B	pseudochrom_56	879	174	7	0	2	59	2374393	2374220	1.517e-19	102	60
H_graminicola_abd-A-B	pseudochrom_56	810	174	11	0	2	59	2195774	2195601	2.433e-17	96	60
H_graminicola_abd-A-B	pseudochrom_56	689	174	18	0	2	59	2059636	2059463	2.079e-11	79	60
H_graminicola_abd-A-B	pseudochrom_56	689	174	18	0	2	59	2000634	2000461	7.417e-11	77	60
H_graminicola_abd-A-B	pseudochrom_56	684	171	18	0	4	60	1927903	1927733	1.925e-10	76	60
H_graminicola_abd-A-B	pseudochrom_56	631	171	21	0	2	58	2986302	2986132	2.452e-09	73	60
H_graminicola_abd-A-B	pseudochrom_6	600	180	24	0	1	60	3673750	3673929	5.906e-08	69	60
H_graminicola_abd-A-B	pseudochrom_10	603	174	23	0	2	59	5710151	5710324	1.425e-06	65	60
H_graminicola_abd-A-B	pseudochrom_8	614	171	22	0	3	59	1221655	1221485	1.425e-06	65	60
H_graminicola_abd-A-B	pseudochrom_26	614	171	22	0	2	58	2921011	2920841	1.96E-09	64	60
H_graminicola_abd-A-B	pseudochrom_2	578	171	24	0	2	58	8755112	8754942	2.506e-05	61	60
H_graminicola_abd-A-B	pseudochrom_8	561	171	25	0	2	58	1228323	1228153	6.519e-05	60	60
H_graminicola_abd-A-B	pseudochrom_21	543	171	26	0	2	58	3708401	3708571	1.58E-06	56	60
H_graminicola_abd-A-B	pseudochrom_48	482	174	30	0	1	58	1713371	1713544	7.79E-06	54	60
H_graminicola_abd-A-B	pseudochrom_48	472	165	29	0	1	55	1779394	1779558	0.03842	52	60
H_graminicola_abd-A-B	pseudochrom_38	466	180	32	0	1	60	754222	754043	0.03842	52	60
H_graminicola_abd-A-B	pseudochrom_6	482	174	30	0	2	59	4685451	4685278	0.1001	51	60
H_graminicola_abd-A-B	pseudochrom_6	473	171	30	0	2	58	5238835	5238665	2.61E-04	50	60
H_graminicola_abd-A-B	pseudochrom_6	433	180	33	0	1	60	4574564	4574743	2.61E-04	50	60
H_graminicola_abd-A-B	pseudochrom_6	456	171	30	0	2	58	5327679	5327509	0.6806	49	60
H_graminicola_abd-A-B	pseudochrom_6	456	171	30	0	2	58	5313789	5313959	0.6806	49	60
H_graminicola_abd-A-B	pseudochrom_48	423	177	33	0	1	59	1654725	1654901	2.444	47	60
H_graminicola_abd-A-B	pseudochrom_51	448	174	31	0	2	59	1457942	1458115	3.365	47	60
H_graminicola_abd-A-B	pseudochrom_6	473	171	30	0	2	58	5342058	5342228	4.632	46	60
H_graminicola_abd-A-B	pseudochrom_19	413	174	33	0	1	58	7915709	7915536	12.09	45	60
H_graminicola_abd-A-B	pseudochrom_19	423	177	33	0	1	59	7670167	7669991	16.65	45	60
H_graminicola_abd-A-B	pseudochrom_6	431	174	32	0	2	59	7999371	7999544	82.46	43	60
H_graminicola_abd-A-B	pseudochrom_57	510	123	21	0	11	53	649664	649786	408.9	41	60
H_graminicola_abd-A-B	pseudochrom_57	510	123	21	0	11	53	757935	758057	408.9	41	60
A_bruennichi_abd-A-A	pseudochrom_56	933	180	4	0	1	60	2916658	2916479	3.147e-24	115	60
A_bruennichi_abd-A-A	pseudochrom_56	932	177	4	0	1	59	2565423	2565247	2.896e-23	113	60
A_bruennichi_abd-A-A	pseudochrom_56	862	174	8	0	2	59	2352184	2352011	1.105e-19	102	60
A_bruennichi_abd-A-A	pseudochrom_56	879	174	7	0	2	59	2374393	2374220	1.517e-19	102	60
A_bruennichi_abd-A-A	pseudochrom_56	810	174	11	0	2	59	2195774	2195601	2.433e-17	96	60
A_bruennichi_abd-A-A	pseudochrom_56	689	174	18	0	2	59	2059636	2059463	2.079e-11	79	60
A_bruennichi_abd-A-A	pseudochrom_56	701	171	17	0	4	60	1927903	1927733	7.417e-11	77	60
A_bruennichi_abd-A-A	pseudochrom_56	689	174	18	0	2	59	2000634	2000461	7.417e-11	77	60
A_bruennichi_abd-A-A	pseudochrom_56	631	171	21	0	2	58	2986302	2986132	2.452e-09	73	60
A_bruennichi_abd-A-A	pseudochrom_6	583	180	25	0	1	60	3673750	3673929	1.116e-07	68	60
A_bruennichi_abd-A-A	pseudochrom_10	603	174	23	0	2	59	5710151	5710324	1.425e-06	65	60
A_bruennichi_abd-A-A	pseudochrom_8	614	171	22	0	3	59	1221655	1221485	1.425e-06	65	60
A_bruennichi_abd-A-A	pseudochrom_26	614	171	22	0	2	58	2921011	2920841	1.96E-09	64	60
A_bruennichi_abd-A-A	pseudochrom_2	578	171	24	0	2	58	8755112	8754942	2.506e-05	61	60
A_bruennichi_abd-A-A	pseudochrom_8	561	171	25	0	2	58	1228323	1228153	6.519e-05	60	60
A_bruennichi_abd-A-A	pseudochrom_21	543	171	26	0	2	58	3708401	3708571	1.58E-06	56	60
A_bruennichi_abd-A-A	pseudochrom_48	482	174	30	0	1	58	1713371	1713544	7.79E-06	54	60
A_bruennichi_abd-A-A	pseudochrom_48	472	165	29	0	1	55	1779394	1779558	0.03842	52	60
A_bruennichi_abd-A-A	pseudochrom_38	466	180	32	0	1	60	754222	754043	0.03842	52	60
A_bruennichi_abd-A-A	pseudochrom_6	482	174	30	0	2	59	4685451	4685278	0.1001	51	60
A_bruennichi_abd-A-A	pseudochrom_6	473	171	30	0	2	58	5238835	5238665	2.61E-04	50	60
A_bruennichi_abd-A-A	pseudochrom_6	416	180	34	0	1	60	4574564	4574743	0.4945	49	60
A_bruennichi_abd-A-A	pseudochrom_6	456	171	30	0	2	58	5327679	5327509	0.6806	49	60
A_bruennichi_abd-A-A	pseudochrom_6	456	171	30	0	2	58	5313789	5313959	0.6806	49	60
A_bruennichi_abd-A-A	pseudochrom_48	423	177	33	0	1	59	1654725	1654901	2.444	47	60
A_bruennichi_abd-A-A	pseudochrom_51	448	174	31	0	2	59	1457942	1458115	3.365	47	60
A_bruennichi_abd-A-A	pseudochrom_6	473	171	30	0	2	58	5342058	5342228	4.632	46	60
A_bruennichi_abd-A-A	pseudochrom_19	413	174	33	0	1	58	7915709	7915536	12.09	45	60
A_bruennichi_abd-A-A	pseudochrom_19	423	177	33	0	1	59	7670167	7669991	16.65	45	60
A_bruennichi_abd-A-A	pseudochrom_6	431	174	32	0	2	59	7999371	7999544	82.46	43	60
A_bruennichi_abd-A-A	pseudochrom_57	510	123	21	0	11	53	649664	649786	408.9	41	60
A_bruennichi_abd-A-A	pseudochrom_57	510	123	21	0	11	53	757935	758057	408.9	41	60
L_polyphemus_abd-a_A2	pseudochrom_56	950	180	3	0	1	60	2916658	2916479	1.216e-24	117	60
L_polyphemus_abd-a_A2	pseudochrom_56	932	177	4	0	1	59	2565423	2565247	2.896e-23	113	60
L_polyphemus_abd-a_A2	pseudochrom_56	862	174	8	0	2	59	2352184	2352011	1.105e-19	102	60
L_polyphemus_abd-a_A2	pseudochrom_56	879	174	7	0	2	59	2374393	2374220	1.517e-19	102	60
L_polyphemus_abd-a_A2	pseudochrom_56	810	174	11	0	2	59	2195774	2195601	2.433e-17	96	60
L_polyphemus_abd-a_A2	pseudochrom_56	689	174	18	0	2	59	2059636	2059463	2.079e-11	79	60
L_polyphemus_abd-a_A2	pseudochrom_56	689	174	18	0	2	59	2000634	2000461	7.417e-11	77	60
L_polyphemus_abd-a_A2	pseudochrom_56	684	171	18	0	4	60	1927903	1927733	2.646e-10	76	60
L_polyphemus_abd-a_A2	pseudochrom_56	631	171	21	0	2	58	2986302	2986132	2.452e-09	73	60
L_polyphemus_abd-a_A2	pseudochrom_6	583	180	25	0	1	60	3673750	3673929	1.116e-07	68	60
L_polyphemus_abd-a_A2	pseudochrom_10	603	174	23	0	2	59	5710151	5710324	1.425e-06	65	60
L_polyphemus_abd-a_A2	pseudochrom_8	614	171	22	0	3	59	1221655	1221485	1.425e-06	65	60
L_polyphemus_abd-a_A2	pseudochrom_26	614	171	22	0	2	58	2921011	2920841	1.96E-09	64	60
L_polyphemus_abd-a_A2	pseudochrom_2	578	171	24	0	2	58	8755112	8754942	2.506e-05	61	60
L_polyphemus_abd-a_A2	pseudochrom_8	561	171	25	0	2	58	1228323	1228153	6.519e-05	60	60
L_polyphemus_abd-a_A2	pseudochrom_21	543	171	26	0	2	58	3708401	3708571	1.58E-06	56	60
L_polyphemus_abd-a_A2	pseudochrom_48	482	174	30	0	1	58	1713371	1713544	7.79E-06	54	60
L_polyphemus_abd-a_A2	pseudochrom_38	466	180	32	0	1	60	754222	754043	0.02029	53	60
L_polyphemus_abd-a_A2	pseudochrom_48	472	165	29	0	1	55	1779394	1779558	0.03842	52	60
L_polyphemus_abd-a_A2	pseudochrom_6	482	174	30	0	2	59	4685451	4685278	0.1001	51	60
L_polyphemus_abd-a_A2	pseudochrom_6	473	171	30	0	2	58	5238835	5238665	2.61E-04	50	60
L_polyphemus_abd-a_A2	pseudochrom_6	416	180	34	0	1	60	4574564	4574743	0.4945	49	60
L_polyphemus_abd-a_A2	pseudochrom_6	456	171	30	0	2	58	5327679	5327509	0.6806	49	60
L_polyphemus_abd-a_A2	pseudochrom_6	456	171	30	0	2	58	5313789	5313959	0.6806	49	60
L_polyphemus_abd-a_A2	pseudochrom_48	423	177	33	0	1	59	1654725	1654901	2.444	47	60
L_polyphemus_abd-a_A2	pseudochrom_51	448	174	31	0	2	59	1457942	1458115	3.365	47	60
L_polyphemus_abd-a_A2	pseudochrom_6	473	171	30	0	2	58	5342058	5342228	4.632	46	60
L_polyphemus_abd-a_A2	pseudochrom_19	413	174	33	0	1	58	7915709	7915536	12.09	45	60
L_polyphemus_abd-a_A2	pseudochrom_19	423	177	33	0	1	59	7670167	7669991	16.65	45	60
L_polyphemus_abd-a_A2	pseudochrom_6	431	174	32	0	2	59	7999371	7999544	82.46	43	60
L_polyphemus_abd-a_A2	pseudochrom_57	510	123	21	0	11	53	649664	649786	408.9	41	60
L_polyphemus_abd-a_A2	pseudochrom_57	510	123	21	0	11	53	757935	758057	408.9	41	60
C_rotundicauda_abd-a_B	pseudochrom_56	950	180	3	0	1	60	2916658	2916479	1.216e-24	117	60
C_rotundicauda_abd-a_B	pseudochrom_56	932	177	4	0	1	59	2565423	2565247	2.896e-23	113	60
C_rotundicauda_abd-a_B	pseudochrom_56	862	174	8	0	2	59	2352184	2352011	1.105e-19	102	60
C_rotundicauda_abd-a_B	pseudochrom_56	879	174	7	0	2	59	2374393	2374220	1.517e-19	102	60
C_rotundicauda_abd-a_B	pseudochrom_56	810	174	11	0	2	59	2195774	2195601	2.433e-17	96	60
C_rotundicauda_abd-a_B	pseudochrom_56	689	174	18	0	2	59	2059636	2059463	2.079e-11	79	60
C_rotundicauda_abd-a_B	pseudochrom_56	689	174	18	0	2	59	2000634	2000461	7.417e-11	77	60
C_rotundicauda_abd-a_B	pseudochrom_56	684	171	18	0	4	60	1927903	1927733	2.646e-10	76	60
C_rotundicauda_abd-a_B	pseudochrom_56	631	171	21	0	2	58	2986302	2986132	2.452e-09	73	60
C_rotundicauda_abd-a_B	pseudochrom_6	583	180	25	0	1	60	3673750	3673929	1.116e-07	68	60
C_rotundicauda_abd-a_B	pseudochrom_10	603	174	23	0	2	59	5710151	5710324	1.425e-06	65	60
C_rotundicauda_abd-a_B	pseudochrom_8	614	171	22	0	3	59	1221655	1221485	1.425e-06	65	60
C_rotundicauda_abd-a_B	pseudochrom_26	614	171	22	0	2	58	2921011	2920841	1.96E-09	64	60
C_rotundicauda_abd-a_B	pseudochrom_2	578	171	24	0	2	58	8755112	8754942	2.506e-05	61	60
C_rotundicauda_abd-a_B	pseudochrom_8	561	171	25	0	2	58	1228323	1228153	6.519e-05	60	60
C_rotundicauda_abd-a_B	pseudochrom_21	543	171	26	0	2	58	3708401	3708571	1.58E-06	56	60
C_rotundicauda_abd-a_B	pseudochrom_48	482	174	30	0	1	58	1713371	1713544	7.79E-06	54	60
C_rotundicauda_abd-a_B	pseudochrom_38	466	180	32	0	1	60	754222	754043	0.02029	53	60
C_rotundicauda_abd-a_B	pseudochrom_48	472	165	29	0	1	55	1779394	1779558	0.03842	52	60
C_rotundicauda_abd-a_B	pseudochrom_6	482	174	30	0	2	59	4685451	4685278	0.1001	51	60
C_rotundicauda_abd-a_B	pseudochrom_6	473	171	30	0	2	58	5238835	5238665	2.61E-04	50	60
C_rotundicauda_abd-a_B	pseudochrom_6	416	180	34	0	1	60	4574564	4574743	0.4945	49	60
C_rotundicauda_abd-a_B	pseudochrom_6	456	171	30	0	2	58	5327679	5327509	0.6806	49	60
C_rotundicauda_abd-a_B	pseudochrom_6	456	171	30	0	2	58	5313789	5313959	0.6806	49	60
C_rotundicauda_abd-a_B	pseudochrom_48	423	177	33	0	1	59	1654725	1654901	2.444	47	60
C_rotundicauda_abd-a_B	pseudochrom_51	448	174	31	0	2	59	1457942	1458115	3.365	47	60
C_rotundicauda_abd-a_B	pseudochrom_6	473	171	30	0	2	58	5342058	5342228	4.632	46	60
C_rotundicauda_abd-a_B	pseudochrom_19	413	174	33	0	1	58	7915709	7915536	12.09	45	60
C_rotundicauda_abd-a_B	pseudochrom_19	423	177	33	0	1	59	7670167	7669991	16.65	45	60
C_rotundicauda_abd-a_B	pseudochrom_6	431	174	32	0	2	59	7999371	7999544	82.46	43	60
C_rotundicauda_abd-a_B	pseudochrom_57	510	123	21	0	11	53	649664	649786	408.9	41	60
C_rotundicauda_abd-a_B	pseudochrom_57	510	123	21	0	11	53	757935	758057	408.9	41	60
C_sculpturatus_abd-A-A	pseudochrom_56	950	180	3	0	1	60	2916658	2916479	1.216e-24	117	60
C_sculpturatus_abd-A-A	pseudochrom_56	932	177	4	0	1	59	2565423	2565247	2.896e-23	113	60
C_sculpturatus_abd-A-A	pseudochrom_56	862	174	8	0	2	59	2352184	2352011	1.105e-19	102	60
C_sculpturatus_abd-A-A	pseudochrom_56	879	174	7	0	2	59	2374393	2374220	1.517e-19	102	60
C_sculpturatus_abd-A-A	pseudochrom_56	810	174	11	0	2	59	2195774	2195601	2.433e-17	96	60
C_sculpturatus_abd-A-A	pseudochrom_56	689	174	18	0	2	59	2059636	2059463	2.079e-11	79	60
C_sculpturatus_abd-A-A	pseudochrom_56	689	174	18	0	2	59	2000634	2000461	7.417e-11	77	60
C_sculpturatus_abd-A-A	pseudochrom_56	684	171	18	0	4	60	1927903	1927733	2.646e-10	76	60
C_sculpturatus_abd-A-A	pseudochrom_56	631	171	21	0	2	58	2986302	2986132	2.452e-09	73	60
C_sculpturatus_abd-A-A	pseudochrom_6	583	180	25	0	1	60	3673750	3673929	1.116e-07	68	60
C_sculpturatus_abd-A-A	pseudochrom_10	603	174	23	0	2	59	5710151	5710324	1.425e-06	65	60
C_sculpturatus_abd-A-A	pseudochrom_8	614	171	22	0	3	59	1221655	1221485	1.425e-06	65	60
C_sculpturatus_abd-A-A	pseudochrom_26	614	171	22	0	2	58	2921011	2920841	1.96E-09	64	60
C_sculpturatus_abd-A-A	pseudochrom_2	578	171	24	0	2	58	8755112	8754942	2.506e-05	61	60
C_sculpturatus_abd-A-A	pseudochrom_8	561	171	25	0	2	58	1228323	1228153	6.519e-05	60	60
C_sculpturatus_abd-A-A	pseudochrom_21	543	171	26	0	2	58	3708401	3708571	1.58E-06	56	60
C_sculpturatus_abd-A-A	pseudochrom_48	482	174	30	0	1	58	1713371	1713544	7.79E-06	54	60
C_sculpturatus_abd-A-A	pseudochrom_38	466	180	32	0	1	60	754222	754043	0.02029	53	60
C_sculpturatus_abd-A-A	pseudochrom_48	472	165	29	0	1	55	1779394	1779558	0.03842	52	60
C_sculpturatus_abd-A-A	pseudochrom_6	482	174	30	0	2	59	4685451	4685278	0.1001	51	60
C_sculpturatus_abd-A-A	pseudochrom_6	473	171	30	0	2	58	5238835	5238665	2.61E-04	50	60
C_sculpturatus_abd-A-A	pseudochrom_6	416	180	34	0	1	60	4574564	4574743	0.4945	49	60
C_sculpturatus_abd-A-A	pseudochrom_6	456	171	30	0	2	58	5327679	5327509	0.6806	49	60
C_sculpturatus_abd-A-A	pseudochrom_6	456	171	30	0	2	58	5313789	5313959	0.6806	49	60
C_sculpturatus_abd-A-A	pseudochrom_48	423	177	33	0	1	59	1654725	1654901	2.444	47	60
C_sculpturatus_abd-A-A	pseudochrom_51	448	174	31	0	2	59	1457942	1458115	3.365	47	60
C_sculpturatus_abd-A-A	pseudochrom_6	473	171	30	0	2	58	5342058	5342228	4.632	46	60
C_sculpturatus_abd-A-A	pseudochrom_19	413	174	33	0	1	58	7915709	7915536	12.09	45	60
C_sculpturatus_abd-A-A	pseudochrom_19	423	177	33	0	1	59	7670167	7669991	16.65	45	60
C_sculpturatus_abd-A-A	pseudochrom_6	431	174	32	0	2	59	7999371	7999544	82.46	43	60
C_sculpturatus_abd-A-A	pseudochrom_57	510	123	21	0	11	53	649664	649786	408.9	41	60
C_sculpturatus_abd-A-A	pseudochrom_57	510	123	21	0	11	53	757935	758057	408.9	41	60
L_elegans_abd-A-A	pseudochrom_56	933	180	4	0	1	60	2916658	2916479	3.147e-24	115	60
L_elegans_abd-A-A	pseudochrom_56	932	177	4	0	1	59	2565423	2565247	2.896e-23	113	60
L_elegans_abd-A-A	pseudochrom_56	862	174	8	0	2	59	2352184	2352011	1.105e-19	102	60
L_elegans_abd-A-A	pseudochrom_56	879	174	7	0	2	59	2374393	2374220	1.517e-19	102	60
L_elegans_abd-A-A	pseudochrom_56	810	174	11	0	2	59	2195774	2195601	2.433e-17	96	60
L_elegans_abd-A-A	pseudochrom_56	689	174	18	0	2	59	2059636	2059463	2.079e-11	79	60
L_elegans_abd-A-A	pseudochrom_56	701	171	17	0	4	60	1927903	1927733	7.417e-11	77	60
L_elegans_abd-A-A	pseudochrom_56	689	174	18	0	2	59	2000634	2000461	7.417e-11	77	60
L_elegans_abd-A-A	pseudochrom_56	631	171	21	0	2	58	2986302	2986132	2.452e-09	73	60
L_elegans_abd-A-A	pseudochrom_6	583	180	25	0	1	60	3673750	3673929	1.116e-07	68	60
L_elegans_abd-A-A	pseudochrom_10	603	174	23	0	2	59	5710151	5710324	1.425e-06	65	60
L_elegans_abd-A-A	pseudochrom_8	614	171	22	0	3	59	1221655	1221485	1.425e-06	65	60
L_elegans_abd-A-A	pseudochrom_26	614	171	22	0	2	58	2921011	2920841	1.96E-09	64	60
L_elegans_abd-A-A	pseudochrom_2	578	171	24	0	2	58	8755112	8754942	2.506e-05	61	60
L_elegans_abd-A-A	pseudochrom_8	561	171	25	0	2	58	1228323	1228153	6.519e-05	60	60
L_elegans_abd-A-A	pseudochrom_21	543	171	26	0	2	58	3708401	3708571	1.58E-06	56	60
L_elegans_abd-A-A	pseudochrom_48	482	174	30	0	1	58	1713371	1713544	7.79E-06	54	60
L_elegans_abd-A-A	pseudochrom_48	472	165	29	0	1	55	1779394	1779558	0.03842	52	60
L_elegans_abd-A-A	pseudochrom_38	466	180	32	0	1	60	754222	754043	0.03842	52	60
L_elegans_abd-A-A	pseudochrom_6	482	174	30	0	2	59	4685451	4685278	0.1001	51	60
L_elegans_abd-A-A	pseudochrom_6	473	171	30	0	2	58	5238835	5238665	2.61E-04	50	60
L_elegans_abd-A-A	pseudochrom_6	416	180	34	0	1	60	4574564	4574743	0.4945	49	60
L_elegans_abd-A-A	pseudochrom_6	456	171	30	0	2	58	5327679	5327509	0.6806	49	60
L_elegans_abd-A-A	pseudochrom_6	456	171	30	0	2	58	5313789	5313959	0.6806	49	60
L_elegans_abd-A-A	pseudochrom_48	423	177	33	0	1	59	1654725	1654901	2.444	47	60
L_elegans_abd-A-A	pseudochrom_51	448	174	31	0	2	59	1457942	1458115	3.365	47	60
L_elegans_abd-A-A	pseudochrom_6	473	171	30	0	2	58	5342058	5342228	4.632	46	60
L_elegans_abd-A-A	pseudochrom_19	413	174	33	0	1	58	7915709	7915536	12.09	45	60
L_elegans_abd-A-A	pseudochrom_19	423	177	33	0	1	59	7670167	7669991	16.65	45	60
L_elegans_abd-A-A	pseudochrom_6	431	174	32	0	2	59	7999371	7999544	82.46	43	60
L_elegans_abd-A-A	pseudochrom_57	510	123	21	0	11	53	649664	649786	408.9	41	60
L_elegans_abd-A-A	pseudochrom_57	510	123	21	0	11	53	757935	758057	408.9	41	60
D_plantarius_abd-A-B	pseudochrom_56	933	180	4	0	1	60	2916658	2916479	2.292e-24	116	60
D_plantarius_abd-A-B	pseudochrom_56	932	177	4	0	1	59	2565423	2565247	2.896e-23	113	60
D_plantarius_abd-A-B	pseudochrom_56	862	174	8	0	2	59	2352184	2352011	1.105e-19	102	60
D_plantarius_abd-A-B	pseudochrom_56	879	174	7	0	2	59	2374393	2374220	1.517e-19	102	60
D_plantarius_abd-A-B	pseudochrom_56	810	174	11	0	2	59	2195774	2195601	2.433e-17	96	60
D_plantarius_abd-A-B	pseudochrom_56	689	174	18	0	2	59	2059636	2059463	2.079e-11	79	60
D_plantarius_abd-A-B	pseudochrom_56	689	174	18	0	2	59	2000634	2000461	7.417e-11	77	60
D_plantarius_abd-A-B	pseudochrom_56	684	171	18	0	4	60	1927903	1927733	1.925e-10	76	60
D_plantarius_abd-A-B	pseudochrom_56	631	171	21	0	2	58	2986302	2986132	2.452e-09	73	60
D_plantarius_abd-A-B	pseudochrom_6	600	180	24	0	1	60	3673750	3673929	5.906e-08	69	60
D_plantarius_abd-A-B	pseudochrom_10	603	174	23	0	2	59	5710151	5710324	1.425e-06	65	60
D_plantarius_abd-A-B	pseudochrom_8	614	171	22	0	3	59	1221655	1221485	1.425e-06	65	60
D_plantarius_abd-A-B	pseudochrom_26	614	171	22	0	2	58	2921011	2920841	1.96E-09	64	60
D_plantarius_abd-A-B	pseudochrom_2	578	171	24	0	2	58	8755112	8754942	2.506e-05	61	60
D_plantarius_abd-A-B	pseudochrom_8	561	171	25	0	2	58	1228323	1228153	6.519e-05	60	60
D_plantarius_abd-A-B	pseudochrom_21	543	171	26	0	2	58	3708401	3708571	1.58E-06	56	60
D_plantarius_abd-A-B	pseudochrom_48	482	174	30	0	1	58	1713371	1713544	7.79E-06	54	60
D_plantarius_abd-A-B	pseudochrom_48	472	165	29	0	1	55	1779394	1779558	0.03842	52	60
D_plantarius_abd-A-B	pseudochrom_38	466	180	32	0	1	60	754222	754043	0.03842	52	60
D_plantarius_abd-A-B	pseudochrom_6	482	174	30	0	2	59	4685451	4685278	0.1001	51	60
D_plantarius_abd-A-B	pseudochrom_6	473	171	30	0	2	58	5238835	5238665	2.61E-04	50	60
D_plantarius_abd-A-B	pseudochrom_6	433	180	33	0	1	60	4574564	4574743	2.61E-04	50	60
D_plantarius_abd-A-B	pseudochrom_6	456	171	30	0	2	58	5327679	5327509	0.6806	49	60
D_plantarius_abd-A-B	pseudochrom_6	456	171	30	0	2	58	5313789	5313959	0.6806	49	60
D_plantarius_abd-A-B	pseudochrom_48	423	177	33	0	1	59	1654725	1654901	2.444	47	60
D_plantarius_abd-A-B	pseudochrom_51	448	174	31	0	2	59	1457942	1458115	3.365	47	60
D_plantarius_abd-A-B	pseudochrom_6	473	171	30	0	2	58	5342058	5342228	4.632	46	60
D_plantarius_abd-A-B	pseudochrom_19	413	174	33	0	1	58	7915709	7915536	12.09	45	60
D_plantarius_abd-A-B	pseudochrom_19	423	177	33	0	1	59	7670167	7669991	16.65	45	60
D_plantarius_abd-A-B	pseudochrom_6	431	174	32	0	2	59	7999371	7999544	82.46	43	60
D_plantarius_abd-A-B	pseudochrom_57	510	123	21	0	11	53	649664	649786	408.9	41	60
D_plantarius_abd-A-B	pseudochrom_57	510	123	21	0	11	53	757935	758057	408.9	41	60
T_antipodiana_abd-A-B	pseudochrom_56	933	180	4	0	1	60	2916658	2916479	2.292e-24	116	60
T_antipodiana_abd-A-B	pseudochrom_56	932	177	4	0	1	59	2565423	2565247	2.896e-23	113	60
T_antipodiana_abd-A-B	pseudochrom_56	862	174	8	0	2	59	2352184	2352011	1.105e-19	102	60
T_antipodiana_abd-A-B	pseudochrom_56	879	174	7	0	2	59	2374393	2374220	1.517e-19	102	60
T_antipodiana_abd-A-B	pseudochrom_56	810	174	11	0	2	59	2195774	2195601	2.433e-17	96	60
T_antipodiana_abd-A-B	pseudochrom_56	689	174	18	0	2	59	2059636	2059463	2.079e-11	79	60
T_antipodiana_abd-A-B	pseudochrom_56	689	174	18	0	2	59	2000634	2000461	7.417e-11	77	60
T_antipodiana_abd-A-B	pseudochrom_56	684	171	18	0	4	60	1927903	1927733	1.925e-10	76	60
T_antipodiana_abd-A-B	pseudochrom_56	631	171	21	0	2	58	2986302	2986132	2.452e-09	73	60
T_antipodiana_abd-A-B	pseudochrom_6	600	180	24	0	1	60	3673750	3673929	5.906e-08	69	60
T_antipodiana_abd-A-B	pseudochrom_10	603	174	23	0	2	59	5710151	5710324	1.425e-06	65	60
T_antipodiana_abd-A-B	pseudochrom_8	614	171	22	0	3	59	1221655	1221485	1.425e-06	65	60
T_antipodiana_abd-A-B	pseudochrom_26	614	171	22	0	2	58	2921011	2920841	1.96E-09	64	60
T_antipodiana_abd-A-B	pseudochrom_2	578	171	24	0	2	58	8755112	8754942	2.506e-05	61	60
T_antipodiana_abd-A-B	pseudochrom_8	561	171	25	0	2	58	1228323	1228153	6.519e-05	60	60
T_antipodiana_abd-A-B	pseudochrom_21	543	171	26	0	2	58	3708401	3708571	1.58E-06	56	60
T_antipodiana_abd-A-B	pseudochrom_48	482	174	30	0	1	58	1713371	1713544	7.79E-06	54	60
T_antipodiana_abd-A-B	pseudochrom_48	472	165	29	0	1	55	1779394	1779558	0.03842	52	60
T_antipodiana_abd-A-B	pseudochrom_38	466	180	32	0	1	60	754222	754043	0.03842	52	60
T_antipodiana_abd-A-B	pseudochrom_6	482	174	30	0	2	59	4685451	4685278	0.1001	51	60
T_antipodiana_abd-A-B	pseudochrom_6	473	171	30	0	2	58	5238835	5238665	2.61E-04	50	60
T_antipodiana_abd-A-B	pseudochrom_6	433	180	33	0	1	60	4574564	4574743	2.61E-04	50	60
T_antipodiana_abd-A-B	pseudochrom_6	456	171	30	0	2	58	5327679	5327509	0.6806	49	60
T_antipodiana_abd-A-B	pseudochrom_6	456	171	30	0	2	58	5313789	5313959	0.6806	49	60
T_antipodiana_abd-A-B	pseudochrom_48	423	177	33	0	1	59	1654725	1654901	2.444	47	60
T_antipodiana_abd-A-B	pseudochrom_51	448	174	31	0	2	59	1457942	1458115	3.365	47	60
T_antipodiana_abd-A-B	pseudochrom_6	473	171	30	0	2	58	5342058	5342228	4.632	46	60
T_antipodiana_abd-A-B	pseudochrom_19	413	174	33	0	1	58	7915709	7915536	12.09	45	60
T_antipodiana_abd-A-B	pseudochrom_19	423	177	33	0	1	59	7670167	7669991	16.65	45	60
T_antipodiana_abd-A-B	pseudochrom_6	431	174	32	0	2	59	7999371	7999544	82.46	43	60
T_antipodiana_abd-A-B	pseudochrom_57	510	123	21	0	11	53	649664	649786	408.9	41	60
T_antipodiana_abd-A-B	pseudochrom_57	510	123	21	0	11	53	757935	758057	408.9	41	60
M_giganteus_abdA_g814.t1	pseudochrom_56	932	177	4	0	1	59	2916655	2916479	7.74E-27	114	59
M_giganteus_abdA_g814.t1	pseudochrom_56	931	174	4	0	1	58	2565420	2565247	9.782e-23	111	59
M_giganteus_abdA_g814.t1	pseudochrom_56	862	174	8	0	1	58	2352184	2352011	1.05E-22	102	59
M_giganteus_abdA_g814.t1	pseudochrom_56	879	174	7	0	1	58	2374393	2374220	1.442e-19	102	59
M_giganteus_abdA_g814.t1	pseudochrom_56	810	174	11	0	1	58	2195774	2195601	2.313e-17	96	59
M_giganteus_abdA_g814.t1	pseudochrom_56	689	174	18	0	1	58	2059636	2059463	1.977e-11	79	59
M_giganteus_abdA_g814.t1	pseudochrom_56	689	174	18	0	1	58	2000634	2000461	7.052e-11	77	59
M_giganteus_abdA_g814.t1	pseudochrom_56	684	171	18	0	3	59	1927903	1927733	1.831e-10	76	59
M_giganteus_abdA_g814.t1	pseudochrom_56	631	171	21	0	1	57	2986302	2986132	2.331e-09	73	59
M_giganteus_abdA_g814.t1	pseudochrom_6	625	168	21	0	4	59	3673762	3673929	1.062e-07	68	59
M_giganteus_abdA_g814.t1	pseudochrom_10	603	174	23	0	1	58	5710151	5710324	1.356e-06	65	59
M_giganteus_abdA_g814.t1	pseudochrom_8	614	171	22	0	2	58	1221655	1221485	1.356e-06	65	59
M_giganteus_abdA_g814.t1	pseudochrom_26	614	171	22	0	1	57	2921011	2920841	1.864e-06	64	59
M_giganteus_abdA_g814.t1	pseudochrom_2	578	171	24	0	1	57	8755112	8754942	2.384e-05	61	59
M_giganteus_abdA_g814.t1	pseudochrom_8	561	171	25	0	1	57	1228323	1228153	6.203e-05	60	59
M_giganteus_abdA_g814.t1	pseudochrom_21	543	171	26	0	1	57	3708401	3708571	0.001504	56	59
M_giganteus_abdA_g814.t1	pseudochrom_48	491	171	29	0	1	57	1713374	1713544	1.02E-05	54	59
M_giganteus_abdA_g814.t1	pseudochrom_38	474	177	31	0	1	59	754219	754043	0.05034	52	59
M_giganteus_abdA_g814.t1	pseudochrom_6	482	174	30	0	1	58	4685451	4685278	0.09533	51	59
M_giganteus_abdA_g814.t1	pseudochrom_48	462	162	29	0	1	54	1779397	1779558	0.1312	51	59
M_giganteus_abdA_g814.t1	pseudochrom_6	473	171	30	0	1	57	5238835	5238665	0.2485	50	59
M_giganteus_abdA_g814.t1	pseudochrom_6	440	177	32	0	1	59	4574567	4574743	0.3421	49	59
M_giganteus_abdA_g814.t1	pseudochrom_6	456	171	30	0	1	57	5327679	5327509	0.6482	49	59
M_giganteus_abdA_g814.t1	pseudochrom_6	456	171	30	0	1	57	5313789	5313959	0.6482	49	59
M_giganteus_abdA_g814.t1	pseudochrom_51	448	174	31	0	1	58	1457942	1458115	3.205	47	59
M_giganteus_abdA_g814.t1	pseudochrom_48	431	174	32	0	1	58	1654728	1654901	3.205	47	59
M_giganteus_abdA_g814.t1	pseudochrom_6	473	171	30	0	1	57	5342058	5342228	4.413	46	59
M_giganteus_abdA_g814.t1	pseudochrom_19	421	171	32	0	1	57	7915706	7915536	15.86	45	59
M_giganteus_abdA_g814.t1	pseudochrom_19	413	174	33	0	1	58	7670164	7669991	57.06	43	59
M_giganteus_abdA_g814.t1	pseudochrom_6	431	174	32	0	1	58	7999371	7999544	78.59	43	59
M_giganteus_abdA_g814.t1	pseudochrom_57	510	123	21	0	10	52	649664	649786	389.8	41	59
M_giganteus_abdA_g814.t1	pseudochrom_57	510	123	21	0	10	52	757935	758057	389.8	41	59
T_castaneum_abd-A	pseudochrom_56	933	180	4	0	1	60	2916658	2916479	2.292e-24	116	60
T_castaneum_abd-A	pseudochrom_56	932	177	4	0	1	59	2565423	2565247	2.896e-23	113	60
T_castaneum_abd-A	pseudochrom_56	862	174	8	0	2	59	2352184	2352011	1.105e-19	102	60
T_castaneum_abd-A	pseudochrom_56	879	174	7	0	2	59	2374393	2374220	1.517e-19	102	60
T_castaneum_abd-A	pseudochrom_56	810	174	11	0	2	59	2195774	2195601	2.433e-17	96	60
T_castaneum_abd-A	pseudochrom_56	689	174	18	0	2	59	2059636	2059463	2.079e-11	79	60
T_castaneum_abd-A	pseudochrom_56	689	174	18	0	2	59	2000634	2000461	7.417e-11	77	60
T_castaneum_abd-A	pseudochrom_56	684	171	18	0	4	60	1927903	1927733	1.925e-10	76	60
T_castaneum_abd-A	pseudochrom_56	631	171	21	0	2	58	2986302	2986132	2.452e-09	73	60
T_castaneum_abd-A	pseudochrom_6	600	180	24	0	1	60	3673750	3673929	5.906e-08	69	60
T_castaneum_abd-A	pseudochrom_10	603	174	23	0	2	59	5710151	5710324	1.425e-06	65	60
T_castaneum_abd-A	pseudochrom_8	614	171	22	0	3	59	1221655	1221485	1.425e-06	65	60
T_castaneum_abd-A	pseudochrom_26	614	171	22	0	2	58	2921011	2920841	1.96E-09	64	60
T_castaneum_abd-A	pseudochrom_2	578	171	24	0	2	58	8755112	8754942	2.506e-05	61	60
T_castaneum_abd-A	pseudochrom_8	561	171	25	0	2	58	1228323	1228153	6.519e-05	60	60
T_castaneum_abd-A	pseudochrom_21	543	171	26	0	2	58	3708401	3708571	1.58E-06	56	60
T_castaneum_abd-A	pseudochrom_48	482	174	30	0	1	58	1713371	1713544	7.79E-06	54	60
T_castaneum_abd-A	pseudochrom_48	472	165	29	0	1	55	1779394	1779558	0.03842	52	60
T_castaneum_abd-A	pseudochrom_38	466	180	32	0	1	60	754222	754043	0.03842	52	60
T_castaneum_abd-A	pseudochrom_6	482	174	30	0	2	59	4685451	4685278	0.1001	51	60
T_castaneum_abd-A	pseudochrom_6	473	171	30	0	2	58	5238835	5238665	2.61E-04	50	60
T_castaneum_abd-A	pseudochrom_6	433	180	33	0	1	60	4574564	4574743	2.61E-04	50	60
T_castaneum_abd-A	pseudochrom_6	456	171	30	0	2	58	5327679	5327509	0.6806	49	60
T_castaneum_abd-A	pseudochrom_6	456	171	30	0	2	58	5313789	5313959	0.6806	49	60
T_castaneum_abd-A	pseudochrom_48	423	177	33	0	1	59	1654725	1654901	2.444	47	60
T_castaneum_abd-A	pseudochrom_51	448	174	31	0	2	59	1457942	1458115	3.365	47	60
T_castaneum_abd-A	pseudochrom_6	473	171	30	0	2	58	5342058	5342228	4.632	46	60
T_castaneum_abd-A	pseudochrom_19	413	174	33	0	1	58	7915709	7915536	12.09	45	60
T_castaneum_abd-A	pseudochrom_19	423	177	33	0	1	59	7670167	7669991	16.65	45	60
T_castaneum_abd-A	pseudochrom_6	431	174	32	0	2	59	7999371	7999544	82.46	43	60
T_castaneum_abd-A	pseudochrom_57	510	123	21	0	11	53	649664	649786	408.9	41	60
T_castaneum_abd-A	pseudochrom_57	510	123	21	0	11	53	757935	758057	408.9	41	60
S_maritima_abd-A	pseudochrom_56	933	180	4	0	1	60	2916658	2916479	3.147e-24	115	60
S_maritima_abd-A	pseudochrom_56	932	177	4	0	1	59	2565423	2565247	2.896e-23	113	60
S_maritima_abd-A	pseudochrom_56	862	174	8	0	2	59	2352184	2352011	1.105e-19	102	60
S_maritima_abd-A	pseudochrom_56	879	174	7	0	2	59	2374393	2374220	1.517e-19	102	60
S_maritima_abd-A	pseudochrom_56	810	174	11	0	2	59	2195774	2195601	2.433e-17	96	60
S_maritima_abd-A	pseudochrom_56	689	174	18	0	2	59	2059636	2059463	2.079e-11	79	60
S_maritima_abd-A	pseudochrom_56	701	171	17	0	4	60	1927903	1927733	7.417e-11	77	60
S_maritima_abd-A	pseudochrom_56	689	174	18	0	2	59	2000634	2000461	7.417e-11	77	60
S_maritima_abd-A	pseudochrom_56	631	171	21	0	2	58	2986302	2986132	2.452e-09	73	60
S_maritima_abd-A	pseudochrom_6	583	180	25	0	1	60	3673750	3673929	1.116e-07	68	60
S_maritima_abd-A	pseudochrom_10	603	174	23	0	2	59	5710151	5710324	1.425e-06	65	60
S_maritima_abd-A	pseudochrom_8	614	171	22	0	3	59	1221655	1221485	1.425e-06	65	60
S_maritima_abd-A	pseudochrom_26	614	171	22	0	2	58	2921011	2920841	1.96E-09	64	60
S_maritima_abd-A	pseudochrom_2	578	171	24	0	2	58	8755112	8754942	2.506e-05	61	60
S_maritima_abd-A	pseudochrom_8	561	171	25	0	2	58	1228323	1228153	6.519e-05	60	60
S_maritima_abd-A	pseudochrom_21	543	171	26	0	2	58	3708401	3708571	1.58E-06	56	60
S_maritima_abd-A	pseudochrom_48	482	174	30	0	1	58	1713371	1713544	7.79E-06	54	60
S_maritima_abd-A	pseudochrom_48	472	165	29	0	1	55	1779394	1779558	0.03842	52	60
S_maritima_abd-A	pseudochrom_38	466	180	32	0	1	60	754222	754043	0.03842	52	60
S_maritima_abd-A	pseudochrom_6	482	174	30	0	2	59	4685451	4685278	0.1001	51	60
S_maritima_abd-A	pseudochrom_6	473	171	30	0	2	58	5238835	5238665	2.61E-04	50	60
S_maritima_abd-A	pseudochrom_6	416	180	34	0	1	60	4574564	4574743	0.4945	49	60
S_maritima_abd-A	pseudochrom_6	456	171	30	0	2	58	5327679	5327509	0.6806	49	60
S_maritima_abd-A	pseudochrom_6	456	171	30	0	2	58	5313789	5313959	0.6806	49	60
S_maritima_abd-A	pseudochrom_48	423	177	33	0	1	59	1654725	1654901	2.444	47	60
S_maritima_abd-A	pseudochrom_51	448	174	31	0	2	59	1457942	1458115	3.365	47	60
S_maritima_abd-A	pseudochrom_6	473	171	30	0	2	58	5342058	5342228	4.632	46	60
S_maritima_abd-A	pseudochrom_19	413	174	33	0	1	58	7915709	7915536	12.09	45	60
S_maritima_abd-A	pseudochrom_19	423	177	33	0	1	59	7670167	7669991	16.65	45	60
S_maritima_abd-A	pseudochrom_6	431	174	32	0	2	59	7999371	7999544	82.46	43	60
S_maritima_abd-A	pseudochrom_57	510	123	21	0	11	53	649664	649786	408.9	41	60
S_maritima_abd-A	pseudochrom_57	510	123	21	0	11	53	757935	758057	408.9	41	60
C_rotundicauda_abd-a_A	pseudochrom_56	950	180	3	0	1	60	2916658	2916479	1.216e-24	117	60
C_rotundicauda_abd-a_A	pseudochrom_56	932	177	4	0	1	59	2565423	2565247	2.896e-23	113	60
C_rotundicauda_abd-a_A	pseudochrom_56	862	174	8	0	2	59	2352184	2352011	1.105e-19	102	60
C_rotundicauda_abd-a_A	pseudochrom_56	879	174	7	0	2	59	2374393	2374220	1.517e-19	102	60
C_rotundicauda_abd-a_A	pseudochrom_56	810	174	11	0	2	59	2195774	2195601	2.433e-17	96	60
C_rotundicauda_abd-a_A	pseudochrom_56	689	174	18	0	2	59	2059636	2059463	2.079e-11	79	60
C_rotundicauda_abd-a_A	pseudochrom_56	689	174	18	0	2	59	2000634	2000461	7.417e-11	77	60
C_rotundicauda_abd-a_A	pseudochrom_56	684	171	18	0	4	60	1927903	1927733	2.646e-10	76	60
C_rotundicauda_abd-a_A	pseudochrom_56	631	171	21	0	2	58	2986302	2986132	2.452e-09	73	60
C_rotundicauda_abd-a_A	pseudochrom_6	583	180	25	0	1	60	3673750	3673929	1.116e-07	68	60
C_rotundicauda_abd-a_A	pseudochrom_10	603	174	23	0	2	59	5710151	5710324	1.425e-06	65	60
C_rotundicauda_abd-a_A	pseudochrom_8	614	171	22	0	3	59	1221655	1221485	1.425e-06	65	60
C_rotundicauda_abd-a_A	pseudochrom_26	614	171	22	0	2	58	2921011	2920841	1.96E-09	64	60
C_rotundicauda_abd-a_A	pseudochrom_2	578	171	24	0	2	58	8755112	8754942	2.506e-05	61	60
C_rotundicauda_abd-a_A	pseudochrom_8	561	171	25	0	2	58	1228323	1228153	6.519e-05	60	60
C_rotundicauda_abd-a_A	pseudochrom_21	543	171	26	0	2	58	3708401	3708571	1.58E-06	56	60
C_rotundicauda_abd-a_A	pseudochrom_48	482	174	30	0	1	58	1713371	1713544	7.79E-06	54	60
C_rotundicauda_abd-a_A	pseudochrom_38	466	180	32	0	1	60	754222	754043	0.02029	53	60
C_rotundicauda_abd-a_A	pseudochrom_48	472	165	29	0	1	55	1779394	1779558	0.03842	52	60
C_rotundicauda_abd-a_A	pseudochrom_6	482	174	30	0	2	59	4685451	4685278	0.1001	51	60
C_rotundicauda_abd-a_A	pseudochrom_6	473	171	30	0	2	58	5238835	5238665	2.61E-04	50	60
C_rotundicauda_abd-a_A	pseudochrom_6	416	180	34	0	1	60	4574564	4574743	0.4945	49	60
C_rotundicauda_abd-a_A	pseudochrom_6	456	171	30	0	2	58	5327679	5327509	0.6806	49	60
C_rotundicauda_abd-a_A	pseudochrom_6	456	171	30	0	2	58	5313789	5313959	0.6806	49	60
C_rotundicauda_abd-a_A	pseudochrom_48	423	177	33	0	1	59	1654725	1654901	2.444	47	60
C_rotundicauda_abd-a_A	pseudochrom_51	448	174	31	0	2	59	1457942	1458115	3.365	47	60
C_rotundicauda_abd-a_A	pseudochrom_6	473	171	30	0	2	58	5342058	5342228	4.632	46	60
C_rotundicauda_abd-a_A	pseudochrom_19	413	174	33	0	1	58	7915709	7915536	12.09	45	60
C_rotundicauda_abd-a_A	pseudochrom_19	423	177	33	0	1	59	7670167	7669991	16.65	45	60
C_rotundicauda_abd-a_A	pseudochrom_6	431	174	32	0	2	59	7999371	7999544	82.46	43	60
C_rotundicauda_abd-a_A	pseudochrom_57	510	123	21	0	11	53	649664	649786	408.9	41	60
C_rotundicauda_abd-a_A	pseudochrom_57	510	123	21	0	11	53	757935	758057	408.9	41	60
