# Supplementary material for: The genome of a sea spider corroborates a shared Hox cluster motif in arthropods with a reduced posterior tagma
Source: BMC Biol. 2025 Jul 2;23:196. doi: 10.1186/s12915-025-02276-x (PMC12220506; doi:10.1186/s12915-025-02276-x)
Supplement: Supplementary file 2 — Additional file 2. Table 1. Overview of the sequencing data generated for the project. Technology: sequencing platform used. De novo: whether the data was used to assemble a de-novo transcriptome. Annotation: whether the transcriptomic data was used to predict protein-coding genes. Accession: European Nucleotide Archive Accession IDs. Developmental staging following [37–39]. Table 2. QUAST and BUSCO Arthropoda scores that document the progress of the Flye-based assembly. Table 3. presence/absence overview of microRNA families predicted in the Pycnogonum litorale genome by MirMachine and supplemented with manual curation. Table 4. overview of gene models and the names assigned via phylogenetic analysis. Table 5. Overview of the best hits for chelicerate abdA sequences (also see Additional File 1: Fig. S4). The underlying sequences can be found in Additional File 8 (https://explore.openaire.eu/search/dataset?pid=10.5281%2Fzenodo.14362378). Gene tree for the P. litorale Hox cluster. P. litorale gene models are highlighted with stars and transcripts with triangles. Colors follow the scheme from [49]. Bootstrap support values are noted on the branches. Table 6: List of NCBI BLAST hits for gene model r2_g3735, predicted to reside in the Hox cluster of P. litorale. Gene tree for the P. litorale HRO cluster. P. litorale gene models are highlighted with blue squares. The paraphyletic Hbn tree has not been colored. Bootstrap support values are noted on the branches. Gene tree for the P. litorale IRX cluster. P. litorale gene models highlighted with blue squares. Bootstrap support values are noted on the branches. Gene tree for the P. litorale SINE cluster. P. litorale gene models highlighted with dark blue squares. Bootstrap support values are noted on the branches. Gene tree for the P. litorale NK/NK2 cluster. P. litorale gene models highlighted with dark blue squares. Colors follow the scheme from [49]. Bootstrap support values are noted on the branches. Reduced gene tree f [file 12915_2025_2276_MOESM2_ESM.zip › add-file-08-table6-r2_g3735-Alignment-HitTable.xlsx]

## Sheet: Sheet 1 - add-file-08-table6-r2
add-file-08-table6-r2_g3735-Alignment-HitTable
r2_g3735.t1.p1	KAJ8022805.1	54422	294	128	3	1	293	1039	1327	5.32e-103	341	74.15
r2_g3735.t1.p1	KAJ8385387.1	51361	294	127	5	1	293	1	279	3.10e-100	307	70.75
r2_g3735.t1.p1	KAK3747021.1	54015	274	120	2	1	273	208	476	5.68e-100	313	71.90
r2_g3735.t1.p1	KAJ8391937.1	51361	294	133	5	1	293	61	345	3.04e-99	307	70.75
r2_g3735.t1.p1	KAJ8406496.1	51361	294	127	5	1	293	1	279	1.71e-98	307	70.75
r2_g3735.t1.p1	WAR03769.1	53898	295	124	6	1	293	208	492	1.89e-98	315	71.86
r2_g3735.t1.p1	KAJ8398109.1	51361	294	127	5	1	293	1	279	4.39e-98	305	70.75
r2_g3735.t1.p1	KAJ8414823.1	51361	294	133	5	1	293	61	345	5.49e-98	307	70.75
r2_g3735.t1.p1	KAJ8393309.1	52041	294	131	5	1	293	4	288	2.03e-97	306	70.75
r2_g3735.t1.p1	KAK3709221.1	51701	294	136	2	1	293	157	445	2.42e-96	308	66.67
r2_g3735.t1.p1	KAJ8413441.1	51361	294	127	5	1	293	157	435	1.69e-95	306	70.75
r2_g3735.t1.p1	KAJ8412780.1	51361	294	127	5	1	293	157	435	1.78e-95	306	70.75
r2_g3735.t1.p1	MEE8233572.1	52685	298	131	6	1	296	206	495	5.55e-95	304	67.79
r2_g3735.t1.p1	KAJ8387902.1	51701	294	132	5	1	293	531	815	1.53e-94	310	71.09
r2_g3735.t1.p1	KAK3730133.1	55109	274	117	2	1	273	419	687	8.36e-94	303	73.72
r2_g3735.t1.p1	KAJ8386429.1	48980	294	140	5	1	293	61	345	8.71e-94	292	68.71
r2_g3735.t1.p1	KAK3743952.1	49153	295	142	3	1	293	193	481	7.39e-93	299	68.47
r2_g3735.t1.p1	XP_065913155.1	51568	287	128	5	9	293	31	308	1.11e-92	295	68.29
r2_g3735.t1.p1	KAJ8358216.1	52381	294	128	7	1	293	78	360	1.40e-92	303	70.75
r2_g3735.t1.p1	XP_067963870.1	50000	286	135	5	9	293	108	386	7.06e-92	295	69.93
r2_g3735.t1.p1	XP_067968704.1	50000	286	135	5	9	293	108	386	7.77e-92	295	69.93
r2_g3735.t1.p1	XP_065883270.1	50847	295	134	5	1	293	209	494	1.46e-91	297	67.46
r2_g3735.t1.p1	CAG2237539.1	47619	294	146	4	1	293	136	422	1.70e-91	289	67.69
r2_g3735.t1.p1	KAK3713979.1	52555	274	125	3	1	273	544	813	2.39e-91	299	71.53
r2_g3735.t1.p1	KAK3732374.1	47423	291	143	3	1	289	56	338	4.37e-90	288	67.01
r2_g3735.t1.p1	XP_067992476.1	48980	294	142	5	1	293	157	443	5.68e-90	291	68.37
r2_g3735.t1.p1	KAK3752805.1	50680	294	139	2	1	293	351	639	1.08e-89	299	65.99
r2_g3735.t1.p1	XP_065916884.1	50508	295	135	5	1	293	346	631	2.08e-89	295	67.12
r2_g3735.t1.p1	KAI3378399.1	50847	295	133	6	1	293	985	1269	2.90e-89	302	68.81
r2_g3735.t1.p1	XP_062509932.1	50746	268	124	4	1	267	115	375	3.19e-89	282	68.66
r2_g3735.t1.p1	CAC5362570.1	48649	296	144	5	1	293	100	390	7.19e-89	283	64.86
r2_g3735.t1.p1	XP_067016478.1	51689	296	130	8	1	293	180	465	1.71e-88	288	68.92
r2_g3735.t1.p1	XP_065915240.1	50676	296	133	6	1	293	484	769	2.92e-88	294	67.57
r2_g3735.t1.p1	XP_067959574.1	49265	272	130	5	23	293	2	266	5.98e-88	277	69.12
r2_g3735.t1.p1	XP_044171958.1	51852	297	128	9	1	293	251	536	8.36e-88	288	69.36
r2_g3735.t1.p1	KAK3737213.1	52555	274	125	3	1	273	966	1235	9.33e-88	296	71.17
r2_g3735.t1.p1	CAH3173976.1	50694	288	129	8	9	293	16	293	8.28e-87	275	68.75
r2_g3735.t1.p1	CAG2196940.1	47959	294	145	4	1	293	617	903	4.27e-86	290	68.03
r2_g3735.t1.p1	XP_065893510.1	49153	295	139	5	1	293	484	769	7.85e-86	288	67.12
r2_g3735.t1.p1	KXJ12918.1	48161	299	146	5	1	296	870	1162	1.20e-85	291	67.56
r2_g3735.t1.p1	KXJ14739.1	48136	295	144	4	1	293	901	1188	1.48e-85	291	69.49
r2_g3735.t1.p1	XP_020899777.2	48136	295	144	4	1	293	1012	1299	2.51e-85	291	69.49
r2_g3735.t1.p1	CAG2201846.1	48639	294	143	5	1	293	950	1236	4.30e-85	290	68.71
r2_g3735.t1.p1	CAG2212902.1	48639	294	143	5	1	293	971	1257	5.18e-85	290	68.71
r2_g3735.t1.p1	KAJ8403543.1	51538	260	110	5	35	293	1	245	6.17e-85	270	70.38
r2_g3735.t1.p1	XP_063410389.1	48299	294	144	5	1	293	956	1242	1.36e-84	289	68.37
r2_g3735.t1.p1	KAJ8377274.1	51020	294	128	5	1	293	157	435	3.23e-84	277	70.41
r2_g3735.t1.p1	KAK6172757.1	47619	294	148	4	1	293	221	509	5.75e-84	276	66.33
r2_g3735.t1.p1	CAG2228821.1	46599	294	150	5	1	293	706	993	6.90e-84	285	67.01
r2_g3735.t1.p1	XP_065901351.1	51880	266	117	5	30	293	20	276	7.02e-84	271	67.67
r2_g3735.t1.p1	KAK3705553.1	48322	298	144	7	1	296	78	367	1.25e-83	271	66.11
r2_g3735.t1.p1	XP_065896208.1	48754	281	134	6	1	278	115	388	1.41e-83	268	67.26
r2_g3735.t1.p1	KXJ10871.1	48299	294	147	2	1	293	1064	1353	1.63e-83	286	63.61
r2_g3735.t1.p1	CAH3013872.1	47797	295	148	4	1	293	1001	1291	2.55e-83	285	67.12
r2_g3735.t1.p1	CAH3022720.1	47619	294	150	3	1	293	982	1272	3.13e-83	285	66.67
r2_g3735.t1.p1	CAH3170413.1	46939	294	152	3	1	293	784	1074	4.99e-83	283	65.99
r2_g3735.t1.p1	CAH3120224.1	47458	295	149	4	1	293	1000	1290	2.44e-82	283	66.78
r2_g3735.t1.p1	XP_052077889.1	42177	294	161	4	1	293	81	366	2.65e-82	264	64.63
r2_g3735.t1.p1	CAH3158183.1	50169	295	134	8	1	292	727	1011	5.43e-82	280	68.47
r2_g3735.t1.p1	KAK6169837.1	46801	297	145	5	1	293	52	339	8.39e-82	268	64.65
r2_g3735.t1.p1	KAJ8043143.1	45270	296	149	5	1	294	443	727	8.79e-82	276	66.55
r2_g3735.t1.p1	CAH3149612.1	47279	294	151	3	1	293	1001	1291	1.57e-81	280	65.99
r2_g3735.t1.p1	VDI18421.1	45238	294	151	6	1	293	100	384	1.91e-81	265	64.63
r2_g3735.t1.p1	CAC5381291.1	43878	294	158	5	1	293	136	423	2.86e-81	264	64.97
r2_g3735.t1.p1	XP_067030738.1	47315	298	146	6	1	296	182	470	6.95e-81	268	65.44
r2_g3735.t1.p1	MEW8113754.1	46939	294	150	4	1	293	186	474	9.61e-81	265	63.27
r2_g3735.t1.p1	CAG2252198.1	42857	294	159	4	1	293	160	445	1.32e-80	265	65.31
r2_g3735.t1.p1	XP_067030649.1	48084	287	138	6	9	293	139	416	5.10e-80	263	65.51
r2_g3735.t1.p1	XP_044174323.1	48188	276	132	6	20	293	1	267	5.56e-80	254	65.94
r2_g3735.t1.p1	VDI11839.1	45238	294	151	6	1	293	100	384	1.07e-79	263	64.63
r2_g3735.t1.p1	KAK3732009.1	51389	288	130	7	1	286	278	557	1.39e-79	262	69.10
r2_g3735.t1.p1	CAG2249118.1	42857	294	159	4	1	293	77	362	2.03e-79	262	64.97
r2_g3735.t1.p1	VDI21273.1	47458	295	149	4	1	293	255	545	2.15e-79	266	64.75
r2_g3735.t1.p1	CAG2194071.1	47279	294	150	3	1	293	255	544	2.75e-79	266	63.95
r2_g3735.t1.p1	CAG2227206.1	42517	294	160	4	1	293	91	376	3.74e-79	261	64.97
r2_g3735.t1.p1	XP_044173173.1	46980	298	147	6	1	296	117	405	6.19e-79	262	64.43
r2_g3735.t1.p1	PFX20787.1	47887	284	137	6	9	290	251	525	9.36e-79	260	64.44
r2_g3735.t1.p1	KAJ8021236.1	45085	295	149	5	1	293	628	911	1.30e-78	270	65.42
r2_g3735.t1.p1	KAK3735942.1	47119	295	147	6	1	293	1102	1389	1.35e-78	272	67.80
r2_g3735.t1.p1	CAG2196692.1	42517	294	160	4	1	293	118	403	1.45e-78	261	64.97
r2_g3735.t1.p1	KAG1664784.1	44108	297	158	5	1	296	1	290	1.53e-78	258	63.30
r2_g3735.t1.p1	KAK3754659.1	50000	298	139	7	1	296	101	390	4.70e-78	259	68.12
r2_g3735.t1.p1	GFO33436.1	49826	287	137	5	9	293	90	371	7.03e-78	258	63.76
r2_g3735.t1.p1	KAK3104651.1	43357	286	157	3	9	293	99	380	1.12e-77	253	62.59
r2_g3735.t1.p1	CAG2231116.1	42517	294	160	4	1	293	260	545	1.16e-77	262	64.97
r2_g3735.t1.p1	CAH3187168.1	48136	295	142	7	1	293	546	831	1.31e-77	266	64.41
r2_g3735.t1.p1	XP_045211013.2	45608	296	152	4	1	293	1029	1318	1.37e-77	269	64.53
r2_g3735.t1.p1	CAH3192875.1	48311	296	140	8	1	293	88	373	3.25e-77	256	64.86
r2_g3735.t1.p1	CAC5383143.1	45238	294	155	4	1	293	1	289	5.49e-77	249	60.54
r2_g3735.t1.p1	CAC5424083.1	42905	296	160	6	1	293	217	506	7.26e-77	254	64.53
r2_g3735.t1.p1	XP_052279872.1	46316	285	145	4	1	284	877	1154	7.35e-77	266	64.56
r2_g3735.t1.p1	KAG1663713.1	44781	297	156	5	1	296	157	446	1.00e-76	262	63.30
r2_g3735.t1.p1	CAG2257119.1	47279	294	150	3	1	293	692	981	1.16e-76	265	63.95
r2_g3735.t1.p1	KAG1663714.1	44781	297	156	5	1	296	157	446	1.25e-76	261	63.30
r2_g3735.t1.p1	WAR15643.1	47811	297	131	7	2	293	462	739	1.46e-76	259	65.32
r2_g3735.t1.p1	CAG2251149.1	46939	294	151	3	1	293	484	773	1.67e-76	263	63.61
r2_g3735.t1.p1	CAG2184895.1	42517	294	160	4	1	293	472	757	2.03e-76	262	64.97
r2_g3735.t1.p1	CAG2239198.1	42857	294	159	4	1	293	516	801	2.08e-76	263	64.97
r2_g3735.t1.p1	GFS26845.1	44224	303	156	5	1	296	115	411	2.40e-76	255	61.39
r2_g3735.t1.p1	KAG1672542.1	46259	294	147	7	1	293	146	429	4.45e-76	254	63.95
