# Supplementary material for: The genome of a sea spider corroborates a shared Hox cluster motif in arthropods with a reduced posterior tagma
Source: BMC Biol. 2025 Jul 2;23:196. doi: 10.1186/s12915-025-02276-x (PMC12220506; doi:10.1186/s12915-025-02276-x)
Supplement: Supplementary file 2 — Additional file 2. Table 1. Overview of the sequencing data generated for the project. Technology: sequencing platform used. De novo: whether the data was used to assemble a de-novo transcriptome. Annotation: whether the transcriptomic data was used to predict protein-coding genes. Accession: European Nucleotide Archive Accession IDs. Developmental staging following [37–39]. Table 2. QUAST and BUSCO Arthropoda scores that document the progress of the Flye-based assembly. Table 3. presence/absence overview of microRNA families predicted in the Pycnogonum litorale genome by MirMachine and supplemented with manual curation. Table 4. overview of gene models and the names assigned via phylogenetic analysis. Table 5. Overview of the best hits for chelicerate abdA sequences (also see Additional File 1: Fig. S4). The underlying sequences can be found in Additional File 8 (https://explore.openaire.eu/search/dataset?pid=10.5281%2Fzenodo.14362378). Gene tree for the P. litorale Hox cluster. P. litorale gene models are highlighted with stars and transcripts with triangles. Colors follow the scheme from [49]. Bootstrap support values are noted on the branches. Table 6: List of NCBI BLAST hits for gene model r2_g3735, predicted to reside in the Hox cluster of P. litorale. Gene tree for the P. litorale HRO cluster. P. litorale gene models are highlighted with blue squares. The paraphyletic Hbn tree has not been colored. Bootstrap support values are noted on the branches. Gene tree for the P. litorale IRX cluster. P. litorale gene models highlighted with blue squares. Bootstrap support values are noted on the branches. Gene tree for the P. litorale SINE cluster. P. litorale gene models highlighted with dark blue squares. Bootstrap support values are noted on the branches. Gene tree for the P. litorale NK/NK2 cluster. P. litorale gene models highlighted with dark blue squares. Colors follow the scheme from [49]. Bootstrap support values are noted on the branches. Reduced gene tree f [file 12915_2025_2276_MOESM2_ESM.zip › add-file-18-table9-arthropod_genomes.xlsx]

## Sheet: Sheet 1 - add-file-18-table9-ar
add-file-18-table9-arthropod_genomes
Assembly Accession	Assembly Name	Organism Name	Annotation Name	Assembly Level	WGS project accession	#scaffolds	#chromosomes	BUSCO Complete	BUSCO Single Copy	BUSCO Duplicated	BUSCO Fragmented	BUSCO Missing	BUSCO Lineage
GCF_000001215.4	Release 6 plus ISO1 MT	Drosophila melanogaster	FlyBase Release 6.54	Chromosome		1869
GCF_030705265.1	ASM3070526v1	Helicoverpa armigera	GCF_030705265.1-RS_2024_03	Complete Genome	JAIQGS01	31		0.99508137	0.95989406	0.035187285	0.00018917896	0.004729474	lepidoptera_odb10
GCF_024364675.1	icAetTumi1.1	Aethina tumida	NCBI Aethina tumida Annotation Release 101	Complete Genome	JALKMD01	8		0.9934087	0.9741055	0.0193032	0.00094161957	0.0056497175	endopterygota_odb10
GCF_032362555.1	ilAmyTran1.1	Amyelois transitella	GCF_032362555.1-RS_2023_11	Complete Genome	JAMBPN01	32		0.99375707	0.98675746	0.0069996216	0.0005675369	0.005675369	lepidoptera_odb10
GCF_030269925.1	ASM3026992v2	Bombyx mori	GCF_030269925.1-RS_2024_01	Chromosome		29		0.9829739	0.9786228	0.0043511163	0.0022701477	0.014755959	lepidoptera_odb10
GCF_021134715.1	ASM2113471v1	Daphnia pulex	NCBI Daphnia pulex Annotation Release 100	Chromosome		12		0.9723593	0.9634748	0.008884502	0.004935834	0.022704838	arthropoda_odb10
GCF_015104395.2	ASM1510439v2	Macrobrachium nipponense	GCF_015104395.2-RS_2024_03	Chromosome		49		0.93583417	0.8943732	0.041461006	0.023692004	0.04047384	arthropoda_odb10
GCF_917563875.1	PGI_DIABVI_V3a	Diabrotica virgifera virgifera	NCBI Diabrotica virgifera virgifera Annotation Release 101	Chromosome		10		0.9788136	0.96421844	0.014595103	0.0032956686	0.017890772	endopterygota_odb10
GCA_902850265.1	PGI_Spodlit_v1	Spodoptera littoralis	Annotation submitted by ROTHAMSTED RESEARCH	Chromosome		31
GCA_020844145.1	ASM2084414v1	Sarcoptes scabiei	Annotation submitted by College of Veterinary Medicine Sichuan Agricultural University	Chromosome		9
GCF_905220565.1	ilMelCinx1.1	Melitaea cinxia	NCBI Melitaea cinxia Annotation Release 100	Chromosome		31		0.98316306	0.9769202	0.0062429057	0.0015134317	0.015323496	lepidoptera_odb10
GCF_024334085.1	ASM2433408v1	Lutzomyia longipalpis	GCF_024334085.1-RS_2023_05	Chromosome		4		0.96681887	0.9564688	0.0103500765	0.001826484	0.031354643	diptera_odb10
GCA_013387185.1	ASM1338718v1	Caligus rogercresseyi	Annotation submitted by Universidad de Concepcion	Chromosome		21
GCF_905220415.1	ilColCroc2.1	Colias croceus	NCBI Colias croceus Annotation Release 100	Chromosome		32		0.99413544	0.98808175	0.0060537267	0.00075671583	0.005107832	lepidoptera_odb10
GCA_030710605.1	ASM3071060v1	Cordylochernes scorpioides	Annotation submitted by University of Nevada Reno	Chromosome		24
GCA_921294245.1	PGI_MELIAE_v1	Brassicogethes aeneus	Annotation submitted by ROTHAMSTED RESEARCH	Chromosome		11
GCF_003254395.2	Amel_HAv3.1	Apis mellifera	NCBI Apis mellifera Annotation Release 104	Chromosome	QIUM02	176		0.9878151	0.9863128	0.0015022533	0.003338341	0.008846603	hymenoptera_odb10
GCF_002204515.2	AaegL5.0	Aedes aegypti	NCBI Aedes aegypti Annotation Release 101	Chromosome	NIGP01	2309		0.9929985	0.9537291	0.039269406	0.001826484	0.0051750382	diptera_odb10
GCF_023101765.2	AGI-APGP_CSIRO_Sfru_2.0	Spodoptera frugiperda	NCBI Spodoptera frugiperda Annotation Release 102	Chromosome	JAKUHG02	68		0.99583805	0.98335224	0.0124858115	0.00075671583	0.0034052213	lepidoptera_odb10
GCF_943734735.2	idAnoGambNW_F1_1	Anopheles gambiae	GCF_943734735.2-RS_2023_12	Chromosome	CALSDY02	190		0.99482495	0.9920852	0.002739726	0.000913242	0.004261796	diptera_odb10
GCF_020631705.1	ASM2063170v1.1	Daphnia magna	NCBI Daphnia magna Annotation Release 101	Chromosome	JAIFAF01	308		0.97828233	0.91806513	0.060217176	0.0019743338	0.019743336	arthropoda_odb10
GCF_031307605.1	icTriCast1.1	Tribolium castaneum	GCF_031307605.1-RS_2024_04	Chromosome	JANKOB01	148		0.9915254	0.98634654	0.005178908	0.0014124294	0.007062147	endopterygota_odb10
GCF_035046485.1	AalbF5	Aedes albopictus	GCF_035046485.1-RS_2024_01	Chromosome	JAXRKM01	1496		0.9811263	0.90593606	0.07519026	0.001826484	0.017047184	diptera_odb10
GCF_024679095.1	ASM2467909v1	Eriocheir sinensis	NCBI Eriocheir sinensis Annotation Release 100	Chromosome	JAHNEI01	2160		0.9792695	0.9151037	0.064165846	0.0019743338	0.01875617	arthropoda_odb10
GCF_005508785.2	pea_aphid_22Mar2018_4r6ur_v2	Acyrthosiphon pisum	NCBI Acyrthosiphon pisum Annotation Release 103	Chromosome	SDIB01	21227
GCF_023373825.1	ASM2337382v1	Bactrocera dorsalis	NCBI Bactrocera dorsalis Annotation Release 103	Chromosome	JAKCWC01	586		0.98995435	0.98356164	0.006392694	0.00152207	0.008523592	diptera_odb10
GCF_029169275.1	AcerK_1.0	Apis cerana	GCF_029169275.1-RS_2023_12	Chromosome	JAJTJB01	20		0.9871474	0.98597896	0.0011684193	0.0021699215	0.010682691	hymenoptera_odb10
GCF_016746395.2	Prin_Dsim_3.1	Drosophila simulans	NCBI Drosophila simulans Annotation Release 103	Chromosome	NGVV02	95		0.99847794	0.99421614	0.004261796	0.00030441402	0.0012176561	diptera_odb10
GCF_932276165.1	ilPluXylo3.1	Plutella xylostella	NCBI Plutella xylostella Annotation Release 103	Chromosome	CAKNZZ01	33		0.9895952	0.98335224	0.0062429057	0.0013242527	0.009080591	lepidoptera_odb10
GCF_014356525.2	ASM1435652v1	Nilaparvata lugens	NCBI Nilaparvata lugens Annotation Release 101	Chromosome	WOVF01	6874
GCF_020424385.1	ASM2042438v2	Procambarus clarkii	NCBI Procambarus clarkii Annotation Release 100	Chromosome	JAIWQB01	24238		0.9802567	0.96248764	0.017769003	0.009871668	0.009871668	arthropoda_odb10
GCF_015228065.2	NSTDA_Pmon_1	Penaeus monodon	NCBI Penaeus monodon Annotation Release 100	Chromosome	JABERT01	26634
GCF_040412425.1	ASM4041242v1	Macrobrachium rosenbergii	GCF_040412425.1-RS_2024_07	Chromosome	JBETKW01	77		0.9713722	0.964462	0.0069101676	0.010858835	0.017769003	arthropoda_odb10
GCF_013141755.1	UCI_ANSTEP_V1.0	Anopheles stephensi	NCBI Anopheles stephensi Annotation Release 100	Chromosome	JABEOT01	494		0.9936073	0.95098937	0.04261796	0.000913242	0.005479452	diptera_odb10
GCF_035594125.1	ASM3559412v1	Scylla paramamosain	GCF_035594125.1-RS_2024_03	Chromosome	JAYKKS01	233		0.9842053	0.9753208	0.008884502	0.0009871669	0.014807503	arthropoda_odb10
GCF_017591435.1	ASM1759143v1	Portunus trituberculatus	NCBI Portunus trituberculatus Annotation Release 100	Chromosome	JAGGDN01	523		0.970385	0.964462	0.005923001	0.012833169	0.016781837	arthropoda_odb10
GCF_013339725.1	BIME_Rmic_1.3	Rhipicephalus microplus	NCBI Rhipicephalus microplus Annotation Release 100	Chromosome	JABSTU01	7047		0.9570552	0.91547376	0.04158146	0.0051124743	0.037832312	arachnida_odb10
GCF_009193385.2	Nvit_psr_1.1	Nasonia vitripennis	NCBI Nasonia vitripennis Annotation Release 104	Chromosome	WELF01	444		0.95309633	0.9419129	0.011183442	0.0058420966	0.04106159	hymenoptera_odb10
GCF_016802725.1	UNIL_Sinv_3.0	Solenopsis invicta	NCBI Solenopsis invicta Annotation Release 104	Chromosome	JAEQMK01	219		0.99098647	0.9834752	0.007511267	0.0018360874	0.007177433	hymenoptera_odb10
GCF_910591885.1	iyBomTerr1.2	Bombus terrestris	NCBI Bombus terrestris Annotation Release 103	Chromosome	CAJUYY02	249		0.98948425	0.9854782	0.004006009	0.0006676682	0.009848106	hymenoptera_odb10
GCF_015732765.1	VPISU_Cqui_1.0_pri_paternal	Culex quinquefasciatus	NCBI Culex quinquefasciatus Annotation Release 100	Chromosome	JADDTP01	56		0.9525114	0.9394216	0.013089802	0.003957382	0.0435312	diptera_odb10
GCF_016801865.2	TS_CPP_V2	Culex pipiens pallens	GCF_016801865.2-RS_2022_12	Chromosome	JADCQB02	289		0.9503805	0.8995434	0.050837137	0.0051750382	0.044444446	diptera_odb10
GCF_914767665.1	icHarAxyr1.1	Harmonia axyridis	NCBI Harmonia axyridis Annotation Release 100	Chromosome	CAJZBN01	13		0.9745763	0.95009416	0.024482109	0.00094161957	0.024482109	endopterygota_odb10
GCF_020184175.1	ASM2018417v2	Aphis gossypii	NCBI Aphis gossypii Annotation Release 101	Chromosome	JAGTJE01	504		0.9912351	0.9768924	0.014342629	0.00039840638	0.008366534	hemiptera_odb10
GCF_009870125.1	UCI_Dpse_MV25	Drosophila pseudoobscura	NCBI Drosophila pseudoobscura Annotation Release 104	Chromosome	WVEN01	69		0.9972603	0.987519	0.009741249	0.00060882804	0.002130898	diptera_odb10
GCF_905115235.1	iHerIll2.2.curated.20191125	Hermetia illucens	NCBI Hermetia illucens Annotation Release 100	Chromosome	CAJHNG01	20		0.9805175	0.97108066	0.009436834	0.0012176561	0.01826484	diptera_odb10
GCF_002706865.2	ASM270686v3	Spodoptera litura	NCBI Spodoptera litura Annotation Release 100	Chromosome	MTZO01	2396
GCF_017639315.1	ASM1763931v2	Drosophila ananassae	NCBI Drosophila ananassae Annotation Release 102	Chromosome	JACRYV02	139		0.9960426	0.9933029	0.002739726	0.00030441402	0.003652968	diptera_odb10
GCF_028554725.1	idZeuCucr1.2	Zeugodacus cucurbitae	GCF_028554725.1-RS_2023_03	Chromosome	JAQFWH01	55		0.99512935	0.9887367	0.006392694	0.00030441402	0.00456621	diptera_odb10
GCF_037355615.1	Dsuz_RU_1.0	Drosophila suzukii	GCF_037355615.1-RS_2024_06	Chromosome	JAYKXL01	28		0.987519	0.98386604	0.003652968	0.00060882804	0.011872146	diptera_odb10
GCA_902829305.4	PGI_SPEXI_v6	Spodoptera exigua	Annotation submitted by ROTHAMSTED RESEARCH	Chromosome	CADEPN05	35
GCA_013339765.2	BIME_HaeL_1.3	Haemaphysalis longicornis	Annotation submitted by TIGMIC Group	Chromosome	JABSTR01	3885
GCA_902850365.2	PGI_CHILSU_V6	Chilo suppressalis	Annotation submitted by ROTHAMSTED RESEARCH	Chromosome	CADHSE02	32
GCF_014839805.1	JHU_Msex_v1.0	Manduca sexta	NCBI Manduca sexta Annotation Release 102	Chromosome	JACVES01	4056		0.9899735	0.9146803	0.07529323	0.0020809686	0.007945516	lepidoptera_odb10
GCF_026875155.1	ASM2687515v2	Cherax quadricarinatus	GCF_026875155.1-RS_2023_01	Chromosome	JAPQEV01	46552		0.88154	0.86377096	0.017769003	0.053307008	0.06515301	arthropoda_odb10
GCF_028408465.1	idAnaLude1.1	Anastrepha ludens	GCF_028408465.1-RS_2023_03	Chromosome	JAKYJY01	140		0.9957382	0.9893455	0.006392694	0.00060882804	0.003652968	diptera_odb10
GCF_016746365.2	Prin_Dyak_Tai18E2_2.1	Drosophila yakuba	NCBI Drosophila yakuba Annotation Release 102	Chromosome	JAEDAC02	53		0.99817353	0.9957382	0.0024353121	0.00060882804	0.0012176561	diptera_odb10
GCF_018135715.1	MEX_DaPlex	Danaus plexippus	GCF_018135715.1-RS_2023_11	Chromosome	JAEQBL01	66		0.994703	0.97635263	0.018350359	0.0005675369	0.004729474	lepidoptera_odb10
GCF_003590095.1	tn1	Trichoplusia ni	NCBI Trichoplusia ni Annotation Release 100	Chromosome	NKQN01	1031		0.9858116	0.9286795	0.057132047	0.0020809686	0.012107453	lepidoptera_odb10
GCF_943734845.2	idAnoFuneDA-416_04	Anopheles funestus	NCBI Anopheles funestus Annotation Release 100	Chromosome	CALSEJ01	329		0.99391174	0.9914764	0.0024353121	0.00030441402	0.005783866	diptera_odb10
GCF_943734745.1	idAnoDarlMG_H_01	Anopheles darlingi	NCBI Anopheles darlingi Annotation Release 100	Chromosome	CALSDZ01	65		0.99056315	0.9841705	0.006392694	0.0012176561	0.008219178	diptera_odb10
GCF_905147795.1	ilPieRapa1.1	Pieris rapae	NCBI Pieris rapae Annotation Release 101	Chromosome	CAJHWY01	39		0.98524404	0.97975785	0.00548619	0.0015134317	0.013242528	lepidoptera_odb10
GCF_947172395.1	ilBicAnyn1.1	Bicyclus anynana	GCF_947172395.1-RS_2022_12	Chromosome	CAMWEB01	82		0.99035186	0.9801362	0.010215664	0.00075671583	0.008891411	lepidoptera_odb10
GCA_917627325.4	PGI_CHIRRI_v4	Chironomus riparius	Annotation submitted by ROTHAMSTED RESEARCH	Chromosome	CAKJTK04	14
GCF_963855985.1	ilOstNubi1.1	Ostrinia nubilalis	GCF_963855985.1-RS_2024_03	Chromosome	CAWLCS01	52		0.9695422	0.9629209	0.006621264	0.003972758	0.026485056	lepidoptera_odb10
GCF_033807575.1	ilCydPomo1	Cydia pomonella	GCF_033807575.1-RS_2023_12	Chromosome	JAPFFR01	216		0.98978436	0.94589484	0.04388952	0.0013242527	0.008891411	lepidoptera_odb10
GCF_013339695.2	BIME_Rsan_1.4	Rhipicephalus sanguineus	NCBI Rhipicephalus sanguineus Annotation Release 101	Chromosome	JABSTV01	2327		0.9659168	0.89400136	0.07191547	0.007839127	0.026244035	arachnida_odb10
GCF_003369915.1	D.miranda_PacBio2.1	Drosophila miranda	NCBI Drosophila miranda Annotation Release 102	Chromosome	QNQS02	104		0.9972603	0.85540336	0.14185692	0.000913242	0.001826484	diptera_odb10
GCA_009739505.2	ASM973950v2	Apolygus lucorum	Annotation submitted by Agricultural Genomics Institute at Shenzhen	Chromosome	WIXP02	191
GCF_032884065.1	ASM3288406v1	Artemia franciscana	GCF_032884065.1-RS_2024_06	Chromosome	JAVRJZ01	6481		0.9476802	0.8568608	0.09081935	0.008884502	0.04343534	arthropoda_odb10
GCF_007210705.1	Tcal_SD_v2.1	Tigriopus californicus	GCF_007210705.1-RS_2023_08	Chromosome	VCGU01	459		0.976308	0.9595262	0.016781837	0.0039486676	0.019743336	arthropoda_odb10
GCF_016920715.1	AaraD3	Anopheles arabiensis	NCBI Anopheles arabiensis Annotation Release 100	Chromosome	JADFTQ01	101		0.9923897	0.98569256	0.006697108	0.000913242	0.006697108	diptera_odb10
GCF_004382195.2	ASM438219v2	Drosophila sechellia	NCBI Drosophila sechellia Annotation Release 101	Chromosome	NIFZ01	378
GCF_943734685.1	AcolN3	Anopheles coluzzii	NCBI Anopheles coluzzii Annotation Release 101	Chromosome	CALSDT01	128		0.991172	0.9893455	0.001826484	0.00152207	0.007305936	diptera_odb10
GCF_022581195.2	ilHelZeax1.1	Helicoverpa zea	NCBI Helicoverpa zea Annotation Release 100	Chromosome	JAKYJW01	42		0.9962164	0.9909194	0.0052970108	0.0005675369	0.0032160424	lepidoptera_odb10
GCF_013373865.1	ASM1337386v2	Monomorium pharaonis	NCBI Monomorium pharaonis Annotation Release 102	Chromosome	JABXFI02	725		0.9906526	0.9614422	0.029210482	0.0030045067	0.006342848	hymenoptera_odb10
GCF_023897955.1	iqSchGreg1.2	Schistocerca gregaria	NCBI Schistocerca gregaria Annotation Release 100	Chromosome	JAKZLS01	1474		0.98829556	0.9597659	0.028529627	0.0007315289	0.010972934	insecta_odb10
GCF_021130785.1	UT_GWSS_2.1	Homalodisca vitripennis	NCBI Homalodisca vitripennis Annotation Release 100	Chromosome	JAJKGG02	14903		0.92749006	0.8195219	0.10796813	0.0103585655	0.062151395	hemiptera_odb10
GCF_004382145.1	ASM438214v1	Drosophila mauritiana	NCBI Drosophila mauritiana Annotation Release 100	Chromosome	NIGA01	352		0.9993912	0.99452055	0.0048706243	0.00030441402	0.00030441402	diptera_odb10
GCF_921293095.1	ioIscEleg1.1	Ischnura elegans	NCBI Ischnura elegans Annotation Release 100	Chromosome	CAKLCU01	110		0.9919532	0.9809803	0.010972934		0.008046818	insecta_odb10
GCF_027563975.2	ilPloInte3.2	Plodia interpunctella	GCF_027563975.2-RS_2024_04	Chromosome	JAOPHU01	45		0.9962164	0.9911086	0.005107832	0.00018917896	0.0035944004	lepidoptera_odb10
GCF_905220365.1	ilVanCard2.1	Vanessa cardui	NCBI Vanessa cardui Annotation Release 100	Chromosome	CAJMZP01	36		0.99356794	0.99167615	0.0018917896	0.00075671583	0.005675369	lepidoptera_odb10
GCF_945859705.1	idEpiBalt1.1	Episyrphus balteatus	GCF_945859705.1-RS_2023_05	Chromosome	CAMAOR01	18		0.9844749	0.9719939	0.012480974	0.000913242	0.014611872	diptera_odb10
GCF_016617805.1	CSIRO_BtryS06_freeze2	Bactrocera tryoni	NCBI Bactrocera tryoni Annotation Release 100	Chromosome	VWMZ01	5891		0.9920852	0.9805175	0.011567732	0.00304414	0.0048706243	diptera_odb10
GCF_950023065.1	ihPlaCitr1.1	Planococcus citri	GCF_950023065.1-RS_2024_05	Chromosome	CATLOI01	9		0.95936257	0.8701195	0.089243025	0.001992032	0.038645416	hemiptera_odb10
GCF_024362695.1	ilPecGoss1.1	Pectinophora gossypiella	NCBI Pectinophora gossypiella Annotation Release 100	Chromosome	JAMDNT01	151		0.98864925	0.97635263	0.012296633	0.0005675369	0.010783201	lepidoptera_odb10
GCA_928085145.1	PGI_NEZAVIv3	Nezara viridula	Annotation submitted by ROTHAMSTED RESEARCH	Chromosome	CAKMRH01	84
GCA_019399895.2	Cobs3.1	Cardiocondyla obscurior	Annotation submitted by University of Muenster	Chromosome	JADYXP02	113
GCF_016086655.3	UVic_Lsal_1.2	Lepeophtheirus salmonis	NCBI Lepeophtheirus salmonis Annotation Release 100	Chromosome	JADKYV01	8065
GCF_021234035.1	SC_F0-13Bv2	Daphnia pulicaria	NCBI Daphnia pulicaria Annotation Release 100	Chromosome	JAJAGA01	155		0.976308	0.9516288	0.02467917	0.004935834	0.01875617	arthropoda_odb10
GCF_019202785.1	ASM1920278v2	Penaeus chinensis	NCBI Penaeus chinensis Annotation Release 100	Chromosome	JAGKSU01	1060		0.9555775	0.9437315	0.011846002	0.011846002	0.032576505	arthropoda_odb10
GCA_018290095.1	Pv_5.2	Polypedilum vanderplanki	Annotation submitted by National Agriculture and Food Research Organization	Chromosome	JADBJN01	387
GCF_943734665.1	idAnoAquaMG_Q_19	Anopheles aquasalis	NCBI Anopheles aquasalis Annotation Release 100	Chromosome	CALSDQ01	90		0.9933029	0.9872146	0.00608828	0.00060882804	0.00608828	diptera_odb10
GCF_958450345.1	idCalVici1.1	Calliphora vicina	GCF_958450345.1-RS_2024_05	Chromosome	CAUDLU01	117		0.996347	0.98995435	0.006392694	0.00060882804	0.00304414	diptera_odb10
GCF_008121235.1	UCBerk_Dsub_1.0	Drosophila subobscura	NCBI Drosophila subobscura Annotation Release 100	Chromosome	VHIH01	31		0.9975647	0.99086756	0.006697108	0.0012176561	0.0012176561	diptera_odb10
GCF_019457755.1	ASM1945775v1	Venturia canescens	GCF_019457755.1-RS_2024_07	Chromosome	JAHMHP01	67		0.9654482	0.95726925	0.008178935	0.009848106	0.024703722	hymenoptera_odb10
GCF_018902025.1	UCI_dwil_1.1	Drosophila willistoni	NCBI Drosophila willistoni Annotation Release 102	Chromosome	JAFEWB01	744		0.9960426	0.9850837	0.010958904	0.00030441402	0.003652968	diptera_odb10
GCF_003672135.1	Obir_v5.4	Ooceraea biroi	NCBI Ooceraea biroi Annotation Release 100	Chromosome	QOIP01	139		0.9856451	0.9666166	0.019028543	0.003338341	0.011016524	hymenoptera_odb10
GCF_037126465.1	ASM3712646v1	Ornithodoros turicata	GCF_037126465.1-RS_2024_04	Chromosome	JAZGRI01	378		0.9775051	0.9294478	0.048057258	0.0020449897	0.020449897	arachnida_odb10
GCF_024763615.1	Ppap_2.1	Phlebotomus papatasi	GCF_024763615.1-RS_2023_05	Chromosome	JANPWV01	645		0.95981735	0.94490105	0.014916286	0.00456621	0.03561644	diptera_odb10
GCF_027943255.1	idAnaObli1_1.0	Anastrepha obliqua	GCF_027943255.1-RS_2023_03	Chromosome	JAPTHP01	205		0.9960426	0.97869104	0.017351598	0.000913242	0.00304414	diptera_odb10
GCF_905475395.1	inChrCarn1.1	Chrysoperla carnea	NCBI Chrysoperla carnea Annotation Release 100	Chromosome	CAJQGA01	337		0.96939737	0.96045196	0.008945386	0.002354049	0.028248588	endopterygota_odb10
GCF_013758885.1	VT_AalbS3_pri_1.0	Anopheles albimanus	NCBI Anopheles albimanus Annotation Release 100	Chromosome	JABUIU01	7		0.9920852	0.98660576	0.005479452	0.00152207	0.006392694	diptera_odb10
GCF_905147105.1	ilPieBrab1.1	Pieris brassicae	NCBI Pieris brassicae Annotation Release 100	Chromosome	CAJHUI01	401		0.9805146	0.9757851	0.004729474	0.0018917896	0.017593643	lepidoptera_odb10
GCF_905163445.1	ilParAegt1.1	Pararge aegeria	NCBI Pararge aegeria Annotation Release 100	Chromosome	CAJHZN01	70		0.9901627	0.9854332	0.004729474	0.0005675369	0.009269769	lepidoptera_odb10
GCF_907165205.1	icCocSept1.1	Coccinella septempunctata	NCBI Coccinella septempunctata Annotation Release 100	Chromosome	CAJRAZ01	24		0.98352164	0.96892655	0.014595103	0.00094161957	0.015536723	endopterygota_odb10
GCA_040581535.1	ASM4058153v1	Loxostege sticticalis	Annotation submitted by Institute of Grassland Research of Chinese Academy of Agricultural Sciences	Chromosome	JBEDNZ01	89
GCF_020882245.1	ASM2088224v1	Rhopalosiphum padi	GCF_020882245.1-RS_2023_11	Chromosome	JAJFBC01	35		0.99721116	0.9916335	0.005577689		0.0027888445	hemiptera_odb10
GCA_036186465.1	ASM3618646v1	Nesidiocoris tenuis	Annotation submitted by NARO	Chromosome		20
GCF_917208135.1	iyAthRosa1.1	Athalia rosae	NCBI Athalia rosae Annotation Release 103	Chromosome	CAKJPL01	14		0.98881656	0.9844767	0.004339843	0.0030045067	0.008178935	hymenoptera_odb10
GCA_918026875.4	PGI_DIATSA_v4	Diatraea saccharalis	Annotation submitted by ROTHAMSTED RESEARCH	Chromosome	CAKJVI04	25
GCF_026212275.2	iyMicDemo2.1a	Microplitis demolitor	GCF_026212275.2-RS_2023_02	Chromosome	JANIEV01	31		0.9676181	0.9589384	0.008679686	0.003505258	0.02887665	hymenoptera_odb10
GCF_029852145.1	iyMicMedi2.1	Microplitis mediator	GCF_029852145.1-RS_2023_06	Chromosome	JANIGS01	23		0.9669504	0.95426476	0.012685696	0.0028375897	0.030211985	hymenoptera_odb10
GCF_014905175.1	ASM1490517v1	Aphidius gifuensis	NCBI Aphidius gifuensis Annotation Release 100	Chromosome	JACMRX01	24		0.9399099	0.90168583	0.038224004	0.0045067603	0.055583376	hymenoptera_odb10
GCF_029784165.1	ASM2978416v1	Wyeomyia smithii	GCF_029784165.1-RS_2023_04	Chromosome	JARQTK01	266		0.96773213	0.9589041	0.008828006	0.0048706243	0.02739726	diptera_odb10
GCF_017562075.2	AmerM5.1	Anopheles merus	NCBI Anopheles merus Annotation Release 100	Chromosome	JADFFO01	1327		0.9914764	0.92907155	0.06240487	0.001826484	0.006697108	diptera_odb10
GCF_014529535.1	BU_Bcop_v1	Bradysia coprophila	NCBI Bradysia coprophila Annotation Release 100	Chromosome	VSDI01	742		0.9695586	0.9315069	0.03805175	0.001826484	0.028614916	diptera_odb10
GCF_024139115.2	GZ_Asu_2	Armigeres subalbatus	GCF_024139115.2-RS_2024_02	Chromosome	JAMXBT02	2078		0.9923897	0.92054796	0.0718417	0.0012176561	0.006392694	diptera_odb10
GCF_963082655.1	idStoCalc2.1	Stomoxys calcitrans	GCF_963082655.1-RS_2023_08	Chromosome	CAUJBY01	297		0.99421614	0.9850837	0.00913242	0.00060882804	0.0051750382	diptera_odb10
GCF_022045245.1	ASM2204524v1	Lucilia cuprina	NCBI Lucilia cuprina Annotation Release 101	Chromosome	JAKMAP01	8457		0.97077626	0.9628615	0.007914764	0.014916286	0.014307458	diptera_odb10
GCF_002237135.1	ASM223713v2	Teleopsis dalmanni	NCBI Teleopsis dalmanni Annotation Release 100	Chromosome	NLCU02	19962		0.982344	0.700761	0.28158295	0.003348554	0.014307458	diptera_odb10
GCF_022605725.1	icAntGran1.3	Anthonomus grandis grandis	NCBI Anthonomus grandis grandis Annotation Release 100	Chromosome	JAKYJU02	304		0.98352164	0.96280605	0.020715632	0.0032956686	0.013182675	endopterygota_odb10
GCF_943737925.1	idAnoNiliSN_F5_01	Anopheles nili	GCF_943737925.1-RS_2023_02	Chromosome	CALSGA01	156		0.9869102	0.98295283	0.003957382	0.00152207	0.011567732	diptera_odb10
GCF_025231255.1	RU_DBia_V1.1	Drosophila biarmipes	NCBI Drosophila biarmipes Annotation Release 103	Chromosome	JANEAA01	51		0.99847794	0.9957382	0.002739726		0.00152207	diptera_odb10
GCF_009650485.2	ASM965048v2	Drosophila albomicans	NCBI Drosophila albomicans Annotation Release 101	Chromosome	WJDZ02	219		0.99817353	0.99086756	0.007305936	0.00030441402	0.00152207	diptera_odb10
GCF_943734655.1	idSabCyanKW18_F2	Sabethes cyaneus	GCF_943734655.1-RS_2023_02	Chromosome	CALSDR02	8		0.9844749	0.973516	0.010958904	0.0024353121	0.013089802	diptera_odb10
GCF_040581485.1	Lhum_UNIL_v1.0	Linepithema humile	GCF_040581485.1-RS_2024_08	Chromosome	JBCDQB01	14		0.9853113	0.98030376	0.0050075115	0.006676682	0.008012018	hymenoptera_odb10
GCA_035610365.1	HAU_Aqlei_1.0	Aquatica leii	Annotation submitted by Huazhong Agricultural University	Chromosome	JARPUR01	39
GCF_016746245.2	Prin_Dsan_1.1	Drosophila santomea	NCBI Drosophila santomea Annotation Release 101	Chromosome	JAECZZ02	104		0.9993912	0.9969559	0.0024353121		0.00060882804	diptera_odb10
GCF_949628265.1	ieCloDipt1.1	Cloeon dipterum	GCF_949628265.1-RS_2024_05	Chromosome	CATIVH01	10		0.9817118	0.97147036	0.010241404	0.0021945867	0.016093636	insecta_odb10
GCF_034640455.1	iyDiaLong2	Diachasmimorpha longicaudata	GCF_034640455.1-RS_2024_03	Chromosome	JAXAWX01	246		0.9764647	0.97028875	0.0061759306	0.003338341	0.020196961	hymenoptera_odb10
GCF_040115645.1	ASM4011564v1	Euwallacea fornicatus	GCF_040115645.1-RS_2024_07	Chromosome	JBBMRQ01	185		0.98634654	0.9783428	0.008003767	0.004237288	0.009416196	endopterygota_odb10
GCA_013167095.2	Dsi	Daphnia sinensis	Annotation submitted by Huazhong Agricultural University	Chromosome	WJBH02	377
GCF_945859685.1	idEupCoro1.1	Eupeodes corollae	GCF_945859685.1-RS_2023_05	Chromosome	CAMAOT01	783		0.9847793	0.97442925	0.0103500765	0.001826484	0.013394216	diptera_odb10
GCA_026979955.1	Mus_1.0	Megalurothrips usitatus	Annotation submitted by China Agriculture University	Chromosome	JAPTSV01	907
GCF_912470025.1	iVesVel2.1	Vespa velutina	NCBI Vespa velutina Annotation Release 100	Chromosome	CAJVVP01	42		0.9706226	0.9656151	0.0050075115	0.005508262	0.023869136	hymenoptera_odb10
GCF_032445375.1	Brsri_v3	Bacillus rossius redtenbacheri	GCF_032445375.1-RS_2024_02	Chromosome	JASMSR01	1256		0.97439647	0.9678127	0.00658376	0.0058522313	0.01975128	insecta_odb10
GCF_040417275.1	iqAnaSimp2	Anabrus simplex	GCF_040417275.1-RS_2024_07	Chromosome	JBDMAA01	138		0.9926847	0.9619605	0.030724214	0.0014630578	0.0058522313	insecta_odb10
GCF_021461395.2	iqSchAmer2.1	Schistocerca americana	NCBI Schistocerca americana Annotation Release 100	Chromosome	JAJNAC01	1750		0.987564	0.96561813	0.021945868	0.0007315289	0.011704463	insecta_odb10
GCF_943734725.1	idAnoMarsDA_429_01	Anopheles marshallii	GCF_943734725.1-RS_2023_02	Chromosome	CALSDX01	288		0.9960426	0.9920852	0.003957382	0.00030441402	0.003652968	diptera_odb10
GCF_943734705.1	idAnoCousDA_361_x.2	Anopheles coustani	GCF_943734705.1-RS_2023_07	Chromosome	CALSDV02	419		0.99452055	0.98630136	0.008219178	0.00060882804	0.0048706243	diptera_odb10
GCF_943734765.1	idAnoZiCoDA_A2_x.2	Anopheles ziemanni	GCF_943734765.1-RS_2023_07	Chromosome	CALSEB02	419		0.9933029	0.9847793	0.008523592	0.000913242	0.005783866	diptera_odb10
GCA_040285465.1	Mgal_1.0	Menopon gallinae	Annotation submitted by China Agricultural University	Chromosome	JARGDH01	93
GCF_026250575.1	icDioCari1.1	Diorhabda carinulata	GCF_026250575.1-RS_2023_06	Chromosome	JAOVUX01	68		0.9891714	0.9783428	0.010828625	0.0014124294	0.009416196	endopterygota_odb10
GCF_943734695.1	idAnoMacuDA_375_x	Anopheles maculipalpis	NCBI Anopheles maculipalpis Annotation Release 100	Chromosome	CALSDU01	170		0.99452055	0.99056315	0.003957382	0.0012176561	0.004261796	diptera_odb10
GCF_905147365.1	ilAriAges1.1	Aricia agestis	NCBI Aricia agestis Annotation Release 100	Chromosome	CAJHVJ01	25		0.9805146	0.97597426	0.0045402953	0.0009458948	0.018539539	lepidoptera_odb10
GCF_905333055.1	ilManJurt1.1	Maniola jurtina	NCBI Maniola jurtina Annotation Release 100	Chromosome	CAJOSP01	31		0.98846006	0.9791903	0.009269769	0.0011350738	0.010404843	lepidoptera_odb10
GCA_029891345.1	Daus_2.0	Dryococelus australis	Annotation submitted by Australian National University	Chromosome	JARBHB01	1874
GCF_905147045.1	ilAglIoxx1.1	Nymphalis io	NCBI Nymphalis io Annotation Release 100	Chromosome	CAJHUF01	41		0.99148697	0.98846006	0.0030268633	0.0011350738	0.0073779793	lepidoptera_odb10
GCF_037043105.1	ilVanTame1 primary haplotype	Vanessa tameamea	GCF_037043105.1-RS_2024_03	Chromosome	JAXCLZ01	54		0.9928112	0.9911086	0.0017026106	0.0005675369	0.006621264	lepidoptera_odb10
GCF_026230105.1	icDioSubl1.1	Diorhabda sublineata	GCF_026230105.1-RS_2023_05	Chromosome	JAPHNJ01	310		0.9891714	0.9788136	0.010357816	0.002354049	0.008474576	endopterygota_odb10
GCF_905147765.1	ilVanAtal1.2	Vanessa atalanta	NCBI Vanessa atalanta Annotation Release 100	Chromosome	CAJHWX02	141		0.99375707	0.99205446	0.0017026106	0.0015134317	0.004729474	lepidoptera_odb10
GCF_014743375.2	RU_Dsub_v1.1	Drosophila subpulchrella	NCBI Drosophila subpulchrella Annotation Release 100	Chromosome	JACOEE01	299		0.99817353	0.9893455	0.008828006	0.00030441402	0.00152207	diptera_odb10
GCF_003676215.2	ASM367621v3	Rhopalosiphum maidis	NCBI Rhopalosiphum maidis Annotation Release 101	Chromosome	QORX02	220		0.99760956	0.97450197	0.02310757	0.00039840638	0.001992032	hemiptera_odb10
GCF_912999745.1	ilPapMach1.1	Papilio machaon	NCBI Papilio machaon Annotation Release 101	Chromosome	CAJVWC01	33		0.99602723	0.98675746	0.009269769	0.0005675369	0.0034052213	lepidoptera_odb10
GCF_905475465.1	ilPieNapi1.2	Pieris napi	NCBI Pieris napi Annotation Release 100	Chromosome	CAJQFT02	42		0.98127127	0.97446084	0.0068104425	0.0011350738	0.017593643	lepidoptera_odb10
GCF_021464435.1	ULB_Chis1_1.0	Cataglyphis hispanica	NCBI Cataglyphis hispanica Annotation Release 100	Chromosome	JAJUXC01	453		0.99382406	0.9893173	0.0045067603	0.0010015023	0.005174428	hymenoptera_odb10
GCF_943734755.1	idAnoMoucSN_F20_07	Anopheles moucheti	GCF_943734755.1-RS_2023_02	Chromosome	CALSEA01	345		0.99025875	0.98569256	0.00456621	0.000913242	0.008828006	diptera_odb10
GCF_023078275.1	LegGlyc_1.1	Leguminivora glycinivorella	NCBI Leguminivora glycinivorella Annotation Release 100	Chromosome	JAKXMO01	40		0.92603105	0.9054105	0.020620506	0.0073779793	0.066590995	lepidoptera_odb10
GCF_040869045.1	ASM4086904v1	Eurosta solidaginis	GCF_040869045.1-RS_2024_08	Chromosome	JBEVCW01	569		0.97899544	0.9652968	0.01369863	0.004261796	0.01674277	diptera_odb10
GCF_025200985.1	Dgunungcola_SK_2	Drosophila gunungcola	GCF_025200985.1-RS_2023_01	Chromosome	JAMKOV01	351		0.99452055	0.9881278	0.006392694	0.0012176561	0.004261796	diptera_odb10
GCF_910589235.1	iyVesCrab1.2	Vespa crabro	NCBI Vespa crabro Annotation Release 100	Chromosome	CAJUUB02	99		0.9821399	0.97796696	0.004172926	0.0025037557	0.015356367	hymenoptera_odb10
GCA_918026865.1	PGI_PHYEVI_v3	Phyllotreta striolata	Annotation submitted by ROTHAMSTED RESEARCH	Chromosome	CAKJVH03	55
GCF_902806685.1	iAphHyp1.1	Maniola hyperantus	NCBI Maniola hyperantus Updated Annotation Release 100.20201218	Chromosome	CADCXM01	87
GCA_041222665.1	Cwil_1.0	Cyamophila willieti	Annotation submitted by China Agricultral University	Chromosome	JBEUCC01	1652
GCA_013339685.2	BIME_Hyas_1.3	Hyalomma asiaticum	Annotation submitted by TIGMIC Group	Chromosome	JABSTT01	6319
GCF_026930045.1	Udiv.v.3.1	Uloborus diversus	GCF_026930045.1-RS_2023_03	Chromosome	JANCTA01	1586		0.95501024	0.83197004	0.12304022	0.0030674846	0.04192229	arachnida_odb10
GCA_023690525.1	ASM2369052v1	Holotrichia oblita	Annotation submitted by Shandong Academy of Agricultural Sciences	Chromosome	JALQSN01	1158
GCF_013339745.2	BIME_Dsil_1.4	Dermacentor silvarum	NCBI Dermacentor silvarum Annotation Release 101	Chromosome	JABSTS01	1664		0.98329926	0.9260395	0.057259712	0.006134969	0.01056578	arachnida_odb10
GCF_907164935.1	iOsmBic2.1	Osmia bicornis bicornis	NCBI Osmia bicornis bicornis Annotation Release 101	Chromosome	CAJRAL01	441		0.9861459	0.98464364	0.0015022533	0.0030045067	0.010849608	hymenoptera_odb10
GCF_023558435.1	ASM2355843v2	Drosophila sulfurigaster albostrigata	GCF_023558435.1-RS_2024_01	Chromosome	JAJOLL01	92		0.9975647	0.98995435	0.00761035		0.0024353121	diptera_odb10
GCA_019925095.2	A622	Dendrolimus kikuchii	Annotation submitted by Southwest Forestry University	Chromosome	JAHHIN02	49
GCF_023558535.2	ASM2355853v2	Drosophila nasuta	GCF_023558535.1-RS_2023_11	Chromosome	JAJOLN01	281
GCF_963556715.1	ilCydFagi1.1	Cydia fagiglandana	GCF_963556715.1-RS_2024_02	Chromosome	CAUWAK01	36		0.9930004	0.984109	0.008891411	0.0005675369	0.006432085	lepidoptera_odb10
GCF_905404315.1	ilLepSina1.1	Leptidea sinapis	NCBI Leptidea sinapis Annotation Release 100	Chromosome	CAJQFP01	49		0.96197504	0.9532728	0.0087022325	0.0062429057	0.031782065	lepidoptera_odb10
GCF_947563725.1	qqArgBrue1.1	Argiope bruennichi	GCF_947563725.1-RS_2023_05	Chromosome	CANOBD01	29		0.99522835	0.93149287	0.063735515	0.0006816633	0.0040899795	arachnida_odb10
GCF_947568885.1	ilCydStro3.1	Cydia strobilella	GCF_947568885.1-RS_2024_02	Chromosome	CANOQN01	29		0.9892168	0.97994703	0.009269769	0.0013242527	0.009458948	lepidoptera_odb10
GCF_024542735.1	iyBomHunt1.1	Bombus huntii	NCBI Bombus huntii Annotation Release 100	Chromosome	JANIEZ01	225		0.98664665	0.9836421	0.0030045067	0.0018360874	0.011517276	hymenoptera_odb10
GCF_905332965.1	iyBomPasc1.1	Bombus pascuorum	GCF_905332965.1-RS_2023_11	Chromosome	CAJOSQ01	81		0.99098647	0.98681355	0.004172926	0.0015022533	0.007511267	hymenoptera_odb10
GCF_948474715.1	ilCydAmpl1.1	Cydia amplana	GCF_948474715.1-RS_2024_02	Chromosome	CAOLDY01	39		0.9918653	0.98259556	0.009269769	0.0011350738	0.0069996216	lepidoptera_odb10
GCF_905475345.1	iyVesVulg1.1	Vespula vulgaris	NCBI Vespula vulgaris Annotation Release 100	Chromosome	CAJQFS01	27		0.98080456	0.9776331	0.003171424	0.0021699215	0.017025538	hymenoptera_odb10
GCF_021901455.1	iyNeoLeco1.1	Neodiprion lecontei	NCBI Neodiprion lecontei Annotation Release 101	Chromosome	JAJNQH01	106		0.98247373	0.97596395	0.0065097646	0.0028375897	0.0146886995	hymenoptera_odb10
GCA_029204025.1	ASM2920402v1	Blomia tropicalis	Annotation submitted by The Affiliated Wuxi People's Hospital of Nanjing Medical University	Chromosome	JAPWDV01	7
GCF_019925205.1	ASM1992520v1	Metopolophium dirhodum	GCF_019925205.1-RS_2023_11	Chromosome	JAIOUA01	67		0.99601597	0.9729084	0.02310757	0.00039840638	0.0035856573	hemiptera_odb10
GCF_910591565.1	ilCydSple1.2	Cydia splendana	GCF_910591565.1-RS_2024_02	Chromosome	CAJUYE02	111		0.987325	0.97900116	0.008323874	0.0013242527	0.011350738	lepidoptera_odb10
GCF_016746235.2	Prin_Dtei_1.1	Drosophila teissieri	NCBI Drosophila teissieri Annotation Release 100	Chromosome	JAEDAA02	91		0.9978691	0.9847793	0.013089802	0.00060882804	0.00152207	diptera_odb10
GCF_021155775.1	iyNeoPine1.1	Neodiprion pinetum	NCBI Neodiprion pinetum Annotation Release 100	Chromosome	JAJNQK01	112		0.98097146	0.9747955	0.0061759306	0.0030045067	0.016024036	hymenoptera_odb10
GCA_040020575.1	Rfu_1.0	Rhynocoris fuscipes	Annotation submitted by China Agricultural University	Chromosome	JAPXFL01	90
GCF_022539665.2	CSIRO_AGI_Dcar_HiC_V3	Daphnia carinata	GCF_022539665.2-RS_2023_09	Chromosome	JAKKWT03	105		0.9753208	0.9595262	0.01579467	0.0019743338	0.022704838	arthropoda_odb10
GCF_036172545.1	AGI_CSIRO_Cbre_v1	Culicoides brevitarsis	GCF_036172545.1-RS_2024_03	Chromosome	JAYKJV01	149		0.91872144	0.8928463	0.02587519	0.005783866	0.07549467	diptera_odb10
GCF_024516045.1	iyBomAffi1.2	Bombus affinis	NCBI Bombus affinis Annotation Release 100	Chromosome	JALLPS01	858		0.9904857	0.98664665	0.0038390919	0.0008345852	0.008679686	hymenoptera_odb10
GCA_036250285.1	FXH_PpeL_2.0	Pyrocoelia pectoralis	Annotation submitted by Huazhong Agricultural University	Chromosome	JAVRBK01	339
GCF_011750605.1	ASM1175060v1	Drosophila busckii	NCBI Drosophila busckii Annotation Release 101	Chromosome	DULD01	94		0.9805175	0.9732116	0.007305936	0.003652968	0.015829528	diptera_odb10
GCF_024586455.1	APGP_CSIRO_Bneo_wtdbg2-racon-allhic-juicebox.fasta_v2	Bactrocera neohumeralis	NCBI Bactrocera neohumeralis Annotation Release 100	Chromosome	JAMJQZ01	5158		0.9881278	0.982344	0.005783866	0.00152207	0.0103500765	diptera_odb10
GCF_014825855.1	ASM1482585v1	Bombus pyrosoma	NCBI Bombus pyrosoma Annotation Release 100	Chromosome	JACXIN01	4727		0.989985	0.98748124	0.0025037557	0.0026706727	0.0073443498	hymenoptera_odb10
GCF_020080835.1	MPM_Cglom_v2.3	Cotesia glomerata	NCBI Cotesia glomerata Annotation Release 100	Chromosome	JAHXZJ01	3354		0.95526624	0.9460858	0.009180438	0.0073443498	0.037389416	hymenoptera_odb10
GCF_029784155.1	ASM2978415v1	Uranotaenia lowii	GCF_029784155.1-RS_2023_04	Chromosome	JARQTL01	2014		0.957382	0.8496195	0.10776256	0.010958904	0.031659056	diptera_odb10
GCF_943734635.1	idAnoCruzAS_RS32_06	Anopheles cruzii	GCF_943734635.1-RS_2023_02	Chromosome	CALSDP01	5088		0.9887367	0.96803653	0.020700153	0.002739726	0.008523592	diptera_odb10
GCF_943735745.2	idAnoBellAS_SP24_06.2	Anopheles bellator	GCF_943735745.2-RS_2023_07	Chromosome	CALSEL02	2985		0.99025875	0.9799087	0.0103500765	0.003957382	0.005783866	diptera_odb10
GCF_026283585.1	UHH_iyHylVolc1.0_haploid	Hylaeus volcanicus	GCF_026283585.1-RS_2023_03	Chromosome	JANILQ01	1869		0.98163915	0.97813386	0.003505258	0.003338341	0.015022534	hymenoptera_odb10
GCA_025370935.1	NRCan_CFum_1	Choristoneura fumiferana	Annotation submitted by Laurentian Forestry Centre	Chromosome	JALGPW01	334
GCF_012273895.1	Zerene_cesonia_1.1	Zerene cesonia	NCBI Zerene cesonia Annotation Release 100	Chromosome	JAAMXH01	275		0.969353	0.93927354	0.030079456	0.004729474	0.025917519	lepidoptera_odb10
GCF_010883055.1	B_treatae_v1	Belonocnema kinseyi	NCBI Belonocnema kinseyi Updated Annotation Release 100.20220217	Chromosome	JAAEHM01	5520		0.93089634	0.92021364	0.010682691	0.017192455	0.0519112	hymenoptera_odb10
GCF_023898315.1	iqSchNite1.1	Schistocerca nitens	NCBI Schistocerca nitens Annotation Release 100	Chromosome	JAMRYH01	511		0.9897586	0.9641551	0.02560351	0.0014630578	0.008778347	insecta_odb10
GCF_023864275.1	iqSchCanc2.1	Schistocerca cancellata	NCBI Schistocerca cancellata Annotation Release 100	Chromosome	JAMRYG01	1107		0.98829556	0.962692	0.02560351	0.0014630578	0.010241404	insecta_odb10
GCF_023864345.2	iqSchSeri2.2	Schistocerca serialis cubense	NCBI Schistocerca serialis cubense Annotation Release 100	Chromosome	JAMRYF01	1454		0.9890271	0.9678127	0.021214338	0.0007315289	0.010241404	insecta_odb10
GCF_021461385.2	iqSchPice1.1	Schistocerca piceifrons	NCBI Schistocerca piceifrons Annotation Release 100	Chromosome	JAJNAD01	2492		0.9839064	0.94806147	0.035844915	0.0021945867	0.013899049	insecta_odb10
GCA_040893045.1	Dmadeirensis_assembly01	Drosophila madeirensis	Annotation submitted by Neuro-ICT Laboratory Advanced ICT Research Institute National Institute of Information and Communications Technology	Chromosome		111
GCA_029852875.1	ASM2985287v1	Mythimna loreyi	Annotation submitted by Chinese Academy of Agricultural Sciences	Chromosome	JARGEH01	146
GCA_040954505.1	ASM4095450v1	Ranatra chinensis	Annotation submitted by China Agricultural University	Chromosome	JBFDAA01	151
GCF_021155765.1	iyDipSimi1.1	Diprion similis	NCBI Diprion similis Annotation Release 100	Chromosome	JAJNQI01	81		0.9484226	0.9424136	0.0060090134	0.0026706727	0.048906695	hymenoptera_odb10
GCF_021155785.1	iyNeoFabr1.1	Neodiprion fabricii	NCBI Neodiprion fabricii Annotation Release 100	Chromosome	JAJNQJ01	72		0.98314136	0.9764647	0.006676682	0.0025037557	0.014354866	hymenoptera_odb10
GCF_021901495.1	iyNeoVirg1.1	Neodiprion virginianus	GCF_021901495.1-RS_2023_11	Chromosome	JAJNQL01	47		0.9823068	0.9756301	0.006676682	0.003338341	0.014354866	hymenoptera_odb10
GCA_921882275.1	SP_BI_364.v2_0	Brenthis ino	Annotation submitted by UNIVERSITY OF EDINBURGH	Chromosome	CAKLHF01	36
GCF_030247185.1	Malgen_1.1	Malaya genurostris	GCF_030247185.1-RS_2023_07	Chromosome	JASDBK02	151		0.9841705	0.96377474	0.020395739	0.00030441402	0.015525114	diptera_odb10
GCA_029851415.1	Ehay_zju_1.0	Eretmocerus hayati	Annotation submitted by Zhejiang University	Chromosome	JARUXH01	17
GCA_933534255.1	IP_504.v2_0	Iphiclides podalirius	Annotation submitted by UNIVERSITY OF EDINBURGH	Chromosome	CAKOGK01	260
GCF_039881205.1	ESF131.1	Euwallacea similis	GCF_039881205.1-RS_2024_07	Chromosome	JBBMRO01	128		0.98634654	0.980226	0.006120527	0.005178908	0.008474576	endopterygota_odb10
GCF_029784135.1	ASM2978413v1	Toxorhynchites rutilus septentrionalis	GCF_029784135.1-RS_2023_04	Chromosome	JARQTM01	519		0.9893455	0.97869104	0.01065449	0.000913242	0.009741249	diptera_odb10
GCA_917834065.1	PGI_CEUTPL_v4	Ceutorhynchus assimilis	Annotation submitted by ROTHAMSTED RESEARCH	Chromosome	CAKJTU04	44
GCF_004354385.1	UK_Dinn_1.0	Drosophila innubila	NCBI Drosophila innubila Annotation Release 100	Chromosome	SKCT01	363		0.9975647	0.991172	0.006392694	0.0012176561	0.0012176561	diptera_odb10
GCF_030247195.1	ASM3024719v1	Topomyia yanbarensis	GCF_030247195.1-RS_2023_08	Chromosome	JASDBJ01	1046		0.982344	0.92511415	0.05722983	0.003652968	0.014003044	diptera_odb10
GCA_918026855.4	PGI_PHAECO_v4	Phaedon cochleariae	Annotation submitted by ROTHAMSTED RESEARCH	Chromosome	CAKJVG04	19
GCA_918026665.1	PGI_DIABBA_v3	Diabrotica balteata	Annotation submitted by ROTHAMSTED RESEARCH	Chromosome	CAKJVB03	407
GCA_927349885.1	PGI_PSYICH_v2	Psylliodes chrysocephala	Annotation submitted by ROTHAMSTED RESEARCH	Chromosome	CAKMHV01	32
GCA_019343175.1	Ogib_1.0	Oedothorax gibbosus	Annotation submitted by Royal Belgian Institute of Natural Sciences	Chromosome	JAFNEN01	7802
GCF_014466175.1	ASM1446617v1	Vespula pensylvanica	NCBI Vespula pensylvanica Annotation Release 100	Chromosome	JACSDY01	222		0.9828075	0.98030376	0.0025037557	0.0030045067	0.014187949	hymenoptera_odb10
GCA_029228625.1	FCFRP_Bhyg_1.0	Pseudolycoriella hygida	Annotation submitted by University of Sao Paulo	Chromosome	WJQU01	6452
