# Supplementary material for: The genome of a sea spider corroborates a shared Hox cluster motif in arthropods with a reduced posterior tagma
Source: BMC Biol. 2025 Jul 2;23:196. doi: 10.1186/s12915-025-02276-x (PMC12220506; doi:10.1186/s12915-025-02276-x)
Supplement: Supplementary file 2 — Additional file 2. Table 1. Overview of the sequencing data generated for the project. Technology: sequencing platform used. De novo: whether the data was used to assemble a de-novo transcriptome. Annotation: whether the transcriptomic data was used to predict protein-coding genes. Accession: European Nucleotide Archive Accession IDs. Developmental staging following [37–39]. Table 2. QUAST and BUSCO Arthropoda scores that document the progress of the Flye-based assembly. Table 3. presence/absence overview of microRNA families predicted in the Pycnogonum litorale genome by MirMachine and supplemented with manual curation. Table 4. overview of gene models and the names assigned via phylogenetic analysis. Table 5. Overview of the best hits for chelicerate abdA sequences (also see Additional File 1: Fig. S4). The underlying sequences can be found in Additional File 8 (https://explore.openaire.eu/search/dataset?pid=10.5281%2Fzenodo.14362378). Gene tree for the P. litorale Hox cluster. P. litorale gene models are highlighted with stars and transcripts with triangles. Colors follow the scheme from [49]. Bootstrap support values are noted on the branches. Table 6: List of NCBI BLAST hits for gene model r2_g3735, predicted to reside in the Hox cluster of P. litorale. Gene tree for the P. litorale HRO cluster. P. litorale gene models are highlighted with blue squares. The paraphyletic Hbn tree has not been colored. Bootstrap support values are noted on the branches. Gene tree for the P. litorale IRX cluster. P. litorale gene models highlighted with blue squares. Bootstrap support values are noted on the branches. Gene tree for the P. litorale SINE cluster. P. litorale gene models highlighted with dark blue squares. Bootstrap support values are noted on the branches. Gene tree for the P. litorale NK/NK2 cluster. P. litorale gene models highlighted with dark blue squares. Colors follow the scheme from [49]. Bootstrap support values are noted on the branches. Reduced gene tree f [file 12915_2025_2276_MOESM2_ESM.zip › add-file-19-table10-arthropod_repeat_content.xlsx]

## Sheet: Sheet 1 - add-file-19-table10-a
add-file-19-table10-arthropod_repeat_content
subphylum	order (sort of)	species	repeat%	Accession	source
Hexapoda	Hemiptera	Rhodnius prolixus	29.25	GCA_000181055.3b	https://doi.org/10.1093/gigascience/giaa148
Hexapoda	Hymenoptera	Bombus terrestris	12.51	GCA_000214255.1b	https://doi.org/10.1093/gigascience/giaa148
Hexapoda	Coleoptera	Tribolium castaneum	28.5	GCA_000002335.3b	https://doi.org/10.1093/gigascience/giaa148
Hexapoda	Lepidoptera	Heliconius melpomene	32.4	GCA_000313835.2b	https://doi.org/10.1093/gigascience/giaa148
Hexapoda	Diptera	Drosophila melanogaster	19.31	GCA_000001215.4b	https://doi.org/10.1093/gigascience/giaa148
Chelicerata	Araneae	Argiope bruennichi	34.64	GCF_947563725.1	https://doi.org/10.1093/gigascience/giaa148
Chelicerata	Araneae	Araneus ventricosus	55.96	BGPR01000001-BGPR01300721a	https://doi.org/10.1093/gigascience/giaa148
Chelicerata	Araneae	Trichonephila clavipes	36.61	GCA_002102615.1b	https://doi.org/10.1093/gigascience/giaa148
Chelicerata	Araneae	Dysdera silvatica	60.03	GCA_006491805.1b	https://doi.org/10.1093/gigascience/giaa148
Chelicerata	Araneae	Stegodyphus dumicola	58.98	GCA_010614865.1b	https://doi.org/10.1093/gigascience/giaa148
Chelicerata	Araneae	Stegodyphus mimosarum	56.91	GCA_000611955.2b	https://doi.org/10.1093/gigascience/giaa148
Chelicerata	Araneae	Pardosa pseudoannulata	48.61	GCA_008065355.1b	https://doi.org/10.1093/gigascience/giaa148
Chelicerata	Araneae	Loxosceles reclusa	36.51	GCA_001188405.1b	https://doi.org/10.1093/gigascience/giaa148
Chelicerata	Araneae	Anelosimus studiosus	35.98	GCA_008297655.1b/c	https://doi.org/10.1093/gigascience/giaa148
Chelicerata	Araneae	Latrodectus hesperus	20.97	GCA_000697925.2b	https://doi.org/10.1093/gigascience/giaa148
Chelicerata	Araneae	Parasteatoda tepidariorum	36.79	GCA_000365465.3b	https://doi.org/10.1093/gigascience/giaa148
Chelicerata	Araneae	Pardosa pseudoannulata	52.79	GCA_032207245.1	https://doi.org/10.1038/s41597-024-02966-1
Chelicerata	Araneae	Uloborus diversus	66.6	GCA_026930045.1	https://doi.org/10.1093/gigascience/giad002
Chelicerata	Scorpiones	Centruroides sculpturatus	34.4	GCA_000671375.2b	https://doi.org/10.1093/gigascience/giaa148
Chelicerata	Thelyphonida	Mastigoproctus giganteus	71.34	-	https://doi.org/10.1093/jhered/esae074
Chelicerata	Acari	Ixodes persulcatus	64.4	GCA_013358835.1b	https://doi.org/10.1093/gigascience/giaa148
Chelicerata	Acari	Haemaphysalis longicornis	59.3	GCA_013339765.1b	https://doi.org/10.1093/gigascience/giaa148
Chelicerata	Acari	Dermacentor silvarum	60.2	GCA_013339745.1b	https://doi.org/10.1093/gigascience/giaa148
Chelicerata	Acari	Hyalomma asiaticum	52.6	GCA_01333685.1b	https://doi.org/10.1093/gigascience/giaa148
Chelicerata	Acari	Rhipicephalus sanguineus	61.6	GCA_013339695.1b	https://doi.org/10.1093/gigascience/giaa148
Chelicerata	Acari	Rhipicephalus microplus	63.1	GCA_013339725.1b	https://doi.org/10.1093/gigascience/giaa148
Chelicerata	Acari	Ixodes scapularis	63.5	GCF_002892825.2b	https://doi.org/10.1093/gigascience/giaa148
Myriapoda	Polydesmida	Helicorthomorpha holstii	23.5	GCA_013389785.1b	https://doi.org/10.1093/gigascience/giaa148
Crustacea	Decapoda	Eriocheir sinensis	45.3	GCA_013436485.1	https://doi.org/10.1038/s41467-021-22604-3
Crustacea	Decapoda	Litopenaeus vannamei	54.05	GCA_003789085.1	https://doi.org/10.1038/s41467-021-22604-3
Crustacea	Amphipoda	Parhyale hawaiensis	39.87	GCA_001587735.2	https://doi.org/10.1038/s41467-021-22604-3
Crustacea	Amphipoda	Hyalella azteca	34.22	GCA_000764305.4	https://doi.org/10.1038/s41467-021-22604-3
Crustacea	Diplostraca	Daphnia pulex	26.76	GCA_021134715.1	https://doi.org/10.1038/s41467-021-22604-3
Crustacea	Diplostraca	Eulimnadia texana	36.19	GCA_002872375.1	https://doi.org/10.1038/s41467-021-22604-3
