# Supplementary material for: The genome of a sea spider corroborates a shared Hox cluster motif in arthropods with a reduced posterior tagma
Source: BMC Biol. 2025 Jul 2;23:196. doi: 10.1186/s12915-025-02276-x (PMC12220506; doi:10.1186/s12915-025-02276-x)
Supplement: Supplementary file 2 — Additional file 2. Table 1. Overview of the sequencing data generated for the project. Technology: sequencing platform used. De novo: whether the data was used to assemble a de-novo transcriptome. Annotation: whether the transcriptomic data was used to predict protein-coding genes. Accession: European Nucleotide Archive Accession IDs. Developmental staging following [37–39]. Table 2. QUAST and BUSCO Arthropoda scores that document the progress of the Flye-based assembly. Table 3. presence/absence overview of microRNA families predicted in the Pycnogonum litorale genome by MirMachine and supplemented with manual curation. Table 4. overview of gene models and the names assigned via phylogenetic analysis. Table 5. Overview of the best hits for chelicerate abdA sequences (also see Additional File 1: Fig. S4). The underlying sequences can be found in Additional File 8 (https://explore.openaire.eu/search/dataset?pid=10.5281%2Fzenodo.14362378). Gene tree for the P. litorale Hox cluster. P. litorale gene models are highlighted with stars and transcripts with triangles. Colors follow the scheme from [49]. Bootstrap support values are noted on the branches. Table 6: List of NCBI BLAST hits for gene model r2_g3735, predicted to reside in the Hox cluster of P. litorale. Gene tree for the P. litorale HRO cluster. P. litorale gene models are highlighted with blue squares. The paraphyletic Hbn tree has not been colored. Bootstrap support values are noted on the branches. Gene tree for the P. litorale IRX cluster. P. litorale gene models highlighted with blue squares. Bootstrap support values are noted on the branches. Gene tree for the P. litorale SINE cluster. P. litorale gene models highlighted with dark blue squares. Bootstrap support values are noted on the branches. Gene tree for the P. litorale NK/NK2 cluster. P. litorale gene models highlighted with dark blue squares. Colors follow the scheme from [49]. Bootstrap support values are noted on the branches. Reduced gene tree f [file 12915_2025_2276_MOESM2_ESM.zip › add-file-20-table11-chelicerate_genomes.xlsx]

## Sheet: Sheet 1 - add-file-20-table11-c
add-file-20-table11-chelicerate_genomes
accession	species	#genes	order	chosen
GCA_018873245.1	Archegozetes longisetosus	24538	Acariformes	x
GCA_002135145.1	Euroglyphus maynei	15257	Acariformes	x
GCA_003675905.2	Leptotrombidium deliense	14667	Acariformes	x
GCA_003675995.1	Dinothrombium tinctorium	19024	Acariformes	x
GCA_020844145.1	Sarcoptes scabiei	9318	Acariformes	x
GCA_029204025.1	Blomia tropicalis	10651	Acariformes	x
GCA_905368565.1	Medioppia subpectinata	23555	Acariformes	x
GCA_905397405.1	Oppiella nova	23761	Acariformes	x
GCF_000239435.1	Tetranychus urticae	14185	Acariformes	x
GCF_001901225.1	Dermatophagoides pteronyssinus	11631	Acariformes	x
GCF_028296485.1	Oppia nitens	15369	Acariformes	x
GCA_002081605.1	Tropilaelaps mercedesae	14303	Parasitiformes	x
GCA_013339685.2	Hyalomma asiaticum	29657	Parasitiformes	x
GCA_013339765.2	Haemaphysalis longicornis	25651	Parasitiformes	x
GCA_013358835.2	Ixodes persulcatus	28510	Parasitiformes
GCA_964199285.1	Ixodes hexagonus	19482	Parasitiformes
GCA_964199305.1	Ixodes pacificus	29196	Parasitiformes
GCF_016920785.2	Ixodes scapularis	38656	Parasitiformes	x
GCA_030143305.2	Amblyomma americanum	34557	Parasitiformes	x
GCF_000255335.2	Galendromus occidentalis	12470	Parasitiformes	x
GCF_002443255.2	Varroa destructor	12866	Parasitiformes
GCF_002532875.2	Varroa jacobsoni	15244	Parasitiformes	x
GCF_013339695.2	Rhipicephalus sanguineus	32708	Parasitiformes	x
GCF_013339725.1	Rhipicephalus microplus	28973	Parasitiformes
GCF_013339745.2	Dermacentor silvarum	36100	Parasitiformes
GCF_023375885.1	Dermacentor andersoni	36874	Parasitiformes	x
GCF_038994185.1	Dermacentor albipictus	26278	Parasitiformes
GCF_037126465.1	Ornithodoros turicata	36149	Parasitiformes	x
GCA_000611955.2	Stegodyphus mimosarum	27252	Araneae
GCF_010614865.2	Stegodyphus dumicola	29836	Araneae	x
GCA_013235015.1	Araneus ventricosus	283660	Araneae
GCA_019343175.1	Oedothorax gibbosus	29717	Araneae	x
GCA_019973935.1	Trichonephila clavipes	528426	Araneae
GCA_019973955.1	Trichonephila inaurata	59979	Araneae	x
GCA_019973975.1	Trichonephila clavata	78379	Araneae
GCA_019974015.1	Nephila pilipes	74147	Araneae	x
GCA_021605075.1	Caerostris darwini	67936	Araneae	x
GCA_021605095.1	Caerostris extrusa	86115	Araneae
GCA_964023285.1	Larinioides sclopetarius	22953	Araneae	x
GCF_000365465.3	Parasteatoda tepidariorum	23655	Araneae	x
GCF_026930045.1	Uloborus diversus	19348	Araneae	x
GCF_947563725.1	Argiope bruennichi	37666	Araneae	x
GCA_030710605.1	Cordylochernes scorpioides	97728	Pseudoscorpiones	x
GCF_000671375.1	Centruroides sculpturatus	30358	Scorpiones	x
GCF_030686945.1	Centruroides vittatus	22900	Scorpiones
GCA_019434445.1	Phalangium opilio	18051	Opiliones	x
GCF_000517525.1	Limulus polyphemus	27336	Xiphosura	x
