# Supplementary material for: The genome of a sea spider corroborates a shared Hox cluster motif in arthropods with a reduced posterior tagma
Source: BMC Biol. 2025 Jul 2;23:196. doi: 10.1186/s12915-025-02276-x (PMC12220506; doi:10.1186/s12915-025-02276-x)
Supplement: Supplementary file 2 — Additional file 2. Table 1. Overview of the sequencing data generated for the project. Technology: sequencing platform used. De novo: whether the data was used to assemble a de-novo transcriptome. Annotation: whether the transcriptomic data was used to predict protein-coding genes. Accession: European Nucleotide Archive Accession IDs. Developmental staging following [37–39]. Table 2. QUAST and BUSCO Arthropoda scores that document the progress of the Flye-based assembly. Table 3. presence/absence overview of microRNA families predicted in the Pycnogonum litorale genome by MirMachine and supplemented with manual curation. Table 4. overview of gene models and the names assigned via phylogenetic analysis. Table 5. Overview of the best hits for chelicerate abdA sequences (also see Additional File 1: Fig. S4). The underlying sequences can be found in Additional File 8 (https://explore.openaire.eu/search/dataset?pid=10.5281%2Fzenodo.14362378). Gene tree for the P. litorale Hox cluster. P. litorale gene models are highlighted with stars and transcripts with triangles. Colors follow the scheme from [49]. Bootstrap support values are noted on the branches. Table 6: List of NCBI BLAST hits for gene model r2_g3735, predicted to reside in the Hox cluster of P. litorale. Gene tree for the P. litorale HRO cluster. P. litorale gene models are highlighted with blue squares. The paraphyletic Hbn tree has not been colored. Bootstrap support values are noted on the branches. Gene tree for the P. litorale IRX cluster. P. litorale gene models highlighted with blue squares. Bootstrap support values are noted on the branches. Gene tree for the P. litorale SINE cluster. P. litorale gene models highlighted with dark blue squares. Bootstrap support values are noted on the branches. Gene tree for the P. litorale NK/NK2 cluster. P. litorale gene models highlighted with dark blue squares. Colors follow the scheme from [49]. Bootstrap support values are noted on the branches. Reduced gene tree f [file 12915_2025_2276_MOESM2_ESM.zip › add-file-22-table12-self_synteny.xlsx]

## Sheet: Sheet 1 - add-file-22-table12-s
PB.1007.5.p1	PB.1007.5.p1	1000	482	0	0	1	482	1	482	2.81E-311	955	483
PB.1007.5.p1	PB.1007.1.p1	884	545	56	0	1	482	1	545	2.719e-298	926	483
PB.1007.5.p1	PB.1007.3.p1	884	545	56	0	1	482	1	545	2.719e-298	926	483
PB.1007.5.p1	PB.1007.10.p1	884	544	56	0	2	482	15	558	1.313e-297	924	483
PB.1007.5.p1	PB.1007.6.p1	878	542	59	0	1	482	1	542	7.145e-295	916	483
PB.1007.5.p1	PB.1007.2.p1	866	535	64	0	1	482	1	535	7.45E-292	899	483
PB.1007.5.p1	PB.1007.8.p1	870	494	56	0	52	482	15	508	1.084e-263	826	483
PB.1007.5.p1	PB.1007.4.p1	1000	406	0	0	1	406	1	406	8.358e-255	801	483
PB.1007.5.p1	PB.1007.7.p1	1000	406	0	0	1	406	1	406	8.358e-255	801	483
PB.1007.5.p1	PB.1007.11.p1	863	463	55	0	83	482	1	463	1.355e-243	768	483
PB.1007.5.p1	PB.4483.1.p1	306	529	312	0	6	455	6	534	4.975e-62	241	483
PB.1007.5.p1	PB.4483.3.p1	304	511	299	0	25	455	3	513	5.038e-60	235	483
PB.1007.5.p1	PB.4483.2.p1	305	509	297	0	27	455	2	510	9.322e-60	235	483
PB.1007.5.p1	PB.4914.5.p1	315	501	295	0	23	454	35	535	5.9E-62	232	483
PB.1007.5.p1	PB.4914.1.p1	315	501	295	0	23	454	42	542	5.9E-62	232	483
PB.1007.5.p1	PB.4914.2.p1	315	501	295	0	23	454	42	542	5.9E-62	232	483
PB.1007.5.p1	PB.4914.3.p1	315	501	295	0	23	454	42	542	5.9E-62	232	483
PB.1007.5.p1	PB.4914.4.p1	315	501	295	0	23	454	42	542	5.9E-62	232	483
PB.1007.5.p1	PB.5107.3.p1	330	408	270	0	3	406	15	422	3.731e-58	230	483
PB.1007.5.p1	PB.2169.2.p1	249	528	345	0	5	464	8	535	2.012e-54	219	483
PB.1007.5.p1	PB.2169.1.p1	249	528	345	0	5	464	22	549	2.012e-54	219	483
PB.1007.5.p1	PB.4483.4.p1	301	489	285	0	47	455	1	489	2.333e-53	216	483
PB.1007.5.p1	PB.2169.4.p1	248	526	344	0	7	464	13	538	3.168e-53	215	483
PB.1007.5.p1	PB.4483.5.p1	303	480	278	0	56	455	4	483	9.175e-52	211	483
PB.1007.5.p1	PB.4914.6.p1	301	482	288	0	42	454	1	482	8.974e-50	205	483
PB.1007.5.p1	PB.2169.7.p1	244	489	318	0	44	464	1	489	2.364e-44	189	483
PB.1007.5.p1	PB.2169.5.p1	242	465	300	0	68	464	1	465	9.428e-40	175	483
PB.1007.5.p1	PB.448.3.p1	225	455	339	0	7	461	14	451	6.096e-18	108	483
PB.101.2.p2	PB.101.2.p2	1000	152	0	0	1	152	1	152	3.398e-84	289	153
PB.101.2.p2	PB.101.3.p2	993	152	1	0	1	152	1	152	2.258e-83	287	153
PB.101.2.p1	PB.101.2.p1	1000	379	0	0	1	379	1	379	1.115e-241	757	380
PB.101.2.p1	PB.101.3.p1	1000	379	0	0	1	379	1	379	1.115e-241	757	380
PB.1012.3.p1	PB.1012.1.p1	1000	197	0	0	1	197	1	197	3.276e-118	390	198
PB.1012.3.p1	PB.1012.2.p1	1000	197	0	0	1	197	1	197	3.276e-118	390	198
PB.1012.3.p1	PB.1012.3.p1	1000	197	0	0	1	197	1	197	3.276e-118	390	198
PB.1012.3.p1	PB.1012.4.p1	1000	197	0	0	1	197	1	197	3.276e-118	390	198
PB.1012.3.p1	PB.1012.5.p1	1000	197	0	0	1	197	1	197	3.276e-118	390	198
PB.1012.3.p1	PB.1012.6.p1	1000	197	0	0	1	197	1	197	3.276e-118	390	198
PB.1012.3.p1	PB.7072.1.p1	500	181	89	0	19	197	26	206	7.693e-48	187	198
PB.1012.3.p1	PB.7900.1.p1	325	175	115	0	26	197	32	206	1.039e-15	94	198
PB.1012.3.p1	PB.7900.4.p1	325	175	115	0	26	197	32	206	1.039e-15	94	198
PB.1012.3.p1	PB.4985.1.p1	277	209	138	0	6	197	10	218	5.344e-11	80	198
PB.1012.3.p1	PB.4985.2.p1	277	209	138	0	6	197	10	218	5.344e-11	80	198
PB.1012.3.p1	PB.7767.4.p1	251	183	131	0	21	196	18	200	2.887e-05	63	198
PB.1012.3.p1	PB.7692.10.p1	238	197	143	0	9	197	11	207	16.33	46	198
PB.1012.3.p1	PB.7692.11.p1	238	197	143	0	9	197	11	207	16.33	46	198
PB.1012.3.p1	PB.7692.3.p1	238	197	143	0	9	197	11	207	16.33	46	198
PB.1012.3.p1	PB.7692.9.p1	238	197	143	0	9	197	11	207	16.33	46	198
PB.1012.3.p1	PB.7692.1.p1	238	197	143	0	9	197	11	207	16.33	46	198
PB.1012.4.p1	PB.1012.1.p1	1000	197	0	0	1	197	1	197	3.276e-118	390	198
PB.1012.4.p1	PB.1012.2.p1	1000	197	0	0	1	197	1	197	3.276e-118	390	198
PB.1012.4.p1	PB.1012.3.p1	1000	197	0	0	1	197	1	197	3.276e-118	390	198
PB.1012.4.p1	PB.1012.4.p1	1000	197	0	0	1	197	1	197	3.276e-118	390	198
PB.1012.4.p1	PB.1012.5.p1	1000	197	0	0	1	197	1	197	3.276e-118	390	198
PB.1012.4.p1	PB.1012.6.p1	1000	197	0	0	1	197	1	197	3.276e-118	390	198
PB.1012.4.p1	PB.7072.1.p1	500	181	89	0	19	197	26	206	7.693e-48	187	198
PB.1012.4.p1	PB.7900.1.p1	325	175	115	0	26	197	32	206	1.039e-15	94	198
PB.1012.4.p1	PB.7900.4.p1	325	175	115	0	26	197	32	206	1.039e-15	94	198
PB.1012.4.p1	PB.4985.1.p1	277	209	138	0	6	197	10	218	5.344e-11	80	198
PB.1012.4.p1	PB.4985.2.p1	277	209	138	0	6	197	10	218	5.344e-11	80	198
PB.1012.4.p1	PB.7767.4.p1	251	183	131	0	21	196	18	200	2.887e-05	63	198
PB.1012.4.p1	PB.7692.10.p1	238	197	143	0	9	197	11	207	16.33	46	198
PB.1012.4.p1	PB.7692.11.p1	238	197	143	0	9	197	11	207	16.33	46	198
PB.1012.4.p1	PB.7692.3.p1	238	197	143	0	9	197	11	207	16.33	46	198
PB.1012.4.p1	PB.7692.9.p1	238	197	143	0	9	197	11	207	16.33	46	198
PB.1012.4.p1	PB.7692.1.p1	238	197	143	0	9	197	11	207	16.33	46	198
PB.1405.1.p2	PB.1405.1.p2	1000	149	0	0	1	149	1	149	7.59E-87	288	150
PB.1405.1.p2	PB.1405.3.p2	1000	139	0	0	11	149	1	139	2.108e-77	270	150
PB.1405.2.p1	PB.1405.2.p1	1000	446	0	0	1	446	1	446	1.707e-291	904	447
PB.1409.1.p1	PB.1409.1.p1	1000	463	0	0	1	463	1	463	5.475e-311	962	464
PB.1409.1.p1	PB.1409.2.p1	1000	463	0	0	1	463	1	463	5.475e-311	962	464
PB.1409.1.p1	PB.1409.3.p1	1000	463	0	0	1	463	1	463	5.475e-311	962	464
PB.1409.1.p1	PB.1409.4.p1	1000	402	0	0	62	463	1	402	5.426e-269	841	464
PB.1412.2.p1	PB.1412.1.p1	1000	387	0	0	1	387	1	387	1.876e-249	780	388
PB.1412.2.p1	PB.1412.2.p1	1000	387	0	0	1	387	1	387	1.876e-249	780	388
PB.1412.2.p1	PB.1412.3.p1	1000	387	0	0	1	387	1	387	1.876e-249	780	388
PB.1412.2.p1	PB.1412.5.p1	1000	387	0	0	1	387	1	387	1.876e-249	780	388
PB.1412.2.p1	PB.1412.6.p1	1000	387	0	0	1	387	1	387	1.876e-249	780	388
PB.1415.1.p1	PB.1415.1.p1	1000	1037	0	0	1	1037	1	1037	0	2062	1038
PB.1415.1.p1	PB.1415.2.p1	1000	1037	0	0	1	1037	1	1037	0	2062	1038
PB.1415.1.p1	PB.1415.3.p1	1000	1037	0	0	1	1037	1	1037	0	2062	1038
PB.7183.1.p1	PB.7183.1.p1	1000	409	0	0	1	409	1	409	9.629e-265	825	410
PB.7183.1.p1	PB.5290.1.p1	308	393	269	0	18	407	26	418	9.325e-34	155	410
PB.7183.1.p1	PB.5290.2.p1	308	393	269	0	18	407	26	418	9.325e-34	155	410
PB.7183.1.p1	PB.5290.3.p1	308	393	269	0	18	407	26	418	9.325e-34	155	410
PB.7183.1.p1	PB.5290.4.p1	308	393	269	0	18	407	26	418	9.325e-34	155	410
PB.7183.1.p1	PB.5290.5.p1	308	393	269	0	18	407	26	418	9.325e-34	155	410
PB.7183.1.p1	PB.5865.1.p1	273	419	296	0	1	408	1	419	1.711e-33	154	410
PB.7183.1.p1	PB.5865.2.p1	273	419	296	0	1	408	1	419	1.711e-33	154	410
PB.7183.1.p1	PB.5851.9.p1	303	358	238	0	47	404	34	375	2.946e-31	147	410
PB.7183.1.p1	PB.5851.1.p1	303	358	238	0	47	404	65	406	2.946e-31	147	410
PB.7183.1.p1	PB.5851.2.p1	303	358	238	0	47	404	65	406	2.946e-31	147	410
PB.7183.1.p1	PB.5851.3.p1	303	358	238	0	47	404	65	406	2.946e-31	147	410
PB.7183.1.p1	PB.5851.4.p1	303	358	238	0	47	404	65	406	2.946e-31	147	410
PB.7183.1.p1	PB.5851.5.p1	303	358	238	0	47	404	65	406	2.946e-31	147	410
PB.7183.1.p1	PB.5851.6.p1	303	358	238	0	47	404	65	406	2.946e-31	147	410
PB.7183.1.p1	PB.5851.7.p1	303	358	238	0	47	404	65	406	2.946e-31	147	410
PB.7183.1.p1	PB.3110.1.p1	280	394	276	0	15	408	37	421	4.527e-27	135	410
PB.7183.1.p1	PB.2348.1.p1	278	362	248	0	46	407	86	430	9.063e-26	131	410
PB.7183.1.p1	g9155.t2.p1	283	379	269	0	32	407	15	393	1.649e-25	130	410
PB.7183.1.p1	PB.3111.1.p1	265	393	279	0	15	407	26	406	2.998e-25	129	410
PB.7183.1.p1	PB.8816.1.p1	280	362	247	0	46	407	59	402	1.077e-23	124	410
PB.7183.1.p1	PB.8816.2.p1	280	362	247	0	46	407	59	402	1.077e-23	124	410
PB.7183.1.p1	PB.8816.3.p1	280	362	247	0	46	407	59	402	1.077e-23	124	410
PB.7186.5.p2	PB.7186.5.p2	1000	121	0	0	1	121	1	121	2.885e-71	250	122
PB.7186.5.p2	r2_g2961.t1.p1	1000	121	0	0	1	121	1	121	2.885e-71	250	122
PB.7186.5.p2	PB.7186.1.p3	1000	121	0	0	1	121	1	121	2.885e-71	250	122
PB.7186.5.p2	PB.7186.2.p2	1000	121	0	0	1	121	1	121	2.885e-71	250	122
PB.7187.1.p1	PB.7187.1.p1	1000	415	0	0	1	415	1	415	2.076e-282	876	416
PB.7187.1.p1	PB.7187.3.p1	1000	415	0	0	1	415	1	415	2.076e-282	876	416
PB.7187.1.p1	PB.7187.4.p1	1000	415	0	0	1	415	1	415	2.076e-282	876	416
PB.7187.1.p1	PB.7187.5.p1	1000	415	0	0	1	415	1	415	2.076e-282	876	416
PB.7187.1.p1	PB.7186.2.p1	600	416	166	0	1	415	1	416	3.923e-167	544	416
PB.7187.1.p1	PB.7186.3.p1	600	416	166	0	1	415	1	416	3.923e-167	544	416
PB.7187.1.p1	PB.7186.4.p1	600	416	166	0	1	415	1	416	3.923e-167	544	416
PB.7187.1.p1	PB.7186.5.p1	600	416	166	0	1	415	1	416	3.923e-167	544	416
PB.7187.1.p1	g7721.t1.p1	598	416	166	0	1	415	1	416	2.589e-166	541	416
PB.7187.1.p1	PB.3504.1.p1	337	387	252	0	15	395	23	409	1.045e-50	205	416
PB.7187.1.p1	PB.3504.2.p1	337	387	252	0	15	395	23	409	1.045e-50	205	416
PB.7187.1.p1	PB.3504.3.p1	337	387	252	0	15	395	23	409	1.045e-50	205	416
PB.7187.1.p1	PB.3494.1.p1	337	387	252	0	15	395	23	409	1.422e-50	205	416
PB.7187.1.p1	PB.3494.2.p1	337	387	252	0	15	395	23	409	1.422e-50	205	416
PB.7187.1.p1	PB.3144.1.p1	326	389	256	0	16	404	28	408	1.673e-49	202	416
PB.7187.1.p1	PB.3144.4.p1	326	389	256	0	16	404	28	408	1.673e-49	202	416
PB.7187.1.p1	PB.3144.5.p1	326	389	256	0	16	404	28	408	1.673e-49	202	416
PB.7187.1.p1	PB.8542.1.p1	264	382	271	0	15	396	15	383	1.207e-32	152	416
PB.7187.1.p1	PB.8539.1.p1	240	383	277	0	15	397	26	390	7.747e-14	94	416
PB.7187.1.p1	PB.8539.2.p1	239	361	252	0	37	397	1	332	7.791e-12	88	416
PB.7192.1.p1	PB.7192.1.p1	1000	911	0	0	1	911	1	911	0	1865	912
PB.7192.1.p1	PB.7192.5.p1	1000	906	0	0	1	906	1	906	0	1855	912
PB.7192.1.p1	PB.7192.3.p1	1000	899	0	0	13	911	12	910	0	1842	912
PB.7192.1.p1	PB.7192.2.p1	982	911	16	0	1	911	7	902	0	1823	912
PB.7192.1.p1	PB.7192.4.p1	982	906	16	0	1	906	1	891	0	1813	912
PB.7198.1.p1	PB.7198.1.p1	1000	749	0	0	1	749	1	749	0	1592	750
PB.7198.1.p1	PB.7198.4.p1	1000	749	0	0	1	749	15	763	0	1592	750
PB.7198.1.p1	PB.7198.2.p1	1000	679	0	0	71	749	13	691	0	1456	750
PB.751.6.p1	PB.751.6.p1	1000	605	0	0	1	605	1	605	0	1207	605
PB.751.6.p1	PB.751.5.p1	1000	605	0	0	1	605	1	605	0	1207	605
PB.751.6.p1	PB.751.1.p1	1000	605	0	0	1	605	1	605	0	1207	605
PB.751.6.p1	PB.751.10.p1	1000	605	0	0	1	605	2	606	0	1207	605
PB.751.6.p1	PB.751.4.p1	1000	597	0	0	1	597	1	597	0	1191	605
PB.751.6.p1	PB.751.2.p1	988	605	7	0	1	605	1	598	0	1185	605
PB.751.6.p1	PB.751.11.p1	1000	588	0	0	18	605	3	590	0	1170	605
PB.751.6.p1	PB.751.7.p1	1000	531	0	0	1	531	1	531	0	1062	605
PB.751.6.p1	PB.751.12.p1	1000	532	0	0	74	605	1	532	0	1057	605
PB.751.6.p1	PB.751.8.p1	838	605	82	0	1	605	1	507	2.817e-309	965	605
PB.7512.7.p1	PB.7512.7.p1	1000	492	0	0	1	492	1	492	0	1017	493
PB.7512.7.p1	PB.7512.8.p1	1000	492	0	0	1	492	1	492	0	1017	493
PB.7512.7.p1	PB.7512.10.p1	1000	492	0	0	1	492	1	492	0	1017	493
PB.7512.7.p1	PB.7512.3.p1	1000	472	0	0	21	492	1	472	1.339e-315	977	493
PB.7512.7.p1	PB.7512.4.p1	1000	472	0	0	21	492	1	472	1.339e-315	977	493
PB.7512.7.p1	PB.7512.5.p1	1000	472	0	0	21	492	1	472	1.339e-315	977	493
PB.7512.7.p1	PB.7512.6.p1	1000	472	0	0	21	492	1	472	1.339e-315	977	493
PB.7512.7.p1	PB.7512.9.p1	1000	472	0	0	21	492	1	472	1.339e-315	977	493
PB.7512.7.p1	PB.7512.1.p1	1000	472	0	0	21	492	1	472	1.339e-315	977	493
PB.7512.7.p1	PB.7512.2.p1	1000	472	0	0	21	492	1	472	1.339e-315	977	493
PB.7512.7.p1	g11400.t1.p1	609	455	177	0	36	490	34	487	1.152e-181	590	493
PB.7512.7.p1	PB.3609.1.p1	609	455	177	0	36	490	34	487	1.152e-181	590	493
PB.7512.7.p1	PB.3609.2.p1	609	455	177	0	36	490	34	487	1.152e-181	590	493
PB.7512.7.p1	PB.3609.3.p1	609	455	177	0	36	490	34	487	1.152e-181	590	493
PB.7519.1.p1	PB.7519.1.p1	1000	257	0	0	1	257	1	257	5.163e-156	503	258
PB.7519.1.p1	PB.7519.2.p1	976	255	6	0	1	255	1	250	1.025e-149	484	258
PB.7521.1.p1	PB.7521.1.p1	1000	142	0	0	1	142	1	142	5.139e-80	277	143
PB.7522.1.p1	PB.7522.1.p1	1000	425	0	0	1	425	1	425	4.333e-288	893	426
PB.764.4.p1	PB.764.4.p1	1000	512	0	0	1	512	1	512	0	1063	513
PB.764.4.p1	PB.764.1.p1	1000	512	0	0	1	512	1	512	0	1063	513
PB.764.4.p1	PB.764.2.p1	1000	512	0	0	1	512	1	512	0	1063	513
PB.764.4.p1	PB.764.3.p1	1000	512	0	0	1	512	1	512	0	1063	513
PB.764.4.p1	PB.764.6.p1	1000	507	0	0	6	512	82	588	0	1053	513
PB.764.4.p1	PB.764.5.p1	1000	507	0	0	6	512	88	594	0	1053	513
PB.7647.1.p1	PB.7647.1.p1	1000	510	0	0	1	510	1	510	0	1039	511
PB.7647.1.p1	PB.7647.2.p1	1000	510	0	0	1	510	1	510	0	1039	511
PB.7647.1.p1	PB.7647.3.p1	1000	510	0	0	1	510	1	510	0	1039	511
PB.7647.1.p1	PB.7605.25.p1	264	478	342	0	43	508	110	587	8.635e-29	142	511
PB.765.3.p2	PB.765.1.p2	1000	145	0	0	1	145	1	145	6.267e-84	288	146
PB.765.3.p2	PB.765.3.p2	1000	145	0	0	1	145	1	145	6.267e-84	288	146
PB.7656.3.p1	PB.7656.5.p1	1000	454	0	0	1	454	1	454	3.395e-291	904	455
PB.7656.3.p1	PB.7656.1.p1	1000	454	0	0	1	454	1	454	3.395e-291	904	455
PB.7656.3.p1	PB.7656.2.p1	1000	454	0	0	1	454	1	454	3.395e-291	904	455
PB.7656.3.p1	PB.7656.3.p1	1000	454	0	0	1	454	1	454	3.395e-291	904	455
PB.7656.3.p1	PB.7656.4.p1	1000	454	0	0	1	454	1	454	3.395e-291	904	455
PB.7661.1.p1	PB.7661.1.p1	1000	1080	0	0	1	1080	1	1080	0	2286	1081
PB.7661.1.p1	PB.7661.3.p1	1000	1080	0	0	1	1080	1	1080	0	2286	1081
PB.7661.1.p1	PB.7661.2.p1	1000	874	0	0	207	1080	1	874	0	1858	1081
PB.7914.7.p1	PB.7914.7.p1	1000	717	0	0	1	717	1	717	0	1455	718
PB.7914.7.p1	PB.7914.8.p1	1000	717	0	0	1	717	1	717	0	1455	718
PB.7914.7.p1	PB.7914.9.p1	1000	717	0	0	1	717	1	717	0	1455	718
PB.7914.7.p1	PB.7914.1.p1	1000	717	0	0	1	717	1	717	0	1455	718
PB.7914.7.p1	PB.7914.10.p1	1000	717	0	0	1	717	1	717	0	1455	718
PB.7914.7.p1	PB.7914.3.p1	1000	717	0	0	1	717	1	717	0	1455	718
PB.7914.7.p1	PB.7914.4.p1	997	717	2	0	1	717	1	715	0	1446	718
PB.7914.7.p1	PB.7914.5.p1	997	717	2	0	1	717	1	715	0	1446	718
PB.7914.7.p1	PB.7914.6.p1	1000	699	0	0	1	699	1	699	0	1422	718
PB.7914.7.p1	PB.7914.2.p1	997	700	2	0	1	700	1	698	0	1414	718
PB.7914.7.p1	PB.7914.11.p1	1000	614	0	0	104	717	1	614	0	1260	718
PB.7917.5.p1	PB.7917.2.p1	1000	916	0	0	1	916	1	916	0	1836	917
PB.7917.5.p1	PB.7917.4.p1	1000	916	0	0	1	916	1	916	0	1836	917
PB.7917.5.p1	PB.7917.5.p1	1000	916	0	0	1	916	1	916	0	1836	917
PB.7917.5.p1	PB.7917.6.p1	1000	916	0	0	1	916	1	916	0	1836	917
PB.7917.5.p1	PB.7917.1.p1	996	916	4	0	1	916	1	913	0	1825	917
PB.7917.5.p1	PB.7917.3.p1	996	916	4	0	1	916	1	913	0	1825	917
PB.7917.5.p1	PB.7917.7.p1	996	916	4	0	1	916	1	913	0	1825	917
PB.7921.3.p1	PB.7921.1.p1	1000	478	0	0	1	478	1	478	5.089e-316	977	479
PB.7921.3.p1	PB.7921.2.p1	1000	478	0	0	1	478	1	478	5.089e-316	977	479
PB.7921.3.p1	PB.7921.3.p1	1000	478	0	0	1	478	1	478	5.089e-316	977	479
PB.7921.3.p1	PB.7925.2.p1	801	478	83	0	1	478	6	425	1.132e-243	768	479
PB.7927.3.p1	PB.7927.3.p1	1000	436	0	0	1	436	1	436	1.33E-293	901	437
PB.7927.3.p1	PB.7927.5.p1	974	436	11	0	1	436	1	425	9.44E-284	873	437
PB.7927.3.p1	PB.7927.6.p1	928	436	29	0	1	436	1	405	7.143e-262	818	437
PB.7927.3.p1	PB.7927.8.p1	903	436	38	0	1	436	1	394	5.039e-252	790	437
PB.7932.5.p1	PB.7932.5.p1	1000	556	0	0	1	556	1	556	0	1147	557
PB.7932.5.p1	PB.7932.4.p1	1000	556	0	0	1	556	1	556	0	1147	557
PB.8273.29.p1	PB.8273.29.p1	1000	654	0	0	1	654	1	654	0	1245	655
PB.8273.29.p1	PB.8273.28.p1	1000	654	0	0	1	654	50	703	0	1245	655
PB.8273.29.p1	PB.8273.27.p1	1000	654	0	0	1	654	99	752	0	1245	655
PB.8273.29.p1	PB.8273.26.p1	1000	654	0	0	1	654	134	787	0	1245	655
PB.8273.29.p1	PB.8273.30.p1	1000	621	0	0	34	654	1	621	0	1182	655
PB.8273.29.p1	PB.8273.32.p1	1000	579	0	0	76	654	1	579	0	1098	655
PB.8273.29.p1	PB.8273.31.p1	971	598	17	0	57	654	1	581	0	1095	655
PB.8273.29.p1	PB.8273.33.p1	1000	530	0	0	125	654	1	530	0	1009	655
PB.8273.3.p1	PB.8273.1.p1	1000	1373	0	0	1	1373	1	1373	0	2751	1374
PB.8273.3.p1	PB.8273.4.p1	1000	1373	0	0	1	1373	1	1373	0	2751	1374
PB.8273.3.p1	PB.8273.12.p1	1000	1373	0	0	1	1373	1	1373	0	2751	1374
PB.8273.3.p1	PB.8273.13.p1	1000	1373	0	0	1	1373	1	1373	0	2751	1374
PB.8273.3.p1	PB.8273.43.p1	1000	1373	0	0	1	1373	1	1373	0	2751	1374
PB.8273.3.p1	PB.8273.44.p1	1000	1373	0	0	1	1373	1	1373	0	2751	1374
PB.8273.3.p1	PB.8273.47.p1	1000	1373	0	0	1	1373	1	1373	0	2751	1374
PB.8273.3.p1	PB.8273.9.p1	1000	1373	0	0	1	1373	1	1373	0	2751	1374
PB.8273.3.p1	PB.8273.3.p1	1000	1373	0	0	1	1373	1	1373	0	2751	1374
PB.8273.3.p1	PB.8273.11.p1	1000	1373	0	0	1	1373	264	1636	0	2751	1374
PB.8273.3.p1	PB.8273.45.p1	1000	1373	0	0	1	1373	299	1671	0	2751	1374
PB.8273.3.p1	PB.8273.46.p1	1000	1373	0	0	1	1373	302	1674	0	2751	1374
PB.8273.3.p1	PB.8273.2.p1	1000	1322	0	0	52	1373	1	1322	0	2639	1374
PB.8273.6.p1	PB.8273.6.p1	1000	1727	0	0	1	1727	1	1727	0	3491	1728
PB.8273.6.p1	PB.8273.10.p1	1000	1727	0	0	1	1727	32	1758	0	3491	1728
PB.8273.6.p1	PB.8273.8.p1	1000	1727	0	0	1	1727	69	1795	0	3491	1728
PB.8273.6.p1	PB.8273.48.p1	1000	1727	0	0	1	1727	87	1813	0	3491	1728
PB.8273.6.p1	PB.8273.7.p1	1000	1727	0	0	1	1727	121	1847	0	3491	1728
PB.8273.6.p1	PB.8273.18.p1	1000	1727	0	0	1	1727	295	2021	0	3491	1728
PB.8273.6.p1	PB.8273.5.p1	1000	1723	0	0	5	1727	29	1751	0	3482	1728
PB.8273.6.p1	PB.8273.46.p1	1000	1674	0	0	54	1727	1	1674	0	3381	1728
PB.8273.6.p1	PB.8273.45.p1	1000	1671	0	0	57	1727	1	1671	0	3375	1728
PB.8273.6.p1	PB.8273.11.p1	1000	1636	0	0	92	1727	1	1636	0	3295	1728
PB.8273.77.p1	PB.8273.77.p1	1000	444	0	0	1	444	1	444	2.139e-298	924	444
PB.8273.77.p1	PB.8273.76.p1	1000	444	0	0	1	444	1	444	2.139e-298	924	444
PB.8273.77.p1	PB.8273.75.p1	1000	444	0	0	1	444	1	444	2.139e-298	924	444
PB.8274.2.p1	PB.8274.2.p1	1000	935	0	0	1	935	1	935	0	1920	935
PB.996.1.p1	PB.996.1.p1	1000	467	0	0	1	467	1	467	9.88E-321	981	468
at_DN0001.t1.p1	at_DN0001.t1.p1	1000	1292	0	0	1	1292	1	1292	0	2561	1293
at_DN0001.t1.p1	g10903.t1.p1	679	1294	413	0	4	1292	1	1294	0	1767	1293
at_DN0001.t1.p1	g10992.t1.p1	620	1293	489	0	4	1292	1	1293	0	1583	1293
at_DN0001.t1.p1	g5881.t1.p1	423	1300	741	0	6	1290	17	1316	0	1032	1293
at_DN0001.t1.p1	g1857.t1.p1	378	1278	782	0	15	1292	6	1264	6.709e-257	847	1293
at_DN0001.t1.p1	g5088.t1.p1	379	1275	780	0	16	1290	7	1263	8.378e-254	838	1293
at_DN0001.t1.p1	r2_g692.t1.p1	369	1276	794	0	15	1290	6	1264	4.708e-252	833	1293
at_DN0001.t1.p1	r2_g2272.t1.p1	377	1230	757	0	61	1290	15	1230	1.422e-250	828	1293
at_DN0001.t1.p1	PB.2785.1.p1	330	1272	848	0	12	1283	53	1318	4.031e-207	700	1293
at_DN0001.t1.p1	r2_g2268.t1.p1	337	1125	731	0	155	1279	160	1263	2.865e-172	597	1293
at_DN0001.t1.p1	g5949.t1.p1	333	1118	730	0	155	1272	158	1252	7.876e-169	587	1293
at_DN0001.t1.p1	g3835.t1.p1	321	1277	864	0	16	1292	208	1481	1.51E-166	571	1293
at_DN0001.t1.p1	g3835.t2.p1	321	1277	864	0	16	1292	209	1482	1.51E-166	571	1293
at_DN0001.t1.p1	g10489.t1.p1	309	1288	884	0	2	1289	193	1472	1.936e-151	535	1293
at_DN0001.t1.p1	g4863.t2.p1	302	1282	891	0	10	1291	205	1481	1.936e-151	535	1293
at_DN0001.t1.p1	r2_g2524.t1.p1	315	1278	867	0	15	1292	216	1481	2.62E-154	534	1293
at_DN0001.t1.p1	PB.1308.2.p1	311	1207	820	0	102	1292	193	1399	2.722e-148	525	1293
at_DN0001.t1.p1	PB.1312.1.p1	306	1154	784	0	163	1292	157	1310	1.231e-147	523	1293
at_DN0001.t1.p1	g4863.t1.p1	293	1282	879	0	10	1291	205	1448	1.051e-140	502	1293
at_DN0001.t1.p1	g10705.t2.p1	295	1285	903	0	2	1283	93	1377	2.344e-138	495	1293
at_DN0001.t1.p1	g10705.t1.p1	295	1285	903	0	2	1283	147	1431	2.344e-138	495	1293
at_DN0001.t1.p1	g122.t1.p1	282	1364	912	0	14	1284	106	1469	1.564e-136	490	1293
at_DN0001.t1.p1	PB.1478.2.p1	261	1207	884	0	11	1207	227	1433	1.052e-102	386	1293
at_DN0278.t1.p1	at_DN0278.t1.p1	1000	253	0	0	1	253	1	253	6.9E-164	516	254
at_DN0278.t1.p1	r2_g1726.t1.p1	312	245	163	0	1	238	1	245	3.124e-22	115	254
at_DN0278.t1.p1	r2_g1701.t1.p1	312	245	163	0	1	238	1	245	3.696e-21	112	254
at_DN0326.t1.p2	at_DN0326.t1.p2	1000	105	0	0	1	105	1	105	7.643e-59	214	106
at_DN0326.t1.p2	g1293.t1.p1	468	95	46	0	8	94	16	110	1.797e-07	66	106
at_DN0327.t1.p1	at_DN0327.t1.p1	1000	313	0	0	1	313	1	313	6.752e-184	586	314
at_DN0327.t1.p1	at_DN1912.t1.p1	490	302	152	0	1	300	1	302	5.591e-78	280	314
at_DN0327.t1.p1	r2_g3892.t1.p1	493	310	155	0	1	307	1	310	1.288e-76	276	314
at_DN0327.t1.p1	PB.7642.1.p1	408	290	170	0	4	293	3	290	1.706e-48	195	314
at_DN0327.t1.p1	r2_g1660.t1.p1	298	290	201	0	4	293	3	290	2.553e-24	124	314
at_DN0327.t1.p1	r2_g2059.t1.p1	344	299	194	0	5	303	4	299	5.41E-26	120	314
at_DN0327.t1.p1	r2_g2060.t1.p1	345	299	193	0	5	303	4	299	9.955e-23	119	314
at_DN0327.t1.p1	at_DN2469.t1.p1	292	290	203	0	4	293	3	290	5.913e-20	111	314
at_DN0327.t1.p1	g9610.t1.p1	297	289	202	0	4	292	28	315	2.792e-16	100	314
at_DN0327.t1.p1	at_DN0008.t1.p1	263	293	214	0	1	291	1	293	3.701e-13	90	314
at_DN0327.t1.p1	at_DN0716.t1.p1	240	288	215	0	6	293	23	306	2.377e-11	85	314
r2_g2296.t1.p1	r2_g2295.t1.p1	1000	155	0	0	1	155	1	155	5.687e-88	301	156
r2_g2296.t1.p1	r2_g2296.t1.p1	1000	155	0	0	1	155	1	155	5.687e-88	301	156
r2_g2296.t1.p1	r2_g968.t1.p1	853	143	20	0	1	139	1	143	1.722e-65	236	156
r2_g2296.t1.p1	r2_g1338.t1.p1	692	138	40	0	1	138	1	132	2.266e-41	166	156
r2_g2296.t1.p1	PB.2298.1.p2	302	138	95	0	1	137	1	138	4.768e-08	70	156
r2_g2298.t1.p1	r2_g2298.t1.p1	1000	118	0	0	1	118	1	118	3.121e-70	247	119
r2_g2298.t1.p1	r2_g2298.t2.p1	1000	111	0	0	8	118	1	111	1.317e-64	231	119
r2_g2308.t1.p1	r2_g2308.t1.p1	1000	594	0	0	1	594	1	594	0	1239	595
r2_g2308.t1.p1	r2_g1557.t1.p1	312	509	329	0	84	592	4	482	3.018e-50	210	595
r2_g2385.t1.p1	r2_g2385.t1.p1	1000	201	0	0	1	201	1	201	9.572e-124	406	202
r2_g2389.t1.p1	r2_g2389.t1.p1	1000	1327	0	0	1	1327	1	1327	0	2650	1328
r2_g2389.t1.p1	g7374.t1.p1	345	1320	826	0	3	1322	140	1401	3.764e-212	717	1328
r2_g2389.t1.p1	g7374.t2.p1	345	1320	826	0	3	1322	169	1430	3.764e-212	717	1328
r2_g853.t1.p1	r2_g853.t1.p1	1000	262	0	0	1	262	1	262	3.618e-163	524	263
r2_g902.t1.p1	r2_g902.t1.p1	1000	370	0	0	1	370	1	370	6.486e-244	763	371
r2_g902.t1.p1	r2_g3315.t1.p1	989	370	4	0	1	370	18	387	6.034e-240	751	371
r2_g902.t1.p1	r2_g1896.t1.p1	467	370	193	0	1	370	18	380	1.317e-93	329	371
r2_g902.t1.p1	PB.4272.1.p1	476	302	158	0	69	370	1	302	1.069e-77	282	371
r2_g902.t1.p1	r2_g2858.t1.p1	417	301	173	0	1	298	21	321	2.835e-64	243	371
r2_g902.t1.p1	r2_g2546.t1.p1	303	370	254	0	1	370	39	403	1.424e-40	174	371
r2_g902.t1.p1	r2_g3082.t1.p1	303	370	254	0	1	370	39	403	1.424e-40	174	371
r2_g902.t1.p1	r2_g3950.t1.p1	307	370	252	0	1	370	39	403	1.938e-40	173	371
r2_g902.t1.p1	r2_g3250.t1.p1	309	370	252	0	1	370	39	403	6.636e-40	172	371
r2_g902.t1.p1	r2_g1358.t2.p1	309	362	246	0	9	370	2	358	5.715e-39	169	371
r2_g902.t1.p1	r2_g4062.t2.p1	319	349	234	0	22	370	1	345	1.437e-38	168	371
r2_g902.t1.p1	r2_g1437.t1.p1	316	349	235	0	22	370	1	345	1.234e-37	165	371
r2_g902.t1.p1	r2_g658.t1.p1	298	349	241	0	22	370	1	344	1.049e-34	156	371
r2_g902.t1.p1	r2_g3554.t1.p1	298	349	241	0	22	370	1	344	1.936e-34	156	371
r2_g902.t1.p1	r2_g2546.t2.p1	298	349	241	0	22	370	1	344	1.936e-34	156	371
r2_g902.t1.p1	r2_g3082.t3.p1	298	349	241	0	22	370	1	344	1.936e-34	156	371
r2_g902.t1.p1	r2_g499.t2.p1	298	349	241	0	22	370	1	344	1.936e-34	156	371
r2_g902.t1.p1	r2_g1241.t2.p1	298	349	241	0	22	370	1	344	1.936e-34	156	371
r2_g902.t1.p1	r2_g723.t2.p1	296	349	241	0	22	370	1	344	6.581e-34	154	371
r2_g902.t1.p1	r2_g1272.t2.p1	290	349	244	0	22	370	1	344	6.581e-34	154	371
r2_g902.t1.p1	r2_g543.t1.p1	298	349	241	0	22	370	1	344	6.581e-34	154	371
r2_g902.t1.p1	r2_g2714.t1.p1	298	349	241	0	22	370	1	344	8.935e-34	154	371
r2_g902.t1.p1	r2_g3250.t2.p1	305	349	238	0	22	370	1	344	8.935e-34	154	371
r2_g902.t1.p1	r2_g1013.t1.p1	296	349	241	0	22	370	1	344	1.213e-33	153	371
r2_g902.t1.p1	r2_g2880.t2.p1	290	349	244	0	22	370	1	344	1.213e-33	153	371
r2_g902.t1.p1	r2_g3729.t2.p1	290	349	244	0	22	370	1	344	1.647e-33	153	371
r2_g902.t1.p1	r2_g1358.t1.p1	298	349	241	0	22	370	1	344	4.12E-36	152	371
r2_g902.t1.p1	g11414.t2.p1	306	306	207	0	66	364	6	311	6.212e-30	142	371
r2_g902.t1.p1	r2_g830.t1.p1	289	320	226	0	52	370	1	320	8.02E-31	136	371
r2_g902.t1.p1	r2_g159.t1.p1	290	349	244	0	22	370	1	344	8.02E-31	136	371
r2_g902.t1.p1	r2_g2401.t1.p1	289	320	226	0	52	370	1	320	3.651e-27	134	371
r2_g902.t1.p1	r2_g3082.t2.p1	291	305	215	0	66	370	2	305	4.942e-27	134	371
r2_g902.t1.p1	r2_g2714.t2.p1	291	305	215	0	66	370	2	305	2.245e-26	132	371
r2_g902.t1.p1	r2_g3909.t1.p1	291	305	215	0	66	370	2	305	2.245e-26	132	371
r2_g902.t1.p1	r2_g830.t2.p1	285	305	217	0	66	370	2	305	2.52E-28	128	371
r2_g902.t1.p1	r2_g2401.t2.p1	285	305	217	0	66	370	2	305	1.139e-24	126	371
r2_g930.t1.p1	r2_g928.t1.p1	1000	213	0	0	1	213	1	213	3.835e-125	411	214
r2_g930.t1.p1	r2_g930.t1.p1	1000	213	0	0	1	213	1	213	3.835e-125	411	214
r2_g947.t1.p1	r2_g947.t1.p1	1000	119	0	0	1	119	1	119	8.88E-77	258	120
r2_g950.t1.p1	r2_g950.t1.p1	1000	143	0	0	1	143	1	143	8.895e-82	282	144
PB.1109.6.p1	PB.1109.6.p1	1000	283	0	0	1	283	1	283	3.619e-179	571	284
PB.1109.6.p1	PB.1109.2.p1	1000	283	0	0	1	283	36	318	3.619e-179	571	284
PB.1109.6.p1	PB.935.11.p1	956	277	12	0	1	277	1	276	1.384e-169	543	284
PB.1109.6.p1	PB.935.9.p1	956	277	12	0	1	277	55	330	1.384e-169	543	284
PB.1109.6.p1	PB.1109.3.p1	1000	267	0	0	17	283	1	267	1.257e-168	541	284
PB.1109.6.p1	PB.2815.20.p1	379	266	160	0	4	261	28	293	1.783e-58	222	284
PB.1109.6.p1	PB.2815.11.p1	379	266	160	0	4	261	39	304	3.336e-58	222	284
PB.1109.6.p1	PB.397.5.p1	377	265	159	0	5	261	1	265	8.539e-58	220	284
PB.1109.6.p1	PB.6565.2.p1	377	265	159	0	5	261	29	293	8.539e-58	220	284
PB.1109.6.p1	PB.397.1.p1	378	259	156	0	11	261	26	284	1.282e-55	214	284
PB.1109.7.p1	PB.1109.1.p1	1000	446	0	0	1	446	1	446	1.217e-294	914	447
PB.1109.7.p1	PB.1109.4.p1	1000	446	0	0	1	446	1	446	1.217e-294	914	447
PB.1109.7.p1	PB.1109.7.p1	1000	446	0	0	1	446	1	446	1.217e-294	914	447
PB.1109.7.p1	PB.1109.9.p1	1000	439	0	0	1	439	1	439	3.533e-292	906	447
PB.1109.7.p1	PB.1095.1.p1	982	446	8	0	1	446	1	446	6.018e-291	903	447
PB.1109.7.p1	g10277.t1.p1	984	446	7	0	1	446	1	446	6.018e-291	903	447
PB.1109.7.p1	r2_g507.t1.p1	970	446	13	0	1	446	1	446	1.049e-286	891	447
PB.1109.7.p1	r2_g507.t3.p1	970	446	13	0	1	446	1	446	1.049e-286	891	447
PB.1109.7.p1	PB.2632.1.p1	970	446	13	0	1	446	1	446	1.049e-286	891	447
PB.1109.7.p1	r2_g507.t2.p1	968	446	14	0	1	446	1	446	2.698e-286	889	447
PB.1109.7.p1	PB.935.1.p1	946	446	24	0	1	446	1	445	1.657e-281	876	447
PB.1109.7.p1	PB.935.5.p1	952	440	21	0	1	440	1	439	3.111e-281	875	447
PB.1109.7.p1	PB.1108.7.p1	952	441	21	0	1	439	1	441	8.005e-281	874	447
PB.1109.7.p1	PB.1108.8.p1	952	441	21	0	1	439	1	441	8.005e-281	874	447
PB.1109.7.p1	PB.1108.1.p1	952	441	21	0	1	439	1	441	8.005e-281	874	447
PB.1109.7.p1	PB.1108.2.p1	952	441	21	0	1	439	1	441	8.005e-281	874	447
PB.1109.7.p1	PB.1108.3.p1	952	441	21	0	1	439	1	441	8.005e-281	874	447
PB.1109.7.p1	PB.731.1.p1	911	439	39	0	1	439	28	465	1.32E-272	841	447
PB.1109.7.p1	PB.4923.1.p1	906	439	41	0	1	439	28	465	4.654e-269	840	447
PB.1109.7.p1	PB.4923.2.p1	906	439	41	0	1	439	29	466	4.654e-269	840	447
PB.1109.7.p1	g4531.t1.p1	904	439	42	0	1	439	1	438	6.378e-269	839	447
PB.1109.7.p1	g4520.t1.p1	897	439	45	0	1	439	1	438	8.928e-266	830	447
PB.1109.7.p1	PB.935.7.p1	952	418	20	0	23	440	1	417	5.908e-265	828	447
PB.1109.7.p1	PB.935.3.p1	953	388	18	0	1	388	1	388	4.782e-250	785	447
PB.1109.7.p1	PB.935.4.p1	953	388	18	0	1	388	1	388	4.782e-250	785	447
PB.1109.7.p1	PB.2630.1.p1	969	389	12	0	58	446	1	389	1.558e-245	772	447
PB.1109.7.p1	PB.1108.4.p1	955	386	17	0	55	439	2	387	9.339e-244	767	447
PB.1109.7.p1	PB.1108.5.p1	955	386	17	0	55	439	2	387	9.339e-244	767	447
PB.1109.7.p1	PB.1109.5.p1	1000	374	0	0	73	446	1	374	7.669e-242	761	447
PB.1109.7.p1	PB.1109.8.p1	1000	374	0	0	73	446	1	374	7.669e-242	761	447
PB.1109.7.p1	PB.1109.10.p1	1000	367	0	0	73	439	1	367	2.219e-239	754	447
PB.1109.7.p1	r2_g1703.t1.p1	908	384	35	0	56	439	20	402	3.918e-232	733	447
PB.1109.7.p1	PB.1108.6.p1	961	362	14	0	79	439	1	362	1.026e-228	723	447
PB.1109.7.p1	PB.935.8.p1	951	370	18	0	77	446	1	369	1.405e-228	723	447
PB.1109.7.p1	r2_g1703.t2.p1	907	367	34	0	73	439	1	366	5.76E-223	698	447
PB.1109.7.p1	PB.397.2.p1	405	434	252	0	1	424	1	434	8.012e-108	374	447
PB.1109.7.p1	PB.397.3.p1	405	434	252	0	1	424	1	434	8.012e-108	374	447
PB.1109.7.p1	PB.5010.2.p1	405	434	252	0	1	424	1	434	3.83E-110	372	447
PB.1109.7.p1	PB.2815.4.p1	403	434	253	0	1	424	1	434	3.83E-110	372	447
PB.1109.7.p1	PB.2815.21.p1	403	434	253	0	1	424	1	434	5.238e-107	371	447
PB.1109.7.p1	PB.2815.22.p1	403	434	253	0	1	424	1	434	5.238e-107	371	447
PB.1109.7.p1	PB.2815.24.p1	403	434	253	0	1	424	1	434	5.238e-107	371	447
PB.1109.7.p1	PB.2815.25.p1	403	434	253	0	1	424	1	434	5.238e-107	371	447
PB.1109.7.p1	PB.2921.1.p1	403	434	253	0	1	424	1	434	7.162e-107	371	447
PB.1109.7.p1	PB.2921.2.p1	403	434	253	0	1	424	1	434	7.162e-107	371	447
PB.1109.7.p1	PB.2815.5.p1	403	434	253	0	1	424	1	434	7.162e-107	371	447
PB.1109.7.p1	PB.2815.2.p1	403	434	253	0	1	424	1	434	7.162e-107	371	447
PB.1109.7.p1	PB.2815.3.p1	403	434	253	0	1	424	1	434	7.162e-107	371	447
PB.1109.7.p1	PB.2921.3.p1	403	434	253	0	1	424	16	449	7.162e-107	371	447
PB.1109.7.p1	PB.2815.12.p1	403	434	253	0	1	424	1	434	1.831e-106	370	447
PB.1109.7.p1	PB.2815.14.p1	403	434	253	0	1	424	1	434	1.831e-106	370	447
PB.1109.7.p1	PB.2815.16.p1	403	434	253	0	1	424	1	434	1.831e-106	370	447
PB.1109.7.p1	PB.2815.18.p1	403	434	253	0	1	424	6	439	1.831e-106	370	447
PB.1109.7.p1	PB.5010.1.p1	404	433	252	0	2	424	33	465	1.831e-106	370	447
PB.1109.7.p1	PB.2815.6.p1	401	433	253	0	2	424	1	433	3.423e-106	369	447
PB.1109.7.p1	PB.2750.1.p1	403	434	253	0	1	424	1	434	3.423e-106	369	447
PB.1109.7.p1	PB.2750.3.p1	403	434	253	0	1	424	13	446	3.423e-106	369	447
PB.1109.7.p1	PB.2815.26.p1	404	425	247	0	10	424	2	426	1.462e-104	364	447
PB.1109.7.p1	PB.396.2.p1	391	434	258	0	1	424	1	434	1.785e-103	361	447
PB.1109.7.p1	PB.397.4.p1	404	408	237	0	27	424	1	408	2.37E-103	352	447
PB.1109.7.p1	PB.5010.4.p1	404	408	237	0	27	424	5	412	4.429e-100	351	447
PB.1109.7.p1	PB.2815.27.p1	401	408	238	0	27	424	1	408	1.131e-99	350	447
PB.1109.7.p1	PB.396.1.p1	389	419	249	0	16	424	1	419	1.379e-98	347	447
PB.1109.7.p1	PB.2815.8.p1	404	388	226	0	45	424	2	389	1.095e-96	341	447
PB.1109.7.p1	PB.2815.7.p1	404	388	226	0	45	424	12	399	1.095e-96	341	447
PB.1109.7.p1	PB.396.3.p1	392	408	241	0	27	424	5	412	1.095e-96	341	447
PB.1109.7.p1	PB.6565.1.p1	402	388	227	0	45	424	2	389	5.221e-96	339	447
PB.1109.7.p1	PB.2815.19.p1	405	367	213	0	66	424	1	367	9.01E-93	321	447
PB.1109.7.p1	PB.4599.3.p1	369	435	266	0	2	423	3	437	1.118e-83	303	447
PB.1109.7.p1	PB.4599.1.p1	369	435	266	0	2	423	3	437	1.118e-83	303	447
PB.1109.7.p1	PB.4599.4.p1	365	426	262	0	11	423	1	426	3.673e-80	293	447
PB.1109.7.p1	g9226.t1.p1	301	451	294	0	1	422	1	451	3.88E-60	226	447
PB.1109.7.p1	g4796.t1.p1	246	450	315	0	4	422	3	452	2.755e-22	121	447
PB.1115.2.p1	PB.1115.2.p1	1000	530	0	0	1	530	1	530	0	1080	531
PB.1115.2.p1	PB.1115.3.p1	1000	530	0	0	1	530	1	530	0	1080	531
PB.1115.2.p1	PB.1115.4.p1	1000	530	0	0	1	530	1	530	0	1080	531
PB.1115.2.p1	PB.1115.5.p1	1000	530	0	0	1	530	1	530	0	1080	531
PB.1115.2.p1	PB.1115.1.p1	1000	505	0	0	26	530	1	505	0	1032	531
PB.1115.2.p1	PB.1115.6.p1	1000	505	0	0	26	530	1	505	0	1032	531
PB.1128.2.p1	PB.1128.1.p1	1000	402	0	0	1	402	1	402	1.241e-257	804	403
PB.1128.2.p1	PB.1128.2.p1	1000	402	0	0	1	402	1	402	1.241e-257	804	403
PB.1130.13.p1	PB.1130.13.p1	1000	394	0	0	1	394	1	394	2.733e-256	800	395
PB.1318.7.p1	PB.1318.7.p1	1000	643	0	0	1	643	1	643	0	1218	643
PB.1318.7.p1	PB.1318.6.p1	1000	643	0	0	1	643	1	643	0	1218	643
PB.1323.1.p1	PB.1323.1.p1	1000	611	0	0	1	611	1	611	0	1260	612
PB.1323.1.p1	PB.1323.2.p1	1000	611	0	0	1	611	1	611	0	1260	612
PB.1323.1.p1	PB.1323.4.p1	1000	589	0	0	23	611	1	589	0	1221	612
PB.1323.1.p1	PB.1323.5.p1	998	585	1	0	27	611	18	602	0	1213	612
PB.1323.1.p1	PB.1323.3.p1	911	611	49	0	1	611	1	557	0	1114	612
PB.1323.1.p1	PB.1323.6.p1	1000	516	0	0	96	611	1	516	0	1077	612
PB.1323.1.p1	PB.1322.1.p1	561	606	264	0	10	611	10	615	4.32E-203	649	612
PB.1323.1.p1	PB.8640.20.p1	370	548	319	0	68	575	17	564	4.834e-95	344	612
PB.1323.1.p1	PB.8640.11.p1	374	532	309	0	81	575	7	538	1.222e-94	342	612
PB.1323.1.p1	PB.8736.5.p1	334	583	358	0	73	610	19	601	1.018e-80	301	612
PB.1323.1.p1	PB.8736.7.p1	334	583	358	0	73	610	101	683	1.018e-80	301	612
PB.1323.1.p1	PB.5328.6.p1	349	596	339	0	72	592	40	635	2.559e-80	300	612
PB.1323.1.p1	PB.5328.5.p1	349	596	339	0	72	592	98	693	2.559e-80	300	612
PB.1323.1.p1	PB.5328.9.p1	349	567	321	0	99	592	7	573	8.571e-74	281	612
PB.1323.1.p1	PB.8238.4.p1	270	519	367	0	87	590	47	565	5.53E-40	169	612
PB.1323.1.p1	PB.5604.3.p1	257	548	388	0	82	604	49	596	1.499e-31	153	612
PB.1330.4.p1	PB.1330.3.p1	1000	470	0	0	1	470	1	470	1.101e-288	898	471
PB.1330.4.p1	PB.1330.4.p1	1000	470	0	0	1	470	1	470	1.101e-288	898	471
PB.1330.4.p1	PB.1330.8.p1	1000	470	0	0	1	470	1	470	1.101e-288	898	471
PB.1330.4.p1	PB.1330.1.p1	1000	470	0	0	1	470	1	470	1.101e-288	898	471
PB.1330.4.p1	PB.1330.13.p1	1000	470	0	0	1	470	1	470	1.101e-288	898	471
PB.1330.4.p1	PB.1330.14.p1	1000	470	0	0	1	470	1	470	1.101e-288	898	471
PB.1330.4.p1	PB.1330.15.p1	1000	470	0	0	1	470	1	470	1.101e-288	898	471
PB.1330.4.p1	PB.1330.16.p1	1000	470	0	0	1	470	1	470	1.101e-288	898	471
PB.1330.4.p1	PB.1330.17.p1	1000	470	0	0	1	470	1	470	1.101e-288	898	471
PB.1330.4.p1	PB.1330.9.p1	951	470	22	0	1	470	1	448	1.886e-271	848	471
PB.1330.4.p1	PB.1330.2.p1	997	390	1	0	81	470	8	397	3.175e-238	752	471
PB.1330.5.p1	PB.1330.5.p1	1000	177	0	0	1	177	1	177	1.546e-100	338	178
PB.1330.8.p1	PB.1330.3.p1	1000	470	0	0	1	470	1	470	1.101e-288	898	471
PB.1330.8.p1	PB.1330.4.p1	1000	470	0	0	1	470	1	470	1.101e-288	898	471
PB.1330.8.p1	PB.1330.8.p1	1000	470	0	0	1	470	1	470	1.101e-288	898	471
PB.1330.8.p1	PB.1330.1.p1	1000	470	0	0	1	470	1	470	1.101e-288	898	471
PB.1330.8.p1	PB.1330.13.p1	1000	470	0	0	1	470	1	470	1.101e-288	898	471
PB.1330.8.p1	PB.1330.14.p1	1000	470	0	0	1	470	1	470	1.101e-288	898	471
PB.1330.8.p1	PB.1330.15.p1	1000	470	0	0	1	470	1	470	1.101e-288	898	471
PB.1330.8.p1	PB.1330.16.p1	1000	470	0	0	1	470	1	470	1.101e-288	898	471
PB.1330.8.p1	PB.1330.17.p1	1000	470	0	0	1	470	1	470	1.101e-288	898	471
PB.1330.8.p1	PB.1330.9.p1	951	470	22	0	1	470	1	448	1.886e-271	848	471
PB.1330.8.p1	PB.1330.2.p1	997	390	1	0	81	470	8	397	3.175e-238	752	471
PB.1724.8.p1	PB.1724.8.p1	1000	322	0	0	1	322	1	322	8.005e-208	656	322
PB.1726.17.p1	PB.1726.17.p1	1000	803	0	0	1	803	1	803	0	1384	803
PB.1726.17.p1	PB.1726.32.p1	1000	803	0	0	1	803	1	803	0	1384	803
PB.1726.17.p1	PB.1726.9.p1	1000	803	0	0	1	803	1	803	0	1384	803
PB.1726.17.p1	PB.1726.28.p1	1000	803	0	0	1	803	1	803	0	1384	803
PB.1726.17.p1	PB.1726.29.p1	1000	803	0	0	1	803	1	803	0	1384	803
PB.1726.17.p1	PB.1726.10.p1	1000	803	0	0	1	803	1	803	0	1384	803
PB.1726.17.p1	PB.1726.25.p1	1000	803	0	0	1	803	1	803	0	1384	803
PB.1726.17.p1	PB.1726.14.p1	1000	803	0	0	1	803	1	803	0	1384	803
PB.1726.17.p1	PB.1726.33.p1	997	805	2	0	1	803	1	805	0	1380	803
PB.1726.17.p1	PB.1726.15.p1	997	805	2	0	1	803	1	805	0	1380	803
PB.1726.17.p1	PB.1726.30.p1	997	805	2	0	1	803	1	805	0	1380	803
PB.1726.17.p1	PB.1726.27.p1	997	805	2	0	1	803	1	805	0	1380	803
PB.1726.17.p1	PB.1726.6.p1	997	805	2	0	1	803	1	805	0	1380	803
PB.1726.17.p1	PB.1726.18.p1	997	805	2	0	1	803	1	805	0	1380	803
PB.1726.17.p1	PB.1726.31.p1	997	805	2	0	1	803	1	805	0	1380	803
PB.1726.17.p1	PB.1726.16.p1	997	805	2	0	1	803	1	805	0	1380	803
PB.1726.17.p1	PB.1726.26.p1	997	805	2	0	1	803	1	805	0	1380	803
PB.1726.17.p1	PB.1726.3.p1	997	805	2	0	1	803	1	805	0	1380	803
PB.1726.17.p1	PB.1726.34.p1	997	805	2	0	1	803	1	805	0	1380	803
PB.1726.17.p1	PB.1726.1.p1	1000	795	0	0	9	803	28	822	0	1368	803
PB.1726.17.p1	PB.1726.7.p1	1000	795	0	0	9	803	13	807	0	1368	803
PB.1726.17.p1	PB.1726.2.p1	997	797	2	0	9	803	24	820	0	1363	803
PB.1726.17.p1	PB.1726.5.p1	997	797	2	0	9	803	18	814	0	1363	803
PB.1726.17.p1	PB.1726.4.p1	997	797	2	0	9	803	19	815	0	1363	803
PB.1726.17.p1	PB.1726.13.p1	958	803	32	0	1	803	1	770	0	1315	803
PB.1726.17.p1	PB.1726.21.p1	958	803	32	0	1	803	1	770	0	1315	803
PB.1726.17.p1	PB.1726.35.p1	956	803	34	0	1	803	1	772	0	1311	803
PB.1726.17.p1	PB.1726.37.p1	956	803	34	0	1	803	1	772	0	1311	803
PB.1726.17.p1	PB.1726.24.p1	956	803	34	0	1	803	1	772	0	1311	803
PB.1726.17.p1	PB.1726.40.p1	997	689	2	0	117	803	1	689	0	1152	803
PB.1726.17.p1	PB.1726.38.p1	1000	651	0	0	1	651	1	651	0	1131	803
PB.1726.17.p1	PB.1726.11.p1	1000	651	0	0	1	651	1	651	0	1131	803
PB.1726.17.p1	PB.1726.36.p1	996	653	3	0	1	651	1	653	0	1127	803
PB.1726.17.p1	PB.1726.8.p1	996	648	3	0	1	646	1	648	0	1118	803
PB.1726.17.p1	PB.1726.41.p1	996	645	3	0	161	803	1	645	0	1081	803
PB.1726.18.p1	PB.1726.18.p1	1000	884	0	0	1	884	1	884	0	1520	884
PB.1726.18.p1	PB.1726.26.p1	1000	884	0	0	1	884	1	884	0	1520	884
PB.1726.18.p1	PB.1726.31.p1	997	886	3	0	1	884	1	886	0	1515	884
PB.1726.18.p1	PB.1726.16.p1	997	886	3	0	1	884	1	886	0	1515	884
PB.1726.18.p1	PB.1726.3.p1	997	886	3	0	1	884	1	886	0	1515	884
PB.1726.18.p1	PB.1726.34.p1	997	886	3	0	1	884	1	886	0	1515	884
PB.1726.18.p1	PB.1726.29.p1	995	884	4	0	1	884	1	884	0	1507	884
PB.1726.18.p1	PB.1726.10.p1	995	884	4	0	1	884	1	884	0	1507	884
PB.1726.18.p1	PB.1726.25.p1	995	884	4	0	1	884	1	884	0	1507	884
PB.1726.18.p1	PB.1726.14.p1	995	884	4	0	1	884	1	884	0	1507	884
PB.1726.18.p1	PB.1726.5.p1	997	878	3	0	9	884	18	895	0	1499	884
PB.1726.18.p1	PB.1726.4.p1	997	878	3	0	9	884	19	896	0	1499	884
PB.1726.18.p1	PB.1726.6.p1	1000	870	0	0	1	870	1	870	0	1498	884
PB.1726.18.p1	PB.1726.27.p1	1000	869	0	0	1	869	1	869	0	1496	884
PB.1726.18.p1	PB.1726.7.p1	995	876	4	0	9	884	13	888	0	1491	884
PB.1726.18.p1	PB.1726.9.p1	997	869	3	0	1	869	1	867	0	1488	884
PB.1726.18.p1	PB.1726.28.p1	997	869	3	0	1	869	1	867	0	1488	884
PB.1726.18.p1	PB.1726.2.p1	1000	860	0	0	9	868	24	883	0	1478	884
PB.1726.18.p1	PB.1726.1.p1	997	860	3	0	9	868	28	885	0	1470	884
PB.1726.18.p1	PB.1726.30.p1	1000	840	0	0	1	840	1	840	0	1448	884
PB.1726.18.p1	PB.1726.37.p1	960	884	34	0	1	884	1	853	0	1446	884
PB.1726.18.p1	PB.1726.24.p1	960	884	34	0	1	884	1	853	0	1446	884
PB.1726.18.p1	PB.1726.21.p1	958	884	36	0	1	884	1	851	0	1438	884
PB.1726.18.p1	PB.1726.13.p1	959	880	35	0	1	880	1	845	0	1434	884
PB.1726.18.p1	PB.1726.35.p1	962	869	32	0	1	869	1	836	0	1427	884
PB.1726.18.p1	PB.1726.33.p1	1000	806	0	0	1	806	1	806	0	1391	884
PB.1726.18.p1	PB.1726.15.p1	1000	806	0	0	1	806	1	806	0	1391	884
PB.1726.18.p1	PB.1726.32.p1	997	806	2	0	1	806	1	804	0	1382	884
PB.1726.18.p1	PB.1726.17.p1	997	805	2	0	1	805	1	803	0	1381	884
PB.1726.18.p1	PB.1726.40.p1	997	770	2	0	117	884	1	770	0	1288	884
PB.1726.18.p1	PB.1726.41.p1	997	726	2	0	161	884	1	726	0	1217	884
PB.1726.18.p1	PB.1726.42.p1	997	722	2	0	165	884	1	722	0	1208	884
PB.1726.19.p1	PB.1726.19.p1	1000	621	0	0	1	621	1	621	0	1086	621
PB.1726.19.p1	PB.1726.36.p1	949	653	32	0	1	620	1	653	0	1068	621
PB.1726.19.p1	PB.1726.8.p1	949	648	31	0	1	615	1	648	0	1060	621
PB.1726.19.p1	PB.1726.38.p1	946	651	33	0	1	620	1	651	0	1060	621
PB.1726.19.p1	PB.1726.11.p1	946	651	33	0	1	620	1	651	0	1060	621
PB.1726.19.p1	PB.1726.22.p1	948	642	32	0	1	609	1	642	0	1051	621
PB.1726.19.p1	PB.1726.20.p1	1000	596	0	0	1	596	1	596	0	1050	621
PB.1726.19.p1	PB.1726.12.p1	944	627	33	0	1	596	1	627	0	1025	621
PB.1726.19.p1	PB.1726.23.p1	944	627	33	0	1	596	1	627	0	1025	621
PB.1727.1.p1	PB.1727.1.p1	1000	550	0	0	1	550	1	550	0	1109	551
PB.1727.1.p1	PB.1727.2.p1	1000	550	0	0	1	550	1	550	0	1109	551
PB.1727.1.p1	PB.3017.1.p1	765	548	128	0	1	548	1	547	2.45E-275	855	551
PB.1727.1.p1	g1865.t1.p1	772	458	104	0	1	457	1	458	6.652e-232	738	551
PB.1727.1.p1	g1865.t2.p1	772	458	104	0	1	457	1	458	6.652e-232	738	551
PB.1727.1.p1	PB.3019.1.p1	543	526	236	0	1	518	1	526	3.742e-181	591	551
PB.1727.1.p1	PB.3019.2.p1	543	526	236	0	1	518	1	526	3.742e-181	591	551
PB.1727.1.p1	PB.3019.3.p1	543	526	236	0	1	518	1	526	3.742e-181	591	551
PB.1727.1.p1	g271.t1.p1	499	535	266	0	1	531	21	555	5.557e-170	559	551
PB.1727.1.p1	g271.t2.p1	496	471	235	0	1	467	1	471	1.801e-151	505	551
PB.1727.1.p1	PB.5990.1.p1	327	530	346	0	1	515	22	551	9.964e-85	311	551
PB.1727.1.p1	g10929.t2.p1	322	529	349	0	8	523	9	537	1.969e-80	298	551
PB.1727.1.p1	g10929.t1.p1	324	523	344	0	8	517	9	531	6.772e-80	297	551
PB.1727.1.p1	g6136.t1.p1	324	528	346	0	1	513	1	528	4.416e-77	288	551
PB.1727.1.p1	PB.1055.1.p1	327	517	343	0	4	513	1	517	2.063e-76	286	551
PB.1727.1.p1	PB.6040.1.p1	322	528	347	0	1	513	1	528	7.08E-79	285	551
PB.1727.1.p1	PB.1048.7.p1	324	529	346	0	4	516	1	529	8.439e-73	276	551
PB.1727.1.p1	PB.1048.9.p1	324	529	346	0	4	516	1	529	8.439e-73	276	551
PB.1727.1.p1	PB.1048.1.p1	324	529	346	0	4	516	1	529	8.439e-73	276	551
PB.1727.1.p1	PB.1048.10.p1	324	529	346	0	4	516	1	529	8.439e-73	276	551
PB.1727.1.p1	PB.1048.3.p1	324	529	346	0	4	516	1	529	8.439e-73	276	551
PB.1727.1.p1	PB.1048.8.p1	324	529	346	0	4	516	14	542	8.439e-73	276	551
PB.1727.1.p1	PB.1048.5.p1	324	529	346	0	4	516	39	567	8.439e-73	276	551
PB.1727.1.p1	PB.1048.4.p1	324	529	346	0	4	516	39	567	8.439e-73	276	551
PB.1727.1.p1	PB.1048.6.p1	324	529	346	0	4	516	43	571	8.439e-73	276	551
PB.1727.1.p1	PB.6039.1.p1	310	513	347	0	10	513	19	531	1.148e-72	275	551
PB.1727.1.p1	PB.6039.2.p1	310	513	347	0	10	513	19	531	1.148e-72	275	551
PB.1727.1.p1	PB.6039.3.p1	310	513	347	0	10	513	19	531	1.148e-72	275	551
PB.1727.1.p1	PB.6039.4.p1	310	513	347	0	10	513	19	531	1.148e-72	275	551
PB.1727.1.p1	PB.6039.5.p1	310	513	347	0	10	513	19	531	1.148e-72	275	551
PB.1727.1.p1	PB.6039.6.p1	310	513	347	0	10	513	19	531	1.148e-72	275	551
PB.1727.1.p1	PB.6039.7.p1	310	513	347	0	10	513	19	531	1.148e-72	275	551
PB.1727.1.p1	PB.6039.8.p1	310	513	347	0	10	513	19	531	1.148e-72	275	551
PB.1727.1.p1	PB.6039.9.p1	310	513	347	0	10	513	30	542	1.148e-72	275	551
PB.1727.1.p1	g4085.t1.p1	309	527	354	0	1	514	1	527	4.421e-61	241	551
PB.1727.1.p1	g4866.t1.p1	287	512	360	0	8	513	23	534	3.774e-53	217	551
PB.1727.1.p1	g4866.t2.p1	287	512	360	0	8	513	26	537	3.774e-53	217	551
PB.1727.1.p1	PB.1950.1.p1	275	524	369	0	4	513	3	526	2.444e-49	206	551
PB.1727.1.p1	PB.1950.2.p1	275	524	369	0	4	513	3	526	2.444e-49	206	551
PB.1727.1.p1	g2301.t1.p1	283	510	342	0	5	514	4	481	6.129e-43	186	551
PB.1727.1.p1	PB.5914.1.p1	286	468	326	0	49	516	75	532	6.129e-43	186	551
PB.1727.1.p1	PB.8557.1.p1	276	515	368	0	5	513	4	518	7.316e-41	180	551
PB.2814.1.p1	PB.2814.1.p1	1000	99	0	0	1	99	1	99	1.026e-54	201	100
PB.2814.1.p1	PB.2814.2.p1	1000	99	0	0	1	99	1	99	1.026e-54	201	100
PB.2814.1.p1	PB.2814.3.p1	1000	99	0	0	1	99	1	99	1.026e-54	201	100
PB.2814.2.p1	PB.2814.1.p1	1000	99	0	0	1	99	1	99	1.026e-54	201	100
PB.2814.2.p1	PB.2814.2.p1	1000	99	0	0	1	99	1	99	1.026e-54	201	100
PB.2814.2.p1	PB.2814.3.p1	1000	99	0	0	1	99	1	99	1.026e-54	201	100
PB.2814.3.p1	PB.2814.1.p1	1000	99	0	0	1	99	1	99	1.026e-54	201	100
PB.2814.3.p1	PB.2814.2.p1	1000	99	0	0	1	99	1	99	1.026e-54	201	100
PB.2814.3.p1	PB.2814.3.p1	1000	99	0	0	1	99	1	99	1.026e-54	201	100
PB.2815.1.p1	PB.2815.1.p1	1000	655	0	0	1	655	1	655	0	1232	656
PB.2815.1.p1	PB.2815.38.p1	960	682	26	0	1	655	69	750	0	1217	656
PB.2815.1.p1	PB.2815.30.p1	960	682	26	0	1	655	71	752	0	1217	656
PB.2815.1.p1	PB.2815.32.p1	960	682	26	0	1	655	74	755	0	1217	656
PB.2815.1.p1	PB.2815.31.p1	1000	644	0	0	12	655	1	644	0	1213	656
PB.2815.1.p1	PB.2815.37.p1	1000	644	0	0	12	655	1	644	0	1213	656
PB.2815.1.p1	PB.2815.39.p1	1000	644	0	0	12	655	1	644	0	1213	656
PB.2815.1.p1	PB.2815.40.p1	1000	644	0	0	12	655	1	644	0	1213	656
PB.2815.1.p1	PB.2815.29.p1	1000	644	0	0	12	655	1	644	0	1213	656
PB.2815.1.p1	PB.2815.33.p1	976	644	15	0	12	655	1	629	0	1175	656
PB.2815.1.p1	PB.2815.36.p1	976	644	15	0	12	655	1	629	0	1175	656
PB.2815.1.p1	PB.2815.41.p1	1000	603	0	0	53	655	1	603	0	1139	656
PB.2815.1.p1	PB.2815.34.p1	954	644	28	0	12	655	1	615	0	1131	656
PB.2815.31.p1	PB.2815.31.p1	1000	644	0	0	1	644	1	644	0	1214	645
PB.2815.31.p1	PB.2815.37.p1	1000	644	0	0	1	644	1	644	0	1214	645
PB.2815.31.p1	PB.2815.39.p1	1000	644	0	0	1	644	1	644	0	1214	645
PB.2815.31.p1	PB.2815.40.p1	1000	644	0	0	1	644	1	644	0	1214	645
PB.2815.31.p1	PB.2815.29.p1	1000	644	0	0	1	644	1	644	0	1214	645
PB.2815.31.p1	PB.2815.1.p1	1000	644	0	0	1	644	12	655	0	1214	645
PB.2815.31.p1	PB.2815.38.p1	1000	644	0	0	1	644	107	750	0	1214	645
PB.2815.31.p1	PB.2815.30.p1	1000	644	0	0	1	644	109	752	0	1214	645
PB.2815.31.p1	PB.2815.32.p1	1000	644	0	0	1	644	112	755	0	1214	645
PB.2815.31.p1	PB.2815.33.p1	976	644	15	0	1	644	1	629	0	1175	645
PB.2815.31.p1	PB.2815.36.p1	976	644	15	0	1	644	1	629	0	1175	645
PB.2815.31.p1	PB.2815.41.p1	1000	603	0	0	42	644	1	603	0	1139	645
PB.2815.31.p1	PB.2815.34.p1	954	644	28	0	1	644	1	615	0	1132	645
PB.2815.31.p1	PB.2815.42.p1	1000	521	0	0	124	644	1	521	1.319e-315	985	645
PB.2923.8.p1	PB.2923.8.p1	1000	630	0	0	1	630	1	630	0	1263	631
PB.2923.8.p1	PB.2923.9.p1	1000	630	0	0	1	630	1	630	0	1263	631
PB.2923.8.p1	PB.2923.10.p1	1000	630	0	0	1	630	1	630	0	1263	631
PB.2923.8.p1	PB.2923.11.p1	1000	630	0	0	1	630	1	630	0	1263	631
PB.2923.8.p1	PB.2923.12.p1	1000	630	0	0	1	630	1	630	0	1263	631
PB.2923.8.p1	PB.2923.4.p1	1000	628	0	0	1	628	1	628	0	1259	631
PB.2923.8.p1	PB.2923.5.p1	1000	628	0	0	1	628	1	628	0	1259	631
PB.2923.8.p1	PB.2923.1.p1	1000	628	0	0	1	628	1	628	0	1259	631
PB.2923.8.p1	PB.2923.6.p1	1000	628	0	0	1	628	1	628	0	1259	631
PB.2923.8.p1	PB.2923.7.p1	1000	628	0	0	1	628	1	628	0	1259	631
PB.2923.8.p1	PB.2923.2.p1	1000	628	0	0	1	628	1	628	0	1259	631
PB.2923.8.p1	PB.2923.3.p1	1000	628	0	0	1	628	1	628	0	1259	631
PB.2923.8.p1	PB.2923.13.p1	1000	509	0	0	1	509	1	509	0	1042	631
PB.2928.8.p1	PB.2928.1.p1	1000	174	0	0	1	174	1	174	7.764e-112	370	175
PB.2928.8.p1	PB.2928.10.p1	1000	174	0	0	1	174	1	174	7.764e-112	370	175
PB.2928.8.p1	PB.2928.2.p1	1000	174	0	0	1	174	1	174	7.764e-112	370	175
PB.2928.8.p1	PB.2928.3.p1	1000	174	0	0	1	174	1	174	7.764e-112	370	175
PB.2928.8.p1	PB.2928.4.p1	1000	174	0	0	1	174	1	174	7.764e-112	370	175
PB.2928.8.p1	PB.2928.5.p1	1000	174	0	0	1	174	1	174	7.764e-112	370	175
PB.2928.8.p1	PB.2928.6.p1	1000	174	0	0	1	174	1	174	7.764e-112	370	175
PB.2928.8.p1	PB.2928.7.p1	1000	174	0	0	1	174	1	174	7.764e-112	370	175
PB.2928.8.p1	PB.2928.8.p1	1000	174	0	0	1	174	1	174	7.764e-112	370	175
PB.2928.8.p1	PB.2928.9.p1	1000	174	0	0	1	174	1	174	7.764e-112	370	175
PB.2932.8.p1	PB.2932.8.p1	1000	353	0	0	1	353	1	353	5.122e-234	733	353
PB.2932.8.p1	PB.2932.3.p1	1000	353	0	0	1	353	1	353	5.122e-234	733	353
PB.2932.8.p1	PB.2932.4.p1	1000	353	0	0	1	353	1	353	5.122e-234	733	353
PB.2932.8.p1	PB.2932.5.p1	1000	353	0	0	1	353	1	353	5.122e-234	733	353
PB.2932.8.p1	PB.2932.6.p1	1000	353	0	0	1	353	1	353	5.122e-234	733	353
PB.2932.8.p1	PB.2932.7.p1	1000	353	0	0	1	353	1	353	5.122e-234	733	353
PB.2941.1.p1	PB.2941.1.p1	1000	516	0	0	1	516	1	516	0	1025	517
PB.2941.1.p1	PB.2941.4.p1	1000	516	0	0	1	516	1	516	0	1025	517
PB.2941.1.p1	PB.2941.2.p1	990	516	5	0	1	516	1	512	0	1013	517
PB.2941.1.p1	PB.2941.3.p1	990	516	5	0	1	516	1	512	0	1013	517
PB.2941.1.p1	PB.2941.5.p1	990	516	5	0	1	516	6	517	0	1013	517
PB.2941.1.p1	PB.2941.6.p1	1000	505	0	0	12	516	1	505	0	1007	517
PB.2941.1.p1	PB.2941.8.p1	1000	478	0	0	39	516	35	512	5.259e-308	956	517
PB.2941.1.p1	PB.2941.10.p1	1000	478	0	0	39	516	35	512	5.259e-308	956	517
PB.2941.1.p1	PB.2941.7.p1	1000	478	0	0	39	516	35	512	5.259e-308	956	517
PB.2941.1.p1	PB.2941.9.p1	989	478	5	0	39	516	33	506	9.129e-304	944	517
PB.2944.1.p2	PB.2944.1.p2	1000	704	0	0	1	704	1	704	0	1550	705
PB.2944.1.p2	PB.2944.4.p1	1000	650	0	0	55	704	1	650	0	1424	705
PB.3193.5.p1	PB.3193.10.p1	1000	542	0	0	1	542	1	542	0	1120	543
PB.3193.5.p1	PB.3193.11.p1	1000	542	0	0	1	542	1	542	0	1120	543
PB.3193.5.p1	PB.3193.2.p1	1000	542	0	0	1	542	1	542	0	1120	543
PB.3193.5.p1	PB.3193.3.p1	1000	542	0	0	1	542	1	542	0	1120	543
PB.3193.5.p1	PB.3193.4.p1	1000	542	0	0	1	542	1	542	0	1120	543
PB.3193.5.p1	PB.3193.5.p1	1000	542	0	0	1	542	1	542	0	1120	543
PB.3193.5.p1	PB.3193.6.p1	1000	542	0	0	1	542	1	542	0	1120	543
PB.3193.5.p1	PB.3193.8.p1	1000	542	0	0	1	542	1	542	0	1120	543
PB.3193.5.p1	PB.3193.9.p1	1000	542	0	0	1	542	1	542	0	1120	543
PB.3193.5.p1	PB.3193.7.p1	1000	542	0	0	1	542	1	542	0	1120	543
PB.3193.5.p1	PB.3193.1.p1	1000	542	0	0	1	542	9	550	0	1120	543
PB.3193.5.p1	PB.3193.12.p1	1000	525	0	0	18	542	1	525	0	1088	543
PB.3193.5.p1	PB.3193.13.p1	1000	461	0	0	82	542	1	461	1.264e-307	957	543
PB.3195.3.p1	PB.3195.1.p1	1000	935	0	0	1	935	1	935	0	1772	936
PB.3195.3.p1	PB.3195.3.p1	1000	935	0	0	1	935	1	935	0	1772	936
PB.3195.3.p1	PB.3195.2.p1	998	935	2	0	1	935	1	935	0	1771	936
PB.3195.3.p1	PB.3195.4.p1	998	935	2	0	1	935	1	935	0	1771	936
PB.3195.3.p1	PB.3195.5.p1	998	865	2	0	1	865	1	865	0	1634	936
PB.3195.3.p1	PB.3195.6.p1	998	819	2	0	1	819	1	819	0	1536	936
PB.3198.3.p1	PB.3198.1.p1	1000	779	0	0	1	779	1	779	0	1636	780
PB.3198.3.p1	PB.3198.2.p1	1000	779	0	0	1	779	1	779	0	1636	780
PB.3198.3.p1	PB.3198.3.p1	1000	779	0	0	1	779	1	779	0	1636	780
PB.3198.3.p1	PB.3198.4.p1	1000	779	0	0	1	779	1	779	0	1636	780
PB.3198.3.p1	PB.3198.5.p1	1000	779	0	0	1	779	1	779	0	1636	780
PB.3198.3.p1	PB.3198.6.p1	1000	714	0	0	66	779	1	714	0	1495	780
PB.3198.3.p1	PB.3198.7.p1	928	779	52	0	1	779	1	723	0	1491	780
PB.3198.3.p1	PB.3198.8.p1	1000	630	0	0	150	779	1	630	0	1326	780
PB.3198.3.p1	PB.3196.3.p1	760	739	177	0	39	777	21	757	0	1207	780
PB.3198.3.p1	PB.3196.1.p1	761	737	175	0	41	777	1	735	0	1206	780
PB.3198.3.p1	PB.3196.2.p1	761	737	175	0	41	777	1	735	0	1206	780
PB.3198.3.p1	PB.3196.7.p1	761	737	175	0	41	777	1	735	0	1206	780
PB.3198.3.p1	PB.3196.8.p1	761	737	175	0	41	777	1	735	0	1206	780
PB.3198.3.p1	PB.3196.4.p1	757	725	175	0	53	777	27	749	0	1180	780
PB.3198.3.p1	PB.3196.5.p1	748	664	167	0	114	777	10	671	0	1068	780
PB.32.3.p2	PB.32.3.p2	1000	271	0	0	1	271	1	271	3.188e-177	565	272
PB.32.3.p2	PB.32.5.p1	1000	271	0	0	1	271	1	271	3.188e-177	565	272
PB.32.3.p2	PB.5191.4.p1	937	272	17	0	1	271	21	292	4.88E-168	529	272
PB.32.3.p2	PB.5191.5.p1	937	272	17	0	1	271	21	292	4.88E-168	529	272
PB.32.3.p2	PB.5191.6.p1	937	272	17	0	1	271	21	292	4.88E-168	529	272
PB.32.3.p2	PB.5191.1.p1	937	272	17	0	1	271	21	292	4.88E-168	529	272
PB.32.3.p2	PB.5191.2.p1	937	272	17	0	1	271	21	292	4.88E-168	529	272
PB.32.3.p2	PB.5191.3.p1	937	272	17	0	1	271	21	292	4.88E-168	529	272
PB.32.3.p2	r2_g1424.t2.p1	943	267	15	0	6	271	1	267	6.243e-161	518	272
PB.32.3.p2	r2_g1424.t3.p1	943	229	13	0	44	271	1	229	3.372e-135	443	272
PB.32.3.p2	r2_g3.t1.p1	943	229	13	0	44	271	1	229	3.06E-137	441	272
PB.32.3.p2	r2_g778.t1.p1	931	233	16	0	6	237	1	233	7.876e-134	439	272
PB.32.3.p2	r2_g3132.t1.p1	938	229	14	0	44	271	1	229	3.807e-133	437	272
PB.3200.4.p1	PB.3200.3.p1	1000	565	0	0	1	565	1	565	0	1112	566
PB.3200.4.p1	PB.3200.4.p1	1000	565	0	0	1	565	1	565	0	1112	566
PB.3200.4.p1	PB.3200.6.p1	1000	565	0	0	1	565	1	565	0	1112	566
PB.3200.4.p1	PB.3200.7.p1	1000	565	0	0	1	565	1	565	0	1112	566
PB.3606.3.p4	PB.3606.3.p4	1000	107	0	0	1	107	1	107	3.265e-59	215	108
PB.3606.3.p4	PB.3606.4.p4	1000	107	0	0	1	107	1	107	3.265e-59	215	108
PB.3606.3.p1	PB.3606.3.p1	1000	552	0	0	1	552	1	552	0	1102	553
PB.3606.3.p1	PB.3606.4.p1	1000	552	0	0	1	552	1	552	0	1102	553
PB.3606.3.p1	PB.3606.8.p1	1000	552	0	0	1	552	1	552	0	1102	553
PB.3606.3.p1	PB.3606.9.p1	1000	552	0	0	1	552	1	552	0	1102	553
PB.3606.3.p1	PB.3606.7.p1	1000	552	0	0	1	552	3	554	0	1102	553
PB.3606.3.p1	PB.3606.10.p1	1000	552	0	0	1	552	23	574	0	1102	553
PB.3606.3.p1	PB.3606.1.p1	1000	552	0	0	1	552	105	656	0	1102	553
PB.3606.3.p1	PB.3606.2.p1	1000	552	0	0	1	552	105	656	0	1102	553
PB.3606.3.p1	PB.3606.5.p1	1000	552	0	0	1	552	105	656	0	1102	553
PB.3606.3.p1	PB.3606.6.p1	1000	552	0	0	1	552	105	656	0	1102	553
PB.3606.3.p1	PB.3606.11.p1	1000	532	0	0	21	552	1	532	0	1064	553
PB.3606.3.p1	PB.3606.12.p1	1000	512	0	0	41	552	1	512	0	1029	553
PB.3606.3.p1	PB.3606.13.p1	1000	483	0	0	70	552	1	483	2.386e-312	971	553
PB.361.2.p1	PB.361.1.p1	1000	365	0	0	1	365	1	365	7.552e-248	774	366
PB.361.2.p1	PB.361.2.p1	1000	365	0	0	1	365	1	365	7.552e-248	774	366
PB.361.2.p1	PB.7817.3.p1	425	345	194	0	21	365	63	400	9.91E-82	285	366
PB.361.2.p1	PB.7817.1.p1	425	345	194	0	21	365	71	408	9.91E-82	285	366
PB.361.2.p1	PB.7817.2.p1	425	345	194	0	21	365	71	408	9.91E-82	285	366
PB.361.2.p1	PB.6743.1.p1	399	359	209	0	6	364	8	356	5.781e-77	280	366
PB.361.2.p1	PB.6743.2.p1	399	359	209	0	6	364	8	356	5.781e-77	280	366
PB.361.2.p1	PB.7847.1.p1	436	320	172	0	60	365	46	365	7.673e-74	271	366
PB.361.2.p1	PB.7847.2.p1	436	320	172	0	60	365	46	365	7.673e-74	271	366
PB.361.2.p1	PB.7847.3.p1	436	320	172	0	60	365	46	365	7.673e-74	271	366
PB.361.2.p1	PB.7847.4.p1	436	320	172	0	60	365	46	365	7.673e-74	271	366
PB.361.2.p1	PB.8369.1.p1	412	306	175	0	60	365	50	348	3.661e-73	269	366
PB.361.2.p1	PB.1244.1.p1	410	306	179	0	60	365	58	362	2.047e-68	255	366
PB.361.2.p1	PB.7322.1.p1	375	306	186	0	60	365	44	341	3.245e-64	243	366
PB.361.2.p1	PB.7325.1.p1	334	334	205	0	57	365	61	394	6.082e-54	213	366
PB.3615.4.p1	PB.3615.1.p1	1000	604	0	0	1	604	1	604	0	1184	605
PB.3615.4.p1	PB.3615.2.p1	1000	604	0	0	1	604	1	604	0	1184	605
PB.3615.4.p1	PB.3615.4.p1	1000	604	0	0	1	604	1	604	0	1184	605
PB.3615.4.p1	PB.3615.5.p1	1000	561	0	0	1	561	1	561	0	1105	605
PB.3615.4.p1	PB.3615.6.p1	1000	500	0	0	1	500	1	500	0	994	605
PB.3619.1.p1	PB.3619.1.p1	1000	259	0	0	1	259	1	259	1.305e-167	536	260
PB.3619.1.p1	PB.3619.2.p1	990	212	2	0	1	212	2	213	1.454e-132	435	260
PB.385.11.p1	PB.385.11.p1	1000	500	0	0	1	500	1	500	1.226e-314	974	500
PB.3852.1.p1	PB.3852.1.p1	1000	254	0	0	1	254	1	254	1.992e-164	527	255
PB.3852.1.p1	PB.3854.1.p1	988	254	3	0	1	254	1	254	2.255e-162	521	255
PB.3852.1.p1	PB.3853.1.p1	937	271	16	0	1	254	1	271	9.914e-161	516	255
PB.3852.1.p1	PB.3851.1.p1	926	271	19	0	1	254	1	271	3.18E-162	512	255
PB.3852.1.p1	PB.3855.1.p1	536	226	103	0	1	224	8	233	1.179e-56	216	255
PB.3852.1.p1	PB.3857.1.p1	540	224	102	0	1	224	8	230	2.209e-56	215	255
PB.3852.1.p1	PB.3856.1.p1	536	224	103	0	1	224	8	230	7.75E-59	213	255
PB.3852.1.p1	PB.3859.1.p1	536	224	103	0	1	224	8	230	7.75E-59	213	255
PB.3852.1.p1	PB.3865.1.p1	531	224	100	0	1	224	8	222	4.58E-57	208	255
PB.3852.1.p1	PB.4560.1.p1	441	208	115	0	32	237	18	225	5.265e-28	132	255
PB.3852.1.p1	g4050.t1.p1	430	206	112	0	32	237	19	215	6.312e-27	129	255
PB.3852.1.p1	g4052.t1.p1	431	216	117	0	32	237	18	233	4.849e-25	124	255
PB.3852.1.p1	PB.4562.1.p1	370	249	129	0	32	237	18	266	1.735e-22	116	255
PB.3852.1.p1	g4056.t1.p1	412	219	111	0	6	224	8	197	4.383e-22	115	255
PB.3852.1.p1	g4054.t2.p1	397	226	124	0	32	237	18	243	2.053e-21	113	255
PB.3852.1.p1	g4054.t1.p1	397	226	124	0	32	237	20	245	2.053e-21	113	255
PB.3852.1.p1	PB.4561.1.p1	364	251	130	0	32	237	18	268	9.601e-21	111	255
PB.3852.1.p1	PB.496.1.p1	374	211	121	0	18	228	25	218	7.794e-12	85	255
PB.3852.1.p1	g5148.t1.p1	342	208	130	0	7	214	11	208	7.292e-10	79	255
PB.3852.1.p1	PB.497.1.p1	337	218	136	0	1	218	16	221	3.644e-08	74	255
PB.3853.1.p1	PB.3853.1.p1	1000	271	0	0	1	271	1	271	2.114e-176	562	272
PB.3853.1.p1	PB.3851.1.p1	988	271	3	0	1	271	1	271	6.777e-175	558	272
PB.3853.1.p1	PB.3852.1.p1	937	271	16	0	1	271	1	254	1.607e-160	516	272
PB.3853.1.p1	PB.3854.1.p1	926	271	19	0	1	271	1	254	1.817e-158	511	272
PB.3853.1.p1	PB.3862.1.p1	422	290	156	0	1	271	9	298	5.214e-41	171	272
PB.3853.1.p1	PB.4560.1.p1	432	223	118	0	32	254	18	225	1.672e-27	132	272
PB.3853.1.p1	PB.4562.1.p1	387	249	136	0	32	254	18	266	3.206e-25	125	272
PB.3853.1.p1	g4052.t1.p1	423	223	124	0	32	254	18	233	4.366e-25	124	272
PB.3853.1.p1	g4054.t2.p1	406	226	132	0	32	254	18	243	2.783e-24	122	272
PB.3853.1.p1	g4054.t1.p1	406	226	132	0	32	254	20	245	2.783e-24	122	272
PB.3853.1.p1	PB.4561.1.p1	385	251	137	0	32	254	18	268	4.462e-23	119	272
PB.3853.1.p1	PB.497.1.p1	336	235	136	0	1	235	16	221	7.518e-10	79	272
PB.3865.1.p1	PB.3865.1.p1	1000	224	0	0	1	224	1	224	2.151e-140	456	225
PB.3865.1.p1	PB.3859.1.p1	922	232	17	0	1	224	1	232	1.419e-129	424	225
PB.3865.1.p1	PB.3857.1.p1	918	232	18	0	1	224	1	232	5.01E-132	423	225
PB.3865.1.p1	PB.3856.1.p1	913	232	19	0	1	224	1	232	1.769e-128	421	225
PB.3865.1.p1	PB.3855.1.p1	906	235	21	0	1	224	1	235	2.204e-127	418	225
PB.3865.1.p1	PB.3854.1.p1	547	219	91	0	8	208	1	219	3.872e-55	210	225
PB.3865.1.p1	PB.3852.1.p1	547	219	91	0	8	208	1	219	7.261e-55	209	225
PB.3865.1.p1	PB.2590.1.p1	393	216	123	0	10	213	13	228	2.492e-20	109	225
PB.3865.1.p1	PB.2600.2.p1	369	223	131	0	6	213	9	231	5.541e-19	105	225
PB.3865.1.p1	PB.2601.1.p1	369	223	131	0	6	213	9	231	1.404e-18	104	225
PB.3865.1.p1	PB.2600.1.p1	365	225	131	0	6	213	9	233	1.404e-18	104	225
PB.3865.1.p1	PB.2603.1.p1	365	225	131	0	6	213	9	233	1.404e-18	104	225
PB.3865.1.p1	PB.2602.1.p1	392	217	123	0	10	213	13	229	4.846e-18	102	225
PB.3865.1.p1	PB.2594.1.p1	377	224	129	0	6	213	9	232	9.001e-18	101	225
PB.3865.1.p1	PB.2592.1.p1	375	223	127	0	10	213	2	224	1.227e-17	101	225
PB.3865.1.p1	PB.2592.2.p1	375	223	127	0	10	213	2	224	1.227e-17	101	225
PB.3865.1.p1	PB.2594.4.p1	376	227	129	0	6	213	9	235	1.671e-17	100	225
PB.3865.1.p1	PB.5537.2.p1	355	211	128	0	7	217	12	210	3.103e-17	100	225
PB.3865.1.p1	PB.5537.3.p1	355	211	128	0	7	217	12	210	3.103e-17	100	225
PB.3865.1.p1	PB.5538.2.p1	355	211	128	0	7	217	12	210	3.103e-17	100	225
PB.3865.1.p1	PB.2594.2.p1	371	230	130	0	6	213	9	238	4.228e-17	99	225
PB.3865.1.p1	PB.2594.3.p1	371	230	130	0	6	213	9	238	4.228e-17	99	225
PB.3865.1.p1	PB.2605.2.p1	380	219	128	0	6	213	9	227	5.76E-20	99	225
PB.3865.1.p1	PB.2593.1.p1	367	231	128	0	10	213	14	244	5.76E-20	99	225
PB.3865.1.p1	PB.5537.1.p1	352	210	128	0	8	217	1	198	7.847e-17	98	225
PB.3865.1.p1	PB.5538.1.p1	352	210	128	0	8	217	1	198	7.847e-17	98	225
PB.3865.1.p1	PB.2593.3.p1	364	233	129	0	10	213	14	246	1.069e-16	98	225
PB.3865.1.p1	PB.2588.1.p1	359	225	130	0	10	213	13	237	1.456e-16	98	225
PB.3865.1.p1	PB.2600.3.p1	374	197	115	0	29	213	1	197	2.701e-16	97	225
PB.3865.1.p1	PB.2605.1.p1	370	225	130	0	6	213	10	234	3.679e-16	96	225
PB.3865.1.p1	PB.2603.2.p1	352	224	132	0	6	210	9	232	9.29E-19	95	225
PB.3865.1.p1	PB.497.1.p1	383	206	121	0	8	213	16	212	1.265e-15	95	225
PB.3865.1.p1	PB.503.1.p1	373	209	118	0	5	213	7	195	2.345e-15	94	225
PB.3865.1.p1	g11180.t1.p1	367	213	127	0	8	208	1	213	2.345e-15	94	225
PB.3865.1.p1	g10991.t1.p1	367	213	127	0	8	208	1	213	2.345e-15	94	225
PB.3865.1.p1	PB.502.1.p1	379	206	112	0	5	210	7	187	3.192e-15	94	225
PB.3865.1.p1	PB.502.2.p1	377	206	114	0	5	210	7	190	8.051e-15	93	225
PB.3865.1.p1	g5148.t1.p1	349	199	120	0	12	210	9	194	1.504e-12	86	225
PB.3865.1.p1	PB.2538.1.p1	335	182	113	0	4	185	9	179	3.155e-09	76	225
PB.3866.1.p1	PB.3866.1.p1	1000	223	0	0	1	223	1	223	1.866e-139	453	224
PB.3866.1.p1	PB.8277.1.p1	352	189	117	0	26	206	11	199	3.449e-18	102	224
PB.3866.1.p1	g3044.t1.p1	295	192	133	0	25	214	9	200	2.686e-14	91	224
PB.3866.1.p1	PB.7469.1.p1	294	189	126	0	10	189	17	205	2.707e-12	85	224
PB.3866.1.p1	PB.7469.2.p1	294	189	126	0	10	189	17	205	2.707e-12	85	224
PB.3866.1.p1	PB.7469.4.p1	294	189	126	0	10	189	17	205	2.707e-12	85	224
PB.3866.1.p1	PB.7469.3.p1	294	189	126	0	10	189	18	206	2.707e-12	85	224
PB.3866.1.p1	PB.3376.1.p1	241	193	140	0	11	195	9	201	4.009	48	224
PB.3866.1.p1	PB.3376.2.p1	241	193	140	0	11	195	9	201	4.009	48	224
PB.4058.1.p1	PB.4058.1.p1	1000	1807	0	0	1	1807	1	1807	0	3674	1808
PB.4076.2.p1	PB.4076.2.p1	1000	650	0	0	1	650	1	650	0	1332	651
PB.4076.2.p1	PB.4076.1.p1	1000	645	0	0	1	645	1	645	0	1324	651
PB.4083.6.p1	PB.4083.1.p1	1000	1193	0	0	1	1193	1	1193	0	2550	1194
PB.4083.6.p1	PB.4083.2.p1	1000	1193	0	0	1	1193	1	1193	0	2550	1194
PB.4083.6.p1	PB.4083.3.p1	1000	1193	0	0	1	1193	1	1193	0	2550	1194
PB.4083.6.p1	PB.4083.5.p1	1000	1193	0	0	1	1193	1	1193	0	2550	1194
PB.4083.6.p1	PB.4083.6.p1	1000	1193	0	0	1	1193	1	1193	0	2550	1194
PB.4083.6.p1	PB.4083.7.p1	1000	1193	0	0	1	1193	1	1193	0	2550	1194
PB.4083.6.p1	PB.4083.8.p1	1000	1193	0	0	1	1193	1	1193	0	2550	1194
PB.4096.2.p1	PB.4096.1.p1	1000	346	0	0	1	346	1	346	1.1E-224	697	347
PB.4096.2.p1	PB.4096.2.p1	1000	346	0	0	1	346	1	346	1.1E-224	697	347
PB.4096.2.p1	PB.4096.3.p1	1000	346	0	0	1	346	1	346	1.1E-224	697	347
PB.41.1.p1	PB.41.1.p1	1000	719	0	0	1	719	1	719	0	1502	720
PB.4522.1.p1	PB.4522.1.p1	1000	683	0	0	1	683	1	683	0	1328	684
PB.4527.4.p1	PB.4527.2.p1	1000	987	0	0	1	987	1	987	0	1927	988
PB.4527.4.p1	PB.4527.4.p1	1000	987	0	0	1	987	1	987	0	1927	988
PB.4527.4.p1	PB.4527.3.p1	997	989	3	0	1	987	1	989	0	1922	988
PB.4527.4.p1	PB.4527.1.p1	997	989	3	0	1	987	2	990	0	1922	988
PB.4538.3.p1	PB.4538.3.p1	1000	154	0	0	1	154	1	154	6.071e-96	323	155
PB.4538.3.p1	PB.4538.4.p1	1000	154	0	0	1	154	1	154	6.071e-96	323	155
PB.4538.3.p1	PB.4538.5.p1	1000	154	0	0	1	154	1	154	6.071e-96	323	155
PB.4538.4.p1	PB.4538.3.p1	1000	154	0	0	1	154	1	154	6.071e-96	323	155
PB.4538.4.p1	PB.4538.4.p1	1000	154	0	0	1	154	1	154	6.071e-96	323	155
PB.4538.4.p1	PB.4538.5.p1	1000	154	0	0	1	154	1	154	6.071e-96	323	155
PB.4538.5.p1	PB.4538.3.p1	1000	154	0	0	1	154	1	154	6.071e-96	323	155
PB.4538.5.p1	PB.4538.4.p1	1000	154	0	0	1	154	1	154	6.071e-96	323	155
PB.4538.5.p1	PB.4538.5.p1	1000	154	0	0	1	154	1	154	6.071e-96	323	155
PB.4677.7.p1	PB.4677.2.p1	1000	398	0	0	1	398	1	398	3.63E-260	803	399
PB.4677.7.p1	PB.4677.5.p1	1000	398	0	0	1	398	1	398	3.63E-260	803	399
PB.4677.7.p1	PB.4677.7.p1	1000	398	0	0	1	398	1	398	3.63E-260	803	399
PB.4677.7.p1	PB.4677.1.p1	970	410	12	0	1	398	1	410	3.717e-254	794	399
PB.4677.7.p1	PB.4677.3.p1	970	410	12	0	1	398	1	410	3.717e-254	794	399
PB.4677.7.p1	PB.4677.4.p1	970	410	12	0	1	398	1	410	3.717e-254	794	399
PB.4677.7.p1	PB.4677.8.p1	970	410	12	0	1	398	1	410	3.717e-254	794	399
PB.4677.7.p1	PB.4677.10.p1	970	410	12	0	1	398	8	417	3.717e-254	794	399
PB.4677.7.p1	PB.4677.9.p1	970	410	12	0	1	398	18	427	3.717e-254	794	399
PB.4677.7.p1	PB.4677.6.p1	965	408	14	0	1	398	1	408	5.214e-251	785	399
PB.4680.4.p1	PB.4680.4.p1	1000	524	0	0	1	524	1	524	0	1063	525
PB.4680.4.p1	PB.4680.3.p1	990	524	5	0	1	524	1	520	0	1046	525
PB.4680.4.p1	PB.4680.7.p1	990	524	5	0	1	524	1	520	0	1046	525
PB.4680.4.p1	PB.4680.5.p1	897	574	54	0	1	524	1	574	0	1021	525
PB.4680.4.p1	PB.4680.1.p1	878	564	64	0	1	524	1	564	0	989	525
PB.4680.4.p1	PB.4680.2.p1	916	538	44	0	1	524	1	538	1.334e-316	981	525
PB.4680.4.p1	PB.4680.6.p1	907	534	49	0	1	524	1	534	7.447e-311	965	525
PB.4680.4.p1	PB.4680.8.p1	887	519	53	0	56	524	20	538	8.51E-293	904	525
PB.4680.4.p1	PB.4680.9.p1	914	469	37	0	56	524	20	448	5.652e-270	847	525
PB.4680.5.p1	PB.4680.5.p1	1000	574	0	0	1	574	1	574	0	1156	575
PB.4680.5.p1	PB.4680.1.p1	980	574	11	0	1	574	1	564	0	1124	575
PB.4680.5.p1	PB.4680.6.p1	930	574	37	0	1	574	1	534	0	1058	575
PB.4680.5.p1	PB.4680.2.p1	922	574	42	0	1	574	1	538	0	1049	575
PB.4680.5.p1	PB.4680.8.p1	1000	519	0	0	56	574	20	538	0	1039	575
PB.4680.5.p1	PB.4680.3.p1	905	574	49	0	1	574	1	520	0	1027	575
PB.4680.5.p1	PB.4680.7.p1	905	574	49	0	1	574	1	520	0	1027	575
PB.4680.5.p1	PB.4680.4.p1	897	574	54	0	1	574	1	524	0	1019	575
PB.4683.5.p1	PB.4683.5.p1	1000	1197	0	0	1	1197	1	1197	0	2360	1197
PB.4683.5.p1	PB.4683.8.p1	1000	1155	0	0	1	1155	1	1155	0	2298	1197
PB.4683.5.p1	PB.4683.1.p1	744	1197	228	0	1	1197	1	891	0	1692	1197
PB.4695.2.p1	PB.4695.1.p1	1000	121	0	0	1	121	1	121	8.153e-72	252	122
PB.4695.2.p1	PB.4695.2.p1	1000	121	0	0	1	121	1	121	8.153e-72	252	122
PB.4695.2.p1	PB.4695.3.p1	1000	121	0	0	1	121	1	121	8.153e-72	252	122
PB.4695.2.p1	PB.4695.4.p1	1000	121	0	0	1	121	1	121	8.153e-72	252	122
PB.4695.2.p1	PB.4695.5.p1	1000	121	0	0	1	121	1	121	8.153e-72	252	122
PB.4944.9.p1	PB.4944.1.p1	1000	492	0	0	1	492	1	492	0	999	493
PB.4944.9.p1	PB.4944.11.p1	1000	492	0	0	1	492	1	492	0	999	493
PB.4944.9.p1	PB.4944.2.p1	1000	492	0	0	1	492	1	492	0	999	493
PB.4944.9.p1	PB.4944.3.p1	1000	492	0	0	1	492	1	492	0	999	493
PB.4944.9.p1	PB.4944.4.p1	1000	492	0	0	1	492	1	492	0	999	493
PB.4944.9.p1	PB.4944.5.p1	1000	492	0	0	1	492	1	492	0	999	493
PB.4944.9.p1	PB.4944.6.p1	1000	492	0	0	1	492	1	492	0	999	493
PB.4944.9.p1	PB.4944.7.p1	1000	492	0	0	1	492	1	492	0	999	493
PB.4944.9.p1	PB.4944.8.p1	1000	492	0	0	1	492	1	492	0	999	493
PB.4944.9.p1	PB.4944.9.p1	1000	492	0	0	1	492	1	492	0	999	493
PB.4944.9.p1	PB.4944.10.p1	1000	492	0	0	1	492	29	520	0	999	493
PB.4944.9.p1	PB.4944.12.p1	1000	410	0	0	83	492	1	410	5.351e-265	831	493
PB.4944.9.p1	r2_g1716.t1.p1	741	472	122	0	14	485	24	495	8.779e-232	735	493
PB.4944.9.p1	r2_g1716.t2.p1	741	472	122	0	14	485	25	496	8.779e-232	735	493
PB.4944.9.p1	PB.2826.1.p1	276	434	313	0	30	463	28	461	7.395e-44	188	493
PB.4944.9.p1	PB.2826.3.p1	276	434	313	0	30	463	28	461	7.395e-44	188	493
PB.4951.3.p1	PB.4951.3.p1	1000	1247	0	0	1	1247	1	1247	0	2441	1247
PB.4951.3.p1	PB.4951.2.p1	1000	1247	0	0	1	1247	3	1249	0	2441	1247
PB.4951.3.p1	PB.4951.1.p1	1000	1247	0	0	1	1247	1	1247	0	2441	1247
PB.4951.3.p1	PB.4951.4.p1	1000	1194	0	0	1	1194	2	1195	0	2342	1247
PB.4951.3.p1	PB.4951.5.p1	1000	1017	0	0	1	1017	5	1021	0	2015	1247
PB.4958.4.p1	PB.4958.1.p1	1000	474	0	0	1	474	1	474	1.524e-312	967	475
PB.4958.4.p1	PB.4958.2.p1	1000	474	0	0	1	474	1	474	1.524e-312	967	475
PB.4958.4.p1	PB.4958.3.p1	1000	474	0	0	1	474	1	474	1.524e-312	967	475
PB.4958.4.p1	PB.4958.4.p1	1000	474	0	0	1	474	1	474	1.524e-312	967	475
PB.4968.1.p1	PB.4968.1.p1	1000	193	0	0	1	193	1	193	4.216e-116	384	194
PB.4968.1.p1	PB.4968.2.p1	988	176	2	0	1	176	1	176	5.978e-103	346	194
PB.4968.2.p1	PB.4968.2.p1	1000	177	0	0	1	177	1	177	2.25E-107	349	178
PB.4968.2.p1	PB.4968.1.p1	994	175	1	0	1	175	1	175	5.279e-103	345	178
PB.518.7.p1	PB.518.7.p1	1000	617	0	0	1	617	1	617	0	1194	617
PB.518.7.p1	PB.518.2.p1	1000	617	0	0	1	617	1	617	0	1194	617
PB.518.7.p1	PB.518.3.p1	1000	580	0	0	1	580	1	580	0	1130	617
PB.5186.2.p1	PB.5186.2.p1	1000	465	0	0	1	465	1	465	7.419e-297	921	466
PB.5186.2.p1	PB.5186.1.p1	1000	465	0	0	1	465	13	477	7.419e-297	921	466
PB.5186.2.p1	PB.5186.3.p1	1000	465	0	0	1	465	13	477	7.419e-297	921	466
PB.5186.2.p1	PB.5186.5.p1	1000	465	0	0	1	465	13	477	7.419e-297	921	466
PB.5186.2.p1	PB.5186.6.p1	1000	465	0	0	1	465	13	477	7.419e-297	921	466
PB.5190.1.p1	PB.5190.1.p1	1000	389	0	0	1	389	1	389	1.87E-264	814	390
PB.5190.1.p1	g4846.t1.p1	930	390	27	0	1	389	1	390	2.21E-243	754	390
PB.5190.1.p1	g4842.t1.p1	654	391	134	0	1	389	1	391	1.553e-166	541	390
PB.5197.1.p1	PB.5197.1.p1	1000	382	0	0	1	382	1	382	4.108e-253	790	383
PB.52.1.p1	PB.52.1.p1	1000	491	0	0	1	491	1	491	0	1024	492
PB.52.1.p1	PB.52.3.p1	1000	491	0	0	1	491	1	491	0	1024	492
PB.52.1.p1	PB.52.2.p1	1000	464	0	0	28	491	17	480	7.67E-317	972	492
PB.5385.7.p1	PB.5385.7.p1	1000	412	0	0	1	412	1	412	3.639e-273	850	413
PB.5385.7.p1	PB.5385.2.p1	1000	412	0	0	1	412	6	417	3.639e-273	850	413
PB.5385.7.p1	PB.5385.10.p1	1000	412	0	0	1	412	7	418	3.639e-273	850	413
PB.5385.7.p1	PB.5385.4.p1	1000	412	0	0	1	412	7	418	3.639e-273	850	413
PB.5385.7.p1	PB.5385.6.p1	1000	412	0	0	1	412	7	418	3.639e-273	850	413
PB.5385.7.p1	PB.5385.5.p1	1000	412	0	0	1	412	8	419	3.639e-273	850	413
PB.5385.7.p1	PB.5385.9.p1	995	414	2	0	1	412	7	420	1.596e-271	845	413
PB.5385.7.p1	PB.5109.1.p1	498	405	195	0	6	410	7	395	2.657e-113	388	413
PB.5385.7.p1	PB.5109.10.p1	498	405	195	0	6	410	7	395	2.657e-113	388	413
PB.5385.7.p1	PB.5109.2.p1	498	405	195	0	6	410	7	395	2.657e-113	388	413
PB.5385.7.p1	PB.5109.3.p1	498	405	195	0	6	410	7	395	2.657e-113	388	413
PB.5385.7.p1	PB.5109.4.p1	498	405	195	0	6	410	7	395	2.657e-113	388	413
PB.5385.7.p1	PB.5109.6.p1	498	405	195	0	6	410	7	395	2.657e-113	388	413
PB.5385.7.p1	PB.5109.7.p1	498	405	195	0	6	410	7	395	2.657e-113	388	413
PB.5385.7.p1	PB.5109.8.p1	498	405	195	0	6	410	7	395	2.657e-113	388	413
PB.5385.7.p1	PB.5109.9.p1	498	405	195	0	6	410	7	395	2.657e-113	388	413
PB.5385.7.p1	PB.5109.5.p1	525	331	155	0	6	336	7	333	2.088e-105	365	413
PB.5385.7.p1	PB.5064.2.p1	381	339	191	0	6	344	32	340	3.334e-48	198	413
PB.5385.7.p1	PB.5064.3.p1	381	339	191	0	6	344	32	340	3.334e-48	198	413
PB.5385.7.p1	PB.5064.1.p1	381	339	191	0	6	344	34	342	3.334e-48	198	413
PB.5385.7.p1	PB.389.1.p1	288	347	246	0	7	353	6	352	7.783e-31	146	413
PB.5385.7.p1	PB.389.2.p1	288	347	246	0	7	353	6	352	7.783e-31	146	413
PB.5385.7.p1	PB.389.3.p1	288	347	246	0	7	353	6	352	7.783e-31	146	413
PB.5385.7.p1	PB.389.4.p1	288	347	246	0	7	353	6	352	7.783e-31	146	413
PB.5385.8.p1	PB.5385.8.p1	1000	249	0	0	1	249	1	249	8.612e-162	519	250
PB.5392.1.p1	PB.5392.1.p1	1000	483	0	0	1	483	1	483	5.407e-311	963	484
PB.5393.1.p1	PB.5393.1.p1	1000	265	0	0	1	265	1	265	3.076e-173	553	266
PB.5393.1.p1	PB.5393.2.p1	1000	265	0	0	1	265	1	265	3.076e-173	553	266
PB.5394.9.p1	PB.5394.1.p1	1000	741	0	0	1	741	1	741	0	1495	742
PB.5394.9.p1	PB.5394.6.p1	1000	741	0	0	1	741	1	741	0	1495	742
PB.5394.9.p1	PB.5394.8.p1	1000	741	0	0	1	741	1	741	0	1495	742
PB.5394.9.p1	PB.5394.9.p1	1000	741	0	0	1	741	1	741	0	1495	742
PB.5394.9.p1	PB.5394.10.p1	976	758	18	0	1	741	1	758	0	1480	742
PB.5394.9.p1	PB.5394.4.p1	976	758	18	0	1	741	1	758	0	1480	742
PB.5394.9.p1	PB.5394.7.p1	976	758	18	0	1	741	1	758	0	1480	742
PB.5394.9.p1	PB.5394.3.p1	966	741	24	0	1	741	1	716	0	1432	742
PB.5394.9.p1	PB.5394.2.p1	943	741	42	0	1	741	1	733	0	1418	742
PB.5394.9.p1	PB.5394.5.p1	971	625	18	0	1	608	1	625	0	1211	742
PB.5394.9.p1	PB.5394.11.p1	971	628	18	0	131	741	1	628	0	1206	742
PB.563.4.p1	PB.563.3.p1	1000	675	0	0	1	675	1	675	0	1309	676
PB.563.4.p1	PB.563.4.p1	1000	675	0	0	1	675	1	675	0	1309	676
PB.563.4.p1	PB.563.5.p1	1000	675	0	0	1	675	1	675	0	1309	676
PB.563.4.p1	PB.563.6.p1	1000	675	0	0	1	675	1	675	0	1309	676
PB.563.4.p1	PB.563.1.p1	948	675	33	0	1	675	1	640	0	1218	676
PB.563.4.p1	PB.563.8.p1	948	675	33	0	1	675	1	640	0	1218	676
PB.5631.3.p1	PB.5631.2.p1	1000	508	0	0	1	508	1	508	3.644e-292	910	509
PB.5631.3.p1	PB.5631.3.p1	1000	508	0	0	1	508	1	508	3.644e-292	910	509
PB.5631.3.p1	PB.5631.1.p1	994	511	3	0	1	508	1	511	2.184e-290	905	509
PB.5631.3.p1	PB.5631.5.p1	994	511	3	0	1	508	1	511	2.184e-290	905	509
PB.5631.3.p1	PB.5631.6.p1	994	511	3	0	1	508	1	511	2.184e-290	905	509
PB.5631.3.p1	PB.5631.7.p1	994	511	3	0	1	508	1	511	2.184e-290	905	509
PB.5631.3.p1	PB.5631.8.p1	993	488	3	0	24	508	1	488	4.501e-275	861	509
PB.5638.1.p1	PB.5638.1.p1	1000	398	0	0	1	398	1	398	3.356e-240	754	399
PB.5638.1.p1	PB.5638.4.p1	1000	398	0	0	1	398	17	414	3.356e-240	754	399
PB.5638.1.p1	PB.5638.3.p1	990	402	4	0	1	398	1	402	2.761e-238	748	399
PB.5638.1.p1	PB.5638.2.p1	990	402	4	0	1	398	17	418	2.761e-238	748	399
PB.5638.1.p1	PB.5638.5.p1	902	398	35	0	1	398	1	359	1.465e-209	665	399
PB.5638.1.p1	PB.5638.6.p1	902	398	35	0	1	398	1	359	1.465e-209	665	399
PB.5638.1.p1	PB.5638.7.p1	1000	344	0	0	1	344	1	344	6.411e-208	661	399
PB.5638.1.p1	PB.5638.8.p1	988	348	4	0	1	344	1	348	5.266e-206	655	399
PB.5638.1.p1	PB.5638.10.p1	890	398	40	0	1	398	1	362	2.304e-204	650	399
PB.5638.1.p1	PB.1697.1.p1	443	397	193	0	1	397	12	359	1.19E-60	225	399
PB.5638.1.p1	PB.1697.4.p1	443	397	193	0	1	397	12	359	1.19E-60	225	399
PB.5638.1.p1	PB.1697.3.p1	439	397	176	0	1	397	12	325	1.761e-53	213	399
PB.5638.1.p1	PB.1698.2.p1	401	397	214	0	1	397	12	369	1.761e-53	213	399
PB.5638.1.p1	PB.1698.7.p1	401	397	214	0	1	397	12	369	1.761e-53	213	399
PB.5638.1.p1	PB.1698.8.p1	401	397	214	0	1	397	12	369	1.761e-53	213	399
PB.5638.1.p1	PB.1698.3.p1	377	397	240	0	1	397	12	397	1.01E-52	202	399
PB.5638.1.p1	PB.1698.9.p1	382	367	202	0	31	397	1	328	4.879e-39	170	399
PB.5638.10.p1	PB.5638.10.p1	1000	362	0	0	1	362	1	362	4.05E-220	685	363
PB.5638.10.p1	PB.5638.3.p1	900	402	36	0	1	362	1	402	2.809e-210	665	363
PB.5638.10.p1	PB.5638.2.p1	900	402	36	0	1	362	17	418	2.809e-210	665	363
PB.5638.10.p1	PB.5638.1.p1	890	398	40	0	1	362	1	398	1.726e-205	651	363
PB.5638.10.p1	PB.5638.4.p1	890	398	40	0	1	362	17	414	1.726e-205	651	363
PB.5638.10.p1	PB.5638.5.p1	961	362	14	0	1	362	1	359	8.339e-205	649	363
PB.5638.10.p1	PB.5638.6.p1	961	362	14	0	1	362	1	359	8.339e-205	649	363
PB.5638.10.p1	PB.5638.8.p1	885	348	35	0	1	308	1	348	5.376e-178	572	363
PB.5638.10.p1	PB.5638.7.p1	873	344	39	0	1	308	1	344	3.285e-173	558	363
PB.5638.10.p1	PB.5638.9.p1	954	308	14	0	1	308	1	305	1.586e-172	556	363
PB.5638.10.p1	PB.1697.3.p1	456	361	170	0	1	361	12	325	2.459e-55	217	363
PB.5638.10.p1	PB.1697.1.p1	449	361	191	0	1	361	12	359	6.25E-58	216	363
PB.5638.10.p1	PB.1697.4.p1	449	361	191	0	1	361	12	359	6.25E-58	216	363
PB.5638.10.p1	PB.1698.2.p1	410	361	211	0	1	361	12	369	2.874e-49	199	363
PB.5638.10.p1	PB.1698.7.p1	410	361	211	0	1	361	12	369	2.874e-49	199	363
PB.5638.10.p1	PB.1698.8.p1	410	361	211	0	1	361	12	369	2.874e-49	199	363
PB.5638.10.p1	PB.1698.9.p1	390	331	199	0	31	361	1	328	8.482e-35	156	363
PB.5641.1.p1	PB.5641.1.p1	1000	351	0	0	1	351	1	351	9.666e-215	677	352
PB.5641.1.p1	PB.5641.2.p1	1000	351	0	0	1	351	1	351	9.666e-215	677	352
PB.5981.9.p1	PB.5981.9.p1	1000	498	0	0	1	498	1	498	0	998	499
PB.5981.9.p1	PB.5981.8.p1	1000	498	0	0	1	498	23	520	0	998	499
PB.5981.9.p1	PB.5981.3.p1	1000	498	0	0	1	498	107	604	0	998	499
PB.5981.9.p1	PB.5981.4.p1	1000	451	0	0	48	498	1	451	1.893e-290	904	499
PB.5987.2.p1	PB.5987.2.p1	1000	438	0	0	1	438	1	438	5.185e-261	816	439
PB.5987.3.p1	PB.5987.3.p1	1000	273	0	0	1	273	1	273	1.854e-161	519	273
PB.5991.1.p1	PB.5991.1.p1	1000	278	0	0	1	278	1	278	1.869e-168	540	279
PB.5991.1.p1	PB.5991.2.p1	1000	278	0	0	1	278	1	278	1.869e-168	540	279
PB.5991.1.p1	PB.5991.3.p1	1000	278	0	0	1	278	1	278	1.869e-168	540	279
PB.5991.2.p1	PB.5991.1.p1	1000	278	0	0	1	278	1	278	1.869e-168	540	279
PB.5991.2.p1	PB.5991.2.p1	1000	278	0	0	1	278	1	278	1.869e-168	540	279
PB.5991.2.p1	PB.5991.3.p1	1000	278	0	0	1	278	1	278	1.869e-168	540	279
PB.6083.3.p1	PB.6083.3.p1	1000	365	0	0	1	365	1	365	6.987e-205	650	366
PB.6083.3.p1	PB.6083.1.p1	933	391	24	0	1	365	1	391	5.876e-200	636	366
PB.6083.3.p1	PB.6083.2.p1	933	391	24	0	1	365	1	391	5.876e-200	636	366
PB.6083.3.p1	PB.6083.4.p1	933	391	24	0	1	365	1	391	5.876e-200	636	366
PB.6083.4.p1	PB.6083.1.p1	1000	391	0	0	1	391	1	391	1.837e-221	699	392
PB.6083.4.p1	PB.6083.2.p1	1000	391	0	0	1	391	1	391	1.837e-221	699	392
PB.6083.4.p1	PB.6083.4.p1	1000	391	0	0	1	391	1	391	1.837e-221	699	392
PB.6083.4.p1	PB.6083.3.p1	933	391	24	0	1	391	1	365	1.404e-199	636	392
PB.6089.3.p1	PB.6089.1.p1	1000	445	0	0	1	445	1	445	2.46E-295	907	446
PB.6089.3.p1	PB.6089.2.p1	1000	445	0	0	1	445	1	445	2.46E-295	907	446
PB.6089.3.p1	PB.6089.3.p1	1000	445	0	0	1	445	1	445	2.46E-295	907	446
PB.6089.3.p1	PB.6089.4.p1	1000	445	0	0	1	445	1	445	2.46E-295	907	446
PB.6089.3.p1	PB.6089.5.p1	1000	445	0	0	1	445	1	445	2.46E-295	907	446
PB.6090.5.p1	PB.6090.1.p1	1000	439	0	0	1	439	1	439	4.34E-294	903	440
PB.6090.5.p1	PB.6090.2.p1	1000	439	0	0	1	439	1	439	4.34E-294	903	440
PB.6090.5.p1	PB.6090.3.p1	1000	439	0	0	1	439	1	439	4.34E-294	903	440
PB.6090.5.p1	PB.6090.4.p1	1000	439	0	0	1	439	1	439	4.34E-294	903	440
PB.6090.5.p1	PB.6090.5.p1	1000	439	0	0	1	439	1	439	4.34E-294	903	440
PB.6092.18.p1	PB.6092.18.p1	1000	688	0	0	1	688	1	688	0	1360	688
PB.6092.18.p1	PB.6092.14.p1	1000	688	0	0	1	688	1	688	0	1360	688
PB.6092.18.p1	PB.6092.20.p1	1000	622	0	0	1	622	1	622	0	1235	688
PB.6092.18.p1	PB.6092.17.p1	1000	593	0	0	96	688	1	593	0	1187	688
PB.6092.18.p1	PB.6092.19.p1	1000	593	0	0	96	688	1	593	0	1187	688
PB.6092.18.p1	PB.6092.21.p1	1000	582	0	0	1	582	1	582	0	1155	688
PB.6092.18.p1	PB.6092.22.p1	1000	582	0	0	1	582	1	582	0	1155	688
PB.6295.5.p1	PB.6295.5.p1	1000	507	0	0	1	507	1	507	0	1024	508
PB.6295.5.p1	PB.6295.6.p1	1000	507	0	0	1	507	1	507	0	1024	508
PB.6295.5.p1	PB.6295.7.p1	1000	507	0	0	1	507	1	507	0	1024	508
PB.6295.5.p1	PB.6295.8.p1	1000	502	0	0	6	507	20	521	0	1014	508
PB.6295.5.p1	PB.6295.9.p1	1000	502	0	0	6	507	20	521	0	1014	508
PB.6295.5.p1	PB.6295.1.p1	1000	487	0	0	21	507	1	487	0	988	508
PB.6295.5.p1	PB.6295.11.p1	1000	487	0	0	21	507	1	487	0	988	508
PB.6295.5.p1	PB.6295.2.p1	1000	487	0	0	21	507	1	487	0	988	508
PB.6295.5.p1	PB.6295.3.p1	1000	487	0	0	21	507	1	487	0	988	508
PB.6295.5.p1	PB.6295.4.p1	1000	487	0	0	21	507	1	487	0	988	508
PB.6295.5.p1	PB.6295.10.p1	1000	456	0	0	6	461	20	475	1.465e-296	923	508
PB.63.3.p1	PB.63.1.p1	1000	164	0	0	1	164	1	164	1.209e-104	349	165
PB.63.3.p1	PB.63.2.p1	1000	164	0	0	1	164	1	164	1.209e-104	349	165
PB.63.3.p1	PB.63.3.p1	1000	164	0	0	1	164	1	164	1.209e-104	349	165
PB.63.3.p1	PB.63.4.p1	1000	164	0	0	1	164	1	164	1.209e-104	349	165
PB.63.3.p1	PB.4606.1.p4	405	138	80	0	4	141	12	146	9.596e-26	122	165
PB.63.4.p1	PB.63.1.p1	1000	164	0	0	1	164	1	164	1.209e-104	349	165
PB.63.4.p1	PB.63.2.p1	1000	164	0	0	1	164	1	164	1.209e-104	349	165
PB.63.4.p1	PB.63.3.p1	1000	164	0	0	1	164	1	164	1.209e-104	349	165
PB.63.4.p1	PB.63.4.p1	1000	164	0	0	1	164	1	164	1.209e-104	349	165
PB.63.4.p1	PB.4606.1.p4	405	138	80	0	4	141	12	146	9.596e-26	122	165
PB.6303.5.p1	PB.6303.5.p1	1000	392	0	0	1	392	1	392	1.032e-228	720	392
PB.6304.1.p2	PB.6304.1.p2	1000	154	0	0	1	154	1	154	5.737e-92	312	155
PB.6379.1.p1	PB.6379.1.p1	1000	217	0	0	1	217	1	217	4.966e-149	480	218
PB.6379.1.p1	PB.6377.6.p1	735	208	55	0	3	210	34	241	1.722e-108	363	218
PB.6379.1.p1	PB.6377.1.p1	735	208	55	0	3	210	34	241	1.722e-108	363	218
PB.6379.1.p1	PB.6377.3.p1	735	208	55	0	3	210	34	241	1.722e-108	363	218
PB.6379.1.p1	PB.6377.2.p1	735	208	55	0	3	210	43	250	1.722e-108	363	218
PB.6379.1.p1	PB.6377.4.p1	735	208	55	0	3	210	44	251	1.722e-108	363	218
PB.6379.1.p1	PB.6377.5.p1	735	208	55	0	3	210	46	253	1.722e-108	363	218
PB.6379.1.p1	PB.7330.1.p1	427	218	109	0	14	205	39	256	2.927e-52	201	218
PB.6379.1.p1	PB.7330.2.p1	427	218	109	0	14	205	39	256	2.927e-52	201	218
PB.6379.1.p1	PB.5407.1.p1	437	199	110	0	7	205	3	199	4.008e-52	201	218
PB.6379.1.p1	PB.5407.2.p1	437	199	110	0	7	205	3	199	4.008e-52	201	218
PB.6379.1.p1	at_DN1633.t1.p1	403	191	112	0	15	205	12	199	9.423e-42	171	218
PB.6379.1.p1	PB.78.1.p1	421	178	101	0	11	188	13	188	1.765e-41	170	218
PB.6379.1.p1	PB.62.1.p1	369	217	125	0	7	205	11	227	1.285e-38	162	218
PB.6379.1.p1	PB.77.3.p1	316	227	130	0	15	205	12	238	2.137e-34	149	218
PB.638.8.p1	PB.638.8.p1	1000	522	0	0	1	522	1	522	0	1023	523
PB.638.8.p1	PB.638.9.p1	1000	522	0	0	1	522	93	614	0	1023	523
PB.638.8.p1	PB.638.10.p1	1000	497	0	0	26	522	1	497	2.347e-313	972	523
PB.6386.4.p2	PB.6386.8.p2	1000	105	0	0	1	105	1	105	8.752e-64	228	106
PB.6386.4.p2	PB.6386.4.p2	1000	105	0	0	1	105	1	105	8.752e-64	228	106
PB.6386.4.p2	PB.6386.5.p2	1000	105	0	0	1	105	1	105	8.752e-64	228	106
PB.6386.4.p1	PB.6386.4.p1	1000	378	0	0	1	378	1	378	5.534e-245	766	379
PB.6386.4.p1	PB.6386.5.p1	1000	378	0	0	1	378	1	378	5.534e-245	766	379
PB.6386.4.p1	PB.6386.8.p1	1000	378	0	0	1	378	1	378	5.534e-245	766	379
PB.6386.4.p1	PB.6386.9.p1	1000	378	0	0	1	378	28	405	5.534e-245	766	379
PB.6386.4.p1	PB.6386.6.p1	1000	378	0	0	1	378	70	447	5.534e-245	766	379
PB.6386.4.p1	PB.6386.7.p1	1000	378	0	0	1	378	70	447	5.534e-245	766	379
PB.6386.4.p1	PB.6386.2.p1	1000	378	0	0	1	378	71	448	5.534e-245	766	379
PB.6386.4.p1	PB.6386.3.p1	1000	378	0	0	1	378	71	448	5.534e-245	766	379
PB.6386.4.p1	PB.6386.1.p1	1000	320	0	0	59	378	1	320	1.576e-203	647	379
PB.6389.1.p1	PB.6389.1.p1	1000	550	0	0	1	550	1	550	0	1092	551
PB.6389.1.p1	PB.6389.2.p1	1000	527	0	0	24	550	1	527	0	1043	551
PB.6389.1.p1	PB.6389.3.p1	1000	527	0	0	24	550	1	527	0	1043	551
PB.6389.1.p1	PB.6389.5.p1	1000	527	0	0	24	550	1	527	0	1043	551
PB.6389.1.p1	PB.6389.6.p1	1000	527	0	0	24	550	1	527	0	1043	551
PB.6525.1.p1	PB.6525.1.p1	1000	575	0	0	1	575	1	575	0	1185	576
PB.6525.1.p1	PB.6525.5.p1	1000	559	0	0	1	559	1	559	0	1150	576
PB.6525.1.p1	PB.6525.6.p1	1000	559	0	0	1	559	1	559	0	1150	576
PB.6525.1.p1	PB.6525.2.p1	1000	559	0	0	1	559	22	580	0	1150	576
PB.6525.1.p1	PB.6525.3.p1	930	559	36	0	1	559	1	520	0	1054	576
PB.6527.9.p1	PB.6527.7.p1	1000	561	0	0	1	561	1	561	0	1074	561
PB.6527.9.p1	PB.6527.9.p1	1000	561	0	0	1	561	1	561	0	1074	561
PB.6527.9.p1	PB.6527.2.p1	996	530	2	0	1	530	1	528	0	1014	561
PB.653.6.p1	PB.653.6.p1	1000	589	0	0	1	589	1	589	0	1182	590
PB.653.6.p1	PB.653.3.p1	1000	589	0	0	1	589	10	598	0	1182	590
PB.653.6.p1	PB.653.7.p1	1000	589	0	0	1	589	10	598	0	1182	590
PB.653.6.p1	PB.653.1.p1	1000	589	0	0	1	589	10	598	0	1182	590
PB.653.6.p1	PB.653.2.p1	1000	589	0	0	1	589	52	640	0	1182	590
PB.653.6.p1	PB.653.8.p1	1000	588	0	0	2	589	1	588	0	1180	590
PB.653.6.p1	PB.653.5.p1	1000	564	0	0	1	564	52	615	0	1134	590
PB.653.6.p1	PB.653.4.p1	964	589	20	0	1	589	52	619	0	1134	590
PB.653.6.p1	PB.653.9.p1	1000	550	0	0	40	589	1	550	0	1099	590
PB.653.6.p1	PB.653.10.p1	1000	494	0	0	96	589	1	494	0	999	590
PB.6531.1.p1	PB.6531.1.p1	1000	398	0	0	1	398	1	398	2.805e-206	656	399
PB.6531.1.p1	PB.6531.2.p1	1000	361	0	0	38	398	1	361	1.017e-183	591	399
PB.6532.1.p1	PB.6532.1.p1	1000	1248	0	0	1	1248	1	1248	0	2503	1248
PB.6532.1.p1	PB.6532.2.p1	1000	1248	0	0	1	1248	1	1248	0	2503	1248
PB.6741.1.p1	PB.6741.1.p1	1000	705	0	0	1	705	1	705	0	1353	706
PB.6744.2.p1	PB.6744.2.p1	1000	315	0	0	1	315	1	315	3.795e-213	671	316
PB.6747.10.p1	PB.6747.10.p1	1000	343	0	0	1	343	1	343	5.361e-197	626	343
PB.6747.10.p1	PB.6747.3.p1	1000	343	0	0	1	343	1	343	5.361e-197	626	343
PB.6747.10.p1	PB.6747.2.p1	1000	343	0	0	1	343	1	343	5.361e-197	626	343
PB.6747.10.p1	PB.6747.11.p1	1000	343	0	0	1	343	1	343	5.361e-197	626	343
PB.6747.10.p1	PB.6747.6.p1	1000	332	0	0	1	332	1	332	8.483e-192	611	343
PB.6747.10.p1	PB.6747.9.p1	1000	320	0	0	1	320	1	320	4.729e-186	594	343
PB.6751.1.p1	PB.6751.1.p1	1000	1003	0	0	1	1003	1	1003	0	1992	1004
PB.6751.1.p1	PB.6751.2.p1	1000	1003	0	0	1	1003	1	1003	0	1992	1004
PB.676.6.p1	PB.676.5.p1	1000	476	0	0	1	476	1	476	3.409e-316	977	477
PB.676.6.p1	PB.676.6.p1	1000	476	0	0	1	476	1	476	3.409e-316	977	477
PB.676.6.p1	PB.676.8.p1	1000	476	0	0	1	476	1	476	3.409e-316	977	477
PB.676.6.p1	PB.676.1.p1	1000	416	0	0	61	476	5	420	1.271e-277	866	477
PB.676.6.p1	PB.676.2.p1	1000	416	0	0	61	476	5	420	1.271e-277	866	477
PB.676.6.p1	PB.676.3.p1	1000	416	0	0	61	476	27	442	1.271e-277	866	477
PB.6952.5.p1	PB.6952.5.p1	1000	183	0	0	1	183	1	183	5.78E-114	368	184
PB.6952.5.p1	PB.6952.6.p1	1000	183	0	0	1	183	1	183	5.78E-114	368	184
PB.6952.5.p1	PB.6952.1.p1	1000	183	0	0	1	183	1	183	5.78E-114	368	184
PB.6952.5.p1	PB.6952.2.p1	1000	183	0	0	1	183	1	183	5.78E-114	368	184
PB.6952.5.p1	PB.6952.3.p1	1000	183	0	0	1	183	1	183	5.78E-114	368	184
PB.6952.5.p1	PB.6952.4.p1	1000	183	0	0	1	183	1	183	5.78E-114	368	184
PB.6952.6.p1	PB.6952.5.p1	1000	183	0	0	1	183	1	183	5.78E-114	368	184
PB.6952.6.p1	PB.6952.6.p1	1000	183	0	0	1	183	1	183	5.78E-114	368	184
PB.6952.6.p1	PB.6952.1.p1	1000	183	0	0	1	183	1	183	5.78E-114	368	184
PB.6952.6.p1	PB.6952.2.p1	1000	183	0	0	1	183	1	183	5.78E-114	368	184
PB.6952.6.p1	PB.6952.3.p1	1000	183	0	0	1	183	1	183	5.78E-114	368	184
PB.6952.6.p1	PB.6952.4.p1	1000	183	0	0	1	183	1	183	5.78E-114	368	184
PB.6959.4.p1	PB.6959.4.p1	1000	609	0	0	1	609	1	609	0	1230	610
PB.6959.4.p1	PB.6959.1.p1	1000	609	0	0	1	609	20	628	0	1230	610
PB.6959.4.p1	PB.6959.2.p1	1000	609	0	0	1	609	20	628	0	1230	610
PB.6959.4.p1	PB.6959.5.p1	996	609	2	0	1	609	1	607	0	1221	610
PB.6959.4.p1	PB.6959.3.p1	996	609	2	0	1	609	20	626	0	1221	610
PB.6961.1.p1	PB.6961.1.p1	1000	839	0	0	1	839	1	839	0	1759	840
PB.6975.2.p1	PB.6975.2.p1	1000	190	0	0	1	190	1	190	4.868e-109	363	191
PB.707.11.p1	PB.707.11.p1	1000	331	0	0	1	331	1	331	8.683e-211	665	331
PB.707.11.p1	PB.707.12.p1	990	333	3	0	1	330	1	333	2.525e-208	658	331
PB.707.11.p1	PB.707.13.p1	990	333	3	0	1	330	1	333	2.525e-208	658	331
PB.707.11.p1	PB.707.14.p1	989	278	3	0	1	275	1	278	1.792e-172	554	331
PB.7070.2.p1	PB.7070.2.p1	1000	485	0	0	1	485	1	485	0	986	486
PB.7070.2.p1	PB.7070.1.p1	1000	485	0	0	1	485	74	558	0	986	486
PB.7074.6.p1	PB.7074.1.p1	1000	856	0	0	1	856	1	856	0	1765	857
PB.7074.6.p1	PB.7074.10.p1	1000	856	0	0	1	856	1	856	0	1765	857
PB.7074.6.p1	PB.7074.11.p1	1000	856	0	0	1	856	1	856	0	1765	857
PB.7074.6.p1	PB.7074.12.p1	1000	856	0	0	1	856	1	856	0	1765	857
PB.7074.6.p1	PB.7074.2.p1	1000	856	0	0	1	856	1	856	0	1765	857
PB.7074.6.p1	PB.7074.6.p1	1000	856	0	0	1	856	1	856	0	1765	857
PB.7074.6.p1	PB.7074.7.p1	1000	856	0	0	1	856	1	856	0	1765	857
PB.7074.6.p1	PB.7074.13.p1	1000	848	0	0	1	848	1	848	0	1750	857
PB.7074.6.p1	PB.7074.9.p1	963	856	30	0	1	856	1	825	0	1685	857
PB.7074.6.p1	PB.7074.3.p1	1000	800	0	0	57	856	1	800	0	1662	857
PB.7074.6.p1	PB.3232.1.p1	399	768	459	0	92	856	145	912	2.267e-176	592	857
PB.7074.6.p1	PB.3232.2.p1	399	768	459	0	92	856	145	912	2.267e-176	592	857
PB.7074.6.p1	PB.4487.16.p1	240	780	554	0	106	835	37	816	7.117e-42	188	857
PB.7074.6.p1	PB.4487.8.p1	240	780	554	0	106	835	37	816	7.117e-42	188	857
PB.7074.6.p1	PB.4487.11.p1	240	780	554	0	106	835	37	816	7.117e-42	188	857
PB.7074.6.p1	PB.4487.4.p1	240	780	554	0	106	835	37	816	7.117e-42	188	857
PB.7074.6.p1	PB.8510.4.p1	246	816	575	0	87	850	96	911	7.117e-42	188	857
PB.7074.6.p1	PB.4487.17.p1	239	783	555	0	106	835	37	819	1.664e-41	187	857
PB.7074.6.p1	PB.4487.14.p1	239	783	555	0	106	835	37	819	1.664e-41	187	857
PB.7074.6.p1	PB.4487.2.p1	239	783	555	0	106	835	37	819	1.664e-41	187	857
PB.7074.6.p1	PB.4487.6.p1	239	783	555	0	106	835	37	819	1.664e-41	187	857
PB.7074.6.p1	PB.4487.1.p1	239	783	555	0	106	835	37	819	1.664e-41	187	857
PB.7074.6.p1	PB.4487.13.p1	239	783	555	0	106	835	37	819	1.664e-41	187	857
PB.7074.6.p1	PB.4487.15.p1	239	783	555	0	106	835	37	819	1.664e-41	187	857
PB.7074.6.p1	PB.4487.3.p1	239	783	555	0	106	835	37	819	1.664e-41	187	857
PB.7074.6.p1	PB.4487.5.p1	239	783	555	0	106	835	37	819	1.664e-41	187	857
PB.7074.6.p1	PB.4487.7.p1	239	783	555	0	106	835	37	819	1.664e-41	187	857
PB.7074.6.p1	PB.4487.9.p1	239	783	555	0	106	835	37	819	1.664e-41	187	857
PB.7074.6.p1	PB.4487.12.p1	239	783	555	0	106	835	63	845	1.664e-41	187	857
PB.7074.6.p1	PB.4487.10.p1	239	783	555	0	106	835	63	845	1.664e-41	187	857
PB.7077.10.p1	PB.7077.10.p1	1000	695	0	0	1	695	1	695	0	1372	695
PB.708.1.p1	PB.708.1.p1	1000	121	0	0	1	121	1	121	7.083e-67	238	122
PB.708.1.p1	g7332.t1.p1	608	120	45	0	1	120	1	115	6.36E-34	134	122
PB.7528.5.p1	PB.7528.5.p1	1000	391	0	0	1	391	1	391	1.647e-275	855	392
PB.7528.5.p1	PB.7528.3.p1	1000	391	0	0	1	391	36	426	1.647e-275	855	392
PB.7528.5.p1	PB.7528.4.p1	1000	391	0	0	1	391	36	426	1.647e-275	855	392
PB.7528.5.p1	PB.7528.1.p1	1000	391	0	0	1	391	76	466	1.647e-275	855	392
PB.7528.5.p1	PB.7527.1.p1	997	391	1	0	1	391	36	426	7.963e-275	853	392
PB.7528.5.p1	PB.7527.4.p1	997	391	1	0	1	391	36	426	7.963e-275	853	392
PB.7528.5.p1	PB.7528.2.p1	1000	390	0	0	2	391	34	423	1.091e-274	853	392
PB.7528.5.p1	PB.7527.2.p1	997	390	1	0	2	391	46	435	5.275e-274	851	392
PB.7528.5.p1	PB.7527.5.p1	996	316	1	0	76	391	1	316	1.837e-221	699	392
PB.7528.5.p1	PB.7526.1.p1	774	390	88	0	1	390	34	423	1.216e-220	697	392
PB.7532.20.p1	PB.7532.20.p1	1000	1142	0	0	1	1142	1	1142	0	2270	1143
PB.7532.20.p1	PB.7532.4.p1	980	1164	23	0	1	1142	1	1164	0	2256	1143
PB.7532.20.p1	PB.7532.9.p1	980	1164	23	0	1	1142	1	1164	0	2256	1143
PB.7532.20.p1	PB.7532.25.p1	980	1164	23	0	1	1142	1	1164	0	2256	1143
PB.7532.20.p1	PB.7532.13.p1	980	1161	23	0	1	1139	1	1161	0	2251	1143
PB.7532.20.p1	PB.7532.19.p1	980	1161	23	0	1	1139	1	1161	0	2251	1143
PB.7532.20.p1	PB.7532.8.p1	989	1142	12	0	1	1142	1	1130	0	2237	1143
PB.7532.20.p1	PB.7532.18.p1	989	1142	12	0	1	1142	1	1130	0	2237	1143
PB.7532.20.p1	PB.7532.12.p1	969	1152	35	0	1	1142	1	1152	0	2223	1143
PB.7532.20.p1	PB.7532.23.p1	969	1152	35	0	1	1142	1	1152	0	2223	1143
PB.7532.20.p1	PB.7532.14.p1	969	1149	35	0	1	1139	1	1149	0	2217	1143
PB.7532.20.p1	PB.7532.17.p1	969	1149	35	0	1	1139	1	1149	0	2217	1143
PB.7532.20.p1	PB.7532.2.p1	969	1149	35	0	1	1139	1	1149	0	2217	1143
PB.7532.20.p1	PB.7532.5.p1	1000	1099	0	0	1	1099	1	1099	0	2189	1143
PB.7532.20.p1	PB.7532.6.p1	989	1099	12	0	1	1099	1	1087	0	2156	1143
PB.7532.20.p1	PB.7532.7.p1	989	1099	12	0	1	1099	1	1087	0	2156	1143
PB.7532.20.p1	PB.7532.3.p1	1000	1003	0	0	1	1003	1	1003	0	2034	1143
PB.7532.20.p1	PB.7532.15.p1	1000	1002	0	0	1	1002	1	1002	0	2033	1143
PB.7532.20.p1	PB.7532.21.p1	976	1027	24	0	1	1003	1	1027	0	2021	1143
PB.7532.20.p1	PB.7532.10.p1	988	1002	12	0	1	1002	1	990	0	1999	1143
PB.7532.20.p1	PB.7532.26.p1	988	1002	12	0	1	1002	1	990	0	1999	1143
PB.7532.28.p1	PB.7532.28.p1	1000	890	0	0	1	890	1	890	0	1798	890
PB.7532.28.p1	PB.7532.3.p1	1000	890	0	0	1	890	114	1003	0	1798	890
PB.7532.28.p1	PB.7532.15.p1	1000	889	0	0	1	889	114	1002	0	1797	890
PB.7532.28.p1	PB.7532.21.p1	973	914	24	0	1	890	114	1027	0	1785	890
PB.7532.28.p1	PB.7532.29.p1	986	890	12	0	1	890	1	878	0	1765	890
PB.7532.28.p1	PB.7532.6.p1	986	890	12	0	1	890	114	991	0	1765	890
PB.7532.28.p1	PB.7532.7.p1	986	890	12	0	1	890	114	991	0	1765	890
PB.7532.28.p1	PB.7532.27.p1	986	889	12	0	1	889	1	877	0	1763	890
PB.7532.28.p1	PB.7532.10.p1	986	889	12	0	1	889	114	990	0	1763	890
PB.7532.28.p1	PB.7532.26.p1	986	889	12	0	1	889	114	990	0	1763	890
PB.7532.28.p1	PB.7532.32.p1	1000	755	0	0	125	879	1	755	0	1525	890
PB.7532.28.p1	PB.7532.30.p1	984	764	12	0	127	890	1	752	0	1504	890
PB.7532.28.p1	PB.7532.33.p1	1000	748	0	0	142	889	1	748	0	1502	890
PB.7532.28.p1	PB.7532.31.p1	984	763	12	0	127	889	1	751	0	1502	890
PB.7532.28.p1	PB.7532.24.p1	1000	728	0	0	1	728	114	841	0	1478	890
PB.7533.1.p1	PB.7533.1.p1	1000	656	0	0	1	656	1	656	0	1364	657
PB.7533.1.p1	PB.7533.3.p1	1000	656	0	0	1	656	1	656	0	1364	657
PB.7533.1.p1	PB.7533.4.p1	1000	656	0	0	1	656	1	656	0	1364	657
PB.7533.1.p1	PB.7533.5.p1	1000	656	0	0	1	656	1	656	0	1364	657
PB.7533.1.p1	PB.7533.2.p1	996	656	3	0	1	656	1	654	0	1355	657
PB.7533.1.p1	PB.7531.4.p1	434	651	349	0	6	656	1	617	6.45E-157	518	657
PB.7533.1.p1	PB.7531.1.p1	434	651	349	0	6	656	1	617	6.45E-157	518	657
PB.7533.1.p1	PB.7531.2.p1	434	651	349	0	6	656	1	617	6.45E-157	518	657
PB.7543.7.p1	PB.7543.3.p1	1000	693	0	0	1	693	1	693	0	1437	694
PB.7543.7.p1	PB.7543.4.p1	1000	693	0	0	1	693	1	693	0	1437	694
PB.7543.7.p1	PB.7543.5.p1	1000	693	0	0	1	693	1	693	0	1437	694
PB.7543.7.p1	PB.7543.7.p1	1000	693	0	0	1	693	1	693	0	1437	694
PB.7543.7.p1	PB.7543.1.p1	966	716	24	0	1	693	1	716	0	1422	694
PB.7543.7.p1	PB.7543.2.p1	966	716	24	0	1	693	1	716	0	1422	694
PB.7543.7.p1	PB.7543.6.p1	966	716	24	0	1	693	1	716	0	1422	694
PB.8395.1.p1	PB.8395.1.p1	1000	299	0	0	1	299	1	299	1.115e-195	619	300
PB.8398.4.p1	PB.8398.4.p1	1000	857	0	0	1	857	1	857	0	1602	857
PB.8398.4.p1	PB.8398.3.p1	1000	857	0	0	1	857	1	857	0	1602	857
PB.840.1.p1	PB.840.1.p1	1000	658	0	0	1	658	1	658	0	1279	659
PB.840.1.p1	PB.840.2.p1	1000	658	0	0	1	658	1	658	0	1279	659
PB.8403.1.p1	PB.8403.1.p1	1000	235	0	0	1	235	1	235	8.462e-139	452	236
PB.8403.1.p1	g9468.t1.p1	421	194	104	0	40	233	39	218	6.709e-18	102	236
PB.8404.1.p1	PB.8404.1.p1	1000	163	0	0	1	163	1	163	1.439e-103	346	164
PB.8467.1.p1	PB.8467.1.p1	1000	482	0	0	1	482	1	482	1.942e-301	935	483
PB.8468.1.p1	PB.8468.1.p1	1000	417	0	0	1	417	1	417	8.788e-257	803	418
PB.8470.3.p1	PB.8470.1.p1	1000	509	0	0	1	509	1	509	0	1005	510
PB.8470.3.p1	PB.8470.2.p1	1000	509	0	0	1	509	1	509	0	1005	510
PB.8470.3.p1	PB.8470.3.p1	1000	509	0	0	1	509	1	509	0	1005	510
PB.8470.3.p1	PB.8470.5.p1	1000	509	0	0	1	509	1	509	0	1005	510
PB.8470.3.p1	PB.8470.6.p1	1000	509	0	0	1	509	1	509	0	1005	510
PB.8470.3.p1	PB.8470.7.p1	1000	509	0	0	1	509	1	509	0	1005	510
PB.8470.3.p1	PB.8470.8.p1	1000	509	0	0	1	509	1	509	0	1005	510
PB.8470.3.p1	PB.8470.9.p1	1000	509	0	0	1	509	1	509	0	1005	510
PB.8473.5.p1	PB.8473.1.p1	1000	604	0	0	1	604	1	604	0	1213	605
PB.8473.5.p1	PB.8473.2.p1	1000	604	0	0	1	604	1	604	0	1213	605
PB.8473.5.p1	PB.8473.3.p1	1000	604	0	0	1	604	1	604	0	1213	605
PB.8473.5.p1	PB.8473.4.p1	1000	604	0	0	1	604	1	604	0	1213	605
PB.8473.5.p1	PB.8473.5.p1	1000	604	0	0	1	604	1	604	0	1213	605
PB.8479.3.p1	PB.8479.3.p1	1000	1133	0	0	1	1133	1	1133	0	2246	1134
PB.8479.3.p1	PB.8479.1.p1	1000	1133	0	0	1	1133	50	1182	0	2246	1134
PB.8479.3.p1	PB.8479.4.p1	1000	1073	0	0	1	1073	50	1122	0	2119	1134
PB.8630.2.p2	PB.8630.2.p2	1000	170	0	0	1	170	1	170	1.07E-106	347	171
PB.8630.2.p2	PB.8630.1.p2	1000	160	0	0	11	170	1	160	6.937e-96	324	171
PB.8634.2.p1	PB.8634.1.p1	1000	562	0	0	1	562	1	562	0	1159	563
PB.8634.2.p1	PB.8634.2.p1	1000	562	0	0	1	562	1	562	0	1159	563
PB.8634.2.p1	PB.8634.3.p1	1000	477	0	0	1	477	1	477	7.796e-313	973	563
PB.8634.2.p1	PB.8634.4.p1	1000	474	0	0	1	474	1	474	3.086e-310	965	563
PB.864.2.p1	PB.864.2.p1	1000	815	0	0	1	815	1	815	0	1720	816
PB.864.2.p1	PB.864.1.p1	1000	815	0	0	1	815	133	947	0	1720	816
PB.864.2.p1	PB.864.3.p1	1000	815	0	0	1	815	133	947	0	1720	816
PB.864.2.p1	PB.864.5.p1	1000	790	0	0	1	790	133	922	0	1669	816
PB.864.2.p1	PB.864.6.p1	1000	679	0	0	1	679	133	811	0	1444	816
PB.8640.23.p1	PB.8640.24.p1	1000	822	0	0	1	822	1	822	0	1700	823
PB.8640.23.p1	PB.8640.4.p1	1000	822	0	0	1	822	1	822	0	1700	823
PB.8640.23.p1	PB.8640.5.p1	1000	822	0	0	1	822	1	822	0	1700	823
PB.8640.23.p1	PB.8640.1.p1	1000	822	0	0	1	822	1	822	0	1700	823
PB.8640.23.p1	PB.8640.16.p1	1000	822	0	0	1	822	1	822	0	1700	823
PB.8640.23.p1	PB.8640.17.p1	1000	822	0	0	1	822	1	822	0	1700	823
PB.8640.23.p1	PB.8640.18.p1	1000	822	0	0	1	822	1	822	0	1700	823
PB.8640.23.p1	PB.8640.23.p1	1000	822	0	0	1	822	1	822	0	1700	823
PB.8640.23.p1	PB.8640.25.p1	1000	794	0	0	1	794	1	794	0	1641	823
PB.8640.23.p1	PB.8640.7.p1	1000	776	0	0	47	822	1	776	0	1609	823
PB.8640.23.p1	PB.8640.9.p1	1000	718	0	0	105	822	1	718	0	1483	823
PB.8640.23.p1	PB.8640.26.p1	1000	717	0	0	1	717	1	717	0	1482	823
PB.8640.23.p1	PB.8640.10.p1	1000	686	0	0	137	822	1	686	0	1429	823
PB.8640.23.p1	PB.8640.19.p1	995	671	3	0	1	671	1	671	0	1382	823
PB.8640.23.p1	PB.8640.8.p1	835	822	113	0	1	822	1	687	0	1356	823
PB.8642.1.p1	PB.8642.1.p1	1000	423	0	0	1	423	1	423	2.428e-283	880	424
at_DN0243.t1.p1	at_DN0243.t1.p1	1000	109	0	0	1	109	1	109	3.293e-65	232	110
at_DN0247.t1.p1	at_DN0247.t1.p1	1000	117	0	0	1	117	1	117	2.832e-66	236	118
at_DN0249.t1.p1	at_DN0249.t1.p1	1000	185	0	0	1	185	1	185	7.461e-106	354	186
at_DN0253.t1.p1	at_DN0253.t1.p1	1000	903	0	0	1	903	1	903	0	1763	904
at_DN0403.t1.p1	at_DN0403.t1.p1	1000	118	0	0	1	118	1	118	6.709e-68	241	119
at_DN2090.t1.p1	at_DN2090.t1.p1	1000	112	0	0	1	112	1	112	5.712e-59	214	113
at_DN2219.t1.p1	at_DN2219.t1.p1	1000	103	0	0	1	103	1	103	6.334e-58	211	104
at_DN2224.t1.p1	at_DN2224.t1.p1	1000	192	0	0	1	192	1	192	1.172e-123	406	193
at_DN2265.t1.p1	at_DN2265.t1.p1	1000	102	0	0	1	102	1	102	4.396e-58	211	103
at_DN2266.t1.p1	at_DN2266.t1.p1	1000	173	0	0	1	173	1	173	8.489e-100	336	174
at_DN2267.t1.p1	at_DN2267.t1.p1	1000	309	0	0	1	309	1	309	2.107e-200	634	310
at_DN2267.t1.p1	g11037.t1.p1	356	273	175	0	18	290	63	335	3.399e-35	156	310
at_DN2334.t1.p1	at_DN2334.t1.p1	1000	708	0	0	1	708	1	708	0	1497	709
at_DN2334.t1.p1	PB.4364.1.p1	559	639	273	0	89	708	86	724	8.108e-239	767	709
at_DN2334.t1.p1	r2_g1449.t1.p1	530	614	279	0	114	708	62	675	2.333e-213	693	709
at_DN2334.t1.p1	PB.7058.1.p1	355	603	362	0	85	687	5	566	2.737e-107	383	709
at_DN2334.t1.p1	PB.7058.2.p1	355	603	362	0	85	687	5	566	2.737e-107	383	709
at_DN2334.t1.p1	g2959.t1.p1	323	598	399	0	85	682	14	604	8.908e-83	311	709
at_DN2334.t1.p1	PB.947.1.p1	295	576	393	0	81	656	19	577	2.741e-65	258	709
at_DN2334.t1.p1	PB.947.2.p1	295	576	393	0	81	656	19	577	2.741e-65	258	709
at_DN2334.t1.p1	PB.947.3.p1	295	576	393	0	81	656	19	577	2.741e-65	258	709
at_DN2487.t1.p1	at_DN2487.t1.p1	1000	1098	0	0	1	1098	1	1098	0	2249	1099
at_DN2487.t1.p1	at_DN0010.t1.p1	504	1056	519	0	24	1079	3	1050	0	1089	1099
at_DN2487.t1.p1	PB.572.1.p1	405	1074	637	0	25	1098	7	1078	3.13E-238	775	1099
at_DN2487.t1.p1	at_DN1445.t1.p1	383	1065	651	0	31	1095	9	1064	2.14E-235	767	1099
at_DN2487.t1.p1	PB.570.1.p1	385	1061	648	0	42	1095	27	1087	2.393e-228	755	1099
at_DN2487.t1.p1	at_DN0218.t1.p1	406	1058	625	0	41	1098	22	1075	3.191e-223	740	1099
at_DN2487.t1.p1	g7634.t1.p1	319	1053	703	0	46	1098	23	1055	5.496e-167	574	1099
at_DN2487.t1.p1	g7635.t1.p1	319	1041	693	0	46	1086	23	1040	8.724e-166	571	1099
at_DN2487.t1.p1	g7635.t2.p1	319	1041	693	0	46	1086	50	1067	8.724e-166	571	1099
at_DN2487.t1.p1	PB.3958.3.p1	334	897	589	0	25	921	1	885	1.017e-162	562	1099
at_DN2487.t1.p1	PB.2350.2.p1	336	972	623	0	43	1014	50	989	6.333e-158	548	1099
at_DN2487.t1.p1	g7633.t1.p1	307	1041	710	0	46	1086	23	1047	5.408e-157	545	1099
at_DN2487.t1.p1	g3441.t1.p1	318	947	631	0	25	971	1	926	3.302e-152	531	1099
at_DN2487.t1.p1	PB.2350.3.p1	332	919	596	0	96	1014	12	904	5.69E-149	512	1099
at_DN2487.t1.p1	g1046.t1.p1	316	960	633	0	42	1001	32	958	7.495e-144	506	1099
at_DN2487.t1.p1	at_DN0030.t1.p1	312	1009	689	0	50	1051	43	1051	2.907e-142	501	1099
g10081.t1.p1	g10081.t1.p1	1000	286	0	0	1	286	1	286	8.984e-187	593	287
g10081.t1.p1	PB.977.1.p1	345	236	151	0	41	276	12	242	6.217e-31	142	287
g1010.t1.p1	PB.2325.1.p1	1000	333	0	0	1	333	1	333	4.929e-220	692	334
g1010.t1.p1	PB.2325.2.p1	1000	333	0	0	1	333	1	333	4.929e-220	692	334
g1010.t1.p1	g1010.t1.p1	1000	333	0	0	1	333	1	333	4.929e-220	692	334
g1010.t1.p1	g11076.t1.p1	229	307	230	0	10	316	9	307	2.042e-07	73	334
g1010.t1.p1	PB.8828.1.p1	216	297	227	0	10	306	27	317	8.727e-05	64	334
g1010.t1.p1	PB.3146.6.p1	231	277	206	0	32	308	20	288	0.006373	59	334
r2_g185.t1.p1	r2_g185.t1.p1	1000	296	0	0	1	296	1	296	1.838e-182	581	297
r2_g185.t1.p1	g526.t1.p1	679	296	93	0	1	296	1	290	1e-111	368	297
r2_g185.t1.p1	r2_g4284.t1.p1	679	296	93	0	1	296	1	290	1e-111	368	297
r2_g1879.t1.p1	r2_g1879.t1.p1	1000	117	0	0	1	117	1	117	2.25E-63	219	118
r2_g1883.t1.p1	r2_g1883.t1.p1	1000	159	0	0	1	159	1	159	2.184e-96	325	160
r2_g1894.t1.p1	r2_g1894.t1.p1	1000	190	0	0	1	190	1	190	1.559e-117	388	191
r2_g1894.t1.p1	r2_g1824.t1.p1	989	192	2	0	1	190	38	229	6.871e-116	383	191
r2_g1894.t1.p1	r2_g3917.t1.p1	989	190	2	0	1	190	1	188	4.561e-115	381	191
r2_g1894.t1.p1	r2_g3600.t1.p1	978	190	4	0	1	190	1	187	6.46E-115	372	191
r2_g1930.t1.p1	r2_g1930.t1.p1	1000	147	0	0	1	147	1	147	1.504e-88	302	148
r2_g2256.t1.p1	r2_g2256.t1.p1	1000	377	0	0	1	377	1	377	3.943e-255	796	378
r2_g2256.t1.p1	r2_g2256.t2.p1	1000	377	0	0	1	377	61	437	3.943e-255	796	378
r2_g2256.t1.p1	PB.8512.1.p1	994	377	2	0	1	377	64	440	9.213e-254	792	378
r2_g2256.t1.p1	g10032.t1.p1	989	377	4	0	1	377	61	437	9.444e-251	783	378
r2_g2256.t1.p1	r2_g208.t1.p1	990	327	3	0	1	327	14	340	2.086e-216	684	378
r2_g2256.t1.p1	at_DN1197.t1.p1	420	344	198	0	28	371	20	361	1.569e-70	262	378
r2_g2256.t1.p1	r2_g353.t1.p1	380	342	210	0	27	368	36	374	4.955e-59	228	378
r2_g2256.t1.p1	r2_g114.t1.p1	289	361	252	0	17	372	23	383	2.729e-35	158	378
r2_g2256.t1.p1	r2_g201.t1.p1	291	323	228	0	50	372	62	383	9.276e-35	157	378
r2_g2299.t2.p1	r2_g2299.t2.p1	1000	190	0	0	1	190	1	190	2.002e-123	405	191
r2_g2299.t2.p1	r2_g2299.t1.p1	1000	181	0	0	10	190	1	181	1.035e-116	385	191
r2_g2299.t2.p1	PB.76.1.p1	297	184	120	0	14	185	26	209	0.08929	53	191
r2_g2299.t2.p1	PB.76.2.p1	297	184	120	0	14	185	26	209	0.08929	53	191
r2_g233.t1.p1	r2_g233.t1.p1	1000	202	0	0	1	202	1	202	1.947e-120	397	203
r2_g233.t1.p1	PB.8183.1.p2	937	177	11	0	25	201	3	178	1.872e-93	319	203
r2_g233.t1.p1	PB.8183.2.p2	937	177	11	0	25	201	3	178	1.872e-93	319	203
r2_g233.t1.p1	PB.8183.5.p2	937	177	11	0	25	201	3	178	1.872e-93	319	203
r2_g233.t1.p1	r2_g824.t1.p1	939	166	10	0	1	165	1	166	7.004e-87	300	203
r2_g2352.t1.p1	r2_g2352.t1.p1	1000	580	0	0	1	580	1	580	0	1168	581
r2_g2352.t1.p1	r2_g2352.t2.p1	996	571	2	0	1	571	1	571	0	1147	581
r2_g239.t1.p1	r2_g239.t1.p1	1000	364	0	0	1	364	1	364	1.495e-235	738	365
r2_g364.t1.p1	r2_g364.t1.p1	1000	171	0	0	1	171	1	171	8.688e-108	359	172
r2_g3640.t1.p1	r2_g3640.t1.p1	1000	134	0	0	1	134	1	134	2.451e-83	286	135
r2_g369.t1.p1	r2_g369.t1.p1	1000	392	0	0	1	392	1	392	1.773e-259	809	393
r2_g3715.t1.p1	r2_g3715.t1.p1	1000	114	0	0	1	114	1	114	1.188e-65	234	115
r2_g3717.t1.p1	r2_g3717.t1.p1	1000	216	0	0	1	216	1	216	6.09E-148	468	217
r2_g3717.t1.p1	r2_g2494.t1.p1	495	216	107	0	1	216	1	213	4.571e-60	224	217
r2_g3717.t1.p1	r2_g1412.t1.p1	483	216	110	0	1	216	1	213	1.175e-59	222	217
r2_g3717.t1.p1	r2_g3398.t1.p1	483	216	110	0	1	216	1	213	1.175e-59	222	217
r2_g3717.t1.p1	r2_g3659.t1.p1	483	216	110	0	1	216	1	213	1.175e-59	222	217
r2_g3717.t1.p1	r2_g354.t2.p1	483	216	110	0	1	216	1	213	1.175e-59	222	217
r2_g3717.t1.p1	r2_g1777.t2.p1	483	216	110	0	1	216	1	213	1.175e-59	222	217
r2_g3717.t1.p1	r2_g3478.t1.p1	483	216	110	0	1	216	1	213	1.175e-59	222	217
r2_g3717.t1.p1	r2_g156.t1.p1	483	216	110	0	1	216	1	213	1.175e-59	222	217
r2_g3717.t1.p1	r2_g2392.t1.p1	477	216	111	0	1	216	1	214	2.474e-57	216	217
r2_g3717.t1.p1	r2_g721.t1.p1	512	201	95	0	1	195	1	201	1.209e-53	205	217
r2_g3717.t1.p1	g2956.t1.p1	388	204	118	0	1	194	1	204	7.712e-29	133	217
r2_g3717.t1.p1	g8711.t1.p1	360	198	124	0	1	195	4	201	3.594e-20	108	217
r2_g4028.t1.p1	r2_g4028.t1.p1	1000	188	0	0	1	188	1	188	3.324e-116	384	189
r2_g4065.t1.p1	r2_g4065.t1.p1	1000	589	0	0	1	589	1	589	0	1198	590
r2_g4065.t1.p1	r2_g4225.t1.p1	993	589	4	0	1	589	1	589	0	1191	590
r2_g4065.t1.p1	r2_g4225.t2.p1	993	589	4	0	1	589	74	662	0	1191	590
r2_g4065.t1.p1	r2_g1418.t1.p1	993	589	4	0	1	589	1	589	0	1188	590
r2_g4103.t1.p1	r2_g4103.t1.p1	1000	325	0	0	1	325	1	325	5.275e-205	648	326
r2_g4103.t1.p1	r2_g3549.t2.p1	433	314	177	0	12	325	42	355	7.935e-60	228	326
r2_g4103.t1.p1	r2_g1271.t2.p1	390	307	179	0	19	325	1	294	9.495e-51	202	326
r2_g4103.t1.p1	r2_g1602.t1.p1	358	313	200	0	12	324	28	340	1.053e-41	175	326
r2_g4103.t1.p1	g1983.t1.p1	359	282	169	0	62	325	7	288	5.515e-35	156	326
r2_g4103.t1.p1	PB.2616.2.p2	360	268	166	0	11	271	21	288	8.99E-35	146	326
r2_g4103.t1.p1	g2672.t1.p1	334	304	188	0	19	322	39	322	8.99E-35	146	326
r2_g4127.t2.p1	r2_g4127.t2.p1	1000	205	0	0	1	205	1	205	1.637e-130	426	206
r2_g4127.t2.p1	r2_g4127.t1.p1	1000	205	0	0	1	205	33	237	1.637e-130	426	206
r2_g4127.t2.p1	r2_g46.t1.p1	329	175	116	0	1	175	1	174	2.482e-15	93	206
r2_g4164.t1.p1	r2_g4164.t1.p1	1000	939	0	0	1	939	1	939	0	1868	940
r2_g4164.t1.p1	PB.2537.1.p1	256	799	588	0	12	810	30	820	3.192e-54	228	940
r2_g4164.t1.p1	r2_g3487.t1.p1	231	843	623	0	28	838	32	874	8.715e-49	211	940
PB.1213.1.p1	PB.1213.1.p1	1000	165	0	0	1	165	1	165	9.925e-99	332	166
PB.1214.1.p1	PB.1214.1.p1	1000	257	0	0	1	257	1	257	8.178e-174	554	258
PB.1217.2.p1	PB.1217.2.p1	1000	919	0	0	1	919	1	919	0	1791	920
PB.1217.2.p1	PB.1217.6.p1	1000	886	0	0	24	909	1	886	0	1725	920
PB.1217.2.p1	PB.1217.9.p1	1000	817	0	0	93	909	1	817	0	1594	920
PB.1217.2.p1	PB.1217.8.p1	1000	817	0	0	93	909	1	817	0	1594	920
PB.1217.2.p1	PB.1217.1.p1	1000	817	0	0	93	909	1	817	0	1594	920
PB.1217.2.p1	PB.1217.10.p1	1000	737	0	0	93	829	1	737	0	1455	920
PB.1221.10.p1	PB.1221.10.p1	1000	151	0	0	1	151	1	151	8.203e-94	317	152
PB.1221.10.p1	PB.1221.12.p1	1000	151	0	0	1	151	1	151	8.203e-94	317	152
PB.1221.10.p1	PB.1221.13.p1	1000	151	0	0	1	151	1	151	8.203e-94	317	152
PB.1221.10.p1	PB.1221.14.p1	1000	151	0	0	1	151	1	151	8.203e-94	317	152
PB.1221.10.p1	PB.1221.15.p1	1000	151	0	0	1	151	1	151	8.203e-94	317	152
PB.1221.10.p1	PB.1221.16.p1	1000	151	0	0	1	151	1	151	8.203e-94	317	152
PB.1221.10.p1	PB.1221.9.p1	1000	151	0	0	1	151	1	151	8.203e-94	317	152
PB.1221.12.p1	PB.1221.10.p1	1000	151	0	0	1	151	1	151	8.203e-94	317	152
PB.1221.12.p1	PB.1221.12.p1	1000	151	0	0	1	151	1	151	8.203e-94	317	152
PB.1221.12.p1	PB.1221.13.p1	1000	151	0	0	1	151	1	151	8.203e-94	317	152
PB.1221.12.p1	PB.1221.14.p1	1000	151	0	0	1	151	1	151	8.203e-94	317	152
PB.1221.12.p1	PB.1221.15.p1	1000	151	0	0	1	151	1	151	8.203e-94	317	152
PB.1221.12.p1	PB.1221.16.p1	1000	151	0	0	1	151	1	151	8.203e-94	317	152
PB.1221.12.p1	PB.1221.9.p1	1000	151	0	0	1	151	1	151	8.203e-94	317	152
PB.1293.1.p1	PB.1293.1.p1	1000	538	0	0	1	538	1	538	0	1088	538
PB.1293.1.p1	PB.1293.2.p1	1000	538	0	0	1	538	1	538	0	1088	538
PB.1293.1.p1	PB.1293.6.p1	1000	538	0	0	1	538	1	538	0	1088	538
PB.1293.1.p1	PB.1293.3.p1	994	532	3	0	1	532	1	532	0	1070	538
PB.1293.1.p1	PB.1293.5.p1	994	532	3	0	1	532	1	532	0	1070	538
PB.1293.1.p1	PB.1293.7.p1	994	532	3	0	1	532	1	532	0	1070	538
PB.1293.1.p1	PB.1293.4.p1	1000	487	0	0	1	487	1	487	0	998	538
PB.1293.1.p1	PB.1292.1.p1	892	532	57	0	1	532	1	532	2.538e-310	964	538
PB.1293.1.p1	PB.1293.11.p1	997	469	1	0	70	538	51	519	1.404e-304	947	538
PB.1293.1.p1	PB.1293.14.p1	1000	467	0	0	72	538	9	475	6.776e-304	945	538
PB.1293.1.p1	PB.1293.15.p1	1000	467	0	0	72	538	9	475	6.776e-304	945	538
PB.1293.1.p1	PB.1293.9.p1	1000	467	0	0	72	538	9	475	6.776e-304	945	538
PB.1293.1.p1	PB.1292.2.p1	904	511	49	0	1	511	1	511	8.41E-306	942	538
PB.1293.1.p1	PB.1293.13.p1	993	461	3	0	72	532	9	469	9.629e-298	928	538
PB.1293.1.p1	PB.1293.8.p1	1000	448	0	0	91	538	1	448	1.536e-289	904	538
PB.1293.1.p1	PB.1291.3.p1	765	534	125	0	5	538	16	549	1.582e-264	832	538
PB.1293.1.p1	PB.1291.2.p1	765	534	125	0	5	538	16	549	1.582e-264	832	538
PB.1293.1.p1	PB.1291.1.p1	758	534	129	0	5	538	16	549	6.246e-262	824	538
PB.1293.1.p1	PB.1291.4.p1	779	504	111	0	5	508	15	518	2.802e-254	802	538
PB.1293.1.p1	PB.3757.6.p1	347	457	296	0	29	482	58	514	2.895e-79	294	538
PB.1293.1.p1	PB.3757.4.p1	347	457	296	0	29	482	96	552	2.895e-79	294	538
PB.130.10.p1	PB.130.10.p1	1000	281	0	0	1	281	1	281	3.432e-186	591	282
PB.130.10.p1	PB.130.11.p1	1000	281	0	0	1	281	1	281	3.432e-186	591	282
PB.130.10.p1	PB.130.12.p1	1000	281	0	0	1	281	1	281	3.432e-186	591	282
PB.130.10.p1	PB.130.2.p1	1000	281	0	0	1	281	1	281	3.432e-186	591	282
PB.130.10.p1	PB.130.3.p1	1000	281	0	0	1	281	1	281	3.432e-186	591	282
PB.130.10.p1	PB.130.4.p1	1000	281	0	0	1	281	1	281	3.432e-186	591	282
PB.130.10.p1	PB.130.5.p1	1000	281	0	0	1	281	1	281	3.432e-186	591	282
PB.130.10.p1	PB.130.6.p1	1000	281	0	0	1	281	1	281	3.432e-186	591	282
PB.130.10.p1	PB.130.7.p1	1000	281	0	0	1	281	1	281	3.432e-186	591	282
PB.130.10.p1	PB.130.8.p1	1000	281	0	0	1	281	1	281	3.432e-186	591	282
PB.130.10.p1	PB.130.1.p1	1000	281	0	0	1	281	1	281	3.432e-186	591	282
PB.1301.2.p1	PB.1301.2.p1	1000	299	0	0	1	299	1	299	1.103e-179	573	299
PB.1301.2.p1	PB.1301.1.p1	1000	299	0	0	1	299	47	345	1.103e-179	573	299
PB.1302.1.p1	PB.1302.1.p1	1000	201	0	0	1	201	1	201	1.019e-127	418	202
PB.1302.1.p1	PB.680.1.p1	310	173	115	0	19	191	23	189	3.228e-11	81	202
PB.1302.1.p1	PB.680.2.p1	310	173	115	0	19	191	23	189	3.228e-11	81	202
PB.1302.1.p1	PB.6543.1.p1	285	179	122	0	20	190	37	215	1.269e-05	64	202
PB.1302.1.p1	PB.6543.2.p1	285	179	122	0	20	190	37	215	1.269e-05	64	202
PB.131.4.p2	PB.131.7.p2	1000	125	0	0	1	125	1	125	1.189e-73	258	126
PB.131.4.p2	PB.131.3.p2	1000	125	0	0	1	125	1	125	1.189e-73	258	126
PB.131.4.p2	PB.131.4.p2	1000	125	0	0	1	125	1	125	1.189e-73	258	126
PB.131.4.p2	PB.131.5.p2	1000	125	0	0	1	125	1	125	1.189e-73	258	126
PB.131.4.p2	PB.131.6.p2	1000	125	0	0	1	125	1	125	1.189e-73	258	126
PB.131.4.p2	PB.131.1.p2	1000	125	0	0	1	125	1	125	1.189e-73	258	126
PB.131.4.p2	PB.131.2.p2	1000	125	0	0	1	125	1	125	1.189e-73	258	126
PB.1411.3.p1	PB.1411.3.p1	1000	275	0	0	1	275	1	275	4.068e-171	547	276
PB.1413.3.p1	PB.1413.3.p1	1000	592	0	0	1	592	1	592	0	1225	593
PB.1413.3.p1	PB.1413.4.p1	1000	592	0	0	1	592	1	592	0	1225	593
PB.1413.3.p1	PB.1413.5.p1	1000	592	0	0	1	592	1	592	0	1225	593
PB.1413.3.p1	PB.1413.2.p1	1000	592	0	0	1	592	2	593	0	1225	593
PB.1413.3.p1	PB.1413.1.p1	1000	588	0	0	5	592	1	588	0	1217	593
PB.1419.5.p1	PB.1419.5.p1	1000	681	0	0	1	681	1	681	0	1364	682
PB.1419.5.p1	PB.1419.3.p1	995	678	3	0	4	681	1	675	0	1347	682
PB.1419.5.p1	PB.1419.2.p1	995	660	3	0	22	681	1	657	0	1313	682
PB.1419.5.p1	PB.1419.1.p1	1000	622	0	0	60	681	23	644	0	1251	682
PB.1419.5.p1	PB.1419.6.p1	994	584	3	0	7	590	1	581	0	1178	682
PB.1421.1.p1	PB.1421.1.p1	1000	247	0	0	1	247	1	247	3.064e-172	549	248
PB.1421.1.p1	g8000.t1.p1	485	239	114	0	6	244	14	235	2.759e-67	246	248
PB.1421.1.p1	g470.t1.p1	485	239	114	0	6	244	14	235	2.759e-67	246	248
PB.1421.1.p1	PB.1880.7.p1	485	239	114	0	6	244	14	235	2.759e-67	246	248
PB.1424.1.p1	PB.1424.1.p1	1000	308	0	0	1	308	1	308	1.188e-188	600	309
PB.1595.3.p1	PB.1595.4.p1	1000	308	0	0	1	308	1	308	1.546e-194	617	309
PB.1595.3.p1	PB.1595.1.p1	1000	308	0	0	1	308	1	308	1.546e-194	617	309
PB.1595.3.p1	PB.1595.2.p1	1000	308	0	0	1	308	1	308	1.546e-194	617	309
PB.1595.3.p1	PB.1595.3.p1	1000	308	0	0	1	308	1	308	1.546e-194	617	309
PB.1595.3.p1	PB.1595.6.p1	1000	308	0	0	1	308	37	344	1.546e-194	617	309
PB.1595.3.p1	PB.1595.5.p1	970	308	9	0	1	308	1	299	3.455e-186	593	309
PB.1598.1.p1	PB.1598.1.p1	1000	324	0	0	1	324	1	324	7.597e-206	650	325
PB.1598.1.p1	PB.1598.2.p1	1000	324	0	0	1	324	1	324	7.597e-206	650	325
PB.1600.2.p1	PB.1600.4.p1	1000	355	0	0	1	355	1	355	4.005e-230	722	356
PB.1600.2.p1	PB.1600.1.p1	1000	355	0	0	1	355	1	355	4.005e-230	722	356
PB.1600.2.p1	PB.1600.2.p1	1000	355	0	0	1	355	1	355	4.005e-230	722	356
PB.1600.2.p1	PB.1600.3.p1	1000	355	0	0	1	355	1	355	4.005e-230	722	356
PB.1600.2.p1	PB.5593.1.p1	662	355	119	0	1	355	1	354	9.882e-146	479	356
PB.1600.2.p1	PB.7901.2.p1	498	338	169	0	17	354	16	352	5.783e-89	314	356
PB.1600.2.p1	PB.7901.3.p1	498	338	169	0	17	354	16	352	5.783e-89	314	356
PB.1600.2.p1	PB.7901.4.p1	498	338	169	0	17	354	16	352	5.783e-89	314	356
PB.1600.2.p1	PB.7901.5.p1	498	338	169	0	17	354	16	352	5.783e-89	314	356
PB.1600.2.p1	PB.7901.1.p1	498	338	169	0	17	354	16	352	5.783e-89	314	356
PB.1600.2.p1	PB.1233.4.p1	469	342	179	0	16	354	17	358	2.454e-84	301	356
PB.1600.2.p1	PB.1233.5.p1	469	342	179	0	16	354	17	358	2.454e-84	301	356
PB.1600.2.p1	PB.1233.6.p1	469	342	179	0	16	354	17	358	2.454e-84	301	356
PB.1600.2.p1	PB.1233.2.p1	474	317	165	0	41	354	5	321	7.559e-80	288	356
PB.1600.2.p1	g51.t1.p1	404	342	199	0	16	350	26	367	2.978e-69	257	356
PB.1600.2.p1	g8243.t1.p1	431	363	196	0	10	354	16	378	5.563e-69	256	356
PB.1604.1.p1	PB.1604.1.p1	1000	536	0	0	1	536	1	536	0	1029	537
PB.1604.1.p1	PB.1604.2.p1	1000	505	0	0	32	536	1	505	1.953e-311	967	537
PB.1604.1.p1	PB.1604.3.p1	1000	505	0	0	32	536	1	505	1.953e-311	967	537
PB.1604.1.p1	g8564.t1.p1	283	487	334	0	52	518	20	506	9.374e-45	192	537
PB.1604.1.p1	g8564.t2.p1	283	487	334	0	52	518	22	508	9.374e-45	192	537
PB.1604.1.p1	g8564.t3.p1	283	487	334	0	52	518	22	508	9.374e-45	192	537
PB.1604.1.p1	PB.3294.1.p1	220	448	346	0	59	506	41	484	2.302e-26	135	537
PB.1604.1.p1	PB.3294.2.p1	220	448	346	0	59	506	41	484	2.302e-26	135	537
PB.1604.1.p1	PB.8145.1.p1	246	444	332	0	51	491	43	486	7.457e-25	130	537
PB.1604.1.p1	PB.5760.1.p1	249	488	354	0	37	509	1	488	3.163e-24	128	537
PB.1604.1.p1	PB.5760.2.p1	249	488	354	0	37	509	1	488	3.163e-24	128	537
PB.1604.1.p1	PB.5760.3.p1	249	488	354	0	37	509	1	488	3.163e-24	128	537
PB.1604.1.p1	g6062.t1.p1	247	456	337	0	62	517	9	456	4.222e-24	128	537
PB.1604.1.p1	g11168.t1.p1	245	456	337	0	62	517	9	456	4.239e-23	125	537
PB.1604.1.p1	PB.8143.2.p1	226	458	352	0	34	491	7	462	1.34E-25	123	537
PB.1604.1.p1	PB.8143.3.p1	226	458	352	0	34	491	7	462	1.34E-25	123	537
PB.1604.1.p1	PB.8143.4.p1	226	458	352	0	34	491	7	462	1.34E-25	123	537
PB.1604.1.p1	PB.8143.1.p1	232	462	351	0	34	491	25	486	1.787e-22	123	537
PB.1604.1.p1	PB.8143.5.p1	232	462	351	0	34	491	25	486	1.787e-22	123	537
PB.1604.1.p1	PB.1807.1.p1	239	435	328	0	52	483	10	444	7.514e-22	121	537
PB.1604.1.p1	PB.1583.1.p1	219	468	362	0	40	504	12	479	1.334e-21	120	537
PB.1604.1.p1	r2_g1373.t1.p1	246	450	336	0	58	504	8	457	5.512e-20	115	537
PB.1604.1.p1	PB.4726.1.p1	231	431	327	0	67	497	21	446	9.301e-18	108	537
PB.1604.1.p1	PB.1585.1.p1	221	440	337	0	59	491	6	445	9.01E-20	105	537
PB.1604.1.p1	PB.1585.2.p1	221	440	337	0	59	491	6	445	9.01E-20	105	537
PB.1604.1.p1	g5674.t1.p1	220	438	341	0	68	505	15	452	2.799e-16	103	537
PB.1604.1.p1	PB.5672.1.p1	220	438	341	0	68	505	71	508	2.799e-16	103	537
PB.1608.3.p1	PB.1608.3.p1	1000	826	0	0	1	826	1	826	0	1687	827
PB.1608.3.p1	PB.1608.7.p1	1000	826	0	0	1	826	1	826	0	1687	827
PB.1608.3.p1	PB.1608.1.p1	1000	826	0	0	1	826	121	946	0	1687	827
PB.1608.3.p1	PB.1608.6.p1	1000	826	0	0	1	826	121	946	0	1687	827
PB.1608.3.p1	PB.1608.2.p1	957	826	34	0	1	826	1	791	0	1615	827
PB.1608.3.p1	PB.1608.4.p1	957	826	34	0	1	826	1	791	0	1615	827
PB.1608.3.p1	PB.1608.8.p1	957	826	34	0	1	826	1	791	0	1615	827
PB.1941.2.p1	PB.1941.1.p1	1000	478	0	0	1	478	1	478	3.705e-316	977	479
PB.1941.2.p1	PB.1941.2.p1	1000	478	0	0	1	478	1	478	3.705e-316	977	479
PB.1941.2.p1	PB.1941.3.p1	1000	478	0	0	1	478	1	478	3.705e-316	977	479
PB.1941.2.p1	PB.1941.4.p1	1000	478	0	0	1	478	1	478	3.705e-316	977	479
PB.1941.2.p1	PB.1941.5.p1	1000	478	0	0	1	478	1	478	3.705e-316	977	479
PB.1951.5.p1	PB.1951.5.p1	1000	511	0	0	1	511	1	511	0	1022	511
PB.1951.5.p1	PB.1951.2.p1	1000	511	0	0	1	511	1	511	0	1022	511
PB.1951.5.p1	PB.1951.3.p1	1000	511	0	0	1	511	1	511	0	1022	511
PB.1951.5.p1	PB.1951.1.p1	998	501	1	0	1	501	1	501	0	1000	511
PB.1952.1.p1	PB.1952.1.p1	1000	369	0	0	1	369	1	369	2.129e-246	770	370
PB.196.12.p1	PB.196.2.p1	1000	460	0	0	1	460	1	460	1.426e-260	816	461
PB.196.12.p1	PB.196.21.p1	1000	460	0	0	1	460	1	460	1.426e-260	816	461
PB.196.12.p1	PB.196.3.p1	1000	460	0	0	1	460	1	460	1.426e-260	816	461
PB.196.12.p1	PB.196.4.p1	1000	460	0	0	1	460	1	460	1.426e-260	816	461
PB.196.12.p1	PB.196.6.p1	1000	460	0	0	1	460	1	460	1.426e-260	816	461
PB.196.12.p1	PB.196.11.p1	1000	460	0	0	1	460	1	460	1.426e-260	816	461
PB.196.12.p1	PB.196.12.p1	1000	460	0	0	1	460	1	460	1.426e-260	816	461
PB.196.12.p1	PB.196.16.p1	1000	460	0	0	1	460	1	460	1.426e-260	816	461
PB.196.12.p1	PB.196.17.p1	1000	460	0	0	1	460	1	460	1.426e-260	816	461
PB.196.12.p1	PB.196.7.p1	995	460	2	0	1	460	1	458	7.747e-258	808	461
PB.196.12.p1	PB.196.9.p1	995	460	2	0	1	460	1	458	7.747e-258	808	461
PB.196.12.p1	PB.196.10.p1	995	460	2	0	1	460	1	458	7.747e-258	808	461
PB.196.12.p1	PB.196.14.p1	995	460	2	0	1	460	1	458	7.747e-258	808	461
PB.196.12.p1	PB.196.15.p1	995	460	2	0	1	460	1	458	7.747e-258	808	461
PB.196.12.p1	PB.196.18.p1	995	460	2	0	1	460	1	458	7.747e-258	808	461
PB.1962.15.p1	PB.1962.15.p1	1000	418	0	0	1	418	1	418	3.434e-276	859	419
PB.1962.15.p1	PB.1962.14.p1	1000	418	0	0	1	418	51	468	3.434e-276	859	419
PB.1962.15.p1	PB.1962.12.p1	1000	418	0	0	1	418	60	477	3.434e-276	859	419
PB.1962.15.p1	PB.1962.13.p1	1000	418	0	0	1	418	60	477	3.434e-276	859	419
PB.1962.15.p1	PB.1962.1.p1	1000	418	0	0	1	418	63	480	3.434e-276	859	419
PB.1962.15.p1	PB.1962.9.p1	1000	407	0	0	12	418	73	479	5.047e-267	832	419
PB.1962.15.p1	PB.1962.7.p1	1000	337	0	0	82	418	1	337	4.609e-221	700	419
PB.1962.15.p1	PB.1962.8.p1	1000	337	0	0	82	418	1	337	4.609e-221	700	419
PB.1962.15.p1	PB.1962.11.p1	1000	337	0	0	82	418	1	337	4.609e-221	700	419
PB.1962.15.p1	PB.1962.16.p1	1000	337	0	0	82	418	1	337	4.609e-221	700	419
PB.1962.15.p1	PB.1962.3.p1	1000	337	0	0	82	418	1	337	4.609e-221	700	419
PB.1962.15.p1	PB.1962.5.p1	1000	337	0	0	82	418	1	337	4.609e-221	700	419
PB.2102.15.p1	PB.2102.15.p1	1000	510	0	0	1	510	1	510	0	1025	511
PB.2102.15.p1	PB.2102.10.p1	1000	510	0	0	1	510	33	542	0	1025	511
PB.2102.15.p1	PB.2102.11.p1	1000	510	0	0	1	510	33	542	0	1025	511
PB.2102.15.p1	PB.2102.12.p1	1000	510	0	0	1	510	33	542	0	1025	511
PB.2102.15.p1	PB.2102.13.p1	1000	510	0	0	1	510	33	542	0	1025	511
PB.2102.15.p1	PB.2102.9.p1	1000	510	0	0	1	510	33	542	0	1025	511
PB.2102.15.p1	PB.2102.8.p1	1000	510	0	0	1	510	51	560	0	1025	511
PB.2102.15.p1	PB.2102.14.p1	1000	510	0	0	1	510	57	566	0	1025	511
PB.2102.15.p1	PB.2102.7.p1	1000	510	0	0	1	510	84	593	0	1025	511
PB.2102.15.p1	PB.2102.6.p1	1000	510	0	0	1	510	115	624	0	1025	511
PB.2102.15.p1	PB.2102.16.p1	1000	474	0	0	37	510	1	474	5.579e-305	947	511
PB.2106.1.p1	PB.2106.1.p1	1000	591	0	0	1	591	1	591	0	1206	592
PB.2106.1.p1	PB.2106.2.p1	1000	591	0	0	1	591	1	591	0	1206	592
PB.2106.1.p1	PB.2106.3.p1	970	540	16	0	1	540	1	540	0	1063	592
PB.2108.5.p1	PB.2108.5.p1	1000	774	0	0	1	774	1	774	0	1566	775
PB.2108.5.p1	PB.2108.4.p1	1000	774	0	0	1	774	20	793	0	1566	775
PB.2112.7.p1	PB.2112.7.p1	1000	885	0	0	1	885	1	885	0	1765	885
PB.2112.7.p1	PB.2112.3.p1	1000	885	0	0	1	885	1	885	0	1765	885
PB.2112.7.p1	PB.2112.5.p1	998	886	2	0	1	885	1	886	0	1760	885
PB.2112.7.p1	PB.2112.6.p1	984	898	14	0	1	885	1	898	0	1749	885
PB.2112.7.p1	PB.2112.10.p1	978	886	19	0	1	885	1	886	0	1722	885
PB.2112.7.p1	PB.2112.9.p1	964	898	32	0	1	885	1	898	0	1711	885
PB.2112.7.p1	PB.2112.11.p1	998	756	2	0	131	885	1	756	0	1479	885
PB.2112.7.p1	PB.2112.12.p1	998	738	1	0	149	885	1	738	0	1441	885
PB.2120.3.p1	PB.2120.1.p1	1000	530	0	0	1	530	1	530	0	1052	531
PB.2120.3.p1	PB.2120.2.p1	1000	530	0	0	1	530	1	530	0	1052	531
PB.2120.3.p1	PB.2120.3.p1	1000	530	0	0	1	530	1	530	0	1052	531
PB.2120.3.p1	PB.2120.4.p1	1000	530	0	0	1	530	1	530	0	1052	531
PB.2120.3.p1	PB.2120.6.p1	1000	530	0	0	1	530	1	530	0	1052	531
PB.2120.3.p1	PB.2120.7.p1	1000	530	0	0	1	530	6	535	0	1052	531
PB.2393.2.p1	PB.2393.2.p1	1000	130	0	0	1	130	1	130	2.076e-73	257	131
PB.2393.2.p1	PB.2393.1.p1	1000	120	0	0	11	130	1	120	1.498e-66	237	131
PB.2394.1.p1	PB.2394.3.p1	1000	196	0	0	1	196	1	196	1.465e-120	397	197
PB.2394.1.p1	PB.2394.6.p1	1000	196	0	0	1	196	1	196	1.465e-120	397	197
PB.2394.1.p1	PB.2394.1.p1	1000	196	0	0	1	196	1	196	1.465e-120	397	197
PB.2394.1.p1	PB.2394.2.p1	1000	196	0	0	1	196	1	196	1.465e-120	397	197
PB.2394.1.p1	PB.2394.7.p1	1000	196	0	0	1	196	13	208	1.465e-120	397	197
PB.2394.1.p1	PB.2394.4.p1	1000	196	0	0	1	196	22	217	1.465e-120	397	197
PB.2394.1.p1	PB.2394.5.p1	1000	196	0	0	1	196	22	217	1.465e-120	397	197
PB.2394.2.p1	PB.2394.3.p1	1000	196	0	0	1	196	1	196	1.465e-120	397	197
PB.2394.2.p1	PB.2394.6.p1	1000	196	0	0	1	196	1	196	1.465e-120	397	197
PB.2394.2.p1	PB.2394.1.p1	1000	196	0	0	1	196	1	196	1.465e-120	397	197
PB.2394.2.p1	PB.2394.2.p1	1000	196	0	0	1	196	1	196	1.465e-120	397	197
PB.2394.2.p1	PB.2394.7.p1	1000	196	0	0	1	196	13	208	1.465e-120	397	197
PB.2394.2.p1	PB.2394.4.p1	1000	196	0	0	1	196	22	217	1.465e-120	397	197
PB.2394.2.p1	PB.2394.5.p1	1000	196	0	0	1	196	22	217	1.465e-120	397	197
PB.2396.2.p1	PB.2396.1.p1	1000	308	0	0	1	308	1	308	9.468e-203	640	309
PB.2396.2.p1	PB.2396.2.p1	1000	308	0	0	1	308	1	308	9.468e-203	640	309
PB.240.1.p1	PB.240.1.p1	1000	411	0	0	1	411	1	411	8.081e-259	808	412
PB.240.1.p1	PB.240.2.p1	1000	411	0	0	1	411	1	411	8.081e-259	808	412
PB.240.1.p1	PB.240.3.p1	1000	411	0	0	1	411	1	411	8.081e-259	808	412
PB.240.1.p1	PB.240.4.p1	1000	411	0	0	1	411	1	411	8.081e-259	808	412
PB.240.1.p1	PB.240.6.p1	1000	411	0	0	1	411	1	411	8.081e-259	808	412
PB.240.1.p1	PB.240.5.p1	990	413	4	0	1	411	1	413	7.501e-255	797	412
PB.2493.4.p1	PB.2493.4.p1	1000	674	0	0	1	674	1	674	0	1329	674
PB.2493.4.p1	PB.2493.3.p1	1000	674	0	0	1	674	1	674	0	1329	674
PB.2495.6.p1	PB.2495.12.p1	1000	404	0	0	1	404	1	404	2.046e-245	769	405
PB.2495.6.p1	PB.2495.2.p1	1000	404	0	0	1	404	1	404	2.046e-245	769	405
PB.2495.6.p1	PB.2495.4.p1	1000	404	0	0	1	404	1	404	2.046e-245	769	405
PB.2495.6.p1	PB.2495.6.p1	1000	404	0	0	1	404	1	404	2.046e-245	769	405
PB.2495.6.p1	PB.2495.9.p1	1000	404	0	0	1	404	1	404	2.046e-245	769	405
PB.2495.6.p1	PB.2495.1.p1	1000	404	0	0	1	404	13	416	2.046e-245	769	405
PB.2495.6.p1	PB.2495.11.p1	1000	404	0	0	1	404	13	416	2.046e-245	769	405
PB.2495.6.p1	PB.2495.13.p1	1000	404	0	0	1	404	13	416	2.046e-245	769	405
PB.2495.6.p1	PB.2495.3.p1	1000	404	0	0	1	404	13	416	2.046e-245	769	405
PB.2495.6.p1	PB.2495.8.p1	1000	404	0	0	1	404	13	416	2.046e-245	769	405
PB.2495.6.p1	PB.2495.5.p1	1000	404	0	0	1	404	73	476	2.046e-245	769	405
PB.2495.7.p2	PB.2495.7.p2	1000	160	0	0	1	160	1	160	2.515e-97	328	161
PB.2499.2.p1	PB.2499.2.p1	1000	706	0	0	1	706	1	706	0	1401	707
PB.2499.2.p1	PB.2499.4.p1	1000	706	0	0	1	706	1	706	0	1401	707
PB.2499.2.p1	PB.2499.1.p1	1000	706	0	0	1	706	50	755	0	1401	707
PB.2499.2.p1	PB.2499.3.p1	1000	706	0	0	1	706	50	755	0	1401	707
PB.250.1.p1	PB.250.1.p1	1000	668	0	0	1	668	1	668	0	1300	669
PB.250.1.p1	PB.250.14.p1	1000	668	0	0	1	668	1	668	0	1300	669
PB.250.1.p1	PB.250.2.p1	1000	668	0	0	1	668	1	668	0	1300	669
PB.250.1.p1	PB.250.9.p1	1000	668	0	0	1	668	16	683	0	1300	669
PB.250.1.p1	PB.250.13.p1	1000	668	0	0	1	668	19	686	0	1300	669
PB.250.1.p1	PB.250.7.p1	1000	668	0	0	1	668	24	691	0	1300	669
PB.250.1.p1	PB.250.11.p1	1000	668	0	0	1	668	26	693	0	1300	669
PB.250.1.p1	PB.250.8.p1	1000	668	0	0	1	668	28	695	0	1300	669
PB.250.1.p1	PB.250.12.p1	983	665	11	0	4	668	8	670	0	1270	669
PB.250.1.p1	PB.250.15.p1	1000	640	0	0	29	668	1	640	0	1249	669
PB.250.1.p1	PB.250.16.p1	1000	637	0	0	32	668	1	637	0	1243	669
PB.250.1.p1	PB.250.5.p1	1000	622	0	0	1	622	1	622	0	1213	669
PB.250.1.p1	PB.250.4.p1	1000	618	0	0	1	618	1	618	0	1206	669
PB.250.1.p1	PB.250.18.p1	1000	571	0	0	51	621	1	571	0	1113	669
PB.250.1.p1	PB.250.6.p1	1000	551	0	0	1	551	26	576	0	1080	669
PB.250.1.p1	PB.250.20.p1	1000	558	0	0	111	668	1	558	0	1079	669
PB.250.1.p1	PB.7894.1.p1	640	613	220	0	38	649	7	619	2.602e-241	772	669
PB.250.1.p1	PB.7894.2.p1	640	613	220	0	38	649	7	619	2.602e-241	772	669
PB.250.1.p1	PB.3589.1.p1	636	617	222	0	38	648	8	624	9.112e-238	762	669
PB.250.1.p1	PB.3589.2.p1	636	617	222	0	38	648	8	624	9.112e-238	762	669
PB.250.1.p1	PB.3589.3.p1	636	617	222	0	38	648	8	624	9.112e-238	762	669
PB.250.1.p1	PB.3589.5.p1	636	617	222	0	38	648	8	624	9.112e-238	762	669
PB.250.1.p1	PB.7894.4.p1	655	578	199	0	38	614	7	584	1.885e-232	746	669
PB.250.1.p1	PB.3589.10.p1	646	584	206	0	38	620	8	591	2.856e-230	740	669
PB.250.1.p1	PB.3685.1.p1	605	607	239	0	38	642	7	613	1.356e-223	721	669
PB.250.1.p1	PB.3683.1.p1	600	607	242	0	38	642	7	613	4.273e-222	716	669
PB.250.1.p1	PB.3678.1.p1	600	607	242	0	38	642	7	613	1.498e-221	715	669
PB.250.1.p1	PB.3685.2.p1	617	579	221	0	38	614	7	585	1.487e-218	706	669
PB.250.1.p1	PB.3678.2.p1	612	579	223	0	38	614	7	585	1.2E-219	700	669
PB.250.1.p1	PB.3589.13.p1	623	576	214	0	80	648	1	576	2.225e-213	691	669
PB.250.1.p1	PB.3589.9.p1	616	554	210	0	102	648	25	578	1.9E-203	653	669
PB.250.1.p1	PB.3678.4.p1	578	550	230	0	96	642	1	550	1.295e-188	619	669
PB.250.1.p1	PB.2808.16.p1	547	564	253	0	35	593	58	621	1.797e-166	555	669
PB.250.1.p1	PB.2808.15.p1	547	564	253	0	35	593	58	621	1.797e-166	555	669
PB.250.1.p1	PB.2808.12.p1	547	564	253	0	35	593	58	621	1.797e-166	555	669
PB.250.1.p1	PB.2808.13.p1	547	564	253	0	35	593	58	621	1.797e-166	555	669
PB.250.1.p1	PB.2808.3.p1	547	564	253	0	35	593	58	621	1.797e-166	555	669
PB.250.1.p1	PB.2808.4.p1	547	564	253	0	35	593	58	621	1.797e-166	555	669
PB.250.1.p1	PB.2808.5.p1	547	564	253	0	35	593	58	621	1.797e-166	555	669
PB.250.1.p1	PB.2808.7.p1	547	564	253	0	35	593	58	621	1.797e-166	555	669
PB.250.1.p1	PB.2808.8.p1	547	564	253	0	35	593	58	621	1.797e-166	555	669
PB.250.1.p1	PB.2808.1.p1	547	564	253	0	35	593	58	621	1.797e-166	555	669
PB.250.1.p1	PB.2808.11.p1	547	564	253	0	35	593	58	621	1.797e-166	555	669
PB.250.1.p1	PB.2808.19.p1	545	556	251	0	35	590	22	574	1.601e-165	552	669
PB.250.1.p1	PB.2808.18.p1	545	556	251	0	35	590	58	610	1.601e-165	552	669
PB.250.1.p1	PB.2808.21.p1	554	542	240	0	35	576	58	595	5.588e-165	550	669
PB.2815.27.p1	PB.2815.27.p1	1000	425	0	0	1	425	1	425	1.169e-281	875	426
PB.2815.27.p1	PB.2815.26.p1	1000	425	0	0	1	425	19	443	1.169e-281	875	426
PB.2815.27.p1	PB.2815.21.p1	1000	425	0	0	1	425	27	451	1.169e-281	875	426
PB.2815.27.p1	PB.2815.22.p1	1000	425	0	0	1	425	27	451	1.169e-281	875	426
PB.2815.27.p1	PB.2815.24.p1	1000	425	0	0	1	425	27	451	1.169e-281	875	426
PB.2815.27.p1	PB.2815.25.p1	1000	425	0	0	1	425	27	451	1.169e-281	875	426
PB.2815.27.p1	PB.2815.4.p1	995	425	2	0	1	425	27	451	2.73E-283	871	426
PB.2815.27.p1	PB.2815.6.p1	988	425	5	0	1	425	26	450	3.395e-279	868	426
PB.2815.27.p1	PB.2815.5.p1	988	425	5	0	1	425	27	451	3.395e-279	868	426
PB.2815.27.p1	PB.2815.2.p1	988	425	5	0	1	425	27	451	3.395e-279	868	426
PB.2815.27.p1	PB.2815.12.p1	983	425	7	0	1	425	27	451	8.735e-279	867	426
PB.2815.27.p1	PB.2815.14.p1	983	425	7	0	1	425	27	451	8.735e-279	867	426
PB.2815.27.p1	PB.2815.16.p1	983	425	7	0	1	425	27	451	8.735e-279	867	426
PB.2815.27.p1	PB.2815.18.p1	983	425	7	0	1	425	32	456	8.735e-279	867	426
PB.2815.27.p1	PB.2815.3.p1	981	425	8	0	1	425	27	451	5.784e-278	864	426
PB.2815.27.p1	PB.2750.1.p1	976	425	10	0	1	425	27	451	4.32E-278	856	426
PB.2815.27.p1	PB.2750.3.p1	976	425	10	0	1	425	39	463	4.32E-278	856	426
PB.2815.27.p1	PB.397.4.p1	967	425	14	0	1	425	1	425	3.92E-277	853	426
PB.2815.27.p1	PB.397.2.p1	967	425	14	0	1	425	27	451	3.92E-277	853	426
PB.2815.27.p1	PB.397.3.p1	967	425	14	0	1	425	27	451	3.92E-277	853	426
PB.2815.27.p1	PB.2921.1.p1	976	421	10	0	1	421	27	447	1.382e-273	852	426
PB.2815.27.p1	PB.2921.2.p1	976	421	10	0	1	421	27	447	1.382e-273	852	426
PB.2815.27.p1	PB.2921.3.p1	976	421	10	0	1	421	42	462	1.382e-273	852	426
PB.2815.27.p1	PB.2815.7.p1	987	416	5	0	10	425	1	416	2.354e-272	848	426
PB.2815.27.p1	PB.5010.4.p1	957	422	18	0	1	422	5	424	2.995e-268	836	426
PB.2815.27.p1	PB.5010.2.p1	957	422	18	0	1	422	27	446	2.995e-268	836	426
PB.2815.27.p1	PB.5010.1.p1	957	422	18	0	1	422	58	477	2.995e-268	836	426
PB.2815.27.p1	PB.2815.8.p1	990	406	4	0	20	425	1	406	4.627e-266	830	426
PB.2815.27.p1	PB.396.3.p1	927	425	31	0	1	425	5	428	1.48E-267	826	426
PB.2815.27.p1	PB.396.1.p1	927	425	31	0	1	425	12	435	1.48E-267	826	426
PB.2815.27.p1	PB.396.2.p1	927	425	31	0	1	425	27	450	1.48E-267	826	426
PB.2815.27.p1	PB.6565.1.p1	982	406	7	0	20	425	1	406	7.15E-267	824	426
PB.2815.27.p1	PB.2815.19.p1	984	384	6	0	42	425	1	384	1.206e-249	782	426
PB.2815.27.p1	PB.2815.9.p1	992	376	3	0	50	425	1	376	1.531e-245	771	426
PB.2815.27.p1	PB.2815.10.p1	991	354	3	0	72	425	1	354	2.886e-229	724	426
PB.2815.27.p1	PB.4923.1.p1	402	420	245	0	1	420	54	463	7.788e-101	352	426
PB.2815.27.p1	PB.4923.2.p1	402	420	245	0	1	420	55	464	7.788e-101	352	426
PB.2815.27.p1	g4531.t1.p1	402	420	245	0	1	420	27	436	1.065e-100	352	426
PB.2815.27.p1	PB.1109.9.p1	403	406	236	0	1	406	27	422	9.52E-103	349	426
PB.2815.27.p1	PB.1109.1.p1	403	406	236	0	1	406	27	422	9.52E-103	349	426
PB.2815.27.p1	PB.1109.4.p1	403	406	236	0	1	406	27	422	9.52E-103	349	426
PB.2815.27.p1	PB.1109.7.p1	403	406	236	0	1	406	27	422	9.52E-103	349	426
PB.2815.27.p1	PB.935.7.p1	397	420	247	0	1	420	5	414	1.78E-102	348	426
PB.2815.27.p1	PB.935.5.p1	397	420	247	0	1	420	27	436	1.78E-102	348	426
PB.2815.27.p1	PB.935.1.p1	397	420	247	0	1	420	27	436	1.78E-102	348	426
PB.2815.27.p1	PB.731.1.p1	395	420	247	0	1	420	54	463	3.328e-99	347	426
PB.2815.27.p1	r2_g507.t1.p1	403	406	236	0	1	406	27	422	6.222e-99	347	426
PB.2815.27.p1	r2_g507.t3.p1	403	406	236	0	1	406	27	422	6.222e-99	347	426
PB.2815.27.p1	PB.2632.1.p1	403	406	236	0	1	406	27	422	6.222e-99	347	426
PB.2815.27.p1	r2_g507.t2.p1	401	406	237	0	1	406	27	422	1.591e-98	346	426
PB.2815.27.p1	PB.1095.1.p1	399	406	237	0	1	406	27	422	1.591e-98	346	426
PB.2815.27.p1	PB.1108.7.p1	402	424	248	0	1	424	27	441	2.175e-98	345	426
PB.2815.27.p1	PB.1108.8.p1	402	424	248	0	1	424	27	441	2.175e-98	345	426
PB.2815.27.p1	PB.1108.1.p1	402	424	248	0	1	424	27	441	2.175e-98	345	426
PB.2815.27.p1	PB.1108.2.p1	402	424	248	0	1	424	27	441	2.175e-98	345	426
PB.2815.27.p1	g4520.t1.p1	401	406	237	0	1	406	27	422	2.175e-98	345	426
PB.2815.27.p1	PB.1108.3.p1	402	424	248	0	1	424	27	441	2.175e-98	345	426
PB.2815.27.p1	g10277.t1.p1	401	406	237	0	1	406	27	422	2.973e-98	345	426
PB.2815.27.p1	r2_g1703.t1.p1	414	388	222	0	33	420	21	400	1.269e-96	340	426
PB.2815.27.p1	PB.2630.1.p1	415	373	213	0	34	406	1	365	9.018e-94	332	426
PB.2815.27.p1	PB.1108.4.p1	409	391	226	0	34	424	5	387	9.018e-94	332	426
PB.2815.27.p1	PB.1108.5.p1	409	391	226	0	34	424	5	387	9.018e-94	332	426
PB.2815.27.p1	r2_g1703.t2.p1	403	372	217	0	49	420	1	364	1.768e-88	316	426
PB.2815.27.p1	PB.1109.10.p1	402	358	209	0	49	406	1	350	4.015e-87	312	426
PB.2815.27.p1	PB.1109.5.p1	402	358	209	0	49	406	1	350	4.015e-87	312	426
PB.2815.27.p1	PB.1109.8.p1	402	358	209	0	49	406	1	350	4.015e-87	312	426
PB.2815.27.p1	PB.935.3.p1	392	369	218	0	1	369	27	385	1.245e-85	308	426
PB.2815.27.p1	PB.935.4.p1	392	369	218	0	1	369	27	385	1.245e-85	308	426
PB.2815.27.p1	PB.935.8.p1	396	368	217	0	53	420	1	360	3.174e-85	307	426
PB.2815.27.p1	PB.1108.6.p1	400	370	217	0	55	424	1	362	1.511e-84	305	426
PB.2815.27.p1	PB.4599.4.p1	287	382	272	0	1	382	17	398	7.636e-49	200	426
PB.2815.27.p1	PB.4599.3.p1	287	382	272	0	1	382	28	409	7.636e-49	200	426
PB.2815.27.p1	PB.4599.1.p1	287	382	272	0	1	382	28	409	7.636e-49	200	426
PB.2815.27.p1	g9226.t1.p1	299	382	258	0	38	406	70	451	1.212e-45	191	426
PB.2815.40.p1	PB.2815.31.p1	1000	644	0	0	1	644	1	644	0	1214	645
PB.2815.40.p1	PB.2815.37.p1	1000	644	0	0	1	644	1	644	0	1214	645
PB.2815.40.p1	PB.2815.39.p1	1000	644	0	0	1	644	1	644	0	1214	645
PB.2815.40.p1	PB.2815.40.p1	1000	644	0	0	1	644	1	644	0	1214	645
PB.2815.40.p1	PB.2815.29.p1	1000	644	0	0	1	644	1	644	0	1214	645
PB.2815.40.p1	PB.2815.1.p1	1000	644	0	0	1	644	12	655	0	1214	645
PB.2815.40.p1	PB.2815.38.p1	1000	644	0	0	1	644	107	750	0	1214	645
PB.2815.40.p1	PB.2815.30.p1	1000	644	0	0	1	644	109	752	0	1214	645
PB.2815.40.p1	PB.2815.32.p1	1000	644	0	0	1	644	112	755	0	1214	645
PB.2815.40.p1	PB.2815.33.p1	976	644	15	0	1	644	1	629	0	1175	645
PB.2815.40.p1	PB.2815.36.p1	976	644	15	0	1	644	1	629	0	1175	645
PB.2815.40.p1	PB.2815.41.p1	1000	603	0	0	42	644	1	603	0	1139	645
PB.2815.40.p1	PB.2815.34.p1	954	644	28	0	1	644	1	615	0	1132	645
PB.2815.40.p1	PB.2815.42.p1	1000	521	0	0	124	644	1	521	1.319e-315	985	645
PB.282.2.p1	PB.282.2.p1	1000	311	0	0	1	311	1	311	2.376e-197	625	312
PB.282.2.p1	PB.282.3.p1	1000	311	0	0	1	311	1	311	2.376e-197	625	312
PB.282.2.p1	PB.282.1.p1	1000	300	0	0	12	311	5	304	1.21E-193	606	312
PB.282.2.p1	PB.282.4.p1	1000	287	0	0	25	311	1	287	1.049e-182	583	312
PB.2821.1.p1	PB.2821.1.p1	1000	853	0	0	1	853	1	853	0	1804	854
PB.2821.1.p1	PB.2822.3.p1	449	761	413	0	5	765	19	769	2.987e-202	668	854
PB.2821.1.p1	PB.2822.4.p1	461	711	379	0	5	715	19	723	1.941e-201	665	854
PB.2832.10.p1	PB.2832.5.p1	1000	488	0	0	1	488	1	488	0	1034	489
PB.2832.10.p1	PB.2832.7.p1	1000	488	0	0	1	488	1	488	0	1034	489
PB.2832.10.p1	PB.2832.9.p1	1000	488	0	0	1	488	1	488	0	1034	489
PB.2832.10.p1	PB.2832.1.p1	1000	488	0	0	1	488	1	488	0	1034	489
PB.2832.10.p1	PB.2832.10.p1	1000	488	0	0	1	488	1	488	0	1034	489
PB.2832.10.p1	PB.2832.3.p1	1000	488	0	0	1	488	1	488	0	1034	489
PB.2832.10.p1	PB.2832.8.p1	997	474	1	0	15	488	15	488	0	1006	489
PB.2832.10.p1	PB.2832.6.p1	997	474	1	0	15	488	28	501	0	1006	489
PB.2832.10.p1	PB.2832.4.p1	997	474	1	0	15	488	28	501	0	1006	489
PB.3250.1.p1	PB.3250.1.p1	1000	228	0	0	1	228	1	228	2.012e-134	439	229
PB.3250.1.p1	PB.3250.2.p1	1000	228	0	0	1	228	1	228	2.012e-134	439	229
PB.3250.2.p1	PB.3250.1.p1	1000	228	0	0	1	228	1	228	2.012e-134	439	229
PB.3250.2.p1	PB.3250.2.p1	1000	228	0	0	1	228	1	228	2.012e-134	439	229
PB.3253.3.p1	PB.3253.1.p1	1000	428	0	0	1	428	1	428	1.133e-276	861	429
PB.3253.3.p1	PB.3253.2.p1	1000	428	0	0	1	428	1	428	1.133e-276	861	429
PB.3253.3.p1	PB.3253.3.p1	1000	428	0	0	1	428	1	428	1.133e-276	861	429
PB.3253.3.p1	PB.3253.5.p1	1000	428	0	0	1	428	1	428	1.133e-276	861	429
PB.3253.3.p1	PB.3253.4.p1	892	428	41	0	1	428	1	382	2.321e-235	741	429
PB.326.3.p1	PB.326.1.p1	1000	374	0	0	1	374	1	374	7.275e-240	751	375
PB.326.3.p1	PB.326.2.p1	1000	374	0	0	1	374	1	374	7.275e-240	751	375
PB.326.3.p1	PB.326.3.p1	1000	374	0	0	1	374	1	374	7.275e-240	751	375
PB.326.3.p1	PB.326.4.p1	1000	374	0	0	1	374	1	374	7.275e-240	751	375
PB.326.4.p1	PB.326.1.p1	1000	374	0	0	1	374	1	374	7.275e-240	751	375
PB.326.4.p1	PB.326.2.p1	1000	374	0	0	1	374	1	374	7.275e-240	751	375
PB.326.4.p1	PB.326.3.p1	1000	374	0	0	1	374	1	374	7.275e-240	751	375
PB.326.4.p1	PB.326.4.p1	1000	374	0	0	1	374	1	374	7.275e-240	751	375
PB.3387.12.p1	PB.3387.8.p1	1000	478	0	0	1	478	1	478	0	1086	479
PB.3387.12.p1	PB.3387.9.p1	1000	478	0	0	1	478	1	478	0	1086	479
PB.3387.12.p1	PB.3387.10.p1	1000	478	0	0	1	478	1	478	0	1086	479
PB.3387.12.p1	PB.3387.11.p1	1000	478	0	0	1	478	1	478	0	1086	479
PB.3387.12.p1	PB.3387.12.p1	1000	478	0	0	1	478	1	478	0	1086	479
PB.3387.12.p1	PB.3387.13.p1	1000	478	0	0	1	478	1	478	0	1086	479
PB.3387.12.p1	PB.3387.14.p1	1000	478	0	0	1	478	1	478	0	1086	479
PB.3387.12.p1	r2_g984.t1.p1	482	471	242	0	1	471	31	498	4.267e-163	535	479
PB.3387.12.p1	PB.4854.1.p1	532	419	196	0	53	471	6	424	1.215e-157	520	479
PB.3387.12.p1	r2_g3817.t1.p1	485	472	241	0	1	472	46	514	1.348e-155	514	479
PB.3387.12.p1	PB.4854.2.p1	508	419	192	0	53	471	6	396	6.395e-146	486	479
PB.3387.12.p1	PB.4606.1.p1	474	474	247	0	1	474	7	477	1.628e-142	476	479
PB.3387.12.p1	g2377.t1.p1	418	493	273	0	5	474	40	532	1.021e-129	439	479
PB.3387.12.p1	r2_g39.t1.p1	444	445	247	0	28	472	10	454	1.396e-129	438	479
PB.3387.12.p1	PB.309.1.p1	461	427	215	0	45	471	2	400	6.687e-129	436	479
PB.3387.12.p1	PB.5443.10.p1	428	423	225	0	50	472	4	398	5.373e-113	390	479
PB.3387.12.p1	PB.5443.7.p1	428	423	225	0	50	472	4	398	5.373e-113	390	479
PB.3387.12.p1	PB.5443.8.p1	428	423	225	0	50	472	4	398	5.373e-113	390	479
PB.3387.12.p1	PB.5443.9.p1	428	423	225	0	50	472	4	398	5.373e-113	390	479
PB.3387.12.p1	PB.5447.1.p1	398	424	222	0	24	447	6	374	3.174e-103	362	479
PB.3387.12.p1	PB.5447.2.p1	398	424	222	0	24	447	6	374	3.174e-103	362	479
PB.3387.12.p1	PB.5447.3.p1	398	424	222	0	24	447	6	374	3.174e-103	362	479
PB.3387.12.p1	PB.5447.4.p1	398	424	222	0	24	447	6	374	3.174e-103	362	479
PB.3387.12.p1	g4507.t1.p1	368	417	241	0	27	443	7	389	1.6E-95	331	479
PB.3387.12.p1	PB.77.2.p1	368	428	261	0	45	472	1	414	3.608e-91	327	479
PB.3387.12.p1	PB.77.1.p1	368	428	261	0	45	472	1	414	3.608e-91	327	479
PB.3387.12.p1	PB.6939.1.p1	325	440	284	0	25	445	5	444	5.204e-72	271	479
PB.3387.12.p1	PB.2752.1.p1	312	479	308	0	28	475	12	490	3.104e-66	254	479
PB.3387.12.p1	PB.2752.2.p1	312	479	308	0	28	475	12	490	3.104e-66	254	479
PB.3387.12.p1	PB.2752.3.p1	312	479	308	0	28	475	12	490	3.104e-66	254	479
PB.3387.12.p1	PB.2752.4.p1	312	479	308	0	28	475	12	490	3.104e-66	254	479
PB.3387.12.p1	PB.3630.2.p1	294	471	322	0	15	471	96	566	8.033e-64	246	479
PB.3387.12.p1	PB.3630.3.p1	294	471	322	0	15	471	96	566	8.033e-64	246	479
PB.3387.12.p1	PB.3630.4.p1	294	471	322	0	15	471	96	566	8.033e-64	246	479
PB.3387.12.p1	PB.8514.1.p1	305	447	269	0	28	415	17	463	3.811e-51	209	479
PB.3389.1.p1	PB.3389.1.p1	1000	646	0	0	1	646	1	646	0	1252	647
PB.3394.3.p1	PB.3394.3.p1	1000	688	0	0	1	688	1	688	0	1400	688
PB.3394.3.p1	PB.3394.2.p1	1000	688	0	0	1	688	1	688	0	1400	688
PB.3394.3.p1	PB.3394.1.p1	960	712	27	0	5	688	1	712	0	1377	688
PB.3394.3.p1	PB.3394.5.p1	1000	643	0	0	46	688	1	643	0	1310	688
PB.3394.3.p1	PB.3394.4.p1	1000	617	0	0	4	620	1	617	0	1261	688
PB.3403.2.p1	PB.3403.1.p1	1000	468	0	0	1	468	1	468	5.281e-305	945	469
PB.3403.2.p1	PB.3403.2.p1	1000	468	0	0	1	468	1	468	5.281e-305	945	469
PB.3403.2.p1	PB.3403.3.p1	1000	468	0	0	1	468	1	468	5.281e-305	945	469
PB.3403.2.p1	PB.4844.1.p1	680	467	149	0	1	467	1	467	1.587e-213	681	469
PB.3403.2.p1	PB.4844.2.p1	680	467	149	0	1	467	1	467	1.587e-213	681	469
PB.3403.2.p1	PB.4844.3.p1	680	467	149	0	1	467	1	467	1.587e-213	681	469
PB.3403.2.p1	PB.4844.4.p1	680	467	149	0	1	467	1	467	1.587e-213	681	469
PB.3403.2.p1	r2_g3803.t1.p1	253	433	309	0	49	463	58	490	8.537e-23	123	469
PB.3403.2.p1	PB.4138.1.p1	252	389	288	0	55	440	38	426	7.04E-18	98	469
PB.342.1.p1	PB.342.1.p1	1000	269	0	0	1	269	1	269	1.191e-171	548	270
PB.342.1.p1	PB.342.2.p1	1000	269	0	0	1	269	1	269	1.191e-171	548	270
PB.342.1.p1	PB.342.3.p1	1000	269	0	0	1	269	1	269	1.191e-171	548	270
PB.3714.1.p1	PB.3714.1.p1	1000	665	0	0	1	665	1	665	0	1335	666
PB.3714.1.p1	PB.3714.2.p1	996	665	3	0	1	665	1	663	0	1325	666
PB.3714.1.p1	PB.3714.9.p1	1000	594	0	0	72	665	1	594	0	1201	666
PB.3714.1.p1	PB.3714.4.p1	832	648	106	0	18	665	9	638	0	1068	666
PB.3714.1.p1	PB.3714.6.p1	807	635	114	0	31	665	21	613	4.595e-315	985	666
PB.3714.9.p1	PB.3714.9.p1	1000	594	0	0	1	594	1	594	0	1201	595
PB.3714.9.p1	PB.3714.1.p1	1000	594	0	0	1	594	72	665	0	1201	595
PB.3714.9.p1	PB.3714.2.p1	996	594	2	0	1	594	72	663	0	1191	595
PB.3714.9.p1	PB.3714.14.p1	1000	509	0	0	86	594	1	509	0	1032	595
PB.3714.9.p1	PB.3714.4.p1	877	586	70	0	9	594	72	638	0	1028	595
PB.3714.9.p1	PB.3714.15.p1	996	508	2	0	87	594	1	506	0	1020	595
PB.3714.9.p1	PB.3714.6.p1	847	590	84	0	5	594	62	613	1.955e-313	976	595
PB.3714.9.p1	PB.3714.13.p1	1000	481	0	0	114	594	24	504	3.668e-313	975	595
PB.3714.9.p1	PB.3714.11.p1	1000	481	0	0	114	594	45	525	3.668e-313	975	595
PB.3714.9.p1	PB.3714.12.p1	1000	481	0	0	114	594	47	527	3.668e-313	975	595
PB.3714.9.p1	PB.3714.3.p1	1000	481	0	0	114	594	106	586	3.668e-313	975	595
PB.3714.9.p1	PB.3714.7.p1	1000	481	0	0	114	594	106	586	3.668e-313	975	595
PB.3714.9.p1	PB.3714.5.p1	1000	481	0	0	114	594	118	598	3.668e-313	975	595
PB.3714.9.p1	PB.3714.8.p1	945	481	25	0	114	594	106	560	5.649e-289	906	595
PB.3720.3.p1	PB.3720.3.p1	1000	485	0	0	1	485	1	485	4.236e-314	972	486
PB.3720.3.p1	PB.3720.1.p1	1000	485	0	0	1	485	22	506	4.236e-314	972	486
PB.3720.3.p1	PB.3720.2.p1	1000	485	0	0	1	485	22	506	4.236e-314	972	486
PB.3720.3.p1	PB.3720.4.p1	1000	431	0	0	55	485	1	431	5.449e-278	868	486
PB.3729.4.p2	PB.3729.4.p2	1000	248	0	0	1	248	1	248	7.686e-158	507	249
PB.3732.2.p1	PB.3738.13.p2	1000	136	0	0	1	136	1	136	8.258e-78	270	137
PB.3732.2.p1	PB.3738.14.p2	1000	136	0	0	1	136	1	136	8.258e-78	270	137
PB.3732.2.p1	PB.3738.18.p2	1000	136	0	0	1	136	1	136	8.258e-78	270	137
PB.3732.2.p1	PB.3738.2.p2	1000	136	0	0	1	136	1	136	8.258e-78	270	137
PB.3732.2.p1	PB.3738.3.p2	1000	136	0	0	1	136	1	136	8.258e-78	270	137
PB.3732.2.p1	PB.3732.1.p2	1000	136	0	0	1	136	1	136	8.258e-78	270	137
PB.3732.2.p1	PB.3732.2.p1	1000	136	0	0	1	136	1	136	8.258e-78	270	137
PB.4055.2.p1	PB.4055.1.p1	1000	425	0	0	1	425	1	425	5.65E-284	873	426
PB.4055.2.p1	PB.4055.2.p1	1000	425	0	0	1	425	1	425	5.65E-284	873	426
PB.4055.2.p1	PB.4055.3.p1	1000	425	0	0	1	425	1	425	5.65E-284	873	426
PB.4055.2.p1	PB.4055.4.p1	1000	425	0	0	1	425	1	425	5.65E-284	873	426
PB.4055.2.p1	PB.4055.5.p1	1000	425	0	0	1	425	1	425	5.65E-284	873	426
PB.4058.2.p1	PB.4058.2.p1	1000	488	0	0	1	488	1	488	0	1004	489
PB.4058.2.p1	PB.4058.3.p1	1000	421	0	0	68	488	1	421	3.331e-278	869	489
PB.406.1.p1	PB.406.1.p1	1000	388	0	0	1	388	1	388	2.505e-258	805	389
PB.406.1.p1	PB.406.2.p1	1000	388	0	0	1	388	4	391	2.505e-258	805	389
PB.4067.4.p1	PB.4067.4.p1	1000	413	0	0	1	413	1	413	1.056e-276	860	414
PB.4067.4.p1	PB.4067.3.p1	1000	413	0	0	1	413	77	489	1.056e-276	860	414
PB.4070.1.p1	PB.4070.1.p1	1000	337	0	0	1	337	1	337	5.156e-212	669	338
PB.4070.1.p1	PB.4071.1.p1	833	348	56	0	1	337	1	348	3.065e-171	551	338
PB.4070.1.p1	PB.3928.1.p1	660	341	114	0	1	336	1	341	9.405e-122	408	338
PB.4070.1.p1	PB.3928.2.p1	649	310	107	0	31	336	1	310	1.337e-109	373	338
PB.4070.1.p1	PB.4775.1.p1	287	305	215	0	16	317	34	338	1.961e-21	116	338
PB.4070.1.p1	PB.3148.1.p1	277	298	211	0	20	317	27	319	9.842e-17	102	338
PB.4070.1.p1	g2038.t1.p1	273	298	212	0	20	317	23	315	5.904e-16	99	338
PB.4070.1.p1	PB.1944.1.p1	267	298	214	0	20	317	28	320	1.072e-15	98	338
PB.4070.1.p1	g6038.t1.p1	271	298	213	0	20	317	23	315	1.244e-13	92	338
PB.4070.1.p1	at_DN0708.t1.p1	273	303	218	0	17	317	21	323	2.248e-13	91	338
PB.4070.1.p1	at_DN1897.t1.p1	279	300	214	0	20	317	28	327	3.022e-13	91	338
PB.4070.1.p1	g9435.t2.p1	257	298	220	0	22	319	11	307	2.389e-12	88	338
PB.4070.1.p1	PB.3153.1.p1	277	298	211	0	20	317	27	319	1.398e-11	86	338
PB.4070.1.p1	PB.3153.2.p1	277	298	211	0	20	317	27	319	1.398e-11	86	338
PB.4070.1.p1	PB.4757.1.p1	255	308	225	0	20	322	27	334	6.076e-11	84	338
PB.4070.1.p1	PB.3689.3.p1	270	301	217	0	20	317	38	338	1.092e-10	83	338
PB.4070.1.p1	PB.3689.1.p1	270	301	217	0	20	317	39	339	1.092e-10	83	338
PB.4070.1.p1	PB.3689.2.p1	270	301	217	0	20	317	39	339	1.092e-10	83	338
PB.4070.1.p1	PB.5941.1.p1	250	299	223	0	20	317	34	332	4.88E-12	78	338
PB.4070.1.p1	PB.5602.1.p1	252	314	229	0	14	320	16	329	2.844e-07	72	338
PB.4070.1.p1	PB.1145.1.p1	254	298	216	0	20	317	29	318	1.21E-08	67	338
PB.4070.1.p1	g2076.t1.p1	248	307	228	0	16	319	16	322	3.817e-05	66	338
PB.4070.1.p1	PB.39.1.p1	228	303	230	0	20	318	25	327	6.776e-05	65	338
PB.4070.1.p1	PB.39.2.p1	228	303	230	0	20	318	25	327	6.776e-05	65	338
PB.4261.1.p1	PB.4261.1.p1	1000	446	0	0	1	446	1	446	4.841e-292	906	447
PB.4261.1.p1	PB.4261.2.p1	1000	446	0	0	1	446	2	447	4.841e-292	906	447
PB.4266.3.p1	PB.4266.3.p1	1000	932	0	0	1	932	1	932	0	1905	932
PB.4266.3.p1	PB.4266.1.p1	1000	932	0	0	1	932	1	932	0	1905	932
PB.4274.2.p1	PB.4274.2.p1	1000	250	0	0	1	250	1	250	3.821e-153	494	251
PB.4274.2.p1	at_DN2249.t1.p1	255	211	154	0	8	218	10	217	13.02	47	251
PB.4276.14.p1	PB.4276.14.p1	1000	581	0	0	1	581	1	581	0	1154	582
PB.4276.14.p1	PB.4276.2.p1	1000	581	0	0	1	581	2	582	0	1154	582
PB.4276.14.p1	PB.4276.8.p1	1000	581	0	0	1	581	2	582	0	1154	582
PB.4276.14.p1	PB.4276.9.p1	998	530	1	0	52	581	1	529	0	1041	582
PB.4276.6.p2	PB.4276.3.p2	1000	168	0	0	1	168	1	168	1.893e-100	337	169
PB.4276.6.p2	PB.4276.6.p2	1000	168	0	0	1	168	1	168	1.893e-100	337	169
PB.4276.6.p2	PB.4276.11.p2	994	168	1	0	1	168	1	167	2.153e-98	331	169
[truncated: 276,151+ more rows]
