# Supplementary material for: The genome of a sea spider corroborates a shared Hox cluster motif in arthropods with a reduced posterior tagma
Source: BMC Biol. 2025 Jul 2;23:196. doi: 10.1186/s12915-025-02276-x (PMC12220506; doi:10.1186/s12915-025-02276-x)
Supplement: Supplementary file 3 — Additional file 3. [file 12915_2025_2276_MOESM3_ESM.zip]

Archive with 173 entries (165 files):
- suppl-file7-gene_analysis/
- suppl-file7-gene_analysis/hro/
- suppl-file7-gene_analysis/r2_g3735/
- suppl-file7-gene_analysis/hox/
- suppl-file7-gene_analysis/.DS_Store
- __MACOSX/suppl-file7-gene_analysis/._.DS_Store
- suppl-file7-gene_analysis/irx/
- suppl-file7-gene_analysis/sine/
- suppl-file7-gene_analysis/self_synteny/
- suppl-file7-gene_analysis/nkx/
- suppl-file7-gene_analysis/hro/homeobox_aligned.fasta.iqtree
- suppl-file7-gene_analysis/hro/hro.fa
- suppl-file7-gene_analysis/hro/homeobox_aligned.fasta.uniqueseq.phy
- suppl-file7-gene_analysis/hro/hro_genomic.m8
- suppl-file7-gene_analysis/hro/homeobox_aligned.fasta.ckp.gz
- suppl-file7-gene_analysis/hro/homeobox.fasta
- __MACOSX/suppl-file7-gene_analysis/hro/._homeobox.fasta
- suppl-file7-gene_analysis/hro/homeobox_aligned.fasta.mldist
- suppl-file7-gene_analysis/hro/homeobox_aligned.fasta.bionj
- suppl-file7-gene_analysis/hro/homeobox_aligned.fasta.model.gz
- suppl-file7-gene_analysis/hro/homeobox_aligned.fasta.log
- suppl-file7-gene_analysis/hro/hro_candidates.fa
- suppl-file7-gene_analysis/hro/homeobox_aligned.fasta.parstree
- suppl-file7-gene_analysis/hro/homeobox_aligned.fasta
- suppl-file7-gene_analysis/hro/homeobox_aligned.fasta.splits.nex
- suppl-file7-gene_analysis/hro/homeobox_aligned.fasta.treefile
- suppl-file7-gene_analysis/hro/hro_chelicerates.fa
- suppl-file7-gene_analysis/hro/homeobox_aligned.fasta.contree
- suppl-file7-gene_analysis/hro/hro_aligned.fasta
- __MACOSX/suppl-file7-gene_analysis/hro/._hro_aligned.fasta
- suppl-file7-gene_analysis/r2_g3735/INSTAR4.m8
- suppl-file7-gene_analysis/r2_g3735/INSTAR5.m8
- suppl-file7-gene_analysis/r2_g3735/INSTAR1.m8
- suppl-file7-gene_analysis/r2_g3735/INSTAR6.m8
- suppl-file7-gene_analysis/r2_g3735/INSTAR2.m8
- suppl-file7-gene_analysis/r2_g3735/INSTAR3.m8
- suppl-file7-gene_analysis/r2_g3735/EMBRYO3.m8
- suppl-file7-gene_analysis/r2_g3735/SUBADULT.m8
- suppl-file7-gene_analysis/r2_g3735/JUV1.m8
- suppl-file7-gene_analysis/r2_g3735/query.fa
- suppl-file7-gene_analysis/hox/homeobox_aligned.fasta.iqtree
- suppl-file7-gene_analysis/hox/abdA_INSTAR4.m8
- suppl-file7-gene_analysis/hox/abdA_candidates.fa
- suppl-file7-gene_analysis/hox/chelicerate.m8
- suppl-file7-gene_analysis/hox/abdA_INSTAR1.m8
- suppl-file7-gene_analysis/hox/chelicerate_hox.fa
- suppl-file7-gene_analysis/hox/abdA_INSTAR5.m8
- suppl-file7-gene_analysis/hox/homeobox_aligned.fasta.uniqueseq.phy
- suppl-file7-gene_analysis/hox/pycno_abdA_aligned.fasta
- suppl-file7-gene_analysis/hox/pycnogonid_hox.fa
- suppl-file7-gene_analysis/hox/homeobox_aligned.fasta.ckp.gz
- suppl-file7-gene_analysis/hox/chelicerate_abdA.fa
- suppl-file7-gene_analysis/hox/plit_hox.fa
- suppl-file7-gene_analysis/hox/homeobox.fasta
- __MACOSX/suppl-file7-gene_analysis/hox/._homeobox.fasta
- suppl-file7-gene_analysis/hox/homeobox_aligned.fasta.mldist
- suppl-file7-gene_analysis/hox/homeobox_aligned.fasta.bionj
- suppl-file7-gene_analysis/hox/abdA_candidates_collapsed.fa
- __MACOSX/suppl-file7-gene_analysis/hox/._abdA_candidates_collapsed.fa
- suppl-file7-gene_analysis/hox/hox.fa
- suppl-file7-gene_analysis/hox/homeobox_aligned.fasta.model.gz
- suppl-file7-gene_analysis/hox/homeobox_aligned.fasta.log
- suppl-file7-gene_analysis/hox/abdA_SUBADULT.m8
- suppl-file7-gene_analysis/hox/homeobox_aligned.fasta.parstree
- suppl-file7-gene_analysis/hox/homeobox_aligned.fasta
- __MACOSX/suppl-file7-gene_analysis/hox/._homeobox_aligned.fasta
- suppl-file7-gene_analysis/hox/abdA_INSTAR2.m8
- suppl-file7-gene_analysis/hox/abdA_INSTAR6.m8
- suppl-file7-gene_analysis/hox/homeobox_aligned.fasta.splits.nex
- suppl-file7-gene_analysis/hox/homeobox_aligned.fasta.treefile
- suppl-file7-gene_analysis/hox/abdA_EMBRYO3.m8
- suppl-file7-gene_analysis/hox/homeobox_aligned.fasta.contree
- suppl-file7-gene_analysis/hox/abdA_JUV1.m8
- suppl-file7-gene_analysis/hox/hox_aligned.fasta
- __MACOSX/suppl-file7-gene_analysis/hox/._hox_aligned.fasta
- suppl-file7-gene_analysis/hox/abdA_INSTAR3.m8
- suppl-file7-gene_analysis/irx/homeobox_aligned.fasta.iqtree
- suppl-file7-gene_analysis/irx/irx_candidates.fa
- suppl-file7-gene_analysis/irx/irx_aligned.fasta.log
- suppl-file7-gene_analysis/irx/irx_aligned.fasta.contree
- suppl-file7-gene_analysis/irx/irx_chelicerates.fa
- suppl-file7-gene_analysis/irx/homeobox_aligned.fasta.uniqueseq.phy
- suppl-file7-gene_analysis/irx/irx_aligned.fasta.splits.nex
- suppl-file7-gene_analysis/irx/irx_aligned.fasta
- __MACOSX/suppl-file7-gene_analysis/irx/._irx_aligned.fasta
- suppl-file7-gene_analysis/irx/homeobox_aligned.fasta.ckp.gz
- suppl-file7-gene_analysis/irx/homeobox.fasta
- __MACOSX/suppl-file7-gene_analysis/irx/._homeobox.fasta
- suppl-file7-gene_analysis/irx/irx_aligned.fasta.bionj
- suppl-file7-gene_analysis/irx/homeobox_aligned.fasta.mldist
- suppl-file7-gene_analysis/irx/irx.fa
- suppl-file7-gene_analysis/irx/homeobox_aligned.fasta.bionj
- suppl-file7-gene_analysis/irx/homeobox_aligned.fasta.model.gz
- suppl-file7-gene_analysis/irx/homeobox_aligned.fasta.log
- suppl-file7-gene_analysis/irx/irx_aligned.fasta.treefile
- suppl-file7-gene_analysis/irx/irx_aligned.fasta.iqtree
- suppl-file7-gene_analysis/irx/homeobox_aligned.fasta.parstree
- suppl-file7-gene_analysis/irx/homeobox_aligned.fasta
- suppl-file7-gene_analysis/irx/irx_aligned.fasta.mldist
- suppl-file7-gene_analysis/irx/irx_aligned.fasta.model.gz
- suppl-file7-gene_analysis/irx/irx_aligned.fasta.ckp.gz
- suppl-file7-gene_analysis/irx/homeobox_aligned.fasta.splits.nex
- suppl-file7-gene_analysis/irx/homeobox_aligned.fasta.treefile
- suppl-file7-gene_analysis/irx/irx_genomic.m8
- suppl-file7-gene_analysis/irx/homeobox_aligned.fasta.contree
- suppl-file7-gene_analysis/irx/irx_aligned.fasta.parstree
- suppl-file7-gene_analysis/sine/homeobox_aligned.fasta.iqtree
- suppl-file7-gene_analysis/sine/homeobox.fasta.bak005
- __MACOSX/suppl-file7-gene_analysis/sine/._homeobox.fasta.bak005
- suppl-file7-gene_analysis/sine/sine_aligned.fasta
- __MACOSX/suppl-file7-gene_analysis/sine/._sine_aligned.fasta
- suppl-file7-gene_analysis/sine/homeobox.fasta.bak003
- __MACOSX/suppl-file7-gene_analysis/sine/._homeobox.fasta.bak003
- suppl-file7-gene_analysis/sine/homeobox.fasta.bak004
- __MACOSX/suppl-file7-gene_analysis/sine/._homeobox.fasta.bak004
- suppl-file7-gene_analysis/sine/sine_genomic.m8
- suppl-file7-gene_analysis/sine/homeobox_aligned.fasta.uniqueseq.phy
- suppl-file7-gene_analysis/sine/sine_candidates.fa
- suppl-file7-gene_analysis/sine/homeobox_aligned.fasta.ckp.gz
- suppl-file7-gene_analysis/sine/homeobox.fasta
- __MACOSX/suppl-file7-gene_analysis/sine/._homeobox.fasta
- suppl-file7-gene_analysis/sine/homeobox_aligned.fasta.mldist
- suppl-file7-gene_analysis/sine/homeobox_aligned.fasta.bionj
- suppl-file7-gene_analysis/sine/homeobox_aligned.fasta.model.gz
- suppl-file7-gene_analysis/sine/homeobox_aligned.fasta.log
- suppl-file7-gene_analysis/sine/sine.fa
- suppl-file7-gene_analysis/sine/homeobox_aligned.fasta.parstree
- suppl-file7-gene_analysis/sine/sine_aligned.fasta.bak001
- suppl-file7-gene_analysis/sine/homeobox_aligned.fasta
- suppl-file7-gene_analysis/sine/sine_chelicerates.fa
- suppl-file7-gene_analysis/sine/homeobox_aligned.fasta.splits.nex
- suppl-file7-gene_analysis/sine/homeobox_aligned.fasta.treefile
- suppl-file7-gene_analysis/sine/homeobox_aligned.fasta.contree
- suppl-file7-gene_analysis/self_synteny/.DS_Store
- __MACOSX/suppl-file7-gene_analysis/self_synteny/._.DS_Store
- suppl-file7-gene_analysis/self_synteny/self.m8
- suppl-file7-gene_analysis/nkx/homeobox_aligned.fasta.iqtree
- suppl-file7-gene_analysis/nkx/nk_candidates.fa
- suppl-file7-gene_analysis/nkx/homeobox_aligned.fasta.uniqueseq.phy
- suppl-file7-gene_analysis/nkx/nk_aligned.fasta
- __MACOSX/suppl-file7-gene_analysis/nkx/._nk_aligned.fasta
- suppl-file7-gene_analysis/nkx/nk_INSTAR4.m8
- suppl-file7-gene_analysis/nkx/dbx.fasta
- __MACOSX/suppl-file7-gene_analysis/nkx/._dbx.fasta
- suppl-file7-gene_analysis/nkx/homeobox_aligned.fasta.ckp.gz
- suppl-file7-gene_analysis/nkx/dbx_homeobox_aligned.fasta
- __MACOSX/suppl-file7-gene_analysis/nkx/._dbx_homeobox_aligned.fasta
- suppl-file7-gene_analysis/nkx/nk_INSTAR5.m8
- suppl-file7-gene_analysis/nkx/homeobox.fasta
- __MACOSX/suppl-file7-gene_analysis/nkx/._homeobox.fasta
- suppl-file7-gene_analysis/nkx/nk_INSTAR1.m8
- suppl-file7-gene_analysis/nkx/homeobox_aligned.fasta.mldist
- suppl-file7-gene_analysis/nkx/homeobox_aligned.fasta.bionj
- suppl-file7-gene_analysis/nkx/nk_INSTAR6.m8
- suppl-file7-gene_analysis/nkx/homeobox_aligned.fasta.model.gz
- suppl-file7-gene_analysis/nkx/nk_SUBADULT.m8
- suppl-file7-gene_analysis/nkx/homeobox_aligned.fasta.log
- suppl-file7-gene_analysis/nkx/nk_INSTAR2.m8
- suppl-file7-gene_analysis/nkx/nk_EMBRYO3.m8
- suppl-file7-gene_analysis/nkx/nk.fa
- suppl-file7-gene_analysis/nkx/nk_INSTAR3.m8
- suppl-file7-gene_analysis/nkx/homeobox_aligned.fasta.parstree
- suppl-file7-gene_analysis/nkx/nk_chelicerates.fa
- suppl-file7-gene_analysis/nkx/homeobox_aligned.fasta
- __MACOSX/suppl-file7-gene_analysis/nkx/._homeobox_aligned.fasta
- suppl-file7-gene_analysis/nkx/dbx_homeobox.fasta
- __MACOSX/suppl-file7-gene_analysis/nkx/._dbx_homeobox.fasta
- suppl-file7-gene_analysis/nkx/homeobox_aligned.fasta.splits.nex
- suppl-file7-gene_analysis/nkx/homeobox_aligned.fasta.treefile
- suppl-file7-gene_analysis/nkx/test.fasta
- suppl-file7-gene_analysis/nkx/nk_JUV1.m8
- suppl-file7-gene_analysis/nkx/homeobox_aligned.fasta.contree
- suppl-file7-gene_analysis/nkx/nk_genomic.m8
