# Supplementary material for: The genome of a sea spider corroborates a shared Hox cluster motif in arthropods with a reduced posterior tagma
Source: BMC Biol. 2025 Jul 2;23:196. doi: 10.1186/s12915-025-02276-x (PMC12220506; doi:10.1186/s12915-025-02276-x)
Supplement: Supplementary file 3 — Additional file 3. [file 12915_2025_2276_MOESM3_ESM.zip › suppl-file7-gene_analysis/hro/homeobox_aligned.fasta.iqtree]

IQ-TREE 2.3.6 built Aug  1 2024

Input file name: ./homeobox_aligned.fasta
Type of analysis: ModelFinder + tree reconstruction + ultrafast bootstrap (1000 replicates)
Random seed number: 256482

REFERENCES
----------

To cite IQ-TREE please use:

Bui Quang Minh, Heiko A. Schmidt, Olga Chernomor, Dominik Schrempf,
Michael D. Woodhams, Arndt von Haeseler, and Robert Lanfear (2020)
IQ-TREE 2: New models and efficient methods for phylogenetic inference
in the genomic era. Mol. Biol. Evol., in press.
https://doi.org/10.1093/molbev/msaa015

To cite ModelFinder please use: 

Subha Kalyaanamoorthy, Bui Quang Minh, Thomas KF Wong, Arndt von Haeseler,
and Lars S Jermiin (2017) ModelFinder: Fast model selection for
accurate phylogenetic estimates. Nature Methods, 14:587–589.
https://doi.org/10.1038/nmeth.4285

Since you used ultrafast bootstrap (UFBoot) please also cite: 

Diep Thi Hoang, Olga Chernomor, Arndt von Haeseler, Bui Quang Minh,
and Le Sy Vinh (2018) UFBoot2: Improving the ultrafast bootstrap
approximation. Mol. Biol. Evol., 35:518–522.
https://doi.org/10.1093/molbev/msx281

SEQUENCE ALIGNMENT
------------------

Input data: 112 sequences with 60 amino-acid sites
Number of constant sites: 15 (= 25% of all sites)
Number of invariant (constant or ambiguous constant) sites: 15 (= 25% of all sites)
Number of parsimony informative sites: 43
Number of distinct site patterns: 58

ModelFinder
-----------

Best-fit model according to BIC: Q.insect+G4

List of models sorted by BIC scores: 

Model                  LogL         AIC      w-AIC        AICc     w-AICc         BIC      w-BIC
Q.insect+G4        -926.870    2113.739 +    0.587   36173.739 - 1.48e-94    2386.004 +    0.808
Q.insect+I+G4      -926.979    2115.957 +    0.194   36699.957 - 7.99e-209    2390.316 +   0.0935
Q.insect+R2        -927.557    2117.115 +    0.108   36701.115 - 4.48e-209    2391.474 +   0.0524
Q.plant+G4         -930.781    2121.562 -   0.0117   36181.562 - 2.95e-96    2393.827 -   0.0162
Q.insect+I+R2      -926.869    2117.738 +   0.0794   37229.738 - 4.94e-324    2394.192 -   0.0135
JTTDCMut+G4        -932.100    2124.201 -  0.00314   36184.201 -  7.9e-97    2396.465 -  0.00432
Q.mammal+G4        -932.135    2124.269 -  0.00303   36184.269 - 7.63e-97    2396.534 -  0.00418
JTT+G4             -932.451    2124.902 -  0.00221   36184.902 - 5.56e-97    2397.167 -  0.00304
Q.plant+I+G4       -930.848    2123.695 -  0.00404   36707.695 - 1.67e-210    2398.055 -  0.00195
JTTDCMut+I+G4      -932.141    2126.281 -  0.00111   36710.281 - 4.58e-211    2400.641 - 0.000536
Q.mammal+I+G4      -932.230    2126.460 -  0.00101   36710.460 - 4.19e-211    2400.819 -  0.00049
JTTDCMut+R2        -932.538    2127.076 - 0.000745   36711.076 - 3.07e-211    2401.435 -  0.00036
Q.plant+R2         -932.563    2127.127 - 0.000727   36711.127 -   3e-211    2401.486 - 0.000351
JTT+I+G4           -932.592    2127.185 - 0.000706   36711.185 - 2.91e-211    2401.544 - 0.000341
Q.plant+I+R2       -930.779    2125.558 -  0.00159   37237.558 -        0    2402.011 -  0.00027
JTT+R2             -932.998    2127.997 -  0.00047   36711.997 - 1.94e-211    2402.356 - 0.000227
Q.mammal+R2        -933.726    2129.451 - 0.000227   36713.451 - 9.38e-212    2403.810 -  0.00011
JTTDCMut+I+R2      -932.077    2128.155 - 0.000435   37240.155 -        0    2404.608 - 7.37e-05
Q.mammal+I+R2      -932.246    2128.492 - 0.000367   37240.492 -        0    2404.946 - 6.23e-05
JTT+I+R2           -932.535    2129.070 - 0.000275   37241.070 -        0    2405.523 - 4.67e-05
LG+G4              -936.879    2133.758 - 2.64e-05   36193.758 - 6.64e-99    2406.023 - 3.63e-05
Q.bird+G4          -937.156    2134.311 -    2e-05   36194.311 - 5.03e-99    2406.576 - 2.76e-05
rtREV+G4           -938.814    2137.627 - 3.81e-06   36197.627 - 9.59e-100    2409.892 - 5.25e-06
LG+I+G4            -937.175    2136.351 - 7.22e-06   36720.351 - 2.98e-213    2410.710 - 3.49e-06
LG+R2              -937.202    2136.403 - 7.03e-06   36720.403 - 2.9e-213    2410.763 -  3.4e-06
Q.bird+I+G4        -937.249    2136.499 -  6.7e-06   36720.499 - 2.77e-213    2410.858 - 3.24e-06
Q.yeast+G4         -939.383    2138.766 - 2.16e-06   36198.766 - 5.43e-100    2411.031 - 2.97e-06
Q.pfam+G4          -939.941    2139.882 - 1.23e-06   36199.882 - 3.11e-100    2412.147 -  1.7e-06
rtREV+R2           -938.567    2139.135 - 1.79e-06   36723.135 - 7.4e-214    2413.494 - 8.67e-07
rtREV+I+G4         -938.821    2139.643 - 1.39e-06   36723.643 - 5.74e-214    2414.002 - 6.72e-07
LG+I+R2            -936.978    2137.956 - 3.23e-06   37249.956 -        0    2414.410 - 5.48e-07
Q.bird+I+R2        -937.230    2138.461 - 2.51e-06   37250.461 -        0    2414.914 - 4.26e-07
Q.yeast+I+G4       -939.461    2140.922 - 7.34e-07   36724.922 - 3.03e-214    2415.281 - 3.55e-07
Q.bird+R2          -939.616    2141.231 - 6.29e-07   36725.231 - 2.59e-214    2415.590 - 3.04e-07
cpREV+G4           -941.855    2143.711 - 1.82e-07   36203.711 - 4.58e-101    2415.975 - 2.51e-07
Q.pfam+I+G4        -940.120    2142.239 -  3.8e-07   36726.239 - 1.57e-214    2416.598 - 1.84e-07
Q.yeast+R2         -940.210    2142.421 - 3.47e-07   36726.421 - 1.43e-214    2416.780 - 1.68e-07
Q.pfam+R2          -940.219    2142.438 - 3.44e-07   36726.438 - 1.42e-214    2416.797 - 1.66e-07
LG+R3              -936.204    2138.408 - 2.58e-06   37782.408 -        0    2416.956 - 1.54e-07
rtREV+I+R2         -938.537    2141.073 - 6.81e-07   37253.073 -        0    2417.527 - 1.15e-07
HIVb+G4            -942.647    2145.293 - 8.25e-08   36205.293 - 2.08e-101    2417.558 - 1.14e-07
Q.yeast+I+R2       -939.529    2143.057 - 2.52e-07   37255.057 -        0    2419.511 - 4.28e-08
cpREV+I+G4         -941.845    2145.690 - 6.77e-08   36729.690 - 2.79e-215    2420.049 - 3.27e-08
Q.pfam+I+R2        -940.020    2144.040 - 1.54e-07   37256.040 -        0    2420.494 - 2.62e-08
LG+I+R3            -936.311    2140.622 - 8.53e-07   38320.622 -        0    2421.264 - 1.78e-08
HIVb+I+G4          -942.657    2147.314 -    3e-08   36731.314 - 1.24e-215    2421.673 - 1.45e-08
VT+G4              -944.715    2149.429 - 1.04e-08   36209.429 - 2.62e-102    2421.694 - 1.44e-08
cpREV+R2           -942.830    2147.661 - 2.53e-08   36731.661 - 1.04e-215    2422.020 - 1.22e-08
HIVb+I+R2          -941.876    2147.751 - 2.41e-08   37259.751 -        0    2424.205 - 4.09e-09
VT+R2              -944.215    2150.431 - 6.32e-09   36734.431 - 2.61e-216    2424.790 - 3.06e-09
WAG+G4             -946.411    2152.822 - 1.91e-09   36212.822 - 4.81e-103    2425.087 - 2.63e-09
cpREV+I+R2         -942.386    2148.772 - 1.45e-08   37260.772 -        0    2425.225 - 2.46e-09
HIVb+R2            -944.721    2151.442 - 3.81e-09   36735.442 - 1.57e-216    2425.801 - 1.84e-09
VT+I+G4            -944.761    2151.522 - 3.66e-09   36735.522 - 1.51e-216    2425.881 - 1.77e-09
WAG+R2             -946.018    2154.035 - 1.04e-09   36738.035 - 4.3e-217    2428.394 - 5.04e-10
VT+I+R2            -944.231    2152.461 - 2.29e-09   37264.461 -        0    2428.915 - 3.89e-10
WAG+I+G4           -946.604    2155.208 -  5.8e-10   36739.208 - 2.39e-217    2429.567 -  2.8e-10
FLU+G4             -948.747    2157.494 - 1.85e-10   36217.494 - 4.65e-104    2429.759 - 2.55e-10
WAG+I+R2           -946.066    2156.132 - 3.66e-10   37268.132 -        0    2432.585 -  6.2e-11
DCMut+G4           -950.642    2161.283 - 2.78e-11   36221.283 -   7e-105    2433.548 - 3.83e-11
Dayhoff+G4         -950.664    2161.329 - 2.72e-11   36221.329 - 6.84e-105    2433.594 - 3.74e-11
FLU+I+G4           -948.755    2159.509 - 6.75e-11   36743.509 - 2.79e-218    2433.868 - 3.26e-11
FLU+R2             -950.413    2162.827 - 1.29e-11   36746.827 - 5.31e-219    2437.186 - 6.21e-12
DCMut+I+G4         -950.645    2163.290 - 1.02e-11   36747.290 - 4.21e-219    2437.649 - 4.93e-12
Dayhoff+I+G4       -950.667    2163.334 - 9.98e-12   36747.334 - 4.12e-219    2437.693 - 4.82e-12
DCMut+R2           -951.186    2164.371 - 5.94e-12   36748.371 - 2.45e-219    2438.731 - 2.87e-12
Dayhoff+R2         -951.258    2164.516 - 5.52e-12   36748.516 - 2.28e-219    2438.875 - 2.67e-12
FLU+I+R2           -949.211    2162.422 - 1.57e-11   37274.422 -        0    2438.875 - 2.67e-12
FLAVI+G4           -954.689    2169.379 - 4.86e-13   36229.379 - 1.22e-106    2441.644 - 6.69e-13
DCMut+I+R2         -950.796    2165.592 - 3.23e-12   37277.592 -        0    2442.045 - 5.47e-13
Dayhoff+I+R2       -950.921    2165.843 - 2.85e-12   37277.843 -        0    2442.296 - 4.83e-13
PMB+G4             -955.650    2171.300 - 1.86e-13   36231.300 - 4.68e-107    2443.565 - 2.56e-13
LG+I               -956.598    2173.195 - 7.21e-14   36233.195 - 1.81e-107    2445.460 - 9.92e-14
FLAVI+I+G4         -954.685    2171.370 - 1.79e-13   36755.370 - 7.4e-221    2445.729 - 8.67e-14
Blosum62+G4        -956.740    2173.480 - 6.25e-14   36233.480 - 1.57e-107    2445.744 - 8.61e-14
PMB+R2             -955.169    2172.338 - 1.11e-13   36756.338 - 4.57e-221    2446.697 - 5.35e-14
PMB+I+G4           -955.652    2173.305 - 6.82e-14   36757.305 - 2.81e-221    2447.664 -  3.3e-14
Blosum62+R2        -956.036    2174.072 - 4.65e-14   36758.072 - 1.92e-221    2448.431 - 2.25e-14
Blosum62+I+G4      -956.775    2175.551 - 2.22e-14   36759.551 - 9.16e-222    2449.910 - 1.07e-14
FLAVI+I+R2         -955.126    2174.253 - 4.25e-14   37286.253 -        0    2450.706 -  7.2e-15
PMB+I+R2           -955.162    2174.324 -  4.1e-14   37286.324 -        0    2450.777 - 6.95e-15
Blosum62+I+R2      -956.061    2176.123 - 1.67e-14   37288.123 -        0    2452.576 - 2.83e-15
FLAVI+R2           -959.076    2180.152 - 2.22e-15   36764.152 - 9.18e-223    2454.511 - 1.07e-15
Q.insect+F+G4      -928.747    2155.494 - 5.03e-10   46855.494 -        0    2467.551 - 1.58e-18
Q.insect+F+R2      -928.432    2156.865 - 2.53e-10   47456.865 -        0    2471.016 -  2.8e-19
LG                 -971.816    2201.632 - 4.82e-20   35741.632 +        1    2471.802 - 1.89e-19
Q.insect+F+I+G4    -928.885    2157.769 - 1.61e-10   47457.769 -        0    2471.921 - 1.78e-19
Q.plant+F+G4       -931.515    2161.031 - 3.16e-11   46861.031 -        0    2473.088 - 9.94e-20
Q.insect+F+I+R2    -928.218    2158.437 - 1.15e-10   48062.437 -        0    2474.683 - 4.48e-20
JTTDCMut+F+G4      -932.973    2163.947 - 7.34e-12   46863.947 -        0    2476.004 - 2.31e-20
JTT+F+G4           -933.289    2164.578 - 5.36e-12   46864.578 -        0    2476.635 - 1.69e-20
Q.plant+F+I+G4     -931.606    2163.212 - 1.06e-11   47463.212 -        0    2477.363 - 1.17e-20
Q.plant+F+R2       -932.321    2164.641 - 5.19e-12   47464.641 -        0    2478.793 - 5.73e-21
JTTDCMut+F+R2      -932.956    2165.911 - 2.75e-12   47465.911 -        0    2480.063 - 3.04e-21
JTTDCMut+F+I+G4    -933.034    2166.068 - 2.54e-12   47466.068 -        0    2480.219 - 2.81e-21
JTT+F+R2           -933.394    2166.788 - 1.77e-12   47466.788 -        0    2480.940 - 1.96e-21
JTT+F+I+G4         -933.489    2166.978 - 1.61e-12   47466.978 -        0    2481.129 - 1.78e-21
Q.plant+F+I+R2     -931.550    2165.101 - 4.12e-12   48069.101 -        0    2481.347 -  1.6e-21
Q.mammal+F+G4      -935.900    2169.800 - 3.93e-13   46869.800 -        0    2481.857 - 1.24e-21
Q.yeast+F+G4       -936.053    2170.106 - 3.38e-13   46870.106 -        0    2482.164 - 1.06e-21
JTTDCMut+F+I+R2    -932.708    2167.417 -  1.3e-12   48071.417 -        0    2483.663 - 5.02e-22
JTT+F+I+R2         -933.057    2168.115 - 9.14e-13   48072.115 -        0    2484.361 - 3.54e-22
Q.yeast+F+R2       -935.886    2171.771 - 1.47e-13   47471.771 -        0    2485.923 - 1.62e-22
Q.mammal+F+I+G4    -936.027    2172.055 - 1.27e-13   47472.055 -        0    2486.206 - 1.41e-22
Q.yeast+F+I+G4     -936.150    2172.300 - 1.13e-13   47472.300 -        0    2486.452 - 1.25e-22
mtZOA+F+G4         -938.320    2174.640 -  3.5e-14   46874.640 -        0    2486.698 -  1.1e-22
mtInv+F+G4         -938.602    2175.205 - 2.64e-14   46875.205 -        0    2487.262 - 8.31e-23
Q.mammal+F+R2      -936.782    2173.564 - 5.99e-14   47473.564 -        0    2487.716 - 6.62e-23
Q.yeast+F+I+R2     -935.544    2173.089 -  7.6e-14   48077.089 -        0    2489.335 - 2.95e-23
Q.mammal+F+I+R2    -936.091    2174.181 -  4.4e-14   48078.181 -        0    2490.427 - 1.71e-23
mtZOA+F+I+G4       -938.338    2176.675 - 1.26e-14   47476.675 -        0    2490.827 -  1.4e-23
mtInv+F+I+G4       -938.616    2177.232 - 9.57e-15   47477.232 -        0    2491.384 - 1.06e-23
rtREV+F+G4         -940.718    2179.436 - 3.18e-15   46879.436 -        0    2491.494 -    1e-23
HIVw+G4            -979.673    2219.345 - 6.86e-24   36279.345 - 1.73e-117    2491.610 - 9.45e-24
mtZOA+G4           -980.163    2220.325 -  4.2e-24   36280.325 - 1.06e-117    2492.590 - 5.79e-24
mtMet+F+G4         -941.349    2180.698 - 1.69e-15   46880.698 -        0    2492.755 - 5.33e-24
mtInv+F+R2         -939.772    2179.544 - 3.01e-15   47479.544 -        0    2493.696 - 3.33e-24
LG+F+G4            -942.031    2182.063 - 8.55e-16   46882.063 -        0    2494.120 - 2.69e-24
Q.pfam+F+G4        -942.074    2182.148 -  8.2e-16   46882.148 -        0    2494.205 - 2.58e-24
mtART+F+G4         -942.194    2182.389 - 7.27e-16   46882.389 -        0    2494.446 - 2.29e-24
rtREV+F+R2         -940.192    2180.384 - 1.98e-15   47480.384 -        0    2494.536 - 2.19e-24
Q.bird+F+G4        -942.562    2183.124 - 5.03e-16   46883.124 -        0    2495.181 - 1.58e-24
rtREV+F+I+G4       -940.727    2181.454 - 1.16e-15   47481.454 -        0    2495.606 - 1.28e-24
HIVw+I+G4          -979.671    2221.342 - 2.53e-24   36805.342 - 1.04e-231    2495.701 - 1.22e-24
mtZOA+F+R2         -941.001    2182.002 - 8.81e-16   47482.002 -        0    2496.154 - 9.74e-25
mtZOA+I+G4         -980.177    2222.355 - 1.52e-24   36806.355 - 6.29e-232    2496.714 - 7.36e-25
mtMet+F+I+G4       -941.368    2182.737 - 6.11e-16   47482.737 -        0    2496.888 - 6.75e-25
LG+F+R2            -941.672    2183.344 - 4.51e-16   47483.344 -        0    2497.496 - 4.98e-25
Q.pfam+F+R2        -941.710    2183.421 - 4.34e-16   47483.421 -        0    2497.573 - 4.79e-25
mtZOA+F+I+R2       -939.738    2181.476 - 1.15e-15   48085.476 -        0    2497.722 - 4.45e-25
DCMut+F+G4         -943.842    2185.683 -  1.4e-16   46885.683 -        0    2497.741 - 4.41e-25
Dayhoff+F+G4       -943.870    2185.739 - 1.36e-16   46885.739 -        0    2497.797 - 4.28e-25
mtInv+F+I+R2       -939.782    2181.565 -  1.1e-15   48085.565 -        0    2497.811 - 4.25e-25
mtART+F+I+G4       -942.206    2184.412 - 2.64e-16   47484.412 -        0    2498.563 - 2.92e-25
rtREV+F+I+R2       -940.209    2182.418 - 7.16e-16   48086.418 -        0    2498.664 - 2.78e-25
Q.pfam+F+I+G4      -942.273    2184.545 - 2.47e-16   47484.545 -        0    2498.697 - 2.73e-25
mtREV+F+G4         -944.404    2186.808 - 7.97e-17   46886.808 -        0    2498.866 - 2.51e-25
LG+F+I+G4          -942.394    2184.787 - 2.19e-16   47484.787 -        0    2498.939 - 2.42e-25
Q.bird+F+I+G4      -942.672    2185.344 - 1.66e-16   47485.344 -        0    2499.496 - 1.83e-25
mtMet+F+R2         -943.195    2186.390 - 9.83e-17   47486.390 -        0    2500.542 - 1.09e-25
HIVw+R2            -982.250    2226.500 - 1.92e-25   36810.500 - 7.91e-233    2500.860 - 9.26e-26
HIVw+I+R2          -980.450    2224.899 - 4.27e-25   37336.899 -        0    2501.353 - 7.24e-26
DCMut+F+R2         -943.643    2187.285 - 6.28e-17   47487.285 -        0    2501.437 - 6.94e-26
mtZOA+I+R2         -980.500    2224.999 - 4.06e-25   37336.999 -        0    2501.453 - 6.89e-26
LG+F+I+R2          -941.619    2185.237 - 1.75e-16   48089.237 -        0    2501.483 - 6.78e-26
Dayhoff+F+R2       -943.667    2187.335 - 6.13e-17   47487.335 -        0    2501.486 - 6.77e-26
Q.pfam+F+I+R2      -941.655    2185.311 - 1.69e-16   48089.311 -        0    2501.557 - 6.54e-26
DCMut+F+I+G4       -943.879    2187.758 - 4.96e-17   47487.758 -        0    2501.909 - 5.48e-26
Dayhoff+F+I+G4     -943.892    2187.784 -  4.9e-17   47487.784 -        0    2501.935 - 5.41e-26
cpREV+F+G4         -946.310    2190.621 - 1.19e-17   46890.621 -        0    2502.678 - 3.73e-26
Q.bird+F+R2        -944.313    2188.626 - 3.21e-17   47488.626 -        0    2502.777 - 3.55e-26
mtREV+F+I+G4       -944.418    2188.835 - 2.89e-17   47488.835 -        0    2502.987 -  3.2e-26
mtZOA+R2           -983.326    2228.653 - 6.53e-26   36812.653 - 2.7e-233    2503.012 - 3.16e-26
mtMet+F+I+R2       -942.567    2187.135 - 6.77e-17   48091.135 -        0    2503.381 - 2.63e-26
Q.bird+F+I+R2      -943.250    2188.500 - 3.42e-17   48092.500 -        0    2504.746 - 1.33e-26
WAG+F+G4           -947.411    2192.821 - 3.94e-18   46892.821 -        0    2504.878 - 1.24e-26
mtART+F+I+R2       -943.433    2188.866 - 2.85e-17   48092.866 -        0    2505.112 -  1.1e-26
Dayhoff+F+I+R2     -943.674    2189.348 - 2.24e-17   48093.348 -        0    2505.594 - 8.68e-27
DCMut+F+I+R2       -943.702    2189.404 - 2.18e-17   48093.404 -        0    2505.650 - 8.45e-27
VT+F+G4            -947.999    2193.998 - 2.19e-18   46893.998 -        0    2506.055 - 6.89e-27
mtART+F+R2         -946.039    2192.077 - 5.72e-18   47492.077 -        0    2506.229 - 6.32e-27
HIVb+F+G4          -948.230    2194.461 - 1.74e-18   46894.461 -        0    2506.518 - 5.47e-27
cpREV+F+I+G4       -946.311    2192.623 - 4.36e-18   47492.623 -        0    2506.774 - 4.81e-27
mtREV+F+R2         -946.505    2193.011 - 3.59e-18   47493.011 -        0    2507.163 - 3.96e-27
cpREV+F+R2         -946.690    2193.380 - 2.98e-18   47493.380 -        0    2507.532 -  3.3e-27
WAG+F+R2           -946.738    2193.475 - 2.84e-18   47493.475 -        0    2507.627 - 3.14e-27
mtREV+F+I+R2       -944.995    2191.991 - 5.97e-18   48095.991 -        0    2508.237 - 2.32e-27
VT+F+R2            -947.095    2194.191 - 1.99e-18   47494.191 -        0    2508.342 -  2.2e-27
mtMet+G4           -988.527    2237.054 - 9.79e-28   36297.054 - 2.46e-121    2509.319 - 1.35e-27
WAG+F+I+G4         -947.656    2195.312 - 1.14e-18   47495.312 -        0    2509.464 - 1.25e-27
VT+F+I+G4          -948.046    2196.092 - 7.69e-19   47496.092 -        0    2510.243 - 8.49e-28
HIVb+F+I+G4        -948.245    2196.490 -  6.3e-19   47496.490 -        0    2510.642 - 6.96e-28
cpREV+F+I+R2       -946.435    2194.869 - 1.42e-18   48098.869 -        0    2511.115 - 5.49e-28
WAG+F+I+R2         -946.767    2195.534 - 1.02e-18   48099.534 -        0    2511.780 - 3.94e-28
VT+F+I+R2          -947.151    2196.302 - 6.92e-19   48100.302 -        0    2512.548 - 2.68e-28
HIVb+F+I+R2        -947.227    2196.454 - 6.41e-19   48100.454 -        0    2512.700 - 2.49e-28
mtREV+G4           -990.343    2240.686 - 1.59e-28   36300.686 - 4.01e-122    2512.951 - 2.19e-28
HIVb+F+R2          -949.604    2199.208 - 1.62e-19   47499.208 -        0    2513.360 - 1.79e-28
mtMet+I+G4         -988.546    2239.091 - 3.54e-28   36823.091 - 1.46e-235    2513.450 - 1.71e-28
mtVer+F+G4         -952.815    2203.631 - 1.77e-20   46903.631 -        0    2515.688 - 5.58e-29
FLU+F+G4           -952.868    2203.737 - 1.68e-20   46903.737 -        0    2515.794 - 5.29e-29
mtREV+I+G4         -990.359    2242.718 - 5.77e-29   36826.718 - 2.38e-236    2517.077 - 2.79e-29
mtMet+I+R2         -988.773    2241.546 - 1.04e-28   37353.546 -        0    2517.999 - 1.76e-29
FLAVI+F+G4         -953.976    2205.952 - 5.55e-21   46905.952 -        0    2518.009 - 1.75e-29
mtMet+R2           -991.672    2245.344 - 1.55e-29   36829.344 - 6.4e-237    2519.703 -  7.5e-30
mtVer+F+I+G4       -952.833    2205.666 - 6.41e-21   47505.666 -        0    2519.817 - 7.08e-30
FLU+F+I+G4         -952.875    2205.751 - 6.14e-21   47505.751 -        0    2519.902 - 6.79e-30
FLU+F+R2           -953.707    2207.414 - 2.67e-21   47507.414 -        0    2521.565 - 2.95e-30
FLAVI+F+I+G4       -953.991    2207.983 - 2.01e-21   47507.983 -        0    2522.134 - 2.22e-30
mtVer+G4           -995.147    2250.294 - 1.31e-30   36310.294 - 3.29e-124    2522.559 -  1.8e-30
mtVer+F+R2         -954.299    2208.598 - 1.48e-21   47508.598 -        0    2522.749 - 1.63e-30
mtREV+I+R2         -991.159    2246.319 - 9.53e-30   37358.319 -        0    2522.772 - 1.62e-30
FLU+F+I+R2         -952.407    2206.813 - 3.61e-21   48110.813 -        0    2523.059 -  1.4e-30
mtREV+R2           -994.752    2251.505 - 7.13e-31   36835.505 - 2.94e-238    2525.864 - 3.44e-31
mtVer+F+I+R2       -953.964    2209.928 - 7.61e-22   48113.928 -        0    2526.174 - 2.95e-31
mtVer+I+G4         -995.157    2252.313 - 4.76e-31   36836.313 - 1.96e-238    2526.673 -  2.3e-31
mtART+G4           -997.832    2255.664 - 8.91e-32   36315.664 - 2.24e-125    2527.929 - 1.23e-31
FLAVI+F+I+R2       -955.073    2212.145 - 2.51e-22   48116.145 -        0    2528.391 - 9.73e-32
FLAVI+F+R2         -957.502    2215.004 - 6.01e-23   47515.004 -        0    2529.155 - 6.64e-32
mtInv+G4           -998.610    2257.220 - 4.09e-32   36317.220 - 1.03e-125    2529.485 - 5.63e-32
mtART+I+G4         -997.845    2257.689 - 3.24e-32   36841.689 - 1.34e-239    2532.048 - 1.56e-32
mtVer+I+R2         -995.823    2255.646 - 8.99e-32   37367.646 -        0    2532.100 - 1.52e-32
PMB+F+G4           -961.554    2221.107 - 2.84e-24   46921.107 -        0    2533.165 - 8.95e-33
mtInv+I+G4         -998.618    2259.237 - 1.49e-32   36843.237 - 6.16e-240    2533.596 - 7.21e-33
mtVer+R2           -998.770    2259.540 - 1.28e-32   36843.540 - 5.29e-240    2533.899 -  6.2e-33
PMB+F+R2           -960.781    2221.562 - 2.26e-24   47521.562 -        0    2535.714 -  2.5e-33
Blosum62+F+G4      -962.982    2223.963 - 6.82e-25   46923.963 -        0    2536.020 - 2.15e-33
mtART+I+R2         -998.429    2260.859 - 6.63e-33   37372.859 -        0    2537.312 - 1.13e-33
PMB+F+I+G4         -961.598    2223.195 -    1e-24   47523.195 -        0    2537.347 - 1.11e-33
Blosum62+F+R2      -961.924    2223.849 - 7.22e-25   47523.849 -        0    2538.001 - 7.97e-34
mtMAM+F+G4         -964.060    2226.120 - 2.32e-25   46926.120 -        0    2538.177 -  7.3e-34
mtInv+I+R2         -998.870    2261.739 - 4.27e-33   37373.739 -        0    2538.193 - 7.24e-34
mtInv+R2          -1001.206    2264.413 - 1.12e-33   36848.413 - 4.63e-241    2538.772 - 5.42e-34
PMB+F+I+R2         -960.836    2223.672 - 7.88e-25   48127.672 -        0    2539.918 - 3.06e-34
Blosum62+F+I+G4    -963.024    2226.048 -  2.4e-25   47526.048 -        0    2540.199 - 2.66e-34
mtART+R2          -1002.866    2267.732 - 2.13e-34   36851.732 - 8.81e-242    2542.091 - 1.03e-34
Blosum62+F+I+R2    -961.993    2225.985 - 2.48e-25   48129.985 -        0    2542.232 - 9.62e-35
mtMAM+F+I+G4       -964.073    2228.146 - 8.42e-26   47528.146 -        0    2542.298 -  9.3e-35
mtMAM+F+I+R2       -964.399    2230.799 - 2.23e-26   48134.799 -        0    2547.045 - 8.67e-36
mtMAM+F+R2         -966.569    2233.139 - 6.94e-27   47533.139 -        0    2547.290 - 7.66e-36
mtMAM+G4          -1011.604    2283.207 - 9.31e-38   36343.207 - 2.34e-131    2555.472 - 1.28e-37
HIVw+F+G4          -974.514    2247.027 - 6.69e-30   46947.027 -        0    2559.085 - 2.11e-38
mtMAM+I+G4        -1011.594    2285.188 - 3.46e-38   36869.188 - 1.43e-245    2559.547 - 1.67e-38
HIVw+F+I+G4        -974.520    2249.040 - 2.44e-30   47549.040 -        0    2563.192 -  2.7e-39
HIVw+F+R2          -975.894    2251.788 - 6.18e-31   47551.788 -        0    2565.940 - 6.83e-40
HIVw+F+I+R2        -974.280    2250.561 - 1.14e-30   48154.561 -        0    2566.807 - 4.43e-40
mtMAM+I+R2        -1013.306    2290.612 -  2.3e-39   37402.612 -        0    2567.066 - 3.89e-40
mtMAM+R2          -1018.161    2298.322 - 4.86e-41   36882.322 - 2.01e-248    2572.681 - 2.35e-41

AIC, w-AIC   : Akaike information criterion scores and weights.
AICc, w-AICc : Corrected AIC scores and weights.
BIC, w-BIC   : Bayesian information criterion scores and weights.

Plus signs denote the 95% confidence sets.
Minus signs denote significant exclusion.

SUBSTITUTION PROCESS
--------------------

Model of substitution: Q.insect+G4

State frequencies: (model)

Model of rate heterogeneity: Gamma with 4 categories
Gamma shape alpha: 0.5969

 Category  Relative_rate  Proportion
  1         0.0525         0.2500
  2         0.3106         0.2500
  3         0.8797         0.2500
  4         2.7572         0.2500
Relative rates are computed as MEAN of the portion of the Gamma distribution falling in the category.

MAXIMUM LIKELIHOOD TREE
-----------------------

Log-likelihood of the tree: -909.9057 (s.e. 93.6406)
Unconstrained log-likelihood (without tree): -242.8881
Number of free parameters (#branches + #model parameters): 130
Akaike information criterion (AIC) score: 2079.8115
Corrected Akaike information criterion (AICc) score: 36139.8115
Bayesian information criterion (BIC) score: 2352.0763

**************************** WARNING ****************************
Number of parameters (K, model parameters and branch lengths): 130
Sample size (n, alignment length): 60

Given that K>=n, the parameter estimates might be inaccurate.
Thus, phylogenetic estimates should be interpreted with caution.

Ideally, it is desirable that n >> K. When selecting optimal models,
1. use AIC or BIC if n > 40K;
2. use AICc or BIC if 40K >= n > K;
3. be extremely cautious if n <= K

To improve the situation (3), consider the following options:
  1. Increase the sample size (n)
  2. Decrease the number of parameters (K) to be estimated. If
     possible:
     a. Remove the least important sequences from the alignment
     b. Specify some of the parameter values for the substitution
        model (e.g., the nucleotide or amino acid frequencies)
     c. Specify some of the parameter values for the rates-across-
        sites model (e.g., the shape parameter for the discrete
        Gamma distribution, the proportion of invariable sites, or
        the rates of change for different rate categories under
        the FreeRate model)

Reference:
Burnham KR, Anderson DR (2002). Model Selection and Multimodel
Inference: A Practical Information-Theoretic Approach. Springer,
New York.
************************ END OF WARNING ***********************

Total tree length (sum of branch lengths): 5.8724
Sum of internal branch lengths: 5.0037 (85.2061% of tree length)

WARNING: 32 near-zero internal branches (<0.0167) should be treated with caution
         Such branches are denoted by '**' in the figure below

NOTE: Tree is UNROOTED although outgroup taxon 'A_bruennichi_Otp/1-60' is drawn at root
Numbers in parentheses are  ultrafast bootstrap support (%)

+**A_bruennichi_Otp/1-60
|
+**A_bruennichi_old_annotated_Otp/1-60
|
|           +**D_melanogaster_otp/1-60
|        +--| (97)
|        |  +**T_castaneum_Otp/1-60
|     +--| (62)
|     |  |  +**S_maritima_Otp/1-60
|     |  +**| (81)
|     |     +**g11023.t1.p1/98-157
|  +**| (10)
|  |  |  +**C_rotundicauda_Otp_A/1-60
|  |  +--| (90)
|  |     +**T_tridentatus_Otp_A/1-60
+**| (65)
   |        +**D_plantarius_Otp/1-46
   |     +**| (80)
   |     |  +**H_graminicola_Otp/1-46
   |  +**| (75)
   |  |  |  +**T_antipodiana_Otp/1-47
   |  |  +**| (22)
   |  |     +**T_clavata_Otp/1-47
   +**| (2)
      |        +**C_sculpturatus_Otp-A/1-60
      |     +**| (72)
      |     |  +**L_polyphemus_Otp_C2/1-47
      |  +--| (79)
      |  |  |     +**C_rotundicauda_Otp_C/1-60
      |  |  |  +**| (86)
      |  |  |  |  +**T_tridentatus_Otp_C/1-60
      |  |  +--| (62)
      |  |     |                                                                                   +**A_bruennichi_Isl/1-60
      |  |     |                                                                                +--| (98)
      |  |     |                                                                                |  +**A_bruennichi_old_annotated_Isl/1-60
      |  |     |                                                                             +**| (51)
      |  |     |                                                                             |  |     +**P_tepidariorum_Isl/1-60
      |  |     |                                                                             |  |  +**| (55)
      |  |     |                                                                             |  |  |  +**T_clavata_Isl/1-60
      |  |     |                                                                             |  +--| (77)
      |  |     |                                                                             |     |  +**D_melanogaster_tup/1-60
      |  |     |                                                                             |     +--| (82)
      |  |     |                                                                             |        |  +**g845.t1.p1/289-348
      |  |     |                                                                             |        +--| (99)
      |  |     |                                                                             |           +**g845.t2.p1/289-348
      |  |     |                                                                          +--| (69)
      |  |     |                                                                          |  |  +**C_sculpturatus_Isl/1-60
      |  |     |                                                                          |  +**| (64)
      |  |     |                                                                          |     +**D_plantarius_Isl/1-60
      |  |     |                                                                       +**| (58)
      |  |     |                                                                       |  +--S_maritima_Isl/1-60
      |  |     |                                                                    +--| (82)
      |  |     |                                                                    |  |  +**C_rotundicauda_Tup_A/1-60
      |  |     |                                                                    |  +**| (56)
      |  |     |                                                                    |     +**T_tridentatus_Tup_A/1-60
      |  |     |                     +----------------------------------------------| (100)
      |  |     |                     |                                              |  +**C_rotundicauda_Tup_B/1-60
      |  |     |                     |                                              +**| (63)
      |  |     |                     |                                                 +**T_tridentatus_Tup_B/1-60
      |  |     |                  +--| (79)
      |  |     |                  |  +--C_sculpturatus_Hbn/1-45
      |  |     |               +--| (57)
      |  |     |               |  |  +**D_silvatica_Hbn/1-60
      |  |     |               |  +**| (71)
      |  |     |               |     +--S_maritima_Hbn/1-60
      |  |     |            +--| (57)
      |  |     |            |  |     +**A_bruennichi_Hbn/1-60
      |  |     |            |  |  +**| (43)
      |  |     |            |  |  |  +**A_bruennichi_old_annotated_Hbn/1-60
      |  |     |            |  +**| (35)
      |  |     |            |     +--P_opilio_Hbn/1-59
      |  |     |         +**| (22)
      |  |     |         |  +**L_polyphemus_Hbn-like_C/1-60
      |  |     |      +--| (42)
      |  |     |      |  |        +--C_rotundicauda_Hbn-like_A/1-60
      |  |     |      |  |     +**| (99)
      |  |     |      |  |     |  +**T_tridentatus_Hbn-like_A/1-60
      |  |     |      |  |  +--| (98)
      |  |     |      |  |  |  +--L_polyphemus_Hbn-like_A/7-60
      |  |     |      |  +--| (49)
      |  |     |      |     |        +--C_rotundicauda_Hbn-like_B/1-60
      |  |     |      |     |     +--| (77)
      |  |     |      |     |     |  +**T_tridentatus_Hbn-like_B/1-60
      |  |     |      |     |  +**| (55)
      |  |     |      |     |  |  +--L_polyphemus_Hbn-like_B2/1-60
      |  |     |      |     +--| (33)
      |  |     |      |        |        +**I_scapularis_Rax/1-60
      |  |     |      |        |     +--| (61)
      |  |     |      |        |     |  |        +**P_opilio_Rax/1-60
      |  |     |      |        |     |  |     +**| (55)
      |  |     |      |        |     |  |     |  +**S_maritima_Rax/1-60
      |  |     |      |        |     |  |  +**| (27)
      |  |     |      |        |     |  |  |  |     +--C_rotundicauda_Rx_C/1-60
      |  |     |      |        |     |  |  |  |  +--| (98)
      |  |     |      |        |     |  |  |  |  |  +--T_tridentatus_Rx_C/1-60
      |  |     |      |        |     |  |  |  +**| (49)
      |  |     |      |        |     |  |  |     +--L_polyphemus_Rx_C/1-60
      |  |     |      |        |     |  +--| (73)
      |  |     |      |        |     |     |        +**A_bruennichi_Rax-B/1-60
      |  |     |      |        |     |     |     +--| (100)
      |  |     |      |        |     |     |     |  +**A_bruennichi_old_annotated_Rax-B/1-60
      |  |     |      |        |     |     |  +--| (92)
      |  |     |      |        |     |     |  |  +**H_graminicola_Rax-B/1-60
      |  |     |      |        |     |     +**| (68)
      |  |     |      |        |     |        +--C_sculpturatus_Rax-B/1-60
      |  |     |      |        |  +**| (75)
      |  |     |      |        |  |  +**g828.t1.p1/135-194
      |  |     |      |        +--| (98)
      |  |     |      |           |  +**C_rotundicauda_Rx_A/1-60
      |  |     |      |           +--| (96)
      |  |     |      |              +**T_tridentatus_Rx_A/1-60
      |  |     +------| (99)
      |  |            |     +**D_melanogaster_hbn/1-60
      |  |            |  +--| (67)
      |  |            |  |  +--PB.6202.1.p1/104-163
      |  |            +**| (80)
      |  |               |     +**H_graminicola_Hbn/1-60
      |  |               |  +**| (18)
      |  |               |  |  +--I_scapularis_Hbn/1-60
      |  |               +**| (27)
      |  |                  +**C_rotundicauda_Hbn-like_C/1-60
      +**| (18)
         |     +--C_sculpturatus_Otp-B/1-60
         |  +**| (81)
         |  |  +**L_polyphemus_Otp_B/1-60
         +--| (62)
            |     +**C_rotundicauda_Otp_B-b/1-47
            |  +**| (90)
            |  |  +**C_rotundicauda_Otp_B-c/1-47
            +--| (94)
               +**T_tridentatus_Otp_B/1-60

Tree in newick format:

(A_bruennichi_Otp/1-60:0.0000010000,A_bruennichi_old_annotated_Otp/1-60:0.0000010000,((((D_melanogaster_otp/1-60:0.0000010000,T_castaneum_Otp/1-60:0.0000010000)97:0.0360763006,(S_maritima_Otp/1-60:0.0000010000,g11023.t1.p1/98-157:0.0000010000)81:0.0000010000)62:0.0179097735,(C_rotundicauda_Otp_A/1-60:0.0000010000,T_tridentatus_Otp_A/1-60:0.0000010000)90:0.0178140313)10:0.0000010000,(((D_plantarius_Otp/1-46:0.0000010000,H_graminicola_Otp/1-46:0.0000010000)80:0.0000010000,(T_antipodiana_Otp/1-47:0.0000010000,T_clavata_Otp/1-47:0.0000010000)22:0.0000010000)75:0.0000010000,(((C_sculpturatus_Otp-A/1-60:0.0000010000,L_polyphemus_Otp_C2/1-47:0.0000010000)72:0.0000010000,((C_rotundicauda_Otp_C/1-60:0.0000010000,T_tridentatus_Otp_C/1-60:0.0000010000)86:0.0000010000,((((((((((((A_bruennichi_Isl/1-60:0.0000010000,A_bruennichi_old_annotated_Isl/1-60:0.0000010000)98:0.0175848464,((P_tepidariorum_Isl/1-60:0.0000010000,T_clavata_Isl/1-60:0.0000010000)55:0.0000010000,(D_melanogaster_tup/1-60:0.0000010000,(g845.t1.p1/289-348:0.0000010000,g845.t2.p1/289-348:0.0000010000)99:0.0729668561)82:0.0393536536)77:0.0174824598)51:0.0000023464,(C_sculpturatus_Isl/1-60:0.0000010000,D_plantarius_Isl/1-60:0.0000010000)64:0.0000010000)69:0.0174463538,S_maritima_Isl/1-60:0.0342909183)58:0.0000010000,(C_rotundicauda_Tup_A/1-60:0.0000010000,T_tridentatus_Tup_A/1-60:0.0000010000)56:0.0000020374)82:0.0169697327,(C_rotundicauda_Tup_B/1-60:0.0000010000,T_tridentatus_Tup_B/1-60:0.0000010000)63:0.0000028703)100:3.4262117730,C_sculpturatus_Hbn/1-45:0.0582657957)79:0.0973542733,(D_silvatica_Hbn/1-60:0.0000021954,S_maritima_Hbn/1-60:0.0561369999)71:0.0000023685)57:0.0191895446,((A_bruennichi_Hbn/1-60:0.0000010000,A_bruennichi_old_annotated_Hbn/1-60:0.0000010000)43:0.0000010000,P_opilio_Hbn/1-59:0.0181588851)35:0.0000010000)57:0.0180798557,L_polyphemus_Hbn-like_C/1-60:0.0000010000)22:0.0000020423,(((C_rotundicauda_Hbn-like_A/1-60:0.0184237101,T_tridentatus_Hbn-like_A/1-60:0.0000010000)99:0.0160765707,L_polyphemus_Hbn-like_A/7-60:0.0493966936)98:0.1319914411,(((C_rotundicauda_Hbn-like_B/1-60:0.0380231970,T_tridentatus_Hbn-like_B/1-60:0.0000010000)77:0.0565163214,L_polyphemus_Hbn-like_B2/1-60:0.0432928947)55:0.0000022546,(((I_scapularis_Rax/1-60:0.0000010000,(((P_opilio_Rax/1-60:0.0000010000,S_maritima_Rax/1-60:0.0000010000)55:0.0000010000,((C_rotundicauda_Rx_C/1-60:0.0225232221,T_tridentatus_Rx_C/1-60:0.0727451065)98:0.0562564342,L_polyphemus_Rx_C/1-60:0.0368817946)49:0.0000010000)27:0.0000010000,(((A_bruennichi_Rax-B/1-60:0.0000010000,A_bruennichi_old_annotated_Rax-B/1-60:0.0000010000)100:0.0186945056,H_graminicola_Rax-B/1-60:0.0021188818)92:0.0363308969,C_sculpturatus_Rax-B/1-60:0.0382258981)68:0.0000024823)73:0.0182003413)61:0.0182687194,g828.t1.p1/135-194:0.0000010000)75:0.0000029267,(C_rotundicauda_Rx_A/1-60:0.0000010000,T_tridentatus_Rx_A/1-60:0.0000010000)96:0.0585406818)98:0.2581993941)33:0.0359698625)49:0.0385956755)42:0.0181435431,((D_melanogaster_hbn/1-60:0.0000010000,PB.6202.1.p1/104-163:0.0772695681)67:0.0181039856,((H_graminicola_Hbn/1-60:0.0000010000,I_scapularis_Hbn/1-60:0.0186802704)18:0.0000010000,C_rotundicauda_Hbn-like_C/1-60:0.0000010000)27:0.0000010000)80:0.0000025947)99:0.5765669673)62:0.0182722413)79:0.0180138515,((C_sculpturatus_Otp-B/1-60:0.0443678271,L_polyphemus_Otp_B/1-60:0.0000010000)81:0.0000020439,((C_rotundicauda_Otp_B-b/1-47:0.0000010000,C_rotundicauda_Otp_B-c/1-47:0.0000010000)90:0.0000010000,T_tridentatus_Otp_B/1-60:0.0000010000)94:0.0182136035)62:0.0181435833)18:0.0000010000)2:0.0000010000)65:0.0000010000);

CONSENSUS TREE
--------------

Consensus tree is constructed from 1000 bootstrap trees
Log-likelihood of consensus tree: -910.597560
Robinson-Foulds distance between ML tree and consensus tree: 12

Branches with support >0.000000% are kept (extended consensus)
Branch lengths are optimized by maximum likelihood on original alignment
Numbers in parentheses are bootstrap supports (%)

+**A_bruennichi_Otp/1-60
|
|           +--A_bruennichi_old_annotated_Otp/1-60
|        +--|
|        |  |              +--D_melanogaster_otp/1-60
|        |  |           +--| (97)
|        |  |           |  +--T_castaneum_Otp/1-60
|        |  |        +--| (62)
|        |  |        |  |  +--S_maritima_Otp/1-60
|        |  |        |  +--| (81)
|        |  |        |     +--g11023.t1.p1/98-157
|        |  |     +--| (22)
|        |  |     |  |     +--C_sculpturatus_Otp-A/1-60
|        |  |     |  |  +--| (72)
|        |  |     |  |  |  +--L_polyphemus_Otp_C2/1-47
|        |  |     |  +--| (79)
|        |  |     |     |        +**C_rotundicauda_Otp_C/1-60
|        |  |     |     |     +--|
|        |  |     |     |     |  +**L_polyphemus_Otp_C1/1-60
|        |  |     |     |  +--| (86)
|        |  |     |     |  |  +--T_tridentatus_Otp_C/1-60
|        |  |     |     +--| (62)
|        |  |     |        |                                                                                      +**A_bruennichi_Isl/1-60
|        |  |     |        |                                                                                   +--|
|        |  |     |        |                                                                                   |  +**T_antipodiana_Isl/1-60
|        |  |     |        |                                                                                +--| (98)
|        |  |     |        |                                                                                |  +--A_bruennichi_old_annotated_Isl/1-60
|        |  |     |        |                                                                             +--| (51)
|        |  |     |        |                                                                             |  |        +**P_tepidariorum_Isl/1-60
|        |  |     |        |                                                                             |  |     +--|
|        |  |     |        |                                                                             |  |     |  +**T_castaneum_Tup/1-60
|        |  |     |        |                                                                             |  |  +--| (55)
|        |  |     |        |                                                                             |  |  |  +--T_clavata_Isl/1-60
|        |  |     |        |                                                                             |  +--| (77)
|        |  |     |        |                                                                             |     |  +--D_melanogaster_tup/1-60
|        |  |     |        |                                                                             |     +--| (82)
|        |  |     |        |                                                                             |        |     +**g845.t1.p1/289-348
|        |  |     |        |                                                                             |        |  +--|
|        |  |     |        |                                                                             |        |  |  +**g845.t3.p1/231-290
|        |  |     |        |                                                                             |        +--| (99)
|        |  |     |        |                                                                             |           +--g845.t2.p1/289-348
|        |  |     |        |                                                                          +--| (69)
|        |  |     |        |                                                                          |  |                 +**C_sculpturatus_Isl/1-60
|        |  |     |        |                                                                          |  |              +**|
|        |  |     |        |                                                                          |  |              |  +**P_opilio_Isl/1-60
|        |  |     |        |                                                                          |  |           +**|
|        |  |     |        |                                                                          |  |           |  +**I_scapularis_Isl/1-60
|        |  |     |        |                                                                          |  |        +**|
|        |  |     |        |                                                                          |  |        |  +**D_silvatica_Isl/1-60
|        |  |     |        |                                                                          |  |     +**|
|        |  |     |        |                                                                          |  |     |  +**H_graminicola_Isl/1-60
|        |  |     |        |                                                                          |  |  +--|
|        |  |     |        |                                                                          |  |  |  +**L_elegans_Isl/1-60
|        |  |     |        |                                                                          |  +--| (64)
|        |  |     |        |                                                                          |     +--D_plantarius_Isl/1-60
|        |  |     |        |                                                                       +--| (58)
|        |  |     |        |                                                                       |  +--S_maritima_Isl/1-60
|        |  |     |        |                                                                    +--| (82)
|        |  |     |        |                                                                    |  |     +**C_rotundicauda_Tup_A/1-60
|        |  |     |        |                                                                    |  |  +--|
|        |  |     |        |                                                                    |  |  |  +**L_polyphemus_Tup_A/1-60
|        |  |     |        |                                                                    |  +--| (56)
|        |  |     |        |                                                                    |     +--T_tridentatus_Tup_A/1-60
|        |  |     |        |                     +----------------------------------------------| (100)
|        |  |     |        |                     |                                              |     +**C_rotundicauda_Tup_B/1-60
|        |  |     |        |                     |                                              |  +--|
|        |  |     |        |                     |                                              |  |  +**L_polyphemus_Tup_B/1-60
|        |  |     |        |                     |                                              +--| (63)
|        |  |     |        |                     |                                                 +--T_tridentatus_Tup_B/1-60
|        |  |     |        |                  +--| (79)
|        |  |     |        |                  |  +--C_sculpturatus_Hbn/1-45
|        |  |     |        |               +--| (57)
|        |  |     |        |               |  |  +--D_silvatica_Hbn/1-60
|        |  |     |        |               |  +--| (71)
|        |  |     |        |               |     +--S_maritima_Hbn/1-60
|        |  |     |        |            +--| (57)
|        |  |     |        |            |  |                       +**A_bruennichi_Hbn/1-60
|        |  |     |        |            |  |                    +**|
|        |  |     |        |            |  |                    |  +**L_elegans_Hbn/1-60
|        |  |     |        |            |  |                 +**|
|        |  |     |        |            |  |                 |  +**T_clavata_Hbn/1-60
|        |  |     |        |            |  |              +**|
|        |  |     |        |            |  |              |  +**P_tepidariorum_Hbn/1-60
|        |  |     |        |            |  |           +**|
|        |  |     |        |            |  |           |  +**D_plantarius_Hbn/1-60
|        |  |     |        |            |  |        +**|
|        |  |     |        |            |  |        |  +**T_castaneum_Hbn/1-60
|        |  |     |        |            |  |     +--|
|        |  |     |        |            |  |     |  +**T_antipodiana_Hbn/1-60
|        |  |     |        |            |  |  +--| (43)
|        |  |     |        |            |  |  |  +--A_bruennichi_old_annotated_Hbn/1-60
|        |  |     |        |            |  +--| (35)
|        |  |     |        |            |     +--P_opilio_Hbn/1-59
|        |  |     |        |         +--| (22)
|        |  |     |        |         |  +--L_polyphemus_Hbn-like_C/1-60
|        |  |     |        |      +--| (42)
|        |  |     |        |      |  |           +--C_rotundicauda_Hbn-like_A/1-60
|        |  |     |        |      |  |        +--| (99)
|        |  |     |        |      |  |        |  +--T_tridentatus_Hbn-like_A/1-60
|        |  |     |        |      |  |     +--| (98)
|        |  |     |        |      |  |     |  +--L_polyphemus_Hbn-like_A/7-60
|        |  |     |        |      |  |  +--| (61)
|        |  |     |        |      |  |  |  |     +--C_rotundicauda_Hbn-like_B/1-60
|        |  |     |        |      |  |  |  |  +--| (77)
|        |  |     |        |      |  |  |  |  |  +--T_tridentatus_Hbn-like_B/1-60
|        |  |     |        |      |  |  |  +--| (55)
|        |  |     |        |      |  |  |     +--L_polyphemus_Hbn-like_B2/1-60
|        |  |     |        |      |  +--| (49)
|        |  |     |        |      |     |        +--I_scapularis_Rax/1-60
|        |  |     |        |      |     |     +--| (61)
|        |  |     |        |      |     |     |  |                                                        +**P_opilio_Rax/1-60
|        |  |     |        |      |     |     |  |                                                     +**|
|        |  |     |        |      |     |     |  |                                                     |  +**C_rotundicauda_Rx_B-b/1-60
|        |  |     |        |      |     |     |  |                                                  +**|
|        |  |     |        |      |     |     |  |                                                  |  +**D_melanogaster_Rx/1-60
|        |  |     |        |      |     |     |  |                                               +**|
|        |  |     |        |      |     |     |  |                                               |  +**T_clavata_Rax-A/1-60
|        |  |     |        |      |     |     |  |                                            +**|
|        |  |     |        |      |     |     |  |                                            |  +**T_castaneum_Rx/1-60
|        |  |     |        |      |     |     |  |                                         +**|
|        |  |     |        |      |     |     |  |                                         |  +**A_bruennichi_old_annotated_Rax-A/1-60
|        |  |     |        |      |     |     |  |                                      +**|
|        |  |     |        |      |     |     |  |                                      |  +**T_antipodiana_Rax-A/1-60
|        |  |     |        |      |     |     |  |                                   +**|
|        |  |     |        |      |     |     |  |                                   |  +**C_sculpturatus_Rax-A/1-60
|        |  |     |        |      |     |     |  |                                +**|
|        |  |     |        |      |     |     |  |                                |  +**A_bruennichi_Rax-A/1-60
|        |  |     |        |      |     |     |  |                             +**|
|        |  |     |        |      |     |     |  |                             |  +**L_elegans_Rax-A/1-60
|        |  |     |        |      |     |     |  |                          +**|
|        |  |     |        |      |     |     |  |                          |  +**P_tepidariorum_Rax-A/1-60
|        |  |     |        |      |     |     |  |                       +**|
|        |  |     |        |      |     |     |  |                       |  +**D_silvatica_Rax-A/1-60
|        |  |     |        |      |     |     |  |                    +**|
|        |  |     |        |      |     |     |  |                    |  +**T_tridentatus_Rx_B/1-60
|        |  |     |        |      |     |     |  |                 +**|
|        |  |     |        |      |     |     |  |                 |  +**H_graminicola_Rax-A/1-60
|        |  |     |        |      |     |     |  |              +**|
|        |  |     |        |      |     |     |  |              |  +**D_plantarius_Rax-A/1-60
|        |  |     |        |      |     |     |  |           +**|
|        |  |     |        |      |     |     |  |           |  +**L_polyphemus_Rx_A2/1-60
|        |  |     |        |      |     |     |  |        +--|
|        |  |     |        |      |     |     |  |        |  +**C_rotundicauda_Rx_B-a/1-60
|        |  |     |        |      |     |     |  |     +--| (55)
|        |  |     |        |      |     |     |  |     |  +--S_maritima_Rax/1-60
|        |  |     |        |      |     |     |  |  +--| (27)
|        |  |     |        |      |     |     |  |  |  |     +--C_rotundicauda_Rx_C/1-60
|        |  |     |        |      |     |     |  |  |  |  +--| (98)
|        |  |     |        |      |     |     |  |  |  |  |  +--T_tridentatus_Rx_C/1-60
|        |  |     |        |      |     |     |  |  |  +--| (49)
|        |  |     |        |      |     |     |  |  |     +--L_polyphemus_Rx_C/1-60
|        |  |     |        |      |     |     |  +--| (73)
|        |  |     |        |      |     |     |     |                       +**A_bruennichi_Rax-B/1-60
|        |  |     |        |      |     |     |     |                    +**|
|        |  |     |        |      |     |     |     |                    |  +**T_clavata_Rax-B/1-60
|        |  |     |        |      |     |     |     |                 +**|
|        |  |     |        |      |     |     |     |                 |  +**L_elegans_Rax-B/1-60
|        |  |     |        |      |     |     |     |              +**|
|        |  |     |        |      |     |     |     |              |  +**P_tepidariorum_Rax-B/1-60
|        |  |     |        |      |     |     |     |           +**|
|        |  |     |        |      |     |     |     |           |  +**T_antipodiana_Rax-B/1-60
|        |  |     |        |      |     |     |     |        +--|
|        |  |     |        |      |     |     |     |        |  +**D_plantarius_Rax-B/1-60
|        |  |     |        |      |     |     |     |     +--| (100)
|        |  |     |        |      |     |     |     |     |  +--A_bruennichi_old_annotated_Rax-B/1-60
|        |  |     |        |      |     |     |     |  +--| (92)
|        |  |     |        |      |     |     |     |  |  +--H_graminicola_Rax-B/1-60
|        |  |     |        |      |     |     |     +--| (68)
|        |  |     |        |      |     |     |        +--C_sculpturatus_Rax-B/1-60
|        |  |     |        |      |     |  +--| (75)
|        |  |     |        |      |     |  |  +--g828.t1.p1/135-194
|        |  |     |        |      |     +--| (98)
|        |  |     |        |      |        |     +**C_rotundicauda_Rx_A/1-60
|        |  |     |        |      |        |  +--|
|        |  |     |        |      |        |  |  +**L_polyphemus_Rx_A1/1-60
|        |  |     |        |      |        +--| (96)
|        |  |     |        |      |           +--T_tridentatus_Rx_A/1-60
|        |  |     |        +------| (99)
|        |  |     |               |     +--D_melanogaster_hbn/1-60
|        |  |     |               |  +--| (67)
|        |  |     |               |  |  +--PB.6202.1.p1/104-163
|        |  |     |               +--| (80)
|        |  |     |                  |        +**H_graminicola_Hbn/1-60
|        |  |     |                  |     +--|
|        |  |     |                  |     |  +**T_tridentatus_Hbn-like_C/1-60
|        |  |     |                  |  +--| (47)
|        |  |     |                  |  |  +--C_rotundicauda_Hbn-like_C/1-60
|        |  |     |                  +--| (27)
|        |  |     |                     +--I_scapularis_Hbn/1-60
|        |  |  +--| (13)
|        |  |  |  |        +--C_sculpturatus_Otp-B/1-60
|        |  |  |  |     +--| (81)
|        |  |  |  |     |  +--L_polyphemus_Otp_B/1-60
|        |  |  |  |  +--| (62)
|        |  |  |  |  |  |        +**C_rotundicauda_Otp_B-b/1-47
|        |  |  |  |  |  |     +--|
|        |  |  |  |  |  |     |  +**C_rotundicauda_Otp_B-a/1-47
|        |  |  |  |  |  |  +--| (90)
|        |  |  |  |  |  |  |  +--C_rotundicauda_Otp_B-c/1-47
|        |  |  |  |  |  +--| (94)
|        |  |  |  |  |     +--T_tridentatus_Otp_B/1-60
|        |  |  |  +--| (18)
|        |  |  |     |  +--C_rotundicauda_Otp_A/1-60
|        |  |  |     +--| (90)
|        |  |  |        +--T_tridentatus_Otp_A/1-60
|        |  +--| (65)
|        |     |           +**D_plantarius_Otp/1-46
|        |     |        +--|
|        |     |        |  +**P_opilio_Otp/1-46
|        |     |     +--| (80)
|        |     |     |  +--H_graminicola_Otp/1-46
|        |     |  +--| (49)
|        |     |  |  +--T_antipodiana_Otp/1-47
|        |     +--| (75)
|        |        +--T_clavata_Otp/1-47
|     +**|
|     |  +**P_tepidariorum_Otp/1-60
|  +**|
|  |  +**L_elegans_Otp/1-60
+**|
|  +**I_scapularis_Otp/1-60
|
+**D_silvatica_Otp/1-60


Consensus tree in newick format: 

(A_bruennichi_Otp/1-60:0.0000000000,((((A_bruennichi_old_annotated_Otp/1-60:0.0000020419,(((((D_melanogaster_otp/1-60:0.0000020419,T_castaneum_Otp/1-60:0.0000020419)97:0.0359829587,(S_maritima_Otp/1-60:0.0000020419,g11023.t1.p1/98-157:0.0000020419)81:0.0000020419)62:0.0178635586,((C_sculpturatus_Otp-A/1-60:0.0000020419,L_polyphemus_Otp_C2/1-47:0.0000020419)72:0.0000020419,(((C_rotundicauda_Otp_C/1-60:0.0000000000,L_polyphemus_Otp_C1/1-60:0.0000000000):0.0000020419,T_tridentatus_Otp_C/1-60:0.0000020419)86:0.0000025008,(((((((((((((A_bruennichi_Isl/1-60:0.0000000000,T_antipodiana_Isl/1-60:0.0000000000):0.0000020419,A_bruennichi_old_annotated_Isl/1-60:0.0000020419)98:0.0175357590,(((P_tepidariorum_Isl/1-60:0.0000000000,T_castaneum_Tup/1-60:0.0000000000):0.0000020419,T_clavata_Isl/1-60:0.0000020419)55:0.0000020419,(D_melanogaster_tup/1-60:0.0000020419,((g845.t1.p1/289-348:0.0000000000,g845.t3.p1/231-290:0.0000000000):0.0000020419,g845.t2.p1/289-348:0.0000020419)99:0.0727327850)82:0.0392379951)77:0.0174339708)51:0.0000020870,((((((C_sculpturatus_Isl/1-60:0.0000000000,P_opilio_Isl/1-60:0.0000000000):0.0000000000,I_scapularis_Isl/1-60:0.0000000000):0.0000000000,D_silvatica_Isl/1-60:0.0000000000):0.0000000000,H_graminicola_Isl/1-60:0.0000000000):0.0000000000,L_elegans_Isl/1-60:0.0000000000):0.0000020419,D_plantarius_Isl/1-60:0.0000020419)64:0.0000020419)69:0.0173976300,S_maritima_Isl/1-60:0.0341971100)58:0.0000020419,((C_rotundicauda_Tup_A/1-60:0.0000000000,L_polyphemus_Tup_A/1-60:0.0000000000):0.0000020419,T_tridentatus_Tup_A/1-60:0.0000020419)56:0.0000020419)82:0.0169240688,((C_rotundicauda_Tup_B/1-60:0.0000000000,L_polyphemus_Tup_B/1-60:0.0000000000):0.0000020419,T_tridentatus_Tup_B/1-60:0.0000020419)63:0.0000020419)100:3.4204763239,C_sculpturatus_Hbn/1-45:0.0543457244)79:0.1002760682,(D_silvatica_Hbn/1-60:0.0000020419,S_maritima_Hbn/1-60:0.0559814566)71:0.0012989863)57:0.0178322734,((((((((A_bruennichi_Hbn/1-60:0.0000000000,L_elegans_Hbn/1-60:0.0000000000):0.0000000000,T_clavata_Hbn/1-60:0.0000000000):0.0000000000,P_tepidariorum_Hbn/1-60:0.0000000000):0.0000000000,D_plantarius_Hbn/1-60:0.0000000000):0.0000000000,T_castaneum_Hbn/1-60:0.0000000000):0.0000000000,T_antipodiana_Hbn/1-60:0.0000000000):0.0000020419,A_bruennichi_old_annotated_Hbn/1-60:0.0000020419)43:0.0000020419,P_opilio_Hbn/1-59:0.0181097835)35:0.0000020419)57:0.0180310471,L_polyphemus_Hbn-like_C/1-60:0.0000020419)22:0.0000020419,((((C_rotundicauda_Hbn-like_A/1-60:0.0183729211,T_tridentatus_Hbn-like_A/1-60:0.0000020419)99:0.0158527317,L_polyphemus_Hbn-like_A/7-60:0.0494784989)98:0.1360565140,((C_rotundicauda_Hbn-like_B/1-60:0.0379120903,T_tridentatus_Hbn-like_B/1-60:0.0000020419)77:0.0543649663,L_polyphemus_Hbn-like_B2/1-60:0.0535386963)55:0.0237796798)61:0.0193809062,(((I_scapularis_Rax/1-60:0.0000020419,(((((((((((((((((((P_opilio_Rax/1-60:0.0000000000,C_rotundicauda_Rx_B-b/1-60:0.0000000000):0.0000000000,D_melanogaster_Rx/1-60:0.0000000000):0.0000000000,T_clavata_Rax-A/1-60:0.0000000000):0.0000000000,T_castaneum_Rx/1-60:0.0000000000):0.0000000000,A_bruennichi_old_annotated_Rax-A/1-60:0.0000000000):0.0000000000,T_antipodiana_Rax-A/1-60:0.0000000000):0.0000000000,C_sculpturatus_Rax-A/1-60:0.0000000000):0.0000000000,A_bruennichi_Rax-A/1-60:0.0000000000):0.0000000000,L_elegans_Rax-A/1-60:0.0000000000):0.0000000000,P_tepidariorum_Rax-A/1-60:0.0000000000):0.0000000000,D_silvatica_Rax-A/1-60:0.0000000000):0.0000000000,T_tridentatus_Rx_B/1-60:0.0000000000):0.0000000000,H_graminicola_Rax-A/1-60:0.0000000000):0.0000000000,D_plantarius_Rax-A/1-60:0.0000000000):0.0000000000,L_polyphemus_Rx_A2/1-60:0.0000000000):0.0000000000,C_rotundicauda_Rx_B-a/1-60:0.0000000000):0.0000020419,S_maritima_Rax/1-60:0.0000020419)55:0.0000020419,((C_rotundicauda_Rx_C/1-60:0.0224568965,T_tridentatus_Rx_C/1-60:0.0725265000)98:0.0560879536,L_polyphemus_Rx_C/1-60:0.0367729519)49:0.0000020419)27:0.0000020419,((((((((A_bruennichi_Rax-B/1-60:0.0000000000,T_clavata_Rax-B/1-60:0.0000000000):0.0000000000,L_elegans_Rax-B/1-60:0.0000000000):0.0000000000,P_tepidariorum_Rax-B/1-60:0.0000000000):0.0000000000,T_antipodiana_Rax-B/1-60:0.0000000000):0.0000000000,D_plantarius_Rax-B/1-60:0.0000000000):0.0000020419,A_bruennichi_old_annotated_Rax-B/1-60:0.0000020419)100:0.0186284205,H_graminicola_Rax-B/1-60:0.0021122633)92:0.0362097110,C_sculpturatus_Rax-B/1-60:0.0381042268)68:0.0000026872)73:0.0181471372)61:0.0182166818,g828.t1.p1/135-194:0.0000020419)75:0.0218530691,((C_rotundicauda_Rx_A/1-60:0.0000000000,L_polyphemus_Rx_A1/1-60:0.0000000000):0.0000020419,T_tridentatus_Rx_A/1-60:0.0000020419)96:0.0361463833)98:0.2536866666)49:0.0249959148)42:0.0180938087,((D_melanogaster_hbn/1-60:0.0000020419,PB.6202.1.p1/104-163:0.0770424879)67:0.0180540014,(((H_graminicola_Hbn/1-60:0.0000000000,T_tridentatus_Hbn-like_C/1-60:0.0000000000):0.0000020419,C_rotundicauda_Hbn-like_C/1-60:0.0000020419)47:0.0000020419,I_scapularis_Hbn/1-60:0.0186242398)27:0.0000020419)80:0.0000020804)99:0.5748965002)62:0.0182230081)79:0.0179670851)22:0.0000020419,(((C_sculpturatus_Otp-B/1-60:0.0442179245,L_polyphemus_Otp_B/1-60:0.0000020419)81:0.0000020419,(((C_rotundicauda_Otp_B-b/1-47:0.0000000000,C_rotundicauda_Otp_B-a/1-47:0.0000000000):0.0000020419,C_rotundicauda_Otp_B-c/1-47:0.0000020419)90:0.0000020419,T_tridentatus_Otp_B/1-60:0.0000020419)94:0.0181655494)62:0.0180960102,(C_rotundicauda_Otp_A/1-60:0.0000020419,T_tridentatus_Otp_A/1-60:0.0000020419)90:0.0177681145)18:0.0000020419)13:0.0000020419,((((D_plantarius_Otp/1-46:0.0000000000,P_opilio_Otp/1-46:0.0000000000):0.0000020419,H_graminicola_Otp/1-46:0.0000020419)80:0.0000020419,T_antipodiana_Otp/1-47:0.0000020419)49:0.0000020419,T_clavata_Otp/1-47:0.0000020419)75:0.0000020419)65:0.0000020419):0.0000020419,P_tepidariorum_Otp/1-60:0.0000000000):0.0000000000,L_elegans_Otp/1-60:0.0000000000):0.0000000000,I_scapularis_Otp/1-60:0.0000000000):0.0000000000,D_silvatica_Otp/1-60:0.0000000000);

ALISIM COMMAND
--------------
To simulate an alignment of the same length as the original alignment, using the tree and model parameters estimated from this analysis, you can use the following command:

--alisim simulated_MSA -t ./homeobox_aligned.fasta.treefile -m "Q.insect+G4{0.596932}" --length 60

To mimic the alignment used to produce this analysis, i.e. simulate an alignment of the same length as the original alignment, using the tree and model parameters estimated from this analysis *and* copying the same gap positions as the original alignment, you can use the following command:

iqtree -s ./homeobox_aligned.fasta --alisim mimicked_MSA

To simulate any number of alignments in either of the two commandlines above, use the --num-alignments options, for example mimic 100 alignments you would use the command line:

iqtree -s ./homeobox_aligned.fasta --alisim mimicked_MSA --num-alignments 100

For more information on using AliSim, please visit: www.iqtree.org/doc/AliSim

TIME STAMP
----------

Date and time: Fri Jan 31 11:35:48 2025
Total CPU time used: 813.724246 seconds (0h:13m:33s)
Total wall-clock time used: 206.9740489 seconds (0h:3m:26s)
