# Supplementary material for: The genome of a sea spider corroborates a shared Hox cluster motif in arthropods with a reduced posterior tagma
Source: BMC Biol. 2025 Jul 2;23:196. doi: 10.1186/s12915-025-02276-x (PMC12220506; doi:10.1186/s12915-025-02276-x)
Supplement: Supplementary file 3 — Additional file 3. [file 12915_2025_2276_MOESM3_ESM.zip › suppl-file7-gene_analysis/hro/homeobox_aligned.fasta.uniqueseq.phy]

66 60
A_bruennichi_Otp/1-60                 QKRHRTRFTPAQLQELERSFSKTHYPDIFMREELAMRIGLTESRVQVWFQNRRAKWKKRK
A_bruennichi_old_annotated_Otp/1-60   QKRHRTRFTPAQLQELERSFSKTHYPDIFMREELAMRIGLTESRVQVWFQNRRAKWKKRK
D_melanogaster_otp/1-60               QKRHRTRFTPAQLNELERCFSKTHYPDIFMREEIAMRIGLTESRVQVWFQNRRAKWKKRK
D_plantarius_Otp/1-46                 QKRHRTRFTPAQLQELERSFSKTHYPDIFMREELAMRIGLTESRVQ--------------
H_graminicola_Otp/1-46                QKRHRTRFTPAQLQELERSFSKTHYPDIFMREELAMRIGLTESRVQ--------------
S_maritima_Otp/1-60                   QKRHRTRFTPAQLNELERSFSKTHYPDIFMREELAMRIGLTESRVQVWFQNRRAKWKKRK
T_antipodiana_Otp/1-47                QKRHRTRFTPAQLQELERSFSKTHYPDIFMREELAMRIGLTESRVQV-------------
T_castaneum_Otp/1-60                  QKRHRTRFTPAQLNELERCFSKTHYPDIFMREEIAMRIGLTESRVQVWFQNRRAKWKKRK
T_clavata_Otp/1-47                    QKRHRTRFTPAQLQELERSFSKTHYPDIFMREELAMRIGLTESRVQV-------------
C_sculpturatus_Otp-A/1-60             QKRHRTRFTPAQLQELERSFAKTHYPDIFMREELAMRIGLTESRVQVWFQNRRAKWKKRK
C_sculpturatus_Otp-B/1-60             QKRHRTRFTPTQLQELERSFVKTHYPDIFMREELAVRIGLTESRVQVWFQNRRAKWKKRK
C_rotundicauda_Otp_B-b/1-47           QKRHRTRFTPNQLQELERSFSKTHYPDIFMREELAMRIGLTESRVQV-------------
C_rotundicauda_Otp_B-c/1-47           QKRHRTRFTPNQLQELERSFSKTHYPDIFMREELAMRIGLTESRVQV-------------
C_rotundicauda_Otp_C/1-60             PKRHRTRFTPAQLQELERSFAKTHYPDIFMREELAMRIGLTESRVQVWFQNRRAKWKKRK
C_rotundicauda_Otp_A/1-60             QKRHRTRFTPAQLQELERSFSKTHYPDIFMREEIAMRIGLTESRVQVWFQNRRAKWKKRK
T_tridentatus_Otp_A/1-60              QKRHRTRFTPAQLQELERSFSKTHYPDIFMREEIAMRIGLTESRVQVWFQNRRAKWKKRK
T_tridentatus_Otp_C/1-60              PKRHRTRFTPAQLQELERSFAKTHYPDIFMREELAMRIGLTESRVQVWFQNRRAKWKKRK
T_tridentatus_Otp_B/1-60              QKRHRTRFTPNQLQELERSFSKTHYPDIFMREELAMRIGLTESRVQVWFQNRRAKWKKRK
L_polyphemus_Otp_B/1-60               QKRHRTRFTPTQLQELERSFSKTHYPDIFMREELAMRIGLTESRVQVWFQNRRAKWKKRK
L_polyphemus_Otp_C2/1-47              QKRHRTRFTPAQLQELERSFAKTHYPDIFMREELAMRIGLTESRVQV-------------
A_bruennichi_Isl/1-60                 PTRVRTVLNEKQLHTLRTCYAANPRPDALMKEQLVEMTGLSPRVIRVWFQNKRCKDKKKN
A_bruennichi_old_annotated_Isl/1-60   PTRVRTVLNEKQLHTLRTCYAANPRPDALMKEQLVEMTGLSPRVIRVWFQNKRCKDKKKN
C_sculpturatus_Isl/1-60               PTRVRTVLNEKQLHTLRTCYAANPRPDALMKEQLVEMTGLSPRVIRVWFQNKRCKDKKKS
D_plantarius_Isl/1-60                 PTRVRTVLNEKQLHTLRTCYAANPRPDALMKEQLVEMTGLSPRVIRVWFQNKRCKDKKKS
P_tepidariorum_Isl/1-60               PTRVRTVLNEKQLHTLRTCYAANPRPDALMKEQLVEMTGLSPRVIRVWFQNKRCKDKKKT
S_maritima_Isl/1-60                   TTRVRTVLNEKQLHTLRTCYAANPRPDALMKEQLVEMTALSPRVIRVWFQNKRCKDKKKS
T_clavata_Isl/1-60                    PTRVRTVLNEKQLHTLRTCYAANPRPDALMKEQLVEMTGLSPRVIRVWFQNKRCKDKKKT
D_melanogaster_tup/1-60               PTRVRTVLNEKQLHTLRTCYNANPRPDALMKEQLVEMTSLSPRVIRVWFQNKRCKDKKKT
C_rotundicauda_Tup_A/1-60             STRVRTVLNEKQLHTLRTCYAANPRPDALMKEQLVEMTGLSPRVIRVWFQNKRCKDKKKS
C_rotundicauda_Tup_B/1-60             STRVRTVLNEKQLHTLRTCYAANPRPDALMKEQLVEMTGLSPRVVRVWFQNKRCKDKKKS
T_tridentatus_Tup_B/1-60              STRVRTVLNEKQLHTLRTCYAANPRPDALMKEQLVEMTGLSPRVVRVWFQNKRCKDKKKS
T_tridentatus_Tup_A/1-60              STRVRTVLNEKQLHTLRTCYAANPRPDALMKEQLVEMTGLSPRVIRVWFQNKRCKDKKKS
A_bruennichi_Hbn/1-60                 IRRSRTTFTTYQLHQLERAFEKTQYPDVFTREELAMRLDLSEARVQVWFQNRRAKWRKRE
A_bruennichi_old_annotated_Hbn/1-60   IRRSRTTFTTYQLHQLERAFEKTQYPDVFTREELAMRLDLSEARVQVWFQNRRAKWRKRE
C_sculpturatus_Hbn/1-45               IRRSRTTFTTYQLHQLERAFEKTQYPEILEK---------------VWFQNRRAKWRKRE
D_melanogaster_hbn/1-60               VRRSRTTFTTFQLHQLERAFEKTQYPDVFTREDLAMRLDLSEARVQVWFQNRRAKWRKRE
D_silvatica_Hbn/1-60                  IRRSRTTFTTYQLHQLERAFEKTQYPDVFTREELAVRLDLSEARVQVWFQNRRAKWRKRE
H_graminicola_Hbn/1-60                VRRSRTTFTTFQLHQLERAFEKTQYPDVFTREELAMRLDLSEARVQVWFQNRRAKWRKRE
I_scapularis_Hbn/1-60                 VRRSRTTFTTFQLHQLERAFEKTQYPDVFTREELALRLDLSEARVQVWFQNRRAKWRKRE
P_opilio_Hbn/1-59                     IRRSRTTFTTYQLHQLERAFEKTQYPDVFTREELAMRLDLSEARVQ-WFKNRRAKWRKRE
S_maritima_Hbn/1-60                   VRRSRTTFTTYQLHQLERAFDKTQYPDVFTREELAVRLELSEARVQVWFQNRRAKWRKRE
C_rotundicauda_Hbn-like_C/1-60        VRRSRTTFTTFQLHQLERAFEKTQYPDVFTREELAMRLDLSEARVQVWFQNRRAKWRKRE
C_rotundicauda_Hbn-like_A/1-60        IRRSRTTFTTLQLHKLEQAFEKTQYPDIFTREQLATLLDLSEGRVQVWFQNRRAKLRKQE
C_rotundicauda_Hbn-like_B/1-60        IRRSRTTFTTLQLHQLEQTFEKCQYPDVFIREELATRLNLSEARVQVWFQNRRAKWRKQE
T_tridentatus_Hbn-like_B/1-60         IRRSRTTFTTLQLHQLERTFEKCQYPDVFTREELATRLNLSEARVQVWFQNRRAKWRKQE
T_tridentatus_Hbn-like_A/1-60         IRRSRTTFTTLQLHKLEQAFEKTQYPDIFTREELATLLDLSEGRVQVWFQNRRAKLRKQE
L_polyphemus_Hbn-like_A/7-60          HR------TTLQLHKLEQAFEKTQYPDIFTREELATLLDLSEARVQVWFQNRRAKLRKLE
L_polyphemus_Hbn-like_B2/1-60         IRRIRTTFTTFQLHQLERAFEKSQYPDVFIREELATRLNLSEARVQVWFQNRRAKWRKQE
L_polyphemus_Hbn-like_C/1-60          IRRSRTTFTTFQLHQLERAFEKTQYPDVFTREELAMRLDLSEARVQVWFQNRRAKWRKRE
I_scapularis_Rax/1-60                 HRRNRTTFTTFQLHELERAFEKSHYPDVYSREELAMKVNLPEVRVQVWFQNRRAKWRRQE
P_opilio_Rax/1-60                     HRRNRTTFTTYQLHELERAFEKSHYPDVYSREELAMKVNLPEVRVQVWFQNRRAKWRRQE
S_maritima_Rax/1-60                   HRRNRTTFTTYQLHELERAFEKSHYPDVYSREELAMKVNLPEVRVQVWFQNRRAKWRRQE
A_bruennichi_Rax-B/1-60               HRRNRTTFTTYQLHELERAFERSHYPDVYSREELAVKVNLPEVRVQVWFQNRRAKWRRQE
A_bruennichi_old_annotated_Rax-B/1-60 HRRNRTTFTTYQLHELERAFERSHYPDVYSREELAVKVNLPEVRVQVWFQNRRAKWRRQE
C_sculpturatus_Rax-B/1-60             HRRNRTTFTTYQLHELERAFEKSHYPDVYCREELAIKVNLPEVRVQVWFQNRRAKWRRQE
H_graminicola_Rax-B/1-60              HRRNRTTFTTYQLHELERAFERSHYPDVYSREELALKVNLPEVRVQVWFQNRRAKWRRQE
C_rotundicauda_Rx_A/1-60              HRRSRTTFTTYQLHELERAFEKTHYPDVYSREELAMKVNLPELRVQVWFQNRRAKWRRQE
C_rotundicauda_Rx_C/1-60              HRRNRTTFTTYQLHVLERAFEISHYPDIYSREALAMKVNLPEVRVQVWFQNRRAKWRRQE
T_tridentatus_Rx_A/1-60               HRRSRTTFTTYQLHELERAFEKTHYPDVYSREELAMKVNLPELRVQVWFQNRRAKWRRQE
T_tridentatus_Rx_C/1-60               HRRNRTTFTTYQLHVLERAFEKSHYPDIYSRETLAMKVNLPEIRVQVWFQNRRAKERRRE
L_polyphemus_Rx_C/1-60                HRRNRTTFTTYQLHQLECAFEKSHYPDVYSREELAMKVNLPEVRVQVWFQNRRAKWRRQE
PB.6202.1.p1/104-163                  VRRSRTTFTTFQLHQLERAFEKTQYPDVFTREDLALKLELSEARVQVWFQNRRAKWRKKE
g11023.t1.p1/98-157                   QKRHRTRFTPAQLNELERSFSKTHYPDIFMREELAMRIGLTESRVQVWFQNRRAKWKKRK
g828.t1.p1/135-194                    HRRSRTTFTTFQLHELERAFEKSHYPDVYSREELAMKVNLPEVRVQVWFQNRRAKWRRQE
g845.t1.p1/289-348                    TTRVRTVLNEKQLHTLRTCYNANARPDALMKEQLVEMTSLSPRVIRVWFQNKRCKDKKRQ
g845.t2.p1/289-348                    TTRVRTVLNEKQLHTLRTCYNANARPDALMKEQLVEMTSLSPRVIRVWFQNKRCKDKKRQ
