# Supplementary material for: The genome of a sea spider corroborates a shared Hox cluster motif in arthropods with a reduced posterior tagma
Source: BMC Biol. 2025 Jul 2;23:196. doi: 10.1186/s12915-025-02276-x (PMC12220506; doi:10.1186/s12915-025-02276-x)
Supplement: Supplementary file 3 — Additional file 3. [file 12915_2025_2276_MOESM3_ESM.zip › suppl-file7-gene_analysis/hro/hro_genomic.m8]

D_melanogaster_otp	pseudochrom_9	0.957	141	2	0	1	47	5391726	5391866	8.663E-23	94	60
D_melanogaster_otp	pseudochrom_6	0.655	174	20	0	1	58	7999368	7999541	3.613E-20	87	60
D_melanogaster_otp	pseudochrom_30	0.680	141	15	0	1	47	6742633	6742773	3.125E-14	70	60
D_melanogaster_otp	pseudochrom_3	0.702	141	14	0	1	47	8136291	8136151	5.906E-14	69	60
D_melanogaster_otp	pseudochrom_18	0.702	141	14	0	1	47	3381149	3381289	3.988E-13	66	60
D_melanogaster_otp	pseudochrom_13	0.604	144	19	0	2	49	2365679	2365536	3.705E-12	64	60
D_melanogaster_otp	pseudochrom_7	0.652	138	16	0	2	47	6280842	6280705	3.705E-12	64	60
D_melanogaster_otp	pseudochrom_1	0.630	138	17	0	2	47	5021105	5021242	2.506E-11	61	60
D_melanogaster_otp	pseudochrom_45	0.617	141	18	0	1	47	6861041	6860901	3.446E-11	61	60
D_melanogaster_otp	pseudochrom_28	0.589	117	16	0	20	58	951245	951129	4.740E-11	61	60
D_melanogaster_otp	pseudochrom_35	0.560	150	21	0	2	50	4605035	4604886	6.519E-11	60	60
D_melanogaster_otp	pseudochrom_40	0.586	138	19	0	2	47	654482	654345	8.965E-11	60	60
D_melanogaster_otp	pseudochrom_19	0.619	126	16	0	8	49	5299874	5299749	1.233E-10	59	60
D_melanogaster_otp	pseudochrom_47	0.586	138	19	0	2	47	340463	340326	2.333E-10	59	60
D_melanogaster_otp	pseudochrom_45	0.540	150	23	0	1	50	4141004	4141153	6.071E-10	57	60
D_melanogaster_otp	pseudochrom_7	0.604	129	17	0	5	47	7421592	7421464	6.071E-10	57	60
D_melanogaster_otp	pseudochrom_6	0.491	171	29	0	2	58	4685451	4685281	8.352E-10	57	60
D_melanogaster_otp	pseudochrom_16	0.595	141	19	0	1	47	11700733	11700873	1.149E-09	57	60
D_melanogaster_otp	pseudochrom_35	0.595	141	19	0	1	47	5450420	5450280	2.991E-09	55	60
D_melanogaster_otp	pseudochrom_26	0.553	141	21	0	1	47	4145373	4145233	4.115E-09	55	60
D_melanogaster_otp	pseudochrom_2	0.491	171	29	0	2	58	8755112	8754942	4.115E-09	55	60
D_melanogaster_otp	pseudochrom_51	0.526	171	27	0	2	58	1457942	1458112	5.662E-09	55	60
D_melanogaster_otp	pseudochrom_10	0.526	171	27	0	2	58	5710151	5710321	5.662E-09	55	60
D_melanogaster_otp	pseudochrom_19	0.553	141	21	0	1	47	4732829	4732689	5.662E-09	55	60
D_melanogaster_otp	pseudochrom_6	0.500	162	27	0	5	58	5327670	5327509	1.001E-07	51	60
D_melanogaster_otp	pseudochrom_6	0.500	162	27	0	5	58	5313798	5313959	1.001E-07	51	60
D_melanogaster_otp	pseudochrom_56	0.473	171	30	0	2	58	2195774	2195604	1.378E-07	51	60
D_melanogaster_otp	pseudochrom_6	0.500	162	27	0	5	58	5238826	5238665	1.896E-07	50	60
D_melanogaster_otp	pseudochrom_21	0.431	174	32	0	1	58	3708398	3708571	1.896E-07	50	60
D_melanogaster_otp	pseudochrom_46	0.488	129	22	0	5	47	610562	610434	2.610E-07	50	60
D_melanogaster_otp	pseudochrom_6	0.500	162	27	0	5	58	5342067	5342228	2.610E-07	50	60
D_melanogaster_otp	pseudochrom_56	0.473	171	30	0	2	58	2352184	2352014	3.592E-07	49	60
D_melanogaster_otp	pseudochrom_48	0.428	168	31	0	2	57	1779397	1779564	4.945E-07	49	60
D_melanogaster_otp	pseudochrom_8	0.482	168	28	0	3	58	1221655	1221488	4.945E-07	49	60
D_melanogaster_otp	pseudochrom_48	0.409	198	35	0	1	60	1654707	1654904	6.806E-07	49	60
D_melanogaster_otp	pseudochrom_38	0.473	171	30	0	2	58	754219	754049	6.806E-07	49	60
D_melanogaster_otp	pseudochrom_56	0.473	171	30	0	2	58	2565420	2565250	1.290E-06	48	60
D_melanogaster_otp	pseudochrom_56	0.490	165	28	0	5	59	1927900	1927736	1.775E-06	48	60
D_melanogaster_otp	pseudochrom_56	0.456	171	30	0	2	58	2059636	2059466	1.775E-06	48	60
D_melanogaster_otp	pseudochrom_6	0.421	171	32	0	2	58	4574567	4574737	1.775E-06	48	60
D_melanogaster_otp	pseudochrom_48	0.465	174	30	0	2	59	1713374	1713547	3.365E-06	47	60
D_melanogaster_otp	pseudochrom_19	0.438	171	31	0	2	58	7670164	7669994	4.632E-06	46	60
D_melanogaster_otp	pseudochrom_47	0.440	177	32	0	2	60	303785	303961	6.377E-06	46	60
D_melanogaster_otp	pseudochrom_32	0.489	147	25	0	2	50	1459260	1459406	6.377E-06	46	60
D_melanogaster_otp	pseudochrom_32	0.478	138	23	0	2	47	1290461	1290598	1.209E-05	45	60
D_melanogaster_otp	pseudochrom_26	0.421	171	32	0	2	58	2921011	2920841	1.209E-05	45	60
D_melanogaster_otp	pseudochrom_56	0.456	171	30	0	2	58	2374393	2374223	2.292E-05	44	60
D_melanogaster_otp	pseudochrom_56	0.438	171	31	0	2	58	2916655	2916485	2.292E-05	44	60
D_melanogaster_otp	pseudochrom_56	0.473	171	30	0	2	58	2000634	2000464	3.157E-05	44	60
D_melanogaster_otp	pseudochrom_33	0.580	93	13	0	1	31	3487347	3487255	3.157E-05	44	60
D_melanogaster_otp	pseudochrom_6	0.410	168	32	0	3	58	3673756	3673923	3.157E-05	44	60
D_melanogaster_otp	pseudochrom_19	0.421	171	32	0	2	58	7915706	7915536	4.348E-05	44	60
D_melanogaster_otp	pseudochrom_13	0.385	171	34	0	3	59	3022469	3022639	4.348E-05	44	60
D_melanogaster_otp	pseudochrom_30	0.423	177	33	0	2	60	176180	176356	5.987E-05	43	60
D_melanogaster_otp	pseudochrom_16	0.477	132	22	0	2	45	7681453	7681584	1.136E-04	42	60
D_melanogaster_otp	pseudochrom_16	0.477	132	22	0	2	45	7821820	7821951	1.136E-04	42	60
D_melanogaster_otp	pseudochrom_28	0.571	84	12	0	20	47	721050	720967	2.155E-04	42	60
D_melanogaster_otp	scaffold_3515	0.456	171	30	0	2	58	509	679	4.089E-04	41	60
D_melanogaster_otp	pseudochrom_12	0.456	171	30	0	2	58	2138510	2138680	4.089E-04	41	60
D_melanogaster_otp	pseudochrom_56	0.403	171	33	0	2	58	2986302	2986132	7.761E-04	40	60
T_antipodiana_Otp	pseudochrom_9	0.978	141	1	0	1	47	5391726	5391866	1.147E-22	93	47
T_antipodiana_Otp	pseudochrom_3	0.680	141	15	0	1	47	8136291	8136151	1.083E-13	67	47
T_antipodiana_Otp	pseudochrom_30	0.680	141	15	0	1	47	6742633	6742773	2.816E-13	66	47
T_antipodiana_Otp	pseudochrom_7	0.673	138	15	0	2	47	6280842	6280705	1.385E-12	64	47
T_antipodiana_Otp	pseudochrom_18	0.702	141	14	0	1	47	3381149	3381289	2.620E-12	63	47
T_antipodiana_Otp	pseudochrom_6	0.617	141	18	0	1	47	7999368	7999508	3.603E-12	63	47
T_antipodiana_Otp	pseudochrom_1	0.652	138	16	0	2	47	5021105	5021242	9.373E-12	62	47
T_antipodiana_Otp	pseudochrom_13	0.630	138	17	0	2	47	2365679	2365542	9.373E-12	62	47
T_antipodiana_Otp	pseudochrom_40	0.630	138	17	0	2	47	654482	654345	1.289E-11	61	47
T_antipodiana_Otp	pseudochrom_45	0.638	141	17	0	1	47	6861041	6860901	3.355E-11	60	47
T_antipodiana_Otp	pseudochrom_35	0.586	138	19	0	2	47	4605035	4604898	1.202E-10	59	47
T_antipodiana_Otp	pseudochrom_45	0.617	141	18	0	1	47	4141004	4141144	1.653E-10	58	47
T_antipodiana_Otp	pseudochrom_47	0.608	138	18	0	2	47	340463	340326	1.653E-10	58	47
T_antipodiana_Otp	pseudochrom_19	0.650	120	14	0	8	47	5299874	5299755	1.653E-10	58	47
T_antipodiana_Otp	pseudochrom_7	0.627	129	16	0	5	47	7421592	7421464	2.274E-10	58	47
T_antipodiana_Otp	pseudochrom_16	0.595	141	19	0	1	47	11700733	11700873	8.151E-10	56	47
T_antipodiana_Otp	pseudochrom_35	0.595	141	19	0	1	47	5450420	5450280	1.121E-09	56	47
T_antipodiana_Otp	pseudochrom_26	0.595	141	19	0	1	47	4145373	4145233	1.121E-09	56	47
T_antipodiana_Otp	pseudochrom_19	0.574	141	20	0	1	47	4732829	4732689	2.124E-09	55	47
T_antipodiana_Otp	pseudochrom_46	0.510	129	21	0	5	47	610562	610434	9.815E-08	50	47
T_antipodiana_Otp	pseudochrom_32	0.521	138	22	0	2	47	1459260	1459397	1.268E-06	47	47
T_antipodiana_Otp	pseudochrom_32	0.500	138	23	0	2	47	1290461	1290598	4.562E-06	46	47
T_antipodiana_Otp	pseudochrom_28	0.607	84	11	0	20	47	721050	720967	4.297E-05	43	47
T_antipodiana_Otp	pseudochrom_33	0.580	93	13	0	1	31	3487347	3487255	5.921E-05	42	47
T_antipodiana_Otp	pseudochrom_16	0.500	132	22	0	2	45	7681453	7681584	5.921E-05	42	47
T_antipodiana_Otp	pseudochrom_16	0.500	132	22	0	2	45	7821820	7821951	5.921E-05	42	47
T_antipodiana_Otp	pseudochrom_28	0.571	84	12	0	20	47	951245	951162	1.124E-04	42	47
A_bruennichi_old_annotated_Isl	pseudochrom_13	0.931	174	4	0	2	59	3022466	3022639	5.460E-29	112	60
A_bruennichi_old_annotated_Isl	pseudochrom_47	0.482	168	28	0	3	58	303788	303955	2.333E-10	59	60
A_bruennichi_old_annotated_Isl	pseudochrom_36	0.403	171	33	0	3	59	4054757	4054587	5.662E-09	55	60
A_bruennichi_old_annotated_Isl	scaffold_3515	0.428	168	31	0	3	58	512	679	3.592E-07	49	60
A_bruennichi_old_annotated_Isl	pseudochrom_12	0.428	168	31	0	3	58	2138513	2138680	3.592E-07	49	60
A_bruennichi_old_annotated_Isl	pseudochrom_34	0.488	129	22	0	5	47	5098446	5098574	8.781E-06	46	60
A_bruennichi_old_annotated_Isl	pseudochrom_30	0.375	168	34	0	3	58	175334	175501	1.564E-04	42	60
A_bruennichi_old_annotated_Isl	pseudochrom_21	0.425	141	26	0	3	49	2925004	2924864	2.968E-04	41	60
T_antipodiana_Isl	pseudochrom_13	0.931	174	4	0	2	59	3022466	3022639	5.460E-29	112	60
T_antipodiana_Isl	pseudochrom_47	0.482	168	28	0	3	58	303788	303955	2.333E-10	59	60
T_antipodiana_Isl	pseudochrom_36	0.403	171	33	0	3	59	4054757	4054587	5.662E-09	55	60
T_antipodiana_Isl	scaffold_3515	0.428	168	31	0	3	58	512	679	3.592E-07	49	60
T_antipodiana_Isl	pseudochrom_12	0.428	168	31	0	3	58	2138513	2138680	3.592E-07	49	60
T_antipodiana_Isl	pseudochrom_34	0.488	129	22	0	5	47	5098446	5098574	8.781E-06	46	60
T_antipodiana_Isl	pseudochrom_30	0.375	168	34	0	3	58	175334	175501	1.564E-04	42	60
T_antipodiana_Isl	pseudochrom_21	0.425	141	26	0	3	49	2925004	2924864	2.968E-04	41	60
T_clavata_Isl	pseudochrom_13	0.931	174	4	0	2	59	3022466	3022639	5.460E-29	112	60
T_clavata_Isl	pseudochrom_47	0.482	168	28	0	3	58	303788	303955	2.333E-10	59	60
T_clavata_Isl	pseudochrom_36	0.403	171	33	0	3	59	4054757	4054587	5.662E-09	55	60
T_clavata_Isl	scaffold_3515	0.428	168	31	0	3	58	512	679	3.592E-07	49	60
T_clavata_Isl	pseudochrom_12	0.428	168	31	0	3	58	2138513	2138680	3.592E-07	49	60
T_clavata_Isl	pseudochrom_34	0.488	129	22	0	5	47	5098446	5098574	1.209E-05	45	60
T_clavata_Isl	pseudochrom_30	0.375	168	34	0	3	58	175334	175501	1.564E-04	42	60
T_clavata_Isl	pseudochrom_21	0.425	141	26	0	3	49	2925004	2924864	4.089E-04	41	60
T_clavata_Isl	pseudochrom_8	0.362	174	36	0	3	60	1221655	1221482	4.089E-04	41	60
D_melanogaster_Rx	pseudochrom_13	0.938	147	3	0	1	49	2365682	2365536	1.190E-22	94	60
D_melanogaster_Rx	pseudochrom_6	0.677	177	19	0	2	60	7999371	7999547	2.431E-19	84	60
D_melanogaster_Rx	pseudochrom_35	0.700	150	14	0	2	50	4605035	4604886	6.367E-15	72	60
D_melanogaster_Rx	pseudochrom_28	0.682	123	13	0	20	60	951245	951123	1.116E-13	68	60
D_melanogaster_Rx	pseudochrom_3	0.673	138	15	0	2	47	8136288	8136151	3.988E-13	66	60
D_melanogaster_Rx	pseudochrom_7	0.744	129	11	0	5	47	7421592	7421464	1.037E-12	65	60
D_melanogaster_Rx	pseudochrom_45	0.652	138	16	0	2	47	6861038	6860901	3.705E-12	64	60
D_melanogaster_Rx	pseudochrom_46	0.636	132	16	0	4	47	610565	610434	9.635E-12	63	60
D_melanogaster_Rx	pseudochrom_9	0.630	138	17	0	2	47	5391729	5391866	2.506E-11	61	60
D_melanogaster_Rx	pseudochrom_7	0.652	138	16	0	2	47	6280842	6280705	2.506E-11	61	60
D_melanogaster_Rx	pseudochrom_40	0.673	138	15	0	2	47	654482	654345	3.446E-11	61	60
D_melanogaster_Rx	pseudochrom_26	0.695	138	14	0	2	47	4145370	4145233	3.446E-11	61	60
D_melanogaster_Rx	pseudochrom_1	0.673	138	15	0	2	47	5021105	5021242	4.740E-11	61	60
D_melanogaster_Rx	pseudochrom_45	0.612	147	19	0	2	50	4141007	4141153	8.965E-11	60	60
D_melanogaster_Rx	pseudochrom_19	0.608	138	18	0	2	47	4732826	4732689	1.696E-10	59	60
D_melanogaster_Rx	pseudochrom_18	0.630	138	17	0	2	47	3381152	3381289	2.333E-10	59	60
D_melanogaster_Rx	pseudochrom_2	0.508	171	28	0	2	58	8755112	8754942	4.414E-10	58	60
D_melanogaster_Rx	pseudochrom_30	0.586	138	19	0	2	47	6742636	6742773	8.352E-10	57	60
D_melanogaster_Rx	pseudochrom_19	0.642	126	15	0	8	49	5299874	5299749	1.580E-09	56	60
D_melanogaster_Rx	pseudochrom_51	0.534	174	27	0	2	59	1457942	1458115	7.790E-09	54	60
D_melanogaster_Rx	pseudochrom_6	0.482	174	30	0	2	59	4685451	4685278	1.072E-08	54	60
D_melanogaster_Rx	pseudochrom_47	0.586	138	19	0	2	47	340463	340326	1.475E-08	53	60
D_melanogaster_Rx	pseudochrom_6	0.491	171	29	0	2	58	5327679	5327509	1.475E-08	53	60
D_melanogaster_Rx	pseudochrom_6	0.491	171	29	0	2	58	5313789	5313959	1.475E-08	53	60
D_melanogaster_Rx	pseudochrom_6	0.491	171	29	0	2	58	5238835	5238665	2.792E-08	53	60
D_melanogaster_Rx	pseudochrom_32	0.608	138	18	0	2	47	1290461	1290598	7.276E-08	51	60
D_melanogaster_Rx	pseudochrom_35	0.565	138	20	0	2	47	5450417	5450280	1.001E-07	51	60
D_melanogaster_Rx	pseudochrom_32	0.591	147	20	0	2	50	1459260	1459406	1.896E-07	50	60
D_melanogaster_Rx	pseudochrom_6	0.473	171	30	0	2	58	5342058	5342228	1.896E-07	50	60
D_melanogaster_Rx	pseudochrom_26	0.466	180	32	0	1	60	2921014	2920835	2.610E-07	50	60
D_melanogaster_Rx	pseudochrom_10	0.440	177	32	0	2	60	5710151	5710327	6.806E-07	49	60
D_melanogaster_Rx	pseudochrom_6	0.413	174	33	0	2	59	4574567	4574740	9.368E-07	48	60
D_melanogaster_Rx	pseudochrom_48	0.452	159	28	0	5	57	1779406	1779564	1.290E-06	48	60
D_melanogaster_Rx	pseudochrom_56	0.413	174	33	0	2	59	2352184	2352011	1.775E-06	48	60
D_melanogaster_Rx	pseudochrom_19	0.431	174	32	0	2	59	7670164	7669991	1.775E-06	48	60
D_melanogaster_Rx	pseudochrom_38	0.438	171	31	0	2	58	754219	754049	1.775E-06	48	60
D_melanogaster_Rx	pseudochrom_48	0.431	174	32	0	2	59	1654728	1654901	3.365E-06	47	60
D_melanogaster_Rx	pseudochrom_56	0.413	174	33	0	2	59	2565420	2565247	3.365E-06	47	60
D_melanogaster_Rx	pseudochrom_56	0.431	174	32	0	2	59	2916655	2916482	3.365E-06	47	60
D_melanogaster_Rx	pseudochrom_21	0.425	162	30	0	2	55	3708401	3708562	3.365E-06	47	60
D_melanogaster_Rx	pseudochrom_56	0.403	171	33	0	2	58	2195774	2195604	4.632E-06	46	60
D_melanogaster_Rx	pseudochrom_8	0.438	171	31	0	3	59	1221655	1221485	4.632E-06	46	60
D_melanogaster_Rx	pseudochrom_56	0.482	174	30	0	2	59	2000634	2000461	1.665E-05	45	60
D_melanogaster_Rx	pseudochrom_28	0.642	84	10	0	20	47	721050	720967	1.665E-05	45	60
D_melanogaster_Rx	pseudochrom_47	0.473	171	30	0	2	58	303785	303955	2.292E-05	44	60
D_melanogaster_Rx	pseudochrom_33	0.600	90	12	0	2	31	3487344	3487255	3.157E-05	44	60
D_melanogaster_Rx	pseudochrom_6	0.436	165	30	0	5	59	3673762	3673926	5.987E-05	43	60
D_melanogaster_Rx	pseudochrom_56	0.406	177	34	0	2	60	2059636	2059460	8.246E-05	43	60
D_melanogaster_Rx	pseudochrom_56	0.470	153	26	0	5	55	1927900	1927748	1.136E-04	42	60
D_melanogaster_Rx	pseudochrom_56	0.425	162	30	0	2	55	2986302	2986141	2.155E-04	42	60
D_melanogaster_Rx	pseudochrom_8	0.400	165	32	0	1	55	1228326	1228162	2.968E-04	41	60
D_melanogaster_Rx	pseudochrom_30	0.421	171	32	0	2	58	174620	174790	5.633E-04	40	60
D_silvatica_Otp	pseudochrom_9	0.978	141	1	0	1	47	5391726	5391866	4.237E-22	92	60
D_silvatica_Otp	pseudochrom_6	0.672	174	19	0	1	58	7999368	7999541	9.371E-20	85	60
D_silvatica_Otp	pseudochrom_3	0.680	141	15	0	1	47	8136291	8136151	3.988E-13	66	60
D_silvatica_Otp	pseudochrom_30	0.680	141	15	0	1	47	6742633	6742773	1.037E-12	65	60
D_silvatica_Otp	pseudochrom_7	0.673	138	15	0	2	47	6280842	6280705	5.095E-12	63	60
D_silvatica_Otp	pseudochrom_18	0.702	141	14	0	1	47	3381149	3381289	9.635E-12	63	60
D_silvatica_Otp	pseudochrom_13	0.625	144	18	0	2	49	2365679	2365536	1.325E-11	62	60
D_silvatica_Otp	pseudochrom_28	0.615	117	15	0	20	58	951245	951129	3.446E-11	61	60
D_silvatica_Otp	pseudochrom_1	0.652	138	16	0	2	47	5021105	5021242	3.446E-11	61	60
D_silvatica_Otp	pseudochrom_40	0.630	138	17	0	2	47	654482	654345	4.740E-11	61	60
D_silvatica_Otp	pseudochrom_45	0.638	141	17	0	1	47	6861041	6860901	1.233E-10	59	60
D_silvatica_Otp	pseudochrom_19	0.642	126	15	0	8	49	5299874	5299749	1.696E-10	59	60
D_silvatica_Otp	pseudochrom_45	0.580	150	21	0	1	50	4141004	4141153	2.333E-10	59	60
D_silvatica_Otp	pseudochrom_35	0.580	150	20	0	2	50	4605035	4604886	2.333E-10	59	60
D_silvatica_Otp	pseudochrom_47	0.608	138	18	0	2	47	340463	340326	6.071E-10	57	60
D_silvatica_Otp	pseudochrom_6	0.508	171	28	0	2	58	4685451	4685281	8.352E-10	57	60
D_silvatica_Otp	pseudochrom_7	0.627	129	16	0	5	47	7421592	7421464	8.352E-10	57	60
D_silvatica_Otp	pseudochrom_51	0.543	171	26	0	2	58	1457942	1458112	2.991E-09	55	60
D_silvatica_Otp	pseudochrom_16	0.595	141	19	0	1	47	11700733	11700873	2.991E-09	55	60
D_silvatica_Otp	pseudochrom_35	0.595	141	19	0	1	47	5450420	5450280	4.115E-09	55	60
D_silvatica_Otp	pseudochrom_26	0.595	141	19	0	1	47	4145373	4145233	4.115E-09	55	60
D_silvatica_Otp	pseudochrom_19	0.574	141	20	0	1	47	4732829	4732689	7.790E-09	54	60
D_silvatica_Otp	pseudochrom_2	0.473	171	30	0	2	58	8755112	8754942	1.072E-08	54	60
D_silvatica_Otp	pseudochrom_10	0.508	171	28	0	2	58	5710151	5710321	1.475E-08	53	60
D_silvatica_Otp	pseudochrom_21	0.465	174	30	0	1	58	3708398	3708571	3.842E-08	52	60
D_silvatica_Otp	pseudochrom_6	0.500	162	27	0	5	58	5327670	5327509	1.378E-07	51	60
D_silvatica_Otp	pseudochrom_6	0.500	162	27	0	5	58	5313798	5313959	1.378E-07	51	60
D_silvatica_Otp	pseudochrom_56	0.456	171	30	0	2	58	2195774	2195604	3.592E-07	49	60
D_silvatica_Otp	pseudochrom_46	0.510	129	21	0	5	47	610562	610434	3.592E-07	49	60
D_silvatica_Otp	pseudochrom_6	0.500	162	27	0	5	58	5238826	5238665	3.592E-07	49	60
D_silvatica_Otp	pseudochrom_8	0.500	168	28	0	3	58	1221655	1221488	4.945E-07	49	60
D_silvatica_Otp	pseudochrom_48	0.446	168	30	0	2	57	1779397	1779564	9.368E-07	48	60
D_silvatica_Otp	pseudochrom_48	0.424	198	34	0	1	60	1654707	1654904	9.368E-07	48	60
D_silvatica_Otp	pseudochrom_56	0.456	171	30	0	2	58	2352184	2352014	9.368E-07	48	60
D_silvatica_Otp	pseudochrom_6	0.500	162	27	0	5	58	5342067	5342228	9.368E-07	48	60
D_silvatica_Otp	pseudochrom_56	0.473	171	30	0	2	58	2059636	2059466	1.290E-06	48	60
D_silvatica_Otp	pseudochrom_56	0.456	171	30	0	2	58	2565420	2565250	3.365E-06	47	60
D_silvatica_Otp	pseudochrom_32	0.510	147	24	0	2	50	1459260	1459406	3.365E-06	47	60
D_silvatica_Otp	pseudochrom_6	0.438	171	31	0	2	58	4574567	4574737	3.365E-06	47	60
D_silvatica_Otp	pseudochrom_38	0.456	171	30	0	2	58	754219	754049	4.632E-06	46	60
D_silvatica_Otp	pseudochrom_48	0.482	174	30	0	2	59	1713374	1713547	6.377E-06	46	60
D_silvatica_Otp	pseudochrom_19	0.456	171	30	0	2	58	7670164	7669994	6.377E-06	46	60
D_silvatica_Otp	pseudochrom_56	0.472	165	29	0	5	59	1927900	1927736	8.781E-06	46	60
D_silvatica_Otp	pseudochrom_47	0.457	177	31	0	2	60	303785	303961	8.781E-06	46	60
D_silvatica_Otp	pseudochrom_26	0.438	171	31	0	2	58	2921011	2920841	8.781E-06	46	60
D_silvatica_Otp	pseudochrom_32	0.500	138	23	0	2	47	1290461	1290598	1.665E-05	45	60
D_silvatica_Otp	pseudochrom_56	0.438	171	31	0	2	58	2916655	2916485	2.292E-05	44	60
D_silvatica_Otp	pseudochrom_6	0.428	168	31	0	3	58	3673756	3673923	2.292E-05	44	60
D_silvatica_Otp	pseudochrom_56	0.438	171	31	0	2	58	2374393	2374223	5.987E-05	43	60
D_silvatica_Otp	pseudochrom_19	0.438	171	31	0	2	58	7915706	7915536	5.987E-05	43	60
D_silvatica_Otp	pseudochrom_56	0.456	171	30	0	2	58	2000634	2000464	8.246E-05	43	60
D_silvatica_Otp	pseudochrom_33	0.580	93	13	0	1	31	3487347	3487255	1.136E-04	42	60
D_silvatica_Otp	pseudochrom_28	0.607	84	11	0	20	47	721050	720967	1.564E-04	42	60
D_silvatica_Otp	pseudochrom_30	0.440	177	32	0	2	60	176180	176356	2.155E-04	42	60
D_silvatica_Otp	pseudochrom_16	0.500	132	22	0	2	45	7681453	7681584	2.155E-04	42	60
D_silvatica_Otp	pseudochrom_16	0.500	132	22	0	2	45	7821820	7821951	2.155E-04	42	60
D_silvatica_Otp	scaffold_3515	0.456	171	30	0	2	58	509	679	2.968E-04	41	60
D_silvatica_Otp	pseudochrom_12	0.456	171	30	0	2	58	2138510	2138680	2.968E-04	41	60
D_silvatica_Otp	pseudochrom_56	0.421	171	32	0	2	58	2986302	2986132	5.633E-04	40	60
T_castaneum_Otp	pseudochrom_9	0.957	141	2	0	1	47	5391726	5391866	8.663E-23	94	60
T_castaneum_Otp	pseudochrom_6	0.655	174	20	0	1	58	7999368	7999541	3.613E-20	87	60
T_castaneum_Otp	pseudochrom_30	0.680	141	15	0	1	47	6742633	6742773	3.125E-14	70	60
T_castaneum_Otp	pseudochrom_3	0.702	141	14	0	1	47	8136291	8136151	5.906E-14	69	60
T_castaneum_Otp	pseudochrom_18	0.702	141	14	0	1	47	3381149	3381289	3.988E-13	66	60
T_castaneum_Otp	pseudochrom_13	0.604	144	19	0	2	49	2365679	2365536	3.705E-12	64	60
T_castaneum_Otp	pseudochrom_7	0.652	138	16	0	2	47	6280842	6280705	3.705E-12	64	60
T_castaneum_Otp	pseudochrom_1	0.630	138	17	0	2	47	5021105	5021242	2.506E-11	61	60
T_castaneum_Otp	pseudochrom_45	0.617	141	18	0	1	47	6861041	6860901	3.446E-11	61	60
T_castaneum_Otp	pseudochrom_28	0.589	117	16	0	20	58	951245	951129	4.740E-11	61	60
T_castaneum_Otp	pseudochrom_35	0.560	150	21	0	2	50	4605035	4604886	6.519E-11	60	60
T_castaneum_Otp	pseudochrom_40	0.586	138	19	0	2	47	654482	654345	8.965E-11	60	60
T_castaneum_Otp	pseudochrom_19	0.619	126	16	0	8	49	5299874	5299749	1.233E-10	59	60
T_castaneum_Otp	pseudochrom_47	0.586	138	19	0	2	47	340463	340326	2.333E-10	59	60
T_castaneum_Otp	pseudochrom_45	0.540	150	23	0	1	50	4141004	4141153	6.071E-10	57	60
T_castaneum_Otp	pseudochrom_7	0.604	129	17	0	5	47	7421592	7421464	6.071E-10	57	60
T_castaneum_Otp	pseudochrom_6	0.491	171	29	0	2	58	4685451	4685281	8.352E-10	57	60
T_castaneum_Otp	pseudochrom_16	0.595	141	19	0	1	47	11700733	11700873	1.149E-09	57	60
T_castaneum_Otp	pseudochrom_35	0.595	141	19	0	1	47	5450420	5450280	2.991E-09	55	60
T_castaneum_Otp	pseudochrom_26	0.553	141	21	0	1	47	4145373	4145233	4.115E-09	55	60
T_castaneum_Otp	pseudochrom_2	0.491	171	29	0	2	58	8755112	8754942	4.115E-09	55	60
T_castaneum_Otp	pseudochrom_51	0.526	171	27	0	2	58	1457942	1458112	5.662E-09	55	60
T_castaneum_Otp	pseudochrom_10	0.526	171	27	0	2	58	5710151	5710321	5.662E-09	55	60
T_castaneum_Otp	pseudochrom_19	0.553	141	21	0	1	47	4732829	4732689	5.662E-09	55	60
T_castaneum_Otp	pseudochrom_6	0.500	162	27	0	5	58	5327670	5327509	1.001E-07	51	60
T_castaneum_Otp	pseudochrom_6	0.500	162	27	0	5	58	5313798	5313959	1.001E-07	51	60
T_castaneum_Otp	pseudochrom_56	0.473	171	30	0	2	58	2195774	2195604	1.378E-07	51	60
T_castaneum_Otp	pseudochrom_6	0.500	162	27	0	5	58	5238826	5238665	1.896E-07	50	60
T_castaneum_Otp	pseudochrom_21	0.431	174	32	0	1	58	3708398	3708571	1.896E-07	50	60
T_castaneum_Otp	pseudochrom_46	0.488	129	22	0	5	47	610562	610434	2.610E-07	50	60
T_castaneum_Otp	pseudochrom_6	0.500	162	27	0	5	58	5342067	5342228	2.610E-07	50	60
T_castaneum_Otp	pseudochrom_56	0.473	171	30	0	2	58	2352184	2352014	3.592E-07	49	60
T_castaneum_Otp	pseudochrom_48	0.428	168	31	0	2	57	1779397	1779564	4.945E-07	49	60
T_castaneum_Otp	pseudochrom_8	0.482	168	28	0	3	58	1221655	1221488	4.945E-07	49	60
T_castaneum_Otp	pseudochrom_48	0.409	198	35	0	1	60	1654707	1654904	6.806E-07	49	60
T_castaneum_Otp	pseudochrom_38	0.473	171	30	0	2	58	754219	754049	6.806E-07	49	60
T_castaneum_Otp	pseudochrom_56	0.473	171	30	0	2	58	2565420	2565250	1.290E-06	48	60
T_castaneum_Otp	pseudochrom_56	0.490	165	28	0	5	59	1927900	1927736	1.775E-06	48	60
T_castaneum_Otp	pseudochrom_56	0.456	171	30	0	2	58	2059636	2059466	1.775E-06	48	60
T_castaneum_Otp	pseudochrom_6	0.421	171	32	0	2	58	4574567	4574737	1.775E-06	48	60
T_castaneum_Otp	pseudochrom_48	0.465	174	30	0	2	59	1713374	1713547	3.365E-06	47	60
T_castaneum_Otp	pseudochrom_19	0.438	171	31	0	2	58	7670164	7669994	4.632E-06	46	60
T_castaneum_Otp	pseudochrom_47	0.440	177	32	0	2	60	303785	303961	6.377E-06	46	60
T_castaneum_Otp	pseudochrom_32	0.489	147	25	0	2	50	1459260	1459406	6.377E-06	46	60
T_castaneum_Otp	pseudochrom_32	0.478	138	23	0	2	47	1290461	1290598	1.209E-05	45	60
T_castaneum_Otp	pseudochrom_26	0.421	171	32	0	2	58	2921011	2920841	1.209E-05	45	60
T_castaneum_Otp	pseudochrom_56	0.456	171	30	0	2	58	2374393	2374223	2.292E-05	44	60
T_castaneum_Otp	pseudochrom_56	0.438	171	31	0	2	58	2916655	2916485	2.292E-05	44	60
T_castaneum_Otp	pseudochrom_56	0.473	171	30	0	2	58	2000634	2000464	3.157E-05	44	60
T_castaneum_Otp	pseudochrom_33	0.580	93	13	0	1	31	3487347	3487255	3.157E-05	44	60
T_castaneum_Otp	pseudochrom_6	0.410	168	32	0	3	58	3673756	3673923	3.157E-05	44	60
T_castaneum_Otp	pseudochrom_19	0.421	171	32	0	2	58	7915706	7915536	4.348E-05	44	60
T_castaneum_Otp	pseudochrom_13	0.385	171	34	0	3	59	3022469	3022639	4.348E-05	44	60
T_castaneum_Otp	pseudochrom_30	0.423	177	33	0	2	60	176180	176356	5.987E-05	43	60
T_castaneum_Otp	pseudochrom_16	0.477	132	22	0	2	45	7681453	7681584	1.136E-04	42	60
T_castaneum_Otp	pseudochrom_16	0.477	132	22	0	2	45	7821820	7821951	1.136E-04	42	60
T_castaneum_Otp	pseudochrom_28	0.571	84	12	0	20	47	721050	720967	2.155E-04	42	60
T_castaneum_Otp	scaffold_3515	0.456	171	30	0	2	58	509	679	4.089E-04	41	60
T_castaneum_Otp	pseudochrom_12	0.456	171	30	0	2	58	2138510	2138680	4.089E-04	41	60
T_castaneum_Otp	pseudochrom_56	0.403	171	33	0	2	58	2986302	2986132	7.761E-04	40	60
L_polyphemus_Otp_B	pseudochrom_9	0.957	141	2	0	1	47	5391726	5391866	1.509E-21	91	60
L_polyphemus_Otp_B	pseudochrom_6	0.672	174	19	0	1	58	7999368	7999541	9.371E-20	85	60
L_polyphemus_Otp_B	pseudochrom_30	0.680	141	15	0	1	47	6742633	6742773	1.037E-12	65	60
L_polyphemus_Otp_B	pseudochrom_3	0.659	141	16	0	1	47	8136291	8136151	1.425E-12	65	60
L_polyphemus_Otp_B	pseudochrom_7	0.673	138	15	0	2	47	6280842	6280705	3.705E-12	64	60
L_polyphemus_Otp_B	pseudochrom_13	0.625	144	18	0	2	49	2365679	2365536	1.325E-11	62	60
L_polyphemus_Otp_B	pseudochrom_1	0.652	138	16	0	2	47	5021105	5021242	2.506E-11	61	60
L_polyphemus_Otp_B	pseudochrom_18	0.680	141	15	0	1	47	3381149	3381289	3.446E-11	61	60
L_polyphemus_Otp_B	pseudochrom_28	0.615	117	15	0	20	58	951245	951129	3.446E-11	61	60
L_polyphemus_Otp_B	pseudochrom_40	0.630	138	17	0	2	47	654482	654345	4.740E-11	61	60
L_polyphemus_Otp_B	pseudochrom_45	0.638	141	17	0	1	47	6861041	6860901	1.233E-10	59	60
L_polyphemus_Otp_B	pseudochrom_45	0.580	150	21	0	1	50	4141004	4141153	2.333E-10	59	60
L_polyphemus_Otp_B	pseudochrom_35	0.580	150	20	0	2	50	4605035	4604886	2.333E-10	59	60
L_polyphemus_Otp_B	pseudochrom_19	0.642	126	15	0	8	49	5299874	5299749	2.333E-10	59	60
L_polyphemus_Otp_B	pseudochrom_47	0.608	138	18	0	2	47	340463	340326	6.071E-10	57	60
L_polyphemus_Otp_B	pseudochrom_6	0.508	171	28	0	2	58	4685451	4685281	8.352E-10	57	60
L_polyphemus_Otp_B	pseudochrom_7	0.627	129	16	0	5	47	7421592	7421464	8.352E-10	57	60
L_polyphemus_Otp_B	pseudochrom_51	0.543	171	26	0	2	58	1457942	1458112	2.991E-09	55	60
L_polyphemus_Otp_B	pseudochrom_10	0.526	171	27	0	2	58	5710151	5710321	2.991E-09	55	60
L_polyphemus_Otp_B	pseudochrom_16	0.595	141	19	0	1	47	11700733	11700873	2.991E-09	55	60
L_polyphemus_Otp_B	pseudochrom_35	0.595	141	19	0	1	47	5450420	5450280	4.115E-09	55	60
L_polyphemus_Otp_B	pseudochrom_26	0.595	141	19	0	1	47	4145373	4145233	4.115E-09	55	60
L_polyphemus_Otp_B	pseudochrom_19	0.574	141	20	0	1	47	4732829	4732689	7.790E-09	54	60
L_polyphemus_Otp_B	pseudochrom_2	0.473	171	30	0	2	58	8755112	8754942	1.072E-08	54	60
L_polyphemus_Otp_B	pseudochrom_21	0.465	174	30	0	1	58	3708398	3708571	3.842E-08	52	60
L_polyphemus_Otp_B	pseudochrom_6	0.500	162	27	0	5	58	5327670	5327509	1.378E-07	51	60
L_polyphemus_Otp_B	pseudochrom_6	0.500	162	27	0	5	58	5313798	5313959	1.378E-07	51	60
L_polyphemus_Otp_B	pseudochrom_56	0.456	171	30	0	2	58	2195774	2195604	3.592E-07	49	60
L_polyphemus_Otp_B	pseudochrom_46	0.510	129	21	0	5	47	610562	610434	3.592E-07	49	60
L_polyphemus_Otp_B	pseudochrom_6	0.500	162	27	0	5	58	5238826	5238665	3.592E-07	49	60
L_polyphemus_Otp_B	pseudochrom_8	0.500	168	28	0	3	58	1221655	1221488	4.945E-07	49	60
L_polyphemus_Otp_B	pseudochrom_48	0.446	168	30	0	2	57	1779397	1779564	9.368E-07	48	60
L_polyphemus_Otp_B	pseudochrom_56	0.456	171	30	0	2	58	2352184	2352014	9.368E-07	48	60
L_polyphemus_Otp_B	pseudochrom_6	0.500	162	27	0	5	58	5342067	5342228	9.368E-07	48	60
L_polyphemus_Otp_B	pseudochrom_56	0.473	171	30	0	2	58	2059636	2059466	1.290E-06	48	60
L_polyphemus_Otp_B	pseudochrom_32	0.510	147	24	0	2	50	1459260	1459406	1.775E-06	48	60
L_polyphemus_Otp_B	pseudochrom_48	0.409	198	35	0	1	60	1654707	1654904	3.365E-06	47	60
L_polyphemus_Otp_B	pseudochrom_56	0.456	171	30	0	2	58	2565420	2565250	3.365E-06	47	60
L_polyphemus_Otp_B	pseudochrom_6	0.438	171	31	0	2	58	4574567	4574737	3.365E-06	47	60
L_polyphemus_Otp_B	pseudochrom_38	0.456	171	30	0	2	58	754219	754049	4.632E-06	46	60
L_polyphemus_Otp_B	pseudochrom_56	0.472	165	29	0	5	59	1927900	1927736	8.781E-06	46	60
L_polyphemus_Otp_B	pseudochrom_47	0.457	177	31	0	2	60	303785	303961	8.781E-06	46	60
L_polyphemus_Otp_B	pseudochrom_26	0.438	171	31	0	2	58	2921011	2920841	8.781E-06	46	60
L_polyphemus_Otp_B	pseudochrom_48	0.482	174	30	0	2	59	1713374	1713547	1.209E-05	45	60
L_polyphemus_Otp_B	pseudochrom_56	0.473	171	30	0	2	58	2000634	2000464	1.665E-05	45	60
L_polyphemus_Otp_B	pseudochrom_32	0.500	138	23	0	2	47	1290461	1290598	1.665E-05	45	60
L_polyphemus_Otp_B	pseudochrom_56	0.438	171	31	0	2	58	2916655	2916485	2.292E-05	44	60
L_polyphemus_Otp_B	pseudochrom_6	0.428	168	31	0	3	58	3673756	3673923	2.292E-05	44	60
L_polyphemus_Otp_B	pseudochrom_19	0.438	171	31	0	2	58	7670164	7669994	2.292E-05	44	60
L_polyphemus_Otp_B	pseudochrom_56	0.438	171	31	0	2	58	2374393	2374223	5.987E-05	43	60
L_polyphemus_Otp_B	pseudochrom_33	0.580	93	13	0	1	31	3487347	3487255	1.136E-04	42	60
L_polyphemus_Otp_B	pseudochrom_28	0.607	84	11	0	20	47	721050	720967	1.564E-04	42	60
L_polyphemus_Otp_B	scaffold_3515	0.456	171	30	0	2	58	509	679	2.155E-04	42	60
L_polyphemus_Otp_B	pseudochrom_30	0.440	177	32	0	2	60	176180	176356	2.155E-04	42	60
L_polyphemus_Otp_B	pseudochrom_12	0.456	171	30	0	2	58	2138510	2138680	2.155E-04	42	60
L_polyphemus_Otp_B	pseudochrom_19	0.421	171	32	0	2	58	7915706	7915536	2.155E-04	42	60
L_polyphemus_Otp_B	pseudochrom_16	0.500	132	22	0	2	45	7681453	7681584	2.155E-04	42	60
L_polyphemus_Otp_B	pseudochrom_16	0.500	132	22	0	2	45	7821820	7821951	2.155E-04	42	60
L_polyphemus_Otp_B	pseudochrom_56	0.421	171	32	0	2	58	2986302	2986132	5.633E-04	40	60
L_polyphemus_Otp_C1	pseudochrom_9	0.956	138	2	0	2	47	5391729	5391866	2.073E-21	90	60
L_polyphemus_Otp_C1	pseudochrom_6	0.666	171	19	0	2	58	7999371	7999541	1.769E-19	85	60
L_polyphemus_Otp_C1	pseudochrom_3	0.673	138	15	0	2	47	8136288	8136151	1.037E-12	65	60
L_polyphemus_Otp_C1	pseudochrom_30	0.673	138	15	0	2	47	6742636	6742773	3.705E-12	64	60
L_polyphemus_Otp_C1	pseudochrom_7	0.673	138	15	0	2	47	6280842	6280705	3.705E-12	64	60
L_polyphemus_Otp_C1	pseudochrom_40	0.652	138	16	0	2	47	654482	654345	9.635E-12	63	60
L_polyphemus_Otp_C1	pseudochrom_13	0.625	144	18	0	2	49	2365679	2365536	9.635E-12	63	60
L_polyphemus_Otp_C1	pseudochrom_1	0.652	138	16	0	2	47	5021105	5021242	2.506E-11	61	60
L_polyphemus_Otp_C1	pseudochrom_19	0.666	126	14	0	8	49	5299874	5299749	3.446E-11	61	60
L_polyphemus_Otp_C1	pseudochrom_18	0.673	138	15	0	2	47	3381152	3381289	4.740E-11	61	60
L_polyphemus_Otp_C1	pseudochrom_28	0.615	117	15	0	20	58	951245	951129	4.740E-11	61	60
L_polyphemus_Otp_C1	pseudochrom_6	0.517	174	28	0	1	58	4685454	4685281	6.519E-11	60	60
L_polyphemus_Otp_C1	pseudochrom_45	0.591	147	20	0	2	50	4141007	4141153	1.696E-10	59	60
L_polyphemus_Otp_C1	pseudochrom_35	0.580	150	20	0	2	50	4605035	4604886	1.696E-10	59	60
L_polyphemus_Otp_C1	pseudochrom_51	0.551	174	26	0	1	58	1457939	1458112	2.333E-10	59	60
L_polyphemus_Otp_C1	pseudochrom_45	0.630	138	17	0	2	47	6861038	6860901	3.209E-10	58	60
L_polyphemus_Otp_C1	pseudochrom_47	0.608	138	18	0	2	47	340463	340326	4.414E-10	58	60
L_polyphemus_Otp_C1	pseudochrom_7	0.627	129	16	0	5	47	7421592	7421464	6.071E-10	57	60
L_polyphemus_Otp_C1	pseudochrom_2	0.473	171	30	0	2	58	8755112	8754942	7.790E-09	54	60
L_polyphemus_Otp_C1	pseudochrom_26	0.586	138	19	0	2	47	4145370	4145233	1.072E-08	54	60
L_polyphemus_Otp_C1	pseudochrom_21	0.473	171	30	0	2	58	3708401	3708571	1.475E-08	53	60
L_polyphemus_Otp_C1	pseudochrom_16	0.565	138	20	0	2	47	11700736	11700873	1.475E-08	53	60
L_polyphemus_Otp_C1	pseudochrom_35	0.565	138	20	0	2	47	5450417	5450280	2.029E-08	53	60
L_polyphemus_Otp_C1	pseudochrom_10	0.491	171	29	0	2	58	5710151	5710321	2.029E-08	53	60
L_polyphemus_Otp_C1	pseudochrom_56	0.465	174	30	0	1	58	2195777	2195604	2.792E-08	53	60
L_polyphemus_Otp_C1	pseudochrom_19	0.543	138	21	0	2	47	4732826	4732689	3.842E-08	52	60
L_polyphemus_Otp_C1	pseudochrom_6	0.500	162	27	0	5	58	5327670	5327509	7.276E-08	51	60
L_polyphemus_Otp_C1	pseudochrom_6	0.500	162	27	0	5	58	5313798	5313959	7.276E-08	51	60
L_polyphemus_Otp_C1	pseudochrom_8	0.500	168	28	0	3	58	1221655	1221488	1.378E-07	51	60
L_polyphemus_Otp_C1	pseudochrom_6	0.500	162	27	0	5	58	5238826	5238665	1.896E-07	50	60
L_polyphemus_Otp_C1	pseudochrom_46	0.510	129	21	0	5	47	610562	610434	2.610E-07	50	60
L_polyphemus_Otp_C1	pseudochrom_48	0.446	168	30	0	2	57	1779397	1779564	6.806E-07	49	60
L_polyphemus_Otp_C1	pseudochrom_56	0.456	171	30	0	2	58	2352184	2352014	6.806E-07	49	60
L_polyphemus_Otp_C1	pseudochrom_6	0.500	162	27	0	5	58	5342067	5342228	6.806E-07	49	60
L_polyphemus_Otp_C1	pseudochrom_56	0.473	171	30	0	2	58	2059636	2059466	9.368E-07	48	60
L_polyphemus_Otp_C1	pseudochrom_38	0.456	171	30	0	2	58	754219	754049	1.775E-06	48	60
L_polyphemus_Otp_C1	pseudochrom_48	0.415	195	34	0	2	60	1654710	1654904	2.444E-06	47	60
L_polyphemus_Otp_C1	pseudochrom_56	0.456	171	30	0	2	58	2565420	2565250	2.444E-06	47	60
L_polyphemus_Otp_C1	pseudochrom_32	0.510	147	24	0	2	50	1459260	1459406	2.444E-06	47	60
L_polyphemus_Otp_C1	pseudochrom_48	0.482	174	30	0	2	59	1713374	1713547	3.365E-06	47	60
L_polyphemus_Otp_C1	pseudochrom_6	0.438	171	31	0	2	58	4574567	4574737	3.365E-06	47	60
L_polyphemus_Otp_C1	pseudochrom_56	0.448	174	31	0	1	58	2374396	2374223	4.632E-06	46	60
L_polyphemus_Otp_C1	pseudochrom_19	0.456	171	30	0	2	58	7670164	7669994	4.632E-06	46	60
L_polyphemus_Otp_C1	pseudochrom_56	0.472	165	29	0	5	59	1927900	1927736	6.377E-06	46	60
L_polyphemus_Otp_C1	pseudochrom_56	0.465	174	30	0	1	58	2000637	2000464	6.377E-06	46	60
L_polyphemus_Otp_C1	pseudochrom_26	0.438	171	31	0	2	58	2921011	2920841	6.377E-06	46	60
L_polyphemus_Otp_C1	pseudochrom_47	0.457	177	31	0	2	60	303785	303961	1.209E-05	45	60
L_polyphemus_Otp_C1	pseudochrom_32	0.500	138	23	0	2	47	1290461	1290598	1.209E-05	45	60
L_polyphemus_Otp_C1	pseudochrom_56	0.438	171	31	0	2	58	2916655	2916485	1.665E-05	45	60
L_polyphemus_Otp_C1	pseudochrom_6	0.428	168	31	0	3	58	3673756	3673923	1.665E-05	45	60
L_polyphemus_Otp_C1	pseudochrom_16	0.510	135	22	0	1	45	7681450	7681584	1.665E-05	45	60
L_polyphemus_Otp_C1	pseudochrom_16	0.510	135	22	0	1	45	7821817	7821951	1.665E-05	45	60
L_polyphemus_Otp_C1	pseudochrom_19	0.438	171	31	0	2	58	7915706	7915536	3.157E-05	44	60
L_polyphemus_Otp_C1	pseudochrom_30	0.440	177	32	0	2	60	176180	176356	8.246E-05	43	60
L_polyphemus_Otp_C1	pseudochrom_56	0.421	171	32	0	2	58	2986302	2986132	2.155E-04	42	60
L_polyphemus_Otp_C1	pseudochrom_33	0.566	90	13	0	2	31	3487344	3487255	2.155E-04	42	60
L_polyphemus_Otp_C1	pseudochrom_28	0.607	84	11	0	20	47	721050	720967	2.155E-04	42	60
L_polyphemus_Otp_C1	scaffold_3515	0.456	171	30	0	2	58	509	679	4.089E-04	41	60
L_polyphemus_Otp_C1	pseudochrom_12	0.456	171	30	0	2	58	2138510	2138680	4.089E-04	41	60
L_polyphemus_Otp_C1	pseudochrom_8	0.410	168	32	0	1	55	1228329	1228162	5.633E-04	40	60
D_plantarius_Rax-B	pseudochrom_13	0.897	147	5	0	1	49	2365682	2365536	7.995E-22	91	60
D_plantarius_Rax-B	pseudochrom_6	0.677	177	19	0	2	60	7999371	7999547	2.431E-19	84	60
D_plantarius_Rax-B	pseudochrom_35	0.680	150	15	0	2	50	4605035	4604886	1.654E-14	70	60
D_plantarius_Rax-B	pseudochrom_28	0.707	123	12	0	20	60	951245	951123	3.125E-14	70	60
D_plantarius_Rax-B	pseudochrom_7	0.733	135	12	0	5	49	7421592	7421458	1.535E-13	68	60
D_plantarius_Rax-B	pseudochrom_3	0.652	138	16	0	2	47	8136288	8136151	1.960E-12	64	60
D_plantarius_Rax-B	pseudochrom_45	0.673	138	15	0	2	47	6861038	6860901	2.695E-12	64	60
D_plantarius_Rax-B	pseudochrom_46	0.636	132	16	0	4	47	610565	610434	1.822E-11	62	60
D_plantarius_Rax-B	pseudochrom_26	0.695	138	14	0	2	47	4145370	4145233	6.519E-11	60	60
D_plantarius_Rax-B	pseudochrom_45	0.612	147	19	0	2	50	4141007	4141153	8.965E-11	60	60
D_plantarius_Rax-B	pseudochrom_7	0.630	138	17	0	2	47	6280842	6280705	8.965E-11	60	60
D_plantarius_Rax-B	pseudochrom_40	0.652	138	16	0	2	47	654482	654345	1.696E-10	59	60
D_plantarius_Rax-B	pseudochrom_1	0.652	138	16	0	2	47	5021105	5021242	1.696E-10	59	60
D_plantarius_Rax-B	pseudochrom_9	0.586	138	19	0	2	47	5391729	5391866	2.333E-10	59	60
D_plantarius_Rax-B	pseudochrom_2	0.508	171	28	0	2	58	8755112	8754942	4.414E-10	58	60
D_plantarius_Rax-B	pseudochrom_19	0.586	138	19	0	2	47	4732826	4732689	6.071E-10	57	60
D_plantarius_Rax-B	pseudochrom_18	0.608	138	18	0	2	47	3381152	3381289	8.352E-10	57	60
D_plantarius_Rax-B	pseudochrom_30	0.586	138	19	0	2	47	6742636	6742773	2.174E-09	56	60
D_plantarius_Rax-B	pseudochrom_51	0.551	174	26	0	2	59	1457942	1458115	2.991E-09	55	60
D_plantarius_Rax-B	pseudochrom_19	0.619	126	16	0	8	49	5299874	5299749	4.115E-09	55	60
D_plantarius_Rax-B	pseudochrom_6	0.482	174	30	0	2	59	4685451	4685278	1.072E-08	54	60
D_plantarius_Rax-B	pseudochrom_6	0.491	171	29	0	2	58	5327679	5327509	2.029E-08	53	60
D_plantarius_Rax-B	pseudochrom_6	0.491	171	29	0	2	58	5313789	5313959	2.029E-08	53	60
D_plantarius_Rax-B	pseudochrom_6	0.491	171	29	0	2	58	5238835	5238665	2.792E-08	53	60
D_plantarius_Rax-B	pseudochrom_47	0.565	138	20	0	2	47	340463	340326	5.287E-08	52	60
D_plantarius_Rax-B	pseudochrom_26	0.483	180	31	0	1	60	2921014	2920835	7.276E-08	51	60
D_plantarius_Rax-B	pseudochrom_35	0.565	138	20	0	2	47	5450417	5450280	1.378E-07	51	60
D_plantarius_Rax-B	pseudochrom_32	0.586	138	19	0	2	47	1290461	1290598	1.896E-07	50	60
D_plantarius_Rax-B	pseudochrom_6	0.473	171	30	0	2	58	5342058	5342228	1.896E-07	50	60
D_plantarius_Rax-B	pseudochrom_32	0.571	147	21	0	2	50	1459260	1459406	4.945E-07	49	60
D_plantarius_Rax-B	pseudochrom_10	0.440	177	32	0	2	60	5710151	5710327	4.945E-07	49	60
D_plantarius_Rax-B	pseudochrom_6	0.413	174	33	0	2	59	4574567	4574740	6.806E-07	49	60
D_plantarius_Rax-B	pseudochrom_56	0.413	174	33	0	2	59	2352184	2352011	1.775E-06	48	60
D_plantarius_Rax-B	pseudochrom_19	0.431	174	32	0	2	59	7670164	7669991	1.775E-06	48	60
D_plantarius_Rax-B	pseudochrom_38	0.438	171	31	0	2	58	754219	754049	2.444E-06	47	60
D_plantarius_Rax-B	pseudochrom_48	0.433	159	29	0	5	57	1779406	1779564	3.365E-06	47	60
D_plantarius_Rax-B	pseudochrom_48	0.431	174	32	0	2	59	1654728	1654901	3.365E-06	47	60
D_plantarius_Rax-B	pseudochrom_56	0.413	174	33	0	2	59	2565420	2565247	3.365E-06	47	60
D_plantarius_Rax-B	pseudochrom_56	0.431	174	32	0	2	59	2916655	2916482	3.365E-06	47	60
D_plantarius_Rax-B	pseudochrom_56	0.403	171	33	0	2	58	2195774	2195604	4.632E-06	46	60
D_plantarius_Rax-B	pseudochrom_28	0.678	84	9	0	20	47	721050	720967	4.632E-06	46	60
D_plantarius_Rax-B	pseudochrom_21	0.425	162	30	0	2	55	3708401	3708562	4.632E-06	46	60
D_plantarius_Rax-B	pseudochrom_8	0.438	171	31	0	3	59	1221655	1221485	6.377E-06	46	60
D_plantarius_Rax-B	pseudochrom_56	0.482	174	30	0	2	59	2000634	2000461	8.781E-06	46	60
D_plantarius_Rax-B	pseudochrom_33	0.633	90	11	0	2	31	3487344	3487255	1.665E-05	45	60
D_plantarius_Rax-B	pseudochrom_47	0.473	171	30	0	2	58	303785	303955	3.157E-05	44	60
D_plantarius_Rax-B	pseudochrom_56	0.406	177	34	0	2	60	2059636	2059460	4.348E-05	44	60
D_plantarius_Rax-B	pseudochrom_6	0.436	165	30	0	5	59	3673762	3673926	5.987E-05	43	60
D_plantarius_Rax-B	pseudochrom_56	0.470	153	26	0	5	55	1927900	1927748	1.136E-04	42	60
D_plantarius_Rax-B	pseudochrom_8	0.418	165	31	0	1	55	1228326	1228162	1.136E-04	42	60
D_plantarius_Rax-B	pseudochrom_56	0.425	162	30	0	2	55	2986302	2986141	2.968E-04	41	60
D_plantarius_Rax-B	pseudochrom_30	0.421	171	32	0	2	58	174620	174790	5.633E-04	40	60
L_polyphemus_Hbn-like_C	pseudochrom_35	0.862	153	7	0	1	50	4605038	4604886	1.014E-20	88	60
L_polyphemus_Hbn-like_C	pseudochrom_6	0.711	177	17	0	2	60	7999371	7999547	4.964E-20	86	60
L_polyphemus_Hbn-like_C	pseudochrom_13	0.770	144	11	0	2	49	2365679	2365536	7.417E-17	77	60
L_polyphemus_Hbn-like_C	pseudochrom_45	0.739	138	12	0	2	47	6861038	6860901	2.273E-14	70	60
L_polyphemus_Hbn-like_C	pseudochrom_3	0.673	138	15	0	2	47	8136288	8136151	1.116E-13	68	60
L_polyphemus_Hbn-like_C	pseudochrom_7	0.720	129	12	0	5	47	7421592	7421464	7.539E-13	66	60
L_polyphemus_Hbn-like_C	pseudochrom_7	0.695	138	14	0	2	47	6280842	6280705	1.960E-12	64	60
L_polyphemus_Hbn-like_C	pseudochrom_45	0.632	147	18	0	2	50	4141007	4141153	7.007E-12	63	60
L_polyphemus_Hbn-like_C	pseudochrom_30	0.695	138	14	0	2	47	6742636	6742773	7.007E-12	63	60
L_polyphemus_Hbn-like_C	pseudochrom_26	0.695	138	14	0	2	47	4145370	4145233	7.007E-12	63	60
L_polyphemus_Hbn-like_C	pseudochrom_1	0.695	138	14	0	2	47	5021105	5021242	7.007E-12	63	60
L_polyphemus_Hbn-like_C	pseudochrom_9	0.652	138	16	0	2	47	5391729	5391866	9.635E-12	63	60
L_polyphemus_Hbn-like_C	pseudochrom_28	0.658	123	14	0	20	60	951245	951123	9.635E-12	63	60
L_polyphemus_Hbn-like_C	pseudochrom_51	0.578	171	24	0	2	58	1457942	1458112	3.209E-10	58	60
L_polyphemus_Hbn-like_C	pseudochrom_6	0.526	171	27	0	2	58	4685451	4685281	3.209E-10	58	60
L_polyphemus_Hbn-like_C	pseudochrom_18	0.608	138	18	0	2	47	3381152	3381289	6.071E-10	57	60
L_polyphemus_Hbn-like_C	pseudochrom_19	0.642	126	15	0	8	49	5299874	5299749	1.149E-09	57	60
L_polyphemus_Hbn-like_C	pseudochrom_19	0.630	138	17	0	2	47	4732826	4732689	1.149E-09	57	60
L_polyphemus_Hbn-like_C	pseudochrom_2	0.491	171	29	0	2	58	8755112	8754942	1.580E-09	56	60
L_polyphemus_Hbn-like_C	pseudochrom_40	0.608	138	18	0	2	47	654482	654345	2.174E-09	56	60
L_polyphemus_Hbn-like_C	pseudochrom_46	0.545	132	20	0	4	47	610565	610434	7.790E-09	54	60
L_polyphemus_Hbn-like_C	pseudochrom_6	0.518	162	26	0	2	55	5327679	5327518	7.790E-09	54	60
L_polyphemus_Hbn-like_C	pseudochrom_6	0.518	162	26	0	2	55	5313789	5313950	7.790E-09	54	60
L_polyphemus_Hbn-like_C	pseudochrom_47	0.608	138	18	0	2	47	340463	340326	1.072E-08	54	60
L_polyphemus_Hbn-like_C	pseudochrom_6	0.518	162	26	0	2	55	5238835	5238674	1.475E-08	53	60
L_polyphemus_Hbn-like_C	pseudochrom_16	0.586	138	19	0	2	47	11700736	11700873	2.029E-08	53	60
L_polyphemus_Hbn-like_C	pseudochrom_48	0.446	168	30	0	2	57	1779397	1779564	5.287E-08	52	60
L_polyphemus_Hbn-like_C	pseudochrom_35	0.565	138	20	0	2	47	5450417	5450280	5.287E-08	52	60
L_polyphemus_Hbn-like_C	pseudochrom_10	0.473	171	30	0	2	58	5710151	5710321	7.276E-08	51	60
L_polyphemus_Hbn-like_C	pseudochrom_56	0.438	171	31	0	2	58	2352184	2352014	1.896E-07	50	60
L_polyphemus_Hbn-like_C	pseudochrom_26	0.481	162	28	0	2	55	2921011	2920850	1.896E-07	50	60
L_polyphemus_Hbn-like_C	pseudochrom_6	0.481	162	28	0	2	55	5342058	5342219	1.896E-07	50	60
L_polyphemus_Hbn-like_C	pseudochrom_32	0.608	138	18	0	2	47	1290461	1290598	2.610E-07	50	60
L_polyphemus_Hbn-like_C	pseudochrom_21	0.421	171	32	0	2	58	3708401	3708571	2.610E-07	50	60
L_polyphemus_Hbn-like_C	pseudochrom_56	0.438	171	31	0	2	58	2195774	2195604	3.592E-07	49	60
L_polyphemus_Hbn-like_C	pseudochrom_32	0.591	147	20	0	2	50	1459260	1459406	4.945E-07	49	60
L_polyphemus_Hbn-like_C	pseudochrom_38	0.481	162	28	0	2	55	754219	754058	4.945E-07	49	60
L_polyphemus_Hbn-like_C	pseudochrom_6	0.421	171	32	0	2	58	4574567	4574737	6.806E-07	49	60
L_polyphemus_Hbn-like_C	pseudochrom_56	0.421	171	32	0	2	58	2565420	2565250	9.368E-07	48	60
L_polyphemus_Hbn-like_C	pseudochrom_56	0.456	171	30	0	2	58	2059636	2059466	1.290E-06	48	60
L_polyphemus_Hbn-like_C	pseudochrom_56	0.518	162	26	0	2	55	2000634	2000473	1.290E-06	48	60
L_polyphemus_Hbn-like_C	pseudochrom_56	0.472	165	29	0	5	59	1927900	1927736	2.444E-06	47	60
L_polyphemus_Hbn-like_C	pseudochrom_6	0.462	162	29	0	5	58	3673762	3673923	2.444E-06	47	60
L_polyphemus_Hbn-like_C	pseudochrom_48	0.482	174	30	0	2	59	1713374	1713547	4.632E-06	46	60
L_polyphemus_Hbn-like_C	pseudochrom_33	0.666	90	10	0	2	31	3487344	3487255	8.781E-06	46	60
L_polyphemus_Hbn-like_C	pseudochrom_8	0.464	168	29	0	3	58	1221655	1221488	8.781E-06	46	60
L_polyphemus_Hbn-like_C	pseudochrom_48	0.425	162	30	0	2	55	1654728	1654889	1.209E-05	45	60
L_polyphemus_Hbn-like_C	pseudochrom_56	0.421	171	32	0	2	58	2374393	2374223	1.209E-05	45	60
L_polyphemus_Hbn-like_C	pseudochrom_56	0.421	171	32	0	2	58	2916655	2916485	1.665E-05	45	60
L_polyphemus_Hbn-like_C	pseudochrom_56	0.413	174	33	0	1	58	2986305	2986132	3.157E-05	44	60
L_polyphemus_Hbn-like_C	pseudochrom_28	0.678	84	9	0	20	47	721050	720967	3.157E-05	44	60
L_polyphemus_Hbn-like_C	pseudochrom_8	0.423	177	33	0	2	60	1228323	1228147	3.157E-05	44	60
L_polyphemus_Hbn-like_C	pseudochrom_47	0.462	162	29	0	2	55	303785	303946	4.348E-05	44	60
L_polyphemus_Hbn-like_C	pseudochrom_19	0.407	162	31	0	2	55	7670164	7670003	4.348E-05	44	60
L_polyphemus_Hbn-like_C	pseudochrom_30	0.421	171	32	0	2	58	174620	174790	4.089E-04	41	60
L_polyphemus_Hbn-like_C	pseudochrom_13	0.379	174	35	0	3	60	3022469	3022642	4.089E-04	41	60
T_antipodiana_Rax-A	pseudochrom_13	0.938	147	3	0	1	49	2365682	2365536	1.190E-22	94	60
T_antipodiana_Rax-A	pseudochrom_6	0.677	177	19	0	2	60	7999371	7999547	2.431E-19	84	60
T_antipodiana_Rax-A	pseudochrom_35	0.700	150	14	0	2	50	4605035	4604886	6.367E-15	72	60
T_antipodiana_Rax-A	pseudochrom_28	0.682	123	13	0	20	60	951245	951123	1.116E-13	68	60
T_antipodiana_Rax-A	pseudochrom_3	0.673	138	15	0	2	47	8136288	8136151	3.988E-13	66	60
T_antipodiana_Rax-A	pseudochrom_7	0.744	129	11	0	5	47	7421592	7421464	1.037E-12	65	60
T_antipodiana_Rax-A	pseudochrom_45	0.652	138	16	0	2	47	6861038	6860901	3.705E-12	64	60
T_antipodiana_Rax-A	pseudochrom_46	0.636	132	16	0	4	47	610565	610434	9.635E-12	63	60
T_antipodiana_Rax-A	pseudochrom_9	0.630	138	17	0	2	47	5391729	5391866	2.506E-11	61	60
T_antipodiana_Rax-A	pseudochrom_7	0.652	138	16	0	2	47	6280842	6280705	2.506E-11	61	60
T_antipodiana_Rax-A	pseudochrom_40	0.673	138	15	0	2	47	654482	654345	3.446E-11	61	60
T_antipodiana_Rax-A	pseudochrom_26	0.695	138	14	0	2	47	4145370	4145233	3.446E-11	61	60
T_antipodiana_Rax-A	pseudochrom_1	0.673	138	15	0	2	47	5021105	5021242	4.740E-11	61	60
T_antipodiana_Rax-A	pseudochrom_45	0.612	147	19	0	2	50	4141007	4141153	8.965E-11	60	60
T_antipodiana_Rax-A	pseudochrom_19	0.608	138	18	0	2	47	4732826	4732689	1.696E-10	59	60
T_antipodiana_Rax-A	pseudochrom_18	0.630	138	17	0	2	47	3381152	3381289	2.333E-10	59	60
T_antipodiana_Rax-A	pseudochrom_2	0.508	171	28	0	2	58	8755112	8754942	4.414E-10	58	60
T_antipodiana_Rax-A	pseudochrom_30	0.586	138	19	0	2	47	6742636	6742773	8.352E-10	57	60
T_antipodiana_Rax-A	pseudochrom_19	0.642	126	15	0	8	49	5299874	5299749	1.580E-09	56	60
T_antipodiana_Rax-A	pseudochrom_51	0.534	174	27	0	2	59	1457942	1458115	7.790E-09	54	60
T_antipodiana_Rax-A	pseudochrom_6	0.482	174	30	0	2	59	4685451	4685278	1.072E-08	54	60
T_antipodiana_Rax-A	pseudochrom_47	0.586	138	19	0	2	47	340463	340326	1.475E-08	53	60
T_antipodiana_Rax-A	pseudochrom_6	0.491	171	29	0	2	58	5327679	5327509	1.475E-08	53	60
T_antipodiana_Rax-A	pseudochrom_6	0.491	171	29	0	2	58	5313789	5313959	1.475E-08	53	60
T_antipodiana_Rax-A	pseudochrom_6	0.491	171	29	0	2	58	5238835	5238665	2.792E-08	53	60
T_antipodiana_Rax-A	pseudochrom_32	0.608	138	18	0	2	47	1290461	1290598	7.276E-08	51	60
T_antipodiana_Rax-A	pseudochrom_35	0.565	138	20	0	2	47	5450417	5450280	1.001E-07	51	60
T_antipodiana_Rax-A	pseudochrom_32	0.591	147	20	0	2	50	1459260	1459406	1.896E-07	50	60
T_antipodiana_Rax-A	pseudochrom_6	0.473	171	30	0	2	58	5342058	5342228	1.896E-07	50	60
T_antipodiana_Rax-A	pseudochrom_26	0.466	180	32	0	1	60	2921014	2920835	2.610E-07	50	60
T_antipodiana_Rax-A	pseudochrom_10	0.440	177	32	0	2	60	5710151	5710327	6.806E-07	49	60
T_antipodiana_Rax-A	pseudochrom_6	0.413	174	33	0	2	59	4574567	4574740	9.368E-07	48	60
T_antipodiana_Rax-A	pseudochrom_48	0.452	159	28	0	5	57	1779406	1779564	1.290E-06	48	60
T_antipodiana_Rax-A	pseudochrom_56	0.413	174	33	0	2	59	2352184	2352011	1.775E-06	48	60
T_antipodiana_Rax-A	pseudochrom_19	0.431	174	32	0	2	59	7670164	7669991	1.775E-06	48	60
T_antipodiana_Rax-A	pseudochrom_38	0.438	171	31	0	2	58	754219	754049	1.775E-06	48	60
T_antipodiana_Rax-A	pseudochrom_48	0.431	174	32	0	2	59	1654728	1654901	3.365E-06	47	60
T_antipodiana_Rax-A	pseudochrom_56	0.413	174	33	0	2	59	2565420	2565247	3.365E-06	47	60
T_antipodiana_Rax-A	pseudochrom_56	0.431	174	32	0	2	59	2916655	2916482	3.365E-06	47	60
T_antipodiana_Rax-A	pseudochrom_21	0.425	162	30	0	2	55	3708401	3708562	3.365E-06	47	60
T_antipodiana_Rax-A	pseudochrom_56	0.403	171	33	0	2	58	2195774	2195604	4.632E-06	46	60
T_antipodiana_Rax-A	pseudochrom_8	0.438	171	31	0	3	59	1221655	1221485	4.632E-06	46	60
T_antipodiana_Rax-A	pseudochrom_56	0.482	174	30	0	2	59	2000634	2000461	1.665E-05	45	60
T_antipodiana_Rax-A	pseudochrom_28	0.642	84	10	0	20	47	721050	720967	1.665E-05	45	60
T_antipodiana_Rax-A	pseudochrom_47	0.473	171	30	0	2	58	303785	303955	2.292E-05	44	60
T_antipodiana_Rax-A	pseudochrom_33	0.600	90	12	0	2	31	3487344	3487255	3.157E-05	44	60
T_antipodiana_Rax-A	pseudochrom_6	0.436	165	30	0	5	59	3673762	3673926	5.987E-05	43	60
T_antipodiana_Rax-A	pseudochrom_56	0.406	177	34	0	2	60	2059636	2059460	8.246E-05	43	60
T_antipodiana_Rax-A	pseudochrom_56	0.470	153	26	0	5	55	1927900	1927748	1.136E-04	42	60
T_antipodiana_Rax-A	pseudochrom_56	0.425	162	30	0	2	55	2986302	2986141	2.155E-04	42	60
T_antipodiana_Rax-A	pseudochrom_8	0.400	165	32	0	1	55	1228326	1228162	2.968E-04	41	60
T_antipodiana_Rax-A	pseudochrom_30	0.421	171	32	0	2	58	174620	174790	5.633E-04	40	60
T_clavata_Rax-A	pseudochrom_13	0.938	147	3	0	1	49	2365682	2365536	1.190E-22	94	60
T_clavata_Rax-A	pseudochrom_6	0.677	177	19	0	2	60	7999371	7999547	2.431E-19	84	60
T_clavata_Rax-A	pseudochrom_35	0.700	150	14	0	2	50	4605035	4604886	6.367E-15	72	60
T_clavata_Rax-A	pseudochrom_28	0.682	123	13	0	20	60	951245	951123	1.116E-13	68	60
T_clavata_Rax-A	pseudochrom_3	0.673	138	15	0	2	47	8136288	8136151	3.988E-13	66	60
T_clavata_Rax-A	pseudochrom_7	0.744	129	11	0	5	47	7421592	7421464	1.037E-12	65	60
T_clavata_Rax-A	pseudochrom_45	0.652	138	16	0	2	47	6861038	6860901	3.705E-12	64	60
T_clavata_Rax-A	pseudochrom_46	0.636	132	16	0	4	47	610565	610434	9.635E-12	63	60
T_clavata_Rax-A	pseudochrom_9	0.630	138	17	0	2	47	5391729	5391866	2.506E-11	61	60
T_clavata_Rax-A	pseudochrom_7	0.652	138	16	0	2	47	6280842	6280705	2.506E-11	61	60
T_clavata_Rax-A	pseudochrom_40	0.673	138	15	0	2	47	654482	654345	3.446E-11	61	60
T_clavata_Rax-A	pseudochrom_26	0.695	138	14	0	2	47	4145370	4145233	3.446E-11	61	60
T_clavata_Rax-A	pseudochrom_1	0.673	138	15	0	2	47	5021105	5021242	4.740E-11	61	60
T_clavata_Rax-A	pseudochrom_45	0.612	147	19	0	2	50	4141007	4141153	8.965E-11	60	60
T_clavata_Rax-A	pseudochrom_19	0.608	138	18	0	2	47	4732826	4732689	1.696E-10	59	60
T_clavata_Rax-A	pseudochrom_18	0.630	138	17	0	2	47	3381152	3381289	2.333E-10	59	60
T_clavata_Rax-A	pseudochrom_2	0.508	171	28	0	2	58	8755112	8754942	4.414E-10	58	60
T_clavata_Rax-A	pseudochrom_30	0.586	138	19	0	2	47	6742636	6742773	8.352E-10	57	60
T_clavata_Rax-A	pseudochrom_19	0.642	126	15	0	8	49	5299874	5299749	1.580E-09	56	60
T_clavata_Rax-A	pseudochrom_51	0.534	174	27	0	2	59	1457942	1458115	7.790E-09	54	60
T_clavata_Rax-A	pseudochrom_6	0.482	174	30	0	2	59	4685451	4685278	1.072E-08	54	60
T_clavata_Rax-A	pseudochrom_47	0.586	138	19	0	2	47	340463	340326	1.475E-08	53	60
T_clavata_Rax-A	pseudochrom_6	0.491	171	29	0	2	58	5327679	5327509	1.475E-08	53	60
T_clavata_Rax-A	pseudochrom_6	0.491	171	29	0	2	58	5313789	5313959	1.475E-08	53	60
T_clavata_Rax-A	pseudochrom_6	0.491	171	29	0	2	58	5238835	5238665	2.792E-08	53	60
T_clavata_Rax-A	pseudochrom_32	0.608	138	18	0	2	47	1290461	1290598	7.276E-08	51	60
T_clavata_Rax-A	pseudochrom_35	0.565	138	20	0	2	47	5450417	5450280	1.001E-07	51	60
T_clavata_Rax-A	pseudochrom_32	0.591	147	20	0	2	50	1459260	1459406	1.896E-07	50	60
T_clavata_Rax-A	pseudochrom_6	0.473	171	30	0	2	58	5342058	5342228	1.896E-07	50	60
T_clavata_Rax-A	pseudochrom_26	0.466	180	32	0	1	60	2921014	2920835	2.610E-07	50	60
T_clavata_Rax-A	pseudochrom_10	0.440	177	32	0	2	60	5710151	5710327	6.806E-07	49	60
T_clavata_Rax-A	pseudochrom_6	0.413	174	33	0	2	59	4574567	4574740	9.368E-07	48	60
T_clavata_Rax-A	pseudochrom_48	0.452	159	28	0	5	57	1779406	1779564	1.290E-06	48	60
T_clavata_Rax-A	pseudochrom_56	0.413	174	33	0	2	59	2352184	2352011	1.775E-06	48	60
T_clavata_Rax-A	pseudochrom_19	0.431	174	32	0	2	59	7670164	7669991	1.775E-06	48	60
T_clavata_Rax-A	pseudochrom_38	0.438	171	31	0	2	58	754219	754049	1.775E-06	48	60
T_clavata_Rax-A	pseudochrom_48	0.431	174	32	0	2	59	1654728	1654901	3.365E-06	47	60
T_clavata_Rax-A	pseudochrom_56	0.413	174	33	0	2	59	2565420	2565247	3.365E-06	47	60
T_clavata_Rax-A	pseudochrom_56	0.431	174	32	0	2	59	2916655	2916482	3.365E-06	47	60
T_clavata_Rax-A	pseudochrom_21	0.425	162	30	0	2	55	3708401	3708562	3.365E-06	47	60
T_clavata_Rax-A	pseudochrom_56	0.403	171	33	0	2	58	2195774	2195604	4.632E-06	46	60
T_clavata_Rax-A	pseudochrom_8	0.438	171	31	0	3	59	1221655	1221485	4.632E-06	46	60
T_clavata_Rax-A	pseudochrom_56	0.482	174	30	0	2	59	2000634	2000461	1.665E-05	45	60
T_clavata_Rax-A	pseudochrom_28	0.642	84	10	0	20	47	721050	720967	1.665E-05	45	60
T_clavata_Rax-A	pseudochrom_47	0.473	171	30	0	2	58	303785	303955	2.292E-05	44	60
T_clavata_Rax-A	pseudochrom_33	0.600	90	12	0	2	31	3487344	3487255	3.157E-05	44	60
T_clavata_Rax-A	pseudochrom_6	0.436	165	30	0	5	59	3673762	3673926	5.987E-05	43	60
T_clavata_Rax-A	pseudochrom_56	0.406	177	34	0	2	60	2059636	2059460	8.246E-05	43	60
T_clavata_Rax-A	pseudochrom_56	0.470	153	26	0	5	55	1927900	1927748	1.136E-04	42	60
T_clavata_Rax-A	pseudochrom_56	0.425	162	30	0	2	55	2986302	2986141	2.155E-04	42	60
T_clavata_Rax-A	pseudochrom_8	0.400	165	32	0	1	55	1228326	1228162	2.968E-04	41	60
T_clavata_Rax-A	pseudochrom_30	0.421	171	32	0	2	58	174620	174790	5.633E-04	40	60
A_bruennichi_Rax-B	pseudochrom_13	0.897	147	5	0	1	49	2365682	2365536	7.995E-22	91	60
A_bruennichi_Rax-B	pseudochrom_6	0.677	177	19	0	2	60	7999371	7999547	2.431E-19	84	60
A_bruennichi_Rax-B	pseudochrom_35	0.680	150	15	0	2	50	4605035	4604886	1.654E-14	70	60
A_bruennichi_Rax-B	pseudochrom_28	0.707	123	12	0	20	60	951245	951123	3.125E-14	70	60
A_bruennichi_Rax-B	pseudochrom_7	0.733	135	12	0	5	49	7421592	7421458	1.535E-13	68	60
A_bruennichi_Rax-B	pseudochrom_3	0.652	138	16	0	2	47	8136288	8136151	1.960E-12	64	60
A_bruennichi_Rax-B	pseudochrom_45	0.673	138	15	0	2	47	6861038	6860901	2.695E-12	64	60
A_bruennichi_Rax-B	pseudochrom_46	0.636	132	16	0	4	47	610565	610434	1.822E-11	62	60
A_bruennichi_Rax-B	pseudochrom_26	0.695	138	14	0	2	47	4145370	4145233	6.519E-11	60	60
A_bruennichi_Rax-B	pseudochrom_45	0.612	147	19	0	2	50	4141007	4141153	8.965E-11	60	60
A_bruennichi_Rax-B	pseudochrom_7	0.630	138	17	0	2	47	6280842	6280705	8.965E-11	60	60
A_bruennichi_Rax-B	pseudochrom_40	0.652	138	16	0	2	47	654482	654345	1.696E-10	59	60
A_bruennichi_Rax-B	pseudochrom_1	0.652	138	16	0	2	47	5021105	5021242	1.696E-10	59	60
A_bruennichi_Rax-B	pseudochrom_9	0.586	138	19	0	2	47	5391729	5391866	2.333E-10	59	60
A_bruennichi_Rax-B	pseudochrom_2	0.508	171	28	0	2	58	8755112	8754942	4.414E-10	58	60
A_bruennichi_Rax-B	pseudochrom_19	0.586	138	19	0	2	47	4732826	4732689	6.071E-10	57	60
A_bruennichi_Rax-B	pseudochrom_18	0.608	138	18	0	2	47	3381152	3381289	8.352E-10	57	60
A_bruennichi_Rax-B	pseudochrom_30	0.586	138	19	0	2	47	6742636	6742773	2.174E-09	56	60
A_bruennichi_Rax-B	pseudochrom_51	0.551	174	26	0	2	59	1457942	1458115	2.991E-09	55	60
A_bruennichi_Rax-B	pseudochrom_19	0.619	126	16	0	8	49	5299874	5299749	4.115E-09	55	60
A_bruennichi_Rax-B	pseudochrom_6	0.482	174	30	0	2	59	4685451	4685278	1.072E-08	54	60
A_bruennichi_Rax-B	pseudochrom_6	0.491	171	29	0	2	58	5327679	5327509	2.029E-08	53	60
A_bruennichi_Rax-B	pseudochrom_6	0.491	171	29	0	2	58	5313789	5313959	2.029E-08	53	60
A_bruennichi_Rax-B	pseudochrom_6	0.491	171	29	0	2	58	5238835	5238665	2.792E-08	53	60
A_bruennichi_Rax-B	pseudochrom_47	0.565	138	20	0	2	47	340463	340326	5.287E-08	52	60
A_bruennichi_Rax-B	pseudochrom_26	0.483	180	31	0	1	60	2921014	2920835	7.276E-08	51	60
A_bruennichi_Rax-B	pseudochrom_35	0.565	138	20	0	2	47	5450417	5450280	1.378E-07	51	60
A_bruennichi_Rax-B	pseudochrom_32	0.586	138	19	0	2	47	1290461	1290598	1.896E-07	50	60
A_bruennichi_Rax-B	pseudochrom_6	0.473	171	30	0	2	58	5342058	5342228	1.896E-07	50	60
A_bruennichi_Rax-B	pseudochrom_32	0.571	147	21	0	2	50	1459260	1459406	4.945E-07	49	60
A_bruennichi_Rax-B	pseudochrom_10	0.440	177	32	0	2	60	5710151	5710327	4.945E-07	49	60
A_bruennichi_Rax-B	pseudochrom_6	0.413	174	33	0	2	59	4574567	4574740	6.806E-07	49	60
A_bruennichi_Rax-B	pseudochrom_56	0.413	174	33	0	2	59	2352184	2352011	1.775E-06	48	60
A_bruennichi_Rax-B	pseudochrom_19	0.431	174	32	0	2	59	7670164	7669991	1.775E-06	48	60
A_bruennichi_Rax-B	pseudochrom_38	0.438	171	31	0	2	58	754219	754049	2.444E-06	47	60
A_bruennichi_Rax-B	pseudochrom_48	0.433	159	29	0	5	57	1779406	1779564	3.365E-06	47	60
A_bruennichi_Rax-B	pseudochrom_48	0.431	174	32	0	2	59	1654728	1654901	3.365E-06	47	60
A_bruennichi_Rax-B	pseudochrom_56	0.413	174	33	0	2	59	2565420	2565247	3.365E-06	47	60
A_bruennichi_Rax-B	pseudochrom_56	0.431	174	32	0	2	59	2916655	2916482	3.365E-06	47	60
A_bruennichi_Rax-B	pseudochrom_56	0.403	171	33	0	2	58	2195774	2195604	4.632E-06	46	60
A_bruennichi_Rax-B	pseudochrom_28	0.678	84	9	0	20	47	721050	720967	4.632E-06	46	60
A_bruennichi_Rax-B	pseudochrom_21	0.425	162	30	0	2	55	3708401	3708562	4.632E-06	46	60
A_bruennichi_Rax-B	pseudochrom_8	0.438	171	31	0	3	59	1221655	1221485	6.377E-06	46	60
A_bruennichi_Rax-B	pseudochrom_56	0.482	174	30	0	2	59	2000634	2000461	8.781E-06	46	60
A_bruennichi_Rax-B	pseudochrom_33	0.633	90	11	0	2	31	3487344	3487255	1.665E-05	45	60
A_bruennichi_Rax-B	pseudochrom_47	0.473	171	30	0	2	58	303785	303955	3.157E-05	44	60
A_bruennichi_Rax-B	pseudochrom_56	0.406	177	34	0	2	60	2059636	2059460	4.348E-05	44	60
A_bruennichi_Rax-B	pseudochrom_6	0.436	165	30	0	5	59	3673762	3673926	5.987E-05	43	60
A_bruennichi_Rax-B	pseudochrom_56	0.470	153	26	0	5	55	1927900	1927748	1.136E-04	42	60
A_bruennichi_Rax-B	pseudochrom_8	0.418	165	31	0	1	55	1228326	1228162	1.136E-04	42	60
A_bruennichi_Rax-B	pseudochrom_56	0.425	162	30	0	2	55	2986302	2986141	2.968E-04	41	60
A_bruennichi_Rax-B	pseudochrom_30	0.421	171	32	0	2	58	174620	174790	5.633E-04	40	60
A_bruennichi_old_annotated_Rax-B	pseudochrom_13	0.897	147	5	0	1	49	2365682	2365536	7.995E-22	91	60
A_bruennichi_old_annotated_Rax-B	pseudochrom_6	0.677	177	19	0	2	60	7999371	7999547	2.431E-19	84	60
A_bruennichi_old_annotated_Rax-B	pseudochrom_35	0.680	150	15	0	2	50	4605035	4604886	1.654E-14	70	60
A_bruennichi_old_annotated_Rax-B	pseudochrom_28	0.707	123	12	0	20	60	951245	951123	3.125E-14	70	60
A_bruennichi_old_annotated_Rax-B	pseudochrom_7	0.733	135	12	0	5	49	7421592	7421458	1.535E-13	68	60
A_bruennichi_old_annotated_Rax-B	pseudochrom_3	0.652	138	16	0	2	47	8136288	8136151	1.960E-12	64	60
A_bruennichi_old_annotated_Rax-B	pseudochrom_45	0.673	138	15	0	2	47	6861038	6860901	2.695E-12	64	60
A_bruennichi_old_annotated_Rax-B	pseudochrom_46	0.636	132	16	0	4	47	610565	610434	1.822E-11	62	60
A_bruennichi_old_annotated_Rax-B	pseudochrom_26	0.695	138	14	0	2	47	4145370	4145233	6.519E-11	60	60
A_bruennichi_old_annotated_Rax-B	pseudochrom_45	0.612	147	19	0	2	50	4141007	4141153	8.965E-11	60	60
A_bruennichi_old_annotated_Rax-B	pseudochrom_7	0.630	138	17	0	2	47	6280842	6280705	8.965E-11	60	60
A_bruennichi_old_annotated_Rax-B	pseudochrom_40	0.652	138	16	0	2	47	654482	654345	1.696E-10	59	60
A_bruennichi_old_annotated_Rax-B	pseudochrom_1	0.652	138	16	0	2	47	5021105	5021242	1.696E-10	59	60
A_bruennichi_old_annotated_Rax-B	pseudochrom_9	0.586	138	19	0	2	47	5391729	5391866	2.333E-10	59	60
A_bruennichi_old_annotated_Rax-B	pseudochrom_2	0.508	171	28	0	2	58	8755112	8754942	4.414E-10	58	60
A_bruennichi_old_annotated_Rax-B	pseudochrom_19	0.586	138	19	0	2	47	4732826	4732689	6.071E-10	57	60
A_bruennichi_old_annotated_Rax-B	pseudochrom_18	0.608	138	18	0	2	47	3381152	3381289	8.352E-10	57	60
A_bruennichi_old_annotated_Rax-B	pseudochrom_30	0.586	138	19	0	2	47	6742636	6742773	2.174E-09	56	60
A_bruennichi_old_annotated_Rax-B	pseudochrom_51	0.551	174	26	0	2	59	1457942	1458115	2.991E-09	55	60
A_bruennichi_old_annotated_Rax-B	pseudochrom_19	0.619	126	16	0	8	49	5299874	5299749	4.115E-09	55	60
A_bruennichi_old_annotated_Rax-B	pseudochrom_6	0.482	174	30	0	2	59	4685451	4685278	1.072E-08	54	60
A_bruennichi_old_annotated_Rax-B	pseudochrom_6	0.491	171	29	0	2	58	5327679	5327509	2.029E-08	53	60
A_bruennichi_old_annotated_Rax-B	pseudochrom_6	0.491	171	29	0	2	58	5313789	5313959	2.029E-08	53	60
A_bruennichi_old_annotated_Rax-B	pseudochrom_6	0.491	171	29	0	2	58	5238835	5238665	2.792E-08	53	60
A_bruennichi_old_annotated_Rax-B	pseudochrom_47	0.565	138	20	0	2	47	340463	340326	5.287E-08	52	60
A_bruennichi_old_annotated_Rax-B	pseudochrom_26	0.483	180	31	0	1	60	2921014	2920835	7.276E-08	51	60
A_bruennichi_old_annotated_Rax-B	pseudochrom_35	0.565	138	20	0	2	47	5450417	5450280	1.378E-07	51	60
A_bruennichi_old_annotated_Rax-B	pseudochrom_32	0.586	138	19	0	2	47	1290461	1290598	1.896E-07	50	60
A_bruennichi_old_annotated_Rax-B	pseudochrom_6	0.473	171	30	0	2	58	5342058	5342228	1.896E-07	50	60
A_bruennichi_old_annotated_Rax-B	pseudochrom_32	0.571	147	21	0	2	50	1459260	1459406	4.945E-07	49	60
A_bruennichi_old_annotated_Rax-B	pseudochrom_10	0.440	177	32	0	2	60	5710151	5710327	4.945E-07	49	60
A_bruennichi_old_annotated_Rax-B	pseudochrom_6	0.413	174	33	0	2	59	4574567	4574740	6.806E-07	49	60
A_bruennichi_old_annotated_Rax-B	pseudochrom_56	0.413	174	33	0	2	59	2352184	2352011	1.775E-06	48	60
A_bruennichi_old_annotated_Rax-B	pseudochrom_19	0.431	174	32	0	2	59	7670164	7669991	1.775E-06	48	60
A_bruennichi_old_annotated_Rax-B	pseudochrom_38	0.438	171	31	0	2	58	754219	754049	2.444E-06	47	60
A_bruennichi_old_annotated_Rax-B	pseudochrom_48	0.433	159	29	0	5	57	1779406	1779564	3.365E-06	47	60
A_bruennichi_old_annotated_Rax-B	pseudochrom_48	0.431	174	32	0	2	59	1654728	1654901	3.365E-06	47	60
A_bruennichi_old_annotated_Rax-B	pseudochrom_56	0.413	174	33	0	2	59	2565420	2565247	3.365E-06	47	60
A_bruennichi_old_annotated_Rax-B	pseudochrom_56	0.431	174	32	0	2	59	2916655	2916482	3.365E-06	47	60
A_bruennichi_old_annotated_Rax-B	pseudochrom_56	0.403	171	33	0	2	58	2195774	2195604	4.632E-06	46	60
A_bruennichi_old_annotated_Rax-B	pseudochrom_28	0.678	84	9	0	20	47	721050	720967	4.632E-06	46	60
A_bruennichi_old_annotated_Rax-B	pseudochrom_21	0.425	162	30	0	2	55	3708401	3708562	4.632E-06	46	60
A_bruennichi_old_annotated_Rax-B	pseudochrom_8	0.438	171	31	0	3	59	1221655	1221485	6.377E-06	46	60
A_bruennichi_old_annotated_Rax-B	pseudochrom_56	0.482	174	30	0	2	59	2000634	2000461	8.781E-06	46	60
A_bruennichi_old_annotated_Rax-B	pseudochrom_33	0.633	90	11	0	2	31	3487344	3487255	1.665E-05	45	60
A_bruennichi_old_annotated_Rax-B	pseudochrom_47	0.473	171	30	0	2	58	303785	303955	3.157E-05	44	60
A_bruennichi_old_annotated_Rax-B	pseudochrom_56	0.406	177	34	0	2	60	2059636	2059460	4.348E-05	44	60
A_bruennichi_old_annotated_Rax-B	pseudochrom_6	0.436	165	30	0	5	59	3673762	3673926	5.987E-05	43	60
A_bruennichi_old_annotated_Rax-B	pseudochrom_56	0.470	153	26	0	5	55	1927900	1927748	1.136E-04	42	60
A_bruennichi_old_annotated_Rax-B	pseudochrom_8	0.418	165	31	0	1	55	1228326	1228162	1.136E-04	42	60
A_bruennichi_old_annotated_Rax-B	pseudochrom_56	0.425	162	30	0	2	55	2986302	2986141	2.968E-04	41	60
A_bruennichi_old_annotated_Rax-B	pseudochrom_30	0.421	171	32	0	2	58	174620	174790	5.633E-04	40	60
T_tridentatus_Tup_A	pseudochrom_13	0.915	177	5	0	1	59	3022463	3022639	7.497E-29	111	60
T_tridentatus_Tup_A	pseudochrom_47	0.482	168	28	0	3	58	303788	303955	4.414E-10	58	60
T_tridentatus_Tup_A	pseudochrom_36	0.403	171	33	0	3	59	4054757	4054587	1.072E-08	54	60
T_tridentatus_Tup_A	scaffold_3515	0.431	174	32	0	1	58	506	679	3.592E-07	49	60
T_tridentatus_Tup_A	pseudochrom_12	0.431	174	32	0	1	58	2138507	2138680	3.592E-07	49	60
T_tridentatus_Tup_A	pseudochrom_34	0.488	129	22	0	5	47	5098446	5098574	1.665E-05	45	60
T_tridentatus_Tup_A	pseudochrom_30	0.375	168	34	0	3	58	175334	175501	2.968E-04	41	60
T_tridentatus_Tup_A	pseudochrom_21	0.425	141	26	0	3	49	2925004	2924864	5.633E-04	40	60
T_clavata_Hbn	pseudochrom_35	0.843	153	8	0	1	50	4605038	4604886	3.613E-20	87	60
T_clavata_Hbn	pseudochrom_6	0.694	177	18	0	2	60	7999371	7999547	1.769E-19	85	60
T_clavata_Hbn	pseudochrom_13	0.750	144	12	0	2	49	2365679	2365536	2.646E-16	76	60
T_clavata_Hbn	pseudochrom_45	0.739	138	12	0	2	47	6861038	6860901	1.203E-14	71	60
T_clavata_Hbn	pseudochrom_3	0.673	138	15	0	2	47	8136288	8136151	1.535E-13	68	60
T_clavata_Hbn	pseudochrom_7	0.744	129	11	0	5	47	7421592	7421464	2.901E-13	67	60
T_clavata_Hbn	pseudochrom_7	0.695	138	14	0	2	47	6280842	6280705	1.960E-12	64	60
T_clavata_Hbn	pseudochrom_45	0.653	147	17	0	2	50	4141007	4141153	2.695E-12	64	60
T_clavata_Hbn	pseudochrom_30	0.695	138	14	0	2	47	6742636	6742773	7.007E-12	63	60
T_clavata_Hbn	pseudochrom_26	0.695	138	14	0	2	47	4145370	4145233	7.007E-12	63	60
T_clavata_Hbn	pseudochrom_1	0.695	138	14	0	2	47	5021105	5021242	7.007E-12	63	60
T_clavata_Hbn	pseudochrom_9	0.652	138	16	0	2	47	5391729	5391866	1.325E-11	62	60
T_clavata_Hbn	pseudochrom_28	0.658	123	14	0	20	60	951245	951123	1.325E-11	62	60
T_clavata_Hbn	pseudochrom_51	0.578	171	24	0	2	58	1457942	1458112	3.209E-10	58	60
T_clavata_Hbn	pseudochrom_6	0.526	171	27	0	2	58	4685451	4685281	3.209E-10	58	60
T_clavata_Hbn	pseudochrom_18	0.608	138	18	0	2	47	3381152	3381289	8.352E-10	57	60
T_clavata_Hbn	pseudochrom_19	0.630	138	17	0	2	47	4732826	4732689	8.352E-10	57	60
T_clavata_Hbn	pseudochrom_2	0.491	171	29	0	2	58	8755112	8754942	1.580E-09	56	60
T_clavata_Hbn	pseudochrom_19	0.642	126	15	0	8	49	5299874	5299749	1.580E-09	56	60
T_clavata_Hbn	pseudochrom_40	0.608	138	18	0	2	47	654482	654345	2.174E-09	56	60
T_clavata_Hbn	pseudochrom_46	0.568	132	19	0	4	47	610565	610434	2.991E-09	55	60
T_clavata_Hbn	pseudochrom_6	0.518	162	26	0	2	55	5327679	5327518	5.662E-09	55	60
T_clavata_Hbn	pseudochrom_6	0.518	162	26	0	2	55	5313789	5313950	5.662E-09	55	60
T_clavata_Hbn	pseudochrom_47	0.608	138	18	0	2	47	340463	340326	1.072E-08	54	60
T_clavata_Hbn	pseudochrom_6	0.518	162	26	0	2	55	5238835	5238674	1.072E-08	54	60
T_clavata_Hbn	pseudochrom_16	0.586	138	19	0	2	47	11700736	11700873	2.029E-08	53	60
T_clavata_Hbn	pseudochrom_35	0.565	138	20	0	2	47	5450417	5450280	3.842E-08	52	60
T_clavata_Hbn	pseudochrom_56	0.456	171	30	0	2	58	2352184	2352014	7.276E-08	51	60
T_clavata_Hbn	pseudochrom_48	0.446	168	30	0	2	57	1779397	1779564	1.001E-07	51	60
T_clavata_Hbn	pseudochrom_10	0.473	171	30	0	2	58	5710151	5710321	1.001E-07	51	60
T_clavata_Hbn	pseudochrom_56	0.438	171	31	0	2	58	2195774	2195604	1.896E-07	50	60
T_clavata_Hbn	pseudochrom_26	0.481	162	28	0	2	55	2921011	2920850	1.896E-07	50	60
T_clavata_Hbn	pseudochrom_6	0.481	162	28	0	2	55	5342058	5342219	1.896E-07	50	60
T_clavata_Hbn	pseudochrom_32	0.608	138	18	0	2	47	1290461	1290598	2.610E-07	50	60
T_clavata_Hbn	pseudochrom_21	0.421	171	32	0	2	58	3708401	3708571	2.610E-07	50	60
T_clavata_Hbn	pseudochrom_38	0.481	162	28	0	2	55	754219	754058	2.610E-07	50	60
T_clavata_Hbn	pseudochrom_56	0.438	171	31	0	2	58	2565420	2565250	3.592E-07	49	60
T_clavata_Hbn	pseudochrom_32	0.591	147	20	0	2	50	1459260	1459406	4.945E-07	49	60
T_clavata_Hbn	pseudochrom_6	0.421	171	32	0	2	58	4574567	4574737	9.368E-07	48	60
T_clavata_Hbn	pseudochrom_56	0.456	171	30	0	2	58	2059636	2059466	1.775E-06	48	60
T_clavata_Hbn	pseudochrom_56	0.518	162	26	0	2	55	2000634	2000473	1.775E-06	48	60
T_clavata_Hbn	pseudochrom_56	0.472	165	29	0	5	59	1927900	1927736	2.444E-06	47	60
T_clavata_Hbn	pseudochrom_6	0.462	162	29	0	5	58	3673762	3673923	2.444E-06	47	60
T_clavata_Hbn	pseudochrom_56	0.438	171	31	0	2	58	2374393	2374223	4.632E-06	46	60
T_clavata_Hbn	pseudochrom_48	0.482	174	30	0	2	59	1713374	1713547	6.377E-06	46	60
T_clavata_Hbn	pseudochrom_56	0.438	171	31	0	2	58	2916655	2916485	6.377E-06	46	60
T_clavata_Hbn	pseudochrom_8	0.464	168	29	0	3	58	1221655	1221488	6.377E-06	46	60
T_clavata_Hbn	pseudochrom_48	0.425	162	30	0	2	55	1654728	1654889	1.665E-05	45	60
T_clavata_Hbn	pseudochrom_33	0.633	90	11	0	2	31	3487344	3487255	3.157E-05	44	60
T_clavata_Hbn	pseudochrom_47	0.462	162	29	0	2	55	303785	303946	4.348E-05	44	60
T_clavata_Hbn	pseudochrom_28	0.678	84	9	0	20	47	721050	720967	4.348E-05	44	60
T_clavata_Hbn	pseudochrom_19	0.407	162	31	0	2	55	7670164	7670003	5.987E-05	43	60
T_clavata_Hbn	pseudochrom_56	0.396	174	34	0	1	58	2986305	2986132	1.136E-04	42	60
T_clavata_Hbn	pseudochrom_8	0.406	177	34	0	2	60	1228323	1228147	1.136E-04	42	60
T_clavata_Hbn	pseudochrom_30	0.438	171	31	0	2	58	174620	174790	1.564E-04	42	60
T_clavata_Hbn	pseudochrom_13	0.379	174	35	0	3	60	3022469	3022642	4.089E-04	41	60
C_rotundicauda_Hbn-like_C	pseudochrom_35	0.882	153	6	0	1	50	4605038	4604886	1.014E-20	88	60
C_rotundicauda_Hbn-like_C	pseudochrom_6	0.711	177	17	0	2	60	7999371	7999547	6.821E-20	86	60
C_rotundicauda_Hbn-like_C	pseudochrom_13	0.770	144	11	0	2	49	2365679	2365536	1.019E-16	77	60
C_rotundicauda_Hbn-like_C	pseudochrom_45	0.739	138	12	0	2	47	6861038	6860901	3.125E-14	70	60
C_rotundicauda_Hbn-like_C	pseudochrom_3	0.673	138	15	0	2	47	8136288	8136151	1.535E-13	68	60
C_rotundicauda_Hbn-like_C	pseudochrom_7	0.720	129	12	0	5	47	7421592	7421464	1.037E-12	65	60
C_rotundicauda_Hbn-like_C	pseudochrom_7	0.695	138	14	0	2	47	6280842	6280705	2.695E-12	64	60
C_rotundicauda_Hbn-like_C	pseudochrom_45	0.632	147	18	0	2	50	4141007	4141153	9.635E-12	63	60
C_rotundicauda_Hbn-like_C	pseudochrom_28	0.658	123	14	0	20	60	951245	951123	9.635E-12	63	60
C_rotundicauda_Hbn-like_C	pseudochrom_30	0.695	138	14	0	2	47	6742636	6742773	9.635E-12	63	60
C_rotundicauda_Hbn-like_C	pseudochrom_26	0.695	138	14	0	2	47	4145370	4145233	9.635E-12	63	60
C_rotundicauda_Hbn-like_C	pseudochrom_1	0.695	138	14	0	2	47	5021105	5021242	9.635E-12	63	60
C_rotundicauda_Hbn-like_C	pseudochrom_9	0.652	138	16	0	2	47	5391729	5391866	1.325E-11	62	60
C_rotundicauda_Hbn-like_C	pseudochrom_51	0.578	171	24	0	2	58	1457942	1458112	4.414E-10	58	60
C_rotundicauda_Hbn-like_C	pseudochrom_6	0.526	171	27	0	2	58	4685451	4685281	4.414E-10	58	60
C_rotundicauda_Hbn-like_C	pseudochrom_18	0.608	138	18	0	2	47	3381152	3381289	8.352E-10	57	60
C_rotundicauda_Hbn-like_C	pseudochrom_19	0.642	126	15	0	8	49	5299874	5299749	1.149E-09	57	60
C_rotundicauda_Hbn-like_C	pseudochrom_19	0.630	138	17	0	2	47	4732826	4732689	1.580E-09	56	60
C_rotundicauda_Hbn-like_C	pseudochrom_2	0.491	171	29	0	2	58	8755112	8754942	2.174E-09	56	60
C_rotundicauda_Hbn-like_C	pseudochrom_40	0.608	138	18	0	2	47	654482	654345	2.991E-09	55	60
C_rotundicauda_Hbn-like_C	pseudochrom_46	0.545	132	20	0	4	47	610565	610434	1.072E-08	54	60
C_rotundicauda_Hbn-like_C	pseudochrom_6	0.518	162	26	0	2	55	5327679	5327518	1.072E-08	54	60
C_rotundicauda_Hbn-like_C	pseudochrom_6	0.518	162	26	0	2	55	5313789	5313950	1.072E-08	54	60
C_rotundicauda_Hbn-like_C	pseudochrom_47	0.608	138	18	0	2	47	340463	340326	1.475E-08	53	60
C_rotundicauda_Hbn-like_C	pseudochrom_6	0.518	162	26	0	2	55	5238835	5238674	2.029E-08	53	60
C_rotundicauda_Hbn-like_C	pseudochrom_16	0.586	138	19	0	2	47	11700736	11700873	2.792E-08	53	60
C_rotundicauda_Hbn-like_C	pseudochrom_48	0.446	168	30	0	2	57	1779397	1779564	7.276E-08	51	60
C_rotundicauda_Hbn-like_C	pseudochrom_35	0.565	138	20	0	2	47	5450417	5450280	7.276E-08	51	60
C_rotundicauda_Hbn-like_C	pseudochrom_10	0.473	171	30	0	2	58	5710151	5710321	1.001E-07	51	60
C_rotundicauda_Hbn-like_C	pseudochrom_56	0.438	171	31	0	2	58	2352184	2352014	2.610E-07	50	60
C_rotundicauda_Hbn-like_C	pseudochrom_26	0.481	162	28	0	2	55	2921011	2920850	2.610E-07	50	60
C_rotundicauda_Hbn-like_C	pseudochrom_6	0.481	162	28	0	2	55	5342058	5342219	2.610E-07	50	60
C_rotundicauda_Hbn-like_C	pseudochrom_32	0.608	138	18	0	2	47	1290461	1290598	3.592E-07	49	60
C_rotundicauda_Hbn-like_C	pseudochrom_21	0.421	171	32	0	2	58	3708401	3708571	3.592E-07	49	60
C_rotundicauda_Hbn-like_C	pseudochrom_56	0.438	171	31	0	2	58	2195774	2195604	4.945E-07	49	60
C_rotundicauda_Hbn-like_C	pseudochrom_32	0.591	147	20	0	2	50	1459260	1459406	6.806E-07	49	60
C_rotundicauda_Hbn-like_C	pseudochrom_38	0.481	162	28	0	2	55	754219	754058	6.806E-07	49	60
C_rotundicauda_Hbn-like_C	pseudochrom_6	0.421	171	32	0	2	58	4574567	4574737	9.368E-07	48	60
C_rotundicauda_Hbn-like_C	pseudochrom_56	0.421	171	32	0	2	58	2565420	2565250	1.290E-06	48	60
C_rotundicauda_Hbn-like_C	pseudochrom_56	0.456	171	30	0	2	58	2059636	2059466	1.775E-06	48	60
C_rotundicauda_Hbn-like_C	pseudochrom_56	0.518	162	26	0	2	55	2000634	2000473	1.775E-06	48	60
C_rotundicauda_Hbn-like_C	pseudochrom_56	0.472	165	29	0	5	59	1927900	1927736	3.365E-06	47	60
C_rotundicauda_Hbn-like_C	pseudochrom_6	0.462	162	29	0	5	58	3673762	3673923	3.365E-06	47	60
C_rotundicauda_Hbn-like_C	pseudochrom_48	0.482	174	30	0	2	59	1713374	1713547	6.377E-06	46	60
C_rotundicauda_Hbn-like_C	pseudochrom_33	0.666	90	10	0	2	31	3487344	3487255	1.209E-05	45	60
C_rotundicauda_Hbn-like_C	pseudochrom_8	0.464	168	29	0	3	58	1221655	1221488	1.209E-05	45	60
C_rotundicauda_Hbn-like_C	pseudochrom_48	0.425	162	30	0	2	55	1654728	1654889	1.665E-05	45	60
C_rotundicauda_Hbn-like_C	pseudochrom_56	0.421	171	32	0	2	58	2374393	2374223	1.665E-05	45	60
C_rotundicauda_Hbn-like_C	pseudochrom_56	0.421	171	32	0	2	58	2916655	2916485	2.292E-05	44	60
C_rotundicauda_Hbn-like_C	pseudochrom_56	0.431	174	32	0	1	58	2986305	2986132	3.157E-05	44	60
C_rotundicauda_Hbn-like_C	pseudochrom_28	0.678	84	9	0	20	47	721050	720967	3.157E-05	44	60
C_rotundicauda_Hbn-like_C	pseudochrom_8	0.423	177	33	0	2	60	1228323	1228147	4.348E-05	44	60
C_rotundicauda_Hbn-like_C	pseudochrom_47	0.462	162	29	0	2	55	303785	303946	5.987E-05	43	60
C_rotundicauda_Hbn-like_C	pseudochrom_19	0.407	162	31	0	2	55	7670164	7670003	5.987E-05	43	60
C_rotundicauda_Hbn-like_C	pseudochrom_30	0.421	171	32	0	2	58	174620	174790	5.633E-04	40	60
C_rotundicauda_Hbn-like_C	pseudochrom_13	0.379	174	35	0	3	60	3022469	3022642	5.633E-04	40	60
A_bruennichi_Rax-A	pseudochrom_13	0.938	147	3	0	1	49	2365682	2365536	1.190E-22	94	60
A_bruennichi_Rax-A	pseudochrom_6	0.677	177	19	0	2	60	7999371	7999547	2.431E-19	84	60
A_bruennichi_Rax-A	pseudochrom_35	0.700	150	14	0	2	50	4605035	4604886	6.367E-15	72	60
A_bruennichi_Rax-A	pseudochrom_28	0.682	123	13	0	20	60	951245	951123	1.116E-13	68	60
A_bruennichi_Rax-A	pseudochrom_3	0.673	138	15	0	2	47	8136288	8136151	3.988E-13	66	60
A_bruennichi_Rax-A	pseudochrom_7	0.744	129	11	0	5	47	7421592	7421464	1.037E-12	65	60
A_bruennichi_Rax-A	pseudochrom_45	0.652	138	16	0	2	47	6861038	6860901	3.705E-12	64	60
A_bruennichi_Rax-A	pseudochrom_46	0.636	132	16	0	4	47	610565	610434	9.635E-12	63	60
A_bruennichi_Rax-A	pseudochrom_9	0.630	138	17	0	2	47	5391729	5391866	2.506E-11	61	60
A_bruennichi_Rax-A	pseudochrom_7	0.652	138	16	0	2	47	6280842	6280705	2.506E-11	61	60
A_bruennichi_Rax-A	pseudochrom_40	0.673	138	15	0	2	47	654482	654345	3.446E-11	61	60
A_bruennichi_Rax-A	pseudochrom_26	0.695	138	14	0	2	47	4145370	4145233	3.446E-11	61	60
A_bruennichi_Rax-A	pseudochrom_1	0.673	138	15	0	2	47	5021105	5021242	4.740E-11	61	60
A_bruennichi_Rax-A	pseudochrom_45	0.612	147	19	0	2	50	4141007	4141153	8.965E-11	60	60
A_bruennichi_Rax-A	pseudochrom_19	0.608	138	18	0	2	47	4732826	4732689	1.696E-10	59	60
A_bruennichi_Rax-A	pseudochrom_18	0.630	138	17	0	2	47	3381152	3381289	2.333E-10	59	60
A_bruennichi_Rax-A	pseudochrom_2	0.508	171	28	0	2	58	8755112	8754942	4.414E-10	58	60
A_bruennichi_Rax-A	pseudochrom_30	0.586	138	19	0	2	47	6742636	6742773	8.352E-10	57	60
A_bruennichi_Rax-A	pseudochrom_19	0.642	126	15	0	8	49	5299874	5299749	1.580E-09	56	60
A_bruennichi_Rax-A	pseudochrom_51	0.534	174	27	0	2	59	1457942	1458115	7.790E-09	54	60
A_bruennichi_Rax-A	pseudochrom_6	0.482	174	30	0	2	59	4685451	4685278	1.072E-08	54	60
A_bruennichi_Rax-A	pseudochrom_47	0.586	138	19	0	2	47	340463	340326	1.475E-08	53	60
A_bruennichi_Rax-A	pseudochrom_6	0.491	171	29	0	2	58	5327679	5327509	1.475E-08	53	60
A_bruennichi_Rax-A	pseudochrom_6	0.491	171	29	0	2	58	5313789	5313959	1.475E-08	53	60
A_bruennichi_Rax-A	pseudochrom_6	0.491	171	29	0	2	58	5238835	5238665	2.792E-08	53	60
A_bruennichi_Rax-A	pseudochrom_32	0.608	138	18	0	2	47	1290461	1290598	7.276E-08	51	60
A_bruennichi_Rax-A	pseudochrom_35	0.565	138	20	0	2	47	5450417	5450280	1.001E-07	51	60
A_bruennichi_Rax-A	pseudochrom_32	0.591	147	20	0	2	50	1459260	1459406	1.896E-07	50	60
A_bruennichi_Rax-A	pseudochrom_6	0.473	171	30	0	2	58	5342058	5342228	1.896E-07	50	60
A_bruennichi_Rax-A	pseudochrom_26	0.466	180	32	0	1	60	2921014	2920835	2.610E-07	50	60
A_bruennichi_Rax-A	pseudochrom_10	0.440	177	32	0	2	60	5710151	5710327	6.806E-07	49	60
A_bruennichi_Rax-A	pseudochrom_6	0.413	174	33	0	2	59	4574567	4574740	9.368E-07	48	60
A_bruennichi_Rax-A	pseudochrom_48	0.452	159	28	0	5	57	1779406	1779564	1.290E-06	48	60
A_bruennichi_Rax-A	pseudochrom_56	0.413	174	33	0	2	59	2352184	2352011	1.775E-06	48	60
A_bruennichi_Rax-A	pseudochrom_19	0.431	174	32	0	2	59	7670164	7669991	1.775E-06	48	60
A_bruennichi_Rax-A	pseudochrom_38	0.438	171	31	0	2	58	754219	754049	1.775E-06	48	60
A_bruennichi_Rax-A	pseudochrom_48	0.431	174	32	0	2	59	1654728	1654901	3.365E-06	47	60
A_bruennichi_Rax-A	pseudochrom_56	0.413	174	33	0	2	59	2565420	2565247	3.365E-06	47	60
A_bruennichi_Rax-A	pseudochrom_56	0.431	174	32	0	2	59	2916655	2916482	3.365E-06	47	60
A_bruennichi_Rax-A	pseudochrom_21	0.425	162	30	0	2	55	3708401	3708562	3.365E-06	47	60
A_bruennichi_Rax-A	pseudochrom_56	0.403	171	33	0	2	58	2195774	2195604	4.632E-06	46	60
A_bruennichi_Rax-A	pseudochrom_8	0.438	171	31	0	3	59	1221655	1221485	4.632E-06	46	60
A_bruennichi_Rax-A	pseudochrom_56	0.482	174	30	0	2	59	2000634	2000461	1.665E-05	45	60
A_bruennichi_Rax-A	pseudochrom_28	0.642	84	10	0	20	47	721050	720967	1.665E-05	45	60
A_bruennichi_Rax-A	pseudochrom_47	0.473	171	30	0	2	58	303785	303955	2.292E-05	44	60
A_bruennichi_Rax-A	pseudochrom_33	0.600	90	12	0	2	31	3487344	3487255	3.157E-05	44	60
A_bruennichi_Rax-A	pseudochrom_6	0.436	165	30	0	5	59	3673762	3673926	5.987E-05	43	60
A_bruennichi_Rax-A	pseudochrom_56	0.406	177	34	0	2	60	2059636	2059460	8.246E-05	43	60
A_bruennichi_Rax-A	pseudochrom_56	0.470	153	26	0	5	55	1927900	1927748	1.136E-04	42	60
A_bruennichi_Rax-A	pseudochrom_56	0.425	162	30	0	2	55	2986302	2986141	2.155E-04	42	60
A_bruennichi_Rax-A	pseudochrom_8	0.400	165	32	0	1	55	1228326	1228162	2.968E-04	41	60
A_bruennichi_Rax-A	pseudochrom_30	0.421	171	32	0	2	58	174620	174790	5.633E-04	40	60
D_plantarius_Otp	pseudochrom_9	0.978	138	1	0	1	46	5391726	5391863	1.005E-21	90	46
D_plantarius_Otp	pseudochrom_3	0.673	138	15	0	1	46	8136291	8136154	9.554E-13	64	46
D_plantarius_Otp	pseudochrom_30	0.673	138	15	0	1	46	6742633	6742770	2.485E-12	63	46
D_plantarius_Otp	pseudochrom_7	0.666	135	15	0	2	46	6280842	6280708	1.223E-11	61	46
D_plantarius_Otp	pseudochrom_18	0.695	138	14	0	1	46	3381149	3381286	2.314E-11	61	46
D_plantarius_Otp	pseudochrom_6	0.608	138	18	0	1	46	7999368	7999505	3.183E-11	60	46
D_plantarius_Otp	pseudochrom_1	0.644	135	16	0	2	46	5021105	5021239	8.286E-11	59	46
D_plantarius_Otp	pseudochrom_13	0.622	135	17	0	2	46	2365679	2365545	8.286E-11	59	46
D_plantarius_Otp	pseudochrom_40	0.622	135	17	0	2	46	654482	654348	1.140E-10	59	46
D_plantarius_Otp	pseudochrom_45	0.630	138	17	0	1	46	6861041	6860904	2.968E-10	57	46
D_plantarius_Otp	pseudochrom_35	0.577	135	19	0	2	46	4605035	4604901	1.064E-09	56	46
D_plantarius_Otp	pseudochrom_45	0.608	138	18	0	1	46	4141004	4141141	1.464E-09	55	46
D_plantarius_Otp	pseudochrom_47	0.600	135	18	0	2	46	340463	340329	1.464E-09	55	46
D_plantarius_Otp	pseudochrom_19	0.641	117	14	0	8	46	5299874	5299758	1.464E-09	55	46
D_plantarius_Otp	pseudochrom_7	0.619	126	16	0	5	46	7421592	7421467	2.015E-09	55	46
D_plantarius_Otp	pseudochrom_16	0.586	138	19	0	1	46	11700733	11700870	7.226E-09	53	46
D_plantarius_Otp	pseudochrom_35	0.586	138	19	0	1	46	5450420	5450283	9.945E-09	53	46
D_plantarius_Otp	pseudochrom_26	0.586	138	19	0	1	46	4145373	4145236	9.945E-09	53	46
D_plantarius_Otp	pseudochrom_19	0.565	138	20	0	1	46	4732829	4732692	1.884E-08	52	46
D_plantarius_Otp	pseudochrom_46	0.500	126	21	0	5	46	610562	610437	8.735E-07	48	46
D_plantarius_Otp	pseudochrom_32	0.510	135	22	0	2	46	1459260	1459394	1.131E-05	44	46
D_plantarius_Otp	pseudochrom_32	0.488	135	23	0	2	46	1290461	1290595	4.077E-05	43	46
D_plantarius_Otp	pseudochrom_33	0.580	93	13	0	1	31	3487347	3487255	7.741E-05	42	46
D_plantarius_Otp	pseudochrom_16	0.500	132	22	0	2	45	7681453	7681584	1.470E-04	41	46
D_plantarius_Otp	pseudochrom_16	0.500	132	22	0	2	45	7821820	7821951	1.470E-04	41	46
D_plantarius_Otp	pseudochrom_28	0.592	81	11	0	20	46	721050	720970	3.851E-04	40	46
C_sculpturatus_Otp-B	pseudochrom_9	0.914	141	4	0	1	47	5391726	5391866	2.630E-20	87	60
C_sculpturatus_Otp-B	pseudochrom_6	0.655	174	20	0	1	58	7999368	7999541	6.305E-19	83	60
C_sculpturatus_Otp-B	pseudochrom_30	0.680	141	15	0	1	47	6742633	6742773	3.705E-12	64	60
C_sculpturatus_Otp-B	pseudochrom_3	0.638	141	17	0	1	47	8136291	8136151	7.007E-12	63	60
C_sculpturatus_Otp-B	pseudochrom_7	0.652	138	16	0	2	47	6280842	6280705	1.822E-11	62	60
C_sculpturatus_Otp-B	pseudochrom_28	0.615	117	15	0	20	58	951245	951129	4.740E-11	61	60
C_sculpturatus_Otp-B	pseudochrom_13	0.604	144	19	0	2	49	2365679	2365536	6.519E-11	60	60
C_sculpturatus_Otp-B	pseudochrom_40	0.630	138	17	0	2	47	654482	654345	8.965E-11	60	60
C_sculpturatus_Otp-B	pseudochrom_1	0.630	138	17	0	2	47	5021105	5021242	1.233E-10	59	60
C_sculpturatus_Otp-B	pseudochrom_18	0.659	141	16	0	1	47	3381149	3381289	2.333E-10	59	60
C_sculpturatus_Otp-B	pseudochrom_45	0.580	150	21	0	1	50	4141004	4141153	3.209E-10	58	60
C_sculpturatus_Otp-B	pseudochrom_45	0.638	141	17	0	1	47	6861041	6860901	3.209E-10	58	60
C_sculpturatus_Otp-B	pseudochrom_35	0.580	150	20	0	2	50	4605035	4604886	4.414E-10	58	60
C_sculpturatus_Otp-B	pseudochrom_7	0.627	129	16	0	5	47	7421592	7421464	6.071E-10	57	60
C_sculpturatus_Otp-B	pseudochrom_19	0.619	126	16	0	8	49	5299874	5299749	8.352E-10	57	60
C_sculpturatus_Otp-B	pseudochrom_47	0.608	138	18	0	2	47	340463	340326	1.149E-09	57	60
C_sculpturatus_Otp-B	pseudochrom_6	0.508	171	28	0	2	58	4685451	4685281	1.580E-09	56	60
C_sculpturatus_Otp-B	pseudochrom_51	0.543	171	26	0	2	58	1457942	1458112	5.662E-09	55	60
C_sculpturatus_Otp-B	pseudochrom_21	0.482	174	30	0	1	58	3708398	3708571	5.662E-09	55	60
C_sculpturatus_Otp-B	pseudochrom_10	0.508	171	28	0	2	58	5710151	5710321	1.072E-08	54	60
C_sculpturatus_Otp-B	pseudochrom_26	0.595	141	19	0	1	47	4145373	4145233	1.072E-08	54	60
C_sculpturatus_Otp-B	pseudochrom_2	0.473	171	30	0	2	58	8755112	8754942	2.029E-08	53	60
C_sculpturatus_Otp-B	pseudochrom_16	0.574	141	20	0	1	47	11700733	11700873	2.029E-08	53	60
C_sculpturatus_Otp-B	pseudochrom_19	0.553	141	21	0	1	47	4732829	4732689	5.287E-08	52	60
C_sculpturatus_Otp-B	pseudochrom_35	0.553	141	21	0	1	47	5450420	5450280	7.276E-08	51	60
C_sculpturatus_Otp-B	pseudochrom_8	0.517	168	27	0	3	58	1221655	1221488	1.001E-07	51	60
C_sculpturatus_Otp-B	pseudochrom_6	0.500	162	27	0	5	58	5327670	5327509	2.610E-07	50	60
C_sculpturatus_Otp-B	pseudochrom_6	0.500	162	27	0	5	58	5313798	5313959	2.610E-07	50	60
C_sculpturatus_Otp-B	pseudochrom_56	0.456	171	30	0	2	58	2195774	2195604	6.806E-07	49	60
C_sculpturatus_Otp-B	pseudochrom_46	0.510	129	21	0	5	47	610562	610434	6.806E-07	49	60
C_sculpturatus_Otp-B	pseudochrom_6	0.500	162	27	0	5	58	5238826	5238665	6.806E-07	49	60
C_sculpturatus_Otp-B	pseudochrom_56	0.473	171	30	0	2	58	2059636	2059466	1.290E-06	48	60
C_sculpturatus_Otp-B	pseudochrom_6	0.500	162	27	0	5	58	5342067	5342228	1.290E-06	48	60
C_sculpturatus_Otp-B	pseudochrom_48	0.446	168	30	0	2	57	1779397	1779564	1.775E-06	48	60
C_sculpturatus_Otp-B	pseudochrom_56	0.456	171	30	0	2	58	2352184	2352014	1.775E-06	48	60
C_sculpturatus_Otp-B	pseudochrom_38	0.456	171	30	0	2	58	754219	754049	2.444E-06	47	60
C_sculpturatus_Otp-B	pseudochrom_32	0.510	147	24	0	2	50	1459260	1459406	3.365E-06	47	60
C_sculpturatus_Otp-B	pseudochrom_6	0.438	171	31	0	2	58	4574567	4574737	4.632E-06	46	60
C_sculpturatus_Otp-B	pseudochrom_48	0.409	198	35	0	1	60	1654707	1654904	6.377E-06	46	60
C_sculpturatus_Otp-B	pseudochrom_56	0.456	171	30	0	2	58	2565420	2565250	6.377E-06	46	60
C_sculpturatus_Otp-B	pseudochrom_26	0.438	171	31	0	2	58	2921011	2920841	1.209E-05	45	60
C_sculpturatus_Otp-B	pseudochrom_56	0.472	165	29	0	5	59	1927900	1927736	1.665E-05	45	60
C_sculpturatus_Otp-B	pseudochrom_56	0.473	171	30	0	2	58	2000634	2000464	1.665E-05	45	60
C_sculpturatus_Otp-B	pseudochrom_48	0.482	174	30	0	2	59	1713374	1713547	2.292E-05	44	60
C_sculpturatus_Otp-B	pseudochrom_32	0.500	138	23	0	2	47	1290461	1290598	2.292E-05	44	60
C_sculpturatus_Otp-B	pseudochrom_56	0.438	171	31	0	2	58	2916655	2916485	4.348E-05	44	60
C_sculpturatus_Otp-B	pseudochrom_47	0.457	177	31	0	2	60	303785	303961	4.348E-05	44	60
C_sculpturatus_Otp-B	pseudochrom_6	0.428	168	31	0	3	58	3673756	3673923	4.348E-05	44	60
C_sculpturatus_Otp-B	pseudochrom_19	0.438	171	31	0	2	58	7670164	7669994	4.348E-05	44	60
C_sculpturatus_Otp-B	pseudochrom_56	0.438	171	31	0	2	58	2374393	2374223	1.136E-04	42	60
C_sculpturatus_Otp-B	pseudochrom_30	0.440	177	32	0	2	60	176180	176356	1.136E-04	42	60
C_sculpturatus_Otp-B	pseudochrom_28	0.607	84	11	0	20	47	721050	720967	1.564E-04	42	60
C_sculpturatus_Otp-B	pseudochrom_56	0.421	171	32	0	2	58	2986302	2986132	2.968E-04	41	60
C_sculpturatus_Otp-B	pseudochrom_33	0.580	93	13	0	1	31	3487347	3487255	2.968E-04	41	60
C_sculpturatus_Otp-B	pseudochrom_19	0.421	171	32	0	2	58	7915706	7915536	4.089E-04	41	60
C_rotundicauda_Otp_B-a	pseudochrom_9	0.957	141	2	0	1	47	5391726	5391866	5.611E-22	91	47
C_rotundicauda_Otp_B-a	pseudochrom_30	0.680	141	15	0	1	47	6742633	6742773	1.489E-13	67	47
C_rotundicauda_Otp_B-a	pseudochrom_3	0.659	141	16	0	1	47	8136291	8136151	5.325E-13	65	47
C_rotundicauda_Otp_B-a	pseudochrom_7	0.673	138	15	0	2	47	6280842	6280705	1.385E-12	64	47
C_rotundicauda_Otp_B-a	pseudochrom_6	0.617	141	18	0	1	47	7999368	7999508	3.603E-12	63	47
C_rotundicauda_Otp_B-a	pseudochrom_40	0.630	138	17	0	2	47	654482	654345	6.815E-12	62	47
C_rotundicauda_Otp_B-a	pseudochrom_45	0.638	141	17	0	1	47	6861041	6860901	9.373E-12	62	47
C_rotundicauda_Otp_B-a	pseudochrom_1	0.652	138	16	0	2	47	5021105	5021242	9.373E-12	62	47
C_rotundicauda_Otp_B-a	pseudochrom_13	0.630	138	17	0	2	47	2365679	2365542	9.373E-12	62	47
C_rotundicauda_Otp_B-a	pseudochrom_18	0.680	141	15	0	1	47	3381149	3381289	1.289E-11	61	47
C_rotundicauda_Otp_B-a	pseudochrom_47	0.608	138	18	0	2	47	340463	340326	8.735E-11	59	47
C_rotundicauda_Otp_B-a	pseudochrom_45	0.617	141	18	0	1	47	4141004	4141144	1.202E-10	59	47
C_rotundicauda_Otp_B-a	pseudochrom_35	0.586	138	19	0	2	47	4605035	4604898	1.202E-10	59	47
C_rotundicauda_Otp_B-a	pseudochrom_7	0.627	129	16	0	5	47	7421592	7421464	1.653E-10	58	47
C_rotundicauda_Otp_B-a	pseudochrom_19	0.694	108	11	0	12	47	5299862	5299755	2.274E-10	58	47
C_rotundicauda_Otp_B-a	pseudochrom_16	0.595	141	19	0	1	47	11700733	11700873	4.305E-10	57	47
C_rotundicauda_Otp_B-a	pseudochrom_35	0.595	141	19	0	1	47	5450420	5450280	5.924E-10	57	47
C_rotundicauda_Otp_B-a	pseudochrom_26	0.595	141	19	0	1	47	4145373	4145233	5.924E-10	57	47
C_rotundicauda_Otp_B-a	pseudochrom_19	0.574	141	20	0	1	47	4732829	4732689	1.121E-09	56	47
C_rotundicauda_Otp_B-a	pseudochrom_46	0.510	129	21	0	5	47	610562	610434	7.130E-08	51	47
C_rotundicauda_Otp_B-a	pseudochrom_32	0.543	138	21	0	2	47	1459260	1459397	7.130E-08	51	47
C_rotundicauda_Otp_B-a	pseudochrom_32	0.500	138	23	0	2	47	1290461	1290598	2.405E-06	46	47
C_rotundicauda_Otp_B-a	pseudochrom_28	0.607	84	11	0	20	47	721050	720967	4.297E-05	43	47
C_rotundicauda_Otp_B-a	pseudochrom_16	0.500	132	22	0	2	45	7681453	7681584	4.297E-05	43	47
C_rotundicauda_Otp_B-a	pseudochrom_16	0.500	132	22	0	2	45	7821820	7821951	4.297E-05	43	47
C_rotundicauda_Otp_B-a	pseudochrom_33	0.580	93	13	0	1	31	3487347	3487255	5.921E-05	42	47
C_rotundicauda_Otp_B-a	pseudochrom_28	0.571	84	12	0	20	47	951245	951162	1.124E-04	42	47
C_rotundicauda_Otp_C	pseudochrom_9	0.956	138	2	0	2	47	5391729	5391866	2.073E-21	90	60
C_rotundicauda_Otp_C	pseudochrom_6	0.666	171	19	0	2	58	7999371	7999541	1.769E-19	85	60
C_rotundicauda_Otp_C	pseudochrom_3	0.673	138	15	0	2	47	8136288	8136151	1.037E-12	65	60
C_rotundicauda_Otp_C	pseudochrom_30	0.673	138	15	0	2	47	6742636	6742773	3.705E-12	64	60
C_rotundicauda_Otp_C	pseudochrom_7	0.673	138	15	0	2	47	6280842	6280705	3.705E-12	64	60
C_rotundicauda_Otp_C	pseudochrom_40	0.652	138	16	0	2	47	654482	654345	9.635E-12	63	60
C_rotundicauda_Otp_C	pseudochrom_13	0.625	144	18	0	2	49	2365679	2365536	9.635E-12	63	60
C_rotundicauda_Otp_C	pseudochrom_1	0.652	138	16	0	2	47	5021105	5021242	2.506E-11	61	60
C_rotundicauda_Otp_C	pseudochrom_19	0.666	126	14	0	8	49	5299874	5299749	3.446E-11	61	60
C_rotundicauda_Otp_C	pseudochrom_18	0.673	138	15	0	2	47	3381152	3381289	4.740E-11	61	60
C_rotundicauda_Otp_C	pseudochrom_28	0.615	117	15	0	20	58	951245	951129	4.740E-11	61	60
C_rotundicauda_Otp_C	pseudochrom_6	0.517	174	28	0	1	58	4685454	4685281	6.519E-11	60	60
C_rotundicauda_Otp_C	pseudochrom_45	0.591	147	20	0	2	50	4141007	4141153	1.696E-10	59	60
C_rotundicauda_Otp_C	pseudochrom_35	0.580	150	20	0	2	50	4605035	4604886	1.696E-10	59	60
C_rotundicauda_Otp_C	pseudochrom_51	0.551	174	26	0	1	58	1457939	1458112	2.333E-10	59	60
C_rotundicauda_Otp_C	pseudochrom_45	0.630	138	17	0	2	47	6861038	6860901	3.209E-10	58	60
C_rotundicauda_Otp_C	pseudochrom_47	0.608	138	18	0	2	47	340463	340326	4.414E-10	58	60
C_rotundicauda_Otp_C	pseudochrom_7	0.627	129	16	0	5	47	7421592	7421464	6.071E-10	57	60
C_rotundicauda_Otp_C	pseudochrom_2	0.473	171	30	0	2	58	8755112	8754942	7.790E-09	54	60
C_rotundicauda_Otp_C	pseudochrom_26	0.586	138	19	0	2	47	4145370	4145233	1.072E-08	54	60
C_rotundicauda_Otp_C	pseudochrom_21	0.473	171	30	0	2	58	3708401	3708571	1.475E-08	53	60
C_rotundicauda_Otp_C	pseudochrom_16	0.565	138	20	0	2	47	11700736	11700873	1.475E-08	53	60
C_rotundicauda_Otp_C	pseudochrom_35	0.565	138	20	0	2	47	5450417	5450280	2.029E-08	53	60
C_rotundicauda_Otp_C	pseudochrom_10	0.491	171	29	0	2	58	5710151	5710321	2.029E-08	53	60
C_rotundicauda_Otp_C	pseudochrom_56	0.465	174	30	0	1	58	2195777	2195604	2.792E-08	53	60
C_rotundicauda_Otp_C	pseudochrom_19	0.543	138	21	0	2	47	4732826	4732689	3.842E-08	52	60
C_rotundicauda_Otp_C	pseudochrom_6	0.500	162	27	0	5	58	5327670	5327509	7.276E-08	51	60
C_rotundicauda_Otp_C	pseudochrom_6	0.500	162	27	0	5	58	5313798	5313959	7.276E-08	51	60
C_rotundicauda_Otp_C	pseudochrom_8	0.500	168	28	0	3	58	1221655	1221488	1.378E-07	51	60
C_rotundicauda_Otp_C	pseudochrom_6	0.500	162	27	0	5	58	5238826	5238665	1.896E-07	50	60
C_rotundicauda_Otp_C	pseudochrom_46	0.510	129	21	0	5	47	610562	610434	2.610E-07	50	60
C_rotundicauda_Otp_C	pseudochrom_48	0.446	168	30	0	2	57	1779397	1779564	6.806E-07	49	60
C_rotundicauda_Otp_C	pseudochrom_56	0.456	171	30	0	2	58	2352184	2352014	6.806E-07	49	60
C_rotundicauda_Otp_C	pseudochrom_6	0.500	162	27	0	5	58	5342067	5342228	6.806E-07	49	60
C_rotundicauda_Otp_C	pseudochrom_56	0.473	171	30	0	2	58	2059636	2059466	9.368E-07	48	60
C_rotundicauda_Otp_C	pseudochrom_38	0.456	171	30	0	2	58	754219	754049	1.775E-06	48	60
C_rotundicauda_Otp_C	pseudochrom_48	0.415	195	34	0	2	60	1654710	1654904	2.444E-06	47	60
C_rotundicauda_Otp_C	pseudochrom_56	0.456	171	30	0	2	58	2565420	2565250	2.444E-06	47	60
C_rotundicauda_Otp_C	pseudochrom_32	0.510	147	24	0	2	50	1459260	1459406	2.444E-06	47	60
C_rotundicauda_Otp_C	pseudochrom_48	0.482	174	30	0	2	59	1713374	1713547	3.365E-06	47	60
C_rotundicauda_Otp_C	pseudochrom_6	0.438	171	31	0	2	58	4574567	4574737	3.365E-06	47	60
C_rotundicauda_Otp_C	pseudochrom_56	0.448	174	31	0	1	58	2374396	2374223	4.632E-06	46	60
C_rotundicauda_Otp_C	pseudochrom_19	0.456	171	30	0	2	58	7670164	7669994	4.632E-06	46	60
C_rotundicauda_Otp_C	pseudochrom_56	0.472	165	29	0	5	59	1927900	1927736	6.377E-06	46	60
C_rotundicauda_Otp_C	pseudochrom_56	0.465	174	30	0	1	58	2000637	2000464	6.377E-06	46	60
C_rotundicauda_Otp_C	pseudochrom_26	0.438	171	31	0	2	58	2921011	2920841	6.377E-06	46	60
C_rotundicauda_Otp_C	pseudochrom_47	0.457	177	31	0	2	60	303785	303961	1.209E-05	45	60
C_rotundicauda_Otp_C	pseudochrom_32	0.500	138	23	0	2	47	1290461	1290598	1.209E-05	45	60
C_rotundicauda_Otp_C	pseudochrom_56	0.438	171	31	0	2	58	2916655	2916485	1.665E-05	45	60
C_rotundicauda_Otp_C	pseudochrom_6	0.428	168	31	0	3	58	3673756	3673923	1.665E-05	45	60
C_rotundicauda_Otp_C	pseudochrom_16	0.510	135	22	0	1	45	7681450	7681584	1.665E-05	45	60
C_rotundicauda_Otp_C	pseudochrom_16	0.510	135	22	0	1	45	7821817	7821951	1.665E-05	45	60
C_rotundicauda_Otp_C	pseudochrom_19	0.438	171	31	0	2	58	7915706	7915536	3.157E-05	44	60
C_rotundicauda_Otp_C	pseudochrom_30	0.440	177	32	0	2	60	176180	176356	8.246E-05	43	60
C_rotundicauda_Otp_C	pseudochrom_56	0.421	171	32	0	2	58	2986302	2986132	2.155E-04	42	60
C_rotundicauda_Otp_C	pseudochrom_33	0.566	90	13	0	2	31	3487344	3487255	2.155E-04	42	60
C_rotundicauda_Otp_C	pseudochrom_28	0.607	84	11	0	20	47	721050	720967	2.155E-04	42	60
C_rotundicauda_Otp_C	scaffold_3515	0.456	171	30	0	2	58	509	679	4.089E-04	41	60
C_rotundicauda_Otp_C	pseudochrom_12	0.456	171	30	0	2	58	2138510	2138680	4.089E-04	41	60
C_rotundicauda_Otp_C	pseudochrom_8	0.410	168	32	0	1	55	1228329	1228162	5.633E-04	40	60
C_sculpturatus_Isl	pseudochrom_13	0.931	174	4	0	2	59	3022466	3022639	7.497E-29	111	60
C_sculpturatus_Isl	pseudochrom_47	0.482	168	28	0	3	58	303788	303955	3.209E-10	58	60
C_sculpturatus_Isl	pseudochrom_36	0.403	171	33	0	3	59	4054757	4054587	7.790E-09	54	60
C_sculpturatus_Isl	scaffold_3515	0.428	168	31	0	3	58	512	679	4.945E-07	49	60
C_sculpturatus_Isl	pseudochrom_12	0.428	168	31	0	3	58	2138513	2138680	4.945E-07	49	60
C_sculpturatus_Isl	pseudochrom_34	0.488	129	22	0	5	47	5098446	5098574	1.209E-05	45	60
C_sculpturatus_Isl	pseudochrom_30	0.375	168	34	0	3	58	175334	175501	2.155E-04	42	60
C_sculpturatus_Isl	pseudochrom_21	0.425	141	26	0	3	49	2925004	2924864	4.089E-04	41	60
D_plantarius_Rax-A	pseudochrom_13	0.938	147	3	0	1	49	2365682	2365536	1.190E-22	94	60
D_plantarius_Rax-A	pseudochrom_6	0.677	177	19	0	2	60	7999371	7999547	2.431E-19	84	60
D_plantarius_Rax-A	pseudochrom_35	0.700	150	14	0	2	50	4605035	4604886	6.367E-15	72	60
D_plantarius_Rax-A	pseudochrom_28	0.682	123	13	0	20	60	951245	951123	1.116E-13	68	60
D_plantarius_Rax-A	pseudochrom_3	0.673	138	15	0	2	47	8136288	8136151	3.988E-13	66	60
D_plantarius_Rax-A	pseudochrom_7	0.744	129	11	0	5	47	7421592	7421464	1.037E-12	65	60
D_plantarius_Rax-A	pseudochrom_45	0.652	138	16	0	2	47	6861038	6860901	3.705E-12	64	60
D_plantarius_Rax-A	pseudochrom_46	0.636	132	16	0	4	47	610565	610434	9.635E-12	63	60
D_plantarius_Rax-A	pseudochrom_9	0.630	138	17	0	2	47	5391729	5391866	2.506E-11	61	60
D_plantarius_Rax-A	pseudochrom_7	0.652	138	16	0	2	47	6280842	6280705	2.506E-11	61	60
D_plantarius_Rax-A	pseudochrom_40	0.673	138	15	0	2	47	654482	654345	3.446E-11	61	60
D_plantarius_Rax-A	pseudochrom_26	0.695	138	14	0	2	47	4145370	4145233	3.446E-11	61	60
D_plantarius_Rax-A	pseudochrom_1	0.673	138	15	0	2	47	5021105	5021242	4.740E-11	61	60
D_plantarius_Rax-A	pseudochrom_45	0.612	147	19	0	2	50	4141007	4141153	8.965E-11	60	60
D_plantarius_Rax-A	pseudochrom_19	0.608	138	18	0	2	47	4732826	4732689	1.696E-10	59	60
D_plantarius_Rax-A	pseudochrom_18	0.630	138	17	0	2	47	3381152	3381289	2.333E-10	59	60
D_plantarius_Rax-A	pseudochrom_2	0.508	171	28	0	2	58	8755112	8754942	4.414E-10	58	60
D_plantarius_Rax-A	pseudochrom_30	0.586	138	19	0	2	47	6742636	6742773	8.352E-10	57	60
D_plantarius_Rax-A	pseudochrom_19	0.642	126	15	0	8	49	5299874	5299749	1.580E-09	56	60
D_plantarius_Rax-A	pseudochrom_51	0.534	174	27	0	2	59	1457942	1458115	7.790E-09	54	60
D_plantarius_Rax-A	pseudochrom_6	0.482	174	30	0	2	59	4685451	4685278	1.072E-08	54	60
D_plantarius_Rax-A	pseudochrom_47	0.586	138	19	0	2	47	340463	340326	1.475E-08	53	60
D_plantarius_Rax-A	pseudochrom_6	0.491	171	29	0	2	58	5327679	5327509	1.475E-08	53	60
D_plantarius_Rax-A	pseudochrom_6	0.491	171	29	0	2	58	5313789	5313959	1.475E-08	53	60
D_plantarius_Rax-A	pseudochrom_6	0.491	171	29	0	2	58	5238835	5238665	2.792E-08	53	60
D_plantarius_Rax-A	pseudochrom_32	0.608	138	18	0	2	47	1290461	1290598	7.276E-08	51	60
D_plantarius_Rax-A	pseudochrom_35	0.565	138	20	0	2	47	5450417	5450280	1.001E-07	51	60
D_plantarius_Rax-A	pseudochrom_32	0.591	147	20	0	2	50	1459260	1459406	1.896E-07	50	60
D_plantarius_Rax-A	pseudochrom_6	0.473	171	30	0	2	58	5342058	5342228	1.896E-07	50	60
D_plantarius_Rax-A	pseudochrom_26	0.466	180	32	0	1	60	2921014	2920835	2.610E-07	50	60
D_plantarius_Rax-A	pseudochrom_10	0.440	177	32	0	2	60	5710151	5710327	6.806E-07	49	60
D_plantarius_Rax-A	pseudochrom_6	0.413	174	33	0	2	59	4574567	4574740	9.368E-07	48	60
D_plantarius_Rax-A	pseudochrom_48	0.452	159	28	0	5	57	1779406	1779564	1.290E-06	48	60
D_plantarius_Rax-A	pseudochrom_56	0.413	174	33	0	2	59	2352184	2352011	1.775E-06	48	60
D_plantarius_Rax-A	pseudochrom_19	0.431	174	32	0	2	59	7670164	7669991	1.775E-06	48	60
D_plantarius_Rax-A	pseudochrom_38	0.438	171	31	0	2	58	754219	754049	1.775E-06	48	60
D_plantarius_Rax-A	pseudochrom_48	0.431	174	32	0	2	59	1654728	1654901	3.365E-06	47	60
D_plantarius_Rax-A	pseudochrom_56	0.413	174	33	0	2	59	2565420	2565247	3.365E-06	47	60
D_plantarius_Rax-A	pseudochrom_56	0.431	174	32	0	2	59	2916655	2916482	3.365E-06	47	60
D_plantarius_Rax-A	pseudochrom_21	0.425	162	30	0	2	55	3708401	3708562	3.365E-06	47	60
D_plantarius_Rax-A	pseudochrom_56	0.403	171	33	0	2	58	2195774	2195604	4.632E-06	46	60
D_plantarius_Rax-A	pseudochrom_8	0.438	171	31	0	3	59	1221655	1221485	4.632E-06	46	60
D_plantarius_Rax-A	pseudochrom_56	0.482	174	30	0	2	59	2000634	2000461	1.665E-05	45	60
D_plantarius_Rax-A	pseudochrom_28	0.642	84	10	0	20	47	721050	720967	1.665E-05	45	60
D_plantarius_Rax-A	pseudochrom_47	0.473	171	30	0	2	58	303785	303955	2.292E-05	44	60
D_plantarius_Rax-A	pseudochrom_33	0.600	90	12	0	2	31	3487344	3487255	3.157E-05	44	60
D_plantarius_Rax-A	pseudochrom_6	0.436	165	30	0	5	59	3673762	3673926	5.987E-05	43	60
D_plantarius_Rax-A	pseudochrom_56	0.406	177	34	0	2	60	2059636	2059460	8.246E-05	43	60
D_plantarius_Rax-A	pseudochrom_56	0.470	153	26	0	5	55	1927900	1927748	1.136E-04	42	60
D_plantarius_Rax-A	pseudochrom_56	0.425	162	30	0	2	55	2986302	2986141	2.155E-04	42	60
D_plantarius_Rax-A	pseudochrom_8	0.400	165	32	0	1	55	1228326	1228162	2.968E-04	41	60
D_plantarius_Rax-A	pseudochrom_30	0.421	171	32	0	2	58	174620	174790	5.633E-04	40	60
D_silvatica_Rax-A	pseudochrom_13	0.938	147	3	0	1	49	2365682	2365536	1.190E-22	94	60
D_silvatica_Rax-A	pseudochrom_6	0.677	177	19	0	2	60	7999371	7999547	2.431E-19	84	60
D_silvatica_Rax-A	pseudochrom_35	0.700	150	14	0	2	50	4605035	4604886	6.367E-15	72	60
D_silvatica_Rax-A	pseudochrom_28	0.682	123	13	0	20	60	951245	951123	1.116E-13	68	60
D_silvatica_Rax-A	pseudochrom_3	0.673	138	15	0	2	47	8136288	8136151	3.988E-13	66	60
D_silvatica_Rax-A	pseudochrom_7	0.744	129	11	0	5	47	7421592	7421464	1.037E-12	65	60
D_silvatica_Rax-A	pseudochrom_45	0.652	138	16	0	2	47	6861038	6860901	3.705E-12	64	60
D_silvatica_Rax-A	pseudochrom_46	0.636	132	16	0	4	47	610565	610434	9.635E-12	63	60
D_silvatica_Rax-A	pseudochrom_9	0.630	138	17	0	2	47	5391729	5391866	2.506E-11	61	60
D_silvatica_Rax-A	pseudochrom_7	0.652	138	16	0	2	47	6280842	6280705	2.506E-11	61	60
D_silvatica_Rax-A	pseudochrom_40	0.673	138	15	0	2	47	654482	654345	3.446E-11	61	60
D_silvatica_Rax-A	pseudochrom_26	0.695	138	14	0	2	47	4145370	4145233	3.446E-11	61	60
D_silvatica_Rax-A	pseudochrom_1	0.673	138	15	0	2	47	5021105	5021242	4.740E-11	61	60
D_silvatica_Rax-A	pseudochrom_45	0.612	147	19	0	2	50	4141007	4141153	8.965E-11	60	60
D_silvatica_Rax-A	pseudochrom_19	0.608	138	18	0	2	47	4732826	4732689	1.696E-10	59	60
D_silvatica_Rax-A	pseudochrom_18	0.630	138	17	0	2	47	3381152	3381289	2.333E-10	59	60
D_silvatica_Rax-A	pseudochrom_2	0.508	171	28	0	2	58	8755112	8754942	4.414E-10	58	60
D_silvatica_Rax-A	pseudochrom_30	0.586	138	19	0	2	47	6742636	6742773	8.352E-10	57	60
D_silvatica_Rax-A	pseudochrom_19	0.642	126	15	0	8	49	5299874	5299749	1.580E-09	56	60
D_silvatica_Rax-A	pseudochrom_51	0.534	174	27	0	2	59	1457942	1458115	7.790E-09	54	60
D_silvatica_Rax-A	pseudochrom_6	0.482	174	30	0	2	59	4685451	4685278	1.072E-08	54	60
D_silvatica_Rax-A	pseudochrom_47	0.586	138	19	0	2	47	340463	340326	1.475E-08	53	60
D_silvatica_Rax-A	pseudochrom_6	0.491	171	29	0	2	58	5327679	5327509	1.475E-08	53	60
D_silvatica_Rax-A	pseudochrom_6	0.491	171	29	0	2	58	5313789	5313959	1.475E-08	53	60
D_silvatica_Rax-A	pseudochrom_6	0.491	171	29	0	2	58	5238835	5238665	2.792E-08	53	60
D_silvatica_Rax-A	pseudochrom_32	0.608	138	18	0	2	47	1290461	1290598	7.276E-08	51	60
D_silvatica_Rax-A	pseudochrom_35	0.565	138	20	0	2	47	5450417	5450280	1.001E-07	51	60
D_silvatica_Rax-A	pseudochrom_32	0.591	147	20	0	2	50	1459260	1459406	1.896E-07	50	60
D_silvatica_Rax-A	pseudochrom_6	0.473	171	30	0	2	58	5342058	5342228	1.896E-07	50	60
D_silvatica_Rax-A	pseudochrom_26	0.466	180	32	0	1	60	2921014	2920835	2.610E-07	50	60
D_silvatica_Rax-A	pseudochrom_10	0.440	177	32	0	2	60	5710151	5710327	6.806E-07	49	60
D_silvatica_Rax-A	pseudochrom_6	0.413	174	33	0	2	59	4574567	4574740	9.368E-07	48	60
D_silvatica_Rax-A	pseudochrom_48	0.452	159	28	0	5	57	1779406	1779564	1.290E-06	48	60
D_silvatica_Rax-A	pseudochrom_56	0.413	174	33	0	2	59	2352184	2352011	1.775E-06	48	60
D_silvatica_Rax-A	pseudochrom_19	0.431	174	32	0	2	59	7670164	7669991	1.775E-06	48	60
D_silvatica_Rax-A	pseudochrom_38	0.438	171	31	0	2	58	754219	754049	1.775E-06	48	60
D_silvatica_Rax-A	pseudochrom_48	0.431	174	32	0	2	59	1654728	1654901	3.365E-06	47	60
D_silvatica_Rax-A	pseudochrom_56	0.413	174	33	0	2	59	2565420	2565247	3.365E-06	47	60
D_silvatica_Rax-A	pseudochrom_56	0.431	174	32	0	2	59	2916655	2916482	3.365E-06	47	60
D_silvatica_Rax-A	pseudochrom_21	0.425	162	30	0	2	55	3708401	3708562	3.365E-06	47	60
D_silvatica_Rax-A	pseudochrom_56	0.403	171	33	0	2	58	2195774	2195604	4.632E-06	46	60
D_silvatica_Rax-A	pseudochrom_8	0.438	171	31	0	3	59	1221655	1221485	4.632E-06	46	60
D_silvatica_Rax-A	pseudochrom_56	0.482	174	30	0	2	59	2000634	2000461	1.665E-05	45	60
D_silvatica_Rax-A	pseudochrom_28	0.642	84	10	0	20	47	721050	720967	1.665E-05	45	60
D_silvatica_Rax-A	pseudochrom_47	0.473	171	30	0	2	58	303785	303955	2.292E-05	44	60
D_silvatica_Rax-A	pseudochrom_33	0.600	90	12	0	2	31	3487344	3487255	3.157E-05	44	60
D_silvatica_Rax-A	pseudochrom_6	0.436	165	30	0	5	59	3673762	3673926	5.987E-05	43	60
D_silvatica_Rax-A	pseudochrom_56	0.406	177	34	0	2	60	2059636	2059460	8.246E-05	43	60
D_silvatica_Rax-A	pseudochrom_56	0.470	153	26	0	5	55	1927900	1927748	1.136E-04	42	60
D_silvatica_Rax-A	pseudochrom_56	0.425	162	30	0	2	55	2986302	2986141	2.155E-04	42	60
D_silvatica_Rax-A	pseudochrom_8	0.400	165	32	0	1	55	1228326	1228162	2.968E-04	41	60
D_silvatica_Rax-A	pseudochrom_30	0.421	171	32	0	2	58	174620	174790	5.633E-04	40	60
H_graminicola_Rax-A	pseudochrom_13	0.938	147	3	0	1	49	2365682	2365536	1.190E-22	94	60
H_graminicola_Rax-A	pseudochrom_6	0.677	177	19	0	2	60	7999371	7999547	2.431E-19	84	60
H_graminicola_Rax-A	pseudochrom_35	0.700	150	14	0	2	50	4605035	4604886	6.367E-15	72	60
H_graminicola_Rax-A	pseudochrom_28	0.682	123	13	0	20	60	951245	951123	1.116E-13	68	60
H_graminicola_Rax-A	pseudochrom_3	0.673	138	15	0	2	47	8136288	8136151	3.988E-13	66	60
H_graminicola_Rax-A	pseudochrom_7	0.744	129	11	0	5	47	7421592	7421464	1.037E-12	65	60
H_graminicola_Rax-A	pseudochrom_45	0.652	138	16	0	2	47	6861038	6860901	3.705E-12	64	60
H_graminicola_Rax-A	pseudochrom_46	0.636	132	16	0	4	47	610565	610434	9.635E-12	63	60
H_graminicola_Rax-A	pseudochrom_9	0.630	138	17	0	2	47	5391729	5391866	2.506E-11	61	60
H_graminicola_Rax-A	pseudochrom_7	0.652	138	16	0	2	47	6280842	6280705	2.506E-11	61	60
H_graminicola_Rax-A	pseudochrom_40	0.673	138	15	0	2	47	654482	654345	3.446E-11	61	60
H_graminicola_Rax-A	pseudochrom_26	0.695	138	14	0	2	47	4145370	4145233	3.446E-11	61	60
H_graminicola_Rax-A	pseudochrom_1	0.673	138	15	0	2	47	5021105	5021242	4.740E-11	61	60
H_graminicola_Rax-A	pseudochrom_45	0.612	147	19	0	2	50	4141007	4141153	8.965E-11	60	60
H_graminicola_Rax-A	pseudochrom_19	0.608	138	18	0	2	47	4732826	4732689	1.696E-10	59	60
H_graminicola_Rax-A	pseudochrom_18	0.630	138	17	0	2	47	3381152	3381289	2.333E-10	59	60
H_graminicola_Rax-A	pseudochrom_2	0.508	171	28	0	2	58	8755112	8754942	4.414E-10	58	60
H_graminicola_Rax-A	pseudochrom_30	0.586	138	19	0	2	47	6742636	6742773	8.352E-10	57	60
H_graminicola_Rax-A	pseudochrom_19	0.642	126	15	0	8	49	5299874	5299749	1.580E-09	56	60
H_graminicola_Rax-A	pseudochrom_51	0.534	174	27	0	2	59	1457942	1458115	7.790E-09	54	60
H_graminicola_Rax-A	pseudochrom_6	0.482	174	30	0	2	59	4685451	4685278	1.072E-08	54	60
H_graminicola_Rax-A	pseudochrom_47	0.586	138	19	0	2	47	340463	340326	1.475E-08	53	60
H_graminicola_Rax-A	pseudochrom_6	0.491	171	29	0	2	58	5327679	5327509	1.475E-08	53	60
H_graminicola_Rax-A	pseudochrom_6	0.491	171	29	0	2	58	5313789	5313959	1.475E-08	53	60
H_graminicola_Rax-A	pseudochrom_6	0.491	171	29	0	2	58	5238835	5238665	2.792E-08	53	60
H_graminicola_Rax-A	pseudochrom_32	0.608	138	18	0	2	47	1290461	1290598	7.276E-08	51	60
H_graminicola_Rax-A	pseudochrom_35	0.565	138	20	0	2	47	5450417	5450280	1.001E-07	51	60
H_graminicola_Rax-A	pseudochrom_32	0.591	147	20	0	2	50	1459260	1459406	1.896E-07	50	60
H_graminicola_Rax-A	pseudochrom_6	0.473	171	30	0	2	58	5342058	5342228	1.896E-07	50	60
H_graminicola_Rax-A	pseudochrom_26	0.466	180	32	0	1	60	2921014	2920835	2.610E-07	50	60
H_graminicola_Rax-A	pseudochrom_10	0.440	177	32	0	2	60	5710151	5710327	6.806E-07	49	60
H_graminicola_Rax-A	pseudochrom_6	0.413	174	33	0	2	59	4574567	4574740	9.368E-07	48	60
H_graminicola_Rax-A	pseudochrom_48	0.452	159	28	0	5	57	1779406	1779564	1.290E-06	48	60
H_graminicola_Rax-A	pseudochrom_56	0.413	174	33	0	2	59	2352184	2352011	1.775E-06	48	60
H_graminicola_Rax-A	pseudochrom_19	0.431	174	32	0	2	59	7670164	7669991	1.775E-06	48	60
H_graminicola_Rax-A	pseudochrom_38	0.438	171	31	0	2	58	754219	754049	1.775E-06	48	60
H_graminicola_Rax-A	pseudochrom_48	0.431	174	32	0	2	59	1654728	1654901	3.365E-06	47	60
H_graminicola_Rax-A	pseudochrom_56	0.413	174	33	0	2	59	2565420	2565247	3.365E-06	47	60
H_graminicola_Rax-A	pseudochrom_56	0.431	174	32	0	2	59	2916655	2916482	3.365E-06	47	60
H_graminicola_Rax-A	pseudochrom_21	0.425	162	30	0	2	55	3708401	3708562	3.365E-06	47	60
H_graminicola_Rax-A	pseudochrom_56	0.403	171	33	0	2	58	2195774	2195604	4.632E-06	46	60
H_graminicola_Rax-A	pseudochrom_8	0.438	171	31	0	3	59	1221655	1221485	4.632E-06	46	60
H_graminicola_Rax-A	pseudochrom_56	0.482	174	30	0	2	59	2000634	2000461	1.665E-05	45	60
H_graminicola_Rax-A	pseudochrom_28	0.642	84	10	0	20	47	721050	720967	1.665E-05	45	60
H_graminicola_Rax-A	pseudochrom_47	0.473	171	30	0	2	58	303785	303955	2.292E-05	44	60
H_graminicola_Rax-A	pseudochrom_33	0.600	90	12	0	2	31	3487344	3487255	3.157E-05	44	60
H_graminicola_Rax-A	pseudochrom_6	0.436	165	30	0	5	59	3673762	3673926	5.987E-05	43	60
H_graminicola_Rax-A	pseudochrom_56	0.406	177	34	0	2	60	2059636	2059460	8.246E-05	43	60
H_graminicola_Rax-A	pseudochrom_56	0.470	153	26	0	5	55	1927900	1927748	1.136E-04	42	60
H_graminicola_Rax-A	pseudochrom_56	0.425	162	30	0	2	55	2986302	2986141	2.155E-04	42	60
H_graminicola_Rax-A	pseudochrom_8	0.400	165	32	0	1	55	1228326	1228162	2.968E-04	41	60
H_graminicola_Rax-A	pseudochrom_30	0.421	171	32	0	2	58	174620	174790	5.633E-04	40	60
L_elegans_Rax-A	pseudochrom_13	0.938	147	3	0	1	49	2365682	2365536	1.190E-22	94	60
L_elegans_Rax-A	pseudochrom_6	0.677	177	19	0	2	60	7999371	7999547	2.431E-19	84	60
L_elegans_Rax-A	pseudochrom_35	0.700	150	14	0	2	50	4605035	4604886	6.367E-15	72	60
L_elegans_Rax-A	pseudochrom_28	0.682	123	13	0	20	60	951245	951123	1.116E-13	68	60
L_elegans_Rax-A	pseudochrom_3	0.673	138	15	0	2	47	8136288	8136151	3.988E-13	66	60
L_elegans_Rax-A	pseudochrom_7	0.744	129	11	0	5	47	7421592	7421464	1.037E-12	65	60
L_elegans_Rax-A	pseudochrom_45	0.652	138	16	0	2	47	6861038	6860901	3.705E-12	64	60
L_elegans_Rax-A	pseudochrom_46	0.636	132	16	0	4	47	610565	610434	9.635E-12	63	60
L_elegans_Rax-A	pseudochrom_9	0.630	138	17	0	2	47	5391729	5391866	2.506E-11	61	60
L_elegans_Rax-A	pseudochrom_7	0.652	138	16	0	2	47	6280842	6280705	2.506E-11	61	60
L_elegans_Rax-A	pseudochrom_40	0.673	138	15	0	2	47	654482	654345	3.446E-11	61	60
L_elegans_Rax-A	pseudochrom_26	0.695	138	14	0	2	47	4145370	4145233	3.446E-11	61	60
L_elegans_Rax-A	pseudochrom_1	0.673	138	15	0	2	47	5021105	5021242	4.740E-11	61	60
L_elegans_Rax-A	pseudochrom_45	0.612	147	19	0	2	50	4141007	4141153	8.965E-11	60	60
L_elegans_Rax-A	pseudochrom_19	0.608	138	18	0	2	47	4732826	4732689	1.696E-10	59	60
L_elegans_Rax-A	pseudochrom_18	0.630	138	17	0	2	47	3381152	3381289	2.333E-10	59	60
L_elegans_Rax-A	pseudochrom_2	0.508	171	28	0	2	58	8755112	8754942	4.414E-10	58	60
L_elegans_Rax-A	pseudochrom_30	0.586	138	19	0	2	47	6742636	6742773	8.352E-10	57	60
L_elegans_Rax-A	pseudochrom_19	0.642	126	15	0	8	49	5299874	5299749	1.580E-09	56	60
L_elegans_Rax-A	pseudochrom_51	0.534	174	27	0	2	59	1457942	1458115	7.790E-09	54	60
L_elegans_Rax-A	pseudochrom_6	0.482	174	30	0	2	59	4685451	4685278	1.072E-08	54	60
L_elegans_Rax-A	pseudochrom_47	0.586	138	19	0	2	47	340463	340326	1.475E-08	53	60
L_elegans_Rax-A	pseudochrom_6	0.491	171	29	0	2	58	5327679	5327509	1.475E-08	53	60
L_elegans_Rax-A	pseudochrom_6	0.491	171	29	0	2	58	5313789	5313959	1.475E-08	53	60
L_elegans_Rax-A	pseudochrom_6	0.491	171	29	0	2	58	5238835	5238665	2.792E-08	53	60
L_elegans_Rax-A	pseudochrom_32	0.608	138	18	0	2	47	1290461	1290598	7.276E-08	51	60
L_elegans_Rax-A	pseudochrom_35	0.565	138	20	0	2	47	5450417	5450280	1.001E-07	51	60
L_elegans_Rax-A	pseudochrom_32	0.591	147	20	0	2	50	1459260	1459406	1.896E-07	50	60
L_elegans_Rax-A	pseudochrom_6	0.473	171	30	0	2	58	5342058	5342228	1.896E-07	50	60
L_elegans_Rax-A	pseudochrom_26	0.466	180	32	0	1	60	2921014	2920835	2.610E-07	50	60
L_elegans_Rax-A	pseudochrom_10	0.440	177	32	0	2	60	5710151	5710327	6.806E-07	49	60
L_elegans_Rax-A	pseudochrom_6	0.413	174	33	0	2	59	4574567	4574740	9.368E-07	48	60
L_elegans_Rax-A	pseudochrom_48	0.452	159	28	0	5	57	1779406	1779564	1.290E-06	48	60
L_elegans_Rax-A	pseudochrom_56	0.413	174	33	0	2	59	2352184	2352011	1.775E-06	48	60
L_elegans_Rax-A	pseudochrom_19	0.431	174	32	0	2	59	7670164	7669991	1.775E-06	48	60
L_elegans_Rax-A	pseudochrom_38	0.438	171	31	0	2	58	754219	754049	1.775E-06	48	60
L_elegans_Rax-A	pseudochrom_48	0.431	174	32	0	2	59	1654728	1654901	3.365E-06	47	60
L_elegans_Rax-A	pseudochrom_56	0.413	174	33	0	2	59	2565420	2565247	3.365E-06	47	60
L_elegans_Rax-A	pseudochrom_56	0.431	174	32	0	2	59	2916655	2916482	3.365E-06	47	60
L_elegans_Rax-A	pseudochrom_21	0.425	162	30	0	2	55	3708401	3708562	3.365E-06	47	60
L_elegans_Rax-A	pseudochrom_56	0.403	171	33	0	2	58	2195774	2195604	4.632E-06	46	60
L_elegans_Rax-A	pseudochrom_8	0.438	171	31	0	3	59	1221655	1221485	4.632E-06	46	60
L_elegans_Rax-A	pseudochrom_56	0.482	174	30	0	2	59	2000634	2000461	1.665E-05	45	60
L_elegans_Rax-A	pseudochrom_28	0.642	84	10	0	20	47	721050	720967	1.665E-05	45	60
L_elegans_Rax-A	pseudochrom_47	0.473	171	30	0	2	58	303785	303955	2.292E-05	44	60
L_elegans_Rax-A	pseudochrom_33	0.600	90	12	0	2	31	3487344	3487255	3.157E-05	44	60
L_elegans_Rax-A	pseudochrom_6	0.436	165	30	0	5	59	3673762	3673926	5.987E-05	43	60
L_elegans_Rax-A	pseudochrom_56	0.406	177	34	0	2	60	2059636	2059460	8.246E-05	43	60
L_elegans_Rax-A	pseudochrom_56	0.470	153	26	0	5	55	1927900	1927748	1.136E-04	42	60
L_elegans_Rax-A	pseudochrom_56	0.425	162	30	0	2	55	2986302	2986141	2.155E-04	42	60
L_elegans_Rax-A	pseudochrom_8	0.400	165	32	0	1	55	1228326	1228162	2.968E-04	41	60
L_elegans_Rax-A	pseudochrom_30	0.421	171	32	0	2	58	174620	174790	5.633E-04	40	60
P_tepidariorum_Rax-A	pseudochrom_13	0.938	147	3	0	1	49	2365682	2365536	1.190E-22	94	60
P_tepidariorum_Rax-A	pseudochrom_6	0.677	177	19	0	2	60	7999371	7999547	2.431E-19	84	60
P_tepidariorum_Rax-A	pseudochrom_35	0.700	150	14	0	2	50	4605035	4604886	6.367E-15	72	60
P_tepidariorum_Rax-A	pseudochrom_28	0.682	123	13	0	20	60	951245	951123	1.116E-13	68	60
P_tepidariorum_Rax-A	pseudochrom_3	0.673	138	15	0	2	47	8136288	8136151	3.988E-13	66	60
P_tepidariorum_Rax-A	pseudochrom_7	0.744	129	11	0	5	47	7421592	7421464	1.037E-12	65	60
P_tepidariorum_Rax-A	pseudochrom_45	0.652	138	16	0	2	47	6861038	6860901	3.705E-12	64	60
P_tepidariorum_Rax-A	pseudochrom_46	0.636	132	16	0	4	47	610565	610434	9.635E-12	63	60
P_tepidariorum_Rax-A	pseudochrom_9	0.630	138	17	0	2	47	5391729	5391866	2.506E-11	61	60
P_tepidariorum_Rax-A	pseudochrom_7	0.652	138	16	0	2	47	6280842	6280705	2.506E-11	61	60
P_tepidariorum_Rax-A	pseudochrom_40	0.673	138	15	0	2	47	654482	654345	3.446E-11	61	60
P_tepidariorum_Rax-A	pseudochrom_26	0.695	138	14	0	2	47	4145370	4145233	3.446E-11	61	60
P_tepidariorum_Rax-A	pseudochrom_1	0.673	138	15	0	2	47	5021105	5021242	4.740E-11	61	60
P_tepidariorum_Rax-A	pseudochrom_45	0.612	147	19	0	2	50	4141007	4141153	8.965E-11	60	60
P_tepidariorum_Rax-A	pseudochrom_19	0.608	138	18	0	2	47	4732826	4732689	1.696E-10	59	60
P_tepidariorum_Rax-A	pseudochrom_18	0.630	138	17	0	2	47	3381152	3381289	2.333E-10	59	60
P_tepidariorum_Rax-A	pseudochrom_2	0.508	171	28	0	2	58	8755112	8754942	4.414E-10	58	60
P_tepidariorum_Rax-A	pseudochrom_30	0.586	138	19	0	2	47	6742636	6742773	8.352E-10	57	60
P_tepidariorum_Rax-A	pseudochrom_19	0.642	126	15	0	8	49	5299874	5299749	1.580E-09	56	60
P_tepidariorum_Rax-A	pseudochrom_51	0.534	174	27	0	2	59	1457942	1458115	7.790E-09	54	60
P_tepidariorum_Rax-A	pseudochrom_6	0.482	174	30	0	2	59	4685451	4685278	1.072E-08	54	60
P_tepidariorum_Rax-A	pseudochrom_47	0.586	138	19	0	2	47	340463	340326	1.475E-08	53	60
P_tepidariorum_Rax-A	pseudochrom_6	0.491	171	29	0	2	58	5327679	5327509	1.475E-08	53	60
P_tepidariorum_Rax-A	pseudochrom_6	0.491	171	29	0	2	58	5313789	5313959	1.475E-08	53	60
P_tepidariorum_Rax-A	pseudochrom_6	0.491	171	29	0	2	58	5238835	5238665	2.792E-08	53	60
P_tepidariorum_Rax-A	pseudochrom_32	0.608	138	18	0	2	47	1290461	1290598	7.276E-08	51	60
P_tepidariorum_Rax-A	pseudochrom_35	0.565	138	20	0	2	47	5450417	5450280	1.001E-07	51	60
P_tepidariorum_Rax-A	pseudochrom_32	0.591	147	20	0	2	50	1459260	1459406	1.896E-07	50	60
P_tepidariorum_Rax-A	pseudochrom_6	0.473	171	30	0	2	58	5342058	5342228	1.896E-07	50	60
P_tepidariorum_Rax-A	pseudochrom_26	0.466	180	32	0	1	60	2921014	2920835	2.610E-07	50	60
P_tepidariorum_Rax-A	pseudochrom_10	0.440	177	32	0	2	60	5710151	5710327	6.806E-07	49	60
P_tepidariorum_Rax-A	pseudochrom_6	0.413	174	33	0	2	59	4574567	4574740	9.368E-07	48	60
P_tepidariorum_Rax-A	pseudochrom_48	0.452	159	28	0	5	57	1779406	1779564	1.290E-06	48	60
P_tepidariorum_Rax-A	pseudochrom_56	0.413	174	33	0	2	59	2352184	2352011	1.775E-06	48	60
P_tepidariorum_Rax-A	pseudochrom_19	0.431	174	32	0	2	59	7670164	7669991	1.775E-06	48	60
P_tepidariorum_Rax-A	pseudochrom_38	0.438	171	31	0	2	58	754219	754049	1.775E-06	48	60
P_tepidariorum_Rax-A	pseudochrom_48	0.431	174	32	0	2	59	1654728	1654901	3.365E-06	47	60
P_tepidariorum_Rax-A	pseudochrom_56	0.413	174	33	0	2	59	2565420	2565247	3.365E-06	47	60
P_tepidariorum_Rax-A	pseudochrom_56	0.431	174	32	0	2	59	2916655	2916482	3.365E-06	47	60
P_tepidariorum_Rax-A	pseudochrom_21	0.425	162	30	0	2	55	3708401	3708562	3.365E-06	47	60
P_tepidariorum_Rax-A	pseudochrom_56	0.403	171	33	0	2	58	2195774	2195604	4.632E-06	46	60
P_tepidariorum_Rax-A	pseudochrom_8	0.438	171	31	0	3	59	1221655	1221485	4.632E-06	46	60
P_tepidariorum_Rax-A	pseudochrom_56	0.482	174	30	0	2	59	2000634	2000461	1.665E-05	45	60
P_tepidariorum_Rax-A	pseudochrom_28	0.642	84	10	0	20	47	721050	720967	1.665E-05	45	60
P_tepidariorum_Rax-A	pseudochrom_47	0.473	171	30	0	2	58	303785	303955	2.292E-05	44	60
P_tepidariorum_Rax-A	pseudochrom_33	0.600	90	12	0	2	31	3487344	3487255	3.157E-05	44	60
P_tepidariorum_Rax-A	pseudochrom_6	0.436	165	30	0	5	59	3673762	3673926	5.987E-05	43	60
P_tepidariorum_Rax-A	pseudochrom_56	0.406	177	34	0	2	60	2059636	2059460	8.246E-05	43	60
P_tepidariorum_Rax-A	pseudochrom_56	0.470	153	26	0	5	55	1927900	1927748	1.136E-04	42	60
P_tepidariorum_Rax-A	pseudochrom_56	0.425	162	30	0	2	55	2986302	2986141	2.155E-04	42	60
P_tepidariorum_Rax-A	pseudochrom_8	0.400	165	32	0	1	55	1228326	1228162	2.968E-04	41	60
P_tepidariorum_Rax-A	pseudochrom_30	0.421	171	32	0	2	58	174620	174790	5.633E-04	40	60
H_graminicola_Isl	pseudochrom_13	0.931	174	4	0	2	59	3022466	3022639	7.497E-29	111	60
H_graminicola_Isl	pseudochrom_47	0.482	168	28	0	3	58	303788	303955	3.209E-10	58	60
H_graminicola_Isl	pseudochrom_36	0.403	171	33	0	3	59	4054757	4054587	7.790E-09	54	60
H_graminicola_Isl	scaffold_3515	0.428	168	31	0	3	58	512	679	4.945E-07	49	60
H_graminicola_Isl	pseudochrom_12	0.428	168	31	0	3	58	2138513	2138680	4.945E-07	49	60
H_graminicola_Isl	pseudochrom_34	0.488	129	22	0	5	47	5098446	5098574	1.209E-05	45	60
H_graminicola_Isl	pseudochrom_30	0.375	168	34	0	3	58	175334	175501	2.155E-04	42	60
H_graminicola_Isl	pseudochrom_21	0.425	141	26	0	3	49	2925004	2924864	4.089E-04	41	60
T_castaneum_Tup	pseudochrom_13	0.931	174	4	0	2	59	3022466	3022639	5.460E-29	112	60
T_castaneum_Tup	pseudochrom_47	0.482	168	28	0	3	58	303788	303955	2.333E-10	59	60
T_castaneum_Tup	pseudochrom_36	0.403	171	33	0	3	59	4054757	4054587	5.662E-09	55	60
T_castaneum_Tup	scaffold_3515	0.428	168	31	0	3	58	512	679	3.592E-07	49	60
T_castaneum_Tup	pseudochrom_12	0.428	168	31	0	3	58	2138513	2138680	3.592E-07	49	60
T_castaneum_Tup	pseudochrom_34	0.488	129	22	0	5	47	5098446	5098574	1.209E-05	45	60
T_castaneum_Tup	pseudochrom_30	0.375	168	34	0	3	58	175334	175501	1.564E-04	42	60
T_castaneum_Tup	pseudochrom_21	0.425	141	26	0	3	49	2925004	2924864	4.089E-04	41	60
T_castaneum_Tup	pseudochrom_8	0.362	174	36	0	3	60	1221655	1221482	4.089E-04	41	60
P_tepidariorum_Hbn	pseudochrom_35	0.843	153	8	0	1	50	4605038	4604886	3.613E-20	87	60
P_tepidariorum_Hbn	pseudochrom_6	0.694	177	18	0	2	60	7999371	7999547	1.769E-19	85	60
P_tepidariorum_Hbn	pseudochrom_13	0.750	144	12	0	2	49	2365679	2365536	2.646E-16	76	60
P_tepidariorum_Hbn	pseudochrom_45	0.739	138	12	0	2	47	6861038	6860901	1.203E-14	71	60
P_tepidariorum_Hbn	pseudochrom_3	0.673	138	15	0	2	47	8136288	8136151	1.535E-13	68	60
P_tepidariorum_Hbn	pseudochrom_7	0.744	129	11	0	5	47	7421592	7421464	2.901E-13	67	60
P_tepidariorum_Hbn	pseudochrom_7	0.695	138	14	0	2	47	6280842	6280705	1.960E-12	64	60
P_tepidariorum_Hbn	pseudochrom_45	0.653	147	17	0	2	50	4141007	4141153	2.695E-12	64	60
P_tepidariorum_Hbn	pseudochrom_30	0.695	138	14	0	2	47	6742636	6742773	7.007E-12	63	60
P_tepidariorum_Hbn	pseudochrom_26	0.695	138	14	0	2	47	4145370	4145233	7.007E-12	63	60
P_tepidariorum_Hbn	pseudochrom_1	0.695	138	14	0	2	47	5021105	5021242	7.007E-12	63	60
P_tepidariorum_Hbn	pseudochrom_9	0.652	138	16	0	2	47	5391729	5391866	1.325E-11	62	60
P_tepidariorum_Hbn	pseudochrom_28	0.658	123	14	0	20	60	951245	951123	1.325E-11	62	60
P_tepidariorum_Hbn	pseudochrom_51	0.578	171	24	0	2	58	1457942	1458112	3.209E-10	58	60
P_tepidariorum_Hbn	pseudochrom_6	0.526	171	27	0	2	58	4685451	4685281	3.209E-10	58	60
P_tepidariorum_Hbn	pseudochrom_18	0.608	138	18	0	2	47	3381152	3381289	8.352E-10	57	60
P_tepidariorum_Hbn	pseudochrom_19	0.630	138	17	0	2	47	4732826	4732689	8.352E-10	57	60
P_tepidariorum_Hbn	pseudochrom_2	0.491	171	29	0	2	58	8755112	8754942	1.580E-09	56	60
P_tepidariorum_Hbn	pseudochrom_19	0.642	126	15	0	8	49	5299874	5299749	1.580E-09	56	60
P_tepidariorum_Hbn	pseudochrom_40	0.608	138	18	0	2	47	654482	654345	2.174E-09	56	60
P_tepidariorum_Hbn	pseudochrom_46	0.568	132	19	0	4	47	610565	610434	2.991E-09	55	60
P_tepidariorum_Hbn	pseudochrom_6	0.518	162	26	0	2	55	5327679	5327518	5.662E-09	55	60
P_tepidariorum_Hbn	pseudochrom_6	0.518	162	26	0	2	55	5313789	5313950	5.662E-09	55	60
P_tepidariorum_Hbn	pseudochrom_47	0.608	138	18	0	2	47	340463	340326	1.072E-08	54	60
P_tepidariorum_Hbn	pseudochrom_6	0.518	162	26	0	2	55	5238835	5238674	1.072E-08	54	60
P_tepidariorum_Hbn	pseudochrom_16	0.586	138	19	0	2	47	11700736	11700873	2.029E-08	53	60
P_tepidariorum_Hbn	pseudochrom_35	0.565	138	20	0	2	47	5450417	5450280	3.842E-08	52	60
P_tepidariorum_Hbn	pseudochrom_56	0.456	171	30	0	2	58	2352184	2352014	7.276E-08	51	60
P_tepidariorum_Hbn	pseudochrom_48	0.446	168	30	0	2	57	1779397	1779564	1.001E-07	51	60
P_tepidariorum_Hbn	pseudochrom_10	0.473	171	30	0	2	58	5710151	5710321	1.001E-07	51	60
P_tepidariorum_Hbn	pseudochrom_56	0.438	171	31	0	2	58	2195774	2195604	1.896E-07	50	60
P_tepidariorum_Hbn	pseudochrom_26	0.481	162	28	0	2	55	2921011	2920850	1.896E-07	50	60
P_tepidariorum_Hbn	pseudochrom_6	0.481	162	28	0	2	55	5342058	5342219	1.896E-07	50	60
P_tepidariorum_Hbn	pseudochrom_32	0.608	138	18	0	2	47	1290461	1290598	2.610E-07	50	60
P_tepidariorum_Hbn	pseudochrom_21	0.421	171	32	0	2	58	3708401	3708571	2.610E-07	50	60
P_tepidariorum_Hbn	pseudochrom_38	0.481	162	28	0	2	55	754219	754058	2.610E-07	50	60
P_tepidariorum_Hbn	pseudochrom_56	0.438	171	31	0	2	58	2565420	2565250	3.592E-07	49	60
P_tepidariorum_Hbn	pseudochrom_32	0.591	147	20	0	2	50	1459260	1459406	4.945E-07	49	60
P_tepidariorum_Hbn	pseudochrom_6	0.421	171	32	0	2	58	4574567	4574737	9.368E-07	48	60
P_tepidariorum_Hbn	pseudochrom_56	0.456	171	30	0	2	58	2059636	2059466	1.775E-06	48	60
P_tepidariorum_Hbn	pseudochrom_56	0.518	162	26	0	2	55	2000634	2000473	1.775E-06	48	60
P_tepidariorum_Hbn	pseudochrom_56	0.472	165	29	0	5	59	1927900	1927736	2.444E-06	47	60
P_tepidariorum_Hbn	pseudochrom_6	0.462	162	29	0	5	58	3673762	3673923	2.444E-06	47	60
P_tepidariorum_Hbn	pseudochrom_56	0.438	171	31	0	2	58	2374393	2374223	4.632E-06	46	60
P_tepidariorum_Hbn	pseudochrom_48	0.482	174	30	0	2	59	1713374	1713547	6.377E-06	46	60
P_tepidariorum_Hbn	pseudochrom_56	0.438	171	31	0	2	58	2916655	2916485	6.377E-06	46	60
P_tepidariorum_Hbn	pseudochrom_8	0.464	168	29	0	3	58	1221655	1221488	6.377E-06	46	60
P_tepidariorum_Hbn	pseudochrom_48	0.425	162	30	0	2	55	1654728	1654889	1.665E-05	45	60
P_tepidariorum_Hbn	pseudochrom_33	0.633	90	11	0	2	31	3487344	3487255	3.157E-05	44	60
P_tepidariorum_Hbn	pseudochrom_47	0.462	162	29	0	2	55	303785	303946	4.348E-05	44	60
P_tepidariorum_Hbn	pseudochrom_28	0.678	84	9	0	20	47	721050	720967	4.348E-05	44	60
P_tepidariorum_Hbn	pseudochrom_19	0.407	162	31	0	2	55	7670164	7670003	5.987E-05	43	60
P_tepidariorum_Hbn	pseudochrom_56	0.396	174	34	0	1	58	2986305	2986132	1.136E-04	42	60
P_tepidariorum_Hbn	pseudochrom_8	0.406	177	34	0	2	60	1228323	1228147	1.136E-04	42	60
P_tepidariorum_Hbn	pseudochrom_30	0.438	171	31	0	2	58	174620	174790	1.564E-04	42	60
P_tepidariorum_Hbn	pseudochrom_13	0.379	174	35	0	3	60	3022469	3022642	4.089E-04	41	60
S_maritima_Hbn	pseudochrom_35	0.862	153	7	0	1	50	4605038	4604886	9.371E-20	85	60
S_maritima_Hbn	pseudochrom_6	0.677	177	19	0	2	60	7999371	7999547	1.636E-18	82	60
S_maritima_Hbn	pseudochrom_13	0.708	144	14	0	2	49	2365679	2365536	8.752E-15	71	60
S_maritima_Hbn	pseudochrom_45	0.717	138	13	0	2	47	6861038	6860901	8.119E-14	68	60
S_maritima_Hbn	pseudochrom_7	0.720	129	12	0	5	47	7421592	7421464	1.425E-12	65	60
S_maritima_Hbn	pseudochrom_3	0.630	138	17	0	2	47	8136288	8136151	9.635E-12	63	60
S_maritima_Hbn	pseudochrom_30	0.717	138	13	0	2	47	6742636	6742773	1.325E-11	62	60
S_maritima_Hbn	pseudochrom_45	0.653	147	17	0	2	50	4141007	4141153	1.822E-11	62	60
S_maritima_Hbn	pseudochrom_26	0.673	138	15	0	2	47	4145370	4145233	4.740E-11	61	60
S_maritima_Hbn	pseudochrom_28	0.634	123	15	0	20	60	951245	951123	6.519E-11	60	60
S_maritima_Hbn	pseudochrom_9	0.630	138	17	0	2	47	5391729	5391866	1.696E-10	59	60
S_maritima_Hbn	pseudochrom_7	0.630	138	17	0	2	47	6280842	6280705	1.696E-10	59	60
S_maritima_Hbn	pseudochrom_1	0.630	138	17	0	2	47	5021105	5021242	6.071E-10	57	60
S_maritima_Hbn	pseudochrom_6	0.526	171	27	0	2	58	4685451	4685281	2.174E-09	56	60
S_maritima_Hbn	pseudochrom_51	0.561	171	25	0	2	58	1457942	1458112	4.115E-09	55	60
S_maritima_Hbn	pseudochrom_18	0.608	138	18	0	2	47	3381152	3381289	4.115E-09	55	60
S_maritima_Hbn	pseudochrom_2	0.491	171	29	0	2	58	8755112	8754942	4.115E-09	55	60
S_maritima_Hbn	pseudochrom_19	0.630	138	17	0	2	47	4732826	4732689	4.115E-09	55	60
S_maritima_Hbn	pseudochrom_40	0.608	138	18	0	2	47	654482	654345	7.790E-09	54	60
S_maritima_Hbn	pseudochrom_19	0.619	126	16	0	8	49	5299874	5299749	2.029E-08	53	60
S_maritima_Hbn	pseudochrom_6	0.518	162	26	0	2	55	5327679	5327518	5.287E-08	52	60
S_maritima_Hbn	pseudochrom_6	0.518	162	26	0	2	55	5313789	5313950	5.287E-08	52	60
S_maritima_Hbn	pseudochrom_16	0.586	138	19	0	2	47	11700736	11700873	5.287E-08	52	60
S_maritima_Hbn	pseudochrom_46	0.545	132	20	0	4	47	610565	610434	7.276E-08	51	60
S_maritima_Hbn	pseudochrom_6	0.518	162	26	0	2	55	5238835	5238674	1.001E-07	51	60
S_maritima_Hbn	pseudochrom_47	0.586	138	19	0	2	47	340463	340326	1.378E-07	51	60
S_maritima_Hbn	pseudochrom_48	0.446	168	30	0	2	57	1779397	1779564	2.610E-07	50	60
S_maritima_Hbn	pseudochrom_10	0.473	171	30	0	2	58	5710151	5710321	2.610E-07	50	60
S_maritima_Hbn	pseudochrom_26	0.500	162	27	0	2	55	2921011	2920850	2.610E-07	50	60
S_maritima_Hbn	pseudochrom_6	0.438	171	31	0	2	58	4574567	4574737	3.592E-07	49	60
S_maritima_Hbn	pseudochrom_56	0.456	171	30	0	2	58	2352184	2352014	4.945E-07	49	60
S_maritima_Hbn	pseudochrom_35	0.543	138	21	0	2	47	5450417	5450280	4.945E-07	49	60
S_maritima_Hbn	pseudochrom_56	0.438	171	31	0	2	58	2195774	2195604	1.290E-06	48	60
S_maritima_Hbn	pseudochrom_32	0.608	138	18	0	2	47	1290461	1290598	1.290E-06	48	60
S_maritima_Hbn	pseudochrom_6	0.481	162	28	0	2	55	5342058	5342219	1.290E-06	48	60
S_maritima_Hbn	pseudochrom_21	0.421	171	32	0	2	58	3708401	3708571	1.775E-06	48	60
S_maritima_Hbn	pseudochrom_56	0.438	171	31	0	2	58	2565420	2565250	2.444E-06	47	60
S_maritima_Hbn	pseudochrom_38	0.481	162	28	0	2	55	754219	754058	2.444E-06	47	60
S_maritima_Hbn	pseudochrom_32	0.591	147	20	0	2	50	1459260	1459406	3.365E-06	47	60
S_maritima_Hbn	pseudochrom_56	0.456	171	30	0	2	58	2059636	2059466	4.632E-06	46	60
S_maritima_Hbn	pseudochrom_6	0.481	162	28	0	5	58	3673762	3673923	4.632E-06	46	60
S_maritima_Hbn	pseudochrom_56	0.472	165	29	0	5	59	1927900	1927736	1.209E-05	45	60
S_maritima_Hbn	pseudochrom_56	0.500	162	27	0	2	55	2000634	2000473	1.665E-05	45	60
S_maritima_Hbn	pseudochrom_48	0.482	174	30	0	2	59	1713374	1713547	2.292E-05	44	60
S_maritima_Hbn	pseudochrom_33	0.633	90	11	0	2	31	3487344	3487255	2.292E-05	44	60
S_maritima_Hbn	pseudochrom_8	0.464	168	29	0	3	58	1221655	1221488	2.292E-05	44	60
S_maritima_Hbn	pseudochrom_56	0.438	171	31	0	2	58	2374393	2374223	3.157E-05	44	60
S_maritima_Hbn	pseudochrom_56	0.438	171	31	0	2	58	2916655	2916485	4.348E-05	44	60
S_maritima_Hbn	pseudochrom_48	0.425	162	30	0	2	55	1654728	1654889	5.987E-05	43	60
S_maritima_Hbn	pseudochrom_47	0.462	162	29	0	2	55	303785	303946	2.155E-04	42	60
S_maritima_Hbn	pseudochrom_30	0.456	171	30	0	2	58	174620	174790	2.155E-04	42	60
S_maritima_Hbn	pseudochrom_19	0.407	162	31	0	2	55	7670164	7670003	2.968E-04	41	60
S_maritima_Hbn	pseudochrom_28	0.607	84	11	0	20	47	721050	720967	5.633E-04	40	60
S_maritima_Hbn	pseudochrom_56	0.413	174	33	0	1	58	2986305	2986132	7.761E-04	40	60
S_maritima_Hbn	pseudochrom_13	0.379	174	35	0	3	60	3022469	3022642	7.761E-04	40	60
S_maritima_Hbn	pseudochrom_8	0.406	177	34	0	2	60	1228323	1228147	7.761E-04	40	60
P_opilio_Rax	pseudochrom_13	0.938	147	3	0	1	49	2365682	2365536	1.190E-22	94	60
P_opilio_Rax	pseudochrom_6	0.677	177	19	0	2	60	7999371	7999547	2.431E-19	84	60
P_opilio_Rax	pseudochrom_35	0.700	150	14	0	2	50	4605035	4604886	6.367E-15	72	60
P_opilio_Rax	pseudochrom_28	0.682	123	13	0	20	60	951245	951123	1.116E-13	68	60
P_opilio_Rax	pseudochrom_3	0.673	138	15	0	2	47	8136288	8136151	3.988E-13	66	60
P_opilio_Rax	pseudochrom_7	0.744	129	11	0	5	47	7421592	7421464	1.037E-12	65	60
P_opilio_Rax	pseudochrom_45	0.652	138	16	0	2	47	6861038	6860901	3.705E-12	64	60
P_opilio_Rax	pseudochrom_46	0.636	132	16	0	4	47	610565	610434	9.635E-12	63	60
P_opilio_Rax	pseudochrom_9	0.630	138	17	0	2	47	5391729	5391866	2.506E-11	61	60
P_opilio_Rax	pseudochrom_7	0.652	138	16	0	2	47	6280842	6280705	2.506E-11	61	60
P_opilio_Rax	pseudochrom_40	0.673	138	15	0	2	47	654482	654345	3.446E-11	61	60
P_opilio_Rax	pseudochrom_26	0.695	138	14	0	2	47	4145370	4145233	3.446E-11	61	60
P_opilio_Rax	pseudochrom_1	0.673	138	15	0	2	47	5021105	5021242	4.740E-11	61	60
P_opilio_Rax	pseudochrom_45	0.612	147	19	0	2	50	4141007	4141153	8.965E-11	60	60
P_opilio_Rax	pseudochrom_19	0.608	138	18	0	2	47	4732826	4732689	1.696E-10	59	60
P_opilio_Rax	pseudochrom_18	0.630	138	17	0	2	47	3381152	3381289	2.333E-10	59	60
P_opilio_Rax	pseudochrom_2	0.508	171	28	0	2	58	8755112	8754942	4.414E-10	58	60
P_opilio_Rax	pseudochrom_30	0.586	138	19	0	2	47	6742636	6742773	8.352E-10	57	60
P_opilio_Rax	pseudochrom_19	0.642	126	15	0	8	49	5299874	5299749	1.580E-09	56	60
P_opilio_Rax	pseudochrom_51	0.534	174	27	0	2	59	1457942	1458115	7.790E-09	54	60
P_opilio_Rax	pseudochrom_6	0.482	174	30	0	2	59	4685451	4685278	1.072E-08	54	60
P_opilio_Rax	pseudochrom_47	0.586	138	19	0	2	47	340463	340326	1.475E-08	53	60
P_opilio_Rax	pseudochrom_6	0.491	171	29	0	2	58	5327679	5327509	1.475E-08	53	60
P_opilio_Rax	pseudochrom_6	0.491	171	29	0	2	58	5313789	5313959	1.475E-08	53	60
P_opilio_Rax	pseudochrom_6	0.491	171	29	0	2	58	5238835	5238665	2.792E-08	53	60
P_opilio_Rax	pseudochrom_32	0.608	138	18	0	2	47	1290461	1290598	7.276E-08	51	60
P_opilio_Rax	pseudochrom_35	0.565	138	20	0	2	47	5450417	5450280	1.001E-07	51	60
P_opilio_Rax	pseudochrom_32	0.591	147	20	0	2	50	1459260	1459406	1.896E-07	50	60
P_opilio_Rax	pseudochrom_6	0.473	171	30	0	2	58	5342058	5342228	1.896E-07	50	60
P_opilio_Rax	pseudochrom_26	0.466	180	32	0	1	60	2921014	2920835	2.610E-07	50	60
P_opilio_Rax	pseudochrom_10	0.440	177	32	0	2	60	5710151	5710327	6.806E-07	49	60
P_opilio_Rax	pseudochrom_6	0.413	174	33	0	2	59	4574567	4574740	9.368E-07	48	60
P_opilio_Rax	pseudochrom_48	0.452	159	28	0	5	57	1779406	1779564	1.290E-06	48	60
P_opilio_Rax	pseudochrom_56	0.413	174	33	0	2	59	2352184	2352011	1.775E-06	48	60
P_opilio_Rax	pseudochrom_19	0.431	174	32	0	2	59	7670164	7669991	1.775E-06	48	60
P_opilio_Rax	pseudochrom_38	0.438	171	31	0	2	58	754219	754049	1.775E-06	48	60
P_opilio_Rax	pseudochrom_48	0.431	174	32	0	2	59	1654728	1654901	3.365E-06	47	60
P_opilio_Rax	pseudochrom_56	0.413	174	33	0	2	59	2565420	2565247	3.365E-06	47	60
P_opilio_Rax	pseudochrom_56	0.431	174	32	0	2	59	2916655	2916482	3.365E-06	47	60
P_opilio_Rax	pseudochrom_21	0.425	162	30	0	2	55	3708401	3708562	3.365E-06	47	60
P_opilio_Rax	pseudochrom_56	0.403	171	33	0	2	58	2195774	2195604	4.632E-06	46	60
P_opilio_Rax	pseudochrom_8	0.438	171	31	0	3	59	1221655	1221485	4.632E-06	46	60
P_opilio_Rax	pseudochrom_56	0.482	174	30	0	2	59	2000634	2000461	1.665E-05	45	60
P_opilio_Rax	pseudochrom_28	0.642	84	10	0	20	47	721050	720967	1.665E-05	45	60
P_opilio_Rax	pseudochrom_47	0.473	171	30	0	2	58	303785	303955	2.292E-05	44	60
P_opilio_Rax	pseudochrom_33	0.600	90	12	0	2	31	3487344	3487255	3.157E-05	44	60
P_opilio_Rax	pseudochrom_6	0.436	165	30	0	5	59	3673762	3673926	5.987E-05	43	60
P_opilio_Rax	pseudochrom_56	0.406	177	34	0	2	60	2059636	2059460	8.246E-05	43	60
P_opilio_Rax	pseudochrom_56	0.470	153	26	0	5	55	1927900	1927748	1.136E-04	42	60
P_opilio_Rax	pseudochrom_56	0.425	162	30	0	2	55	2986302	2986141	2.155E-04	42	60
P_opilio_Rax	pseudochrom_8	0.400	165	32	0	1	55	1228326	1228162	2.968E-04	41	60
P_opilio_Rax	pseudochrom_30	0.421	171	32	0	2	58	174620	174790	5.633E-04	40	60
C_sculpturatus_Otp-A	pseudochrom_9	0.957	141	2	0	1	47	5391726	5391866	1.098E-21	91	60
C_sculpturatus_Otp-A	pseudochrom_6	0.672	174	19	0	1	58	7999368	7999541	9.371E-20	85	60
C_sculpturatus_Otp-A	pseudochrom_3	0.680	141	15	0	1	47	8136291	8136151	5.483E-13	66	60
C_sculpturatus_Otp-A	pseudochrom_30	0.680	141	15	0	1	47	6742633	6742773	1.960E-12	64	60
C_sculpturatus_Otp-A	pseudochrom_7	0.673	138	15	0	2	47	6280842	6280705	7.007E-12	63	60
C_sculpturatus_Otp-A	pseudochrom_40	0.652	138	16	0	2	47	654482	654345	1.822E-11	62	60
C_sculpturatus_Otp-A	pseudochrom_13	0.625	144	18	0	2	49	2365679	2365536	1.822E-11	62	60
C_sculpturatus_Otp-A	pseudochrom_18	0.680	141	15	0	1	47	3381149	3381289	2.506E-11	61	60
C_sculpturatus_Otp-A	pseudochrom_28	0.615	117	15	0	20	58	951245	951129	4.740E-11	61	60
C_sculpturatus_Otp-A	pseudochrom_1	0.652	138	16	0	2	47	5021105	5021242	4.740E-11	61	60
C_sculpturatus_Otp-A	pseudochrom_19	0.666	126	14	0	8	49	5299874	5299749	6.519E-11	60	60
C_sculpturatus_Otp-A	pseudochrom_45	0.600	150	20	0	1	50	4141004	4141153	8.965E-11	60	60
C_sculpturatus_Otp-A	pseudochrom_45	0.638	141	17	0	1	47	6861041	6860901	1.696E-10	59	60
C_sculpturatus_Otp-A	pseudochrom_35	0.580	150	20	0	2	50	4605035	4604886	3.209E-10	58	60
C_sculpturatus_Otp-A	pseudochrom_47	0.608	138	18	0	2	47	340463	340326	8.352E-10	57	60
C_sculpturatus_Otp-A	pseudochrom_6	0.508	171	28	0	2	58	4685451	4685281	1.149E-09	57	60
C_sculpturatus_Otp-A	pseudochrom_7	0.627	129	16	0	5	47	7421592	7421464	1.149E-09	57	60
C_sculpturatus_Otp-A	pseudochrom_51	0.543	171	26	0	2	58	1457942	1458112	4.115E-09	55	60
C_sculpturatus_Otp-A	pseudochrom_26	0.595	141	19	0	1	47	4145373	4145233	5.662E-09	55	60
C_sculpturatus_Otp-A	pseudochrom_16	0.574	141	20	0	1	47	11700733	11700873	7.790E-09	54	60
C_sculpturatus_Otp-A	pseudochrom_35	0.574	141	20	0	1	47	5450420	5450280	1.072E-08	54	60
C_sculpturatus_Otp-A	pseudochrom_2	0.473	171	30	0	2	58	8755112	8754942	1.475E-08	53	60
C_sculpturatus_Otp-A	pseudochrom_21	0.465	174	30	0	1	58	3708398	3708571	2.029E-08	53	60
C_sculpturatus_Otp-A	pseudochrom_19	0.553	141	21	0	1	47	4732829	4732689	2.029E-08	53	60
C_sculpturatus_Otp-A	pseudochrom_10	0.491	171	29	0	2	58	5710151	5710321	3.842E-08	52	60
C_sculpturatus_Otp-A	pseudochrom_6	0.500	162	27	0	5	58	5327670	5327509	1.378E-07	51	60
C_sculpturatus_Otp-A	pseudochrom_6	0.500	162	27	0	5	58	5313798	5313959	1.378E-07	51	60
C_sculpturatus_Otp-A	pseudochrom_8	0.500	168	28	0	3	58	1221655	1221488	2.610E-07	50	60
C_sculpturatus_Otp-A	pseudochrom_6	0.500	162	27	0	5	58	5238826	5238665	3.592E-07	49	60
C_sculpturatus_Otp-A	pseudochrom_56	0.456	171	30	0	2	58	2195774	2195604	4.945E-07	49	60
C_sculpturatus_Otp-A	pseudochrom_46	0.510	129	21	0	5	47	610562	610434	4.945E-07	49	60
C_sculpturatus_Otp-A	pseudochrom_48	0.446	168	30	0	2	57	1779397	1779564	1.290E-06	48	60
C_sculpturatus_Otp-A	pseudochrom_48	0.424	198	34	0	1	60	1654707	1654904	1.290E-06	48	60
C_sculpturatus_Otp-A	pseudochrom_56	0.456	171	30	0	2	58	2352184	2352014	1.290E-06	48	60
C_sculpturatus_Otp-A	pseudochrom_6	0.500	162	27	0	5	58	5342067	5342228	1.290E-06	48	60
C_sculpturatus_Otp-A	pseudochrom_56	0.473	171	30	0	2	58	2059636	2059466	1.775E-06	48	60
C_sculpturatus_Otp-A	pseudochrom_38	0.456	171	30	0	2	58	754219	754049	3.365E-06	47	60
C_sculpturatus_Otp-A	pseudochrom_56	0.456	171	30	0	2	58	2565420	2565250	4.632E-06	46	60
C_sculpturatus_Otp-A	pseudochrom_32	0.510	147	24	0	2	50	1459260	1459406	4.632E-06	46	60
C_sculpturatus_Otp-A	pseudochrom_48	0.482	174	30	0	2	59	1713374	1713547	6.377E-06	46	60
C_sculpturatus_Otp-A	pseudochrom_6	0.438	171	31	0	2	58	4574567	4574737	6.377E-06	46	60
C_sculpturatus_Otp-A	pseudochrom_19	0.456	171	30	0	2	58	7670164	7669994	8.781E-06	46	60
C_sculpturatus_Otp-A	pseudochrom_56	0.472	165	29	0	5	59	1927900	1927736	1.209E-05	45	60
C_sculpturatus_Otp-A	pseudochrom_26	0.438	171	31	0	2	58	2921011	2920841	1.209E-05	45	60
C_sculpturatus_Otp-A	pseudochrom_47	0.457	177	31	0	2	60	303785	303961	2.292E-05	44	60
C_sculpturatus_Otp-A	pseudochrom_32	0.500	138	23	0	2	47	1290461	1290598	2.292E-05	44	60
C_sculpturatus_Otp-A	pseudochrom_56	0.438	171	31	0	2	58	2916655	2916485	3.157E-05	44	60
C_sculpturatus_Otp-A	pseudochrom_6	0.428	168	31	0	3	58	3673756	3673923	3.157E-05	44	60
C_sculpturatus_Otp-A	pseudochrom_19	0.438	171	31	0	2	58	7915706	7915536	5.987E-05	43	60
C_sculpturatus_Otp-A	pseudochrom_56	0.438	171	31	0	2	58	2374393	2374223	8.246E-05	43	60
C_sculpturatus_Otp-A	pseudochrom_56	0.456	171	30	0	2	58	2000634	2000464	1.136E-04	42	60
C_sculpturatus_Otp-A	pseudochrom_33	0.580	93	13	0	1	31	3487347	3487255	1.136E-04	42	60
C_sculpturatus_Otp-A	pseudochrom_30	0.440	177	32	0	2	60	176180	176356	1.564E-04	42	60
C_sculpturatus_Otp-A	pseudochrom_28	0.607	84	11	0	20	47	721050	720967	2.155E-04	42	60
C_sculpturatus_Otp-A	pseudochrom_16	0.500	132	22	0	2	45	7681453	7681584	2.968E-04	41	60
C_sculpturatus_Otp-A	pseudochrom_16	0.500	132	22	0	2	45	7821820	7821951	2.968E-04	41	60
C_sculpturatus_Otp-A	pseudochrom_56	0.421	171	32	0	2	58	2986302	2986132	4.089E-04	41	60
C_sculpturatus_Otp-A	scaffold_3515	0.456	171	30	0	2	58	509	679	7.761E-04	40	60
C_sculpturatus_Otp-A	pseudochrom_12	0.456	171	30	0	2	58	2138510	2138680	7.761E-04	40	60
L_polyphemus_Otp_C2	pseudochrom_9	0.957	141	2	0	1	47	5391726	5391866	2.973E-22	92	47
L_polyphemus_Otp_C2	pseudochrom_3	0.680	141	15	0	1	47	8136291	8136151	1.489E-13	67	47
L_polyphemus_Otp_C2	pseudochrom_30	0.680	141	15	0	1	47	6742633	6742773	5.325E-13	65	47
L_polyphemus_Otp_C2	pseudochrom_7	0.673	138	15	0	2	47	6280842	6280705	1.905E-12	64	47
L_polyphemus_Otp_C2	pseudochrom_6	0.617	141	18	0	1	47	7999368	7999508	3.603E-12	63	47
L_polyphemus_Otp_C2	pseudochrom_40	0.652	138	16	0	2	47	654482	654345	4.955E-12	63	47
L_polyphemus_Otp_C2	pseudochrom_18	0.680	141	15	0	1	47	3381149	3381289	6.815E-12	62	47
L_polyphemus_Otp_C2	pseudochrom_1	0.652	138	16	0	2	47	5021105	5021242	1.289E-11	61	47
L_polyphemus_Otp_C2	pseudochrom_13	0.630	138	17	0	2	47	2365679	2365542	1.289E-11	61	47
L_polyphemus_Otp_C2	pseudochrom_45	0.638	141	17	0	1	47	6861041	6860901	4.616E-11	60	47
L_polyphemus_Otp_C2	pseudochrom_45	0.638	141	17	0	1	47	4141004	4141144	6.350E-11	59	47
L_polyphemus_Otp_C2	pseudochrom_19	0.675	120	13	0	8	47	5299874	5299755	6.350E-11	59	47
L_polyphemus_Otp_C2	pseudochrom_35	0.586	138	19	0	2	47	4605035	4604898	1.653E-10	58	47
L_polyphemus_Otp_C2	pseudochrom_47	0.608	138	18	0	2	47	340463	340326	2.274E-10	58	47
L_polyphemus_Otp_C2	pseudochrom_7	0.627	129	16	0	5	47	7421592	7421464	3.129E-10	57	47
L_polyphemus_Otp_C2	pseudochrom_26	0.595	141	19	0	1	47	4145373	4145233	1.543E-09	55	47
L_polyphemus_Otp_C2	pseudochrom_16	0.574	141	20	0	1	47	11700733	11700873	2.124E-09	55	47
L_polyphemus_Otp_C2	pseudochrom_35	0.574	141	20	0	1	47	5450420	5450280	2.922E-09	55	47
L_polyphemus_Otp_C2	pseudochrom_19	0.553	141	21	0	1	47	4732829	4732689	5.534E-09	54	47
L_polyphemus_Otp_C2	pseudochrom_46	0.510	129	21	0	5	47	610562	610434	1.351E-07	50	47
L_polyphemus_Otp_C2	pseudochrom_32	0.521	138	22	0	2	47	1459260	1459397	1.746E-06	47	47
L_polyphemus_Otp_C2	pseudochrom_32	0.500	138	23	0	2	47	1290461	1290598	6.284E-06	45	47
L_polyphemus_Otp_C2	pseudochrom_33	0.580	93	13	0	1	31	3487347	3487255	5.921E-05	42	47
L_polyphemus_Otp_C2	pseudochrom_28	0.607	84	11	0	20	47	721050	720967	5.921E-05	42	47
L_polyphemus_Otp_C2	pseudochrom_16	0.500	132	22	0	2	45	7681453	7681584	8.159E-05	42	47
L_polyphemus_Otp_C2	pseudochrom_16	0.500	132	22	0	2	45	7821820	7821951	8.159E-05	42	47
L_polyphemus_Otp_C2	pseudochrom_28	0.571	84	12	0	20	47	951245	951162	1.550E-04	41	47
A_bruennichi_Isl	pseudochrom_13	0.931	174	4	0	2	59	3022466	3022639	5.460E-29	112	60
A_bruennichi_Isl	pseudochrom_47	0.482	168	28	0	3	58	303788	303955	2.333E-10	59	60
A_bruennichi_Isl	pseudochrom_36	0.403	171	33	0	3	59	4054757	4054587	5.662E-09	55	60
A_bruennichi_Isl	scaffold_3515	0.428	168	31	0	3	58	512	679	3.592E-07	49	60
A_bruennichi_Isl	pseudochrom_12	0.428	168	31	0	3	58	2138513	2138680	3.592E-07	49	60
A_bruennichi_Isl	pseudochrom_34	0.488	129	22	0	5	47	5098446	5098574	8.781E-06	46	60
A_bruennichi_Isl	pseudochrom_30	0.375	168	34	0	3	58	175334	175501	1.564E-04	42	60
A_bruennichi_Isl	pseudochrom_21	0.425	141	26	0	3	49	2925004	2924864	2.968E-04	41	60
S_maritima_Isl	pseudochrom_13	0.932	177	4	0	1	59	3022463	3022639	2.109E-29	113	60
S_maritima_Isl	pseudochrom_47	0.464	168	29	0	3	58	303788	303955	2.991E-09	55	60
S_maritima_Isl	pseudochrom_36	0.385	171	34	0	3	59	4054757	4054587	7.276E-08	51	60
S_maritima_Isl	scaffold_3515	0.410	168	32	0	3	58	512	679	4.632E-06	46	60
S_maritima_Isl	pseudochrom_12	0.410	168	32	0	3	58	2138513	2138680	4.632E-06	46	60
A_bruennichi_Hbn	pseudochrom_35	0.843	153	8	0	1	50	4605038	4604886	3.613E-20	87	60
A_bruennichi_Hbn	pseudochrom_6	0.694	177	18	0	2	60	7999371	7999547	1.769E-19	85	60
A_bruennichi_Hbn	pseudochrom_13	0.750	144	12	0	2	49	2365679	2365536	2.646E-16	76	60
A_bruennichi_Hbn	pseudochrom_45	0.739	138	12	0	2	47	6861038	6860901	1.203E-14	71	60
A_bruennichi_Hbn	pseudochrom_3	0.673	138	15	0	2	47	8136288	8136151	1.535E-13	68	60
A_bruennichi_Hbn	pseudochrom_7	0.744	129	11	0	5	47	7421592	7421464	2.901E-13	67	60
A_bruennichi_Hbn	pseudochrom_7	0.695	138	14	0	2	47	6280842	6280705	1.960E-12	64	60
A_bruennichi_Hbn	pseudochrom_45	0.653	147	17	0	2	50	4141007	4141153	2.695E-12	64	60
A_bruennichi_Hbn	pseudochrom_30	0.695	138	14	0	2	47	6742636	6742773	7.007E-12	63	60
A_bruennichi_Hbn	pseudochrom_26	0.695	138	14	0	2	47	4145370	4145233	7.007E-12	63	60
A_bruennichi_Hbn	pseudochrom_1	0.695	138	14	0	2	47	5021105	5021242	7.007E-12	63	60
A_bruennichi_Hbn	pseudochrom_9	0.652	138	16	0	2	47	5391729	5391866	1.325E-11	62	60
A_bruennichi_Hbn	pseudochrom_28	0.658	123	14	0	20	60	951245	951123	1.325E-11	62	60
A_bruennichi_Hbn	pseudochrom_51	0.578	171	24	0	2	58	1457942	1458112	3.209E-10	58	60
A_bruennichi_Hbn	pseudochrom_6	0.526	171	27	0	2	58	4685451	4685281	3.209E-10	58	60
A_bruennichi_Hbn	pseudochrom_18	0.608	138	18	0	2	47	3381152	3381289	8.352E-10	57	60
A_bruennichi_Hbn	pseudochrom_19	0.630	138	17	0	2	47	4732826	4732689	8.352E-10	57	60
A_bruennichi_Hbn	pseudochrom_2	0.491	171	29	0	2	58	8755112	8754942	1.580E-09	56	60
A_bruennichi_Hbn	pseudochrom_19	0.642	126	15	0	8	49	5299874	5299749	1.580E-09	56	60
A_bruennichi_Hbn	pseudochrom_40	0.608	138	18	0	2	47	654482	654345	2.174E-09	56	60
A_bruennichi_Hbn	pseudochrom_46	0.568	132	19	0	4	47	610565	610434	2.991E-09	55	60
A_bruennichi_Hbn	pseudochrom_6	0.518	162	26	0	2	55	5327679	5327518	5.662E-09	55	60
A_bruennichi_Hbn	pseudochrom_6	0.518	162	26	0	2	55	5313789	5313950	5.662E-09	55	60
A_bruennichi_Hbn	pseudochrom_47	0.608	138	18	0	2	47	340463	340326	1.072E-08	54	60
A_bruennichi_Hbn	pseudochrom_6	0.518	162	26	0	2	55	5238835	5238674	1.072E-08	54	60
A_bruennichi_Hbn	pseudochrom_16	0.586	138	19	0	2	47	11700736	11700873	2.029E-08	53	60
A_bruennichi_Hbn	pseudochrom_35	0.565	138	20	0	2	47	5450417	5450280	3.842E-08	52	60
A_bruennichi_Hbn	pseudochrom_56	0.456	171	30	0	2	58	2352184	2352014	7.276E-08	51	60
A_bruennichi_Hbn	pseudochrom_48	0.446	168	30	0	2	57	1779397	1779564	1.001E-07	51	60
A_bruennichi_Hbn	pseudochrom_10	0.473	171	30	0	2	58	5710151	5710321	1.001E-07	51	60
A_bruennichi_Hbn	pseudochrom_56	0.438	171	31	0	2	58	2195774	2195604	1.896E-07	50	60
A_bruennichi_Hbn	pseudochrom_26	0.481	162	28	0	2	55	2921011	2920850	1.896E-07	50	60
A_bruennichi_Hbn	pseudochrom_6	0.481	162	28	0	2	55	5342058	5342219	1.896E-07	50	60
A_bruennichi_Hbn	pseudochrom_32	0.608	138	18	0	2	47	1290461	1290598	2.610E-07	50	60
A_bruennichi_Hbn	pseudochrom_21	0.421	171	32	0	2	58	3708401	3708571	2.610E-07	50	60
A_bruennichi_Hbn	pseudochrom_38	0.481	162	28	0	2	55	754219	754058	2.610E-07	50	60
A_bruennichi_Hbn	pseudochrom_56	0.438	171	31	0	2	58	2565420	2565250	3.592E-07	49	60
A_bruennichi_Hbn	pseudochrom_32	0.591	147	20	0	2	50	1459260	1459406	4.945E-07	49	60
A_bruennichi_Hbn	pseudochrom_6	0.421	171	32	0	2	58	4574567	4574737	9.368E-07	48	60
A_bruennichi_Hbn	pseudochrom_56	0.456	171	30	0	2	58	2059636	2059466	1.775E-06	48	60
A_bruennichi_Hbn	pseudochrom_56	0.518	162	26	0	2	55	2000634	2000473	1.775E-06	48	60
A_bruennichi_Hbn	pseudochrom_56	0.472	165	29	0	5	59	1927900	1927736	2.444E-06	47	60
A_bruennichi_Hbn	pseudochrom_6	0.462	162	29	0	5	58	3673762	3673923	2.444E-06	47	60
A_bruennichi_Hbn	pseudochrom_56	0.438	171	31	0	2	58	2374393	2374223	4.632E-06	46	60
A_bruennichi_Hbn	pseudochrom_48	0.482	174	30	0	2	59	1713374	1713547	6.377E-06	46	60
A_bruennichi_Hbn	pseudochrom_56	0.438	171	31	0	2	58	2916655	2916485	6.377E-06	46	60
A_bruennichi_Hbn	pseudochrom_8	0.464	168	29	0	3	58	1221655	1221488	6.377E-06	46	60
A_bruennichi_Hbn	pseudochrom_48	0.425	162	30	0	2	55	1654728	1654889	1.665E-05	45	60
A_bruennichi_Hbn	pseudochrom_33	0.633	90	11	0	2	31	3487344	3487255	3.157E-05	44	60
A_bruennichi_Hbn	pseudochrom_47	0.462	162	29	0	2	55	303785	303946	4.348E-05	44	60
A_bruennichi_Hbn	pseudochrom_28	0.678	84	9	0	20	47	721050	720967	4.348E-05	44	60
A_bruennichi_Hbn	pseudochrom_19	0.407	162	31	0	2	55	7670164	7670003	5.987E-05	43	60
A_bruennichi_Hbn	pseudochrom_56	0.396	174	34	0	1	58	2986305	2986132	1.136E-04	42	60
A_bruennichi_Hbn	pseudochrom_8	0.406	177	34	0	2	60	1228323	1228147	1.136E-04	42	60
A_bruennichi_Hbn	pseudochrom_30	0.438	171	31	0	2	58	174620	174790	1.564E-04	42	60
A_bruennichi_Hbn	pseudochrom_13	0.379	174	35	0	3	60	3022469	3022642	4.089E-04	41	60
C_rotundicauda_Rx_B-b	pseudochrom_13	0.938	147	3	0	1	49	2365682	2365536	1.190E-22	94	60
C_rotundicauda_Rx_B-b	pseudochrom_6	0.677	177	19	0	2	60	7999371	7999547	2.431E-19	84	60
C_rotundicauda_Rx_B-b	pseudochrom_35	0.700	150	14	0	2	50	4605035	4604886	6.367E-15	72	60
C_rotundicauda_Rx_B-b	pseudochrom_28	0.682	123	13	0	20	60	951245	951123	1.116E-13	68	60
C_rotundicauda_Rx_B-b	pseudochrom_3	0.673	138	15	0	2	47	8136288	8136151	3.988E-13	66	60
C_rotundicauda_Rx_B-b	pseudochrom_7	0.744	129	11	0	5	47	7421592	7421464	1.037E-12	65	60
C_rotundicauda_Rx_B-b	pseudochrom_45	0.652	138	16	0	2	47	6861038	6860901	3.705E-12	64	60
C_rotundicauda_Rx_B-b	pseudochrom_46	0.636	132	16	0	4	47	610565	610434	9.635E-12	63	60
C_rotundicauda_Rx_B-b	pseudochrom_9	0.630	138	17	0	2	47	5391729	5391866	2.506E-11	61	60
C_rotundicauda_Rx_B-b	pseudochrom_7	0.652	138	16	0	2	47	6280842	6280705	2.506E-11	61	60
C_rotundicauda_Rx_B-b	pseudochrom_40	0.673	138	15	0	2	47	654482	654345	3.446E-11	61	60
C_rotundicauda_Rx_B-b	pseudochrom_26	0.695	138	14	0	2	47	4145370	4145233	3.446E-11	61	60
C_rotundicauda_Rx_B-b	pseudochrom_1	0.673	138	15	0	2	47	5021105	5021242	4.740E-11	61	60
C_rotundicauda_Rx_B-b	pseudochrom_45	0.612	147	19	0	2	50	4141007	4141153	8.965E-11	60	60
C_rotundicauda_Rx_B-b	pseudochrom_19	0.608	138	18	0	2	47	4732826	4732689	1.696E-10	59	60
C_rotundicauda_Rx_B-b	pseudochrom_18	0.630	138	17	0	2	47	3381152	3381289	2.333E-10	59	60
C_rotundicauda_Rx_B-b	pseudochrom_2	0.508	171	28	0	2	58	8755112	8754942	4.414E-10	58	60
C_rotundicauda_Rx_B-b	pseudochrom_30	0.586	138	19	0	2	47	6742636	6742773	8.352E-10	57	60
C_rotundicauda_Rx_B-b	pseudochrom_19	0.642	126	15	0	8	49	5299874	5299749	1.580E-09	56	60
C_rotundicauda_Rx_B-b	pseudochrom_51	0.534	174	27	0	2	59	1457942	1458115	7.790E-09	54	60
C_rotundicauda_Rx_B-b	pseudochrom_6	0.482	174	30	0	2	59	4685451	4685278	1.072E-08	54	60
C_rotundicauda_Rx_B-b	pseudochrom_47	0.586	138	19	0	2	47	340463	340326	1.475E-08	53	60
C_rotundicauda_Rx_B-b	pseudochrom_6	0.491	171	29	0	2	58	5327679	5327509	1.475E-08	53	60
C_rotundicauda_Rx_B-b	pseudochrom_6	0.491	171	29	0	2	58	5313789	5313959	1.475E-08	53	60
C_rotundicauda_Rx_B-b	pseudochrom_6	0.491	171	29	0	2	58	5238835	5238665	2.792E-08	53	60
C_rotundicauda_Rx_B-b	pseudochrom_32	0.608	138	18	0	2	47	1290461	1290598	7.276E-08	51	60
C_rotundicauda_Rx_B-b	pseudochrom_35	0.565	138	20	0	2	47	5450417	5450280	1.001E-07	51	60
C_rotundicauda_Rx_B-b	pseudochrom_32	0.591	147	20	0	2	50	1459260	1459406	1.896E-07	50	60
C_rotundicauda_Rx_B-b	pseudochrom_6	0.473	171	30	0	2	58	5342058	5342228	1.896E-07	50	60
C_rotundicauda_Rx_B-b	pseudochrom_26	0.466	180	32	0	1	60	2921014	2920835	2.610E-07	50	60
C_rotundicauda_Rx_B-b	pseudochrom_10	0.440	177	32	0	2	60	5710151	5710327	6.806E-07	49	60
C_rotundicauda_Rx_B-b	pseudochrom_6	0.413	174	33	0	2	59	4574567	4574740	9.368E-07	48	60
C_rotundicauda_Rx_B-b	pseudochrom_48	0.452	159	28	0	5	57	1779406	1779564	1.290E-06	48	60
C_rotundicauda_Rx_B-b	pseudochrom_56	0.413	174	33	0	2	59	2352184	2352011	1.775E-06	48	60
C_rotundicauda_Rx_B-b	pseudochrom_19	0.431	174	32	0	2	59	7670164	7669991	1.775E-06	48	60
C_rotundicauda_Rx_B-b	pseudochrom_38	0.438	171	31	0	2	58	754219	754049	1.775E-06	48	60
C_rotundicauda_Rx_B-b	pseudochrom_48	0.431	174	32	0	2	59	1654728	1654901	3.365E-06	47	60
C_rotundicauda_Rx_B-b	pseudochrom_56	0.413	174	33	0	2	59	2565420	2565247	3.365E-06	47	60
C_rotundicauda_Rx_B-b	pseudochrom_56	0.431	174	32	0	2	59	2916655	2916482	3.365E-06	47	60
C_rotundicauda_Rx_B-b	pseudochrom_21	0.425	162	30	0	2	55	3708401	3708562	3.365E-06	47	60
C_rotundicauda_Rx_B-b	pseudochrom_56	0.403	171	33	0	2	58	2195774	2195604	4.632E-06	46	60
C_rotundicauda_Rx_B-b	pseudochrom_8	0.438	171	31	0	3	59	1221655	1221485	4.632E-06	46	60
C_rotundicauda_Rx_B-b	pseudochrom_56	0.482	174	30	0	2	59	2000634	2000461	1.665E-05	45	60
C_rotundicauda_Rx_B-b	pseudochrom_28	0.642	84	10	0	20	47	721050	720967	1.665E-05	45	60
C_rotundicauda_Rx_B-b	pseudochrom_47	0.473	171	30	0	2	58	303785	303955	2.292E-05	44	60
C_rotundicauda_Rx_B-b	pseudochrom_33	0.600	90	12	0	2	31	3487344	3487255	3.157E-05	44	60
C_rotundicauda_Rx_B-b	pseudochrom_6	0.436	165	30	0	5	59	3673762	3673926	5.987E-05	43	60
C_rotundicauda_Rx_B-b	pseudochrom_56	0.406	177	34	0	2	60	2059636	2059460	8.246E-05	43	60
C_rotundicauda_Rx_B-b	pseudochrom_56	0.470	153	26	0	5	55	1927900	1927748	1.136E-04	42	60
C_rotundicauda_Rx_B-b	pseudochrom_56	0.425	162	30	0	2	55	2986302	2986141	2.155E-04	42	60
C_rotundicauda_Rx_B-b	pseudochrom_8	0.400	165	32	0	1	55	1228326	1228162	2.968E-04	41	60
C_rotundicauda_Rx_B-b	pseudochrom_30	0.421	171	32	0	2	58	174620	174790	5.633E-04	40	60
D_plantarius_Isl	pseudochrom_13	0.931	174	4	0	2	59	3022466	3022639	7.497E-29	111	60
D_plantarius_Isl	pseudochrom_47	0.482	168	28	0	3	58	303788	303955	3.209E-10	58	60
D_plantarius_Isl	pseudochrom_36	0.403	171	33	0	3	59	4054757	4054587	7.790E-09	54	60
D_plantarius_Isl	scaffold_3515	0.428	168	31	0	3	58	512	679	4.945E-07	49	60
D_plantarius_Isl	pseudochrom_12	0.428	168	31	0	3	58	2138513	2138680	4.945E-07	49	60
D_plantarius_Isl	pseudochrom_34	0.488	129	22	0	5	47	5098446	5098574	1.209E-05	45	60
D_plantarius_Isl	pseudochrom_30	0.375	168	34	0	3	58	175334	175501	2.155E-04	42	60
D_plantarius_Isl	pseudochrom_21	0.425	141	26	0	3	49	2925004	2924864	4.089E-04	41	60
D_melanogaster_tup	pseudochrom_13	0.965	174	2	0	2	59	3022466	3022639	2.292E-30	116	60
D_melanogaster_tup	pseudochrom_47	0.482	168	28	0	3	58	303788	303955	2.333E-10	59	60
D_melanogaster_tup	pseudochrom_36	0.385	171	34	0	3	59	4054757	4054587	5.287E-08	52	60
D_melanogaster_tup	scaffold_3515	0.428	168	31	0	3	58	512	679	3.592E-07	49	60
D_melanogaster_tup	pseudochrom_12	0.428	168	31	0	3	58	2138513	2138680	3.592E-07	49	60
D_plantarius_Hbn	pseudochrom_35	0.843	153	8	0	1	50	4605038	4604886	3.613E-20	87	60
D_plantarius_Hbn	pseudochrom_6	0.694	177	18	0	2	60	7999371	7999547	1.769E-19	85	60
D_plantarius_Hbn	pseudochrom_13	0.750	144	12	0	2	49	2365679	2365536	2.646E-16	76	60
D_plantarius_Hbn	pseudochrom_45	0.739	138	12	0	2	47	6861038	6860901	1.203E-14	71	60
D_plantarius_Hbn	pseudochrom_3	0.673	138	15	0	2	47	8136288	8136151	1.535E-13	68	60
D_plantarius_Hbn	pseudochrom_7	0.744	129	11	0	5	47	7421592	7421464	2.901E-13	67	60
D_plantarius_Hbn	pseudochrom_7	0.695	138	14	0	2	47	6280842	6280705	1.960E-12	64	60
D_plantarius_Hbn	pseudochrom_45	0.653	147	17	0	2	50	4141007	4141153	2.695E-12	64	60
D_plantarius_Hbn	pseudochrom_30	0.695	138	14	0	2	47	6742636	6742773	7.007E-12	63	60
D_plantarius_Hbn	pseudochrom_26	0.695	138	14	0	2	47	4145370	4145233	7.007E-12	63	60
D_plantarius_Hbn	pseudochrom_1	0.695	138	14	0	2	47	5021105	5021242	7.007E-12	63	60
D_plantarius_Hbn	pseudochrom_9	0.652	138	16	0	2	47	5391729	5391866	1.325E-11	62	60
D_plantarius_Hbn	pseudochrom_28	0.658	123	14	0	20	60	951245	951123	1.325E-11	62	60
D_plantarius_Hbn	pseudochrom_51	0.578	171	24	0	2	58	1457942	1458112	3.209E-10	58	60
D_plantarius_Hbn	pseudochrom_6	0.526	171	27	0	2	58	4685451	4685281	3.209E-10	58	60
D_plantarius_Hbn	pseudochrom_18	0.608	138	18	0	2	47	3381152	3381289	8.352E-10	57	60
D_plantarius_Hbn	pseudochrom_19	0.630	138	17	0	2	47	4732826	4732689	8.352E-10	57	60
D_plantarius_Hbn	pseudochrom_2	0.491	171	29	0	2	58	8755112	8754942	1.580E-09	56	60
D_plantarius_Hbn	pseudochrom_19	0.642	126	15	0	8	49	5299874	5299749	1.580E-09	56	60
D_plantarius_Hbn	pseudochrom_40	0.608	138	18	0	2	47	654482	654345	2.174E-09	56	60
D_plantarius_Hbn	pseudochrom_46	0.568	132	19	0	4	47	610565	610434	2.991E-09	55	60
D_plantarius_Hbn	pseudochrom_6	0.518	162	26	0	2	55	5327679	5327518	5.662E-09	55	60
D_plantarius_Hbn	pseudochrom_6	0.518	162	26	0	2	55	5313789	5313950	5.662E-09	55	60
D_plantarius_Hbn	pseudochrom_47	0.608	138	18	0	2	47	340463	340326	1.072E-08	54	60
D_plantarius_Hbn	pseudochrom_6	0.518	162	26	0	2	55	5238835	5238674	1.072E-08	54	60
D_plantarius_Hbn	pseudochrom_16	0.586	138	19	0	2	47	11700736	11700873	2.029E-08	53	60
D_plantarius_Hbn	pseudochrom_35	0.565	138	20	0	2	47	5450417	5450280	3.842E-08	52	60
D_plantarius_Hbn	pseudochrom_56	0.456	171	30	0	2	58	2352184	2352014	7.276E-08	51	60
D_plantarius_Hbn	pseudochrom_48	0.446	168	30	0	2	57	1779397	1779564	1.001E-07	51	60
D_plantarius_Hbn	pseudochrom_10	0.473	171	30	0	2	58	5710151	5710321	1.001E-07	51	60
D_plantarius_Hbn	pseudochrom_56	0.438	171	31	0	2	58	2195774	2195604	1.896E-07	50	60
D_plantarius_Hbn	pseudochrom_26	0.481	162	28	0	2	55	2921011	2920850	1.896E-07	50	60
D_plantarius_Hbn	pseudochrom_6	0.481	162	28	0	2	55	5342058	5342219	1.896E-07	50	60
D_plantarius_Hbn	pseudochrom_32	0.608	138	18	0	2	47	1290461	1290598	2.610E-07	50	60
D_plantarius_Hbn	pseudochrom_21	0.421	171	32	0	2	58	3708401	3708571	2.610E-07	50	60
D_plantarius_Hbn	pseudochrom_38	0.481	162	28	0	2	55	754219	754058	2.610E-07	50	60
D_plantarius_Hbn	pseudochrom_56	0.438	171	31	0	2	58	2565420	2565250	3.592E-07	49	60
D_plantarius_Hbn	pseudochrom_32	0.591	147	20	0	2	50	1459260	1459406	4.945E-07	49	60
D_plantarius_Hbn	pseudochrom_6	0.421	171	32	0	2	58	4574567	4574737	9.368E-07	48	60
D_plantarius_Hbn	pseudochrom_56	0.456	171	30	0	2	58	2059636	2059466	1.775E-06	48	60
D_plantarius_Hbn	pseudochrom_56	0.518	162	26	0	2	55	2000634	2000473	1.775E-06	48	60
D_plantarius_Hbn	pseudochrom_56	0.472	165	29	0	5	59	1927900	1927736	2.444E-06	47	60
D_plantarius_Hbn	pseudochrom_6	0.462	162	29	0	5	58	3673762	3673923	2.444E-06	47	60
D_plantarius_Hbn	pseudochrom_56	0.438	171	31	0	2	58	2374393	2374223	4.632E-06	46	60
D_plantarius_Hbn	pseudochrom_48	0.482	174	30	0	2	59	1713374	1713547	6.377E-06	46	60
D_plantarius_Hbn	pseudochrom_56	0.438	171	31	0	2	58	2916655	2916485	6.377E-06	46	60
D_plantarius_Hbn	pseudochrom_8	0.464	168	29	0	3	58	1221655	1221488	6.377E-06	46	60
D_plantarius_Hbn	pseudochrom_48	0.425	162	30	0	2	55	1654728	1654889	1.665E-05	45	60
D_plantarius_Hbn	pseudochrom_33	0.633	90	11	0	2	31	3487344	3487255	3.157E-05	44	60
D_plantarius_Hbn	pseudochrom_47	0.462	162	29	0	2	55	303785	303946	4.348E-05	44	60
D_plantarius_Hbn	pseudochrom_28	0.678	84	9	0	20	47	721050	720967	4.348E-05	44	60
D_plantarius_Hbn	pseudochrom_19	0.407	162	31	0	2	55	7670164	7670003	5.987E-05	43	60
D_plantarius_Hbn	pseudochrom_56	0.396	174	34	0	1	58	2986305	2986132	1.136E-04	42	60
D_plantarius_Hbn	pseudochrom_8	0.406	177	34	0	2	60	1228323	1228147	1.136E-04	42	60
D_plantarius_Hbn	pseudochrom_30	0.438	171	31	0	2	58	174620	174790	1.564E-04	42	60
D_plantarius_Hbn	pseudochrom_13	0.379	174	35	0	3	60	3022469	3022642	4.089E-04	41	60
D_silvatica_Hbn	pseudochrom_35	0.843	153	8	0	1	50	4605038	4604886	6.821E-20	86	60
D_silvatica_Hbn	pseudochrom_6	0.677	177	19	0	2	60	7999371	7999547	8.663E-19	83	60
D_silvatica_Hbn	pseudochrom_13	0.729	144	13	0	2	49	2365679	2365536	1.298E-15	74	60
D_silvatica_Hbn	pseudochrom_45	0.739	138	12	0	2	47	6861038	6860901	3.125E-14	70	60
D_silvatica_Hbn	pseudochrom_7	0.744	129	11	0	5	47	7421592	7421464	2.110E-13	67	60
D_silvatica_Hbn	pseudochrom_3	0.652	138	16	0	2	47	8136288	8136151	7.539E-13	66	60
D_silvatica_Hbn	pseudochrom_45	0.653	147	17	0	2	50	4141007	4141153	5.095E-12	63	60
D_silvatica_Hbn	pseudochrom_7	0.673	138	15	0	2	47	6280842	6280705	9.635E-12	63	60
D_silvatica_Hbn	pseudochrom_28	0.658	123	14	0	20	60	951245	951123	1.822E-11	62	60
D_silvatica_Hbn	pseudochrom_30	0.695	138	14	0	2	47	6742636	6742773	1.822E-11	62	60
D_silvatica_Hbn	pseudochrom_26	0.695	138	14	0	2	47	4145370	4145233	1.822E-11	62	60
D_silvatica_Hbn	pseudochrom_1	0.673	138	15	0	2	47	5021105	5021242	3.446E-11	61	60
D_silvatica_Hbn	pseudochrom_9	0.630	138	17	0	2	47	5391729	5391866	6.519E-11	60	60
D_silvatica_Hbn	pseudochrom_51	0.578	171	24	0	2	58	1457942	1458112	6.071E-10	57	60
D_silvatica_Hbn	pseudochrom_6	0.526	171	27	0	2	58	4685451	4685281	6.071E-10	57	60
D_silvatica_Hbn	pseudochrom_18	0.608	138	18	0	2	47	3381152	3381289	1.580E-09	56	60
D_silvatica_Hbn	pseudochrom_19	0.630	138	17	0	2	47	4732826	4732689	1.580E-09	56	60
D_silvatica_Hbn	pseudochrom_2	0.491	171	29	0	2	58	8755112	8754942	2.991E-09	55	60
D_silvatica_Hbn	pseudochrom_46	0.568	132	19	0	4	47	610565	610434	5.662E-09	55	60
D_silvatica_Hbn	pseudochrom_40	0.608	138	18	0	2	47	654482	654345	5.662E-09	55	60
D_silvatica_Hbn	pseudochrom_19	0.619	126	16	0	8	49	5299874	5299749	7.790E-09	54	60
D_silvatica_Hbn	pseudochrom_6	0.518	162	26	0	2	55	5327679	5327518	1.072E-08	54	60
D_silvatica_Hbn	pseudochrom_6	0.518	162	26	0	2	55	5313789	5313950	1.072E-08	54	60
D_silvatica_Hbn	pseudochrom_47	0.608	138	18	0	2	47	340463	340326	2.029E-08	53	60
D_silvatica_Hbn	pseudochrom_6	0.518	162	26	0	2	55	5238835	5238674	2.029E-08	53	60
D_silvatica_Hbn	pseudochrom_16	0.586	138	19	0	2	47	11700736	11700873	3.842E-08	52	60
D_silvatica_Hbn	pseudochrom_10	0.473	171	30	0	2	58	5710151	5710321	1.001E-07	51	60
D_silvatica_Hbn	pseudochrom_56	0.456	171	30	0	2	58	2352184	2352014	1.378E-07	51	60
D_silvatica_Hbn	pseudochrom_48	0.446	168	30	0	2	57	1779397	1779564	1.896E-07	50	60
D_silvatica_Hbn	pseudochrom_35	0.543	138	21	0	2	47	5450417	5450280	1.896E-07	50	60
D_silvatica_Hbn	pseudochrom_26	0.481	162	28	0	2	55	2921011	2920850	2.610E-07	50	60
D_silvatica_Hbn	pseudochrom_6	0.481	162	28	0	2	55	5342058	5342219	2.610E-07	50	60
D_silvatica_Hbn	pseudochrom_56	0.438	171	31	0	2	58	2195774	2195604	3.592E-07	49	60
D_silvatica_Hbn	pseudochrom_32	0.608	138	18	0	2	47	1290461	1290598	3.592E-07	49	60
D_silvatica_Hbn	pseudochrom_21	0.421	171	32	0	2	58	3708401	3708571	4.945E-07	49	60
D_silvatica_Hbn	pseudochrom_56	0.438	171	31	0	2	58	2565420	2565250	6.806E-07	49	60
D_silvatica_Hbn	pseudochrom_38	0.481	162	28	0	2	55	754219	754058	6.806E-07	49	60
D_silvatica_Hbn	pseudochrom_32	0.591	147	20	0	2	50	1459260	1459406	9.368E-07	48	60
D_silvatica_Hbn	pseudochrom_6	0.421	171	32	0	2	58	4574567	4574737	9.368E-07	48	60
D_silvatica_Hbn	pseudochrom_56	0.456	171	30	0	2	58	2059636	2059466	1.775E-06	48	60
D_silvatica_Hbn	pseudochrom_56	0.518	162	26	0	2	55	2000634	2000473	1.775E-06	48	60
D_silvatica_Hbn	pseudochrom_56	0.472	165	29	0	5	59	1927900	1927736	4.632E-06	46	60
D_silvatica_Hbn	pseudochrom_6	0.462	162	29	0	5	58	3673762	3673923	4.632E-06	46	60
D_silvatica_Hbn	pseudochrom_56	0.438	171	31	0	2	58	2374393	2374223	8.781E-06	46	60
D_silvatica_Hbn	pseudochrom_48	0.482	174	30	0	2	59	1713374	1713547	1.209E-05	45	60
D_silvatica_Hbn	pseudochrom_56	0.438	171	31	0	2	58	2916655	2916485	1.209E-05	45	60
D_silvatica_Hbn	pseudochrom_8	0.464	168	29	0	3	58	1221655	1221488	1.665E-05	45	60
D_silvatica_Hbn	pseudochrom_33	0.633	90	11	0	2	31	3487344	3487255	2.292E-05	44	60
D_silvatica_Hbn	pseudochrom_48	0.425	162	30	0	2	55	1654728	1654889	3.157E-05	44	60
D_silvatica_Hbn	pseudochrom_28	0.678	84	9	0	20	47	721050	720967	4.348E-05	44	60
D_silvatica_Hbn	pseudochrom_47	0.462	162	29	0	2	55	303785	303946	1.136E-04	42	60
D_silvatica_Hbn	pseudochrom_19	0.407	162	31	0	2	55	7670164	7670003	1.136E-04	42	60
D_silvatica_Hbn	pseudochrom_8	0.406	177	34	0	2	60	1228323	1228147	2.155E-04	42	60
D_silvatica_Hbn	pseudochrom_56	0.396	174	34	0	1	58	2986305	2986132	2.968E-04	41	60
D_silvatica_Hbn	pseudochrom_30	0.438	171	31	0	2	58	174620	174790	2.968E-04	41	60
D_silvatica_Hbn	pseudochrom_13	0.379	174	35	0	3	60	3022469	3022642	5.633E-04	40	60
H_graminicola_Hbn	pseudochrom_35	0.882	153	6	0	1	50	4605038	4604886	1.014E-20	88	60
H_graminicola_Hbn	pseudochrom_6	0.711	177	17	0	2	60	7999371	7999547	6.821E-20	86	60
H_graminicola_Hbn	pseudochrom_13	0.770	144	11	0	2	49	2365679	2365536	1.019E-16	77	60
H_graminicola_Hbn	pseudochrom_45	0.739	138	12	0	2	47	6861038	6860901	3.125E-14	70	60
H_graminicola_Hbn	pseudochrom_3	0.673	138	15	0	2	47	8136288	8136151	1.535E-13	68	60
H_graminicola_Hbn	pseudochrom_7	0.720	129	12	0	5	47	7421592	7421464	1.037E-12	65	60
H_graminicola_Hbn	pseudochrom_7	0.695	138	14	0	2	47	6280842	6280705	2.695E-12	64	60
H_graminicola_Hbn	pseudochrom_45	0.632	147	18	0	2	50	4141007	4141153	9.635E-12	63	60
H_graminicola_Hbn	pseudochrom_28	0.658	123	14	0	20	60	951245	951123	9.635E-12	63	60
H_graminicola_Hbn	pseudochrom_30	0.695	138	14	0	2	47	6742636	6742773	9.635E-12	63	60
H_graminicola_Hbn	pseudochrom_26	0.695	138	14	0	2	47	4145370	4145233	9.635E-12	63	60
H_graminicola_Hbn	pseudochrom_1	0.695	138	14	0	2	47	5021105	5021242	9.635E-12	63	60
H_graminicola_Hbn	pseudochrom_9	0.652	138	16	0	2	47	5391729	5391866	1.325E-11	62	60
H_graminicola_Hbn	pseudochrom_51	0.578	171	24	0	2	58	1457942	1458112	4.414E-10	58	60
H_graminicola_Hbn	pseudochrom_6	0.526	171	27	0	2	58	4685451	4685281	4.414E-10	58	60
H_graminicola_Hbn	pseudochrom_18	0.608	138	18	0	2	47	3381152	3381289	8.352E-10	57	60
H_graminicola_Hbn	pseudochrom_19	0.642	126	15	0	8	49	5299874	5299749	1.149E-09	57	60
H_graminicola_Hbn	pseudochrom_19	0.630	138	17	0	2	47	4732826	4732689	1.580E-09	56	60
H_graminicola_Hbn	pseudochrom_2	0.491	171	29	0	2	58	8755112	8754942	2.174E-09	56	60
H_graminicola_Hbn	pseudochrom_40	0.608	138	18	0	2	47	654482	654345	2.991E-09	55	60
H_graminicola_Hbn	pseudochrom_46	0.545	132	20	0	4	47	610565	610434	1.072E-08	54	60
H_graminicola_Hbn	pseudochrom_6	0.518	162	26	0	2	55	5327679	5327518	1.072E-08	54	60
H_graminicola_Hbn	pseudochrom_6	0.518	162	26	0	2	55	5313789	5313950	1.072E-08	54	60
H_graminicola_Hbn	pseudochrom_47	0.608	138	18	0	2	47	340463	340326	1.475E-08	53	60
H_graminicola_Hbn	pseudochrom_6	0.518	162	26	0	2	55	5238835	5238674	2.029E-08	53	60
H_graminicola_Hbn	pseudochrom_16	0.586	138	19	0	2	47	11700736	11700873	2.792E-08	53	60
H_graminicola_Hbn	pseudochrom_48	0.446	168	30	0	2	57	1779397	1779564	7.276E-08	51	60
H_graminicola_Hbn	pseudochrom_35	0.565	138	20	0	2	47	5450417	5450280	7.276E-08	51	60
H_graminicola_Hbn	pseudochrom_10	0.473	171	30	0	2	58	5710151	5710321	1.001E-07	51	60
H_graminicola_Hbn	pseudochrom_56	0.438	171	31	0	2	58	2352184	2352014	2.610E-07	50	60
H_graminicola_Hbn	pseudochrom_26	0.481	162	28	0	2	55	2921011	2920850	2.610E-07	50	60
H_graminicola_Hbn	pseudochrom_6	0.481	162	28	0	2	55	5342058	5342219	2.610E-07	50	60
H_graminicola_Hbn	pseudochrom_32	0.608	138	18	0	2	47	1290461	1290598	3.592E-07	49	60
H_graminicola_Hbn	pseudochrom_21	0.421	171	32	0	2	58	3708401	3708571	3.592E-07	49	60
H_graminicola_Hbn	pseudochrom_56	0.438	171	31	0	2	58	2195774	2195604	4.945E-07	49	60
H_graminicola_Hbn	pseudochrom_32	0.591	147	20	0	2	50	1459260	1459406	6.806E-07	49	60
H_graminicola_Hbn	pseudochrom_38	0.481	162	28	0	2	55	754219	754058	6.806E-07	49	60
H_graminicola_Hbn	pseudochrom_6	0.421	171	32	0	2	58	4574567	4574737	9.368E-07	48	60
H_graminicola_Hbn	pseudochrom_56	0.421	171	32	0	2	58	2565420	2565250	1.290E-06	48	60
H_graminicola_Hbn	pseudochrom_56	0.456	171	30	0	2	58	2059636	2059466	1.775E-06	48	60
H_graminicola_Hbn	pseudochrom_56	0.518	162	26	0	2	55	2000634	2000473	1.775E-06	48	60
H_graminicola_Hbn	pseudochrom_56	0.472	165	29	0	5	59	1927900	1927736	3.365E-06	47	60
H_graminicola_Hbn	pseudochrom_6	0.462	162	29	0	5	58	3673762	3673923	3.365E-06	47	60
H_graminicola_Hbn	pseudochrom_48	0.482	174	30	0	2	59	1713374	1713547	6.377E-06	46	60
H_graminicola_Hbn	pseudochrom_33	0.666	90	10	0	2	31	3487344	3487255	1.209E-05	45	60
H_graminicola_Hbn	pseudochrom_8	0.464	168	29	0	3	58	1221655	1221488	1.209E-05	45	60
H_graminicola_Hbn	pseudochrom_48	0.425	162	30	0	2	55	1654728	1654889	1.665E-05	45	60
H_graminicola_Hbn	pseudochrom_56	0.421	171	32	0	2	58	2374393	2374223	1.665E-05	45	60
H_graminicola_Hbn	pseudochrom_56	0.421	171	32	0	2	58	2916655	2916485	2.292E-05	44	60
H_graminicola_Hbn	pseudochrom_56	0.431	174	32	0	1	58	2986305	2986132	3.157E-05	44	60
H_graminicola_Hbn	pseudochrom_28	0.678	84	9	0	20	47	721050	720967	3.157E-05	44	60
H_graminicola_Hbn	pseudochrom_8	0.423	177	33	0	2	60	1228323	1228147	4.348E-05	44	60
H_graminicola_Hbn	pseudochrom_47	0.462	162	29	0	2	55	303785	303946	5.987E-05	43	60
H_graminicola_Hbn	pseudochrom_19	0.407	162	31	0	2	55	7670164	7670003	5.987E-05	43	60
H_graminicola_Hbn	pseudochrom_30	0.421	171	32	0	2	58	174620	174790	5.633E-04	40	60
H_graminicola_Hbn	pseudochrom_13	0.379	174	35	0	3	60	3022469	3022642	5.633E-04	40	60
P_opilio_Otp	pseudochrom_9	0.978	138	1	0	1	46	5391726	5391863	1.005E-21	90	46
P_opilio_Otp	pseudochrom_3	0.673	138	15	0	1	46	8136291	8136154	9.554E-13	64	46
P_opilio_Otp	pseudochrom_30	0.673	138	15	0	1	46	6742633	6742770	2.485E-12	63	46
P_opilio_Otp	pseudochrom_7	0.666	135	15	0	2	46	6280842	6280708	1.223E-11	61	46
P_opilio_Otp	pseudochrom_18	0.695	138	14	0	1	46	3381149	3381286	2.314E-11	61	46
P_opilio_Otp	pseudochrom_6	0.608	138	18	0	1	46	7999368	7999505	3.183E-11	60	46
P_opilio_Otp	pseudochrom_1	0.644	135	16	0	2	46	5021105	5021239	8.286E-11	59	46
P_opilio_Otp	pseudochrom_13	0.622	135	17	0	2	46	2365679	2365545	8.286E-11	59	46
P_opilio_Otp	pseudochrom_40	0.622	135	17	0	2	46	654482	654348	1.140E-10	59	46
P_opilio_Otp	pseudochrom_45	0.630	138	17	0	1	46	6861041	6860904	2.968E-10	57	46
P_opilio_Otp	pseudochrom_35	0.577	135	19	0	2	46	4605035	4604901	1.064E-09	56	46
P_opilio_Otp	pseudochrom_45	0.608	138	18	0	1	46	4141004	4141141	1.464E-09	55	46
P_opilio_Otp	pseudochrom_47	0.600	135	18	0	2	46	340463	340329	1.464E-09	55	46
P_opilio_Otp	pseudochrom_19	0.641	117	14	0	8	46	5299874	5299758	1.464E-09	55	46
P_opilio_Otp	pseudochrom_7	0.619	126	16	0	5	46	7421592	7421467	2.015E-09	55	46
P_opilio_Otp	pseudochrom_16	0.586	138	19	0	1	46	11700733	11700870	7.226E-09	53	46
P_opilio_Otp	pseudochrom_35	0.586	138	19	0	1	46	5450420	5450283	9.945E-09	53	46
P_opilio_Otp	pseudochrom_26	0.586	138	19	0	1	46	4145373	4145236	9.945E-09	53	46
P_opilio_Otp	pseudochrom_19	0.565	138	20	0	1	46	4732829	4732692	1.884E-08	52	46
P_opilio_Otp	pseudochrom_46	0.500	126	21	0	5	46	610562	610437	8.735E-07	48	46
P_opilio_Otp	pseudochrom_32	0.510	135	22	0	2	46	1459260	1459394	1.131E-05	44	46
P_opilio_Otp	pseudochrom_32	0.488	135	23	0	2	46	1290461	1290595	4.077E-05	43	46
P_opilio_Otp	pseudochrom_33	0.580	93	13	0	1	31	3487347	3487255	7.741E-05	42	46
P_opilio_Otp	pseudochrom_16	0.500	132	22	0	2	45	7681453	7681584	1.470E-04	41	46
P_opilio_Otp	pseudochrom_16	0.500	132	22	0	2	45	7821820	7821951	1.470E-04	41	46
P_opilio_Otp	pseudochrom_28	0.592	81	11	0	20	46	721050	720970	3.851E-04	40	46
P_tepidariorum_Otp	pseudochrom_9	0.978	141	1	0	1	47	5391726	5391866	4.237E-22	92	60
P_tepidariorum_Otp	pseudochrom_6	0.672	174	19	0	1	58	7999368	7999541	9.371E-20	85	60
P_tepidariorum_Otp	pseudochrom_3	0.680	141	15	0	1	47	8136291	8136151	3.988E-13	66	60
P_tepidariorum_Otp	pseudochrom_30	0.680	141	15	0	1	47	6742633	6742773	1.037E-12	65	60
P_tepidariorum_Otp	pseudochrom_7	0.673	138	15	0	2	47	6280842	6280705	5.095E-12	63	60
P_tepidariorum_Otp	pseudochrom_18	0.702	141	14	0	1	47	3381149	3381289	9.635E-12	63	60
P_tepidariorum_Otp	pseudochrom_13	0.625	144	18	0	2	49	2365679	2365536	1.325E-11	62	60
P_tepidariorum_Otp	pseudochrom_28	0.615	117	15	0	20	58	951245	951129	3.446E-11	61	60
P_tepidariorum_Otp	pseudochrom_1	0.652	138	16	0	2	47	5021105	5021242	3.446E-11	61	60
P_tepidariorum_Otp	pseudochrom_40	0.630	138	17	0	2	47	654482	654345	4.740E-11	61	60
P_tepidariorum_Otp	pseudochrom_45	0.638	141	17	0	1	47	6861041	6860901	1.233E-10	59	60
P_tepidariorum_Otp	pseudochrom_19	0.642	126	15	0	8	49	5299874	5299749	1.696E-10	59	60
P_tepidariorum_Otp	pseudochrom_45	0.580	150	21	0	1	50	4141004	4141153	2.333E-10	59	60
P_tepidariorum_Otp	pseudochrom_35	0.580	150	20	0	2	50	4605035	4604886	2.333E-10	59	60
P_tepidariorum_Otp	pseudochrom_47	0.608	138	18	0	2	47	340463	340326	6.071E-10	57	60
P_tepidariorum_Otp	pseudochrom_6	0.508	171	28	0	2	58	4685451	4685281	8.352E-10	57	60
P_tepidariorum_Otp	pseudochrom_7	0.627	129	16	0	5	47	7421592	7421464	8.352E-10	57	60
P_tepidariorum_Otp	pseudochrom_51	0.543	171	26	0	2	58	1457942	1458112	2.991E-09	55	60
P_tepidariorum_Otp	pseudochrom_16	0.595	141	19	0	1	47	11700733	11700873	2.991E-09	55	60
P_tepidariorum_Otp	pseudochrom_35	0.595	141	19	0	1	47	5450420	5450280	4.115E-09	55	60
P_tepidariorum_Otp	pseudochrom_26	0.595	141	19	0	1	47	4145373	4145233	4.115E-09	55	60
P_tepidariorum_Otp	pseudochrom_19	0.574	141	20	0	1	47	4732829	4732689	7.790E-09	54	60
P_tepidariorum_Otp	pseudochrom_2	0.473	171	30	0	2	58	8755112	8754942	1.072E-08	54	60
P_tepidariorum_Otp	pseudochrom_10	0.508	171	28	0	2	58	5710151	5710321	1.475E-08	53	60
P_tepidariorum_Otp	pseudochrom_21	0.465	174	30	0	1	58	3708398	3708571	3.842E-08	52	60
P_tepidariorum_Otp	pseudochrom_6	0.500	162	27	0	5	58	5327670	5327509	1.378E-07	51	60
P_tepidariorum_Otp	pseudochrom_6	0.500	162	27	0	5	58	5313798	5313959	1.378E-07	51	60
P_tepidariorum_Otp	pseudochrom_56	0.456	171	30	0	2	58	2195774	2195604	3.592E-07	49	60
P_tepidariorum_Otp	pseudochrom_46	0.510	129	21	0	5	47	610562	610434	3.592E-07	49	60
P_tepidariorum_Otp	pseudochrom_6	0.500	162	27	0	5	58	5238826	5238665	3.592E-07	49	60
P_tepidariorum_Otp	pseudochrom_8	0.500	168	28	0	3	58	1221655	1221488	4.945E-07	49	60
P_tepidariorum_Otp	pseudochrom_48	0.446	168	30	0	2	57	1779397	1779564	9.368E-07	48	60
P_tepidariorum_Otp	pseudochrom_48	0.424	198	34	0	1	60	1654707	1654904	9.368E-07	48	60
P_tepidariorum_Otp	pseudochrom_56	0.456	171	30	0	2	58	2352184	2352014	9.368E-07	48	60
P_tepidariorum_Otp	pseudochrom_6	0.500	162	27	0	5	58	5342067	5342228	9.368E-07	48	60
P_tepidariorum_Otp	pseudochrom_56	0.473	171	30	0	2	58	2059636	2059466	1.290E-06	48	60
P_tepidariorum_Otp	pseudochrom_56	0.456	171	30	0	2	58	2565420	2565250	3.365E-06	47	60
P_tepidariorum_Otp	pseudochrom_32	0.510	147	24	0	2	50	1459260	1459406	3.365E-06	47	60
P_tepidariorum_Otp	pseudochrom_6	0.438	171	31	0	2	58	4574567	4574737	3.365E-06	47	60
P_tepidariorum_Otp	pseudochrom_38	0.456	171	30	0	2	58	754219	754049	4.632E-06	46	60
P_tepidariorum_Otp	pseudochrom_48	0.482	174	30	0	2	59	1713374	1713547	6.377E-06	46	60
P_tepidariorum_Otp	pseudochrom_19	0.456	171	30	0	2	58	7670164	7669994	6.377E-06	46	60
P_tepidariorum_Otp	pseudochrom_56	0.472	165	29	0	5	59	1927900	1927736	8.781E-06	46	60
P_tepidariorum_Otp	pseudochrom_47	0.457	177	31	0	2	60	303785	303961	8.781E-06	46	60
P_tepidariorum_Otp	pseudochrom_26	0.438	171	31	0	2	58	2921011	2920841	8.781E-06	46	60
P_tepidariorum_Otp	pseudochrom_32	0.500	138	23	0	2	47	1290461	1290598	1.665E-05	45	60
P_tepidariorum_Otp	pseudochrom_56	0.438	171	31	0	2	58	2916655	2916485	2.292E-05	44	60
P_tepidariorum_Otp	pseudochrom_6	0.428	168	31	0	3	58	3673756	3673923	2.292E-05	44	60
P_tepidariorum_Otp	pseudochrom_56	0.438	171	31	0	2	58	2374393	2374223	5.987E-05	43	60
P_tepidariorum_Otp	pseudochrom_19	0.438	171	31	0	2	58	7915706	7915536	5.987E-05	43	60
P_tepidariorum_Otp	pseudochrom_56	0.456	171	30	0	2	58	2000634	2000464	8.246E-05	43	60
P_tepidariorum_Otp	pseudochrom_33	0.580	93	13	0	1	31	3487347	3487255	1.136E-04	42	60
P_tepidariorum_Otp	pseudochrom_28	0.607	84	11	0	20	47	721050	720967	1.564E-04	42	60
P_tepidariorum_Otp	pseudochrom_30	0.440	177	32	0	2	60	176180	176356	2.155E-04	42	60
P_tepidariorum_Otp	pseudochrom_16	0.500	132	22	0	2	45	7681453	7681584	2.155E-04	42	60
P_tepidariorum_Otp	pseudochrom_16	0.500	132	22	0	2	45	7821820	7821951	2.155E-04	42	60
P_tepidariorum_Otp	scaffold_3515	0.456	171	30	0	2	58	509	679	2.968E-04	41	60
P_tepidariorum_Otp	pseudochrom_12	0.456	171	30	0	2	58	2138510	2138680	2.968E-04	41	60
P_tepidariorum_Otp	pseudochrom_56	0.421	171	32	0	2	58	2986302	2986132	5.633E-04	40	60
S_maritima_Otp	pseudochrom_9	1.000	141	0	0	1	47	5391726	5391866	3.342E-23	95	60
S_maritima_Otp	pseudochrom_6	0.672	174	19	0	1	58	7999368	7999541	9.371E-20	85	60
S_maritima_Otp	pseudochrom_30	0.702	141	14	0	1	47	6742633	6742773	8.119E-14	68	60
S_maritima_Otp	pseudochrom_3	0.680	141	15	0	1	47	8136291	8136151	2.901E-13	67	60
S_maritima_Otp	pseudochrom_18	0.702	141	14	0	1	47	3381149	3381289	3.705E-12	64	60
S_maritima_Otp	pseudochrom_13	0.625	144	18	0	2	49	2365679	2365536	5.095E-12	63	60
S_maritima_Otp	pseudochrom_7	0.673	138	15	0	2	47	6280842	6280705	5.095E-12	63	60
S_maritima_Otp	pseudochrom_28	0.615	117	15	0	20	58	951245	951129	3.446E-11	61	60
S_maritima_Otp	pseudochrom_1	0.652	138	16	0	2	47	5021105	5021242	3.446E-11	61	60
S_maritima_Otp	pseudochrom_45	0.638	141	17	0	1	47	6861041	6860901	4.740E-11	61	60
S_maritima_Otp	pseudochrom_35	0.580	150	20	0	2	50	4605035	4604886	8.965E-11	60	60
S_maritima_Otp	pseudochrom_40	0.608	138	18	0	2	47	654482	654345	1.233E-10	59	60
S_maritima_Otp	pseudochrom_19	0.642	126	15	0	8	49	5299874	5299749	1.696E-10	59	60
S_maritima_Otp	pseudochrom_45	0.580	150	21	0	1	50	4141004	4141153	2.333E-10	59	60
S_maritima_Otp	pseudochrom_47	0.608	138	18	0	2	47	340463	340326	4.414E-10	58	60
S_maritima_Otp	pseudochrom_6	0.508	171	28	0	2	58	4685451	4685281	6.071E-10	57	60
S_maritima_Otp	pseudochrom_7	0.627	129	16	0	5	47	7421592	7421464	8.352E-10	57	60
S_maritima_Otp	pseudochrom_26	0.595	141	19	0	1	47	4145373	4145233	1.580E-09	56	60
S_maritima_Otp	pseudochrom_51	0.543	171	26	0	2	58	1457942	1458112	2.991E-09	55	60
S_maritima_Otp	pseudochrom_16	0.595	141	19	0	1	47	11700733	11700873	2.991E-09	55	60
[truncated: 2,472 more rows]
