# Supplementary material for: The genome of a sea spider corroborates a shared Hox cluster motif in arthropods with a reduced posterior tagma
Source: BMC Biol. 2025 Jul 2;23:196. doi: 10.1186/s12915-025-02276-x (PMC12220506; doi:10.1186/s12915-025-02276-x)
Supplement: Supplementary file 3 — Additional file 3. [file 12915_2025_2276_MOESM3_ESM.zip › suppl-file7-gene_analysis/hro/homeobox.fasta]

>A_bruennichi_Otp/1-60
QKRHRTRFTPAQLQELERSFSKTHYPDIFMREELAMRIGLTESRVQVWFQNRRAKWKKRK
>A_bruennichi_old_annotated_Otp/1-60
QKRHRTRFTPAQLQELERSFSKTHYPDIFMREELAMRIGLTESRVQVWFQNRRAKWKKRK
>D_melanogaster_otp/1-60
QKRHRTRFTPAQLNELERCFSKTHYPDIFMREEIAMRIGLTESRVQVWFQNRRAKWKKRK
>D_plantarius_Otp/1-46
QKRHRTRFTPAQLQELERSFSKTHYPDIFMREELAMRIGLTESRVQ--------------
>D_silvatica_Otp/1-60
QKRHRTRFTPAQLQELERSFSKTHYPDIFMREELAMRIGLTESRVQVWFQNRRAKWKKRK
>H_graminicola_Otp/1-46
QKRHRTRFTPAQLQELERSFSKTHYPDIFMREELAMRIGLTESRVQ--------------
>I_scapularis_Otp/1-60
QKRHRTRFTPAQLQELERSFSKTHYPDIFMREELAMRIGLTESRVQVWFQNRRAKWKKRK
>L_elegans_Otp/1-60
QKRHRTRFTPAQLQELERSFSKTHYPDIFMREELAMRIGLTESRVQVWFQNRRAKWKKRK
>P_opilio_Otp/1-46
QKRHRTRFTPAQLQELERSFSKTHYPDIFMREELAMRIGLTESRVQ--------------
>P_tepidariorum_Otp/1-60
QKRHRTRFTPAQLQELERSFSKTHYPDIFMREELAMRIGLTESRVQVWFQNRRAKWKKRK
>S_maritima_Otp/1-60
QKRHRTRFTPAQLNELERSFSKTHYPDIFMREELAMRIGLTESRVQVWFQNRRAKWKKRK
>T_antipodiana_Otp/1-47
QKRHRTRFTPAQLQELERSFSKTHYPDIFMREELAMRIGLTESRVQV-------------
>T_castaneum_Otp/1-60
QKRHRTRFTPAQLNELERCFSKTHYPDIFMREEIAMRIGLTESRVQVWFQNRRAKWKKRK
>T_clavata_Otp/1-47
QKRHRTRFTPAQLQELERSFSKTHYPDIFMREELAMRIGLTESRVQV-------------
>C_sculpturatus_Otp-A/1-60
QKRHRTRFTPAQLQELERSFAKTHYPDIFMREELAMRIGLTESRVQVWFQNRRAKWKKRK
>C_sculpturatus_Otp-B/1-60
QKRHRTRFTPTQLQELERSFVKTHYPDIFMREELAVRIGLTESRVQVWFQNRRAKWKKRK
>C_rotundicauda_Otp_B-b/1-47
QKRHRTRFTPNQLQELERSFSKTHYPDIFMREELAMRIGLTESRVQV-------------
>C_rotundicauda_Otp_B-c/1-47
QKRHRTRFTPNQLQELERSFSKTHYPDIFMREELAMRIGLTESRVQV-------------
>C_rotundicauda_Otp_B-a/1-47
QKRHRTRFTPNQLQELERSFSKTHYPDIFMREELAMRIGLTESRVQV-------------
>C_rotundicauda_Otp_C/1-60
PKRHRTRFTPAQLQELERSFAKTHYPDIFMREELAMRIGLTESRVQVWFQNRRAKWKKRK
>C_rotundicauda_Otp_A/1-60
QKRHRTRFTPAQLQELERSFSKTHYPDIFMREEIAMRIGLTESRVQVWFQNRRAKWKKRK
>T_tridentatus_Otp_A/1-60
QKRHRTRFTPAQLQELERSFSKTHYPDIFMREEIAMRIGLTESRVQVWFQNRRAKWKKRK
>T_tridentatus_Otp_C/1-60
PKRHRTRFTPAQLQELERSFAKTHYPDIFMREELAMRIGLTESRVQVWFQNRRAKWKKRK
>T_tridentatus_Otp_B/1-60
QKRHRTRFTPNQLQELERSFSKTHYPDIFMREELAMRIGLTESRVQVWFQNRRAKWKKRK
>L_polyphemus_Otp_B/1-60
QKRHRTRFTPTQLQELERSFSKTHYPDIFMREELAMRIGLTESRVQVWFQNRRAKWKKRK
>L_polyphemus_Otp_C1/1-60
PKRHRTRFTPAQLQELERSFAKTHYPDIFMREELAMRIGLTESRVQVWFQNRRAKWKKRK
>L_polyphemus_Otp_C2/1-47
QKRHRTRFTPAQLQELERSFAKTHYPDIFMREELAMRIGLTESRVQV-------------
>A_bruennichi_Isl/1-60
PTRVRTVLNEKQLHTLRTCYAANPRPDALMKEQLVEMTGLSPRVIRVWFQNKRCKDKKKN
>A_bruennichi_old_annotated_Isl/1-60
PTRVRTVLNEKQLHTLRTCYAANPRPDALMKEQLVEMTGLSPRVIRVWFQNKRCKDKKKN
>C_sculpturatus_Isl/1-60
PTRVRTVLNEKQLHTLRTCYAANPRPDALMKEQLVEMTGLSPRVIRVWFQNKRCKDKKKS
>D_plantarius_Isl/1-60
PTRVRTVLNEKQLHTLRTCYAANPRPDALMKEQLVEMTGLSPRVIRVWFQNKRCKDKKKS
>D_silvatica_Isl/1-60
PTRVRTVLNEKQLHTLRTCYAANPRPDALMKEQLVEMTGLSPRVIRVWFQNKRCKDKKKS
>H_graminicola_Isl/1-60
PTRVRTVLNEKQLHTLRTCYAANPRPDALMKEQLVEMTGLSPRVIRVWFQNKRCKDKKKS
>I_scapularis_Isl/1-60
PTRVRTVLNEKQLHTLRTCYAANPRPDALMKEQLVEMTGLSPRVIRVWFQNKRCKDKKKS
>L_elegans_Isl/1-60
PTRVRTVLNEKQLHTLRTCYAANPRPDALMKEQLVEMTGLSPRVIRVWFQNKRCKDKKKS
>P_opilio_Isl/1-60
PTRVRTVLNEKQLHTLRTCYAANPRPDALMKEQLVEMTGLSPRVIRVWFQNKRCKDKKKS
>P_tepidariorum_Isl/1-60
PTRVRTVLNEKQLHTLRTCYAANPRPDALMKEQLVEMTGLSPRVIRVWFQNKRCKDKKKT
>S_maritima_Isl/1-60
TTRVRTVLNEKQLHTLRTCYAANPRPDALMKEQLVEMTALSPRVIRVWFQNKRCKDKKKS
>T_antipodiana_Isl/1-60
PTRVRTVLNEKQLHTLRTCYAANPRPDALMKEQLVEMTGLSPRVIRVWFQNKRCKDKKKN
>T_clavata_Isl/1-60
PTRVRTVLNEKQLHTLRTCYAANPRPDALMKEQLVEMTGLSPRVIRVWFQNKRCKDKKKT
>D_melanogaster_tup/1-60
PTRVRTVLNEKQLHTLRTCYNANPRPDALMKEQLVEMTSLSPRVIRVWFQNKRCKDKKKT
>T_castaneum_Tup/1-60
PTRVRTVLNEKQLHTLRTCYAANPRPDALMKEQLVEMTGLSPRVIRVWFQNKRCKDKKKT
>C_rotundicauda_Tup_A/1-60
STRVRTVLNEKQLHTLRTCYAANPRPDALMKEQLVEMTGLSPRVIRVWFQNKRCKDKKKS
>C_rotundicauda_Tup_B/1-60
STRVRTVLNEKQLHTLRTCYAANPRPDALMKEQLVEMTGLSPRVVRVWFQNKRCKDKKKS
>T_tridentatus_Tup_B/1-60
STRVRTVLNEKQLHTLRTCYAANPRPDALMKEQLVEMTGLSPRVVRVWFQNKRCKDKKKS
>T_tridentatus_Tup_A/1-60
STRVRTVLNEKQLHTLRTCYAANPRPDALMKEQLVEMTGLSPRVIRVWFQNKRCKDKKKS
>L_polyphemus_Tup_A/1-60
STRVRTVLNEKQLHTLRTCYAANPRPDALMKEQLVEMTGLSPRVIRVWFQNKRCKDKKKS
>L_polyphemus_Tup_B/1-60
STRVRTVLNEKQLHTLRTCYAANPRPDALMKEQLVEMTGLSPRVVRVWFQNKRCKDKKKS
>A_bruennichi_Hbn/1-60
IRRSRTTFTTYQLHQLERAFEKTQYPDVFTREELAMRLDLSEARVQVWFQNRRAKWRKRE
>A_bruennichi_old_annotated_Hbn/1-60
IRRSRTTFTTYQLHQLERAFEKTQYPDVFTREELAMRLDLSEARVQVWFQNRRAKWRKRE
>C_sculpturatus_Hbn/1-45
IRRSRTTFTTYQLHQLERAFEKTQYPEILEK---------------VWFQNRRAKWRKRE
>D_melanogaster_hbn/1-60
VRRSRTTFTTFQLHQLERAFEKTQYPDVFTREDLAMRLDLSEARVQVWFQNRRAKWRKRE
>D_plantarius_Hbn/1-60
IRRSRTTFTTYQLHQLERAFEKTQYPDVFTREELAMRLDLSEARVQVWFQNRRAKWRKRE
>D_silvatica_Hbn/1-60
IRRSRTTFTTYQLHQLERAFEKTQYPDVFTREELAVRLDLSEARVQVWFQNRRAKWRKRE
>H_graminicola_Hbn/1-60
VRRSRTTFTTFQLHQLERAFEKTQYPDVFTREELAMRLDLSEARVQVWFQNRRAKWRKRE
>I_scapularis_Hbn/1-60
VRRSRTTFTTFQLHQLERAFEKTQYPDVFTREELALRLDLSEARVQVWFQNRRAKWRKRE
>L_elegans_Hbn/1-60
IRRSRTTFTTYQLHQLERAFEKTQYPDVFTREELAMRLDLSEARVQVWFQNRRAKWRKRE
>P_opilio_Hbn/1-59
IRRSRTTFTTYQLHQLERAFEKTQYPDVFTREELAMRLDLSEARVQ-WFKNRRAKWRKRE
>P_tepidariorum_Hbn/1-60
IRRSRTTFTTYQLHQLERAFEKTQYPDVFTREELAMRLDLSEARVQVWFQNRRAKWRKRE
>S_maritima_Hbn/1-60
VRRSRTTFTTYQLHQLERAFDKTQYPDVFTREELAVRLELSEARVQVWFQNRRAKWRKRE
>T_antipodiana_Hbn/1-60
IRRSRTTFTTYQLHQLERAFEKTQYPDVFTREELAMRLDLSEARVQVWFQNRRAKWRKRE
>T_castaneum_Hbn/1-60
IRRSRTTFTTYQLHQLERAFEKTQYPDVFTREELAMRLDLSEARVQVWFQNRRAKWRKRE
>T_clavata_Hbn/1-60
IRRSRTTFTTYQLHQLERAFEKTQYPDVFTREELAMRLDLSEARVQVWFQNRRAKWRKRE
>C_rotundicauda_Hbn-like_C/1-60
VRRSRTTFTTFQLHQLERAFEKTQYPDVFTREELAMRLDLSEARVQVWFQNRRAKWRKRE
>C_rotundicauda_Hbn-like_A/1-60
IRRSRTTFTTLQLHKLEQAFEKTQYPDIFTREQLATLLDLSEGRVQVWFQNRRAKLRKQE
>C_rotundicauda_Hbn-like_B/1-60
IRRSRTTFTTLQLHQLEQTFEKCQYPDVFIREELATRLNLSEARVQVWFQNRRAKWRKQE
>T_tridentatus_Hbn-like_B/1-60
IRRSRTTFTTLQLHQLERTFEKCQYPDVFTREELATRLNLSEARVQVWFQNRRAKWRKQE
>T_tridentatus_Hbn-like_C/1-60
VRRSRTTFTTFQLHQLERAFEKTQYPDVFTREELAMRLDLSEARVQVWFQNRRAKWRKRE
>T_tridentatus_Hbn-like_A/1-60
IRRSRTTFTTLQLHKLEQAFEKTQYPDIFTREELATLLDLSEGRVQVWFQNRRAKLRKQE
>L_polyphemus_Hbn-like_A/7-60
HR------TTLQLHKLEQAFEKTQYPDIFTREELATLLDLSEARVQVWFQNRRAKLRKLE
>L_polyphemus_Hbn-like_B2/1-60
IRRIRTTFTTFQLHQLERAFEKSQYPDVFIREELATRLNLSEARVQVWFQNRRAKWRKQE
>L_polyphemus_Hbn-like_C/1-60
IRRSRTTFTTFQLHQLERAFEKTQYPDVFTREELAMRLDLSEARVQVWFQNRRAKWRKRE
>I_scapularis_Rax/1-60
HRRNRTTFTTFQLHELERAFEKSHYPDVYSREELAMKVNLPEVRVQVWFQNRRAKWRRQE
>P_opilio_Rax/1-60
HRRNRTTFTTYQLHELERAFEKSHYPDVYSREELAMKVNLPEVRVQVWFQNRRAKWRRQE
>S_maritima_Rax/1-60
HRRNRTTFTTYQLHELERAFEKSHYPDVYSREELAMKVNLPEVRVQVWFQNRRAKWRRQE
>A_bruennichi_Rax-A/1-60
HRRNRTTFTTYQLHELERAFEKSHYPDVYSREELAMKVNLPEVRVQVWFQNRRAKWRRQE
>A_bruennichi_old_annotated_Rax-A/1-60
HRRNRTTFTTYQLHELERAFEKSHYPDVYSREELAMKVNLPEVRVQVWFQNRRAKWRRQE
>C_sculpturatus_Rax-A/1-60
HRRNRTTFTTYQLHELERAFEKSHYPDVYSREELAMKVNLPEVRVQVWFQNRRAKWRRQE
>D_plantarius_Rax-A/1-60
HRRNRTTFTTYQLHELERAFEKSHYPDVYSREELAMKVNLPEVRVQVWFQNRRAKWRRQE
>D_silvatica_Rax-A/1-60
HRRNRTTFTTYQLHELERAFEKSHYPDVYSREELAMKVNLPEVRVQVWFQNRRAKWRRQE
>H_graminicola_Rax-A/1-60
HRRNRTTFTTYQLHELERAFEKSHYPDVYSREELAMKVNLPEVRVQVWFQNRRAKWRRQE
>L_elegans_Rax-A/1-60
HRRNRTTFTTYQLHELERAFEKSHYPDVYSREELAMKVNLPEVRVQVWFQNRRAKWRRQE
>P_tepidariorum_Rax-A/1-60
HRRNRTTFTTYQLHELERAFEKSHYPDVYSREELAMKVNLPEVRVQVWFQNRRAKWRRQE
>T_antipodiana_Rax-A/1-60
HRRNRTTFTTYQLHELERAFEKSHYPDVYSREELAMKVNLPEVRVQVWFQNRRAKWRRQE
>T_clavata_Rax-A/1-60
HRRNRTTFTTYQLHELERAFEKSHYPDVYSREELAMKVNLPEVRVQVWFQNRRAKWRRQE
>A_bruennichi_Rax-B/1-60
HRRNRTTFTTYQLHELERAFERSHYPDVYSREELAVKVNLPEVRVQVWFQNRRAKWRRQE
>A_bruennichi_old_annotated_Rax-B/1-60
HRRNRTTFTTYQLHELERAFERSHYPDVYSREELAVKVNLPEVRVQVWFQNRRAKWRRQE
>C_sculpturatus_Rax-B/1-60
HRRNRTTFTTYQLHELERAFEKSHYPDVYCREELAIKVNLPEVRVQVWFQNRRAKWRRQE
>D_plantarius_Rax-B/1-60
HRRNRTTFTTYQLHELERAFERSHYPDVYSREELAVKVNLPEVRVQVWFQNRRAKWRRQE
>H_graminicola_Rax-B/1-60
HRRNRTTFTTYQLHELERAFERSHYPDVYSREELALKVNLPEVRVQVWFQNRRAKWRRQE
>L_elegans_Rax-B/1-60
HRRNRTTFTTYQLHELERAFERSHYPDVYSREELAVKVNLPEVRVQVWFQNRRAKWRRQE
>P_tepidariorum_Rax-B/1-60
HRRNRTTFTTYQLHELERAFERSHYPDVYSREELAVKVNLPEVRVQVWFQNRRAKWRRQE
>T_antipodiana_Rax-B/1-60
HRRNRTTFTTYQLHELERAFERSHYPDVYSREELAVKVNLPEVRVQVWFQNRRAKWRRQE
>T_clavata_Rax-B/1-60
HRRNRTTFTTYQLHELERAFERSHYPDVYSREELAVKVNLPEVRVQVWFQNRRAKWRRQE
>D_melanogaster_Rx/1-60
HRRNRTTFTTYQLHELERAFEKSHYPDVYSREELAMKVNLPEVRVQVWFQNRRAKWRRQE
>T_castaneum_Rx/1-60
HRRNRTTFTTYQLHELERAFEKSHYPDVYSREELAMKVNLPEVRVQVWFQNRRAKWRRQE
>C_rotundicauda_Rx_B-a/1-60
HRRNRTTFTTYQLHELERAFEKSHYPDVYSREELAMKVNLPEVRVQVWFQNRRAKWRRQE
>C_rotundicauda_Rx_B-b/1-60
HRRNRTTFTTYQLHELERAFEKSHYPDVYSREELAMKVNLPEVRVQVWFQNRRAKWRRQE
>C_rotundicauda_Rx_A/1-60
HRRSRTTFTTYQLHELERAFEKTHYPDVYSREELAMKVNLPELRVQVWFQNRRAKWRRQE
>C_rotundicauda_Rx_C/1-60
HRRNRTTFTTYQLHVLERAFEISHYPDIYSREALAMKVNLPEVRVQVWFQNRRAKWRRQE
>T_tridentatus_Rx_B/1-60
HRRNRTTFTTYQLHELERAFEKSHYPDVYSREELAMKVNLPEVRVQVWFQNRRAKWRRQE
>T_tridentatus_Rx_A/1-60
HRRSRTTFTTYQLHELERAFEKTHYPDVYSREELAMKVNLPELRVQVWFQNRRAKWRRQE
>T_tridentatus_Rx_C/1-60
HRRNRTTFTTYQLHVLERAFEKSHYPDIYSRETLAMKVNLPEIRVQVWFQNRRAKERRRE
>L_polyphemus_Rx_A1/1-60
HRRSRTTFTTYQLHELERAFEKTHYPDVYSREELAMKVNLPELRVQVWFQNRRAKWRRQE
>L_polyphemus_Rx_A2/1-60
HRRNRTTFTTYQLHELERAFEKSHYPDVYSREELAMKVNLPEVRVQVWFQNRRAKWRRQE
>L_polyphemus_Rx_C/1-60
HRRNRTTFTTYQLHQLECAFEKSHYPDVYSREELAMKVNLPEVRVQVWFQNRRAKWRRQE
>PB.6202.1.p1/104-163
VRRSRTTFTTFQLHQLERAFEKTQYPDVFTREDLALKLELSEARVQVWFQNRRAKWRKKE
>g11023.t1.p1/98-157
QKRHRTRFTPAQLNELERSFSKTHYPDIFMREELAMRIGLTESRVQVWFQNRRAKWKKRK
>g828.t1.p1/135-194
HRRSRTTFTTFQLHELERAFEKSHYPDVYSREELAMKVNLPEVRVQVWFQNRRAKWRRQE
>g845.t1.p1/289-348
TTRVRTVLNEKQLHTLRTCYNANARPDALMKEQLVEMTSLSPRVIRVWFQNKRCKDKKRQ
>g845.t2.p1/289-348
TTRVRTVLNEKQLHTLRTCYNANARPDALMKEQLVEMTSLSPRVIRVWFQNKRCKDKKRQ
>g845.t3.p1/231-290
TTRVRTVLNEKQLHTLRTCYNANARPDALMKEQLVEMTSLSPRVIRVWFQNKRCKDKKRQ
