# Supplementary material for: The genome of a sea spider corroborates a shared Hox cluster motif in arthropods with a reduced posterior tagma
Source: BMC Biol. 2025 Jul 2;23:196. doi: 10.1186/s12915-025-02276-x (PMC12220506; doi:10.1186/s12915-025-02276-x)
Supplement: Supplementary file 3 — Additional file 3. [file 12915_2025_2276_MOESM3_ESM.zip › suppl-file7-gene_analysis/hro/homeobox_aligned.fasta.mldist]

66
A_bruennichi_Otp/1-60                 0.0000000 0.0000010 0.0560422 0.0000010 0.0000010 0.0181791 0.0000010 0.0560422 0.0000010 0.0178749 0.0639013 0.0246333 0.0246333 0.0366649 0.0178651 0.0178651 0.0366649 0.0197522 0.0179878 0.0218282 3.1758610 3.1758610 3.2394911 3.2394911 3.2194687 3.4885333 3.2194687 3.4687547 3.2670228 3.1401612 3.1401612 3.2670228 0.5487017 0.5487017 0.8191141 0.5686992 0.5948293 0.5378148 0.5733590 0.6089990 0.5886951 0.5378148 0.8690961 0.7096685 0.6666268 0.8206283 0.7751315 0.6796298 0.5453366 0.6400531 0.6434957 0.6434957 0.7238693 0.7238693 0.6820452 0.7129881 0.6422323 0.8299598 0.6422323 0.8147190 0.7326657 0.6896416 0.0181791 0.6639748 3.2853227 3.2853227 
A_bruennichi_old_annotated_Otp/1-60   0.0000010 0.0000000 0.0560422 0.0000010 0.0000010 0.0181791 0.0000010 0.0560422 0.0000010 0.0178749 0.0639013 0.0246333 0.0246333 0.0366649 0.0178651 0.0178651 0.0366649 0.0197522 0.0179878 0.0218282 3.1758610 3.1758610 3.2394911 3.2394911 3.2194687 3.4885333 3.2194687 3.4687547 3.2670228 3.1401612 3.1401612 3.2670228 0.5487017 0.5487017 0.8191141 0.5686992 0.5948293 0.5378148 0.5733590 0.6089990 0.5886951 0.5378148 0.8690961 0.7096685 0.6666268 0.8206283 0.7751315 0.6796298 0.5453366 0.6400531 0.6434957 0.6434957 0.7238693 0.7238693 0.6820452 0.7129881 0.6422323 0.8299598 0.6422323 0.8147190 0.7326657 0.6896416 0.0181791 0.6639748 3.2853227 3.2853227 
D_melanogaster_otp/1-60               0.0560422 0.0560422 0.0000000 0.0713859 0.0713859 0.0361966 0.0693147 0.0000010 0.0693147 0.0755506 0.1318010 0.1035479 0.1035479 0.0969646 0.0364790 0.0364790 0.0969646 0.0821562 0.0760628 0.0937758 3.1337341 3.1337341 3.1960936 3.1960936 3.1764214 3.4386592 3.1764214 3.4192598 3.2229865 3.0991342 3.0991342 3.2229865 0.5967491 0.5967491 0.8406132 0.6174950 0.6448874 0.5857224 0.6228242 0.6608474 0.6388921 0.5857224 0.9354687 0.7724818 0.7282483 0.8846195 0.8465233 0.7346592 0.5932286 0.6893518 0.6929231 0.6929231 0.7764176 0.7764176 0.7333038 0.7651677 0.6931292 0.8926630 0.6931292 0.8777469 0.7873412 0.7432826 0.0361966 0.7145745 3.2404601 3.2404601 
D_plantarius_Otp/1-46                 0.0000010 0.0000010 0.0713859 0.0000000 0.0000010 0.0229553 0.0000010 0.0713859 0.0000010 0.0224699 0.0834359 0.0254400 0.0254400 0.0464300 0.0224574 0.0224574 0.0464300 0.0254400 0.0226489 0.0224699 5.1445992 5.1445992 5.1445992 5.1445992 5.1445992 5.8422533 5.1445992 5.8473690 5.2100135 4.8670372 4.8670372 5.2100135 0.6793531 0.6793531 1.2881130 0.7086774 0.7484785 0.6644944 0.7176920 0.6793531 0.7408308 0.6644944 0.9919274 0.8514672 0.7897408 0.9210502 0.8128440 0.8131507 0.6743858 0.6985734 0.7033413 0.7033413 0.8165823 0.8165823 0.7578797 0.8012104 0.7039832 0.9911439 0.7039832 0.8794473 0.8336331 0.8370634 0.0229553 0.7325311 6.0048000 6.0048000 
H_graminicola_Otp/1-46                0.0000010 0.0000010 0.0713859 0.0000010 0.0000000 0.0229553 0.0000010 0.0713859 0.0000010 0.0224699 0.0834359 0.0254400 0.0254400 0.0464300 0.0224574 0.0224574 0.0464300 0.0254400 0.0226489 0.0224699 5.1445992 5.1445992 5.1445992 5.1445992 5.1445992 5.8422533 5.1445992 5.8473690 5.2100135 4.8670372 4.8670372 5.2100135 0.6793531 0.6793531 1.2881130 0.7086774 0.7484785 0.6644944 0.7176920 0.6793531 0.7408308 0.6644944 0.9919274 0.8514672 0.7897408 0.9210502 0.8128440 0.8131507 0.6743858 0.6985734 0.7033413 0.7033413 0.8165823 0.8165823 0.7578797 0.8012104 0.7039832 0.9911439 0.7039832 0.8794473 0.8336331 0.8370634 0.0229553 0.7325311 6.0048000 6.0048000 
S_maritima_Otp/1-60                   0.0181791 0.0181791 0.0361966 0.0229553 0.0229553 0.0000000 0.0222862 0.0361966 0.0222862 0.0367872 0.0869759 0.0507039 0.0507039 0.0566355 0.0367826 0.0367826 0.0566355 0.0404295 0.0370280 0.0452725 3.1931520 3.1931520 3.2573766 3.2573766 3.2371886 3.5092792 3.2371886 3.4893373 3.2852001 3.1569516 3.1569516 3.2852001 0.5495414 0.5495414 0.8224901 0.5696447 0.5959242 0.5386024 0.5743388 0.6102029 0.5897637 0.5386024 0.8720820 0.7114350 0.6681476 0.8232931 0.7778404 0.6812705 0.5461582 0.6413430 0.6448051 0.6448051 0.7256426 0.7256426 0.6835859 0.7146990 0.6435785 0.8326088 0.6435785 0.8173143 0.7345512 0.6912903 0.0000010 0.6654129 3.3038590 3.3038590 
T_antipodiana_Otp/1-47                0.0000010 0.0000010 0.0693147 0.0000010 0.0000010 0.0222862 0.0000000 0.0693147 0.0000010 0.0218282 0.0807878 0.0246333 0.0246333 0.0450882 0.0218160 0.0218160 0.0450882 0.0246333 0.0219973 0.0218282 4.6911813 4.6911813 4.6911813 4.6911813 4.6911813 5.2857026 4.6911813 5.2898209 4.7497176 4.4579929 4.4579929 4.7497176 0.6551087 0.6551087 1.2037877 0.6831895 0.7210851 0.6406855 0.6914246 0.6793531 0.7135465 0.6406855 0.9502291 0.8195397 0.7603419 0.8833891 0.7763574 0.7818114 0.6503468 0.6748512 0.6794274 0.6794274 0.7877074 0.7877074 0.7314486 0.7729769 0.6792090 0.9494728 0.6792090 0.8454848 0.8027131 0.8055031 0.0222862 0.7071906 5.4299852 5.4299852 
T_castaneum_Otp/1-60                  0.0560422 0.0560422 0.0000010 0.0713859 0.0713859 0.0361966 0.0693147 0.0000000 0.0693147 0.0755506 0.1318010 0.1035479 0.1035479 0.0969646 0.0364790 0.0364790 0.0969646 0.0821562 0.0760628 0.0937758 3.1337341 3.1337341 3.1960936 3.1960936 3.1764214 3.4386592 3.1764214 3.4192598 3.2229865 3.0991342 3.0991342 3.2229865 0.5967491 0.5967491 0.8406132 0.6174950 0.6448874 0.5857224 0.6228242 0.6608474 0.6388921 0.5857224 0.9354687 0.7724818 0.7282483 0.8846195 0.8465233 0.7346592 0.5932286 0.6893518 0.6929231 0.6929231 0.7764176 0.7764176 0.7333038 0.7651677 0.6931292 0.8926630 0.6931292 0.8777469 0.7873412 0.7432826 0.0361966 0.7145745 3.2404601 3.2404601 
T_clavata_Otp/1-47                    0.0000010 0.0000010 0.0693147 0.0000010 0.0000010 0.0222862 0.0000010 0.0693147 0.0000000 0.0218282 0.0807878 0.0246333 0.0246333 0.0450882 0.0218160 0.0218160 0.0450882 0.0246333 0.0219973 0.0218282 4.6911813 4.6911813 4.6911813 4.6911813 4.6911813 5.2857026 4.6911813 5.2898209 4.7497176 4.4579929 4.4579929 4.7497176 0.6551087 0.6551087 1.2037877 0.6831895 0.7210851 0.6406855 0.6914246 0.6793531 0.7135465 0.6406855 0.9502291 0.8195397 0.7603419 0.8833891 0.7763574 0.7818114 0.6503468 0.6748512 0.6794274 0.6794274 0.7877074 0.7877074 0.7314486 0.7729769 0.6792090 0.9494728 0.6792090 0.8454848 0.8027131 0.8055031 0.0222862 0.7071906 5.4299852 5.4299852 
C_sculpturatus_Otp-A/1-60             0.0178749 0.0178749 0.0755506 0.0224699 0.0224699 0.0367872 0.0218282 0.0755506 0.0218282 0.0000000 0.0567037 0.0495123 0.0495123 0.0181335 0.0361488 0.0361488 0.0181335 0.0396731 0.0363850 0.0000010 2.9994263 2.9994263 3.0592310 3.0592310 3.0401965 3.2880423 3.0401965 3.5712334 3.0847669 2.9674440 2.9674440 3.0847669 0.5363668 0.5363668 0.8002507 0.5562011 0.5820641 0.5255108 0.5607085 0.5958208 0.5980130 0.5255108 0.8541826 0.6963423 0.6533655 0.8057863 0.7582393 0.6659624 0.5330415 0.6276243 0.6310466 0.6310466 0.7110699 0.7110699 0.6693125 0.7002186 0.6293622 0.8155337 0.6293622 0.8000614 0.7194140 0.6763649 0.0367872 0.6513064 3.3821920 3.3821920 
C_sculpturatus_Otp-B/1-60             0.0639013 0.0639013 0.1318010 0.0834359 0.0834359 0.0869759 0.0807878 0.1318010 0.0807878 0.0567037 0.0000000 0.0811449 0.0811449 0.0775735 0.0852938 0.0852938 0.0775735 0.0641244 0.0422398 0.0702701 3.1691261 3.1691261 3.2333804 3.2333804 3.2131534 3.4848006 3.2131534 3.6057675 3.2611720 3.1331477 3.1331477 3.2611720 0.5902598 0.5902598 0.8194859 0.6163549 0.5470678 0.5842207 0.5902760 0.6550310 0.5670172 0.5842207 0.8757288 0.7125322 0.6688859 0.8260236 0.7801571 0.6878826 0.5918112 0.6893325 0.6880495 0.6880495 0.6769318 0.6769318 0.6699920 0.7281354 0.6881248 0.8929639 0.6881248 0.8775085 0.7844192 0.7099025 0.0869759 0.7150356 3.4135779 3.4135779 
C_rotundicauda_Otp_B-b/1-47           0.0246333 0.0246333 0.1035479 0.0254400 0.0254400 0.0507039 0.0246333 0.1035479 0.0246333 0.0495123 0.0811449 0.0000000 0.0000010 0.0762268 0.0495228 0.0495228 0.0762268 0.0000010 0.0220780 0.0495123 4.5169625 4.5169625 4.5169625 4.5169625 4.5169625 5.0859574 4.5169625 5.0898191 4.5737744 4.2957253 4.2957253 4.5737744 0.6271610 0.6271610 1.1294308 0.6922497 0.6898724 0.6499865 0.7005861 0.6495158 0.6824180 0.6499865 0.9834863 0.8454543 0.7842993 0.9137387 0.8060110 0.7907923 0.6595394 0.6834580 0.6518700 0.6518700 0.7553392 0.7553392 0.7013118 0.7411952 0.6506042 0.9058384 0.6506042 0.8081769 0.7683166 0.8141193 0.0507039 0.7157515 5.2266222 5.2266222 
C_rotundicauda_Otp_B-c/1-47           0.0246333 0.0246333 0.1035479 0.0254400 0.0254400 0.0507039 0.0246333 0.1035479 0.0246333 0.0495123 0.0811449 0.0000010 0.0000000 0.0762268 0.0495228 0.0495228 0.0762268 0.0000010 0.0220780 0.0495123 4.5169625 4.5169625 4.5169625 4.5169625 4.5169625 5.0859574 4.5169625 5.0898191 4.5737744 4.2957253 4.2957253 4.5737744 0.6271610 0.6271610 1.1294308 0.6922497 0.6898724 0.6499865 0.7005861 0.6495158 0.6824180 0.6499865 0.9834863 0.8454543 0.7842993 0.9137387 0.8060110 0.7907923 0.6595394 0.6834580 0.6518700 0.6518700 0.7553392 0.7553392 0.7013118 0.7411952 0.6506042 0.9058384 0.6506042 0.8081769 0.7683166 0.8141193 0.0507039 0.7157515 5.2266222 5.2266222 
C_rotundicauda_Otp_C/1-60             0.0366649 0.0366649 0.0969646 0.0464300 0.0464300 0.0566355 0.0450882 0.0969646 0.0450882 0.0181335 0.0775735 0.0762268 0.0762268 0.0000000 0.0556322 0.0556322 0.0000010 0.0607450 0.0559841 0.0222171 2.7708337 2.7708337 2.8256142 2.8256142 2.8078738 3.2664633 2.8078738 3.2811800 3.0315315 2.9164785 2.9164785 3.0315315 0.5360327 0.5360327 0.8008570 0.5524356 0.5819683 0.5219553 0.5568748 0.5957883 0.5938651 0.5219553 0.8546245 0.6966561 0.6535601 0.8062623 0.7940816 0.6662032 0.5326888 0.6503708 0.6539182 0.6539182 0.7367409 0.7367409 0.6937252 0.7255384 0.6529665 0.8477812 0.6529665 0.8323323 0.7462514 0.6716503 0.0566355 0.6751149 3.3598544 3.3598544 
C_rotundicauda_Otp_A/1-60             0.0178651 0.0178651 0.0364790 0.0224574 0.0224574 0.0367826 0.0218160 0.0364790 0.0218160 0.0361488 0.0852938 0.0495228 0.0495228 0.0556322 0.0000000 0.0000010 0.0556322 0.0396706 0.0363802 0.0443090 3.3430618 3.3430618 3.4102426 3.4102426 3.3893097 3.6782211 3.3893097 3.6575276 3.4396394 3.3036360 3.3036360 3.4396394 0.5843689 0.5843689 0.8191141 0.6048180 0.6317587 0.5734366 0.6099422 0.6471828 0.6257534 0.5734366 0.9173520 0.7493541 0.7055602 0.8671969 0.8270553 0.7198965 0.5809066 0.6762597 0.6797864 0.6797864 0.7622223 0.7622223 0.7195635 0.7510918 0.6796298 0.8755625 0.6796298 0.8605849 0.7725441 0.7288744 0.0367826 0.7010686 3.4606932 3.4606932 
T_tridentatus_Otp_A/1-60              0.0178651 0.0178651 0.0364790 0.0224574 0.0224574 0.0367826 0.0218160 0.0364790 0.0218160 0.0361488 0.0852938 0.0495228 0.0495228 0.0556322 0.0000010 0.0000000 0.0556322 0.0396706 0.0363802 0.0443090 3.3430618 3.3430618 3.4102426 3.4102426 3.3893097 3.6782211 3.3893097 3.6575276 3.4396394 3.3036360 3.3036360 3.4396394 0.5843689 0.5843689 0.8191141 0.6048180 0.6317587 0.5734366 0.6099422 0.6471828 0.6257534 0.5734366 0.9173520 0.7493541 0.7055602 0.8671969 0.8270553 0.7198965 0.5809066 0.6762597 0.6797864 0.6797864 0.7622223 0.7622223 0.7195635 0.7510918 0.6796298 0.8755625 0.6796298 0.8605849 0.7725441 0.7288744 0.0367826 0.7010686 3.4606932 3.4606932 
T_tridentatus_Otp_C/1-60              0.0366649 0.0366649 0.0969646 0.0464300 0.0464300 0.0566355 0.0450882 0.0969646 0.0450882 0.0181335 0.0775735 0.0762268 0.0762268 0.0000010 0.0556322 0.0556322 0.0000000 0.0607450 0.0559841 0.0222171 2.7708337 2.7708337 2.8256142 2.8256142 2.8078738 3.2664633 2.8078738 3.2811800 3.0315315 2.9164785 2.9164785 3.0315315 0.5360327 0.5360327 0.8008570 0.5524356 0.5819683 0.5219553 0.5568748 0.5957883 0.5938651 0.5219553 0.8546245 0.6966561 0.6535601 0.8062623 0.7940816 0.6662032 0.5326888 0.6503708 0.6539182 0.6539182 0.7367409 0.7367409 0.6937252 0.7255384 0.6529665 0.8477812 0.6529665 0.8323323 0.7462514 0.6716503 0.0566355 0.6751149 3.3598544 3.3598544 
T_tridentatus_Otp_B/1-60              0.0197522 0.0197522 0.0821562 0.0254400 0.0254400 0.0404295 0.0246333 0.0821562 0.0246333 0.0396731 0.0641244 0.0000010 0.0000010 0.0607450 0.0396706 0.0396706 0.0607450 0.0000000 0.0180416 0.0495123 3.0916483 3.0916483 3.1539232 3.1539232 3.1342234 3.3952283 3.1342234 3.3757701 3.1807047 3.0575003 3.0575003 3.1807047 0.5310534 0.5310534 0.7819550 0.5759380 0.5754191 0.5451648 0.5806540 0.5886023 0.5693665 0.5451648 0.8919761 0.7261052 0.6820455 0.8419493 0.7980406 0.6867850 0.5526270 0.6467888 0.6233257 0.6233257 0.7010056 0.7010056 0.6604118 0.6904704 0.6214220 0.8009762 0.6214220 0.7857589 0.7087690 0.6965363 0.0404295 0.6706950 3.1977112 3.1977112 
L_polyphemus_Otp_B/1-60               0.0179878 0.0179878 0.0760628 0.0226489 0.0226489 0.0370280 0.0219973 0.0760628 0.0219973 0.0363850 0.0422398 0.0220780 0.0220780 0.0559841 0.0363802 0.0363802 0.0559841 0.0180416 0.0000000 0.0446575 3.1342234 3.1342234 3.1972643 3.1972643 3.1773764 3.4427821 3.1773764 3.4231401 3.2244592 3.0992509 3.0992509 3.2244592 0.5465752 0.5465752 0.8146669 0.5714696 0.5925221 0.5407012 0.5761394 0.6065804 0.5863936 0.5407012 0.8644332 0.7063779 0.6636319 0.8162597 0.7704754 0.6820767 0.5481822 0.6424608 0.6411196 0.6411196 0.7211790 0.7211790 0.6795022 0.7103394 0.6397814 0.8265031 0.6397814 0.8112744 0.7298503 0.6919710 0.0370280 0.6663154 3.2421470 3.2421470 
L_polyphemus_Otp_C2/1-47              0.0218282 0.0218282 0.0937758 0.0224699 0.0224699 0.0452725 0.0218282 0.0937758 0.0218282 0.0000010 0.0702701 0.0495123 0.0495123 0.0222171 0.0443090 0.0443090 0.0222171 0.0495123 0.0446575 0.0000000 4.2886300 4.2886300 4.2886300 4.2886300 4.2886300 4.8049482 4.2886300 5.4959698 4.3412979 4.0883882 4.0883882 4.3412979 0.6379363 0.6379363 1.1767089 0.6658152 0.7033751 0.6234977 0.6737397 0.6615409 0.7272246 0.6234977 0.9308413 0.8016185 0.7423835 0.8640827 0.7547396 0.7632366 0.6332132 0.6584778 0.6630229 0.6630229 0.7707232 0.7707232 0.7145857 0.7560195 0.6621700 0.9300802 0.6621700 0.8270835 0.7849368 0.7874111 0.0452725 0.6904512 5.6382185 5.6382185 
A_bruennichi_Isl/1-60                 3.1758610 3.1758610 3.1337341 5.1445992 5.1445992 3.1931520 4.6911813 3.1337341 4.6911813 2.9994263 3.1691261 4.5169625 4.5169625 2.7708337 3.3430618 3.3430618 2.7708337 3.0916483 3.1342234 4.2886300 0.0000000 0.0000010 0.0174960 0.0174960 0.0176659 0.0548803 0.0176659 0.0595000 0.0355942 0.0534999 0.0534999 0.0355942 3.7206216 3.7206216 3.0372288 3.8109622 3.7057077 3.7238903 3.7653923 4.2726029 3.7418446 3.7238903 3.2137691 3.6583162 3.7634106 3.4575290 4.0386494 3.3969886 3.7557419 4.4777752 4.4395184 4.4395184 4.4317052 4.4317052 4.4482673 4.4913673 4.4117989 4.4924364 4.4117989 3.9983437 4.2965953 3.7333466 3.1931520 4.4203921 0.1265380 0.1265380 
A_bruennichi_old_annotated_Isl/1-60   3.1758610 3.1758610 3.1337341 5.1445992 5.1445992 3.1931520 4.6911813 3.1337341 4.6911813 2.9994263 3.1691261 4.5169625 4.5169625 2.7708337 3.3430618 3.3430618 2.7708337 3.0916483 3.1342234 4.2886300 0.0000010 0.0000000 0.0174960 0.0174960 0.0176659 0.0548803 0.0176659 0.0595000 0.0355942 0.0534999 0.0534999 0.0355942 3.7206216 3.7206216 3.0372288 3.8109622 3.7057077 3.7238903 3.7653923 4.2726029 3.7418446 3.7238903 3.2137691 3.6583162 3.7634106 3.4575290 4.0386494 3.3969886 3.7557419 4.4777752 4.4395184 4.4395184 4.4317052 4.4317052 4.4482673 4.4913673 4.4117989 4.4924364 4.4117989 3.9983437 4.2965953 3.7333466 3.1931520 4.4203921 0.1265380 0.1265380 
C_sculpturatus_Isl/1-60               3.2394911 3.2394911 3.1960936 5.1445992 5.1445992 3.2573766 4.6911813 3.1960936 4.6911813 3.0592310 3.2333804 4.5169625 4.5169625 2.8256142 3.4102426 3.4102426 2.8256142 3.1539232 3.1972643 4.2886300 0.0174960 0.0174960 0.0000000 0.0000010 0.0174100 0.0361447 0.0174100 0.0585507 0.0175769 0.0352562 0.0352562 0.0175769 3.7620366 3.7620366 3.0767037 3.8534161 3.7470250 3.7651682 3.8069749 4.3248648 3.7836658 3.7651682 3.2479746 3.6989402 3.8058996 3.4958697 4.0918196 3.4336587 3.7974262 4.5317969 4.4930758 4.4930758 4.4852403 4.4852403 4.5017779 4.5454128 4.4649692 4.5464731 4.4649692 4.0447217 4.3476529 3.7742045 3.2573766 4.4735242 0.1275256 0.1275256 
D_plantarius_Isl/1-60                 3.2394911 3.2394911 3.1960936 5.1445992 5.1445992 3.2573766 4.6911813 3.1960936 4.6911813 3.0592310 3.2333804 4.5169625 4.5169625 2.8256142 3.4102426 3.4102426 2.8256142 3.1539232 3.1972643 4.2886300 0.0174960 0.0174960 0.0000010 0.0000000 0.0174100 0.0361447 0.0174100 0.0585507 0.0175769 0.0352562 0.0352562 0.0175769 3.7620366 3.7620366 3.0767037 3.8534161 3.7470250 3.7651682 3.8069749 4.3248648 3.7836658 3.7651682 3.2479746 3.6989402 3.8058996 3.4958697 4.0918196 3.4336587 3.7974262 4.5317969 4.4930758 4.4930758 4.4852403 4.4852403 4.5017779 4.5454128 4.4649692 4.5464731 4.4649692 4.0447217 4.3476529 3.7742045 3.2573766 4.4735242 0.1275256 0.1275256 
P_tepidariorum_Isl/1-60               3.2194687 3.2194687 3.1764214 5.1445992 5.1445992 3.2371886 4.6911813 3.1764214 4.6911813 3.0401965 3.2131534 4.5169625 4.5169625 2.8078738 3.3893097 3.3893097 2.8078738 3.1342234 3.1773764 4.2886300 0.0176659 0.0176659 0.0174100 0.0174100 0.0000000 0.0545878 0.0000010 0.0389218 0.0354119 0.0532223 0.0532223 0.0354119 3.7720540 3.7720540 3.0870831 3.8635771 3.7570368 3.7751495 3.8169811 4.3368699 3.7937550 3.7751495 3.2567991 3.7088396 3.8161239 3.5054614 4.1042723 3.4429019 3.8074680 4.5440687 4.5052620 4.5052620 4.4974258 4.4974258 4.5139486 4.5576824 4.4770835 4.5587390 4.4770835 4.0556097 4.3593629 3.7840713 3.2371886 4.4856255 0.1263209 0.1263209 
S_maritima_Isl/1-60                   3.4885333 3.4885333 3.4386592 5.8422533 5.8422533 3.5092792 5.2857026 3.4386592 5.2857026 3.2880423 3.4848006 5.0859574 5.0859574 3.2664633 3.6782211 3.6782211 3.2664633 3.3952283 3.4427821 4.8049482 0.0548803 0.0548803 0.0361447 0.0361447 0.0545878 0.0000000 0.0545878 0.0790691 0.0349548 0.0525452 0.0525452 0.0349548 3.7192528 3.7192528 2.9594055 3.8247088 3.7042325 3.7369738 3.7787066 4.2755723 3.6866503 3.7369738 3.2093790 3.6531648 3.7586830 3.4544083 4.2032580 3.3909611 3.7546230 4.6326006 4.5935154 4.5935154 4.5857436 4.5857436 4.6020154 4.6460720 4.5650683 4.6470791 4.5650683 4.1378933 4.4454343 3.6793097 3.5092792 4.5734513 0.1004388 0.1004388 
T_clavata_Isl/1-60                    3.2194687 3.2194687 3.1764214 5.1445992 5.1445992 3.2371886 4.6911813 3.1764214 4.6911813 3.0401965 3.2131534 4.5169625 4.5169625 2.8078738 3.3893097 3.3893097 2.8078738 3.1342234 3.1773764 4.2886300 0.0176659 0.0176659 0.0174100 0.0174100 0.0000010 0.0545878 0.0000000 0.0389218 0.0354119 0.0532223 0.0532223 0.0354119 3.7720540 3.7720540 3.0870831 3.8635771 3.7570368 3.7751495 3.8169811 4.3368699 3.7937550 3.7751495 3.2567991 3.7088396 3.8161239 3.5054614 4.1042723 3.4429019 3.8074680 4.5440687 4.5052620 4.5052620 4.4974258 4.4974258 4.5139486 4.5576824 4.4770835 4.5587390 4.4770835 4.0556097 4.3593629 3.7840713 3.2371886 4.4856255 0.1263209 0.1263209 
D_melanogaster_tup/1-60               3.4687547 3.4687547 3.4192598 5.8473690 5.8473690 3.4893373 5.2898209 3.4192598 5.2898209 3.5712334 3.6057675 5.0898191 5.0898191 3.2811800 3.6575276 3.6575276 3.2811800 3.3757701 3.4231401 5.4959698 0.0595000 0.0595000 0.0585507 0.0585507 0.0389218 0.0790691 0.0389218 0.0000000 0.0790939 0.0984617 0.0984617 0.0790939 3.7886429 3.7886429 3.0724693 3.8796924 3.7737302 3.7916566 3.8332110 4.3515405 3.6664139 3.7916566 3.2744584 3.6497684 3.7545487 3.5231989 4.1216870 3.3892606 3.8238280 4.4678048 4.4295519 4.4295519 4.4217264 4.4217264 4.4383281 4.4814213 4.4018466 4.4824933 4.4018466 3.9889655 4.2868117 3.7894620 3.4893373 4.4104654 0.0751617 0.0751617 
C_rotundicauda_Tup_A/1-60             3.2670228 3.2670228 3.2229865 5.2100135 5.2100135 3.2852001 4.7497176 3.2229865 4.7497176 3.0847669 3.2611720 4.5737744 4.5737744 3.0315315 3.4396394 3.4396394 3.0315315 3.1807047 3.2244592 4.3412979 0.0355942 0.0355942 0.0175769 0.0175769 0.0354119 0.0349548 0.0354119 0.0790939 0.0000000 0.0171714 0.0171714 0.0000010 3.7530442 3.7530442 3.0695598 3.8446269 3.7380824 3.7568593 3.7984883 4.3125391 3.7751961 3.7568593 3.2414823 3.6902415 3.7965906 3.4880613 4.0900452 3.4263187 3.7883081 4.5294035 4.4907451 4.4907451 4.4829192 4.4829192 4.4994397 4.5430038 4.4626865 4.5440636 4.4626865 4.0432460 4.3455951 3.7659561 3.2852001 4.4712335 0.1228241 0.1228241 
C_rotundicauda_Tup_B/1-60             3.1401612 3.1401612 3.0991342 4.8670372 4.8670372 3.1569516 4.4579929 3.0991342 4.4579929 2.9674440 3.1331477 4.2957253 4.2957253 2.9164785 3.3036360 3.3036360 2.9164785 3.0575003 3.0992509 4.0883882 0.0534999 0.0534999 0.0352562 0.0352562 0.0532223 0.0525452 0.0532223 0.0984617 0.0171714 0.0000000 0.0000010 0.0171714 3.5999482 3.5999482 3.0695598 3.6884670 3.5852442 3.6044317 3.6452434 4.1239033 3.6208392 3.6044317 3.1121992 3.5395375 3.6398372 3.3446496 3.8965647 3.2886128 3.6345215 4.3343885 4.2972635 4.2972635 4.2894955 4.2894955 4.3061530 4.3479131 4.2705160 4.3489645 4.2705160 3.8734839 4.1606444 3.6150581 3.1569516 4.2792576 0.1426607 0.1426607 
T_tridentatus_Tup_B/1-60              3.1401612 3.1401612 3.0991342 4.8670372 4.8670372 3.1569516 4.4579929 3.0991342 4.4579929 2.9674440 3.1331477 4.2957253 4.2957253 2.9164785 3.3036360 3.3036360 2.9164785 3.0575003 3.0992509 4.0883882 0.0534999 0.0534999 0.0352562 0.0352562 0.0532223 0.0525452 0.0532223 0.0984617 0.0171714 0.0000010 0.0000000 0.0171714 3.5999482 3.5999482 3.0695598 3.6884670 3.5852442 3.6044317 3.6452434 4.1239033 3.6208392 3.6044317 3.1121992 3.5395375 3.6398372 3.3446496 3.8965647 3.2886128 3.6345215 4.3343885 4.2972635 4.2972635 4.2894955 4.2894955 4.3061530 4.3479131 4.2705160 4.3489645 4.2705160 3.8734839 4.1606444 3.6150581 3.1569516 4.2792576 0.1426607 0.1426607 
T_tridentatus_Tup_A/1-60              3.2670228 3.2670228 3.2229865 5.2100135 5.2100135 3.2852001 4.7497176 3.2229865 4.7497176 3.0847669 3.2611720 4.5737744 4.5737744 3.0315315 3.4396394 3.4396394 3.0315315 3.1807047 3.2244592 4.3412979 0.0355942 0.0355942 0.0175769 0.0175769 0.0354119 0.0349548 0.0354119 0.0790939 0.0000010 0.0171714 0.0171714 0.0000000 3.7530442 3.7530442 3.0695598 3.8446269 3.7380824 3.7568593 3.7984883 4.3125391 3.7751961 3.7568593 3.2414823 3.6902415 3.7965906 3.4880613 4.0900452 3.4263187 3.7883081 4.5294035 4.4907451 4.4907451 4.4829192 4.4829192 4.4994397 4.5430038 4.4626865 4.5440636 4.4626865 4.0432460 4.3455951 3.7659561 3.2852001 4.4712335 0.1228241 0.1228241 
A_bruennichi_Hbn/1-60                 0.5487017 0.5487017 0.5967491 0.6793531 0.6793531 0.5495414 0.6551087 0.5967491 0.6551087 0.5363668 0.5902598 0.6271610 0.6271610 0.5360327 0.5843689 0.5843689 0.5360327 0.5310534 0.5465752 0.6379363 3.7206216 3.7206216 3.7620366 3.7620366 3.7720540 3.7192528 3.7720540 3.7886429 3.7530442 3.5999482 3.5999482 3.7530442 0.0000000 0.0000010 0.1336997 0.0539537 0.0183080 0.0356313 0.0543396 0.0183997 0.0749069 0.0356313 0.2300075 0.1774838 0.1270036 0.2045158 0.2639489 0.1499315 0.0177767 0.3415970 0.3163880 0.3163880 0.3755154 0.3755154 0.3560658 0.3684202 0.2838880 0.4358116 0.2838880 0.4321060 0.3185188 0.1331784 0.5495414 0.3167965 3.4011233 3.4011233 
A_bruennichi_old_annotated_Hbn/1-60   0.5487017 0.5487017 0.5967491 0.6793531 0.6793531 0.5495414 0.6551087 0.5967491 0.6551087 0.5363668 0.5902598 0.6271610 0.6271610 0.5360327 0.5843689 0.5843689 0.5360327 0.5310534 0.5465752 0.6379363 3.7206216 3.7206216 3.7620366 3.7620366 3.7720540 3.7192528 3.7720540 3.7886429 3.7530442 3.5999482 3.5999482 3.7530442 0.0000010 0.0000000 0.1336997 0.0539537 0.0183080 0.0356313 0.0543396 0.0183997 0.0749069 0.0356313 0.2300075 0.1774838 0.1270036 0.2045158 0.2639489 0.1499315 0.0177767 0.3415970 0.3163880 0.3163880 0.3755154 0.3755154 0.3560658 0.3684202 0.2838880 0.4358116 0.2838880 0.4321060 0.3185188 0.1331784 0.5495414 0.3167965 3.4011233 3.4011233 
C_sculpturatus_Hbn/1-45               0.8191141 0.8191141 0.8406132 1.2881130 1.2881130 0.8224901 1.2037877 0.8406132 1.2037877 0.8002507 0.8194859 1.1294308 1.1294308 0.8008570 0.8191141 0.8191141 0.8008570 0.7819550 0.8146669 1.1767089 3.0372288 3.0372288 3.0767037 3.0767037 3.0870831 2.9594055 3.0870831 3.0724693 3.0695598 3.0695598 3.0695598 3.0695598 0.1336997 0.1336997 0.0000000 0.1893083 0.1336997 0.1893083 0.1893083 0.1713017 0.1886063 0.1893083 0.3095544 0.3535337 0.2952641 0.3095544 0.5147125 0.3019133 0.1629085 0.4533108 0.4159399 0.4159399 0.4534324 0.4534324 0.4391457 0.4534324 0.3449540 0.4875130 0.3449540 0.4379861 0.4207812 0.2202205 0.8224901 0.4162049 2.6833274 2.6833274 
D_melanogaster_hbn/1-60               0.5686992 0.5686992 0.6174950 0.7086774 0.7086774 0.5696447 0.6831895 0.6174950 0.6831895 0.5562011 0.6163549 0.6922497 0.6922497 0.5524356 0.6048180 0.6048180 0.5524356 0.5759380 0.5714696 0.6658152 3.8109622 3.8109622 3.8534161 3.8534161 3.8635771 3.8247088 3.8635771 3.8796924 3.8446269 3.6884670 3.6884670 3.8446269 0.0539537 0.0539537 0.1893083 0.0000000 0.0748300 0.0177636 0.0361498 0.0753481 0.0957443 0.0177636 0.2528572 0.2102834 0.1603553 0.2376800 0.2745070 0.1697318 0.0355311 0.3386813 0.3641477 0.3641477 0.4247859 0.4247859 0.4057519 0.4172001 0.3330131 0.4736666 0.3330131 0.4630326 0.3668303 0.0745051 0.5696447 0.3139058 3.5003616 3.5003616 
D_silvatica_Hbn/1-60                  0.5948293 0.5948293 0.6448874 0.7484785 0.7484785 0.5959242 0.7210851 0.6448874 0.7210851 0.5820641 0.5470678 0.6898724 0.6898724 0.5819683 0.6317587 0.6317587 0.5819683 0.5754191 0.5925221 0.7033751 3.7057077 3.7057077 3.7470250 3.7470250 3.7570368 3.7042325 3.7570368 3.7737302 3.7380824 3.5852442 3.5852442 3.7380824 0.0183080 0.0183080 0.1336997 0.0748300 0.0000000 0.0556413 0.0562179 0.0384143 0.0542351 0.0556413 0.2336343 0.1802805 0.1289945 0.2077876 0.2690004 0.1522425 0.0370703 0.3754902 0.3496782 0.3496782 0.3436268 0.3436268 0.3508893 0.3793565 0.3177103 0.4764201 0.3177103 0.4730597 0.3522206 0.1375770 0.5959242 0.3500494 3.3865192 3.3865192 
H_graminicola_Hbn/1-60                0.5378148 0.5378148 0.5857224 0.6644944 0.6644944 0.5386024 0.6406855 0.5857224 0.6406855 0.5255108 0.5842207 0.6499865 0.6499865 0.5219553 0.5734366 0.5734366 0.5219553 0.5451648 0.5407012 0.6234977 3.7238903 3.7238903 3.7651682 3.7651682 3.7751495 3.7369738 3.7751495 3.7916566 3.7568593 3.6044317 3.6044317 3.7568593 0.0356313 0.0356313 0.1893083 0.0177636 0.0556413 0.0000000 0.0178957 0.0559909 0.0759439 0.0000010 0.2386323 0.1878522 0.1392114 0.2140986 0.2442191 0.1478325 0.0175939 0.3143496 0.3396429 0.3396429 0.3996175 0.3996175 0.3803469 0.3922614 0.3077811 0.4631893 0.3077811 0.4597465 0.3420390 0.0943343 0.5386024 0.2897819 3.4196719 3.4196719 
I_scapularis_Hbn/1-60                 0.5733590 0.5733590 0.6228242 0.7176920 0.7176920 0.5743388 0.6914246 0.6228242 0.6914246 0.5607085 0.5902760 0.7005861 0.7005861 0.5568748 0.6099422 0.6099422 0.5568748 0.5806540 0.5761394 0.6737397 3.7653923 3.7653923 3.8069749 3.8069749 3.8169811 3.7787066 3.8169811 3.8332110 3.7984883 3.6452434 3.6452434 3.7984883 0.0543396 0.0543396 0.1893083 0.0361498 0.0562179 0.0178957 0.0000000 0.0758954 0.0767403 0.0178957 0.2541583 0.2002896 0.1487139 0.2283387 0.2642330 0.1581333 0.0357887 0.3408553 0.3664708 0.3664708 0.4036360 0.4036360 0.3838610 0.3695936 0.3352342 0.4952383 0.3352342 0.4920580 0.3691961 0.0753097 0.5743388 0.3159369 3.4601364 3.4601364 
P_opilio_Hbn/1-59                     0.6089990 0.6089990 0.6608474 0.6793531 0.6793531 0.6102029 0.6793531 0.6608474 0.6793531 0.5958208 0.6550310 0.6495158 0.6495158 0.5957883 0.6471828 0.6471828 0.5957883 0.5886023 0.6065804 0.6615409 4.2726029 4.2726029 4.3248648 4.3248648 4.3368699 4.2755723 4.3368699 4.3515405 4.3125391 4.1239033 4.1239033 4.3125391 0.0183997 0.0183997 0.1713017 0.0753481 0.0384143 0.0559909 0.0758954 0.0000000 0.0980882 0.0559909 0.2666556 0.2096842 0.1554782 0.2394821 0.3126982 0.1794322 0.0372816 0.3816823 0.3552581 0.3552581 0.4177727 0.4177727 0.3980035 0.4099901 0.3227466 0.4862761 0.3227466 0.4829169 0.3579249 0.1593286 0.6102029 0.3556268 3.8919487 3.8919487 
S_maritima_Hbn/1-60                   0.5886951 0.5886951 0.6388921 0.7408308 0.7408308 0.5897637 0.7135465 0.6388921 0.7135465 0.5980130 0.5670172 0.6824180 0.6824180 0.5938651 0.6257534 0.6257534 0.5938651 0.5693665 0.5863936 0.7272246 3.7418446 3.7418446 3.7836658 3.7836658 3.7937550 3.6866503 3.7937550 3.6664139 3.7751961 3.6208392 3.6208392 3.7751961 0.0749069 0.0749069 0.1886063 0.0957443 0.0542351 0.0759439 0.0767403 0.0980882 0.0000000 0.0759439 0.3076949 0.2403057 0.1843339 0.2808434 0.3324642 0.2084846 0.0946701 0.4196499 0.3929886 0.3929886 0.3863761 0.3863761 0.3944281 0.4239368 0.3614501 0.5296694 0.3614501 0.5267112 0.3961370 0.1184139 0.5897637 0.3932604 3.3019402 3.3019402 
C_rotundicauda_Hbn-like_C/1-60        0.5378148 0.5378148 0.5857224 0.6644944 0.6644944 0.5386024 0.6406855 0.5857224 0.6406855 0.5255108 0.5842207 0.6499865 0.6499865 0.5219553 0.5734366 0.5734366 0.5219553 0.5451648 0.5407012 0.6234977 3.7238903 3.7238903 3.7651682 3.7651682 3.7751495 3.7369738 3.7751495 3.7916566 3.7568593 3.6044317 3.6044317 3.7568593 0.0356313 0.0356313 0.1893083 0.0177636 0.0556413 0.0000010 0.0178957 0.0559909 0.0759439 0.0000000 0.2386323 0.1878522 0.1392114 0.2140986 0.2442191 0.1478325 0.0175939 0.3143496 0.3396429 0.3396429 0.3996175 0.3996175 0.3803469 0.3922614 0.3077811 0.4631893 0.3077811 0.4597465 0.3420390 0.0943343 0.5386024 0.2897819 3.4196719 3.4196719 
C_rotundicauda_Hbn-like_A/1-60        0.8690961 0.8690961 0.9354687 0.9919274 0.9919274 0.8720820 0.9502291 0.9354687 0.9502291 0.8541826 0.8757288 0.9834863 0.9834863 0.8546245 0.9173520 0.9173520 0.8546245 0.8919761 0.8644332 0.9308413 3.2137691 3.2137691 3.2479746 3.2479746 3.2567991 3.2093790 3.2567991 3.2744584 3.2414823 3.1121992 3.1121992 3.2414823 0.2300075 0.2300075 0.3095544 0.2528572 0.2336343 0.2386323 0.2541583 0.2666556 0.3076949 0.2386323 0.0000000 0.2205669 0.2204258 0.0178659 0.0927484 0.2895900 0.2174547 0.5335692 0.5589857 0.5589857 0.5981817 0.5981817 0.5870033 0.6219863 0.5096415 0.6410307 0.5096415 0.6513469 0.5738841 0.3045965 0.8720820 0.5012486 3.0924809 3.0924809 
C_rotundicauda_Hbn-like_B/1-60        0.7096685 0.7096685 0.7724818 0.8514672 0.8514672 0.7114350 0.8195397 0.7724818 0.8195397 0.6963423 0.7125322 0.8454543 0.8454543 0.6966561 0.7493541 0.7493541 0.6966561 0.7261052 0.7063779 0.8016185 3.6583162 3.6583162 3.6989402 3.6989402 3.7088396 3.6531648 3.7088396 3.6497684 3.6902415 3.5395375 3.5395375 3.6902415 0.1774838 0.1774838 0.3535337 0.2102834 0.1802805 0.1878522 0.2002896 0.2096842 0.2403057 0.1878522 0.2205669 0.0000000 0.0369464 0.1961293 0.2803498 0.1064521 0.1675248 0.4102050 0.4298727 0.4298727 0.4637818 0.4637818 0.4228123 0.4825389 0.4354669 0.5818867 0.4354669 0.6705515 0.4157174 0.2648692 0.7114350 0.3828736 3.4485054 3.4485054 
T_tridentatus_Hbn-like_B/1-60         0.6666268 0.6666268 0.7282483 0.7897408 0.7897408 0.6681476 0.7603419 0.7282483 0.7603419 0.6533655 0.6688859 0.7842993 0.7842993 0.6535601 0.7055602 0.7055602 0.6535601 0.6820455 0.6636319 0.7423835 3.7634106 3.7634106 3.8058996 3.8058996 3.8161239 3.7586830 3.8161239 3.7545487 3.7965906 3.6398372 3.6398372 3.7965906 0.1270036 0.1270036 0.2952641 0.1603553 0.1289945 0.1392114 0.1487139 0.1554782 0.1843339 0.1392114 0.2204258 0.0369464 0.0000000 0.1960179 0.2800408 0.1068458 0.1195639 0.3457388 0.3626297 0.3626297 0.3942220 0.3942220 0.3823227 0.4107076 0.3651686 0.4956547 0.3651686 0.5760993 0.3654050 0.2077092 0.6681476 0.3204944 3.5469937 3.5469937 
T_tridentatus_Hbn-like_A/1-60         0.8206283 0.8206283 0.8846195 0.9210502 0.9210502 0.8232931 0.8833891 0.8846195 0.8833891 0.8057863 0.8260236 0.9137387 0.9137387 0.8062623 0.8671969 0.8671969 0.8062623 0.8419493 0.8162597 0.8640827 3.4575290 3.4575290 3.4958697 3.4958697 3.5054614 3.4544083 3.5054614 3.5231989 3.4880613 3.3446496 3.3446496 3.4880613 0.2045158 0.2045158 0.3095544 0.2376800 0.2077876 0.2140986 0.2283387 0.2394821 0.2808434 0.2140986 0.0178659 0.1961293 0.1960179 0.0000000 0.0686509 0.2627332 0.1930786 0.4990963 0.5234287 0.5234287 0.5620080 0.5620080 0.5506396 0.5849379 0.4744011 0.6418451 0.4744011 0.6668745 0.5377733 0.2864833 0.8232931 0.4676236 3.3252989 3.3252989 
L_polyphemus_Hbn-like_A/7-60          0.7751315 0.7751315 0.8465233 0.8128440 0.8128440 0.7778404 0.7763574 0.8465233 0.7763574 0.7582393 0.7801571 0.8060110 0.8060110 0.7940816 0.8270553 0.8270553 0.7940816 0.7980406 0.7704754 0.7547396 4.0386494 4.0386494 4.0918196 4.0918196 4.1042723 4.2032580 4.1042723 4.1216870 4.0900452 3.8965647 3.8965647 4.0900452 0.2639489 0.2639489 0.5147125 0.2745070 0.2690004 0.2442191 0.2642330 0.3126982 0.3324642 0.2442191 0.0927484 0.2803498 0.2800408 0.0686509 0.0000000 0.3054313 0.2467472 0.4941164 0.5204087 0.5204087 0.5624348 0.5624348 0.5500230 0.5875430 0.5187865 0.6512392 0.5187865 0.6471350 0.5359941 0.3519535 0.7778404 0.4941164 3.9907288 3.9907288 
L_polyphemus_Hbn-like_B2/1-60         0.6796298 0.6796298 0.7346592 0.8131507 0.8131507 0.6812705 0.7818114 0.7346592 0.7818114 0.6659624 0.6878826 0.7907923 0.7907923 0.6662032 0.7198965 0.7198965 0.6662032 0.6867850 0.6820767 0.7632366 3.3969886 3.3969886 3.4336587 3.4336587 3.4429019 3.3909611 3.4429019 3.3892606 3.4263187 3.2886128 3.2886128 3.4263187 0.1499315 0.1499315 0.3019133 0.1697318 0.1522425 0.1478325 0.1581333 0.1794322 0.2084846 0.1478325 0.2895900 0.1064521 0.1068458 0.2627332 0.3054313 0.0000000 0.1275084 0.3078111 0.3356720 0.3356720 0.3687028 0.3687028 0.3289184 0.3854875 0.3906381 0.4715754 0.3906381 0.5539410 0.3382641 0.2195620 0.6812705 0.3177093 3.2017110 3.2017110 
L_polyphemus_Hbn-like_C/1-60          0.5453366 0.5453366 0.5932286 0.6743858 0.6743858 0.5461582 0.6503468 0.5932286 0.6503468 0.5330415 0.5918112 0.6595394 0.6595394 0.5326888 0.5809066 0.5809066 0.5326888 0.5526270 0.5481822 0.6332132 3.7557419 3.7557419 3.7974262 3.7974262 3.8074680 3.7546230 3.8074680 3.8238280 3.7883081 3.6345215 3.6345215 3.7883081 0.0177767 0.0177767 0.1629085 0.0355311 0.0370703 0.0175939 0.0357887 0.0372816 0.0946701 0.0175939 0.2174547 0.1675248 0.1195639 0.1930786 0.2467472 0.1275084 0.0000000 0.3163274 0.3415970 0.3415970 0.4015164 0.4015164 0.3823011 0.3941562 0.3098441 0.4651948 0.3098441 0.4617783 0.3440114 0.1128996 0.5461582 0.2917729 3.4355802 3.4355802 
I_scapularis_Rax/1-60                 0.6400531 0.6400531 0.6893518 0.6985734 0.6985734 0.6413430 0.6748512 0.6893518 0.6748512 0.6276243 0.6893325 0.6834580 0.6834580 0.6503708 0.6762597 0.6762597 0.6503708 0.6467888 0.6424608 0.6584778 4.4777752 4.4777752 4.5317969 4.5317969 4.5440687 4.6326006 4.5440687 4.4678048 4.5294035 4.3343885 4.3343885 4.5294035 0.3415970 0.3415970 0.4533108 0.3386813 0.3754902 0.3143496 0.3408553 0.3816823 0.4196499 0.3143496 0.5335692 0.4102050 0.3457388 0.4990963 0.4941164 0.3078111 0.3163274 0.0000000 0.0178192 0.0178192 0.0563839 0.0563839 0.0551339 0.0550487 0.0758754 0.0984927 0.0758754 0.1439561 0.0552035 0.3589147 0.6413430 0.0177813 4.3817557 4.3817557 
P_opilio_Rax/1-60                     0.6434957 0.6434957 0.6929231 0.7033413 0.7033413 0.6448051 0.6794274 0.6929231 0.6794274 0.6310466 0.6880495 0.6518700 0.6518700 0.6539182 0.6797864 0.6797864 0.6539182 0.6233257 0.6411196 0.6630229 4.4395184 4.4395184 4.4930758 4.4930758 4.5052620 4.5935154 4.5052620 4.4295519 4.4907451 4.2972635 4.2972635 4.4907451 0.3163880 0.3163880 0.4159399 0.3641477 0.3496782 0.3396429 0.3664708 0.3552581 0.3929886 0.3396429 0.5589857 0.4298727 0.3626297 0.5234287 0.5204087 0.3356720 0.3415970 0.0178192 0.0000000 0.0000010 0.0371397 0.0371397 0.0362989 0.0362471 0.0562683 0.0776865 0.0562683 0.1216461 0.0363262 0.3852429 0.6448051 0.0360277 4.3441598 4.3441598 
S_maritima_Rax/1-60                   0.6434957 0.6434957 0.6929231 0.7033413 0.7033413 0.6448051 0.6794274 0.6929231 0.6794274 0.6310466 0.6880495 0.6518700 0.6518700 0.6539182 0.6797864 0.6797864 0.6539182 0.6233257 0.6411196 0.6630229 4.4395184 4.4395184 4.4930758 4.4930758 4.5052620 4.5935154 4.5052620 4.4295519 4.4907451 4.2972635 4.2972635 4.4907451 0.3163880 0.3163880 0.4159399 0.3641477 0.3496782 0.3396429 0.3664708 0.3552581 0.3929886 0.3396429 0.5589857 0.4298727 0.3626297 0.5234287 0.5204087 0.3356720 0.3415970 0.0178192 0.0000010 0.0000000 0.0371397 0.0371397 0.0362989 0.0362471 0.0562683 0.0776865 0.0562683 0.1216461 0.0363262 0.3852429 0.6448051 0.0360277 4.3441598 4.3441598 
A_bruennichi_Rax-B/1-60               0.7238693 0.7238693 0.7764176 0.8165823 0.8165823 0.7256426 0.7877074 0.7764176 0.7877074 0.7110699 0.6769318 0.7553392 0.7553392 0.7367409 0.7622223 0.7622223 0.7367409 0.7010056 0.7211790 0.7707232 4.4317052 4.4317052 4.4852403 4.4852403 4.4974258 4.5857436 4.4974258 4.4217264 4.4829192 4.2894955 4.2894955 4.4829192 0.3755154 0.3755154 0.4534324 0.4247859 0.3436268 0.3996175 0.4036360 0.4177727 0.3863761 0.3996175 0.5981817 0.4637818 0.3942220 0.5620080 0.5624348 0.3687028 0.4015164 0.0563839 0.0371397 0.0371397 0.0000000 0.0000010 0.0544495 0.0184850 0.0985624 0.1017920 0.0985624 0.1714918 0.0766506 0.4236152 0.7256426 0.0759222 4.3363569 4.3363569 
A_bruennichi_old_annotated_Rax-B/1-60 0.7238693 0.7238693 0.7764176 0.8165823 0.8165823 0.7256426 0.7877074 0.7764176 0.7877074 0.7110699 0.6769318 0.7553392 0.7553392 0.7367409 0.7622223 0.7622223 0.7367409 0.7010056 0.7211790 0.7707232 4.4317052 4.4317052 4.4852403 4.4852403 4.4974258 4.5857436 4.4974258 4.4217264 4.4829192 4.2894955 4.2894955 4.4829192 0.3755154 0.3755154 0.4534324 0.4247859 0.3436268 0.3996175 0.4036360 0.4177727 0.3863761 0.3996175 0.5981817 0.4637818 0.3942220 0.5620080 0.5624348 0.3687028 0.4015164 0.0563839 0.0371397 0.0371397 0.0000010 0.0000000 0.0544495 0.0184850 0.0985624 0.1017920 0.0985624 0.1714918 0.0766506 0.4236152 0.7256426 0.0759222 4.3363569 4.3363569 
C_sculpturatus_Rax-B/1-60             0.6820452 0.6820452 0.7333038 0.7578797 0.7578797 0.6835859 0.7314486 0.7333038 0.7314486 0.6693125 0.6699920 0.7013118 0.7013118 0.6937252 0.7195635 0.7195635 0.6937252 0.6604118 0.6795022 0.7145857 4.4482673 4.4482673 4.5017779 4.5017779 4.5139486 4.6020154 4.5139486 4.4383281 4.4994397 4.3061530 4.3061530 4.4994397 0.3560658 0.3560658 0.4391457 0.4057519 0.3508893 0.3803469 0.3838610 0.3980035 0.3944281 0.3803469 0.5870033 0.4228123 0.3823227 0.5506396 0.5500230 0.3289184 0.3823011 0.0551339 0.0362989 0.0362989 0.0544495 0.0544495 0.0000000 0.0556558 0.0964462 0.1205765 0.0964462 0.1679093 0.0749752 0.4035957 0.6835859 0.0742779 4.3530261 4.3530261 
H_graminicola_Rax-B/1-60              0.7129881 0.7129881 0.7651677 0.8012104 0.8012104 0.7146990 0.7729769 0.7651677 0.7729769 0.7002186 0.7281354 0.7411952 0.7411952 0.7255384 0.7510918 0.7510918 0.7255384 0.6904704 0.7103394 0.7560195 4.4913673 4.4913673 4.5454128 4.5454128 4.5576824 4.6460720 4.5576824 4.4814213 4.5430038 4.3479131 4.3479131 4.5430038 0.3684202 0.3684202 0.4534324 0.4172001 0.3793565 0.3922614 0.3695936 0.4099901 0.4239368 0.3922614 0.6219863 0.4825389 0.4107076 0.5849379 0.5875430 0.3854875 0.3941562 0.0550487 0.0362471 0.0362471 0.0184850 0.0184850 0.0556558 0.0000000 0.0962659 0.0993220 0.0962659 0.1674659 0.0748480 0.3885067 0.7146990 0.0741536 4.3953476 4.3953476 
C_rotundicauda_Rx_A/1-60              0.6422323 0.6422323 0.6931292 0.7039832 0.7039832 0.6435785 0.6792090 0.6931292 0.6792090 0.6293622 0.6881248 0.6506042 0.6506042 0.6529665 0.6796298 0.6796298 0.6529665 0.6214220 0.6397814 0.6621700 4.4117989 4.4117989 4.4649692 4.4649692 4.4770835 4.5650683 4.4770835 4.4018466 4.4626865 4.2705160 4.2705160 4.4626865 0.2838880 0.2838880 0.3449540 0.3330131 0.3177103 0.3077811 0.3352342 0.3227466 0.3614501 0.3077811 0.5096415 0.4354669 0.3651686 0.4744011 0.5187865 0.3906381 0.3098441 0.0758754 0.0562683 0.0562683 0.0985624 0.0985624 0.0964462 0.0962659 0.0000000 0.1451208 0.0000010 0.1694090 0.0966824 0.3537839 0.6435785 0.0563343 4.3170262 4.3170262 
C_rotundicauda_Rx_C/1-60              0.8299598 0.8299598 0.8926630 0.9911439 0.9911439 0.8326088 0.9494728 0.8926630 0.9494728 0.8155337 0.8929639 0.9058384 0.9058384 0.8477812 0.8755625 0.8755625 0.8477812 0.8009762 0.8265031 0.9300802 4.4924364 4.4924364 4.5464731 4.5464731 4.5587390 4.6470791 4.5587390 4.4824933 4.5440636 4.3489645 4.3489645 4.5440636 0.4358116 0.4358116 0.4875130 0.4736666 0.4764201 0.4631893 0.4952383 0.4862761 0.5296694 0.4631893 0.6410307 0.5818867 0.4956547 0.6418451 0.6512392 0.4715754 0.4651948 0.0984927 0.0776865 0.0776865 0.1017920 0.1017920 0.1205765 0.0993220 0.1451208 0.0000000 0.1451208 0.0994146 0.1012746 0.5012863 0.8326088 0.1196243 4.3964149 4.3964149 
T_tridentatus_Rx_A/1-60               0.6422323 0.6422323 0.6931292 0.7039832 0.7039832 0.6435785 0.6792090 0.6931292 0.6792090 0.6293622 0.6881248 0.6506042 0.6506042 0.6529665 0.6796298 0.6796298 0.6529665 0.6214220 0.6397814 0.6621700 4.4117989 4.4117989 4.4649692 4.4649692 4.4770835 4.5650683 4.4770835 4.4018466 4.4626865 4.2705160 4.2705160 4.4626865 0.2838880 0.2838880 0.3449540 0.3330131 0.3177103 0.3077811 0.3352342 0.3227466 0.3614501 0.3077811 0.5096415 0.4354669 0.3651686 0.4744011 0.5187865 0.3906381 0.3098441 0.0758754 0.0562683 0.0562683 0.0985624 0.0985624 0.0964462 0.0962659 0.0000010 0.1451208 0.0000000 0.1694090 0.0966824 0.3537839 0.6435785 0.0563343 4.3170262 4.3170262 
T_tridentatus_Rx_C/1-60               0.8147190 0.8147190 0.8777469 0.8794473 0.8794473 0.8173143 0.8454848 0.8777469 0.8454848 0.8000614 0.8775085 0.8081769 0.8081769 0.8323323 0.8605849 0.8605849 0.8323323 0.7857589 0.8112744 0.8270835 3.9983437 3.9983437 4.0447217 4.0447217 4.0556097 4.1378933 4.0556097 3.9889655 4.0432460 3.8734839 3.8734839 4.0432460 0.4321060 0.4321060 0.4379861 0.4630326 0.4730597 0.4597465 0.4920580 0.4829169 0.5267112 0.4597465 0.6513469 0.6705515 0.5760993 0.6668745 0.6471350 0.5539410 0.4617783 0.1439561 0.1216461 0.1216461 0.1714918 0.1714918 0.1679093 0.1674659 0.1694090 0.0994146 0.1694090 0.0000000 0.1481866 0.5230840 0.8173143 0.1665506 3.7152792 3.7152792 
L_polyphemus_Rx_C/1-60                0.7326657 0.7326657 0.7873412 0.8336331 0.8336331 0.7345512 0.8027131 0.7873412 0.8027131 0.7194140 0.7844192 0.7683166 0.7683166 0.7462514 0.7725441 0.7725441 0.7462514 0.7087690 0.7298503 0.7849368 4.2965953 4.2965953 4.3476529 4.3476529 4.3593629 4.4454343 4.3593629 4.2868117 4.3455951 4.1606444 4.1606444 4.3455951 0.3185188 0.3185188 0.4207812 0.3668303 0.3522206 0.3420390 0.3691961 0.3579249 0.3961370 0.3420390 0.5738841 0.4157174 0.3654050 0.5377733 0.5359941 0.3382641 0.3440114 0.0552035 0.0363262 0.0363262 0.0766506 0.0766506 0.0749752 0.0748480 0.0966824 0.1012746 0.0966824 0.1481866 0.0000000 0.3882651 0.7345512 0.0744105 4.2052062 4.2052062 
PB.6202.1.p1/104-163                  0.6896416 0.6896416 0.7432826 0.8370634 0.8370634 0.6912903 0.8055031 0.7432826 0.8055031 0.6763649 0.7099025 0.8141193 0.8141193 0.6716503 0.7288744 0.7288744 0.6716503 0.6965363 0.6919710 0.7874111 3.7333466 3.7333466 3.7742045 3.7742045 3.7840713 3.6793097 3.7840713 3.7894620 3.7659561 3.6150581 3.6150581 3.7659561 0.1331784 0.1331784 0.2202205 0.0745051 0.1375770 0.0943343 0.0753097 0.1593286 0.1184139 0.0943343 0.3045965 0.2648692 0.2077092 0.2864833 0.3519535 0.2195620 0.1128996 0.3589147 0.3852429 0.3852429 0.4236152 0.4236152 0.4035957 0.3885067 0.3537839 0.5012863 0.3537839 0.5230840 0.3882651 0.0000000 0.6912903 0.3332179 3.7633129 3.7633129 
g11023.t1.p1/98-157                   0.0181791 0.0181791 0.0361966 0.0229553 0.0229553 0.0000010 0.0222862 0.0361966 0.0222862 0.0367872 0.0869759 0.0507039 0.0507039 0.0566355 0.0367826 0.0367826 0.0566355 0.0404295 0.0370280 0.0452725 3.1931520 3.1931520 3.2573766 3.2573766 3.2371886 3.5092792 3.2371886 3.4893373 3.2852001 3.1569516 3.1569516 3.2852001 0.5495414 0.5495414 0.8224901 0.5696447 0.5959242 0.5386024 0.5743388 0.6102029 0.5897637 0.5386024 0.8720820 0.7114350 0.6681476 0.8232931 0.7778404 0.6812705 0.5461582 0.6413430 0.6448051 0.6448051 0.7256426 0.7256426 0.6835859 0.7146990 0.6435785 0.8326088 0.6435785 0.8173143 0.7345512 0.6912903 0.0000000 0.6654129 3.3038590 3.3038590 
g828.t1.p1/135-194                    0.6639748 0.6639748 0.7145745 0.7325311 0.7325311 0.6654129 0.7071906 0.7145745 0.7071906 0.6513064 0.7150356 0.7157515 0.7157515 0.6751149 0.7010686 0.7010686 0.6751149 0.6706950 0.6663154 0.6904512 4.4203921 4.4203921 4.4735242 4.4735242 4.4856255 4.5734513 4.4856255 4.4104654 4.4712335 4.2792576 4.2792576 4.4712335 0.3167965 0.3167965 0.4162049 0.3139058 0.3500494 0.2897819 0.3159369 0.3556268 0.3932604 0.2897819 0.5012486 0.3828736 0.3204944 0.4676236 0.4941164 0.3177093 0.2917729 0.0177813 0.0360277 0.0360277 0.0759222 0.0759222 0.0742779 0.0741536 0.0563343 0.1196243 0.0563343 0.1665506 0.0744105 0.3332179 0.6654129 0.0000000 4.3257344 4.3257344 
g845.t1.p1/289-348                    3.2853227 3.2853227 3.2404601 6.0048000 6.0048000 3.3038590 5.4299852 3.2404601 5.4299852 3.3821920 3.4135779 5.2266222 5.2266222 3.3598544 3.4606932 3.4606932 3.3598544 3.1977112 3.2421470 5.6382185 0.1265380 0.1265380 0.1275256 0.1275256 0.1263209 0.1004388 0.1263209 0.0751617 0.1228241 0.1426607 0.1426607 0.1228241 3.4011233 3.4011233 2.6833274 3.5003616 3.3865192 3.4196719 3.4601364 3.8919487 3.3019402 3.4196719 3.0924809 3.4485054 3.5469937 3.3252989 3.9907288 3.2017110 3.4355802 4.3817557 4.3441598 4.3441598 4.3363569 4.3363569 4.3530261 4.3953476 4.3170262 4.3964149 4.3170262 3.7152792 4.2052062 3.7633129 3.3038590 4.3257344 0.0000000 0.0000010 
g845.t2.p1/289-348                    3.2853227 3.2853227 3.2404601 6.0048000 6.0048000 3.3038590 5.4299852 3.2404601 5.4299852 3.3821920 3.4135779 5.2266222 5.2266222 3.3598544 3.4606932 3.4606932 3.3598544 3.1977112 3.2421470 5.6382185 0.1265380 0.1265380 0.1275256 0.1275256 0.1263209 0.1004388 0.1263209 0.0751617 0.1228241 0.1426607 0.1426607 0.1228241 3.4011233 3.4011233 2.6833274 3.5003616 3.3865192 3.4196719 3.4601364 3.8919487 3.3019402 3.4196719 3.0924809 3.4485054 3.5469937 3.3252989 3.9907288 3.2017110 3.4355802 4.3817557 4.3441598 4.3441598 4.3363569 4.3363569 4.3530261 4.3953476 4.3170262 4.3964149 4.3170262 3.7152792 4.2052062 3.7633129 3.3038590 4.3257344 0.0000010 0.0000000 
