# Supplementary material for: The genome of a sea spider corroborates a shared Hox cluster motif in arthropods with a reduced posterior tagma
Source: BMC Biol. 2025 Jul 2;23:196. doi: 10.1186/s12915-025-02276-x (PMC12220506; doi:10.1186/s12915-025-02276-x)
Supplement: Supplementary file 3 — Additional file 3. [file 12915_2025_2276_MOESM3_ESM.zip › suppl-file7-gene_analysis/hro/homeobox_aligned.fasta.bionj]

(((A_bruennichi_Otp/1-60:5e-07,A_bruennichi_old_annotated_Otp/1-60:5e-07):0.0018645597,((((D_plantarius_Otp/1-46:5e-07,H_graminicola_Otp/1-46:5e-07):0.00039183081,T_antipodiana_Otp/1-47:-0.0003913308):0.00023515116,T_clavata_Otp/1-47:-0.00023465116):0.0011747573,L_polyphemus_Otp_C2/1-47:0.020813337):-0.0019447715):0.001542612,((((C_sculpturatus_Otp-A/1-60:-0.029301818,(C_rotundicauda_Otp_C/1-60:-0.042520083,(T_tridentatus_Otp_C/1-60:-0.079295196,((((((A_bruennichi_Isl/1-60:-0.006973017,(A_bruennichi_old_annotated_Isl/1-60:-0.013715094,(((C_sculpturatus_Isl/1-60:-0.012074947,(((S_maritima_Isl/1-60:0.041003074,D_melanogaster_tup/1-60:0.038065996):0.049758364,T_tridentatus_Tup_A/1-60:-0.032268528):0.016572524,C_rotundicauda_Tup_A/1-60:-0.016572025):0.022838183):0.006048291,D_plantarius_Isl/1-60:-0.0060477909):0.010513416,(P_tepidariorum_Isl/1-60:5e-07,T_clavata_Isl/1-60:5e-07):0.0058503826):0.022923442):0.0069735162):0.035851467,(g845.t2.p1/289-348:5e-07,g845.t1.p1/289-348:5e-07):0.085232019):0.055229366,T_tridentatus_Tup_B/1-60:-0.021468222):0.011198588,C_rotundicauda_Tup_B/1-60:-0.011198089):3.0916796,C_sculpturatus_Hbn/1-45:-0.097341657):0.30798379,(((C_rotundicauda_Rx_A/1-60:5e-07,T_tridentatus_Rx_A/1-60:5e-07):0.024698203,(((((((C_rotundicauda_Rx_C/1-60:0.05439391,T_tridentatus_Rx_C/1-60:0.045020722):0.060907997,L_polyphemus_Rx_C/1-60:0.014115306):0.011728669,(H_graminicola_Rax-B/1-60:0.0076091466,(A_bruennichi_old_annotated_Rax-B/1-60:5e-07,A_bruennichi_Rax-B/1-60:5e-07):0.010875315):0.022047164):0.012406101,C_sculpturatus_Rax-B/1-60:0.017232936):0.0099134408,P_opilio_Rax/1-60:-0.006757014):0.0036033709,S_maritima_Rax/1-60:-0.0036028712):0.015157652,(I_scapularis_Rax/1-60:0.006768805,g828.t1.p1/135-194:0.011012466):0.0033929748):0.02323336):0.17673184,((((((I_scapularis_Hbn/1-60:-0.010643542,PB.6202.1.p1/104-163:0.085953206):0.013904307,D_melanogaster_hbn/1-60:0.0037683286):0.019594118,H_graminicola_Hbn/1-60:-0.010318559):0.0053425394,C_rotundicauda_Hbn-like_C/1-60:-0.0053420393):0.011080576,(((((C_rotundicauda_Hbn-like_B/1-60:0.041303419,T_tridentatus_Hbn-like_B/1-60:-0.0043569729):0.041148633,L_polyphemus_Hbn-like_B2/1-60:0.047027081):0.027948495,((C_rotundicauda_Hbn-like_A/1-60:0.026859187,T_tridentatus_Hbn-like_A/1-60:-0.0089932829):0.040772494,L_polyphemus_Hbn-like_A/7-60:0.030994181):0.14589551):0.044637166,L_polyphemus_Hbn-like_C/1-60:0.0023703203):0.0057828389,(((P_opilio_Hbn/1-59:0.024623845,D_silvatica_Hbn/1-60:0.013790473):0.010769065,A_bruennichi_Hbn/1-60:-0.011622352):0.0063575744,A_bruennichi_old_annotated_Hbn/1-60:-0.0063570742):0.010944124):0.0066668116):0.0023935456,S_maritima_Hbn/1-60:0.060126461):0.09701781):0.12662989):0.26673371):0.042520575):0.045867648):0.02053313,C_sculpturatus_Otp-B/1-60:0.037430346):0.008712302,L_polyphemus_Otp_B/1-60:0.0015730085):0.011318012,(T_tridentatus_Otp_B/1-60:-0.0042196428,(C_rotundicauda_Otp_B-b/1-47:5e-07,C_rotundicauda_Otp_B-c/1-47:5e-07):0.004220143):0.014975191):0.0060858699,((((D_melanogaster_otp/1-60:5e-07,T_castaneum_Otp/1-60:5e-07):0.036341056,S_maritima_Otp/1-60:-0.00014493056):-0.0015655545,g11023.t1.p1/98-157:0.0015660519):0.015135092,(C_rotundicauda_Otp_A/1-60:5e-07,T_tridentatus_Otp_A/1-60:5e-07):0.012521724):0.0057719694);
