# Supplementary material for: The genome of a sea spider corroborates a shared Hox cluster motif in arthropods with a reduced posterior tagma
Source: BMC Biol. 2025 Jul 2;23:196. doi: 10.1186/s12915-025-02276-x (PMC12220506; doi:10.1186/s12915-025-02276-x)
Supplement: Supplementary file 3 — Additional file 3. [file 12915_2025_2276_MOESM3_ESM.zip › suppl-file7-gene_analysis/hro/homeobox_aligned.fasta.log]

IQ-TREE multicore version 2.3.6 for Linux x86 64-bit built Aug  1 2024
Developed by Bui Quang Minh, Nguyen Lam Tung, Olga Chernomor, Heiko Schmidt,
Dominik Schrempf, Michael Woodhams, Ly Trong Nhan, Thomas Wong

Host:    login01.lisc (AVX2, FMA3, 503 GB RAM)
Command: iqtree2 -s ./homeobox_aligned.fasta -B 1000 -T 4
Seed:    256482 (Using SPRNG - Scalable Parallel Random Number Generator)
Time:    Fri Jan 31 11:32:21 2025
Kernel:  AVX+FMA - 4 threads (48 CPU cores detected)

Reading alignment file ./homeobox_aligned.fasta ... Fasta format detected
Reading fasta file: done in 0.000837678 secs using 10.39% CPU
Alignment most likely contains protein sequences
Alignment has 112 sequences with 60 columns, 58 distinct patterns
43 parsimony-informative, 2 singleton sites, 15 constant sites
                                       Gap/Ambiguity  Composition  p-value
Analyzing sequences: done in 4.3101e-05 secs using 1063% CPU
   1  A_bruennichi_Otp/1-60                    0.00%    passed     99.69%
   2  A_bruennichi_old_annotated_Otp/1-60      0.00%    passed     99.69%
   3  D_melanogaster_otp/1-60                  0.00%    passed     97.38%
   4  D_plantarius_Otp/1-46                   23.33%    passed     91.17%
   5  D_silvatica_Otp/1-60                     0.00%    passed     99.69%
   6  H_graminicola_Otp/1-46                  23.33%    passed     91.17%
   7  I_scapularis_Otp/1-60                    0.00%    passed     99.69%
   8  L_elegans_Otp/1-60                       0.00%    passed     99.69%
   9  P_opilio_Otp/1-46                       23.33%    passed     91.17%
  10  P_tepidariorum_Otp/1-60                  0.00%    passed     99.69%
  11  S_maritima_Otp/1-60                      0.00%    passed     99.86%
  12  T_antipodiana_Otp/1-47                  21.67%    passed     95.07%
  13  T_castaneum_Otp/1-60                     0.00%    passed     97.38%
  14  T_clavata_Otp/1-47                      21.67%    passed     95.07%
  15  C_sculpturatus_Otp-A/1-60                0.00%    passed     99.70%
  16  C_sculpturatus_Otp-B/1-60                0.00%    passed     99.93%
  17  C_rotundicauda_Otp_B-b/1-47             21.67%    passed     96.48%
  18  C_rotundicauda_Otp_B-c/1-47             21.67%    passed     96.48%
  19  C_rotundicauda_Otp_B-a/1-47             21.67%    passed     96.48%
  20  C_rotundicauda_Otp_C/1-60                0.00%    passed     99.63%
  21  C_rotundicauda_Otp_A/1-60                0.00%    passed     95.49%
  22  T_tridentatus_Otp_A/1-60                 0.00%    passed     95.49%
  23  T_tridentatus_Otp_C/1-60                 0.00%    passed     99.63%
  24  T_tridentatus_Otp_B/1-60                 0.00%    passed     99.74%
  25  L_polyphemus_Otp_B/1-60                  0.00%    passed     99.59%
  26  L_polyphemus_Otp_C1/1-60                 0.00%    passed     99.63%
  27  L_polyphemus_Otp_C2/1-47                21.67%    passed     96.96%
  28  A_bruennichi_Isl/1-60                    0.00%    passed     62.46%
  29  A_bruennichi_old_annotated_Isl/1-60      0.00%    passed     62.46%
  30  C_sculpturatus_Isl/1-60                  0.00%    passed     74.89%
  31  D_plantarius_Isl/1-60                    0.00%    passed     74.89%
  32  D_silvatica_Isl/1-60                     0.00%    passed     74.89%
  33  H_graminicola_Isl/1-60                   0.00%    passed     74.89%
  34  I_scapularis_Isl/1-60                    0.00%    passed     74.89%
  35  L_elegans_Isl/1-60                       0.00%    passed     74.89%
  36  P_opilio_Isl/1-60                        0.00%    passed     74.89%
  37  P_tepidariorum_Isl/1-60                  0.00%    passed     69.23%
  38  S_maritima_Isl/1-60                      0.00%    passed     80.80%
  39  T_antipodiana_Isl/1-60                   0.00%    passed     62.46%
  40  T_clavata_Isl/1-60                       0.00%    passed     69.23%
  41  D_melanogaster_tup/1-60                  0.00%    passed     63.89%
  42  T_castaneum_Tup/1-60                     0.00%    passed     69.23%
  43  C_rotundicauda_Tup_A/1-60                0.00%    passed     80.61%
  44  C_rotundicauda_Tup_B/1-60                0.00%    passed     69.76%
  45  T_tridentatus_Tup_B/1-60                 0.00%    passed     69.76%
  46  T_tridentatus_Tup_A/1-60                 0.00%    passed     80.61%
  47  L_polyphemus_Tup_A/1-60                  0.00%    passed     80.61%
  48  L_polyphemus_Tup_B/1-60                  0.00%    passed     69.76%
  49  A_bruennichi_Hbn/1-60                    0.00%    passed     99.95%
  50  A_bruennichi_old_annotated_Hbn/1-60      0.00%    passed     99.95%
  51  C_sculpturatus_Hbn/1-45                 25.00%    passed     96.65%
  52  D_melanogaster_hbn/1-60                  0.00%    passed     98.33%
  53  D_plantarius_Hbn/1-60                    0.00%    passed     99.95%
  54  D_silvatica_Hbn/1-60                     0.00%    passed     99.82%
  55  H_graminicola_Hbn/1-60                   0.00%    passed     99.51%
  56  I_scapularis_Hbn/1-60                    0.00%    passed     98.31%
  57  L_elegans_Hbn/1-60                       0.00%    passed     99.95%
  58  P_opilio_Hbn/1-59                        1.67%    passed     99.93%
  59  P_tepidariorum_Hbn/1-60                  0.00%    passed     99.95%
  60  S_maritima_Hbn/1-60                      0.00%    passed     99.34%
  61  T_antipodiana_Hbn/1-60                   0.00%    passed     99.95%
  62  T_castaneum_Hbn/1-60                     0.00%    passed     99.95%
  63  T_clavata_Hbn/1-60                       0.00%    passed     99.95%
  64  C_rotundicauda_Hbn-like_C/1-60           0.00%    passed     99.51%
  65  C_rotundicauda_Hbn-like_A/1-60           0.00%    passed     87.89%
  66  C_rotundicauda_Hbn-like_B/1-60           0.00%    passed     98.52%
  67  T_tridentatus_Hbn-like_B/1-60            0.00%    passed     99.53%
  68  T_tridentatus_Hbn-like_C/1-60            0.00%    passed     99.51%
  69  T_tridentatus_Hbn-like_A/1-60            0.00%    passed     91.95%
  70  L_polyphemus_Hbn-like_A/7-60            10.00%    passed     89.87%
  71  L_polyphemus_Hbn-like_B2/1-60            0.00%    passed     93.45%
  72  L_polyphemus_Hbn-like_C/1-60             0.00%    passed     99.78%
  73  I_scapularis_Rax/1-60                    0.00%    passed     99.94%
  74  P_opilio_Rax/1-60                        0.00%    passed     99.87%
  75  S_maritima_Rax/1-60                      0.00%    passed     99.87%
  76  A_bruennichi_Rax-A/1-60                  0.00%    passed     99.87%
  77  A_bruennichi_old_annotated_Rax-A/1-60    0.00%    passed     99.87%
  78  C_sculpturatus_Rax-A/1-60                0.00%    passed     99.87%
  79  D_plantarius_Rax-A/1-60                  0.00%    passed     99.87%
  80  D_silvatica_Rax-A/1-60                   0.00%    passed     99.87%
  81  H_graminicola_Rax-A/1-60                 0.00%    passed     99.87%
  82  L_elegans_Rax-A/1-60                     0.00%    passed     99.87%
  83  P_tepidariorum_Rax-A/1-60                0.00%    passed     99.87%
  84  T_antipodiana_Rax-A/1-60                 0.00%    passed     99.87%
  85  T_clavata_Rax-A/1-60                     0.00%    passed     99.87%
  86  A_bruennichi_Rax-B/1-60                  0.00%    passed     97.87%
  87  A_bruennichi_old_annotated_Rax-B/1-60    0.00%    passed     97.87%
  88  C_sculpturatus_Rax-B/1-60                0.00%    passed     99.65%
  89  D_plantarius_Rax-B/1-60                  0.00%    passed     97.87%
  90  H_graminicola_Rax-B/1-60                 0.00%    passed     98.92%
  91  L_elegans_Rax-B/1-60                     0.00%    passed     97.87%
  92  P_tepidariorum_Rax-B/1-60                0.00%    passed     97.87%
  93  T_antipodiana_Rax-B/1-60                 0.00%    passed     97.87%
  94  T_clavata_Rax-B/1-60                     0.00%    passed     97.87%
  95  D_melanogaster_Rx/1-60                   0.00%    passed     99.87%
  96  T_castaneum_Rx/1-60                      0.00%    passed     99.87%
  97  C_rotundicauda_Rx_B-a/1-60               0.00%    passed     99.87%
  98  C_rotundicauda_Rx_B-b/1-60               0.00%    passed     99.87%
  99  C_rotundicauda_Rx_A/1-60                 0.00%    passed     99.97%
 100  C_rotundicauda_Rx_C/1-60                 0.00%    passed     99.73%
 101  T_tridentatus_Rx_B/1-60                  0.00%    passed     99.87%
 102  T_tridentatus_Rx_A/1-60                  0.00%    passed     99.97%
 103  T_tridentatus_Rx_C/1-60                  0.00%    passed     99.89%
 104  L_polyphemus_Rx_A1/1-60                  0.00%    passed     99.97%
 105  L_polyphemus_Rx_A2/1-60                  0.00%    passed     99.87%
 106  L_polyphemus_Rx_C/1-60                   0.00%    passed     99.91%
 107  PB.6202.1.p1/104-163                     0.00%    passed     98.87%
 108  g11023.t1.p1/98-157                      0.00%    passed     99.86%
 109  g828.t1.p1/135-194                       0.00%    passed     99.95%
 110  g845.t1.p1/289-348                       0.00%    passed     86.18%
 111  g845.t2.p1/289-348                       0.00%    passed     86.18%
 112  g845.t3.p1/231-290                       0.00%    passed     86.18%
****  TOTAL                                    2.11%  0 sequences failed composition chi2 test (p-value<5%; df=19)
NOTE: A_bruennichi_old_annotated_Otp/1-60 is identical to A_bruennichi_Otp/1-60 but kept for subsequent analysis
NOTE: T_castaneum_Otp/1-60 is identical to D_melanogaster_otp/1-60 but kept for subsequent analysis
NOTE: H_graminicola_Otp/1-46 is identical to D_plantarius_Otp/1-46 but kept for subsequent analysis
NOTE: g11023.t1.p1/98-157 is identical to S_maritima_Otp/1-60 but kept for subsequent analysis
NOTE: T_clavata_Otp/1-47 is identical to T_antipodiana_Otp/1-47 but kept for subsequent analysis
NOTE: C_rotundicauda_Otp_B-c/1-47 is identical to C_rotundicauda_Otp_B-b/1-47 but kept for subsequent analysis
NOTE: T_tridentatus_Otp_C/1-60 is identical to C_rotundicauda_Otp_C/1-60 but kept for subsequent analysis
NOTE: T_tridentatus_Otp_A/1-60 is identical to C_rotundicauda_Otp_A/1-60 but kept for subsequent analysis
NOTE: A_bruennichi_old_annotated_Isl/1-60 is identical to A_bruennichi_Isl/1-60 but kept for subsequent analysis
NOTE: D_plantarius_Isl/1-60 is identical to C_sculpturatus_Isl/1-60 but kept for subsequent analysis
NOTE: T_clavata_Isl/1-60 is identical to P_tepidariorum_Isl/1-60 but kept for subsequent analysis
NOTE: T_tridentatus_Tup_A/1-60 is identical to C_rotundicauda_Tup_A/1-60 but kept for subsequent analysis
NOTE: T_tridentatus_Tup_B/1-60 is identical to C_rotundicauda_Tup_B/1-60 but kept for subsequent analysis
NOTE: A_bruennichi_old_annotated_Hbn/1-60 is identical to A_bruennichi_Hbn/1-60 but kept for subsequent analysis
NOTE: C_rotundicauda_Hbn-like_C/1-60 is identical to H_graminicola_Hbn/1-60 but kept for subsequent analysis
NOTE: S_maritima_Rax/1-60 is identical to P_opilio_Rax/1-60 but kept for subsequent analysis
NOTE: A_bruennichi_old_annotated_Rax-B/1-60 is identical to A_bruennichi_Rax-B/1-60 but kept for subsequent analysis
NOTE: T_tridentatus_Rx_A/1-60 is identical to C_rotundicauda_Rx_A/1-60 but kept for subsequent analysis
NOTE: g845.t2.p1/289-348 is identical to g845.t1.p1/289-348 but kept for subsequent analysis
NOTE: 46 identical sequences (see below) will be ignored for subsequent analysis
NOTE: D_silvatica_Otp/1-60 (identical to A_bruennichi_Otp/1-60) is ignored but added at the end
NOTE: I_scapularis_Otp/1-60 (identical to A_bruennichi_Otp/1-60) is ignored but added at the end
NOTE: L_elegans_Otp/1-60 (identical to A_bruennichi_Otp/1-60) is ignored but added at the end
NOTE: P_tepidariorum_Otp/1-60 (identical to A_bruennichi_Otp/1-60) is ignored but added at the end
NOTE: P_opilio_Otp/1-46 (identical to D_plantarius_Otp/1-46) is ignored but added at the end
NOTE: C_rotundicauda_Otp_B-a/1-47 (identical to C_rotundicauda_Otp_B-b/1-47) is ignored but added at the end
NOTE: L_polyphemus_Otp_C1/1-60 (identical to C_rotundicauda_Otp_C/1-60) is ignored but added at the end
NOTE: T_antipodiana_Isl/1-60 (identical to A_bruennichi_Isl/1-60) is ignored but added at the end
NOTE: D_silvatica_Isl/1-60 (identical to C_sculpturatus_Isl/1-60) is ignored but added at the end
NOTE: H_graminicola_Isl/1-60 (identical to C_sculpturatus_Isl/1-60) is ignored but added at the end
NOTE: I_scapularis_Isl/1-60 (identical to C_sculpturatus_Isl/1-60) is ignored but added at the end
NOTE: L_elegans_Isl/1-60 (identical to C_sculpturatus_Isl/1-60) is ignored but added at the end
NOTE: P_opilio_Isl/1-60 (identical to C_sculpturatus_Isl/1-60) is ignored but added at the end
NOTE: T_castaneum_Tup/1-60 (identical to P_tepidariorum_Isl/1-60) is ignored but added at the end
NOTE: L_polyphemus_Tup_A/1-60 (identical to C_rotundicauda_Tup_A/1-60) is ignored but added at the end
NOTE: L_polyphemus_Tup_B/1-60 (identical to C_rotundicauda_Tup_B/1-60) is ignored but added at the end
NOTE: D_plantarius_Hbn/1-60 (identical to A_bruennichi_Hbn/1-60) is ignored but added at the end
NOTE: L_elegans_Hbn/1-60 (identical to A_bruennichi_Hbn/1-60) is ignored but added at the end
NOTE: P_tepidariorum_Hbn/1-60 (identical to A_bruennichi_Hbn/1-60) is ignored but added at the end
NOTE: T_antipodiana_Hbn/1-60 (identical to A_bruennichi_Hbn/1-60) is ignored but added at the end
NOTE: T_castaneum_Hbn/1-60 (identical to A_bruennichi_Hbn/1-60) is ignored but added at the end
NOTE: T_clavata_Hbn/1-60 (identical to A_bruennichi_Hbn/1-60) is ignored but added at the end
NOTE: T_tridentatus_Hbn-like_C/1-60 (identical to H_graminicola_Hbn/1-60) is ignored but added at the end
NOTE: A_bruennichi_Rax-A/1-60 (identical to P_opilio_Rax/1-60) is ignored but added at the end
NOTE: A_bruennichi_old_annotated_Rax-A/1-60 (identical to P_opilio_Rax/1-60) is ignored but added at the end
NOTE: C_sculpturatus_Rax-A/1-60 (identical to P_opilio_Rax/1-60) is ignored but added at the end
NOTE: D_plantarius_Rax-A/1-60 (identical to P_opilio_Rax/1-60) is ignored but added at the end
NOTE: D_silvatica_Rax-A/1-60 (identical to P_opilio_Rax/1-60) is ignored but added at the end
NOTE: H_graminicola_Rax-A/1-60 (identical to P_opilio_Rax/1-60) is ignored but added at the end
NOTE: L_elegans_Rax-A/1-60 (identical to P_opilio_Rax/1-60) is ignored but added at the end
NOTE: P_tepidariorum_Rax-A/1-60 (identical to P_opilio_Rax/1-60) is ignored but added at the end
NOTE: T_antipodiana_Rax-A/1-60 (identical to P_opilio_Rax/1-60) is ignored but added at the end
NOTE: T_clavata_Rax-A/1-60 (identical to P_opilio_Rax/1-60) is ignored but added at the end
NOTE: D_melanogaster_Rx/1-60 (identical to P_opilio_Rax/1-60) is ignored but added at the end
NOTE: T_castaneum_Rx/1-60 (identical to P_opilio_Rax/1-60) is ignored but added at the end
NOTE: C_rotundicauda_Rx_B-a/1-60 (identical to P_opilio_Rax/1-60) is ignored but added at the end
NOTE: C_rotundicauda_Rx_B-b/1-60 (identical to P_opilio_Rax/1-60) is ignored but added at the end
NOTE: T_tridentatus_Rx_B/1-60 (identical to P_opilio_Rax/1-60) is ignored but added at the end
NOTE: L_polyphemus_Rx_A2/1-60 (identical to P_opilio_Rax/1-60) is ignored but added at the end
NOTE: D_plantarius_Rax-B/1-60 (identical to A_bruennichi_Rax-B/1-60) is ignored but added at the end
NOTE: L_elegans_Rax-B/1-60 (identical to A_bruennichi_Rax-B/1-60) is ignored but added at the end
NOTE: P_tepidariorum_Rax-B/1-60 (identical to A_bruennichi_Rax-B/1-60) is ignored but added at the end
NOTE: T_antipodiana_Rax-B/1-60 (identical to A_bruennichi_Rax-B/1-60) is ignored but added at the end
NOTE: T_clavata_Rax-B/1-60 (identical to A_bruennichi_Rax-B/1-60) is ignored but added at the end
NOTE: L_polyphemus_Rx_A1/1-60 (identical to C_rotundicauda_Rx_A/1-60) is ignored but added at the end
NOTE: g845.t3.p1/231-290 (identical to g845.t1.p1/289-348) is ignored but added at the end
Alignment was printed to ./homeobox_aligned.fasta.uniqueseq.phy

For your convenience alignment with unique sequences printed to ./homeobox_aligned.fasta.uniqueseq.phy

Creating fast initial parsimony tree by random order stepwise addition...
0.014 seconds, parsimony score: 145 (based on 45 sites)
WARNING: Number of threads seems too high for short alignments. Use -T AUTO to determine best number of threads.
Perform fast likelihood tree search using LG+I+G model...
Estimate model parameters (epsilon = 5.000)
Perform nearest neighbor interchange...
Estimate model parameters (epsilon = 1.000)
1. Initial log-likelihood: -937.280
Optimal log-likelihood: -937.203
Proportion of invariable sites: 0.086
Gamma shape alpha: 0.783
Parameters optimization took 1 rounds (0.202 sec)
Time for fast ML tree search: 0.817 seconds

NOTE: ModelFinder requires 8 MB RAM!
ModelFinder will test up to 1232 protein models (sample size: 60 epsilon: 0.100) ...
 No. Model         -LnL         df  AIC          AICc         BIC
WARNING: Number of threads seems too high for short alignments. Use -T AUTO to determine best number of threads.
  1  LG            971.816      129 2201.632     35741.632    2471.802
WARNING: Number of threads seems too high for short alignments. Use -T AUTO to determine best number of threads.
  2  LG+I          956.598      130 2173.195     36233.195    2445.460
WARNING: Number of threads seems too high for short alignments. Use -T AUTO to determine best number of threads.
  3  LG+G4         936.879      130 2133.758     36193.758    2406.023
WARNING: Number of threads seems too high for short alignments. Use -T AUTO to determine best number of threads.
  4  LG+I+G4       937.175      131 2136.351     36720.351    2410.710
WARNING: Number of threads seems too high for short alignments. Use -T AUTO to determine best number of threads.
  5  LG+R2         937.202      131 2136.403     36720.403    2410.763
WARNING: Number of threads seems too high for short alignments. Use -T AUTO to determine best number of threads.
  6  LG+R3         936.204      133 2138.408     37782.408    2416.956
WARNING: Number of threads seems too high for short alignments. Use -T AUTO to determine best number of threads.
 14  LG+I+R2       936.978      132 2137.956     37249.956    2414.410
WARNING: Number of threads seems too high for short alignments. Use -T AUTO to determine best number of threads.
 15  LG+I+R3       936.311      134 2140.622     38320.622    2421.264
WARNING: Number of threads seems too high for short alignments. Use -T AUTO to determine best number of threads.
 25  LG+F+G4       942.031      149 2182.063     46882.063    2494.120
WARNING: Number of threads seems too high for short alignments. Use -T AUTO to determine best number of threads.
 26  LG+F+I+G4     942.394      150 2184.787     47484.787    2498.939
WARNING: Number of threads seems too high for short alignments. Use -T AUTO to determine best number of threads.
 27  LG+F+R2       941.672      150 2183.344     47483.344    2497.496
WARNING: Number of threads seems too high for short alignments. Use -T AUTO to determine best number of threads.
 36  LG+F+I+R2     941.619      151 2185.237     48089.237    2501.483
WARNING: Number of threads seems too high for short alignments. Use -T AUTO to determine best number of threads.
 47  WAG+G4        946.411      130 2152.822     36212.822    2425.087
WARNING: Number of threads seems too high for short alignments. Use -T AUTO to determine best number of threads.
 48  WAG+I+G4      946.604      131 2155.208     36739.208    2429.567
WARNING: Number of threads seems too high for short alignments. Use -T AUTO to determine best number of threads.
 49  WAG+R2        946.018      131 2154.035     36738.035    2428.394
WARNING: Number of threads seems too high for short alignments. Use -T AUTO to determine best number of threads.
 58  WAG+I+R2      946.066      132 2156.132     37268.132    2432.585
WARNING: Number of threads seems too high for short alignments. Use -T AUTO to determine best number of threads.
 69  WAG+F+G4      947.411      149 2192.821     46892.821    2504.878
WARNING: Number of threads seems too high for short alignments. Use -T AUTO to determine best number of threads.
 70  WAG+F+I+G4    947.656      150 2195.312     47495.312    2509.464
WARNING: Number of threads seems too high for short alignments. Use -T AUTO to determine best number of threads.
 71  WAG+F+R2      946.738      150 2193.475     47493.475    2507.627
WARNING: Number of threads seems too high for short alignments. Use -T AUTO to determine best number of threads.
 80  WAG+F+I+R2    946.767      151 2195.534     48099.534    2511.780
WARNING: Number of threads seems too high for short alignments. Use -T AUTO to determine best number of threads.
 91  JTT+G4        932.451      130 2124.902     36184.902    2397.167
WARNING: Number of threads seems too high for short alignments. Use -T AUTO to determine best number of threads.
 92  JTT+I+G4      932.592      131 2127.185     36711.185    2401.544
WARNING: Number of threads seems too high for short alignments. Use -T AUTO to determine best number of threads.
 93  JTT+R2        932.998      131 2127.997     36711.997    2402.356
WARNING: Number of threads seems too high for short alignments. Use -T AUTO to determine best number of threads.
102  JTT+I+R2      932.535      132 2129.070     37241.070    2405.523
WARNING: Number of threads seems too high for short alignments. Use -T AUTO to determine best number of threads.
113  JTT+F+G4      933.289      149 2164.578     46864.578    2476.635
WARNING: Number of threads seems too high for short alignments. Use -T AUTO to determine best number of threads.
114  JTT+F+I+G4    933.489      150 2166.978     47466.978    2481.129
WARNING: Number of threads seems too high for short alignments. Use -T AUTO to determine best number of threads.
115  JTT+F+R2      933.394      150 2166.788     47466.788    2480.940
WARNING: Number of threads seems too high for short alignments. Use -T AUTO to determine best number of threads.
124  JTT+F+I+R2    933.057      151 2168.115     48072.115    2484.361
WARNING: Normalizing state frequencies so that sum of them equals to 1
WARNING: Number of threads seems too high for short alignments. Use -T AUTO to determine best number of threads.
135  Q.pfam+G4     939.941      130 2139.882     36199.882    2412.147
WARNING: Normalizing state frequencies so that sum of them equals to 1
WARNING: Number of threads seems too high for short alignments. Use -T AUTO to determine best number of threads.
136  Q.pfam+I+G4   940.120      131 2142.239     36726.239    2416.598
WARNING: Normalizing state frequencies so that sum of them equals to 1
WARNING: Number of threads seems too high for short alignments. Use -T AUTO to determine best number of threads.
137  Q.pfam+R2     940.219      131 2142.438     36726.438    2416.797
WARNING: Normalizing state frequencies so that sum of them equals to 1
WARNING: Number of threads seems too high for short alignments. Use -T AUTO to determine best number of threads.
146  Q.pfam+I+R2   940.020      132 2144.040     37256.040    2420.494
WARNING: Normalizing state frequencies so that sum of them equals to 1
WARNING: Number of threads seems too high for short alignments. Use -T AUTO to determine best number of threads.
157  Q.pfam+F+G4   942.074      149 2182.148     46882.148    2494.205
WARNING: Normalizing state frequencies so that sum of them equals to 1
WARNING: Number of threads seems too high for short alignments. Use -T AUTO to determine best number of threads.
158  Q.pfam+F+I+G4 942.273      150 2184.545     47484.545    2498.697
WARNING: Normalizing state frequencies so that sum of them equals to 1
WARNING: Number of threads seems too high for short alignments. Use -T AUTO to determine best number of threads.
159  Q.pfam+F+R2   941.710      150 2183.421     47483.421    2497.573
WARNING: Normalizing state frequencies so that sum of them equals to 1
WARNING: Number of threads seems too high for short alignments. Use -T AUTO to determine best number of threads.
168  Q.pfam+F+I+R2 941.655      151 2185.311     48089.311    2501.557
WARNING: Normalizing state frequencies so that sum of them equals to 1
WARNING: Number of threads seems too high for short alignments. Use -T AUTO to determine best number of threads.
179  Q.bird+G4     937.156      130 2134.311     36194.311    2406.576
WARNING: Normalizing state frequencies so that sum of them equals to 1
WARNING: Number of threads seems too high for short alignments. Use -T AUTO to determine best number of threads.
180  Q.bird+I+G4   937.249      131 2136.499     36720.499    2410.858
WARNING: Normalizing state frequencies so that sum of them equals to 1
WARNING: Number of threads seems too high for short alignments. Use -T AUTO to determine best number of threads.
181  Q.bird+R2     939.616      131 2141.231     36725.231    2415.590
WARNING: Normalizing state frequencies so that sum of them equals to 1
WARNING: Number of threads seems too high for short alignments. Use -T AUTO to determine best number of threads.
190  Q.bird+I+R2   937.230      132 2138.461     37250.461    2414.914
WARNING: Normalizing state frequencies so that sum of them equals to 1
WARNING: Number of threads seems too high for short alignments. Use -T AUTO to determine best number of threads.
201  Q.bird+F+G4   942.562      149 2183.124     46883.124    2495.181
WARNING: Normalizing state frequencies so that sum of them equals to 1
WARNING: Number of threads seems too high for short alignments. Use -T AUTO to determine best number of threads.
202  Q.bird+F+I+G4 942.672      150 2185.344     47485.344    2499.496
WARNING: Normalizing state frequencies so that sum of them equals to 1
WARNING: Number of threads seems too high for short alignments. Use -T AUTO to determine best number of threads.
203  Q.bird+F+R2   944.313      150 2188.626     47488.626    2502.777
WARNING: Normalizing state frequencies so that sum of them equals to 1
WARNING: Number of threads seems too high for short alignments. Use -T AUTO to determine best number of threads.
212  Q.bird+F+I+R2 943.250      151 2188.500     48092.500    2504.746
WARNING: Normalizing state frequencies so that sum of them equals to 1
WARNING: Number of threads seems too high for short alignments. Use -T AUTO to determine best number of threads.
223  Q.mammal+G4   932.135      130 2124.269     36184.269    2396.534
WARNING: Normalizing state frequencies so that sum of them equals to 1
WARNING: Number of threads seems too high for short alignments. Use -T AUTO to determine best number of threads.
224  Q.mammal+I+G4 932.230      131 2126.460     36710.460    2400.819
WARNING: Normalizing state frequencies so that sum of them equals to 1
WARNING: Number of threads seems too high for short alignments. Use -T AUTO to determine best number of threads.
225  Q.mammal+R2   933.726      131 2129.451     36713.451    2403.810
WARNING: Normalizing state frequencies so that sum of them equals to 1
WARNING: Number of threads seems too high for short alignments. Use -T AUTO to determine best number of threads.
234  Q.mammal+I+R2 932.246      132 2128.492     37240.492    2404.946
WARNING: Normalizing state frequencies so that sum of them equals to 1
WARNING: Number of threads seems too high for short alignments. Use -T AUTO to determine best number of threads.
245  Q.mammal+F+G4 935.900      149 2169.800     46869.800    2481.857
WARNING: Normalizing state frequencies so that sum of them equals to 1
WARNING: Number of threads seems too high for short alignments. Use -T AUTO to determine best number of threads.
246  Q.mammal+F+I+G4 936.027      150 2172.055     47472.055    2486.206
WARNING: Normalizing state frequencies so that sum of them equals to 1
WARNING: Number of threads seems too high for short alignments. Use -T AUTO to determine best number of threads.
247  Q.mammal+F+R2 936.782      150 2173.564     47473.564    2487.716
WARNING: Normalizing state frequencies so that sum of them equals to 1
WARNING: Number of threads seems too high for short alignments. Use -T AUTO to determine best number of threads.
256  Q.mammal+F+I+R2 936.091      151 2174.181     48078.181    2490.427
WARNING: Number of threads seems too high for short alignments. Use -T AUTO to determine best number of threads.
267  Q.insect+G4   926.870      130 2113.739     36173.739    2386.004
WARNING: Number of threads seems too high for short alignments. Use -T AUTO to determine best number of threads.
268  Q.insect+I+G4 926.979      131 2115.957     36699.957    2390.316
WARNING: Number of threads seems too high for short alignments. Use -T AUTO to determine best number of threads.
269  Q.insect+R2   927.557      131 2117.115     36701.115    2391.474
WARNING: Number of threads seems too high for short alignments. Use -T AUTO to determine best number of threads.
278  Q.insect+I+R2 926.869      132 2117.738     37229.738    2394.192
WARNING: Number of threads seems too high for short alignments. Use -T AUTO to determine best number of threads.
289  Q.insect+F+G4 928.747      149 2155.494     46855.494    2467.551
WARNING: Number of threads seems too high for short alignments. Use -T AUTO to determine best number of threads.
290  Q.insect+F+I+G4 928.885      150 2157.769     47457.769    2471.921
WARNING: Number of threads seems too high for short alignments. Use -T AUTO to determine best number of threads.
291  Q.insect+F+R2 928.432      150 2156.865     47456.865    2471.016
WARNING: Number of threads seems too high for short alignments. Use -T AUTO to determine best number of threads.
300  Q.insect+F+I+R2 928.218      151 2158.437     48062.437    2474.683
WARNING: Normalizing state frequencies so that sum of them equals to 1
WARNING: Number of threads seems too high for short alignments. Use -T AUTO to determine best number of threads.
311  Q.plant+G4    930.781      130 2121.562     36181.562    2393.827
WARNING: Normalizing state frequencies so that sum of them equals to 1
WARNING: Number of threads seems too high for short alignments. Use -T AUTO to determine best number of threads.
312  Q.plant+I+G4  930.848      131 2123.695     36707.695    2398.055
WARNING: Normalizing state frequencies so that sum of them equals to 1
WARNING: Number of threads seems too high for short alignments. Use -T AUTO to determine best number of threads.
313  Q.plant+R2    932.563      131 2127.127     36711.127    2401.486
WARNING: Normalizing state frequencies so that sum of them equals to 1
WARNING: Number of threads seems too high for short alignments. Use -T AUTO to determine best number of threads.
322  Q.plant+I+R2  930.779      132 2125.558     37237.558    2402.011
WARNING: Normalizing state frequencies so that sum of them equals to 1
WARNING: Number of threads seems too high for short alignments. Use -T AUTO to determine best number of threads.
333  Q.plant+F+G4  931.515      149 2161.031     46861.031    2473.088
WARNING: Normalizing state frequencies so that sum of them equals to 1
WARNING: Number of threads seems too high for short alignments. Use -T AUTO to determine best number of threads.
334  Q.plant+F+I+G4 931.606      150 2163.212     47463.212    2477.363
WARNING: Normalizing state frequencies so that sum of them equals to 1
WARNING: Number of threads seems too high for short alignments. Use -T AUTO to determine best number of threads.
335  Q.plant+F+R2  932.321      150 2164.641     47464.641    2478.793
WARNING: Normalizing state frequencies so that sum of them equals to 1
WARNING: Number of threads seems too high for short alignments. Use -T AUTO to determine best number of threads.
344  Q.plant+F+I+R2 931.550      151 2165.101     48069.101    2481.347
WARNING: Normalizing state frequencies so that sum of them equals to 1
WARNING: Number of threads seems too high for short alignments. Use -T AUTO to determine best number of threads.
355  Q.yeast+G4    939.383      130 2138.766     36198.766    2411.031
WARNING: Normalizing state frequencies so that sum of them equals to 1
WARNING: Number of threads seems too high for short alignments. Use -T AUTO to determine best number of threads.
356  Q.yeast+I+G4  939.461      131 2140.922     36724.922    2415.281
WARNING: Normalizing state frequencies so that sum of them equals to 1
WARNING: Number of threads seems too high for short alignments. Use -T AUTO to determine best number of threads.
357  Q.yeast+R2    940.210      131 2142.421     36726.421    2416.780
WARNING: Normalizing state frequencies so that sum of them equals to 1
WARNING: Number of threads seems too high for short alignments. Use -T AUTO to determine best number of threads.
366  Q.yeast+I+R2  939.529      132 2143.057     37255.057    2419.511
WARNING: Normalizing state frequencies so that sum of them equals to 1
WARNING: Number of threads seems too high for short alignments. Use -T AUTO to determine best number of threads.
377  Q.yeast+F+G4  936.053      149 2170.106     46870.106    2482.164
WARNING: Normalizing state frequencies so that sum of them equals to 1
WARNING: Number of threads seems too high for short alignments. Use -T AUTO to determine best number of threads.
378  Q.yeast+F+I+G4 936.150      150 2172.300     47472.300    2486.452
WARNING: Normalizing state frequencies so that sum of them equals to 1
WARNING: Number of threads seems too high for short alignments. Use -T AUTO to determine best number of threads.
379  Q.yeast+F+R2  935.886      150 2171.771     47471.771    2485.923
WARNING: Normalizing state frequencies so that sum of them equals to 1
WARNING: Number of threads seems too high for short alignments. Use -T AUTO to determine best number of threads.
388  Q.yeast+F+I+R2 935.544      151 2173.089     48077.089    2489.335
WARNING: Number of threads seems too high for short alignments. Use -T AUTO to determine best number of threads.
399  JTTDCMut+G4   932.100      130 2124.201     36184.201    2396.465
WARNING: Number of threads seems too high for short alignments. Use -T AUTO to determine best number of threads.
400  JTTDCMut+I+G4 932.141      131 2126.281     36710.281    2400.641
WARNING: Number of threads seems too high for short alignments. Use -T AUTO to determine best number of threads.
401  JTTDCMut+R2   932.538      131 2127.076     36711.076    2401.435
WARNING: Number of threads seems too high for short alignments. Use -T AUTO to determine best number of threads.
410  JTTDCMut+I+R2 932.077      132 2128.155     37240.155    2404.608
WARNING: Number of threads seems too high for short alignments. Use -T AUTO to determine best number of threads.
421  JTTDCMut+F+G4 932.973      149 2163.947     46863.947    2476.004
WARNING: Number of threads seems too high for short alignments. Use -T AUTO to determine best number of threads.
422  JTTDCMut+F+I+G4 933.034      150 2166.068     47466.068    2480.219
WARNING: Number of threads seems too high for short alignments. Use -T AUTO to determine best number of threads.
423  JTTDCMut+F+R2 932.956      150 2165.911     47465.911    2480.063
WARNING: Number of threads seems too high for short alignments. Use -T AUTO to determine best number of threads.
432  JTTDCMut+F+I+R2 932.708      151 2167.417     48071.417    2483.663
WARNING: Number of threads seems too high for short alignments. Use -T AUTO to determine best number of threads.
443  DCMut+G4      950.642      130 2161.283     36221.283    2433.548
WARNING: Number of threads seems too high for short alignments. Use -T AUTO to determine best number of threads.
444  DCMut+I+G4    950.645      131 2163.290     36747.290    2437.649
WARNING: Number of threads seems too high for short alignments. Use -T AUTO to determine best number of threads.
445  DCMut+R2      951.186      131 2164.371     36748.371    2438.731
WARNING: Number of threads seems too high for short alignments. Use -T AUTO to determine best number of threads.
454  DCMut+I+R2    950.796      132 2165.592     37277.592    2442.045
WARNING: Number of threads seems too high for short alignments. Use -T AUTO to determine best number of threads.
465  DCMut+F+G4    943.842      149 2185.683     46885.683    2497.741
WARNING: Number of threads seems too high for short alignments. Use -T AUTO to determine best number of threads.
466  DCMut+F+I+G4  943.879      150 2187.758     47487.758    2501.909
WARNING: Number of threads seems too high for short alignments. Use -T AUTO to determine best number of threads.
467  DCMut+F+R2    943.643      150 2187.285     47487.285    2501.437
WARNING: Number of threads seems too high for short alignments. Use -T AUTO to determine best number of threads.
476  DCMut+F+I+R2  943.702      151 2189.404     48093.404    2505.650
WARNING: Number of threads seems too high for short alignments. Use -T AUTO to determine best number of threads.
487  VT+G4         944.715      130 2149.429     36209.429    2421.694
WARNING: Number of threads seems too high for short alignments. Use -T AUTO to determine best number of threads.
488  VT+I+G4       944.761      131 2151.522     36735.522    2425.881
WARNING: Number of threads seems too high for short alignments. Use -T AUTO to determine best number of threads.
489  VT+R2         944.215      131 2150.431     36734.431    2424.790
WARNING: Number of threads seems too high for short alignments. Use -T AUTO to determine best number of threads.
498  VT+I+R2       944.231      132 2152.461     37264.461    2428.915
WARNING: Number of threads seems too high for short alignments. Use -T AUTO to determine best number of threads.
509  VT+F+G4       947.999      149 2193.998     46893.998    2506.055
WARNING: Number of threads seems too high for short alignments. Use -T AUTO to determine best number of threads.
510  VT+F+I+G4     948.046      150 2196.092     47496.092    2510.243
WARNING: Number of threads seems too high for short alignments. Use -T AUTO to determine best number of threads.
511  VT+F+R2       947.095      150 2194.191     47494.191    2508.342
WARNING: Number of threads seems too high for short alignments. Use -T AUTO to determine best number of threads.
520  VT+F+I+R2     947.151      151 2196.302     48100.302    2512.548
WARNING: Number of threads seems too high for short alignments. Use -T AUTO to determine best number of threads.
531  PMB+G4        955.650      130 2171.300     36231.300    2443.565
WARNING: Number of threads seems too high for short alignments. Use -T AUTO to determine best number of threads.
532  PMB+I+G4      955.652      131 2173.305     36757.305    2447.664
WARNING: Number of threads seems too high for short alignments. Use -T AUTO to determine best number of threads.
533  PMB+R2        955.169      131 2172.338     36756.338    2446.697
WARNING: Number of threads seems too high for short alignments. Use -T AUTO to determine best number of threads.
542  PMB+I+R2      955.162      132 2174.324     37286.324    2450.777
WARNING: Number of threads seems too high for short alignments. Use -T AUTO to determine best number of threads.
553  PMB+F+G4      961.554      149 2221.107     46921.107    2533.165
WARNING: Number of threads seems too high for short alignments. Use -T AUTO to determine best number of threads.
554  PMB+F+I+G4    961.598      150 2223.195     47523.195    2537.347
WARNING: Number of threads seems too high for short alignments. Use -T AUTO to determine best number of threads.
555  PMB+F+R2      960.781      150 2221.562     47521.562    2535.714
WARNING: Number of threads seems too high for short alignments. Use -T AUTO to determine best number of threads.
564  PMB+F+I+R2    960.836      151 2223.672     48127.672    2539.918
WARNING: Number of threads seems too high for short alignments. Use -T AUTO to determine best number of threads.
575  Blosum62+G4   956.740      130 2173.480     36233.480    2445.744
WARNING: Number of threads seems too high for short alignments. Use -T AUTO to determine best number of threads.
576  Blosum62+I+G4 956.775      131 2175.551     36759.551    2449.910
WARNING: Number of threads seems too high for short alignments. Use -T AUTO to determine best number of threads.
577  Blosum62+R2   956.036      131 2174.072     36758.072    2448.431
WARNING: Number of threads seems too high for short alignments. Use -T AUTO to determine best number of threads.
586  Blosum62+I+R2 956.061      132 2176.123     37288.123    2452.576
WARNING: Number of threads seems too high for short alignments. Use -T AUTO to determine best number of threads.
597  Blosum62+F+G4 962.982      149 2223.963     46923.963    2536.020
WARNING: Number of threads seems too high for short alignments. Use -T AUTO to determine best number of threads.
598  Blosum62+F+I+G4 963.024      150 2226.048     47526.048    2540.199
WARNING: Number of threads seems too high for short alignments. Use -T AUTO to determine best number of threads.
599  Blosum62+F+R2 961.924      150 2223.849     47523.849    2538.001
WARNING: Number of threads seems too high for short alignments. Use -T AUTO to determine best number of threads.
608  Blosum62+F+I+R2 961.993      151 2225.985     48129.985    2542.232
WARNING: Number of threads seems too high for short alignments. Use -T AUTO to determine best number of threads.
619  Dayhoff+G4    950.664      130 2161.329     36221.329    2433.594
WARNING: Number of threads seems too high for short alignments. Use -T AUTO to determine best number of threads.
620  Dayhoff+I+G4  950.667      131 2163.334     36747.334    2437.693
WARNING: Number of threads seems too high for short alignments. Use -T AUTO to determine best number of threads.
621  Dayhoff+R2    951.258      131 2164.516     36748.516    2438.875
WARNING: Number of threads seems too high for short alignments. Use -T AUTO to determine best number of threads.
630  Dayhoff+I+R2  950.921      132 2165.843     37277.843    2442.296
WARNING: Number of threads seems too high for short alignments. Use -T AUTO to determine best number of threads.
641  Dayhoff+F+G4  943.870      149 2185.739     46885.739    2497.797
WARNING: Number of threads seems too high for short alignments. Use -T AUTO to determine best number of threads.
642  Dayhoff+F+I+G4 943.892      150 2187.784     47487.784    2501.935
WARNING: Number of threads seems too high for short alignments. Use -T AUTO to determine best number of threads.
643  Dayhoff+F+R2  943.667      150 2187.335     47487.335    2501.486
WARNING: Number of threads seems too high for short alignments. Use -T AUTO to determine best number of threads.
652  Dayhoff+F+I+R2 943.674      151 2189.348     48093.348    2505.594
WARNING: Number of threads seems too high for short alignments. Use -T AUTO to determine best number of threads.
663  mtREV+G4      990.343      130 2240.686     36300.686    2512.951
WARNING: Number of threads seems too high for short alignments. Use -T AUTO to determine best number of threads.
664  mtREV+I+G4    990.359      131 2242.718     36826.718    2517.077
WARNING: Number of threads seems too high for short alignments. Use -T AUTO to determine best number of threads.
665  mtREV+R2      994.752      131 2251.505     36835.505    2525.864
WARNING: Number of threads seems too high for short alignments. Use -T AUTO to determine best number of threads.
674  mtREV+I+R2    991.159      132 2246.319     37358.319    2522.772
WARNING: Number of threads seems too high for short alignments. Use -T AUTO to determine best number of threads.
685  mtREV+F+G4    944.404      149 2186.808     46886.808    2498.866
WARNING: Number of threads seems too high for short alignments. Use -T AUTO to determine best number of threads.
686  mtREV+F+I+G4  944.418      150 2188.835     47488.835    2502.987
WARNING: Number of threads seems too high for short alignments. Use -T AUTO to determine best number of threads.
687  mtREV+F+R2    946.505      150 2193.011     47493.011    2507.163
WARNING: Number of threads seems too high for short alignments. Use -T AUTO to determine best number of threads.
696  mtREV+F+I+R2  944.995      151 2191.991     48095.991    2508.237
WARNING: Number of threads seems too high for short alignments. Use -T AUTO to determine best number of threads.
707  mtART+G4      997.832      130 2255.664     36315.664    2527.929
WARNING: Number of threads seems too high for short alignments. Use -T AUTO to determine best number of threads.
708  mtART+I+G4    997.845      131 2257.689     36841.689    2532.048
WARNING: Number of threads seems too high for short alignments. Use -T AUTO to determine best number of threads.
709  mtART+R2      1002.866     131 2267.732     36851.732    2542.091
WARNING: Number of threads seems too high for short alignments. Use -T AUTO to determine best number of threads.
718  mtART+I+R2    998.429      132 2260.859     37372.859    2537.312
WARNING: Number of threads seems too high for short alignments. Use -T AUTO to determine best number of threads.
729  mtART+F+G4    942.194      149 2182.389     46882.389    2494.446
WARNING: Number of threads seems too high for short alignments. Use -T AUTO to determine best number of threads.
730  mtART+F+I+G4  942.206      150 2184.412     47484.412    2498.563
WARNING: Number of threads seems too high for short alignments. Use -T AUTO to determine best number of threads.
731  mtART+F+R2    946.039      150 2192.077     47492.077    2506.229
WARNING: Number of threads seems too high for short alignments. Use -T AUTO to determine best number of threads.
740  mtART+F+I+R2  943.433      151 2188.866     48092.866    2505.112
WARNING: Number of threads seems too high for short alignments. Use -T AUTO to determine best number of threads.
751  mtZOA+G4      980.163      130 2220.325     36280.325    2492.590
WARNING: Number of threads seems too high for short alignments. Use -T AUTO to determine best number of threads.
752  mtZOA+I+G4    980.177      131 2222.355     36806.355    2496.714
WARNING: Number of threads seems too high for short alignments. Use -T AUTO to determine best number of threads.
753  mtZOA+R2      983.326      131 2228.653     36812.653    2503.012
WARNING: Number of threads seems too high for short alignments. Use -T AUTO to determine best number of threads.
762  mtZOA+I+R2    980.500      132 2224.999     37336.999    2501.453
WARNING: Number of threads seems too high for short alignments. Use -T AUTO to determine best number of threads.
773  mtZOA+F+G4    938.320      149 2174.640     46874.640    2486.698
WARNING: Number of threads seems too high for short alignments. Use -T AUTO to determine best number of threads.
774  mtZOA+F+I+G4  938.338      150 2176.675     47476.675    2490.827
WARNING: Number of threads seems too high for short alignments. Use -T AUTO to determine best number of threads.
775  mtZOA+F+R2    941.001      150 2182.002     47482.002    2496.154
WARNING: Number of threads seems too high for short alignments. Use -T AUTO to determine best number of threads.
784  mtZOA+F+I+R2  939.738      151 2181.476     48085.476    2497.722
WARNING: Number of threads seems too high for short alignments. Use -T AUTO to determine best number of threads.
795  mtMet+G4      988.527      130 2237.054     36297.054    2509.319
WARNING: Number of threads seems too high for short alignments. Use -T AUTO to determine best number of threads.
796  mtMet+I+G4    988.546      131 2239.091     36823.091    2513.450
WARNING: Number of threads seems too high for short alignments. Use -T AUTO to determine best number of threads.
797  mtMet+R2      991.672      131 2245.344     36829.344    2519.703
WARNING: Number of threads seems too high for short alignments. Use -T AUTO to determine best number of threads.
806  mtMet+I+R2    988.773      132 2241.546     37353.546    2517.999
WARNING: Number of threads seems too high for short alignments. Use -T AUTO to determine best number of threads.
817  mtMet+F+G4    941.349      149 2180.698     46880.698    2492.755
WARNING: Number of threads seems too high for short alignments. Use -T AUTO to determine best number of threads.
818  mtMet+F+I+G4  941.368      150 2182.737     47482.737    2496.888
WARNING: Number of threads seems too high for short alignments. Use -T AUTO to determine best number of threads.
819  mtMet+F+R2    943.195      150 2186.390     47486.390    2500.542
WARNING: Number of threads seems too high for short alignments. Use -T AUTO to determine best number of threads.
828  mtMet+F+I+R2  942.567      151 2187.135     48091.135    2503.381
WARNING: Number of threads seems too high for short alignments. Use -T AUTO to determine best number of threads.
839  mtVer+G4      995.147      130 2250.294     36310.294    2522.559
WARNING: Number of threads seems too high for short alignments. Use -T AUTO to determine best number of threads.
840  mtVer+I+G4    995.157      131 2252.313     36836.313    2526.673
WARNING: Number of threads seems too high for short alignments. Use -T AUTO to determine best number of threads.
841  mtVer+R2      998.770      131 2259.540     36843.540    2533.899
WARNING: Number of threads seems too high for short alignments. Use -T AUTO to determine best number of threads.
850  mtVer+I+R2    995.823      132 2255.646     37367.646    2532.100
WARNING: Number of threads seems too high for short alignments. Use -T AUTO to determine best number of threads.
861  mtVer+F+G4    952.815      149 2203.631     46903.631    2515.688
WARNING: Number of threads seems too high for short alignments. Use -T AUTO to determine best number of threads.
862  mtVer+F+I+G4  952.833      150 2205.666     47505.666    2519.817
WARNING: Number of threads seems too high for short alignments. Use -T AUTO to determine best number of threads.
863  mtVer+F+R2    954.299      150 2208.598     47508.598    2522.749
WARNING: Number of threads seems too high for short alignments. Use -T AUTO to determine best number of threads.
872  mtVer+F+I+R2  953.964      151 2209.928     48113.928    2526.174
WARNING: Number of threads seems too high for short alignments. Use -T AUTO to determine best number of threads.
883  mtInv+G4      998.610      130 2257.220     36317.220    2529.485
WARNING: Number of threads seems too high for short alignments. Use -T AUTO to determine best number of threads.
884  mtInv+I+G4    998.618      131 2259.237     36843.237    2533.596
WARNING: Number of threads seems too high for short alignments. Use -T AUTO to determine best number of threads.
885  mtInv+R2      1001.206     131 2264.413     36848.413    2538.772
WARNING: Number of threads seems too high for short alignments. Use -T AUTO to determine best number of threads.
894  mtInv+I+R2    998.870      132 2261.739     37373.739    2538.193
WARNING: Number of threads seems too high for short alignments. Use -T AUTO to determine best number of threads.
905  mtInv+F+G4    938.602      149 2175.205     46875.205    2487.262
WARNING: Number of threads seems too high for short alignments. Use -T AUTO to determine best number of threads.
906  mtInv+F+I+G4  938.616      150 2177.232     47477.232    2491.384
WARNING: Number of threads seems too high for short alignments. Use -T AUTO to determine best number of threads.
907  mtInv+F+R2    939.772      150 2179.544     47479.544    2493.696
WARNING: Number of threads seems too high for short alignments. Use -T AUTO to determine best number of threads.
916  mtInv+F+I+R2  939.782      151 2181.565     48085.565    2497.811
WARNING: Number of threads seems too high for short alignments. Use -T AUTO to determine best number of threads.
927  mtMAM+G4      1011.604     130 2283.207     36343.207    2555.472
WARNING: Number of threads seems too high for short alignments. Use -T AUTO to determine best number of threads.
928  mtMAM+I+G4    1011.594     131 2285.188     36869.188    2559.547
WARNING: Number of threads seems too high for short alignments. Use -T AUTO to determine best number of threads.
929  mtMAM+R2      1018.161     131 2298.322     36882.322    2572.681
WARNING: Number of threads seems too high for short alignments. Use -T AUTO to determine best number of threads.
938  mtMAM+I+R2    1013.306     132 2290.612     37402.612    2567.066
WARNING: Number of threads seems too high for short alignments. Use -T AUTO to determine best number of threads.
949  mtMAM+F+G4    964.060      149 2226.120     46926.120    2538.177
WARNING: Number of threads seems too high for short alignments. Use -T AUTO to determine best number of threads.
950  mtMAM+F+I+G4  964.073      150 2228.146     47528.146    2542.298
WARNING: Number of threads seems too high for short alignments. Use -T AUTO to determine best number of threads.
951  mtMAM+F+R2    966.569      150 2233.139     47533.139    2547.290
WARNING: Number of threads seems too high for short alignments. Use -T AUTO to determine best number of threads.
960  mtMAM+F+I+R2  964.399      151 2230.799     48134.799    2547.045
WARNING: Normalizing state frequencies so that sum of them equals to 1
WARNING: Number of threads seems too high for short alignments. Use -T AUTO to determine best number of threads.
971  FLAVI+G4      954.689      130 2169.379     36229.379    2441.644
WARNING: Normalizing state frequencies so that sum of them equals to 1
WARNING: Number of threads seems too high for short alignments. Use -T AUTO to determine best number of threads.
972  FLAVI+I+G4    954.685      131 2171.370     36755.370    2445.729
WARNING: Normalizing state frequencies so that sum of them equals to 1
WARNING: Number of threads seems too high for short alignments. Use -T AUTO to determine best number of threads.
973  FLAVI+R2      959.076      131 2180.152     36764.152    2454.511
WARNING: Normalizing state frequencies so that sum of them equals to 1
WARNING: Number of threads seems too high for short alignments. Use -T AUTO to determine best number of threads.
982  FLAVI+I+R2    955.126      132 2174.253     37286.253    2450.706
WARNING: Normalizing state frequencies so that sum of them equals to 1
WARNING: Number of threads seems too high for short alignments. Use -T AUTO to determine best number of threads.
993  FLAVI+F+G4    953.976      149 2205.952     46905.952    2518.009
WARNING: Normalizing state frequencies so that sum of them equals to 1
WARNING: Number of threads seems too high for short alignments. Use -T AUTO to determine best number of threads.
994  FLAVI+F+I+G4  953.991      150 2207.983     47507.983    2522.134
WARNING: Normalizing state frequencies so that sum of them equals to 1
WARNING: Number of threads seems too high for short alignments. Use -T AUTO to determine best number of threads.
995  FLAVI+F+R2    957.502      150 2215.004     47515.004    2529.155
WARNING: Normalizing state frequencies so that sum of them equals to 1
WARNING: Number of threads seems too high for short alignments. Use -T AUTO to determine best number of threads.
1004  FLAVI+F+I+R2  955.073      151 2212.145     48116.145    2528.391
WARNING: Number of threads seems too high for short alignments. Use -T AUTO to determine best number of threads.
1015  HIVb+G4       942.647      130 2145.293     36205.293    2417.558
WARNING: Number of threads seems too high for short alignments. Use -T AUTO to determine best number of threads.
1016  HIVb+I+G4     942.657      131 2147.314     36731.314    2421.673
WARNING: Number of threads seems too high for short alignments. Use -T AUTO to determine best number of threads.
1017  HIVb+R2       944.721      131 2151.442     36735.442    2425.801
WARNING: Number of threads seems too high for short alignments. Use -T AUTO to determine best number of threads.
1026  HIVb+I+R2     941.876      132 2147.751     37259.751    2424.205
WARNING: Number of threads seems too high for short alignments. Use -T AUTO to determine best number of threads.
1037  HIVb+F+G4     948.230      149 2194.461     46894.461    2506.518
WARNING: Number of threads seems too high for short alignments. Use -T AUTO to determine best number of threads.
1038  HIVb+F+I+G4   948.245      150 2196.490     47496.490    2510.642
WARNING: Number of threads seems too high for short alignments. Use -T AUTO to determine best number of threads.
1039  HIVb+F+R2     949.604      150 2199.208     47499.208    2513.360
WARNING: Number of threads seems too high for short alignments. Use -T AUTO to determine best number of threads.
1048  HIVb+F+I+R2   947.227      151 2196.454     48100.454    2512.700
WARNING: Number of threads seems too high for short alignments. Use -T AUTO to determine best number of threads.
1059  HIVw+G4       979.673      130 2219.345     36279.345    2491.610
WARNING: Number of threads seems too high for short alignments. Use -T AUTO to determine best number of threads.
1060  HIVw+I+G4     979.671      131 2221.342     36805.342    2495.701
WARNING: Number of threads seems too high for short alignments. Use -T AUTO to determine best number of threads.
1061  HIVw+R2       982.250      131 2226.500     36810.500    2500.860
WARNING: Number of threads seems too high for short alignments. Use -T AUTO to determine best number of threads.
1070  HIVw+I+R2     980.450      132 2224.899     37336.899    2501.353
WARNING: Number of threads seems too high for short alignments. Use -T AUTO to determine best number of threads.
1081  HIVw+F+G4     974.514      149 2247.027     46947.027    2559.085
WARNING: Number of threads seems too high for short alignments. Use -T AUTO to determine best number of threads.
1082  HIVw+F+I+G4   974.520      150 2249.040     47549.040    2563.192
WARNING: Number of threads seems too high for short alignments. Use -T AUTO to determine best number of threads.
1083  HIVw+F+R2     975.894      150 2251.788     47551.788    2565.940
WARNING: Number of threads seems too high for short alignments. Use -T AUTO to determine best number of threads.
1092  HIVw+F+I+R2   974.280      151 2250.561     48154.561    2566.807
WARNING: Number of threads seems too high for short alignments. Use -T AUTO to determine best number of threads.
1103  FLU+G4        948.747      130 2157.494     36217.494    2429.759
WARNING: Number of threads seems too high for short alignments. Use -T AUTO to determine best number of threads.
1104  FLU+I+G4      948.755      131 2159.509     36743.509    2433.868
WARNING: Number of threads seems too high for short alignments. Use -T AUTO to determine best number of threads.
1105  FLU+R2        950.413      131 2162.827     36746.827    2437.186
WARNING: Number of threads seems too high for short alignments. Use -T AUTO to determine best number of threads.
1114  FLU+I+R2      949.211      132 2162.422     37274.422    2438.875
WARNING: Number of threads seems too high for short alignments. Use -T AUTO to determine best number of threads.
1125  FLU+F+G4      952.868      149 2203.737     46903.737    2515.794
WARNING: Number of threads seems too high for short alignments. Use -T AUTO to determine best number of threads.
1126  FLU+F+I+G4    952.875      150 2205.751     47505.751    2519.902
WARNING: Number of threads seems too high for short alignments. Use -T AUTO to determine best number of threads.
1127  FLU+F+R2      953.707      150 2207.414     47507.414    2521.565
WARNING: Number of threads seems too high for short alignments. Use -T AUTO to determine best number of threads.
1136  FLU+F+I+R2    952.407      151 2206.813     48110.813    2523.059
WARNING: Number of threads seems too high for short alignments. Use -T AUTO to determine best number of threads.
1147  rtREV+G4      938.814      130 2137.627     36197.627    2409.892
WARNING: Number of threads seems too high for short alignments. Use -T AUTO to determine best number of threads.
1148  rtREV+I+G4    938.821      131 2139.643     36723.643    2414.002
WARNING: Number of threads seems too high for short alignments. Use -T AUTO to determine best number of threads.
1149  rtREV+R2      938.567      131 2139.135     36723.135    2413.494
WARNING: Number of threads seems too high for short alignments. Use -T AUTO to determine best number of threads.
1158  rtREV+I+R2    938.537      132 2141.073     37253.073    2417.527
WARNING: Number of threads seems too high for short alignments. Use -T AUTO to determine best number of threads.
1169  rtREV+F+G4    940.718      149 2179.436     46879.436    2491.494
WARNING: Number of threads seems too high for short alignments. Use -T AUTO to determine best number of threads.
1170  rtREV+F+I+G4  940.727      150 2181.454     47481.454    2495.606
WARNING: Number of threads seems too high for short alignments. Use -T AUTO to determine best number of threads.
1171  rtREV+F+R2    940.192      150 2180.384     47480.384    2494.536
WARNING: Number of threads seems too high for short alignments. Use -T AUTO to determine best number of threads.
1180  rtREV+F+I+R2  940.209      151 2182.418     48086.418    2498.664
WARNING: Number of threads seems too high for short alignments. Use -T AUTO to determine best number of threads.
1191  cpREV+G4      941.855      130 2143.711     36203.711    2415.975
WARNING: Number of threads seems too high for short alignments. Use -T AUTO to determine best number of threads.
1192  cpREV+I+G4    941.845      131 2145.690     36729.690    2420.049
WARNING: Number of threads seems too high for short alignments. Use -T AUTO to determine best number of threads.
1193  cpREV+R2      942.830      131 2147.661     36731.661    2422.020
WARNING: Number of threads seems too high for short alignments. Use -T AUTO to determine best number of threads.
1202  cpREV+I+R2    942.386      132 2148.772     37260.772    2425.225
WARNING: Number of threads seems too high for short alignments. Use -T AUTO to determine best number of threads.
1213  cpREV+F+G4    946.310      149 2190.621     46890.621    2502.678
WARNING: Number of threads seems too high for short alignments. Use -T AUTO to determine best number of threads.
1214  cpREV+F+I+G4  946.311      150 2192.623     47492.623    2506.774
WARNING: Number of threads seems too high for short alignments. Use -T AUTO to determine best number of threads.
1215  cpREV+F+R2    946.690      150 2193.380     47493.380    2507.532
WARNING: Number of threads seems too high for short alignments. Use -T AUTO to determine best number of threads.
1224  cpREV+F+I+R2  946.435      151 2194.869     48098.869    2511.115
Akaike Information Criterion:           Q.insect+G4
Corrected Akaike Information Criterion: LG
Bayesian Information Criterion:         Q.insect+G4
Best-fit model: Q.insect+G4 chosen according to BIC

All model information printed to ./homeobox_aligned.fasta.model.gz
CPU time for ModelFinder: 100.788 seconds (0h:1m:40s)
Wall-clock time for ModelFinder: 25.554 seconds (0h:0m:25s)
Generating 1000 samples for ultrafast bootstrap (seed: 256482)...

NOTE: 3 MB RAM (0 GB) is required!
WARNING: Number of threads seems too high for short alignments. Use -T AUTO to determine best number of threads.
Estimate model parameters (epsilon = 0.100)
1. Initial log-likelihood: -928.850
2. Current log-likelihood: -927.107
Optimal log-likelihood: -926.980
Gamma shape alpha: 0.583
Parameters optimization took 2 rounds (0.108 sec)
Wrote distance file to... 
Computing ML distances based on estimated model parameters...
Calculating distance matrix: done in 0.0976165 secs using 399.5% CPU
Computing ML distances took 0.097683 sec (of wall-clock time) 0.390072 sec (of CPU time)
Setting up auxiliary I and S matrices: done in 0.000215834 secs using 99.61% CPU
Computing RapidNJ tree took 0.000680 sec (of wall-clock time) 0.000673 sec (of CPU time)
Log-likelihood of RapidNJ tree: -950.373
--------------------------------------------------------------------
|             INITIALIZING CANDIDATE TREE SET                      |
--------------------------------------------------------------------
Generating 98 parsimony trees... 0.499 second
Computing log-likelihood of 98 initial trees ... 2.430 seconds
Current best score: -918.549

Do NNI search on 20 best initial trees
Estimate model parameters (epsilon = 0.100)
BETTER TREE FOUND at iteration 1: -915.071
Estimate model parameters (epsilon = 0.100)
BETTER TREE FOUND at iteration 2: -911.273
Estimate model parameters (epsilon = 0.100)
BETTER TREE FOUND at iteration 6: -910.913
Iteration 10 / LogL: -914.856 / Time: 0h:0m:40s
Estimate model parameters (epsilon = 0.100)
BETTER TREE FOUND at iteration 14: -909.906
Iteration 20 / LogL: -910.462 / Time: 0h:0m:56s
Finish initializing candidate tree set (20)
Current best tree score: -909.906 / CPU time: 30.583
Number of iterations: 20
--------------------------------------------------------------------
|               OPTIMIZING CANDIDATE TREE SET                      |
--------------------------------------------------------------------
Iteration 30 / LogL: -910.377 / Time: 0h:1m:12s (0h:2m:17s left)
Iteration 40 / LogL: -910.378 / Time: 0h:1m:28s (0h:1m:59s left)
Iteration 50 / LogL: -910.643 / Time: 0h:1m:43s (0h:1m:42s left)
Log-likelihood cutoff on original alignment: -951.855
Iteration 60 / LogL: -973.803 / Time: 0h:1m:57s (0h:1m:24s left)
Iteration 70 / LogL: -909.908 / Time: 0h:2m:13s (0h:1m:8s left)
Iteration 80 / LogL: -910.219 / Time: 0h:2m:31s (0h:0m:54s left)
Iteration 90 / LogL: -911.814 / Time: 0h:2m:43s (0h:0m:37s left)
Iteration 100 / LogL: -910.378 / Time: 0h:3m:2s (0h:0m:22s left)
Log-likelihood cutoff on original alignment: -951.855
NOTE: Bootstrap correlation coefficient of split occurrence frequencies: 0.994
Iteration 110 / LogL: -909.907 / Time: 0h:3m:19s (0h:2m:23s left)
TREE SEARCH COMPLETED AFTER 115 ITERATIONS / Time: 0h:3m:26s

--------------------------------------------------------------------
|                    FINALIZING TREE SEARCH                        |
--------------------------------------------------------------------
Performs final model parameters optimization
Estimate model parameters (epsilon = 0.010)
1. Initial log-likelihood: -909.906
Optimal log-likelihood: -909.906
Gamma shape alpha: 0.597
Parameters optimization took 1 rounds (0.095 sec)
BEST SCORE FOUND : -909.906
Creating bootstrap support values...
Split supports printed to NEXUS file ./homeobox_aligned.fasta.splits.nex
Total tree length: 5.872

Total number of iterations: 115
CPU time used for tree search: 711.063 sec (0h:11m:51s)
Wall-clock time used for tree search: 180.514 sec (0h:3m:0s)
Total CPU time used: 813.724 sec (0h:13m:33s)
Total wall-clock time used: 206.654 sec (0h:3m:26s)

Computing bootstrap consensus tree...
Reading input file ./homeobox_aligned.fasta.splits.nex...
66 taxa and 910 splits.
Consensus tree written to ./homeobox_aligned.fasta.contree
Reading input trees file ./homeobox_aligned.fasta.contree
Log-likelihood of consensus tree: -910.598

Analysis results written to: 
  IQ-TREE report:                ./homeobox_aligned.fasta.iqtree
  Maximum-likelihood tree:       ./homeobox_aligned.fasta.treefile
  Likelihood distances:          ./homeobox_aligned.fasta.mldist

Ultrafast bootstrap approximation results written to:
  Split support values:          ./homeobox_aligned.fasta.splits.nex
  Consensus tree:                ./homeobox_aligned.fasta.contree
  Screen log file:               ./homeobox_aligned.fasta.log

Date and Time: Fri Jan 31 11:35:48 2025
