# Supplementary material for: The genome of a sea spider corroborates a shared Hox cluster motif in arthropods with a reduced posterior tagma
Source: BMC Biol. 2025 Jul 2;23:196. doi: 10.1186/s12915-025-02276-x (PMC12220506; doi:10.1186/s12915-025-02276-x)
Supplement: Supplementary file 3 — Additional file 3. [file 12915_2025_2276_MOESM3_ESM.zip › suppl-file7-gene_analysis/hro/hro_candidates.fa]

>PB.6202.1.p1
MTLTSSTGCDRNMSQVKASTSVYSIENLLSSDRVRNITATKRDIHEKCNNCEVDSEVTDGRHPAASANVTTDRSTDGSCVPDDDDDDDNGRQSDDGSSCRPRKVRRSRTTFTTFQLHQLERAFEKTQYPDVFTREDLALKLELSEARVQVWFQNRRAKWRKKEKNTTCGPELPVDFTWSSSSLSNIPSTSSSFIDGFHLPNLFSKQQSHVEKYWSHNVTSAATSMFNPYILGFPSQLPHHGWNFNHFPLSYSTATDVSPVNLATTTTRSMVSDVSDKSTNRNESNVELLKRKVEQMTNAKNLPVKS*
>g11023.t1.p1
MLLSHSQMDLLGGSATALGFNKDGGVCDQLKSVGNDLVGKQIGLYDNRHGGHQSLQLHGHQIHSGHVSSMQDSMGNATPVCSGGTVDNNSDLDKPLKQKRHRTRFTPAQLNELERSFSKTHYPDIFMREELAMRIGLTESRVQVWFQNRRAKWKKRKKTTNVFRTAGGLLPSHGLPPFGSMGEVAGLCSFGPTDTRWSMTGMPQIGTPTIPLAPTLPRQSISQSFNNSVMAGMSQSSGNMSNGGGGGGSTGIYQSPYTTGLNNLGSSICQSSIINTPSTTGTSSSSPTQLGSPPSCSMAGNMSTSGIGEPGDIWRGNSIASLRRKALEHQASMSAVFR*
>g828.t1.p1
MFCKNEQSDEGRLEMAHAAAAAAAKPIGSPVTYTIDAILGLNRANRKDTSIRSKNHLTHNLDLFGISTSKENMMCRPEANGMHQEVLLDQHVDRGTQKRTKYRLEDDDDDVVVGNEDGLLNDDLSGEDSSQKKKHRRSRTTFTTFQLHELERAFEKSHYPDVYSREELAMKVNLPEVRVQVWFQNRRAKWRRQEKLENTAALRLHDYESVSPESSMRNDGCRSTAVSFLPVDPWFTPPVFSSSMGHHTLPSFMSAAAAAAAAVTGNIYPGFLNQSSGVAGSQLTSPTLSPPILLTQAARDLTLPKLIAGNSSDPRSSSIVSLRLKAREHLESIGKNGQLL*
>g8280.t1.p1
MADQKENRMQFIQNKSTRAVVCGSLSGILVAVTNLSVKIGSSMMSPFQILTMMCAGQLVISIVIASYRRKGFTFKLNDAFPLMARSVAMSLARMLYYVAIARLPVFDAETLKNTRSIFTLILLVLTCQENPGIVEFGAGIITFTGVTLVCRPKFLFRGNGDVSTDWIGIVFALMSAFCHASGYIFTKKIPHLHYTVMTFYEFLVQGIGSACVSLMFGEYTYPTNIKPYIITIIATCSLFSTNSLQIYALSLGSAAVVAITINLNVPSLLCLQAIIQNIFPATLALVGSIFVLTGVTIISFRTQLKIYMKRYCYCCEDNLEDEEEFDEDFTEYVNDGIDEMSEKKLISRANDKTCCDT*
>g8288.t1.p1
MASVAAWLPFARAAAIGWVPIANNPLPAPPVNRERRKAEDEKFTINVSGRRFETWRNTVEKYPDSLLGSNEREFFYDEELKEYFFDRDPDIFRHILNYYRTGKLHYPKHECLTLYDEELAFFGIIPDVIGDCCYEDYRDRKRENAERLLDDKLSENGDSKLPPLTCIRPKMWRAFENPQTSTSALVFYYVTGFFIAVSVMANVVETIPCAEDALRNKKRSCGDHYKIIFFCLDTACVMIFTAEYLLRLFAAPDRCKFMRSVMSIIDVVAILPYYIGLIIKDNDDVSGAFVTLRVFRVFRIFKFSRHSQGLRILGYTLKSCASELGFLVFSLAMAIIIFATIMFYAEKNVLKTTFTSIPAAFWYTIVTMTTLGYGDMVPATIAGKIVGGVCSLSGVLVIALPVPVIVSNFSRIYHQNQRADKRKAQKKARLSRIRIAKASSGAAFVSKKKAVEARLRAQESGLELDDKDDDIFELQHHHLLRCLEKTTDREFVEMEVPYNGQPNRPSSIPPVSSSPSLSSHDNPGFNCCGRRICGKRYQKHPCVLSPESTKDDSELNEIQIRLPNRTENYKMPSQQIINPVQPQQYQGISQPMLTSSSHHYSSSITTNPTNTHIQLPSANYSLPATTTSSSDVEGAGRTTTAIVNLPTPSPIQSEDTLETTPSGDNDVSENGSNFDSPSQGISSNLSEQQQATAAAAKQQQQQQQHVCISTL*
>g8288.t2.p1
MASVAAWLPFARAAAIGWVPIANNPLPAPPVNRERRKAEDEKFTINVSGRRFETWRNTVEKYPDSLLGSNEREFFYDEELKEYFFDRDPDIFRHILNYYRTGKLHYPKHECLTLYDEELAFFGIIPDVIGDCCYEDYRDRKRENAERLLDDKLSENGDSKLPPLTCIRPKMWRAFENPQTSTSALVFYYVTGFFIAVSVMANVVETIPCAEDALRNKKRSCGDHYKIIFFCLDTACVMIFTAEYLLRLFAAPDRCKFMRSVMSIIDVVAILPYYIGLIIKDNDDVSGAFVTLRVFRVFRIFKFSRHSQGLRILGYTLKSCASELGFLVFSLAMAIIIFATIMFYAEKNVLKTTFTSIPAAFWYTIVTMTTLG*
>g845.t1.p1
MGTCSARDSNFRLRNLLRNRNKPSNKRFRSKPKSDIIIAPFAACSALTAKISPSKSEEMSETPPQKKRRMSLCVGCGSRIQDQYILRVAPDLEWHAACLKCADCHQFLDETCTCFVREGKTYCKRDYVRLFGAKCAKCDTGFSKNDFVMRARTKIYHIDCFRCVACSRQLIPGDEFALRDHDGGLFCKADHEVMETSNATENMSPHHHNHHPSPHHHHHHLQPSNNNNNNIKNNNCANVTVKSEERSLQMAANAEPVSGTNSNGSSKQVRQCGGSRSHGAHKQNSDQKTTRVRTVLNEKQLHTLRTCYNANARPDALMKEQLVEMTSLSPRVIRVWFQNKRCKDKKRQIFMKQMQQQEKIQNILKHHIIEDDGRRLPPLAGMQGVPMIASSPVRHESPMPNMTPIDVQTYQPPWKALSEFAMQPDIDTNSAPFQHLVNQMHGYDSGDPTGRPPSLSYLGPSDDSLTQPHSNMSSQIPGTPSEMSTSPSSE*
>g845.t2.p1
MGTCSARDSNFRLRNLLRNRNKPSNKRFRSKPKSDIIIAPFAACSALTAKISPSKSEEMSETPPQKKRRMSLCVGCGSRIQDQYILRVAPDLEWHAACLKCADCHQFLDETCTCFVREGKTYCKRDYVRLFGAKCAKCDTGFSKNDFVMRARTKIYHIDCFRCVACSRQLIPGDEFALRDHDGGLFCKADHEVMETSNATENMSPHHHNHHPSPHHHHHHLQPSNNNNNNIKNNNCANVTVKSEERSLQMAANAEPVSGTNSNGSSKQVRQCGGSRSHGAHKQNSDQKTTRVRTVLNEKQLHTLRTCYNANARPDALMKEQLVEMTSLSPRVIRVWFQNKRCKDKKRQIFMKQMQQQEKDGRRLPPLAGMQGVPMIASSPVRHESPMPNMTPIDVQTYQPPWKALSEFAMQPDIDTNSAPFQHLVNQMHGYDSGDPTGRPPSLSYLGPSDDSLTQPHSNMSSQIPGTPSEMSTSPSSE*
>g845.t3.p1
MSETPPQKKRRMSLCVGCGSRIQDQYILRVAPDLEWHAACLKCADCHQFLDETCTCFVREGKTYCKRDYVRLFGAKCAKCDTGFSKNDFVMRARTKIYHIDCFRCVACSRQLIPGDEFALRDHDGGLFCKADHEVMETSNATENMSPHHHNHHPSPHHHHHHLQPSNNNNNNIKNNNCANVTVKSEERSLQMAANAEPVSGTNSNGSSKQVRQCGGSRSHGAHKQNSDQKTTRVRTVLNEKQLHTLRTCYNANARPDALMKEQLVEMTSLSPRVIRVWFQNKRCKDKKRQIFMKQMQQQEKIQNILKHHIIEDDGRRLPPLAGMQGVPMIASSPVRHESPMPNMTPIDVQTYQPPWKALSEFAMQPDIDTNSAPFQHLVNQMHGYDSGDPTGRPPSLSYLGPSDDSLTQPHSNMSSQIPGTPSEMSTSPSSE*
>g8457.t1.p1
MFKILVLCIVAAIAVAKPAPQDQEVYEYSPYEYSYAVEDEQGNKNEHSQKGDGSGVVTGEFYLYDAYYQTYRRVRYESSPGTGIRFFIESNEPGVGPENPADVEITREEPPADVYTKQWQGSRR*
>g8458.t1.p1
MAASVQTPSTDLAEEDASELKFPKEFENAETLLISEVNMLLEHRKSQNESAEDEQEFSDVFLKTSNYTQRFSRFKNKDTITAVRNMLTQKKLHKFELASLANLCPETPEEARSLIQSLEGRFEDEELRQILDDIQTQRSFQY*
>g8459.t1.p1
MIQGSASYHDDRGLNNIIKHGTTWHLTTISSRMENYSNTTDNNNKTTVKVGSNEVGSPPTWHVRKEEVVIVGVVLILWIAVILIFLNRWGKIQMLEPHLPAYKDPSVESMTPAIALNSSLINVDPPSTSVGCRSISIANIGCHVFSSQMYLNRMSGFESAGKNRLNTGFNNSTACMLAIEGFTSNRKTKSVENVYQSTTNKIHNLVERYETFEDQEDV*
>r2_g828.t1.p1
MMSASSQDNYGLLLSYLELISDYSDERHQENDYFIRRYDQLRAYGDCYTSDKLTHQHCLLVKNVQSGILELHCSRHYHKEVYFIRLSLRTLLRELRNPSVVKSHYLFLSVAADLSYKLVESTKATCCECFSTNRADSVYLLFAEINIHCQDFKKEVKIILISPSYEISKSSLYDEHDVYFKPPDNVSLEEEPLTTRIHSLLSLSSPRRLHYFPNNLEQLRSIRSLFQHVRCLTTEMNSYLIDKDSDKFQLSDSIIVHAGFLRNSDLDDFSFIGNEMSQLVMLGIQKTMKYMDLSGNRFEKLPFSIGRLNNLCVLTLQVNSLKYLPDSFCNLSSLTCLKIGSSQLEELPEDFFNLRKLKVLDLSSNKLKSFPRITMLQDSLNYLDLSNNGLTEFPDLQNAPNLENVELYDNKIKRVPAYIVKRSVLHKLNVSYNQVEELPFEEVRDDLIIHVGNNNFVIPPNEIVDLGMEKIKSYYKDLRRKKVDIIPEVKLILLGNTGAGKTTIGRNLSKHDHPPKPSDRTRVLEASTFDINREDKNFKFTVFDLAGHDVYDSTHRLFFSSNSIYILVVDMSLYNYQEFYPLVGKWYDMLTCYSPKCNVILVGTHEDVLKREQAEKILKEMRRELGKHVEKYCNHHPKRENVVLPDIVAELSINCRNKSHPSYGEIMNLLFKLCKLKKNVSLVSSVPYSWQQFEDALKTYKNKYYLSLDDLQLRIEELKITDVYTVLEYFNLTGKVLYFKSGKLGSYVFHQPLLIADALRSVFMHDNDQLLSKSSRSLLKFWLPKEEPIEVGEKIMNAAKLEGVTGVVLEAMGKDIDNGIFTKKCLEILFHARLGHDVDAELLVDLVKKFEYCYEINKLEAEGHNFYDYQPNEKTFCFPCYLKPSKSTKKLEEFFTTKFSDKSVSTQIIVDVGIRCIEVVTRLVVIIHNYASLAKLVWKYGMIAVIGQVKVLIQHTLLETGGFRITVSAQSEEKYKKQIHEKLWRIHECIIKLLTTLPGLQYQAFITCPVCIKSKSKKIHYFPLLHARKDFSETAEKLCPVCESYILVNELMMASASMYGYAQVENVAQFLKNDKFVQGEFTLIATLLEMDHRVKDIRYESSISNSPGPSYWIYLLVKYYVSEKGEDGYIEKLINSLQFLDLNDSAERLRDKVEDLRRLN*
>r2_g828.t2.p1
MSASSQDNYGLLLSYLELISDYSDERHQENDYFIRRYDQLRAYGDCYTSDKLTHQHCLLVKNVQSGILELHCSRHYHKEVYFIRLSLRTLLRELRNPSVVKSHYLFLSVAADLSYKLVESTKATCCECFSTNRADSVYLLFAEINIHCQDFKKEVKIILISPSYEISKSSLYDEHDVYFKPPDNVSLEEEPLTTRIHSLLSLSSPRRLHYFPNNLEQLRSIRSLFQHVRCLTTEMNSYLIDKDSDKFQLSDSIIVHAGFLRNSDLDDFSFIGNEMSQLVMLGIQKTMKYMDLSGNRFEKLPFSIGRLNNLCVLTLQVNSLKYLPDSFCNLSSLTCLKIGSSQLEELPEDFFNLRKLKVLDLSSNKLKSFPRITMLQDSLNYLDLSNNGLTEFPDLQNAPNLENVELYDNKIKRVPAYIVKRSVLHKLNVSYNQVEELPFEEVRDDLIIHVGNNNFVIPPNEIVDLGMEKIKSYYKDLRRKKVDIIPEVKLILLGNTGAGKTTIGRNLSKHDHPPKPSDRTRVLEASTFDINREDKNFKFTVFDLAGHDVYDSTHRLFFSSNSIYILVVDMSLYNYQEFYPLVGKWYDMLTCYSPKCNVILVGTHEDVLKREQAEKILKEMRRELGKHVEKYCNHHPKRENVVLPDIVAELSINCRNKSHPSYGEIMNLLFKLCKLKKNVSLVSSVPYSWQQFEDALKTYKNKYYLSLDDLQLRIEELKITDVYTVLEYFNLTGKVLYFKSGKLGSYVFHQPLLIADALRSVFMHDNDQLLSKSSRSLLKFWLPKEEPIEVGEKIMNAAKLEGVTGVVLEAMGKDIDNGIFTKKCLEILFHARLGHDVDAELLVDLVKKFEYCYEINKLEAEGHNFYDYQPNEKTFCFPCYLKPSKSTKKLEEFFTTKFSDKSVSTQIIVDVGIRCIEVVTRLVVIIHNYASLAKLVWKYGMIAVIGQVKVLIQHTLLETGGFRITVSAQSEEKYKKQIHEKLWRIHECIIKLLTTLPGLQYQAFITCPVCIKSKSKKIHYFPLLHARKDFSETAEKLCPVCESYILVNELMMASASMYGYAQVENVAQFLKNDKFVQGEFTLIATLLEMDHRVKDIRYESSISNSPGPSYWIYLLVKYYVSEKGEDGYIEKLINSLQFLDLNDSAERLRDKVEDLRRLN*
