# Supplementary material for: The genome of a sea spider corroborates a shared Hox cluster motif in arthropods with a reduced posterior tagma
Source: BMC Biol. 2025 Jul 2;23:196. doi: 10.1186/s12915-025-02276-x (PMC12220506; doi:10.1186/s12915-025-02276-x)
Supplement: Supplementary file 3 — Additional file 3. [file 12915_2025_2276_MOESM3_ESM.zip › suppl-file7-gene_analysis/hro/homeobox_aligned.fasta.parstree]

(g828.t1.p1/135-194:0.0169642857,I_scapularis_Rax/1-60:0.0000010000,(C_sculpturatus_Rax-B/1-60:0.0345454545,(S_maritima_Rax/1-60:0.0000010000,(P_opilio_Rax/1-60:0.0000010000,(L_polyphemus_Rx_C/1-60:0.0345454545,((H_graminicola_Rax-B/1-60:0.0000010000,(A_bruennichi_Rax-B/1-60:0.0000010000,A_bruennichi_old_annotated_Rax-B/1-60:0.0000010000):0.0169642857):0.0345454545,((C_rotundicauda_Rx_C/1-60:0.0169642857,T_tridentatus_Rx_C/1-60:0.0716981132):0.0527777778,(C_rotundicauda_Rx_A/1-60:0.0000010000,(T_tridentatus_Rx_A/1-60:0.0000010000,((D_silvatica_Hbn/1-60:0.0169642857,(A_bruennichi_Hbn/1-60:0.0000010000,(C_sculpturatus_Hbn/1-45:0.0913461538,(A_bruennichi_old_annotated_Hbn/1-60:0.0000010000,(((L_polyphemus_Hbn-like_B2/1-60:0.0527777778,(T_tridentatus_Hbn-like_B/1-60:0.0169642857,C_rotundicauda_Hbn-like_B/1-60:0.0169642857):0.0169642857):0.0527777778,((T_tridentatus_Hbn-like_A/1-60:0.0000010000,C_rotundicauda_Hbn-like_A/1-60:0.0169642857):0.0169642857,L_polyphemus_Hbn-like_A/7-60:0.0345454545):0.0913461538):0.0527777778,(P_opilio_Hbn/1-59:0.0169642857,(L_polyphemus_Hbn-like_C/1-60:0.0000010000,(D_melanogaster_hbn/1-60:0.0169642857,(H_graminicola_Hbn/1-60:0.0000010000,(C_rotundicauda_Hbn-like_C/1-60:0.0000010000,(I_scapularis_Hbn/1-60:0.0000010000,(S_maritima_Hbn/1-60:0.0527777778,PB.6202.1.p1/104-163:0.0527777778):0.0169642857):0.0169642857):0.0000010000):0.0000010000):0.0169642857):0.0169642857):0.0000010000):0.0000010000):0.0000010000):0.0000010000):0.0000010000):0.0716981132,(((T_tridentatus_Tup_B/1-60:0.0000010000,C_rotundicauda_Tup_B/1-60:0.0000010000):0.0169642857,((A_bruennichi_Isl/1-60:0.0000010000,A_bruennichi_old_annotated_Isl/1-60:0.0000010000):0.0169642857,(D_plantarius_Isl/1-60:0.0000010000,(C_sculpturatus_Isl/1-60:0.0000010000,((T_tridentatus_Tup_A/1-60:0.0000010000,C_rotundicauda_Tup_A/1-60:0.0000010000):0.0169642857,(S_maritima_Isl/1-60:0.0345454545,(T_clavata_Isl/1-60:0.0000010000,(((g845.t2.p1/289-348:0.0000010000,g845.t1.p1/289-348:0.0000010000):0.0716981132,D_melanogaster_tup/1-60:0.0000010000):0.0345454545,P_tepidariorum_Isl/1-60:0.0000010000):0.0000010000):0.0169642857):0.0000010000):0.0000010000):0.0000010000):0.0000010000):0.0169642857):0.9839285714,(T_tridentatus_Otp_C/1-60:0.0000010000,(C_rotundicauda_Otp_C/1-60:0.0000010000,(C_sculpturatus_Otp-A/1-60:0.0000010000,((C_rotundicauda_Otp_B-b/1-47:0.0000010000,(T_tridentatus_Otp_B/1-60:0.0000010000,C_rotundicauda_Otp_B-c/1-47:0.0000010000):0.0000010000):0.0169642857,(A_bruennichi_old_annotated_Otp/1-60:0.0000010000,(A_bruennichi_Otp/1-60:0.0000010000,(H_graminicola_Otp/1-46:0.0000010000,(T_antipodiana_Otp/1-47:0.0000010000,(T_clavata_Otp/1-47:0.0000010000,((T_tridentatus_Otp_A/1-60:0.0000010000,C_rotundicauda_Otp_A/1-60:0.0000010000):0.0169642857,(D_plantarius_Otp/1-46:0.0000010000,(L_polyphemus_Otp_C2/1-47:0.0169642857,((C_sculpturatus_Otp-B/1-60:0.0345454545,L_polyphemus_Otp_B/1-60:0.0000010000):0.0169642857,(S_maritima_Otp/1-60:0.0000010000,((D_melanogaster_otp/1-60:0.0000010000,T_castaneum_Otp/1-60:0.0000010000):0.0345454545,g11023.t1.p1/98-157:0.0000010000):0.0000010000):0.0169642857):0.0000010000):0.0000010000):0.0000010000):0.0000010000):0.0000010000):0.0000010000):0.0000010000):0.0000010000):0.0000010000):0.0169642857):0.0169642857):0.0000010000):0.1117647059):0.2806818182):0.2021276596):0.0000010000):0.0527777778):0.0000010000):0.0000010000):0.0000010000):0.0000010000):0.0000010000):0.0169642857);
