# Supplementary material for: The genome of a sea spider corroborates a shared Hox cluster motif in arthropods with a reduced posterior tagma
Source: BMC Biol. 2025 Jul 2;23:196. doi: 10.1186/s12915-025-02276-x (PMC12220506; doi:10.1186/s12915-025-02276-x)
Supplement: Supplementary file 3 — Additional file 3. [file 12915_2025_2276_MOESM3_ESM.zip › suppl-file7-gene_analysis/hro/homeobox_aligned.fasta.splits.nex]

#nexus

BEGIN Taxa;
DIMENSIONS ntax=66;
TAXLABELS
[1] 'A_bruennichi_Otp/1-60'
[2] 'A_bruennichi_old_annotated_Otp/1-60'
[3] 'D_melanogaster_otp/1-60'
[4] 'D_plantarius_Otp/1-46'
[5] 'H_graminicola_Otp/1-46'
[6] 'S_maritima_Otp/1-60'
[7] 'T_antipodiana_Otp/1-47'
[8] 'T_castaneum_Otp/1-60'
[9] 'T_clavata_Otp/1-47'
[10] 'C_sculpturatus_Otp-A/1-60'
[11] 'C_sculpturatus_Otp-B/1-60'
[12] 'C_rotundicauda_Otp_B-b/1-47'
[13] 'C_rotundicauda_Otp_B-c/1-47'
[14] 'C_rotundicauda_Otp_C/1-60'
[15] 'C_rotundicauda_Otp_A/1-60'
[16] 'T_tridentatus_Otp_A/1-60'
[17] 'T_tridentatus_Otp_C/1-60'
[18] 'T_tridentatus_Otp_B/1-60'
[19] 'L_polyphemus_Otp_B/1-60'
[20] 'L_polyphemus_Otp_C2/1-47'
[21] 'A_bruennichi_Isl/1-60'
[22] 'A_bruennichi_old_annotated_Isl/1-60'
[23] 'C_sculpturatus_Isl/1-60'
[24] 'D_plantarius_Isl/1-60'
[25] 'P_tepidariorum_Isl/1-60'
[26] 'S_maritima_Isl/1-60'
[27] 'T_clavata_Isl/1-60'
[28] 'D_melanogaster_tup/1-60'
[29] 'C_rotundicauda_Tup_A/1-60'
[30] 'C_rotundicauda_Tup_B/1-60'
[31] 'T_tridentatus_Tup_B/1-60'
[32] 'T_tridentatus_Tup_A/1-60'
[33] 'A_bruennichi_Hbn/1-60'
[34] 'A_bruennichi_old_annotated_Hbn/1-60'
[35] 'C_sculpturatus_Hbn/1-45'
[36] 'D_melanogaster_hbn/1-60'
[37] 'D_silvatica_Hbn/1-60'
[38] 'H_graminicola_Hbn/1-60'
[39] 'I_scapularis_Hbn/1-60'
[40] 'P_opilio_Hbn/1-59'
[41] 'S_maritima_Hbn/1-60'
[42] 'C_rotundicauda_Hbn-like_C/1-60'
[43] 'C_rotundicauda_Hbn-like_A/1-60'
[44] 'C_rotundicauda_Hbn-like_B/1-60'
[45] 'T_tridentatus_Hbn-like_B/1-60'
[46] 'T_tridentatus_Hbn-like_A/1-60'
[47] 'L_polyphemus_Hbn-like_A/7-60'
[48] 'L_polyphemus_Hbn-like_B2/1-60'
[49] 'L_polyphemus_Hbn-like_C/1-60'
[50] 'I_scapularis_Rax/1-60'
[51] 'P_opilio_Rax/1-60'
[52] 'S_maritima_Rax/1-60'
[53] 'A_bruennichi_Rax-B/1-60'
[54] 'A_bruennichi_old_annotated_Rax-B/1-60'
[55] 'C_sculpturatus_Rax-B/1-60'
[56] 'H_graminicola_Rax-B/1-60'
[57] 'C_rotundicauda_Rx_A/1-60'
[58] 'C_rotundicauda_Rx_C/1-60'
[59] 'T_tridentatus_Rx_A/1-60'
[60] 'T_tridentatus_Rx_C/1-60'
[61] 'L_polyphemus_Rx_C/1-60'
[62] 'PB.6202.1.p1/104-163'
[63] 'g11023.t1.p1/98-157'
[64] 'g828.t1.p1/135-194'
[65] 'g845.t1.p1/289-348'
[66] 'g845.t2.p1/289-348'
;
END; [Taxa]

BEGIN Splits;
DIMENSIONS ntax=66 nsplits=910;
FORMAT labels=no weights=yes confidences=no intervals=no;
MATRIX
	100	 2,
	100	 3,
	100	 8,
	97	 3 8,
	100	 15,
	100	 16,
	90	 15 16,
	36	 3 8 15 16,
	100	 11,
	100	 19,
	81	 11 19,
	100	 12,
	100	 13,
	90	 12 13,
	100	 18,
	94	 12 13 18,
	62	 11 12 13 18 19,
	6	 3 8 11 12 13 15 16 18 19,
	100	 4,
	100	 5,
	100	 7,
	3	 5 7,
	49	 4 5 7,
	100	 9,
	75	 4 5 7 9,
	100	 10,
	100	 20,
	72	 10 20,
	100	 14,
	100	 17,
	86	 14 17,
	100	 21,
	100	 22,
	98	 21 22,
	100	 25,
	100	 27,
	55	 25 27,
	100	 28,
	100	 65,
	100	 66,
	99	 65 66,
	82	 28 65 66,
	77	 25 27 28 65 66,
	51	 21 22 25 27 28 65 66,
	100	 23,
	13	 21 22 23 25 27 28 65 66,
	100	 24,
	69	 21 22 23 24 25 27 28 65 66,
	100	 26,
	58	 21 22 23 24 25 26 27 28 65 66,
	100	 29,
	100	 32,
	56	 29 32,
	82	 21 22 23 24 25 26 27 28 29 32 65 66,
	100	 30,
	100	 31,
	63	 30 31,
	100	 21 22 23 24 25 26 27 28 29 30 31 32 65 66,
	100	 35,
	79	 21 22 23 24 25 26 27 28 29 30 31 32 35 65 66,
	100	 41,
	22	 21 22 23 24 25 26 27 28 29 30 31 32 35 41 65 66,
	100	 37,
	57	 21 22 23 24 25 26 27 28 29 30 31 32 35 37 41 65 66,
	100	 33,
	100	 34,
	100	 40,
	20	 34 40,
	35	 33 34 40,
	57	 21 22 23 24 25 26 27 28 29 30 31 32 33 34 35 37 40 41 65 66,
	100	 49,
	22	 21 22 23 24 25 26 27 28 29 30 31 32 33 34 35 37 40 41 49 65 66,
	100	 43,
	100	 46,
	99	 43 46,
	100	 47,
	98	 43 46 47,
	100	 44,
	100	 45,
	77	 44 45,
	100	 48,
	100	 50,
	100	 51,
	100	 52,
	100	 53,
	100	 54,
	100	 53 54,
	100	 56,
	92	 53 54 56,
	100	 55,
	68	 53 54 55 56,
	7	 52 53 54 55 56,
	100	 58,
	100	 60,
	98	 58 60,
	100	 61,
	49	 58 60 61,
	4	 52 53 54 55 56 58 60 61,
	73	 51 52 53 54 55 56 58 60 61,
	61	 50 51 52 53 54 55 56 58 60 61,
	100	 64,
	75	 50 51 52 53 54 55 56 58 60 61 64,
	100	 57,
	100	 59,
	96	 57 59,
	98	 50 51 52 53 54 55 56 57 58 59 60 61 64,
	16	 48 50 51 52 53 54 55 56 57 58 59 60 61 64,
	33	 44 45 48 50 51 52 53 54 55 56 57 58 59 60 61 64,
	49	 43 44 45 46 47 48 50 51 52 53 54 55 56 57 58 59 60 61 64,
	42	 1 2 3 4 5 6 7 8 9 10 11 12 13 14 15 16 17 18 19 20 36 38 39 42 62 63,
	100	 36,
	100	 38,
	100	 42,
	47	 38 42,
	12	 36 38 42,
	100	 62,
	21	 36 38 42 62,
	100	 39,
	80	 36 38 39 42 62,
	99	 1 2 3 4 5 6 7 8 9 10 11 12 13 14 15 16 17 18 19 20 63,
	62	 1 2 3 4 5 6 7 8 9 10 11 12 13 15 16 18 19 20 63,
	79	 1 2 3 4 5 6 7 8 9 11 12 13 15 16 18 19 63,
	4	 1 2 3 6 8 11 12 13 15 16 18 19 63,
	100	 6,
	100	 63,
	81	 6 63,
	6	 1 2 3 8 11 12 13 15 16 18 19,
	65	 1 2,
	100	 1,
	2	 2 3 8 15 16,
	6	 12 18,
	6	 6 12 13 18 63,
	2	 5 6 12 13 18 63,
	4	 2 3 5 6 8 12 13 15 16 18 63,
	2	 2 3 5 6 7 8 12 13 15 16 18 63,
	1	 4 19,
	2	 2 3 4 5 6 7 8 12 13 15 16 18 19 63,
	10	 27 28 65 66,
	10	 21 22 24 25 27 28 65 66,
	4	 33 35,
	4	 36 38,
	30	 39 62,
	7	 39 42 62,
	32	 36 38 39 42 49 62,
	55	 44 45 48,
	61	 43 44 45 46 47 48,
	30	 36 38 39 42 43 44 45 46 47 48 49 62,
	71	 37 41,
	16	 36 37 38 39 41 42 43 44 45 46 47 48 49 62,
	10	 36 37 38 39 40 41 42 43 44 45 46 47 48 49 62,
	8	 34 36 37 38 39 40 41 42 43 44 45 46 47 48 49 62,
	11	 33 34 35 36 37 38 39 40 41 42 43 44 45 46 47 48 49 62,
	23	 50 64,
	4	 50 52 64,
	3	 50 52 53 54 56 64,
	0	 55 58,
	4	 55 58 60,
	2	 50 52 53 54 55 56 58 60 64,
	2	 50 51 52 53 54 55 56 58 60 64,
	10	 33 34 35 36 37 38 39 40 41 42 43 44 45 46 47 48 49 50 51 52 53 54 55 56 57 58 59 60 61 62 64,
	2	 1 2 3 4 5 6 7 8 9 10 11 12 13 14 15 16 17 18 19 63,
	3	 1 2 3 4 5 6 7 8 9 11 12 13 14 15 16 17 18 19 63,
	12	 1 2 3 4 5 6 7 8 9 12 13 15 16 18 19 63,
	1	 1 9,
	80	 4 5,
	26	 25 28 65 66,
	64	 23 24,
	13	 21 22 23 24 25 27 28 29 32 65 66,
	31	 21 22 23 24 25 26 27 28 29 30 32 65 66,
	11	 21 22 23 24 25 26 27 28 29 30 31 32 34 35 37 40 41 65 66,
	10	 44 48,
	13	 51 52 53 54 55 56,
	21	 1 2 3 4 5 6 7 8 9 10 11 12 13 14 15 16 17 18 19 20 36 38 39 42 49 62 63,
	67	 36 62,
	20	 36 42 62,
	8	 1 2 3 4 5 6 7 8 9 10 11 12 13 14 15 16 17 18 19 20 39 63,
	9	 1 2 3 4 5 6 7 8 9 10 11 12 13 15 16 17 18 19 20 63,
	12	 1 2 3 4 5 6 7 8 9 10 11 12 13 15 16 18 19 63,
	13	 1 2 3 4 5 7 8 9 11 12 13 15 16 18 19,
	4	 1 2 11 12 13 18 19,
	15	 3 6 8,
	62	 3 6 8 63,
	13	 21 22 23 24,
	15	 33 40,
	5	 21 22 23 24 25 26 27 28 29 30 31 32 33 35 37 40 41 65 66,
	55	 51 52,
	5	 1 2 3 4 5 6 7 8 9 10 11 12 13 14 15 16 18 19 20 63,
	10	 1 2 3 4 5 6 7 8 9 11 12 13 15 16 18 19 20 63,
	5	 13 18,
	8	 12 13 18 19,
	18	 1 2 3 4 5 6 7 8 9 15 16 63,
	8	 1 2 3 4 5 6 7 8 9 63,
	13	 1 2 4 5 7 9,
	22	 7 9,
	23	 21 22 23 24 25 26 27 28 32 65 66,
	7	 21 22 23 24 25 26 27 28 29 30 31 32 33 34 35 40 65 66,
	37	 21 22 23 24 25 26 27 28 29 30 31 32 33 34 35 36 37 38 39 40 41 42 43 44 45 46 47 48 49 62 65 66,
	11	 51 58 60 61,
	27	 51 52 58 60 61,
	6	 53 54 55,
	15	 1 2 3 4 5 6 7 8 9 10 11 14 15 16 17 19 20 63,
	13	 1 2 3 4 5 6 7 8 9 10 14 15 16 17 20 63,
	9	 1 2 4 5 7 9 10 14 15 16 17 20,
	10	 1 2 10 14 15 16 17 20,
	34	 10 14 17 20,
	15	 10 14 15 16 17 20,
	16	 29 30 31 32,
	5	 26 29 30 31 32,
	0	 25 26 27 28 29 30 31 32 65 66,
	6	 23 24 25 26 27 28 29 30 31 32 65 66,
	0	 21 23 24 25 26 27 28 29 30 31 32 65 66,
	4	 36 39 62,
	4	 36 38 39 62,
	0	 35 36 38 39 42 62,
	0	 35 36 38 39 42 49 62,
	1	 34 35 36 38 39 42 49 62,
	1	 33 34 35 36 38 39 42 49 62,
	0	 33 34 35 36 37 38 39 41 42 49 62,
	3	 33 34 35 36 37 38 39 40 41 42 49 62,
	0	 50 58 60 64,
	5	 53 54 56 61,
	7	 51 53 54 56 61,
	3	 51 52 53 54 56 61,
	10	 51 52 53 54 55 56 61,
	0	 1 2 3 4 5 6 8 9 11 12 13 15 16 18 19 63,
	0	 1 3 4 5 6 8 9 11 12 13 15 16 18 19 63,
	1	 4 5 6 63,
	0	 3 4 5 6 8 15 16 63,
	0	 9 11 12 13 18 19,
	0	 3 4 5 6 8 9 11 12 13 15 16 18 19 63,
	10	 3 6 8 15 16 63,
	0	 21 22 27,
	9	 5 9,
	1	 2 5 9,
	2	 2 5 9 11 19,
	2	 2 5 9 10 11 14 15 16 17 19 20,
	2	 7 12 13 18,
	2	 2 5 7 9 10 11 12 13 14 15 16 17 18 19 20,
	2	 21 22 23,
	16	 25 27 28,
	1	 24 25 27 28,
	15	 21 22 23 24 25 27 28,
	3	 30 31 32,
	8	 21 22 23 24 25 27 28 29 30 31 32,
	8	 21 22 23 24 25 26 27 28 29 30 31 32,
	1	 21 22 23 24 25 26 27 28 29 30 31 32 65,
	43	 33 34,
	13	 33 34 36 37 38 39 40 41 42 43 44 45 46 47 48 49 62,
	2	 51 52 55 58 60,
	1	 1 2 4 5 6 7 9 10 11 12 13 14 15 16 17 18 19 20 63,
	2	 1 2 4 5 6 7 9 10 11 12 13 14 15 16 17 18 19 20,
	2	 1 2 4 5 7 9 10 11 12 13 14 15 16 17 18 19 20,
	1	 1 2 5 7 9 10 11 12 13 14 15 16 17 18 19 20,
	11	 4 5 9,
	6	 21 22 23 24 25 27 28 32 65 66,
	14	 38 39 42 62,
	14	 36 38 39 42 43 44 45 46 47 48 62,
	4	 51 61,
	2	 50 51 52 58 60 61 64,
	1	 55 56,
	5	 1 2 3 4 5 6 7 8 9 10 11 14 15 16 17 18 19 20 63,
	2	 1 2 3 4 5 6 7 8 9 10 11 14 15 16 17 20 63,
	4	 1 2 3 6 8 10 14 15 16 17 20 63,
	18	 11 12 13 15 16 18 19,
	1	 2 11 12 13 15 16 18 19,
	1	 2 4 5 7 9 11 12 13 15 16 18 19,
	13	 21 22 23 24 25 26 27 28 29 30 31 32 33 34 35 37 41 65 66,
	0	 46 47,
	7	 53 54 55 56 58 60,
	2	 51 53 54 55 56 58 60,
	3	 51 52 53 54 55 56 58 60,
	2	 43 44 45 46 47 48 49 50 51 52 53 54 55 56 57 58 59 60 61 64,
	0	 1 2 3 4 5 6 7 8 9 10 11 12 13 14 15 16 17 18 19 20 36 39 62 63,
	1	 1 3 6 8 63,
	1	 1 2 3 4 5 7 8 9 11 12 13 15 16 18 19 63,
	0	 21 22 23 24 25 28 65 66,
	3	 33 37 40 41,
	5	 33 34 37 40 41,
	1	 52 61,
	1	 52 55 61,
	3	 51 52 55 61,
	1	 4 5 10 14 15 16 17 20,
	1	 2 4 5 10 14 15 16 17 20,
	6	 35 37 41,
	1	 38 39 62,
	30	 43 44 45 46 47,
	1	 35 36 37 38 39 41 42 43 44 45 46 47 48 49 62,
	1	 33 34 35 36 37 38 39 41 42 43 44 45 46 47 48 49 62,
	1	 1 2 3 4 5 6 8 10 14 15 16 17 20 63,
	1	 1 2 4 5 10 14 15 16 17 20,
	13	 21 22 25 27 28,
	1	 35 37,
	4	 21 22 23 24 25 26 27 28 29 30 31 32 35 37 65 66,
	18	 38 39,
	7	 51 53 54 56,
	5	 51 53 54 56 58 60 61,
	5	 51 53 54 55 56 58 60 61,
	17	 51 52 53 54 55 56 57 58 59 60 61,
	18	 50 51 52 53 54 55 56 57 58 59 60 61,
	3	 36 38 39 42 43 44 45 46 47 48 50 51 52 53 54 55 56 57 58 59 60 61 62 64,
	6	 36 38 39 42 43 44 45 46 47 48 49 50 51 52 53 54 55 56 57 58 59 60 61 62 64,
	3	 36 38 39 40 42 43 44 45 46 47 48 49 50 51 52 53 54 55 56 57 58 59 60 61 62 64,
	3	 34 36 38 39 40 42 43 44 45 46 47 48 49 50 51 52 53 54 55 56 57 58 59 60 61 62 64,
	3	 33 34 36 38 39 40 42 43 44 45 46 47 48 49 50 51 52 53 54 55 56 57 58 59 60 61 62 64,
	2	 3 4 5 6 7 8 9 15 16 63,
	0	 2 3 4 5 6 7 8 9 15 16 63,
	12	 53 54 55 56 58 60 61,
	27	 38 39 42,
	1	 26 29 32,
	3	 37 40 41,
	4	 55 61,
	3	 53 54 56 58 60,
	3	 3 4 5 7 8 9 15 16,
	3	 6 11 19 63,
	2	 3 4 5 6 7 8 9 11 15 16 19 63,
	3	 2 3 4 5 6 7 8 9 11 15 16 19 63,
	3	 33 34 35 37 41,
	5	 33 34 35 37 40 41,
	3	 33 34 35 37 40 41 49,
	2	 57 58 59 60 61,
	2	 51 52 57 58 59 60 61,
	2	 33 34 35 37 40 41 43 44 45 46 47 48 49 50 51 52 53 54 55 56 57 58 59 60 61 64,
	8	 36 38 62,
	9	 39 42,
	0	 1 2 3 4 5 6 7 8 9 10 11 12 13 15 16 18 19 20 21 22 23 24 25 26 27 28 29 30 31 32 63 65 66,
	8	 26 65 66,
	3	 1 2 3 4 5 6 7 8 9 11 15 16 19 63,
	0	 34 36 38 39 40 41 42 43 44 45 46 47 48 49 50 51 52 53 54 55 56 57 58 59 60 61 62 64,
	1	 34 36 37 38 39 40 41 42 43 44 45 46 47 48 49 50 51 52 53 54 55 56 57 58 59 60 61 62 64,
	1	 33 34 36 37 38 39 40 41 42 43 44 45 46 47 48 49 50 51 52 53 54 55 56 57 58 59 60 61 62 64,
	5	 1 2 3 4 5 6 7 8 9 12 13 15 16 18 63,
	1	 1 2 4 5,
	8	 4 7,
	2	 3 4 7 8 15 16,
	1	 29 30 31,
	1	 24 29 30 31 32,
	3	 21 22 24 29 30 31 32,
	3	 21 22 23 24 29 30 31 32,
	0	 25 26 28 65 66,
	2	 25 26 27 28 65 66,
	11	 51 52 53 54 56 58 60 61,
	2	 1 2 3 4 7 8 11 12 13 15 16 18 19,
	7	 4 5 7 9 11 12 13 18 19,
	7	 4 5 7 9 11 12 13 15 16 18 19,
	1	 21 22 25 27,
	1	 21 22 23 25 27,
	0	 21 22 23 24 25 27,
	3	 21 22 23 24 25 27 28 29 65 66,
	17	 21 22 23 24 25 26 27 28 29 65 66,
	1	 52 53 54 55 56 58 60,
	0	 1 2 3 4 5 6 7 8 9 10 11 12 13 14 15 16 17 18 19 20 36 38 39 42 43 46 47 49 62 63,
	6	 1 2 3 4 5 6 7 8 9 10 11 12 13 14 15 16 17 18 19 20 36 62 63,
	1	 1 2 3 6 8 63,
	7	 3 4 5 7 8 9 11 12 13 15 16 18 19,
	7	 2 3 4 5 7 8 9 11 12 13 15 16 18 19,
	5	 21 22 23 24 25 26 27 28 29 30 31 32 34 35 37 41 65 66,
	7	 27 28,
	9	 21 22 23 24 25 26 27 28 29 30 31 32 33 34 35 36 37 38 39 40 41 42 49 62 65 66,
	22	 1 2 4 5 7 9 11 12 13 15 16 18 19,
	10	 1 2 11 12 13 15 16 18 19,
	3	 1 4 5 7 9 11 12 13 15 16 18 19,
	1	 11 12 13 15 18 19,
	4	 3 8 16,
	6	 21 22 23 24 25 26 27 28 29 31 32 65 66,
	5	 21 22 23 24 25 26 27 28 29 30 31 32 35 37 40 41 65 66,
	13	 43 44 46 47,
	6	 24 25 27 28 65 66,
	3	 23 24 25 27 28 65 66,
	5	 51 52 61,
	2	 1 2 3 4 5 6 7 8 9 10 11 12 13 14 15 16 17 18 19 20 36 42 62 63,
	9	 1 2 4 5 7 9 15 16,
	9	 4 5 7 9 15 16,
	0	 23 29 30 31 32,
	1	 23 26 29 30 31 32,
	5	 23 24 26 29 30 31 32,
	2	 23 24 26 27 29 30 31 32,
	1	 23 24 25 26 27 29 30 31 32,
	2	 35 37 40 41,
	1	 33 35 37 40 41,
	0	 33 34 35 36 37 38 39 40 41 42 43 46 47 49 62,
	2	 51 53 54 56 58 60,
	1	 1 2 3 4 5 6 8 11 12 13 15 16 18 19 63,
	1	 1 2 3 4 5 8 11 15 16 19,
	0	 1 3 4 5 8 11 15 16 19,
	2	 1 3 8 11 15 16 19,
	1	 1 3 8 15 16,
	4	 3 8 15,
	1	 50 58 60 61,
	3	 3 4 5 6 7 8 9 63,
	0	 50 51 52 53 54 55 56,
	0	 56 58 60 61,
	1	 51 55,
	2	 52 53 54 56,
	3	 52 53 54 56 61,
	1	 52 53 54 56 57 59 61,
	1	 52 53 54 56 57 58 59 60 61,
	1	 1 2 3 4 5 6 7 8 9 10 11 12 13 14 15 16 17 18 19 20 43 46 47 63,
	5	 1 2 3 4 5 6 7 8 9 11 12 13 18 19 63,
	2	 1 2 4 5 7 9 11 12 13 18 19,
	2	 5 7 9,
	0	 33 34 35 37 40 41 43 44 45 46 47 48 49,
	2	 2 11 12 13 18 19,
	2	 21 22 24,
	2	 26 29,
	1	 50 51,
	1	 50 51 52,
	1	 50 51 52 61,
	1	 50 51 52 53 54 55 56 61,
	0	 50 51 52 53 54 55 56 57 58 60 61,
	1	 1 2 3 4 5 6 7 8 9 10 11 12 13 14 15 16 17 18 19 20 38 39 42 63,
	1	 1 2 3 6 8 9 11 12 13 15 16 18 19 63,
	1	 1 3 6 8 15 16 63,
	1	 1 6 63,
	1	 25 65 66,
	1	 11 12 13 18,
	2	 3 6 8 11 12 13 15 16 18 19 63,
	2	 21 22 23 24 25 26 27 28 29 30 31 32 33 35 37 41 65 66,
	1	 1 2 3 4 5 6 7 8 9 11 12 13 14 15 16 17 18 19 20 63,
	2	 1 2 15 16,
	4	 3 5 8 15 16,
	4	 3 5 6 8 12 13 15 16 18 63,
	3	 4 7 9,
	7	 36 38 39 40 42 43 44 45 46 47 48 49 62,
	1	 33 34 36 38 39 40 42 43 44 45 46 47 48 49 62,
	2	 50 53 54 55 56 64,
	4	 50 51 52 53 54 55 56 64,
	3	 1 2 3 5 6 8 12 13 15 16 18 63,
	0	 21 22 26,
	0	 21 22 23 26,
	0	 21 22 23 24 26,
	1	 35 41,
	0	 33 35 37 41,
	0	 21 22 23 24 25 26 27 28 29 30 31 32 33 34 35 36 37 38 39 41 42 43 44 45 46 47 48 49 62 65 66,
	0	 51 52 58 60,
	1	 51 52 53 54 56 58 60,
	3	 3 6 8 11 12 13 18 19 63,
	2	 3 4 5 6 7 8 9 11 12 13 18 19 63,
	1	 50 51 52 64,
	2	 2 3 5 8 9 15 16,
	2	 2 3 4 5 7 8 9 15 16,
	2	 2 3 4 5 6 7 8 9 12 13 15 16 18 63,
	1	 26 28 65 66,
	2	 24 26 28 65 66,
	2	 21 22 24 26 28 65 66,
	2	 21 22 24 25 26 27 28 65 66,
	1	 21 22 23 24 25 26 27 28 29 30 31 32 33 35 65 66,
	2	 36 42,
	1	 36 39 42 62,
	1	 36 38 39 40 42 49 62,
	3	 37 41 43 44 45 46 47 48,
	2	 50 58 60,
	2	 50 51 52 58 60,
	2	 50 51 52 53 54 56 58 60,
	1	 11 12 13 19,
	4	 57 59 64,
	1	 2 3 4 5 6 7 8 12 13 15 16 18 63,
	3	 50 52 53 54 55 56 64,
	4	 50 51 52 53 54 55 56 61 64,
	1	 1 2 3 4 5 6 7 8 12 13 15 16 18 19 63,
	2	 1 2 3 4 5 6 7 8 12 13 15 16 18 63,
	1	 21 22 23 24 25 26 27 28 29 30 31 32 43 65 66,
	1	 21 22 23 24 25 26 27 28 29 30 31 32 43 46 65 66,
	1	 21 22 23 24 25 26 27 28 29 30 31 32 43 46 47 65 66,
	0	 21 22 23 24 25 26 27 28 29 30 31 32 43 44 45 46 47 65 66,
	1	 21 22 23 24 25 26 27 28 29 30 31 32 43 44 45 46 47 48 65 66,
	0	 21 22 23 24 25 26 27 28 29 30 31 32 36 38 39 42 43 44 45 46 47 48 62 65 66,
	1	 21 22 23 24 25 26 27 28 29 30 31 32 36 38 39 42 43 44 45 46 47 48 49 62 65 66,
	0	 21 22 23 24 25 26 27 28 29 30 31 32 33 34 36 38 39 40 42 43 44 45 46 47 48 49 62 65 66,
	8	 53 54 55 56 61,
	1	 21 22 23 24 25 26 27 28 29 30 31 32 33 36 38 39 42 43 44 45 46 47 48 49 62 65 66,
	1	 21 22 23 24 25 26 27 28 29 30 31 32 33 34 36 38 39 42 43 44 45 46 47 48 49 62 65 66,
	1	 21 22 23 24 25 26 27 28 29 30 31 32 33 34 35 36 38 39 42 43 44 45 46 47 48 49 62 65 66,
	2	 1 2 3 6 8 15 16 63,
	1	 51 53 54 55 56,
	3	 51 53 54 55 56 61,
	2	 52 58 60,
	0	 1 2 4 5 7 9 11 12 13 15 16 18 19 63,
	1	 1 2 4 5 7 11 12 13 15 16 18 19,
	2	 21 22 23 24 25 26 27 28 29 30 31 32 33 34 35 65 66,
	2	 1 2 3 5 6 8 9 10 11 14 15 16 17 19 20 63,
	2	 1 2 5 9 10 11 14 15 16 17 19 20,
	2	 1 5 9 10 11 14 15 16 17 19 20,
	3	 5 9 11 19,
	2	 5 9 10 11 14 15 16 17 19 20,
	1	 21 22 25 26 27 28 65 66,
	1	 21 22 23 24 25 26 27 28 29 30 31 32 33 34 35 36 37 38 39 40 41 42 62 65 66,
	0	 1 2 3 4 5 6 7 8 9 10 11 12 13 14 15 16 17 18 19 20 43 46 47 49 63,
	0	 1 2 3 4 5 6 7 8 9 10 11 12 13 14 15 16 17 18 19 20 47 63,
	2	 51 52 53 54 56,
	2	 1 2 3 4 5 6 7 8 9 10 12 13 14 15 16 17 18 20 63,
	1	 1 2 3 4 5 7 8 9 10 12 13 14 15 16 17 18 20,
	1	 1 2 3 5 8 10 12 13 14 15 16 17 18 20,
	2	 1 3 5 8 10 12 13 14 15 16 17 18 20,
	2	 1 10 12 13 14 17 18 20,
	1	 10 12 13 14 17 18 20,
	0	 50 61,
	0	 50 51 61,
	0	 50 51 52 53 54 55 56 58 59 60 61,
	1	 3 4 8 15 16,
	1	 7 11 12 13 18 19,
	1	 3 4 7 8 11 12 13 15 16 18 19,
	1	 2 3 4 7 8 11 12 13 15 16 18 19,
	3	 21 22 23 24 26 29 30 31 32,
	1	 21 22 23 24 26 28 29 30 31 32 65 66,
	2	 34 36 38 39 40 42 43 44 45 46 47 48 49 62,
	2	 50 51 52 53 54 56 58 60 61 64,
	1	 1 2 3 4 6 7 8 11 12 13 15 16 18 19 63,
	1	 1 2 3 4 5 6 7 8 9 10 11 12 13 14 15 16 17 18 19 20 57 59 63,
	1	 6 8 63,
	0	 26 30,
	1	 21 22 23 24 25 26 27 28 29 30 31 32 37 65 66,
	1	 3 5 8 9 15 16,
	1	 2 3 4 5 8 9 15 16,
	1	 2 3 4 5 7 8 9 12 13 15 16 18,
	1	 2 3 4 5 6 7 8 9 11 12 13 15 16 18 19 63,
	1	 24 26,
	1	 21 22 23 24 26 28 65 66,
	1	 37 43 44 45 46 47 48,
	1	 50 51 52 53 54 55 56 58 60,
	2	 50 51 52 53 54 55 56 57 58 60 61 64,
	1	 21 22 23 24 25 26 27 28 29 30 31 32 41 65 66,
	0	 1 2 3 4 5 6 7 8 9 10 11 12 13 14 15 16 17 18 19 20 33 36 38 39 42 49 62 63,
	2	 3 8 63,
	2	 50 51 52 58 60 61,
	0	 1 2 3 4 5 6 7 8 9 10 11 12 13 14 15 16 17 18 19 20 39 42 63,
	1	 1 2 3 4 5 6 7 8 9 10 11 12 13 14 15 16 17 18 19 20 36 38 39 42 43 46 47 62 63,
	0	 2 3 6 8 63,
	1	 23 26,
	1	 23 25 26 27 28 65 66,
	1	 23 24 25 26 27 28 65 66,
	1	 52 53 54 55 56 61,
	0	 1 2 3 4 5 6 7 8 9 10 11 12 13 14 15 16 17 18 19 20 39 62 63,
	0	 1 4 5 7 9 11 12 13 18 19,
	1	 1 4 5 7 9,
	0	 33 34 36 38 39 42 43 44 45 46 47 48 49 62,
	1	 21 22 23 24 25 26 27 28 29 30 31 32 33 34 35 36 38 39 40 42 43 44 45 46 47 48 49 62 65 66,
	1	 3 6 8 10 14 15 16 17 20 63,
	2	 21 22 23 24 25 26 27 28 29 30 31 32 34 35 40 65 66,
	1	 1 2 3 4 5 6 7 8 9 10 14 15 16 17 19 20 63,
	1	 36 38 39 42 44 45 48 62,
	0	 36 38 39 42 44 45 48 49 62,
	0	 21 22 23 24 25 26 27 28 29 30 31 32 35 36 38 39 42 43 44 45 46 47 48 49 62 65 66,
	0	 33 34 40 41,
	1	 50 55 64,
	1	 50 51 52 55 64,
	1	 50 51 52 55 58 60 61 64,
	2	 52 58 60 61,
	1	 38 62,
	2	 21 22 29 30 31 32,
	1	 21 22 23 24 25 26 27 28 29 30 31 32 34 36 37 38 39 40 41 42 43 44 45 46 47 48 49 62 65 66,
	0	 40 49,
	1	 50 53 54 56 64,
	0	 57 58 59,
	2	 57 58 59 60,
	0	 43 45 46 47,
	1	 50 61 64,
	1	 50 51 61 64,
	1	 50 51 53 54 55 56 61 64,
	0	 21 22 30 31,
	1	 51 52 55,
	1	 51 52 55 58 60 61,
	0	 1 2 9 11 12 13 15 16 18 19,
	0	 21 22 23 24 25 26 27 28 30 31 32 65 66,
	0	 50 52 53 54 55 56 57 58 59 60 64,
	0	 40 41,
	1	 10 14 17,
	0	 51 52 57 59,
	1	 23 24 26 27 28 29 30 31 32 65 66,
	1	 22 23 24 25 26 27 28 29 30 31 32 65 66,
	2	 1 2 3 4 5 6 8 11 15 16 19 63,
	2	 1 2 3 8 11 15 16 19,
	1	 3 8 11 15 16 19,
	0	 28 66,
	1	 24 28 65 66,
	2	 21 22 23 24 25 26 27 28 29 30 31 32 33 34 35 37 40 41 43 46 47 49 65 66,
	1	 42 44 45 48 50 51 52 53 54 55 56 57 58 59 60 61 64,
	1	 36 42 44 45 48 50 51 52 53 54 55 56 57 58 59 60 61 62 64,
	1	 36 38 42 44 45 48 50 51 52 53 54 55 56 57 58 59 60 61 62 64,
	1	 1 2 4 5 6 7 9 63,
	1	 4 5 6 7 9 63,
	0	 50 51 52 53 54 55 56 57 59 61 64,
	0	 21 22 28 65 66,
	1	 36 38 39 42 43 46 47 49 62,
	1	 55 57 59,
	1	 1 2 3 4 5 6 7 8 9 10 11 12 13 14 15 16 17 18 20 63,
	1	 1 3 8 10 12 13 14 15 16 17 18 20,
	1	 1 10 14 17 20,
	3	 14 17 20,
	1	 33 34 40 43 44 45 46 47 48 50 51 52 53 54 55 56 57 58 59 60 61 64,
	2	 2 10 14 15 16 17 20,
	0	 50 57 59 64,
	0	 36 38 39 42,
	0	 50 51 52 53 54 55 56 58 61 64,
	1	 21 22 23 25 26 27 28 65 66,
	1	 5 6 11 19 63,
	1	 4 5 6 11 19 63,
	1	 2 4 5 6 11 19 63,
	1	 2 3 4 5 6 8 11 15 16 19 63,
	1	 2 3 4 5 6 7 8 11 15 16 19 63,
	1	 23 24 26 65 66,
	1	 35 40,
	1	 52 53 54 56 58 60 61,
	1	 51 52 53 54 55 56 57 58 59 60 61 64,
	0	 1 2 3 4 5 6 7 8 9 10 11 15 16 19 63,
	0	 21 22 23 24 25 27 28 32,
	0	 21 22 23 24 25 26 27 28 29 30 31 32 33 34 35 36 37 38 39 40 41 42 48 49 62 65 66,
	1	 8 15 16,
	0	 27 65 66,
	1	 3 4 5 6 7 8 9 11 12 13 15 16 18 19 63,
	1	 50 51 52 53 54 55 56 58 59 60 61 64,
	0	 2 5 9 11 15 16 19,
	0	 2 5 9 10 11 12 13 14 15 16 17 18 19 20,
	0	 2 4 5 7 9 10 11 12 13 14 15 16 17 18 19 20,
	0	 23 24 25 27 28,
	0	 21 22 23 24 25 27 28 30 31 32,
	0	 54 56,
	0	 21 22 23 24 25 26 27 28 29 30 31 32 35 50 51 52 53 54 55 56 57 58 59 60 61 64 65 66,
	0	 33 36 37 38 39 40 41 42 43 44 45 46 47 48 49 62,
	0	 1 2 3 4 5 6 7 8 9 10 11 12 13 14 15 16 17 18 19 20,
	0	 23 24 25 27 28 30 31 32 65 66,
	1	 1 3 6 8 11 12 13 15 16 18 19 63,
	0	 1 3 8 11 12 13 15 16 18 19,
	1	 23 24 26,
	1	 1 2 3 4 5 6 7 8 9 10 11 12 13 14 15 16 17 18 19 20 50 51 52 53 54 55 56 58 60 61 63 64,
	0	 21 22 23 24 25 26 27 28 29 30 31 32 34 35 65 66,
	0	 38 39 42 43 44 45 46 47 48,
	0	 21 22 23 24 25 26 27 28 29 30 31 32 34 35 36 38 39 42 43 44 45 46 47 48 49 62 65 66,
	0	 1 2 3 4 5 6 7 8 9 10 11 12 13 14 15 16 17 18 19 20 50 51 52 53 54 55 56 58 60 61 63,
	1	 58 61,
	0	 7 9 11 12 13 15 16 18 19,
	1	 3 6 7 8 63,
	0	 42 62,
	1	 21 22 23 24 25 26 27 28 29 30 31 32 37 41 65 66,
	0	 21 22 23 24 25 26 27 28 29 30 31 32 33 34 37 41 65 66,
	0	 1 15 16,
	0	 10 15 16 20,
	0	 4 7 12 13 18,
	1	 36 38 42 49,
	0	 43 44 45 46 47 50 51 52 53 54 55 56 57 58 59 60 61 64,
	1	 21 22 23 24 25 26 27 28 29 30 31 32 40 65 66,
	0	 21 22 23 24 25 26 27 28 29 30 31 32 35 36 37 38 39 41 42 43 44 45 46 47 48 49 62 65 66,
	0	 51 53 54 55 56 57 59 61,
	1	 44 45 50 51 52 53 54 55 56 57 58 59 60 61 64,
	0	 1 2 3 4 5 6 7 8 11 12 13 15 16 18 19 63,
	0	 21 22 23 24 25 26 27 28 29 30 31 32 35 36 38 39 40 42 43 44 45 46 47 48 49 62 65 66,
	0	 50 53 54 55 56 58 60 61,
	0	 23 25 27 28 65 66,
	1	 50 51 53 54 56 58 60,
	0	 50 53 54 55 56,
	1	 21 22 23 25 27 28,
	0	 20 21 22 23 24 25 26 27 28 29 30 31 32 65 66,
	0	 33 34 37 40,
	0	 1 2 3 4 5 6 7 8 9 10 11 12 13 14 15 16 17 18 19 20 36 38 39 42 43 44 45 46 47 48 49 62 63,
	1	 33 36 38 39 42 43 44 45 46 47 48 49 62,
	1	 1 2 3 4 5 6 7 8 9 11 12 13 16 18 19 63,
	0	 23 25 26 27 28 29 30 31 32 65 66,
	0	 34 35,
	0	 33 34 35 36 38 39 40 42 49 62,
	0	 1 3 4 5 6 7 8 9 11 12 13 15 16 18 19 63,
	0	 3 4 5 6 8 11 12 13 15 16 18 19 63,
	0	 51 52 53 54 58 60 61,
	0	 21 22 25 26 27 28 29 32 65 66,
	0	 11 12 13 16 18 19,
	0	 50 53 54 56 58 60,
	0	 25 27 28 29 32 65 66,
	0	 1 2 3 6 8 10 11 12 13 15 16 18 19 20 63,
	0	 5 6 63,
	0	 21 22 27 28 65 66,
	1	 43 44 45 46 47 48 49,
	0	 50 52 53 54 56 58 60 64,
	0	 50 52 53 54 55 56 58 60 61 64,
	0	 11 14 17,
	0	 43 46 47 48,
	0	 21 25 27 28 65 66,
	1	 1 11 12 13 15 16 18 19,
	1	 21 22 23 24 25 26 27 28 29 30 31 32 33 65 66,
	1	 21 22 23 24 25 26 27 28 29 30 31 32 33 34 36 37 38 39 40 41 42 43 44 45 46 47 48 49 62 65 66,
	1	 1 2 3 4 5 6 7 8 9 10 11 12 13 14 15 16 17 18 19 20 57 63,
	1	 2 4 5 7 9,
	0	 1 2 4 5 7 9 10 11 12 13 15 16 18 19 20,
	0	 1 2 4 5 7 9 10 11 12 13 15 16 18 19,
	0	 3 6 7 8 9 63,
	0	 25 26 27 28 29 65 66,
	0	 1 2 3 6 7 8 9 63,
	0	 50 52 53 54 55 56 58 60 61,
	0	 11 18 19,
	0	 37 40,
	1	 21 25 27 28,
	0	 34 37,
	0	 26 30 31,
	1	 21 22 23 24 25 26 27 28 30 31 65 66,
	1	 21 22 23 24 25 26 27 28 29 30 31 32 33 34 35 37 40 41 43 46 47 65 66,
	1	 36 44 45 48 50 51 52 53 54 55 56 57 58 59 60 61 62 64,
	1	 36 38 39 42 44 45 48 50 51 52 53 54 55 56 57 58 59 60 61 62 64,
	1	 1 2 4 5 6 7 9 11 12 13 18 19 63,
	0	 51 52 55 56 61,
	0	 36 37 38 39 41 42 43 44 45 46 47 48 62,
	1	 41 62,
	1	 39 41 62,
	1	 38 39 41 42 62,
	1	 36 38 39 41 42 62,
	1	 21 22 23 24 25 26 27 28 29 30 31 32 36 38 39 41 42 43 44 45 46 47 48 62 65 66,
	1	 21 22 23 24 25 26 27 28 29 30 31 32 36 38 39 41 42 43 44 45 46 47 48 49 62 65 66,
	1	 33 34 35 37,
	1	 33 34 35 37 40,
	0	 3 6 8 20 63,
	0	 3 6 8 10 14 17 20 63,
	0	 21 22 23 24 25 27 28 29 32,
	0	 52 57 59,
	0	 36 37 38 39 41 42 43 44 45 46 47 48 49 50 51 52 53 54 55 56 57 58 59 60 61 62 64,
	1	 36 37 38 39 40 41 42 43 44 45 46 47 48 49 50 51 52 53 54 55 56 57 58 59 60 61 62 64,
	0	 1 2 3 4 5 6 7 8 9 10 12 13 14 15 16 17 18 19 20 63,
	0	 1 2 4 5 7 9 12 13 15 16 18,
	1	 1 2 4 5 7 9 12 13 18,
	0	 7 9 12 13 18,
	0	 1 2 3 4 5 7 8 9 10 12 13 14 15 16 17 18 20 63,
	0	 60 61,
	0	 53 54 56 58 60 61,
	0	 9 11 12 13 15 16 18 19,
	0	 3 6 8 10 20 63,
	0	 5 7 9 11 12 13 18 19,
	0	 51 52 53 54 56 57 58 59 60 61,
	0	 36 38 39 42 44 45 48 49 50 51 52 53 54 55 56 57 58 59 60 61 62 64,
	0	 50 52 53 54 55 56,
	1	 3 6 63,
	0	 53 54 55 56 57 59,
	0	 1 2 3 4 5 6 7 8 9 10 11 12 13 14 15 16 17 18 19 20 33 34 36 38 39 40 42 49 62 63,
	0	 5 11 19,
	0	 3 4 5 6 8 11 15 16 19 63,
	1	 25 28,
	0	 23 26 65 66,
	0	 50 51 52 53 54 55 56 57 58 59 60 64,
	1	 33 36 37 38 39 41 42 43 44 45 46 47 48 49 62,
	1	 33 34 36 37 38 39 41 42 43 44 45 46 47 48 49 62,
	1	 1 2 4 5 7 9 10 14 17 20,
	0	 12 13 15 16 18,
	0	 44 45 47 48 50 51 52 53 54 55 56 57 58 59 60 61 64,
	0	 33 36 38 39 40 42 43 44 45 46 47 48 49 62,
	0	 50 53 54 55 56 58 60,
	0	 50 52 53 54 55 56 58 60,
	0	 40 43 44 45 46 47 48,
	0	 22 25 27 28 65 66,
	0	 36 37 38 39 41 42 49 62,
	0	 36 38 39 41 42 43 44 45 46 47 48 49 50 51 52 53 54 55 56 57 58 59 60 61 62 64,
	0	 36 38 39 40 41 42 43 44 45 46 47 48 49 50 51 52 53 54 55 56 57 58 59 60 61 62 64,
	0	 33 34 36 38 39 40 41 42 43 44 45 46 47 48 49 50 51 52 53 54 55 56 57 58 59 60 61 62 64,
	0	 26 32,
	0	 1 2 3 5 6 8 10 12 13 14 15 16 17 18 20 63,
	0	 10 17 20,
	0	 24 26 65 66,
	0	 1 2 4 5 6 7 8 9 10 11 12 13 14 15 16 17 18 19 20 63,
	0	 52 53 54 56 58 60,
	0	 51 52 53 54 55 56 60 61,
	1	 51 52 55 57 58 59 60 61,
	0	 33 34 35 37 40 41 50 51 52 53 54 55 56 57 58 59 60 61 64,
	1	 33 34 35 37 40 41 43 44 45 46 47 48 50 51 52 53 54 55 56 57 58 59 60 61 64,
	1	 33 34 35 37 39 40 41 42 43 44 45 46 47 48 49 50 51 52 53 54 55 56 57 58 59 60 61 64,
	0	 36 37 38 39 40 42 43 44 45 46 47 48 49 62,
	0	 6 12 13 63,
	1	 21 22 23 24 25 26 27 28 29 30 31 32 35 40 65 66,
	0	 45 48,
	0	 41 43 44 45 46 47 48,
	0	 21 22 23 24 25 26 27 28 29 30 31 32 34 35 36 37 38 39 40 41 42 43 44 45 46 47 48 49 62 65 66,
	0	 21 22 23 24 25 26 27 28 29 30 31 32 33 34 40 65 66,
	0	 21 22 25 27 28 32 65 66,
	0	 21 22 23 24 25 26 27 28 29 30 31 65 66,
	0	 1 2 3 4 5 6 7 8 9 10 11 13 14 15 16 17 19 20 63,
	0	 21 22 23 24 25 26 27 28 29 30 31 32 33 36 38 39 42 49 62 65 66,
	0	 1 2 3 4 5 6 7 8 9 10 11 12 13 14 15 16 17 18 19 20 36 38 42 62 63,
	0	 21 22 23 24 25 26 27 28 29 30 31 32 33 34 35 37 41 49 65 66,
	0	 56 61,
	0	 37 43 46 47,
	0	 43 44 46 47 48,
	0	 1 2 3 4 5 6 7 8 9 11 12 13 14 15 16 18 19 63,
	0	 33 34 37 41,
	0	 3 6 7 8 15 16 63,
	0	 2 3 6 7 8 15 16 63,
	0	 2 3 6 7 8 12 13 15 16 18 63,
	0	 2 3 5 6 7 8 9 12 13 15 16 18 63,
	0	 33 35 36 38 39 42 49 62,
	0	 33 35 36 38 39 40 42 49 62,
	0	 33 35 36 38 39 40 42 43 44 45 46 47 48 49 62,
	0	 33 35 36 37 38 39 40 41 42 43 44 45 46 47 48 49 62,
	0	 50 51 53 54 55 56 58 60 61 64,
	0	 1 2 3 4 5 6 7 8 9 10 12 13 15 16 18 20 63,
	0	 1 2 3 4 5 6 7 8 9 10 12 13 15 16 18 63,
	0	 1 2 3 5 6 7 8 9 12 13 15 16 18 63,
	0	 50 52 61,
	0	 1 2 3 4 5 6 7 8 9 10 11 12 13 14 15 16 17 18 19 20 33 34 36 37 38 39 40 41 42 49 62 63,
	0	 34 37 41,
	0	 33 34 37 40 41 49,
	0	 2 5 9 10 11 14 17 19 20,
	0	 1 4,
	0	 14 17 21 22 23 24 25 26 27 28 29 30 31 32 65 66,
	0	 33 37 41,
	0	 50 51 52 55 58 60 61,
	0	 50 51 53 54 55 56 64,
	0	 21 22 23 24 25 26 27 28 29 30 31 32 33 34 35 37 40 41 43 44 45 46 47 48 65 66,
	0	 21 22 23 24 25 26 27 28 29 30 31 32 33 34 35 36 37 38 39 40 41 42 43 46 47 49 62 65 66,
	0	 1 2 3 4 5 6 7 8 9 10 11 12 13 14 15 16 17 18 19 20 41 63,
	0	 21 22 25,
	0	 23 24 32,
	0	 1 2 3 4 5 6 7 8 9 10 15 16 20 63,
	0	 38 39 42 49,
	0	 52 55,
	0	 43 47,
	0	 50 52,
	0	 4 9,
	0	 1 2 3 4 5 6 7 8 9 10 11 12 13 14 15 16 17 18 19 20 36 38 62 63,
	0	 10 14 15 17 20,
	0	 33 35 36 37 38 39 41 42 43 44 45 46 47 48 49 62,
	0	 3 6 8 10 63,
	0	 1 2 4 5 7 9 11 12 13 14 15 16 17 18 19 20,
	0	 1 2 4 5 7 9 11 12 13 15 16 18 19 20,
	0	 4 5 7 9 11 19,
	0	 1 2 12 13 15 16 18,
	0	 50 51 52 53 54 55 56 57 59 64,
	0	 51 52 53 54 55 56 60,
	0	 53 54 55 56 60,
	0	 6 11 12 13 18 19 63,
	0	 23 25 27 28,
	0	 1 2 3 4 5 6 7 8 9 10 12 13 14 17 18 20 63,
	0	 53 54 56 58,
	0	 51 52 53 54 56 60,
	0	 51 52 56 58 60 61,
	0	 1 2 3 4 5 6 7 8 9 10 11 12 13 14 15 16 17 18 19 20 36 39 42 62 63,
	0	 21 22 23 24 25 26 27 28 29 30 31 32 33 34 35 37 40 41 43 44 45 46 47 48 49 65 66,
	0	 1 2 4 5 7 9 11 15 16 19,
	0	 4 5 7 9 10 20,
	0	 1 3 6 8 11 12 13 18 19 63,
	0	 1 11 12 13 18 19,
	0	 21 22 23 24 25 26 27 28 29 30 31 32 33 34 37 40 41 65 66,
	0	 1 4 5 7 9 11 15 16 19,
	0	 11 15 16 19,
	0	 50 60,
	0	 33 40 41,
	0	 3 5 6 8 63,
	0	 3 5 6 8 9 11 12 13 18 19 63,
	0	 3 5 6 7 8 9 11 12 13 18 19 63,
	0	 2 3 5 6 7 8 9 11 12 13 18 19 63,
	0	 36 38 39 40 42 44 45 48 49 50 51 52 53 54 55 56 57 58 59 60 61 62 64,
	0	 36 37 38 39 40 41 42 44 45 48 49 50 51 52 53 54 55 56 57 58 59 60 61 62 64,
	0	 33 34 36 37 38 39 40 41 42 44 45 48 49 50 51 52 53 54 55 56 57 58 59 60 61 62 64,
	0	 1 2 3 5 6 7 8 9 11 12 13 15 16 18 19 63,
	0	 1 2 3 5 6 7 8 9 11 12 13 18 19 63,
	0	 33 34 35 37 40 41 43 44 45 46 47 48,
	0	 10 11 12 13 18 19 20,
	0	 36 38 39 40 42 43 44 45 46 47 48 62,
	0	 26 29 65 66,
	0	 50 51 58 60,
	0	 50 51 52 53 54 56 58 60 61,
	0	 21 22 23 24 25 26 27 28 29 30 31 32 33 34 35 40 50 51 52 53 54 55 56 57 58 59 60 61 64 65 66,
	0	 21 22 23 24 25 26 27 28 29 30 31 32 36 38 39 41 42 43 46 47 62 65 66,
	0	 35 50 51 52 53 54 55 56 57 58 59 60 61 64,
	0	 1 2 3 4 5 6 7 8 9 10 11 12 13 14 15 16 17 18 19 20 38 39 42 49 63,
	0	 50 51 64,
	0	 4 5 7 9 11 15 16 19,
	0	 2 4 5 7 9 11 15 16 19,
	0	 3 6 8 12 13 63,
	0	 3 6 8 12 13 18 63,
	0	 38 42 62,
	0	 21 22 23 24 25 27 28 29 31 32 65 66,
	0	 52 58,
	0	 51 52 53 54 56 58,
	0	 36 38 42 43 44 45 46 47 48,
	0	 10 14 16 17 20,
	0	 21 22 25 28 65 66,
	0	 7 15 16,
	0	 21 22 23 24 29 32,
	0	 1 2 3 4 5 6 8 9 11 12 13 18 19 63,
	0	 1 2 3 6 8 11 12 13 18 19 63,
	0	 21 28 65 66,
	0	 1 2 3 5 6 8 10 11 12 13 14 15 16 17 18 19 20 63,
	0	 1 3 5 6 8 10 12 13 14 15 16 17 18 20 63,
	0	 1 12 13 18,
	0	 21 22 23 24 25 26 27 28 29 30 31 32 33 34 35 36 37 38 39 40 41 42 43 44 45 46 47 49 62 65 66,
	0	 51 56,
	0	 57 64,
	0	 44 45 48 49 50 51 52 53 54 55 56 57 58 59 60 61 64,
	0	 50 53 54 55 56 61 64,
	0	 36 38 43 44 45 46 47 48,
	0	 52 60,
	0	 3 6 8 11 19 63,
	0	 3 6 8 11 15 16 19 63,
	0	 2 3 6 8 11 15 16 19 63,
	0	 2 3 4 5 6 8 9 11 15 16 19 63,
	0	 36 37 38 39 40 41 42 49 62,
	0	 34 36 37 38 39 40 41 42 49 62,
	0	 51 55 58 60,
	0	 50 51 55 58 60 64,
	0	 50 51 55 58 60 61 64,
	0	 1 7,
	0	 36 38 39 41 42 49 62,
	0	 21 22 23 24 25 26 27 28 29 30 31 32 36 38 39 40 41 42 43 44 45 46 47 48 49 62 65 66,
	0	 50 51 52 55 58 60,
	0	 2 3 6 8 15 16 63,
	0	 4 5 9 11 12 13 18 19,
	0	 33 34 43 44 45 46 47 48 50 51 52 53 54 55 56 57 58 59 60 61 64,
	0	 33 34 37 40 41 43 44 45 46 47 48 50 51 52 53 54 55 56 57 58 59 60 61 64,
	0	 1 2 3 6 7 8 9 11 12 13 15 16 18 19 63,
	0	 1 2 3 6 8 9 11 12 13 18 19 63,
	0	 1 2 3 4 5 6 7 8 9 10 11 12 13 14 15 16 17 18 19 20 36 38 39 42 43 44 45 46 47 48 62 63,
	0	 2 3 8 11 12 13 15 16 18 19,
	0	 4 5 7 9 20,
	0	 21 22 23 24 25 26 27 28 29 30 31 32 33 34 35 40 41 65 66,
	0	 21 22 23 24 25 26 27 28 29 30 31 32 33 34 65 66,
	0	 22 26,
	0	 21 22 23 24 25 26 27 28 29 30 31 32 37 41 50 51 52 53 54 55 56 57 58 59 60 61 64 65 66,
	0	 33 34 35 40,
	0	 50 58,
;
END; [Splits]
