# Supplementary material for: The genome of a sea spider corroborates a shared Hox cluster motif in arthropods with a reduced posterior tagma
Source: BMC Biol. 2025 Jul 2;23:196. doi: 10.1186/s12915-025-02276-x (PMC12220506; doi:10.1186/s12915-025-02276-x)
Supplement: Supplementary file 3 — Additional file 3. [file 12915_2025_2276_MOESM3_ESM.zip › suppl-file7-gene_analysis/hro/homeobox_aligned.fasta.treefile]

(A_bruennichi_Otp/1-60:0.0000000000,((((A_bruennichi_old_annotated_Otp/1-60:0.0000010000,((((D_melanogaster_otp/1-60:0.0000010000,T_castaneum_Otp/1-60:0.0000010000)97:0.0360763006,(S_maritima_Otp/1-60:0.0000010000,g11023.t1.p1/98-157:0.0000010000)81:0.0000010000)62:0.0179097735,(C_rotundicauda_Otp_A/1-60:0.0000010000,T_tridentatus_Otp_A/1-60:0.0000010000)90:0.0178140313)10:0.0000010000,((((D_plantarius_Otp/1-46:0.0000000000,P_opilio_Otp/1-46:0.0000000000):0.0000010000,H_graminicola_Otp/1-46:0.0000010000)80:0.0000010000,(T_antipodiana_Otp/1-47:0.0000010000,T_clavata_Otp/1-47:0.0000010000)22:0.0000010000)75:0.0000010000,(((C_sculpturatus_Otp-A/1-60:0.0000010000,L_polyphemus_Otp_C2/1-47:0.0000010000)72:0.0000010000,(((C_rotundicauda_Otp_C/1-60:0.0000000000,L_polyphemus_Otp_C1/1-60:0.0000000000):0.0000010000,T_tridentatus_Otp_C/1-60:0.0000010000)86:0.0000010000,(((((((((((((A_bruennichi_Isl/1-60:0.0000000000,T_antipodiana_Isl/1-60:0.0000000000):0.0000010000,A_bruennichi_old_annotated_Isl/1-60:0.0000010000)98:0.0175848464,(((P_tepidariorum_Isl/1-60:0.0000000000,T_castaneum_Tup/1-60:0.0000000000):0.0000010000,T_clavata_Isl/1-60:0.0000010000)55:0.0000010000,(D_melanogaster_tup/1-60:0.0000010000,((g845.t1.p1/289-348:0.0000000000,g845.t3.p1/231-290:0.0000000000):0.0000010000,g845.t2.p1/289-348:0.0000010000)99:0.0729668561)82:0.0393536536)77:0.0174824598)51:0.0000023464,((((((C_sculpturatus_Isl/1-60:0.0000000000,P_opilio_Isl/1-60:0.0000000000):0.0000000000,D_silvatica_Isl/1-60:0.0000000000):0.0000000000,L_elegans_Isl/1-60:0.0000000000):0.0000000000,I_scapularis_Isl/1-60:0.0000000000):0.0000000000,H_graminicola_Isl/1-60:0.0000000000):0.0000010000,D_plantarius_Isl/1-60:0.0000010000)64:0.0000010000)69:0.0174463538,S_maritima_Isl/1-60:0.0342909183)58:0.0000010000,((C_rotundicauda_Tup_A/1-60:0.0000000000,L_polyphemus_Tup_A/1-60:0.0000000000):0.0000010000,T_tridentatus_Tup_A/1-60:0.0000010000)56:0.0000020374)82:0.0169697327,((C_rotundicauda_Tup_B/1-60:0.0000000000,L_polyphemus_Tup_B/1-60:0.0000000000):0.0000010000,T_tridentatus_Tup_B/1-60:0.0000010000)63:0.0000028703)100:3.4262117730,C_sculpturatus_Hbn/1-45:0.0582657957)79:0.0973542733,(D_silvatica_Hbn/1-60:0.0000021954,S_maritima_Hbn/1-60:0.0561369999)71:0.0000023685)57:0.0191895446,((((((((A_bruennichi_Hbn/1-60:0.0000000000,T_antipodiana_Hbn/1-60:0.0000000000):0.0000000000,P_tepidariorum_Hbn/1-60:0.0000000000):0.0000000000,D_plantarius_Hbn/1-60:0.0000000000):0.0000000000,L_elegans_Hbn/1-60:0.0000000000):0.0000000000,T_clavata_Hbn/1-60:0.0000000000):0.0000000000,T_castaneum_Hbn/1-60:0.0000000000):0.0000010000,A_bruennichi_old_annotated_Hbn/1-60:0.0000010000)43:0.0000010000,P_opilio_Hbn/1-59:0.0181588851)35:0.0000010000)57:0.0180798557,L_polyphemus_Hbn-like_C/1-60:0.0000010000)22:0.0000020423,(((C_rotundicauda_Hbn-like_A/1-60:0.0184237101,T_tridentatus_Hbn-like_A/1-60:0.0000010000)99:0.0160765707,L_polyphemus_Hbn-like_A/7-60:0.0493966936)98:0.1319914411,(((C_rotundicauda_Hbn-like_B/1-60:0.0380231970,T_tridentatus_Hbn-like_B/1-60:0.0000010000)77:0.0565163214,L_polyphemus_Hbn-like_B2/1-60:0.0432928947)55:0.0000022546,(((I_scapularis_Rax/1-60:0.0000010000,(((((((((((((((((((P_opilio_Rax/1-60:0.0000000000,L_elegans_Rax-A/1-60:0.0000000000):0.0000000000,P_tepidariorum_Rax-A/1-60:0.0000000000):0.0000000000,T_antipodiana_Rax-A/1-60:0.0000000000):0.0000000000,D_plantarius_Rax-A/1-60:0.0000000000):0.0000000000,D_silvatica_Rax-A/1-60:0.0000000000):0.0000000000,T_clavata_Rax-A/1-60:0.0000000000):0.0000000000,T_tridentatus_Rx_B/1-60:0.0000000000):0.0000000000,T_castaneum_Rx/1-60:0.0000000000):0.0000000000,C_sculpturatus_Rax-A/1-60:0.0000000000):0.0000000000,C_rotundicauda_Rx_B-b/1-60:0.0000000000):0.0000000000,H_graminicola_Rax-A/1-60:0.0000000000):0.0000000000,C_rotundicauda_Rx_B-a/1-60:0.0000000000):0.0000000000,L_polyphemus_Rx_A2/1-60:0.0000000000):0.0000000000,D_melanogaster_Rx/1-60:0.0000000000):0.0000000000,A_bruennichi_Rax-A/1-60:0.0000000000):0.0000000000,A_bruennichi_old_annotated_Rax-A/1-60:0.0000000000):0.0000010000,S_maritima_Rax/1-60:0.0000010000)55:0.0000010000,((C_rotundicauda_Rx_C/1-60:0.0225232221,T_tridentatus_Rx_C/1-60:0.0727451065)98:0.0562564342,L_polyphemus_Rx_C/1-60:0.0368817946)49:0.0000010000)27:0.0000010000,((((((((A_bruennichi_Rax-B/1-60:0.0000000000,T_clavata_Rax-B/1-60:0.0000000000):0.0000000000,P_tepidariorum_Rax-B/1-60:0.0000000000):0.0000000000,D_plantarius_Rax-B/1-60:0.0000000000):0.0000000000,L_elegans_Rax-B/1-60:0.0000000000):0.0000000000,T_antipodiana_Rax-B/1-60:0.0000000000):0.0000010000,A_bruennichi_old_annotated_Rax-B/1-60:0.0000010000)100:0.0186945056,H_graminicola_Rax-B/1-60:0.0021188818)92:0.0363308969,C_sculpturatus_Rax-B/1-60:0.0382258981)68:0.0000024823)73:0.0182003413)61:0.0182687194,g828.t1.p1/135-194:0.0000010000)75:0.0000029267,((C_rotundicauda_Rx_A/1-60:0.0000000000,L_polyphemus_Rx_A1/1-60:0.0000000000):0.0000010000,T_tridentatus_Rx_A/1-60:0.0000010000)96:0.0585406818)98:0.2581993941)33:0.0359698625)49:0.0385956755)42:0.0181435431,((D_melanogaster_hbn/1-60:0.0000010000,PB.6202.1.p1/104-163:0.0772695681)67:0.0181039856,(((H_graminicola_Hbn/1-60:0.0000000000,T_tridentatus_Hbn-like_C/1-60:0.0000000000):0.0000010000,I_scapularis_Hbn/1-60:0.0186802704)18:0.0000010000,C_rotundicauda_Hbn-like_C/1-60:0.0000010000)27:0.0000010000)80:0.0000025947)99:0.5765669673)62:0.0182722413)79:0.0180138515,((C_sculpturatus_Otp-B/1-60:0.0443678271,L_polyphemus_Otp_B/1-60:0.0000010000)81:0.0000020439,(((C_rotundicauda_Otp_B-b/1-47:0.0000000000,C_rotundicauda_Otp_B-a/1-47:0.0000000000):0.0000010000,C_rotundicauda_Otp_B-c/1-47:0.0000010000)90:0.0000010000,T_tridentatus_Otp_B/1-60:0.0000010000)94:0.0182136035)62:0.0181435833)18:0.0000010000)2:0.0000010000)65:0.0000010000):0.0000010000,D_silvatica_Otp/1-60:0.0000000000):0.0000000000,I_scapularis_Otp/1-60:0.0000000000):0.0000000000,L_elegans_Otp/1-60:0.0000000000):0.0000000000,P_tepidariorum_Otp/1-60:0.0000000000);
