# Supplementary material for: The genome of a sea spider corroborates a shared Hox cluster motif in arthropods with a reduced posterior tagma
Source: BMC Biol. 2025 Jul 2;23:196. doi: 10.1186/s12915-025-02276-x (PMC12220506; doi:10.1186/s12915-025-02276-x)
Supplement: Supplementary file 3 — Additional file 3. [file 12915_2025_2276_MOESM3_ESM.zip › suppl-file7-gene_analysis/hro/hro_chelicerates.fa]

>A_bruennichi_Otp
QKRHRTRFTPAQLQELERSFSKTHYPDIFMREELAMRIGLTESRVQVWFQNRRAKWKKRK
>A_bruennichi_old_annotated_Otp
QKRHRTRFTPAQLQELERSFSKTHYPDIFMREELAMRIGLTESRVQVWFQNRRAKWKKRK
>D_melanogaster_otp
QKRHRTRFTPAQLNELERCFSKTHYPDIFMREEIAMRIGLTESRVQVWFQNRRAKWKKRK
>D_plantarius_Otp
QKRHRTRFTPAQLQELERSFSKTHYPDIFMREELAMRIGLTESRVQ
>D_silvatica_Otp
QKRHRTRFTPAQLQELERSFSKTHYPDIFMREELAMRIGLTESRVQVWFQNRRAKWKKRK
>H_graminicola_Otp
QKRHRTRFTPAQLQELERSFSKTHYPDIFMREELAMRIGLTESRVQ
>I_scapularis_Otp
QKRHRTRFTPAQLQELERSFSKTHYPDIFMREELAMRIGLTESRVQVWFQNRRAKWKKRK
>L_elegans_Otp
QKRHRTRFTPAQLQELERSFSKTHYPDIFMREELAMRIGLTESRVQVWFQNRRAKWKKRK
>P_opilio_Otp
QKRHRTRFTPAQLQELERSFSKTHYPDIFMREELAMRIGLTESRVQ
>P_tepidariorum_Otp
QKRHRTRFTPAQLQELERSFSKTHYPDIFMREELAMRIGLTESRVQVWFQNRRAKWKKRK
>S_maritima_Otp
QKRHRTRFTPAQLNELERSFSKTHYPDIFMREELAMRIGLTESRVQVWFQNRRAKWKKRK
>T_antipodiana_Otp
QKRHRTRFTPAQLQELERSFSKTHYPDIFMREELAMRIGLTESRVQV
>T_castaneum_Otp
QKRHRTRFTPAQLNELERCFSKTHYPDIFMREEIAMRIGLTESRVQVWFQNRRAKWKKRK
>T_clavata_Otp
QKRHRTRFTPAQLQELERSFSKTHYPDIFMREELAMRIGLTESRVQV
>C_sculpturatus_Otp-A
QKRHRTRFTPAQLQELERSFAKTHYPDIFMREELAMRIGLTESRVQVWFQNRRAKWKKRK
>C_sculpturatus_Otp-B
QKRHRTRFTPTQLQELERSFVKTHYPDIFMREELAVRIGLTESRVQVWFQNRRAKWKKRK
>C_rotundicauda_Otp_B-b
QKRHRTRFTPNQLQELERSFSKTHYPDIFMREELAMRIGLTESRVQV
>C_rotundicauda_Otp_B-c
QKRHRTRFTPNQLQELERSFSKTHYPDIFMREELAMRIGLTESRVQV
>C_rotundicauda_Otp_B-a
QKRHRTRFTPNQLQELERSFSKTHYPDIFMREELAMRIGLTESRVQV
>C_rotundicauda_Otp_C
PKRHRTRFTPAQLQELERSFAKTHYPDIFMREELAMRIGLTESRVQVWFQNRRAKWKKRK
>C_rotundicauda_Otp_A
QKRHRTRFTPAQLQELERSFSKTHYPDIFMREEIAMRIGLTESRVQVWFQNRRAKWKKRK
>T_tridentatus_Otp_A
QKRHRTRFTPAQLQELERSFSKTHYPDIFMREEIAMRIGLTESRVQVWFQNRRAKWKKRK
>T_tridentatus_Otp_C
PKRHRTRFTPAQLQELERSFAKTHYPDIFMREELAMRIGLTESRVQVWFQNRRAKWKKRK
>T_tridentatus_Otp_B
QKRHRTRFTPNQLQELERSFSKTHYPDIFMREELAMRIGLTESRVQVWFQNRRAKWKKRK
>L_polyphemus_Otp_B
QKRHRTRFTPTQLQELERSFSKTHYPDIFMREELAMRIGLTESRVQVWFQNRRAKWKKRK
>L_polyphemus_Otp_C1
PKRHRTRFTPAQLQELERSFAKTHYPDIFMREELAMRIGLTESRVQVWFQNRRAKWKKRK
>L_polyphemus_Otp_C2
QKRHRTRFTPAQLQELERSFAKTHYPDIFMREELAMRIGLTESRVQV
>A_bruennichi_Isl
PTRVRTVLNEKQLHTLRTCYAANPRPDALMKEQLVEMTGLSPRVIRVWFQNKRCKDKKKN
>A_bruennichi_old_annotated_Isl
PTRVRTVLNEKQLHTLRTCYAANPRPDALMKEQLVEMTGLSPRVIRVWFQNKRCKDKKKN
>C_sculpturatus_Isl
PTRVRTVLNEKQLHTLRTCYAANPRPDALMKEQLVEMTGLSPRVIRVWFQNKRCKDKKKS
>D_plantarius_Isl
PTRVRTVLNEKQLHTLRTCYAANPRPDALMKEQLVEMTGLSPRVIRVWFQNKRCKDKKKS
>D_silvatica_Isl
PTRVRTVLNEKQLHTLRTCYAANPRPDALMKEQLVEMTGLSPRVIRVWFQNKRCKDKKKS
>H_graminicola_Isl
PTRVRTVLNEKQLHTLRTCYAANPRPDALMKEQLVEMTGLSPRVIRVWFQNKRCKDKKKS
>I_scapularis_Isl
PTRVRTVLNEKQLHTLRTCYAANPRPDALMKEQLVEMTGLSPRVIRVWFQNKRCKDKKKS
>L_elegans_Isl
PTRVRTVLNEKQLHTLRTCYAANPRPDALMKEQLVEMTGLSPRVIRVWFQNKRCKDKKKS
>P_opilio_Isl
PTRVRTVLNEKQLHTLRTCYAANPRPDALMKEQLVEMTGLSPRVIRVWFQNKRCKDKKKS
>P_tepidariorum_Isl
PTRVRTVLNEKQLHTLRTCYAANPRPDALMKEQLVEMTGLSPRVIRVWFQNKRCKDKKKT
>S_maritima_Isl
TTRVRTVLNEKQLHTLRTCYAANPRPDALMKEQLVEMTALSPRVIRVWFQNKRCKDKKKS
>T_antipodiana_Isl
PTRVRTVLNEKQLHTLRTCYAANPRPDALMKEQLVEMTGLSPRVIRVWFQNKRCKDKKKN
>T_clavata_Isl
PTRVRTVLNEKQLHTLRTCYAANPRPDALMKEQLVEMTGLSPRVIRVWFQNKRCKDKKKT
>D_melanogaster_tup
PTRVRTVLNEKQLHTLRTCYNANPRPDALMKEQLVEMTSLSPRVIRVWFQNKRCKDKKKT
>T_castaneum_Tup
PTRVRTVLNEKQLHTLRTCYAANPRPDALMKEQLVEMTGLSPRVIRVWFQNKRCKDKKKT
>C_rotundicauda_Tup_A
STRVRTVLNEKQLHTLRTCYAANPRPDALMKEQLVEMTGLSPRVIRVWFQNKRCKDKKKS
>C_rotundicauda_Tup_B
STRVRTVLNEKQLHTLRTCYAANPRPDALMKEQLVEMTGLSPRVVRVWFQNKRCKDKKKS
>T_tridentatus_Tup_B
STRVRTVLNEKQLHTLRTCYAANPRPDALMKEQLVEMTGLSPRVVRVWFQNKRCKDKKKS
>T_tridentatus_Tup_A
STRVRTVLNEKQLHTLRTCYAANPRPDALMKEQLVEMTGLSPRVIRVWFQNKRCKDKKKS
>L_polyphemus_Tup_A
STRVRTVLNEKQLHTLRTCYAANPRPDALMKEQLVEMTGLSPRVIRVWFQNKRCKDKKKS
>L_polyphemus_Tup_B
STRVRTVLNEKQLHTLRTCYAANPRPDALMKEQLVEMTGLSPRVVRVWFQNKRCKDKKKS
>A_bruennichi_Hbn
IRRSRTTFTTYQLHQLERAFEKTQYPDVFTREELAMRLDLSEARVQVWFQNRRAKWRKRE
>A_bruennichi_old_annotated_Hbn
IRRSRTTFTTYQLHQLERAFEKTQYPDVFTREELAMRLDLSEARVQVWFQNRRAKWRKRE
>C_sculpturatus_Hbn
IRRSRTTFTTYQLHQLERAFEKTQYPEILEK–––––––––––––––VWFQNRRAKWRKRE
>D_melanogaster_hbn
VRRSRTTFTTFQLHQLERAFEKTQYPDVFTREDLAMRLDLSEARVQVWFQNRRAKWRKRE
>D_plantarius_Hbn
IRRSRTTFTTYQLHQLERAFEKTQYPDVFTREELAMRLDLSEARVQVWFQNRRAKWRKRE
>D_silvatica_Hbn
IRRSRTTFTTYQLHQLERAFEKTQYPDVFTREELAVRLDLSEARVQVWFQNRRAKWRKRE
>H_graminicola_Hbn
VRRSRTTFTTFQLHQLERAFEKTQYPDVFTREELAMRLDLSEARVQVWFQNRRAKWRKRE
>I_scapularis_Hbn
VRRSRTTFTTFQLHQLERAFEKTQYPDVFTREELALRLDLSEARVQVWFQNRRAKWRKRE
>L_elegans_Hbn
IRRSRTTFTTYQLHQLERAFEKTQYPDVFTREELAMRLDLSEARVQVWFQNRRAKWRKRE
>P_opilio_Hbn
IRRSRTTFTTYQLHQLERAFEKTQYPDVFTREELAMRLDLSEARVQWFKNRRAKWRKRE
>P_tepidariorum_Hbn
IRRSRTTFTTYQLHQLERAFEKTQYPDVFTREELAMRLDLSEARVQVWFQNRRAKWRKRE
>S_maritima_Hbn
VRRSRTTFTTYQLHQLERAFDKTQYPDVFTREELAVRLELSEARVQVWFQNRRAKWRKRE
>T_antipodiana_Hbn
IRRSRTTFTTYQLHQLERAFEKTQYPDVFTREELAMRLDLSEARVQVWFQNRRAKWRKRE
>T_castaneum_Hbn
IRRSRTTFTTYQLHQLERAFEKTQYPDVFTREELAMRLDLSEARVQVWFQNRRAKWRKRE
>T_clavata_Hbn
IRRSRTTFTTYQLHQLERAFEKTQYPDVFTREELAMRLDLSEARVQVWFQNRRAKWRKRE
>C_rotundicauda_Hbn-like_C
VRRSRTTFTTFQLHQLERAFEKTQYPDVFTREELAMRLDLSEARVQVWFQNRRAKWRKRE
>C_rotundicauda_Hbn-like_A
IRRSRTTFTTLQLHKLEQAFEKTQYPDIFTREQLATLLDLSEGRVQVWFQNRRAKLRKQE
>C_rotundicauda_Hbn-like_B
IRRSRTTFTTLQLHQLEQTFEKCQYPDVFIREELATRLNLSEARVQVWFQNRRAKWRKQE
>T_tridentatus_Hbn-like_B
IRRSRTTFTTLQLHQLERTFEKCQYPDVFTREELATRLNLSEARVQVWFQNRRAKWRKQE
>T_tridentatus_Hbn-like_C
VRRSRTTFTTFQLHQLERAFEKTQYPDVFTREELAMRLDLSEARVQVWFQNRRAKWRKRE
>T_tridentatus_Hbn-like_A
IRRSRTTFTTLQLHKLEQAFEKTQYPDIFTREELATLLDLSEGRVQVWFQNRRAKLRKQE
>L_polyphemus_Hbn-like_A
EALVLAHRTTLQLHKLEQAFEKTQYPDIFTREELATLLDLSEARVQVWFQNRRAKLRKLE
>L_polyphemus_Hbn-like_B2
IRRIRTTFTTFQLHQLERAFEKSQYPDVFIREELATRLNLSEARVQVWFQNRRAKWRKQE
>L_polyphemus_Hbn-like_C
IRRSRTTFTTFQLHQLERAFEKTQYPDVFTREELAMRLDLSEARVQVWFQNRRAKWRKRE
>I_scapularis_Rax
HRRNRTTFTTFQLHELERAFEKSHYPDVYSREELAMKVNLPEVRVQVWFQNRRAKWRRQE
>P_opilio_Rax
HRRNRTTFTTYQLHELERAFEKSHYPDVYSREELAMKVNLPEVRVQVWFQNRRAKWRRQE
>S_maritima_Rax
HRRNRTTFTTYQLHELERAFEKSHYPDVYSREELAMKVNLPEVRVQVWFQNRRAKWRRQE
>A_bruennichi_Rax-A
HRRNRTTFTTYQLHELERAFEKSHYPDVYSREELAMKVNLPEVRVQVWFQNRRAKWRRQE
>A_bruennichi_old_annotated_Rax-A
HRRNRTTFTTYQLHELERAFEKSHYPDVYSREELAMKVNLPEVRVQVWFQNRRAKWRRQE
>C_sculpturatus_Rax-A
HRRNRTTFTTYQLHELERAFEKSHYPDVYSREELAMKVNLPEVRVQVWFQNRRAKWRRQE
>D_plantarius_Rax-A
HRRNRTTFTTYQLHELERAFEKSHYPDVYSREELAMKVNLPEVRVQVWFQNRRAKWRRQE
>D_silvatica_Rax-A
HRRNRTTFTTYQLHELERAFEKSHYPDVYSREELAMKVNLPEVRVQVWFQNRRAKWRRQE
>H_graminicola_Rax-A
HRRNRTTFTTYQLHELERAFEKSHYPDVYSREELAMKVNLPEVRVQVWFQNRRAKWRRQE
>L_elegans_Rax-A
HRRNRTTFTTYQLHELERAFEKSHYPDVYSREELAMKVNLPEVRVQVWFQNRRAKWRRQE
>P_tepidariorum_Rax-A
HRRNRTTFTTYQLHELERAFEKSHYPDVYSREELAMKVNLPEVRVQVWFQNRRAKWRRQE
>T_antipodiana_Rax-A
HRRNRTTFTTYQLHELERAFEKSHYPDVYSREELAMKVNLPEVRVQVWFQNRRAKWRRQE
>T_clavata_Rax-A
HRRNRTTFTTYQLHELERAFEKSHYPDVYSREELAMKVNLPEVRVQVWFQNRRAKWRRQE
>A_bruennichi_Rax-B
HRRNRTTFTTYQLHELERAFERSHYPDVYSREELAVKVNLPEVRVQVWFQNRRAKWRRQE
>A_bruennichi_old_annotated_Rax-B
HRRNRTTFTTYQLHELERAFERSHYPDVYSREELAVKVNLPEVRVQVWFQNRRAKWRRQE
>C_sculpturatus_Rax-B
HRRNRTTFTTYQLHELERAFEKSHYPDVYCREELAIKVNLPEVRVQVWFQNRRAKWRRQE
>D_plantarius_Rax-B
HRRNRTTFTTYQLHELERAFERSHYPDVYSREELAVKVNLPEVRVQVWFQNRRAKWRRQE
>H_graminicola_Rax-B
HRRNRTTFTTYQLHELERAFERSHYPDVYSREELALKVNLPEVRVQVWFQNRRAKWRRQE
>L_elegans_Rax-B
HRRNRTTFTTYQLHELERAFERSHYPDVYSREELAVKVNLPEVRVQVWFQNRRAKWRRQE
>P_tepidariorum_Rax-B
HRRNRTTFTTYQLHELERAFERSHYPDVYSREELAVKVNLPEVRVQVWFQNRRAKWRRQE
>T_antipodiana_Rax-B
HRRNRTTFTTYQLHELERAFERSHYPDVYSREELAVKVNLPEVRVQVWFQNRRAKWRRQE
>T_clavata_Rax-B
HRRNRTTFTTYQLHELERAFERSHYPDVYSREELAVKVNLPEVRVQVWFQNRRAKWRRQE
>D_melanogaster_Rx
HRRNRTTFTTYQLHELERAFEKSHYPDVYSREELAMKVNLPEVRVQVWFQNRRAKWRRQE
>T_castaneum_Rx
HRRNRTTFTTYQLHELERAFEKSHYPDVYSREELAMKVNLPEVRVQVWFQNRRAKWRRQE
>C_rotundicauda_Rx_B-a
HRRNRTTFTTYQLHELERAFEKSHYPDVYSREELAMKVNLPEVRVQVWFQNRRAKWRRQE
>C_rotundicauda_Rx_B-b
HRRNRTTFTTYQLHELERAFEKSHYPDVYSREELAMKVNLPEVRVQVWFQNRRAKWRRQE
>C_rotundicauda_Rx_A
HRRSRTTFTTYQLHELERAFEKTHYPDVYSREELAMKVNLPELRVQVWFQNRRAKWRRQE
>C_rotundicauda_Rx_C
HRRNRTTFTTYQLHVLERAFEISHYPDIYSREALAMKVNLPEVRVQVWFQNRRAKWRRQE
>T_tridentatus_Rx_B
HRRNRTTFTTYQLHELERAFEKSHYPDVYSREELAMKVNLPEVRVQVWFQNRRAKWRRQE
>T_tridentatus_Rx_A
HRRSRTTFTTYQLHELERAFEKTHYPDVYSREELAMKVNLPELRVQVWFQNRRAKWRRQE
>T_tridentatus_Rx_C
HRRNRTTFTTYQLHVLERAFEKSHYPDIYSRETLAMKVNLPEIRVQVWFQNRRAKERRRE
>L_polyphemus_Rx_A1
HRRSRTTFTTYQLHELERAFEKTHYPDVYSREELAMKVNLPELRVQVWFQNRRAKWRRQE
>L_polyphemus_Rx_A2
HRRNRTTFTTYQLHELERAFEKSHYPDVYSREELAMKVNLPEVRVQVWFQNRRAKWRRQE
>L_polyphemus_Rx_C
HRRNRTTFTTYQLHQLECAFEKSHYPDVYSREELAMKVNLPEVRVQVWFQNRRAKWRRQE
