# Supplementary material for: The genome of a sea spider corroborates a shared Hox cluster motif in arthropods with a reduced posterior tagma
Source: BMC Biol. 2025 Jul 2;23:196. doi: 10.1186/s12915-025-02276-x (PMC12220506; doi:10.1186/s12915-025-02276-x)
Supplement: Supplementary file 3 — Additional file 3. [file 12915_2025_2276_MOESM3_ESM.zip › suppl-file7-gene_analysis/hro/homeobox_aligned.fasta.contree]

(A_bruennichi_Otp/1-60:0.0000000000,((((A_bruennichi_old_annotated_Otp/1-60:0.0000020419,(((((D_melanogaster_otp/1-60:0.0000020419,T_castaneum_Otp/1-60:0.0000020419)97:0.0359829587,(S_maritima_Otp/1-60:0.0000020419,g11023.t1.p1/98-157:0.0000020419)81:0.0000020419)62:0.0178635586,((C_sculpturatus_Otp-A/1-60:0.0000020419,L_polyphemus_Otp_C2/1-47:0.0000020419)72:0.0000020419,(((C_rotundicauda_Otp_C/1-60:0.0000000000,L_polyphemus_Otp_C1/1-60:0.0000000000):0.0000020419,T_tridentatus_Otp_C/1-60:0.0000020419)86:0.0000025008,(((((((((((((A_bruennichi_Isl/1-60:0.0000000000,T_antipodiana_Isl/1-60:0.0000000000):0.0000020419,A_bruennichi_old_annotated_Isl/1-60:0.0000020419)98:0.0175357590,(((P_tepidariorum_Isl/1-60:0.0000000000,T_castaneum_Tup/1-60:0.0000000000):0.0000020419,T_clavata_Isl/1-60:0.0000020419)55:0.0000020419,(D_melanogaster_tup/1-60:0.0000020419,((g845.t1.p1/289-348:0.0000000000,g845.t3.p1/231-290:0.0000000000):0.0000020419,g845.t2.p1/289-348:0.0000020419)99:0.0727327850)82:0.0392379951)77:0.0174339708)51:0.0000020870,((((((C_sculpturatus_Isl/1-60:0.0000000000,P_opilio_Isl/1-60:0.0000000000):0.0000000000,I_scapularis_Isl/1-60:0.0000000000):0.0000000000,D_silvatica_Isl/1-60:0.0000000000):0.0000000000,H_graminicola_Isl/1-60:0.0000000000):0.0000000000,L_elegans_Isl/1-60:0.0000000000):0.0000020419,D_plantarius_Isl/1-60:0.0000020419)64:0.0000020419)69:0.0173976300,S_maritima_Isl/1-60:0.0341971100)58:0.0000020419,((C_rotundicauda_Tup_A/1-60:0.0000000000,L_polyphemus_Tup_A/1-60:0.0000000000):0.0000020419,T_tridentatus_Tup_A/1-60:0.0000020419)56:0.0000020419)82:0.0169240688,((C_rotundicauda_Tup_B/1-60:0.0000000000,L_polyphemus_Tup_B/1-60:0.0000000000):0.0000020419,T_tridentatus_Tup_B/1-60:0.0000020419)63:0.0000020419)100:3.4204763239,C_sculpturatus_Hbn/1-45:0.0543457244)79:0.1002760682,(D_silvatica_Hbn/1-60:0.0000020419,S_maritima_Hbn/1-60:0.0559814566)71:0.0012989863)57:0.0178322734,((((((((A_bruennichi_Hbn/1-60:0.0000000000,L_elegans_Hbn/1-60:0.0000000000):0.0000000000,T_clavata_Hbn/1-60:0.0000000000):0.0000000000,P_tepidariorum_Hbn/1-60:0.0000000000):0.0000000000,D_plantarius_Hbn/1-60:0.0000000000):0.0000000000,T_castaneum_Hbn/1-60:0.0000000000):0.0000000000,T_antipodiana_Hbn/1-60:0.0000000000):0.0000020419,A_bruennichi_old_annotated_Hbn/1-60:0.0000020419)43:0.0000020419,P_opilio_Hbn/1-59:0.0181097835)35:0.0000020419)57:0.0180310471,L_polyphemus_Hbn-like_C/1-60:0.0000020419)22:0.0000020419,((((C_rotundicauda_Hbn-like_A/1-60:0.0183729211,T_tridentatus_Hbn-like_A/1-60:0.0000020419)99:0.0158527317,L_polyphemus_Hbn-like_A/7-60:0.0494784989)98:0.1360565140,((C_rotundicauda_Hbn-like_B/1-60:0.0379120903,T_tridentatus_Hbn-like_B/1-60:0.0000020419)77:0.0543649663,L_polyphemus_Hbn-like_B2/1-60:0.0535386963)55:0.0237796798)61:0.0193809062,(((I_scapularis_Rax/1-60:0.0000020419,(((((((((((((((((((P_opilio_Rax/1-60:0.0000000000,C_rotundicauda_Rx_B-b/1-60:0.0000000000):0.0000000000,D_melanogaster_Rx/1-60:0.0000000000):0.0000000000,T_clavata_Rax-A/1-60:0.0000000000):0.0000000000,T_castaneum_Rx/1-60:0.0000000000):0.0000000000,A_bruennichi_old_annotated_Rax-A/1-60:0.0000000000):0.0000000000,T_antipodiana_Rax-A/1-60:0.0000000000):0.0000000000,C_sculpturatus_Rax-A/1-60:0.0000000000):0.0000000000,A_bruennichi_Rax-A/1-60:0.0000000000):0.0000000000,L_elegans_Rax-A/1-60:0.0000000000):0.0000000000,P_tepidariorum_Rax-A/1-60:0.0000000000):0.0000000000,D_silvatica_Rax-A/1-60:0.0000000000):0.0000000000,T_tridentatus_Rx_B/1-60:0.0000000000):0.0000000000,H_graminicola_Rax-A/1-60:0.0000000000):0.0000000000,D_plantarius_Rax-A/1-60:0.0000000000):0.0000000000,L_polyphemus_Rx_A2/1-60:0.0000000000):0.0000000000,C_rotundicauda_Rx_B-a/1-60:0.0000000000):0.0000020419,S_maritima_Rax/1-60:0.0000020419)55:0.0000020419,((C_rotundicauda_Rx_C/1-60:0.0224568965,T_tridentatus_Rx_C/1-60:0.0725265000)98:0.0560879536,L_polyphemus_Rx_C/1-60:0.0367729519)49:0.0000020419)27:0.0000020419,((((((((A_bruennichi_Rax-B/1-60:0.0000000000,T_clavata_Rax-B/1-60:0.0000000000):0.0000000000,L_elegans_Rax-B/1-60:0.0000000000):0.0000000000,P_tepidariorum_Rax-B/1-60:0.0000000000):0.0000000000,T_antipodiana_Rax-B/1-60:0.0000000000):0.0000000000,D_plantarius_Rax-B/1-60:0.0000000000):0.0000020419,A_bruennichi_old_annotated_Rax-B/1-60:0.0000020419)100:0.0186284205,H_graminicola_Rax-B/1-60:0.0021122633)92:0.0362097110,C_sculpturatus_Rax-B/1-60:0.0381042268)68:0.0000026872)73:0.0181471372)61:0.0182166818,g828.t1.p1/135-194:0.0000020419)75:0.0218530691,((C_rotundicauda_Rx_A/1-60:0.0000000000,L_polyphemus_Rx_A1/1-60:0.0000000000):0.0000020419,T_tridentatus_Rx_A/1-60:0.0000020419)96:0.0361463833)98:0.2536866666)49:0.0249959148)42:0.0180938087,((D_melanogaster_hbn/1-60:0.0000020419,PB.6202.1.p1/104-163:0.0770424879)67:0.0180540014,(((H_graminicola_Hbn/1-60:0.0000000000,T_tridentatus_Hbn-like_C/1-60:0.0000000000):0.0000020419,C_rotundicauda_Hbn-like_C/1-60:0.0000020419)47:0.0000020419,I_scapularis_Hbn/1-60:0.0186242398)27:0.0000020419)80:0.0000020804)99:0.5748965002)62:0.0182230081)79:0.0179670851)22:0.0000020419,(((C_sculpturatus_Otp-B/1-60:0.0442179245,L_polyphemus_Otp_B/1-60:0.0000020419)81:0.0000020419,(((C_rotundicauda_Otp_B-b/1-47:0.0000000000,C_rotundicauda_Otp_B-a/1-47:0.0000000000):0.0000020419,C_rotundicauda_Otp_B-c/1-47:0.0000020419)90:0.0000020419,T_tridentatus_Otp_B/1-60:0.0000020419)94:0.0181655494)62:0.0180960102,(C_rotundicauda_Otp_A/1-60:0.0000020419,T_tridentatus_Otp_A/1-60:0.0000020419)90:0.0177681145)18:0.0000020419)13:0.0000020419,((((D_plantarius_Otp/1-46:0.0000000000,P_opilio_Otp/1-46:0.0000000000):0.0000020419,H_graminicola_Otp/1-46:0.0000020419)80:0.0000020419,T_antipodiana_Otp/1-47:0.0000020419)49:0.0000020419,T_clavata_Otp/1-47:0.0000020419)75:0.0000020419)65:0.0000020419):0.0000020419,P_tepidariorum_Otp/1-60:0.0000000000):0.0000000000,L_elegans_Otp/1-60:0.0000000000):0.0000000000,I_scapularis_Otp/1-60:0.0000000000):0.0000000000,D_silvatica_Otp/1-60:0.0000000000);
