# Supplementary material for: The genome of a sea spider corroborates a shared Hox cluster motif in arthropods with a reduced posterior tagma
Source: BMC Biol. 2025 Jul 2;23:196. doi: 10.1186/s12915-025-02276-x (PMC12220506; doi:10.1186/s12915-025-02276-x)
Supplement: Supplementary file 3 — Additional file 3. [file 12915_2025_2276_MOESM3_ESM.zip › suppl-file7-gene_analysis/hro/hro_aligned.fasta]

>A_bruennichi_Otp
------------------------------------------------------------
------------------------------------------------------------
------------------------------------------------------------
------------------------------------------------------------
------------------------------------------------------------
------------------------------------------------------------
------------------------------------------------------------
------------------------------------------------------------
-------QKRHRTRFTPAQ---------------------------LQELERSFSKTH--
------------------------------------------------------------
------------------------------------------------------------
---------------------YP-------------------------DIF---------
--MREE------------------------------------------------------
--------LAMRIGLTESRVQVW-------------FQNRRA------------------
----------------KWKKRK--------------------------------------
------------------------------------------------------------
------------------------------------------------------------
------------------------------------------------------------
------------------------------------------------------------
------------------------------------------------------------
------------------------------------------------------------
------------------------------------------------------------
------------------------------------------------------------
------------------------------------------------------------
-------------------------------------
>A_bruennichi_old_annotated_Otp
------------------------------------------------------------
------------------------------------------------------------
------------------------------------------------------------
------------------------------------------------------------
------------------------------------------------------------
------------------------------------------------------------
------------------------------------------------------------
------------------------------------------------------------
-------QKRHRTRFTPAQ---------------------------LQELERSFSKTH--
------------------------------------------------------------
------------------------------------------------------------
---------------------YP-------------------------DIF---------
--MREE------------------------------------------------------
--------LAMRIGLTESRVQVW-------------FQNRRA------------------
----------------KWKKRK--------------------------------------
------------------------------------------------------------
------------------------------------------------------------
------------------------------------------------------------
------------------------------------------------------------
------------------------------------------------------------
------------------------------------------------------------
------------------------------------------------------------
------------------------------------------------------------
------------------------------------------------------------
-------------------------------------
>D_melanogaster_otp
------------------------------------------------------------
------------------------------------------------------------
------------------------------------------------------------
------------------------------------------------------------
------------------------------------------------------------
------------------------------------------------------------
------------------------------------------------------------
------------------------------------------------------------
-------QKRHRTRFTPAQ---------------------------LNELERCFSKTH--
------------------------------------------------------------
------------------------------------------------------------
---------------------YP-------------------------DIF---------
--MREE------------------------------------------------------
--------IAMRIGLTESRVQVW-------------FQNRRA------------------
----------------KWKKRK--------------------------------------
------------------------------------------------------------
------------------------------------------------------------
------------------------------------------------------------
------------------------------------------------------------
------------------------------------------------------------
------------------------------------------------------------
------------------------------------------------------------
------------------------------------------------------------
------------------------------------------------------------
-------------------------------------
>D_plantarius_Otp
------------------------------------------------------------
------------------------------------------------------------
------------------------------------------------------------
------------------------------------------------------------
------------------------------------------------------------
------------------------------------------------------------
------------------------------------------------------------
------------------------------------------------------------
-------QKRHRTRFTPAQ---------------------------LQELERSFSKTH--
------------------------------------------------------------
------------------------------------------------------------
---------------------YP-------------------------DIF---------
--MREE------------------------------------------------------
--------LAMRIGLTESRVQ---------------------------------------
------------------------------------------------------------
------------------------------------------------------------
------------------------------------------------------------
------------------------------------------------------------
------------------------------------------------------------
------------------------------------------------------------
------------------------------------------------------------
------------------------------------------------------------
------------------------------------------------------------
------------------------------------------------------------
-------------------------------------
>D_silvatica_Otp
------------------------------------------------------------
------------------------------------------------------------
------------------------------------------------------------
------------------------------------------------------------
------------------------------------------------------------
------------------------------------------------------------
------------------------------------------------------------
------------------------------------------------------------
-------QKRHRTRFTPAQ---------------------------LQELERSFSKTH--
------------------------------------------------------------
------------------------------------------------------------
---------------------YP-------------------------DIF---------
--MREE------------------------------------------------------
--------LAMRIGLTESRVQVW-------------FQNRRA------------------
----------------KWKKRK--------------------------------------
------------------------------------------------------------
------------------------------------------------------------
------------------------------------------------------------
------------------------------------------------------------
------------------------------------------------------------
------------------------------------------------------------
------------------------------------------------------------
------------------------------------------------------------
------------------------------------------------------------
-------------------------------------
>H_graminicola_Otp
------------------------------------------------------------
------------------------------------------------------------
------------------------------------------------------------
------------------------------------------------------------
------------------------------------------------------------
------------------------------------------------------------
------------------------------------------------------------
------------------------------------------------------------
-------QKRHRTRFTPAQ---------------------------LQELERSFSKTH--
------------------------------------------------------------
------------------------------------------------------------
---------------------YP-------------------------DIF---------
--MREE------------------------------------------------------
--------LAMRIGLTESRVQ---------------------------------------
------------------------------------------------------------
------------------------------------------------------------
------------------------------------------------------------
------------------------------------------------------------
------------------------------------------------------------
------------------------------------------------------------
------------------------------------------------------------
------------------------------------------------------------
------------------------------------------------------------
------------------------------------------------------------
-------------------------------------
>I_scapularis_Otp
------------------------------------------------------------
------------------------------------------------------------
------------------------------------------------------------
------------------------------------------------------------
------------------------------------------------------------
------------------------------------------------------------
------------------------------------------------------------
------------------------------------------------------------
-------QKRHRTRFTPAQ---------------------------LQELERSFSKTH--
------------------------------------------------------------
------------------------------------------------------------
---------------------YP-------------------------DIF---------
--MREE------------------------------------------------------
--------LAMRIGLTESRVQVW-------------FQNRRA------------------
----------------KWKKRK--------------------------------------
------------------------------------------------------------
------------------------------------------------------------
------------------------------------------------------------
------------------------------------------------------------
------------------------------------------------------------
------------------------------------------------------------
------------------------------------------------------------
------------------------------------------------------------
------------------------------------------------------------
-------------------------------------
>L_elegans_Otp
------------------------------------------------------------
------------------------------------------------------------
------------------------------------------------------------
------------------------------------------------------------
------------------------------------------------------------
------------------------------------------------------------
------------------------------------------------------------
------------------------------------------------------------
-------QKRHRTRFTPAQ---------------------------LQELERSFSKTH--
------------------------------------------------------------
------------------------------------------------------------
---------------------YP-------------------------DIF---------
--MREE------------------------------------------------------
--------LAMRIGLTESRVQVW-------------FQNRRA------------------
----------------KWKKRK--------------------------------------
------------------------------------------------------------
------------------------------------------------------------
------------------------------------------------------------
------------------------------------------------------------
------------------------------------------------------------
------------------------------------------------------------
------------------------------------------------------------
------------------------------------------------------------
------------------------------------------------------------
-------------------------------------
>P_opilio_Otp
------------------------------------------------------------
------------------------------------------------------------
------------------------------------------------------------
------------------------------------------------------------
------------------------------------------------------------
------------------------------------------------------------
------------------------------------------------------------
------------------------------------------------------------
-------QKRHRTRFTPAQ---------------------------LQELERSFSKTH--
------------------------------------------------------------
------------------------------------------------------------
---------------------YP-------------------------DIF---------
--MREE------------------------------------------------------
--------LAMRIGLTESRVQ---------------------------------------
------------------------------------------------------------
------------------------------------------------------------
------------------------------------------------------------
------------------------------------------------------------
------------------------------------------------------------
------------------------------------------------------------
------------------------------------------------------------
------------------------------------------------------------
------------------------------------------------------------
------------------------------------------------------------
-------------------------------------
>P_tepidariorum_Otp
------------------------------------------------------------
------------------------------------------------------------
------------------------------------------------------------
------------------------------------------------------------
------------------------------------------------------------
------------------------------------------------------------
------------------------------------------------------------
------------------------------------------------------------
-------QKRHRTRFTPAQ---------------------------LQELERSFSKTH--
------------------------------------------------------------
------------------------------------------------------------
---------------------YP-------------------------DIF---------
--MREE------------------------------------------------------
--------LAMRIGLTESRVQVW-------------FQNRRA------------------
----------------KWKKRK--------------------------------------
------------------------------------------------------------
------------------------------------------------------------
------------------------------------------------------------
------------------------------------------------------------
------------------------------------------------------------
------------------------------------------------------------
------------------------------------------------------------
------------------------------------------------------------
------------------------------------------------------------
-------------------------------------
>S_maritima_Otp
------------------------------------------------------------
------------------------------------------------------------
------------------------------------------------------------
------------------------------------------------------------
------------------------------------------------------------
------------------------------------------------------------
------------------------------------------------------------
------------------------------------------------------------
-------QKRHRTRFTPAQ---------------------------LNELERSFSKTH--
------------------------------------------------------------
------------------------------------------------------------
---------------------YP-------------------------DIF---------
--MREE------------------------------------------------------
--------LAMRIGLTESRVQVW-------------FQNRRA------------------
----------------KWKKRK--------------------------------------
------------------------------------------------------------
------------------------------------------------------------
------------------------------------------------------------
------------------------------------------------------------
------------------------------------------------------------
------------------------------------------------------------
------------------------------------------------------------
------------------------------------------------------------
------------------------------------------------------------
-------------------------------------
>T_antipodiana_Otp
------------------------------------------------------------
------------------------------------------------------------
------------------------------------------------------------
------------------------------------------------------------
------------------------------------------------------------
------------------------------------------------------------
------------------------------------------------------------
------------------------------------------------------------
-------QKRHRTRFTPAQ---------------------------LQELERSFSKTH--
------------------------------------------------------------
------------------------------------------------------------
---------------------YP-------------------------DIF---------
--MREE------------------------------------------------------
--------LAMRIGLTESRVQV--------------------------------------
------------------------------------------------------------
------------------------------------------------------------
------------------------------------------------------------
------------------------------------------------------------
------------------------------------------------------------
------------------------------------------------------------
------------------------------------------------------------
------------------------------------------------------------
------------------------------------------------------------
------------------------------------------------------------
-------------------------------------
>T_castaneum_Otp
------------------------------------------------------------
------------------------------------------------------------
------------------------------------------------------------
------------------------------------------------------------
------------------------------------------------------------
------------------------------------------------------------
------------------------------------------------------------
------------------------------------------------------------
-------QKRHRTRFTPAQ---------------------------LNELERCFSKTH--
------------------------------------------------------------
------------------------------------------------------------
---------------------YP-------------------------DIF---------
--MREE------------------------------------------------------
--------IAMRIGLTESRVQVW-------------FQNRRA------------------
----------------KWKKRK--------------------------------------
------------------------------------------------------------
------------------------------------------------------------
------------------------------------------------------------
------------------------------------------------------------
------------------------------------------------------------
------------------------------------------------------------
------------------------------------------------------------
------------------------------------------------------------
------------------------------------------------------------
-------------------------------------
>T_clavata_Otp
------------------------------------------------------------
------------------------------------------------------------
------------------------------------------------------------
------------------------------------------------------------
------------------------------------------------------------
------------------------------------------------------------
------------------------------------------------------------
------------------------------------------------------------
-------QKRHRTRFTPAQ---------------------------LQELERSFSKTH--
------------------------------------------------------------
------------------------------------------------------------
---------------------YP-------------------------DIF---------
--MREE------------------------------------------------------
--------LAMRIGLTESRVQV--------------------------------------
------------------------------------------------------------
------------------------------------------------------------
------------------------------------------------------------
------------------------------------------------------------
------------------------------------------------------------
------------------------------------------------------------
------------------------------------------------------------
------------------------------------------------------------
------------------------------------------------------------
------------------------------------------------------------
-------------------------------------
>C_sculpturatus_Otp-A
------------------------------------------------------------
------------------------------------------------------------
------------------------------------------------------------
------------------------------------------------------------
------------------------------------------------------------
------------------------------------------------------------
------------------------------------------------------------
------------------------------------------------------------
-------QKRHRTRFTPAQ---------------------------LQELERSFAKTH--
------------------------------------------------------------
------------------------------------------------------------
---------------------YP-------------------------DIF---------
--MREE------------------------------------------------------
--------LAMRIGLTESRVQVW-------------FQNRRA------------------
----------------KWKKRK--------------------------------------
------------------------------------------------------------
------------------------------------------------------------
------------------------------------------------------------
------------------------------------------------------------
------------------------------------------------------------
------------------------------------------------------------
------------------------------------------------------------
------------------------------------------------------------
------------------------------------------------------------
-------------------------------------
>C_sculpturatus_Otp-B
------------------------------------------------------------
------------------------------------------------------------
------------------------------------------------------------
------------------------------------------------------------
------------------------------------------------------------
------------------------------------------------------------
------------------------------------------------------------
------------------------------------------------------------
-------QKRHRTRFTPTQ---------------------------LQELERSFVKTH--
------------------------------------------------------------
------------------------------------------------------------
---------------------YP-------------------------DIF---------
--MREE------------------------------------------------------
--------LAVRIGLTESRVQVW-------------FQNRRA------------------
----------------KWKKRK--------------------------------------
------------------------------------------------------------
------------------------------------------------------------
------------------------------------------------------------
------------------------------------------------------------
------------------------------------------------------------
------------------------------------------------------------
------------------------------------------------------------
------------------------------------------------------------
------------------------------------------------------------
-------------------------------------
>C_rotundicauda_Otp_B-b
------------------------------------------------------------
------------------------------------------------------------
------------------------------------------------------------
------------------------------------------------------------
------------------------------------------------------------
------------------------------------------------------------
------------------------------------------------------------
------------------------------------------------------------
-------QKRHRTRFTPNQ---------------------------LQELERSFSKTH--
------------------------------------------------------------
------------------------------------------------------------
---------------------YP-------------------------DIF---------
--MREE------------------------------------------------------
--------LAMRIGLTESRVQV--------------------------------------
------------------------------------------------------------
------------------------------------------------------------
------------------------------------------------------------
------------------------------------------------------------
------------------------------------------------------------
------------------------------------------------------------
------------------------------------------------------------
------------------------------------------------------------
------------------------------------------------------------
------------------------------------------------------------
-------------------------------------
>C_rotundicauda_Otp_B-c
------------------------------------------------------------
------------------------------------------------------------
------------------------------------------------------------
------------------------------------------------------------
------------------------------------------------------------
------------------------------------------------------------
------------------------------------------------------------
------------------------------------------------------------
-------QKRHRTRFTPNQ---------------------------LQELERSFSKTH--
------------------------------------------------------------
------------------------------------------------------------
---------------------YP-------------------------DIF---------
--MREE------------------------------------------------------
--------LAMRIGLTESRVQV--------------------------------------
------------------------------------------------------------
------------------------------------------------------------
------------------------------------------------------------
------------------------------------------------------------
------------------------------------------------------------
------------------------------------------------------------
------------------------------------------------------------
------------------------------------------------------------
------------------------------------------------------------
------------------------------------------------------------
-------------------------------------
>C_rotundicauda_Otp_B-a
------------------------------------------------------------
------------------------------------------------------------
------------------------------------------------------------
------------------------------------------------------------
------------------------------------------------------------
------------------------------------------------------------
------------------------------------------------------------
------------------------------------------------------------
-------QKRHRTRFTPNQ---------------------------LQELERSFSKTH--
------------------------------------------------------------
------------------------------------------------------------
---------------------YP-------------------------DIF---------
--MREE------------------------------------------------------
--------LAMRIGLTESRVQV--------------------------------------
------------------------------------------------------------
------------------------------------------------------------
------------------------------------------------------------
------------------------------------------------------------
------------------------------------------------------------
------------------------------------------------------------
------------------------------------------------------------
------------------------------------------------------------
------------------------------------------------------------
------------------------------------------------------------
-------------------------------------
>C_rotundicauda_Otp_C
------------------------------------------------------------
------------------------------------------------------------
------------------------------------------------------------
------------------------------------------------------------
------------------------------------------------------------
------------------------------------------------------------
------------------------------------------------------------
------------------------------------------------------------
-------PKRHRTRFTPAQ---------------------------LQELERSFAKTH--
------------------------------------------------------------
------------------------------------------------------------
---------------------YP-------------------------DIF---------
--MREE------------------------------------------------------
--------LAMRIGLTESRVQVW-------------FQNRRA------------------
----------------KWKKRK--------------------------------------
------------------------------------------------------------
------------------------------------------------------------
------------------------------------------------------------
------------------------------------------------------------
------------------------------------------------------------
------------------------------------------------------------
------------------------------------------------------------
------------------------------------------------------------
------------------------------------------------------------
-------------------------------------
>C_rotundicauda_Otp_A
------------------------------------------------------------
------------------------------------------------------------
------------------------------------------------------------
------------------------------------------------------------
------------------------------------------------------------
------------------------------------------------------------
------------------------------------------------------------
------------------------------------------------------------
-------QKRHRTRFTPAQ---------------------------LQELERSFSKTH--
------------------------------------------------------------
------------------------------------------------------------
---------------------YP-------------------------DIF---------
--MREE------------------------------------------------------
--------IAMRIGLTESRVQVW-------------FQNRRA------------------
----------------KWKKRK--------------------------------------
------------------------------------------------------------
------------------------------------------------------------
------------------------------------------------------------
------------------------------------------------------------
------------------------------------------------------------
------------------------------------------------------------
------------------------------------------------------------
------------------------------------------------------------
------------------------------------------------------------
-------------------------------------
>T_tridentatus_Otp_A
------------------------------------------------------------
------------------------------------------------------------
------------------------------------------------------------
------------------------------------------------------------
------------------------------------------------------------
------------------------------------------------------------
------------------------------------------------------------
------------------------------------------------------------
-------QKRHRTRFTPAQ---------------------------LQELERSFSKTH--
------------------------------------------------------------
------------------------------------------------------------
---------------------YP-------------------------DIF---------
--MREE------------------------------------------------------
--------IAMRIGLTESRVQVW-------------FQNRRA------------------
----------------KWKKRK--------------------------------------
------------------------------------------------------------
------------------------------------------------------------
------------------------------------------------------------
------------------------------------------------------------
------------------------------------------------------------
------------------------------------------------------------
------------------------------------------------------------
------------------------------------------------------------
------------------------------------------------------------
-------------------------------------
>T_tridentatus_Otp_C
------------------------------------------------------------
------------------------------------------------------------
------------------------------------------------------------
------------------------------------------------------------
------------------------------------------------------------
------------------------------------------------------------
------------------------------------------------------------
------------------------------------------------------------
-------PKRHRTRFTPAQ---------------------------LQELERSFAKTH--
------------------------------------------------------------
------------------------------------------------------------
---------------------YP-------------------------DIF---------
--MREE------------------------------------------------------
--------LAMRIGLTESRVQVW-------------FQNRRA------------------
----------------KWKKRK--------------------------------------
------------------------------------------------------------
------------------------------------------------------------
------------------------------------------------------------
------------------------------------------------------------
------------------------------------------------------------
------------------------------------------------------------
------------------------------------------------------------
------------------------------------------------------------
------------------------------------------------------------
-------------------------------------
>T_tridentatus_Otp_B
------------------------------------------------------------
------------------------------------------------------------
------------------------------------------------------------
------------------------------------------------------------
------------------------------------------------------------
------------------------------------------------------------
------------------------------------------------------------
------------------------------------------------------------
-------QKRHRTRFTPNQ---------------------------LQELERSFSKTH--
------------------------------------------------------------
------------------------------------------------------------
---------------------YP-------------------------DIF---------
--MREE------------------------------------------------------
--------LAMRIGLTESRVQVW-------------FQNRRA------------------
----------------KWKKRK--------------------------------------
------------------------------------------------------------
------------------------------------------------------------
------------------------------------------------------------
------------------------------------------------------------
------------------------------------------------------------
------------------------------------------------------------
------------------------------------------------------------
------------------------------------------------------------
------------------------------------------------------------
-------------------------------------
>L_polyphemus_Otp_B
------------------------------------------------------------
------------------------------------------------------------
------------------------------------------------------------
------------------------------------------------------------
------------------------------------------------------------
------------------------------------------------------------
------------------------------------------------------------
------------------------------------------------------------
-------QKRHRTRFTPTQ---------------------------LQELERSFSKTH--
------------------------------------------------------------
------------------------------------------------------------
---------------------YP-------------------------DIF---------
--MREE------------------------------------------------------
--------LAMRIGLTESRVQVW-------------FQNRRA------------------
----------------KWKKRK--------------------------------------
------------------------------------------------------------
------------------------------------------------------------
------------------------------------------------------------
------------------------------------------------------------
------------------------------------------------------------
------------------------------------------------------------
------------------------------------------------------------
------------------------------------------------------------
------------------------------------------------------------
-------------------------------------
>L_polyphemus_Otp_C1
------------------------------------------------------------
------------------------------------------------------------
------------------------------------------------------------
------------------------------------------------------------
------------------------------------------------------------
------------------------------------------------------------
------------------------------------------------------------
------------------------------------------------------------
-------PKRHRTRFTPAQ---------------------------LQELERSFAKTH--
------------------------------------------------------------
------------------------------------------------------------
---------------------YP-------------------------DIF---------
--MREE------------------------------------------------------
--------LAMRIGLTESRVQVW-------------FQNRRA------------------
----------------KWKKRK--------------------------------------
------------------------------------------------------------
------------------------------------------------------------
------------------------------------------------------------
------------------------------------------------------------
------------------------------------------------------------
------------------------------------------------------------
------------------------------------------------------------
------------------------------------------------------------
------------------------------------------------------------
-------------------------------------
>L_polyphemus_Otp_C2
------------------------------------------------------------
------------------------------------------------------------
------------------------------------------------------------
------------------------------------------------------------
------------------------------------------------------------
------------------------------------------------------------
------------------------------------------------------------
------------------------------------------------------------
-------QKRHRTRFTPAQ---------------------------LQELERSFAKTH--
------------------------------------------------------------
------------------------------------------------------------
---------------------YP-------------------------DIF---------
--MREE------------------------------------------------------
--------LAMRIGLTESRVQV--------------------------------------
------------------------------------------------------------
------------------------------------------------------------
------------------------------------------------------------
------------------------------------------------------------
------------------------------------------------------------
------------------------------------------------------------
------------------------------------------------------------
------------------------------------------------------------
------------------------------------------------------------
------------------------------------------------------------
-------------------------------------
>A_bruennichi_Isl
------------------------------------------------------------
------------------------------------------------------------
------------------------------------------------------------
------------------------------------------------------------
------------------------------------------------------------
------------------------------------------------------------
------------------------------------------------------------
------------------------------------------------------------
-------PTRVRTVLNEKQ---------------------------LHTLRTCYAANP--
------------------------------------------------------------
------------------------------------------------------------
---------------------RP-------------------------DAL---------
--MKEQ------------------------------------------------------
--------LVEMTGLSPRVIRVW-------------FQNKRC------------------
----------------KDKKKN--------------------------------------
------------------------------------------------------------
------------------------------------------------------------
------------------------------------------------------------
------------------------------------------------------------
------------------------------------------------------------
------------------------------------------------------------
------------------------------------------------------------
------------------------------------------------------------
------------------------------------------------------------
-------------------------------------
>A_bruennichi_old_annotated_Isl
------------------------------------------------------------
------------------------------------------------------------
------------------------------------------------------------
------------------------------------------------------------
------------------------------------------------------------
------------------------------------------------------------
------------------------------------------------------------
------------------------------------------------------------
-------PTRVRTVLNEKQ---------------------------LHTLRTCYAANP--
------------------------------------------------------------
------------------------------------------------------------
---------------------RP-------------------------DAL---------
--MKEQ------------------------------------------------------
--------LVEMTGLSPRVIRVW-------------FQNKRC------------------
----------------KDKKKN--------------------------------------
------------------------------------------------------------
------------------------------------------------------------
------------------------------------------------------------
------------------------------------------------------------
------------------------------------------------------------
------------------------------------------------------------
------------------------------------------------------------
------------------------------------------------------------
------------------------------------------------------------
-------------------------------------
>C_sculpturatus_Isl
------------------------------------------------------------
------------------------------------------------------------
------------------------------------------------------------
------------------------------------------------------------
------------------------------------------------------------
------------------------------------------------------------
------------------------------------------------------------
------------------------------------------------------------
-------PTRVRTVLNEKQ---------------------------LHTLRTCYAANP--
------------------------------------------------------------
------------------------------------------------------------
---------------------RP-------------------------DAL---------
--MKEQ------------------------------------------------------
--------LVEMTGLSPRVIRVW-------------FQNKRC------------------
----------------KDKKKS--------------------------------------
------------------------------------------------------------
------------------------------------------------------------
------------------------------------------------------------
------------------------------------------------------------
------------------------------------------------------------
------------------------------------------------------------
------------------------------------------------------------
------------------------------------------------------------
------------------------------------------------------------
-------------------------------------
>D_plantarius_Isl
------------------------------------------------------------
------------------------------------------------------------
------------------------------------------------------------
------------------------------------------------------------
------------------------------------------------------------
------------------------------------------------------------
------------------------------------------------------------
------------------------------------------------------------
-------PTRVRTVLNEKQ---------------------------LHTLRTCYAANP--
------------------------------------------------------------
------------------------------------------------------------
---------------------RP-------------------------DAL---------
--MKEQ------------------------------------------------------
--------LVEMTGLSPRVIRVW-------------FQNKRC------------------
----------------KDKKKS--------------------------------------
------------------------------------------------------------
------------------------------------------------------------
------------------------------------------------------------
------------------------------------------------------------
------------------------------------------------------------
------------------------------------------------------------
------------------------------------------------------------
------------------------------------------------------------
------------------------------------------------------------
-------------------------------------
>D_silvatica_Isl
------------------------------------------------------------
------------------------------------------------------------
------------------------------------------------------------
------------------------------------------------------------
------------------------------------------------------------
------------------------------------------------------------
------------------------------------------------------------
------------------------------------------------------------
-------PTRVRTVLNEKQ---------------------------LHTLRTCYAANP--
------------------------------------------------------------
------------------------------------------------------------
---------------------RP-------------------------DAL---------
--MKEQ------------------------------------------------------
--------LVEMTGLSPRVIRVW-------------FQNKRC------------------
----------------KDKKKS--------------------------------------
------------------------------------------------------------
------------------------------------------------------------
------------------------------------------------------------
------------------------------------------------------------
------------------------------------------------------------
------------------------------------------------------------
------------------------------------------------------------
------------------------------------------------------------
------------------------------------------------------------
-------------------------------------
>H_graminicola_Isl
------------------------------------------------------------
------------------------------------------------------------
------------------------------------------------------------
------------------------------------------------------------
------------------------------------------------------------
------------------------------------------------------------
------------------------------------------------------------
------------------------------------------------------------
-------PTRVRTVLNEKQ---------------------------LHTLRTCYAANP--
------------------------------------------------------------
------------------------------------------------------------
---------------------RP-------------------------DAL---------
--MKEQ------------------------------------------------------
--------LVEMTGLSPRVIRVW-------------FQNKRC------------------
----------------KDKKKS--------------------------------------
------------------------------------------------------------
------------------------------------------------------------
------------------------------------------------------------
------------------------------------------------------------
------------------------------------------------------------
------------------------------------------------------------
------------------------------------------------------------
------------------------------------------------------------
------------------------------------------------------------
-------------------------------------
>I_scapularis_Isl
------------------------------------------------------------
------------------------------------------------------------
------------------------------------------------------------
------------------------------------------------------------
------------------------------------------------------------
------------------------------------------------------------
------------------------------------------------------------
------------------------------------------------------------
-------PTRVRTVLNEKQ---------------------------LHTLRTCYAANP--
------------------------------------------------------------
------------------------------------------------------------
---------------------RP-------------------------DAL---------
--MKEQ------------------------------------------------------
--------LVEMTGLSPRVIRVW-------------FQNKRC------------------
----------------KDKKKS--------------------------------------
------------------------------------------------------------
------------------------------------------------------------
------------------------------------------------------------
------------------------------------------------------------
------------------------------------------------------------
------------------------------------------------------------
------------------------------------------------------------
------------------------------------------------------------
------------------------------------------------------------
-------------------------------------
>L_elegans_Isl
------------------------------------------------------------
------------------------------------------------------------
------------------------------------------------------------
------------------------------------------------------------
------------------------------------------------------------
------------------------------------------------------------
------------------------------------------------------------
------------------------------------------------------------
-------PTRVRTVLNEKQ---------------------------LHTLRTCYAANP--
------------------------------------------------------------
------------------------------------------------------------
---------------------RP-------------------------DAL---------
--MKEQ------------------------------------------------------
--------LVEMTGLSPRVIRVW-------------FQNKRC------------------
----------------KDKKKS--------------------------------------
------------------------------------------------------------
------------------------------------------------------------
------------------------------------------------------------
------------------------------------------------------------
------------------------------------------------------------
------------------------------------------------------------
------------------------------------------------------------
------------------------------------------------------------
------------------------------------------------------------
-------------------------------------
>P_opilio_Isl
------------------------------------------------------------
------------------------------------------------------------
------------------------------------------------------------
------------------------------------------------------------
------------------------------------------------------------
------------------------------------------------------------
------------------------------------------------------------
------------------------------------------------------------
-------PTRVRTVLNEKQ---------------------------LHTLRTCYAANP--
------------------------------------------------------------
------------------------------------------------------------
---------------------RP-------------------------DAL---------
--MKEQ------------------------------------------------------
--------LVEMTGLSPRVIRVW-------------FQNKRC------------------
----------------KDKKKS--------------------------------------
------------------------------------------------------------
------------------------------------------------------------
------------------------------------------------------------
------------------------------------------------------------
------------------------------------------------------------
------------------------------------------------------------
------------------------------------------------------------
------------------------------------------------------------
------------------------------------------------------------
-------------------------------------
>P_tepidariorum_Isl
------------------------------------------------------------
------------------------------------------------------------
------------------------------------------------------------
------------------------------------------------------------
------------------------------------------------------------
------------------------------------------------------------
------------------------------------------------------------
------------------------------------------------------------
-------PTRVRTVLNEKQ---------------------------LHTLRTCYAANP--
------------------------------------------------------------
------------------------------------------------------------
---------------------RP-------------------------DAL---------
--MKEQ------------------------------------------------------
--------LVEMTGLSPRVIRVW-------------FQNKRC------------------
----------------KDKKKT--------------------------------------
------------------------------------------------------------
------------------------------------------------------------
------------------------------------------------------------
------------------------------------------------------------
------------------------------------------------------------
------------------------------------------------------------
------------------------------------------------------------
------------------------------------------------------------
------------------------------------------------------------
-------------------------------------
>S_maritima_Isl
------------------------------------------------------------
------------------------------------------------------------
------------------------------------------------------------
------------------------------------------------------------
------------------------------------------------------------
------------------------------------------------------------
------------------------------------------------------------
------------------------------------------------------------
-------TTRVRTVLNEKQ---------------------------LHTLRTCYAANP--
------------------------------------------------------------
------------------------------------------------------------
---------------------RP-------------------------DAL---------
--MKEQ------------------------------------------------------
--------LVEMTALSPRVIRVW-------------FQNKRC------------------
----------------KDKKKS--------------------------------------
------------------------------------------------------------
------------------------------------------------------------
------------------------------------------------------------
------------------------------------------------------------
------------------------------------------------------------
------------------------------------------------------------
------------------------------------------------------------
------------------------------------------------------------
------------------------------------------------------------
-------------------------------------
>T_antipodiana_Isl
------------------------------------------------------------
------------------------------------------------------------
------------------------------------------------------------
------------------------------------------------------------
------------------------------------------------------------
------------------------------------------------------------
------------------------------------------------------------
------------------------------------------------------------
-------PTRVRTVLNEKQ---------------------------LHTLRTCYAANP--
------------------------------------------------------------
------------------------------------------------------------
---------------------RP-------------------------DAL---------
--MKEQ------------------------------------------------------
--------LVEMTGLSPRVIRVW-------------FQNKRC------------------
----------------KDKKKN--------------------------------------
------------------------------------------------------------
------------------------------------------------------------
------------------------------------------------------------
------------------------------------------------------------
------------------------------------------------------------
------------------------------------------------------------
------------------------------------------------------------
------------------------------------------------------------
------------------------------------------------------------
-------------------------------------
>T_clavata_Isl
------------------------------------------------------------
------------------------------------------------------------
------------------------------------------------------------
------------------------------------------------------------
------------------------------------------------------------
------------------------------------------------------------
------------------------------------------------------------
------------------------------------------------------------
-------PTRVRTVLNEKQ---------------------------LHTLRTCYAANP--
------------------------------------------------------------
------------------------------------------------------------
---------------------RP-------------------------DAL---------
--MKEQ------------------------------------------------------
--------LVEMTGLSPRVIRVW-------------FQNKRC------------------
----------------KDKKKT--------------------------------------
------------------------------------------------------------
------------------------------------------------------------
------------------------------------------------------------
------------------------------------------------------------
------------------------------------------------------------
------------------------------------------------------------
------------------------------------------------------------
------------------------------------------------------------
------------------------------------------------------------
-------------------------------------
>D_melanogaster_tup
------------------------------------------------------------
------------------------------------------------------------
------------------------------------------------------------
------------------------------------------------------------
------------------------------------------------------------
------------------------------------------------------------
------------------------------------------------------------
------------------------------------------------------------
-------PTRVRTVLNEKQ---------------------------LHTLRTCYNANP--
------------------------------------------------------------
------------------------------------------------------------
---------------------RP-------------------------DAL---------
--MKEQ------------------------------------------------------
--------LVEMTSLSPRVIRVW-------------FQNKRC------------------
----------------KDKKKT--------------------------------------
------------------------------------------------------------
------------------------------------------------------------
------------------------------------------------------------
------------------------------------------------------------
------------------------------------------------------------
------------------------------------------------------------
------------------------------------------------------------
------------------------------------------------------------
------------------------------------------------------------
-------------------------------------
>T_castaneum_Tup
------------------------------------------------------------
------------------------------------------------------------
------------------------------------------------------------
------------------------------------------------------------
------------------------------------------------------------
------------------------------------------------------------
------------------------------------------------------------
------------------------------------------------------------
-------PTRVRTVLNEKQ---------------------------LHTLRTCYAANP--
------------------------------------------------------------
------------------------------------------------------------
---------------------RP-------------------------DAL---------
--MKEQ------------------------------------------------------
--------LVEMTGLSPRVIRVW-------------FQNKRC------------------
----------------KDKKKT--------------------------------------
------------------------------------------------------------
------------------------------------------------------------
------------------------------------------------------------
------------------------------------------------------------
------------------------------------------------------------
------------------------------------------------------------
------------------------------------------------------------
------------------------------------------------------------
------------------------------------------------------------
-------------------------------------
>C_rotundicauda_Tup_A
------------------------------------------------------------
------------------------------------------------------------
------------------------------------------------------------
------------------------------------------------------------
------------------------------------------------------------
------------------------------------------------------------
------------------------------------------------------------
------------------------------------------------------------
-------STRVRTVLNEKQ---------------------------LHTLRTCYAANP--
------------------------------------------------------------
------------------------------------------------------------
---------------------RP-------------------------DAL---------
--MKEQ------------------------------------------------------
--------LVEMTGLSPRVIRVW-------------FQNKRC------------------
----------------KDKKKS--------------------------------------
------------------------------------------------------------
------------------------------------------------------------
------------------------------------------------------------
------------------------------------------------------------
------------------------------------------------------------
------------------------------------------------------------
------------------------------------------------------------
------------------------------------------------------------
------------------------------------------------------------
-------------------------------------
>C_rotundicauda_Tup_B
------------------------------------------------------------
------------------------------------------------------------
------------------------------------------------------------
------------------------------------------------------------
------------------------------------------------------------
------------------------------------------------------------
------------------------------------------------------------
------------------------------------------------------------
-------STRVRTVLNEKQ---------------------------LHTLRTCYAANP--
------------------------------------------------------------
------------------------------------------------------------
---------------------RP-------------------------DAL---------
--MKEQ------------------------------------------------------
--------LVEMTGLSPRVVRVW-------------FQNKRC------------------
----------------KDKKKS--------------------------------------
------------------------------------------------------------
------------------------------------------------------------
------------------------------------------------------------
------------------------------------------------------------
------------------------------------------------------------
------------------------------------------------------------
------------------------------------------------------------
------------------------------------------------------------
------------------------------------------------------------
-------------------------------------
>T_tridentatus_Tup_B
------------------------------------------------------------
------------------------------------------------------------
------------------------------------------------------------
------------------------------------------------------------
------------------------------------------------------------
------------------------------------------------------------
------------------------------------------------------------
------------------------------------------------------------
-------STRVRTVLNEKQ---------------------------LHTLRTCYAANP--
------------------------------------------------------------
------------------------------------------------------------
---------------------RP-------------------------DAL---------
--MKEQ------------------------------------------------------
--------LVEMTGLSPRVVRVW-------------FQNKRC------------------
----------------KDKKKS--------------------------------------
------------------------------------------------------------
------------------------------------------------------------
------------------------------------------------------------
------------------------------------------------------------
------------------------------------------------------------
------------------------------------------------------------
------------------------------------------------------------
------------------------------------------------------------
------------------------------------------------------------
-------------------------------------
>T_tridentatus_Tup_A
------------------------------------------------------------
------------------------------------------------------------
------------------------------------------------------------
------------------------------------------------------------
------------------------------------------------------------
------------------------------------------------------------
------------------------------------------------------------
------------------------------------------------------------
-------STRVRTVLNEKQ---------------------------LHTLRTCYAANP--
------------------------------------------------------------
------------------------------------------------------------
---------------------RP-------------------------DAL---------
--MKEQ------------------------------------------------------
--------LVEMTGLSPRVIRVW-------------FQNKRC------------------
----------------KDKKKS--------------------------------------
------------------------------------------------------------
------------------------------------------------------------
------------------------------------------------------------
------------------------------------------------------------
------------------------------------------------------------
------------------------------------------------------------
------------------------------------------------------------
------------------------------------------------------------
------------------------------------------------------------
-------------------------------------
>L_polyphemus_Tup_A
------------------------------------------------------------
------------------------------------------------------------
------------------------------------------------------------
------------------------------------------------------------
------------------------------------------------------------
------------------------------------------------------------
------------------------------------------------------------
------------------------------------------------------------
-------STRVRTVLNEKQ---------------------------LHTLRTCYAANP--
------------------------------------------------------------
------------------------------------------------------------
---------------------RP-------------------------DAL---------
--MKEQ------------------------------------------------------
--------LVEMTGLSPRVIRVW-------------FQNKRC------------------
----------------KDKKKS--------------------------------------
------------------------------------------------------------
------------------------------------------------------------
------------------------------------------------------------
------------------------------------------------------------
------------------------------------------------------------
------------------------------------------------------------
------------------------------------------------------------
------------------------------------------------------------
------------------------------------------------------------
-------------------------------------
>L_polyphemus_Tup_B
------------------------------------------------------------
------------------------------------------------------------
------------------------------------------------------------
------------------------------------------------------------
------------------------------------------------------------
------------------------------------------------------------
------------------------------------------------------------
------------------------------------------------------------
-------STRVRTVLNEKQ---------------------------LHTLRTCYAANP--
------------------------------------------------------------
------------------------------------------------------------
---------------------RP-------------------------DAL---------
--MKEQ------------------------------------------------------
--------LVEMTGLSPRVVRVW-------------FQNKRC------------------
----------------KDKKKS--------------------------------------
------------------------------------------------------------
------------------------------------------------------------
------------------------------------------------------------
------------------------------------------------------------
------------------------------------------------------------
------------------------------------------------------------
------------------------------------------------------------
------------------------------------------------------------
------------------------------------------------------------
-------------------------------------
>A_bruennichi_Hbn
------------------------------------------------------------
------------------------------------------------------------
------------------------------------------------------------
------------------------------------------------------------
------------------------------------------------------------
------------------------------------------------------------
------------------------------------------------------------
------------------------------------------------------------
-------IRRSRTTFTTYQ---------------------------LHQLERAFEKTQ--
------------------------------------------------------------
------------------------------------------------------------
---------------------YP-------------------------DVF---------
--TREE------------------------------------------------------
--------LAMRLDLSEARVQVW-------------FQNRRA------------------
----------------KWRKRE--------------------------------------
------------------------------------------------------------
------------------------------------------------------------
------------------------------------------------------------
------------------------------------------------------------
------------------------------------------------------------
------------------------------------------------------------
------------------------------------------------------------
------------------------------------------------------------
------------------------------------------------------------
-------------------------------------
>A_bruennichi_old_annotated_Hbn
------------------------------------------------------------
------------------------------------------------------------
------------------------------------------------------------
------------------------------------------------------------
------------------------------------------------------------
------------------------------------------------------------
------------------------------------------------------------
------------------------------------------------------------
-------IRRSRTTFTTYQ---------------------------LHQLERAFEKTQ--
------------------------------------------------------------
------------------------------------------------------------
---------------------YP-------------------------DVF---------
--TREE------------------------------------------------------
--------LAMRLDLSEARVQVW-------------FQNRRA------------------
----------------KWRKRE--------------------------------------
------------------------------------------------------------
------------------------------------------------------------
------------------------------------------------------------
------------------------------------------------------------
------------------------------------------------------------
------------------------------------------------------------
------------------------------------------------------------
------------------------------------------------------------
------------------------------------------------------------
-------------------------------------
>C_sculpturatus_Hbn
------------------------------------------------------------
------------------------------------------------------------
------------------------------------------------------------
------------------------------------------------------------
------------------------------------------------------------
------------------------------------------------------------
------------------------------------------------------------
------------------------------------------------------------
-------IRRSRTTFTTYQ---------------------------LHQLERAFEKTQ--
------------------------------------------------------------
------------------------------------------------------------
---------------------YP-------------------------EIL---------
--EK--------------------------------------------------------
---------------------VW-------------FQNRRA------------------
----------------KWRKRE--------------------------------------
------------------------------------------------------------
------------------------------------------------------------
------------------------------------------------------------
------------------------------------------------------------
------------------------------------------------------------
------------------------------------------------------------
------------------------------------------------------------
------------------------------------------------------------
------------------------------------------------------------
-------------------------------------
>D_melanogaster_hbn
------------------------------------------------------------
------------------------------------------------------------
------------------------------------------------------------
------------------------------------------------------------
------------------------------------------------------------
------------------------------------------------------------
------------------------------------------------------------
------------------------------------------------------------
-------VRRSRTTFTTFQ---------------------------LHQLERAFEKTQ--
------------------------------------------------------------
------------------------------------------------------------
---------------------YP-------------------------DVF---------
--TRED------------------------------------------------------
--------LAMRLDLSEARVQVW-------------FQNRRA------------------
----------------KWRKRE--------------------------------------
------------------------------------------------------------
------------------------------------------------------------
------------------------------------------------------------
------------------------------------------------------------
------------------------------------------------------------
------------------------------------------------------------
------------------------------------------------------------
------------------------------------------------------------
------------------------------------------------------------
-------------------------------------
>D_plantarius_Hbn
------------------------------------------------------------
------------------------------------------------------------
------------------------------------------------------------
------------------------------------------------------------
------------------------------------------------------------
------------------------------------------------------------
------------------------------------------------------------
------------------------------------------------------------
-------IRRSRTTFTTYQ---------------------------LHQLERAFEKTQ--
------------------------------------------------------------
------------------------------------------------------------
---------------------YP-------------------------DVF---------
--TREE------------------------------------------------------
--------LAMRLDLSEARVQVW-------------FQNRRA------------------
----------------KWRKRE--------------------------------------
------------------------------------------------------------
------------------------------------------------------------
------------------------------------------------------------
------------------------------------------------------------
------------------------------------------------------------
------------------------------------------------------------
------------------------------------------------------------
------------------------------------------------------------
------------------------------------------------------------
-------------------------------------
>D_silvatica_Hbn
------------------------------------------------------------
------------------------------------------------------------
------------------------------------------------------------
------------------------------------------------------------
------------------------------------------------------------
------------------------------------------------------------
------------------------------------------------------------
------------------------------------------------------------
-------IRRSRTTFTTYQ---------------------------LHQLERAFEKTQ--
------------------------------------------------------------
------------------------------------------------------------
---------------------YP-------------------------DVF---------
--TREE------------------------------------------------------
--------LAVRLDLSEARVQVW-------------FQNRRA------------------
----------------KWRKRE--------------------------------------
------------------------------------------------------------
------------------------------------------------------------
------------------------------------------------------------
------------------------------------------------------------
------------------------------------------------------------
------------------------------------------------------------
------------------------------------------------------------
------------------------------------------------------------
------------------------------------------------------------
-------------------------------------
>H_graminicola_Hbn
------------------------------------------------------------
------------------------------------------------------------
------------------------------------------------------------
------------------------------------------------------------
------------------------------------------------------------
------------------------------------------------------------
------------------------------------------------------------
------------------------------------------------------------
-------VRRSRTTFTTFQ---------------------------LHQLERAFEKTQ--
------------------------------------------------------------
------------------------------------------------------------
---------------------YP-------------------------DVF---------
--TREE------------------------------------------------------
--------LAMRLDLSEARVQVW-------------FQNRRA------------------
----------------KWRKRE--------------------------------------
------------------------------------------------------------
------------------------------------------------------------
------------------------------------------------------------
------------------------------------------------------------
------------------------------------------------------------
------------------------------------------------------------
------------------------------------------------------------
------------------------------------------------------------
------------------------------------------------------------
-------------------------------------
>I_scapularis_Hbn
------------------------------------------------------------
------------------------------------------------------------
------------------------------------------------------------
------------------------------------------------------------
------------------------------------------------------------
------------------------------------------------------------
------------------------------------------------------------
------------------------------------------------------------
-------VRRSRTTFTTFQ---------------------------LHQLERAFEKTQ--
------------------------------------------------------------
------------------------------------------------------------
---------------------YP-------------------------DVF---------
--TREE------------------------------------------------------
--------LALRLDLSEARVQVW-------------FQNRRA------------------
----------------KWRKRE--------------------------------------
------------------------------------------------------------
------------------------------------------------------------
------------------------------------------------------------
------------------------------------------------------------
------------------------------------------------------------
------------------------------------------------------------
------------------------------------------------------------
------------------------------------------------------------
------------------------------------------------------------
-------------------------------------
>L_elegans_Hbn
------------------------------------------------------------
------------------------------------------------------------
------------------------------------------------------------
------------------------------------------------------------
------------------------------------------------------------
------------------------------------------------------------
------------------------------------------------------------
------------------------------------------------------------
-------IRRSRTTFTTYQ---------------------------LHQLERAFEKTQ--
------------------------------------------------------------
------------------------------------------------------------
---------------------YP-------------------------DVF---------
--TREE------------------------------------------------------
--------LAMRLDLSEARVQVW-------------FQNRRA------------------
----------------KWRKRE--------------------------------------
------------------------------------------------------------
------------------------------------------------------------
------------------------------------------------------------
------------------------------------------------------------
------------------------------------------------------------
------------------------------------------------------------
------------------------------------------------------------
------------------------------------------------------------
------------------------------------------------------------
-------------------------------------
>P_opilio_Hbn
------------------------------------------------------------
------------------------------------------------------------
------------------------------------------------------------
------------------------------------------------------------
------------------------------------------------------------
------------------------------------------------------------
------------------------------------------------------------
------------------------------------------------------------
-------IRRSRTTFTTYQ---------------------------LHQLERAFEKTQ--
------------------------------------------------------------
------------------------------------------------------------
---------------------YP-------------------------DVF---------
--TREE------------------------------------------------------
--------LAMRLDLSEARVQ-W-------------FKNRRA------------------
----------------KWRKRE--------------------------------------
------------------------------------------------------------
------------------------------------------------------------
------------------------------------------------------------
------------------------------------------------------------
------------------------------------------------------------
------------------------------------------------------------
------------------------------------------------------------
------------------------------------------------------------
------------------------------------------------------------
-------------------------------------
>P_tepidariorum_Hbn
------------------------------------------------------------
------------------------------------------------------------
------------------------------------------------------------
------------------------------------------------------------
------------------------------------------------------------
------------------------------------------------------------
------------------------------------------------------------
------------------------------------------------------------
-------IRRSRTTFTTYQ---------------------------LHQLERAFEKTQ--
------------------------------------------------------------
------------------------------------------------------------
---------------------YP-------------------------DVF---------
--TREE------------------------------------------------------
--------LAMRLDLSEARVQVW-------------FQNRRA------------------
----------------KWRKRE--------------------------------------
------------------------------------------------------------
------------------------------------------------------------
------------------------------------------------------------
------------------------------------------------------------
------------------------------------------------------------
------------------------------------------------------------
------------------------------------------------------------
------------------------------------------------------------
------------------------------------------------------------
-------------------------------------
>S_maritima_Hbn
------------------------------------------------------------
------------------------------------------------------------
------------------------------------------------------------
------------------------------------------------------------
------------------------------------------------------------
------------------------------------------------------------
------------------------------------------------------------
------------------------------------------------------------
-------VRRSRTTFTTYQ---------------------------LHQLERAFDKTQ--
------------------------------------------------------------
------------------------------------------------------------
---------------------YP-------------------------DVF---------
--TREE------------------------------------------------------
--------LAVRLELSEARVQVW-------------FQNRRA------------------
----------------KWRKRE--------------------------------------
------------------------------------------------------------
------------------------------------------------------------
------------------------------------------------------------
------------------------------------------------------------
------------------------------------------------------------
------------------------------------------------------------
------------------------------------------------------------
------------------------------------------------------------
------------------------------------------------------------
-------------------------------------
>T_antipodiana_Hbn
------------------------------------------------------------
------------------------------------------------------------
------------------------------------------------------------
------------------------------------------------------------
------------------------------------------------------------
------------------------------------------------------------
------------------------------------------------------------
------------------------------------------------------------
-------IRRSRTTFTTYQ---------------------------LHQLERAFEKTQ--
------------------------------------------------------------
------------------------------------------------------------
---------------------YP-------------------------DVF---------
--TREE------------------------------------------------------
--------LAMRLDLSEARVQVW-------------FQNRRA------------------
----------------KWRKRE--------------------------------------
------------------------------------------------------------
------------------------------------------------------------
------------------------------------------------------------
------------------------------------------------------------
------------------------------------------------------------
------------------------------------------------------------
------------------------------------------------------------
------------------------------------------------------------
------------------------------------------------------------
-------------------------------------
>T_castaneum_Hbn
------------------------------------------------------------
------------------------------------------------------------
------------------------------------------------------------
------------------------------------------------------------
------------------------------------------------------------
------------------------------------------------------------
------------------------------------------------------------
------------------------------------------------------------
-------IRRSRTTFTTYQ---------------------------LHQLERAFEKTQ--
------------------------------------------------------------
------------------------------------------------------------
---------------------YP-------------------------DVF---------
--TREE------------------------------------------------------
--------LAMRLDLSEARVQVW-------------FQNRRA------------------
----------------KWRKRE--------------------------------------
------------------------------------------------------------
------------------------------------------------------------
------------------------------------------------------------
------------------------------------------------------------
------------------------------------------------------------
------------------------------------------------------------
------------------------------------------------------------
------------------------------------------------------------
------------------------------------------------------------
-------------------------------------
>T_clavata_Hbn
------------------------------------------------------------
------------------------------------------------------------
------------------------------------------------------------
------------------------------------------------------------
------------------------------------------------------------
------------------------------------------------------------
------------------------------------------------------------
------------------------------------------------------------
-------IRRSRTTFTTYQ---------------------------LHQLERAFEKTQ--
------------------------------------------------------------
------------------------------------------------------------
---------------------YP-------------------------DVF---------
--TREE------------------------------------------------------
--------LAMRLDLSEARVQVW-------------FQNRRA------------------
----------------KWRKRE--------------------------------------
------------------------------------------------------------
------------------------------------------------------------
------------------------------------------------------------
------------------------------------------------------------
------------------------------------------------------------
------------------------------------------------------------
------------------------------------------------------------
------------------------------------------------------------
------------------------------------------------------------
-------------------------------------
>C_rotundicauda_Hbn-like_C
------------------------------------------------------------
------------------------------------------------------------
------------------------------------------------------------
------------------------------------------------------------
------------------------------------------------------------
------------------------------------------------------------
------------------------------------------------------------
------------------------------------------------------------
-------VRRSRTTFTTFQ---------------------------LHQLERAFEKTQ--
------------------------------------------------------------
------------------------------------------------------------
---------------------YP-------------------------DVF---------
--TREE------------------------------------------------------
--------LAMRLDLSEARVQVW-------------FQNRRA------------------
----------------KWRKRE--------------------------------------
------------------------------------------------------------
------------------------------------------------------------
------------------------------------------------------------
------------------------------------------------------------
------------------------------------------------------------
------------------------------------------------------------
------------------------------------------------------------
------------------------------------------------------------
------------------------------------------------------------
-------------------------------------
>C_rotundicauda_Hbn-like_A
------------------------------------------------------------
------------------------------------------------------------
------------------------------------------------------------
------------------------------------------------------------
------------------------------------------------------------
------------------------------------------------------------
------------------------------------------------------------
------------------------------------------------------------
-------IRRSRTTFTTLQ---------------------------LHKLEQAFEKTQ--
------------------------------------------------------------
------------------------------------------------------------
---------------------YP-------------------------DIF---------
--TREQ------------------------------------------------------
--------LATLLDLSEGRVQVW-------------FQNRRA------------------
----------------KLRKQE--------------------------------------
------------------------------------------------------------
------------------------------------------------------------
------------------------------------------------------------
------------------------------------------------------------
------------------------------------------------------------
------------------------------------------------------------
------------------------------------------------------------
------------------------------------------------------------
------------------------------------------------------------
-------------------------------------
>C_rotundicauda_Hbn-like_B
------------------------------------------------------------
------------------------------------------------------------
------------------------------------------------------------
------------------------------------------------------------
------------------------------------------------------------
------------------------------------------------------------
------------------------------------------------------------
------------------------------------------------------------
-------IRRSRTTFTTLQ---------------------------LHQLEQTFEKCQ--
------------------------------------------------------------
------------------------------------------------------------
---------------------YP-------------------------DVF---------
--IREE------------------------------------------------------
--------LATRLNLSEARVQVW-------------FQNRRA------------------
----------------KWRKQE--------------------------------------
------------------------------------------------------------
------------------------------------------------------------
------------------------------------------------------------
------------------------------------------------------------
------------------------------------------------------------
------------------------------------------------------------
------------------------------------------------------------
------------------------------------------------------------
------------------------------------------------------------
-------------------------------------
>T_tridentatus_Hbn-like_B
------------------------------------------------------------
------------------------------------------------------------
------------------------------------------------------------
------------------------------------------------------------
------------------------------------------------------------
------------------------------------------------------------
------------------------------------------------------------
------------------------------------------------------------
-------IRRSRTTFTTLQ---------------------------LHQLERTFEKCQ--
------------------------------------------------------------
------------------------------------------------------------
---------------------YP-------------------------DVF---------
--TREE------------------------------------------------------
--------LATRLNLSEARVQVW-------------FQNRRA------------------
----------------KWRKQE--------------------------------------
------------------------------------------------------------
------------------------------------------------------------
------------------------------------------------------------
------------------------------------------------------------
------------------------------------------------------------
------------------------------------------------------------
------------------------------------------------------------
------------------------------------------------------------
------------------------------------------------------------
-------------------------------------
>T_tridentatus_Hbn-like_C
------------------------------------------------------------
------------------------------------------------------------
------------------------------------------------------------
------------------------------------------------------------
------------------------------------------------------------
------------------------------------------------------------
------------------------------------------------------------
------------------------------------------------------------
-------VRRSRTTFTTFQ---------------------------LHQLERAFEKTQ--
------------------------------------------------------------
------------------------------------------------------------
---------------------YP-------------------------DVF---------
--TREE------------------------------------------------------
--------LAMRLDLSEARVQVW-------------FQNRRA------------------
----------------KWRKRE--------------------------------------
------------------------------------------------------------
------------------------------------------------------------
------------------------------------------------------------
------------------------------------------------------------
------------------------------------------------------------
------------------------------------------------------------
------------------------------------------------------------
------------------------------------------------------------
------------------------------------------------------------
-------------------------------------
>T_tridentatus_Hbn-like_A
------------------------------------------------------------
------------------------------------------------------------
------------------------------------------------------------
------------------------------------------------------------
------------------------------------------------------------
------------------------------------------------------------
------------------------------------------------------------
------------------------------------------------------------
-------IRRSRTTFTTLQ---------------------------LHKLEQAFEKTQ--
------------------------------------------------------------
------------------------------------------------------------
---------------------YP-------------------------DIF---------
--TREE------------------------------------------------------
--------LATLLDLSEGRVQVW-------------FQNRRA------------------
----------------KLRKQE--------------------------------------
------------------------------------------------------------
------------------------------------------------------------
------------------------------------------------------------
------------------------------------------------------------
------------------------------------------------------------
------------------------------------------------------------
------------------------------------------------------------
------------------------------------------------------------
------------------------------------------------------------
-------------------------------------
>L_polyphemus_Hbn-like_A
------------------------------------------------------------
------------------------------------------------------------
------------------------EALVLA------------------------------
------------------------------------------------------------
------------------------------------------------------------
------------------------------------------------------------
------------------------------------------------------------
------------------------------------------------------------
-------HR------TTLQ---------------------------LHKLEQAFEKTQ--
------------------------------------------------------------
------------------------------------------------------------
---------------------YP-------------------------DIF---------
--TREE------------------------------------------------------
--------LATLLDLSEARVQVW-------------FQNRRA------------------
----------------KLRKLE--------------------------------------
------------------------------------------------------------
------------------------------------------------------------
------------------------------------------------------------
------------------------------------------------------------
------------------------------------------------------------
------------------------------------------------------------
------------------------------------------------------------
------------------------------------------------------------
------------------------------------------------------------
-------------------------------------
>L_polyphemus_Hbn-like_B2
------------------------------------------------------------
------------------------------------------------------------
------------------------------------------------------------
------------------------------------------------------------
------------------------------------------------------------
------------------------------------------------------------
------------------------------------------------------------
------------------------------------------------------------
-------IRRIRTTFTTFQ---------------------------LHQLERAFEKSQ--
------------------------------------------------------------
------------------------------------------------------------
---------------------YP-------------------------DVF---------
--IREE------------------------------------------------------
--------LATRLNLSEARVQVW-------------FQNRRA------------------
----------------KWRKQE--------------------------------------
------------------------------------------------------------
------------------------------------------------------------
------------------------------------------------------------
------------------------------------------------------------
------------------------------------------------------------
------------------------------------------------------------
------------------------------------------------------------
------------------------------------------------------------
------------------------------------------------------------
-------------------------------------
>L_polyphemus_Hbn-like_C
------------------------------------------------------------
------------------------------------------------------------
------------------------------------------------------------
------------------------------------------------------------
------------------------------------------------------------
------------------------------------------------------------
------------------------------------------------------------
------------------------------------------------------------
-------IRRSRTTFTTFQ---------------------------LHQLERAFEKTQ--
------------------------------------------------------------
------------------------------------------------------------
---------------------YP-------------------------DVF---------
--TREE------------------------------------------------------
--------LAMRLDLSEARVQVW-------------FQNRRA------------------
----------------KWRKRE--------------------------------------
------------------------------------------------------------
------------------------------------------------------------
------------------------------------------------------------
------------------------------------------------------------
------------------------------------------------------------
------------------------------------------------------------
------------------------------------------------------------
------------------------------------------------------------
------------------------------------------------------------
-------------------------------------
>I_scapularis_Rax
------------------------------------------------------------
------------------------------------------------------------
------------------------------------------------------------
------------------------------------------------------------
------------------------------------------------------------
------------------------------------------------------------
------------------------------------------------------------
------------------------------------------------------------
-------HRRNRTTFTTFQ---------------------------LHELERAFEKSH--
------------------------------------------------------------
------------------------------------------------------------
---------------------YP-------------------------DVY---------
--SREE------------------------------------------------------
--------LAMKVNLPEVRVQVW-------------FQNRRA------------------
----------------KWRRQE--------------------------------------
------------------------------------------------------------
------------------------------------------------------------
------------------------------------------------------------
------------------------------------------------------------
------------------------------------------------------------
------------------------------------------------------------
------------------------------------------------------------
------------------------------------------------------------
------------------------------------------------------------
-------------------------------------
>P_opilio_Rax
------------------------------------------------------------
------------------------------------------------------------
------------------------------------------------------------
------------------------------------------------------------
------------------------------------------------------------
------------------------------------------------------------
------------------------------------------------------------
------------------------------------------------------------
-------HRRNRTTFTTYQ---------------------------LHELERAFEKSH--
------------------------------------------------------------
------------------------------------------------------------
---------------------YP-------------------------DVY---------
--SREE------------------------------------------------------
--------LAMKVNLPEVRVQVW-------------FQNRRA------------------
----------------KWRRQE--------------------------------------
------------------------------------------------------------
------------------------------------------------------------
------------------------------------------------------------
------------------------------------------------------------
------------------------------------------------------------
------------------------------------------------------------
------------------------------------------------------------
------------------------------------------------------------
------------------------------------------------------------
-------------------------------------
>S_maritima_Rax
------------------------------------------------------------
------------------------------------------------------------
------------------------------------------------------------
------------------------------------------------------------
------------------------------------------------------------
------------------------------------------------------------
------------------------------------------------------------
------------------------------------------------------------
-------HRRNRTTFTTYQ---------------------------LHELERAFEKSH--
------------------------------------------------------------
------------------------------------------------------------
---------------------YP-------------------------DVY---------
--SREE------------------------------------------------------
--------LAMKVNLPEVRVQVW-------------FQNRRA------------------
----------------KWRRQE--------------------------------------
------------------------------------------------------------
------------------------------------------------------------
------------------------------------------------------------
------------------------------------------------------------
------------------------------------------------------------
------------------------------------------------------------
------------------------------------------------------------
------------------------------------------------------------
------------------------------------------------------------
-------------------------------------
>A_bruennichi_Rax-A
------------------------------------------------------------
------------------------------------------------------------
------------------------------------------------------------
------------------------------------------------------------
------------------------------------------------------------
------------------------------------------------------------
------------------------------------------------------------
------------------------------------------------------------
-------HRRNRTTFTTYQ---------------------------LHELERAFEKSH--
------------------------------------------------------------
------------------------------------------------------------
---------------------YP-------------------------DVY---------
--SREE------------------------------------------------------
--------LAMKVNLPEVRVQVW-------------FQNRRA------------------
----------------KWRRQE--------------------------------------
------------------------------------------------------------
------------------------------------------------------------
------------------------------------------------------------
------------------------------------------------------------
------------------------------------------------------------
------------------------------------------------------------
------------------------------------------------------------
------------------------------------------------------------
------------------------------------------------------------
-------------------------------------
>A_bruennichi_old_annotated_Rax-A
------------------------------------------------------------
------------------------------------------------------------
------------------------------------------------------------
------------------------------------------------------------
------------------------------------------------------------
------------------------------------------------------------
------------------------------------------------------------
------------------------------------------------------------
-------HRRNRTTFTTYQ---------------------------LHELERAFEKSH--
------------------------------------------------------------
------------------------------------------------------------
---------------------YP-------------------------DVY---------
--SREE------------------------------------------------------
--------LAMKVNLPEVRVQVW-------------FQNRRA------------------
----------------KWRRQE--------------------------------------
------------------------------------------------------------
------------------------------------------------------------
------------------------------------------------------------
------------------------------------------------------------
------------------------------------------------------------
------------------------------------------------------------
------------------------------------------------------------
------------------------------------------------------------
------------------------------------------------------------
-------------------------------------
>C_sculpturatus_Rax-A
------------------------------------------------------------
------------------------------------------------------------
------------------------------------------------------------
------------------------------------------------------------
------------------------------------------------------------
------------------------------------------------------------
------------------------------------------------------------
------------------------------------------------------------
-------HRRNRTTFTTYQ---------------------------LHELERAFEKSH--
------------------------------------------------------------
------------------------------------------------------------
---------------------YP-------------------------DVY---------
--SREE------------------------------------------------------
--------LAMKVNLPEVRVQVW-------------FQNRRA------------------
----------------KWRRQE--------------------------------------
------------------------------------------------------------
------------------------------------------------------------
------------------------------------------------------------
------------------------------------------------------------
------------------------------------------------------------
------------------------------------------------------------
------------------------------------------------------------
------------------------------------------------------------
------------------------------------------------------------
-------------------------------------
>D_plantarius_Rax-A
------------------------------------------------------------
------------------------------------------------------------
------------------------------------------------------------
------------------------------------------------------------
------------------------------------------------------------
------------------------------------------------------------
------------------------------------------------------------
------------------------------------------------------------
-------HRRNRTTFTTYQ---------------------------LHELERAFEKSH--
------------------------------------------------------------
------------------------------------------------------------
---------------------YP-------------------------DVY---------
--SREE------------------------------------------------------
--------LAMKVNLPEVRVQVW-------------FQNRRA------------------
----------------KWRRQE--------------------------------------
------------------------------------------------------------
------------------------------------------------------------
------------------------------------------------------------
------------------------------------------------------------
------------------------------------------------------------
------------------------------------------------------------
------------------------------------------------------------
------------------------------------------------------------
------------------------------------------------------------
-------------------------------------
>D_silvatica_Rax-A
------------------------------------------------------------
------------------------------------------------------------
------------------------------------------------------------
------------------------------------------------------------
------------------------------------------------------------
------------------------------------------------------------
------------------------------------------------------------
------------------------------------------------------------
-------HRRNRTTFTTYQ---------------------------LHELERAFEKSH--
------------------------------------------------------------
------------------------------------------------------------
---------------------YP-------------------------DVY---------
--SREE------------------------------------------------------
--------LAMKVNLPEVRVQVW-------------FQNRRA------------------
----------------KWRRQE--------------------------------------
------------------------------------------------------------
------------------------------------------------------------
------------------------------------------------------------
------------------------------------------------------------
------------------------------------------------------------
------------------------------------------------------------
------------------------------------------------------------
------------------------------------------------------------
------------------------------------------------------------
-------------------------------------
>H_graminicola_Rax-A
------------------------------------------------------------
------------------------------------------------------------
------------------------------------------------------------
------------------------------------------------------------
------------------------------------------------------------
------------------------------------------------------------
------------------------------------------------------------
------------------------------------------------------------
-------HRRNRTTFTTYQ---------------------------LHELERAFEKSH--
------------------------------------------------------------
------------------------------------------------------------
---------------------YP-------------------------DVY---------
--SREE------------------------------------------------------
--------LAMKVNLPEVRVQVW-------------FQNRRA------------------
----------------KWRRQE--------------------------------------
------------------------------------------------------------
------------------------------------------------------------
------------------------------------------------------------
------------------------------------------------------------
------------------------------------------------------------
------------------------------------------------------------
------------------------------------------------------------
------------------------------------------------------------
------------------------------------------------------------
-------------------------------------
>L_elegans_Rax-A
------------------------------------------------------------
------------------------------------------------------------
------------------------------------------------------------
------------------------------------------------------------
------------------------------------------------------------
------------------------------------------------------------
------------------------------------------------------------
------------------------------------------------------------
-------HRRNRTTFTTYQ---------------------------LHELERAFEKSH--
------------------------------------------------------------
------------------------------------------------------------
---------------------YP-------------------------DVY---------
--SREE------------------------------------------------------
--------LAMKVNLPEVRVQVW-------------FQNRRA------------------
----------------KWRRQE--------------------------------------
------------------------------------------------------------
------------------------------------------------------------
------------------------------------------------------------
------------------------------------------------------------
------------------------------------------------------------
------------------------------------------------------------
------------------------------------------------------------
------------------------------------------------------------
------------------------------------------------------------
-------------------------------------
>P_tepidariorum_Rax-A
------------------------------------------------------------
------------------------------------------------------------
------------------------------------------------------------
------------------------------------------------------------
------------------------------------------------------------
------------------------------------------------------------
------------------------------------------------------------
------------------------------------------------------------
-------HRRNRTTFTTYQ---------------------------LHELERAFEKSH--
------------------------------------------------------------
------------------------------------------------------------
---------------------YP-------------------------DVY---------
--SREE------------------------------------------------------
--------LAMKVNLPEVRVQVW-------------FQNRRA------------------
----------------KWRRQE--------------------------------------
------------------------------------------------------------
------------------------------------------------------------
------------------------------------------------------------
------------------------------------------------------------
------------------------------------------------------------
------------------------------------------------------------
------------------------------------------------------------
------------------------------------------------------------
------------------------------------------------------------
-------------------------------------
>T_antipodiana_Rax-A
------------------------------------------------------------
------------------------------------------------------------
------------------------------------------------------------
------------------------------------------------------------
------------------------------------------------------------
------------------------------------------------------------
------------------------------------------------------------
------------------------------------------------------------
-------HRRNRTTFTTYQ---------------------------LHELERAFEKSH--
------------------------------------------------------------
------------------------------------------------------------
---------------------YP-------------------------DVY---------
--SREE------------------------------------------------------
--------LAMKVNLPEVRVQVW-------------FQNRRA------------------
----------------KWRRQE--------------------------------------
------------------------------------------------------------
------------------------------------------------------------
------------------------------------------------------------
------------------------------------------------------------
------------------------------------------------------------
------------------------------------------------------------
------------------------------------------------------------
------------------------------------------------------------
------------------------------------------------------------
-------------------------------------
>T_clavata_Rax-A
------------------------------------------------------------
------------------------------------------------------------
------------------------------------------------------------
------------------------------------------------------------
------------------------------------------------------------
------------------------------------------------------------
------------------------------------------------------------
------------------------------------------------------------
-------HRRNRTTFTTYQ---------------------------LHELERAFEKSH--
------------------------------------------------------------
------------------------------------------------------------
---------------------YP-------------------------DVY---------
--SREE------------------------------------------------------
--------LAMKVNLPEVRVQVW-------------FQNRRA------------------
----------------KWRRQE--------------------------------------
------------------------------------------------------------
------------------------------------------------------------
------------------------------------------------------------
------------------------------------------------------------
------------------------------------------------------------
------------------------------------------------------------
------------------------------------------------------------
------------------------------------------------------------
------------------------------------------------------------
-------------------------------------
>A_bruennichi_Rax-B
------------------------------------------------------------
------------------------------------------------------------
------------------------------------------------------------
------------------------------------------------------------
------------------------------------------------------------
------------------------------------------------------------
------------------------------------------------------------
------------------------------------------------------------
-------HRRNRTTFTTYQ---------------------------LHELERAFERSH--
------------------------------------------------------------
------------------------------------------------------------
---------------------YP-------------------------DVY---------
--SREE------------------------------------------------------
--------LAVKVNLPEVRVQVW-------------FQNRRA------------------
----------------KWRRQE--------------------------------------
------------------------------------------------------------
------------------------------------------------------------
------------------------------------------------------------
------------------------------------------------------------
------------------------------------------------------------
------------------------------------------------------------
------------------------------------------------------------
------------------------------------------------------------
------------------------------------------------------------
-------------------------------------
>A_bruennichi_old_annotated_Rax-B
------------------------------------------------------------
------------------------------------------------------------
------------------------------------------------------------
------------------------------------------------------------
------------------------------------------------------------
------------------------------------------------------------
------------------------------------------------------------
------------------------------------------------------------
-------HRRNRTTFTTYQ---------------------------LHELERAFERSH--
------------------------------------------------------------
------------------------------------------------------------
---------------------YP-------------------------DVY---------
--SREE------------------------------------------------------
--------LAVKVNLPEVRVQVW-------------FQNRRA------------------
----------------KWRRQE--------------------------------------
------------------------------------------------------------
------------------------------------------------------------
------------------------------------------------------------
------------------------------------------------------------
------------------------------------------------------------
------------------------------------------------------------
------------------------------------------------------------
------------------------------------------------------------
------------------------------------------------------------
-------------------------------------
>C_sculpturatus_Rax-B
------------------------------------------------------------
------------------------------------------------------------
------------------------------------------------------------
------------------------------------------------------------
------------------------------------------------------------
------------------------------------------------------------
------------------------------------------------------------
------------------------------------------------------------
-------HRRNRTTFTTYQ---------------------------LHELERAFEKSH--
------------------------------------------------------------
------------------------------------------------------------
---------------------YP-------------------------DVY---------
--CREE------------------------------------------------------
--------LAIKVNLPEVRVQVW-------------FQNRRA------------------
----------------KWRRQE--------------------------------------
------------------------------------------------------------
------------------------------------------------------------
------------------------------------------------------------
------------------------------------------------------------
------------------------------------------------------------
------------------------------------------------------------
------------------------------------------------------------
------------------------------------------------------------
------------------------------------------------------------
-------------------------------------
>D_plantarius_Rax-B
------------------------------------------------------------
------------------------------------------------------------
------------------------------------------------------------
------------------------------------------------------------
------------------------------------------------------------
------------------------------------------------------------
------------------------------------------------------------
------------------------------------------------------------
-------HRRNRTTFTTYQ---------------------------LHELERAFERSH--
------------------------------------------------------------
------------------------------------------------------------
---------------------YP-------------------------DVY---------
--SREE------------------------------------------------------
--------LAVKVNLPEVRVQVW-------------FQNRRA------------------
----------------KWRRQE--------------------------------------
------------------------------------------------------------
------------------------------------------------------------
------------------------------------------------------------
------------------------------------------------------------
------------------------------------------------------------
------------------------------------------------------------
------------------------------------------------------------
------------------------------------------------------------
------------------------------------------------------------
-------------------------------------
>H_graminicola_Rax-B
------------------------------------------------------------
------------------------------------------------------------
------------------------------------------------------------
------------------------------------------------------------
------------------------------------------------------------
------------------------------------------------------------
------------------------------------------------------------
------------------------------------------------------------
-------HRRNRTTFTTYQ---------------------------LHELERAFERSH--
------------------------------------------------------------
------------------------------------------------------------
---------------------YP-------------------------DVY---------
--SREE------------------------------------------------------
--------LALKVNLPEVRVQVW-------------FQNRRA------------------
----------------KWRRQE--------------------------------------
------------------------------------------------------------
------------------------------------------------------------
------------------------------------------------------------
------------------------------------------------------------
------------------------------------------------------------
------------------------------------------------------------
------------------------------------------------------------
------------------------------------------------------------
------------------------------------------------------------
-------------------------------------
>L_elegans_Rax-B
------------------------------------------------------------
------------------------------------------------------------
------------------------------------------------------------
------------------------------------------------------------
------------------------------------------------------------
------------------------------------------------------------
------------------------------------------------------------
------------------------------------------------------------
-------HRRNRTTFTTYQ---------------------------LHELERAFERSH--
------------------------------------------------------------
------------------------------------------------------------
---------------------YP-------------------------DVY---------
--SREE------------------------------------------------------
--------LAVKVNLPEVRVQVW-------------FQNRRA------------------
----------------KWRRQE--------------------------------------
------------------------------------------------------------
------------------------------------------------------------
------------------------------------------------------------
------------------------------------------------------------
------------------------------------------------------------
------------------------------------------------------------
------------------------------------------------------------
------------------------------------------------------------
------------------------------------------------------------
-------------------------------------
>P_tepidariorum_Rax-B
------------------------------------------------------------
------------------------------------------------------------
------------------------------------------------------------
------------------------------------------------------------
------------------------------------------------------------
------------------------------------------------------------
------------------------------------------------------------
------------------------------------------------------------
-------HRRNRTTFTTYQ---------------------------LHELERAFERSH--
------------------------------------------------------------
------------------------------------------------------------
---------------------YP-------------------------DVY---------
--SREE------------------------------------------------------
--------LAVKVNLPEVRVQVW-------------FQNRRA------------------
----------------KWRRQE--------------------------------------
------------------------------------------------------------
------------------------------------------------------------
------------------------------------------------------------
------------------------------------------------------------
------------------------------------------------------------
------------------------------------------------------------
------------------------------------------------------------
------------------------------------------------------------
------------------------------------------------------------
-------------------------------------
>T_antipodiana_Rax-B
------------------------------------------------------------
------------------------------------------------------------
------------------------------------------------------------
------------------------------------------------------------
------------------------------------------------------------
------------------------------------------------------------
------------------------------------------------------------
------------------------------------------------------------
-------HRRNRTTFTTYQ---------------------------LHELERAFERSH--
------------------------------------------------------------
------------------------------------------------------------
---------------------YP-------------------------DVY---------
--SREE------------------------------------------------------
--------LAVKVNLPEVRVQVW-------------FQNRRA------------------
----------------KWRRQE--------------------------------------
------------------------------------------------------------
------------------------------------------------------------
------------------------------------------------------------
------------------------------------------------------------
------------------------------------------------------------
------------------------------------------------------------
------------------------------------------------------------
------------------------------------------------------------
------------------------------------------------------------
-------------------------------------
>T_clavata_Rax-B
------------------------------------------------------------
------------------------------------------------------------
------------------------------------------------------------
------------------------------------------------------------
------------------------------------------------------------
------------------------------------------------------------
------------------------------------------------------------
------------------------------------------------------------
-------HRRNRTTFTTYQ---------------------------LHELERAFERSH--
------------------------------------------------------------
------------------------------------------------------------
---------------------YP-------------------------DVY---------
--SREE------------------------------------------------------
--------LAVKVNLPEVRVQVW-------------FQNRRA------------------
----------------KWRRQE--------------------------------------
------------------------------------------------------------
------------------------------------------------------------
------------------------------------------------------------
------------------------------------------------------------
------------------------------------------------------------
------------------------------------------------------------
------------------------------------------------------------
------------------------------------------------------------
------------------------------------------------------------
-------------------------------------
>D_melanogaster_Rx
------------------------------------------------------------
------------------------------------------------------------
------------------------------------------------------------
------------------------------------------------------------
------------------------------------------------------------
------------------------------------------------------------
------------------------------------------------------------
------------------------------------------------------------
-------HRRNRTTFTTYQ---------------------------LHELERAFEKSH--
------------------------------------------------------------
------------------------------------------------------------
---------------------YP-------------------------DVY---------
--SREE------------------------------------------------------
--------LAMKVNLPEVRVQVW-------------FQNRRA------------------
----------------KWRRQE--------------------------------------
------------------------------------------------------------
------------------------------------------------------------
------------------------------------------------------------
------------------------------------------------------------
------------------------------------------------------------
------------------------------------------------------------
------------------------------------------------------------
------------------------------------------------------------
------------------------------------------------------------
-------------------------------------
>T_castaneum_Rx
------------------------------------------------------------
------------------------------------------------------------
------------------------------------------------------------
------------------------------------------------------------
------------------------------------------------------------
------------------------------------------------------------
------------------------------------------------------------
------------------------------------------------------------
-------HRRNRTTFTTYQ---------------------------LHELERAFEKSH--
------------------------------------------------------------
------------------------------------------------------------
---------------------YP-------------------------DVY---------
--SREE------------------------------------------------------
--------LAMKVNLPEVRVQVW-------------FQNRRA------------------
----------------KWRRQE--------------------------------------
------------------------------------------------------------
------------------------------------------------------------
------------------------------------------------------------
------------------------------------------------------------
------------------------------------------------------------
------------------------------------------------------------
------------------------------------------------------------
------------------------------------------------------------
------------------------------------------------------------
-------------------------------------
>C_rotundicauda_Rx_B-a
------------------------------------------------------------
------------------------------------------------------------
------------------------------------------------------------
------------------------------------------------------------
------------------------------------------------------------
------------------------------------------------------------
------------------------------------------------------------
------------------------------------------------------------
-------HRRNRTTFTTYQ---------------------------LHELERAFEKSH--
------------------------------------------------------------
------------------------------------------------------------
---------------------YP-------------------------DVY---------
--SREE------------------------------------------------------
--------LAMKVNLPEVRVQVW-------------FQNRRA------------------
----------------KWRRQE--------------------------------------
------------------------------------------------------------
------------------------------------------------------------
------------------------------------------------------------
------------------------------------------------------------
------------------------------------------------------------
------------------------------------------------------------
------------------------------------------------------------
------------------------------------------------------------
------------------------------------------------------------
-------------------------------------
>C_rotundicauda_Rx_B-b
------------------------------------------------------------
------------------------------------------------------------
------------------------------------------------------------
------------------------------------------------------------
------------------------------------------------------------
------------------------------------------------------------
------------------------------------------------------------
------------------------------------------------------------
-------HRRNRTTFTTYQ---------------------------LHELERAFEKSH--
------------------------------------------------------------
------------------------------------------------------------
---------------------YP-------------------------DVY---------
--SREE------------------------------------------------------
--------LAMKVNLPEVRVQVW-------------FQNRRA------------------
----------------KWRRQE--------------------------------------
------------------------------------------------------------
------------------------------------------------------------
------------------------------------------------------------
------------------------------------------------------------
------------------------------------------------------------
------------------------------------------------------------
------------------------------------------------------------
------------------------------------------------------------
------------------------------------------------------------
-------------------------------------
>C_rotundicauda_Rx_A
------------------------------------------------------------
------------------------------------------------------------
------------------------------------------------------------
------------------------------------------------------------
------------------------------------------------------------
------------------------------------------------------------
------------------------------------------------------------
------------------------------------------------------------
-------HRRSRTTFTTYQ---------------------------LHELERAFEKTH--
------------------------------------------------------------
------------------------------------------------------------
---------------------YP-------------------------DVY---------
--SREE------------------------------------------------------
--------LAMKVNLPELRVQVW-------------FQNRRA------------------
----------------KWRRQE--------------------------------------
------------------------------------------------------------
------------------------------------------------------------
------------------------------------------------------------
------------------------------------------------------------
------------------------------------------------------------
------------------------------------------------------------
------------------------------------------------------------
------------------------------------------------------------
------------------------------------------------------------
-------------------------------------
>C_rotundicauda_Rx_C
------------------------------------------------------------
------------------------------------------------------------
------------------------------------------------------------
------------------------------------------------------------
------------------------------------------------------------
------------------------------------------------------------
------------------------------------------------------------
------------------------------------------------------------
-------HRRNRTTFTTYQ---------------------------LHVLERAFEISH--
------------------------------------------------------------
------------------------------------------------------------
---------------------YP-------------------------DIY---------
--SREA------------------------------------------------------
--------LAMKVNLPEVRVQVW-------------FQNRRA------------------
----------------KWRRQE--------------------------------------
------------------------------------------------------------
------------------------------------------------------------
------------------------------------------------------------
------------------------------------------------------------
------------------------------------------------------------
------------------------------------------------------------
------------------------------------------------------------
------------------------------------------------------------
------------------------------------------------------------
-------------------------------------
>T_tridentatus_Rx_B
------------------------------------------------------------
------------------------------------------------------------
------------------------------------------------------------
------------------------------------------------------------
------------------------------------------------------------
------------------------------------------------------------
------------------------------------------------------------
------------------------------------------------------------
-------HRRNRTTFTTYQ---------------------------LHELERAFEKSH--
------------------------------------------------------------
------------------------------------------------------------
---------------------YP-------------------------DVY---------
--SREE------------------------------------------------------
--------LAMKVNLPEVRVQVW-------------FQNRRA------------------
----------------KWRRQE--------------------------------------
------------------------------------------------------------
------------------------------------------------------------
------------------------------------------------------------
------------------------------------------------------------
------------------------------------------------------------
------------------------------------------------------------
------------------------------------------------------------
------------------------------------------------------------
------------------------------------------------------------
-------------------------------------
>T_tridentatus_Rx_A
------------------------------------------------------------
------------------------------------------------------------
------------------------------------------------------------
------------------------------------------------------------
------------------------------------------------------------
------------------------------------------------------------
------------------------------------------------------------
------------------------------------------------------------
-------HRRSRTTFTTYQ---------------------------LHELERAFEKTH--
------------------------------------------------------------
------------------------------------------------------------
---------------------YP-------------------------DVY---------
--SREE------------------------------------------------------
--------LAMKVNLPELRVQVW-------------FQNRRA------------------
----------------KWRRQE--------------------------------------
------------------------------------------------------------
------------------------------------------------------------
------------------------------------------------------------
------------------------------------------------------------
------------------------------------------------------------
------------------------------------------------------------
------------------------------------------------------------
------------------------------------------------------------
------------------------------------------------------------
-------------------------------------
>T_tridentatus_Rx_C
------------------------------------------------------------
------------------------------------------------------------
------------------------------------------------------------
------------------------------------------------------------
------------------------------------------------------------
------------------------------------------------------------
------------------------------------------------------------
------------------------------------------------------------
-------HRRNRTTFTTYQ---------------------------LHVLERAFEKSH--
------------------------------------------------------------
------------------------------------------------------------
---------------------YP-------------------------DIY---------
--SRET------------------------------------------------------
--------LAMKVNLPEIRVQVW-------------FQNRRA------------------
----------------KERRRE--------------------------------------
------------------------------------------------------------
------------------------------------------------------------
------------------------------------------------------------
------------------------------------------------------------
------------------------------------------------------------
------------------------------------------------------------
------------------------------------------------------------
------------------------------------------------------------
------------------------------------------------------------
-------------------------------------
>L_polyphemus_Rx_A1
------------------------------------------------------------
------------------------------------------------------------
------------------------------------------------------------
------------------------------------------------------------
------------------------------------------------------------
------------------------------------------------------------
------------------------------------------------------------
------------------------------------------------------------
-------HRRSRTTFTTYQ---------------------------LHELERAFEKTH--
------------------------------------------------------------
------------------------------------------------------------
---------------------YP-------------------------DVY---------
--SREE------------------------------------------------------
--------LAMKVNLPELRVQVW-------------FQNRRA------------------
----------------KWRRQE--------------------------------------
------------------------------------------------------------
------------------------------------------------------------
------------------------------------------------------------
------------------------------------------------------------
------------------------------------------------------------
------------------------------------------------------------
------------------------------------------------------------
------------------------------------------------------------
------------------------------------------------------------
-------------------------------------
>L_polyphemus_Rx_A2
------------------------------------------------------------
------------------------------------------------------------
------------------------------------------------------------
------------------------------------------------------------
------------------------------------------------------------
------------------------------------------------------------
------------------------------------------------------------
------------------------------------------------------------
-------HRRNRTTFTTYQ---------------------------LHELERAFEKSH--
------------------------------------------------------------
------------------------------------------------------------
---------------------YP-------------------------DVY---------
--SREE------------------------------------------------------
--------LAMKVNLPEVRVQVW-------------FQNRRA------------------
----------------KWRRQE--------------------------------------
------------------------------------------------------------
------------------------------------------------------------
------------------------------------------------------------
------------------------------------------------------------
------------------------------------------------------------
------------------------------------------------------------
------------------------------------------------------------
------------------------------------------------------------
------------------------------------------------------------
-------------------------------------
>L_polyphemus_Rx_C
------------------------------------------------------------
------------------------------------------------------------
------------------------------------------------------------
------------------------------------------------------------
------------------------------------------------------------
------------------------------------------------------------
------------------------------------------------------------
------------------------------------------------------------
-------HRRNRTTFTTYQ---------------------------LHQLECAFEKSH--
------------------------------------------------------------
------------------------------------------------------------
---------------------YP-------------------------DVY---------
--SREE------------------------------------------------------
--------LAMKVNLPEVRVQVW-------------FQNRRA------------------
----------------KWRRQE--------------------------------------
------------------------------------------------------------
------------------------------------------------------------
------------------------------------------------------------
------------------------------------------------------------
------------------------------------------------------------
------------------------------------------------------------
------------------------------------------------------------
------------------------------------------------------------
------------------------------------------------------------
-------------------------------------
>PB.6202.1.p1
------------------------------------------------------------
------------MTLTSSTGCDR---NMS-QVKASTS-----------------------
--------------------VYSIENLLSSDRV---------------------------
-----------------------------------RNITATKRDIHEKCNN---------
----------CE------------VDSEV--------------------------TDGRH
P-----------------------------------------------------AASANV
TTDRSTDGSC---------------VPDDDDD-----DD-------NGRQSD--------
---------------------DGS------------------------------------
-SCRPRKVRRSRTTFTTFQ---------------------------LHQLERAFEKTQ--
------------------------------------------------------------
------------------------------------------------------------
---------------------YP-------------------------DVF---------
--TRED------------------------------------------------------
--------LALKLELSEARVQVW-------------FQNRRA------------------
----------------KWRKKE--------------------------------------
----K--N------------------------------------T---------------
---------------------------------------TCGPELP--------------
---------------------------------------VDFTWSSSSLSN--IPSTSSS
F--IDGFHLPNLFSKQQSH--VEKYWSHNVTSAATSMFN---------------------
------------------------------------------------------------
-----PYILGFPSQLP-HH-------------GWNFNHFPLSYSTATDV------S----
-----------------------------------------PVNLA-------TTTTRSM
VSD-----------------------------------------VSDKSTN---------
--------------------------------------------RNESNVE---------
------LLKRKVEQM----TNAKNLPVKS--------
>g11023.t1.p1
------------------------------------------------------------
-------------MLLSHSQMDL--------LGGSATALG--------------FNKDGG
V-C--DQLKSVG------------NDLVGKQI----------------------------
------------------------------------GLYDNR------------------
--------------------------------------------------------HGGH
Q-----------------------------------------------------SLQLHG
HQIHSGHVSS---------------MQDS------MGNAT---PVCSGGTVD--------
---------------------NNS------------------------------------
DLDKPLKQKRHRTRFTPAQ---------------------------LNELERSFSKTH--
------------------------------------------------------------
------------------------------------------------------------
---------------------YP-------------------------DIF---------
--MREE------------------------------------------------------
--------LAMRIGLTESRVQVW-------------FQNRRA------------------
----------------KWKKRK--------------------------------------
----KTTNVF---------------------------------RTAGGLLPSHG------
----------LP---------------PFGSMGEVAGLCSFGPT----------------
----------------------------------------DTRWSMTGMPQIGTPTIPLA
---------PTLPRQSISQ----SFNNSVMAGMSQSSGNM--------------------
--------------------------------------------------SNGGGGGGST
GIYQSPYTTGLNNL--------------------GSSICQSSIINTPSTTGTSSSS----
-----------------------------------------PTQLG-------SPPSCSM
--------------------------------------------AGNMSTSGIGE-----
PGD---------------------------------------IWRGNSIAS---------
------LRRKALEHQASMSAVFR--------------
>g828.t1.p1
------------------------------------------------------------
-------------MFCKNEQSDEGRLEMA-HAAAAAAA----------------------
--------KPIGSP-----VTYTIDAILGLNR----------------------------
---------------------------------------ANRKDTSIRSKNHLTHNLDLF
GISTSKENMMCR------------PEA-----------------------------NGMH
Q-----------------------------------------------------EVLLDQ
HVDRGTQKRTK------------YRLEDDDDDV-VVGNE-------DGLLND--------
---------------------DLSG----------------------------------E
DSSQKKKHRRSRTTFTTFQ---------------------------LHELERAFEKSH--
------------------------------------------------------------
------------------------------------------------------------
---------------------YP-------------------------DVY---------
--SREE------------------------------------------------------
--------LAMKVNLPEVRVQVW-------------FQNRRA------------------
----------------KWRRQE--------------------------------------
----KLEN------------------------------------TAALRLHDY-------
--------------------------------------ESVSPE----------------
----------------------------------------------SSMRNDGCRSTAVS
FLPVDPWFTPPVFSSSMGHHTLPSFMSAAAAAAAAVTGN---------------------
------------------------------------------------------------
-----IYP-GFLNQ---------------------SSGVAGSQLTSPTL------S----
-----------------------------------------PPILL-------TQAARDL
TLPKL--------------------------------------IAGNSSDP---------
--------------------------------------------RSSSIVS---------
------LRLKAREHLESIGKNGQLL------------
>g8280.t1.p1
------------------------------------------------------------
----------------------------------MADQKE--NRMQ--------FIQNKS
T-------RAVV------------------------------------------------
------------------------------------------------------------
------------------------------------------------------------
------------------------------------------------------------
----------------------------------------------CGSLSGILV-----
--------AVTNLS----VKIGSSMMS---------------------------------
-------PFQILTMMCAGQ-------------------------LVISIVIASYRRKG--
------------------------------------------------------------
-----------------------------------------FT-----------------
---------------------FKLN-----------------------DAF---------
-----------------------------------------------------PL-----
--------MARSVAMSLARMLYYVAIARLPVFDAETLKNTRS------------------
---------------------------------IFTLILLVLTCQ------ENPGIVEFG
AGIITFTGVTLVCRP-------------------------------KFLFRGNGDVSTDW
IGI----VFALM--------------SAFCHASGYI-FTKKIPHLHYTVMTFYEFLVQGI
GSACVSLMFG----------------------------------EYTYPTNIKPYIITII
AT-------CSLFSTNSLQIYALSLGS---AAVVAITINLN------VPSLLCLQAIIQN
I----------------FPATLALV-----------GSIFVLTGVTI-------------
-------------------------------ISFRTQL----------------------
------------KIYMKRYCY----CCEDNLEDEE-------------------------
------------------------------------------EFDEDFTEY---------
--------------------------------------------VNDGIDE---------
------MSEK------------KLISRANDKTCCDT-
>g8288.t1.p1
------------------------------------------------------------
-------------------------------MASVAAWLP--------------FARA--
--------AAIG------------------------------------------------
------------------------------------------------------------
-----------------------------------------WVPIANNPLPAPPVNRERR
K-------------------------------------------AEDEKFTI--------
------------------------------------------------------------
-----------NVS----------------------------------------------
-------GRRFETWRNTVEKYPD---------------------SLLGSNEREFFYDEEL
---------------------------------KEYF-----------------------
------------FDRDP--------------DIFRHILN-------------YYRTGKLH
---------------------YP----KHECLTLYDEE--LAFFGIIPDVIGDCCYEDYR
DRKRENAERLLDDKLSENG-----------------------------------------
--------DSKLPPLTCIRPKMWR-----------AFENPQTSTSALVFYYVTGFFIAVS
VMANVVETIPCAEDALRNKKRSCGDHYKIIFFCLDTACVMIFTAEYLLRLFAAPDRCKFM
RSVMSIIDVVAILPY-----------------YI------------GLIIKDNDDVSGAF
VTLRVFRVFRIFKFSRHSQGLRIL---------GYT-LKSCASELGFLVFSL--------
--AMAIIIFATIM-------------------------------FYAEKNVLKT-----T
FTSI-----PAAFWYTIVTMTTLGYGDMVPATIAGKIVGGVCSLSGVLVIALPVPVIVSN
FSRIYHQNQRADKRKAQKKARLSRIRIAKASSGAAFVSKKKAVEARLRAQESG---LELD
DKDDDIFELQHHHLLRCLEKTTDREFVEME-VPYNGQ--PNRPSSIPPVSSSPSLSSHDN
PGFNCCGRRICGKRYQKHPCVLSPESTKDDSELNEIQIRLPNRTENY------KMPSQQI
INPVQPQQYQGISQ---------------PMLTSSSHH-----YSSSITTN-PTNTHIQL
PSA-NYSLPATTTSSSDVEGAGRTTTAIVNLPTPSPIQSEDTLETTPSGDNDVSENGSNF
DSPSQGISSNLSEQQQATAAAAKQQQQQQQHVCISTL
>g8288.t2.p1
------------------------------------------------------------
-------------------------------MASVAAWLP--------------FARA--
--------AAIG------------------------------------------------
------------------------------------------------------------
-----------------------------------------WVPIANNPLPAPPVNRERR
K-------------------------------------------AEDEKFTI--------
------------------------------------------------------------
-----------NVS----------------------------------------------
-------GRRFETWRNTVEKYPD---------------------SLLGSNEREFFYDEEL
---------------------------------KEYF-----------------------
------------FDRDP--------------DIFRHILN-------------YYRTGKLH
---------------------YP----KHECLTLYDEE--LAFFGIIPDVIGDCCYEDYR
DRKRENAERLLDDKLSENG-----------------------------------------
--------DSKLPPLTCIRPKMWR-----------AFENPQTSTSALVFYYVTGFFIAVS
VMANVVETIPCAEDALRNKKRSCGDHYKIIFFCLDTACVMIFTAEYLLRLFAAPDRCKFM
RSVMSIIDVVAILPY-----------------YI------------GLIIKDNDDVSGAF
VTLRVFRVFRIFKFSRHSQGLRIL---------GYT-LKSCASELGFLVFSL--------
--AMAIIIFATIM-------------------------------FYAEKNVLKT-----T
FTSI-----PAAFWYTIVTMTTLG------------------------------------
------------------------------------------------------------
------------------------------------------------------------
------------------------------------------------------------
------------------------------------------------------------
------------------------------------------------------------
-------------------------------------
>g845.t1.p1
MGTCSARDSNFRLRNLLRNRNKPSNKRFRSKPKSDIIIAPFAACSALTAKISPSKSEEMS
ETPPQKKRRMSLCVGCGSRIQDQYILRVAPDLEWHAACLKCADCHQFLDETCTCFVREGK
TYCKRDYVRLFGAKCAKCDTGFSKNDFVMRARTK--------------IYHI--------
--------------------------------DCFRCVACSRQLIP----------GDEF
ALRDHDGGLFCK------------ADHEVMETS-------------NATENMSPHHHNHH
P-----------------------------------------------------SPHHHH
HHLQPSNNNNNNIKNNNCAN---VTVKSEERSLQMAANAE---PV-SGTNSN--------
---------------------GSSK--------------QVRQCGGSRSHG-------AH
KQNSDQKTTRVRTVLNEKQ---------------------------LHTLRTCYNANA--
------------------------------------------------------------
------------------------------------------------------------
---------------------RP-------------------------DAL---------
--MKEQ------------------------------------------------------
--------LVEMTSLSPRVIRVW-------------FQNKRC------------------
----------------KDKKRQI--------F-MKQMQ----------------------
-QQEKIQNI-----------------------------------LKHHIIEDDGR-----
---------RLP---------------PLAGMQGVP-MIASSPVR---------------
--------------------------------------------HESPMPNM-TPIDVQT
YQ-------PPW--KALSE----------FAMQPDIDTN---------------------
------------------------------------------------------------
---SAPFQ-HLVNQM---H-------------GYDS--------------GDPTGR----
-----------------------------------------PPSLSY-----LGPSDDSL
TQP-----------------------------------------HSNMSSQIPGT-----
PSE---------------------------------------MSTSPSSE----------
-------------------------------------
>g845.t2.p1
MGTCSARDSNFRLRNLLRNRNKPSNKRFRSKPKSDIIIAPFAACSALTAKISPSKSEEMS
ETPPQKKRRMSLCVGCGSRIQDQYILRVAPDLEWHAACLKCADCHQFLDETCTCFVREGK
TYCKRDYVRLFGAKCAKCDTGFSKNDFVMRARTK--------------IYHI--------
--------------------------------DCFRCVACSRQLIP----------GDEF
ALRDHDGGLFCK------------ADHEVMETS-------------NATENMSPHHHNHH
P-----------------------------------------------------SPHHHH
HHLQPSNNNNNNIKNNNCAN---VTVKSEERSLQMAANAE---PV-SGTNSN--------
---------------------GSSK--------------QVRQCGGSRSHG-------AH
KQNSDQKTTRVRTVLNEKQ---------------------------LHTLRTCYNANA--
------------------------------------------------------------
------------------------------------------------------------
---------------------RP-------------------------DAL---------
--MKEQ------------------------------------------------------
--------LVEMTSLSPRVIRVW-------------FQNKRC------------------
----------------KDKKRQI--------F-MKQMQ----------------------
-QQEK-----------------------------------------------DGR-----
---------RLP---------------PLAGMQGVP-MIASSPVR---------------
--------------------------------------------HESPMPNM-TPIDVQT
YQ-------PPW--KALSE----------FAMQPDIDTN---------------------
------------------------------------------------------------
---SAPFQ-HLVNQM---H-------------GYDS--------------GDPTGR----
-----------------------------------------PPSLSY-----LGPSDDSL
TQP-----------------------------------------HSNMSSQIPGT-----
PSE---------------------------------------MSTSPSSE----------
-------------------------------------
>g845.t3.p1
----------------------------------------------------------MS
ETPPQKKRRMSLCVGCGSRIQDQYILRVAPDLEWHAACLKCADCHQFLDETCTCFVREGK
TYCKRDYVRLFGAKCAKCDTGFSKNDFVMRARTK--------------IYHI--------
--------------------------------DCFRCVACSRQLIP----------GDEF
ALRDHDGGLFCK------------ADHEVMETS-------------NATENMSPHHHNHH
P-----------------------------------------------------SPHHHH
HHLQPSNNNNNNIKNNNCAN---VTVKSEERSLQMAANAE---PV-SGTNSN--------
---------------------GSSK--------------QVRQCGGSRSHG-------AH
KQNSDQKTTRVRTVLNEKQ---------------------------LHTLRTCYNANA--
------------------------------------------------------------
------------------------------------------------------------
---------------------RP-------------------------DAL---------
--MKEQ------------------------------------------------------
--------LVEMTSLSPRVIRVW-------------FQNKRC------------------
----------------KDKKRQI--------F-MKQMQ----------------------
-QQEKIQNI-----------------------------------LKHHIIEDDGR-----
---------RLP---------------PLAGMQGVP-MIASSPVR---------------
--------------------------------------------HESPMPNM-TPIDVQT
YQ-------PPW--KALSE----------FAMQPDIDTN---------------------
------------------------------------------------------------
---SAPFQ-HLVNQM---H-------------GYDS--------------GDPTGR----
-----------------------------------------PPSLSY-----LGPSDDSL
TQP-----------------------------------------HSNMSSQIPGT-----
PSE---------------------------------------MSTSPSSE----------
-------------------------------------
>g8457.t1.p1
------------------------------------------------------------
----------------------MFKILVLCIVAAIAVAKP--------------------
------------------------------------------------------------
------------------------------------------------------------
------------------------------------------------------------
------------------------------------------------------------
------------------------------------------------------------
-------------AP---------------------------------------------
-------QDQEVYEYSPYE----------YSYA------------VEDEQGNKNEHSQ--
--------------------------------------------------------KGDG
SGVVT-------------------------------------------------------
------------------GE-F----------------------------Y---------
--LYDA------------------------------------------------------
-----------------------------------YYQTYRRV-----------------
----------------RYESSPG-------------------------------------
------TGI-------------------------------------RFFIESNE------
--------------------------------------PGVGPE----------------
------------------------------------------------------------
--------NPADV-----------------------------------------------
------------------------------------------------------------
------------------------------------------------------------
-----------------------------EITREE-------------------------
-----------------------------------------------------------P
PAD---------------------------------------------------------
------VYTKQWQGSRR--------------------
>g8458.t1.p1
------------------------------------------------------------
--------------------------------MAASVQTPS-------------------
------------------------------------------------------------
------------------------------------------------------------
------------------------------------------------------------
------------------------------------------------------------
------------------------------------------------------------
----------TDLAE---------------------------------------------
-------EDASELKF-PKE----------FENAET---------LLISEVNMLLEHRK--
--------------------------------------------------------SQNE
SAEDE-------------------------------------------------------
------------------QE-FS-------------------------DVF---------
--LKTS------------------------------------------------------
-----------------------------------NY-TQRFS-----------------
----------------RFKNKDT-------------------------------------
-----ITAV-------------------------------------RNMLTQKKL-----
------HKFELAS------------------------LANLCPE----------------
------------------------------------------------------------
--------TPEEARS-----------------------------------------LIQS
L-----------------------------------------------------------
------------------------------------------------------------
---------------------------EGRFEDEE-------------------------
-----------------------------------------------------------L
RQI---------------------------------------------------------
------LDDIQTQRSFQY-------------------
>g8459.t1.p1
------------------------------------------------------------
------------------------------MIQGSASYHD--DRGLNN------IIKHGT
T-----------------------------------------------------------
------------------------------------------------------------
-----------------------------------------W------------------
------------------------------------------------------------
------------------------------------------------------------
--------HLTTISS-----------------------------------------RMEN
YSNTTDNNNKTTVKVGSNE-----------------------------------------
------------VG----------------------------------------------
------------------------------------------------------------
---------------------SP-------------------------PTW---------
HVRKEE------------------------------------------------------
------------VVIVGVVLILWIAVIL-------IFLNRWGKIQMLEPH----------
--------LP------AYKDPSV--ESMTPAIALNSSLINV-----------DPPSTSVG
CRSISIANI---------------------GCHVFSSQ----------------------
--------------------------MYLNRMSG---FESAGKNRLNTGFNN--------
STACMLAIEG--------------------------------------------------
-------FTSNRKTKSVENVYQSTTNK------------------------------IHN
LV----------------------------------------------------------
------------------------------------------------------------
-------------------------ERYETFEDQE-------------------------
------------------------------------------------------------
------------------------------------------------------------
D-----V------------------------------
>r2_g828.t1.p1
------------------------------------------------------------
--------------MMSASSQDNYGLLLS-YLELISDYSD--ERHQENDY----FIRR--
----YDQLRAYG-DCYTSDKLTHQHCLLVKNVQSGILELHCSRHYHKEVYFIRLSLRTLL
RELRNPSVVKSHYLFLSVAADLSYKLVESTKATCCECFSTNR--------------ADSV
YLLFAEINIHCQDFKKEVKIILISPSYEISKSSLYDEHDVYFKPPDNVSLEEEPLTTRIH
SLLSLSSPRRLHYFPNNLEQLRSIRSLFQHVRCLTTEMNSYLIDKDSDKFQLSDSIIVHA
GFLRNSDLDDFSFIGNEMSQLVMLGIQKTMKYMDLSGNRFEKLPFSIGRLNNLCVLTLQV
NSLKYLPDSFCNLSSLTCLKIGSSQLEELPEDFFNLRKLKVLDLSSNKLKSFPRITMLQD
SLNYLDLSNNGLTEFPDLQNAPNLENVELYDNKIKRVPAYIVKRSVLHKLNVSYNQVEEL
PFEEVRDDLIIHVGNNNFVIPPNEIVDLGMEKIKSYYKDLRRKKVDIIPEVKLILLGNTG
AGKTTIGRNLSKHDHPPKPSDRTRVLEASTFDINREDKNFKFTVFDLAGHDVYDSTHRLF
FSSNSIYILVVDMSLYNYQEFYPLVGKWYDMLTCYSPKCNVILVGTHEDVL---------
--KREQAEKILKEMRRELGKHVEKYCNHHPKRENVVLPDIVAELSINCRNKSHPSYGEIM
NLLFKLCKLKKNVSLVSSVPYSWQ-----------QFEDALK------------------
----------------TYKNKYY--------LSLDDLQLRI-------------------
-EELKITDVYTVLEYFNLTGKVLYFKSGKLGSYVFHQPLLIADALRSVFMHDNDQLLSK-
-SSRSLLKFWLPKEEPIEVGEKIMNAAKLEGVTGVV-LEAMGKDIDNGIFTK--------
--KCLEILFHARLGHDVDAELLVDLVKKFEYCYEINKLEAEGHNFYDYQPNEKTFCFPCY
LK-------PSKSTKKLEEFFTTKFSDKSVSTQIIVDVGIRC-----IEVVTRLVVIIHN
Y------------------ASLAKL-VWKYGMIAVIGQVKVLIQHTL--LETGGFRITVS
AQSEEKYKKQIHEKLWRIHECIIKLLTTLPGLQYQA------FITCPVCIKSKSKKIHYF
PLLH---------------------ARKDFSETAE---KLCPVCESYILVNELMMASASM
YGYAQVEN---VAQFLKNDKFVQGEFTLIATLLEMDHRVKDIRYESSISNS-PG------
PSYWIYLLVKYYVSEKGEDG------YIEKL-----INSLQFLDLNDSAER---------
------LRDK-VEDLRRLN------------------
>r2_g828.t2.p1
------------------------------------------------------------
---------------MSASSQDNYGLLLS-YLELISDYSD--ERHQENDY----FIRR--
----YDQLRAYG-DCYTSDKLTHQHCLLVKNVQSGILELHCSRHYHKEVYFIRLSLRTLL
RELRNPSVVKSHYLFLSVAADLSYKLVESTKATCCECFSTNR--------------ADSV
YLLFAEINIHCQDFKKEVKIILISPSYEISKSSLYDEHDVYFKPPDNVSLEEEPLTTRIH
SLLSLSSPRRLHYFPNNLEQLRSIRSLFQHVRCLTTEMNSYLIDKDSDKFQLSDSIIVHA
GFLRNSDLDDFSFIGNEMSQLVMLGIQKTMKYMDLSGNRFEKLPFSIGRLNNLCVLTLQV
NSLKYLPDSFCNLSSLTCLKIGSSQLEELPEDFFNLRKLKVLDLSSNKLKSFPRITMLQD
SLNYLDLSNNGLTEFPDLQNAPNLENVELYDNKIKRVPAYIVKRSVLHKLNVSYNQVEEL
PFEEVRDDLIIHVGNNNFVIPPNEIVDLGMEKIKSYYKDLRRKKVDIIPEVKLILLGNTG
AGKTTIGRNLSKHDHPPKPSDRTRVLEASTFDINREDKNFKFTVFDLAGHDVYDSTHRLF
FSSNSIYILVVDMSLYNYQEFYPLVGKWYDMLTCYSPKCNVILVGTHEDVL---------
--KREQAEKILKEMRRELGKHVEKYCNHHPKRENVVLPDIVAELSINCRNKSHPSYGEIM
NLLFKLCKLKKNVSLVSSVPYSWQ-----------QFEDALK------------------
----------------TYKNKYY--------LSLDDLQLRI-------------------
-EELKITDVYTVLEYFNLTGKVLYFKSGKLGSYVFHQPLLIADALRSVFMHDNDQLLSK-
-SSRSLLKFWLPKEEPIEVGEKIMNAAKLEGVTGVV-LEAMGKDIDNGIFTK--------
--KCLEILFHARLGHDVDAELLVDLVKKFEYCYEINKLEAEGHNFYDYQPNEKTFCFPCY
LK-------PSKSTKKLEEFFTTKFSDKSVSTQIIVDVGIRC-----IEVVTRLVVIIHN
Y------------------ASLAKL-VWKYGMIAVIGQVKVLIQHTL--LETGGFRITVS
AQSEEKYKKQIHEKLWRIHECIIKLLTTLPGLQYQA------FITCPVCIKSKSKKIHYF
PLLH---------------------ARKDFSETAE---KLCPVCESYILVNELMMASASM
YGYAQVEN---VAQFLKNDKFVQGEFTLIATLLEMDHRVKDIRYESSISNS-PG------
PSYWIYLLVKYYVSEKGEDG------YIEKL-----INSLQFLDLNDSAER---------
------LRDK-VEDLRRLN------------------
