# Supplementary material for: The genome of a sea spider corroborates a shared Hox cluster motif in arthropods with a reduced posterior tagma
Source: BMC Biol. 2025 Jul 2;23:196. doi: 10.1186/s12915-025-02276-x (PMC12220506; doi:10.1186/s12915-025-02276-x)
Supplement: Supplementary file 3 — Additional file 3. [file 12915_2025_2276_MOESM3_ESM.zip › suppl-file7-gene_analysis/r2_g3735/INSTAR4.m8]

r2_g3735.t1.p1	TRINITY_DN8129_c1_g1_i2.p1	0.420	221	122	0	61	271	2	222	3.651E-51	185	297
r2_g3735.t1.p1	TRINITY_DN8129_c1_g1_i4.p1	0.420	221	122	0	61	271	2	222	3.651E-51	185	297
r2_g3735.t1.p1	TRINITY_DN1839_c0_g1_i7.p1	0.415	230	133	0	1	230	78	306	4.178E-47	173	297
r2_g3735.t1.p1	TRINITY_DN1839_c0_g2_i3.p2	0.415	230	133	0	1	230	78	306	4.178E-47	173	297
r2_g3735.t1.p1	TRINITY_DN1839_c0_g1_i17.p1	0.415	230	133	0	1	230	78	306	4.178E-47	173	297
r2_g3735.t1.p1	TRINITY_DN1839_c0_g2_i4.p2	0.415	230	133	0	1	230	78	306	4.178E-47	173	297
r2_g3735.t1.p1	TRINITY_DN1839_c0_g2_i6.p1	0.415	230	133	0	1	230	78	306	4.178E-47	173	297
r2_g3735.t1.p1	TRINITY_DN1839_c0_g1_i10.p1	0.415	230	133	0	1	230	157	385	4.178E-47	173	297
r2_g3735.t1.p1	TRINITY_DN1839_c0_g1_i6.p2	0.415	230	133	0	1	230	157	385	4.178E-47	173	297
r2_g3735.t1.p1	TRINITY_DN1839_c0_g1_i11.p1	0.415	230	133	0	1	230	157	385	4.178E-47	173	297
r2_g3735.t1.p1	TRINITY_DN1839_c0_g1_i14.p2	0.415	230	133	0	1	230	157	385	4.178E-47	173	297
r2_g3735.t1.p1	TRINITY_DN1839_c0_g1_i18.p2	0.415	230	133	0	1	230	157	385	4.178E-47	173	297
r2_g3735.t1.p1	TRINITY_DN1839_c0_g2_i5.p1	0.415	230	133	0	1	230	157	385	4.178E-47	173	297
r2_g3735.t1.p1	TRINITY_DN1839_c0_g2_i8.p2	0.415	230	133	0	1	230	157	385	4.178E-47	173	297
r2_g3735.t1.p1	TRINITY_DN1839_c0_g1_i8.p1	0.415	230	133	0	1	230	197	425	4.178E-47	173	297
r2_g3735.t1.p1	TRINITY_DN1839_c0_g1_i16.p2	0.415	230	133	0	1	230	197	425	4.178E-47	173	297
r2_g3735.t1.p1	TRINITY_DN1839_c0_g1_i2.p1	0.415	230	133	0	1	230	197	425	4.178E-47	173	297
r2_g3735.t1.p1	TRINITY_DN1839_c0_g1_i20.p2	0.415	230	133	0	1	230	197	425	4.178E-47	173	297
r2_g3735.t1.p1	TRINITY_DN1839_c0_g1_i4.p2	0.415	230	133	0	1	230	197	425	4.178E-47	173	297
r2_g3735.t1.p1	TRINITY_DN1839_c0_g2_i9.p2	0.415	230	133	0	1	230	197	425	4.178E-47	173	297
r2_g3735.t1.p1	TRINITY_DN9423_c0_g1_i10.p1	0.382	206	124	0	59	264	9	210	9.563E-39	149	297
r2_g3735.t1.p1	TRINITY_DN9423_c0_g1_i9.p1	0.382	206	124	0	59	264	9	210	9.563E-39	149	297
r2_g3735.t1.p1	TRINITY_DN9423_c0_g1_i1.p1	0.382	127	78	0	138	264	3	129	2.148E-20	94	297
r2_g3735.t1.p1	TRINITY_DN9423_c0_g1_i11.p1	0.382	127	78	0	138	264	3	129	2.148E-20	94	297
r2_g3735.t1.p1	TRINITY_DN9423_c0_g1_i2.p1	0.382	127	78	0	138	264	3	129	2.148E-20	94	297
r2_g3735.t1.p1	TRINITY_DN9423_c0_g1_i3.p1	0.382	127	78	0	138	264	3	129	2.148E-20	94	297
r2_g3735.t1.p1	TRINITY_DN9423_c0_g1_i4.p1	0.382	127	78	0	138	264	3	129	2.148E-20	94	297
r2_g3735.t1.p1	TRINITY_DN9423_c0_g1_i6.p1	0.382	127	78	0	138	264	3	129	2.148E-20	94	297
r2_g3735.t1.p1	TRINITY_DN9957_c0_g1_i10.p1	0.397	141	80	0	151	283	30	170	2.127E-17	85	297
r2_g3735.t1.p1	TRINITY_DN8378_c0_g2_i1.p1	0.268	263	163	0	38	260	5	267	5.426E-11	65	297
r2_g3735.t1.p1	TRINITY_DN8378_c0_g2_i3.p1	0.268	263	163	0	38	260	5	267	5.426E-11	65	297
r2_g3735.t1.p1	TRINITY_DN1665_c1_g1_i10.p2	0.329	85	55	0	125	207	8	92	4.206E-09	59	297
r2_g3735.t1.p1	TRINITY_DN1665_c1_g1_i7.p2	0.329	85	55	0	125	207	8	92	4.206E-09	59	297
r2_g3735.t1.p1	TRINITY_DN1152_c5_g1_i1.p1	0.266	147	101	0	73	210	34	180	6.898E-04	43	297
r2_g3735.t1.p1	TRINITY_DN1152_c5_g1_i2.p1	0.266	147	101	0	73	210	34	180	6.898E-04	43	297
