# Supplementary material for: The genome of a sea spider corroborates a shared Hox cluster motif in arthropods with a reduced posterior tagma
Source: BMC Biol. 2025 Jul 2;23:196. doi: 10.1186/s12915-025-02276-x (PMC12220506; doi:10.1186/s12915-025-02276-x)
Supplement: Supplementary file 3 — Additional file 3. [file 12915_2025_2276_MOESM3_ESM.zip › suppl-file7-gene_analysis/r2_g3735/INSTAR5.m8]

r2_g3735.t1.p1	TRINITY_DN6471_c0_g1_i2.p1	1.000	221	0	0	1	221	1	221	1.437E-146	461	297
r2_g3735.t1.p1	TRINITY_DN4285_c0_g1_i2.p1	0.415	230	133	0	1	230	197	425	3.732E-47	173	297
r2_g3735.t1.p1	TRINITY_DN4285_c0_g2_i1.p1	0.415	230	133	0	1	230	197	425	3.732E-47	173	297
r2_g3735.t1.p1	TRINITY_DN4285_c0_g2_i3.p1	0.415	230	133	0	1	230	197	425	3.732E-47	173	297
r2_g3735.t1.p1	TRINITY_DN4285_c0_g2_i5.p1	0.415	230	133	0	1	230	197	425	3.732E-47	173	297
r2_g3735.t1.p1	TRINITY_DN4285_c0_g1_i1.p1	0.415	230	133	0	1	230	197	425	3.732E-47	173	297
r2_g3735.t1.p1	TRINITY_DN22685_c0_g3_i4.p1	0.373	264	162	0	1	264	22	280	5.094E-47	173	297
r2_g3735.t1.p1	TRINITY_DN22685_c0_g3_i7.p1	0.373	264	162	0	1	264	22	280	5.094E-47	173	297
r2_g3735.t1.p1	TRINITY_DN22685_c0_g3_i8.p1	0.373	264	162	0	1	264	22	280	5.094E-47	173	297
r2_g3735.t1.p1	TRINITY_DN22685_c0_g3_i1.p1	0.373	264	162	0	1	264	22	280	5.094E-47	173	297
r2_g3735.t1.p1	TRINITY_DN22685_c0_g3_i5.p1	0.373	264	162	0	1	264	51	309	5.094E-47	173	297
r2_g3735.t1.p1	TRINITY_DN22685_c0_g3_i6.p1	0.373	264	162	0	1	264	51	309	5.094E-47	173	297
r2_g3735.t1.p1	TRINITY_DN22685_c0_g3_i10.p1	0.373	264	162	0	1	264	51	309	5.094E-47	173	297
r2_g3735.t1.p1	TRINITY_DN22685_c0_g3_i9.p1	0.373	264	162	0	1	264	52	310	5.094E-47	173	297
r2_g3735.t1.p1	TRINITY_DN6471_c0_g1_i8.p1	0.959	74	3	0	223	296	4	77	1.016E-37	145	297
r2_g3735.t1.p1	TRINITY_DN86510_c0_g1_i1.p1	0.405	153	86	0	26	178	43	188	2.070E-22	100	297
r2_g3735.t1.p1	TRINITY_DN22685_c0_g3_i2.p1	0.382	127	78	0	138	264	2	128	1.918E-20	94	297
r2_g3735.t1.p1	TRINITY_DN17991_c0_g1_i2.p1	0.432	104	58	0	1	103	60	163	2.218E-15	79	297
r2_g3735.t1.p1	TRINITY_DN4868_c0_g1_i18.p1	0.268	263	163	0	38	260	5	267	4.847E-11	65	297
r2_g3735.t1.p1	TRINITY_DN4868_c0_g1_i33.p2	0.268	263	163	0	38	260	5	267	4.847E-11	65	297
r2_g3735.t1.p1	TRINITY_DN4868_c0_g1_i34.p1	0.268	263	163	0	38	260	5	267	4.847E-11	65	297
r2_g3735.t1.p1	TRINITY_DN4868_c0_g2_i4.p2	0.268	263	163	0	38	260	5	267	4.847E-11	65	297
r2_g3735.t1.p1	TRINITY_DN4868_c0_g1_i35.p2	0.268	263	163	0	38	260	5	267	4.847E-11	65	297
r2_g3735.t1.p1	TRINITY_DN4868_c0_g1_i22.p1	0.268	263	163	0	38	260	5	267	4.847E-11	65	297
r2_g3735.t1.p1	TRINITY_DN4868_c0_g1_i1.p1	0.268	263	163	0	38	260	5	267	4.847E-11	65	297
r2_g3735.t1.p1	TRINITY_DN4868_c0_g1_i10.p2	0.268	263	163	0	38	260	5	267	4.847E-11	65	297
r2_g3735.t1.p1	TRINITY_DN4868_c0_g1_i37.p2	0.268	263	163	0	38	260	5	267	4.847E-11	65	297
r2_g3735.t1.p1	TRINITY_DN4868_c0_g1_i24.p1	0.268	263	163	0	38	260	5	267	4.847E-11	65	297
r2_g3735.t1.p1	TRINITY_DN4868_c0_g1_i11.p2	0.268	263	163	0	38	260	5	267	4.847E-11	65	297
r2_g3735.t1.p1	TRINITY_DN4868_c0_g1_i26.p2	0.268	263	163	0	38	260	5	267	4.847E-11	65	297
r2_g3735.t1.p1	TRINITY_DN4868_c0_g1_i40.p1	0.268	263	163	0	38	260	5	267	4.847E-11	65	297
r2_g3735.t1.p1	TRINITY_DN4868_c0_g1_i12.p2	0.268	263	163	0	38	260	5	267	4.847E-11	65	297
r2_g3735.t1.p1	TRINITY_DN4868_c0_g1_i27.p2	0.268	263	163	0	38	260	5	267	4.847E-11	65	297
r2_g3735.t1.p1	TRINITY_DN4868_c0_g1_i14.p1	0.268	263	163	0	38	260	5	267	4.847E-11	65	297
r2_g3735.t1.p1	TRINITY_DN4868_c0_g1_i28.p1	0.268	263	163	0	38	260	5	267	4.847E-11	65	297
r2_g3735.t1.p1	TRINITY_DN4868_c0_g1_i3.p1	0.268	263	163	0	38	260	5	267	4.847E-11	65	297
r2_g3735.t1.p1	TRINITY_DN4868_c0_g2_i1.p2	0.268	263	163	0	38	260	5	267	4.847E-11	65	297
r2_g3735.t1.p1	TRINITY_DN4868_c0_g1_i16.p2	0.268	263	163	0	38	260	5	267	4.847E-11	65	297
r2_g3735.t1.p1	TRINITY_DN4868_c0_g1_i31.p1	0.268	263	163	0	38	260	5	267	4.847E-11	65	297
r2_g3735.t1.p1	TRINITY_DN4868_c0_g2_i2.p1	0.268	263	163	0	38	260	5	267	4.847E-11	65	297
r2_g3735.t1.p1	TRINITY_DN4868_c0_g1_i17.p2	0.268	263	163	0	38	260	5	267	4.847E-11	65	297
r2_g3735.t1.p1	TRINITY_DN4868_c0_g2_i3.p1	0.268	263	163	0	38	260	5	267	4.847E-11	65	297
r2_g3735.t1.p1	TRINITY_DN26341_c0_g1_i1.p3	0.317	79	53	0	213	290	2	80	4.641E-04	43	297
r2_g3735.t1.p1	TRINITY_DN3791_c0_g1_i1.p2	0.266	147	101	0	73	210	34	180	6.162E-04	43	297
r2_g3735.t1.p1	TRINITY_DN3791_c0_g1_i2.p2	0.266	147	101	0	73	210	34	180	6.162E-04	43	297
r2_g3735.t1.p1	TRINITY_DN3791_c0_g1_i3.p2	0.266	147	101	0	73	210	34	180	6.162E-04	43	297
