# Supplementary material for: The genome of a sea spider corroborates a shared Hox cluster motif in arthropods with a reduced posterior tagma
Source: BMC Biol. 2025 Jul 2;23:196. doi: 10.1186/s12915-025-02276-x (PMC12220506; doi:10.1186/s12915-025-02276-x)
Supplement: Supplementary file 3 — Additional file 3. [file 12915_2025_2276_MOESM3_ESM.zip › suppl-file7-gene_analysis/r2_g3735/INSTAR1.m8]

r2_g3735.t1.p1	TRINITY_DN5081_c0_g2_i16.p1	0.373	264	162	0	1	264	22	280	2.254E-47	174	297
r2_g3735.t1.p1	TRINITY_DN5081_c0_g2_i6.p1	0.373	264	162	0	1	264	41	299	2.254E-47	174	297
r2_g3735.t1.p1	TRINITY_DN5081_c0_g2_i14.p1	0.373	264	162	0	1	264	41	299	2.254E-47	174	297
r2_g3735.t1.p1	TRINITY_DN5081_c0_g2_i9.p1	0.373	264	162	0	1	264	42	300	2.254E-47	174	297
r2_g3735.t1.p1	TRINITY_DN5081_c0_g2_i5.p1	0.373	264	162	0	1	264	53	311	2.254E-47	174	297
r2_g3735.t1.p1	TRINITY_DN5081_c0_g2_i2.p1	0.373	264	162	0	1	264	53	311	2.254E-47	174	297
r2_g3735.t1.p1	TRINITY_DN5081_c0_g2_i3.p1	0.373	264	162	0	1	264	53	311	2.254E-47	174	297
r2_g3735.t1.p1	TRINITY_DN273_c1_g1_i1.p1	0.415	230	133	0	1	230	157	385	4.200E-47	173	297
r2_g3735.t1.p1	TRINITY_DN273_c1_g1_i4.p1	0.415	230	133	0	1	230	157	385	4.200E-47	173	297
r2_g3735.t1.p1	TRINITY_DN273_c1_g1_i7.p1	0.415	230	133	0	1	230	157	385	4.200E-47	173	297
r2_g3735.t1.p1	TRINITY_DN273_c1_g2_i2.p1	0.415	230	133	0	1	230	157	385	4.200E-47	173	297
r2_g3735.t1.p1	TRINITY_DN273_c1_g2_i1.p1	0.415	230	133	0	1	230	193	421	4.200E-47	173	297
r2_g3735.t1.p1	TRINITY_DN273_c1_g2_i4.p1	0.415	230	133	0	1	230	193	421	4.200E-47	173	297
r2_g3735.t1.p1	TRINITY_DN273_c1_g1_i2.p1	0.415	230	133	0	1	230	197	425	4.200E-47	173	297
r2_g3735.t1.p1	TRINITY_DN273_c1_g1_i3.p1	0.415	230	133	0	1	230	197	425	4.200E-47	173	297
r2_g3735.t1.p1	TRINITY_DN273_c1_g2_i3.p1	0.415	230	133	0	1	230	197	425	4.200E-47	173	297
r2_g3735.t1.p1	TRINITY_DN273_c1_g2_i5.p1	0.415	230	133	0	1	230	197	425	4.200E-47	173	297
r2_g3735.t1.p1	TRINITY_DN12279_c0_g1_i5.p1	0.959	74	3	0	223	296	4	77	1.143E-37	145	297
r2_g3735.t1.p1	TRINITY_DN5081_c0_g2_i11.p1	0.382	127	78	0	138	264	3	129	2.159E-20	94	297
r2_g3735.t1.p1	TRINITY_DN254096_c0_g1_i1.p1	0.447	104	56	0	122	224	1	104	1.074E-18	89	297
r2_g3735.t1.p1	TRINITY_DN7620_c0_g1_i8.p1	0.308	159	104	0	120	271	5	163	4.799E-18	87	297
r2_g3735.t1.p1	TRINITY_DN27212_c0_g4_i1.p1	0.397	134	77	0	151	278	30	163	2.497E-15	79	297
r2_g3735.t1.p1	TRINITY_DN13959_c1_g1_i5.p2	0.268	263	163	0	38	260	5	267	5.455E-11	65	297
r2_g3735.t1.p1	TRINITY_DN13959_c1_g1_i8.p1	0.268	263	163	0	38	260	5	267	5.455E-11	65	297
