# Supplementary material for: The genome of a sea spider corroborates a shared Hox cluster motif in arthropods with a reduced posterior tagma
Source: BMC Biol. 2025 Jul 2;23:196. doi: 10.1186/s12915-025-02276-x (PMC12220506; doi:10.1186/s12915-025-02276-x)
Supplement: Supplementary file 3 — Additional file 3. [file 12915_2025_2276_MOESM3_ESM.zip › suppl-file7-gene_analysis/r2_g3735/INSTAR6.m8]

r2_g3735.t1.p1	TRINITY_DN934_c1_g3_i1.p1	0.415	230	133	0	1	230	157	385	3.483E-47	173	297
r2_g3735.t1.p1	TRINITY_DN934_c1_g3_i2.p1	0.415	230	133	0	1	230	157	385	3.483E-47	173	297
r2_g3735.t1.p1	TRINITY_DN934_c1_g3_i8.p1	0.415	230	133	0	1	230	197	425	3.483E-47	173	297
r2_g3735.t1.p1	TRINITY_DN934_c1_g2_i2.p1	0.415	230	133	0	1	230	197	425	3.483E-47	173	297
r2_g3735.t1.p1	TRINITY_DN934_c1_g2_i4.p1	0.415	230	133	0	1	230	197	425	3.483E-47	173	297
r2_g3735.t1.p1	TRINITY_DN934_c1_g3_i3.p1	0.415	230	133	0	1	230	197	425	3.483E-47	173	297
r2_g3735.t1.p1	TRINITY_DN934_c1_g3_i4.p1	0.415	230	133	0	1	230	197	425	3.483E-47	173	297
r2_g3735.t1.p1	TRINITY_DN934_c1_g3_i6.p1	0.415	230	133	0	1	230	197	425	3.483E-47	173	297
r2_g3735.t1.p1	TRINITY_DN934_c1_g3_i7.p1	0.415	230	133	0	1	230	197	425	3.483E-47	173	297
r2_g3735.t1.p1	TRINITY_DN12148_c0_g1_i9.p1	0.373	264	162	0	1	264	22	280	4.754E-47	173	297
r2_g3735.t1.p1	TRINITY_DN12148_c0_g1_i8.p1	0.369	229	141	0	1	229	22	245	1.759E-37	145	297
r2_g3735.t1.p1	TRINITY_DN12148_c0_g1_i1.p1	0.369	229	141	0	1	229	158	381	1.759E-37	145	297
r2_g3735.t1.p1	TRINITY_DN15457_c0_g1_i1.p1	0.484	96	49	0	113	207	7	102	1.471E-19	91	297
r2_g3735.t1.p1	TRINITY_DN7441_c0_g1_i5.p1	0.390	141	81	0	151	283	30	170	5.847E-17	83	297
r2_g3735.t1.p1	TRINITY_DN7441_c0_g1_i10.p1	0.390	141	81	0	151	283	30	170	5.847E-17	83	297
r2_g3735.t1.p1	TRINITY_DN7441_c0_g1_i15.p1	0.390	141	81	0	151	283	30	170	5.847E-17	83	297
r2_g3735.t1.p1	TRINITY_DN7441_c0_g1_i18.p1	0.390	141	81	0	151	283	30	170	5.847E-17	83	297
r2_g3735.t1.p1	TRINITY_DN12758_c0_g4_i2.p1	0.424	73	41	0	199	271	2	74	2.332E-13	72	297
r2_g3735.t1.p1	TRINITY_DN6217_c0_g1_i10.p1	0.268	263	163	0	38	260	5	267	1.887E-11	66	297
r2_g3735.t1.p1	TRINITY_DN6217_c0_g1_i3.p1	0.268	263	163	0	38	260	5	267	1.887E-11	66	297
r2_g3735.t1.p1	TRINITY_DN6217_c0_g1_i5.p1	0.268	263	163	0	38	260	5	267	1.887E-11	66	297
r2_g3735.t1.p1	TRINITY_DN6217_c0_g1_i6.p2	0.268	263	163	0	38	260	5	267	1.887E-11	66	297
r2_g3735.t1.p1	TRINITY_DN123245_c0_g1_i1.p1	0.329	85	55	0	125	207	6	90	2.626E-09	60	297
r2_g3735.t1.p1	TRINITY_DN10824_c0_g1_i1.p1	0.500	44	22	0	1	44	52	95	1.077E-05	48	297
r2_g3735.t1.p1	TRINITY_DN564_c18_g1_i4.p1	0.278	138	92	0	73	200	34	171	3.262E-04	44	297
r2_g3735.t1.p1	TRINITY_DN564_c18_g1_i1.p1	0.266	147	101	0	73	210	34	180	5.751E-04	43	297
