# Supplementary material for: The genome of a sea spider corroborates a shared Hox cluster motif in arthropods with a reduced posterior tagma
Source: BMC Biol. 2025 Jul 2;23:196. doi: 10.1186/s12915-025-02276-x (PMC12220506; doi:10.1186/s12915-025-02276-x)
Supplement: Supplementary file 3 — Additional file 3. [file 12915_2025_2276_MOESM3_ESM.zip › suppl-file7-gene_analysis/r2_g3735/INSTAR2.m8]

r2_g3735.t1.p1	TRINITY_DN11889_c0_g1_i3.p1	0.989	296	3	0	1	296	1	296	3.168E-196	604	297
r2_g3735.t1.p1	TRINITY_DN11889_c0_g3_i2.p1	0.989	296	3	0	1	296	1	296	3.168E-196	604	297
r2_g3735.t1.p1	TRINITY_DN11889_c0_g1_i5.p1	0.989	296	3	0	1	296	1	296	3.168E-196	604	297
r2_g3735.t1.p1	TRINITY_DN11889_c0_g3_i4.p1	0.989	296	3	0	1	296	1	296	3.168E-196	604	297
r2_g3735.t1.p1	TRINITY_DN12240_c0_g2_i1.p1	0.373	264	162	0	1	264	53	311	2.102E-47	174	297
r2_g3735.t1.p1	TRINITY_DN12240_c0_g2_i7.p1	0.373	264	162	0	1	264	53	311	2.102E-47	174	297
r2_g3735.t1.p1	TRINITY_DN12240_c0_g1_i11.p1	0.373	264	162	0	1	264	53	311	2.102E-47	174	297
r2_g3735.t1.p1	TRINITY_DN12240_c0_g1_i9.p1	0.373	264	162	0	1	264	53	311	2.102E-47	174	297
r2_g3735.t1.p1	TRINITY_DN12240_c0_g2_i2.p1	0.373	264	162	0	1	264	214	472	2.102E-47	174	297
r2_g3735.t1.p1	TRINITY_DN12240_c0_g1_i1.p1	0.373	264	162	0	1	264	214	472	2.102E-47	174	297
r2_g3735.t1.p1	TRINITY_DN12240_c0_g1_i8.p1	0.373	264	162	0	1	264	214	472	2.102E-47	174	297
r2_g3735.t1.p1	TRINITY_DN218_c0_g2_i9.p1	0.415	230	133	0	1	230	197	425	3.917E-47	173	297
r2_g3735.t1.p1	TRINITY_DN218_c0_g2_i4.p2	0.415	230	133	0	1	230	197	425	3.917E-47	173	297
r2_g3735.t1.p1	TRINITY_DN218_c0_g2_i5.p1	0.415	230	133	0	1	230	197	425	3.917E-47	173	297
r2_g3735.t1.p1	TRINITY_DN218_c0_g2_i6.p1	0.415	230	133	0	1	230	197	425	3.917E-47	173	297
r2_g3735.t1.p1	TRINITY_DN218_c0_g2_i8.p1	0.415	230	133	0	1	230	197	425	3.917E-47	173	297
r2_g3735.t1.p1	TRINITY_DN12240_c0_g2_i10.p1	0.381	230	138	0	35	264	1	224	1.823E-41	156	297
r2_g3735.t1.p1	TRINITY_DN12240_c0_g1_i2.p1	0.381	230	138	0	35	264	1	224	1.823E-41	156	297
r2_g3735.t1.p1	TRINITY_DN12240_c0_g1_i6.p1	0.381	230	138	0	35	264	1	224	1.823E-41	156	297
r2_g3735.t1.p1	TRINITY_DN9599_c0_g1_i1.p1	0.457	104	55	0	150	252	1	104	4.475E-18	87	297
r2_g3735.t1.p1	TRINITY_DN5905_c0_g1_i28.p2	0.390	141	81	0	151	283	30	170	3.622E-17	84	297
r2_g3735.t1.p1	TRINITY_DN5905_c0_g1_i18.p2	0.390	141	81	0	151	283	30	170	3.622E-17	84	297
r2_g3735.t1.p1	TRINITY_DN5905_c0_g1_i29.p2	0.390	141	81	0	151	283	30	170	3.622E-17	84	297
r2_g3735.t1.p1	TRINITY_DN5905_c0_g1_i20.p2	0.390	141	81	0	151	283	30	170	3.622E-17	84	297
r2_g3735.t1.p1	TRINITY_DN5905_c0_g1_i10.p2	0.390	141	81	0	151	283	30	170	3.622E-17	84	297
r2_g3735.t1.p1	TRINITY_DN1282_c0_g2_i1.p1	0.327	107	70	0	134	238	1	107	5.087E-11	65	297
r2_g3735.t1.p1	TRINITY_DN8794_c0_g1_i1.p1	0.296	127	80	0	13	139	136	250	9.372E-09	58	297
r2_g3735.t1.p1	TRINITY_DN3175_c7_g1_i1.p1	0.266	147	101	0	73	210	34	180	6.467E-04	43	297
