# Supplementary material for: The genome of a sea spider corroborates a shared Hox cluster motif in arthropods with a reduced posterior tagma
Source: BMC Biol. 2025 Jul 2;23:196. doi: 10.1186/s12915-025-02276-x (PMC12220506; doi:10.1186/s12915-025-02276-x)
Supplement: Supplementary file 3 — Additional file 3. [file 12915_2025_2276_MOESM3_ESM.zip › suppl-file7-gene_analysis/r2_g3735/INSTAR3.m8]

r2_g3735.t1.p1	TRINITY_DN67980_c0_g1_i1.p1	0.469	194	98	0	62	255	1	186	1.208E-48	177	297
r2_g3735.t1.p1	TRINITY_DN57_c0_g1_i1.p1	0.415	230	133	0	1	230	197	425	1.458E-47	174	297
r2_g3735.t1.p1	TRINITY_DN57_c0_g1_i2.p1	0.415	230	133	0	1	230	197	425	1.458E-47	174	297
r2_g3735.t1.p1	TRINITY_DN57_c0_g1_i3.p1	0.415	230	133	0	1	230	197	425	1.458E-47	174	297
r2_g3735.t1.p1	TRINITY_DN57_c0_g1_i4.p1	0.415	230	133	0	1	230	197	425	1.458E-47	174	297
r2_g3735.t1.p1	TRINITY_DN57_c0_g2_i4.p1	0.415	230	133	0	1	230	78	306	3.709E-47	173	297
r2_g3735.t1.p1	TRINITY_DN57_c0_g2_i7.p1	0.415	230	133	0	1	230	78	306	3.709E-47	173	297
r2_g3735.t1.p1	TRINITY_DN57_c0_g2_i1.p1	0.415	230	133	0	1	230	78	306	3.709E-47	173	297
r2_g3735.t1.p1	TRINITY_DN57_c0_g2_i10.p1	0.415	230	133	0	1	230	78	306	3.709E-47	173	297
r2_g3735.t1.p1	TRINITY_DN57_c0_g2_i13.p1	0.415	230	133	0	1	230	157	385	3.709E-47	173	297
r2_g3735.t1.p1	TRINITY_DN57_c0_g2_i9.p1	0.415	230	133	0	1	230	157	385	3.709E-47	173	297
r2_g3735.t1.p1	TRINITY_DN57_c0_g2_i14.p1	0.415	230	133	0	1	230	197	425	3.709E-47	173	297
r2_g3735.t1.p1	TRINITY_DN57_c0_g2_i2.p1	0.415	230	133	0	1	230	197	425	3.709E-47	173	297
r2_g3735.t1.p1	TRINITY_DN57_c0_g2_i8.p1	0.415	230	133	0	1	230	197	425	3.709E-47	173	297
r2_g3735.t1.p1	TRINITY_DN5281_c0_g1_i1.p1	0.369	229	141	0	1	229	66	289	7.408E-38	146	297
r2_g3735.t1.p1	TRINITY_DN5685_c1_g2_i2.p2	0.959	74	3	0	223	296	4	77	1.009E-37	145	297
r2_g3735.t1.p1	TRINITY_DN5281_c0_g1_i10.p1	0.382	127	78	0	138	264	3	129	3.482E-20	93	297
r2_g3735.t1.p1	TRINITY_DN5281_c0_g1_i5.p1	0.382	127	78	0	138	264	3	129	3.482E-20	93	297
r2_g3735.t1.p1	TRINITY_DN5281_c0_g1_i7.p1	0.382	127	78	0	138	264	3	129	3.482E-20	93	297
r2_g3735.t1.p1	TRINITY_DN20040_c0_g1_i3.p1	0.383	119	72	0	145	262	5	123	1.522E-16	82	297
r2_g3735.t1.p1	TRINITY_DN20040_c0_g1_i4.p1	0.383	119	72	0	145	262	5	123	1.522E-16	82	297
r2_g3735.t1.p1	TRINITY_DN7236_c1_g1_i10.p3	0.414	123	69	0	151	268	30	152	2.049E-16	82	297
r2_g3735.t1.p1	TRINITY_DN7236_c1_g1_i3.p3	0.414	123	69	0	151	268	30	152	2.049E-16	82	297
r2_g3735.t1.p1	TRINITY_DN7236_c1_g1_i14.p3	0.414	123	69	0	151	268	30	152	2.049E-16	82	297
r2_g3735.t1.p1	TRINITY_DN7236_c1_g1_i8.p3	0.414	123	69	0	151	268	30	152	2.049E-16	82	297
r2_g3735.t1.p1	TRINITY_DN7236_c1_g1_i17.p4	0.414	123	69	0	151	268	30	152	2.049E-16	82	297
r2_g3735.t1.p1	TRINITY_DN7236_c1_g1_i9.p3	0.414	123	69	0	151	268	30	152	2.049E-16	82	297
r2_g3735.t1.p1	TRINITY_DN7236_c1_g1_i18.p7	0.414	123	69	0	151	268	30	152	2.049E-16	82	297
r2_g3735.t1.p1	TRINITY_DN5281_c0_g1_i11.p1	0.376	92	57	0	138	229	3	94	2.689E-11	66	297
r2_g3735.t1.p1	TRINITY_DN2593_c0_g3_i1.p3	0.297	169	114	0	38	200	5	173	6.650E-09	59	297
r2_g3735.t1.p1	TRINITY_DN59919_c0_g1_i1.p1	0.425	54	30	0	218	271	1	54	6.655E-08	55	297
r2_g3735.t1.p1	TRINITY_DN11098_c0_g1_i1.p1	0.317	82	54	0	128	207	2	83	2.098E-07	54	297
r2_g3735.t1.p1	TRINITY_DN23104_c0_g1_i2.p1	0.416	72	40	0	221	292	4	73	3.665E-06	50	297
r2_g3735.t1.p1	TRINITY_DN4549_c1_g1_i1.p1	0.266	147	101	0	73	210	34	180	6.124E-04	43	297
