# Supplementary material for: The genome of a sea spider corroborates a shared Hox cluster motif in arthropods with a reduced posterior tagma
Source: BMC Biol. 2025 Jul 2;23:196. doi: 10.1186/s12915-025-02276-x (PMC12220506; doi:10.1186/s12915-025-02276-x)
Supplement: Supplementary file 3 — Additional file 3. [file 12915_2025_2276_MOESM3_ESM.zip › suppl-file7-gene_analysis/r2_g3735/EMBRYO3.m8]

r2_g3735.t1.p1	TRINITY_DN2930_c0_g1_i4.p1	0.415	230	133	0	1	230	16	244	2.584E-47	173	297
r2_g3735.t1.p1	TRINITY_DN2930_c0_g2_i1.p1	0.415	230	133	0	1	230	78	306	2.584E-47	173	297
r2_g3735.t1.p1	TRINITY_DN2930_c0_g2_i4.p1	0.415	230	133	0	1	230	78	306	2.584E-47	173	297
r2_g3735.t1.p1	TRINITY_DN2930_c0_g2_i3.p1	0.415	230	133	0	1	230	88	316	2.584E-47	173	297
r2_g3735.t1.p1	TRINITY_DN2930_c0_g2_i5.p1	0.415	230	133	0	1	230	157	385	2.584E-47	173	297
r2_g3735.t1.p1	TRINITY_DN2930_c0_g1_i1.p1	0.415	230	133	0	1	230	182	410	2.584E-47	173	297
r2_g3735.t1.p1	TRINITY_DN2930_c0_g2_i2.p1	0.415	230	133	0	1	230	197	425	2.584E-47	173	297
r2_g3735.t1.p1	TRINITY_DN22519_c0_g2_i2.p1	0.373	165	102	0	102	264	3	167	8.763E-31	124	297
r2_g3735.t1.p1	TRINITY_DN3767_c2_g1_i11.p1	0.966	59	2	0	238	296	1	59	1.386E-29	121	297
r2_g3735.t1.p1	TRINITY_DN3767_c2_g1_i3.p1	0.966	59	2	0	238	296	1	59	1.386E-29	121	297
r2_g3735.t1.p1	TRINITY_DN7521_c0_g3_i1.p1	0.397	141	80	0	151	283	30	170	1.774E-17	85	297
r2_g3735.t1.p1	TRINITY_DN7521_c0_g3_i2.p1	0.397	141	80	0	151	283	30	170	1.774E-17	85	297
r2_g3735.t1.p1	TRINITY_DN9232_c0_g1_i7.p1	0.329	85	55	0	125	207	8	92	2.602E-09	59	297
r2_g3735.t1.p1	TRINITY_DN9232_c0_g1_i8.p1	0.329	85	55	0	125	207	8	92	2.602E-09	59	297
r2_g3735.t1.p1	TRINITY_DN9232_c0_g1_i9.p2	0.329	85	55	0	125	207	8	92	2.602E-09	59	297
r2_g3735.t1.p1	TRINITY_DN9232_c0_g1_i12.p2	0.329	85	55	0	125	207	8	92	2.602E-09	59	297
r2_g3735.t1.p1	TRINITY_DN9232_c0_g1_i4.p2	0.329	85	55	0	125	207	8	92	2.602E-09	59	297
r2_g3735.t1.p1	TRINITY_DN9232_c0_g1_i6.p1	0.329	85	55	0	125	207	8	92	2.602E-09	59	297
