# Supplementary material for: The genome of a sea spider corroborates a shared Hox cluster motif in arthropods with a reduced posterior tagma
Source: BMC Biol. 2025 Jul 2;23:196. doi: 10.1186/s12915-025-02276-x (PMC12220506; doi:10.1186/s12915-025-02276-x)
Supplement: Supplementary file 3 — Additional file 3. [file 12915_2025_2276_MOESM3_ESM.zip › suppl-file7-gene_analysis/r2_g3735/SUBADULT.m8]

r2_g3735.t1.p1	TRINITY_DN4814_c0_g1_i1.p1	0.802	192	36	0	74	254	282	473	1.298E-92	305	297
r2_g3735.t1.p1	TRINITY_DN4814_c0_g1_i26.p1	0.802	192	36	0	74	254	282	473	1.298E-92	305	297
r2_g3735.t1.p1	TRINITY_DN4814_c0_g1_i27.p1	0.802	192	36	0	74	254	282	473	1.298E-92	305	297
r2_g3735.t1.p1	TRINITY_DN4814_c0_g1_i11.p1	0.802	192	36	0	74	254	282	473	1.298E-92	305	297
r2_g3735.t1.p1	TRINITY_DN4814_c0_g1_i12.p1	0.802	192	36	0	74	254	282	473	1.298E-92	305	297
r2_g3735.t1.p1	TRINITY_DN4814_c0_g1_i14.p1	0.802	192	36	0	74	254	282	473	1.298E-92	305	297
r2_g3735.t1.p1	TRINITY_DN4814_c0_g1_i15.p1	0.802	192	36	0	74	254	282	473	1.298E-92	305	297
r2_g3735.t1.p1	TRINITY_DN4814_c0_g1_i34.p1	0.802	192	36	0	74	254	282	473	1.298E-92	305	297
r2_g3735.t1.p1	TRINITY_DN4814_c0_g1_i35.p1	0.802	192	36	0	74	254	282	473	1.298E-92	305	297
r2_g3735.t1.p1	TRINITY_DN4814_c0_g1_i4.p1	0.802	192	36	0	74	254	282	473	1.298E-92	305	297
r2_g3735.t1.p1	TRINITY_DN4814_c0_g1_i18.p1	0.802	192	36	0	74	254	282	473	1.298E-92	305	297
r2_g3735.t1.p1	TRINITY_DN4814_c0_g1_i2.p1	0.802	192	36	0	74	254	282	473	1.298E-92	305	297
r2_g3735.t1.p1	TRINITY_DN4814_c0_g1_i6.p1	0.802	192	36	0	74	254	282	473	1.298E-92	305	297
r2_g3735.t1.p1	TRINITY_DN4814_c0_g1_i8.p1	0.802	192	36	0	74	254	282	473	1.298E-92	305	297
r2_g3735.t1.p1	TRINITY_DN4814_c0_g1_i24.p1	0.802	192	36	0	74	254	282	473	1.298E-92	305	297
r2_g3735.t1.p1	TRINITY_DN4713_c0_g1_i3.p1	0.373	264	162	0	1	264	84	342	1.862E-47	174	297
r2_g3735.t1.p1	TRINITY_DN4713_c0_g1_i5.p1	0.373	264	162	0	1	264	84	342	1.862E-47	174	297
r2_g3735.t1.p1	TRINITY_DN4713_c0_g1_i7.p1	0.373	264	162	0	1	264	84	342	1.862E-47	174	297
r2_g3735.t1.p1	TRINITY_DN604_c0_g1_i29.p1	0.415	230	133	0	1	230	78	306	3.471E-47	173	297
r2_g3735.t1.p1	TRINITY_DN604_c0_g1_i19.p1	0.415	230	133	0	1	230	78	306	3.471E-47	173	297
r2_g3735.t1.p1	TRINITY_DN604_c0_g1_i32.p1	0.415	230	133	0	1	230	78	306	3.471E-47	173	297
r2_g3735.t1.p1	TRINITY_DN604_c0_g1_i33.p1	0.415	230	133	0	1	230	157	385	3.471E-47	173	297
r2_g3735.t1.p1	TRINITY_DN604_c0_g1_i6.p2	0.415	230	133	0	1	230	157	385	3.471E-47	173	297
r2_g3735.t1.p1	TRINITY_DN604_c0_g1_i25.p1	0.415	230	133	0	1	230	157	385	3.471E-47	173	297
r2_g3735.t1.p1	TRINITY_DN604_c0_g1_i3.p2	0.415	230	133	0	1	230	157	385	3.471E-47	173	297
r2_g3735.t1.p1	TRINITY_DN604_c0_g1_i22.p1	0.415	230	133	0	1	230	197	425	3.471E-47	173	297
r2_g3735.t1.p1	TRINITY_DN604_c0_g1_i24.p1	0.415	230	133	0	1	230	197	425	3.471E-47	173	297
r2_g3735.t1.p1	TRINITY_DN604_c0_g1_i1.p1	0.415	230	133	0	1	230	197	425	3.471E-47	173	297
r2_g3735.t1.p1	TRINITY_DN604_c0_g1_i27.p2	0.415	230	133	0	1	230	197	425	3.471E-47	173	297
r2_g3735.t1.p1	TRINITY_DN604_c0_g1_i9.p2	0.415	230	133	0	1	230	197	425	3.471E-47	173	297
r2_g3735.t1.p1	TRINITY_DN604_c0_g1_i15.p1	0.415	230	133	0	1	230	197	425	3.471E-47	173	297
r2_g3735.t1.p1	TRINITY_DN604_c0_g1_i16.p1	0.415	230	133	0	1	230	197	425	3.471E-47	173	297
r2_g3735.t1.p1	TRINITY_DN604_c0_g1_i17.p1	0.415	230	133	0	1	230	197	425	3.471E-47	173	297
r2_g3735.t1.p1	TRINITY_DN604_c0_g1_i30.p1	0.415	230	133	0	1	230	197	425	3.471E-47	173	297
r2_g3735.t1.p1	TRINITY_DN604_c0_g1_i18.p2	0.415	230	133	0	1	230	197	425	3.471E-47	173	297
r2_g3735.t1.p1	TRINITY_DN604_c0_g1_i31.p1	0.415	230	133	0	1	230	197	425	3.471E-47	173	297
r2_g3735.t1.p1	TRINITY_DN604_c0_g1_i2.p1	0.415	230	133	0	1	230	197	425	3.471E-47	173	297
r2_g3735.t1.p1	TRINITY_DN604_c0_g1_i20.p1	0.415	230	133	0	1	230	197	425	3.471E-47	173	297
r2_g3735.t1.p1	TRINITY_DN4713_c0_g1_i1.p1	0.369	229	141	0	1	229	84	307	6.933E-38	146	297
r2_g3735.t1.p1	TRINITY_DN4713_c0_g1_i12.p1	0.369	229	141	0	1	229	84	307	6.933E-38	146	297
r2_g3735.t1.p1	TRINITY_DN4713_c0_g1_i14.p1	0.369	229	141	0	1	229	84	307	6.933E-38	146	297
r2_g3735.t1.p1	TRINITY_DN4713_c0_g1_i15.p1	0.369	229	141	0	1	229	84	307	6.933E-38	146	297
r2_g3735.t1.p1	TRINITY_DN4713_c0_g1_i6.p1	0.369	229	141	0	1	229	84	307	6.933E-38	146	297
r2_g3735.t1.p1	TRINITY_DN7033_c0_g2_i1.p1	0.428	112	63	0	160	271	1	112	2.309E-23	103	297
r2_g3735.t1.p1	TRINITY_DN72049_c0_g1_i1.p1	0.421	121	64	0	68	178	4	124	7.762E-23	101	297
r2_g3735.t1.p1	TRINITY_DN4810_c0_g1_i1.p1	0.406	123	69	0	151	268	30	152	6.297E-16	80	297
r2_g3735.t1.p1	TRINITY_DN4810_c0_g1_i12.p1	0.406	123	69	0	151	268	30	152	6.297E-16	80	297
r2_g3735.t1.p1	TRINITY_DN4810_c0_g1_i14.p2	0.406	123	69	0	151	268	30	152	6.297E-16	80	297
r2_g3735.t1.p1	TRINITY_DN4810_c0_g1_i5.p1	0.406	123	69	0	151	268	30	152	6.297E-16	80	297
r2_g3735.t1.p1	TRINITY_DN4810_c0_g1_i7.p2	0.406	123	69	0	151	268	30	152	6.297E-16	80	297
r2_g3735.t1.p1	TRINITY_DN4814_c0_g1_i26.p2	0.944	36	2	0	261	296	1	36	9.066E-15	77	297
r2_g3735.t1.p1	TRINITY_DN4814_c0_g1_i27.p2	0.944	36	2	0	261	296	1	36	9.066E-15	77	297
r2_g3735.t1.p1	TRINITY_DN4814_c0_g1_i11.p2	0.944	36	2	0	261	296	1	36	9.066E-15	77	297
r2_g3735.t1.p1	TRINITY_DN4814_c0_g1_i12.p2	0.944	36	2	0	261	296	1	36	9.066E-15	77	297
r2_g3735.t1.p1	TRINITY_DN4814_c0_g1_i14.p2	0.944	36	2	0	261	296	1	36	9.066E-15	77	297
r2_g3735.t1.p1	TRINITY_DN4814_c0_g1_i18.p2	0.944	36	2	0	261	296	1	36	9.066E-15	77	297
r2_g3735.t1.p1	TRINITY_DN4814_c0_g1_i24.p2	0.944	36	2	0	261	296	1	36	9.066E-15	77	297
r2_g3735.t1.p1	TRINITY_DN4814_c0_g1_i15.p2	0.944	36	2	0	261	296	1	36	9.066E-15	77	297
r2_g3735.t1.p1	TRINITY_DN4814_c0_g1_i34.p2	0.944	36	2	0	261	296	1	36	9.066E-15	77	297
r2_g3735.t1.p1	TRINITY_DN4814_c0_g1_i35.p2	0.944	36	2	0	261	296	1	36	9.066E-15	77	297
r2_g3735.t1.p1	TRINITY_DN4814_c0_g1_i6.p2	0.944	36	2	0	261	296	1	36	9.066E-15	77	297
r2_g3735.t1.p1	TRINITY_DN4814_c0_g1_i2.p2	0.944	36	2	0	261	296	1	36	9.066E-15	77	297
r2_g3735.t1.p1	TRINITY_DN4814_c0_g1_i8.p2	0.944	36	2	0	261	296	1	36	9.066E-15	77	297
r2_g3735.t1.p1	TRINITY_DN6339_c0_g1_i15.p2	0.268	263	163	0	38	260	5	267	4.508E-11	65	297
r2_g3735.t1.p1	TRINITY_DN6339_c0_g1_i16.p2	0.268	263	163	0	38	260	5	267	4.508E-11	65	297
r2_g3735.t1.p1	TRINITY_DN6339_c0_g1_i17.p2	0.268	263	163	0	38	260	5	267	4.508E-11	65	297
r2_g3735.t1.p1	TRINITY_DN6339_c0_g1_i19.p2	0.268	263	163	0	38	260	5	267	4.508E-11	65	297
r2_g3735.t1.p1	TRINITY_DN6339_c0_g1_i21.p2	0.268	263	163	0	38	260	5	267	4.508E-11	65	297
r2_g3735.t1.p1	TRINITY_DN6339_c0_g1_i9.p2	0.268	263	163	0	38	260	5	267	4.508E-11	65	297
r2_g3735.t1.p1	TRINITY_DN6339_c0_g1_i1.p2	0.268	263	163	0	38	260	5	267	4.508E-11	65	297
r2_g3735.t1.p1	TRINITY_DN6339_c0_g1_i10.p2	0.268	263	163	0	38	260	5	267	4.508E-11	65	297
r2_g3735.t1.p1	TRINITY_DN6339_c0_g2_i1.p2	0.268	263	163	0	38	260	5	267	4.508E-11	65	297
r2_g3735.t1.p1	TRINITY_DN6339_c0_g1_i11.p2	0.268	263	163	0	38	260	5	267	4.508E-11	65	297
r2_g3735.t1.p1	TRINITY_DN6339_c0_g1_i12.p2	0.268	263	163	0	38	260	5	267	4.508E-11	65	297
r2_g3735.t1.p1	TRINITY_DN1325_c1_g1_i2.p2	0.329	85	55	0	125	207	8	92	3.494E-09	59	297
r2_g3735.t1.p1	TRINITY_DN1325_c1_g1_i9.p2	0.329	85	55	0	125	207	8	92	3.494E-09	59	297
r2_g3735.t1.p1	TRINITY_DN279_c0_g3_i1.p1	0.266	147	101	0	73	210	34	180	5.731E-04	43	297
