# Supplementary material for: The genome of a sea spider corroborates a shared Hox cluster motif in arthropods with a reduced posterior tagma
Source: BMC Biol. 2025 Jul 2;23:196. doi: 10.1186/s12915-025-02276-x (PMC12220506; doi:10.1186/s12915-025-02276-x)
Supplement: Supplementary file 3 — Additional file 3. [file 12915_2025_2276_MOESM3_ESM.zip › suppl-file7-gene_analysis/r2_g3735/JUV1.m8]

r2_g3735.t1.p1	TRINITY_DN8916_c0_g1_i7.p1	0.373	264	162	0	1	264	22	280	2.045E-47	174	297
r2_g3735.t1.p1	TRINITY_DN8916_c0_g1_i8.p1	0.373	264	162	0	1	264	22	280	2.045E-47	174	297
r2_g3735.t1.p1	TRINITY_DN8916_c0_g2_i11.p1	0.373	264	162	0	1	264	22	280	2.045E-47	174	297
r2_g3735.t1.p1	TRINITY_DN8916_c0_g2_i5.p1	0.373	264	162	0	1	264	22	280	2.045E-47	174	297
r2_g3735.t1.p1	TRINITY_DN8916_c0_g1_i9.p1	0.373	264	162	0	1	264	53	311	2.045E-47	174	297
r2_g3735.t1.p1	TRINITY_DN8916_c0_g2_i8.p1	0.373	264	162	0	1	264	53	311	2.045E-47	174	297
r2_g3735.t1.p1	TRINITY_DN8916_c0_g2_i2.p1	0.373	264	162	0	1	264	68	326	2.045E-47	174	297
r2_g3735.t1.p1	TRINITY_DN13_c0_g1_i14.p2	0.415	230	133	0	1	230	93	321	3.811E-47	173	297
r2_g3735.t1.p1	TRINITY_DN13_c0_g1_i16.p2	0.415	230	133	0	1	230	93	321	3.811E-47	173	297
r2_g3735.t1.p1	TRINITY_DN13_c0_g1_i2.p2	0.415	230	133	0	1	230	93	321	3.811E-47	173	297
r2_g3735.t1.p1	TRINITY_DN13_c0_g1_i4.p2	0.415	230	133	0	1	230	93	321	3.811E-47	173	297
r2_g3735.t1.p1	TRINITY_DN13_c0_g1_i6.p2	0.415	230	133	0	1	230	197	425	3.811E-47	173	297
r2_g3735.t1.p1	TRINITY_DN13_c0_g1_i7.p2	0.415	230	133	0	1	230	197	425	3.811E-47	173	297
r2_g3735.t1.p1	TRINITY_DN1257_c0_g2_i1.p1	0.437	153	86	0	119	271	1	153	4.100E-38	147	297
r2_g3735.t1.p1	TRINITY_DN8916_c0_g2_i9.p1	0.369	229	141	0	1	229	22	245	7.612E-38	146	297
r2_g3735.t1.p1	TRINITY_DN8916_c0_g1_i11.p1	0.369	229	141	0	1	229	22	245	7.612E-38	146	297
r2_g3735.t1.p1	TRINITY_DN8916_c0_g1_i4.p1	0.369	229	141	0	1	229	22	245	7.612E-38	146	297
r2_g3735.t1.p1	TRINITY_DN8916_c0_g1_i2.p1	0.369	229	141	0	1	229	53	276	7.612E-38	146	297
r2_g3735.t1.p1	TRINITY_DN8916_c0_g2_i6.p1	0.369	229	141	0	1	229	53	276	7.612E-38	146	297
r2_g3735.t1.p1	TRINITY_DN3443_c0_g1_i10.p1	0.959	74	3	0	223	296	4	77	1.037E-37	145	297
r2_g3735.t1.p1	TRINITY_DN3443_c0_g1_i11.p1	0.959	74	3	0	223	296	4	77	1.037E-37	145	297
r2_g3735.t1.p1	TRINITY_DN3443_c0_g1_i13.p1	0.959	74	3	0	223	296	4	77	1.037E-37	145	297
r2_g3735.t1.p1	TRINITY_DN3443_c0_g1_i6.p1	0.959	74	3	0	223	296	4	77	1.037E-37	145	297
r2_g3735.t1.p1	TRINITY_DN3443_c0_g2_i5.p1	0.959	74	3	0	223	296	4	77	1.037E-37	145	297
r2_g3735.t1.p1	TRINITY_DN3443_c0_g2_i7.p2	0.959	74	3	0	223	296	4	77	1.037E-37	145	297
r2_g3735.t1.p1	TRINITY_DN27524_c0_g1_i1.p1	0.518	108	51	0	186	293	8	113	1.709E-26	112	297
r2_g3735.t1.p1	TRINITY_DN8916_c0_g1_i1.p1	0.382	127	78	0	138	264	3	129	1.959E-20	94	297
r2_g3735.t1.p1	TRINITY_DN8916_c0_g1_i3.p1	0.382	127	78	0	138	264	3	129	1.959E-20	94	297
r2_g3735.t1.p1	TRINITY_DN13_c0_g1_i13.p1	0.412	131	75	0	1	131	197	325	2.648E-20	94	297
r2_g3735.t1.p1	TRINITY_DN13_c0_g1_i1.p1	0.422	123	69	0	1	123	157	277	5.347E-19	90	297
r2_g3735.t1.p1	TRINITY_DN13_c0_g1_i11.p1	0.422	123	69	0	1	123	197	317	5.347E-19	90	297
r2_g3735.t1.p1	TRINITY_DN529_c3_g3_i1.p2	0.397	141	80	0	151	283	30	170	1.068E-17	86	297
r2_g3735.t1.p1	TRINITY_DN529_c3_g3_i2.p2	0.397	141	80	0	151	283	30	170	1.068E-17	86	297
r2_g3735.t1.p1	TRINITY_DN529_c3_g1_i20.p1	0.397	141	80	0	151	283	30	170	1.068E-17	86	297
r2_g3735.t1.p1	TRINITY_DN529_c3_g1_i3.p1	0.397	141	80	0	151	283	30	170	1.068E-17	86	297
r2_g3735.t1.p1	TRINITY_DN529_c3_g1_i6.p1	0.397	141	80	0	151	283	30	170	1.068E-17	86	297
r2_g3735.t1.p1	TRINITY_DN529_c3_g1_i7.p1	0.397	141	80	0	151	283	30	170	1.068E-17	86	297
r2_g3735.t1.p1	TRINITY_DN529_c3_g1_i9.p1	0.397	141	80	0	151	283	30	170	1.068E-17	86	297
r2_g3735.t1.p1	TRINITY_DN529_c3_g1_i1.p1	0.397	141	80	0	151	283	30	170	1.068E-17	86	297
r2_g3735.t1.p1	TRINITY_DN529_c3_g1_i10.p1	0.397	141	80	0	151	283	30	170	1.068E-17	86	297
r2_g3735.t1.p1	TRINITY_DN529_c3_g1_i13.p1	0.397	141	80	0	151	283	30	170	1.068E-17	86	297
r2_g3735.t1.p1	TRINITY_DN529_c3_g1_i16.p1	0.397	141	80	0	151	283	30	170	1.068E-17	86	297
r2_g3735.t1.p1	TRINITY_DN529_c3_g1_i18.p1	0.397	141	80	0	151	283	30	170	1.068E-17	86	297
r2_g3735.t1.p1	TRINITY_DN529_c3_g1_i27.p1	0.397	141	80	0	151	283	30	170	1.068E-17	86	297
r2_g3735.t1.p1	TRINITY_DN529_c3_g1_i5.p1	0.397	141	80	0	151	283	30	170	1.068E-17	86	297
r2_g3735.t1.p1	TRINITY_DN529_c3_g1_i8.p1	0.397	141	80	0	151	283	30	170	1.068E-17	86	297
r2_g3735.t1.p1	TRINITY_DN529_c3_g1_i12.p1	0.397	141	80	0	151	283	30	170	1.068E-17	86	297
r2_g3735.t1.p1	TRINITY_DN529_c3_g1_i15.p1	0.397	141	80	0	151	283	30	170	1.068E-17	86	297
r2_g3735.t1.p1	TRINITY_DN529_c3_g1_i17.p1	0.397	141	80	0	151	283	30	170	1.068E-17	86	297
r2_g3735.t1.p1	TRINITY_DN37783_c0_g1_i1.p1	0.391	119	71	0	145	262	5	123	1.439E-17	85	297
r2_g3735.t1.p1	TRINITY_DN10444_c0_g1_i1.p1	0.304	161	104	0	13	173	139	289	1.798E-14	76	297
r2_g3735.t1.p1	TRINITY_DN10444_c0_g1_i2.p1	0.304	161	104	0	13	173	199	349	1.798E-14	76	297
r2_g3735.t1.p1	TRINITY_DN8916_c0_g1_i10.p1	0.376	92	57	0	138	229	3	94	2.764E-11	66	297
r2_g3735.t1.p1	TRINITY_DN89980_c0_g1_i1.p1	0.456	81	42	0	10	90	4	82	4.950E-11	65	297
r2_g3735.t1.p1	TRINITY_DN529_c3_g1_i14.p1	0.382	102	60	0	186	283	13	114	6.761E-10	62	297
r2_g3735.t1.p1	TRINITY_DN1500_c2_g1_i9.p1	0.329	85	55	0	125	207	8	92	3.836E-09	59	297
r2_g3735.t1.p1	TRINITY_DN74873_c0_g1_i1.p3	0.316	100	67	0	38	137	5	103	1.567E-05	48	297
r2_g3735.t1.p1	TRINITY_DN2636_c2_g1_i1.p1	0.266	147	101	0	73	210	34	180	6.292E-04	43	297
r2_g3735.t1.p1	TRINITY_DN2636_c2_g1_i2.p1	0.266	147	101	0	73	210	34	180	6.292E-04	43	297
