# Supplementary material for: The genome of a sea spider corroborates a shared Hox cluster motif in arthropods with a reduced posterior tagma
Source: BMC Biol. 2025 Jul 2;23:196. doi: 10.1186/s12915-025-02276-x (PMC12220506; doi:10.1186/s12915-025-02276-x)
Supplement: Supplementary file 3 — Additional file 3. [file 12915_2025_2276_MOESM3_ESM.zip › suppl-file7-gene_analysis/r2_g3735/query.fa]

>r2_g3735.t1.p1 GENE.r2_g3735.t1~~r2_g3735.t1.p1  ORF type:complete (+),score=-5.67 len:296 r2_g3735.t1:1-891(+)
MVGQDMCAYSFRRKMQAVTIGAKSAVKVDGEPVQVDPQLLFQRLSVLATNGSYEDPASIF
QYELCTNPAALFDQSSMPREADKPVLAEAIWKLVGPDPGSDTAVNIPSDVRYVIDGGALL
QRIPWTKGETFESVCQRYVHYVCSKYGRPIVVFDGYNDGPSIKDATHQRRSKSAGPNIVP
SGQTVVSLKKAAFLANSTNKHRFMSLLGFYLEQSGCEIKHAKGDADVLIVQTAVESAKSK
ASVLVGDDTDLLILLLYHVDMNSHQVYFKPEPKSTSTKLARVWDIKACKTKLGLHI*
