# Supplementary material for: The genome of a sea spider corroborates a shared Hox cluster motif in arthropods with a reduced posterior tagma
Source: BMC Biol. 2025 Jul 2;23:196. doi: 10.1186/s12915-025-02276-x (PMC12220506; doi:10.1186/s12915-025-02276-x)
Supplement: Supplementary file 3 — Additional file 3. [file 12915_2025_2276_MOESM3_ESM.zip › suppl-file7-gene_analysis/hox/homeobox_aligned.fasta.iqtree]

IQ-TREE 2.3.6 built Aug  1 2024

Input file name: ./homeobox_aligned.fasta
Type of analysis: ModelFinder + tree reconstruction + ultrafast bootstrap (1000 replicates)
Random seed number: 468652

REFERENCES
----------

To cite IQ-TREE please use:

Bui Quang Minh, Heiko A. Schmidt, Olga Chernomor, Dominik Schrempf,
Michael D. Woodhams, Arndt von Haeseler, and Robert Lanfear (2020)
IQ-TREE 2: New models and efficient methods for phylogenetic inference
in the genomic era. Mol. Biol. Evol., in press.
https://doi.org/10.1093/molbev/msaa015

To cite ModelFinder please use: 

Subha Kalyaanamoorthy, Bui Quang Minh, Thomas KF Wong, Arndt von Haeseler,
and Lars S Jermiin (2017) ModelFinder: Fast model selection for
accurate phylogenetic estimates. Nature Methods, 14:587–589.
https://doi.org/10.1038/nmeth.4285

Since you used ultrafast bootstrap (UFBoot) please also cite: 

Diep Thi Hoang, Olga Chernomor, Arndt von Haeseler, Bui Quang Minh,
and Le Sy Vinh (2018) UFBoot2: Improving the ultrafast bootstrap
approximation. Mol. Biol. Evol., 35:518–522.
https://doi.org/10.1093/molbev/msx281

SEQUENCE ALIGNMENT
------------------

Input data: 334 sequences with 60 amino-acid sites
Number of constant sites: 4 (= 6.66667% of all sites)
Number of invariant (constant or ambiguous constant) sites: 4 (= 6.66667% of all sites)
Number of parsimony informative sites: 44
Number of distinct site patterns: 60

ModelFinder
-----------

Best-fit model according to BIC: Q.insect+R3

List of models sorted by BIC scores: 

Model                  LogL         AIC      w-AIC        AICc     w-AICc         BIC      w-BIC
Q.insect+R3       -2872.337    6426.675 +    0.219  239670.675 -        0    7140.846 +    0.539
Q.insect+G4       -2879.596    6435.191 -   0.0031  235599.191 - 2.37e-153    7143.079 +    0.177
Q.insect+R4       -2869.568    6425.136 +    0.474  242409.136 -        0    7143.496 +    0.143
Q.insect+I+R3     -2872.164    6428.328 +    0.096  241040.328 -        0    7144.594 +   0.0828
Q.insect+I+G4     -2879.130    6436.260 -  0.00182  236956.260 -        0    7146.242 -   0.0363
Q.insect+I+R4     -2869.401    6426.802 +    0.206  243786.802 -        0    7147.256 -   0.0219
Q.yeast+R3        -2890.024    6462.048 - 4.57e-09  239706.048 -        0    7176.220 - 1.12e-08
Q.yeast+G4        -2896.557    6469.115 - 1.34e-10  235633.115 - 1.02e-160    7177.003 - 7.59e-09
Q.yeast+R4        -2886.974    6459.947 - 1.31e-08  242443.947 -        0    7178.308 - 3.95e-09
Q.yeast+I+G4      -2895.880    6469.761 - 9.67e-11  236989.761 -        0    7179.744 - 1.93e-09
Q.yeast+I+R3      -2889.916    6463.832 - 1.87e-09  241075.832 -        0    7180.098 - 1.62e-09
Q.yeast+I+R4      -2886.872    6461.743 - 5.32e-09  243821.743 -        0    7182.198 - 5.65e-10
LG+G4             -2918.761    6513.523 - 3.04e-20  235677.523 - 2.32e-170    7221.411 - 1.73e-18
LG+R4             -2909.461    6504.923 - 2.24e-18  242488.923 -        0    7223.283 - 6.77e-19
LG+I+G4           -2918.382    6514.763 - 1.63e-20  237034.763 -        0    7224.746 - 3.26e-19
Q.pfam+R3         -2914.563    6511.125 - 1.01e-19  239755.125 -        0    7225.297 - 2.47e-19
LG+I+R4           -2909.435    6506.870 - 8.45e-19  243866.870 -        0    7227.325 - 8.98e-20
LG+R3             -2915.681    6513.363 - 3.29e-20  239757.363 -        0    7227.534 - 8.08e-20
Q.pfam+R4         -2911.986    6509.973 - 1.79e-19  242493.973 -        0    7228.333 - 5.42e-20
Q.pfam+G4         -2922.249    6520.498 - 9.29e-22  235684.498 - 7.08e-172    7228.386 - 5.28e-20
Q.pfam+I+R3       -2914.098    6512.197 - 5.89e-20  241124.197 -        0    7228.463 - 5.08e-20
LG+I+R3           -2914.726    6513.452 - 3.15e-20  241125.452 -        0    7229.718 - 2.71e-20
LG+R5             -2908.671    6507.343 - 6.67e-19  245247.343 -        0    7229.892 - 2.49e-20
Q.pfam+I+R4       -2911.541    6511.082 - 1.03e-19  243871.082 -        0    7231.536 - 1.09e-20
Q.pfam+I+G4       -2921.970    6521.939 - 4.52e-22  237041.939 -        0    7231.922 - 9.01e-21
LG+I+R5           -2908.705    6509.410 - 2.37e-19  246633.410 -        0    7234.053 - 3.11e-21
rtREV+R4          -2922.808    6531.616 - 3.58e-24  242515.616 -        0    7249.976 - 1.08e-24
rtREV+R3          -2927.421    6536.841 - 2.62e-25  239780.841 -        0    7251.013 - 6.45e-25
rtREV+G4          -2934.071    6544.142 - 6.82e-27  235708.142 - 5.2e-177    7252.030 - 3.88e-25
rtREV+I+R4        -2922.715    6533.429 - 1.44e-24  243893.429 -        0    7253.884 - 1.53e-25
rtREV+I+R3        -2927.346    6538.692 - 1.04e-25  241150.692 -        0    7254.958 - 8.97e-26
rtREV+I+G4        -2933.591    6545.182 - 4.05e-27  237065.182 -        0    7255.165 - 8.09e-26
rtREV+R5          -2922.580    6535.159 - 6.08e-25  245275.159 -        0    7257.708 - 2.27e-26
Q.plant+R4        -2928.913    6543.827 - 7.98e-27  242527.827 -        0    7262.187 - 2.41e-27
Q.plant+R3        -2933.198    6548.396 - 8.12e-28  239792.396 -        0    7262.568 -    2e-27
Q.plant+I+R4      -2928.497    6544.994 - 4.45e-27  243904.994 -        0    7265.448 - 4.73e-28
Q.plant+I+R3      -2932.844    6549.689 - 4.26e-28  241161.689 -        0    7265.954 - 3.67e-28
Q.plant+G4        -2942.136    6560.271 - 2.14e-30  235724.271 - 1.63e-180    7268.160 - 1.22e-28
Q.plant+R5        -2928.497    6546.995 - 1.64e-27  245286.995 -        0    7269.544 -  6.1e-29
Q.plant+I+G4      -2941.534    6561.068 - 1.44e-30  237081.068 -        0    7271.050 - 2.87e-29
JTTDCMut+G4       -2945.187    6566.375 - 1.01e-31  235730.375 - 7.73e-182    7274.263 - 5.76e-30
JTT+G4            -2945.612    6567.224 - 6.63e-32  235731.224 - 5.05e-182    7275.113 - 3.77e-30
JTTDCMut+I+G4     -2944.435    6566.871 - 7.91e-32  237086.871 -        0    7276.854 - 1.58e-30
JTT+I+G4          -2944.880    6567.759 - 5.07e-32  237087.759 -        0    7277.742 - 1.01e-30
JTTDCMut+R4       -2936.721    6559.442 - 3.25e-30  242543.442 -        0    7277.802 - 9.82e-31
JTT+R4            -2937.249    6560.497 - 1.91e-30  242544.497 -        0    7278.857 - 5.79e-31
JTTDCMut+I+R4     -2936.246    6560.493 - 1.92e-30  243920.493 -        0    7280.947 - 2.04e-31
JTTDCMut+R3       -2942.517    6567.035 - 7.29e-32  239811.035 -        0    7281.206 - 1.79e-31
VT+G4             -2948.679    6573.357 - 3.09e-33  235737.357 - 2.35e-183    7281.246 - 1.76e-31
JTT+I+R4          -2936.820    6561.640 - 1.08e-30  243921.640 -        0    7282.095 - 1.15e-31
JTT+R3            -2943.053    6568.105 - 4.27e-32  239812.105 -        0    7282.277 - 1.05e-31
VT+I+G4           -2947.685    6573.369 - 3.07e-33  237093.369 -        0    7283.352 - 6.12e-32
JTTDCMut+R5       -2935.616    6561.233 - 1.33e-30  245301.233 -        0    7283.782 - 4.94e-32
JTTDCMut+I+R3     -2941.783    6567.566 - 5.59e-32  241179.566 -        0    7283.832 - 4.82e-32
VT+R4             -2939.920    6565.841 - 1.32e-31  242549.841 -        0    7284.201 - 4.01e-32
JTT+I+R3          -2942.311    6568.622 - 3.29e-32  241180.622 -        0    7284.888 - 2.84e-32
VT+R3             -2945.319    6572.638 - 4.42e-33  239816.638 -        0    7286.810 - 1.09e-32
JTT+R5            -2937.246    6564.492 -  2.6e-31  245304.492 -        0    7287.041 - 9.68e-33
VT+I+R4           -2939.735    6567.471 - 5.86e-32  243927.471 -        0    7287.925 - 6.22e-33
WAG+G4            -2952.737    6581.474 - 5.33e-35  235745.474 - 4.07e-185    7289.362 - 3.03e-33
VT+I+R3           -2944.940    6573.880 - 2.38e-33  241185.880 -        0    7290.146 - 2.05e-33
WAG+I+G4          -2951.747    6581.495 - 5.28e-35  237101.495 -        0    7291.477 - 1.05e-33
VT+R5             -2939.916    6569.832 -  1.8e-32  245309.832 -        0    7292.380 - 6.71e-34
WAG+R4            -2944.671    6575.342 - 1.14e-33  242559.342 -        0    7293.702 - 3.46e-34
WAG+I+R4          -2944.041    6576.082 - 7.91e-34  243936.082 -        0    7296.536 -  8.4e-35
WAG+R5            -2944.670    6579.340 - 1.55e-34  245319.340 -        0    7301.889 - 5.78e-36
WAG+R3            -2952.914    6587.827 - 2.23e-36  239831.827 -        0    7301.999 - 5.47e-36
WAG+I+R3          -2951.854    6587.708 - 2.36e-36  241199.708 -        0    7303.973 - 2.04e-36
LG+I+R2           -2958.001    6596.002 - 3.74e-38  238476.002 -        0    7308.079 - 2.62e-37
Dayhoff+G4        -2968.836    6613.672 - 5.44e-42  235777.672 - 4.15e-192    7321.561 - 3.09e-40
DCMut+G4          -2968.860    6613.719 - 5.31e-42  235777.719 - 4.05e-192    7321.608 - 3.02e-40
LG+R2             -2966.961    6611.921 -  1.3e-41  237131.921 -        0    7321.904 -  2.6e-40
Dayhoff+I+G4      -2967.128    6612.257 -  1.1e-41  237132.257 -        0    7322.239 -  2.2e-40
DCMut+I+G4        -2967.213    6612.427 - 1.01e-41  237132.427 -        0    7322.410 - 2.02e-40
Dayhoff+I+R4      -2959.356    6606.713 - 1.76e-40  243966.713 -        0    7327.167 - 1.87e-41
Dayhoff+R4        -2961.410    6608.820 - 6.15e-41  242592.820 -        0    7327.180 - 1.86e-41
DCMut+R4          -2961.429    6608.857 - 6.04e-41  242592.857 -        0    7327.217 - 1.83e-41
DCMut+I+R4        -2959.443    6606.886 - 1.62e-40  243966.886 -        0    7327.341 - 1.72e-41
cpREV+G4          -2971.963    6619.926 - 2.38e-43  235783.926 - 1.82e-193    7327.814 - 1.36e-41
PMB+G4            -2973.368    6622.736 - 5.85e-44  235786.736 - 4.46e-194    7330.624 - 3.33e-42
cpREV+I+G4        -2971.369    6620.739 - 1.59e-43  237140.739 -        0    7330.722 - 3.17e-42
cpREV+R4          -2964.395    6614.791 - 3.11e-42  242598.791 -        0    7333.151 -  9.4e-43
PMB+I+G4          -2972.881    6623.761 -  3.5e-44  237143.761 -        0    7333.744 - 6.99e-43
PMB+R4            -2964.777    6615.554 - 2.12e-42  242599.554 -        0    7333.914 - 6.42e-43
Dayhoff+I+R3      -2966.955    6617.909 - 6.54e-43  241229.909 -        0    7334.175 - 5.64e-43
DCMut+I+R3        -2967.190    6618.380 - 5.16e-43  241230.380 -        0    7334.646 - 4.45e-43
DCMut+R5          -2961.145    6612.290 - 1.08e-41  245352.290 -        0    7334.839 - 4.04e-43
Dayhoff+R5        -2961.413    6612.826 -  8.3e-42  245352.826 -        0    7335.375 - 3.09e-43
DCMut+R3          -2970.197    6622.394 - 6.94e-44  239866.394 -        0    7336.566 - 1.71e-43
cpREV+I+R4        -2964.061    6616.122 -  1.6e-42  243976.122 -        0    7336.577 -  1.7e-43
Dayhoff+R3        -2970.345    6622.689 - 5.99e-44  239866.689 -        0    7336.861 - 1.47e-43
PMB+I+R4          -2964.763    6617.526 - 7.92e-43  243977.526 -        0    7337.980 - 8.41e-44
Blosum62+G4       -2977.854    6631.708 - 6.59e-46  235795.708 - 5.03e-196    7339.597 - 3.75e-44
cpREV+R5          -2964.404    6618.808 - 4.17e-43  245358.808 -        0    7341.356 - 1.55e-44
PMB+R3            -2972.858    6627.717 - 4.85e-45  239871.717 -        0    7341.888 - 1.19e-44
PMB+R5            -2964.776    6619.552 - 2.87e-43  245359.552 -        0    7342.101 - 1.07e-44
Blosum62+I+G4     -2977.312    6632.624 - 4.17e-46  237152.624 -        0    7342.607 - 8.32e-45
Blosum62+R4       -2969.601    6625.202 -  1.7e-44  242609.202 -        0    7343.562 - 5.16e-45
cpREV+R3          -2973.709    6629.417 - 2.07e-45  239873.417 -        0    7343.589 - 5.09e-45
Q.mammal+G4       -2980.226    6636.451 - 6.15e-47  235800.451 - 4.69e-197    7344.340 -  3.5e-45
Q.mammal+R4       -2970.606    6627.213 - 6.24e-45  242611.213 -        0    7345.573 - 1.89e-45
PMB+I+R3          -2972.678    6629.356 - 2.14e-45  241241.356 -        0    7345.622 - 1.84e-45
Q.mammal+R3       -2974.901    6631.801 - 6.29e-46  239875.801 -        0    7345.973 - 1.55e-45
cpREV+I+R3        -2973.022    6630.043 - 1.52e-45  241242.043 -        0    7346.309 - 1.31e-45
Q.mammal+I+G4     -2979.715    6637.429 - 3.77e-47  237157.429 -        0    7347.412 - 7.53e-46
Blosum62+R3       -2975.642    6633.285 -    3e-46  239877.285 -        0    7347.456 - 7.36e-46
Blosum62+I+R4     -2969.529    6627.058 - 6.74e-45  243987.058 -        0    7347.513 - 7.16e-46
Q.mammal+I+R4     -2970.301    6628.603 - 3.11e-45  243988.603 -        0    7349.057 - 3.31e-46
Q.mammal+I+R3     -2974.575    6633.151 -  3.2e-46  241245.151 -        0    7349.417 - 2.76e-46
Q.mammal+R5       -2969.172    6628.345 - 3.54e-45  245368.345 -        0    7350.894 - 1.32e-46
Blosum62+I+R3     -2975.440    6634.880 - 1.35e-46  241246.880 -        0    7351.146 - 1.16e-46
Blosum62+R5       -2969.599    6629.197 - 2.31e-45  245369.197 -        0    7351.746 - 8.62e-47
Q.insect+F+G4     -2964.399    6642.799 - 2.57e-48  262254.799 -        0    7390.480 - 3.35e-55
Q.insect+F+I+G4   -2963.928    6643.855 - 1.52e-48  263687.855 -        0    7393.631 - 6.92e-56
Q.insect+F+R4     -2956.473    6636.947 -  4.8e-47  269448.947 -        0    7395.100 - 3.32e-56
Q.insect+F+I+R4   -2956.420    6638.840 - 1.86e-47  270902.840 -        0    7399.087 - 4.52e-57
Q.insect+F+R3     -2962.610    6645.221 - 7.67e-49  266565.221 -        0    7399.185 - 4.31e-57
Q.insect+F+R5     -2955.988    6639.976 - 1.06e-47  272359.976 -        0    7402.317 -    9e-58
Q.insect+F+I+R3   -2962.484    6646.968 -  3.2e-49  268010.968 -        0    7403.027 - 6.31e-58
FLU+G4            -3015.683    6707.367 - 2.45e-62  235871.367 - 1.87e-212    7415.255 -  1.4e-60
Q.bird+G4         -3015.999    6707.997 - 1.79e-62  235871.997 - 1.37e-212    7415.886 - 1.02e-60
Q.bird+R4         -3005.852    6697.705 - 3.07e-60  242681.705 -        0    7416.065 -  9.3e-61
FLU+R4            -3006.233    6698.466 -  2.1e-60  242682.466 -        0    7416.826 - 6.36e-61
FLU+I+G4          -3015.117    6708.233 - 1.59e-62  237228.233 -        0    7418.216 - 3.17e-61
Q.bird+I+G4       -3015.572    6709.143 - 1.01e-62  237229.143 -        0    7419.126 - 2.01e-61
Q.bird+I+R4       -3005.559    6699.117 - 1.52e-60  244059.117 -        0    7419.572 - 1.61e-61
Q.bird+R3         -3011.894    6705.788 -  5.4e-62  239949.788 -        0    7419.960 - 1.33e-61
FLU+I+R4          -3006.195    6700.390 - 8.03e-61  244060.390 -        0    7420.844 - 8.53e-62
Q.bird+R5         -3004.302    6698.603 - 1.96e-60  245438.603 -        0    7421.152 - 7.31e-62
Q.bird+I+R3       -3011.441    6706.882 - 3.13e-62  241318.882 -        0    7423.148 -  2.7e-62
FLU+R5            -3005.998    6701.996 -  3.6e-61  245441.996 -        0    7424.545 - 1.34e-62
FLU+R3            -3017.187    6716.374 - 2.72e-64  239960.374 -        0    7430.545 - 6.67e-64
Q.yeast+F+G4      -2985.830    6685.659 - 1.27e-57  262297.659 -        0    7433.340 - 1.65e-64
FLU+I+R3          -3016.845    6717.690 - 1.41e-64  241329.690 -        0    7433.956 - 1.21e-64
mtZOA+G4          -3026.191    6728.382 - 6.71e-67  235892.382 - 5.11e-217    7436.270 - 3.81e-65
Q.yeast+F+I+G4    -2985.422    6686.845 - 7.02e-58  263730.845 -        0    7436.620 -  3.2e-65
Q.yeast+F+R4      -2977.699    6679.397 - 2.91e-56  269491.397 -        0    7437.550 - 2.01e-65
mtZOA+I+G4        -3026.209    6730.419 - 2.42e-67  237250.419 -        0    7440.401 - 4.83e-66
Q.yeast+F+I+R4    -2977.718    6681.436 - 1.05e-56  270945.436 -        0    7441.683 - 2.55e-66
Q.yeast+F+R3      -2984.837    6689.674 - 1.71e-58  266609.674 -        0    7443.638 - 9.58e-67
Q.yeast+F+R5      -2977.537    6683.074 - 4.62e-57  272403.074 -        0    7445.415 - 3.94e-67
Q.yeast+F+I+R3    -2984.865    6691.730 -  6.1e-59  268055.730 -        0    7447.789 -  1.2e-67
HIVb+R4           -3022.450    6730.899 -  1.9e-67  242714.899 -        0    7449.259 - 5.76e-68
HIVb+G4           -3032.875    6741.751 - 8.38e-70  235905.751 - 6.39e-220    7449.639 - 4.77e-68
mtZOA+R3          -3027.227    6736.454 - 1.18e-68  239980.454 -        0    7450.625 - 2.91e-68
mtZOA+R4          -3023.162    6732.323 - 9.34e-68  242716.323 -        0    7450.684 - 2.83e-68
HIVb+R5           -3019.285    6728.571 -  6.1e-67  245468.571 -        0    7451.120 - 2.27e-68
HIVb+I+R4         -3021.873    6731.747 - 1.25e-67  244091.747 -        0    7452.201 - 1.32e-68
HIVb+R3           -3028.224    6738.448 - 4.37e-69  239982.448 -        0    7452.620 - 1.07e-68
HIVb+I+G4         -3032.642    6743.284 -  3.9e-70  237263.284 -        0    7453.267 - 7.77e-69
mtZOA+I+R4        -3023.264    6734.528 -  3.1e-68  244094.528 -        0    7454.983 -  3.3e-69
mtZOA+I+R3        -3027.383    6738.765 - 3.73e-69  241350.765 -        0    7455.031 - 3.22e-69
HIVb+I+R3         -3027.546    6739.091 - 3.17e-69  241351.091 -        0    7455.357 - 2.73e-69
rtREV+F+G4        -3005.514    6725.028 - 3.59e-66  262337.028 -        0    7472.709 - 4.66e-73
rtREV+F+R4        -2996.473    6716.946 - 2.04e-64  269528.946 -        0    7475.099 - 1.41e-73
rtREV+F+I+G4      -3005.215    6726.430 - 1.78e-66  263770.430 -        0    7476.205 - 8.12e-74
rtREV+F+R3        -3002.148    6724.295 - 5.17e-66  266644.295 -        0    7478.259 - 2.91e-74
rtREV+F+I+R4      -2996.521    6719.043 - 7.15e-65  270983.043 -        0    7479.290 - 1.74e-74
LG+F+G4           -3009.199    6732.397 - 9.01e-68  262344.397 -        0    7480.078 - 1.17e-74
rtREV+F+I+R3      -3002.159    6726.317 - 1.88e-66  268090.317 -        0    7482.375 - 3.71e-75
LG+F+R4           -3000.413    6724.825 - 3.97e-66  269536.825 -        0    7482.978 - 2.75e-75
rtREV+F+R5        -2996.510    6721.019 - 2.66e-65  272441.019 -        0    7483.361 - 2.27e-75
LG+F+I+G4         -3008.867    6733.734 - 4.62e-68  263777.734 -        0    7483.509 - 2.11e-75
Q.pfam+F+G4       -3011.572    6737.145 - 8.39e-69  262349.145 -        0    7484.826 - 1.09e-75
LG+F+I+R4         -3000.680    6727.360 - 1.12e-66  270991.360 -        0    7487.607 - 2.71e-76
Q.pfam+F+R4       -3003.074    6730.147 - 2.77e-67  269542.147 -        0    7488.300 - 1.92e-76
Q.pfam+F+I+G4     -3011.331    6738.661 - 3.93e-69  263782.661 -        0    7488.436 - 1.79e-76
LG+F+R5           -3000.303    6728.607 - 5.99e-67  272448.607 -        0    7490.948 - 5.11e-77
LG+F+R3           -3008.876    6737.752 - 6.19e-69  266657.752 -        0    7491.716 - 3.48e-77
Q.pfam+F+I+R4     -3002.934    6731.868 - 1.17e-67  270995.868 -        0    7492.115 - 2.85e-77
Q.pfam+F+R3       -3009.744    6739.489 -  2.6e-69  266659.489 -        0    7493.453 - 1.46e-77
mtZOA+F+G4        -3017.133    6748.265 - 3.23e-71  262360.265 -        0    7495.946 -  4.2e-78
LG+F+I+R3         -3008.971    6739.942 - 2.07e-69  268103.942 -        0    7496.001 - 4.08e-78
Q.pfam+F+R5       -3002.990    6733.981 - 4.08e-68  272453.981 -        0    7496.322 - 3.48e-78
Q.pfam+F+I+R3     -3009.882    6741.764 - 8.33e-70  268105.764 -        0    7497.822 - 1.64e-78
mtZOA+F+R3        -3011.957    6743.914 - 2.84e-70  266663.914 -        0    7497.878 -  1.6e-78
mtZOA+F+I+G4      -3016.988    6749.976 - 1.37e-71  263793.976 -        0    7499.751 - 6.26e-79
mtZOA+F+R4        -3009.578    6743.155 - 4.15e-70  269555.155 -        0    7501.308 - 2.87e-79
mtZOA+F+I+R3      -3011.743    6745.486 -  1.3e-70  268109.486 -        0    7501.544 - 2.55e-79
mtZOA+F+I+R4      -3009.367    6744.735 - 1.89e-70  271008.735 -        0    7504.982 - 4.58e-80
mtREV+G4          -3061.411    6798.822 - 3.39e-82  235962.822 - 2.59e-232    7506.711 - 1.93e-80
mtREV+I+G4        -3061.507    6801.014 - 1.13e-82  237321.014 -        0    7510.997 - 2.26e-81
JTTDCMut+F+G4     -3025.119    6764.238 -  1.1e-74  262376.238 -        0    7511.919 - 1.43e-81
JTT+F+G4          -3025.965    6765.930 - 4.71e-75  262377.930 -        0    7513.611 - 6.12e-82
JTTDCMut+F+I+G4   -3024.830    6765.660 - 5.39e-75  263809.660 -        0    7515.435 - 2.46e-82
mtInv+G4          -3066.145    6808.290 - 2.98e-84  235972.290 - 2.27e-234    7516.179 -  1.7e-82
JTTDCMut+F+R4     -3017.192    6758.384 - 2.05e-73  269570.384 -        0    7516.537 - 1.42e-82
JTT+F+I+G4        -3025.680    6767.359 -  2.3e-75  263811.359 -        0    7517.134 - 1.05e-82
mtREV+R3          -3060.560    6803.120 - 3.96e-83  240047.120 -        0    7517.291 - 9.72e-83
mtREV+R4          -3056.967    6799.934 - 1.95e-82  242783.934 -        0    7518.294 - 5.89e-83
JTT+F+R4          -3018.113    6760.226 - 8.16e-74  269572.226 -        0    7518.378 - 5.65e-83
mtInv+I+G4        -3065.677    6809.355 - 1.75e-84  237329.355 -        0    7519.338 - 3.49e-83
mtART+F+G4        -3028.836    6771.672 - 2.67e-76  262383.672 -        0    7519.353 - 3.47e-83
JTTDCMut+F+I+R4   -3017.399    6760.799 - 6.13e-74  271024.799 -        0    7521.046 - 1.49e-83
mtREV+I+R3        -3060.681    6805.363 - 1.29e-83  241417.363 -        0    7521.629 - 1.11e-83
JTT+F+I+R4        -3018.257    6762.515 -  2.6e-74  271026.515 -        0    7522.762 - 6.31e-84
mtREV+I+R4        -3057.307    6802.614 -  5.1e-83  244162.614 -        0    7523.068 - 5.41e-84
mtMet+G4          -3069.605    6815.210 - 9.38e-86  235979.210 - 7.15e-236    7523.098 - 5.33e-84
mtART+F+I+G4      -3028.716    6773.431 - 1.11e-76  263817.431 -        0    7523.207 - 5.05e-84
mtInv+R3          -3064.020    6810.040 - 1.24e-84  240054.040 -        0    7524.212 - 3.05e-84
JTTDCMut+F+R5     -3017.036    6762.072 - 3.24e-74  272482.072 -        0    7524.413 - 2.76e-84
JTT+F+R5          -3018.111    6764.222 - 1.11e-74  272484.222 -        0    7526.564 - 9.42e-85
Dayhoff+F+G4      -3032.733    6779.465 - 5.42e-78  262391.465 -        0    7527.146 - 7.04e-85
DCMut+F+G4        -3032.783    6779.566 - 5.15e-78  262391.566 -        0    7527.247 -  6.7e-85
mtMet+I+G4        -3069.635    6817.270 - 3.35e-86  237337.270 -        0    7527.253 - 6.68e-85
mtInv+R4          -3061.884    6809.767 - 1.43e-84  242793.767 -        0    7528.127 - 4.31e-85
mtInv+I+R3        -3064.069    6812.138 - 4.36e-85  241424.138 -        0    7528.404 - 3.76e-85
Dayhoff+F+I+G4    -3031.924    6779.848 - 4.47e-78  263823.848 -        0    7529.623 - 2.04e-85
JTTDCMut+F+R3     -3027.834    6775.668 - 3.62e-77  266695.668 -        0    7529.632 - 2.03e-85
DCMut+F+I+G4      -3031.981    6779.962 - 4.23e-78  263823.962 -        0    7529.738 - 1.93e-85
mtART+F+R3        -3027.921    6775.841 - 3.32e-77  266695.841 -        0    7529.805 - 1.86e-85
mtInv+F+G4        -3034.182    6782.363 - 1.27e-78  262394.363 -        0    7530.044 - 1.65e-85
JTT+F+R3          -3028.405    6776.810 - 2.04e-77  266696.810 -        0    7530.774 - 1.15e-85
DCMut+F+R4        -3024.336    6772.673 - 1.62e-76  269584.673 -        0    7530.826 - 1.12e-85
Dayhoff+F+R4      -3024.382    6772.765 - 1.54e-76  269584.765 -        0    7530.918 - 1.07e-85
mtART+G4          -3074.057    6824.114 - 1.09e-87  235988.114 - 8.33e-238    7532.003 - 6.21e-86
Q.plant+F+G4      -3035.172    6784.344 - 4.72e-79  262396.344 -        0    7532.025 - 6.14e-86
mtART+F+R4        -3024.977    6773.955 - 8.52e-77  269585.955 -        0    7532.108 - 5.89e-86
mtInv+F+R3        -3029.078    6778.156 - 1.04e-77  266698.156 -        0    7532.120 - 5.86e-86
mtInv+I+R4        -3061.945    6811.890 - 4.93e-85  244171.890 -        0    7532.345 - 5.23e-86
mtART+F+I+R3      -3027.427    6776.854 -    2e-77  268140.854 -        0    7532.912 - 3.94e-86
mtMet+R3          -3068.436    6818.873 -  1.5e-86  240062.873 -        0    7533.044 - 3.69e-86
mtInv+F+R4        -3025.634    6775.269 - 4.42e-77  269587.269 -        0    7533.422 - 3.06e-86
JTTDCMut+F+I+R3   -3027.827    6777.654 - 1.34e-77  268141.654 -        0    7533.712 - 2.64e-86
mtInv+F+I+G4      -3034.070    6784.140 - 5.23e-79  263828.140 -        0    7533.915 - 2.39e-86
Q.plant+F+R4      -3026.251    6776.503 - 2.38e-77  269588.503 -        0    7534.655 - 1.65e-86
JTT+F+I+R3        -3028.352    6778.704 - 7.93e-78  268142.704 -        0    7534.763 - 1.56e-86
DCMut+F+I+R4      -3024.372    6774.743 - 5.74e-77  271038.743 -        0    7534.990 - 1.39e-86
Dayhoff+F+I+R4    -3024.377    6774.753 - 5.71e-77  271038.753 -        0    7535.000 - 1.39e-86
Q.plant+F+I+G4    -3034.796    6785.592 - 2.53e-79  263829.592 -        0    7535.367 - 1.16e-86
mtART+F+I+R4      -3024.797    6775.595 - 3.75e-77  271039.595 -        0    7535.842 - 9.11e-87
mtInv+F+I+R3      -3028.933    6779.865 - 4.44e-78  268143.865 -        0    7535.924 - 8.74e-87
mtART+I+G4        -3074.076    6826.152 - 3.94e-88  237346.152 -        0    7536.135 - 7.87e-87
mtInv+F+I+R4      -3025.509    6777.018 - 1.84e-77  271041.018 -        0    7537.265 - 4.47e-87
mtMet+R4          -3066.486    6818.971 - 1.43e-86  242802.971 -        0    7537.331 - 4.33e-87
mtMet+I+R3        -3068.535    6821.069 - 5.01e-87  241433.069 -        0    7537.335 - 4.32e-87
Q.plant+F+I+R4    -3026.330    6778.659 - 8.11e-78  271042.659 -        0    7538.906 - 1.97e-87
DCMut+F+R5        -3024.327    6776.654 - 2.21e-77  272496.654 -        0    7538.995 - 1.88e-87
Dayhoff+F+R5      -3024.393    6776.786 - 2.07e-77  272496.786 -        0    7539.127 - 1.76e-87
mtMet+I+R4        -3066.514    6821.028 - 5.11e-87  244181.028 -        0    7541.483 - 5.43e-88
Q.plant+F+R5      -3025.663    6779.325 - 5.81e-78  272499.325 -        0    7541.667 - 4.95e-88
Q.plant+F+R3      -3034.357    6788.714 - 5.31e-80  266708.714 -        0    7542.678 - 2.99e-88
Dayhoff+F+R3      -3035.412    6790.825 - 1.85e-80  266710.825 -        0    7544.789 - 1.04e-88
DCMut+F+R3        -3035.475    6790.949 - 1.74e-80  266710.949 -        0    7544.913 - 9.76e-89
Q.plant+F+I+R3    -3034.525    6791.050 - 1.65e-80  268155.050 -        0    7547.108 - 3.26e-89
VT+F+G4           -3042.930    6799.861 - 2.02e-82  262411.861 -        0    7547.542 - 2.62e-89
Dayhoff+F+I+R3    -3035.071    6792.142 - 9.57e-81  268156.142 -        0    7548.200 - 1.89e-89
DCMut+F+I+R3      -3035.138    6792.276 - 8.95e-81  268156.276 -        0    7548.335 - 1.77e-89
mtART+R3          -3076.320    6834.641 - 5.66e-90  240078.641 -        0    7548.812 - 1.39e-89
mtART+R4          -3072.264    6830.528 - 4.42e-89  242814.528 -        0    7548.888 - 1.34e-89
VT+F+I+G4         -3042.566    6801.131 - 1.07e-82  263845.131 -        0    7550.906 - 4.88e-90
VT+F+R4           -3034.583    6793.165 - 5.74e-81  269605.165 -        0    7551.318 - 3.97e-90
mtART+I+R4        -3072.905    6833.810 - 8.57e-90  244193.810 -        0    7554.264 -  9.1e-91
mtART+I+R3        -3077.022    6838.045 - 1.03e-90  241450.045 -        0    7554.311 - 8.89e-91
VT+F+I+R4         -3034.727    6795.455 - 1.83e-81  271059.455 -        0    7555.702 - 4.44e-91
VT+F+R5           -3034.585    6797.171 - 7.75e-82  272517.171 -        0    7559.512 -  6.6e-92
VT+F+R3           -3043.622    6807.245 - 5.03e-84  266727.245 -        0    7561.209 - 2.83e-92
WAG+F+G4          -3050.687    6815.373 - 8.64e-86  262427.373 -        0    7563.054 - 1.12e-92
VT+F+I+R3         -3043.505    6809.009 - 2.08e-84  268173.009 -        0    7565.068 -  4.1e-93
WAG+F+I+G4        -3050.232    6816.465 - 5.01e-86  263860.465 -        0    7566.240 - 2.28e-93
WAG+F+R4          -3042.162    6808.324 - 2.93e-84  269620.324 -        0    7566.476 - 2.03e-93
WAG+F+I+R4        -3042.312    6810.624 - 9.28e-85  271074.624 -        0    7570.872 - 2.25e-94
WAG+F+R5          -3042.151    6812.303 - 4.01e-85  272532.303 -        0    7574.644 - 3.42e-95
WAG+F+R3          -3053.927    6827.855 - 1.68e-88  266747.855 -        0    7581.819 - 9.46e-97
WAG+F+I+R3        -3053.919    6829.837 - 6.25e-89  268193.837 -        0    7585.895 - 1.23e-97
Q.mammal+F+G4     -3062.374    6838.747 - 7.26e-91  262450.747 -        0    7586.428 - 9.44e-98
Q.mammal+F+I+G4   -3062.136    6840.271 - 3.39e-91  263884.271 -        0    7590.047 - 1.55e-98
mtREV+F+G4        -3065.521    6845.043 - 3.12e-92  262457.043 -        0    7592.724 - 4.05e-99
Q.mammal+F+R4     -3055.761    6835.523 - 3.64e-90  269647.523 -        0    7593.676 - 2.52e-99
mtMet+F+G4        -3066.920    6847.839 -  7.7e-93  262459.839 -        0    7595.520 -    1e-99
mtMet+F+R3        -3060.997    6841.995 - 1.43e-91  266761.995 -        0    7595.959 - 8.04e-100
mtREV+F+I+G4      -3065.295    6846.590 - 1.44e-92  263890.590 -        0    7596.366 - 6.56e-100
mtREV+F+R3        -3061.616    6843.232 - 7.71e-92  266763.232 -        0    7597.196 - 4.33e-100
Q.mammal+F+R3     -3061.766    6843.532 - 6.64e-92  266763.532 -        0    7597.496 - 3.73e-100
Q.mammal+F+I+R4   -3055.857    6837.715 - 1.22e-90  271101.715 -        0    7597.962 - 2.95e-100
Q.mammal+F+R5     -3053.839    6835.679 - 3.37e-90  272555.679 -        0    7598.020 - 2.87e-100
mtMet+F+I+G4      -3066.848    6849.697 - 3.04e-93  263893.697 -        0    7599.472 - 1.39e-100
Blosum62+F+G4     -3068.914    6851.827 - 1.05e-93  262463.827 -        0    7599.508 - 1.36e-100
mtMet+F+R4        -3058.700    6841.399 - 1.93e-91  269653.399 -        0    7599.552 - 1.33e-100
mtMet+F+I+R3      -3060.946    6843.893 - 5.54e-92  268207.893 -        0    7599.951 - 1.09e-100
mtREV+F+I+R3      -3061.262    6844.525 - 4.04e-92  268208.525 -        0    7600.583 - 7.96e-101
Q.mammal+F+I+R3   -3061.765    6845.531 - 2.44e-92  268209.531 -        0    7601.589 - 4.82e-101
Blosum62+F+I+G4   -3068.328    6852.657 - 6.92e-94  263896.657 -        0    7602.432 - 3.16e-101
Blosum62+F+R4     -3060.429    6844.857 - 3.42e-92  269656.857 -        0    7603.010 - 2.37e-101
mtREV+F+R4        -3060.476    6844.951 - 3.26e-92  269656.951 -        0    7603.104 - 2.26e-101
mtMet+F+I+R4      -3058.654    6843.307 - 7.42e-92  271107.307 -        0    7603.554 - 1.8e-101
FLAVI+G4          -3110.150    6896.300 - 2.31e-103  236060.300 - 1.76e-253    7604.188 - 1.31e-101
FLAVI+R4          -3100.354    6886.707 - 2.8e-101  242870.707 -        0    7605.067 - 8.46e-102
PMB+F+G4          -3072.063    6858.126 -  4.5e-95  262470.126 -        0    7605.807 - 5.85e-102
FLAVI+I+G4        -3109.009    6896.017 - 2.66e-103  237416.017 -        0    7606.000 - 5.31e-102
mtREV+F+I+R4      -3060.231    6846.462 - 1.53e-92  271110.462 -        0    7606.709 - 3.72e-102
Blosum62+F+I+R4   -3060.318    6846.637 - 1.41e-92  271110.637 -        0    7606.884 - 3.41e-102
FLAVI+I+R4        -3099.981    6887.961 - 1.49e-101  244247.961 -        0    7608.416 - 1.59e-102
PMB+F+I+G4        -3071.618    6859.235 - 2.58e-95  263903.235 -        0    7609.011 - 1.18e-102
PMB+F+R4          -3063.977    6851.955 - 9.84e-94  269663.955 -        0    7610.107 - 6.81e-103
Blosum62+F+R5     -3060.423    6848.847 - 4.65e-93  272568.847 -        0    7611.188 - 3.97e-103
Blosum62+F+R3     -3068.798    6857.596 - 5.86e-95  266777.596 -        0    7611.560 - 3.29e-103
FLAVI+R5          -3100.309    6890.618 - 3.96e-102  245630.618 -        0    7613.167 - 1.47e-103
PMB+F+I+R4        -3064.039    6854.077 -  3.4e-94  271118.077 -        0    7614.324 - 8.27e-104
Blosum62+F+I+R3   -3068.545    6859.091 - 2.78e-95  268223.091 -        0    7615.149 - 5.47e-104
PMB+F+R5          -3063.992    6855.983 - 1.31e-94  272575.983 -        0    7618.325 - 1.12e-104
FLAVI+R3          -3111.660    6905.321 - 2.54e-105  240149.321 -        0    7619.492 - 6.24e-105
PMB+F+R3          -3073.578    6867.156 - 4.92e-97  266787.156 -        0    7621.120 - 2.76e-105
FLAVI+I+R3        -3110.746    6905.492 - 2.33e-105  241517.492 -        0    7621.758 - 2.01e-105
PMB+F+I+R3        -3073.367    6868.734 - 2.23e-97  268232.734 -        0    7624.793 - 4.41e-106
cpREV+F+G4        -3082.556    6879.111 - 1.25e-99  262491.111 -        0    7626.792 - 1.62e-106
cpREV+F+I+G4      -3082.516    6881.032 - 4.77e-100  263925.032 -        0    7630.807 - 2.18e-107
cpREV+F+R4        -3077.237    6878.475 - 1.71e-99  269690.475 -        0    7636.628 - 1.19e-108
cpREV+F+I+R4      -3077.419    6880.838 - 5.26e-100  271144.838 -        0    7641.085 - 1.28e-109
mtVer+G4          -3129.449    6934.898 - 9.59e-112  236098.898 - 7.32e-262    7642.787 - 5.45e-110
cpREV+F+R5        -3077.210    6882.419 - 2.39e-100  272602.419 -        0    7644.761 - 2.03e-110
mtVer+I+G4        -3129.343    6936.686 - 3.92e-112  237456.686 -        0    7646.669 - 7.83e-111
mtVer+R3          -3125.947    6933.893 - 1.59e-111  240177.893 -        0    7648.065 - 3.9e-111
mtVer+R4          -3123.021    6932.043 -   4e-111  242916.043 -        0    7650.403 - 1.21e-111
mtVer+I+R3        -3126.012    6936.025 - 5.46e-112  241548.025 -        0    7652.291 - 4.71e-112
mtVer+I+R4        -3123.050    6934.100 - 1.43e-111  244294.100 -        0    7654.555 - 1.52e-112
cpREV+F+R3        -3091.658    6903.317 - 6.91e-105  266823.317 -        0    7657.281 - 3.88e-113
Q.bird+F+G4       -3098.770    6911.540 - 1.13e-106  262523.540 -        0    7659.221 - 1.47e-113
cpREV+F+I+R3      -3091.827    6905.654 - 2.15e-105  268269.654 -        0    7661.712 - 4.24e-114
Q.bird+F+I+G4     -3098.613    6913.226 - 4.88e-107  263957.226 -        0    7663.001 - 2.22e-114
Q.bird+F+R4       -3091.508    6907.016 - 1.09e-105  269719.016 -        0    7665.169 - 7.53e-115
Q.bird+F+I+R4     -3091.563    6909.126 - 3.79e-106  271173.126 -        0    7669.373 - 9.19e-116
Q.bird+F+R5       -3090.023    6908.046 - 6.5e-106  272628.046 -        0    7670.387 - 5.54e-116
Q.bird+F+R3       -3099.524    6919.047 - 2.65e-108  266839.047 -        0    7673.011 - 1.49e-116
Q.bird+F+I+R3     -3099.540    6921.080 - 9.61e-109  268285.080 -        0    7677.138 - 1.89e-117
mtMAM+G4          -3159.883    6995.766 - 5.82e-125  236159.766 - 4.44e-275    7703.655 - 3.31e-123
mtMAM+I+G4        -3159.850    6997.701 - 2.21e-125  237517.701 -        0    7707.684 - 4.41e-124
mtVer+F+G4        -3123.921    6961.842 - 1.35e-117  262573.842 -        0    7709.523 - 1.76e-124
HIVb+F+G4         -3124.238    6962.477 - 9.85e-118  262574.477 -        0    7710.158 - 1.28e-124
mtVer+F+I+G4      -3123.761    6963.522 - 5.84e-118  264007.522 -        0    7713.298 - 2.66e-125
HIVb+F+I+G4       -3124.043    6964.086 - 4.4e-118  264008.086 -        0    7713.862 - 2.01e-125
mtVer+F+R3        -3120.283    6960.566 - 2.56e-117  266880.566 -        0    7714.530 - 1.44e-125
mtVer+F+R4        -3117.148    6958.295 - 7.97e-117  269770.295 -        0    7716.448 - 5.51e-126
mtVer+F+I+R3      -3119.993    6961.986 - 1.26e-117  268325.986 -        0    7718.044 - 2.48e-126
mtMAM+R3          -3161.073    7004.145 - 8.81e-127  240248.145 -        0    7718.317 - 2.17e-126
HIVb+F+R3         -3122.326    6964.652 - 3.32e-118  266884.652 -        0    7718.616 - 1.87e-126
mtVer+F+I+R4      -3116.939    6959.878 - 3.61e-117  271223.878 -        0    7720.125 - 8.77e-127
HIVb+F+R4         -3118.996    6961.992 - 1.26e-117  269773.992 -        0    7720.144 - 8.68e-127
mtMAM+R4          -3158.461    7002.922 - 1.63e-126  242986.922 -        0    7721.282 - 4.92e-127
mtMAM+I+R3        -3161.166    7006.333 - 2.95e-127  241618.333 -        0    7722.598 - 2.55e-127
HIVb+F+I+R3       -3122.383    6966.765 - 1.15e-118  268330.765 -        0    7722.824 - 2.27e-127
HIVb+F+I+R4       -3119.157    6964.314 - 3.93e-118  271228.314 -        0    7724.562 - 9.54e-128
mtMAM+I+R4        -3158.339    7004.678 - 6.75e-127  244364.678 -        0    7725.132 - 7.17e-128
mtMAM+F+G4        -3137.731    6989.462 - 1.36e-123  262601.462 -        0    7737.143 - 1.77e-130
LG+I              -3177.799    7031.599 - 9.63e-133  236195.599 - 7.35e-283    7739.487 - 5.48e-131
HIVw+G4           -3177.850    7031.700 - 9.16e-133  236195.700 - 6.98e-283    7739.588 - 5.21e-131
mtMAM+F+I+G4      -3137.231    6990.462 - 8.25e-124  264034.462 -        0    7740.237 - 3.76e-131
HIVw+R4           -3167.956    7021.912 - 1.22e-130  243005.912 -        0    7740.272 - 3.7e-131
HIVw+I+G4         -3177.061    7032.122 - 7.42e-133  237552.122 -        0    7742.104 - 1.48e-131
mtMAM+F+R3        -3134.106    6988.211 - 2.54e-123  266908.211 -        0    7742.175 - 1.43e-131
HIVw+I+R4         -3167.670    7023.340 - 5.98e-131  244383.340 -        0    7743.795 - 6.36e-132
mtMAM+F+I+R3      -3133.132    6988.265 - 2.48e-123  268352.265 -        0    7744.323 - 4.88e-132
HIVw+R5           -3166.150    7022.301 - 1.01e-130  245762.301 -        0    7744.849 - 3.75e-132
mtMAM+F+R4        -3131.936    6987.871 - 3.01e-123  269799.871 -        0    7746.024 - 2.08e-132
mtMAM+F+I+R4      -3130.849    6987.698 - 3.29e-123  271251.698 -        0    7747.945 - 7.98e-133
HIVw+I+R3         -3179.606    7043.212 - 2.9e-135  241655.212 -        0    7759.478 - 2.5e-135
HIVw+R3           -3182.605    7047.210 - 3.92e-136  240291.210 -        0    7761.381 - 9.64e-136
FLU+F+G4          -3150.164    7014.329 - 5.42e-129  262626.329 -        0    7762.010 - 7.04e-136
FLU+F+I+G4        -3149.954    7015.909 - 2.46e-129  264059.909 -        0    7765.684 - 1.12e-136
FLU+F+R5          -3138.641    7005.282 - 4.99e-127  272725.282 -        0    7767.624 - 4.25e-137
FLU+F+R4          -3143.455    7010.910 - 2.99e-128  269822.910 -        0    7769.063 - 2.07e-137
FLU+F+I+R4        -3144.269    7014.539 - 4.88e-129  271278.539 -        0    7774.786 - 1.18e-138
FLU+F+I+R3        -3153.481    7028.962 - 3.6e-132  268392.962 -        0    7785.020 - 7.1e-141
FLU+F+R3          -3155.879    7031.759 - 8.89e-133  266951.759 -        0    7785.723 -   5e-141
LG                -3205.162    7084.324 - 3.42e-144  234896.324 +        1    7790.118 - 5.55e-142
FLAVI+F+G4        -3200.909    7115.818 - 4.96e-151  262727.818 -        0    7863.499 - 6.45e-158
FLAVI+F+I+G4      -3200.619    7117.237 - 2.44e-151  264161.237 -        0    7867.012 - 1.11e-158
FLAVI+F+R4        -3197.076    7118.152 - 1.54e-151  269930.152 -        0    7876.305 - 1.07e-160
FLAVI+F+R5        -3194.707    7117.415 - 2.23e-151  272837.415 -        0    7879.756 - 1.9e-161
FLAVI+F+I+R4      -3196.901    7119.801 - 6.77e-152  271383.801 -        0    7880.048 - 1.64e-161
FLAVI+F+R3        -3207.707    7135.415 - 2.76e-155  267055.415 -        0    7889.379 - 1.55e-163
FLAVI+F+I+R3      -3206.553    7135.105 - 3.22e-155  268499.105 -        0    7891.164 - 6.34e-164
HIVw+F+G4         -3250.460    7214.920 - 1.5e-172  262826.920 -        0    7962.601 - 1.95e-179
HIVw+F+I+G4       -3250.409    7216.818 - 5.81e-173  264260.818 -        0    7966.593 - 2.65e-180
HIVw+F+R4         -3245.818    7215.636 - 1.05e-172  270027.636 -        0    7973.789 - 7.25e-182
HIVw+F+R5         -3242.702    7213.404 - 3.2e-172  272933.404 -        0    7975.745 - 2.73e-182
HIVw+F+I+R4       -3248.116    7222.233 - 3.87e-174  271486.233 -        0    7982.480 - 9.41e-184
HIVw+F+R3         -3265.526    7251.052 - 2.14e-180  267171.052 -        0    8005.016 - 1.2e-188
HIVw+F+I+R3       -3263.808    7249.616 - 4.38e-180  268613.616 -        0    8005.675 - 8.64e-189

AIC, w-AIC   : Akaike information criterion scores and weights.
AICc, w-AICc : Corrected AIC scores and weights.
BIC, w-BIC   : Bayesian information criterion scores and weights.

Plus signs denote the 95% confidence sets.
Minus signs denote significant exclusion.

SUBSTITUTION PROCESS
--------------------

Model of substitution: Q.insect+R3

State frequencies: (model)

Model of rate heterogeneity: FreeRate with 3 categories
Site proportion and rates:  (0.4618,0.1276) (0.3871,0.7943) (0.1511,4.1923)

 Category  Relative_rate  Proportion
  1         0.1276         0.4618
  2         0.7943         0.3871
  3         4.1923         0.1511

MAXIMUM LIKELIHOOD TREE
-----------------------

Log-likelihood of the tree: -2834.6136 (s.e. 338.6076)
Unconstrained log-likelihood (without tree): -245.6607
Number of free parameters (#branches + #model parameters): 341
Akaike information criterion (AIC) score: 6351.2271
Corrected Akaike information criterion (AICc) score: 239595.2271
Bayesian information criterion (BIC) score: 7065.3986

**************************** WARNING ****************************
Number of parameters (K, model parameters and branch lengths): 341
Sample size (n, alignment length): 60

Given that K>=n, the parameter estimates might be inaccurate.
Thus, phylogenetic estimates should be interpreted with caution.

Ideally, it is desirable that n >> K. When selecting optimal models,
1. use AIC or BIC if n > 40K;
2. use AICc or BIC if 40K >= n > K;
3. be extremely cautious if n <= K

To improve the situation (3), consider the following options:
  1. Increase the sample size (n)
  2. Decrease the number of parameters (K) to be estimated. If
     possible:
     a. Remove the least important sequences from the alignment
     b. Specify some of the parameter values for the substitution
        model (e.g., the nucleotide or amino acid frequencies)
     c. Specify some of the parameter values for the rates-across-
        sites model (e.g., the shape parameter for the discrete
        Gamma distribution, the proportion of invariable sites, or
        the rates of change for different rate categories under
        the FreeRate model)

Reference:
Burnham KR, Anderson DR (2002). Model Selection and Multimodel
Inference: A Practical Information-Theoretic Approach. Springer,
New York.
************************ END OF WARNING ***********************

Total tree length (sum of branch lengths): 19.9607
Sum of internal branch lengths: 7.0352 (35.2456% of tree length)

WARNING: 91 near-zero internal branches (<0.0167) should be treated with caution
         Such branches are denoted by '**' in the figure below

NOTE: Tree is UNROOTED although outgroup taxon 'C_sculpturatus_NK1-B-1/1-60' is drawn at root
Numbers in parentheses are  ultrafast bootstrap support (%)

+**C_sculpturatus_NK1-B-1/1-60
|
|     +--D_melanogaster_slou/1-60
|  +--| (93)
|  |  |  +**S_maritima_NK1/1-60
|  |  +**| (91)
|  |     +**T_castaneum_Slou/1-60
+**| (95)
|  |                                                                  +--D_melanogaster_lab/1-60
|  |                                                               +--| (94)
|  |                                                               |  +--T_castaneum_lab/1-60
|  |                                                            +--| (95)
|  |                                                            |  |        +--S_maritima_lab/1-60
|  |                                                            |  |     +**| (68)
|  |                                                            |  |     |  +**D_plantarius_lab-A/1-60
|  |                                                            |  |  +**| (90)
|  |                                                            |  |  |  |                 +**P_opilio_lab/1-60
|  |                                                            |  |  |  |              +**| (92)
|  |                                                            |  |  |  |              |  +**C_sculpturatus_lab-A/1-60
|  |                                                            |  |  |  |           +**| (70)
|  |                                                            |  |  |  |           |  |           +--D_silvatica_lab-A/1-60
|  |                                                            |  |  |  |           |  |        +**| (75)
|  |                                                            |  |  |  |           |  |        |  +--A_bruennichi_lab-B/1-60
|  |                                                            |  |  |  |           |  |     +--| (76)
|  |                                                            |  |  |  |           |  |     |  |     +**D_silvatica_lab-B/1-60
|  |                                                            |  |  |  |           |  |     |  |  +**| (94)
|  |                                                            |  |  |  |           |  |     |  |  |  +**D_plantarius_lab-B/1-60
|  |                                                            |  |  |  |           |  |     |  +**| (72)
|  |                                                            |  |  |  |           |  |     |     |  +--P_tepidariorum_lab-B/1-60
|  |                                                            |  |  |  |           |  |     |     +**| (67)
|  |                                                            |  |  |  |           |  |     |        |  +**T_antipodiana_lab-B/1-60
|  |                                                            |  |  |  |           |  |     |        +--| (100)
|  |                                                            |  |  |  |           |  |     |           +**T_clavata_lab-B/1-60
|  |                                                            |  |  |  |           |  |  +--| (80)
|  |                                                            |  |  |  |           |  |  |  +**L_elegans_lab-B/1-60
|  |                                                            |  |  |  |           |  +**| (66)
|  |                                                            |  |  |  |           |     |  +**H_graminicola_lab-A-1/1-60
|  |                                                            |  |  |  |           |     +--| (100)
|  |                                                            |  |  |  |           |        +**H_graminicola_lab-A-2/1-60
|  |                                                            |  |  |  |        +**| (29)
|  |                                                            |  |  |  |        |  +**M_giganteus_g867.t1/1-59
|  |                                                            |  |  |  |     +**| (58)
|  |                                                            |  |  |  |     |  +**M_giganteus_g14374.t1/1-59
|  |                                                            |  |  |  |  +**| (45)
|  |                                                            |  |  |  |  |  |     +--T_antipodiana_lab-A/1-60
|  |                                                            |  |  |  |  |  |  +**| (90)
|  |                                                            |  |  |  |  |  |  |  +--T_clavata_lab-A/1-60
|  |                                                            |  |  |  |  |  +--| (65)
|  |                                                            |  |  |  |  |     |  +--H_graminicola_lab-B-1/1-60
|  |                                                            |  |  |  |  |     +--| (100)
|  |                                                            |  |  |  |  |        +--H_graminicola_lab-B-2/1-60
|  |                                                            |  |  |  +**| (85)
|  |                                                            |  |  |     |  +--L_elegans_lab-A/1-60
|  |                                                            |  |  |     +--| (76)
|  |                                                            |  |  |        |  +--P_tepidariorum_lab-A/1-60
|  |                                                            |  |  |        +--| (81)
|  |                                                            |  |  |           +**A_bruennichi_lab-A/1-60
|  |                                                            |  +--| (95)
|  |                                                            |     |  +**I_scapularis_lab/1-60
|  |                                                            |     +**| (35)
|  |                                                            |        +**C_sculpturatus_lab-B/1-60
|  |                                                     +------| (100)
|  |                                                     |      |     +**P_femoratum_Lab/311-370
|  |                                                     |      |  +**| (93)
|  |                                                     |      |  |  +**P_litorale_lab/299-358
|  |                                                     |      +--| (96)
|  |                                                     |         |  +**T_orbiculare_lab/17-76
|  |                                                     |         +**| (96)
|  |                                                     |            |  +**S_cheilorhynchus_Lab/280-339
|  |                                                     |            +**| (99)
|  |                                                     |               |  +**N_molleri_Lab/285-344
|  |                                                     |               +**| (99)
|  |                                                     |                  +**N_gracile_Lab/282-341
|  |                                                  +--| (79)
|  |                                                  |  |  +--D_melanogaster_zen/1-60
|  |                                                  |  +--| (96)
|  |                                                  |     +--D_melanogaster_zen2/1-60
|  |                                               +--| (70)
|  |                                               |  |         +**T_castaneum_mxp/1-60
|  |                                               |  |      +**| (83)
|  |                                               |  |      |  +**D_melanogaster_pb/1-60
|  |                                               |  |   +**| (74)
|  |                                               |  |   |  |  +**M_giganteus_g858.t1/1-59
|  |                                               |  |   |  +**| (81)
|  |                                               |  |   |     +**M_giganteus_g14380.t1/1-59
|  |                                               |  +---| (100)
|  |                                               |      |           +**P_opilio_pb/1-60
|  |                                               |      |        +**| (89)
|  |                                               |      |        |  +**C_sculpturatus_pb-B/1-60
|  |                                               |      |     +**| (90)
|  |                                               |      |     |  +**O_spinosus_pb/1-59
|  |                                               |      |  +**| (88)
|  |                                               |      |  |  |  +**P_femoratum_pb/168-227
|  |                                               |      |  |  +--| (100)
|  |                                               |      |  |     +**P_litorale_pb.t1/116-175
|  |                                               |      +--| (94)
|  |                                               |         |     +**S_cheilorhynchus_pb/60-119
|  |                                               |         |  +**| (60)
|  |                                               |         |  |  +**N_molleri_pb/107-166
|  |                                               |         +--| (100)
|  |                                               |            +**N_gracile_pb/12-71
|  |                                            +--| (63)
|  |                                            |  |  +--T_castaneum_zen/1-60
|  |                                            |  +--| (95)
|  |                                            |     +--T_castaneum_zen2/1-60
|  |                                         +--| (58)
|  |                                         |  |     +**T_orbiculare_Hox3/200-259
|  |                                         |  |  +--| (98)
|  |                                         |  |  |  +**Tantystylum_Hox3/200-259
|  |                                         |  +**| (62)
|  |                                         |     +**P_femoratum_Hox3_putative/233-292
|  |                                      +--| (54)
|  |                                      |  |     +**D_plantarius_Hox3-B/1-60
|  |                                      |  |  +--| (94)
|  |                                      |  |  |  +--E_spinosa_Hox3/1-27
|  |                                      |  +**| (19)
|  |                                      |     +**P_tepidariorum_Hox3-B/1-60
|  |                                   +**| (60)
|  |                                   |  |  +**L_elegans_Hox3-B/1-60
|  |                                   |  +--| (75)
|  |                                   |     |          +**D_melanogaster_Dfd/1-60
|  |                                   |     |       +--| (100)
|  |                                   |     |       |  +**T_castaneum_Dfd/1-60
|  |                                   |     |    +--| (61)
|  |                                   |     |    |  |  +--S_maritima_Dfd/1-60
|  |                                   |     |    |  +--| (50)
|  |                                   |     |    |     |        +**I_scapularis_Dfd/1-60
|  |                                   |     |    |     |     +**| (79)
|  |                                   |     |    |     |     |  +**C_sculpturatus_Dfd-1/1-60
|  |                                   |     |    |     |  +**| (98)
|  |                                   |     |    |     |  |  |  +**A_bruennichi_Dfd-A/1-60
|  |                                   |     |    |     |  |  +--| (99)
|  |                                   |     |    |     |  |     |  +**T_antipodiana_Dfd-A/1-60
|  |                                   |     |    |     |  |     +--| (100)
|  |                                   |     |    |     |  |        +**T_clavata_Dfd-A/1-60
|  |                                   |     |    |     +**| (51)
|  |                                   |     |    |        |        +**P_opilio_Dfd/1-60
|  |                                   |     |    |        |     +**| (81)
|  |                                   |     |    |        |     |  +**D_silvatica_Dfd-A/1-60
|  |                                   |     |    |        |  +**| (48)
|  |                                   |     |    |        |  |  |  +**M_giganteus_g14395.t1/1-59
|  |                                   |     |    |        |  |  +**| (61)
|  |                                   |     |    |        |  |     +**M_giganteus_g14395.t2/1-59
|  |                                   |     |    |        +**| (53)
|  |                                   |     |    |           |                       +**T_castaneum_Cx/1-60
|  |                                   |     |    |           |                    +**| (85)
|  |                                   |     |    |           |                    |  +**D_melanogaster_Scr/1-60
|  |                                   |     |    |           |                 +--| (62)
|  |                                   |     |    |           |                 |  |                             +**D_melanogaster_abd-A/1-60
|  |                                   |     |    |           |                 |  |                          +**| (90)
|  |                                   |     |    |           |                 |  |                          |  +**T_castaneum_abd-A/1-60
|  |                                   |     |    |           |                 |  |                       +**| (86)
|  |                                   |     |    |           |                 |  |                       |  |  +**M_giganteus_g814.t1/1-59
|  |                                   |     |    |           |                 |  |                       |  +**| (94)
|  |                                   |     |    |           |                 |  |                       |     +**M_giganteus_g814.t2/1-59
|  |                                   |     |    |           |                 |  |                    +--| (72)
|  |                                   |     |    |           |                 |  |                    |  |        +**S_maritima_abd-A/1-60
|  |                                   |     |    |           |                 |  |                    |  |     +**| (83)
|  |                                   |     |    |           |                 |  |                    |  |     |  +**D_plantarius_abd-A-A/1-60
|  |                                   |     |    |           |                 |  |                    |  |  +**| (77)
|  |                                   |     |    |           |                 |  |                    |  |  |  +--P_opilio_abd-A/1-60
|  |                                   |     |    |           |                 |  |                    |  +**| (70)
|  |                                   |     |    |           |                 |  |                    |     |  +**C_sculpturatus_abd-A-A/1-60
|  |                                   |     |    |           |                 |  |                    |     +**| (58)
|  |                                   |     |    |           |                 |  |                    |        |           +**D_melanogaster_Ubx/1-60
|  |                                   |     |    |           |                 |  |                    |        |        +**| (79)
|  |                                   |     |    |           |                 |  |                    |        |        |  +**S_maritima_Ubx/1-60
|  |                                   |     |    |           |                 |  |                    |        |     +**| (83)
|  |                                   |     |    |           |                 |  |                    |        |     |  +**O_spinosus_Ubx/1-59
|  |                                   |     |    |           |                 |  |                    |        |  +--| (93)
|  |                                   |     |    |           |                 |  |                    |        |  |  |        +--D_plantarius_Ubx-A/1-60
|  |                                   |     |    |           |                 |  |                    |        |  |  |     +**| (29)
|  |                                   |     |    |           |                 |  |                    |        |  |  |     |  |  +**H_graminicola_Ubx-A/1-60
|  |                                   |     |    |           |                 |  |                    |        |  |  |     |  +**| (96)
|  |                                   |     |    |           |                 |  |                    |        |  |  |     |     +**A_bruennichi_Ubx-A/1-60
|  |                                   |     |    |           |                 |  |                    |        |  |  |  +**| (34)
|  |                                   |     |    |           |                 |  |                    |        |  |  |  |  |  +**P_tepidariorum_Ubx-A/1-60
|  |                                   |     |    |           |                 |  |                    |        |  |  |  |  +**| (82)
|  |                                   |     |    |           |                 |  |                    |        |  |  |  |     +**M_giganteus_g821.t1/1-59
|  |                                   |     |    |           |                 |  |                    |        |  |  +--| (77)
|  |                                   |     |    |           |                 |  |                    |        |  |     +--L_elegans_Ubx-A/1-60
|  |                                   |     |    |           |                 |  |                    |        +**| (55)
|  |                                   |     |    |           |                 |  |                    |           |                                 +--D_melanogaster_Abd-B/1-60
|  |                                   |     |    |           |                 |  |                    |           |                              +**| (22)
|  |                                   |     |    |           |                 |  |                    |           |                              |  |  +--S_maritima_Abd-B/1-60
|  |                                   |     |    |           |                 |  |                    |           |                              |  +**| (64)
|  |                                   |     |    |           |                 |  |                    |           |                              |     +--P_litorale_AbdB/268-327
|  |                                   |     |    |           |                 |  |                    |           |                           +**| (18)
|  |                                   |     |    |           |                 |  |                    |           |                           |  |  +**T_castaneum_Abd-B/1-60
|  |                                   |     |    |           |                 |  |                    |           |                           |  +**| (90)
|  |                                   |     |    |           |                 |  |                    |           |                           |     +**S_cheilorhynchus_abdB/38-97
|  |                                   |     |    |           |                 |  |                    |           |                        +--| (72)
|  |                                   |     |    |           |                 |  |                    |           |                        |  |     +--E_spinosa_AbdB/38-97
|  |                                   |     |    |           |                 |  |                    |           |                        |  |  +**| (72)
|  |                                   |     |    |           |                 |  |                    |           |                        |  |  |  +**N_molleri_abdB/1-58
|  |                                   |     |    |           |                 |  |                    |           |                        |  +**| (35)
|  |                                   |     |    |           |                 |  |                    |           |                        |     |  +--P_femoratum_abdB/10-69
|  |                                   |     |    |           |                 |  |                    |           |                        |     +**| (72)
|  |                                   |     |    |           |                 |  |                    |           |                        |        +**N_gracile_AbdB/1-40
|  |                                   |     |    |           |                 |  |                    |           |                     +**| (9)
|  |                                   |     |    |           |                 |  |                    |           |                     |  +**M_giganteus_g803.t2/1-59
|  |                                   |     |    |           |                 |  |                    |           |                  +**| (11)
|  |                                   |     |    |           |                 |  |                    |           |                  |  |  +**I_scapularis_Abd-B/1-60
|  |                                   |     |    |           |                 |  |                    |           |                  |  +**| (81)
|  |                                   |     |    |           |                 |  |                    |           |                  |     +**C_sculpturatus_Abd-B-A/1-60
|  |                                   |     |    |           |                 |  |                    |           |               +--| (64)
|  |                                   |     |    |           |                 |  |                    |           |               |  |     +**P_tepidariorum_Abd-B-A/1-60
|  |                                   |     |    |           |                 |  |                    |           |               |  |  +--| (99)
|  |                                   |     |    |           |                 |  |                    |           |               |  |  |  +**D_silvatica_Abd-B-B/1-60
|  |                                   |     |    |           |                 |  |                    |           |               |  +--| (88)
|  |                                   |     |    |           |                 |  |                    |           |               |     +**C_sculpturatus_Abd-B-B/1-60
|  |                                   |     |    |           |                 |  |                    |           |  +------------| (100)
|  |                                   |     |    |           |                 |  |                    |           |  |            |  +**P_opilio_Abd-B/1-60
|  |                                   |     |    |           |                 |  |                    |           |  |            +**| (85)
|  |                                   |     |    |           |                 |  |                    |           |  |               +**O_spinosus_AbdB/1-59
|  |                                   |     |    |           |                 |  |                    |           +--| (60)
|  |                                   |     |    |           |                 |  |                    |              +-----N_gracile_AbdA/149-208
|  |                                   |     |    |           |                 |  |                 +--| (93)
|  |                                   |     |    |           |                 |  |                 |  +**I_scapularis_abd-A/1-60
|  |                                   |     |    |           |                 |  |              +**| (66)
|  |                                   |     |    |           |                 |  |              |  |  +**L_elegans_Antp-A/1-60
|  |                                   |     |    |           |                 |  |              |  +**| (96)
|  |                                   |     |    |           |                 |  |              |     +**P_tepidariorum_Antp-A/1-60
|  |                                   |     |    |           |                 |  |           +**| (42)
|  |                                   |     |    |           |                 |  |           |  +--group_08/198-257
|  |                                   |     |    |           |                 |  |        +**| (77)
|  |                                   |     |    |           |                 |  |        |  |  +**D_melanogaster_Antp/1-60
|  |                                   |     |    |           |                 |  |        |  +**| (86)
|  |                                   |     |    |           |                 |  |        |     +**S_maritima_Antp/1-60
|  |                                   |     |    |           |                 |  |     +**| (42)
|  |                                   |     |    |           |                 |  |     |  +**M_giganteus_g836.t1/1-59
|  |                                   |     |    |           |                 |  |  +--| (89)
|  |                                   |     |    |           |                 |  |  |  +**M_giganteus_g14410.t1/1-59
|  |                                   |     |    |           |                 |  +--| (91)
|  |                                   |     |    |           |                 |     |                 +--D_melanogaster_ftz/1-60
|  |                                   |     |    |           |                 |     |              +**| (75)
|  |                                   |     |    |           |                 |     |              |  +**T_orbiculare_ftz/1-57
|  |                                   |     |    |           |                 |     |           +--| (93)
|  |                                   |     |    |           |                 |     |           |  |  +**E_spinosa_ftz/225-284
|  |                                   |     |    |           |                 |     |           |  +**| (75)
|  |                                   |     |    |           |                 |     |           |     +**P_femoratum_ftz/261-320
|  |                                   |     |    |           |                 |     |        +**| (10)
|  |                                   |     |    |           |                 |     |        |  |                 +--T_castaneum_ftz/1-60
|  |                                   |     |    |           |                 |     |        |  |              +--| (100)
|  |                                   |     |    |           |                 |     |        |  |              |  +--M_giganteus_g844.t1/1-59
|  |                                   |     |    |           |                 |     |        |  |           +--| (98)
|  |                                   |     |    |           |                 |     |        |  |           |  |  +**P_opilio_ftz/1-60
|  |                                   |     |    |           |                 |     |        |  |           |  +--| (100)
|  |                                   |     |    |           |                 |     |        |  |           |     +**O_spinosus_ftz/1-59
|  |                                   |     |    |           |                 |     |        |  |        +--| (78)
|  |                                   |     |    |           |                 |     |        |  |        |  +**C_sculpturatus_ftz-B/1-60
|  |                                   |     |    |           |                 |     |        |  |     +--| (38)
|  |                                   |     |    |           |                 |     |        |  |     |  +--D_silvatica_ftz-B/1-60
|  |                                   |     |    |           |                 |     |        |  |  +**| (32)
|  |                                   |     |    |           |                 |     |        |  |  |  |        +**D_plantarius_ftz-B/1-60
|  |                                   |     |    |           |                 |     |        |  |  |  |     +--| (95)
|  |                                   |     |    |           |                 |     |        |  |  |  |     |  |     +**A_bruennichi_ftz-B/1-60
|  |                                   |     |    |           |                 |     |        |  |  |  |     |  |  +--| (99)
|  |                                   |     |    |           |                 |     |        |  |  |  |     |  |  |  |  +**T_antipodiana_ftz-B/1-60
|  |                                   |     |    |           |                 |     |        |  |  |  |     |  |  |  +--| (100)
|  |                                   |     |    |           |                 |     |        |  |  |  |     |  |  |     +**T_clavata_ftz-B/1-60
|  |                                   |     |    |           |                 |     |        |  |  |  |     |  +**| (93)
|  |                                   |     |    |           |                 |     |        |  |  |  |     |     +--D_plantarius_ftz-pseudo/1-58
|  |                                   |     |    |           |                 |     |        |  |  |  |  +**| (67)
|  |                                   |     |    |           |                 |     |        |  |  |  |  |  +**H_graminicola_ftz-B/1-60
|  |                                   |     |    |           |                 |     |        |  |  |  +--| (91)
|  |                                   |     |    |           |                 |     |        |  |  |     |     +--L_elegans_ftz-B/1-60
|  |                                   |     |    |           |                 |     |        |  |  |     |  +**| (89)
|  |                                   |     |    |           |                 |     |        |  |  |     |  |  +--P_tepidariorum_ftz-pseudo/1-59
|  |                                   |     |    |           |                 |     |        |  |  |     +--| (99)
|  |                                   |     |    |           |                 |     |        |  |  |        +**P_tepidariorum_ftz-B/1-60
|  |                                   |     |    |           |                 |     |        |  +--| (71)
|  |                                   |     |    |           |                 |     |        |     +--C_sculpturatus_ftz-A/1-60
|  |                                   |     |    |           |                 |     |     +**| (6)
|  |                                   |     |    |           |                 |     |     |  +**I_scapularis_ftz/1-60
|  |                                   |     |    |           |                 |     |  +**| (33)
|  |                                   |     |    |           |                 |     |  |  +--S_maritima_ftz/1-60
|  |                                   |     |    |           |                 |     +--| (92)
|  |                                   |     |    |           |                 |        +**M_giganteus_g14401.t1/1-59
|  |                                   |     |    |           |              +**| (38)
|  |                                   |     |    |           |              |  |  +--T_orbiculare_scr/38-97
|  |                                   |     |    |           |              |  +--| (92)
|  |                                   |     |    |           |              |     +**S_cheilorhynchus_scr/88-119
|  |                                   |     |    |           |           +**| (45)
|  |                                   |     |    |           |           |  |  +**S_maritima_Scr/1-60
|  |                                   |     |    |           |           |  +**| (81)
|  |                                   |     |    |           |           |     +**I_scapularis_Scr/1-60
|  |                                   |     |    |           |        +**| (40)
|  |                                   |     |    |           |        |  +**M_giganteus_g845.t1/1-59
|  |                                   |     |    |           |     +**| (42)
|  |                                   |     |    |           |     |  +**M_giganteus_g14399.t1/1-59
|  |                                   |     |    |           |  +--| (69)
|  |                                   |     |    |           |  |  +--D_plantarius_Scr-A-2/1-52
|  |                                   |     |    |           +**| (37)
|  |                                   |     |    |              |     +--E_spinosa_Dfd/217-276
|  |                                   |     |    |              |  +--| (100)
|  |                                   |     |    |              |  |  +--P_femoratum_dfd/213-272
|  |                                   |     |    |              +--| (100)
|  |                                   |     |    |                 +**T_orbiculare_dfd/151-210
|  |                                   |     +----| (96)
|  |                                   |          +**N_molleri_dfd/33-92
|  |                                +--| (64)
|  |                                |  |  +**A_bruennichi_Hox3-B/1-60
|  |                                |  +**| (88)
|  |                                |     +**T_antipodiana_Hox3-B/1-60
|  |                             +--| (66)
|  |                             |  +--D_silvatica_Hox3-B/1-60
|  |                          +**| (55)
|  |                          |  +**H_graminicola_Hox3-B/1-60
|  |                       +--| (65)
|  |                       |  |  +--I_scapularis_Hox3/1-60
|  |                       |  +--| (86)
|  |                       |     +**C_sculpturatus_Hox3-B/1-60
|  |                    +--| (70)
|  |                    |  |  +--S_maritima_Hox3/1-60
|  |                    |  +**| (56)
|  |                    |     |     +**P_opilio_Hox3/1-60
|  |                    |     |  +--| (99)
|  |                    |     |  |  +--O_spinosus_g11673.t1/1-59
|  |                    |     +--| (94)
|  |                    |        |  +**P_litorale_Hox3.t1/191-250
|  |                    |        +**| (89)
|  |                    |           +**P_litorale_Hox3.t3/208-267
|  |                 +--| (70)
|  |                 |  |  +--S_cheilorhynchus_Hox3_putative/189-248
|  |                 |  +**| (55)
|  |                 |     +**N_molleri_Hox3_or_antp/1-43
|  |             +---| (49)
|  |             |   |  +-------------------------D_melanogaster_bcd/1-60
|  |             |   +--| (46)
|  |             |      |  +**D_silvatica_Hox3-A/1-60
|  |             |      +--| (82)
|  |             |         +--------------------------------------P_tepidariorum_Hox3-A/1-60
|  |          +**| (65)
|  |          |  +---------------------------D_plantarius_Hox3-A/1-60
|  +----------| (97)
|             +------------------C_sculpturatus_Hox3-A/1-60
|
+**L_polyphemus_Slou_D-a/1-60

Tree in newick format:

(C_sculpturatus_NK1-B-1/1-60:0.0000023077,((D_melanogaster_slou/1-60:0.0177671447,(S_maritima_NK1/1-60:0.0000011202,T_castaneum_Slou/1-60:0.0000011202)91:0.0000022187)93:0.0188921134,((((((((((((((((((D_melanogaster_lab/1-60:0.0940883770,T_castaneum_lab/1-60:0.0199423411)94:0.0174458495,(((S_maritima_lab/1-60:0.0724756983,D_plantarius_lab-A/1-60:0.0160736813)68:0.0000020240,((((((P_opilio_lab/1-60:0.0000011202,C_sculpturatus_lab-A/1-60:0.0000011202)92:0.0000029336,((((D_silvatica_lab-A/1-60:0.0731729804,A_bruennichi_lab-B/1-60:0.1206205844)75:0.0000025442,((D_silvatica_lab-B/1-60:0.0000011202,D_plantarius_lab-B/1-60:0.0000011202)94:0.0000026092,(P_tepidariorum_lab-B/1-60:0.0170241908,(T_antipodiana_lab-B/1-60:0.0000029082,T_clavata_lab-B/1-60:0.0163071224)100:0.0861029097)67:0.0000022170)72:0.0161331257)76:0.0171825086,L_elegans_lab-B/1-60:0.0000026335)80:0.0173008140,(H_graminicola_lab-A-1/1-60:0.0000021466,H_graminicola_lab-A-2/1-60:0.0000021726)100:0.0745094723)66:0.0000021171)70:0.0000022368,M_giganteus_g867.t1/1-59:0.0000011202)29:0.0000027569,M_giganteus_g14374.t1/1-59:0.0000011202)58:0.0156531500,((T_antipodiana_lab-A/1-60:0.0412855342,T_clavata_lab-A/1-60:0.0563917048)90:0.0000029095,(H_graminicola_lab-B-1/1-60:0.0267136428,H_graminicola_lab-B-2/1-60:0.0434404223)100:0.2059505071)65:0.0416575511)45:0.0000027556,(L_elegans_lab-A/1-60:0.0429982526,(P_tepidariorum_lab-A/1-60:0.1264043806,A_bruennichi_lab-A/1-60:0.0124085279)81:0.0341523096)76:0.0278267451)85:0.0161537691)90:0.0161996857,(I_scapularis_lab/1-60:0.0000011202,C_sculpturatus_lab-B/1-60:0.0166601891)35:0.0000029439)95:0.0315282284)95:0.0318452683,((P_femoratum_Lab/311-370:0.0163984309,P_litorale_lab/299-358:0.0000022773)93:0.0000029801,(T_orbiculare_lab/17-76:0.0000029124,(S_cheilorhynchus_Lab/280-339:0.0161757497,(N_molleri_Lab/285-344:0.0000011202,N_gracile_Lab/282-341:0.0000011202)99:0.0000029774)99:0.0159507427)96:0.0160156464)96:0.0226552084)100:0.5743233716,(D_melanogaster_zen/1-60:0.2869504370,D_melanogaster_zen2/1-60:0.2463327257)96:0.1249050189)79:0.1341989636,(((T_castaneum_mxp/1-60:0.0000022733,D_melanogaster_pb/1-60:0.0000011202)83:0.0000026684,(M_giganteus_g858.t1/1-59:0.0000011202,M_giganteus_g14380.t1/1-59:0.0000011202)81:0.0000029741)74:0.0000028792,((((P_opilio_pb/1-60:0.0000011202,C_sculpturatus_pb-B/1-60:0.0000011202)89:0.0000020211,O_spinosus_pb/1-59:0.0000011202)90:0.0000028109,(P_femoratum_pb/168-227:0.0000020163,P_litorale_pb.t1/116-175:0.0000020163)100:0.0166697124)88:0.0000020234,((S_cheilorhynchus_pb/60-119:0.0000011202,N_molleri_pb/107-166:0.0000022013)60:0.0000020800,N_gracile_pb/12-71:0.0000020274)100:0.0352649140)94:0.0167110832)100:0.3136517302)70:0.1106534663,(T_castaneum_zen/1-60:0.0783891355,T_castaneum_zen2/1-60:0.1185483220)95:0.1707167298)63:0.0218351652,((T_orbiculare_Hox3/200-259:0.0000011202,Tantystylum_Hox3/200-259:0.0000020438)98:0.0717110442,P_femoratum_Hox3_putative/233-292:0.0000021015)62:0.0095233083)58:0.0252456237,((D_plantarius_Hox3-B/1-60:0.0000022405,E_spinosa_Hox3/1-27:0.0368498237)94:0.0355019289,P_tepidariorum_Hox3-B/1-60:0.0000027655)19:0.0000025452)54:0.0174597942,(L_elegans_Hox3-B/1-60:0.0000029150,(((D_melanogaster_Dfd/1-60:0.0000021402,T_castaneum_Dfd/1-60:0.0000022496)100:0.0185935727,(S_maritima_Dfd/1-60:0.0191001760,(((I_scapularis_Dfd/1-60:0.0000023160,C_sculpturatus_Dfd-1/1-60:0.0000020627)79:0.0000020059,(A_bruennichi_Dfd-A/1-60:0.0000021411,(T_antipodiana_Dfd-A/1-60:0.0000026450,T_clavata_Dfd-A/1-60:0.0000025244)100:0.0181783267)99:0.0187727378)98:0.0052994065,(((P_opilio_Dfd/1-60:0.0000011202,D_silvatica_Dfd-A/1-60:0.0000011202)81:0.0000023248,(M_giganteus_g14395.t1/1-59:0.0000011202,M_giganteus_g14395.t2/1-59:0.0000011202)61:0.0000025265)48:0.0000021197,((((((((T_castaneum_Cx/1-60:0.0000020553,D_melanogaster_Scr/1-60:0.0000023514)85:0.0000020545,((((((((((D_melanogaster_abd-A/1-60:0.0000011202,T_castaneum_abd-A/1-60:0.0000011202)90:0.0000020495,(M_giganteus_g814.t1/1-59:0.0000011202,M_giganteus_g814.t2/1-59:0.0000011202)94:0.0000011203)86:0.0000027012,(((S_maritima_abd-A/1-60:0.0000029679,D_plantarius_abd-A-A/1-60:0.0000011202)83:0.0000029186,P_opilio_abd-A/1-60:0.0539280562)77:0.0068642062,(C_sculpturatus_abd-A-A/1-60:0.0000028257,((((D_melanogaster_Ubx/1-60:0.0000011202,S_maritima_Ubx/1-60:0.0000011202)79:0.0000027759,O_spinosus_Ubx/1-59:0.0000029068)83:0.0000020419,(((D_plantarius_Ubx-A/1-60:0.0207332277,(H_graminicola_Ubx-A/1-60:0.0000020255,A_bruennichi_Ubx-A/1-60:0.0000020255)96:0.0166044456)29:0.0000022106,(P_tepidariorum_Ubx-A/1-60:0.0000025212,M_giganteus_g821.t1/1-59:0.0000029211)82:0.0000020604)34:0.0000026979,L_elegans_Ubx-A/1-60:0.0341368200)77:0.0168404166)93:0.0576697667,((((((((D_melanogaster_Abd-B/1-60:0.0177297156,(S_maritima_Abd-B/1-60:0.0356924830,P_litorale_AbdB/268-327:0.0343376798)64:0.0000022704)22:0.0000021616,(T_castaneum_Abd-B/1-60:0.0000011202,S_cheilorhynchus_abdB/38-97:0.0000011202)90:0.0000020573)18:0.0000020218,((E_spinosa_AbdB/38-97:0.0521358724,N_molleri_abdB/1-58:0.0000023721)72:0.0000020660,(P_femoratum_abdB/10-69:0.0170751131,N_gracile_AbdB/1-40:0.0000011202)72:0.0000027913)35:0.0000021659)72:0.0170698945,M_giganteus_g803.t2/1-59:0.0000021323)9:0.0000029291,(I_scapularis_Abd-B/1-60:0.0000020143,C_sculpturatus_Abd-B-A/1-60:0.0000020059)81:0.0000028985)11:0.0000024547,((P_tepidariorum_Abd-B-A/1-60:0.0000027411,D_silvatica_Abd-B-B/1-60:0.0000011202)99:0.0168424257,C_sculpturatus_Abd-B-B/1-60:0.0000021430)88:0.0170034105)64:0.0168301886,(P_opilio_Abd-B/1-60:0.0000026648,O_spinosus_AbdB/1-59:0.0000020102)85:0.0000028132)100:1.0233802140,N_gracile_AbdA/149-208:0.4543975873)60:0.0567765937)55:0.0010206963)58:0.0148421746)70:0.0137974672)72:0.0182439952,I_scapularis_abd-A/1-60:0.0000027721)93:0.0877802364,(L_elegans_Antp-A/1-60:0.0064435287,P_tepidariorum_Antp-A/1-60:0.0146496495)96:0.0158242433)66:0.0000025852,group_08/198-257:0.0183732828)42:0.0000021425,(D_melanogaster_Antp/1-60:0.0000011202,S_maritima_Antp/1-60:0.0000011202)86:0.0000024062)77:0.0000025807,M_giganteus_g836.t1/1-59:0.0000025216)42:0.0000023938,M_giganteus_g14410.t1/1-59:0.0000026267)89:0.0203766039,((((((D_melanogaster_ftz/1-60:0.1680211180,T_orbiculare_ftz/1-57:0.0000011202)75:0.0000022467,(E_spinosa_ftz/225-284:0.0000011202,P_femoratum_ftz/261-320:0.0000011202)75:0.0000020236)93:0.0176507234,((((((T_castaneum_ftz/1-60:0.0816836523,M_giganteus_g844.t1/1-59:0.0400910153)100:0.0183377792,(P_opilio_ftz/1-60:0.0000022377,O_spinosus_ftz/1-59:0.0000022318)100:0.0229000981)98:0.0351212259,C_sculpturatus_ftz-B/1-60:0.0000022436)78:0.0356817654,D_silvatica_ftz-B/1-60:0.0363452410)38:0.0189737509,(((D_plantarius_ftz-B/1-60:0.0000020466,((A_bruennichi_ftz-B/1-60:0.0000028154,(T_antipodiana_ftz-B/1-60:0.0000011202,T_clavata_ftz-B/1-60:0.0000021886)100:0.0549656751)99:0.0352768899,D_plantarius_ftz-pseudo/1-58:0.1328646137)93:0.0009192720)95:0.0175171556,H_graminicola_ftz-B/1-60:0.0000024796)67:0.0000020641,((L_elegans_ftz-B/1-60:0.0365932950,P_tepidariorum_ftz-pseudo/1-59:0.1651347438)89:0.0000029509,P_tepidariorum_ftz-B/1-60:0.0000020880)99:0.0730441518)91:0.0181526281)32:0.0000029551,C_sculpturatus_ftz-A/1-60:0.1263387337)71:0.0175447999)10:0.0000020108,I_scapularis_ftz/1-60:0.0000011202)6:0.0000022464,S_maritima_ftz/1-60:0.0176018649)33:0.0000021079,M_giganteus_g14401.t1/1-59:0.0000024437)92:0.0779586526)91:0.0924093294)62:0.0177103939,(T_orbiculare_scr/38-97:0.0721887975,S_cheilorhynchus_scr/88-119:0.0000023186)92:0.0592000371)38:0.0000020205,(S_maritima_Scr/1-60:0.0000011202,I_scapularis_Scr/1-60:0.0000011202)81:0.0000021328)45:0.0000020617,M_giganteus_g845.t1/1-59:0.0000011202)40:0.0000020496,M_giganteus_g14399.t1/1-59:0.0000021154)42:0.0000028358,D_plantarius_Scr-A-2/1-52:0.0210864802)69:0.1193536510,((E_spinosa_Dfd/217-276:0.0493407613,P_femoratum_dfd/213-272:0.0274250807)100:0.0408776631,T_orbiculare_dfd/151-210:0.0000029993)100:0.1737975423)37:0.0000023112)53:0.0157088719)51:0.0143502421)50:0.0191277770)61:0.0832308987,N_molleri_dfd/33-92:0.0000023149)96:0.4391038932)75:0.0353075571)60:0.0000026260,(A_bruennichi_Hox3-B/1-60:0.0000011202,T_antipodiana_Hox3-B/1-60:0.0000029920)88:0.0000021358)64:0.0175354956,D_silvatica_Hox3-B/1-60:0.0182499691)66:0.0172062483,H_graminicola_Hox3-B/1-60:0.0000020797)55:0.0000028418,(I_scapularis_Hox3/1-60:0.1282577505,C_sculpturatus_Hox3-B/1-60:0.0000023585)86:0.0222910280)65:0.0319070040,(S_maritima_Hox3/1-60:0.2382376026,((P_opilio_Hox3/1-60:0.0000029067,O_spinosus_g11673.t1/1-59:0.1210883677)99:0.1962104335,(P_litorale_Hox3.t1/191-250:0.0000022146,P_litorale_Hox3.t3/208-267:0.0000024057)89:0.0000027225)94:0.0816378795)56:0.0000024155)70:0.1050781452,(S_cheilorhynchus_Hox3_putative/189-248:0.1030156031,N_molleri_Hox3_or_antp/1-43:0.0000022031)55:0.0000024580)70:0.0764429475,(D_melanogaster_bcd/1-60:1.9609736648,(D_silvatica_Hox3-A/1-60:0.0000025887,P_tepidariorum_Hox3-A/1-60:2.9762272405)82:0.1864445039)46:0.1382145849)49:0.3140735443,D_plantarius_Hox3-A/1-60:2.1414080619)65:0.0000028303,C_sculpturatus_Hox3-A/1-60:1.4224996098)97:0.8620357132)95:0.0000028410,L_polyphemus_Slou_D-a/1-60:0.0000011202);

CONSENSUS TREE
--------------

Consensus tree is constructed from 1000 bootstrap trees
Log-likelihood of consensus tree: -2835.009051
Robinson-Foulds distance between ML tree and consensus tree: 22

Branches with support >0.000000% are kept (extended consensus)
Branch lengths are optimized by maximum likelihood on original alignment
Numbers in parentheses are bootstrap supports (%)

+**C_sculpturatus_NK1-B-1/1-60
|
|              +--D_melanogaster_slou/1-60
|           +--| (93)
|           |  |  +--S_maritima_NK1/1-60
|           |  +--| (91)
|           |     +--T_castaneum_Slou/1-60
|        +--| (95)
|        |  |                                                                     +--D_melanogaster_lab/1-60
|        |  |                                                                  +--| (94)
|        |  |                                                                  |  +--T_castaneum_lab/1-60
|        |  |                                                               +--| (95)
|        |  |                                                               |  |           +--S_maritima_lab/1-60
|        |  |                                                               |  |        +--| (68)
|        |  |                                                               |  |        |  +--D_plantarius_lab-A/1-60
|        |  |                                                               |  |     +--| (90)
|        |  |                                                               |  |     |  |                 +--P_opilio_lab/1-60
|        |  |                                                               |  |     |  |              +--| (92)
|        |  |                                                               |  |     |  |              |  +--C_sculpturatus_lab-A/1-60
|        |  |                                                               |  |     |  |           +--| (70)
|        |  |                                                               |  |     |  |           |  |           +--D_silvatica_lab-A/1-60
|        |  |                                                               |  |     |  |           |  |        +--| (75)
|        |  |                                                               |  |     |  |           |  |        |  +--A_bruennichi_lab-B/1-60
|        |  |                                                               |  |     |  |           |  |     +--| (76)
|        |  |                                                               |  |     |  |           |  |     |  |     +--D_silvatica_lab-B/1-60
|        |  |                                                               |  |     |  |           |  |     |  |  +--| (94)
|        |  |                                                               |  |     |  |           |  |     |  |  |  +--D_plantarius_lab-B/1-60
|        |  |                                                               |  |     |  |           |  |     |  +--| (72)
|        |  |                                                               |  |     |  |           |  |     |     |  +--P_tepidariorum_lab-B/1-60
|        |  |                                                               |  |     |  |           |  |     |     +--| (67)
|        |  |                                                               |  |     |  |           |  |     |        |  +--T_antipodiana_lab-B/1-60
|        |  |                                                               |  |     |  |           |  |     |        +--| (100)
|        |  |                                                               |  |     |  |           |  |     |           +--T_clavata_lab-B/1-60
|        |  |                                                               |  |     |  |           |  |  +--| (80)
|        |  |                                                               |  |     |  |           |  |  |  +--L_elegans_lab-B/1-60
|        |  |                                                               |  |     |  |           |  +--| (66)
|        |  |                                                               |  |     |  |           |     |  +--H_graminicola_lab-A-1/1-60
|        |  |                                                               |  |     |  |           |     +--| (100)
|        |  |                                                               |  |     |  |           |        +--H_graminicola_lab-A-2/1-60
|        |  |                                                               |  |     |  |        +--| (35)
|        |  |                                                               |  |     |  |        |  +--M_giganteus_g14374.t1/1-59
|        |  |                                                               |  |     |  |     +--| (58)
|        |  |                                                               |  |     |  |     |  |  +**M_giganteus_g867.t1/1-59
|        |  |                                                               |  |     |  |     |  +--|
|        |  |                                                               |  |     |  |     |     +**O_spinosus_lab/1-59
|        |  |                                                               |  |     |  |  +--| (45)
|        |  |                                                               |  |     |  |  |  |     +--T_antipodiana_lab-A/1-60
|        |  |                                                               |  |     |  |  |  |  +--| (90)
|        |  |                                                               |  |     |  |  |  |  |  +--T_clavata_lab-A/1-60
|        |  |                                                               |  |     |  |  |  +--| (65)
|        |  |                                                               |  |     |  |  |     |  +--H_graminicola_lab-B-1/1-60
|        |  |                                                               |  |     |  |  |     +--| (100)
|        |  |                                                               |  |     |  |  |        +--H_graminicola_lab-B-2/1-60
|        |  |                                                               |  |     |  +--| (85)
|        |  |                                                               |  |     |     |  +--L_elegans_lab-A/1-60
|        |  |                                                               |  |     |     +--| (76)
|        |  |                                                               |  |     |        |  +--P_tepidariorum_lab-A/1-60
|        |  |                                                               |  |     |        +--| (81)
|        |  |                                                               |  |     |           +--A_bruennichi_lab-A/1-60
|        |  |                                                               |  |  +--| (58)
|        |  |                                                               |  |  |  +--I_scapularis_lab/1-60
|        |  |                                                               |  +--| (95)
|        |  |                                                               |     +--C_sculpturatus_lab-B/1-60
|        |  |                                                        +------| (100)
|        |  |                                                        |      |     +--P_femoratum_Lab/311-370
|        |  |                                                        |      |  +--| (93)
|        |  |                                                        |      |  |  +--P_litorale_lab/299-358
|        |  |                                                        |      +--| (96)
|        |  |                                                        |         |  +--T_orbiculare_lab/17-76
|        |  |                                                        |         +--| (96)
|        |  |                                                        |            |  +--S_cheilorhynchus_Lab/280-339
|        |  |                                                        |            +--| (99)
|        |  |                                                        |               |  +--N_molleri_Lab/285-344
|        |  |                                                        |               +--| (99)
|        |  |                                                        |                  +--N_gracile_Lab/282-341
|        |  |                                                     +--| (79)
|        |  |                                                     |  |  +--D_melanogaster_zen/1-60
|        |  |                                                     |  +--| (96)
|        |  |                                                     |     +--D_melanogaster_zen2/1-60
|        |  |                                                  +--| (70)
|        |  |                                                  |  |                                                   +**T_castaneum_mxp/1-60
|        |  |                                                  |  |                                                +**|
|        |  |                                                  |  |                                                |  +**P_tepidariorum_pb-A/1-60
|        |  |                                                  |  |                                             +**|
|        |  |                                                  |  |                                             |  +**H_graminicola_pb-A-1/1-60
|        |  |                                                  |  |                                          +**|
|        |  |                                                  |  |                                          |  +**T_orbiculare_pb/42-101
|        |  |                                                  |  |                                       +**|
|        |  |                                                  |  |                                       |  +**H_graminicola_pb-A-2/1-60
|        |  |                                                  |  |                                    +**|
|        |  |                                                  |  |                                    |  +**A_bruennichi_pb-A/1-60
|        |  |                                                  |  |                                 +**|
|        |  |                                                  |  |                                 |  +**S_maritima_pb/1-60
|        |  |                                                  |  |                              +**|
|        |  |                                                  |  |                              |  +**I_scapularis_pb/1-60
|        |  |                                                  |  |                           +**|
|        |  |                                                  |  |                           |  +**D_plantarius_pb-A/1-60
|        |  |                                                  |  |                        +**|
|        |  |                                                  |  |                        |  +**D_silvatica_pb-A/1-60
|        |  |                                                  |  |                     +**|
|        |  |                                                  |  |                     |  +**D_silvatica_pb-B/1-60
|        |  |                                                  |  |                  +**|
|        |  |                                                  |  |                  |  +**T_clavata_pb-A/1-60
|        |  |                                                  |  |               +**|
|        |  |                                                  |  |               |  +**T_antipodiana_pb-A/1-60
|        |  |                                                  |  |            +**|
|        |  |                                                  |  |            |  +**C_sculpturatus_pb-A/1-60
|        |  |                                                  |  |         +--|
|        |  |                                                  |  |         |  +**L_elegans_pb-A/1-60
|        |  |                                                  |  |      +--| (83)
|        |  |                                                  |  |      |  +--D_melanogaster_pb/1-60
|        |  |                                                  |  |   +--| (74)
|        |  |                                                  |  |   |  |  +--M_giganteus_g858.t1/1-59
|        |  |                                                  |  |   |  +--| (81)
|        |  |                                                  |  |   |     +--M_giganteus_g14380.t1/1-59
|        |  |                                                  |  +---| (100)
|        |  |                                                  |      |                                +**P_opilio_pb/1-60
|        |  |                                                  |      |                             +**|
|        |  |                                                  |      |                             |  +**P_tepidariorum_pb-B/1-60
|        |  |                                                  |      |                          +**|
|        |  |                                                  |      |                          |  +**A_bruennichi_pb-B/1-60
|        |  |                                                  |      |                       +**|
|        |  |                                                  |      |                       |  +**H_graminicola_pb-B/1-60
|        |  |                                                  |      |                    +**|
|        |  |                                                  |      |                    |  +**L_elegans_pb-B/1-60
|        |  |                                                  |      |                 +**|
|        |  |                                                  |      |                 |  +**D_plantarius_pb-B/1-60
|        |  |                                                  |      |              +**|
|        |  |                                                  |      |              |  +**T_clavata_pb-B/1-60
|        |  |                                                  |      |           +--|
|        |  |                                                  |      |           |  +**T_antipodiana_pb-B/1-60
|        |  |                                                  |      |        +--| (89)
|        |  |                                                  |      |        |  +--C_sculpturatus_pb-B/1-60
|        |  |                                                  |      |     +--| (90)
|        |  |                                                  |      |     |  +--O_spinosus_pb/1-59
|        |  |                                                  |      |  +--| (88)
|        |  |                                                  |      |  |  |  +--P_femoratum_pb/168-227
|        |  |                                                  |      |  |  +--| (100)
|        |  |                                                  |      |  |     +--P_litorale_pb.t1/116-175
|        |  |                                                  |      +--| (94)
|        |  |                                                  |         |     +--S_cheilorhynchus_pb/60-119
|        |  |                                                  |         |  +--| (60)
|        |  |                                                  |         |  |  +--N_molleri_pb/107-166
|        |  |                                                  |         +--| (100)
|        |  |                                                  |            +--N_gracile_pb/12-71
|        |  |                                               +--| (63)
|        |  |                                               |  |  +--T_castaneum_zen/1-60
|        |  |                                               |  +--| (95)
|        |  |                                               |     +--T_castaneum_zen2/1-60
|        |  |                                            +--| (58)
|        |  |                                            |  |     +--T_orbiculare_Hox3/200-259
|        |  |                                            |  |  +--| (98)
|        |  |                                            |  |  |  +--Tantystylum_Hox3/200-259
|        |  |                                            |  +--| (62)
|        |  |                                            |     +--P_femoratum_Hox3_putative/233-292
|        |  |                                         +--| (30)
|        |  |                                         |  |  +--D_plantarius_Hox3-B/1-60
|        |  |                                         |  +--| (94)
|        |  |                                         |     +--E_spinosa_Hox3/1-27
|        |  |                                      +--| (54)
|        |  |                                      |  +--P_tepidariorum_Hox3-B/1-60
|        |  |                                   +--| (60)
|        |  |                                   |  |  +--L_elegans_Hox3-B/1-60
|        |  |                                   |  +--| (75)
|        |  |                                   |     |          +--D_melanogaster_Dfd/1-60
|        |  |                                   |     |       +--| (100)
|        |  |                                   |     |       |  +--T_castaneum_Dfd/1-60
|        |  |                                   |     |    +--| (61)
|        |  |                                   |     |    |  |  +--S_maritima_Dfd/1-60
|        |  |                                   |     |    |  +--| (50)
|        |  |                                   |     |    |     |                                               +**I_scapularis_Dfd/1-60
|        |  |                                   |     |    |     |                                            +**|
|        |  |                                   |     |    |     |                                            |  +**P_litorale_Dfd/206-265
|        |  |                                   |     |    |     |                                         +**|
|        |  |                                   |     |    |     |                                         |  +**C_sculpturatus_Dfd-2/1-60
|        |  |                                   |     |    |     |                                      +**|
|        |  |                                   |     |    |     |                                      |  +**P_tepidariorum_Dfd-A/1-60
|        |  |                                   |     |    |     |                                   +**|
|        |  |                                   |     |    |     |                                   |  +**group_15/97-156
|        |  |                                   |     |    |     |                                +**|
|        |  |                                   |     |    |     |                                |  +**group_19/204-263
|        |  |                                   |     |    |     |                             +**|
|        |  |                                   |     |    |     |                             |  +**group_17/211-270
|        |  |                                   |     |    |     |                          +**|
|        |  |                                   |     |    |     |                          |  +**L_elegans_Dfd-A/1-60
|        |  |                                   |     |    |     |                       +**|
|        |  |                                   |     |    |     |                       |  +**H_graminicola_Dfd-A/1-60
|        |  |                                   |     |    |     |                    +**|
|        |  |                                   |     |    |     |                    |  +**group_13/206-265
|        |  |                                   |     |    |     |                 +**|
|        |  |                                   |     |    |     |                 |  +**group_01/210-269
|        |  |                                   |     |    |     |              +**|
|        |  |                                   |     |    |     |              |  +**group_03/207-266
|        |  |                                   |     |    |     |           +**|
|        |  |                                   |     |    |     |           |  +**group_20/209-268
|        |  |                                   |     |    |     |        +--|
|        |  |                                   |     |    |     |        |  +**group_14/208-267
|        |  |                                   |     |    |     |     +--| (79)
|        |  |                                   |     |    |     |     |  +--C_sculpturatus_Dfd-1/1-60
|        |  |                                   |     |    |     |  +--| (98)
|        |  |                                   |     |    |     |  |  |  +--A_bruennichi_Dfd-A/1-60
|        |  |                                   |     |    |     |  |  +--| (99)
|        |  |                                   |     |    |     |  |     |  +--T_antipodiana_Dfd-A/1-60
|        |  |                                   |     |    |     |  |     +--| (100)
|        |  |                                   |     |    |     |  |        +--T_clavata_Dfd-A/1-60
|        |  |                                   |     |    |     +--| (51)
|        |  |                                   |     |    |        |                                   +**P_opilio_Dfd/1-60
|        |  |                                   |     |    |        |                                +**|
|        |  |                                   |     |    |        |                                |  +**P_tepidariorum_Dfd-B/1-60
|        |  |                                   |     |    |        |                             +**|
|        |  |                                   |     |    |        |                             |  +**D_plantarius_Dfd-A/1-60
|        |  |                                   |     |    |        |                          +**|
|        |  |                                   |     |    |        |                          |  +**T_antipodiana_Dfd-B/1-60
|        |  |                                   |     |    |        |                       +**|
|        |  |                                   |     |    |        |                       |  +**L_elegans_Dfd-B/1-60
|        |  |                                   |     |    |        |                    +**|
|        |  |                                   |     |    |        |                    |  +**A_bruennichi_Dfd-B/1-60
|        |  |                                   |     |    |        |                 +**|
|        |  |                                   |     |    |        |                 |  +**H_graminicola_Dfd-B/1-60
|        |  |                                   |     |    |        |              +**|
|        |  |                                   |     |    |        |              |  +**D_plantarius_Dfd-B/1-60
|        |  |                                   |     |    |        |           +**|
|        |  |                                   |     |    |        |           |  +**T_clavata_Dfd-B/1-60
|        |  |                                   |     |    |        |        +--|
|        |  |                                   |     |    |        |        |  +**D_silvatica_Dfd-B/1-60
|        |  |                                   |     |    |        |     +--| (81)
|        |  |                                   |     |    |        |     |  +--D_silvatica_Dfd-A/1-60
|        |  |                                   |     |    |        |  +--| (48)
|        |  |                                   |     |    |        |  |  |     +**M_giganteus_g14395.t1/1-59
|        |  |                                   |     |    |        |  |  |  +--|
|        |  |                                   |     |    |        |  |  |  |  +**O_spinosus_Dfd/1-59
|        |  |                                   |     |    |        |  |  +--| (61)
|        |  |                                   |     |    |        |  |     +--M_giganteus_g14395.t2/1-59
|        |  |                                   |     |    |        +--| (53)
|        |  |                                   |     |    |           |                       +--T_castaneum_Cx/1-60
|        |  |                                   |     |    |           |                    +--| (85)
|        |  |                                   |     |    |           |                    |  +--D_melanogaster_Scr/1-60
|        |  |                                   |     |    |           |                 +--| (62)
|        |  |                                   |     |    |           |                 |  |                                                           +**D_melanogaster_abd-A/1-60
|        |  |                                   |     |    |           |                 |  |                                                        +**|
|        |  |                                   |     |    |           |                 |  |                                                        |  +**D_plantarius_abd-A-B/1-60
|        |  |                                   |     |    |           |                 |  |                                                     +**|
|        |  |                                   |     |    |           |                 |  |                                                     |  +**H_graminicola_abd-A-B/1-60
|        |  |                                   |     |    |           |                 |  |                                                  +**|
|        |  |                                   |     |    |           |                 |  |                                                  |  +**P_tepidariorum_abd-a-B/1-60
|        |  |                                   |     |    |           |                 |  |                                               +**|
|        |  |                                   |     |    |           |                 |  |                                               |  +**T_clavata_abd-A-B/1-60
|        |  |                                   |     |    |           |                 |  |                                            +**|
|        |  |                                   |     |    |           |                 |  |                                            |  +**L_elegans_abd-A-B/1-60
|        |  |                                   |     |    |           |                 |  |                                         +**|
|        |  |                                   |     |    |           |                 |  |                                         |  +**D_silvatica_abd-A-A/1-60
|        |  |                                   |     |    |           |                 |  |                                      +**|
|        |  |                                   |     |    |           |                 |  |                                      |  +**T_antipodiana_abd-A-B/1-60
|        |  |                                   |     |    |           |                 |  |                                   +**|
|        |  |                                   |     |    |           |                 |  |                                   |  +**A_bruennichi_abd-A-B/1-60
|        |  |                                   |     |    |           |                 |  |                                +**|
|        |  |                                   |     |    |           |                 |  |                                |  +**C_sculpturatus_abd-A-B/1-60
|        |  |                                   |     |    |           |                 |  |                             +--|
|        |  |                                   |     |    |           |                 |  |                             |  +**D_silvatica_abd-A-B/1-60
|        |  |                                   |     |    |           |                 |  |                          +--| (90)
|        |  |                                   |     |    |           |                 |  |                          |  +--T_castaneum_abd-A/1-60
|        |  |                                   |     |    |           |                 |  |                       +--| (86)
|        |  |                                   |     |    |           |                 |  |                       |  |     +**M_giganteus_g814.t1/1-59
|        |  |                                   |     |    |           |                 |  |                       |  |  +--|
|        |  |                                   |     |    |           |                 |  |                       |  |  |  +**M_giganteus_g14421.t1/1-59
|        |  |                                   |     |    |           |                 |  |                       |  +--| (94)
|        |  |                                   |     |    |           |                 |  |                       |     +--M_giganteus_g814.t2/1-59
|        |  |                                   |     |    |           |                 |  |                    +--| (72)
|        |  |                                   |     |    |           |                 |  |                    |  |                          +**S_maritima_abd-A/1-60
|        |  |                                   |     |    |           |                 |  |                    |  |                       +**|
|        |  |                                   |     |    |           |                 |  |                    |  |                       |  +**T_antipodiana_abd-A-A/1-60
|        |  |                                   |     |    |           |                 |  |                    |  |                    +**|
|        |  |                                   |     |    |           |                 |  |                    |  |                    |  +**H_graminicola_abd-A-A/1-60
|        |  |                                   |     |    |           |                 |  |                    |  |                 +**|
|        |  |                                   |     |    |           |                 |  |                    |  |                 |  +**T_clavata_abd-A-A/1-60
|        |  |                                   |     |    |           |                 |  |                    |  |              +**|
|        |  |                                   |     |    |           |                 |  |                    |  |              |  +**A_bruennichi_abd-A-A/1-60
|        |  |                                   |     |    |           |                 |  |                    |  |           +**|
|        |  |                                   |     |    |           |                 |  |                    |  |           |  +**P_tepidariorum_abd-A-A/1-60
|        |  |                                   |     |    |           |                 |  |                    |  |        +--|
|        |  |                                   |     |    |           |                 |  |                    |  |        |  +**L_elegans_abd-A-A/1-60
|        |  |                                   |     |    |           |                 |  |                    |  |     +--| (83)
|        |  |                                   |     |    |           |                 |  |                    |  |     |  +--D_plantarius_abd-A-A/1-60
|        |  |                                   |     |    |           |                 |  |                    |  |  +--| (77)
|        |  |                                   |     |    |           |                 |  |                    |  |  |  +--P_opilio_abd-A/1-60
|        |  |                                   |     |    |           |                 |  |                    |  +--| (70)
|        |  |                                   |     |    |           |                 |  |                    |     |  +--C_sculpturatus_abd-A-A/1-60
|        |  |                                   |     |    |           |                 |  |                    |     +--| (58)
|        |  |                                   |     |    |           |                 |  |                    |        |                                                                             +**D_melanogaster_Ubx/1-60
|        |  |                                   |     |    |           |                 |  |                    |        |                                                                          +**|
|        |  |                                   |     |    |           |                 |  |                    |        |                                                                          |  +**E_spinosa_ubx/161-220
|        |  |                                   |     |    |           |                 |  |                    |        |                                                                       +**|
|        |  |                                   |     |    |           |                 |  |                    |        |                                                                       |  +**group_06/172-231
|        |  |                                   |     |    |           |                 |  |                    |        |                                                                    +**|
|        |  |                                   |     |    |           |                 |  |                    |        |                                                                    |  +**T_antipodiana_Ubx-B/1-60
|        |  |                                   |     |    |           |                 |  |                    |        |                                                                 +**|
|        |  |                                   |     |    |           |                 |  |                    |        |                                                                 |  +**group_18/121-180
|        |  |                                   |     |    |           |                 |  |                    |        |                                                              +**|
|        |  |                                   |     |    |           |                 |  |                    |        |                                                              |  +**group_05/172-231
|        |  |                                   |     |    |           |                 |  |                    |        |                                                           +**|
|        |  |                                   |     |    |           |                 |  |                    |        |                                                           |  +**group_04/172-231
|        |  |                                   |     |    |           |                 |  |                    |        |                                                        +**|
|        |  |                                   |     |    |           |                 |  |                    |        |                                                        |  +**A_bruennichi_Ubx-B/1-60
|        |  |                                   |     |    |           |                 |  |                    |        |                                                     +**|
|        |  |                                   |     |    |           |                 |  |                    |        |                                                     |  +**group_02/113-172
|        |  |                                   |     |    |           |                 |  |                    |        |                                                  +**|
|        |  |                                   |     |    |           |                 |  |                    |        |                                                  |  +**D_plantarius_Ubx-B/1-60
|        |  |                                   |     |    |           |                 |  |                    |        |                                               +**|
|        |  |                                   |     |    |           |                 |  |                    |        |                                               |  +**L_elegans_Ubx-B/1-60
|        |  |                                   |     |    |           |                 |  |                    |        |                                            +**|
|        |  |                                   |     |    |           |                 |  |                    |        |                                            |  +**P_opilio_Ubx/1-60
|        |  |                                   |     |    |           |                 |  |                    |        |                                         +**|
|        |  |                                   |     |    |           |                 |  |                    |        |                                         |  +**I_scapularis_Ubx/1-60
|        |  |                                   |     |    |           |                 |  |                    |        |                                      +**|
|        |  |                                   |     |    |           |                 |  |                    |        |                                      |  +**T_castaneum_Utx/1-60
|        |  |                                   |     |    |           |                 |  |                    |        |                                   +**|
|        |  |                                   |     |    |           |                 |  |                    |        |                                   |  +**C_sculpturatus_Ubx-B/1-60
|        |  |                                   |     |    |           |                 |  |                    |        |                                +**|
|        |  |                                   |     |    |           |                 |  |                    |        |                                |  +**D_silvatica_Ubx-A/1-60
|        |  |                                   |     |    |           |                 |  |                    |        |                             +**|
|        |  |                                   |     |    |           |                 |  |                    |        |                             |  +**D_silvatica_Ubx-B/1-60
|        |  |                                   |     |    |           |                 |  |                    |        |                          +**|
|        |  |                                   |     |    |           |                 |  |                    |        |                          |  +**H_graminicola_Ubx-B-2/1-60
|        |  |                                   |     |    |           |                 |  |                    |        |                       +**|
|        |  |                                   |     |    |           |                 |  |                    |        |                       |  +**P_litorale_Ubx/172-231
|        |  |                                   |     |    |           |                 |  |                    |        |                    +**|
|        |  |                                   |     |    |           |                 |  |                    |        |                    |  +**H_graminicola_Ubx-B-1/1-60
|        |  |                                   |     |    |           |                 |  |                    |        |                 +**|
|        |  |                                   |     |    |           |                 |  |                    |        |                 |  +**T_clavata_Ubx-B/1-60
|        |  |                                   |     |    |           |                 |  |                    |        |              +**|
|        |  |                                   |     |    |           |                 |  |                    |        |              |  +**C_sculpturatus_Ubx-A/1-60
|        |  |                                   |     |    |           |                 |  |                    |        |           +--|
|        |  |                                   |     |    |           |                 |  |                    |        |           |  +**P_tepidariorum_Ubx-B/1-60
|        |  |                                   |     |    |           |                 |  |                    |        |        +--| (79)
|        |  |                                   |     |    |           |                 |  |                    |        |        |  +--S_maritima_Ubx/1-60
|        |  |                                   |     |    |           |                 |  |                    |        |     +--| (83)
|        |  |                                   |     |    |           |                 |  |                    |        |     |  +--O_spinosus_Ubx/1-59
|        |  |                                   |     |    |           |                 |  |                    |        |  +--| (93)
|        |  |                                   |     |    |           |                 |  |                    |        |  |  |        +--D_plantarius_Ubx-A/1-60
|        |  |                                   |     |    |           |                 |  |                    |        |  |  |     +--| (29)
|        |  |                                   |     |    |           |                 |  |                    |        |  |  |     |  |        +**H_graminicola_Ubx-A/1-60
|        |  |                                   |     |    |           |                 |  |                    |        |  |  |     |  |     +**|
|        |  |                                   |     |    |           |                 |  |                    |        |  |  |     |  |     |  +**T_clavata_Ubx-A/1-60
|        |  |                                   |     |    |           |                 |  |                    |        |  |  |     |  |  +--|
|        |  |                                   |     |    |           |                 |  |                    |        |  |  |     |  |  |  +**T_antipodiana_Ubx-A/1-60
|        |  |                                   |     |    |           |                 |  |                    |        |  |  |     |  +--| (96)
|        |  |                                   |     |    |           |                 |  |                    |        |  |  |     |     +--A_bruennichi_Ubx-A/1-60
|        |  |                                   |     |    |           |                 |  |                    |        |  |  |  +--| (34)
|        |  |                                   |     |    |           |                 |  |                    |        |  |  |  |  |  +--P_tepidariorum_Ubx-A/1-60
|        |  |                                   |     |    |           |                 |  |                    |        |  |  |  |  +--| (82)
|        |  |                                   |     |    |           |                 |  |                    |        |  |  |  |     +--M_giganteus_g821.t1/1-59
|        |  |                                   |     |    |           |                 |  |                    |        |  |  +--| (77)
|        |  |                                   |     |    |           |                 |  |                    |        |  |     +--L_elegans_Ubx-A/1-60
|        |  |                                   |     |    |           |                 |  |                    |        +--| (55)
|        |  |                                   |     |    |           |                 |  |                    |           |                           +--D_melanogaster_Abd-B/1-60
|        |  |                                   |     |    |           |                 |  |                    |           |                        +--| (27)
|        |  |                                   |     |    |           |                 |  |                    |           |                        |  |     +--E_spinosa_AbdB/38-97
|        |  |                                   |     |    |           |                 |  |                    |           |                        |  |  +--| (72)
|        |  |                                   |     |    |           |                 |  |                    |           |                        |  |  |  +--N_molleri_abdB/1-58
|        |  |                                   |     |    |           |                 |  |                    |           |                        |  +--| (35)
|        |  |                                   |     |    |           |                 |  |                    |           |                        |     |  +--P_femoratum_abdB/10-69
|        |  |                                   |     |    |           |                 |  |                    |           |                        |     +--| (72)
|        |  |                                   |     |    |           |                 |  |                    |           |                        |        +--N_gracile_AbdB/1-40
|        |  |                                   |     |    |           |                 |  |                    |           |                     +--| (40)
|        |  |                                   |     |    |           |                 |  |                    |           |                     |  |  +--T_castaneum_Abd-B/1-60
|        |  |                                   |     |    |           |                 |  |                    |           |                     |  +--| (90)
|        |  |                                   |     |    |           |                 |  |                    |           |                     |     +--S_cheilorhynchus_abdB/38-97
|        |  |                                   |     |    |           |                 |  |                    |           |                  +--| (72)
|        |  |                                   |     |    |           |                 |  |                    |           |                  |  |  +--S_maritima_Abd-B/1-60
|        |  |                                   |     |    |           |                 |  |                    |           |                  |  +--| (64)
|        |  |                                   |     |    |           |                 |  |                    |           |                  |     +--P_litorale_AbdB/268-327
|        |  |                                   |     |    |           |                 |  |                    |           |               +--| (64)
|        |  |                                   |     |    |           |                 |  |                    |           |               |  |                                +**I_scapularis_Abd-B/1-60
|        |  |                                   |     |    |           |                 |  |                    |           |               |  |                             +**|
|        |  |                                   |     |    |           |                 |  |                    |           |               |  |                             |  +**T_antipodiana_Abd-B-A/1-60
|        |  |                                   |     |    |           |                 |  |                    |           |               |  |                          +**|
|        |  |                                   |     |    |           |                 |  |                    |           |               |  |                          |  +**T_clavata_Abd-B-A/1-60
|        |  |                                   |     |    |           |                 |  |                    |           |               |  |                       +**|
|        |  |                                   |     |    |           |                 |  |                    |           |               |  |                       |  +**L_elegans_Abd-B-A/1-60
|        |  |                                   |     |    |           |                 |  |                    |           |               |  |                    +**|
|        |  |                                   |     |    |           |                 |  |                    |           |               |  |                    |  +**H_graminicola_Abd-B-A-1/1-60
|        |  |                                   |     |    |           |                 |  |                    |           |               |  |                 +**|
|        |  |                                   |     |    |           |                 |  |                    |           |               |  |                 |  +**H_graminicola_Abd-B-A-2/1-60
|        |  |                                   |     |    |           |                 |  |                    |           |               |  |              +**|
|        |  |                                   |     |    |           |                 |  |                    |           |               |  |              |  +**D_silvatica_Abd-B-A/1-60
|        |  |                                   |     |    |           |                 |  |                    |           |               |  |           +**|
|        |  |                                   |     |    |           |                 |  |                    |           |               |  |           |  +**A_bruennichi_Abd-B-A/1-60
|        |  |                                   |     |    |           |                 |  |                    |           |               |  |        +**|
|        |  |                                   |     |    |           |                 |  |                    |           |               |  |        |  +**D_plantarius_Abd-B-A/1-60
|        |  |                                   |     |    |           |                 |  |                    |           |               |  |     +--|
|        |  |                                   |     |    |           |                 |  |                    |           |               |  |     |  +**P_tepidariorum_Abd-B-B/1-60
|        |  |                                   |     |    |           |                 |  |                    |           |               |  |  +--| (81)
|        |  |                                   |     |    |           |                 |  |                    |           |               |  |  |  +--C_sculpturatus_Abd-B-A/1-60
|        |  |                                   |     |    |           |                 |  |                    |           |               |  +--| (50)
|        |  |                                   |     |    |           |                 |  |                    |           |               |     |                          +**P_tepidariorum_Abd-B-A/1-60
|        |  |                                   |     |    |           |                 |  |                    |           |               |     |                       +**|
|        |  |                                   |     |    |           |                 |  |                    |           |               |     |                       |  +**H_graminicola_Abd-B-B/1-60
|        |  |                                   |     |    |           |                 |  |                    |           |               |     |                    +**|
|        |  |                                   |     |    |           |                 |  |                    |           |               |     |                    |  +**L_elegans_Abd-B-B/1-60
|        |  |                                   |     |    |           |                 |  |                    |           |               |     |                 +**|
|        |  |                                   |     |    |           |                 |  |                    |           |               |     |                 |  +**A_bruennichi_Abd-B-B/1-60
|        |  |                                   |     |    |           |                 |  |                    |           |               |     |              +**|
|        |  |                                   |     |    |           |                 |  |                    |           |               |     |              |  +**T_antipodiana_Abd-B-B/1-60
|        |  |                                   |     |    |           |                 |  |                    |           |               |     |           +**|
|        |  |                                   |     |    |           |                 |  |                    |           |               |     |           |  +**T_clavata_Abd-B-B/1-60
|        |  |                                   |     |    |           |                 |  |                    |           |               |     |        +--|
|        |  |                                   |     |    |           |                 |  |                    |           |               |     |        |  +**D_plantarius_Abd-B-B/1-60
|        |  |                                   |     |    |           |                 |  |                    |           |               |     |     +--| (99)
|        |  |                                   |     |    |           |                 |  |                    |           |               |     |     |  +--D_silvatica_Abd-B-B/1-60
|        |  |                                   |     |    |           |                 |  |                    |           |               |     |  +--| (88)
|        |  |                                   |     |    |           |                 |  |                    |           |               |     |  |  +--C_sculpturatus_Abd-B-B/1-60
|        |  |                                   |     |    |           |                 |  |                    |           |               |     +--| (35)
|        |  |                                   |     |    |           |                 |  |                    |           |               |        +--M_giganteus_g803.t2/1-59
|        |  |                                   |     |    |           |                 |  |                    |           |  +------------| (100)
|        |  |                                   |     |    |           |                 |  |                    |           |  |            |  +--P_opilio_Abd-B/1-60
|        |  |                                   |     |    |           |                 |  |                    |           |  |            +--| (85)
|        |  |                                   |     |    |           |                 |  |                    |           |  |               +--O_spinosus_AbdB/1-59
|        |  |                                   |     |    |           |                 |  |                    |           +--| (60)
|        |  |                                   |     |    |           |                 |  |                    |              +-----N_gracile_AbdA/149-208
|        |  |                                   |     |    |           |                 |  |                 +--| (93)
|        |  |                                   |     |    |           |                 |  |                 |  +--I_scapularis_abd-A/1-60
|        |  |                                   |     |    |           |                 |  |              +--| (66)
|        |  |                                   |     |    |           |                 |  |              |  |  +--L_elegans_Antp-A/1-60
|        |  |                                   |     |    |           |                 |  |              |  +--| (96)
|        |  |                                   |     |    |           |                 |  |              |     +--P_tepidariorum_Antp-A/1-60
|        |  |                                   |     |    |           |                 |  |           +--| (42)
|        |  |                                   |     |    |           |                 |  |           |  +--group_08/198-257
|        |  |                                   |     |    |           |                 |  |        +--| (77)
|        |  |                                   |     |    |           |                 |  |        |  |                                                                                +**D_melanogaster_Antp/1-60
|        |  |                                   |     |    |           |                 |  |        |  |                                                                             +**|
|        |  |                                   |     |    |           |                 |  |        |  |                                                                             |  +**A_bruennichi_Antp-A/1-60
|        |  |                                   |     |    |           |                 |  |        |  |                                                                          +**|
|        |  |                                   |     |    |           |                 |  |        |  |                                                                          |  +**D_silvatica_Antp-A/1-60
|        |  |                                   |     |    |           |                 |  |        |  |                                                                       +**|
|        |  |                                   |     |    |           |                 |  |        |  |                                                                       |  +**P_litorale_Antp/198-257
|        |  |                                   |     |    |           |                 |  |        |  |                                                                    +**|
|        |  |                                   |     |    |           |                 |  |        |  |                                                                    |  +**group_07/198-257
|        |  |                                   |     |    |           |                 |  |        |  |                                                                 +**|
|        |  |                                   |     |    |           |                 |  |        |  |                                                                 |  +**C_sculpturatus_Antp-2/1-60
|        |  |                                   |     |    |           |                 |  |        |  |                                                              +**|
|        |  |                                   |     |    |           |                 |  |        |  |                                                              |  +**T_antipodiana_Antp-B/1-60
|        |  |                                   |     |    |           |                 |  |        |  |                                                           +**|
|        |  |                                   |     |    |           |                 |  |        |  |                                                           |  +**N_gracile_antp/55-114
|        |  |                                   |     |    |           |                 |  |        |  |                                                        +**|
|        |  |                                   |     |    |           |                 |  |        |  |                                                        |  +**T_antipodiana_Antp-A/1-60
|        |  |                                   |     |    |           |                 |  |        |  |                                                     +**|
|        |  |                                   |     |    |           |                 |  |        |  |                                                     |  +**A_bruennichi_Antp-B/1-60
|        |  |                                   |     |    |           |                 |  |        |  |                                                  +**|
|        |  |                                   |     |    |           |                 |  |        |  |                                                  |  +**H_graminicola_Antp-B/1-60
|        |  |                                   |     |    |           |                 |  |        |  |                                               +**|
|        |  |                                   |     |    |           |                 |  |        |  |                                               |  +**T_clavata_Antp-B/1-60
|        |  |                                   |     |    |           |                 |  |        |  |                                            +**|
|        |  |                                   |     |    |           |                 |  |        |  |                                            |  +**D_silvatica_Antp-B/1-60
|        |  |                                   |     |    |           |                 |  |        |  |                                         +**|
|        |  |                                   |     |    |           |                 |  |        |  |                                         |  +**T_clavata_Antp-A/1-60
|        |  |                                   |     |    |           |                 |  |        |  |                                      +**|
|        |  |                                   |     |    |           |                 |  |        |  |                                      |  +**L_elegans_Antp-B/1-60
|        |  |                                   |     |    |           |                 |  |        |  |                                   +**|
|        |  |                                   |     |    |           |                 |  |        |  |                                   |  +**P_femoratum_antp/9-68
|        |  |                                   |     |    |           |                 |  |        |  |                                +**|
|        |  |                                   |     |    |           |                 |  |        |  |                                |  +**I_scapularis_Antp/1-60
|        |  |                                   |     |    |           |                 |  |        |  |                             +**|
|        |  |                                   |     |    |           |                 |  |        |  |                             |  +**H_graminicola_Antp-A-2/1-60
|        |  |                                   |     |    |           |                 |  |        |  |                          +**|
|        |  |                                   |     |    |           |                 |  |        |  |                          |  +**C_sculpturatus_Antp-1/1-60
|        |  |                                   |     |    |           |                 |  |        |  |                       +**|
|        |  |                                   |     |    |           |                 |  |        |  |                       |  +**D_plantarius_Antp-A/1-60
|        |  |                                   |     |    |           |                 |  |        |  |                    +**|
|        |  |                                   |     |    |           |                 |  |        |  |                    |  +**S_cheilorhynchus_antp/106-165
|        |  |                                   |     |    |           |                 |  |        |  |                 +**|
|        |  |                                   |     |    |           |                 |  |        |  |                 |  +**H_graminicola_Antp-A-1/1-60
|        |  |                                   |     |    |           |                 |  |        |  |              +**|
|        |  |                                   |     |    |           |                 |  |        |  |              |  +**D_plantarius_Antp-B/1-60
|        |  |                                   |     |    |           |                 |  |        |  |           +**|
|        |  |                                   |     |    |           |                 |  |        |  |           |  +**P_tepidariorum_Antp-B/1-60
|        |  |                                   |     |    |           |                 |  |        |  |        +**|
|        |  |                                   |     |    |           |                 |  |        |  |        |  +**T_castaneum_ptl/1-60
|        |  |                                   |     |    |           |                 |  |        |  |     +**|
|        |  |                                   |     |    |           |                 |  |        |  |     |  +**P_opilio_Antp/1-60
|        |  |                                   |     |    |           |                 |  |        |  |  +--|
|        |  |                                   |     |    |           |                 |  |        |  |  |  +**E_spinosa_antp/129-188
|        |  |                                   |     |    |           |                 |  |        |  +--| (86)
|        |  |                                   |     |    |           |                 |  |        |     +--S_maritima_Antp/1-60
|        |  |                                   |     |    |           |                 |  |     +--| (42)
|        |  |                                   |     |    |           |                 |  |     |  |  +**M_giganteus_g836.t1/1-59
|        |  |                                   |     |    |           |                 |  |     |  +--|
|        |  |                                   |     |    |           |                 |  |     |     +**O_spinosus_antp/1-59
|        |  |                                   |     |    |           |                 |  |  +--| (89)
|        |  |                                   |     |    |           |                 |  |  |  +--M_giganteus_g14410.t1/1-59
|        |  |                                   |     |    |           |                 |  +--| (91)
|        |  |                                   |     |    |           |                 |     |                 +--D_melanogaster_ftz/1-60
|        |  |                                   |     |    |           |                 |     |              +--| (75)
|        |  |                                   |     |    |           |                 |     |              |  +--T_orbiculare_ftz/1-57
|        |  |                                   |     |    |           |                 |     |           +--| (93)
|        |  |                                   |     |    |           |                 |     |           |  |                    +**E_spinosa_ftz/225-284
|        |  |                                   |     |    |           |                 |     |           |  |                 +**|
|        |  |                                   |     |    |           |                 |     |           |  |                 |  +**S_cheilorhynchus_ftz/211-270
|        |  |                                   |     |    |           |                 |     |           |  |              +**|
|        |  |                                   |     |    |           |                 |     |           |  |              |  +**P_litorale_ftz.t2/227-286
|        |  |                                   |     |    |           |                 |     |           |  |           +**|
|        |  |                                   |     |    |           |                 |     |           |  |           |  +**N_molleri_ftz/7-66
|        |  |                                   |     |    |           |                 |     |           |  |        +**|
|        |  |                                   |     |    |           |                 |     |           |  |        |  +**group_09/213-272
|        |  |                                   |     |    |           |                 |     |           |  |     +**|
|        |  |                                   |     |    |           |                 |     |           |  |     |  +**P_litorale_ftz.t1/233-292
|        |  |                                   |     |    |           |                 |     |           |  |  +--|
|        |  |                                   |     |    |           |                 |     |           |  |  |  +**group_16/227-286
|        |  |                                   |     |    |           |                 |     |           |  +--| (75)
|        |  |                                   |     |    |           |                 |     |           |     +--P_femoratum_ftz/261-320
|        |  |                                   |     |    |           |                 |     |        +--| (28)
|        |  |                                   |     |    |           |                 |     |        |  +--S_maritima_ftz/1-60
|        |  |                                   |     |    |           |                 |     |     +--| (23)
|        |  |                                   |     |    |           |                 |     |     |  |           +--T_castaneum_ftz/1-60
|        |  |                                   |     |    |           |                 |     |     |  |        +--| (100)
|        |  |                                   |     |    |           |                 |     |     |  |        |  +--M_giganteus_g844.t1/1-59
|        |  |                                   |     |    |           |                 |     |     |  |     +--| (98)
|        |  |                                   |     |    |           |                 |     |     |  |     |  |  +--P_opilio_ftz/1-60
|        |  |                                   |     |    |           |                 |     |     |  |     |  +--| (100)
|        |  |                                   |     |    |           |                 |     |     |  |     |     +--O_spinosus_ftz/1-59
|        |  |                                   |     |    |           |                 |     |     |  |  +--| (78)
|        |  |                                   |     |    |           |                 |     |     |  |  |  +--C_sculpturatus_ftz-B/1-60
|        |  |                                   |     |    |           |                 |     |     |  +--| (71)
|        |  |                                   |     |    |           |                 |     |     |     |  +--C_sculpturatus_ftz-A/1-60
|        |  |                                   |     |    |           |                 |     |     |     +--| (48)
|        |  |                                   |     |    |           |                 |     |     |        |  +--D_silvatica_ftz-B/1-60
|        |  |                                   |     |    |           |                 |     |     |        +--| (50)
|        |  |                                   |     |    |           |                 |     |     |           |        +--D_plantarius_ftz-B/1-60
|        |  |                                   |     |    |           |                 |     |     |           |     +--| (95)
|        |  |                                   |     |    |           |                 |     |     |           |     |  |     +--A_bruennichi_ftz-B/1-60
|        |  |                                   |     |    |           |                 |     |     |           |     |  |  +--| (99)
|        |  |                                   |     |    |           |                 |     |     |           |     |  |  |  |  +--T_antipodiana_ftz-B/1-60
|        |  |                                   |     |    |           |                 |     |     |           |     |  |  |  +--| (100)
|        |  |                                   |     |    |           |                 |     |     |           |     |  |  |     +--T_clavata_ftz-B/1-60
|        |  |                                   |     |    |           |                 |     |     |           |     |  +--| (93)
|        |  |                                   |     |    |           |                 |     |     |           |     |     +--D_plantarius_ftz-pseudo/1-58
|        |  |                                   |     |    |           |                 |     |     |           |  +--| (67)
|        |  |                                   |     |    |           |                 |     |     |           |  |  +--H_graminicola_ftz-B/1-60
|        |  |                                   |     |    |           |                 |     |     |           +--| (91)
|        |  |                                   |     |    |           |                 |     |     |              |     +--L_elegans_ftz-B/1-60
|        |  |                                   |     |    |           |                 |     |     |              |  +--| (89)
|        |  |                                   |     |    |           |                 |     |     |              |  |  +--P_tepidariorum_ftz-pseudo/1-59
|        |  |                                   |     |    |           |                 |     |     |              +--| (99)
|        |  |                                   |     |    |           |                 |     |     |                 +--P_tepidariorum_ftz-B/1-60
|        |  |                                   |     |    |           |                 |     |  +--| (33)
|        |  |                                   |     |    |           |                 |     |  |  +--I_scapularis_ftz/1-60
|        |  |                                   |     |    |           |                 |     +--| (92)
|        |  |                                   |     |    |           |                 |        +--M_giganteus_g14401.t1/1-59
|        |  |                                   |     |    |           |              +--| (38)
|        |  |                                   |     |    |           |              |  |  +--T_orbiculare_scr/38-97
|        |  |                                   |     |    |           |              |  +--| (92)
|        |  |                                   |     |    |           |              |     +--S_cheilorhynchus_scr/88-119
|        |  |                                   |     |    |           |           +--| (45)
|        |  |                                   |     |    |           |           |  |                                                                             +**S_maritima_Scr/1-60
|        |  |                                   |     |    |           |           |  |                                                                          +**|
|        |  |                                   |     |    |           |           |  |                                                                          |  +**T_antipodiana_Scr-B/1-60
|        |  |                                   |     |    |           |           |  |                                                                       +**|
|        |  |                                   |     |    |           |           |  |                                                                       |  +**D_plantarius_Scr-A-1/1-60
|        |  |                                   |     |    |           |           |  |                                                                    +**|
|        |  |                                   |     |    |           |           |  |                                                                    |  +**L_elegans_Scr-A/1-60
|        |  |                                   |     |    |           |           |  |                                                                 +**|
|        |  |                                   |     |    |           |           |  |                                                                 |  +**P_tepidariorum_Scr-A/1-60
|        |  |                                   |     |    |           |           |  |                                                              +**|
|        |  |                                   |     |    |           |           |  |                                                              |  +**D_silvatica_Scr-A/1-60
|        |  |                                   |     |    |           |           |  |                                                           +**|
|        |  |                                   |     |    |           |           |  |                                                           |  +**D_plantarius_Scr-B/1-60
|        |  |                                   |     |    |           |           |  |                                                        +**|
|        |  |                                   |     |    |           |           |  |                                                        |  +**H_graminicola_Scr-B/1-60
|        |  |                                   |     |    |           |           |  |                                                     +**|
|        |  |                                   |     |    |           |           |  |                                                     |  +**C_sculpturatus_Scr-1/1-60
|        |  |                                   |     |    |           |           |  |                                                  +**|
|        |  |                                   |     |    |           |           |  |                                                  |  +**A_bruennichi_Scr-A/1-60
|        |  |                                   |     |    |           |           |  |                                               +**|
|        |  |                                   |     |    |           |           |  |                                               |  +**P_tepidariorum_Scr-B/1-60
|        |  |                                   |     |    |           |           |  |                                            +**|
|        |  |                                   |     |    |           |           |  |                                            |  +**H_graminicola_Scr-A/1-60
|        |  |                                   |     |    |           |           |  |                                         +**|
|        |  |                                   |     |    |           |           |  |                                         |  +**group_11/217-276
|        |  |                                   |     |    |           |           |  |                                      +**|
|        |  |                                   |     |    |           |           |  |                                      |  +**T_antipodiana_Scr-A/1-60
|        |  |                                   |     |    |           |           |  |                                   +**|
|        |  |                                   |     |    |           |           |  |                                   |  +**T_clavata_Scr-B/1-60
|        |  |                                   |     |    |           |           |  |                                +**|
|        |  |                                   |     |    |           |           |  |                                |  +**E_spinosa_scr/180-239
|        |  |                                   |     |    |           |           |  |                             +**|
|        |  |                                   |     |    |           |           |  |                             |  +**P_litorale_Scr/217-276
|        |  |                                   |     |    |           |           |  |                          +**|
|        |  |                                   |     |    |           |           |  |                          |  +**L_elegans_Scr-B/1-60
|        |  |                                   |     |    |           |           |  |                       +**|
|        |  |                                   |     |    |           |           |  |                       |  +**A_bruennichi_Scr-B/1-60
|        |  |                                   |     |    |           |           |  |                    +**|
|        |  |                                   |     |    |           |           |  |                    |  +**group_10/17-76
|        |  |                                   |     |    |           |           |  |                 +**|
|        |  |                                   |     |    |           |           |  |                 |  +**P_opilio_Scr/1-60
|        |  |                                   |     |    |           |           |  |              +**|
|        |  |                                   |     |    |           |           |  |              |  +**N_gracile_scr/190-249
|        |  |                                   |     |    |           |           |  |           +**|
|        |  |                                   |     |    |           |           |  |           |  +**group_12/216-275
|        |  |                                   |     |    |           |           |  |        +**|
|        |  |                                   |     |    |           |           |  |        |  +**C_sculpturatus_Scr-2/1-60
|        |  |                                   |     |    |           |           |  |     +**|
|        |  |                                   |     |    |           |           |  |     |  +**P_femoratum_scr/38-97
|        |  |                                   |     |    |           |           |  |  +--|
|        |  |                                   |     |    |           |           |  |  |  +**T_clavata_Scr-A/1-60
|        |  |                                   |     |    |           |           |  +--| (81)
|        |  |                                   |     |    |           |           |     +--I_scapularis_Scr/1-60
|        |  |                                   |     |    |           |        +--| (40)
|        |  |                                   |     |    |           |        |  |  +**M_giganteus_g845.t1/1-59
|        |  |                                   |     |    |           |        |  +--|
|        |  |                                   |     |    |           |        |     +**O_spinosus_scr/1-59
|        |  |                                   |     |    |           |     +--| (42)
|        |  |                                   |     |    |           |     |  +--M_giganteus_g14399.t1/1-59
|        |  |                                   |     |    |           |  +--| (69)
|        |  |                                   |     |    |           |  |  +--D_plantarius_Scr-A-2/1-52
|        |  |                                   |     |    |           +--| (37)
|        |  |                                   |     |    |              |     +--E_spinosa_Dfd/217-276
|        |  |                                   |     |    |              |  +--| (100)
|        |  |                                   |     |    |              |  |  +--P_femoratum_dfd/213-272
|        |  |                                   |     |    |              +--| (100)
|        |  |                                   |     |    |                 +--T_orbiculare_dfd/151-210
|        |  |                                   |     +----| (96)
|        |  |                                   |          +--N_molleri_dfd/33-92
|        |  |                                +--| (64)
|        |  |                                |  |     +**A_bruennichi_Hox3-B/1-60
|        |  |                                |  |  +--|
|        |  |                                |  |  |  +**T_clavata_Hox3-B/1-60
|        |  |                                |  +--| (88)
|        |  |                                |     +--T_antipodiana_Hox3-B/1-60
|        |  |                             +--| (66)
|        |  |                             |  +--D_silvatica_Hox3-B/1-60
|        |  |                          +--| (55)
|        |  |                          |  +--H_graminicola_Hox3-B/1-60
|        |  |                       +--| (65)
|        |  |                       |  |  +--I_scapularis_Hox3/1-60
|        |  |                       |  +--| (86)
|        |  |                       |     +--C_sculpturatus_Hox3-B/1-60
|        |  |                    +--| (70)
|        |  |                    |  |  +--S_maritima_Hox3/1-60
|        |  |                    |  +--| (56)
|        |  |                    |     |     +--P_opilio_Hox3/1-60
|        |  |                    |     |  +--| (99)
|        |  |                    |     |  |  +--O_spinosus_g11673.t1/1-59
|        |  |                    |     +--| (94)
|        |  |                    |        |  +--P_litorale_Hox3.t1/191-250
|        |  |                    |        +--| (89)
|        |  |                    |           +--P_litorale_Hox3.t3/208-267
|        |  |                 +--| (70)
|        |  |                 |  |  +--S_cheilorhynchus_Hox3_putative/189-248
|        |  |                 |  +--| (55)
|        |  |                 |     +--N_molleri_Hox3_or_antp/1-43
|        |  |             +---| (49)
|        |  |             |   |  +-------------------------D_melanogaster_bcd/1-60
|        |  |             |   +--| (46)
|        |  |             |      |  +--D_silvatica_Hox3-A/1-60
|        |  |             |      +--| (82)
|        |  |             |         +--------------------------------------P_tepidariorum_Hox3-A/1-60
|        |  |          +--| (65)
|        |  |          |  +---------------------------D_plantarius_Hox3-A/1-60
|        |  +----------| (97)
|        |             +------------------C_sculpturatus_Hox3-A/1-60
|     +--|
|     |  +--L_polyphemus_Slou_D-a/1-60
|  +**|
|  |  +**T_tridentatus_Slou_A/1-60
+**|
|  +**P_opilio_NK1/1-60
|
+**P_tepidariorum_NK1-B-1/1-60


Consensus tree in newick format: 

(C_sculpturatus_NK1-B-1/1-60:0.0000000000,(((((D_melanogaster_slou/1-60:0.0177604377,(S_maritima_NK1/1-60:0.0000020356,T_castaneum_Slou/1-60:0.0000020356)91:0.0000020356)93:0.0188839868,(((((((((((((((((((D_melanogaster_lab/1-60:0.0940521425,T_castaneum_lab/1-60:0.0199381465)94:0.0174434237,((((S_maritima_lab/1-60:0.0724592411,D_plantarius_lab-A/1-60:0.0160642411)68:0.0000020356,((((((P_opilio_lab/1-60:0.0000020356,C_sculpturatus_lab-A/1-60:0.0000020356)92:0.0000020356,((((D_silvatica_lab-A/1-60:0.0731514107,A_bruennichi_lab-B/1-60:0.1205820116)75:0.0000020356,((D_silvatica_lab-B/1-60:0.0000020356,D_plantarius_lab-B/1-60:0.0000020356)94:0.0000020356,(P_tepidariorum_lab-B/1-60:0.0170198605,(T_antipodiana_lab-B/1-60:0.0000020356,T_clavata_lab-B/1-60:0.0163034100)100:0.0860793346)67:0.0000020356)72:0.0161293975)76:0.0171776437,L_elegans_lab-B/1-60:0.0000020356)80:0.0172962867,(H_graminicola_lab-A-1/1-60:0.0000020356,H_graminicola_lab-A-2/1-60:0.0000020356)100:0.0744866295)66:0.0000020356)70:0.0152004989,M_giganteus_g14374.t1/1-59:0.0000020356)35:0.0000020356,(M_giganteus_g867.t1/1-59:0.0000000000,O_spinosus_lab/1-59:0.0000000000):0.0000020356)58:0.0003642549,((T_antipodiana_lab-A/1-60:0.0413112163,T_clavata_lab-A/1-60:0.0563855738)90:0.0000020356,(H_graminicola_lab-B-1/1-60:0.0267242824,H_graminicola_lab-B-2/1-60:0.0434223991)100:0.2058148672)65:0.0416831252)45:0.0000028652,(L_elegans_lab-A/1-60:0.0428993439,(P_tepidariorum_lab-A/1-60:0.1263695817,A_bruennichi_lab-A/1-60:0.0123976950)81:0.0342404033)76:0.0278263751)85:0.0160852270)90:0.0161832705,I_scapularis_lab/1-60:0.0000020356)58:0.0000020356,C_sculpturatus_lab-B/1-60:0.0166556259)95:0.0315188184)95:0.0318298222,((P_femoratum_Lab/311-370:0.0163939112,P_litorale_lab/299-358:0.0000020356)93:0.0000020356,(T_orbiculare_lab/17-76:0.0000020356,(S_cheilorhynchus_Lab/280-339:0.0161713672,(N_molleri_Lab/285-344:0.0000020356,N_gracile_Lab/282-341:0.0000020356)99:0.0000020356)99:0.0159464752)96:0.0160122205)96:0.0226624397)100:0.5739317385,(D_melanogaster_zen/1-60:0.2868382435,D_melanogaster_zen2/1-60:0.2461552756)96:0.1250875378)79:0.1341888670,(((((((((((((((((T_castaneum_mxp/1-60:0.0000000000,P_tepidariorum_pb-A/1-60:0.0000000000):0.0000000000,H_graminicola_pb-A-1/1-60:0.0000000000):0.0000000000,T_orbiculare_pb/42-101:0.0000000000):0.0000000000,H_graminicola_pb-A-2/1-60:0.0000000000):0.0000000000,A_bruennichi_pb-A/1-60:0.0000000000):0.0000000000,S_maritima_pb/1-60:0.0000000000):0.0000000000,I_scapularis_pb/1-60:0.0000000000):0.0000000000,D_plantarius_pb-A/1-60:0.0000000000):0.0000000000,D_silvatica_pb-A/1-60:0.0000000000):0.0000000000,D_silvatica_pb-B/1-60:0.0000000000):0.0000000000,T_clavata_pb-A/1-60:0.0000000000):0.0000000000,T_antipodiana_pb-A/1-60:0.0000000000):0.0000000000,C_sculpturatus_pb-A/1-60:0.0000000000):0.0000000000,L_elegans_pb-A/1-60:0.0000000000):0.0000020356,D_melanogaster_pb/1-60:0.0000020356)83:0.0000020356,(M_giganteus_g858.t1/1-59:0.0000020356,M_giganteus_g14380.t1/1-59:0.0000020356)81:0.0000020356)74:0.0000020356,(((((((((((P_opilio_pb/1-60:0.0000000000,P_tepidariorum_pb-B/1-60:0.0000000000):0.0000000000,A_bruennichi_pb-B/1-60:0.0000000000):0.0000000000,H_graminicola_pb-B/1-60:0.0000000000):0.0000000000,L_elegans_pb-B/1-60:0.0000000000):0.0000000000,D_plantarius_pb-B/1-60:0.0000000000):0.0000000000,T_clavata_pb-B/1-60:0.0000000000):0.0000000000,T_antipodiana_pb-B/1-60:0.0000000000):0.0000020356,C_sculpturatus_pb-B/1-60:0.0000020356)89:0.0000020356,O_spinosus_pb/1-59:0.0000020356)90:0.0000020356,(P_femoratum_pb/168-227:0.0000020356,P_litorale_pb.t1/116-175:0.0000020356)100:0.0166642889)88:0.0000020356,((S_cheilorhynchus_pb/60-119:0.0000020356,N_molleri_pb/107-166:0.0000020356)60:0.0000020356,N_gracile_pb/12-71:0.0000020356)100:0.0352528486)94:0.0167063475)100:0.3134165710)70:0.1106757933,(T_castaneum_zen/1-60:0.0784143859,T_castaneum_zen2/1-60:0.1184755702)95:0.1705519036)63:0.0219223891,((T_orbiculare_Hox3/200-259:0.0000020356,Tantystylum_Hox3/200-259:0.0000020356)98:0.0716852990,P_femoratum_Hox3_putative/233-292:0.0000020356)62:0.0095610329)58:0.0252095532,(D_plantarius_Hox3-B/1-60:0.0000020356,E_spinosa_Hox3/1-27:0.0368215848)94:0.0354860337)30:0.0000020356,P_tepidariorum_Hox3-B/1-60:0.0000020356)54:0.0174530647,(L_elegans_Hox3-B/1-60:0.0000020356,(((D_melanogaster_Dfd/1-60:0.0000020356,T_castaneum_Dfd/1-60:0.0000020356)100:0.0185779143,(S_maritima_Dfd/1-60:0.0190881811,((((((((((((((((I_scapularis_Dfd/1-60:0.0000000000,P_litorale_Dfd/206-265:0.0000000000):0.0000000000,C_sculpturatus_Dfd-2/1-60:0.0000000000):0.0000000000,P_tepidariorum_Dfd-A/1-60:0.0000000000):0.0000000000,group_15/97-156:0.0000000000):0.0000000000,group_19/204-263:0.0000000000):0.0000000000,group_17/211-270:0.0000000000):0.0000000000,L_elegans_Dfd-A/1-60:0.0000000000):0.0000000000,H_graminicola_Dfd-A/1-60:0.0000000000):0.0000000000,group_13/206-265:0.0000000000):0.0000000000,group_01/210-269:0.0000000000):0.0000000000,group_03/207-266:0.0000000000):0.0000000000,group_20/209-268:0.0000000000):0.0000000000,group_14/208-267:0.0000000000):0.0000020356,C_sculpturatus_Dfd-1/1-60:0.0000020356)79:0.0000020356,(A_bruennichi_Dfd-A/1-60:0.0000020356,(T_antipodiana_Dfd-A/1-60:0.0000020356,T_clavata_Dfd-A/1-60:0.0000020356)100:0.0181683269)99:0.0187620723)98:0.0053097002,((((((((((((P_opilio_Dfd/1-60:0.0000000000,P_tepidariorum_Dfd-B/1-60:0.0000000000):0.0000000000,D_plantarius_Dfd-A/1-60:0.0000000000):0.0000000000,T_antipodiana_Dfd-B/1-60:0.0000000000):0.0000000000,L_elegans_Dfd-B/1-60:0.0000000000):0.0000000000,A_bruennichi_Dfd-B/1-60:0.0000000000):0.0000000000,H_graminicola_Dfd-B/1-60:0.0000000000):0.0000000000,D_plantarius_Dfd-B/1-60:0.0000000000):0.0000000000,T_clavata_Dfd-B/1-60:0.0000000000):0.0000000000,D_silvatica_Dfd-B/1-60:0.0000000000):0.0000020356,D_silvatica_Dfd-A/1-60:0.0000020356)81:0.0000020356,((M_giganteus_g14395.t1/1-59:0.0000000000,O_spinosus_Dfd/1-59:0.0000000000):0.0000020356,M_giganteus_g14395.t2/1-59:0.0000020356)61:0.0000020356)48:0.0000020356,((((((((T_castaneum_Cx/1-60:0.0000020356,D_melanogaster_Scr/1-60:0.0000020356)85:0.0000020356,((((((((((((((((((((D_melanogaster_abd-A/1-60:0.0000000000,D_plantarius_abd-A-B/1-60:0.0000000000):0.0000000000,H_graminicola_abd-A-B/1-60:0.0000000000):0.0000000000,P_tepidariorum_abd-a-B/1-60:0.0000000000):0.0000000000,T_clavata_abd-A-B/1-60:0.0000000000):0.0000000000,L_elegans_abd-A-B/1-60:0.0000000000):0.0000000000,D_silvatica_abd-A-A/1-60:0.0000000000):0.0000000000,T_antipodiana_abd-A-B/1-60:0.0000000000):0.0000000000,A_bruennichi_abd-A-B/1-60:0.0000000000):0.0000000000,C_sculpturatus_abd-A-B/1-60:0.0000000000):0.0000000000,D_silvatica_abd-A-B/1-60:0.0000000000):0.0000020356,T_castaneum_abd-A/1-60:0.0000020356)90:0.0000020356,((M_giganteus_g814.t1/1-59:0.0000000000,M_giganteus_g14421.t1/1-59:0.0000000000):0.0000020356,M_giganteus_g814.t2/1-59:0.0000020356)94:0.0000020356)86:0.0000020356,(((((((((S_maritima_abd-A/1-60:0.0000000000,T_antipodiana_abd-A-A/1-60:0.0000000000):0.0000000000,H_graminicola_abd-A-A/1-60:0.0000000000):0.0000000000,T_clavata_abd-A-A/1-60:0.0000000000):0.0000000000,A_bruennichi_abd-A-A/1-60:0.0000000000):0.0000000000,P_tepidariorum_abd-A-A/1-60:0.0000000000):0.0000000000,L_elegans_abd-A-A/1-60:0.0000000000):0.0000020356,D_plantarius_abd-A-A/1-60:0.0000020356)83:0.0000020356,P_opilio_abd-A/1-60:0.0538917385)77:0.0068688153,(C_sculpturatus_abd-A-A/1-60:0.0000020356,((((((((((((((((((((((((((D_melanogaster_Ubx/1-60:0.0000000000,E_spinosa_ubx/161-220:0.0000000000):0.0000000000,group_06/172-231:0.0000000000):0.0000000000,T_antipodiana_Ubx-B/1-60:0.0000000000):0.0000000000,group_18/121-180:0.0000000000):0.0000000000,group_05/172-231:0.0000000000):0.0000000000,group_04/172-231:0.0000000000):0.0000000000,A_bruennichi_Ubx-B/1-60:0.0000000000):0.0000000000,group_02/113-172:0.0000000000):0.0000000000,D_plantarius_Ubx-B/1-60:0.0000000000):0.0000000000,L_elegans_Ubx-B/1-60:0.0000000000):0.0000000000,P_opilio_Ubx/1-60:0.0000000000):0.0000000000,I_scapularis_Ubx/1-60:0.0000000000):0.0000000000,T_castaneum_Utx/1-60:0.0000000000):0.0000000000,C_sculpturatus_Ubx-B/1-60:0.0000000000):0.0000000000,D_silvatica_Ubx-A/1-60:0.0000000000):0.0000000000,D_silvatica_Ubx-B/1-60:0.0000000000):0.0000000000,H_graminicola_Ubx-B-2/1-60:0.0000000000):0.0000000000,P_litorale_Ubx/172-231:0.0000000000):0.0000000000,H_graminicola_Ubx-B-1/1-60:0.0000000000):0.0000000000,T_clavata_Ubx-B/1-60:0.0000000000):0.0000000000,C_sculpturatus_Ubx-A/1-60:0.0000000000):0.0000000000,P_tepidariorum_Ubx-B/1-60:0.0000000000):0.0000020356,S_maritima_Ubx/1-60:0.0000020356)79:0.0000020356,O_spinosus_Ubx/1-59:0.0000020356)83:0.0000020356,(((D_plantarius_Ubx-A/1-60:0.0207168630,(((H_graminicola_Ubx-A/1-60:0.0000000000,T_clavata_Ubx-A/1-60:0.0000000000):0.0000000000,T_antipodiana_Ubx-A/1-60:0.0000000000):0.0000020356,A_bruennichi_Ubx-A/1-60:0.0000020356)96:0.0165936224)29:0.0000020356,(P_tepidariorum_Ubx-A/1-60:0.0000020356,M_giganteus_g821.t1/1-59:0.0000020356)82:0.0000020356)34:0.0000020356,L_elegans_Ubx-A/1-60:0.0341133959)77:0.0168292371)93:0.0576002360,((((((D_melanogaster_Abd-B/1-60:0.0177173519,((E_spinosa_AbdB/38-97:0.0521002039,N_molleri_abdB/1-58:0.0000020356)72:0.0000020356,(P_femoratum_abdB/10-69:0.0170642673,N_gracile_AbdB/1-40:0.0000020356)72:0.0000022520)35:0.0000020356)27:0.0000020356,(T_castaneum_Abd-B/1-60:0.0000020356,S_cheilorhynchus_abdB/38-97:0.0000020356)90:0.0000020356)40:0.0000020356,(S_maritima_Abd-B/1-60:0.0356665716,P_litorale_AbdB/268-327:0.0343132336)64:0.0000020356)72:0.0170585804,(((((((((((I_scapularis_Abd-B/1-60:0.0000000000,T_antipodiana_Abd-B-A/1-60:0.0000000000):0.0000000000,T_clavata_Abd-B-A/1-60:0.0000000000):0.0000000000,L_elegans_Abd-B-A/1-60:0.0000000000):0.0000000000,H_graminicola_Abd-B-A-1/1-60:0.0000000000):0.0000000000,H_graminicola_Abd-B-A-2/1-60:0.0000000000):0.0000000000,D_silvatica_Abd-B-A/1-60:0.0000000000):0.0000000000,A_bruennichi_Abd-B-A/1-60:0.0000000000):0.0000000000,D_plantarius_Abd-B-A/1-60:0.0000000000):0.0000000000,P_tepidariorum_Abd-B-B/1-60:0.0000000000):0.0000020356,C_sculpturatus_Abd-B-A/1-60:0.0000020356)81:0.0000020356,(((((((((P_tepidariorum_Abd-B-A/1-60:0.0000000000,H_graminicola_Abd-B-B/1-60:0.0000000000):0.0000000000,L_elegans_Abd-B-B/1-60:0.0000000000):0.0000000000,A_bruennichi_Abd-B-B/1-60:0.0000000000):0.0000000000,T_antipodiana_Abd-B-B/1-60:0.0000000000):0.0000000000,T_clavata_Abd-B-B/1-60:0.0000000000):0.0000000000,D_plantarius_Abd-B-B/1-60:0.0000000000):0.0000020356,D_silvatica_Abd-B-B/1-60:0.0000020356)99:0.0168310956,C_sculpturatus_Abd-B-B/1-60:0.0000025973)88:0.0169919096,M_giganteus_g803.t2/1-59:0.0000020356)35:0.0000020356)50:0.0000020356)64:0.0019077293,(P_opilio_Abd-B/1-60:0.0000020356,O_spinosus_AbdB/1-59:0.0000020356)85:0.0148851125)100:1.0158885702,N_gracile_AbdA/149-208:0.4546803492)60:0.0554963035)55:0.0010378559)58:0.0148350499)70:0.0137826481)72:0.0182306991,I_scapularis_abd-A/1-60:0.0000020356)93:0.0877207329,(L_elegans_Antp-A/1-60:0.0064495391,P_tepidariorum_Antp-A/1-60:0.0146355117)96:0.0158190652)66:0.0000020356,group_08/198-257:0.0183625909)42:0.0000020356,(((((((((((((((((((((((((((D_melanogaster_Antp/1-60:0.0000000000,A_bruennichi_Antp-A/1-60:0.0000000000):0.0000000000,D_silvatica_Antp-A/1-60:0.0000000000):0.0000000000,P_litorale_Antp/198-257:0.0000000000):0.0000000000,group_07/198-257:0.0000000000):0.0000000000,C_sculpturatus_Antp-2/1-60:0.0000000000):0.0000000000,T_antipodiana_Antp-B/1-60:0.0000000000):0.0000000000,N_gracile_antp/55-114:0.0000000000):0.0000000000,T_antipodiana_Antp-A/1-60:0.0000000000):0.0000000000,A_bruennichi_Antp-B/1-60:0.0000000000):0.0000000000,H_graminicola_Antp-B/1-60:0.0000000000):0.0000000000,T_clavata_Antp-B/1-60:0.0000000000):0.0000000000,D_silvatica_Antp-B/1-60:0.0000000000):0.0000000000,T_clavata_Antp-A/1-60:0.0000000000):0.0000000000,L_elegans_Antp-B/1-60:0.0000000000):0.0000000000,P_femoratum_antp/9-68:0.0000000000):0.0000000000,I_scapularis_Antp/1-60:0.0000000000):0.0000000000,H_graminicola_Antp-A-2/1-60:0.0000000000):0.0000000000,C_sculpturatus_Antp-1/1-60:0.0000000000):0.0000000000,D_plantarius_Antp-A/1-60:0.0000000000):0.0000000000,S_cheilorhynchus_antp/106-165:0.0000000000):0.0000000000,H_graminicola_Antp-A-1/1-60:0.0000000000):0.0000000000,D_plantarius_Antp-B/1-60:0.0000000000):0.0000000000,P_tepidariorum_Antp-B/1-60:0.0000000000):0.0000000000,T_castaneum_ptl/1-60:0.0000000000):0.0000000000,P_opilio_Antp/1-60:0.0000000000):0.0000000000,E_spinosa_antp/129-188:0.0000000000):0.0000020356,S_maritima_Antp/1-60:0.0000020356)86:0.0000020356)77:0.0000020356,(M_giganteus_g836.t1/1-59:0.0000000000,O_spinosus_antp/1-59:0.0000000000):0.0000020356)42:0.0000020356,M_giganteus_g14410.t1/1-59:0.0000020356)89:0.0203991336,((((((D_melanogaster_ftz/1-60:0.1679105611,T_orbiculare_ftz/1-57:0.0000020356)75:0.0000020356,(((((((E_spinosa_ftz/225-284:0.0000000000,S_cheilorhynchus_ftz/211-270:0.0000000000):0.0000000000,P_litorale_ftz.t2/227-286:0.0000000000):0.0000000000,N_molleri_ftz/7-66:0.0000000000):0.0000000000,group_09/213-272:0.0000000000):0.0000000000,P_litorale_ftz.t1/233-292:0.0000000000):0.0000000000,group_16/227-286:0.0000000000):0.0000020356,P_femoratum_ftz/261-320:0.0000020356)75:0.0000020356)93:0.0176409020,S_maritima_ftz/1-60:0.0175920332)28:0.0000020356,((((T_castaneum_ftz/1-60:0.0813436243,M_giganteus_g844.t1/1-59:0.0401062729)100:0.0216109349,(P_opilio_ftz/1-60:0.0000020356,O_spinosus_ftz/1-59:0.0000020356)100:0.0196483901)98:0.0174600001,C_sculpturatus_ftz-B/1-60:0.0176548924)78:0.0326877754,(C_sculpturatus_ftz-A/1-60:0.1261866939,(D_silvatica_ftz-B/1-60:0.0551829865,(((D_plantarius_ftz-B/1-60:0.0000020356,((A_bruennichi_ftz-B/1-60:0.0000020356,(T_antipodiana_ftz-B/1-60:0.0000020356,T_clavata_ftz-B/1-60:0.0000020356)100:0.0549307376)99:0.0352250852,D_plantarius_ftz-pseudo/1-58:0.1327607560)93:0.0009566666)95:0.0175102920,H_graminicola_ftz-B/1-60:0.0000020356)67:0.0000020356,((L_elegans_ftz-B/1-60:0.0365750756,P_tepidariorum_ftz-pseudo/1-59:0.1650735216)89:0.0000020356,P_tepidariorum_ftz-B/1-60:0.0000020356)99:0.0730015733)91:0.0179028313)50:0.0000020356)48:0.0073250595)71:0.0132553804)23:0.0000020356,I_scapularis_ftz/1-60:0.0000020356)33:0.0000020356,M_giganteus_g14401.t1/1-59:0.0000020356)92:0.0778933841)91:0.0923420499)62:0.0177010407,(T_orbiculare_scr/38-97:0.0721091257,S_cheilorhynchus_scr/88-119:0.0000020356)92:0.0592169314)38:0.0000020356,((((((((((((((((((((((((((S_maritima_Scr/1-60:0.0000000000,T_antipodiana_Scr-B/1-60:0.0000000000):0.0000000000,D_plantarius_Scr-A-1/1-60:0.0000000000):0.0000000000,L_elegans_Scr-A/1-60:0.0000000000):0.0000000000,P_tepidariorum_Scr-A/1-60:0.0000000000):0.0000000000,D_silvatica_Scr-A/1-60:0.0000000000):0.0000000000,D_plantarius_Scr-B/1-60:0.0000000000):0.0000000000,H_graminicola_Scr-B/1-60:0.0000000000):0.0000000000,C_sculpturatus_Scr-1/1-60:0.0000000000):0.0000000000,A_bruennichi_Scr-A/1-60:0.0000000000):0.0000000000,P_tepidariorum_Scr-B/1-60:0.0000000000):0.0000000000,H_graminicola_Scr-A/1-60:0.0000000000):0.0000000000,group_11/217-276:0.0000000000):0.0000000000,T_antipodiana_Scr-A/1-60:0.0000000000):0.0000000000,T_clavata_Scr-B/1-60:0.0000000000):0.0000000000,E_spinosa_scr/180-239:0.0000000000):0.0000000000,P_litorale_Scr/217-276:0.0000000000):0.0000000000,L_elegans_Scr-B/1-60:0.0000000000):0.0000000000,A_bruennichi_Scr-B/1-60:0.0000000000):0.0000000000,group_10/17-76:0.0000000000):0.0000000000,P_opilio_Scr/1-60:0.0000000000):0.0000000000,N_gracile_scr/190-249:0.0000000000):0.0000000000,group_12/216-275:0.0000000000):0.0000000000,C_sculpturatus_Scr-2/1-60:0.0000000000):0.0000000000,P_femoratum_scr/38-97:0.0000000000):0.0000000000,T_clavata_Scr-A/1-60:0.0000000000):0.0000020356,I_scapularis_Scr/1-60:0.0000020356)81:0.0000020356)45:0.0000020356,(M_giganteus_g845.t1/1-59:0.0000000000,O_spinosus_scr/1-59:0.0000000000):0.0000020356)40:0.0000020356,M_giganteus_g14399.t1/1-59:0.0000020356)42:0.0000020547,D_plantarius_Scr-A-2/1-52:0.0210735844)69:0.1192848917,((E_spinosa_Dfd/217-276:0.0493195765,P_femoratum_dfd/213-272:0.0274086667)100:0.0408591443,T_orbiculare_dfd/151-210:0.0000020356)100:0.1736922144)37:0.0000020547)53:0.0157036334)51:0.0143397218)50:0.0191291005)61:0.0831781691,N_molleri_dfd/33-92:0.0000020951)96:0.4388153933)75:0.0352908377)60:0.0000020356,((A_bruennichi_Hox3-B/1-60:0.0000000000,T_clavata_Hox3-B/1-60:0.0000000000):0.0000020356,T_antipodiana_Hox3-B/1-60:0.0000020356)88:0.0000020356)64:0.0175278032,D_silvatica_Hox3-B/1-60:0.0182403245)66:0.0171978429,H_graminicola_Hox3-B/1-60:0.0000020356)55:0.0000020356,(I_scapularis_Hox3/1-60:0.1281824628,C_sculpturatus_Hox3-B/1-60:0.0000020547)86:0.0222779368)65:0.0319187693,(S_maritima_Hox3/1-60:0.2380557724,((P_opilio_Hox3/1-60:0.0000024709,O_spinosus_g11673.t1/1-59:0.1210160267)99:0.1960945920,(P_litorale_Hox3.t1/191-250:0.0000020356,P_litorale_Hox3.t3/208-267:0.0000020356)89:0.0000020951)94:0.0815957900)56:0.0000026118)70:0.1050106931,(S_cheilorhynchus_Hox3_putative/189-248:0.1029656396,N_molleri_Hox3_or_antp/1-43:0.0000026118)55:0.0000022953)70:0.0766517861,(D_melanogaster_bcd/1-60:1.9622635415,(D_silvatica_Hox3-A/1-60:0.0000027389,P_tepidariorum_Hox3-A/1-60:2.9740336191)82:0.1854130295)46:0.1391325653)49:0.3139077225,D_plantarius_Hox3-A/1-60:2.1397896947)65:0.0000024568,C_sculpturatus_Hox3-A/1-60:1.4214949064)97:0.8615158003)95:0.0000020356,L_polyphemus_Slou_D-a/1-60:0.0000020356):0.0000020356,T_tridentatus_Slou_A/1-60:0.0000000000):0.0000000000,P_opilio_NK1/1-60:0.0000000000):0.0000000000,P_tepidariorum_NK1-B-1/1-60:0.0000000000);

ALISIM COMMAND
--------------
To simulate an alignment of the same length as the original alignment, using the tree and model parameters estimated from this analysis, you can use the following command:

--alisim simulated_MSA -t ./homeobox_aligned.fasta.treefile -m "Q.insect+R3{0.461793,0.127615,0.38707,0.794318,0.151137,4.19229}" --length 60

To mimic the alignment used to produce this analysis, i.e. simulate an alignment of the same length as the original alignment, using the tree and model parameters estimated from this analysis *and* copying the same gap positions as the original alignment, you can use the following command:

iqtree -s ./homeobox_aligned.fasta --alisim mimicked_MSA

To simulate any number of alignments in either of the two commandlines above, use the --num-alignments options, for example mimic 100 alignments you would use the command line:

iqtree -s ./homeobox_aligned.fasta --alisim mimicked_MSA --num-alignments 100

For more information on using AliSim, please visit: www.iqtree.org/doc/AliSim

TIME STAMP
----------

Date and time: Tue Jan 28 17:12:50 2025
Total CPU time used: 9796.42137 seconds (2h:43m:16s)
Total wall-clock time used: 2601.850947 seconds (0h:43m:21s)
