# Supplementary material for: The genome of a sea spider corroborates a shared Hox cluster motif in arthropods with a reduced posterior tagma
Source: BMC Biol. 2025 Jul 2;23:196. doi: 10.1186/s12915-025-02276-x (PMC12220506; doi:10.1186/s12915-025-02276-x)
Supplement: Supplementary file 3 — Additional file 3. [file 12915_2025_2276_MOESM3_ESM.zip › suppl-file7-gene_analysis/hox/abdA_INSTAR4.m8]

P_opilio_abd-A	TRINITY_DN33_c2_g1_i1.p1	0.915	59	5	0	1	59	198	256	1.274E-29	110	60
P_opilio_abd-A	TRINITY_DN33_c2_g1_i14.p1	0.915	59	5	0	1	59	198	256	1.274E-29	110	60
P_opilio_abd-A	TRINITY_DN33_c2_g1_i17.p1	0.915	59	5	0	1	59	198	256	1.274E-29	110	60
P_opilio_abd-A	TRINITY_DN33_c2_g1_i20.p1	0.915	59	5	0	1	59	198	256	1.274E-29	110	60
P_opilio_abd-A	TRINITY_DN33_c2_g1_i21.p1	0.915	59	5	0	1	59	198	256	1.274E-29	110	60
P_opilio_abd-A	TRINITY_DN3888_c0_g1_i1.p1	0.883	60	7	0	1	60	121	180	2.213E-28	107	60
P_opilio_abd-A	TRINITY_DN17450_c0_g1_i2.p1	0.844	58	9	0	2	59	218	275	4.867E-26	100	60
P_opilio_abd-A	TRINITY_DN780_c3_g2_i1.p1	0.862	58	8	0	2	59	214	271	9.180E-26	99	60
P_opilio_abd-A	TRINITY_DN780_c3_g2_i3.p1	0.862	58	8	0	2	59	214	271	9.180E-26	99	60
P_opilio_abd-A	TRINITY_DN780_c3_g2_i5.p1	0.862	58	8	0	2	59	214	271	9.180E-26	99	60
P_opilio_abd-A	TRINITY_DN780_c3_g2_i6.p1	0.862	58	8	0	2	59	214	271	9.180E-26	99	60
P_opilio_abd-A	TRINITY_DN780_c3_g2_i7.p1	0.862	58	8	0	2	59	214	271	9.180E-26	99	60
P_opilio_abd-A	TRINITY_DN16282_c0_g1_i1.p1	0.793	58	12	0	2	59	210	267	1.073E-23	93	60
P_opilio_abd-A	TRINITY_DN16282_c0_g1_i2.p1	0.793	58	12	0	2	59	210	267	1.073E-23	93	60
P_opilio_abd-A	TRINITY_DN40523_c2_g3_i1.p1	0.689	58	18	0	2	59	117	174	7.228E-19	79	60
P_opilio_abd-A	TRINITY_DN3389_c2_g1_i1.p1	0.684	57	18	0	4	60	311	367	1.264E-17	76	60
P_opilio_abd-A	TRINITY_DN5925_c5_g1_i2.p1	0.672	58	19	0	2	59	192	249	1.264E-17	76	60
P_opilio_abd-A	TRINITY_DN5925_c5_g1_i3.p1	0.672	58	19	0	2	59	192	249	1.264E-17	76	60
P_opilio_abd-A	TRINITY_DN5925_c5_g1_i4.p1	0.672	58	19	0	2	59	192	249	1.264E-17	76	60
P_opilio_abd-A	TRINITY_DN5925_c5_g1_i6.p1	0.672	58	19	0	2	59	192	249	1.264E-17	76	60
P_opilio_abd-A	TRINITY_DN5767_c0_g1_i3.p1	0.614	57	22	0	2	58	142	198	3.040E-16	72	60
P_opilio_abd-A	TRINITY_DN5767_c0_g1_i1.p1	0.614	57	22	0	2	58	269	325	3.040E-16	72	60
P_opilio_abd-A	TRINITY_DN1434_c1_g1_i1.p1	0.566	60	26	0	1	60	183	242	1.904E-14	67	60
P_opilio_abd-A	TRINITY_DN5410_c0_g1_i1.p1	0.596	57	23	0	2	58	206	262	2.432E-13	64	60
P_opilio_abd-A	TRINITY_DN7057_c0_g1_i2.p1	0.586	58	24	0	2	59	216	273	6.325E-13	63	60
P_opilio_abd-A	TRINITY_DN7057_c0_g1_i1.p1	0.586	58	24	0	2	59	216	273	6.325E-13	63	60
P_opilio_abd-A	TRINITY_DN183_c2_g1_i1.p1	0.483	60	31	0	1	60	29	88	1.645E-12	61	60
P_opilio_abd-A	TRINITY_DN1976_c1_g1_i1.p1	0.561	57	25	0	2	58	200	256	2.262E-12	61	60
P_opilio_abd-A	TRINITY_DN1976_c1_g1_i2.p1	0.561	57	25	0	2	58	200	256	2.262E-12	61	60
P_opilio_abd-A	TRINITY_DN41848_c0_g3_i6.p2	0.574	54	23	0	2	55	7	60	8.094E-12	59	60
P_opilio_abd-A	TRINITY_DN41848_c0_g3_i1.p2	0.574	54	23	0	2	55	31	84	8.094E-12	59	60
P_opilio_abd-A	TRINITY_DN41848_c0_g3_i3.p1	0.574	54	23	0	2	55	7	60	8.094E-12	59	60
P_opilio_abd-A	TRINITY_DN41848_c0_g3_i5.p1	0.574	54	23	0	2	55	31	84	8.094E-12	59	60
P_opilio_abd-A	TRINITY_DN41848_c0_g3_i7.p1	0.574	54	23	0	2	55	158	211	8.094E-12	59	60
P_opilio_abd-A	TRINITY_DN41848_c0_g3_i4.p1	0.574	54	23	0	2	55	158	211	8.094E-12	59	60
P_opilio_abd-A	TRINITY_DN41848_c0_g3_i8.p1	0.578	57	24	0	3	59	285	341	1.531E-11	59	60
P_opilio_abd-A	TRINITY_DN41848_c0_g3_i2.p1	0.578	57	24	0	3	59	285	341	1.531E-11	59	60
P_opilio_abd-A	TRINITY_DN41848_c0_g3_i6.p1	0.578	57	24	0	3	59	381	437	1.531E-11	59	60
P_opilio_abd-A	TRINITY_DN41848_c0_g3_i1.p1	0.578	57	24	0	3	59	381	437	1.531E-11	59	60
P_opilio_abd-A	TRINITY_DN22862_c0_g1_i4.p1	0.517	58	28	0	1	58	93	150	3.985E-11	57	60
P_opilio_abd-A	TRINITY_DN22862_c0_g1_i19.p1	0.517	58	28	0	1	58	93	150	3.985E-11	57	60
P_opilio_abd-A	TRINITY_DN22862_c0_g1_i5.p1	0.517	58	28	0	1	58	280	337	3.985E-11	57	60
P_opilio_abd-A	TRINITY_DN22862_c0_g1_i11.p1	0.517	58	28	0	1	58	280	337	3.985E-11	57	60
P_opilio_abd-A	TRINITY_DN22862_c0_g1_i12.p1	0.517	58	28	0	1	58	280	337	3.985E-11	57	60
P_opilio_abd-A	TRINITY_DN22862_c0_g1_i14.p1	0.517	58	28	0	1	58	280	337	3.985E-11	57	60
P_opilio_abd-A	TRINITY_DN22862_c0_g1_i15.p1	0.517	58	28	0	1	58	280	337	3.985E-11	57	60
P_opilio_abd-A	TRINITY_DN22862_c0_g1_i18.p1	0.517	58	28	0	1	58	280	337	3.985E-11	57	60
P_opilio_abd-A	TRINITY_DN22862_c0_g1_i20.p1	0.517	58	28	0	1	58	280	337	3.985E-11	57	60
P_opilio_abd-A	TRINITY_DN22862_c0_g1_i3.p1	0.517	58	28	0	1	58	280	337	3.985E-11	57	60
P_opilio_abd-A	TRINITY_DN44707_c2_g1_i1.p1	0.555	54	24	0	2	55	90	143	1.963E-10	55	60
P_opilio_abd-A	TRINITY_DN61964_c0_g1_i1.p1	0.482	58	30	0	1	58	138	195	5.113E-10	54	60
P_opilio_abd-A	TRINITY_DN12557_c1_g1_i1.p1	0.440	59	32	0	1	59	29	87	7.035E-10	54	60
P_opilio_abd-A	TRINITY_DN12557_c1_g1_i2.p1	0.440	59	32	0	1	59	185	243	7.035E-10	54	60
P_opilio_abd-A	TRINITY_DN6278_c0_g1_i1.p1	0.508	57	28	0	2	58	169	225	1.332E-09	53	60
P_opilio_abd-A	TRINITY_DN6278_c0_g1_i4.p1	0.508	57	28	0	2	58	176	232	1.332E-09	53	60
P_opilio_abd-A	TRINITY_DN13103_c1_g1_i1.p1	0.526	57	27	0	2	58	139	195	3.470E-09	52	60
P_opilio_abd-A	TRINITY_DN13103_c1_g1_i2.p1	0.526	57	27	0	2	58	139	195	3.470E-09	52	60
P_opilio_abd-A	TRINITY_DN857_c1_g1_i1.p1	0.491	57	29	0	2	58	145	201	3.470E-09	52	60
P_opilio_abd-A	TRINITY_DN857_c1_g1_i2.p1	0.491	57	29	0	2	58	145	201	3.470E-09	52	60
P_opilio_abd-A	TRINITY_DN857_c1_g1_i3.p1	0.491	57	29	0	2	58	155	211	3.470E-09	52	60
P_opilio_abd-A	TRINITY_DN857_c1_g1_i4.p1	0.491	57	29	0	2	58	155	211	3.470E-09	52	60
P_opilio_abd-A	TRINITY_DN33_c2_g2_i2.p1	0.491	57	29	0	2	58	97	153	6.572E-09	51	60
P_opilio_abd-A	TRINITY_DN33_c2_g2_i1.p1	0.491	57	29	0	2	58	97	153	6.572E-09	51	60
P_opilio_abd-A	TRINITY_DN1038_c1_g1_i1.p1	0.474	59	31	0	2	60	130	188	6.572E-09	51	60
P_opilio_abd-A	TRINITY_DN1038_c1_g1_i4.p1	0.474	59	31	0	2	60	130	188	6.572E-09	51	60
P_opilio_abd-A	TRINITY_DN1038_c1_g1_i6.p1	0.474	59	31	0	2	60	130	188	6.572E-09	51	60
P_opilio_abd-A	TRINITY_DN1038_c1_g1_i7.p1	0.474	59	31	0	2	60	130	188	6.572E-09	51	60
P_opilio_abd-A	TRINITY_DN1038_c1_g1_i8.p1	0.474	59	31	0	2	60	130	188	6.572E-09	51	60
P_opilio_abd-A	TRINITY_DN1792_c2_g2_i1.p1	0.433	60	33	0	1	60	231	290	6.572E-09	51	60
P_opilio_abd-A	TRINITY_DN3615_c1_g1_i1.p1	0.482	58	30	0	2	59	210	267	9.045E-09	51	60
P_opilio_abd-A	TRINITY_DN7156_c2_g1_i2.p1	0.450	60	32	0	1	60	205	264	1.245E-08	50	60
P_opilio_abd-A	TRINITY_DN7156_c2_g1_i3.p1	0.450	60	32	0	1	60	205	264	1.245E-08	50	60
P_opilio_abd-A	TRINITY_DN156_c2_g1_i1.p1	0.440	59	32	0	1	59	179	237	1.713E-08	50	60
P_opilio_abd-A	TRINITY_DN5918_c0_g1_i1.p1	0.465	58	30	0	2	59	150	207	4.467E-08	49	60
P_opilio_abd-A	TRINITY_DN623_c1_g2_i1.p1	0.472	55	29	0	1	55	41	95	6.149E-08	48	60
P_opilio_abd-A	TRINITY_DN623_c1_g2_i3.p1	0.472	55	29	0	1	55	169	223	6.149E-08	48	60
P_opilio_abd-A	TRINITY_DN8197_c0_g1_i2.p1	0.491	57	29	0	2	58	125	181	8.465E-08	48	60
P_opilio_abd-A	TRINITY_DN785_c0_g2_i1.p1	0.438	57	31	0	2	58	204	260	8.465E-08	48	60
P_opilio_abd-A	TRINITY_DN941_c6_g1_i1.p1	0.438	57	31	0	2	58	195	251	8.465E-08	48	60
P_opilio_abd-A	TRINITY_DN2882_c0_g1_i1.p1	0.431	58	32	0	2	59	167	224	8.465E-08	48	60
P_opilio_abd-A	TRINITY_DN2882_c0_g1_i2.p1	0.431	58	32	0	2	59	167	224	8.465E-08	48	60
P_opilio_abd-A	TRINITY_DN5509_c0_g1_i2.p1	0.431	58	32	0	2	59	134	191	1.165E-07	48	60
P_opilio_abd-A	TRINITY_DN5509_c0_g1_i3.p1	0.431	58	32	0	2	59	134	191	1.165E-07	48	60
P_opilio_abd-A	TRINITY_DN941_c6_g2_i1.p1	0.489	47	24	0	12	58	3	49	2.208E-07	47	60
P_opilio_abd-A	TRINITY_DN8609_c0_g1_i1.p1	0.423	59	33	0	1	59	170	228	2.208E-07	47	60
P_opilio_abd-A	TRINITY_DN8440_c1_g4_i1.p1	0.413	58	33	0	2	59	141	198	3.040E-07	46	60
P_opilio_abd-A	TRINITY_DN5219_c1_g1_i1.p1	0.456	57	30	0	2	58	78	134	5.764E-07	46	60
P_opilio_abd-A	TRINITY_DN505_c3_g4_i1.p1	0.444	54	29	0	5	58	216	269	5.764E-07	46	60
P_opilio_abd-A	TRINITY_DN1575_c1_g1_i1.p1	0.413	58	33	0	1	58	204	261	7.936E-07	45	60
P_opilio_abd-A	TRINITY_DN1575_c1_g1_i2.p1	0.413	58	33	0	1	58	253	310	7.936E-07	45	60
P_opilio_abd-A	TRINITY_DN5355_c0_g1_i1.p1	0.465	58	30	0	2	59	139	196	1.093E-06	45	60
P_opilio_abd-A	TRINITY_DN5355_c0_g1_i1.p2	0.465	58	30	0	2	59	139	196	1.093E-06	45	60
P_opilio_abd-A	TRINITY_DN5355_c0_g1_i2.p1	0.465	58	30	0	2	59	139	196	1.093E-06	45	60
P_opilio_abd-A	TRINITY_DN5355_c0_g1_i2.p2	0.465	58	30	0	2	59	139	196	1.093E-06	45	60
P_opilio_abd-A	TRINITY_DN5355_c0_g1_i3.p2	0.465	58	30	0	2	59	139	196	1.093E-06	45	60
P_opilio_abd-A	TRINITY_DN5355_c0_g1_i3.p1	0.465	58	30	0	2	59	139	196	1.093E-06	45	60
P_opilio_abd-A	TRINITY_DN5355_c0_g1_i4.p1	0.465	58	30	0	2	59	139	196	1.093E-06	45	60
P_opilio_abd-A	TRINITY_DN5355_c0_g1_i5.p1	0.465	58	30	0	2	59	139	196	1.093E-06	45	60
P_opilio_abd-A	TRINITY_DN5355_c0_g1_i5.p2	0.465	58	30	0	2	59	139	196	1.093E-06	45	60
P_opilio_abd-A	TRINITY_DN9187_c0_g1_i1.p1	0.421	57	32	0	4	60	178	234	1.505E-06	44	60
P_opilio_abd-A	TRINITY_DN2150_c0_g2_i4.p1	0.442	58	32	0	2	59	74	131	1.505E-06	44	60
P_opilio_abd-A	TRINITY_DN2150_c0_g2_i5.p1	0.442	58	32	0	2	59	74	131	1.505E-06	44	60
P_opilio_abd-A	TRINITY_DN2150_c0_g2_i1.p1	0.442	58	32	0	2	59	74	131	1.505E-06	44	60
P_opilio_abd-A	TRINITY_DN2150_c0_g2_i3.p1	0.442	58	32	0	2	59	74	131	1.505E-06	44	60
P_opilio_abd-A	TRINITY_DN3236_c8_g1_i2.p1	0.423	59	33	0	2	60	42	100	2.854E-06	44	60
P_opilio_abd-A	TRINITY_DN7291_c0_g1_i4.p1	0.438	57	30	0	2	55	335	391	2.854E-06	44	60
P_opilio_abd-A	TRINITY_DN3236_c8_g1_i1.p1	0.423	59	33	0	2	60	224	282	2.854E-06	44	60
P_opilio_abd-A	TRINITY_DN8440_c1_g4_i2.p1	0.423	52	29	0	2	53	141	192	3.930E-06	43	60
P_opilio_abd-A	TRINITY_DN7291_c0_g1_i2.p1	0.500	40	20	0	16	55	15	54	5.413E-06	43	60
P_opilio_abd-A	TRINITY_DN5264_c3_g1_i1.p1	0.413	58	33	0	2	59	136	193	7.455E-06	42	60
P_opilio_abd-A	TRINITY_DN3639_c0_g1_i1.p1	0.389	59	35	0	2	60	150	208	3.698E-05	40	60
P_opilio_abd-A	TRINITY_DN3639_c0_g1_i2.p1	0.389	59	35	0	2	60	154	212	3.698E-05	40	60
P_opilio_abd-A	TRINITY_DN2150_c0_g1_i1.p1	0.416	57	33	0	2	58	53	109	5.094E-05	40	60
P_opilio_abd-A	TRINITY_DN2150_c0_g1_i3.p1	0.416	57	33	0	2	58	53	109	5.094E-05	40	60
P_opilio_abd-A	TRINITY_DN6148_c0_g2_i3.p1	0.396	58	34	0	1	58	134	191	5.094E-05	40	60
P_opilio_abd-A	TRINITY_DN2150_c0_g1_i4.p1	0.416	57	33	0	2	58	53	109	5.094E-05	40	60
P_opilio_abd-A	TRINITY_DN2150_c0_g1_i2.p1	0.416	57	33	0	2	58	53	109	5.094E-05	40	60
P_opilio_abd-A	TRINITY_DN6148_c0_g2_i1.p1	0.425	54	30	0	5	58	12	65	9.671E-05	39	60
P_opilio_abd-A	TRINITY_DN6148_c0_g2_i2.p1	0.425	54	30	0	5	58	12	65	9.671E-05	39	60
P_opilio_abd-A	TRINITY_DN10506_c0_g1_i1.p1	0.421	57	32	0	2	58	99	155	1.333E-04	39	60
P_opilio_abd-A	TRINITY_DN23171_c1_g1_i2.p1	0.372	59	36	0	1	59	147	205	2.531E-04	38	60
P_opilio_abd-A	TRINITY_DN10526_c0_g1_i1.p1	0.403	57	33	0	2	58	166	222	3.487E-04	38	60
P_opilio_abd-A	TRINITY_DN183_c0_g3_i2.p1	0.389	59	35	0	1	59	187	245	3.487E-04	38	60
P_opilio_abd-A	TRINITY_DN2138_c2_g1_i1.p1	0.421	57	32	0	2	58	139	195	4.806E-04	37	60
P_opilio_abd-A	TRINITY_DN2138_c2_g1_i2.p1	0.421	57	32	0	2	58	139	195	4.806E-04	37	60
P_opilio_abd-A	TRINITY_DN2138_c2_g1_i3.p1	0.421	57	32	0	2	58	139	195	4.806E-04	37	60
P_opilio_abd-A	TRINITY_DN2138_c2_g1_i4.p1	0.421	57	32	0	2	58	139	195	4.806E-04	37	60
P_opilio_abd-A	TRINITY_DN2138_c2_g1_i5.p1	0.421	57	32	0	2	58	139	195	4.806E-04	37	60
P_opilio_abd-A	TRINITY_DN7467_c2_g1_i1.p1	0.400	57	34	0	2	58	101	157	6.625E-04	37	60
P_opilio_abd-A	TRINITY_DN533_c4_g1_i1.p1	0.388	54	32	0	2	55	248	301	9.131E-04	36	60
C_rotundicauda_abd-a_B	TRINITY_DN3888_c0_g1_i1.p1	0.950	60	3	0	1	60	121	180	7.979E-32	117	60
C_rotundicauda_abd-a_B	TRINITY_DN33_c2_g1_i1.p1	0.932	59	4	0	1	59	198	256	1.901E-30	113	60
C_rotundicauda_abd-a_B	TRINITY_DN33_c2_g1_i14.p1	0.932	59	4	0	1	59	198	256	1.901E-30	113	60
C_rotundicauda_abd-a_B	TRINITY_DN33_c2_g1_i17.p1	0.932	59	4	0	1	59	198	256	1.901E-30	113	60
C_rotundicauda_abd-a_B	TRINITY_DN33_c2_g1_i20.p1	0.932	59	4	0	1	59	198	256	1.901E-30	113	60
C_rotundicauda_abd-a_B	TRINITY_DN33_c2_g1_i21.p1	0.932	59	4	0	1	59	198	256	1.901E-30	113	60
C_rotundicauda_abd-a_B	TRINITY_DN17450_c0_g1_i2.p1	0.862	58	8	0	2	59	218	275	7.251E-27	102	60
C_rotundicauda_abd-a_B	TRINITY_DN780_c3_g2_i1.p1	0.879	58	7	0	2	59	214	271	9.959E-27	102	60
C_rotundicauda_abd-a_B	TRINITY_DN780_c3_g2_i3.p1	0.879	58	7	0	2	59	214	271	9.959E-27	102	60
C_rotundicauda_abd-a_B	TRINITY_DN780_c3_g2_i5.p1	0.879	58	7	0	2	59	214	271	9.959E-27	102	60
C_rotundicauda_abd-a_B	TRINITY_DN780_c3_g2_i6.p1	0.879	58	7	0	2	59	214	271	9.959E-27	102	60
C_rotundicauda_abd-a_B	TRINITY_DN780_c3_g2_i7.p1	0.879	58	7	0	2	59	214	271	9.959E-27	102	60
C_rotundicauda_abd-a_B	TRINITY_DN16282_c0_g1_i1.p1	0.810	58	11	0	2	59	210	267	1.597E-24	96	60
C_rotundicauda_abd-a_B	TRINITY_DN16282_c0_g1_i2.p1	0.810	58	11	0	2	59	210	267	1.597E-24	96	60
C_rotundicauda_abd-a_B	TRINITY_DN5925_c5_g1_i2.p1	0.689	58	18	0	2	59	192	249	1.365E-18	79	60
C_rotundicauda_abd-a_B	TRINITY_DN5925_c5_g1_i3.p1	0.689	58	18	0	2	59	192	249	1.365E-18	79	60
C_rotundicauda_abd-a_B	TRINITY_DN5925_c5_g1_i4.p1	0.689	58	18	0	2	59	192	249	1.365E-18	79	60
C_rotundicauda_abd-a_B	TRINITY_DN5925_c5_g1_i6.p1	0.689	58	18	0	2	59	192	249	1.365E-18	79	60
C_rotundicauda_abd-a_B	TRINITY_DN40523_c2_g3_i1.p1	0.689	58	18	0	2	59	117	174	4.868E-18	77	60
C_rotundicauda_abd-a_B	TRINITY_DN3389_c2_g1_i1.p1	0.684	57	18	0	4	60	311	367	1.737E-17	76	60
C_rotundicauda_abd-a_B	TRINITY_DN5767_c0_g1_i3.p1	0.631	57	21	0	2	58	142	198	1.609E-16	73	60
C_rotundicauda_abd-a_B	TRINITY_DN5767_c0_g1_i1.p1	0.631	57	21	0	2	58	269	325	1.609E-16	73	60
C_rotundicauda_abd-a_B	TRINITY_DN1434_c1_g1_i1.p1	0.583	60	25	0	1	60	183	242	7.327E-15	68	60
C_rotundicauda_abd-a_B	TRINITY_DN7057_c0_g1_i2.p1	0.603	58	23	0	2	59	216	273	9.355E-14	65	60
C_rotundicauda_abd-a_B	TRINITY_DN7057_c0_g1_i1.p1	0.603	58	23	0	2	59	216	273	9.355E-14	65	60
C_rotundicauda_abd-a_B	TRINITY_DN41848_c0_g3_i8.p1	0.614	57	22	0	3	59	285	341	9.355E-14	65	60
C_rotundicauda_abd-a_B	TRINITY_DN41848_c0_g3_i2.p1	0.614	57	22	0	3	59	285	341	9.355E-14	65	60
C_rotundicauda_abd-a_B	TRINITY_DN41848_c0_g3_i6.p1	0.614	57	22	0	3	59	381	437	9.355E-14	65	60
C_rotundicauda_abd-a_B	TRINITY_DN41848_c0_g3_i1.p1	0.614	57	22	0	3	59	381	437	9.355E-14	65	60
C_rotundicauda_abd-a_B	TRINITY_DN41848_c0_g3_i3.p1	0.614	57	22	0	3	59	545	601	9.355E-14	65	60
C_rotundicauda_abd-a_B	TRINITY_DN41848_c0_g3_i5.p1	0.614	57	22	0	3	59	569	625	9.355E-14	65	60
C_rotundicauda_abd-a_B	TRINITY_DN41848_c0_g3_i7.p1	0.614	57	22	0	3	59	696	752	9.355E-14	65	60
C_rotundicauda_abd-a_B	TRINITY_DN41848_c0_g3_i4.p1	0.614	57	22	0	3	59	696	752	9.355E-14	65	60
C_rotundicauda_abd-a_B	TRINITY_DN1976_c1_g1_i1.p1	0.578	57	24	0	2	58	200	256	4.599E-13	63	60
C_rotundicauda_abd-a_B	TRINITY_DN1976_c1_g1_i2.p1	0.578	57	24	0	2	58	200	256	4.599E-13	63	60
C_rotundicauda_abd-a_B	TRINITY_DN5410_c0_g1_i1.p1	0.578	57	24	0	2	58	206	262	1.645E-12	61	60
C_rotundicauda_abd-a_B	TRINITY_DN41848_c0_g3_i6.p2	0.561	57	25	0	2	58	7	63	4.279E-12	60	60
C_rotundicauda_abd-a_B	TRINITY_DN41848_c0_g3_i1.p2	0.561	57	25	0	2	58	31	87	4.279E-12	60	60
C_rotundicauda_abd-a_B	TRINITY_DN183_c2_g1_i1.p1	0.466	60	32	0	1	60	29	88	7.541E-11	57	60
C_rotundicauda_abd-a_B	TRINITY_DN13103_c1_g1_i1.p1	0.543	57	26	0	2	58	139	195	1.037E-10	56	60
C_rotundicauda_abd-a_B	TRINITY_DN13103_c1_g1_i2.p1	0.543	57	26	0	2	58	139	195	1.037E-10	56	60
C_rotundicauda_abd-a_B	TRINITY_DN44707_c2_g1_i1.p1	0.555	54	24	0	2	55	90	143	1.427E-10	56	60
C_rotundicauda_abd-a_B	TRINITY_DN22862_c0_g1_i4.p1	0.500	58	29	0	1	58	93	150	2.701E-10	55	60
C_rotundicauda_abd-a_B	TRINITY_DN22862_c0_g1_i19.p1	0.500	58	29	0	1	58	93	150	2.701E-10	55	60
C_rotundicauda_abd-a_B	TRINITY_DN22862_c0_g1_i5.p1	0.500	58	29	0	1	58	280	337	2.701E-10	55	60
C_rotundicauda_abd-a_B	TRINITY_DN22862_c0_g1_i11.p1	0.500	58	29	0	1	58	280	337	2.701E-10	55	60
C_rotundicauda_abd-a_B	TRINITY_DN22862_c0_g1_i12.p1	0.500	58	29	0	1	58	280	337	2.701E-10	55	60
C_rotundicauda_abd-a_B	TRINITY_DN22862_c0_g1_i14.p1	0.500	58	29	0	1	58	280	337	2.701E-10	55	60
C_rotundicauda_abd-a_B	TRINITY_DN22862_c0_g1_i15.p1	0.500	58	29	0	1	58	280	337	2.701E-10	55	60
C_rotundicauda_abd-a_B	TRINITY_DN22862_c0_g1_i18.p1	0.500	58	29	0	1	58	280	337	2.701E-10	55	60
C_rotundicauda_abd-a_B	TRINITY_DN22862_c0_g1_i20.p1	0.500	58	29	0	1	58	280	337	2.701E-10	55	60
C_rotundicauda_abd-a_B	TRINITY_DN22862_c0_g1_i3.p1	0.500	58	29	0	1	58	280	337	2.701E-10	55	60
C_rotundicauda_abd-a_B	TRINITY_DN61964_c0_g1_i1.p1	0.482	58	30	0	1	58	138	195	5.113E-10	54	60
C_rotundicauda_abd-a_B	TRINITY_DN12557_c1_g1_i1.p1	0.440	59	32	0	1	59	29	87	1.332E-09	53	60
C_rotundicauda_abd-a_B	TRINITY_DN33_c2_g2_i2.p1	0.508	57	28	0	2	58	97	153	1.332E-09	53	60
C_rotundicauda_abd-a_B	TRINITY_DN33_c2_g2_i1.p1	0.508	57	28	0	2	58	97	153	1.332E-09	53	60
C_rotundicauda_abd-a_B	TRINITY_DN7156_c2_g1_i2.p1	0.466	60	32	0	1	60	205	264	1.332E-09	53	60
C_rotundicauda_abd-a_B	TRINITY_DN7156_c2_g1_i3.p1	0.466	60	32	0	1	60	205	264	1.332E-09	53	60
C_rotundicauda_abd-a_B	TRINITY_DN12557_c1_g1_i2.p1	0.440	59	32	0	1	59	185	243	1.332E-09	53	60
C_rotundicauda_abd-a_B	TRINITY_DN3615_c1_g1_i1.p1	0.482	58	30	0	2	59	210	267	6.572E-09	51	60
C_rotundicauda_abd-a_B	TRINITY_DN6278_c0_g1_i1.p1	0.473	57	30	0	2	58	169	225	1.713E-08	50	60
C_rotundicauda_abd-a_B	TRINITY_DN6278_c0_g1_i4.p1	0.473	57	30	0	2	58	176	232	1.713E-08	50	60
C_rotundicauda_abd-a_B	TRINITY_DN785_c0_g2_i1.p1	0.456	57	30	0	2	58	204	260	2.358E-08	49	60
C_rotundicauda_abd-a_B	TRINITY_DN941_c6_g1_i1.p1	0.456	57	30	0	2	58	195	251	2.358E-08	49	60
C_rotundicauda_abd-a_B	TRINITY_DN5355_c0_g1_i1.p1	0.482	58	30	0	2	59	139	196	3.246E-08	49	60
C_rotundicauda_abd-a_B	TRINITY_DN5355_c0_g1_i1.p2	0.482	58	30	0	2	59	139	196	3.246E-08	49	60
C_rotundicauda_abd-a_B	TRINITY_DN5355_c0_g1_i2.p1	0.482	58	30	0	2	59	139	196	3.246E-08	49	60
C_rotundicauda_abd-a_B	TRINITY_DN5355_c0_g1_i2.p2	0.482	58	30	0	2	59	139	196	3.246E-08	49	60
C_rotundicauda_abd-a_B	TRINITY_DN5355_c0_g1_i3.p2	0.482	58	30	0	2	59	139	196	3.246E-08	49	60
C_rotundicauda_abd-a_B	TRINITY_DN5355_c0_g1_i3.p1	0.482	58	30	0	2	59	139	196	3.246E-08	49	60
C_rotundicauda_abd-a_B	TRINITY_DN5355_c0_g1_i4.p1	0.482	58	30	0	2	59	139	196	3.246E-08	49	60
C_rotundicauda_abd-a_B	TRINITY_DN5355_c0_g1_i5.p1	0.482	58	30	0	2	59	139	196	3.246E-08	49	60
C_rotundicauda_abd-a_B	TRINITY_DN5355_c0_g1_i5.p2	0.482	58	30	0	2	59	139	196	3.246E-08	49	60
C_rotundicauda_abd-a_B	TRINITY_DN1792_c2_g2_i1.p1	0.416	60	34	0	1	60	231	290	3.246E-08	49	60
C_rotundicauda_abd-a_B	TRINITY_DN941_c6_g2_i1.p1	0.510	47	23	0	12	58	3	49	4.467E-08	49	60
C_rotundicauda_abd-a_B	TRINITY_DN857_c1_g1_i1.p1	0.456	57	30	0	2	58	145	201	4.467E-08	49	60
C_rotundicauda_abd-a_B	TRINITY_DN857_c1_g1_i2.p1	0.456	57	30	0	2	58	145	201	4.467E-08	49	60
C_rotundicauda_abd-a_B	TRINITY_DN857_c1_g1_i3.p1	0.456	57	30	0	2	58	155	211	4.467E-08	49	60
C_rotundicauda_abd-a_B	TRINITY_DN857_c1_g1_i4.p1	0.456	57	30	0	2	58	155	211	4.467E-08	49	60
C_rotundicauda_abd-a_B	TRINITY_DN1038_c1_g1_i1.p1	0.456	57	30	0	2	58	130	186	8.465E-08	48	60
C_rotundicauda_abd-a_B	TRINITY_DN1038_c1_g1_i4.p1	0.456	57	30	0	2	58	130	186	8.465E-08	48	60
C_rotundicauda_abd-a_B	TRINITY_DN1038_c1_g1_i6.p1	0.456	57	30	0	2	58	130	186	8.465E-08	48	60
C_rotundicauda_abd-a_B	TRINITY_DN1038_c1_g1_i7.p1	0.456	57	30	0	2	58	130	186	8.465E-08	48	60
C_rotundicauda_abd-a_B	TRINITY_DN1038_c1_g1_i8.p1	0.456	57	30	0	2	58	130	186	8.465E-08	48	60
C_rotundicauda_abd-a_B	TRINITY_DN623_c1_g2_i1.p1	0.472	55	29	0	1	55	41	95	1.165E-07	48	60
C_rotundicauda_abd-a_B	TRINITY_DN623_c1_g2_i3.p1	0.472	55	29	0	1	55	169	223	1.165E-07	48	60
C_rotundicauda_abd-a_B	TRINITY_DN8609_c0_g1_i1.p1	0.423	59	33	0	1	59	170	228	1.604E-07	47	60
C_rotundicauda_abd-a_B	TRINITY_DN2150_c0_g2_i4.p1	0.465	58	30	0	2	59	74	131	1.604E-07	47	60
C_rotundicauda_abd-a_B	TRINITY_DN2150_c0_g2_i5.p1	0.465	58	30	0	2	59	74	131	1.604E-07	47	60
C_rotundicauda_abd-a_B	TRINITY_DN2150_c0_g2_i1.p1	0.465	58	30	0	2	59	74	131	1.604E-07	47	60
C_rotundicauda_abd-a_B	TRINITY_DN2150_c0_g2_i3.p1	0.465	58	30	0	2	59	74	131	1.604E-07	47	60
C_rotundicauda_abd-a_B	TRINITY_DN2882_c0_g1_i1.p1	0.431	58	32	0	2	59	167	224	1.604E-07	47	60
C_rotundicauda_abd-a_B	TRINITY_DN2882_c0_g1_i2.p1	0.431	58	32	0	2	59	167	224	1.604E-07	47	60
C_rotundicauda_abd-a_B	TRINITY_DN5918_c0_g1_i1.p1	0.448	58	31	0	2	59	150	207	2.208E-07	47	60
C_rotundicauda_abd-a_B	TRINITY_DN5509_c0_g1_i2.p1	0.431	58	32	0	2	59	134	191	2.208E-07	47	60
C_rotundicauda_abd-a_B	TRINITY_DN5509_c0_g1_i3.p1	0.431	58	32	0	2	59	134	191	2.208E-07	47	60
C_rotundicauda_abd-a_B	TRINITY_DN8197_c0_g1_i2.p1	0.473	57	30	0	2	58	125	181	3.040E-07	46	60
C_rotundicauda_abd-a_B	TRINITY_DN5264_c3_g1_i1.p1	0.431	58	32	0	2	59	136	193	3.040E-07	46	60
C_rotundicauda_abd-a_B	TRINITY_DN505_c3_g4_i1.p1	0.444	54	29	0	5	58	216	269	5.764E-07	46	60
C_rotundicauda_abd-a_B	TRINITY_DN8440_c1_g4_i1.p1	0.413	58	33	0	2	59	141	198	5.764E-07	46	60
C_rotundicauda_abd-a_B	TRINITY_DN5219_c1_g1_i1.p1	0.440	59	32	0	2	60	78	136	7.936E-07	45	60
C_rotundicauda_abd-a_B	TRINITY_DN1575_c1_g1_i1.p1	0.413	58	33	0	1	58	204	261	7.936E-07	45	60
C_rotundicauda_abd-a_B	TRINITY_DN1575_c1_g1_i2.p1	0.413	58	33	0	1	58	253	310	7.936E-07	45	60
C_rotundicauda_abd-a_B	TRINITY_DN156_c2_g1_i1.p1	0.423	59	33	0	1	59	179	237	1.093E-06	45	60
C_rotundicauda_abd-a_B	TRINITY_DN9187_c0_g1_i1.p1	0.442	52	28	0	4	55	178	229	3.930E-06	43	60
C_rotundicauda_abd-a_B	TRINITY_DN3236_c8_g1_i2.p1	0.406	59	34	0	2	60	42	100	3.930E-06	43	60
C_rotundicauda_abd-a_B	TRINITY_DN3236_c8_g1_i1.p1	0.406	59	34	0	2	60	224	282	3.930E-06	43	60
C_rotundicauda_abd-a_B	TRINITY_DN2150_c0_g1_i1.p1	0.438	57	31	0	2	58	53	109	5.413E-06	43	60
C_rotundicauda_abd-a_B	TRINITY_DN2150_c0_g1_i3.p1	0.438	57	31	0	2	58	53	109	5.413E-06	43	60
C_rotundicauda_abd-a_B	TRINITY_DN10506_c0_g1_i1.p1	0.438	57	31	0	2	58	99	155	5.413E-06	43	60
C_rotundicauda_abd-a_B	TRINITY_DN2150_c0_g1_i4.p1	0.438	57	31	0	2	58	53	109	5.413E-06	43	60
C_rotundicauda_abd-a_B	TRINITY_DN2150_c0_g1_i2.p1	0.438	57	31	0	2	58	53	109	5.413E-06	43	60
C_rotundicauda_abd-a_B	TRINITY_DN7291_c0_g1_i4.p1	0.438	57	30	0	2	55	335	391	5.413E-06	43	60
C_rotundicauda_abd-a_B	TRINITY_DN8440_c1_g4_i2.p1	0.423	52	29	0	2	53	141	192	7.455E-06	42	60
C_rotundicauda_abd-a_B	TRINITY_DN10526_c0_g1_i1.p1	0.421	57	32	0	2	58	166	222	7.455E-06	42	60
C_rotundicauda_abd-a_B	TRINITY_DN7291_c0_g1_i2.p1	0.500	40	20	0	16	55	15	54	1.027E-05	42	60
C_rotundicauda_abd-a_B	TRINITY_DN23171_c1_g1_i2.p1	0.389	59	35	0	1	59	147	205	1.027E-05	42	60
C_rotundicauda_abd-a_B	TRINITY_DN183_c0_g3_i2.p1	0.406	59	34	0	1	59	187	245	1.414E-05	42	60
C_rotundicauda_abd-a_B	TRINITY_DN533_c4_g1_i1.p1	0.407	54	31	0	2	55	248	301	3.698E-05	40	60
C_rotundicauda_abd-a_B	TRINITY_DN13494_c0_g1_i1.p1	0.385	57	34	0	2	58	49	105	5.094E-05	40	60
C_rotundicauda_abd-a_B	TRINITY_DN6148_c0_g2_i3.p1	0.396	58	34	0	1	58	134	191	7.019E-05	40	60
C_rotundicauda_abd-a_B	TRINITY_DN2138_c2_g1_i1.p1	0.438	57	31	0	2	58	139	195	7.019E-05	40	60
C_rotundicauda_abd-a_B	TRINITY_DN2138_c2_g1_i2.p1	0.438	57	31	0	2	58	139	195	7.019E-05	40	60
C_rotundicauda_abd-a_B	TRINITY_DN2138_c2_g1_i3.p1	0.438	57	31	0	2	58	139	195	7.019E-05	40	60
C_rotundicauda_abd-a_B	TRINITY_DN2138_c2_g1_i4.p1	0.438	57	31	0	2	58	139	195	7.019E-05	40	60
C_rotundicauda_abd-a_B	TRINITY_DN2138_c2_g1_i5.p1	0.438	57	31	0	2	58	139	195	7.019E-05	40	60
C_rotundicauda_abd-a_B	TRINITY_DN979_c0_g1_i1.p1	0.388	54	32	0	2	55	228	281	7.019E-05	40	60
C_rotundicauda_abd-a_B	TRINITY_DN979_c0_g1_i2.p1	0.388	54	32	0	2	55	228	281	7.019E-05	40	60
C_rotundicauda_abd-a_B	TRINITY_DN12_c0_g2_i1.p1	0.385	57	34	0	3	59	110	166	9.671E-05	39	60
C_rotundicauda_abd-a_B	TRINITY_DN3639_c0_g1_i1.p1	0.372	59	36	0	2	60	150	208	9.671E-05	39	60
C_rotundicauda_abd-a_B	TRINITY_DN3639_c0_g1_i2.p1	0.372	59	36	0	2	60	154	212	9.671E-05	39	60
C_rotundicauda_abd-a_B	TRINITY_DN12_c0_g2_i5.p1	0.385	57	34	0	3	59	251	307	9.671E-05	39	60
C_rotundicauda_abd-a_B	TRINITY_DN12_c0_g1_i7.p1	0.403	57	33	0	3	59	252	308	9.671E-05	39	60
C_rotundicauda_abd-a_B	TRINITY_DN12_c0_g1_i1.p1	0.403	57	33	0	3	59	252	308	9.671E-05	39	60
C_rotundicauda_abd-a_B	TRINITY_DN12_c0_g1_i3.p1	0.403	57	33	0	3	59	257	313	9.671E-05	39	60
C_rotundicauda_abd-a_B	TRINITY_DN6148_c0_g2_i1.p1	0.425	54	30	0	5	58	12	65	1.333E-04	39	60
C_rotundicauda_abd-a_B	TRINITY_DN6148_c0_g2_i2.p1	0.425	54	30	0	5	58	12	65	1.333E-04	39	60
C_rotundicauda_abd-a_B	TRINITY_DN4056_c0_g1_i1.p1	0.413	58	33	0	1	58	208	265	2.531E-04	38	60
C_rotundicauda_abd-a_B	TRINITY_DN7467_c2_g1_i1.p1	0.403	57	33	0	2	58	101	157	6.625E-04	37	60
C_sculpturatus_abd-A-A	TRINITY_DN3888_c0_g1_i1.p1	0.950	60	3	0	1	60	121	180	7.979E-32	117	60
C_sculpturatus_abd-A-A	TRINITY_DN33_c2_g1_i1.p1	0.932	59	4	0	1	59	198	256	1.901E-30	113	60
C_sculpturatus_abd-A-A	TRINITY_DN33_c2_g1_i14.p1	0.932	59	4	0	1	59	198	256	1.901E-30	113	60
C_sculpturatus_abd-A-A	TRINITY_DN33_c2_g1_i17.p1	0.932	59	4	0	1	59	198	256	1.901E-30	113	60
C_sculpturatus_abd-A-A	TRINITY_DN33_c2_g1_i20.p1	0.932	59	4	0	1	59	198	256	1.901E-30	113	60
C_sculpturatus_abd-A-A	TRINITY_DN33_c2_g1_i21.p1	0.932	59	4	0	1	59	198	256	1.901E-30	113	60
C_sculpturatus_abd-A-A	TRINITY_DN17450_c0_g1_i2.p1	0.862	58	8	0	2	59	218	275	7.251E-27	102	60
C_sculpturatus_abd-A-A	TRINITY_DN780_c3_g2_i1.p1	0.879	58	7	0	2	59	214	271	9.959E-27	102	60
C_sculpturatus_abd-A-A	TRINITY_DN780_c3_g2_i3.p1	0.879	58	7	0	2	59	214	271	9.959E-27	102	60
C_sculpturatus_abd-A-A	TRINITY_DN780_c3_g2_i5.p1	0.879	58	7	0	2	59	214	271	9.959E-27	102	60
C_sculpturatus_abd-A-A	TRINITY_DN780_c3_g2_i6.p1	0.879	58	7	0	2	59	214	271	9.959E-27	102	60
C_sculpturatus_abd-A-A	TRINITY_DN780_c3_g2_i7.p1	0.879	58	7	0	2	59	214	271	9.959E-27	102	60
C_sculpturatus_abd-A-A	TRINITY_DN16282_c0_g1_i1.p1	0.810	58	11	0	2	59	210	267	1.597E-24	96	60
C_sculpturatus_abd-A-A	TRINITY_DN16282_c0_g1_i2.p1	0.810	58	11	0	2	59	210	267	1.597E-24	96	60
C_sculpturatus_abd-A-A	TRINITY_DN5925_c5_g1_i2.p1	0.689	58	18	0	2	59	192	249	1.365E-18	79	60
C_sculpturatus_abd-A-A	TRINITY_DN5925_c5_g1_i3.p1	0.689	58	18	0	2	59	192	249	1.365E-18	79	60
C_sculpturatus_abd-A-A	TRINITY_DN5925_c5_g1_i4.p1	0.689	58	18	0	2	59	192	249	1.365E-18	79	60
C_sculpturatus_abd-A-A	TRINITY_DN5925_c5_g1_i6.p1	0.689	58	18	0	2	59	192	249	1.365E-18	79	60
C_sculpturatus_abd-A-A	TRINITY_DN40523_c2_g3_i1.p1	0.689	58	18	0	2	59	117	174	4.868E-18	77	60
C_sculpturatus_abd-A-A	TRINITY_DN3389_c2_g1_i1.p1	0.684	57	18	0	4	60	311	367	1.737E-17	76	60
C_sculpturatus_abd-A-A	TRINITY_DN5767_c0_g1_i3.p1	0.631	57	21	0	2	58	142	198	1.609E-16	73	60
C_sculpturatus_abd-A-A	TRINITY_DN5767_c0_g1_i1.p1	0.631	57	21	0	2	58	269	325	1.609E-16	73	60
C_sculpturatus_abd-A-A	TRINITY_DN1434_c1_g1_i1.p1	0.583	60	25	0	1	60	183	242	7.327E-15	68	60
C_sculpturatus_abd-A-A	TRINITY_DN7057_c0_g1_i2.p1	0.603	58	23	0	2	59	216	273	9.355E-14	65	60
C_sculpturatus_abd-A-A	TRINITY_DN7057_c0_g1_i1.p1	0.603	58	23	0	2	59	216	273	9.355E-14	65	60
C_sculpturatus_abd-A-A	TRINITY_DN41848_c0_g3_i8.p1	0.614	57	22	0	3	59	285	341	9.355E-14	65	60
C_sculpturatus_abd-A-A	TRINITY_DN41848_c0_g3_i2.p1	0.614	57	22	0	3	59	285	341	9.355E-14	65	60
C_sculpturatus_abd-A-A	TRINITY_DN41848_c0_g3_i6.p1	0.614	57	22	0	3	59	381	437	9.355E-14	65	60
C_sculpturatus_abd-A-A	TRINITY_DN41848_c0_g3_i1.p1	0.614	57	22	0	3	59	381	437	9.355E-14	65	60
C_sculpturatus_abd-A-A	TRINITY_DN41848_c0_g3_i3.p1	0.614	57	22	0	3	59	545	601	9.355E-14	65	60
C_sculpturatus_abd-A-A	TRINITY_DN41848_c0_g3_i5.p1	0.614	57	22	0	3	59	569	625	9.355E-14	65	60
C_sculpturatus_abd-A-A	TRINITY_DN41848_c0_g3_i7.p1	0.614	57	22	0	3	59	696	752	9.355E-14	65	60
C_sculpturatus_abd-A-A	TRINITY_DN41848_c0_g3_i4.p1	0.614	57	22	0	3	59	696	752	9.355E-14	65	60
C_sculpturatus_abd-A-A	TRINITY_DN1976_c1_g1_i1.p1	0.578	57	24	0	2	58	200	256	4.599E-13	63	60
C_sculpturatus_abd-A-A	TRINITY_DN1976_c1_g1_i2.p1	0.578	57	24	0	2	58	200	256	4.599E-13	63	60
C_sculpturatus_abd-A-A	TRINITY_DN5410_c0_g1_i1.p1	0.578	57	24	0	2	58	206	262	1.645E-12	61	60
C_sculpturatus_abd-A-A	TRINITY_DN41848_c0_g3_i6.p2	0.561	57	25	0	2	58	7	63	4.279E-12	60	60
C_sculpturatus_abd-A-A	TRINITY_DN41848_c0_g3_i1.p2	0.561	57	25	0	2	58	31	87	4.279E-12	60	60
C_sculpturatus_abd-A-A	TRINITY_DN183_c2_g1_i1.p1	0.466	60	32	0	1	60	29	88	7.541E-11	57	60
C_sculpturatus_abd-A-A	TRINITY_DN13103_c1_g1_i1.p1	0.543	57	26	0	2	58	139	195	1.037E-10	56	60
C_sculpturatus_abd-A-A	TRINITY_DN13103_c1_g1_i2.p1	0.543	57	26	0	2	58	139	195	1.037E-10	56	60
C_sculpturatus_abd-A-A	TRINITY_DN44707_c2_g1_i1.p1	0.555	54	24	0	2	55	90	143	1.427E-10	56	60
C_sculpturatus_abd-A-A	TRINITY_DN22862_c0_g1_i4.p1	0.500	58	29	0	1	58	93	150	2.701E-10	55	60
C_sculpturatus_abd-A-A	TRINITY_DN22862_c0_g1_i19.p1	0.500	58	29	0	1	58	93	150	2.701E-10	55	60
C_sculpturatus_abd-A-A	TRINITY_DN22862_c0_g1_i5.p1	0.500	58	29	0	1	58	280	337	2.701E-10	55	60
C_sculpturatus_abd-A-A	TRINITY_DN22862_c0_g1_i11.p1	0.500	58	29	0	1	58	280	337	2.701E-10	55	60
C_sculpturatus_abd-A-A	TRINITY_DN22862_c0_g1_i12.p1	0.500	58	29	0	1	58	280	337	2.701E-10	55	60
C_sculpturatus_abd-A-A	TRINITY_DN22862_c0_g1_i14.p1	0.500	58	29	0	1	58	280	337	2.701E-10	55	60
C_sculpturatus_abd-A-A	TRINITY_DN22862_c0_g1_i15.p1	0.500	58	29	0	1	58	280	337	2.701E-10	55	60
C_sculpturatus_abd-A-A	TRINITY_DN22862_c0_g1_i18.p1	0.500	58	29	0	1	58	280	337	2.701E-10	55	60
C_sculpturatus_abd-A-A	TRINITY_DN22862_c0_g1_i20.p1	0.500	58	29	0	1	58	280	337	2.701E-10	55	60
C_sculpturatus_abd-A-A	TRINITY_DN22862_c0_g1_i3.p1	0.500	58	29	0	1	58	280	337	2.701E-10	55	60
C_sculpturatus_abd-A-A	TRINITY_DN61964_c0_g1_i1.p1	0.482	58	30	0	1	58	138	195	5.113E-10	54	60
C_sculpturatus_abd-A-A	TRINITY_DN12557_c1_g1_i1.p1	0.440	59	32	0	1	59	29	87	1.332E-09	53	60
C_sculpturatus_abd-A-A	TRINITY_DN33_c2_g2_i2.p1	0.508	57	28	0	2	58	97	153	1.332E-09	53	60
C_sculpturatus_abd-A-A	TRINITY_DN33_c2_g2_i1.p1	0.508	57	28	0	2	58	97	153	1.332E-09	53	60
C_sculpturatus_abd-A-A	TRINITY_DN7156_c2_g1_i2.p1	0.466	60	32	0	1	60	205	264	1.332E-09	53	60
C_sculpturatus_abd-A-A	TRINITY_DN7156_c2_g1_i3.p1	0.466	60	32	0	1	60	205	264	1.332E-09	53	60
C_sculpturatus_abd-A-A	TRINITY_DN12557_c1_g1_i2.p1	0.440	59	32	0	1	59	185	243	1.332E-09	53	60
C_sculpturatus_abd-A-A	TRINITY_DN3615_c1_g1_i1.p1	0.482	58	30	0	2	59	210	267	6.572E-09	51	60
C_sculpturatus_abd-A-A	TRINITY_DN6278_c0_g1_i1.p1	0.473	57	30	0	2	58	169	225	1.713E-08	50	60
C_sculpturatus_abd-A-A	TRINITY_DN6278_c0_g1_i4.p1	0.473	57	30	0	2	58	176	232	1.713E-08	50	60
C_sculpturatus_abd-A-A	TRINITY_DN785_c0_g2_i1.p1	0.456	57	30	0	2	58	204	260	2.358E-08	49	60
C_sculpturatus_abd-A-A	TRINITY_DN941_c6_g1_i1.p1	0.456	57	30	0	2	58	195	251	2.358E-08	49	60
C_sculpturatus_abd-A-A	TRINITY_DN5355_c0_g1_i1.p1	0.482	58	30	0	2	59	139	196	3.246E-08	49	60
C_sculpturatus_abd-A-A	TRINITY_DN5355_c0_g1_i1.p2	0.482	58	30	0	2	59	139	196	3.246E-08	49	60
C_sculpturatus_abd-A-A	TRINITY_DN5355_c0_g1_i2.p1	0.482	58	30	0	2	59	139	196	3.246E-08	49	60
C_sculpturatus_abd-A-A	TRINITY_DN5355_c0_g1_i2.p2	0.482	58	30	0	2	59	139	196	3.246E-08	49	60
C_sculpturatus_abd-A-A	TRINITY_DN5355_c0_g1_i3.p2	0.482	58	30	0	2	59	139	196	3.246E-08	49	60
C_sculpturatus_abd-A-A	TRINITY_DN5355_c0_g1_i3.p1	0.482	58	30	0	2	59	139	196	3.246E-08	49	60
C_sculpturatus_abd-A-A	TRINITY_DN5355_c0_g1_i4.p1	0.482	58	30	0	2	59	139	196	3.246E-08	49	60
C_sculpturatus_abd-A-A	TRINITY_DN5355_c0_g1_i5.p1	0.482	58	30	0	2	59	139	196	3.246E-08	49	60
C_sculpturatus_abd-A-A	TRINITY_DN5355_c0_g1_i5.p2	0.482	58	30	0	2	59	139	196	3.246E-08	49	60
C_sculpturatus_abd-A-A	TRINITY_DN1792_c2_g2_i1.p1	0.416	60	34	0	1	60	231	290	3.246E-08	49	60
C_sculpturatus_abd-A-A	TRINITY_DN941_c6_g2_i1.p1	0.510	47	23	0	12	58	3	49	4.467E-08	49	60
C_sculpturatus_abd-A-A	TRINITY_DN857_c1_g1_i1.p1	0.456	57	30	0	2	58	145	201	4.467E-08	49	60
C_sculpturatus_abd-A-A	TRINITY_DN857_c1_g1_i2.p1	0.456	57	30	0	2	58	145	201	4.467E-08	49	60
C_sculpturatus_abd-A-A	TRINITY_DN857_c1_g1_i3.p1	0.456	57	30	0	2	58	155	211	4.467E-08	49	60
C_sculpturatus_abd-A-A	TRINITY_DN857_c1_g1_i4.p1	0.456	57	30	0	2	58	155	211	4.467E-08	49	60
C_sculpturatus_abd-A-A	TRINITY_DN1038_c1_g1_i1.p1	0.456	57	30	0	2	58	130	186	8.465E-08	48	60
C_sculpturatus_abd-A-A	TRINITY_DN1038_c1_g1_i4.p1	0.456	57	30	0	2	58	130	186	8.465E-08	48	60
C_sculpturatus_abd-A-A	TRINITY_DN1038_c1_g1_i6.p1	0.456	57	30	0	2	58	130	186	8.465E-08	48	60
C_sculpturatus_abd-A-A	TRINITY_DN1038_c1_g1_i7.p1	0.456	57	30	0	2	58	130	186	8.465E-08	48	60
C_sculpturatus_abd-A-A	TRINITY_DN1038_c1_g1_i8.p1	0.456	57	30	0	2	58	130	186	8.465E-08	48	60
C_sculpturatus_abd-A-A	TRINITY_DN623_c1_g2_i1.p1	0.472	55	29	0	1	55	41	95	1.165E-07	48	60
C_sculpturatus_abd-A-A	TRINITY_DN623_c1_g2_i3.p1	0.472	55	29	0	1	55	169	223	1.165E-07	48	60
C_sculpturatus_abd-A-A	TRINITY_DN8609_c0_g1_i1.p1	0.423	59	33	0	1	59	170	228	1.604E-07	47	60
C_sculpturatus_abd-A-A	TRINITY_DN2150_c0_g2_i4.p1	0.465	58	30	0	2	59	74	131	1.604E-07	47	60
C_sculpturatus_abd-A-A	TRINITY_DN2150_c0_g2_i5.p1	0.465	58	30	0	2	59	74	131	1.604E-07	47	60
C_sculpturatus_abd-A-A	TRINITY_DN2150_c0_g2_i1.p1	0.465	58	30	0	2	59	74	131	1.604E-07	47	60
C_sculpturatus_abd-A-A	TRINITY_DN2150_c0_g2_i3.p1	0.465	58	30	0	2	59	74	131	1.604E-07	47	60
C_sculpturatus_abd-A-A	TRINITY_DN2882_c0_g1_i1.p1	0.431	58	32	0	2	59	167	224	1.604E-07	47	60
C_sculpturatus_abd-A-A	TRINITY_DN2882_c0_g1_i2.p1	0.431	58	32	0	2	59	167	224	1.604E-07	47	60
C_sculpturatus_abd-A-A	TRINITY_DN5918_c0_g1_i1.p1	0.448	58	31	0	2	59	150	207	2.208E-07	47	60
C_sculpturatus_abd-A-A	TRINITY_DN5509_c0_g1_i2.p1	0.431	58	32	0	2	59	134	191	2.208E-07	47	60
C_sculpturatus_abd-A-A	TRINITY_DN5509_c0_g1_i3.p1	0.431	58	32	0	2	59	134	191	2.208E-07	47	60
C_sculpturatus_abd-A-A	TRINITY_DN8197_c0_g1_i2.p1	0.473	57	30	0	2	58	125	181	3.040E-07	46	60
C_sculpturatus_abd-A-A	TRINITY_DN5264_c3_g1_i1.p1	0.431	58	32	0	2	59	136	193	3.040E-07	46	60
C_sculpturatus_abd-A-A	TRINITY_DN505_c3_g4_i1.p1	0.444	54	29	0	5	58	216	269	5.764E-07	46	60
C_sculpturatus_abd-A-A	TRINITY_DN8440_c1_g4_i1.p1	0.413	58	33	0	2	59	141	198	5.764E-07	46	60
C_sculpturatus_abd-A-A	TRINITY_DN5219_c1_g1_i1.p1	0.440	59	32	0	2	60	78	136	7.936E-07	45	60
C_sculpturatus_abd-A-A	TRINITY_DN1575_c1_g1_i1.p1	0.413	58	33	0	1	58	204	261	7.936E-07	45	60
C_sculpturatus_abd-A-A	TRINITY_DN1575_c1_g1_i2.p1	0.413	58	33	0	1	58	253	310	7.936E-07	45	60
C_sculpturatus_abd-A-A	TRINITY_DN156_c2_g1_i1.p1	0.423	59	33	0	1	59	179	237	1.093E-06	45	60
C_sculpturatus_abd-A-A	TRINITY_DN9187_c0_g1_i1.p1	0.442	52	28	0	4	55	178	229	3.930E-06	43	60
C_sculpturatus_abd-A-A	TRINITY_DN3236_c8_g1_i2.p1	0.406	59	34	0	2	60	42	100	3.930E-06	43	60
C_sculpturatus_abd-A-A	TRINITY_DN3236_c8_g1_i1.p1	0.406	59	34	0	2	60	224	282	3.930E-06	43	60
C_sculpturatus_abd-A-A	TRINITY_DN2150_c0_g1_i1.p1	0.438	57	31	0	2	58	53	109	5.413E-06	43	60
C_sculpturatus_abd-A-A	TRINITY_DN2150_c0_g1_i3.p1	0.438	57	31	0	2	58	53	109	5.413E-06	43	60
C_sculpturatus_abd-A-A	TRINITY_DN10506_c0_g1_i1.p1	0.438	57	31	0	2	58	99	155	5.413E-06	43	60
C_sculpturatus_abd-A-A	TRINITY_DN2150_c0_g1_i4.p1	0.438	57	31	0	2	58	53	109	5.413E-06	43	60
C_sculpturatus_abd-A-A	TRINITY_DN2150_c0_g1_i2.p1	0.438	57	31	0	2	58	53	109	5.413E-06	43	60
C_sculpturatus_abd-A-A	TRINITY_DN7291_c0_g1_i4.p1	0.438	57	30	0	2	55	335	391	5.413E-06	43	60
C_sculpturatus_abd-A-A	TRINITY_DN8440_c1_g4_i2.p1	0.423	52	29	0	2	53	141	192	7.455E-06	42	60
C_sculpturatus_abd-A-A	TRINITY_DN10526_c0_g1_i1.p1	0.421	57	32	0	2	58	166	222	7.455E-06	42	60
C_sculpturatus_abd-A-A	TRINITY_DN7291_c0_g1_i2.p1	0.500	40	20	0	16	55	15	54	1.027E-05	42	60
C_sculpturatus_abd-A-A	TRINITY_DN23171_c1_g1_i2.p1	0.389	59	35	0	1	59	147	205	1.027E-05	42	60
C_sculpturatus_abd-A-A	TRINITY_DN183_c0_g3_i2.p1	0.406	59	34	0	1	59	187	245	1.414E-05	42	60
C_sculpturatus_abd-A-A	TRINITY_DN533_c4_g1_i1.p1	0.407	54	31	0	2	55	248	301	3.698E-05	40	60
C_sculpturatus_abd-A-A	TRINITY_DN13494_c0_g1_i1.p1	0.385	57	34	0	2	58	49	105	5.094E-05	40	60
C_sculpturatus_abd-A-A	TRINITY_DN6148_c0_g2_i3.p1	0.396	58	34	0	1	58	134	191	7.019E-05	40	60
C_sculpturatus_abd-A-A	TRINITY_DN2138_c2_g1_i1.p1	0.438	57	31	0	2	58	139	195	7.019E-05	40	60
C_sculpturatus_abd-A-A	TRINITY_DN2138_c2_g1_i2.p1	0.438	57	31	0	2	58	139	195	7.019E-05	40	60
C_sculpturatus_abd-A-A	TRINITY_DN2138_c2_g1_i3.p1	0.438	57	31	0	2	58	139	195	7.019E-05	40	60
C_sculpturatus_abd-A-A	TRINITY_DN2138_c2_g1_i4.p1	0.438	57	31	0	2	58	139	195	7.019E-05	40	60
C_sculpturatus_abd-A-A	TRINITY_DN2138_c2_g1_i5.p1	0.438	57	31	0	2	58	139	195	7.019E-05	40	60
C_sculpturatus_abd-A-A	TRINITY_DN979_c0_g1_i1.p1	0.388	54	32	0	2	55	228	281	7.019E-05	40	60
C_sculpturatus_abd-A-A	TRINITY_DN979_c0_g1_i2.p1	0.388	54	32	0	2	55	228	281	7.019E-05	40	60
C_sculpturatus_abd-A-A	TRINITY_DN12_c0_g2_i1.p1	0.385	57	34	0	3	59	110	166	9.671E-05	39	60
C_sculpturatus_abd-A-A	TRINITY_DN3639_c0_g1_i1.p1	0.372	59	36	0	2	60	150	208	9.671E-05	39	60
C_sculpturatus_abd-A-A	TRINITY_DN3639_c0_g1_i2.p1	0.372	59	36	0	2	60	154	212	9.671E-05	39	60
C_sculpturatus_abd-A-A	TRINITY_DN12_c0_g2_i5.p1	0.385	57	34	0	3	59	251	307	9.671E-05	39	60
C_sculpturatus_abd-A-A	TRINITY_DN12_c0_g1_i7.p1	0.403	57	33	0	3	59	252	308	9.671E-05	39	60
C_sculpturatus_abd-A-A	TRINITY_DN12_c0_g1_i1.p1	0.403	57	33	0	3	59	252	308	9.671E-05	39	60
C_sculpturatus_abd-A-A	TRINITY_DN12_c0_g1_i3.p1	0.403	57	33	0	3	59	257	313	9.671E-05	39	60
C_sculpturatus_abd-A-A	TRINITY_DN6148_c0_g2_i1.p1	0.425	54	30	0	5	58	12	65	1.333E-04	39	60
C_sculpturatus_abd-A-A	TRINITY_DN6148_c0_g2_i2.p1	0.425	54	30	0	5	58	12	65	1.333E-04	39	60
C_sculpturatus_abd-A-A	TRINITY_DN4056_c0_g1_i1.p1	0.413	58	33	0	1	58	208	265	2.531E-04	38	60
C_sculpturatus_abd-A-A	TRINITY_DN7467_c2_g1_i1.p1	0.403	57	33	0	2	58	101	157	6.625E-04	37	60
L_elegans_abd-A-A	TRINITY_DN3888_c0_g1_i1.p1	0.933	60	4	0	1	60	121	180	2.065E-31	115	60
L_elegans_abd-A-A	TRINITY_DN33_c2_g1_i1.p1	0.932	59	4	0	1	59	198	256	1.901E-30	113	60
L_elegans_abd-A-A	TRINITY_DN33_c2_g1_i14.p1	0.932	59	4	0	1	59	198	256	1.901E-30	113	60
L_elegans_abd-A-A	TRINITY_DN33_c2_g1_i17.p1	0.932	59	4	0	1	59	198	256	1.901E-30	113	60
L_elegans_abd-A-A	TRINITY_DN33_c2_g1_i20.p1	0.932	59	4	0	1	59	198	256	1.901E-30	113	60
L_elegans_abd-A-A	TRINITY_DN33_c2_g1_i21.p1	0.932	59	4	0	1	59	198	256	1.901E-30	113	60
L_elegans_abd-A-A	TRINITY_DN17450_c0_g1_i2.p1	0.862	58	8	0	2	59	218	275	7.251E-27	102	60
L_elegans_abd-A-A	TRINITY_DN780_c3_g2_i1.p1	0.879	58	7	0	2	59	214	271	9.959E-27	102	60
L_elegans_abd-A-A	TRINITY_DN780_c3_g2_i3.p1	0.879	58	7	0	2	59	214	271	9.959E-27	102	60
L_elegans_abd-A-A	TRINITY_DN780_c3_g2_i5.p1	0.879	58	7	0	2	59	214	271	9.959E-27	102	60
L_elegans_abd-A-A	TRINITY_DN780_c3_g2_i6.p1	0.879	58	7	0	2	59	214	271	9.959E-27	102	60
L_elegans_abd-A-A	TRINITY_DN780_c3_g2_i7.p1	0.879	58	7	0	2	59	214	271	9.959E-27	102	60
L_elegans_abd-A-A	TRINITY_DN16282_c0_g1_i1.p1	0.810	58	11	0	2	59	210	267	1.597E-24	96	60
L_elegans_abd-A-A	TRINITY_DN16282_c0_g1_i2.p1	0.810	58	11	0	2	59	210	267	1.597E-24	96	60
L_elegans_abd-A-A	TRINITY_DN5925_c5_g1_i2.p1	0.689	58	18	0	2	59	192	249	1.365E-18	79	60
L_elegans_abd-A-A	TRINITY_DN5925_c5_g1_i3.p1	0.689	58	18	0	2	59	192	249	1.365E-18	79	60
L_elegans_abd-A-A	TRINITY_DN5925_c5_g1_i4.p1	0.689	58	18	0	2	59	192	249	1.365E-18	79	60
L_elegans_abd-A-A	TRINITY_DN5925_c5_g1_i6.p1	0.689	58	18	0	2	59	192	249	1.365E-18	79	60
L_elegans_abd-A-A	TRINITY_DN40523_c2_g3_i1.p1	0.689	58	18	0	2	59	117	174	4.868E-18	77	60
L_elegans_abd-A-A	TRINITY_DN3389_c2_g1_i1.p1	0.701	57	17	0	4	60	311	367	4.868E-18	77	60
L_elegans_abd-A-A	TRINITY_DN5767_c0_g1_i3.p1	0.631	57	21	0	2	58	142	198	1.609E-16	73	60
L_elegans_abd-A-A	TRINITY_DN5767_c0_g1_i1.p1	0.631	57	21	0	2	58	269	325	1.609E-16	73	60
L_elegans_abd-A-A	TRINITY_DN1434_c1_g1_i1.p1	0.583	60	25	0	1	60	183	242	7.327E-15	68	60
L_elegans_abd-A-A	TRINITY_DN7057_c0_g1_i2.p1	0.603	58	23	0	2	59	216	273	9.355E-14	65	60
L_elegans_abd-A-A	TRINITY_DN7057_c0_g1_i1.p1	0.603	58	23	0	2	59	216	273	9.355E-14	65	60
L_elegans_abd-A-A	TRINITY_DN41848_c0_g3_i8.p1	0.614	57	22	0	3	59	285	341	9.355E-14	65	60
L_elegans_abd-A-A	TRINITY_DN41848_c0_g3_i2.p1	0.614	57	22	0	3	59	285	341	9.355E-14	65	60
L_elegans_abd-A-A	TRINITY_DN41848_c0_g3_i6.p1	0.614	57	22	0	3	59	381	437	9.355E-14	65	60
L_elegans_abd-A-A	TRINITY_DN41848_c0_g3_i1.p1	0.614	57	22	0	3	59	381	437	9.355E-14	65	60
L_elegans_abd-A-A	TRINITY_DN41848_c0_g3_i3.p1	0.614	57	22	0	3	59	545	601	9.355E-14	65	60
L_elegans_abd-A-A	TRINITY_DN41848_c0_g3_i5.p1	0.614	57	22	0	3	59	569	625	9.355E-14	65	60
L_elegans_abd-A-A	TRINITY_DN41848_c0_g3_i7.p1	0.614	57	22	0	3	59	696	752	9.355E-14	65	60
L_elegans_abd-A-A	TRINITY_DN41848_c0_g3_i4.p1	0.614	57	22	0	3	59	696	752	9.355E-14	65	60
L_elegans_abd-A-A	TRINITY_DN1976_c1_g1_i1.p1	0.578	57	24	0	2	58	200	256	4.599E-13	63	60
L_elegans_abd-A-A	TRINITY_DN1976_c1_g1_i2.p1	0.578	57	24	0	2	58	200	256	4.599E-13	63	60
L_elegans_abd-A-A	TRINITY_DN5410_c0_g1_i1.p1	0.578	57	24	0	2	58	206	262	1.645E-12	61	60
L_elegans_abd-A-A	TRINITY_DN41848_c0_g3_i6.p2	0.561	57	25	0	2	58	7	63	4.279E-12	60	60
L_elegans_abd-A-A	TRINITY_DN41848_c0_g3_i1.p2	0.561	57	25	0	2	58	31	87	4.279E-12	60	60
L_elegans_abd-A-A	TRINITY_DN183_c2_g1_i1.p1	0.466	60	32	0	1	60	29	88	7.541E-11	57	60
L_elegans_abd-A-A	TRINITY_DN13103_c1_g1_i1.p1	0.543	57	26	0	2	58	139	195	1.037E-10	56	60
L_elegans_abd-A-A	TRINITY_DN13103_c1_g1_i2.p1	0.543	57	26	0	2	58	139	195	1.037E-10	56	60
L_elegans_abd-A-A	TRINITY_DN44707_c2_g1_i1.p1	0.555	54	24	0	2	55	90	143	1.427E-10	56	60
L_elegans_abd-A-A	TRINITY_DN22862_c0_g1_i4.p1	0.500	58	29	0	1	58	93	150	2.701E-10	55	60
L_elegans_abd-A-A	TRINITY_DN22862_c0_g1_i19.p1	0.500	58	29	0	1	58	93	150	2.701E-10	55	60
L_elegans_abd-A-A	TRINITY_DN22862_c0_g1_i5.p1	0.500	58	29	0	1	58	280	337	2.701E-10	55	60
L_elegans_abd-A-A	TRINITY_DN22862_c0_g1_i11.p1	0.500	58	29	0	1	58	280	337	2.701E-10	55	60
L_elegans_abd-A-A	TRINITY_DN22862_c0_g1_i12.p1	0.500	58	29	0	1	58	280	337	2.701E-10	55	60
L_elegans_abd-A-A	TRINITY_DN22862_c0_g1_i14.p1	0.500	58	29	0	1	58	280	337	2.701E-10	55	60
L_elegans_abd-A-A	TRINITY_DN22862_c0_g1_i15.p1	0.500	58	29	0	1	58	280	337	2.701E-10	55	60
L_elegans_abd-A-A	TRINITY_DN22862_c0_g1_i18.p1	0.500	58	29	0	1	58	280	337	2.701E-10	55	60
L_elegans_abd-A-A	TRINITY_DN22862_c0_g1_i20.p1	0.500	58	29	0	1	58	280	337	2.701E-10	55	60
L_elegans_abd-A-A	TRINITY_DN22862_c0_g1_i3.p1	0.500	58	29	0	1	58	280	337	2.701E-10	55	60
L_elegans_abd-A-A	TRINITY_DN61964_c0_g1_i1.p1	0.482	58	30	0	1	58	138	195	5.113E-10	54	60
L_elegans_abd-A-A	TRINITY_DN12557_c1_g1_i1.p1	0.440	59	32	0	1	59	29	87	1.332E-09	53	60
L_elegans_abd-A-A	TRINITY_DN33_c2_g2_i2.p1	0.508	57	28	0	2	58	97	153	1.332E-09	53	60
L_elegans_abd-A-A	TRINITY_DN33_c2_g2_i1.p1	0.508	57	28	0	2	58	97	153	1.332E-09	53	60
L_elegans_abd-A-A	TRINITY_DN12557_c1_g1_i2.p1	0.440	59	32	0	1	59	185	243	1.332E-09	53	60
L_elegans_abd-A-A	TRINITY_DN7156_c2_g1_i2.p1	0.466	60	32	0	1	60	205	264	2.522E-09	52	60
L_elegans_abd-A-A	TRINITY_DN7156_c2_g1_i3.p1	0.466	60	32	0	1	60	205	264	2.522E-09	52	60
L_elegans_abd-A-A	TRINITY_DN3615_c1_g1_i1.p1	0.482	58	30	0	2	59	210	267	6.572E-09	51	60
L_elegans_abd-A-A	TRINITY_DN6278_c0_g1_i1.p1	0.473	57	30	0	2	58	169	225	1.713E-08	50	60
L_elegans_abd-A-A	TRINITY_DN6278_c0_g1_i4.p1	0.473	57	30	0	2	58	176	232	1.713E-08	50	60
L_elegans_abd-A-A	TRINITY_DN785_c0_g2_i1.p1	0.456	57	30	0	2	58	204	260	2.358E-08	49	60
L_elegans_abd-A-A	TRINITY_DN941_c6_g1_i1.p1	0.456	57	30	0	2	58	195	251	2.358E-08	49	60
L_elegans_abd-A-A	TRINITY_DN5355_c0_g1_i1.p1	0.482	58	30	0	2	59	139	196	3.246E-08	49	60
L_elegans_abd-A-A	TRINITY_DN5355_c0_g1_i1.p2	0.482	58	30	0	2	59	139	196	3.246E-08	49	60
L_elegans_abd-A-A	TRINITY_DN5355_c0_g1_i2.p1	0.482	58	30	0	2	59	139	196	3.246E-08	49	60
L_elegans_abd-A-A	TRINITY_DN5355_c0_g1_i2.p2	0.482	58	30	0	2	59	139	196	3.246E-08	49	60
L_elegans_abd-A-A	TRINITY_DN5355_c0_g1_i3.p2	0.482	58	30	0	2	59	139	196	3.246E-08	49	60
L_elegans_abd-A-A	TRINITY_DN5355_c0_g1_i3.p1	0.482	58	30	0	2	59	139	196	3.246E-08	49	60
L_elegans_abd-A-A	TRINITY_DN5355_c0_g1_i4.p1	0.482	58	30	0	2	59	139	196	3.246E-08	49	60
L_elegans_abd-A-A	TRINITY_DN5355_c0_g1_i5.p1	0.482	58	30	0	2	59	139	196	3.246E-08	49	60
L_elegans_abd-A-A	TRINITY_DN5355_c0_g1_i5.p2	0.482	58	30	0	2	59	139	196	3.246E-08	49	60
L_elegans_abd-A-A	TRINITY_DN1792_c2_g2_i1.p1	0.416	60	34	0	1	60	231	290	3.246E-08	49	60
L_elegans_abd-A-A	TRINITY_DN941_c6_g2_i1.p1	0.510	47	23	0	12	58	3	49	4.467E-08	49	60
L_elegans_abd-A-A	TRINITY_DN857_c1_g1_i1.p1	0.456	57	30	0	2	58	145	201	4.467E-08	49	60
L_elegans_abd-A-A	TRINITY_DN857_c1_g1_i2.p1	0.456	57	30	0	2	58	145	201	4.467E-08	49	60
L_elegans_abd-A-A	TRINITY_DN857_c1_g1_i3.p1	0.456	57	30	0	2	58	155	211	4.467E-08	49	60
L_elegans_abd-A-A	TRINITY_DN857_c1_g1_i4.p1	0.456	57	30	0	2	58	155	211	4.467E-08	49	60
L_elegans_abd-A-A	TRINITY_DN1038_c1_g1_i1.p1	0.457	59	31	0	2	60	130	188	4.467E-08	49	60
L_elegans_abd-A-A	TRINITY_DN1038_c1_g1_i4.p1	0.457	59	31	0	2	60	130	188	4.467E-08	49	60
L_elegans_abd-A-A	TRINITY_DN1038_c1_g1_i6.p1	0.457	59	31	0	2	60	130	188	4.467E-08	49	60
L_elegans_abd-A-A	TRINITY_DN1038_c1_g1_i7.p1	0.457	59	31	0	2	60	130	188	4.467E-08	49	60
L_elegans_abd-A-A	TRINITY_DN1038_c1_g1_i8.p1	0.457	59	31	0	2	60	130	188	4.467E-08	49	60
L_elegans_abd-A-A	TRINITY_DN623_c1_g2_i1.p1	0.472	55	29	0	1	55	41	95	1.165E-07	48	60
L_elegans_abd-A-A	TRINITY_DN623_c1_g2_i3.p1	0.472	55	29	0	1	55	169	223	1.165E-07	48	60
L_elegans_abd-A-A	TRINITY_DN8609_c0_g1_i1.p1	0.423	59	33	0	1	59	170	228	1.604E-07	47	60
L_elegans_abd-A-A	TRINITY_DN2150_c0_g2_i4.p1	0.465	58	30	0	2	59	74	131	1.604E-07	47	60
L_elegans_abd-A-A	TRINITY_DN2150_c0_g2_i5.p1	0.465	58	30	0	2	59	74	131	1.604E-07	47	60
L_elegans_abd-A-A	TRINITY_DN2150_c0_g2_i1.p1	0.465	58	30	0	2	59	74	131	1.604E-07	47	60
L_elegans_abd-A-A	TRINITY_DN2150_c0_g2_i3.p1	0.465	58	30	0	2	59	74	131	1.604E-07	47	60
L_elegans_abd-A-A	TRINITY_DN2882_c0_g1_i1.p1	0.431	58	32	0	2	59	167	224	1.604E-07	47	60
L_elegans_abd-A-A	TRINITY_DN2882_c0_g1_i2.p1	0.431	58	32	0	2	59	167	224	1.604E-07	47	60
L_elegans_abd-A-A	TRINITY_DN5918_c0_g1_i1.p1	0.448	58	31	0	2	59	150	207	2.208E-07	47	60
L_elegans_abd-A-A	TRINITY_DN5509_c0_g1_i2.p1	0.431	58	32	0	2	59	134	191	2.208E-07	47	60
L_elegans_abd-A-A	TRINITY_DN5509_c0_g1_i3.p1	0.431	58	32	0	2	59	134	191	2.208E-07	47	60
L_elegans_abd-A-A	TRINITY_DN8197_c0_g1_i2.p1	0.473	57	30	0	2	58	125	181	3.040E-07	46	60
L_elegans_abd-A-A	TRINITY_DN5264_c3_g1_i1.p1	0.431	58	32	0	2	59	136	193	3.040E-07	46	60
L_elegans_abd-A-A	TRINITY_DN505_c3_g4_i1.p1	0.444	54	29	0	5	58	216	269	5.764E-07	46	60
L_elegans_abd-A-A	TRINITY_DN8440_c1_g4_i1.p1	0.413	58	33	0	2	59	141	198	5.764E-07	46	60
L_elegans_abd-A-A	TRINITY_DN1575_c1_g1_i1.p1	0.413	58	33	0	1	58	204	261	7.936E-07	45	60
L_elegans_abd-A-A	TRINITY_DN1575_c1_g1_i2.p1	0.413	58	33	0	1	58	253	310	7.936E-07	45	60
L_elegans_abd-A-A	TRINITY_DN156_c2_g1_i1.p1	0.423	59	33	0	1	59	179	237	1.093E-06	45	60
L_elegans_abd-A-A	TRINITY_DN5219_c1_g1_i1.p1	0.438	57	31	0	2	58	78	134	1.505E-06	44	60
L_elegans_abd-A-A	TRINITY_DN9187_c0_g1_i1.p1	0.421	57	32	0	4	60	178	234	2.854E-06	44	60
L_elegans_abd-A-A	TRINITY_DN2150_c0_g1_i1.p1	0.438	57	31	0	2	58	53	109	5.413E-06	43	60
L_elegans_abd-A-A	TRINITY_DN2150_c0_g1_i3.p1	0.438	57	31	0	2	58	53	109	5.413E-06	43	60
L_elegans_abd-A-A	TRINITY_DN10506_c0_g1_i1.p1	0.438	57	31	0	2	58	99	155	5.413E-06	43	60
L_elegans_abd-A-A	TRINITY_DN2150_c0_g1_i4.p1	0.438	57	31	0	2	58	53	109	5.413E-06	43	60
L_elegans_abd-A-A	TRINITY_DN2150_c0_g1_i2.p1	0.438	57	31	0	2	58	53	109	5.413E-06	43	60
L_elegans_abd-A-A	TRINITY_DN7291_c0_g1_i4.p1	0.438	57	30	0	2	55	335	391	5.413E-06	43	60
L_elegans_abd-A-A	TRINITY_DN8440_c1_g4_i2.p1	0.423	52	29	0	2	53	141	192	7.455E-06	42	60
L_elegans_abd-A-A	TRINITY_DN3236_c8_g1_i2.p1	0.406	59	34	0	2	60	42	100	7.455E-06	42	60
L_elegans_abd-A-A	TRINITY_DN10526_c0_g1_i1.p1	0.421	57	32	0	2	58	166	222	7.455E-06	42	60
L_elegans_abd-A-A	TRINITY_DN3236_c8_g1_i1.p1	0.406	59	34	0	2	60	224	282	7.455E-06	42	60
L_elegans_abd-A-A	TRINITY_DN7291_c0_g1_i2.p1	0.500	40	20	0	16	55	15	54	1.027E-05	42	60
L_elegans_abd-A-A	TRINITY_DN23171_c1_g1_i2.p1	0.389	59	35	0	1	59	147	205	1.027E-05	42	60
L_elegans_abd-A-A	TRINITY_DN183_c0_g3_i2.p1	0.406	59	34	0	1	59	187	245	1.414E-05	42	60
L_elegans_abd-A-A	TRINITY_DN533_c4_g1_i1.p1	0.407	54	31	0	2	55	248	301	3.698E-05	40	60
L_elegans_abd-A-A	TRINITY_DN13494_c0_g1_i1.p1	0.385	57	34	0	2	58	49	105	5.094E-05	40	60
L_elegans_abd-A-A	TRINITY_DN6148_c0_g2_i3.p1	0.396	58	34	0	1	58	134	191	7.019E-05	40	60
L_elegans_abd-A-A	TRINITY_DN2138_c2_g1_i1.p1	0.438	57	31	0	2	58	139	195	7.019E-05	40	60
L_elegans_abd-A-A	TRINITY_DN2138_c2_g1_i2.p1	0.438	57	31	0	2	58	139	195	7.019E-05	40	60
L_elegans_abd-A-A	TRINITY_DN2138_c2_g1_i3.p1	0.438	57	31	0	2	58	139	195	7.019E-05	40	60
L_elegans_abd-A-A	TRINITY_DN2138_c2_g1_i4.p1	0.438	57	31	0	2	58	139	195	7.019E-05	40	60
L_elegans_abd-A-A	TRINITY_DN2138_c2_g1_i5.p1	0.438	57	31	0	2	58	139	195	7.019E-05	40	60
L_elegans_abd-A-A	TRINITY_DN979_c0_g1_i1.p1	0.388	54	32	0	2	55	228	281	7.019E-05	40	60
L_elegans_abd-A-A	TRINITY_DN979_c0_g1_i2.p1	0.388	54	32	0	2	55	228	281	7.019E-05	40	60
L_elegans_abd-A-A	TRINITY_DN12_c0_g2_i1.p1	0.385	57	34	0	3	59	110	166	9.671E-05	39	60
L_elegans_abd-A-A	TRINITY_DN3639_c0_g1_i1.p1	0.372	59	36	0	2	60	150	208	9.671E-05	39	60
L_elegans_abd-A-A	TRINITY_DN3639_c0_g1_i2.p1	0.372	59	36	0	2	60	154	212	9.671E-05	39	60
L_elegans_abd-A-A	TRINITY_DN12_c0_g2_i5.p1	0.385	57	34	0	3	59	251	307	9.671E-05	39	60
L_elegans_abd-A-A	TRINITY_DN12_c0_g1_i7.p1	0.403	57	33	0	3	59	252	308	9.671E-05	39	60
L_elegans_abd-A-A	TRINITY_DN12_c0_g1_i1.p1	0.403	57	33	0	3	59	252	308	9.671E-05	39	60
L_elegans_abd-A-A	TRINITY_DN12_c0_g1_i3.p1	0.403	57	33	0	3	59	257	313	9.671E-05	39	60
L_elegans_abd-A-A	TRINITY_DN6148_c0_g2_i1.p1	0.425	54	30	0	5	58	12	65	1.333E-04	39	60
L_elegans_abd-A-A	TRINITY_DN6148_c0_g2_i2.p1	0.425	54	30	0	5	58	12	65	1.333E-04	39	60
L_elegans_abd-A-A	TRINITY_DN4056_c0_g1_i1.p1	0.413	58	33	0	1	58	208	265	2.531E-04	38	60
L_elegans_abd-A-A	TRINITY_DN7467_c2_g1_i1.p1	0.403	57	33	0	2	58	101	157	6.625E-04	37	60
T_clavata_abd-A-A	TRINITY_DN3888_c0_g1_i1.p1	0.933	60	4	0	1	60	121	180	2.065E-31	115	60
T_clavata_abd-A-A	TRINITY_DN33_c2_g1_i1.p1	0.932	59	4	0	1	59	198	256	1.901E-30	113	60
T_clavata_abd-A-A	TRINITY_DN33_c2_g1_i14.p1	0.932	59	4	0	1	59	198	256	1.901E-30	113	60
T_clavata_abd-A-A	TRINITY_DN33_c2_g1_i17.p1	0.932	59	4	0	1	59	198	256	1.901E-30	113	60
T_clavata_abd-A-A	TRINITY_DN33_c2_g1_i20.p1	0.932	59	4	0	1	59	198	256	1.901E-30	113	60
T_clavata_abd-A-A	TRINITY_DN33_c2_g1_i21.p1	0.932	59	4	0	1	59	198	256	1.901E-30	113	60
T_clavata_abd-A-A	TRINITY_DN17450_c0_g1_i2.p1	0.862	58	8	0	2	59	218	275	7.251E-27	102	60
T_clavata_abd-A-A	TRINITY_DN780_c3_g2_i1.p1	0.879	58	7	0	2	59	214	271	9.959E-27	102	60
T_clavata_abd-A-A	TRINITY_DN780_c3_g2_i3.p1	0.879	58	7	0	2	59	214	271	9.959E-27	102	60
T_clavata_abd-A-A	TRINITY_DN780_c3_g2_i5.p1	0.879	58	7	0	2	59	214	271	9.959E-27	102	60
T_clavata_abd-A-A	TRINITY_DN780_c3_g2_i6.p1	0.879	58	7	0	2	59	214	271	9.959E-27	102	60
T_clavata_abd-A-A	TRINITY_DN780_c3_g2_i7.p1	0.879	58	7	0	2	59	214	271	9.959E-27	102	60
T_clavata_abd-A-A	TRINITY_DN16282_c0_g1_i1.p1	0.810	58	11	0	2	59	210	267	1.597E-24	96	60
T_clavata_abd-A-A	TRINITY_DN16282_c0_g1_i2.p1	0.810	58	11	0	2	59	210	267	1.597E-24	96	60
T_clavata_abd-A-A	TRINITY_DN5925_c5_g1_i2.p1	0.689	58	18	0	2	59	192	249	1.365E-18	79	60
T_clavata_abd-A-A	TRINITY_DN5925_c5_g1_i3.p1	0.689	58	18	0	2	59	192	249	1.365E-18	79	60
T_clavata_abd-A-A	TRINITY_DN5925_c5_g1_i4.p1	0.689	58	18	0	2	59	192	249	1.365E-18	79	60
T_clavata_abd-A-A	TRINITY_DN5925_c5_g1_i6.p1	0.689	58	18	0	2	59	192	249	1.365E-18	79	60
T_clavata_abd-A-A	TRINITY_DN40523_c2_g3_i1.p1	0.689	58	18	0	2	59	117	174	4.868E-18	77	60
T_clavata_abd-A-A	TRINITY_DN3389_c2_g1_i1.p1	0.701	57	17	0	4	60	311	367	4.868E-18	77	60
T_clavata_abd-A-A	TRINITY_DN5767_c0_g1_i3.p1	0.631	57	21	0	2	58	142	198	1.609E-16	73	60
T_clavata_abd-A-A	TRINITY_DN5767_c0_g1_i1.p1	0.631	57	21	0	2	58	269	325	1.609E-16	73	60
T_clavata_abd-A-A	TRINITY_DN1434_c1_g1_i1.p1	0.583	60	25	0	1	60	183	242	7.327E-15	68	60
T_clavata_abd-A-A	TRINITY_DN7057_c0_g1_i2.p1	0.603	58	23	0	2	59	216	273	9.355E-14	65	60
T_clavata_abd-A-A	TRINITY_DN7057_c0_g1_i1.p1	0.603	58	23	0	2	59	216	273	9.355E-14	65	60
T_clavata_abd-A-A	TRINITY_DN41848_c0_g3_i8.p1	0.614	57	22	0	3	59	285	341	9.355E-14	65	60
T_clavata_abd-A-A	TRINITY_DN41848_c0_g3_i2.p1	0.614	57	22	0	3	59	285	341	9.355E-14	65	60
T_clavata_abd-A-A	TRINITY_DN41848_c0_g3_i6.p1	0.614	57	22	0	3	59	381	437	9.355E-14	65	60
T_clavata_abd-A-A	TRINITY_DN41848_c0_g3_i1.p1	0.614	57	22	0	3	59	381	437	9.355E-14	65	60
T_clavata_abd-A-A	TRINITY_DN41848_c0_g3_i3.p1	0.614	57	22	0	3	59	545	601	9.355E-14	65	60
T_clavata_abd-A-A	TRINITY_DN41848_c0_g3_i5.p1	0.614	57	22	0	3	59	569	625	9.355E-14	65	60
T_clavata_abd-A-A	TRINITY_DN41848_c0_g3_i7.p1	0.614	57	22	0	3	59	696	752	9.355E-14	65	60
T_clavata_abd-A-A	TRINITY_DN41848_c0_g3_i4.p1	0.614	57	22	0	3	59	696	752	9.355E-14	65	60
T_clavata_abd-A-A	TRINITY_DN1976_c1_g1_i1.p1	0.578	57	24	0	2	58	200	256	4.599E-13	63	60
T_clavata_abd-A-A	TRINITY_DN1976_c1_g1_i2.p1	0.578	57	24	0	2	58	200	256	4.599E-13	63	60
T_clavata_abd-A-A	TRINITY_DN5410_c0_g1_i1.p1	0.578	57	24	0	2	58	206	262	1.645E-12	61	60
T_clavata_abd-A-A	TRINITY_DN41848_c0_g3_i6.p2	0.561	57	25	0	2	58	7	63	4.279E-12	60	60
T_clavata_abd-A-A	TRINITY_DN41848_c0_g3_i1.p2	0.561	57	25	0	2	58	31	87	4.279E-12	60	60
T_clavata_abd-A-A	TRINITY_DN183_c2_g1_i1.p1	0.466	60	32	0	1	60	29	88	7.541E-11	57	60
T_clavata_abd-A-A	TRINITY_DN13103_c1_g1_i1.p1	0.543	57	26	0	2	58	139	195	1.037E-10	56	60
T_clavata_abd-A-A	TRINITY_DN13103_c1_g1_i2.p1	0.543	57	26	0	2	58	139	195	1.037E-10	56	60
T_clavata_abd-A-A	TRINITY_DN44707_c2_g1_i1.p1	0.555	54	24	0	2	55	90	143	1.427E-10	56	60
T_clavata_abd-A-A	TRINITY_DN22862_c0_g1_i4.p1	0.500	58	29	0	1	58	93	150	2.701E-10	55	60
T_clavata_abd-A-A	TRINITY_DN22862_c0_g1_i19.p1	0.500	58	29	0	1	58	93	150	2.701E-10	55	60
T_clavata_abd-A-A	TRINITY_DN22862_c0_g1_i5.p1	0.500	58	29	0	1	58	280	337	2.701E-10	55	60
T_clavata_abd-A-A	TRINITY_DN22862_c0_g1_i11.p1	0.500	58	29	0	1	58	280	337	2.701E-10	55	60
T_clavata_abd-A-A	TRINITY_DN22862_c0_g1_i12.p1	0.500	58	29	0	1	58	280	337	2.701E-10	55	60
T_clavata_abd-A-A	TRINITY_DN22862_c0_g1_i14.p1	0.500	58	29	0	1	58	280	337	2.701E-10	55	60
T_clavata_abd-A-A	TRINITY_DN22862_c0_g1_i15.p1	0.500	58	29	0	1	58	280	337	2.701E-10	55	60
T_clavata_abd-A-A	TRINITY_DN22862_c0_g1_i18.p1	0.500	58	29	0	1	58	280	337	2.701E-10	55	60
T_clavata_abd-A-A	TRINITY_DN22862_c0_g1_i20.p1	0.500	58	29	0	1	58	280	337	2.701E-10	55	60
T_clavata_abd-A-A	TRINITY_DN22862_c0_g1_i3.p1	0.500	58	29	0	1	58	280	337	2.701E-10	55	60
T_clavata_abd-A-A	TRINITY_DN61964_c0_g1_i1.p1	0.482	58	30	0	1	58	138	195	5.113E-10	54	60
T_clavata_abd-A-A	TRINITY_DN12557_c1_g1_i1.p1	0.440	59	32	0	1	59	29	87	1.332E-09	53	60
T_clavata_abd-A-A	TRINITY_DN33_c2_g2_i2.p1	0.508	57	28	0	2	58	97	153	1.332E-09	53	60
T_clavata_abd-A-A	TRINITY_DN33_c2_g2_i1.p1	0.508	57	28	0	2	58	97	153	1.332E-09	53	60
T_clavata_abd-A-A	TRINITY_DN12557_c1_g1_i2.p1	0.440	59	32	0	1	59	185	243	1.332E-09	53	60
T_clavata_abd-A-A	TRINITY_DN7156_c2_g1_i2.p1	0.466	60	32	0	1	60	205	264	2.522E-09	52	60
T_clavata_abd-A-A	TRINITY_DN7156_c2_g1_i3.p1	0.466	60	32	0	1	60	205	264	2.522E-09	52	60
T_clavata_abd-A-A	TRINITY_DN3615_c1_g1_i1.p1	0.482	58	30	0	2	59	210	267	6.572E-09	51	60
T_clavata_abd-A-A	TRINITY_DN6278_c0_g1_i1.p1	0.473	57	30	0	2	58	169	225	1.713E-08	50	60
T_clavata_abd-A-A	TRINITY_DN6278_c0_g1_i4.p1	0.473	57	30	0	2	58	176	232	1.713E-08	50	60
T_clavata_abd-A-A	TRINITY_DN785_c0_g2_i1.p1	0.456	57	30	0	2	58	204	260	2.358E-08	49	60
T_clavata_abd-A-A	TRINITY_DN941_c6_g1_i1.p1	0.456	57	30	0	2	58	195	251	2.358E-08	49	60
T_clavata_abd-A-A	TRINITY_DN5355_c0_g1_i1.p1	0.482	58	30	0	2	59	139	196	3.246E-08	49	60
T_clavata_abd-A-A	TRINITY_DN5355_c0_g1_i1.p2	0.482	58	30	0	2	59	139	196	3.246E-08	49	60
T_clavata_abd-A-A	TRINITY_DN5355_c0_g1_i2.p1	0.482	58	30	0	2	59	139	196	3.246E-08	49	60
T_clavata_abd-A-A	TRINITY_DN5355_c0_g1_i2.p2	0.482	58	30	0	2	59	139	196	3.246E-08	49	60
T_clavata_abd-A-A	TRINITY_DN5355_c0_g1_i3.p2	0.482	58	30	0	2	59	139	196	3.246E-08	49	60
T_clavata_abd-A-A	TRINITY_DN5355_c0_g1_i3.p1	0.482	58	30	0	2	59	139	196	3.246E-08	49	60
T_clavata_abd-A-A	TRINITY_DN5355_c0_g1_i4.p1	0.482	58	30	0	2	59	139	196	3.246E-08	49	60
T_clavata_abd-A-A	TRINITY_DN5355_c0_g1_i5.p1	0.482	58	30	0	2	59	139	196	3.246E-08	49	60
T_clavata_abd-A-A	TRINITY_DN5355_c0_g1_i5.p2	0.482	58	30	0	2	59	139	196	3.246E-08	49	60
T_clavata_abd-A-A	TRINITY_DN1792_c2_g2_i1.p1	0.416	60	34	0	1	60	231	290	3.246E-08	49	60
T_clavata_abd-A-A	TRINITY_DN941_c6_g2_i1.p1	0.510	47	23	0	12	58	3	49	4.467E-08	49	60
T_clavata_abd-A-A	TRINITY_DN857_c1_g1_i1.p1	0.456	57	30	0	2	58	145	201	4.467E-08	49	60
T_clavata_abd-A-A	TRINITY_DN857_c1_g1_i2.p1	0.456	57	30	0	2	58	145	201	4.467E-08	49	60
T_clavata_abd-A-A	TRINITY_DN857_c1_g1_i3.p1	0.456	57	30	0	2	58	155	211	4.467E-08	49	60
T_clavata_abd-A-A	TRINITY_DN857_c1_g1_i4.p1	0.456	57	30	0	2	58	155	211	4.467E-08	49	60
T_clavata_abd-A-A	TRINITY_DN1038_c1_g1_i1.p1	0.457	59	31	0	2	60	130	188	4.467E-08	49	60
T_clavata_abd-A-A	TRINITY_DN1038_c1_g1_i4.p1	0.457	59	31	0	2	60	130	188	4.467E-08	49	60
T_clavata_abd-A-A	TRINITY_DN1038_c1_g1_i6.p1	0.457	59	31	0	2	60	130	188	4.467E-08	49	60
T_clavata_abd-A-A	TRINITY_DN1038_c1_g1_i7.p1	0.457	59	31	0	2	60	130	188	4.467E-08	49	60
T_clavata_abd-A-A	TRINITY_DN1038_c1_g1_i8.p1	0.457	59	31	0	2	60	130	188	4.467E-08	49	60
T_clavata_abd-A-A	TRINITY_DN623_c1_g2_i1.p1	0.472	55	29	0	1	55	41	95	1.165E-07	48	60
T_clavata_abd-A-A	TRINITY_DN623_c1_g2_i3.p1	0.472	55	29	0	1	55	169	223	1.165E-07	48	60
T_clavata_abd-A-A	TRINITY_DN8609_c0_g1_i1.p1	0.423	59	33	0	1	59	170	228	1.604E-07	47	60
T_clavata_abd-A-A	TRINITY_DN2150_c0_g2_i4.p1	0.465	58	30	0	2	59	74	131	1.604E-07	47	60
T_clavata_abd-A-A	TRINITY_DN2150_c0_g2_i5.p1	0.465	58	30	0	2	59	74	131	1.604E-07	47	60
T_clavata_abd-A-A	TRINITY_DN2150_c0_g2_i1.p1	0.465	58	30	0	2	59	74	131	1.604E-07	47	60
T_clavata_abd-A-A	TRINITY_DN2150_c0_g2_i3.p1	0.465	58	30	0	2	59	74	131	1.604E-07	47	60
T_clavata_abd-A-A	TRINITY_DN2882_c0_g1_i1.p1	0.431	58	32	0	2	59	167	224	1.604E-07	47	60
T_clavata_abd-A-A	TRINITY_DN2882_c0_g1_i2.p1	0.431	58	32	0	2	59	167	224	1.604E-07	47	60
T_clavata_abd-A-A	TRINITY_DN5918_c0_g1_i1.p1	0.448	58	31	0	2	59	150	207	2.208E-07	47	60
T_clavata_abd-A-A	TRINITY_DN5509_c0_g1_i2.p1	0.431	58	32	0	2	59	134	191	2.208E-07	47	60
T_clavata_abd-A-A	TRINITY_DN5509_c0_g1_i3.p1	0.431	58	32	0	2	59	134	191	2.208E-07	47	60
T_clavata_abd-A-A	TRINITY_DN8197_c0_g1_i2.p1	0.473	57	30	0	2	58	125	181	3.040E-07	46	60
T_clavata_abd-A-A	TRINITY_DN5264_c3_g1_i1.p1	0.431	58	32	0	2	59	136	193	3.040E-07	46	60
T_clavata_abd-A-A	TRINITY_DN505_c3_g4_i1.p1	0.444	54	29	0	5	58	216	269	5.764E-07	46	60
T_clavata_abd-A-A	TRINITY_DN8440_c1_g4_i1.p1	0.413	58	33	0	2	59	141	198	5.764E-07	46	60
T_clavata_abd-A-A	TRINITY_DN1575_c1_g1_i1.p1	0.413	58	33	0	1	58	204	261	7.936E-07	45	60
T_clavata_abd-A-A	TRINITY_DN1575_c1_g1_i2.p1	0.413	58	33	0	1	58	253	310	7.936E-07	45	60
T_clavata_abd-A-A	TRINITY_DN156_c2_g1_i1.p1	0.423	59	33	0	1	59	179	237	1.093E-06	45	60
T_clavata_abd-A-A	TRINITY_DN5219_c1_g1_i1.p1	0.438	57	31	0	2	58	78	134	1.505E-06	44	60
T_clavata_abd-A-A	TRINITY_DN9187_c0_g1_i1.p1	0.421	57	32	0	4	60	178	234	2.854E-06	44	60
T_clavata_abd-A-A	TRINITY_DN2150_c0_g1_i1.p1	0.438	57	31	0	2	58	53	109	5.413E-06	43	60
T_clavata_abd-A-A	TRINITY_DN2150_c0_g1_i3.p1	0.438	57	31	0	2	58	53	109	5.413E-06	43	60
T_clavata_abd-A-A	TRINITY_DN10506_c0_g1_i1.p1	0.438	57	31	0	2	58	99	155	5.413E-06	43	60
T_clavata_abd-A-A	TRINITY_DN2150_c0_g1_i4.p1	0.438	57	31	0	2	58	53	109	5.413E-06	43	60
T_clavata_abd-A-A	TRINITY_DN2150_c0_g1_i2.p1	0.438	57	31	0	2	58	53	109	5.413E-06	43	60
T_clavata_abd-A-A	TRINITY_DN7291_c0_g1_i4.p1	0.438	57	30	0	2	55	335	391	5.413E-06	43	60
T_clavata_abd-A-A	TRINITY_DN8440_c1_g4_i2.p1	0.423	52	29	0	2	53	141	192	7.455E-06	42	60
T_clavata_abd-A-A	TRINITY_DN3236_c8_g1_i2.p1	0.406	59	34	0	2	60	42	100	7.455E-06	42	60
T_clavata_abd-A-A	TRINITY_DN10526_c0_g1_i1.p1	0.421	57	32	0	2	58	166	222	7.455E-06	42	60
T_clavata_abd-A-A	TRINITY_DN3236_c8_g1_i1.p1	0.406	59	34	0	2	60	224	282	7.455E-06	42	60
T_clavata_abd-A-A	TRINITY_DN7291_c0_g1_i2.p1	0.500	40	20	0	16	55	15	54	1.027E-05	42	60
T_clavata_abd-A-A	TRINITY_DN23171_c1_g1_i2.p1	0.389	59	35	0	1	59	147	205	1.027E-05	42	60
T_clavata_abd-A-A	TRINITY_DN183_c0_g3_i2.p1	0.406	59	34	0	1	59	187	245	1.414E-05	42	60
T_clavata_abd-A-A	TRINITY_DN533_c4_g1_i1.p1	0.407	54	31	0	2	55	248	301	3.698E-05	40	60
T_clavata_abd-A-A	TRINITY_DN13494_c0_g1_i1.p1	0.385	57	34	0	2	58	49	105	5.094E-05	40	60
T_clavata_abd-A-A	TRINITY_DN6148_c0_g2_i3.p1	0.396	58	34	0	1	58	134	191	7.019E-05	40	60
T_clavata_abd-A-A	TRINITY_DN2138_c2_g1_i1.p1	0.438	57	31	0	2	58	139	195	7.019E-05	40	60
T_clavata_abd-A-A	TRINITY_DN2138_c2_g1_i2.p1	0.438	57	31	0	2	58	139	195	7.019E-05	40	60
T_clavata_abd-A-A	TRINITY_DN2138_c2_g1_i3.p1	0.438	57	31	0	2	58	139	195	7.019E-05	40	60
T_clavata_abd-A-A	TRINITY_DN2138_c2_g1_i4.p1	0.438	57	31	0	2	58	139	195	7.019E-05	40	60
T_clavata_abd-A-A	TRINITY_DN2138_c2_g1_i5.p1	0.438	57	31	0	2	58	139	195	7.019E-05	40	60
T_clavata_abd-A-A	TRINITY_DN979_c0_g1_i1.p1	0.388	54	32	0	2	55	228	281	7.019E-05	40	60
T_clavata_abd-A-A	TRINITY_DN979_c0_g1_i2.p1	0.388	54	32	0	2	55	228	281	7.019E-05	40	60
T_clavata_abd-A-A	TRINITY_DN12_c0_g2_i1.p1	0.385	57	34	0	3	59	110	166	9.671E-05	39	60
T_clavata_abd-A-A	TRINITY_DN3639_c0_g1_i1.p1	0.372	59	36	0	2	60	150	208	9.671E-05	39	60
T_clavata_abd-A-A	TRINITY_DN3639_c0_g1_i2.p1	0.372	59	36	0	2	60	154	212	9.671E-05	39	60
T_clavata_abd-A-A	TRINITY_DN12_c0_g2_i5.p1	0.385	57	34	0	3	59	251	307	9.671E-05	39	60
T_clavata_abd-A-A	TRINITY_DN12_c0_g1_i7.p1	0.403	57	33	0	3	59	252	308	9.671E-05	39	60
T_clavata_abd-A-A	TRINITY_DN12_c0_g1_i1.p1	0.403	57	33	0	3	59	252	308	9.671E-05	39	60
T_clavata_abd-A-A	TRINITY_DN12_c0_g1_i3.p1	0.403	57	33	0	3	59	257	313	9.671E-05	39	60
T_clavata_abd-A-A	TRINITY_DN6148_c0_g2_i1.p1	0.425	54	30	0	5	58	12	65	1.333E-04	39	60
T_clavata_abd-A-A	TRINITY_DN6148_c0_g2_i2.p1	0.425	54	30	0	5	58	12	65	1.333E-04	39	60
T_clavata_abd-A-A	TRINITY_DN4056_c0_g1_i1.p1	0.413	58	33	0	1	58	208	265	2.531E-04	38	60
T_clavata_abd-A-A	TRINITY_DN7467_c2_g1_i1.p1	0.403	57	33	0	2	58	101	157	6.625E-04	37	60
S_maritima_abd-A	TRINITY_DN3888_c0_g1_i1.p1	0.933	60	4	0	1	60	121	180	2.065E-31	115	60
S_maritima_abd-A	TRINITY_DN33_c2_g1_i1.p1	0.932	59	4	0	1	59	198	256	1.901E-30	113	60
S_maritima_abd-A	TRINITY_DN33_c2_g1_i14.p1	0.932	59	4	0	1	59	198	256	1.901E-30	113	60
S_maritima_abd-A	TRINITY_DN33_c2_g1_i17.p1	0.932	59	4	0	1	59	198	256	1.901E-30	113	60
S_maritima_abd-A	TRINITY_DN33_c2_g1_i20.p1	0.932	59	4	0	1	59	198	256	1.901E-30	113	60
S_maritima_abd-A	TRINITY_DN33_c2_g1_i21.p1	0.932	59	4	0	1	59	198	256	1.901E-30	113	60
S_maritima_abd-A	TRINITY_DN17450_c0_g1_i2.p1	0.862	58	8	0	2	59	218	275	7.251E-27	102	60
S_maritima_abd-A	TRINITY_DN780_c3_g2_i1.p1	0.879	58	7	0	2	59	214	271	9.959E-27	102	60
S_maritima_abd-A	TRINITY_DN780_c3_g2_i3.p1	0.879	58	7	0	2	59	214	271	9.959E-27	102	60
S_maritima_abd-A	TRINITY_DN780_c3_g2_i5.p1	0.879	58	7	0	2	59	214	271	9.959E-27	102	60
S_maritima_abd-A	TRINITY_DN780_c3_g2_i6.p1	0.879	58	7	0	2	59	214	271	9.959E-27	102	60
S_maritima_abd-A	TRINITY_DN780_c3_g2_i7.p1	0.879	58	7	0	2	59	214	271	9.959E-27	102	60
S_maritima_abd-A	TRINITY_DN16282_c0_g1_i1.p1	0.810	58	11	0	2	59	210	267	1.597E-24	96	60
S_maritima_abd-A	TRINITY_DN16282_c0_g1_i2.p1	0.810	58	11	0	2	59	210	267	1.597E-24	96	60
S_maritima_abd-A	TRINITY_DN5925_c5_g1_i2.p1	0.689	58	18	0	2	59	192	249	1.365E-18	79	60
S_maritima_abd-A	TRINITY_DN5925_c5_g1_i3.p1	0.689	58	18	0	2	59	192	249	1.365E-18	79	60
S_maritima_abd-A	TRINITY_DN5925_c5_g1_i4.p1	0.689	58	18	0	2	59	192	249	1.365E-18	79	60
S_maritima_abd-A	TRINITY_DN5925_c5_g1_i6.p1	0.689	58	18	0	2	59	192	249	1.365E-18	79	60
S_maritima_abd-A	TRINITY_DN40523_c2_g3_i1.p1	0.689	58	18	0	2	59	117	174	4.868E-18	77	60
S_maritima_abd-A	TRINITY_DN3389_c2_g1_i1.p1	0.701	57	17	0	4	60	311	367	4.868E-18	77	60
S_maritima_abd-A	TRINITY_DN5767_c0_g1_i3.p1	0.631	57	21	0	2	58	142	198	1.609E-16	73	60
S_maritima_abd-A	TRINITY_DN5767_c0_g1_i1.p1	0.631	57	21	0	2	58	269	325	1.609E-16	73	60
S_maritima_abd-A	TRINITY_DN1434_c1_g1_i1.p1	0.583	60	25	0	1	60	183	242	7.327E-15	68	60
S_maritima_abd-A	TRINITY_DN7057_c0_g1_i2.p1	0.603	58	23	0	2	59	216	273	9.355E-14	65	60
S_maritima_abd-A	TRINITY_DN7057_c0_g1_i1.p1	0.603	58	23	0	2	59	216	273	9.355E-14	65	60
S_maritima_abd-A	TRINITY_DN41848_c0_g3_i8.p1	0.614	57	22	0	3	59	285	341	9.355E-14	65	60
S_maritima_abd-A	TRINITY_DN41848_c0_g3_i2.p1	0.614	57	22	0	3	59	285	341	9.355E-14	65	60
S_maritima_abd-A	TRINITY_DN41848_c0_g3_i6.p1	0.614	57	22	0	3	59	381	437	9.355E-14	65	60
S_maritima_abd-A	TRINITY_DN41848_c0_g3_i1.p1	0.614	57	22	0	3	59	381	437	9.355E-14	65	60
S_maritima_abd-A	TRINITY_DN41848_c0_g3_i3.p1	0.614	57	22	0	3	59	545	601	9.355E-14	65	60
S_maritima_abd-A	TRINITY_DN41848_c0_g3_i5.p1	0.614	57	22	0	3	59	569	625	9.355E-14	65	60
S_maritima_abd-A	TRINITY_DN41848_c0_g3_i7.p1	0.614	57	22	0	3	59	696	752	9.355E-14	65	60
S_maritima_abd-A	TRINITY_DN41848_c0_g3_i4.p1	0.614	57	22	0	3	59	696	752	9.355E-14	65	60
S_maritima_abd-A	TRINITY_DN1976_c1_g1_i1.p1	0.578	57	24	0	2	58	200	256	4.599E-13	63	60
S_maritima_abd-A	TRINITY_DN1976_c1_g1_i2.p1	0.578	57	24	0	2	58	200	256	4.599E-13	63	60
S_maritima_abd-A	TRINITY_DN5410_c0_g1_i1.p1	0.578	57	24	0	2	58	206	262	1.645E-12	61	60
S_maritima_abd-A	TRINITY_DN41848_c0_g3_i6.p2	0.561	57	25	0	2	58	7	63	4.279E-12	60	60
S_maritima_abd-A	TRINITY_DN41848_c0_g3_i1.p2	0.561	57	25	0	2	58	31	87	4.279E-12	60	60
S_maritima_abd-A	TRINITY_DN183_c2_g1_i1.p1	0.466	60	32	0	1	60	29	88	7.541E-11	57	60
S_maritima_abd-A	TRINITY_DN13103_c1_g1_i1.p1	0.543	57	26	0	2	58	139	195	1.037E-10	56	60
S_maritima_abd-A	TRINITY_DN13103_c1_g1_i2.p1	0.543	57	26	0	2	58	139	195	1.037E-10	56	60
S_maritima_abd-A	TRINITY_DN44707_c2_g1_i1.p1	0.555	54	24	0	2	55	90	143	1.427E-10	56	60
S_maritima_abd-A	TRINITY_DN22862_c0_g1_i4.p1	0.500	58	29	0	1	58	93	150	2.701E-10	55	60
S_maritima_abd-A	TRINITY_DN22862_c0_g1_i19.p1	0.500	58	29	0	1	58	93	150	2.701E-10	55	60
S_maritima_abd-A	TRINITY_DN22862_c0_g1_i5.p1	0.500	58	29	0	1	58	280	337	2.701E-10	55	60
S_maritima_abd-A	TRINITY_DN22862_c0_g1_i11.p1	0.500	58	29	0	1	58	280	337	2.701E-10	55	60
S_maritima_abd-A	TRINITY_DN22862_c0_g1_i12.p1	0.500	58	29	0	1	58	280	337	2.701E-10	55	60
S_maritima_abd-A	TRINITY_DN22862_c0_g1_i14.p1	0.500	58	29	0	1	58	280	337	2.701E-10	55	60
S_maritima_abd-A	TRINITY_DN22862_c0_g1_i15.p1	0.500	58	29	0	1	58	280	337	2.701E-10	55	60
S_maritima_abd-A	TRINITY_DN22862_c0_g1_i18.p1	0.500	58	29	0	1	58	280	337	2.701E-10	55	60
S_maritima_abd-A	TRINITY_DN22862_c0_g1_i20.p1	0.500	58	29	0	1	58	280	337	2.701E-10	55	60
S_maritima_abd-A	TRINITY_DN22862_c0_g1_i3.p1	0.500	58	29	0	1	58	280	337	2.701E-10	55	60
S_maritima_abd-A	TRINITY_DN61964_c0_g1_i1.p1	0.482	58	30	0	1	58	138	195	5.113E-10	54	60
S_maritima_abd-A	TRINITY_DN12557_c1_g1_i1.p1	0.440	59	32	0	1	59	29	87	1.332E-09	53	60
S_maritima_abd-A	TRINITY_DN33_c2_g2_i2.p1	0.508	57	28	0	2	58	97	153	1.332E-09	53	60
S_maritima_abd-A	TRINITY_DN33_c2_g2_i1.p1	0.508	57	28	0	2	58	97	153	1.332E-09	53	60
S_maritima_abd-A	TRINITY_DN12557_c1_g1_i2.p1	0.440	59	32	0	1	59	185	243	1.332E-09	53	60
S_maritima_abd-A	TRINITY_DN7156_c2_g1_i2.p1	0.466	60	32	0	1	60	205	264	2.522E-09	52	60
S_maritima_abd-A	TRINITY_DN7156_c2_g1_i3.p1	0.466	60	32	0	1	60	205	264	2.522E-09	52	60
S_maritima_abd-A	TRINITY_DN3615_c1_g1_i1.p1	0.482	58	30	0	2	59	210	267	6.572E-09	51	60
S_maritima_abd-A	TRINITY_DN6278_c0_g1_i1.p1	0.473	57	30	0	2	58	169	225	1.713E-08	50	60
S_maritima_abd-A	TRINITY_DN6278_c0_g1_i4.p1	0.473	57	30	0	2	58	176	232	1.713E-08	50	60
S_maritima_abd-A	TRINITY_DN785_c0_g2_i1.p1	0.456	57	30	0	2	58	204	260	2.358E-08	49	60
S_maritima_abd-A	TRINITY_DN941_c6_g1_i1.p1	0.456	57	30	0	2	58	195	251	2.358E-08	49	60
S_maritima_abd-A	TRINITY_DN5355_c0_g1_i1.p1	0.482	58	30	0	2	59	139	196	3.246E-08	49	60
S_maritima_abd-A	TRINITY_DN5355_c0_g1_i1.p2	0.482	58	30	0	2	59	139	196	3.246E-08	49	60
S_maritima_abd-A	TRINITY_DN5355_c0_g1_i2.p1	0.482	58	30	0	2	59	139	196	3.246E-08	49	60
S_maritima_abd-A	TRINITY_DN5355_c0_g1_i2.p2	0.482	58	30	0	2	59	139	196	3.246E-08	49	60
S_maritima_abd-A	TRINITY_DN5355_c0_g1_i3.p2	0.482	58	30	0	2	59	139	196	3.246E-08	49	60
S_maritima_abd-A	TRINITY_DN5355_c0_g1_i3.p1	0.482	58	30	0	2	59	139	196	3.246E-08	49	60
S_maritima_abd-A	TRINITY_DN5355_c0_g1_i4.p1	0.482	58	30	0	2	59	139	196	3.246E-08	49	60
S_maritima_abd-A	TRINITY_DN5355_c0_g1_i5.p1	0.482	58	30	0	2	59	139	196	3.246E-08	49	60
S_maritima_abd-A	TRINITY_DN5355_c0_g1_i5.p2	0.482	58	30	0	2	59	139	196	3.246E-08	49	60
S_maritima_abd-A	TRINITY_DN1792_c2_g2_i1.p1	0.416	60	34	0	1	60	231	290	3.246E-08	49	60
S_maritima_abd-A	TRINITY_DN941_c6_g2_i1.p1	0.510	47	23	0	12	58	3	49	4.467E-08	49	60
S_maritima_abd-A	TRINITY_DN857_c1_g1_i1.p1	0.456	57	30	0	2	58	145	201	4.467E-08	49	60
S_maritima_abd-A	TRINITY_DN857_c1_g1_i2.p1	0.456	57	30	0	2	58	145	201	4.467E-08	49	60
S_maritima_abd-A	TRINITY_DN857_c1_g1_i3.p1	0.456	57	30	0	2	58	155	211	4.467E-08	49	60
S_maritima_abd-A	TRINITY_DN857_c1_g1_i4.p1	0.456	57	30	0	2	58	155	211	4.467E-08	49	60
S_maritima_abd-A	TRINITY_DN1038_c1_g1_i1.p1	0.457	59	31	0	2	60	130	188	4.467E-08	49	60
S_maritima_abd-A	TRINITY_DN1038_c1_g1_i4.p1	0.457	59	31	0	2	60	130	188	4.467E-08	49	60
S_maritima_abd-A	TRINITY_DN1038_c1_g1_i6.p1	0.457	59	31	0	2	60	130	188	4.467E-08	49	60
S_maritima_abd-A	TRINITY_DN1038_c1_g1_i7.p1	0.457	59	31	0	2	60	130	188	4.467E-08	49	60
S_maritima_abd-A	TRINITY_DN1038_c1_g1_i8.p1	0.457	59	31	0	2	60	130	188	4.467E-08	49	60
S_maritima_abd-A	TRINITY_DN623_c1_g2_i1.p1	0.472	55	29	0	1	55	41	95	1.165E-07	48	60
S_maritima_abd-A	TRINITY_DN623_c1_g2_i3.p1	0.472	55	29	0	1	55	169	223	1.165E-07	48	60
S_maritima_abd-A	TRINITY_DN8609_c0_g1_i1.p1	0.423	59	33	0	1	59	170	228	1.604E-07	47	60
S_maritima_abd-A	TRINITY_DN2150_c0_g2_i4.p1	0.465	58	30	0	2	59	74	131	1.604E-07	47	60
S_maritima_abd-A	TRINITY_DN2150_c0_g2_i5.p1	0.465	58	30	0	2	59	74	131	1.604E-07	47	60
S_maritima_abd-A	TRINITY_DN2150_c0_g2_i1.p1	0.465	58	30	0	2	59	74	131	1.604E-07	47	60
S_maritima_abd-A	TRINITY_DN2150_c0_g2_i3.p1	0.465	58	30	0	2	59	74	131	1.604E-07	47	60
S_maritima_abd-A	TRINITY_DN2882_c0_g1_i1.p1	0.431	58	32	0	2	59	167	224	1.604E-07	47	60
S_maritima_abd-A	TRINITY_DN2882_c0_g1_i2.p1	0.431	58	32	0	2	59	167	224	1.604E-07	47	60
S_maritima_abd-A	TRINITY_DN5918_c0_g1_i1.p1	0.448	58	31	0	2	59	150	207	2.208E-07	47	60
S_maritima_abd-A	TRINITY_DN5509_c0_g1_i2.p1	0.431	58	32	0	2	59	134	191	2.208E-07	47	60
S_maritima_abd-A	TRINITY_DN5509_c0_g1_i3.p1	0.431	58	32	0	2	59	134	191	2.208E-07	47	60
S_maritima_abd-A	TRINITY_DN8197_c0_g1_i2.p1	0.473	57	30	0	2	58	125	181	3.040E-07	46	60
S_maritima_abd-A	TRINITY_DN5264_c3_g1_i1.p1	0.431	58	32	0	2	59	136	193	3.040E-07	46	60
S_maritima_abd-A	TRINITY_DN505_c3_g4_i1.p1	0.444	54	29	0	5	58	216	269	5.764E-07	46	60
S_maritima_abd-A	TRINITY_DN8440_c1_g4_i1.p1	0.413	58	33	0	2	59	141	198	5.764E-07	46	60
S_maritima_abd-A	TRINITY_DN1575_c1_g1_i1.p1	0.413	58	33	0	1	58	204	261	7.936E-07	45	60
S_maritima_abd-A	TRINITY_DN1575_c1_g1_i2.p1	0.413	58	33	0	1	58	253	310	7.936E-07	45	60
S_maritima_abd-A	TRINITY_DN156_c2_g1_i1.p1	0.423	59	33	0	1	59	179	237	1.093E-06	45	60
S_maritima_abd-A	TRINITY_DN5219_c1_g1_i1.p1	0.438	57	31	0	2	58	78	134	1.505E-06	44	60
S_maritima_abd-A	TRINITY_DN9187_c0_g1_i1.p1	0.421	57	32	0	4	60	178	234	2.854E-06	44	60
S_maritima_abd-A	TRINITY_DN2150_c0_g1_i1.p1	0.438	57	31	0	2	58	53	109	5.413E-06	43	60
S_maritima_abd-A	TRINITY_DN2150_c0_g1_i3.p1	0.438	57	31	0	2	58	53	109	5.413E-06	43	60
S_maritima_abd-A	TRINITY_DN10506_c0_g1_i1.p1	0.438	57	31	0	2	58	99	155	5.413E-06	43	60
S_maritima_abd-A	TRINITY_DN2150_c0_g1_i4.p1	0.438	57	31	0	2	58	53	109	5.413E-06	43	60
S_maritima_abd-A	TRINITY_DN2150_c0_g1_i2.p1	0.438	57	31	0	2	58	53	109	5.413E-06	43	60
S_maritima_abd-A	TRINITY_DN7291_c0_g1_i4.p1	0.438	57	30	0	2	55	335	391	5.413E-06	43	60
S_maritima_abd-A	TRINITY_DN8440_c1_g4_i2.p1	0.423	52	29	0	2	53	141	192	7.455E-06	42	60
S_maritima_abd-A	TRINITY_DN3236_c8_g1_i2.p1	0.406	59	34	0	2	60	42	100	7.455E-06	42	60
S_maritima_abd-A	TRINITY_DN10526_c0_g1_i1.p1	0.421	57	32	0	2	58	166	222	7.455E-06	42	60
S_maritima_abd-A	TRINITY_DN3236_c8_g1_i1.p1	0.406	59	34	0	2	60	224	282	7.455E-06	42	60
S_maritima_abd-A	TRINITY_DN7291_c0_g1_i2.p1	0.500	40	20	0	16	55	15	54	1.027E-05	42	60
S_maritima_abd-A	TRINITY_DN23171_c1_g1_i2.p1	0.389	59	35	0	1	59	147	205	1.027E-05	42	60
S_maritima_abd-A	TRINITY_DN183_c0_g3_i2.p1	0.406	59	34	0	1	59	187	245	1.414E-05	42	60
S_maritima_abd-A	TRINITY_DN533_c4_g1_i1.p1	0.407	54	31	0	2	55	248	301	3.698E-05	40	60
S_maritima_abd-A	TRINITY_DN13494_c0_g1_i1.p1	0.385	57	34	0	2	58	49	105	5.094E-05	40	60
S_maritima_abd-A	TRINITY_DN6148_c0_g2_i3.p1	0.396	58	34	0	1	58	134	191	7.019E-05	40	60
S_maritima_abd-A	TRINITY_DN2138_c2_g1_i1.p1	0.438	57	31	0	2	58	139	195	7.019E-05	40	60
S_maritima_abd-A	TRINITY_DN2138_c2_g1_i2.p1	0.438	57	31	0	2	58	139	195	7.019E-05	40	60
S_maritima_abd-A	TRINITY_DN2138_c2_g1_i3.p1	0.438	57	31	0	2	58	139	195	7.019E-05	40	60
S_maritima_abd-A	TRINITY_DN2138_c2_g1_i4.p1	0.438	57	31	0	2	58	139	195	7.019E-05	40	60
S_maritima_abd-A	TRINITY_DN2138_c2_g1_i5.p1	0.438	57	31	0	2	58	139	195	7.019E-05	40	60
S_maritima_abd-A	TRINITY_DN979_c0_g1_i1.p1	0.388	54	32	0	2	55	228	281	7.019E-05	40	60
S_maritima_abd-A	TRINITY_DN979_c0_g1_i2.p1	0.388	54	32	0	2	55	228	281	7.019E-05	40	60
S_maritima_abd-A	TRINITY_DN12_c0_g2_i1.p1	0.385	57	34	0	3	59	110	166	9.671E-05	39	60
S_maritima_abd-A	TRINITY_DN3639_c0_g1_i1.p1	0.372	59	36	0	2	60	150	208	9.671E-05	39	60
S_maritima_abd-A	TRINITY_DN3639_c0_g1_i2.p1	0.372	59	36	0	2	60	154	212	9.671E-05	39	60
S_maritima_abd-A	TRINITY_DN12_c0_g2_i5.p1	0.385	57	34	0	3	59	251	307	9.671E-05	39	60
S_maritima_abd-A	TRINITY_DN12_c0_g1_i7.p1	0.403	57	33	0	3	59	252	308	9.671E-05	39	60
S_maritima_abd-A	TRINITY_DN12_c0_g1_i1.p1	0.403	57	33	0	3	59	252	308	9.671E-05	39	60
S_maritima_abd-A	TRINITY_DN12_c0_g1_i3.p1	0.403	57	33	0	3	59	257	313	9.671E-05	39	60
S_maritima_abd-A	TRINITY_DN6148_c0_g2_i1.p1	0.425	54	30	0	5	58	12	65	1.333E-04	39	60
S_maritima_abd-A	TRINITY_DN6148_c0_g2_i2.p1	0.425	54	30	0	5	58	12	65	1.333E-04	39	60
S_maritima_abd-A	TRINITY_DN4056_c0_g1_i1.p1	0.413	58	33	0	1	58	208	265	2.531E-04	38	60
S_maritima_abd-A	TRINITY_DN7467_c2_g1_i1.p1	0.403	57	33	0	2	58	101	157	6.625E-04	37	60
L_polyphemus_abd-a_A1-a	TRINITY_DN3888_c0_g1_i1.p1	0.900	60	6	0	1	60	121	180	2.610E-30	112	60
L_polyphemus_abd-a_A1-a	TRINITY_DN33_c2_g1_i1.p1	0.864	59	8	0	1	59	198	256	1.611E-28	107	60
L_polyphemus_abd-a_A1-a	TRINITY_DN33_c2_g1_i14.p1	0.864	59	8	0	1	59	198	256	1.611E-28	107	60
L_polyphemus_abd-a_A1-a	TRINITY_DN33_c2_g1_i17.p1	0.864	59	8	0	1	59	198	256	1.611E-28	107	60
L_polyphemus_abd-a_A1-a	TRINITY_DN33_c2_g1_i20.p1	0.864	59	8	0	1	59	198	256	1.611E-28	107	60
L_polyphemus_abd-a_A1-a	TRINITY_DN33_c2_g1_i21.p1	0.864	59	8	0	1	59	198	256	1.611E-28	107	60
L_polyphemus_abd-a_A1-a	TRINITY_DN17450_c0_g1_i2.p1	0.810	58	11	0	2	59	218	275	1.261E-25	99	60
L_polyphemus_abd-a_A1-a	TRINITY_DN780_c3_g2_i1.p1	0.810	58	11	0	2	59	214	271	8.466E-25	96	60
L_polyphemus_abd-a_A1-a	TRINITY_DN780_c3_g2_i3.p1	0.810	58	11	0	2	59	214	271	8.466E-25	96	60
L_polyphemus_abd-a_A1-a	TRINITY_DN780_c3_g2_i5.p1	0.810	58	11	0	2	59	214	271	8.466E-25	96	60
L_polyphemus_abd-a_A1-a	TRINITY_DN780_c3_g2_i6.p1	0.810	58	11	0	2	59	214	271	8.466E-25	96	60
L_polyphemus_abd-a_A1-a	TRINITY_DN780_c3_g2_i7.p1	0.810	58	11	0	2	59	214	271	8.466E-25	96	60
L_polyphemus_abd-a_A1-a	TRINITY_DN16282_c0_g1_i1.p1	0.793	58	12	0	2	59	210	267	5.686E-24	94	60
L_polyphemus_abd-a_A1-a	TRINITY_DN16282_c0_g1_i2.p1	0.793	58	12	0	2	59	210	267	5.686E-24	94	60
L_polyphemus_abd-a_A1-a	TRINITY_DN5925_c5_g1_i2.p1	0.672	58	19	0	2	59	192	249	9.932E-19	79	60
L_polyphemus_abd-a_A1-a	TRINITY_DN5925_c5_g1_i3.p1	0.672	58	19	0	2	59	192	249	9.932E-19	79	60
L_polyphemus_abd-a_A1-a	TRINITY_DN5925_c5_g1_i4.p1	0.672	58	19	0	2	59	192	249	9.932E-19	79	60
L_polyphemus_abd-a_A1-a	TRINITY_DN5925_c5_g1_i6.p1	0.672	58	19	0	2	59	192	249	9.932E-19	79	60
L_polyphemus_abd-a_A1-a	TRINITY_DN40523_c2_g3_i1.p1	0.672	58	19	0	2	59	117	174	1.737E-17	76	60
L_polyphemus_abd-a_A1-a	TRINITY_DN3389_c2_g1_i1.p1	0.649	57	20	0	4	60	311	367	8.518E-17	74	60
L_polyphemus_abd-a_A1-a	TRINITY_DN5767_c0_g1_i3.p1	0.631	57	21	0	2	58	142	198	1.171E-16	73	60
L_polyphemus_abd-a_A1-a	TRINITY_DN5767_c0_g1_i1.p1	0.631	57	21	0	2	58	269	325	1.171E-16	73	60
L_polyphemus_abd-a_A1-a	TRINITY_DN7057_c0_g1_i2.p1	0.603	58	23	0	2	59	216	273	3.599E-14	66	60
L_polyphemus_abd-a_A1-a	TRINITY_DN7057_c0_g1_i1.p1	0.603	58	23	0	2	59	216	273	3.599E-14	66	60
L_polyphemus_abd-a_A1-a	TRINITY_DN1434_c1_g1_i1.p1	0.550	60	27	0	1	60	183	242	4.949E-14	66	60
L_polyphemus_abd-a_A1-a	TRINITY_DN41848_c0_g3_i8.p1	0.614	57	22	0	3	59	285	341	1.286E-13	64	60
L_polyphemus_abd-a_A1-a	TRINITY_DN41848_c0_g3_i2.p1	0.614	57	22	0	3	59	285	341	1.286E-13	64	60
L_polyphemus_abd-a_A1-a	TRINITY_DN41848_c0_g3_i6.p1	0.614	57	22	0	3	59	381	437	1.286E-13	64	60
L_polyphemus_abd-a_A1-a	TRINITY_DN41848_c0_g3_i1.p1	0.614	57	22	0	3	59	381	437	1.286E-13	64	60
L_polyphemus_abd-a_A1-a	TRINITY_DN41848_c0_g3_i3.p1	0.614	57	22	0	3	59	545	601	1.286E-13	64	60
L_polyphemus_abd-a_A1-a	TRINITY_DN41848_c0_g3_i5.p1	0.614	57	22	0	3	59	569	625	1.286E-13	64	60
L_polyphemus_abd-a_A1-a	TRINITY_DN41848_c0_g3_i7.p1	0.614	57	22	0	3	59	696	752	1.286E-13	64	60
L_polyphemus_abd-a_A1-a	TRINITY_DN41848_c0_g3_i4.p1	0.614	57	22	0	3	59	696	752	1.286E-13	64	60
L_polyphemus_abd-a_A1-a	TRINITY_DN1976_c1_g1_i1.p1	0.578	57	24	0	2	58	200	256	1.769E-13	64	60
L_polyphemus_abd-a_A1-a	TRINITY_DN1976_c1_g1_i2.p1	0.578	57	24	0	2	58	200	256	1.769E-13	64	60
L_polyphemus_abd-a_A1-a	TRINITY_DN41848_c0_g3_i6.p2	0.543	57	26	0	2	58	7	63	3.111E-12	61	60
L_polyphemus_abd-a_A1-a	TRINITY_DN41848_c0_g3_i1.p2	0.543	57	26	0	2	58	31	87	3.111E-12	61	60
L_polyphemus_abd-a_A1-a	TRINITY_DN5410_c0_g1_i1.p1	0.578	57	24	0	2	58	206	262	3.111E-12	61	60
L_polyphemus_abd-a_A1-a	TRINITY_DN13103_c1_g1_i1.p1	0.543	57	26	0	2	58	139	195	5.482E-11	57	60
L_polyphemus_abd-a_A1-a	TRINITY_DN13103_c1_g1_i2.p1	0.543	57	26	0	2	58	139	195	5.482E-11	57	60
L_polyphemus_abd-a_A1-a	TRINITY_DN44707_c2_g1_i1.p1	0.537	54	25	0	2	55	90	143	1.963E-10	55	60
L_polyphemus_abd-a_A1-a	TRINITY_DN183_c2_g1_i1.p1	0.450	60	32	0	1	60	29	88	3.716E-10	55	60
L_polyphemus_abd-a_A1-a	TRINITY_DN7156_c2_g1_i2.p1	0.483	60	31	0	1	60	205	264	5.113E-10	54	60
L_polyphemus_abd-a_A1-a	TRINITY_DN7156_c2_g1_i3.p1	0.483	60	31	0	1	60	205	264	5.113E-10	54	60
L_polyphemus_abd-a_A1-a	TRINITY_DN33_c2_g2_i2.p1	0.508	57	28	0	2	58	97	153	1.332E-09	53	60
L_polyphemus_abd-a_A1-a	TRINITY_DN33_c2_g2_i1.p1	0.508	57	28	0	2	58	97	153	1.332E-09	53	60
L_polyphemus_abd-a_A1-a	TRINITY_DN61964_c0_g1_i1.p1	0.448	58	31	0	1	58	138	195	1.332E-09	53	60
L_polyphemus_abd-a_A1-a	TRINITY_DN22862_c0_g1_i4.p1	0.465	58	30	0	1	58	93	150	1.332E-09	53	60
L_polyphemus_abd-a_A1-a	TRINITY_DN22862_c0_g1_i19.p1	0.465	58	30	0	1	58	93	150	1.332E-09	53	60
L_polyphemus_abd-a_A1-a	TRINITY_DN22862_c0_g1_i5.p1	0.465	58	30	0	1	58	280	337	1.332E-09	53	60
L_polyphemus_abd-a_A1-a	TRINITY_DN22862_c0_g1_i11.p1	0.465	58	30	0	1	58	280	337	1.332E-09	53	60
L_polyphemus_abd-a_A1-a	TRINITY_DN22862_c0_g1_i12.p1	0.465	58	30	0	1	58	280	337	1.332E-09	53	60
L_polyphemus_abd-a_A1-a	TRINITY_DN22862_c0_g1_i14.p1	0.465	58	30	0	1	58	280	337	1.332E-09	53	60
L_polyphemus_abd-a_A1-a	TRINITY_DN22862_c0_g1_i15.p1	0.465	58	30	0	1	58	280	337	1.332E-09	53	60
L_polyphemus_abd-a_A1-a	TRINITY_DN22862_c0_g1_i18.p1	0.465	58	30	0	1	58	280	337	1.332E-09	53	60
L_polyphemus_abd-a_A1-a	TRINITY_DN22862_c0_g1_i20.p1	0.465	58	30	0	1	58	280	337	1.332E-09	53	60
L_polyphemus_abd-a_A1-a	TRINITY_DN22862_c0_g1_i3.p1	0.465	58	30	0	1	58	280	337	1.332E-09	53	60
L_polyphemus_abd-a_A1-a	TRINITY_DN12557_c1_g1_i1.p1	0.423	59	33	0	1	59	29	87	1.833E-09	53	60
L_polyphemus_abd-a_A1-a	TRINITY_DN12557_c1_g1_i2.p1	0.423	59	33	0	1	59	185	243	1.833E-09	53	60
L_polyphemus_abd-a_A1-a	TRINITY_DN3615_c1_g1_i1.p1	0.482	58	30	0	2	59	210	267	9.045E-09	51	60
L_polyphemus_abd-a_A1-a	TRINITY_DN785_c0_g2_i1.p1	0.456	57	30	0	2	58	204	260	2.358E-08	49	60
L_polyphemus_abd-a_A1-a	TRINITY_DN941_c6_g1_i1.p1	0.456	57	30	0	2	58	195	251	2.358E-08	49	60
L_polyphemus_abd-a_A1-a	TRINITY_DN6278_c0_g1_i1.p1	0.456	57	30	0	2	58	169	225	6.149E-08	48	60
L_polyphemus_abd-a_A1-a	TRINITY_DN6278_c0_g1_i4.p1	0.456	57	30	0	2	58	176	232	6.149E-08	48	60
L_polyphemus_abd-a_A1-a	TRINITY_DN1575_c1_g1_i1.p1	0.413	58	33	0	1	58	204	261	6.149E-08	48	60
L_polyphemus_abd-a_A1-a	TRINITY_DN1575_c1_g1_i2.p1	0.413	58	33	0	1	58	253	310	6.149E-08	48	60
L_polyphemus_abd-a_A1-a	TRINITY_DN8609_c0_g1_i1.p1	0.406	59	34	0	1	59	170	228	8.465E-08	48	60
L_polyphemus_abd-a_A1-a	TRINITY_DN5355_c0_g1_i1.p1	0.465	58	30	0	2	59	139	196	8.465E-08	48	60
L_polyphemus_abd-a_A1-a	TRINITY_DN5355_c0_g1_i1.p2	0.465	58	30	0	2	59	139	196	8.465E-08	48	60
L_polyphemus_abd-a_A1-a	TRINITY_DN5355_c0_g1_i2.p1	0.465	58	30	0	2	59	139	196	8.465E-08	48	60
L_polyphemus_abd-a_A1-a	TRINITY_DN5355_c0_g1_i2.p2	0.465	58	30	0	2	59	139	196	8.465E-08	48	60
L_polyphemus_abd-a_A1-a	TRINITY_DN5355_c0_g1_i3.p2	0.465	58	30	0	2	59	139	196	8.465E-08	48	60
L_polyphemus_abd-a_A1-a	TRINITY_DN5355_c0_g1_i3.p1	0.465	58	30	0	2	59	139	196	8.465E-08	48	60
L_polyphemus_abd-a_A1-a	TRINITY_DN5355_c0_g1_i4.p1	0.465	58	30	0	2	59	139	196	8.465E-08	48	60
L_polyphemus_abd-a_A1-a	TRINITY_DN5355_c0_g1_i5.p1	0.465	58	30	0	2	59	139	196	8.465E-08	48	60
L_polyphemus_abd-a_A1-a	TRINITY_DN5355_c0_g1_i5.p2	0.465	58	30	0	2	59	139	196	8.465E-08	48	60
L_polyphemus_abd-a_A1-a	TRINITY_DN156_c2_g1_i1.p1	0.423	59	33	0	1	59	179	237	1.604E-07	47	60
L_polyphemus_abd-a_A1-a	TRINITY_DN1792_c2_g2_i1.p1	0.400	60	35	0	1	60	231	290	1.604E-07	47	60
L_polyphemus_abd-a_A1-a	TRINITY_DN941_c6_g2_i1.p1	0.489	47	24	0	12	58	3	49	2.208E-07	47	60
L_polyphemus_abd-a_A1-a	TRINITY_DN857_c1_g1_i1.p1	0.438	57	31	0	2	58	145	201	2.208E-07	47	60
L_polyphemus_abd-a_A1-a	TRINITY_DN857_c1_g1_i2.p1	0.438	57	31	0	2	58	145	201	2.208E-07	47	60
L_polyphemus_abd-a_A1-a	TRINITY_DN857_c1_g1_i3.p1	0.438	57	31	0	2	58	155	211	2.208E-07	47	60
L_polyphemus_abd-a_A1-a	TRINITY_DN857_c1_g1_i4.p1	0.438	57	31	0	2	58	155	211	2.208E-07	47	60
L_polyphemus_abd-a_A1-a	TRINITY_DN5509_c0_g1_i2.p1	0.431	58	32	0	2	59	134	191	2.208E-07	47	60
L_polyphemus_abd-a_A1-a	TRINITY_DN5509_c0_g1_i3.p1	0.431	58	32	0	2	59	134	191	2.208E-07	47	60
L_polyphemus_abd-a_A1-a	TRINITY_DN2882_c0_g1_i1.p1	0.431	58	32	0	2	59	167	224	2.208E-07	47	60
L_polyphemus_abd-a_A1-a	TRINITY_DN2882_c0_g1_i2.p1	0.431	58	32	0	2	59	167	224	2.208E-07	47	60
L_polyphemus_abd-a_A1-a	TRINITY_DN623_c1_g2_i1.p1	0.454	55	29	0	1	55	41	95	3.040E-07	46	60
L_polyphemus_abd-a_A1-a	TRINITY_DN5918_c0_g1_i1.p1	0.431	58	32	0	2	59	150	207	3.040E-07	46	60
L_polyphemus_abd-a_A1-a	TRINITY_DN623_c1_g2_i3.p1	0.454	55	29	0	1	55	169	223	3.040E-07	46	60
L_polyphemus_abd-a_A1-a	TRINITY_DN1038_c1_g1_i1.p1	0.438	57	31	0	2	58	130	186	3.040E-07	46	60
L_polyphemus_abd-a_A1-a	TRINITY_DN1038_c1_g1_i4.p1	0.438	57	31	0	2	58	130	186	3.040E-07	46	60
L_polyphemus_abd-a_A1-a	TRINITY_DN1038_c1_g1_i6.p1	0.438	57	31	0	2	58	130	186	3.040E-07	46	60
L_polyphemus_abd-a_A1-a	TRINITY_DN1038_c1_g1_i7.p1	0.438	57	31	0	2	58	130	186	3.040E-07	46	60
L_polyphemus_abd-a_A1-a	TRINITY_DN1038_c1_g1_i8.p1	0.438	57	31	0	2	58	130	186	3.040E-07	46	60
L_polyphemus_abd-a_A1-a	TRINITY_DN2150_c0_g2_i4.p1	0.465	58	30	0	2	59	74	131	3.040E-07	46	60
L_polyphemus_abd-a_A1-a	TRINITY_DN2150_c0_g2_i5.p1	0.465	58	30	0	2	59	74	131	3.040E-07	46	60
L_polyphemus_abd-a_A1-a	TRINITY_DN2150_c0_g2_i1.p1	0.465	58	30	0	2	59	74	131	3.040E-07	46	60
L_polyphemus_abd-a_A1-a	TRINITY_DN2150_c0_g2_i3.p1	0.465	58	30	0	2	59	74	131	3.040E-07	46	60
L_polyphemus_abd-a_A1-a	TRINITY_DN5264_c3_g1_i1.p1	0.431	58	32	0	2	59	136	193	4.186E-07	46	60
L_polyphemus_abd-a_A1-a	TRINITY_DN8440_c1_g4_i1.p1	0.413	58	33	0	2	59	141	198	5.764E-07	46	60
L_polyphemus_abd-a_A1-a	TRINITY_DN8197_c0_g1_i2.p1	0.456	57	30	0	2	58	125	181	1.093E-06	45	60
L_polyphemus_abd-a_A1-a	TRINITY_DN13494_c0_g1_i1.p1	0.403	57	33	0	2	58	49	105	2.854E-06	44	60
L_polyphemus_abd-a_A1-a	TRINITY_DN5219_c1_g1_i1.p1	0.423	59	33	0	2	60	78	136	3.930E-06	43	60
L_polyphemus_abd-a_A1-a	TRINITY_DN10506_c0_g1_i1.p1	0.438	57	31	0	2	58	99	155	3.930E-06	43	60
L_polyphemus_abd-a_A1-a	TRINITY_DN8440_c1_g4_i2.p1	0.423	52	29	0	2	53	141	192	7.455E-06	42	60
L_polyphemus_abd-a_A1-a	TRINITY_DN505_c3_g4_i1.p1	0.387	62	34	0	2	58	208	269	7.455E-06	42	60
L_polyphemus_abd-a_A1-a	TRINITY_DN2150_c0_g1_i1.p1	0.421	57	32	0	2	58	53	109	1.027E-05	42	60
L_polyphemus_abd-a_A1-a	TRINITY_DN2150_c0_g1_i3.p1	0.421	57	32	0	2	58	53	109	1.027E-05	42	60
L_polyphemus_abd-a_A1-a	TRINITY_DN2150_c0_g1_i4.p1	0.421	57	32	0	2	58	53	109	1.027E-05	42	60
L_polyphemus_abd-a_A1-a	TRINITY_DN2150_c0_g1_i2.p1	0.421	57	32	0	2	58	53	109	1.027E-05	42	60
L_polyphemus_abd-a_A1-a	TRINITY_DN9187_c0_g1_i1.p1	0.423	52	29	0	4	55	178	229	1.414E-05	42	60
L_polyphemus_abd-a_A1-a	TRINITY_DN3236_c8_g1_i2.p1	0.389	59	35	0	2	60	42	100	1.414E-05	42	60
L_polyphemus_abd-a_A1-a	TRINITY_DN3236_c8_g1_i1.p1	0.389	59	35	0	2	60	224	282	1.414E-05	42	60
L_polyphemus_abd-a_A1-a	TRINITY_DN7291_c0_g1_i4.p1	0.421	57	31	0	2	55	335	391	1.948E-05	41	60
L_polyphemus_abd-a_A1-a	TRINITY_DN2138_c2_g1_i1.p1	0.438	57	31	0	2	58	139	195	2.684E-05	41	60
L_polyphemus_abd-a_A1-a	TRINITY_DN2138_c2_g1_i2.p1	0.438	57	31	0	2	58	139	195	2.684E-05	41	60
L_polyphemus_abd-a_A1-a	TRINITY_DN2138_c2_g1_i3.p1	0.438	57	31	0	2	58	139	195	2.684E-05	41	60
L_polyphemus_abd-a_A1-a	TRINITY_DN2138_c2_g1_i4.p1	0.438	57	31	0	2	58	139	195	2.684E-05	41	60
L_polyphemus_abd-a_A1-a	TRINITY_DN2138_c2_g1_i5.p1	0.438	57	31	0	2	58	139	195	2.684E-05	41	60
L_polyphemus_abd-a_A1-a	TRINITY_DN7291_c0_g1_i2.p1	0.411	51	29	0	5	55	4	54	3.698E-05	40	60
L_polyphemus_abd-a_A1-a	TRINITY_DN10526_c0_g1_i1.p1	0.403	57	33	0	2	58	166	222	3.698E-05	40	60
L_polyphemus_abd-a_A1-a	TRINITY_DN12_c0_g2_i1.p1	0.385	57	34	0	3	59	110	166	5.094E-05	40	60
L_polyphemus_abd-a_A1-a	TRINITY_DN12_c0_g2_i5.p1	0.385	57	34	0	3	59	251	307	5.094E-05	40	60
L_polyphemus_abd-a_A1-a	TRINITY_DN12_c0_g1_i7.p1	0.403	57	33	0	3	59	252	308	5.094E-05	40	60
L_polyphemus_abd-a_A1-a	TRINITY_DN12_c0_g1_i1.p1	0.403	57	33	0	3	59	252	308	5.094E-05	40	60
L_polyphemus_abd-a_A1-a	TRINITY_DN12_c0_g1_i3.p1	0.403	57	33	0	3	59	257	313	5.094E-05	40	60
L_polyphemus_abd-a_A1-a	TRINITY_DN23171_c1_g1_i2.p1	0.372	59	36	0	1	59	147	205	7.019E-05	40	60
L_polyphemus_abd-a_A1-a	TRINITY_DN533_c4_g1_i1.p1	0.388	54	32	0	2	55	248	301	7.019E-05	40	60
L_polyphemus_abd-a_A1-a	TRINITY_DN183_c0_g3_i2.p1	0.389	59	35	0	1	59	187	245	9.671E-05	39	60
L_polyphemus_abd-a_A1-a	TRINITY_DN4056_c0_g1_i1.p1	0.413	58	33	0	1	58	208	265	1.333E-04	39	60
L_polyphemus_abd-a_A1-a	TRINITY_DN7467_c2_g1_i1.p1	0.421	57	32	0	2	58	101	157	1.836E-04	38	60
L_polyphemus_abd-a_A1-a	TRINITY_DN979_c0_g1_i1.p1	0.370	54	33	0	2	55	228	281	3.487E-04	38	60
L_polyphemus_abd-a_A1-a	TRINITY_DN979_c0_g1_i2.p1	0.370	54	33	0	2	55	228	281	3.487E-04	38	60
L_polyphemus_abd-a_A1-a	TRINITY_DN3639_c0_g1_i1.p1	0.355	59	37	0	2	60	150	208	4.806E-04	37	60
L_polyphemus_abd-a_A1-a	TRINITY_DN3639_c0_g1_i2.p1	0.355	59	37	0	2	60	154	212	4.806E-04	37	60
L_polyphemus_abd-a_A1-a	TRINITY_DN6148_c0_g2_i3.p1	0.362	58	36	0	1	58	134	191	6.625E-04	37	60
P_tepidariorum_abd-A-A	TRINITY_DN3888_c0_g1_i1.p1	0.933	60	4	0	1	60	121	180	2.065E-31	115	60
P_tepidariorum_abd-A-A	TRINITY_DN33_c2_g1_i1.p1	0.932	59	4	0	1	59	198	256	1.901E-30	113	60
P_tepidariorum_abd-A-A	TRINITY_DN33_c2_g1_i14.p1	0.932	59	4	0	1	59	198	256	1.901E-30	113	60
P_tepidariorum_abd-A-A	TRINITY_DN33_c2_g1_i17.p1	0.932	59	4	0	1	59	198	256	1.901E-30	113	60
P_tepidariorum_abd-A-A	TRINITY_DN33_c2_g1_i20.p1	0.932	59	4	0	1	59	198	256	1.901E-30	113	60
P_tepidariorum_abd-A-A	TRINITY_DN33_c2_g1_i21.p1	0.932	59	4	0	1	59	198	256	1.901E-30	113	60
P_tepidariorum_abd-A-A	TRINITY_DN17450_c0_g1_i2.p1	0.862	58	8	0	2	59	218	275	7.251E-27	102	60
P_tepidariorum_abd-A-A	TRINITY_DN780_c3_g2_i1.p1	0.879	58	7	0	2	59	214	271	9.959E-27	102	60
P_tepidariorum_abd-A-A	TRINITY_DN780_c3_g2_i3.p1	0.879	58	7	0	2	59	214	271	9.959E-27	102	60
P_tepidariorum_abd-A-A	TRINITY_DN780_c3_g2_i5.p1	0.879	58	7	0	2	59	214	271	9.959E-27	102	60
P_tepidariorum_abd-A-A	TRINITY_DN780_c3_g2_i6.p1	0.879	58	7	0	2	59	214	271	9.959E-27	102	60
P_tepidariorum_abd-A-A	TRINITY_DN780_c3_g2_i7.p1	0.879	58	7	0	2	59	214	271	9.959E-27	102	60
P_tepidariorum_abd-A-A	TRINITY_DN16282_c0_g1_i1.p1	0.810	58	11	0	2	59	210	267	1.597E-24	96	60
P_tepidariorum_abd-A-A	TRINITY_DN16282_c0_g1_i2.p1	0.810	58	11	0	2	59	210	267	1.597E-24	96	60
P_tepidariorum_abd-A-A	TRINITY_DN5925_c5_g1_i2.p1	0.689	58	18	0	2	59	192	249	1.365E-18	79	60
P_tepidariorum_abd-A-A	TRINITY_DN5925_c5_g1_i3.p1	0.689	58	18	0	2	59	192	249	1.365E-18	79	60
P_tepidariorum_abd-A-A	TRINITY_DN5925_c5_g1_i4.p1	0.689	58	18	0	2	59	192	249	1.365E-18	79	60
P_tepidariorum_abd-A-A	TRINITY_DN5925_c5_g1_i6.p1	0.689	58	18	0	2	59	192	249	1.365E-18	79	60
P_tepidariorum_abd-A-A	TRINITY_DN40523_c2_g3_i1.p1	0.689	58	18	0	2	59	117	174	4.868E-18	77	60
P_tepidariorum_abd-A-A	TRINITY_DN3389_c2_g1_i1.p1	0.701	57	17	0	4	60	311	367	4.868E-18	77	60
P_tepidariorum_abd-A-A	TRINITY_DN5767_c0_g1_i3.p1	0.631	57	21	0	2	58	142	198	1.609E-16	73	60
P_tepidariorum_abd-A-A	TRINITY_DN5767_c0_g1_i1.p1	0.631	57	21	0	2	58	269	325	1.609E-16	73	60
P_tepidariorum_abd-A-A	TRINITY_DN1434_c1_g1_i1.p1	0.583	60	25	0	1	60	183	242	7.327E-15	68	60
P_tepidariorum_abd-A-A	TRINITY_DN7057_c0_g1_i2.p1	0.603	58	23	0	2	59	216	273	9.355E-14	65	60
P_tepidariorum_abd-A-A	TRINITY_DN7057_c0_g1_i1.p1	0.603	58	23	0	2	59	216	273	9.355E-14	65	60
P_tepidariorum_abd-A-A	TRINITY_DN41848_c0_g3_i8.p1	0.614	57	22	0	3	59	285	341	9.355E-14	65	60
P_tepidariorum_abd-A-A	TRINITY_DN41848_c0_g3_i2.p1	0.614	57	22	0	3	59	285	341	9.355E-14	65	60
P_tepidariorum_abd-A-A	TRINITY_DN41848_c0_g3_i6.p1	0.614	57	22	0	3	59	381	437	9.355E-14	65	60
P_tepidariorum_abd-A-A	TRINITY_DN41848_c0_g3_i1.p1	0.614	57	22	0	3	59	381	437	9.355E-14	65	60
P_tepidariorum_abd-A-A	TRINITY_DN41848_c0_g3_i3.p1	0.614	57	22	0	3	59	545	601	9.355E-14	65	60
P_tepidariorum_abd-A-A	TRINITY_DN41848_c0_g3_i5.p1	0.614	57	22	0	3	59	569	625	9.355E-14	65	60
P_tepidariorum_abd-A-A	TRINITY_DN41848_c0_g3_i7.p1	0.614	57	22	0	3	59	696	752	9.355E-14	65	60
P_tepidariorum_abd-A-A	TRINITY_DN41848_c0_g3_i4.p1	0.614	57	22	0	3	59	696	752	9.355E-14	65	60
P_tepidariorum_abd-A-A	TRINITY_DN1976_c1_g1_i1.p1	0.578	57	24	0	2	58	200	256	4.599E-13	63	60
P_tepidariorum_abd-A-A	TRINITY_DN1976_c1_g1_i2.p1	0.578	57	24	0	2	58	200	256	4.599E-13	63	60
P_tepidariorum_abd-A-A	TRINITY_DN5410_c0_g1_i1.p1	0.578	57	24	0	2	58	206	262	1.645E-12	61	60
P_tepidariorum_abd-A-A	TRINITY_DN41848_c0_g3_i6.p2	0.561	57	25	0	2	58	7	63	4.279E-12	60	60
P_tepidariorum_abd-A-A	TRINITY_DN41848_c0_g3_i1.p2	0.561	57	25	0	2	58	31	87	4.279E-12	60	60
P_tepidariorum_abd-A-A	TRINITY_DN183_c2_g1_i1.p1	0.466	60	32	0	1	60	29	88	7.541E-11	57	60
P_tepidariorum_abd-A-A	TRINITY_DN13103_c1_g1_i1.p1	0.543	57	26	0	2	58	139	195	1.037E-10	56	60
P_tepidariorum_abd-A-A	TRINITY_DN13103_c1_g1_i2.p1	0.543	57	26	0	2	58	139	195	1.037E-10	56	60
P_tepidariorum_abd-A-A	TRINITY_DN44707_c2_g1_i1.p1	0.555	54	24	0	2	55	90	143	1.427E-10	56	60
P_tepidariorum_abd-A-A	TRINITY_DN22862_c0_g1_i4.p1	0.500	58	29	0	1	58	93	150	2.701E-10	55	60
P_tepidariorum_abd-A-A	TRINITY_DN22862_c0_g1_i19.p1	0.500	58	29	0	1	58	93	150	2.701E-10	55	60
P_tepidariorum_abd-A-A	TRINITY_DN22862_c0_g1_i5.p1	0.500	58	29	0	1	58	280	337	2.701E-10	55	60
P_tepidariorum_abd-A-A	TRINITY_DN22862_c0_g1_i11.p1	0.500	58	29	0	1	58	280	337	2.701E-10	55	60
P_tepidariorum_abd-A-A	TRINITY_DN22862_c0_g1_i12.p1	0.500	58	29	0	1	58	280	337	2.701E-10	55	60
P_tepidariorum_abd-A-A	TRINITY_DN22862_c0_g1_i14.p1	0.500	58	29	0	1	58	280	337	2.701E-10	55	60
P_tepidariorum_abd-A-A	TRINITY_DN22862_c0_g1_i15.p1	0.500	58	29	0	1	58	280	337	2.701E-10	55	60
P_tepidariorum_abd-A-A	TRINITY_DN22862_c0_g1_i18.p1	0.500	58	29	0	1	58	280	337	2.701E-10	55	60
P_tepidariorum_abd-A-A	TRINITY_DN22862_c0_g1_i20.p1	0.500	58	29	0	1	58	280	337	2.701E-10	55	60
P_tepidariorum_abd-A-A	TRINITY_DN22862_c0_g1_i3.p1	0.500	58	29	0	1	58	280	337	2.701E-10	55	60
P_tepidariorum_abd-A-A	TRINITY_DN61964_c0_g1_i1.p1	0.482	58	30	0	1	58	138	195	5.113E-10	54	60
P_tepidariorum_abd-A-A	TRINITY_DN12557_c1_g1_i1.p1	0.440	59	32	0	1	59	29	87	1.332E-09	53	60
P_tepidariorum_abd-A-A	TRINITY_DN33_c2_g2_i2.p1	0.508	57	28	0	2	58	97	153	1.332E-09	53	60
P_tepidariorum_abd-A-A	TRINITY_DN33_c2_g2_i1.p1	0.508	57	28	0	2	58	97	153	1.332E-09	53	60
P_tepidariorum_abd-A-A	TRINITY_DN12557_c1_g1_i2.p1	0.440	59	32	0	1	59	185	243	1.332E-09	53	60
P_tepidariorum_abd-A-A	TRINITY_DN7156_c2_g1_i2.p1	0.466	60	32	0	1	60	205	264	2.522E-09	52	60
P_tepidariorum_abd-A-A	TRINITY_DN7156_c2_g1_i3.p1	0.466	60	32	0	1	60	205	264	2.522E-09	52	60
P_tepidariorum_abd-A-A	TRINITY_DN3615_c1_g1_i1.p1	0.482	58	30	0	2	59	210	267	6.572E-09	51	60
P_tepidariorum_abd-A-A	TRINITY_DN6278_c0_g1_i1.p1	0.473	57	30	0	2	58	169	225	1.713E-08	50	60
P_tepidariorum_abd-A-A	TRINITY_DN6278_c0_g1_i4.p1	0.473	57	30	0	2	58	176	232	1.713E-08	50	60
P_tepidariorum_abd-A-A	TRINITY_DN785_c0_g2_i1.p1	0.456	57	30	0	2	58	204	260	2.358E-08	49	60
P_tepidariorum_abd-A-A	TRINITY_DN941_c6_g1_i1.p1	0.456	57	30	0	2	58	195	251	2.358E-08	49	60
P_tepidariorum_abd-A-A	TRINITY_DN5355_c0_g1_i1.p1	0.482	58	30	0	2	59	139	196	3.246E-08	49	60
P_tepidariorum_abd-A-A	TRINITY_DN5355_c0_g1_i1.p2	0.482	58	30	0	2	59	139	196	3.246E-08	49	60
P_tepidariorum_abd-A-A	TRINITY_DN5355_c0_g1_i2.p1	0.482	58	30	0	2	59	139	196	3.246E-08	49	60
P_tepidariorum_abd-A-A	TRINITY_DN5355_c0_g1_i2.p2	0.482	58	30	0	2	59	139	196	3.246E-08	49	60
P_tepidariorum_abd-A-A	TRINITY_DN5355_c0_g1_i3.p2	0.482	58	30	0	2	59	139	196	3.246E-08	49	60
P_tepidariorum_abd-A-A	TRINITY_DN5355_c0_g1_i3.p1	0.482	58	30	0	2	59	139	196	3.246E-08	49	60
P_tepidariorum_abd-A-A	TRINITY_DN5355_c0_g1_i4.p1	0.482	58	30	0	2	59	139	196	3.246E-08	49	60
P_tepidariorum_abd-A-A	TRINITY_DN5355_c0_g1_i5.p1	0.482	58	30	0	2	59	139	196	3.246E-08	49	60
P_tepidariorum_abd-A-A	TRINITY_DN5355_c0_g1_i5.p2	0.482	58	30	0	2	59	139	196	3.246E-08	49	60
P_tepidariorum_abd-A-A	TRINITY_DN1792_c2_g2_i1.p1	0.416	60	34	0	1	60	231	290	3.246E-08	49	60
P_tepidariorum_abd-A-A	TRINITY_DN941_c6_g2_i1.p1	0.510	47	23	0	12	58	3	49	4.467E-08	49	60
P_tepidariorum_abd-A-A	TRINITY_DN857_c1_g1_i1.p1	0.456	57	30	0	2	58	145	201	4.467E-08	49	60
P_tepidariorum_abd-A-A	TRINITY_DN857_c1_g1_i2.p1	0.456	57	30	0	2	58	145	201	4.467E-08	49	60
P_tepidariorum_abd-A-A	TRINITY_DN857_c1_g1_i3.p1	0.456	57	30	0	2	58	155	211	4.467E-08	49	60
P_tepidariorum_abd-A-A	TRINITY_DN857_c1_g1_i4.p1	0.456	57	30	0	2	58	155	211	4.467E-08	49	60
P_tepidariorum_abd-A-A	TRINITY_DN1038_c1_g1_i1.p1	0.457	59	31	0	2	60	130	188	4.467E-08	49	60
P_tepidariorum_abd-A-A	TRINITY_DN1038_c1_g1_i4.p1	0.457	59	31	0	2	60	130	188	4.467E-08	49	60
P_tepidariorum_abd-A-A	TRINITY_DN1038_c1_g1_i6.p1	0.457	59	31	0	2	60	130	188	4.467E-08	49	60
P_tepidariorum_abd-A-A	TRINITY_DN1038_c1_g1_i7.p1	0.457	59	31	0	2	60	130	188	4.467E-08	49	60
P_tepidariorum_abd-A-A	TRINITY_DN1038_c1_g1_i8.p1	0.457	59	31	0	2	60	130	188	4.467E-08	49	60
P_tepidariorum_abd-A-A	TRINITY_DN623_c1_g2_i1.p1	0.472	55	29	0	1	55	41	95	1.165E-07	48	60
P_tepidariorum_abd-A-A	TRINITY_DN623_c1_g2_i3.p1	0.472	55	29	0	1	55	169	223	1.165E-07	48	60
P_tepidariorum_abd-A-A	TRINITY_DN8609_c0_g1_i1.p1	0.423	59	33	0	1	59	170	228	1.604E-07	47	60
P_tepidariorum_abd-A-A	TRINITY_DN2150_c0_g2_i4.p1	0.465	58	30	0	2	59	74	131	1.604E-07	47	60
P_tepidariorum_abd-A-A	TRINITY_DN2150_c0_g2_i5.p1	0.465	58	30	0	2	59	74	131	1.604E-07	47	60
P_tepidariorum_abd-A-A	TRINITY_DN2150_c0_g2_i1.p1	0.465	58	30	0	2	59	74	131	1.604E-07	47	60
P_tepidariorum_abd-A-A	TRINITY_DN2150_c0_g2_i3.p1	0.465	58	30	0	2	59	74	131	1.604E-07	47	60
P_tepidariorum_abd-A-A	TRINITY_DN2882_c0_g1_i1.p1	0.431	58	32	0	2	59	167	224	1.604E-07	47	60
P_tepidariorum_abd-A-A	TRINITY_DN2882_c0_g1_i2.p1	0.431	58	32	0	2	59	167	224	1.604E-07	47	60
P_tepidariorum_abd-A-A	TRINITY_DN5918_c0_g1_i1.p1	0.448	58	31	0	2	59	150	207	2.208E-07	47	60
P_tepidariorum_abd-A-A	TRINITY_DN5509_c0_g1_i2.p1	0.431	58	32	0	2	59	134	191	2.208E-07	47	60
P_tepidariorum_abd-A-A	TRINITY_DN5509_c0_g1_i3.p1	0.431	58	32	0	2	59	134	191	2.208E-07	47	60
P_tepidariorum_abd-A-A	TRINITY_DN8197_c0_g1_i2.p1	0.473	57	30	0	2	58	125	181	3.040E-07	46	60
P_tepidariorum_abd-A-A	TRINITY_DN5264_c3_g1_i1.p1	0.431	58	32	0	2	59	136	193	3.040E-07	46	60
P_tepidariorum_abd-A-A	TRINITY_DN505_c3_g4_i1.p1	0.444	54	29	0	5	58	216	269	5.764E-07	46	60
P_tepidariorum_abd-A-A	TRINITY_DN8440_c1_g4_i1.p1	0.413	58	33	0	2	59	141	198	5.764E-07	46	60
P_tepidariorum_abd-A-A	TRINITY_DN1575_c1_g1_i1.p1	0.413	58	33	0	1	58	204	261	7.936E-07	45	60
P_tepidariorum_abd-A-A	TRINITY_DN1575_c1_g1_i2.p1	0.413	58	33	0	1	58	253	310	7.936E-07	45	60
P_tepidariorum_abd-A-A	TRINITY_DN156_c2_g1_i1.p1	0.423	59	33	0	1	59	179	237	1.093E-06	45	60
P_tepidariorum_abd-A-A	TRINITY_DN5219_c1_g1_i1.p1	0.438	57	31	0	2	58	78	134	1.505E-06	44	60
P_tepidariorum_abd-A-A	TRINITY_DN9187_c0_g1_i1.p1	0.421	57	32	0	4	60	178	234	2.854E-06	44	60
P_tepidariorum_abd-A-A	TRINITY_DN2150_c0_g1_i1.p1	0.438	57	31	0	2	58	53	109	5.413E-06	43	60
P_tepidariorum_abd-A-A	TRINITY_DN2150_c0_g1_i3.p1	0.438	57	31	0	2	58	53	109	5.413E-06	43	60
P_tepidariorum_abd-A-A	TRINITY_DN10506_c0_g1_i1.p1	0.438	57	31	0	2	58	99	155	5.413E-06	43	60
P_tepidariorum_abd-A-A	TRINITY_DN2150_c0_g1_i4.p1	0.438	57	31	0	2	58	53	109	5.413E-06	43	60
P_tepidariorum_abd-A-A	TRINITY_DN2150_c0_g1_i2.p1	0.438	57	31	0	2	58	53	109	5.413E-06	43	60
P_tepidariorum_abd-A-A	TRINITY_DN7291_c0_g1_i4.p1	0.438	57	30	0	2	55	335	391	5.413E-06	43	60
P_tepidariorum_abd-A-A	TRINITY_DN8440_c1_g4_i2.p1	0.423	52	29	0	2	53	141	192	7.455E-06	42	60
P_tepidariorum_abd-A-A	TRINITY_DN3236_c8_g1_i2.p1	0.406	59	34	0	2	60	42	100	7.455E-06	42	60
P_tepidariorum_abd-A-A	TRINITY_DN10526_c0_g1_i1.p1	0.421	57	32	0	2	58	166	222	7.455E-06	42	60
P_tepidariorum_abd-A-A	TRINITY_DN3236_c8_g1_i1.p1	0.406	59	34	0	2	60	224	282	7.455E-06	42	60
P_tepidariorum_abd-A-A	TRINITY_DN7291_c0_g1_i2.p1	0.500	40	20	0	16	55	15	54	1.027E-05	42	60
P_tepidariorum_abd-A-A	TRINITY_DN23171_c1_g1_i2.p1	0.389	59	35	0	1	59	147	205	1.027E-05	42	60
P_tepidariorum_abd-A-A	TRINITY_DN183_c0_g3_i2.p1	0.406	59	34	0	1	59	187	245	1.414E-05	42	60
P_tepidariorum_abd-A-A	TRINITY_DN533_c4_g1_i1.p1	0.407	54	31	0	2	55	248	301	3.698E-05	40	60
P_tepidariorum_abd-A-A	TRINITY_DN13494_c0_g1_i1.p1	0.385	57	34	0	2	58	49	105	5.094E-05	40	60
P_tepidariorum_abd-A-A	TRINITY_DN6148_c0_g2_i3.p1	0.396	58	34	0	1	58	134	191	7.019E-05	40	60
P_tepidariorum_abd-A-A	TRINITY_DN2138_c2_g1_i1.p1	0.438	57	31	0	2	58	139	195	7.019E-05	40	60
P_tepidariorum_abd-A-A	TRINITY_DN2138_c2_g1_i2.p1	0.438	57	31	0	2	58	139	195	7.019E-05	40	60
P_tepidariorum_abd-A-A	TRINITY_DN2138_c2_g1_i3.p1	0.438	57	31	0	2	58	139	195	7.019E-05	40	60
P_tepidariorum_abd-A-A	TRINITY_DN2138_c2_g1_i4.p1	0.438	57	31	0	2	58	139	195	7.019E-05	40	60
P_tepidariorum_abd-A-A	TRINITY_DN2138_c2_g1_i5.p1	0.438	57	31	0	2	58	139	195	7.019E-05	40	60
P_tepidariorum_abd-A-A	TRINITY_DN979_c0_g1_i1.p1	0.388	54	32	0	2	55	228	281	7.019E-05	40	60
P_tepidariorum_abd-A-A	TRINITY_DN979_c0_g1_i2.p1	0.388	54	32	0	2	55	228	281	7.019E-05	40	60
P_tepidariorum_abd-A-A	TRINITY_DN12_c0_g2_i1.p1	0.385	57	34	0	3	59	110	166	9.671E-05	39	60
P_tepidariorum_abd-A-A	TRINITY_DN3639_c0_g1_i1.p1	0.372	59	36	0	2	60	150	208	9.671E-05	39	60
P_tepidariorum_abd-A-A	TRINITY_DN3639_c0_g1_i2.p1	0.372	59	36	0	2	60	154	212	9.671E-05	39	60
P_tepidariorum_abd-A-A	TRINITY_DN12_c0_g2_i5.p1	0.385	57	34	0	3	59	251	307	9.671E-05	39	60
P_tepidariorum_abd-A-A	TRINITY_DN12_c0_g1_i7.p1	0.403	57	33	0	3	59	252	308	9.671E-05	39	60
P_tepidariorum_abd-A-A	TRINITY_DN12_c0_g1_i1.p1	0.403	57	33	0	3	59	252	308	9.671E-05	39	60
P_tepidariorum_abd-A-A	TRINITY_DN12_c0_g1_i3.p1	0.403	57	33	0	3	59	257	313	9.671E-05	39	60
P_tepidariorum_abd-A-A	TRINITY_DN6148_c0_g2_i1.p1	0.425	54	30	0	5	58	12	65	1.333E-04	39	60
P_tepidariorum_abd-A-A	TRINITY_DN6148_c0_g2_i2.p1	0.425	54	30	0	5	58	12	65	1.333E-04	39	60
P_tepidariorum_abd-A-A	TRINITY_DN4056_c0_g1_i1.p1	0.413	58	33	0	1	58	208	265	2.531E-04	38	60
P_tepidariorum_abd-A-A	TRINITY_DN7467_c2_g1_i1.p1	0.403	57	33	0	2	58	101	157	6.625E-04	37	60
T_antipodiana_abd-A-A	TRINITY_DN3888_c0_g1_i1.p1	0.933	60	4	0	1	60	121	180	2.065E-31	115	60
T_antipodiana_abd-A-A	TRINITY_DN33_c2_g1_i1.p1	0.932	59	4	0	1	59	198	256	1.901E-30	113	60
T_antipodiana_abd-A-A	TRINITY_DN33_c2_g1_i14.p1	0.932	59	4	0	1	59	198	256	1.901E-30	113	60
T_antipodiana_abd-A-A	TRINITY_DN33_c2_g1_i17.p1	0.932	59	4	0	1	59	198	256	1.901E-30	113	60
T_antipodiana_abd-A-A	TRINITY_DN33_c2_g1_i20.p1	0.932	59	4	0	1	59	198	256	1.901E-30	113	60
T_antipodiana_abd-A-A	TRINITY_DN33_c2_g1_i21.p1	0.932	59	4	0	1	59	198	256	1.901E-30	113	60
T_antipodiana_abd-A-A	TRINITY_DN17450_c0_g1_i2.p1	0.862	58	8	0	2	59	218	275	7.251E-27	102	60
T_antipodiana_abd-A-A	TRINITY_DN780_c3_g2_i1.p1	0.879	58	7	0	2	59	214	271	9.959E-27	102	60
T_antipodiana_abd-A-A	TRINITY_DN780_c3_g2_i3.p1	0.879	58	7	0	2	59	214	271	9.959E-27	102	60
T_antipodiana_abd-A-A	TRINITY_DN780_c3_g2_i5.p1	0.879	58	7	0	2	59	214	271	9.959E-27	102	60
T_antipodiana_abd-A-A	TRINITY_DN780_c3_g2_i6.p1	0.879	58	7	0	2	59	214	271	9.959E-27	102	60
T_antipodiana_abd-A-A	TRINITY_DN780_c3_g2_i7.p1	0.879	58	7	0	2	59	214	271	9.959E-27	102	60
T_antipodiana_abd-A-A	TRINITY_DN16282_c0_g1_i1.p1	0.810	58	11	0	2	59	210	267	1.597E-24	96	60
T_antipodiana_abd-A-A	TRINITY_DN16282_c0_g1_i2.p1	0.810	58	11	0	2	59	210	267	1.597E-24	96	60
T_antipodiana_abd-A-A	TRINITY_DN5925_c5_g1_i2.p1	0.689	58	18	0	2	59	192	249	1.365E-18	79	60
T_antipodiana_abd-A-A	TRINITY_DN5925_c5_g1_i3.p1	0.689	58	18	0	2	59	192	249	1.365E-18	79	60
T_antipodiana_abd-A-A	TRINITY_DN5925_c5_g1_i4.p1	0.689	58	18	0	2	59	192	249	1.365E-18	79	60
T_antipodiana_abd-A-A	TRINITY_DN5925_c5_g1_i6.p1	0.689	58	18	0	2	59	192	249	1.365E-18	79	60
T_antipodiana_abd-A-A	TRINITY_DN40523_c2_g3_i1.p1	0.689	58	18	0	2	59	117	174	4.868E-18	77	60
T_antipodiana_abd-A-A	TRINITY_DN3389_c2_g1_i1.p1	0.701	57	17	0	4	60	311	367	4.868E-18	77	60
T_antipodiana_abd-A-A	TRINITY_DN5767_c0_g1_i3.p1	0.631	57	21	0	2	58	142	198	1.609E-16	73	60
T_antipodiana_abd-A-A	TRINITY_DN5767_c0_g1_i1.p1	0.631	57	21	0	2	58	269	325	1.609E-16	73	60
T_antipodiana_abd-A-A	TRINITY_DN1434_c1_g1_i1.p1	0.583	60	25	0	1	60	183	242	7.327E-15	68	60
T_antipodiana_abd-A-A	TRINITY_DN7057_c0_g1_i2.p1	0.603	58	23	0	2	59	216	273	9.355E-14	65	60
T_antipodiana_abd-A-A	TRINITY_DN7057_c0_g1_i1.p1	0.603	58	23	0	2	59	216	273	9.355E-14	65	60
T_antipodiana_abd-A-A	TRINITY_DN41848_c0_g3_i8.p1	0.614	57	22	0	3	59	285	341	9.355E-14	65	60
T_antipodiana_abd-A-A	TRINITY_DN41848_c0_g3_i2.p1	0.614	57	22	0	3	59	285	341	9.355E-14	65	60
T_antipodiana_abd-A-A	TRINITY_DN41848_c0_g3_i6.p1	0.614	57	22	0	3	59	381	437	9.355E-14	65	60
T_antipodiana_abd-A-A	TRINITY_DN41848_c0_g3_i1.p1	0.614	57	22	0	3	59	381	437	9.355E-14	65	60
T_antipodiana_abd-A-A	TRINITY_DN41848_c0_g3_i3.p1	0.614	57	22	0	3	59	545	601	9.355E-14	65	60
T_antipodiana_abd-A-A	TRINITY_DN41848_c0_g3_i5.p1	0.614	57	22	0	3	59	569	625	9.355E-14	65	60
T_antipodiana_abd-A-A	TRINITY_DN41848_c0_g3_i7.p1	0.614	57	22	0	3	59	696	752	9.355E-14	65	60
T_antipodiana_abd-A-A	TRINITY_DN41848_c0_g3_i4.p1	0.614	57	22	0	3	59	696	752	9.355E-14	65	60
T_antipodiana_abd-A-A	TRINITY_DN1976_c1_g1_i1.p1	0.578	57	24	0	2	58	200	256	4.599E-13	63	60
T_antipodiana_abd-A-A	TRINITY_DN1976_c1_g1_i2.p1	0.578	57	24	0	2	58	200	256	4.599E-13	63	60
T_antipodiana_abd-A-A	TRINITY_DN5410_c0_g1_i1.p1	0.578	57	24	0	2	58	206	262	1.645E-12	61	60
T_antipodiana_abd-A-A	TRINITY_DN41848_c0_g3_i6.p2	0.561	57	25	0	2	58	7	63	4.279E-12	60	60
T_antipodiana_abd-A-A	TRINITY_DN41848_c0_g3_i1.p2	0.561	57	25	0	2	58	31	87	4.279E-12	60	60
T_antipodiana_abd-A-A	TRINITY_DN183_c2_g1_i1.p1	0.466	60	32	0	1	60	29	88	7.541E-11	57	60
T_antipodiana_abd-A-A	TRINITY_DN13103_c1_g1_i1.p1	0.543	57	26	0	2	58	139	195	1.037E-10	56	60
T_antipodiana_abd-A-A	TRINITY_DN13103_c1_g1_i2.p1	0.543	57	26	0	2	58	139	195	1.037E-10	56	60
T_antipodiana_abd-A-A	TRINITY_DN44707_c2_g1_i1.p1	0.555	54	24	0	2	55	90	143	1.427E-10	56	60
T_antipodiana_abd-A-A	TRINITY_DN22862_c0_g1_i4.p1	0.500	58	29	0	1	58	93	150	2.701E-10	55	60
T_antipodiana_abd-A-A	TRINITY_DN22862_c0_g1_i19.p1	0.500	58	29	0	1	58	93	150	2.701E-10	55	60
T_antipodiana_abd-A-A	TRINITY_DN22862_c0_g1_i5.p1	0.500	58	29	0	1	58	280	337	2.701E-10	55	60
T_antipodiana_abd-A-A	TRINITY_DN22862_c0_g1_i11.p1	0.500	58	29	0	1	58	280	337	2.701E-10	55	60
T_antipodiana_abd-A-A	TRINITY_DN22862_c0_g1_i12.p1	0.500	58	29	0	1	58	280	337	2.701E-10	55	60
T_antipodiana_abd-A-A	TRINITY_DN22862_c0_g1_i14.p1	0.500	58	29	0	1	58	280	337	2.701E-10	55	60
T_antipodiana_abd-A-A	TRINITY_DN22862_c0_g1_i15.p1	0.500	58	29	0	1	58	280	337	2.701E-10	55	60
T_antipodiana_abd-A-A	TRINITY_DN22862_c0_g1_i18.p1	0.500	58	29	0	1	58	280	337	2.701E-10	55	60
T_antipodiana_abd-A-A	TRINITY_DN22862_c0_g1_i20.p1	0.500	58	29	0	1	58	280	337	2.701E-10	55	60
T_antipodiana_abd-A-A	TRINITY_DN22862_c0_g1_i3.p1	0.500	58	29	0	1	58	280	337	2.701E-10	55	60
T_antipodiana_abd-A-A	TRINITY_DN61964_c0_g1_i1.p1	0.482	58	30	0	1	58	138	195	5.113E-10	54	60
T_antipodiana_abd-A-A	TRINITY_DN12557_c1_g1_i1.p1	0.440	59	32	0	1	59	29	87	1.332E-09	53	60
T_antipodiana_abd-A-A	TRINITY_DN33_c2_g2_i2.p1	0.508	57	28	0	2	58	97	153	1.332E-09	53	60
T_antipodiana_abd-A-A	TRINITY_DN33_c2_g2_i1.p1	0.508	57	28	0	2	58	97	153	1.332E-09	53	60
T_antipodiana_abd-A-A	TRINITY_DN12557_c1_g1_i2.p1	0.440	59	32	0	1	59	185	243	1.332E-09	53	60
T_antipodiana_abd-A-A	TRINITY_DN7156_c2_g1_i2.p1	0.466	60	32	0	1	60	205	264	2.522E-09	52	60
T_antipodiana_abd-A-A	TRINITY_DN7156_c2_g1_i3.p1	0.466	60	32	0	1	60	205	264	2.522E-09	52	60
T_antipodiana_abd-A-A	TRINITY_DN3615_c1_g1_i1.p1	0.482	58	30	0	2	59	210	267	6.572E-09	51	60
T_antipodiana_abd-A-A	TRINITY_DN6278_c0_g1_i1.p1	0.473	57	30	0	2	58	169	225	1.713E-08	50	60
T_antipodiana_abd-A-A	TRINITY_DN6278_c0_g1_i4.p1	0.473	57	30	0	2	58	176	232	1.713E-08	50	60
T_antipodiana_abd-A-A	TRINITY_DN785_c0_g2_i1.p1	0.456	57	30	0	2	58	204	260	2.358E-08	49	60
T_antipodiana_abd-A-A	TRINITY_DN941_c6_g1_i1.p1	0.456	57	30	0	2	58	195	251	2.358E-08	49	60
T_antipodiana_abd-A-A	TRINITY_DN5355_c0_g1_i1.p1	0.482	58	30	0	2	59	139	196	3.246E-08	49	60
T_antipodiana_abd-A-A	TRINITY_DN5355_c0_g1_i1.p2	0.482	58	30	0	2	59	139	196	3.246E-08	49	60
T_antipodiana_abd-A-A	TRINITY_DN5355_c0_g1_i2.p1	0.482	58	30	0	2	59	139	196	3.246E-08	49	60
T_antipodiana_abd-A-A	TRINITY_DN5355_c0_g1_i2.p2	0.482	58	30	0	2	59	139	196	3.246E-08	49	60
T_antipodiana_abd-A-A	TRINITY_DN5355_c0_g1_i3.p2	0.482	58	30	0	2	59	139	196	3.246E-08	49	60
T_antipodiana_abd-A-A	TRINITY_DN5355_c0_g1_i3.p1	0.482	58	30	0	2	59	139	196	3.246E-08	49	60
T_antipodiana_abd-A-A	TRINITY_DN5355_c0_g1_i4.p1	0.482	58	30	0	2	59	139	196	3.246E-08	49	60
T_antipodiana_abd-A-A	TRINITY_DN5355_c0_g1_i5.p1	0.482	58	30	0	2	59	139	196	3.246E-08	49	60
T_antipodiana_abd-A-A	TRINITY_DN5355_c0_g1_i5.p2	0.482	58	30	0	2	59	139	196	3.246E-08	49	60
T_antipodiana_abd-A-A	TRINITY_DN1792_c2_g2_i1.p1	0.416	60	34	0	1	60	231	290	3.246E-08	49	60
T_antipodiana_abd-A-A	TRINITY_DN941_c6_g2_i1.p1	0.510	47	23	0	12	58	3	49	4.467E-08	49	60
T_antipodiana_abd-A-A	TRINITY_DN857_c1_g1_i1.p1	0.456	57	30	0	2	58	145	201	4.467E-08	49	60
T_antipodiana_abd-A-A	TRINITY_DN857_c1_g1_i2.p1	0.456	57	30	0	2	58	145	201	4.467E-08	49	60
T_antipodiana_abd-A-A	TRINITY_DN857_c1_g1_i3.p1	0.456	57	30	0	2	58	155	211	4.467E-08	49	60
T_antipodiana_abd-A-A	TRINITY_DN857_c1_g1_i4.p1	0.456	57	30	0	2	58	155	211	4.467E-08	49	60
T_antipodiana_abd-A-A	TRINITY_DN1038_c1_g1_i1.p1	0.457	59	31	0	2	60	130	188	4.467E-08	49	60
T_antipodiana_abd-A-A	TRINITY_DN1038_c1_g1_i4.p1	0.457	59	31	0	2	60	130	188	4.467E-08	49	60
T_antipodiana_abd-A-A	TRINITY_DN1038_c1_g1_i6.p1	0.457	59	31	0	2	60	130	188	4.467E-08	49	60
T_antipodiana_abd-A-A	TRINITY_DN1038_c1_g1_i7.p1	0.457	59	31	0	2	60	130	188	4.467E-08	49	60
T_antipodiana_abd-A-A	TRINITY_DN1038_c1_g1_i8.p1	0.457	59	31	0	2	60	130	188	4.467E-08	49	60
T_antipodiana_abd-A-A	TRINITY_DN623_c1_g2_i1.p1	0.472	55	29	0	1	55	41	95	1.165E-07	48	60
T_antipodiana_abd-A-A	TRINITY_DN623_c1_g2_i3.p1	0.472	55	29	0	1	55	169	223	1.165E-07	48	60
T_antipodiana_abd-A-A	TRINITY_DN8609_c0_g1_i1.p1	0.423	59	33	0	1	59	170	228	1.604E-07	47	60
T_antipodiana_abd-A-A	TRINITY_DN2150_c0_g2_i4.p1	0.465	58	30	0	2	59	74	131	1.604E-07	47	60
T_antipodiana_abd-A-A	TRINITY_DN2150_c0_g2_i5.p1	0.465	58	30	0	2	59	74	131	1.604E-07	47	60
T_antipodiana_abd-A-A	TRINITY_DN2150_c0_g2_i1.p1	0.465	58	30	0	2	59	74	131	1.604E-07	47	60
T_antipodiana_abd-A-A	TRINITY_DN2150_c0_g2_i3.p1	0.465	58	30	0	2	59	74	131	1.604E-07	47	60
T_antipodiana_abd-A-A	TRINITY_DN2882_c0_g1_i1.p1	0.431	58	32	0	2	59	167	224	1.604E-07	47	60
T_antipodiana_abd-A-A	TRINITY_DN2882_c0_g1_i2.p1	0.431	58	32	0	2	59	167	224	1.604E-07	47	60
T_antipodiana_abd-A-A	TRINITY_DN5918_c0_g1_i1.p1	0.448	58	31	0	2	59	150	207	2.208E-07	47	60
T_antipodiana_abd-A-A	TRINITY_DN5509_c0_g1_i2.p1	0.431	58	32	0	2	59	134	191	2.208E-07	47	60
T_antipodiana_abd-A-A	TRINITY_DN5509_c0_g1_i3.p1	0.431	58	32	0	2	59	134	191	2.208E-07	47	60
T_antipodiana_abd-A-A	TRINITY_DN8197_c0_g1_i2.p1	0.473	57	30	0	2	58	125	181	3.040E-07	46	60
T_antipodiana_abd-A-A	TRINITY_DN5264_c3_g1_i1.p1	0.431	58	32	0	2	59	136	193	3.040E-07	46	60
T_antipodiana_abd-A-A	TRINITY_DN505_c3_g4_i1.p1	0.444	54	29	0	5	58	216	269	5.764E-07	46	60
T_antipodiana_abd-A-A	TRINITY_DN8440_c1_g4_i1.p1	0.413	58	33	0	2	59	141	198	5.764E-07	46	60
T_antipodiana_abd-A-A	TRINITY_DN1575_c1_g1_i1.p1	0.413	58	33	0	1	58	204	261	7.936E-07	45	60
T_antipodiana_abd-A-A	TRINITY_DN1575_c1_g1_i2.p1	0.413	58	33	0	1	58	253	310	7.936E-07	45	60
T_antipodiana_abd-A-A	TRINITY_DN156_c2_g1_i1.p1	0.423	59	33	0	1	59	179	237	1.093E-06	45	60
T_antipodiana_abd-A-A	TRINITY_DN5219_c1_g1_i1.p1	0.438	57	31	0	2	58	78	134	1.505E-06	44	60
T_antipodiana_abd-A-A	TRINITY_DN9187_c0_g1_i1.p1	0.421	57	32	0	4	60	178	234	2.854E-06	44	60
T_antipodiana_abd-A-A	TRINITY_DN2150_c0_g1_i1.p1	0.438	57	31	0	2	58	53	109	5.413E-06	43	60
T_antipodiana_abd-A-A	TRINITY_DN2150_c0_g1_i3.p1	0.438	57	31	0	2	58	53	109	5.413E-06	43	60
T_antipodiana_abd-A-A	TRINITY_DN10506_c0_g1_i1.p1	0.438	57	31	0	2	58	99	155	5.413E-06	43	60
T_antipodiana_abd-A-A	TRINITY_DN2150_c0_g1_i4.p1	0.438	57	31	0	2	58	53	109	5.413E-06	43	60
T_antipodiana_abd-A-A	TRINITY_DN2150_c0_g1_i2.p1	0.438	57	31	0	2	58	53	109	5.413E-06	43	60
T_antipodiana_abd-A-A	TRINITY_DN7291_c0_g1_i4.p1	0.438	57	30	0	2	55	335	391	5.413E-06	43	60
T_antipodiana_abd-A-A	TRINITY_DN8440_c1_g4_i2.p1	0.423	52	29	0	2	53	141	192	7.455E-06	42	60
T_antipodiana_abd-A-A	TRINITY_DN3236_c8_g1_i2.p1	0.406	59	34	0	2	60	42	100	7.455E-06	42	60
T_antipodiana_abd-A-A	TRINITY_DN10526_c0_g1_i1.p1	0.421	57	32	0	2	58	166	222	7.455E-06	42	60
T_antipodiana_abd-A-A	TRINITY_DN3236_c8_g1_i1.p1	0.406	59	34	0	2	60	224	282	7.455E-06	42	60
T_antipodiana_abd-A-A	TRINITY_DN7291_c0_g1_i2.p1	0.500	40	20	0	16	55	15	54	1.027E-05	42	60
T_antipodiana_abd-A-A	TRINITY_DN23171_c1_g1_i2.p1	0.389	59	35	0	1	59	147	205	1.027E-05	42	60
T_antipodiana_abd-A-A	TRINITY_DN183_c0_g3_i2.p1	0.406	59	34	0	1	59	187	245	1.414E-05	42	60
T_antipodiana_abd-A-A	TRINITY_DN533_c4_g1_i1.p1	0.407	54	31	0	2	55	248	301	3.698E-05	40	60
T_antipodiana_abd-A-A	TRINITY_DN13494_c0_g1_i1.p1	0.385	57	34	0	2	58	49	105	5.094E-05	40	60
T_antipodiana_abd-A-A	TRINITY_DN6148_c0_g2_i3.p1	0.396	58	34	0	1	58	134	191	7.019E-05	40	60
T_antipodiana_abd-A-A	TRINITY_DN2138_c2_g1_i1.p1	0.438	57	31	0	2	58	139	195	7.019E-05	40	60
T_antipodiana_abd-A-A	TRINITY_DN2138_c2_g1_i2.p1	0.438	57	31	0	2	58	139	195	7.019E-05	40	60
T_antipodiana_abd-A-A	TRINITY_DN2138_c2_g1_i3.p1	0.438	57	31	0	2	58	139	195	7.019E-05	40	60
T_antipodiana_abd-A-A	TRINITY_DN2138_c2_g1_i4.p1	0.438	57	31	0	2	58	139	195	7.019E-05	40	60
T_antipodiana_abd-A-A	TRINITY_DN2138_c2_g1_i5.p1	0.438	57	31	0	2	58	139	195	7.019E-05	40	60
T_antipodiana_abd-A-A	TRINITY_DN979_c0_g1_i1.p1	0.388	54	32	0	2	55	228	281	7.019E-05	40	60
T_antipodiana_abd-A-A	TRINITY_DN979_c0_g1_i2.p1	0.388	54	32	0	2	55	228	281	7.019E-05	40	60
T_antipodiana_abd-A-A	TRINITY_DN12_c0_g2_i1.p1	0.385	57	34	0	3	59	110	166	9.671E-05	39	60
T_antipodiana_abd-A-A	TRINITY_DN3639_c0_g1_i1.p1	0.372	59	36	0	2	60	150	208	9.671E-05	39	60
T_antipodiana_abd-A-A	TRINITY_DN3639_c0_g1_i2.p1	0.372	59	36	0	2	60	154	212	9.671E-05	39	60
T_antipodiana_abd-A-A	TRINITY_DN12_c0_g2_i5.p1	0.385	57	34	0	3	59	251	307	9.671E-05	39	60
T_antipodiana_abd-A-A	TRINITY_DN12_c0_g1_i7.p1	0.403	57	33	0	3	59	252	308	9.671E-05	39	60
T_antipodiana_abd-A-A	TRINITY_DN12_c0_g1_i1.p1	0.403	57	33	0	3	59	252	308	9.671E-05	39	60
T_antipodiana_abd-A-A	TRINITY_DN12_c0_g1_i3.p1	0.403	57	33	0	3	59	257	313	9.671E-05	39	60
T_antipodiana_abd-A-A	TRINITY_DN6148_c0_g2_i1.p1	0.425	54	30	0	5	58	12	65	1.333E-04	39	60
T_antipodiana_abd-A-A	TRINITY_DN6148_c0_g2_i2.p1	0.425	54	30	0	5	58	12	65	1.333E-04	39	60
T_antipodiana_abd-A-A	TRINITY_DN4056_c0_g1_i1.p1	0.413	58	33	0	1	58	208	265	2.531E-04	38	60
T_antipodiana_abd-A-A	TRINITY_DN7467_c2_g1_i1.p1	0.403	57	33	0	2	58	101	157	6.625E-04	37	60
C_sculpturatus_abd-A-B	TRINITY_DN3888_c0_g1_i1.p1	0.933	60	4	0	1	60	121	180	1.504E-31	116	60
C_sculpturatus_abd-A-B	TRINITY_DN33_c2_g1_i1.p1	0.932	59	4	0	1	59	198	256	1.901E-30	113	60
C_sculpturatus_abd-A-B	TRINITY_DN33_c2_g1_i14.p1	0.932	59	4	0	1	59	198	256	1.901E-30	113	60
C_sculpturatus_abd-A-B	TRINITY_DN33_c2_g1_i17.p1	0.932	59	4	0	1	59	198	256	1.901E-30	113	60
C_sculpturatus_abd-A-B	TRINITY_DN33_c2_g1_i20.p1	0.932	59	4	0	1	59	198	256	1.901E-30	113	60
C_sculpturatus_abd-A-B	TRINITY_DN33_c2_g1_i21.p1	0.932	59	4	0	1	59	198	256	1.901E-30	113	60
C_sculpturatus_abd-A-B	TRINITY_DN17450_c0_g1_i2.p1	0.862	58	8	0	2	59	218	275	7.251E-27	102	60
C_sculpturatus_abd-A-B	TRINITY_DN780_c3_g2_i1.p1	0.879	58	7	0	2	59	214	271	9.959E-27	102	60
C_sculpturatus_abd-A-B	TRINITY_DN780_c3_g2_i3.p1	0.879	58	7	0	2	59	214	271	9.959E-27	102	60
C_sculpturatus_abd-A-B	TRINITY_DN780_c3_g2_i5.p1	0.879	58	7	0	2	59	214	271	9.959E-27	102	60
C_sculpturatus_abd-A-B	TRINITY_DN780_c3_g2_i6.p1	0.879	58	7	0	2	59	214	271	9.959E-27	102	60
C_sculpturatus_abd-A-B	TRINITY_DN780_c3_g2_i7.p1	0.879	58	7	0	2	59	214	271	9.959E-27	102	60
C_sculpturatus_abd-A-B	TRINITY_DN16282_c0_g1_i1.p1	0.810	58	11	0	2	59	210	267	1.597E-24	96	60
C_sculpturatus_abd-A-B	TRINITY_DN16282_c0_g1_i2.p1	0.810	58	11	0	2	59	210	267	1.597E-24	96	60
C_sculpturatus_abd-A-B	TRINITY_DN5925_c5_g1_i2.p1	0.689	58	18	0	2	59	192	249	1.365E-18	79	60
C_sculpturatus_abd-A-B	TRINITY_DN5925_c5_g1_i3.p1	0.689	58	18	0	2	59	192	249	1.365E-18	79	60
C_sculpturatus_abd-A-B	TRINITY_DN5925_c5_g1_i4.p1	0.689	58	18	0	2	59	192	249	1.365E-18	79	60
C_sculpturatus_abd-A-B	TRINITY_DN5925_c5_g1_i6.p1	0.689	58	18	0	2	59	192	249	1.365E-18	79	60
C_sculpturatus_abd-A-B	TRINITY_DN40523_c2_g3_i1.p1	0.689	58	18	0	2	59	117	174	4.868E-18	77	60
C_sculpturatus_abd-A-B	TRINITY_DN3389_c2_g1_i1.p1	0.684	57	18	0	4	60	311	367	1.264E-17	76	60
C_sculpturatus_abd-A-B	TRINITY_DN5767_c0_g1_i3.p1	0.631	57	21	0	2	58	142	198	1.609E-16	73	60
C_sculpturatus_abd-A-B	TRINITY_DN5767_c0_g1_i1.p1	0.631	57	21	0	2	58	269	325	1.609E-16	73	60
C_sculpturatus_abd-A-B	TRINITY_DN1434_c1_g1_i1.p1	0.600	60	24	0	1	60	183	242	3.877E-15	69	60
C_sculpturatus_abd-A-B	TRINITY_DN7057_c0_g1_i2.p1	0.603	58	23	0	2	59	216	273	9.355E-14	65	60
C_sculpturatus_abd-A-B	TRINITY_DN7057_c0_g1_i1.p1	0.603	58	23	0	2	59	216	273	9.355E-14	65	60
C_sculpturatus_abd-A-B	TRINITY_DN41848_c0_g3_i8.p1	0.614	57	22	0	3	59	285	341	9.355E-14	65	60
C_sculpturatus_abd-A-B	TRINITY_DN41848_c0_g3_i2.p1	0.614	57	22	0	3	59	285	341	9.355E-14	65	60
C_sculpturatus_abd-A-B	TRINITY_DN41848_c0_g3_i6.p1	0.614	57	22	0	3	59	381	437	9.355E-14	65	60
C_sculpturatus_abd-A-B	TRINITY_DN41848_c0_g3_i1.p1	0.614	57	22	0	3	59	381	437	9.355E-14	65	60
C_sculpturatus_abd-A-B	TRINITY_DN41848_c0_g3_i3.p1	0.614	57	22	0	3	59	545	601	9.355E-14	65	60
C_sculpturatus_abd-A-B	TRINITY_DN41848_c0_g3_i5.p1	0.614	57	22	0	3	59	569	625	9.355E-14	65	60
C_sculpturatus_abd-A-B	TRINITY_DN41848_c0_g3_i7.p1	0.614	57	22	0	3	59	696	752	9.355E-14	65	60
C_sculpturatus_abd-A-B	TRINITY_DN41848_c0_g3_i4.p1	0.614	57	22	0	3	59	696	752	9.355E-14	65	60
C_sculpturatus_abd-A-B	TRINITY_DN1976_c1_g1_i1.p1	0.578	57	24	0	2	58	200	256	4.599E-13	63	60
C_sculpturatus_abd-A-B	TRINITY_DN1976_c1_g1_i2.p1	0.578	57	24	0	2	58	200	256	4.599E-13	63	60
C_sculpturatus_abd-A-B	TRINITY_DN5410_c0_g1_i1.p1	0.578	57	24	0	2	58	206	262	1.645E-12	61	60
C_sculpturatus_abd-A-B	TRINITY_DN41848_c0_g3_i6.p2	0.561	57	25	0	2	58	7	63	4.279E-12	60	60
C_sculpturatus_abd-A-B	TRINITY_DN41848_c0_g3_i1.p2	0.561	57	25	0	2	58	31	87	4.279E-12	60	60
C_sculpturatus_abd-A-B	TRINITY_DN183_c2_g1_i1.p1	0.483	60	31	0	1	60	29	88	3.985E-11	57	60
C_sculpturatus_abd-A-B	TRINITY_DN13103_c1_g1_i1.p1	0.543	57	26	0	2	58	139	195	1.037E-10	56	60
C_sculpturatus_abd-A-B	TRINITY_DN13103_c1_g1_i2.p1	0.543	57	26	0	2	58	139	195	1.037E-10	56	60
C_sculpturatus_abd-A-B	TRINITY_DN44707_c2_g1_i1.p1	0.555	54	24	0	2	55	90	143	1.427E-10	56	60
C_sculpturatus_abd-A-B	TRINITY_DN22862_c0_g1_i4.p1	0.500	58	29	0	1	58	93	150	2.701E-10	55	60
C_sculpturatus_abd-A-B	TRINITY_DN22862_c0_g1_i19.p1	0.500	58	29	0	1	58	93	150	2.701E-10	55	60
C_sculpturatus_abd-A-B	TRINITY_DN22862_c0_g1_i5.p1	0.500	58	29	0	1	58	280	337	2.701E-10	55	60
C_sculpturatus_abd-A-B	TRINITY_DN22862_c0_g1_i11.p1	0.500	58	29	0	1	58	280	337	2.701E-10	55	60
C_sculpturatus_abd-A-B	TRINITY_DN22862_c0_g1_i12.p1	0.500	58	29	0	1	58	280	337	2.701E-10	55	60
C_sculpturatus_abd-A-B	TRINITY_DN22862_c0_g1_i14.p1	0.500	58	29	0	1	58	280	337	2.701E-10	55	60
C_sculpturatus_abd-A-B	TRINITY_DN22862_c0_g1_i15.p1	0.500	58	29	0	1	58	280	337	2.701E-10	55	60
C_sculpturatus_abd-A-B	TRINITY_DN22862_c0_g1_i18.p1	0.500	58	29	0	1	58	280	337	2.701E-10	55	60
C_sculpturatus_abd-A-B	TRINITY_DN22862_c0_g1_i20.p1	0.500	58	29	0	1	58	280	337	2.701E-10	55	60
C_sculpturatus_abd-A-B	TRINITY_DN22862_c0_g1_i3.p1	0.500	58	29	0	1	58	280	337	2.701E-10	55	60
C_sculpturatus_abd-A-B	TRINITY_DN61964_c0_g1_i1.p1	0.482	58	30	0	1	58	138	195	5.113E-10	54	60
C_sculpturatus_abd-A-B	TRINITY_DN12557_c1_g1_i1.p1	0.440	59	32	0	1	59	29	87	1.332E-09	53	60
C_sculpturatus_abd-A-B	TRINITY_DN33_c2_g2_i2.p1	0.508	57	28	0	2	58	97	153	1.332E-09	53	60
C_sculpturatus_abd-A-B	TRINITY_DN33_c2_g2_i1.p1	0.508	57	28	0	2	58	97	153	1.332E-09	53	60
C_sculpturatus_abd-A-B	TRINITY_DN12557_c1_g1_i2.p1	0.440	59	32	0	1	59	185	243	1.332E-09	53	60
C_sculpturatus_abd-A-B	TRINITY_DN7156_c2_g1_i2.p1	0.466	60	32	0	1	60	205	264	2.522E-09	52	60
C_sculpturatus_abd-A-B	TRINITY_DN7156_c2_g1_i3.p1	0.466	60	32	0	1	60	205	264	2.522E-09	52	60
C_sculpturatus_abd-A-B	TRINITY_DN3615_c1_g1_i1.p1	0.482	58	30	0	2	59	210	267	6.572E-09	51	60
C_sculpturatus_abd-A-B	TRINITY_DN6278_c0_g1_i1.p1	0.473	57	30	0	2	58	169	225	1.713E-08	50	60
C_sculpturatus_abd-A-B	TRINITY_DN6278_c0_g1_i4.p1	0.473	57	30	0	2	58	176	232	1.713E-08	50	60
C_sculpturatus_abd-A-B	TRINITY_DN1792_c2_g2_i1.p1	0.433	60	33	0	1	60	231	290	1.713E-08	50	60
C_sculpturatus_abd-A-B	TRINITY_DN785_c0_g2_i1.p1	0.456	57	30	0	2	58	204	260	2.358E-08	49	60
C_sculpturatus_abd-A-B	TRINITY_DN941_c6_g1_i1.p1	0.456	57	30	0	2	58	195	251	2.358E-08	49	60
C_sculpturatus_abd-A-B	TRINITY_DN5355_c0_g1_i1.p1	0.482	58	30	0	2	59	139	196	3.246E-08	49	60
C_sculpturatus_abd-A-B	TRINITY_DN5355_c0_g1_i1.p2	0.482	58	30	0	2	59	139	196	3.246E-08	49	60
C_sculpturatus_abd-A-B	TRINITY_DN5355_c0_g1_i2.p1	0.482	58	30	0	2	59	139	196	3.246E-08	49	60
C_sculpturatus_abd-A-B	TRINITY_DN5355_c0_g1_i2.p2	0.482	58	30	0	2	59	139	196	3.246E-08	49	60
C_sculpturatus_abd-A-B	TRINITY_DN5355_c0_g1_i3.p2	0.482	58	30	0	2	59	139	196	3.246E-08	49	60
C_sculpturatus_abd-A-B	TRINITY_DN5355_c0_g1_i3.p1	0.482	58	30	0	2	59	139	196	3.246E-08	49	60
C_sculpturatus_abd-A-B	TRINITY_DN5355_c0_g1_i4.p1	0.482	58	30	0	2	59	139	196	3.246E-08	49	60
C_sculpturatus_abd-A-B	TRINITY_DN5355_c0_g1_i5.p1	0.482	58	30	0	2	59	139	196	3.246E-08	49	60
C_sculpturatus_abd-A-B	TRINITY_DN5355_c0_g1_i5.p2	0.482	58	30	0	2	59	139	196	3.246E-08	49	60
C_sculpturatus_abd-A-B	TRINITY_DN941_c6_g2_i1.p1	0.510	47	23	0	12	58	3	49	4.467E-08	49	60
C_sculpturatus_abd-A-B	TRINITY_DN857_c1_g1_i1.p1	0.456	57	30	0	2	58	145	201	4.467E-08	49	60
C_sculpturatus_abd-A-B	TRINITY_DN857_c1_g1_i2.p1	0.456	57	30	0	2	58	145	201	4.467E-08	49	60
C_sculpturatus_abd-A-B	TRINITY_DN857_c1_g1_i3.p1	0.456	57	30	0	2	58	155	211	4.467E-08	49	60
C_sculpturatus_abd-A-B	TRINITY_DN857_c1_g1_i4.p1	0.456	57	30	0	2	58	155	211	4.467E-08	49	60
C_sculpturatus_abd-A-B	TRINITY_DN1038_c1_g1_i1.p1	0.456	57	30	0	2	58	130	186	8.465E-08	48	60
C_sculpturatus_abd-A-B	TRINITY_DN1038_c1_g1_i4.p1	0.456	57	30	0	2	58	130	186	8.465E-08	48	60
C_sculpturatus_abd-A-B	TRINITY_DN1038_c1_g1_i6.p1	0.456	57	30	0	2	58	130	186	8.465E-08	48	60
C_sculpturatus_abd-A-B	TRINITY_DN1038_c1_g1_i7.p1	0.456	57	30	0	2	58	130	186	8.465E-08	48	60
C_sculpturatus_abd-A-B	TRINITY_DN1038_c1_g1_i8.p1	0.456	57	30	0	2	58	130	186	8.465E-08	48	60
C_sculpturatus_abd-A-B	TRINITY_DN623_c1_g2_i1.p1	0.472	55	29	0	1	55	41	95	1.165E-07	48	60
C_sculpturatus_abd-A-B	TRINITY_DN623_c1_g2_i3.p1	0.472	55	29	0	1	55	169	223	1.165E-07	48	60
C_sculpturatus_abd-A-B	TRINITY_DN8609_c0_g1_i1.p1	0.423	59	33	0	1	59	170	228	1.604E-07	47	60
C_sculpturatus_abd-A-B	TRINITY_DN2150_c0_g2_i4.p1	0.465	58	30	0	2	59	74	131	1.604E-07	47	60
C_sculpturatus_abd-A-B	TRINITY_DN2150_c0_g2_i5.p1	0.465	58	30	0	2	59	74	131	1.604E-07	47	60
C_sculpturatus_abd-A-B	TRINITY_DN2150_c0_g2_i1.p1	0.465	58	30	0	2	59	74	131	1.604E-07	47	60
C_sculpturatus_abd-A-B	TRINITY_DN2150_c0_g2_i3.p1	0.465	58	30	0	2	59	74	131	1.604E-07	47	60
C_sculpturatus_abd-A-B	TRINITY_DN2882_c0_g1_i1.p1	0.431	58	32	0	2	59	167	224	1.604E-07	47	60
C_sculpturatus_abd-A-B	TRINITY_DN2882_c0_g1_i2.p1	0.431	58	32	0	2	59	167	224	1.604E-07	47	60
C_sculpturatus_abd-A-B	TRINITY_DN5918_c0_g1_i1.p1	0.448	58	31	0	2	59	150	207	2.208E-07	47	60
C_sculpturatus_abd-A-B	TRINITY_DN5509_c0_g1_i2.p1	0.431	58	32	0	2	59	134	191	2.208E-07	47	60
C_sculpturatus_abd-A-B	TRINITY_DN5509_c0_g1_i3.p1	0.431	58	32	0	2	59	134	191	2.208E-07	47	60
C_sculpturatus_abd-A-B	TRINITY_DN8197_c0_g1_i2.p1	0.473	57	30	0	2	58	125	181	3.040E-07	46	60
C_sculpturatus_abd-A-B	TRINITY_DN5264_c3_g1_i1.p1	0.431	58	32	0	2	59	136	193	3.040E-07	46	60
C_sculpturatus_abd-A-B	TRINITY_DN505_c3_g4_i1.p1	0.444	54	29	0	5	58	216	269	5.764E-07	46	60
C_sculpturatus_abd-A-B	TRINITY_DN8440_c1_g4_i1.p1	0.413	58	33	0	2	59	141	198	5.764E-07	46	60
C_sculpturatus_abd-A-B	TRINITY_DN1575_c1_g1_i1.p1	0.413	58	33	0	1	58	204	261	7.936E-07	45	60
C_sculpturatus_abd-A-B	TRINITY_DN1575_c1_g1_i2.p1	0.413	58	33	0	1	58	253	310	7.936E-07	45	60
C_sculpturatus_abd-A-B	TRINITY_DN156_c2_g1_i1.p1	0.423	59	33	0	1	59	179	237	1.093E-06	45	60
C_sculpturatus_abd-A-B	TRINITY_DN5219_c1_g1_i1.p1	0.438	57	31	0	2	58	78	134	1.505E-06	44	60
C_sculpturatus_abd-A-B	TRINITY_DN9187_c0_g1_i1.p1	0.442	52	28	0	4	55	178	229	3.930E-06	43	60
C_sculpturatus_abd-A-B	TRINITY_DN2150_c0_g1_i1.p1	0.438	57	31	0	2	58	53	109	5.413E-06	43	60
C_sculpturatus_abd-A-B	TRINITY_DN2150_c0_g1_i3.p1	0.438	57	31	0	2	58	53	109	5.413E-06	43	60
C_sculpturatus_abd-A-B	TRINITY_DN10506_c0_g1_i1.p1	0.438	57	31	0	2	58	99	155	5.413E-06	43	60
C_sculpturatus_abd-A-B	TRINITY_DN2150_c0_g1_i4.p1	0.438	57	31	0	2	58	53	109	5.413E-06	43	60
C_sculpturatus_abd-A-B	TRINITY_DN2150_c0_g1_i2.p1	0.438	57	31	0	2	58	53	109	5.413E-06	43	60
C_sculpturatus_abd-A-B	TRINITY_DN7291_c0_g1_i4.p1	0.438	57	30	0	2	55	335	391	5.413E-06	43	60
C_sculpturatus_abd-A-B	TRINITY_DN8440_c1_g4_i2.p1	0.423	52	29	0	2	53	141	192	7.455E-06	42	60
C_sculpturatus_abd-A-B	TRINITY_DN3236_c8_g1_i2.p1	0.406	59	34	0	2	60	42	100	7.455E-06	42	60
C_sculpturatus_abd-A-B	TRINITY_DN10526_c0_g1_i1.p1	0.421	57	32	0	2	58	166	222	7.455E-06	42	60
C_sculpturatus_abd-A-B	TRINITY_DN3236_c8_g1_i1.p1	0.406	59	34	0	2	60	224	282	7.455E-06	42	60
C_sculpturatus_abd-A-B	TRINITY_DN7291_c0_g1_i2.p1	0.500	40	20	0	16	55	15	54	1.027E-05	42	60
C_sculpturatus_abd-A-B	TRINITY_DN23171_c1_g1_i2.p1	0.389	59	35	0	1	59	147	205	1.027E-05	42	60
C_sculpturatus_abd-A-B	TRINITY_DN183_c0_g3_i2.p1	0.406	59	34	0	1	59	187	245	1.414E-05	42	60
C_sculpturatus_abd-A-B	TRINITY_DN533_c4_g1_i1.p1	0.407	54	31	0	2	55	248	301	3.698E-05	40	60
C_sculpturatus_abd-A-B	TRINITY_DN13494_c0_g1_i1.p1	0.385	57	34	0	2	58	49	105	5.094E-05	40	60
C_sculpturatus_abd-A-B	TRINITY_DN3639_c0_g1_i1.p1	0.389	59	35	0	2	60	150	208	5.094E-05	40	60
C_sculpturatus_abd-A-B	TRINITY_DN3639_c0_g1_i2.p1	0.389	59	35	0	2	60	154	212	5.094E-05	40	60
C_sculpturatus_abd-A-B	TRINITY_DN6148_c0_g2_i3.p1	0.396	58	34	0	1	58	134	191	7.019E-05	40	60
C_sculpturatus_abd-A-B	TRINITY_DN2138_c2_g1_i1.p1	0.438	57	31	0	2	58	139	195	7.019E-05	40	60
C_sculpturatus_abd-A-B	TRINITY_DN2138_c2_g1_i2.p1	0.438	57	31	0	2	58	139	195	7.019E-05	40	60
C_sculpturatus_abd-A-B	TRINITY_DN2138_c2_g1_i3.p1	0.438	57	31	0	2	58	139	195	7.019E-05	40	60
C_sculpturatus_abd-A-B	TRINITY_DN2138_c2_g1_i4.p1	0.438	57	31	0	2	58	139	195	7.019E-05	40	60
C_sculpturatus_abd-A-B	TRINITY_DN2138_c2_g1_i5.p1	0.438	57	31	0	2	58	139	195	7.019E-05	40	60
C_sculpturatus_abd-A-B	TRINITY_DN979_c0_g1_i1.p1	0.388	54	32	0	2	55	228	281	7.019E-05	40	60
C_sculpturatus_abd-A-B	TRINITY_DN979_c0_g1_i2.p1	0.388	54	32	0	2	55	228	281	7.019E-05	40	60
C_sculpturatus_abd-A-B	TRINITY_DN12_c0_g2_i1.p1	0.385	57	34	0	3	59	110	166	9.671E-05	39	60
C_sculpturatus_abd-A-B	TRINITY_DN12_c0_g2_i5.p1	0.385	57	34	0	3	59	251	307	9.671E-05	39	60
C_sculpturatus_abd-A-B	TRINITY_DN12_c0_g1_i7.p1	0.403	57	33	0	3	59	252	308	9.671E-05	39	60
C_sculpturatus_abd-A-B	TRINITY_DN12_c0_g1_i1.p1	0.403	57	33	0	3	59	252	308	9.671E-05	39	60
C_sculpturatus_abd-A-B	TRINITY_DN12_c0_g1_i3.p1	0.403	57	33	0	3	59	257	313	9.671E-05	39	60
C_sculpturatus_abd-A-B	TRINITY_DN6148_c0_g2_i1.p1	0.425	54	30	0	5	58	12	65	1.333E-04	39	60
C_sculpturatus_abd-A-B	TRINITY_DN6148_c0_g2_i2.p1	0.425	54	30	0	5	58	12	65	1.333E-04	39	60
C_sculpturatus_abd-A-B	TRINITY_DN4056_c0_g1_i1.p1	0.413	58	33	0	1	58	208	265	2.531E-04	38	60
C_sculpturatus_abd-A-B	TRINITY_DN7467_c2_g1_i1.p1	0.403	57	33	0	2	58	101	157	6.625E-04	37	60
T_clavata_abd-A-B	TRINITY_DN3888_c0_g1_i1.p1	0.933	60	4	0	1	60	121	180	1.504E-31	116	60
T_clavata_abd-A-B	TRINITY_DN33_c2_g1_i1.p1	0.932	59	4	0	1	59	198	256	1.901E-30	113	60
T_clavata_abd-A-B	TRINITY_DN33_c2_g1_i14.p1	0.932	59	4	0	1	59	198	256	1.901E-30	113	60
T_clavata_abd-A-B	TRINITY_DN33_c2_g1_i17.p1	0.932	59	4	0	1	59	198	256	1.901E-30	113	60
T_clavata_abd-A-B	TRINITY_DN33_c2_g1_i20.p1	0.932	59	4	0	1	59	198	256	1.901E-30	113	60
T_clavata_abd-A-B	TRINITY_DN33_c2_g1_i21.p1	0.932	59	4	0	1	59	198	256	1.901E-30	113	60
T_clavata_abd-A-B	TRINITY_DN17450_c0_g1_i2.p1	0.862	58	8	0	2	59	218	275	7.251E-27	102	60
T_clavata_abd-A-B	TRINITY_DN780_c3_g2_i1.p1	0.879	58	7	0	2	59	214	271	9.959E-27	102	60
T_clavata_abd-A-B	TRINITY_DN780_c3_g2_i3.p1	0.879	58	7	0	2	59	214	271	9.959E-27	102	60
T_clavata_abd-A-B	TRINITY_DN780_c3_g2_i5.p1	0.879	58	7	0	2	59	214	271	9.959E-27	102	60
T_clavata_abd-A-B	TRINITY_DN780_c3_g2_i6.p1	0.879	58	7	0	2	59	214	271	9.959E-27	102	60
T_clavata_abd-A-B	TRINITY_DN780_c3_g2_i7.p1	0.879	58	7	0	2	59	214	271	9.959E-27	102	60
T_clavata_abd-A-B	TRINITY_DN16282_c0_g1_i1.p1	0.810	58	11	0	2	59	210	267	1.597E-24	96	60
T_clavata_abd-A-B	TRINITY_DN16282_c0_g1_i2.p1	0.810	58	11	0	2	59	210	267	1.597E-24	96	60
T_clavata_abd-A-B	TRINITY_DN5925_c5_g1_i2.p1	0.689	58	18	0	2	59	192	249	1.365E-18	79	60
T_clavata_abd-A-B	TRINITY_DN5925_c5_g1_i3.p1	0.689	58	18	0	2	59	192	249	1.365E-18	79	60
T_clavata_abd-A-B	TRINITY_DN5925_c5_g1_i4.p1	0.689	58	18	0	2	59	192	249	1.365E-18	79	60
T_clavata_abd-A-B	TRINITY_DN5925_c5_g1_i6.p1	0.689	58	18	0	2	59	192	249	1.365E-18	79	60
T_clavata_abd-A-B	TRINITY_DN40523_c2_g3_i1.p1	0.689	58	18	0	2	59	117	174	4.868E-18	77	60
T_clavata_abd-A-B	TRINITY_DN3389_c2_g1_i1.p1	0.684	57	18	0	4	60	311	367	1.264E-17	76	60
T_clavata_abd-A-B	TRINITY_DN5767_c0_g1_i3.p1	0.631	57	21	0	2	58	142	198	1.609E-16	73	60
T_clavata_abd-A-B	TRINITY_DN5767_c0_g1_i1.p1	0.631	57	21	0	2	58	269	325	1.609E-16	73	60
T_clavata_abd-A-B	TRINITY_DN1434_c1_g1_i1.p1	0.600	60	24	0	1	60	183	242	3.877E-15	69	60
T_clavata_abd-A-B	TRINITY_DN7057_c0_g1_i2.p1	0.603	58	23	0	2	59	216	273	9.355E-14	65	60
T_clavata_abd-A-B	TRINITY_DN7057_c0_g1_i1.p1	0.603	58	23	0	2	59	216	273	9.355E-14	65	60
T_clavata_abd-A-B	TRINITY_DN41848_c0_g3_i8.p1	0.614	57	22	0	3	59	285	341	9.355E-14	65	60
T_clavata_abd-A-B	TRINITY_DN41848_c0_g3_i2.p1	0.614	57	22	0	3	59	285	341	9.355E-14	65	60
T_clavata_abd-A-B	TRINITY_DN41848_c0_g3_i6.p1	0.614	57	22	0	3	59	381	437	9.355E-14	65	60
T_clavata_abd-A-B	TRINITY_DN41848_c0_g3_i1.p1	0.614	57	22	0	3	59	381	437	9.355E-14	65	60
T_clavata_abd-A-B	TRINITY_DN41848_c0_g3_i3.p1	0.614	57	22	0	3	59	545	601	9.355E-14	65	60
T_clavata_abd-A-B	TRINITY_DN41848_c0_g3_i5.p1	0.614	57	22	0	3	59	569	625	9.355E-14	65	60
T_clavata_abd-A-B	TRINITY_DN41848_c0_g3_i7.p1	0.614	57	22	0	3	59	696	752	9.355E-14	65	60
T_clavata_abd-A-B	TRINITY_DN41848_c0_g3_i4.p1	0.614	57	22	0	3	59	696	752	9.355E-14	65	60
T_clavata_abd-A-B	TRINITY_DN1976_c1_g1_i1.p1	0.578	57	24	0	2	58	200	256	4.599E-13	63	60
T_clavata_abd-A-B	TRINITY_DN1976_c1_g1_i2.p1	0.578	57	24	0	2	58	200	256	4.599E-13	63	60
T_clavata_abd-A-B	TRINITY_DN5410_c0_g1_i1.p1	0.578	57	24	0	2	58	206	262	1.645E-12	61	60
T_clavata_abd-A-B	TRINITY_DN41848_c0_g3_i6.p2	0.561	57	25	0	2	58	7	63	4.279E-12	60	60
T_clavata_abd-A-B	TRINITY_DN41848_c0_g3_i1.p2	0.561	57	25	0	2	58	31	87	4.279E-12	60	60
T_clavata_abd-A-B	TRINITY_DN183_c2_g1_i1.p1	0.483	60	31	0	1	60	29	88	3.985E-11	57	60
T_clavata_abd-A-B	TRINITY_DN13103_c1_g1_i1.p1	0.543	57	26	0	2	58	139	195	1.037E-10	56	60
T_clavata_abd-A-B	TRINITY_DN13103_c1_g1_i2.p1	0.543	57	26	0	2	58	139	195	1.037E-10	56	60
T_clavata_abd-A-B	TRINITY_DN44707_c2_g1_i1.p1	0.555	54	24	0	2	55	90	143	1.427E-10	56	60
T_clavata_abd-A-B	TRINITY_DN22862_c0_g1_i4.p1	0.500	58	29	0	1	58	93	150	2.701E-10	55	60
T_clavata_abd-A-B	TRINITY_DN22862_c0_g1_i19.p1	0.500	58	29	0	1	58	93	150	2.701E-10	55	60
T_clavata_abd-A-B	TRINITY_DN22862_c0_g1_i5.p1	0.500	58	29	0	1	58	280	337	2.701E-10	55	60
T_clavata_abd-A-B	TRINITY_DN22862_c0_g1_i11.p1	0.500	58	29	0	1	58	280	337	2.701E-10	55	60
T_clavata_abd-A-B	TRINITY_DN22862_c0_g1_i12.p1	0.500	58	29	0	1	58	280	337	2.701E-10	55	60
T_clavata_abd-A-B	TRINITY_DN22862_c0_g1_i14.p1	0.500	58	29	0	1	58	280	337	2.701E-10	55	60
T_clavata_abd-A-B	TRINITY_DN22862_c0_g1_i15.p1	0.500	58	29	0	1	58	280	337	2.701E-10	55	60
T_clavata_abd-A-B	TRINITY_DN22862_c0_g1_i18.p1	0.500	58	29	0	1	58	280	337	2.701E-10	55	60
T_clavata_abd-A-B	TRINITY_DN22862_c0_g1_i20.p1	0.500	58	29	0	1	58	280	337	2.701E-10	55	60
T_clavata_abd-A-B	TRINITY_DN22862_c0_g1_i3.p1	0.500	58	29	0	1	58	280	337	2.701E-10	55	60
T_clavata_abd-A-B	TRINITY_DN61964_c0_g1_i1.p1	0.482	58	30	0	1	58	138	195	5.113E-10	54	60
T_clavata_abd-A-B	TRINITY_DN12557_c1_g1_i1.p1	0.440	59	32	0	1	59	29	87	1.332E-09	53	60
T_clavata_abd-A-B	TRINITY_DN33_c2_g2_i2.p1	0.508	57	28	0	2	58	97	153	1.332E-09	53	60
T_clavata_abd-A-B	TRINITY_DN33_c2_g2_i1.p1	0.508	57	28	0	2	58	97	153	1.332E-09	53	60
T_clavata_abd-A-B	TRINITY_DN12557_c1_g1_i2.p1	0.440	59	32	0	1	59	185	243	1.332E-09	53	60
T_clavata_abd-A-B	TRINITY_DN7156_c2_g1_i2.p1	0.466	60	32	0	1	60	205	264	2.522E-09	52	60
T_clavata_abd-A-B	TRINITY_DN7156_c2_g1_i3.p1	0.466	60	32	0	1	60	205	264	2.522E-09	52	60
T_clavata_abd-A-B	TRINITY_DN3615_c1_g1_i1.p1	0.482	58	30	0	2	59	210	267	6.572E-09	51	60
T_clavata_abd-A-B	TRINITY_DN6278_c0_g1_i1.p1	0.473	57	30	0	2	58	169	225	1.713E-08	50	60
T_clavata_abd-A-B	TRINITY_DN6278_c0_g1_i4.p1	0.473	57	30	0	2	58	176	232	1.713E-08	50	60
T_clavata_abd-A-B	TRINITY_DN1792_c2_g2_i1.p1	0.433	60	33	0	1	60	231	290	1.713E-08	50	60
T_clavata_abd-A-B	TRINITY_DN785_c0_g2_i1.p1	0.456	57	30	0	2	58	204	260	2.358E-08	49	60
T_clavata_abd-A-B	TRINITY_DN941_c6_g1_i1.p1	0.456	57	30	0	2	58	195	251	2.358E-08	49	60
T_clavata_abd-A-B	TRINITY_DN5355_c0_g1_i1.p1	0.482	58	30	0	2	59	139	196	3.246E-08	49	60
T_clavata_abd-A-B	TRINITY_DN5355_c0_g1_i1.p2	0.482	58	30	0	2	59	139	196	3.246E-08	49	60
T_clavata_abd-A-B	TRINITY_DN5355_c0_g1_i2.p1	0.482	58	30	0	2	59	139	196	3.246E-08	49	60
T_clavata_abd-A-B	TRINITY_DN5355_c0_g1_i2.p2	0.482	58	30	0	2	59	139	196	3.246E-08	49	60
T_clavata_abd-A-B	TRINITY_DN5355_c0_g1_i3.p2	0.482	58	30	0	2	59	139	196	3.246E-08	49	60
T_clavata_abd-A-B	TRINITY_DN5355_c0_g1_i3.p1	0.482	58	30	0	2	59	139	196	3.246E-08	49	60
T_clavata_abd-A-B	TRINITY_DN5355_c0_g1_i4.p1	0.482	58	30	0	2	59	139	196	3.246E-08	49	60
T_clavata_abd-A-B	TRINITY_DN5355_c0_g1_i5.p1	0.482	58	30	0	2	59	139	196	3.246E-08	49	60
T_clavata_abd-A-B	TRINITY_DN5355_c0_g1_i5.p2	0.482	58	30	0	2	59	139	196	3.246E-08	49	60
T_clavata_abd-A-B	TRINITY_DN941_c6_g2_i1.p1	0.510	47	23	0	12	58	3	49	4.467E-08	49	60
T_clavata_abd-A-B	TRINITY_DN857_c1_g1_i1.p1	0.456	57	30	0	2	58	145	201	4.467E-08	49	60
T_clavata_abd-A-B	TRINITY_DN857_c1_g1_i2.p1	0.456	57	30	0	2	58	145	201	4.467E-08	49	60
T_clavata_abd-A-B	TRINITY_DN857_c1_g1_i3.p1	0.456	57	30	0	2	58	155	211	4.467E-08	49	60
T_clavata_abd-A-B	TRINITY_DN857_c1_g1_i4.p1	0.456	57	30	0	2	58	155	211	4.467E-08	49	60
T_clavata_abd-A-B	TRINITY_DN1038_c1_g1_i1.p1	0.456	57	30	0	2	58	130	186	8.465E-08	48	60
T_clavata_abd-A-B	TRINITY_DN1038_c1_g1_i4.p1	0.456	57	30	0	2	58	130	186	8.465E-08	48	60
T_clavata_abd-A-B	TRINITY_DN1038_c1_g1_i6.p1	0.456	57	30	0	2	58	130	186	8.465E-08	48	60
T_clavata_abd-A-B	TRINITY_DN1038_c1_g1_i7.p1	0.456	57	30	0	2	58	130	186	8.465E-08	48	60
T_clavata_abd-A-B	TRINITY_DN1038_c1_g1_i8.p1	0.456	57	30	0	2	58	130	186	8.465E-08	48	60
T_clavata_abd-A-B	TRINITY_DN623_c1_g2_i1.p1	0.472	55	29	0	1	55	41	95	1.165E-07	48	60
T_clavata_abd-A-B	TRINITY_DN623_c1_g2_i3.p1	0.472	55	29	0	1	55	169	223	1.165E-07	48	60
T_clavata_abd-A-B	TRINITY_DN8609_c0_g1_i1.p1	0.423	59	33	0	1	59	170	228	1.604E-07	47	60
T_clavata_abd-A-B	TRINITY_DN2150_c0_g2_i4.p1	0.465	58	30	0	2	59	74	131	1.604E-07	47	60
T_clavata_abd-A-B	TRINITY_DN2150_c0_g2_i5.p1	0.465	58	30	0	2	59	74	131	1.604E-07	47	60
T_clavata_abd-A-B	TRINITY_DN2150_c0_g2_i1.p1	0.465	58	30	0	2	59	74	131	1.604E-07	47	60
T_clavata_abd-A-B	TRINITY_DN2150_c0_g2_i3.p1	0.465	58	30	0	2	59	74	131	1.604E-07	47	60
T_clavata_abd-A-B	TRINITY_DN2882_c0_g1_i1.p1	0.431	58	32	0	2	59	167	224	1.604E-07	47	60
T_clavata_abd-A-B	TRINITY_DN2882_c0_g1_i2.p1	0.431	58	32	0	2	59	167	224	1.604E-07	47	60
T_clavata_abd-A-B	TRINITY_DN5918_c0_g1_i1.p1	0.448	58	31	0	2	59	150	207	2.208E-07	47	60
T_clavata_abd-A-B	TRINITY_DN5509_c0_g1_i2.p1	0.431	58	32	0	2	59	134	191	2.208E-07	47	60
T_clavata_abd-A-B	TRINITY_DN5509_c0_g1_i3.p1	0.431	58	32	0	2	59	134	191	2.208E-07	47	60
T_clavata_abd-A-B	TRINITY_DN8197_c0_g1_i2.p1	0.473	57	30	0	2	58	125	181	3.040E-07	46	60
T_clavata_abd-A-B	TRINITY_DN5264_c3_g1_i1.p1	0.431	58	32	0	2	59	136	193	3.040E-07	46	60
T_clavata_abd-A-B	TRINITY_DN505_c3_g4_i1.p1	0.444	54	29	0	5	58	216	269	5.764E-07	46	60
T_clavata_abd-A-B	TRINITY_DN8440_c1_g4_i1.p1	0.413	58	33	0	2	59	141	198	5.764E-07	46	60
T_clavata_abd-A-B	TRINITY_DN1575_c1_g1_i1.p1	0.413	58	33	0	1	58	204	261	7.936E-07	45	60
T_clavata_abd-A-B	TRINITY_DN1575_c1_g1_i2.p1	0.413	58	33	0	1	58	253	310	7.936E-07	45	60
T_clavata_abd-A-B	TRINITY_DN156_c2_g1_i1.p1	0.423	59	33	0	1	59	179	237	1.093E-06	45	60
T_clavata_abd-A-B	TRINITY_DN5219_c1_g1_i1.p1	0.438	57	31	0	2	58	78	134	1.505E-06	44	60
T_clavata_abd-A-B	TRINITY_DN9187_c0_g1_i1.p1	0.442	52	28	0	4	55	178	229	3.930E-06	43	60
T_clavata_abd-A-B	TRINITY_DN2150_c0_g1_i1.p1	0.438	57	31	0	2	58	53	109	5.413E-06	43	60
T_clavata_abd-A-B	TRINITY_DN2150_c0_g1_i3.p1	0.438	57	31	0	2	58	53	109	5.413E-06	43	60
T_clavata_abd-A-B	TRINITY_DN10506_c0_g1_i1.p1	0.438	57	31	0	2	58	99	155	5.413E-06	43	60
T_clavata_abd-A-B	TRINITY_DN2150_c0_g1_i4.p1	0.438	57	31	0	2	58	53	109	5.413E-06	43	60
T_clavata_abd-A-B	TRINITY_DN2150_c0_g1_i2.p1	0.438	57	31	0	2	58	53	109	5.413E-06	43	60
T_clavata_abd-A-B	TRINITY_DN7291_c0_g1_i4.p1	0.438	57	30	0	2	55	335	391	5.413E-06	43	60
T_clavata_abd-A-B	TRINITY_DN8440_c1_g4_i2.p1	0.423	52	29	0	2	53	141	192	7.455E-06	42	60
T_clavata_abd-A-B	TRINITY_DN3236_c8_g1_i2.p1	0.406	59	34	0	2	60	42	100	7.455E-06	42	60
T_clavata_abd-A-B	TRINITY_DN10526_c0_g1_i1.p1	0.421	57	32	0	2	58	166	222	7.455E-06	42	60
T_clavata_abd-A-B	TRINITY_DN3236_c8_g1_i1.p1	0.406	59	34	0	2	60	224	282	7.455E-06	42	60
T_clavata_abd-A-B	TRINITY_DN7291_c0_g1_i2.p1	0.500	40	20	0	16	55	15	54	1.027E-05	42	60
T_clavata_abd-A-B	TRINITY_DN23171_c1_g1_i2.p1	0.389	59	35	0	1	59	147	205	1.027E-05	42	60
T_clavata_abd-A-B	TRINITY_DN183_c0_g3_i2.p1	0.406	59	34	0	1	59	187	245	1.414E-05	42	60
T_clavata_abd-A-B	TRINITY_DN533_c4_g1_i1.p1	0.407	54	31	0	2	55	248	301	3.698E-05	40	60
T_clavata_abd-A-B	TRINITY_DN13494_c0_g1_i1.p1	0.385	57	34	0	2	58	49	105	5.094E-05	40	60
T_clavata_abd-A-B	TRINITY_DN3639_c0_g1_i1.p1	0.389	59	35	0	2	60	150	208	5.094E-05	40	60
T_clavata_abd-A-B	TRINITY_DN3639_c0_g1_i2.p1	0.389	59	35	0	2	60	154	212	5.094E-05	40	60
T_clavata_abd-A-B	TRINITY_DN6148_c0_g2_i3.p1	0.396	58	34	0	1	58	134	191	7.019E-05	40	60
T_clavata_abd-A-B	TRINITY_DN2138_c2_g1_i1.p1	0.438	57	31	0	2	58	139	195	7.019E-05	40	60
T_clavata_abd-A-B	TRINITY_DN2138_c2_g1_i2.p1	0.438	57	31	0	2	58	139	195	7.019E-05	40	60
T_clavata_abd-A-B	TRINITY_DN2138_c2_g1_i3.p1	0.438	57	31	0	2	58	139	195	7.019E-05	40	60
T_clavata_abd-A-B	TRINITY_DN2138_c2_g1_i4.p1	0.438	57	31	0	2	58	139	195	7.019E-05	40	60
T_clavata_abd-A-B	TRINITY_DN2138_c2_g1_i5.p1	0.438	57	31	0	2	58	139	195	7.019E-05	40	60
T_clavata_abd-A-B	TRINITY_DN979_c0_g1_i1.p1	0.388	54	32	0	2	55	228	281	7.019E-05	40	60
T_clavata_abd-A-B	TRINITY_DN979_c0_g1_i2.p1	0.388	54	32	0	2	55	228	281	7.019E-05	40	60
T_clavata_abd-A-B	TRINITY_DN12_c0_g2_i1.p1	0.385	57	34	0	3	59	110	166	9.671E-05	39	60
T_clavata_abd-A-B	TRINITY_DN12_c0_g2_i5.p1	0.385	57	34	0	3	59	251	307	9.671E-05	39	60
T_clavata_abd-A-B	TRINITY_DN12_c0_g1_i7.p1	0.403	57	33	0	3	59	252	308	9.671E-05	39	60
T_clavata_abd-A-B	TRINITY_DN12_c0_g1_i1.p1	0.403	57	33	0	3	59	252	308	9.671E-05	39	60
T_clavata_abd-A-B	TRINITY_DN12_c0_g1_i3.p1	0.403	57	33	0	3	59	257	313	9.671E-05	39	60
T_clavata_abd-A-B	TRINITY_DN6148_c0_g2_i1.p1	0.425	54	30	0	5	58	12	65	1.333E-04	39	60
T_clavata_abd-A-B	TRINITY_DN6148_c0_g2_i2.p1	0.425	54	30	0	5	58	12	65	1.333E-04	39	60
T_clavata_abd-A-B	TRINITY_DN4056_c0_g1_i1.p1	0.413	58	33	0	1	58	208	265	2.531E-04	38	60
T_clavata_abd-A-B	TRINITY_DN7467_c2_g1_i1.p1	0.403	57	33	0	2	58	101	157	6.625E-04	37	60
D_melanogaster_abd-A	TRINITY_DN3888_c0_g1_i1.p1	0.933	60	4	0	1	60	121	180	1.504E-31	116	60
D_melanogaster_abd-A	TRINITY_DN33_c2_g1_i1.p1	0.932	59	4	0	1	59	198	256	1.901E-30	113	60
D_melanogaster_abd-A	TRINITY_DN33_c2_g1_i14.p1	0.932	59	4	0	1	59	198	256	1.901E-30	113	60
D_melanogaster_abd-A	TRINITY_DN33_c2_g1_i17.p1	0.932	59	4	0	1	59	198	256	1.901E-30	113	60
D_melanogaster_abd-A	TRINITY_DN33_c2_g1_i20.p1	0.932	59	4	0	1	59	198	256	1.901E-30	113	60
D_melanogaster_abd-A	TRINITY_DN33_c2_g1_i21.p1	0.932	59	4	0	1	59	198	256	1.901E-30	113	60
D_melanogaster_abd-A	TRINITY_DN17450_c0_g1_i2.p1	0.862	58	8	0	2	59	218	275	7.251E-27	102	60
D_melanogaster_abd-A	TRINITY_DN780_c3_g2_i1.p1	0.879	58	7	0	2	59	214	271	9.959E-27	102	60
D_melanogaster_abd-A	TRINITY_DN780_c3_g2_i3.p1	0.879	58	7	0	2	59	214	271	9.959E-27	102	60
D_melanogaster_abd-A	TRINITY_DN780_c3_g2_i5.p1	0.879	58	7	0	2	59	214	271	9.959E-27	102	60
D_melanogaster_abd-A	TRINITY_DN780_c3_g2_i6.p1	0.879	58	7	0	2	59	214	271	9.959E-27	102	60
D_melanogaster_abd-A	TRINITY_DN780_c3_g2_i7.p1	0.879	58	7	0	2	59	214	271	9.959E-27	102	60
D_melanogaster_abd-A	TRINITY_DN16282_c0_g1_i1.p1	0.810	58	11	0	2	59	210	267	1.597E-24	96	60
D_melanogaster_abd-A	TRINITY_DN16282_c0_g1_i2.p1	0.810	58	11	0	2	59	210	267	1.597E-24	96	60
D_melanogaster_abd-A	TRINITY_DN5925_c5_g1_i2.p1	0.689	58	18	0	2	59	192	249	1.365E-18	79	60
D_melanogaster_abd-A	TRINITY_DN5925_c5_g1_i3.p1	0.689	58	18	0	2	59	192	249	1.365E-18	79	60
D_melanogaster_abd-A	TRINITY_DN5925_c5_g1_i4.p1	0.689	58	18	0	2	59	192	249	1.365E-18	79	60
D_melanogaster_abd-A	TRINITY_DN5925_c5_g1_i6.p1	0.689	58	18	0	2	59	192	249	1.365E-18	79	60
D_melanogaster_abd-A	TRINITY_DN40523_c2_g3_i1.p1	0.689	58	18	0	2	59	117	174	4.868E-18	77	60
D_melanogaster_abd-A	TRINITY_DN3389_c2_g1_i1.p1	0.684	57	18	0	4	60	311	367	1.264E-17	76	60
D_melanogaster_abd-A	TRINITY_DN5767_c0_g1_i3.p1	0.631	57	21	0	2	58	142	198	1.609E-16	73	60
D_melanogaster_abd-A	TRINITY_DN5767_c0_g1_i1.p1	0.631	57	21	0	2	58	269	325	1.609E-16	73	60
D_melanogaster_abd-A	TRINITY_DN1434_c1_g1_i1.p1	0.600	60	24	0	1	60	183	242	3.877E-15	69	60
D_melanogaster_abd-A	TRINITY_DN7057_c0_g1_i2.p1	0.603	58	23	0	2	59	216	273	9.355E-14	65	60
D_melanogaster_abd-A	TRINITY_DN7057_c0_g1_i1.p1	0.603	58	23	0	2	59	216	273	9.355E-14	65	60
D_melanogaster_abd-A	TRINITY_DN41848_c0_g3_i8.p1	0.614	57	22	0	3	59	285	341	9.355E-14	65	60
D_melanogaster_abd-A	TRINITY_DN41848_c0_g3_i2.p1	0.614	57	22	0	3	59	285	341	9.355E-14	65	60
D_melanogaster_abd-A	TRINITY_DN41848_c0_g3_i6.p1	0.614	57	22	0	3	59	381	437	9.355E-14	65	60
D_melanogaster_abd-A	TRINITY_DN41848_c0_g3_i1.p1	0.614	57	22	0	3	59	381	437	9.355E-14	65	60
D_melanogaster_abd-A	TRINITY_DN41848_c0_g3_i3.p1	0.614	57	22	0	3	59	545	601	9.355E-14	65	60
D_melanogaster_abd-A	TRINITY_DN41848_c0_g3_i5.p1	0.614	57	22	0	3	59	569	625	9.355E-14	65	60
D_melanogaster_abd-A	TRINITY_DN41848_c0_g3_i7.p1	0.614	57	22	0	3	59	696	752	9.355E-14	65	60
D_melanogaster_abd-A	TRINITY_DN41848_c0_g3_i4.p1	0.614	57	22	0	3	59	696	752	9.355E-14	65	60
D_melanogaster_abd-A	TRINITY_DN1976_c1_g1_i1.p1	0.578	57	24	0	2	58	200	256	4.599E-13	63	60
D_melanogaster_abd-A	TRINITY_DN1976_c1_g1_i2.p1	0.578	57	24	0	2	58	200	256	4.599E-13	63	60
D_melanogaster_abd-A	TRINITY_DN5410_c0_g1_i1.p1	0.578	57	24	0	2	58	206	262	1.645E-12	61	60
D_melanogaster_abd-A	TRINITY_DN41848_c0_g3_i6.p2	0.561	57	25	0	2	58	7	63	4.279E-12	60	60
D_melanogaster_abd-A	TRINITY_DN41848_c0_g3_i1.p2	0.561	57	25	0	2	58	31	87	4.279E-12	60	60
D_melanogaster_abd-A	TRINITY_DN183_c2_g1_i1.p1	0.483	60	31	0	1	60	29	88	3.985E-11	57	60
D_melanogaster_abd-A	TRINITY_DN13103_c1_g1_i1.p1	0.543	57	26	0	2	58	139	195	1.037E-10	56	60
D_melanogaster_abd-A	TRINITY_DN13103_c1_g1_i2.p1	0.543	57	26	0	2	58	139	195	1.037E-10	56	60
D_melanogaster_abd-A	TRINITY_DN44707_c2_g1_i1.p1	0.555	54	24	0	2	55	90	143	1.427E-10	56	60
D_melanogaster_abd-A	TRINITY_DN22862_c0_g1_i4.p1	0.500	58	29	0	1	58	93	150	2.701E-10	55	60
D_melanogaster_abd-A	TRINITY_DN22862_c0_g1_i19.p1	0.500	58	29	0	1	58	93	150	2.701E-10	55	60
D_melanogaster_abd-A	TRINITY_DN22862_c0_g1_i5.p1	0.500	58	29	0	1	58	280	337	2.701E-10	55	60
D_melanogaster_abd-A	TRINITY_DN22862_c0_g1_i11.p1	0.500	58	29	0	1	58	280	337	2.701E-10	55	60
D_melanogaster_abd-A	TRINITY_DN22862_c0_g1_i12.p1	0.500	58	29	0	1	58	280	337	2.701E-10	55	60
D_melanogaster_abd-A	TRINITY_DN22862_c0_g1_i14.p1	0.500	58	29	0	1	58	280	337	2.701E-10	55	60
D_melanogaster_abd-A	TRINITY_DN22862_c0_g1_i15.p1	0.500	58	29	0	1	58	280	337	2.701E-10	55	60
D_melanogaster_abd-A	TRINITY_DN22862_c0_g1_i18.p1	0.500	58	29	0	1	58	280	337	2.701E-10	55	60
D_melanogaster_abd-A	TRINITY_DN22862_c0_g1_i20.p1	0.500	58	29	0	1	58	280	337	2.701E-10	55	60
D_melanogaster_abd-A	TRINITY_DN22862_c0_g1_i3.p1	0.500	58	29	0	1	58	280	337	2.701E-10	55	60
D_melanogaster_abd-A	TRINITY_DN61964_c0_g1_i1.p1	0.482	58	30	0	1	58	138	195	5.113E-10	54	60
D_melanogaster_abd-A	TRINITY_DN12557_c1_g1_i1.p1	0.440	59	32	0	1	59	29	87	1.332E-09	53	60
D_melanogaster_abd-A	TRINITY_DN33_c2_g2_i2.p1	0.508	57	28	0	2	58	97	153	1.332E-09	53	60
D_melanogaster_abd-A	TRINITY_DN33_c2_g2_i1.p1	0.508	57	28	0	2	58	97	153	1.332E-09	53	60
D_melanogaster_abd-A	TRINITY_DN12557_c1_g1_i2.p1	0.440	59	32	0	1	59	185	243	1.332E-09	53	60
D_melanogaster_abd-A	TRINITY_DN7156_c2_g1_i2.p1	0.466	60	32	0	1	60	205	264	2.522E-09	52	60
D_melanogaster_abd-A	TRINITY_DN7156_c2_g1_i3.p1	0.466	60	32	0	1	60	205	264	2.522E-09	52	60
D_melanogaster_abd-A	TRINITY_DN3615_c1_g1_i1.p1	0.482	58	30	0	2	59	210	267	6.572E-09	51	60
D_melanogaster_abd-A	TRINITY_DN6278_c0_g1_i1.p1	0.473	57	30	0	2	58	169	225	1.713E-08	50	60
D_melanogaster_abd-A	TRINITY_DN6278_c0_g1_i4.p1	0.473	57	30	0	2	58	176	232	1.713E-08	50	60
D_melanogaster_abd-A	TRINITY_DN1792_c2_g2_i1.p1	0.433	60	33	0	1	60	231	290	1.713E-08	50	60
D_melanogaster_abd-A	TRINITY_DN785_c0_g2_i1.p1	0.456	57	30	0	2	58	204	260	2.358E-08	49	60
D_melanogaster_abd-A	TRINITY_DN941_c6_g1_i1.p1	0.456	57	30	0	2	58	195	251	2.358E-08	49	60
D_melanogaster_abd-A	TRINITY_DN5355_c0_g1_i1.p1	0.482	58	30	0	2	59	139	196	3.246E-08	49	60
D_melanogaster_abd-A	TRINITY_DN5355_c0_g1_i1.p2	0.482	58	30	0	2	59	139	196	3.246E-08	49	60
D_melanogaster_abd-A	TRINITY_DN5355_c0_g1_i2.p1	0.482	58	30	0	2	59	139	196	3.246E-08	49	60
D_melanogaster_abd-A	TRINITY_DN5355_c0_g1_i2.p2	0.482	58	30	0	2	59	139	196	3.246E-08	49	60
D_melanogaster_abd-A	TRINITY_DN5355_c0_g1_i3.p2	0.482	58	30	0	2	59	139	196	3.246E-08	49	60
D_melanogaster_abd-A	TRINITY_DN5355_c0_g1_i3.p1	0.482	58	30	0	2	59	139	196	3.246E-08	49	60
D_melanogaster_abd-A	TRINITY_DN5355_c0_g1_i4.p1	0.482	58	30	0	2	59	139	196	3.246E-08	49	60
D_melanogaster_abd-A	TRINITY_DN5355_c0_g1_i5.p1	0.482	58	30	0	2	59	139	196	3.246E-08	49	60
D_melanogaster_abd-A	TRINITY_DN5355_c0_g1_i5.p2	0.482	58	30	0	2	59	139	196	3.246E-08	49	60
D_melanogaster_abd-A	TRINITY_DN941_c6_g2_i1.p1	0.510	47	23	0	12	58	3	49	4.467E-08	49	60
D_melanogaster_abd-A	TRINITY_DN857_c1_g1_i1.p1	0.456	57	30	0	2	58	145	201	4.467E-08	49	60
D_melanogaster_abd-A	TRINITY_DN857_c1_g1_i2.p1	0.456	57	30	0	2	58	145	201	4.467E-08	49	60
D_melanogaster_abd-A	TRINITY_DN857_c1_g1_i3.p1	0.456	57	30	0	2	58	155	211	4.467E-08	49	60
D_melanogaster_abd-A	TRINITY_DN857_c1_g1_i4.p1	0.456	57	30	0	2	58	155	211	4.467E-08	49	60
D_melanogaster_abd-A	TRINITY_DN1038_c1_g1_i1.p1	0.456	57	30	0	2	58	130	186	8.465E-08	48	60
D_melanogaster_abd-A	TRINITY_DN1038_c1_g1_i4.p1	0.456	57	30	0	2	58	130	186	8.465E-08	48	60
D_melanogaster_abd-A	TRINITY_DN1038_c1_g1_i6.p1	0.456	57	30	0	2	58	130	186	8.465E-08	48	60
D_melanogaster_abd-A	TRINITY_DN1038_c1_g1_i7.p1	0.456	57	30	0	2	58	130	186	8.465E-08	48	60
D_melanogaster_abd-A	TRINITY_DN1038_c1_g1_i8.p1	0.456	57	30	0	2	58	130	186	8.465E-08	48	60
D_melanogaster_abd-A	TRINITY_DN623_c1_g2_i1.p1	0.472	55	29	0	1	55	41	95	1.165E-07	48	60
D_melanogaster_abd-A	TRINITY_DN623_c1_g2_i3.p1	0.472	55	29	0	1	55	169	223	1.165E-07	48	60
D_melanogaster_abd-A	TRINITY_DN8609_c0_g1_i1.p1	0.423	59	33	0	1	59	170	228	1.604E-07	47	60
D_melanogaster_abd-A	TRINITY_DN2150_c0_g2_i4.p1	0.465	58	30	0	2	59	74	131	1.604E-07	47	60
D_melanogaster_abd-A	TRINITY_DN2150_c0_g2_i5.p1	0.465	58	30	0	2	59	74	131	1.604E-07	47	60
D_melanogaster_abd-A	TRINITY_DN2150_c0_g2_i1.p1	0.465	58	30	0	2	59	74	131	1.604E-07	47	60
D_melanogaster_abd-A	TRINITY_DN2150_c0_g2_i3.p1	0.465	58	30	0	2	59	74	131	1.604E-07	47	60
D_melanogaster_abd-A	TRINITY_DN2882_c0_g1_i1.p1	0.431	58	32	0	2	59	167	224	1.604E-07	47	60
D_melanogaster_abd-A	TRINITY_DN2882_c0_g1_i2.p1	0.431	58	32	0	2	59	167	224	1.604E-07	47	60
D_melanogaster_abd-A	TRINITY_DN5918_c0_g1_i1.p1	0.448	58	31	0	2	59	150	207	2.208E-07	47	60
D_melanogaster_abd-A	TRINITY_DN5509_c0_g1_i2.p1	0.431	58	32	0	2	59	134	191	2.208E-07	47	60
D_melanogaster_abd-A	TRINITY_DN5509_c0_g1_i3.p1	0.431	58	32	0	2	59	134	191	2.208E-07	47	60
D_melanogaster_abd-A	TRINITY_DN8197_c0_g1_i2.p1	0.473	57	30	0	2	58	125	181	3.040E-07	46	60
D_melanogaster_abd-A	TRINITY_DN5264_c3_g1_i1.p1	0.431	58	32	0	2	59	136	193	3.040E-07	46	60
D_melanogaster_abd-A	TRINITY_DN505_c3_g4_i1.p1	0.444	54	29	0	5	58	216	269	5.764E-07	46	60
D_melanogaster_abd-A	TRINITY_DN8440_c1_g4_i1.p1	0.413	58	33	0	2	59	141	198	5.764E-07	46	60
D_melanogaster_abd-A	TRINITY_DN1575_c1_g1_i1.p1	0.413	58	33	0	1	58	204	261	7.936E-07	45	60
D_melanogaster_abd-A	TRINITY_DN1575_c1_g1_i2.p1	0.413	58	33	0	1	58	253	310	7.936E-07	45	60
D_melanogaster_abd-A	TRINITY_DN156_c2_g1_i1.p1	0.423	59	33	0	1	59	179	237	1.093E-06	45	60
D_melanogaster_abd-A	TRINITY_DN5219_c1_g1_i1.p1	0.438	57	31	0	2	58	78	134	1.505E-06	44	60
D_melanogaster_abd-A	TRINITY_DN9187_c0_g1_i1.p1	0.442	52	28	0	4	55	178	229	3.930E-06	43	60
D_melanogaster_abd-A	TRINITY_DN2150_c0_g1_i1.p1	0.438	57	31	0	2	58	53	109	5.413E-06	43	60
D_melanogaster_abd-A	TRINITY_DN2150_c0_g1_i3.p1	0.438	57	31	0	2	58	53	109	5.413E-06	43	60
D_melanogaster_abd-A	TRINITY_DN10506_c0_g1_i1.p1	0.438	57	31	0	2	58	99	155	5.413E-06	43	60
D_melanogaster_abd-A	TRINITY_DN2150_c0_g1_i4.p1	0.438	57	31	0	2	58	53	109	5.413E-06	43	60
D_melanogaster_abd-A	TRINITY_DN2150_c0_g1_i2.p1	0.438	57	31	0	2	58	53	109	5.413E-06	43	60
D_melanogaster_abd-A	TRINITY_DN7291_c0_g1_i4.p1	0.438	57	30	0	2	55	335	391	5.413E-06	43	60
D_melanogaster_abd-A	TRINITY_DN8440_c1_g4_i2.p1	0.423	52	29	0	2	53	141	192	7.455E-06	42	60
D_melanogaster_abd-A	TRINITY_DN3236_c8_g1_i2.p1	0.406	59	34	0	2	60	42	100	7.455E-06	42	60
D_melanogaster_abd-A	TRINITY_DN10526_c0_g1_i1.p1	0.421	57	32	0	2	58	166	222	7.455E-06	42	60
D_melanogaster_abd-A	TRINITY_DN3236_c8_g1_i1.p1	0.406	59	34	0	2	60	224	282	7.455E-06	42	60
D_melanogaster_abd-A	TRINITY_DN7291_c0_g1_i2.p1	0.500	40	20	0	16	55	15	54	1.027E-05	42	60
D_melanogaster_abd-A	TRINITY_DN23171_c1_g1_i2.p1	0.389	59	35	0	1	59	147	205	1.027E-05	42	60
D_melanogaster_abd-A	TRINITY_DN183_c0_g3_i2.p1	0.406	59	34	0	1	59	187	245	1.414E-05	42	60
D_melanogaster_abd-A	TRINITY_DN533_c4_g1_i1.p1	0.407	54	31	0	2	55	248	301	3.698E-05	40	60
D_melanogaster_abd-A	TRINITY_DN13494_c0_g1_i1.p1	0.385	57	34	0	2	58	49	105	5.094E-05	40	60
D_melanogaster_abd-A	TRINITY_DN3639_c0_g1_i1.p1	0.389	59	35	0	2	60	150	208	5.094E-05	40	60
D_melanogaster_abd-A	TRINITY_DN3639_c0_g1_i2.p1	0.389	59	35	0	2	60	154	212	5.094E-05	40	60
D_melanogaster_abd-A	TRINITY_DN6148_c0_g2_i3.p1	0.396	58	34	0	1	58	134	191	7.019E-05	40	60
D_melanogaster_abd-A	TRINITY_DN2138_c2_g1_i1.p1	0.438	57	31	0	2	58	139	195	7.019E-05	40	60
D_melanogaster_abd-A	TRINITY_DN2138_c2_g1_i2.p1	0.438	57	31	0	2	58	139	195	7.019E-05	40	60
D_melanogaster_abd-A	TRINITY_DN2138_c2_g1_i3.p1	0.438	57	31	0	2	58	139	195	7.019E-05	40	60
D_melanogaster_abd-A	TRINITY_DN2138_c2_g1_i4.p1	0.438	57	31	0	2	58	139	195	7.019E-05	40	60
D_melanogaster_abd-A	TRINITY_DN2138_c2_g1_i5.p1	0.438	57	31	0	2	58	139	195	7.019E-05	40	60
D_melanogaster_abd-A	TRINITY_DN979_c0_g1_i1.p1	0.388	54	32	0	2	55	228	281	7.019E-05	40	60
D_melanogaster_abd-A	TRINITY_DN979_c0_g1_i2.p1	0.388	54	32	0	2	55	228	281	7.019E-05	40	60
D_melanogaster_abd-A	TRINITY_DN12_c0_g2_i1.p1	0.385	57	34	0	3	59	110	166	9.671E-05	39	60
D_melanogaster_abd-A	TRINITY_DN12_c0_g2_i5.p1	0.385	57	34	0	3	59	251	307	9.671E-05	39	60
D_melanogaster_abd-A	TRINITY_DN12_c0_g1_i7.p1	0.403	57	33	0	3	59	252	308	9.671E-05	39	60
D_melanogaster_abd-A	TRINITY_DN12_c0_g1_i1.p1	0.403	57	33	0	3	59	252	308	9.671E-05	39	60
D_melanogaster_abd-A	TRINITY_DN12_c0_g1_i3.p1	0.403	57	33	0	3	59	257	313	9.671E-05	39	60
D_melanogaster_abd-A	TRINITY_DN6148_c0_g2_i1.p1	0.425	54	30	0	5	58	12	65	1.333E-04	39	60
D_melanogaster_abd-A	TRINITY_DN6148_c0_g2_i2.p1	0.425	54	30	0	5	58	12	65	1.333E-04	39	60
D_melanogaster_abd-A	TRINITY_DN4056_c0_g1_i1.p1	0.413	58	33	0	1	58	208	265	2.531E-04	38	60
D_melanogaster_abd-A	TRINITY_DN7467_c2_g1_i1.p1	0.403	57	33	0	2	58	101	157	6.625E-04	37	60
T_tridentatus_abd-a_A	TRINITY_DN3888_c0_g1_i1.p1	0.950	60	3	0	1	60	121	180	7.979E-32	117	60
T_tridentatus_abd-a_A	TRINITY_DN33_c2_g1_i1.p1	0.932	59	4	0	1	59	198	256	1.901E-30	113	60
T_tridentatus_abd-a_A	TRINITY_DN33_c2_g1_i14.p1	0.932	59	4	0	1	59	198	256	1.901E-30	113	60
T_tridentatus_abd-a_A	TRINITY_DN33_c2_g1_i17.p1	0.932	59	4	0	1	59	198	256	1.901E-30	113	60
T_tridentatus_abd-a_A	TRINITY_DN33_c2_g1_i20.p1	0.932	59	4	0	1	59	198	256	1.901E-30	113	60
T_tridentatus_abd-a_A	TRINITY_DN33_c2_g1_i21.p1	0.932	59	4	0	1	59	198	256	1.901E-30	113	60
T_tridentatus_abd-a_A	TRINITY_DN17450_c0_g1_i2.p1	0.862	58	8	0	2	59	218	275	7.251E-27	102	60
T_tridentatus_abd-a_A	TRINITY_DN780_c3_g2_i1.p1	0.879	58	7	0	2	59	214	271	9.959E-27	102	60
T_tridentatus_abd-a_A	TRINITY_DN780_c3_g2_i3.p1	0.879	58	7	0	2	59	214	271	9.959E-27	102	60
T_tridentatus_abd-a_A	TRINITY_DN780_c3_g2_i5.p1	0.879	58	7	0	2	59	214	271	9.959E-27	102	60
T_tridentatus_abd-a_A	TRINITY_DN780_c3_g2_i6.p1	0.879	58	7	0	2	59	214	271	9.959E-27	102	60
T_tridentatus_abd-a_A	TRINITY_DN780_c3_g2_i7.p1	0.879	58	7	0	2	59	214	271	9.959E-27	102	60
T_tridentatus_abd-a_A	TRINITY_DN16282_c0_g1_i1.p1	0.810	58	11	0	2	59	210	267	1.597E-24	96	60
T_tridentatus_abd-a_A	TRINITY_DN16282_c0_g1_i2.p1	0.810	58	11	0	2	59	210	267	1.597E-24	96	60
T_tridentatus_abd-a_A	TRINITY_DN5925_c5_g1_i2.p1	0.689	58	18	0	2	59	192	249	1.365E-18	79	60
T_tridentatus_abd-a_A	TRINITY_DN5925_c5_g1_i3.p1	0.689	58	18	0	2	59	192	249	1.365E-18	79	60
T_tridentatus_abd-a_A	TRINITY_DN5925_c5_g1_i4.p1	0.689	58	18	0	2	59	192	249	1.365E-18	79	60
T_tridentatus_abd-a_A	TRINITY_DN5925_c5_g1_i6.p1	0.689	58	18	0	2	59	192	249	1.365E-18	79	60
T_tridentatus_abd-a_A	TRINITY_DN40523_c2_g3_i1.p1	0.689	58	18	0	2	59	117	174	4.868E-18	77	60
T_tridentatus_abd-a_A	TRINITY_DN3389_c2_g1_i1.p1	0.684	57	18	0	4	60	311	367	1.737E-17	76	60
T_tridentatus_abd-a_A	TRINITY_DN5767_c0_g1_i3.p1	0.631	57	21	0	2	58	142	198	1.609E-16	73	60
T_tridentatus_abd-a_A	TRINITY_DN5767_c0_g1_i1.p1	0.631	57	21	0	2	58	269	325	1.609E-16	73	60
T_tridentatus_abd-a_A	TRINITY_DN1434_c1_g1_i1.p1	0.583	60	25	0	1	60	183	242	7.327E-15	68	60
T_tridentatus_abd-a_A	TRINITY_DN7057_c0_g1_i2.p1	0.603	58	23	0	2	59	216	273	9.355E-14	65	60
T_tridentatus_abd-a_A	TRINITY_DN7057_c0_g1_i1.p1	0.603	58	23	0	2	59	216	273	9.355E-14	65	60
T_tridentatus_abd-a_A	TRINITY_DN41848_c0_g3_i8.p1	0.614	57	22	0	3	59	285	341	9.355E-14	65	60
T_tridentatus_abd-a_A	TRINITY_DN41848_c0_g3_i2.p1	0.614	57	22	0	3	59	285	341	9.355E-14	65	60
T_tridentatus_abd-a_A	TRINITY_DN41848_c0_g3_i6.p1	0.614	57	22	0	3	59	381	437	9.355E-14	65	60
T_tridentatus_abd-a_A	TRINITY_DN41848_c0_g3_i1.p1	0.614	57	22	0	3	59	381	437	9.355E-14	65	60
T_tridentatus_abd-a_A	TRINITY_DN41848_c0_g3_i3.p1	0.614	57	22	0	3	59	545	601	9.355E-14	65	60
T_tridentatus_abd-a_A	TRINITY_DN41848_c0_g3_i5.p1	0.614	57	22	0	3	59	569	625	9.355E-14	65	60
T_tridentatus_abd-a_A	TRINITY_DN41848_c0_g3_i7.p1	0.614	57	22	0	3	59	696	752	9.355E-14	65	60
T_tridentatus_abd-a_A	TRINITY_DN41848_c0_g3_i4.p1	0.614	57	22	0	3	59	696	752	9.355E-14	65	60
T_tridentatus_abd-a_A	TRINITY_DN1976_c1_g1_i1.p1	0.578	57	24	0	2	58	200	256	4.599E-13	63	60
T_tridentatus_abd-a_A	TRINITY_DN1976_c1_g1_i2.p1	0.578	57	24	0	2	58	200	256	4.599E-13	63	60
T_tridentatus_abd-a_A	TRINITY_DN5410_c0_g1_i1.p1	0.578	57	24	0	2	58	206	262	1.645E-12	61	60
T_tridentatus_abd-a_A	TRINITY_DN41848_c0_g3_i6.p2	0.561	57	25	0	2	58	7	63	4.279E-12	60	60
T_tridentatus_abd-a_A	TRINITY_DN41848_c0_g3_i1.p2	0.561	57	25	0	2	58	31	87	4.279E-12	60	60
T_tridentatus_abd-a_A	TRINITY_DN183_c2_g1_i1.p1	0.466	60	32	0	1	60	29	88	7.541E-11	57	60
T_tridentatus_abd-a_A	TRINITY_DN13103_c1_g1_i1.p1	0.543	57	26	0	2	58	139	195	1.037E-10	56	60
T_tridentatus_abd-a_A	TRINITY_DN13103_c1_g1_i2.p1	0.543	57	26	0	2	58	139	195	1.037E-10	56	60
T_tridentatus_abd-a_A	TRINITY_DN44707_c2_g1_i1.p1	0.555	54	24	0	2	55	90	143	1.427E-10	56	60
T_tridentatus_abd-a_A	TRINITY_DN22862_c0_g1_i4.p1	0.500	58	29	0	1	58	93	150	2.701E-10	55	60
T_tridentatus_abd-a_A	TRINITY_DN22862_c0_g1_i19.p1	0.500	58	29	0	1	58	93	150	2.701E-10	55	60
T_tridentatus_abd-a_A	TRINITY_DN22862_c0_g1_i5.p1	0.500	58	29	0	1	58	280	337	2.701E-10	55	60
T_tridentatus_abd-a_A	TRINITY_DN22862_c0_g1_i11.p1	0.500	58	29	0	1	58	280	337	2.701E-10	55	60
T_tridentatus_abd-a_A	TRINITY_DN22862_c0_g1_i12.p1	0.500	58	29	0	1	58	280	337	2.701E-10	55	60
T_tridentatus_abd-a_A	TRINITY_DN22862_c0_g1_i14.p1	0.500	58	29	0	1	58	280	337	2.701E-10	55	60
T_tridentatus_abd-a_A	TRINITY_DN22862_c0_g1_i15.p1	0.500	58	29	0	1	58	280	337	2.701E-10	55	60
T_tridentatus_abd-a_A	TRINITY_DN22862_c0_g1_i18.p1	0.500	58	29	0	1	58	280	337	2.701E-10	55	60
T_tridentatus_abd-a_A	TRINITY_DN22862_c0_g1_i20.p1	0.500	58	29	0	1	58	280	337	2.701E-10	55	60
T_tridentatus_abd-a_A	TRINITY_DN22862_c0_g1_i3.p1	0.500	58	29	0	1	58	280	337	2.701E-10	55	60
T_tridentatus_abd-a_A	TRINITY_DN61964_c0_g1_i1.p1	0.482	58	30	0	1	58	138	195	5.113E-10	54	60
T_tridentatus_abd-a_A	TRINITY_DN12557_c1_g1_i1.p1	0.440	59	32	0	1	59	29	87	1.332E-09	53	60
T_tridentatus_abd-a_A	TRINITY_DN33_c2_g2_i2.p1	0.508	57	28	0	2	58	97	153	1.332E-09	53	60
T_tridentatus_abd-a_A	TRINITY_DN33_c2_g2_i1.p1	0.508	57	28	0	2	58	97	153	1.332E-09	53	60
T_tridentatus_abd-a_A	TRINITY_DN7156_c2_g1_i2.p1	0.466	60	32	0	1	60	205	264	1.332E-09	53	60
T_tridentatus_abd-a_A	TRINITY_DN7156_c2_g1_i3.p1	0.466	60	32	0	1	60	205	264	1.332E-09	53	60
T_tridentatus_abd-a_A	TRINITY_DN12557_c1_g1_i2.p1	0.440	59	32	0	1	59	185	243	1.332E-09	53	60
T_tridentatus_abd-a_A	TRINITY_DN3615_c1_g1_i1.p1	0.482	58	30	0	2	59	210	267	6.572E-09	51	60
T_tridentatus_abd-a_A	TRINITY_DN6278_c0_g1_i1.p1	0.473	57	30	0	2	58	169	225	1.713E-08	50	60
T_tridentatus_abd-a_A	TRINITY_DN6278_c0_g1_i4.p1	0.473	57	30	0	2	58	176	232	1.713E-08	50	60
T_tridentatus_abd-a_A	TRINITY_DN785_c0_g2_i1.p1	0.456	57	30	0	2	58	204	260	2.358E-08	49	60
T_tridentatus_abd-a_A	TRINITY_DN941_c6_g1_i1.p1	0.456	57	30	0	2	58	195	251	2.358E-08	49	60
T_tridentatus_abd-a_A	TRINITY_DN5355_c0_g1_i1.p1	0.482	58	30	0	2	59	139	196	3.246E-08	49	60
T_tridentatus_abd-a_A	TRINITY_DN5355_c0_g1_i1.p2	0.482	58	30	0	2	59	139	196	3.246E-08	49	60
T_tridentatus_abd-a_A	TRINITY_DN5355_c0_g1_i2.p1	0.482	58	30	0	2	59	139	196	3.246E-08	49	60
T_tridentatus_abd-a_A	TRINITY_DN5355_c0_g1_i2.p2	0.482	58	30	0	2	59	139	196	3.246E-08	49	60
T_tridentatus_abd-a_A	TRINITY_DN5355_c0_g1_i3.p2	0.482	58	30	0	2	59	139	196	3.246E-08	49	60
T_tridentatus_abd-a_A	TRINITY_DN5355_c0_g1_i3.p1	0.482	58	30	0	2	59	139	196	3.246E-08	49	60
T_tridentatus_abd-a_A	TRINITY_DN5355_c0_g1_i4.p1	0.482	58	30	0	2	59	139	196	3.246E-08	49	60
T_tridentatus_abd-a_A	TRINITY_DN5355_c0_g1_i5.p1	0.482	58	30	0	2	59	139	196	3.246E-08	49	60
T_tridentatus_abd-a_A	TRINITY_DN5355_c0_g1_i5.p2	0.482	58	30	0	2	59	139	196	3.246E-08	49	60
T_tridentatus_abd-a_A	TRINITY_DN1792_c2_g2_i1.p1	0.416	60	34	0	1	60	231	290	3.246E-08	49	60
T_tridentatus_abd-a_A	TRINITY_DN941_c6_g2_i1.p1	0.510	47	23	0	12	58	3	49	4.467E-08	49	60
T_tridentatus_abd-a_A	TRINITY_DN857_c1_g1_i1.p1	0.456	57	30	0	2	58	145	201	4.467E-08	49	60
T_tridentatus_abd-a_A	TRINITY_DN857_c1_g1_i2.p1	0.456	57	30	0	2	58	145	201	4.467E-08	49	60
T_tridentatus_abd-a_A	TRINITY_DN857_c1_g1_i3.p1	0.456	57	30	0	2	58	155	211	4.467E-08	49	60
T_tridentatus_abd-a_A	TRINITY_DN857_c1_g1_i4.p1	0.456	57	30	0	2	58	155	211	4.467E-08	49	60
T_tridentatus_abd-a_A	TRINITY_DN1038_c1_g1_i1.p1	0.456	57	30	0	2	58	130	186	8.465E-08	48	60
T_tridentatus_abd-a_A	TRINITY_DN1038_c1_g1_i4.p1	0.456	57	30	0	2	58	130	186	8.465E-08	48	60
T_tridentatus_abd-a_A	TRINITY_DN1038_c1_g1_i6.p1	0.456	57	30	0	2	58	130	186	8.465E-08	48	60
T_tridentatus_abd-a_A	TRINITY_DN1038_c1_g1_i7.p1	0.456	57	30	0	2	58	130	186	8.465E-08	48	60
T_tridentatus_abd-a_A	TRINITY_DN1038_c1_g1_i8.p1	0.456	57	30	0	2	58	130	186	8.465E-08	48	60
T_tridentatus_abd-a_A	TRINITY_DN623_c1_g2_i1.p1	0.472	55	29	0	1	55	41	95	1.165E-07	48	60
T_tridentatus_abd-a_A	TRINITY_DN623_c1_g2_i3.p1	0.472	55	29	0	1	55	169	223	1.165E-07	48	60
T_tridentatus_abd-a_A	TRINITY_DN8609_c0_g1_i1.p1	0.423	59	33	0	1	59	170	228	1.604E-07	47	60
T_tridentatus_abd-a_A	TRINITY_DN2150_c0_g2_i4.p1	0.465	58	30	0	2	59	74	131	1.604E-07	47	60
T_tridentatus_abd-a_A	TRINITY_DN2150_c0_g2_i5.p1	0.465	58	30	0	2	59	74	131	1.604E-07	47	60
T_tridentatus_abd-a_A	TRINITY_DN2150_c0_g2_i1.p1	0.465	58	30	0	2	59	74	131	1.604E-07	47	60
T_tridentatus_abd-a_A	TRINITY_DN2150_c0_g2_i3.p1	0.465	58	30	0	2	59	74	131	1.604E-07	47	60
T_tridentatus_abd-a_A	TRINITY_DN2882_c0_g1_i1.p1	0.431	58	32	0	2	59	167	224	1.604E-07	47	60
T_tridentatus_abd-a_A	TRINITY_DN2882_c0_g1_i2.p1	0.431	58	32	0	2	59	167	224	1.604E-07	47	60
T_tridentatus_abd-a_A	TRINITY_DN5918_c0_g1_i1.p1	0.448	58	31	0	2	59	150	207	2.208E-07	47	60
T_tridentatus_abd-a_A	TRINITY_DN5509_c0_g1_i2.p1	0.431	58	32	0	2	59	134	191	2.208E-07	47	60
T_tridentatus_abd-a_A	TRINITY_DN5509_c0_g1_i3.p1	0.431	58	32	0	2	59	134	191	2.208E-07	47	60
T_tridentatus_abd-a_A	TRINITY_DN8197_c0_g1_i2.p1	0.473	57	30	0	2	58	125	181	3.040E-07	46	60
T_tridentatus_abd-a_A	TRINITY_DN5264_c3_g1_i1.p1	0.431	58	32	0	2	59	136	193	3.040E-07	46	60
T_tridentatus_abd-a_A	TRINITY_DN505_c3_g4_i1.p1	0.444	54	29	0	5	58	216	269	5.764E-07	46	60
T_tridentatus_abd-a_A	TRINITY_DN8440_c1_g4_i1.p1	0.413	58	33	0	2	59	141	198	5.764E-07	46	60
T_tridentatus_abd-a_A	TRINITY_DN5219_c1_g1_i1.p1	0.440	59	32	0	2	60	78	136	7.936E-07	45	60
T_tridentatus_abd-a_A	TRINITY_DN1575_c1_g1_i1.p1	0.413	58	33	0	1	58	204	261	7.936E-07	45	60
T_tridentatus_abd-a_A	TRINITY_DN1575_c1_g1_i2.p1	0.413	58	33	0	1	58	253	310	7.936E-07	45	60
T_tridentatus_abd-a_A	TRINITY_DN156_c2_g1_i1.p1	0.423	59	33	0	1	59	179	237	1.093E-06	45	60
T_tridentatus_abd-a_A	TRINITY_DN9187_c0_g1_i1.p1	0.442	52	28	0	4	55	178	229	3.930E-06	43	60
T_tridentatus_abd-a_A	TRINITY_DN3236_c8_g1_i2.p1	0.406	59	34	0	2	60	42	100	3.930E-06	43	60
T_tridentatus_abd-a_A	TRINITY_DN3236_c8_g1_i1.p1	0.406	59	34	0	2	60	224	282	3.930E-06	43	60
T_tridentatus_abd-a_A	TRINITY_DN2150_c0_g1_i1.p1	0.438	57	31	0	2	58	53	109	5.413E-06	43	60
T_tridentatus_abd-a_A	TRINITY_DN2150_c0_g1_i3.p1	0.438	57	31	0	2	58	53	109	5.413E-06	43	60
T_tridentatus_abd-a_A	TRINITY_DN10506_c0_g1_i1.p1	0.438	57	31	0	2	58	99	155	5.413E-06	43	60
T_tridentatus_abd-a_A	TRINITY_DN2150_c0_g1_i4.p1	0.438	57	31	0	2	58	53	109	5.413E-06	43	60
T_tridentatus_abd-a_A	TRINITY_DN2150_c0_g1_i2.p1	0.438	57	31	0	2	58	53	109	5.413E-06	43	60
T_tridentatus_abd-a_A	TRINITY_DN7291_c0_g1_i4.p1	0.438	57	30	0	2	55	335	391	5.413E-06	43	60
T_tridentatus_abd-a_A	TRINITY_DN8440_c1_g4_i2.p1	0.423	52	29	0	2	53	141	192	7.455E-06	42	60
T_tridentatus_abd-a_A	TRINITY_DN10526_c0_g1_i1.p1	0.421	57	32	0	2	58	166	222	7.455E-06	42	60
T_tridentatus_abd-a_A	TRINITY_DN7291_c0_g1_i2.p1	0.500	40	20	0	16	55	15	54	1.027E-05	42	60
T_tridentatus_abd-a_A	TRINITY_DN23171_c1_g1_i2.p1	0.389	59	35	0	1	59	147	205	1.027E-05	42	60
T_tridentatus_abd-a_A	TRINITY_DN183_c0_g3_i2.p1	0.406	59	34	0	1	59	187	245	1.414E-05	42	60
T_tridentatus_abd-a_A	TRINITY_DN533_c4_g1_i1.p1	0.407	54	31	0	2	55	248	301	3.698E-05	40	60
T_tridentatus_abd-a_A	TRINITY_DN13494_c0_g1_i1.p1	0.385	57	34	0	2	58	49	105	5.094E-05	40	60
T_tridentatus_abd-a_A	TRINITY_DN6148_c0_g2_i3.p1	0.396	58	34	0	1	58	134	191	7.019E-05	40	60
T_tridentatus_abd-a_A	TRINITY_DN2138_c2_g1_i1.p1	0.438	57	31	0	2	58	139	195	7.019E-05	40	60
T_tridentatus_abd-a_A	TRINITY_DN2138_c2_g1_i2.p1	0.438	57	31	0	2	58	139	195	7.019E-05	40	60
T_tridentatus_abd-a_A	TRINITY_DN2138_c2_g1_i3.p1	0.438	57	31	0	2	58	139	195	7.019E-05	40	60
T_tridentatus_abd-a_A	TRINITY_DN2138_c2_g1_i4.p1	0.438	57	31	0	2	58	139	195	7.019E-05	40	60
T_tridentatus_abd-a_A	TRINITY_DN2138_c2_g1_i5.p1	0.438	57	31	0	2	58	139	195	7.019E-05	40	60
T_tridentatus_abd-a_A	TRINITY_DN979_c0_g1_i1.p1	0.388	54	32	0	2	55	228	281	7.019E-05	40	60
T_tridentatus_abd-a_A	TRINITY_DN979_c0_g1_i2.p1	0.388	54	32	0	2	55	228	281	7.019E-05	40	60
T_tridentatus_abd-a_A	TRINITY_DN12_c0_g2_i1.p1	0.385	57	34	0	3	59	110	166	9.671E-05	39	60
T_tridentatus_abd-a_A	TRINITY_DN3639_c0_g1_i1.p1	0.372	59	36	0	2	60	150	208	9.671E-05	39	60
T_tridentatus_abd-a_A	TRINITY_DN3639_c0_g1_i2.p1	0.372	59	36	0	2	60	154	212	9.671E-05	39	60
T_tridentatus_abd-a_A	TRINITY_DN12_c0_g2_i5.p1	0.385	57	34	0	3	59	251	307	9.671E-05	39	60
T_tridentatus_abd-a_A	TRINITY_DN12_c0_g1_i7.p1	0.403	57	33	0	3	59	252	308	9.671E-05	39	60
T_tridentatus_abd-a_A	TRINITY_DN12_c0_g1_i1.p1	0.403	57	33	0	3	59	252	308	9.671E-05	39	60
T_tridentatus_abd-a_A	TRINITY_DN12_c0_g1_i3.p1	0.403	57	33	0	3	59	257	313	9.671E-05	39	60
T_tridentatus_abd-a_A	TRINITY_DN6148_c0_g2_i1.p1	0.425	54	30	0	5	58	12	65	1.333E-04	39	60
T_tridentatus_abd-a_A	TRINITY_DN6148_c0_g2_i2.p1	0.425	54	30	0	5	58	12	65	1.333E-04	39	60
T_tridentatus_abd-a_A	TRINITY_DN4056_c0_g1_i1.p1	0.413	58	33	0	1	58	208	265	2.531E-04	38	60
T_tridentatus_abd-a_A	TRINITY_DN7467_c2_g1_i1.p1	0.403	57	33	0	2	58	101	157	6.625E-04	37	60
L_polyphemus_abd-a_A1-b	TRINITY_DN3888_c0_g1_i1.p1	0.883	60	7	0	1	60	121	180	3.584E-30	112	60
L_polyphemus_abd-a_A1-b	TRINITY_DN33_c2_g1_i1.p1	0.864	59	8	0	1	59	198	256	1.611E-28	107	60
L_polyphemus_abd-a_A1-b	TRINITY_DN33_c2_g1_i14.p1	0.864	59	8	0	1	59	198	256	1.611E-28	107	60
L_polyphemus_abd-a_A1-b	TRINITY_DN33_c2_g1_i17.p1	0.864	59	8	0	1	59	198	256	1.611E-28	107	60
L_polyphemus_abd-a_A1-b	TRINITY_DN33_c2_g1_i20.p1	0.864	59	8	0	1	59	198	256	1.611E-28	107	60
L_polyphemus_abd-a_A1-b	TRINITY_DN33_c2_g1_i21.p1	0.864	59	8	0	1	59	198	256	1.611E-28	107	60
L_polyphemus_abd-a_A1-b	TRINITY_DN17450_c0_g1_i2.p1	0.827	58	10	0	2	59	218	275	6.684E-26	100	60
L_polyphemus_abd-a_A1-b	TRINITY_DN780_c3_g2_i1.p1	0.810	58	11	0	2	59	214	271	8.466E-25	96	60
L_polyphemus_abd-a_A1-b	TRINITY_DN780_c3_g2_i3.p1	0.810	58	11	0	2	59	214	271	8.466E-25	96	60
L_polyphemus_abd-a_A1-b	TRINITY_DN780_c3_g2_i5.p1	0.810	58	11	0	2	59	214	271	8.466E-25	96	60
L_polyphemus_abd-a_A1-b	TRINITY_DN780_c3_g2_i6.p1	0.810	58	11	0	2	59	214	271	8.466E-25	96	60
L_polyphemus_abd-a_A1-b	TRINITY_DN780_c3_g2_i7.p1	0.810	58	11	0	2	59	214	271	8.466E-25	96	60
L_polyphemus_abd-a_A1-b	TRINITY_DN16282_c0_g1_i1.p1	0.775	58	13	0	2	59	210	267	2.025E-23	93	60
L_polyphemus_abd-a_A1-b	TRINITY_DN16282_c0_g1_i2.p1	0.775	58	13	0	2	59	210	267	2.025E-23	93	60
L_polyphemus_abd-a_A1-b	TRINITY_DN5925_c5_g1_i2.p1	0.689	58	18	0	2	59	192	249	9.932E-19	79	60
L_polyphemus_abd-a_A1-b	TRINITY_DN5925_c5_g1_i3.p1	0.689	58	18	0	2	59	192	249	9.932E-19	79	60
L_polyphemus_abd-a_A1-b	TRINITY_DN5925_c5_g1_i4.p1	0.689	58	18	0	2	59	192	249	9.932E-19	79	60
L_polyphemus_abd-a_A1-b	TRINITY_DN5925_c5_g1_i6.p1	0.689	58	18	0	2	59	192	249	9.932E-19	79	60
L_polyphemus_abd-a_A1-b	TRINITY_DN40523_c2_g3_i1.p1	0.655	58	20	0	2	59	117	174	6.197E-17	74	60
L_polyphemus_abd-a_A1-b	TRINITY_DN3389_c2_g1_i1.p1	0.631	57	21	0	4	60	311	367	3.040E-16	72	60
L_polyphemus_abd-a_A1-b	TRINITY_DN5767_c0_g1_i3.p1	0.631	57	21	0	2	58	142	198	4.179E-16	72	60
L_polyphemus_abd-a_A1-b	TRINITY_DN5767_c0_g1_i1.p1	0.631	57	21	0	2	58	269	325	4.179E-16	72	60
L_polyphemus_abd-a_A1-b	TRINITY_DN1434_c1_g1_i1.p1	0.583	60	25	0	1	60	183	242	4.949E-14	66	60
L_polyphemus_abd-a_A1-b	TRINITY_DN41848_c0_g3_i8.p1	0.631	57	21	0	3	59	285	341	1.769E-13	64	60
L_polyphemus_abd-a_A1-b	TRINITY_DN41848_c0_g3_i2.p1	0.631	57	21	0	3	59	285	341	1.769E-13	64	60
L_polyphemus_abd-a_A1-b	TRINITY_DN41848_c0_g3_i6.p1	0.631	57	21	0	3	59	381	437	1.769E-13	64	60
L_polyphemus_abd-a_A1-b	TRINITY_DN41848_c0_g3_i1.p1	0.631	57	21	0	3	59	381	437	1.769E-13	64	60
L_polyphemus_abd-a_A1-b	TRINITY_DN41848_c0_g3_i3.p1	0.631	57	21	0	3	59	545	601	1.769E-13	64	60
L_polyphemus_abd-a_A1-b	TRINITY_DN41848_c0_g3_i5.p1	0.631	57	21	0	3	59	569	625	1.769E-13	64	60
L_polyphemus_abd-a_A1-b	TRINITY_DN41848_c0_g3_i7.p1	0.631	57	21	0	3	59	696	752	1.769E-13	64	60
L_polyphemus_abd-a_A1-b	TRINITY_DN41848_c0_g3_i4.p1	0.631	57	21	0	3	59	696	752	1.769E-13	64	60
L_polyphemus_abd-a_A1-b	TRINITY_DN7057_c0_g1_i2.p1	0.568	58	25	0	2	59	216	273	3.345E-13	63	60
L_polyphemus_abd-a_A1-b	TRINITY_DN7057_c0_g1_i1.p1	0.568	58	25	0	2	59	216	273	3.345E-13	63	60
L_polyphemus_abd-a_A1-b	TRINITY_DN1976_c1_g1_i1.p1	0.561	57	25	0	2	58	200	256	2.262E-12	61	60
L_polyphemus_abd-a_A1-b	TRINITY_DN1976_c1_g1_i2.p1	0.561	57	25	0	2	58	200	256	2.262E-12	61	60
L_polyphemus_abd-a_A1-b	TRINITY_DN41848_c0_g3_i6.p2	0.561	57	25	0	2	58	7	63	4.279E-12	60	60
L_polyphemus_abd-a_A1-b	TRINITY_DN41848_c0_g3_i1.p2	0.561	57	25	0	2	58	31	87	4.279E-12	60	60
L_polyphemus_abd-a_A1-b	TRINITY_DN5410_c0_g1_i1.p1	0.543	57	26	0	2	58	206	262	2.106E-11	58	60
L_polyphemus_abd-a_A1-b	TRINITY_DN13103_c1_g1_i1.p1	0.543	57	26	0	2	58	139	195	1.963E-10	55	60
L_polyphemus_abd-a_A1-b	TRINITY_DN13103_c1_g1_i2.p1	0.543	57	26	0	2	58	139	195	1.963E-10	55	60
L_polyphemus_abd-a_A1-b	TRINITY_DN44707_c2_g1_i1.p1	0.537	54	25	0	2	55	90	143	7.035E-10	54	60
L_polyphemus_abd-a_A1-b	TRINITY_DN183_c2_g1_i1.p1	0.466	60	32	0	1	60	29	88	9.680E-10	53	60
L_polyphemus_abd-a_A1-b	TRINITY_DN12557_c1_g1_i1.p1	0.457	59	31	0	1	59	29	87	9.680E-10	53	60
L_polyphemus_abd-a_A1-b	TRINITY_DN12557_c1_g1_i2.p1	0.457	59	31	0	1	59	185	243	9.680E-10	53	60
L_polyphemus_abd-a_A1-b	TRINITY_DN22862_c0_g1_i4.p1	0.465	58	30	0	1	58	93	150	1.332E-09	53	60
L_polyphemus_abd-a_A1-b	TRINITY_DN22862_c0_g1_i19.p1	0.465	58	30	0	1	58	93	150	1.332E-09	53	60
L_polyphemus_abd-a_A1-b	TRINITY_DN22862_c0_g1_i5.p1	0.465	58	30	0	1	58	280	337	1.332E-09	53	60
L_polyphemus_abd-a_A1-b	TRINITY_DN22862_c0_g1_i11.p1	0.465	58	30	0	1	58	280	337	1.332E-09	53	60
L_polyphemus_abd-a_A1-b	TRINITY_DN22862_c0_g1_i12.p1	0.465	58	30	0	1	58	280	337	1.332E-09	53	60
L_polyphemus_abd-a_A1-b	TRINITY_DN22862_c0_g1_i14.p1	0.465	58	30	0	1	58	280	337	1.332E-09	53	60
L_polyphemus_abd-a_A1-b	TRINITY_DN22862_c0_g1_i15.p1	0.465	58	30	0	1	58	280	337	1.332E-09	53	60
L_polyphemus_abd-a_A1-b	TRINITY_DN22862_c0_g1_i18.p1	0.465	58	30	0	1	58	280	337	1.332E-09	53	60
L_polyphemus_abd-a_A1-b	TRINITY_DN22862_c0_g1_i20.p1	0.465	58	30	0	1	58	280	337	1.332E-09	53	60
L_polyphemus_abd-a_A1-b	TRINITY_DN22862_c0_g1_i3.p1	0.465	58	30	0	1	58	280	337	1.332E-09	53	60
L_polyphemus_abd-a_A1-b	TRINITY_DN61964_c0_g1_i1.p1	0.465	58	30	0	1	58	138	195	2.522E-09	52	60
L_polyphemus_abd-a_A1-b	TRINITY_DN33_c2_g2_i2.p1	0.508	57	28	0	2	58	97	153	4.776E-09	51	60
L_polyphemus_abd-a_A1-b	TRINITY_DN33_c2_g2_i1.p1	0.508	57	28	0	2	58	97	153	4.776E-09	51	60
L_polyphemus_abd-a_A1-b	TRINITY_DN7156_c2_g1_i2.p1	0.450	60	32	0	1	60	205	264	1.245E-08	50	60
L_polyphemus_abd-a_A1-b	TRINITY_DN7156_c2_g1_i3.p1	0.450	60	32	0	1	60	205	264	1.245E-08	50	60
L_polyphemus_abd-a_A1-b	TRINITY_DN3615_c1_g1_i1.p1	0.482	58	30	0	2	59	210	267	2.358E-08	49	60
L_polyphemus_abd-a_A1-b	TRINITY_DN785_c0_g2_i1.p1	0.456	57	30	0	2	58	204	260	8.465E-08	48	60
L_polyphemus_abd-a_A1-b	TRINITY_DN941_c6_g1_i1.p1	0.456	57	30	0	2	58	195	251	8.465E-08	48	60
L_polyphemus_abd-a_A1-b	TRINITY_DN6278_c0_g1_i1.p1	0.456	57	30	0	2	58	169	225	1.604E-07	47	60
L_polyphemus_abd-a_A1-b	TRINITY_DN6278_c0_g1_i4.p1	0.456	57	30	0	2	58	176	232	1.604E-07	47	60
L_polyphemus_abd-a_A1-b	TRINITY_DN1575_c1_g1_i1.p1	0.431	58	32	0	1	58	204	261	1.604E-07	47	60
L_polyphemus_abd-a_A1-b	TRINITY_DN1575_c1_g1_i2.p1	0.431	58	32	0	1	58	253	310	1.604E-07	47	60
L_polyphemus_abd-a_A1-b	TRINITY_DN941_c6_g2_i1.p1	0.510	47	23	0	12	58	3	49	2.208E-07	47	60
L_polyphemus_abd-a_A1-b	TRINITY_DN8609_c0_g1_i1.p1	0.423	59	33	0	1	59	170	228	2.208E-07	47	60
L_polyphemus_abd-a_A1-b	TRINITY_DN623_c1_g2_i1.p1	0.472	55	29	0	1	55	41	95	3.040E-07	46	60
L_polyphemus_abd-a_A1-b	TRINITY_DN623_c1_g2_i3.p1	0.472	55	29	0	1	55	169	223	3.040E-07	46	60
L_polyphemus_abd-a_A1-b	TRINITY_DN2150_c0_g2_i4.p1	0.482	58	30	0	2	59	74	131	3.040E-07	46	60
L_polyphemus_abd-a_A1-b	TRINITY_DN5355_c0_g1_i1.p1	0.448	58	31	0	2	59	139	196	3.040E-07	46	60
L_polyphemus_abd-a_A1-b	TRINITY_DN5355_c0_g1_i1.p2	0.448	58	31	0	2	59	139	196	3.040E-07	46	60
L_polyphemus_abd-a_A1-b	TRINITY_DN5355_c0_g1_i2.p1	0.448	58	31	0	2	59	139	196	3.040E-07	46	60
L_polyphemus_abd-a_A1-b	TRINITY_DN5355_c0_g1_i2.p2	0.448	58	31	0	2	59	139	196	3.040E-07	46	60
L_polyphemus_abd-a_A1-b	TRINITY_DN5355_c0_g1_i3.p2	0.448	58	31	0	2	59	139	196	3.040E-07	46	60
L_polyphemus_abd-a_A1-b	TRINITY_DN5355_c0_g1_i3.p1	0.448	58	31	0	2	59	139	196	3.040E-07	46	60
L_polyphemus_abd-a_A1-b	TRINITY_DN5355_c0_g1_i4.p1	0.448	58	31	0	2	59	139	196	3.040E-07	46	60
L_polyphemus_abd-a_A1-b	TRINITY_DN5355_c0_g1_i5.p1	0.448	58	31	0	2	59	139	196	3.040E-07	46	60
L_polyphemus_abd-a_A1-b	TRINITY_DN5355_c0_g1_i5.p2	0.448	58	31	0	2	59	139	196	3.040E-07	46	60
L_polyphemus_abd-a_A1-b	TRINITY_DN2150_c0_g2_i5.p1	0.482	58	30	0	2	59	74	131	3.040E-07	46	60
L_polyphemus_abd-a_A1-b	TRINITY_DN2150_c0_g2_i1.p1	0.482	58	30	0	2	59	74	131	3.040E-07	46	60
L_polyphemus_abd-a_A1-b	TRINITY_DN2150_c0_g2_i3.p1	0.482	58	30	0	2	59	74	131	3.040E-07	46	60
L_polyphemus_abd-a_A1-b	TRINITY_DN857_c1_g1_i1.p1	0.438	57	31	0	2	58	145	201	4.186E-07	46	60
L_polyphemus_abd-a_A1-b	TRINITY_DN857_c1_g1_i2.p1	0.438	57	31	0	2	58	145	201	4.186E-07	46	60
L_polyphemus_abd-a_A1-b	TRINITY_DN857_c1_g1_i3.p1	0.438	57	31	0	2	58	155	211	4.186E-07	46	60
L_polyphemus_abd-a_A1-b	TRINITY_DN857_c1_g1_i4.p1	0.438	57	31	0	2	58	155	211	4.186E-07	46	60
L_polyphemus_abd-a_A1-b	TRINITY_DN5264_c3_g1_i1.p1	0.448	58	31	0	2	59	136	193	4.186E-07	46	60
L_polyphemus_abd-a_A1-b	TRINITY_DN156_c2_g1_i1.p1	0.440	59	32	0	1	59	179	237	4.186E-07	46	60
L_polyphemus_abd-a_A1-b	TRINITY_DN1792_c2_g2_i1.p1	0.416	60	34	0	1	60	231	290	4.186E-07	46	60
L_polyphemus_abd-a_A1-b	TRINITY_DN5918_c0_g1_i1.p1	0.448	58	31	0	2	59	150	207	5.764E-07	46	60
L_polyphemus_abd-a_A1-b	TRINITY_DN1038_c1_g1_i1.p1	0.456	57	30	0	2	58	130	186	5.764E-07	46	60
L_polyphemus_abd-a_A1-b	TRINITY_DN1038_c1_g1_i4.p1	0.456	57	30	0	2	58	130	186	5.764E-07	46	60
L_polyphemus_abd-a_A1-b	TRINITY_DN1038_c1_g1_i6.p1	0.456	57	30	0	2	58	130	186	5.764E-07	46	60
L_polyphemus_abd-a_A1-b	TRINITY_DN1038_c1_g1_i7.p1	0.456	57	30	0	2	58	130	186	5.764E-07	46	60
L_polyphemus_abd-a_A1-b	TRINITY_DN1038_c1_g1_i8.p1	0.456	57	30	0	2	58	130	186	5.764E-07	46	60
L_polyphemus_abd-a_A1-b	TRINITY_DN2882_c0_g1_i1.p1	0.431	58	32	0	2	59	167	224	5.764E-07	46	60
L_polyphemus_abd-a_A1-b	TRINITY_DN2882_c0_g1_i2.p1	0.431	58	32	0	2	59	167	224	5.764E-07	46	60
L_polyphemus_abd-a_A1-b	TRINITY_DN5509_c0_g1_i2.p1	0.431	58	32	0	2	59	134	191	7.936E-07	45	60
L_polyphemus_abd-a_A1-b	TRINITY_DN5509_c0_g1_i3.p1	0.431	58	32	0	2	59	134	191	7.936E-07	45	60
L_polyphemus_abd-a_A1-b	TRINITY_DN8197_c0_g1_i2.p1	0.456	57	30	0	2	58	125	181	2.072E-06	44	60
L_polyphemus_abd-a_A1-b	TRINITY_DN8440_c1_g4_i1.p1	0.413	58	33	0	2	59	141	198	2.072E-06	44	60
L_polyphemus_abd-a_A1-b	TRINITY_DN5219_c1_g1_i1.p1	0.423	59	33	0	2	60	78	136	2.854E-06	44	60
L_polyphemus_abd-a_A1-b	TRINITY_DN10506_c0_g1_i1.p1	0.456	57	30	0	2	58	99	155	5.413E-06	43	60
L_polyphemus_abd-a_A1-b	TRINITY_DN13494_c0_g1_i1.p1	0.403	57	33	0	2	58	49	105	1.027E-05	42	60
L_polyphemus_abd-a_A1-b	TRINITY_DN505_c3_g4_i1.p1	0.403	62	33	0	2	58	208	269	1.027E-05	42	60
L_polyphemus_abd-a_A1-b	TRINITY_DN3236_c8_g1_i2.p1	0.423	59	33	0	2	60	42	100	1.027E-05	42	60
L_polyphemus_abd-a_A1-b	TRINITY_DN3236_c8_g1_i1.p1	0.423	59	33	0	2	60	224	282	1.027E-05	42	60
L_polyphemus_abd-a_A1-b	TRINITY_DN2150_c0_g1_i1.p1	0.438	57	31	0	2	58	53	109	1.414E-05	42	60
L_polyphemus_abd-a_A1-b	TRINITY_DN2150_c0_g1_i3.p1	0.438	57	31	0	2	58	53	109	1.414E-05	42	60
L_polyphemus_abd-a_A1-b	TRINITY_DN2150_c0_g1_i4.p1	0.438	57	31	0	2	58	53	109	1.414E-05	42	60
L_polyphemus_abd-a_A1-b	TRINITY_DN2150_c0_g1_i2.p1	0.438	57	31	0	2	58	53	109	1.414E-05	42	60
L_polyphemus_abd-a_A1-b	TRINITY_DN10526_c0_g1_i1.p1	0.421	57	32	0	2	58	166	222	1.948E-05	41	60
L_polyphemus_abd-a_A1-b	TRINITY_DN7291_c0_g1_i2.p1	0.500	40	20	0	16	55	15	54	2.684E-05	41	60
L_polyphemus_abd-a_A1-b	TRINITY_DN8440_c1_g4_i2.p1	0.423	52	29	0	2	53	141	192	2.684E-05	41	60
L_polyphemus_abd-a_A1-b	TRINITY_DN23171_c1_g1_i2.p1	0.389	59	35	0	1	59	147	205	2.684E-05	41	60
L_polyphemus_abd-a_A1-b	TRINITY_DN12_c0_g2_i1.p1	0.421	57	32	0	3	59	110	166	2.684E-05	41	60
L_polyphemus_abd-a_A1-b	TRINITY_DN7291_c0_g1_i4.p1	0.500	40	20	0	16	55	352	391	2.684E-05	41	60
L_polyphemus_abd-a_A1-b	TRINITY_DN12_c0_g2_i5.p1	0.421	57	32	0	3	59	251	307	2.684E-05	41	60
L_polyphemus_abd-a_A1-b	TRINITY_DN12_c0_g1_i7.p1	0.438	57	31	0	3	59	252	308	2.684E-05	41	60
L_polyphemus_abd-a_A1-b	TRINITY_DN12_c0_g1_i1.p1	0.438	57	31	0	3	59	252	308	2.684E-05	41	60
L_polyphemus_abd-a_A1-b	TRINITY_DN12_c0_g1_i3.p1	0.438	57	31	0	3	59	257	313	2.684E-05	41	60
L_polyphemus_abd-a_A1-b	TRINITY_DN9187_c0_g1_i1.p1	0.442	52	28	0	4	55	178	229	3.698E-05	40	60
L_polyphemus_abd-a_A1-b	TRINITY_DN183_c0_g3_i2.p1	0.406	59	34	0	1	59	187	245	3.698E-05	40	60
L_polyphemus_abd-a_A1-b	TRINITY_DN533_c4_g1_i1.p1	0.407	54	31	0	2	55	248	301	7.019E-05	40	60
L_polyphemus_abd-a_A1-b	TRINITY_DN2138_c2_g1_i1.p1	0.421	57	32	0	2	58	139	195	9.671E-05	39	60
L_polyphemus_abd-a_A1-b	TRINITY_DN2138_c2_g1_i2.p1	0.421	57	32	0	2	58	139	195	9.671E-05	39	60
L_polyphemus_abd-a_A1-b	TRINITY_DN2138_c2_g1_i3.p1	0.421	57	32	0	2	58	139	195	9.671E-05	39	60
L_polyphemus_abd-a_A1-b	TRINITY_DN2138_c2_g1_i4.p1	0.421	57	32	0	2	58	139	195	9.671E-05	39	60
L_polyphemus_abd-a_A1-b	TRINITY_DN2138_c2_g1_i5.p1	0.421	57	32	0	2	58	139	195	9.671E-05	39	60
L_polyphemus_abd-a_A1-b	TRINITY_DN4056_c0_g1_i1.p1	0.431	58	32	0	1	58	208	265	2.531E-04	38	60
L_polyphemus_abd-a_A1-b	TRINITY_DN3639_c0_g1_i1.p1	0.372	59	36	0	2	60	150	208	3.487E-04	38	60
L_polyphemus_abd-a_A1-b	TRINITY_DN3639_c0_g1_i2.p1	0.372	59	36	0	2	60	154	212	3.487E-04	38	60
L_polyphemus_abd-a_A1-b	TRINITY_DN979_c0_g1_i1.p1	0.388	54	32	0	2	55	228	281	3.487E-04	38	60
L_polyphemus_abd-a_A1-b	TRINITY_DN979_c0_g1_i2.p1	0.388	54	32	0	2	55	228	281	3.487E-04	38	60
L_polyphemus_abd-a_A1-b	TRINITY_DN7467_c2_g1_i1.p1	0.421	57	32	0	2	58	101	157	6.625E-04	37	60
L_polyphemus_abd-a_A1-b	TRINITY_DN6148_c0_g2_i3.p1	0.379	58	35	0	1	58	134	191	6.625E-04	37	60
D_plantarius_abd-A-A	TRINITY_DN3888_c0_g1_i1.p1	0.933	60	4	0	1	60	121	180	2.065E-31	115	60
D_plantarius_abd-A-A	TRINITY_DN33_c2_g1_i1.p1	0.932	59	4	0	1	59	198	256	1.901E-30	113	60
D_plantarius_abd-A-A	TRINITY_DN33_c2_g1_i14.p1	0.932	59	4	0	1	59	198	256	1.901E-30	113	60
D_plantarius_abd-A-A	TRINITY_DN33_c2_g1_i17.p1	0.932	59	4	0	1	59	198	256	1.901E-30	113	60
D_plantarius_abd-A-A	TRINITY_DN33_c2_g1_i20.p1	0.932	59	4	0	1	59	198	256	1.901E-30	113	60
D_plantarius_abd-A-A	TRINITY_DN33_c2_g1_i21.p1	0.932	59	4	0	1	59	198	256	1.901E-30	113	60
D_plantarius_abd-A-A	TRINITY_DN17450_c0_g1_i2.p1	0.862	58	8	0	2	59	218	275	7.251E-27	102	60
D_plantarius_abd-A-A	TRINITY_DN780_c3_g2_i1.p1	0.879	58	7	0	2	59	214	271	9.959E-27	102	60
D_plantarius_abd-A-A	TRINITY_DN780_c3_g2_i3.p1	0.879	58	7	0	2	59	214	271	9.959E-27	102	60
D_plantarius_abd-A-A	TRINITY_DN780_c3_g2_i5.p1	0.879	58	7	0	2	59	214	271	9.959E-27	102	60
D_plantarius_abd-A-A	TRINITY_DN780_c3_g2_i6.p1	0.879	58	7	0	2	59	214	271	9.959E-27	102	60
D_plantarius_abd-A-A	TRINITY_DN780_c3_g2_i7.p1	0.879	58	7	0	2	59	214	271	9.959E-27	102	60
D_plantarius_abd-A-A	TRINITY_DN16282_c0_g1_i1.p1	0.810	58	11	0	2	59	210	267	1.597E-24	96	60
D_plantarius_abd-A-A	TRINITY_DN16282_c0_g1_i2.p1	0.810	58	11	0	2	59	210	267	1.597E-24	96	60
D_plantarius_abd-A-A	TRINITY_DN5925_c5_g1_i2.p1	0.689	58	18	0	2	59	192	249	1.365E-18	79	60
D_plantarius_abd-A-A	TRINITY_DN5925_c5_g1_i3.p1	0.689	58	18	0	2	59	192	249	1.365E-18	79	60
D_plantarius_abd-A-A	TRINITY_DN5925_c5_g1_i4.p1	0.689	58	18	0	2	59	192	249	1.365E-18	79	60
D_plantarius_abd-A-A	TRINITY_DN5925_c5_g1_i6.p1	0.689	58	18	0	2	59	192	249	1.365E-18	79	60
D_plantarius_abd-A-A	TRINITY_DN40523_c2_g3_i1.p1	0.689	58	18	0	2	59	117	174	4.868E-18	77	60
D_plantarius_abd-A-A	TRINITY_DN3389_c2_g1_i1.p1	0.701	57	17	0	4	60	311	367	4.868E-18	77	60
D_plantarius_abd-A-A	TRINITY_DN5767_c0_g1_i3.p1	0.631	57	21	0	2	58	142	198	1.609E-16	73	60
D_plantarius_abd-A-A	TRINITY_DN5767_c0_g1_i1.p1	0.631	57	21	0	2	58	269	325	1.609E-16	73	60
D_plantarius_abd-A-A	TRINITY_DN1434_c1_g1_i1.p1	0.583	60	25	0	1	60	183	242	7.327E-15	68	60
D_plantarius_abd-A-A	TRINITY_DN7057_c0_g1_i2.p1	0.603	58	23	0	2	59	216	273	9.355E-14	65	60
D_plantarius_abd-A-A	TRINITY_DN7057_c0_g1_i1.p1	0.603	58	23	0	2	59	216	273	9.355E-14	65	60
D_plantarius_abd-A-A	TRINITY_DN41848_c0_g3_i8.p1	0.614	57	22	0	3	59	285	341	9.355E-14	65	60
D_plantarius_abd-A-A	TRINITY_DN41848_c0_g3_i2.p1	0.614	57	22	0	3	59	285	341	9.355E-14	65	60
D_plantarius_abd-A-A	TRINITY_DN41848_c0_g3_i6.p1	0.614	57	22	0	3	59	381	437	9.355E-14	65	60
D_plantarius_abd-A-A	TRINITY_DN41848_c0_g3_i1.p1	0.614	57	22	0	3	59	381	437	9.355E-14	65	60
D_plantarius_abd-A-A	TRINITY_DN41848_c0_g3_i3.p1	0.614	57	22	0	3	59	545	601	9.355E-14	65	60
D_plantarius_abd-A-A	TRINITY_DN41848_c0_g3_i5.p1	0.614	57	22	0	3	59	569	625	9.355E-14	65	60
D_plantarius_abd-A-A	TRINITY_DN41848_c0_g3_i7.p1	0.614	57	22	0	3	59	696	752	9.355E-14	65	60
D_plantarius_abd-A-A	TRINITY_DN41848_c0_g3_i4.p1	0.614	57	22	0	3	59	696	752	9.355E-14	65	60
D_plantarius_abd-A-A	TRINITY_DN1976_c1_g1_i1.p1	0.578	57	24	0	2	58	200	256	4.599E-13	63	60
D_plantarius_abd-A-A	TRINITY_DN1976_c1_g1_i2.p1	0.578	57	24	0	2	58	200	256	4.599E-13	63	60
D_plantarius_abd-A-A	TRINITY_DN5410_c0_g1_i1.p1	0.578	57	24	0	2	58	206	262	1.645E-12	61	60
D_plantarius_abd-A-A	TRINITY_DN41848_c0_g3_i6.p2	0.561	57	25	0	2	58	7	63	4.279E-12	60	60
D_plantarius_abd-A-A	TRINITY_DN41848_c0_g3_i1.p2	0.561	57	25	0	2	58	31	87	4.279E-12	60	60
D_plantarius_abd-A-A	TRINITY_DN183_c2_g1_i1.p1	0.466	60	32	0	1	60	29	88	7.541E-11	57	60
D_plantarius_abd-A-A	TRINITY_DN13103_c1_g1_i1.p1	0.543	57	26	0	2	58	139	195	1.037E-10	56	60
D_plantarius_abd-A-A	TRINITY_DN13103_c1_g1_i2.p1	0.543	57	26	0	2	58	139	195	1.037E-10	56	60
D_plantarius_abd-A-A	TRINITY_DN44707_c2_g1_i1.p1	0.555	54	24	0	2	55	90	143	1.427E-10	56	60
D_plantarius_abd-A-A	TRINITY_DN22862_c0_g1_i4.p1	0.500	58	29	0	1	58	93	150	2.701E-10	55	60
D_plantarius_abd-A-A	TRINITY_DN22862_c0_g1_i19.p1	0.500	58	29	0	1	58	93	150	2.701E-10	55	60
D_plantarius_abd-A-A	TRINITY_DN22862_c0_g1_i5.p1	0.500	58	29	0	1	58	280	337	2.701E-10	55	60
D_plantarius_abd-A-A	TRINITY_DN22862_c0_g1_i11.p1	0.500	58	29	0	1	58	280	337	2.701E-10	55	60
D_plantarius_abd-A-A	TRINITY_DN22862_c0_g1_i12.p1	0.500	58	29	0	1	58	280	337	2.701E-10	55	60
D_plantarius_abd-A-A	TRINITY_DN22862_c0_g1_i14.p1	0.500	58	29	0	1	58	280	337	2.701E-10	55	60
D_plantarius_abd-A-A	TRINITY_DN22862_c0_g1_i15.p1	0.500	58	29	0	1	58	280	337	2.701E-10	55	60
D_plantarius_abd-A-A	TRINITY_DN22862_c0_g1_i18.p1	0.500	58	29	0	1	58	280	337	2.701E-10	55	60
D_plantarius_abd-A-A	TRINITY_DN22862_c0_g1_i20.p1	0.500	58	29	0	1	58	280	337	2.701E-10	55	60
D_plantarius_abd-A-A	TRINITY_DN22862_c0_g1_i3.p1	0.500	58	29	0	1	58	280	337	2.701E-10	55	60
D_plantarius_abd-A-A	TRINITY_DN61964_c0_g1_i1.p1	0.482	58	30	0	1	58	138	195	5.113E-10	54	60
D_plantarius_abd-A-A	TRINITY_DN12557_c1_g1_i1.p1	0.440	59	32	0	1	59	29	87	1.332E-09	53	60
D_plantarius_abd-A-A	TRINITY_DN33_c2_g2_i2.p1	0.508	57	28	0	2	58	97	153	1.332E-09	53	60
D_plantarius_abd-A-A	TRINITY_DN33_c2_g2_i1.p1	0.508	57	28	0	2	58	97	153	1.332E-09	53	60
D_plantarius_abd-A-A	TRINITY_DN12557_c1_g1_i2.p1	0.440	59	32	0	1	59	185	243	1.332E-09	53	60
D_plantarius_abd-A-A	TRINITY_DN7156_c2_g1_i2.p1	0.466	60	32	0	1	60	205	264	2.522E-09	52	60
D_plantarius_abd-A-A	TRINITY_DN7156_c2_g1_i3.p1	0.466	60	32	0	1	60	205	264	2.522E-09	52	60
D_plantarius_abd-A-A	TRINITY_DN3615_c1_g1_i1.p1	0.482	58	30	0	2	59	210	267	6.572E-09	51	60
D_plantarius_abd-A-A	TRINITY_DN6278_c0_g1_i1.p1	0.473	57	30	0	2	58	169	225	1.713E-08	50	60
D_plantarius_abd-A-A	TRINITY_DN6278_c0_g1_i4.p1	0.473	57	30	0	2	58	176	232	1.713E-08	50	60
D_plantarius_abd-A-A	TRINITY_DN785_c0_g2_i1.p1	0.456	57	30	0	2	58	204	260	2.358E-08	49	60
D_plantarius_abd-A-A	TRINITY_DN941_c6_g1_i1.p1	0.456	57	30	0	2	58	195	251	2.358E-08	49	60
D_plantarius_abd-A-A	TRINITY_DN5355_c0_g1_i1.p1	0.482	58	30	0	2	59	139	196	3.246E-08	49	60
D_plantarius_abd-A-A	TRINITY_DN5355_c0_g1_i1.p2	0.482	58	30	0	2	59	139	196	3.246E-08	49	60
D_plantarius_abd-A-A	TRINITY_DN5355_c0_g1_i2.p1	0.482	58	30	0	2	59	139	196	3.246E-08	49	60
[truncated: 2,656 more rows]
