# Supplementary material for: The genome of a sea spider corroborates a shared Hox cluster motif in arthropods with a reduced posterior tagma
Source: BMC Biol. 2025 Jul 2;23:196. doi: 10.1186/s12915-025-02276-x (PMC12220506; doi:10.1186/s12915-025-02276-x)
Supplement: Supplementary file 3 — Additional file 3. [file 12915_2025_2276_MOESM3_ESM.zip › suppl-file7-gene_analysis/hox/abdA_candidates.fa]

>INSTAR1_TRINITY_DN5945_c0_g1_i1.p1
ATGAGCTCGTATTTCGGTAATATTTCGACAAATAATTGGCCTGGTGCTAATCAGGATCAGTTGTACGTCCAGAATGCCAAATACGGTATGAACTATGGCGACAGTCACTTCGGTCAGTATGCAACGTCGTCTCCTTCGCCTTTCGTCGCCAGGTATCCGAACTATAGCCATCACGTACCTGGTGTGACAGCCAAACCTGCCGCTACCTACGACCATCATCATCATCACAACACCAATCCTTCGTACGACGCACAGAGTTTTTATTCGAATATTTCGGCGGCTGCCAGAGCCGAAAATCCTGCAATCAGTCATACACCGCCGTCAATCGATGCCAGAGATTACAGCCTTACGCCAGCGAGTAGTTGTAAACTTGGTGGCGGTGGAACACCAACTGCCTATAGTGCATCGCCGGGCTTAACACCGAACGGTGTCGTCGCATCTTCAGAACCATCGCCCTACAATACTAATTCCACAACGCATCATTCCAGTTATTCTAGTTCAAATAGGAACACTTCTTCGACGCTCGATCATTCATCTACTAATTGTAACAATACTTCATCGTCAACTTCACACAGCAGTAGTAAATCCGGCAATTTTTACCCGTGGATGAAGTCTTATACAGATAACAGCACCGGTCCGAAAAGGACGCGACAAACCTATACGAGATACCAAACGCTGGAATTGGAAAAAGAATTTCACTTTAATCGTTACTTGACGCGAAGAAGGAGGATAGAAATTGCCCACGCTCTAGGATTGTCCGAACGTCAAATCAAAATATGGTTCCAGAACAGGCGGATGAAGGCTAAAAAGGAAAATAAGCTTCAGGGTATGAACGTTTCTGGACTTTCGCCGACGTTAGCCGACGCAAAAGACATGGTTACTCCAAAGGAAGAACTTATCGGAAGCTAG
>INSTAR3_TRINITY_DN3145_c1_g1_i1.p1
ATGAACTCGTATTTCGACCAGAGCGGATTCTACAACGGCGGATCTCAAGGTCAAATTCACGGCGCGGCAACGCCGTCGGCCGATCAATCGGCGTATCGTTTTCCTCAAGGTCTGATCGCCGTTCCGTCGCCGTCGTCGTCGTGTCCTCAACCTGTTACCAACTACGACAACAATGTCAACAATAAACTGTATCCGACCGATTGCATGACGGCGTCGGCCGTTAAAGACCACCACCACCACAACCACCACCATCATCAGAACGGTTATAACAAAGATGGCGCGATGTCATCGTGGCCCGGATCGAATCCGTTGGCTTTGAGATCGGCCGGTATGAGCACCGATCCTTCGTCGATGATGAGGTCGACGTTTCCGTCGAACACGATGTCGGAACACGTGGCGGCCGCTGCAAGAGTCTCTGATGTATGGTCGACTTGCTGTCAGGCAACTGCAGGAGGACCACCTCATCCTAATTCTTTTTATCCGTGGATGGCACTGACAGGTGCCAACGGCTTAAGACGTCGAGGAAGACAGACGTACACCAGGTACCAGACGCTGGAACTGGAAAAAGAATTCCATACGAATCATTACCTCACGAGAAGGAGACGGATAGAGATGGCGCATGCGCTCTGCCTGACCGAAAGACAAATTAAAATCTGGTTTCAGAACAGGCGGATGAAACTGAAAAAAGAAATCCAAGCCATCAAAGAACTAAACGAACAAGAAAAACAAGCTCAAAAAGCCAAAGGATCGAATAATCATCATCATCACCATCATCACACATCGTCGTCGTCGTCGTCATCATCGCATCACGTCGATTCGAACATGACGGCAAAGAAGGAACATATAACGGCCTAA
>INSTAR3_TRINITY_DN2571_c1_g1_i6.p1
ATGAGCTCATACTTTAGTAACTCGTTCCTGACGGATTTGAGAAGTACGGGTTCAGAACATTATCAGGGTCAAACAGTTACGGCACAACAAAGCGGTGTGGTTGATTCATGTGACCCATCATTACGTCAATCTTTAGCTGCATATGGAGCTACAACCGGAATTGGTCCAACGTATCCACGATTTCCACCTTACGATCGACTAGAAATCAGGCAAATAGCCGCAAACAATGCTGCTCAAGGCAACGGATCAGCGACCGGTTACTATACAAATCAGGCTACAGGTCATACTGGACTCGTTGGTCACCATCATCACGGTGGTGGTATATCCGAACAGAACTGTCGGAATTCTCCGAACAATCCACAAAACACTCAATATTCTAGTTGTAAACTTCAACAAGTCTCTGGAACAAGTCCTGGGGTGACGACGCCTCAGAGTCCATCGTCAGCGCTTAGTACAGGTGGACCTGGAGGTGGTATTGTGCCACCCAGTCCAGTACATTCTCCGCAGATGTATAATCATCATCAGTCTATCACAAATTCGGCTGGTGTAATACCAAGTCCACTTTATCCTTGGATGAGAAGCCAGTTCGAACGAAAACGAGGTCGTCAGACGTATACACGATATCAGACTCTAGAATTAGAAAAGGAATTTCATTTCAATCGTTACCTGACGAGAAGAAGACGGATAGAAATAGCCCACGCTTTATGTCTGACCGAGAGACAGATCCAAATATGGTTCCAGAATCGACGGATGAAATGGAAGAAAGAAAATAAACCAAAATCAGACGGGCCAAACGGTGAAATAATGGCTCCACAATAA
>INSTAR3_TRINITY_DN2571_c1_g1_i9.p1
ATGAGCTCATACTTTAGTAACTCGTTCCTGACGGATTTGAGAAGTACGGGTTCAGAACATTATCAGGGTCAAACAGTTACGGCACAACAAAGCGGTGTGGTTGATTCATGTGACCCATCATTACGTCAATCTTTAGCTGCATATGGAGCTACAACCGGAATTGGTCCAACGTATCCACGATTTCCACCTTACGATCGACTAGAAATCAGGCAAATAGCCGCAAACAATGCTGCTCAAGGCAACGGATCAGCGACCGGTTACTATACAAATCAGGCTACAGGTCATACTGGACTCGTTGGTCACCATCATCACGGTGGTGGTATATCCGAACAGAACTGTCGGAATTCTCCGAACAATCCACAAAACACTCAATATTCTAGTTGTAAACTTCAACAAGTCTCTGGAACAAGTCCTGGGGTGACGACGCCTCAGAGTCCATCGTCAGCGCTTAGTACAGGTGGACCTGGAGGTGGTATTGTGCCACCCAGTCCAGTACATTCTCCGCAGATGTATAATCATCATCAGTCTATCACAAATTCGGCTGGTGTAATACCAAGTCCACTTTATCCTTGGATGAGAAGCCAGTTCGAACGAAAACGAGGTCGTCAGACGTATACACGATATCAGACTCTAGAATTAGAAAAGGAATTTCATTTCAATCGTTACCTGACGAGAAGAAGACGGATAGAAATAGCCCACGCTTTATGTCTGACCGAGAGACAGATCCAAATATGGTTCCAGAATCGACGGATGAAATGGAAGAAAGAAAATAAACCAAAATCAGACGGGCCAAACGGTGAAATAATGGCTCCACAATAA
>INSTAR3_TRINITY_DN2571_c1_g1_i2.p1
ATGAGCTCATACTTTAGTAACTCGTTCCTGACGGATTTGAGAAGTACGGGTTCAGAACATTATCAGGGTCAAACAGTTACGGCACAACAAAGCGGTGTGGTTGATTCATGTGACCCATCATTACGTCAATCTTTAGCTGCATATGGAGCTACAACCGGAATTGGTCCAACGTATCCACGATTTCCACCTTACGATCGACTAGAAATCAGGCAAATAGCCGCAAACAATGCTGCTCAAGGCAACGGATCAGCGACCGGTTACTATACAAATCAGGCTACAGGTCATACTGGACTCGTTGGTCACCATCATCACGGTGGTGGTATATCCGAACAGAACTGTCGGAATTCTCCGAACAATCCACAAAACACTCAATATTCTAGTTGTAAACTTCAACAAGTCTCTGGAACAAGTCCTGGGGTGACGACGCCTCAGAGTCCATCGTCAGCGCTTAGTACAGGTGGACCTGGAGGTGGTATTGTGCCACCCAGTCCAGTACATTCTCCGCAGATGTATAATCATCATCAGTCTATCACAAATTCGGCTGGTGTAATACCAAGTCCACTTTATCCTTGGATGAGAAGCCAGTTCGAACGAAAACGAGGTCGTCAGACGTATACACGATATCAGACTCTAGAATTAGAAAAGGAATTTCATTTCAATCGTTACCTGACGAGAAGAAGACGGATAGAAATAGCCCACGCTTTATGTCTGACCGAGAGACAGATCCAAATATGGTTCCAGAATCGACGGATGAAATGGAAGAAAGAAAATAAACCAAAATCAGACGGGCCAAACGGTGAAATAATGGCTCCACAATAA
>INSTAR3_TRINITY_DN2571_c1_g1_i3.p1
ATGAGCTCATACTTTAGTAACTCGTTCCTGACGGATTTGAGAAGTACGGGTTCAGAACATTATCAGGGTCAAACAGTTACGGCACAACAAAGCGGTGTGGTTGATTCATGTGACCCATCATTACGTCAATCTTTAGCTGCATATGGAGCTACAACCGGAATTGGTCCAACGTATCCACGATTTCCACCTTACGATCGACTAGAAATCAGGCAAATAGCCGCAAACAATGCTGCTCAAGGCAACGGATCAGCGACCGGTTACTATACAAATCAGGCTACAGGTCATACTGGACTCGTTGGTCACCATCATCACGGTGGTGGTATATCCGAACAGAACTGTCGGAATTCTCCGAACAATCCACAAAACACTCAATATTCTAGTTGTAAACTTCAACAAGTCTCTGGAACAAGTCCTGGGGTGACGACGCCTCAGAGTCCATCGTCAGCGCTTAGTACAGGTGGACCTGGAGGTGGTATTGTGCCACCCAGTCCAGTACATTCTCCGCAGATGTATAATCATCATCAGTCTATCACAAATTCGGCTGGTGTAATACCAAGTCCACTTTATCCTTGGATGAGAAGCCAGTTCGAACGAAAACGAGGTCGTCAGACGTATACACGATATCAGACTCTAGAATTAGAAAAGGAATTTCATTTCAATCGTTACCTGACGAGAAGAAGACGGATAGAAATAGCCCACGCTTTATGTCTGACCGAGAGACAGATCCAAATATGGTTCCAGAATCGACGGATGAAATGGAAGAAAGAAAATAAACCAAAATCAGACGGGCCAAACGGTGAAATAATGGCTCCACAATAA
>INSTAR3_TRINITY_DN2571_c1_g1_i4.p1
ATGAGCTCATACTTTAGTAACTCGTTCCTGACGGATTTGAGAAGTACGGGTTCAGAACATTATCAGGGTCAAACAGTTACGGCACAACAAAGCGGTGTGGTTGATTCATGTGACCCATCATTACGTCAATCTTTAGCTGCATATGGAGCTACAACCGGAATTGGTCCAACGTATCCACGATTTCCACCTTACGATCGACTAGAAATCAGGCAAATAGCCGCAAACAATGCTGCTCAAGGCAACGGATCAGCGACCGGTTACTATACAAATCAGGCTACAGGTCATACTGGACTCGTTGGTCACCATCATCACGGTGGTGGTATATCCGAACAGAACTGTCGGAATTCTCCGAACAATCCACAAAACACTCAATATTCTAGTTGTAAACTTCAACAAGTCTCTGGAACAAGTCCTGGGGTGACGACGCCTCAGAGTCCATCGTCAGCGCTTAGTACAGGTGGACCTGGAGGTGGTATTGTGCCACCCAGTCCAGTACATTCTCCGCAGATGTATAATCATCATCAGTCTATCACAAATTCGGCTGGTGTAATACCAAGTCCACTTTATCCTTGGATGAGAAGCCAGTTCGAACGAAAACGAGGTCGTCAGACGTATACACGATATCAGACTCTAGAATTAGAAAAGGAATTTCATTTCAATCGTTACCTGACGAGAAGAAGACGGATAGAAATAGCCCACGCTTTATGTCTGACCGAGAGACAGATCCAAATATGGTTCCAGAATCGACGGATGAAATGGAAGAAAGAAAATAAACCAAAATCAGACGGGCCAAACGGTGAAATAATGGCTCCACAATAA
>INSTAR3_TRINITY_DN2571_c1_g1_i5.p1
ATGAGCTCATACTTTAGTAACTCGTTCCTGACGGATTTGAGAAGTACGGGTTCAGAACATTATCAGGGTCAAACAGTTACGGCACAACAAAGCGGTGTGGTTGATTCATGTGACCCATCATTACGTCAATCTTTAGCTGCATATGGAGCTACAACCGGAATTGGTCCAACGTATCCACGATTTCCACCTTACGATCGACTAGAAATCAGGCAAATAGCCGCAAACAATGCTGCTCAAGGCAACGGATCAGCGACCGGTTACTATACAAATCAGGCTACAGGTCATACTGGACTCGTTGGTCACCATCATCACGGTGGTGGTATATCCGAACAGAACTGTCGGAATTCTCCGAACAATCCACAAAACACTCAATATTCTAGTTGTAAACTTCAACAAGTCTCTGGAACAAGTCCTGGGGTGACGACGCCTCAGAGTCCATCGTCAGCGCTTAGTACAGGTGGACCTGGAGGTGGTATTGTGCCACCCAGTCCAGTACATTCTCCGCAGATGTATAATCATCATCAGTCTATCACAAATTCGGCTGGTGTAATACCAAGTCCACTTTATCCTTGGATGAGAAGCCAGTTCGAACGAAAACGAGGTCGTCAGACGTATACACGATATCAGACTCTAGAATTAGAAAAGGAATTTCATTTCAATCGTTACCTGACGAGAAGAAGACGGATAGAAATAGCCCACGCTTTATGTCTGACCGAGAGACAGATCCAAATATGGTTCCAGAATCGACGGATGAAATGGAAGAAAGAAAATAAACCAAAATCAGACGGGCCAAACGGTGAAATAATGGCTCCACAATAA
>INSTAR3_TRINITY_DN2571_c2_g1_i3.p1
ATGAGTTCGTACCAGTTCGTCAACTCTCTGTCGTCGTGCTACGGCCAAAGACCGACCCAGGGCAGCCCTGCCCAGGACTATTACGGAGGGTCATCGTATTCGAGTAACTGTTATAACCAAGTGTCTCAATCAACGCATCAGTATCCATACACGTCGAGTTCGATTCATCATCAACAACAACAACAACACGGGACGACAGGACTGCAACAAAATGGCGCCGACCATTACGGTGCTATAGGTAATCCTAGACAAAGTGGTCATCAATCGACAAATTCTTCGCATAATAGTCCGAGGTCACATACACCTACTCACCCGTGCAATATAACGTCACAACAACAACAACCACTACCACTACCGCCGAGTAGTTGTAAATACGCGCTTAATATAACGTCGTCAGGGAACCACGCCGCTGGAAATGGCGGTGGAAACATCGATACGAACGCCGGCAGTTCTCCGCAAGATCTCAGCACTTCTAATAACAATAATAGCAACCAACAACAACATCAATCGAGCATAAGTCCAGAACCACGATCGACTTCGCCGAATAATACGAACGACACAAAACCGTCGTTACAGAGTCCACCTCAGATATACCCGTGGATGAGGAAAGTTCACATAGGTCAAAATGGGATTTCGAATGGCATGGAGACGAAAAGACAGAGAACGTCTTACACCCGATATCAGACGTTAGAATTAGAAAAAGAATTCCATTTCAATCGTTACCTGACGAGGCGTCGGCGGATAGAGATCGCCCATGCCCTGTGCCTATCCGAGAGGCAGATTAAAATATGGTTCCAGAACCGACGGATGAAATGGAAGAAAGAACATAAACCGATTCCAGGTTCAATGACAGCCGGTATACCTGGTATGGGTAATCCGCTCGGTGACGGCAAAATATAA
>INSTAR3_TRINITY_DN2571_c2_g1_i4.p1
ATGAGTTCGTACCAGTTCGTCAACTCTCTGTCGTCGTGCTACGGCCAAAGACCGACCCAGGGCAGCCCTGCCCAGGACTATTACGGAGGGTCATCGTATTCGAGTAACTGTTATAACCAAGTGTCTCAATCAACGCATCAGTATCCATACACGTCGAGTTCGATTCATCATCAACAACAACAACAACACGGGACGACAGGACTGCAACAAAATGGCGCCGACCATTACGGTGCTATAGGTAATCCTAGACAAAGTGGTCATCAATCGACAAATTCTTCGCATAATAGTCCGAGGTCACATACACCTACTCACCCGTGCAATATAACGTCACAACAACAACAACCACTACCACTACCGCCGAGTAGTTGTAAATACGCGCTTAATATAACGTCGTCAGGGAACCACGCCGCTGGAAATGGCGGTGGAAACATCGATACGAACGCCGGCAGTTCTCCGCAAGATCTCAGCACTTCTAATAACAATAATAGCAACCAACAACAACATCAATCGAGCATAAGTCCAGAACCACGATCGACTTCGCCGAATAATACGAACGACACAAAACCGTCGTTACAGAGTCCACCTCAGATATACCCGTGGATGAGGAAAGTTCACATAGGTCAAAATGGGATTTCGAATGGCATGGAGACGAAAAGACAGAGAACGTCTTACACCCGATATCAGACGTTAGAATTAGAAAAAGAATTCCATTTCAATCGTTACCTGACGAGGCGTCGGCGGATAGAGATCGCCCATGCCCTGTGCCTATCCGAGAGGCAGATTAAAATATGGTTCCAGAACCGACGGATGAAATGGAAGAAAGAACATAAACCGATTCCAGGTTCAATGACAGCCGGTATACCTGGTATGGGTAATCCGCTCGGTGACGGCAAAATATAA
>INSTAR3_TRINITY_DN2571_c2_g1_i7.p1
ATGAGTTCGTACCAGTTCGTCAACTCTCTGTCGTCGTGCTACGGCCAAAGACCGACCCAGGGCAGCCCTGCCCAGGACTATTACGGAGGGTCATCGTATTCGAGTAACTGTTATAACCAAGTGTCTCAATCAACGCATCAGTATCCATACACGTCGAGTTCGATTCATCATCAACAACAACAACAACACGGGACGACAGGACTGCAACAAAATGGCGCCGACCATTACGGTGCTATAGGTAATCCTAGACAAAGTGGTCATCAATCGACAAATTCTTCGCATAATAGTCCGAGGTCACATACACCTACTCACCCGTGCAATATAACGTCACAACAACAACAACCACTACCACTACCGCCGAGTAGTTGTAAATACGCGCTTAATATAACGTCGTCAGGGAACCACGCCGCTGGAAATGGCGGTGGAAACATCGATACGAACGCCGGCAGTTCTCCGCAAGATCTCAGCACTTCTAATAACAATAATAGCAACCAACAACAACATCAATCGAGCATAAGTCCAGAACCACGATCGACTTCGCCGAATAATACGAACGACACAAAACCGTCGTTACAGAGTCCACCTCAGATATACCCGTGGATGAGGAAAGTTCACATAGGTCAAAATGGGATTTCGAATGGCATGGAGACGAAAAGACAGAGAACGTCTTACACCCGATATCAGACGTTAGAATTAGAAAAAGAATTCCATTTCAATCGTTACCTGACGAGGCGTCGGCGGATAGAGATCGCCCATGCCCTGTGCCTATCCGAGAGGCAGATTAAAATATGGTTCCAGAACCGACGGATGAAATGGAAGAAAGAACATAAACCGATTCCAGGTTCAATGACAGCCGGTATACCTGGTATGGGTAATCCGCTCGGTGACGGCAAAATATAA
>INSTAR3_TRINITY_DN2242_c1_g1_i1.p1
ATGAGCTCGTATTTCGGTAATATTTCGACAAATAATTGGCCTGGTGCTAATCAGGATCAGTTGTACGTCCAGAATGCCAAATACGGTATGAACTATGGCGACAGTCACTTCGGTCAGTATGCAACGTCGTCTCCTTCGCCTTTCGTCGCCAGGTATCCGAACTATAGCCATCACGTACCTGGTGTGACAGCCAAACCTGCCGCTACCTACGACCATCATCATCATCACAACACCAATCCTTCGTACGACGCACAGAGTTTTTATTCGAATATTTCGGCGGCTGCCAGAGCCGAAAATCCTGCAATCAGTCATACACCGCCGTCAATCGATGCCAGAGATTACAGCCTTACGCCAGCGAGTAGTTGTAAACTTGGTGGCGGTGGAACACCAACTGCCTATAGTGCATCGCCGGGCTTAACACCGAACGGTGTCGTCGCATCTTCAGAACCATCGCCCTACAATACTAATTCCACAACGCATCATTCCAGTTATTCTAGTTCAAATAGGAACACTTCTTCGACGCTCGATCATTCATCTACTAATTGTAACAATACTTCATCGTCAACTTCACACAGCAGTAGTAAATCCGGCAATTTTTACCCGTGGATGAAGTCTTATACAGATAACAGCACCGGTCCGAAAAGGACGCGACAAACCTATACGAGATACCAAACGCTGGAATTGGAAAAAGAATTTCACTTTAATCGTTACTTGACGCGAAGAAGGAGGATAGAAATTGCCCACGCTCTAGGATTGTCCGAACGTCAAATCAAAATATGGTTCCAGAACAGGCGGATGAAGGCTAAAAAGGAAAATAAGCTTCAGGGTATGAACGTTTCTGGACTTTCGCCGACGTTAGCCGACGCAAAAGACATGGTTACTCCAAAGGAAGAACTTATCGGAAGCTAG
>INSTAR3_TRINITY_DN2242_c1_g1_i6.p1
ATGAGCTCGTATTTCGGTAATATTTCGACAAATAATTGGCCTGGTGCTAATCAGGATCAGTTGTACGTCCAGAATGCCAAATACGGTATGAACTATGGCGACAGTCACTTCGGTCAGTATGCAACGTCGTCTCCTTCGCCTTTCGTCGCCAGGTATCCGAACTATAGCCATCACGTACCTGGTGTGACAGCCAAACCTGCCGCTACCTACGACCATCATCATCATCACAACACCAATCCTTCGTACGACGCACAGAGTTTTTATTCGAATATTTCGGCGGCTGCCAGAGCCGAAAATCCTGCAATCAGTCATACACCGCCGTCAATCGATGCCAGAGATTACAGCCTTACGCCAGCGAGTAGTTGTAAACTTGGTGGCGGTGGAACACCAACTGCCTATAGTGCATCGCCGGGCTTAACACCGAACGGTGTCGTCGCATCTTCAGAACCATCGCCCTACAATACTAATTCCACAACGCATCATTCCAGTTATTCTAGTTCAAATAGGAACACTTCTTCGACGCTCGATCATTCATCTACTAATTGTAACAATACTTCATCGTCAACTTCACACAGCAGTAGTAAATCCGGCAATTTTTACCCGTGGATGAAGTCTTATACAGATAACAGCACCGGTCCGAAAAGGACGCGACAAACCTATACGAGATACCAAACGCTGGAATTGGAAAAAGAATTTCACTTTAATCGTTACTTGACGCGAAGAAGGAGGATAGAAATTGCCCACGCTCTAGGATTGTCCGAACGTCAAATCAAAATATGGTTCCAGAACAGGCGGATGAAGGCTAAAAAGGAAAATAAGCTTCAGGGTATGAACGTTTCTGGACTTTCGCCGACGTTAGCCGACGCAAAAGACATGGTTACTCCAAAGGAAGAACTTATCGGAAGCTAG
>INSTAR3_TRINITY_DN2242_c1_g1_i7.p1
ATGAGCTCGTATTTCGGTAATATTTCGACAAATAATTGGCCTGGTGCTAATCAGGATCAGTTGTACGTCCAGAATGCCAAATACGGTATGAACTATGGCGACAGTCACTTCGGTCAGTATGCAACGTCGTCTCCTTCGCCTTTCGTCGCCAGGTATCCGAACTATAGCCATCACGTACCTGGTGTGACAGCCAAACCTGCCGCTACCTACGACCATCATCATCATCACAACACCAATCCTTCGTACGACGCACAGAGTTTTTATTCGAATATTTCGGCGGCTGCCAGAGCCGAAAATCCTGCAATCAGTCATACACCGCCGTCAATCGATGCCAGAGATTACAGCCTTACGCCAGCGAGTAGTTGTAAACTTGGTGGCGGTGGAACACCAACTGCCTATAGTGCATCGCCGGGCTTAACACCGAACGGTGTCGTCGCATCTTCAGAACCATCGCCCTACAATACTAATTCCACAACGCATCATTCCAGTTATTCTAGTTCAAATAGGAACACTTCTTCGACGCTCGATCATTCATCTACTAATTGTAACAATACTTCATCGTCAACTTCACACAGCAGTAGTAAATCCGGCAATTTTTACCCGTGGATGAAGTCTTATACAGATAACAGCACCGGTCCGAAAAGGACGCGACAAACCTATACGAGATACCAAACGCTGGAATTGGAAAAAGAATTTCACTTTAATCGTTACTTGACGCGAAGAAGGAGGATAGAAATTGCCCACGCTCTAGGATTGTCCGAACGTCAAATCAAAATATGGTTCCAGAACAGGCGGATGAAGGCTAAAAAGGAAAATAAGCTTCAGGGTATGAACGTTTCTGGACTTTCGCCGACGTTAGCCGACGCAAAAGACATGGTTACTCCAAAGGAAGAACTTATCGGAAGCTAG
>INSTAR3_TRINITY_DN1669_c1_g1_i2.p1
AAATTAATGATCATGAGTTCGTTTTTGATGAACTCGGGATCTTACGTCGATCCGAAATTTCCACCGAGTGAGGAATATTCCCAGAACAGTTACATACCGAACCATGGCACCGATTATTACGGTCATCACCACCACCATCATCACCATCAGAGTTACGGTTATAGTCAGCACCACGGAGGTGCCGGTGTCATGAACTATGGTCGCGATAGTGTCGCTGGATATACGAATCATCACGTGCCGAGCTCGTACTATCAACAATCGTGTACCATAAACGCTCAACCGAATTTAGCGGTTCATCACGGTCTGATACCGACGGTCGGTCCACCTGGCAACGGTCTACAACGCACCGATCATCTAACCATCGATACGTCGAGTGTTCCAACTGTAGGACCGCCGACAGTGCAGCAACAGCAATCCAATAACCTAAACTGTGGTCCGTTATTACATCGTAATCATCGCTCACCGGGATCGTCTCCGCCACCTCCGGGCGGTGGCGATGGACTGACACCGCATCTACCGAGTGACCAAGAACAGCAAGACGGTTCTAATAATTCTCAACCGGTCATCTATCCTTGGATGAAAAAGGTTCACGTTAGTAATCCAGCTCCTAATTTTACCGGCATGGAACCGAAACGTCAACGGACAGCTTACACCAGACACCAAATACTAGAATTAGAAAAAGAATTTCATTTTAACAGATATTTGACTCGGAGGAGACGGATCGAAATAGCTCATTCTTTGTGTTTATCCGAAAGACAGATAAAAATTTGGTTTCAGAACCGAAGGATGAAGTGGAAAAAGGATAATAAGTTACCGAATACTAAGAACGTTCGAAATCGTCATCATCAGCACTCGACGCCAACGACTAATTACAAGCACCATCAGTCGGTAAACAATAGGAGCCAGATGAATGCTTTAATATCTCAGCCGCCGCCGCCTCCTCCTCCTCAGCAAAACATGGCGAAAACAGAATACGACCTGACTTCGTTGTGA
>INSTAR3_TRINITY_DN1669_c1_g1_i3.p1
AAATTAATGATCATGAGTTCGTTTTTGATGAACTCGGGATCTTACGTCGATCCGAAATTTCCACCGAGTGAGGAATATTCCCAGAACAGTTACATACCGAACCATGGCACCGATTATTACGGTCATCACCACCACCATCATCACCATCAGAGTTACGGTTATAGTCAGCACCACGGAGGTGCCGGTGTCATGAACTATGGTCGCGATAGTGTCGCTGGATATACGAATCATCACGTGCCGAGCTCGTACTATCAACAATCGTGTACCATAAACGCTCAACCGAATTTAGCGGTTCATCACGGTCTGATACCGACGGTCGGTCCACCTGGCAACGGTCTACAACGCACCGATCATCTAACCATCGATACGTCGAGTGTTCCAACTGTAGGACCGCCGACAGTGCAGCAACAGCAATCCAATAACCTAAACTGTGGTCCGTTATTACATCGTAATCATCGCTCACCGGGATCGTCTCCGCCACCTCCGGGCGGTGGCGATGGACTGACACCGCATCTACCGAGTGACCAAGAACAGCAAGACGGTTCTAATAATTCTCAACCGGTCATCTATCCTTGGATGAAAAAGGTTCACGTTAGTAATCCAGCTCCTAATTTTACCGGCATGGAACCGAAACGTCAACGGACAGCTTACACCAGACACCAAATACTAGAATTAGAAAAAGAATTTCATTTTAACAGATATTTGACTCGGAGGAGACGGATCGAAATAGCTCATTCTTTGTGTTTATCCGAAAGACAGATAAAAATTTGGTTTCAGAACCGAAGGATGAAGTGGAAAAAGGATAATAAGTTACCGAATACTAAGAACGTTCGAAATCGTCATCATCAGCACTCGACGCCAACGACTAATTACAAGCACCATCAGTCGGTAAACAATAGGAGCCAGATGAATGCTTTAATATCTCAGCCGCCGCCGCCTCCTCCTCCTCAGCAAAACATGGCGAAAACAGAATACGACCTGACTTCGTTGTGA
>INSTAR3_TRINITY_DN1669_c1_g1_i6.p1
AAATTAATGATCATGAGTTCGTTTTTGATGAACTCGGGATCTTACGTCGATCCGAAATTTCCACCGAGTGAGGAATATTCCCAGAACAGTTACATACCGAACCATGGCACCGATTATTACGGTCATCACCACCACCATCATCACCATCAGAGTTACGGTTATAGTCAGCACCACGGAGGTGCCGGTGTCATGAACTATGGTCGCGATAGTGTCGCTGGATATACGAATCATCACGTGCCGAGCTCGTACTATCAACAATCGTGTACCATAAACGCTCAACCGAATTTAGCGGTTCATCACGGTCTGATACCGACGGTCGGTCCACCTGGCAACGGTCTACAACGCACCGATCATCTAACCATCGATACGTCGAGTGTTCCAACTGTAGGACCGCCGACAGTGCAGCAACAGCAATCCAATAACCTAAACTGTGGTCCGTTATTACATCGTAATCATCGCTCACCGGGATCGTCTCCGCCACCTCCGGGCGGTGGCGATGGACTGACACCGCATCTACCGAGTGACCAAGAACAGCAAGACGGTTCTAATAATTCTCAACCGGTCATCTATCCTTGGATGAAAAAGGTTCACGTTAGTAATCCAGCTCCTAATTTTACCGGCATGGAACCGAAACGTCAACGGACAGCTTACACCAGACACCAAATACTAGAATTAGAAAAAGAATTTCATTTTAACAGATATTTGACTCGGAGGAGACGGATCGAAATAGCTCATTCTTTGTGTTTATCCGAAAGACAGATAAAAATTTGGTTTCAGAACCGAAGGATGAAGTGGAAAAAGGATAATAAGTTACCGAATACTAAGAACGTTCGAAATCGTCATCATCAGCACTCGACGCCAACGACTAATTACAAGCACCATCAGTCGGTAAACAATAGGAGCCAGATGAATGCTTTAATATCTCAGCCGCCGCCGCCTCCTCCTCCTCAGCAAAACATGGCGAAAACAGAATACGACCTGACTTCGTTGTGA
>INSTAR3_TRINITY_DN1669_c1_g1_i7.p1
AAATTAATGATCATGAGTTCGTTTTTGATGAACTCGGGATCTTACGTCGATCCGAAATTTCCACCGAGTGAGGAATATTCCCAGAACAGTTACATACCGAACCATGGCACCGATTATTACGGTCATCACCACCACCATCATCACCATCAGAGTTACGGTTATAGTCAGCACCACGGAGGTGCCGGTGTCATGAACTATGGTCGCGATAGTGTCGCTGGATATACGAATCATCACGTGCCGAGCTCGTACTATCAACAATCGTGTACCATAAACGCTCAACCGAATTTAGCGGTTCATCACGGTCTGATACCGACGGTCGGTCCACCTGGCAACGGTCTACAACGCACCGATCATCTAACCATCGATACGTCGAGTGTTCCAACTGTAGGACCGCCGACAGTGCAGCAACAGCAATCCAATAACCTAAACTGTGGTCCGTTATTACATCGTAATCATCGCTCACCGGGATCGTCTCCGCCACCTCCGGGCGGTGGCGATGGACTGACACCGCATCTACCGAGTGACCAAGAACAGCAAGACGGTTCTAATAATTCTCAACCGGTCATCTATCCTTGGATGAAAAAGGTTCACGTTAGTAATCCAGCTCCTAATTTTACCGGCATGGAACCGAAACGTCAACGGACAGCTTACACCAGACACCAAATACTAGAATTAGAAAAAGAATTTCATTTTAACAGATATTTGACTCGGAGGAGACGGATCGAAATAGCTCATTCTTTGTGTTTATCCGAAAGACAGATAAAAATTTGGTTTCAGAACCGAAGGATGAAGTGGAAAAAGGATAATAAGTTACCGAATACTAAGAACGTTCGAAATCGTCATCATCAGCACTCGACGCCAACGACTAATTACAAGCACCATCAGTCGGTAAACAATAGGAGCCAGATGAATGCTTTAATATCTCAGCCGCCGCCGCCTCCTCCTCCTCAGCAAAACATGGCGAAAACAGAATACGACCTGACTTCGTTGTGA
>INSTAR5_TRINITY_DN1263_c1_g1_i1.p1
ATGAACTCGTATTTCGACCAGAGCGGATTCTACAACGGCGGATCTCAAGGTCAAATTCACGGCGCGGCAACGCCGTCGGCCGATCAATCGGCGTATCGTTTTCCTCAAGGTCTGATCGCCGTTCCGTCGCCGTCGTCGTCGTGTCCTCAACCTGTTACCAACTACGACAACAATGTCAACAATAAACTGTATCCGACCGATTGCATGACGGCGTCGGCCGTTAAAGACCACCACCACCACAACCACCACCATCATCAGAACGGTTATAACAAAGATGGCGCGATGTCATCGTGGCCCGGATCGAATCCGTTGGCTTTGAGATCGGCCGGTATGAGCACCGATCCTTCGTCGATGATGAGGTCGACGTTTCCGTCGAACACGATGTCGGAACACGTGGCGGCCGCTGCAAGAGTCTCTGATGTATGGTCGACTTGCTGTCAGGCAACTGCAGGAGGACCACCTCATCCTAATTCTTTTTATCCGTGGATGGCACTGACAGGTGCCAACGGCTTAAGACGTCGAGGAAGACAGACGTACACCAGGTACCAGACGCTGGAACTGGAAAAAGAATTCCATACGAATCATTACCTCACGAGAAGGAGACGGATAGAGATGGCGCATGCGCTCTGCCTGACCGAAAGACAAATTAAAATCTGGTTTCAGAACAGGCGGATGAAACTGAAAAAAGAAATCCAAGCCATCAAAGAACTAAACGAACAAGAAAAACAAGCTCAAAAAGCCAAAGGATCGAATAATCATCATCATCACCATCATCACACATCGTCGTCGTCGTCGTCATCATCGCATCACGTCGATTCGAACATGACGGCAAAGAAGGAACATATAACGGCCTAA
>INSTAR5_TRINITY_DN125_c8_g1_i2.p1
ATGAGCTCATACTTTAGTAACTCGTTCCTGACGGATTTGAGAAGTACGGGTTCAGAACATTATCAGGGTCAAACAGTTACGGCACAACAAAGCGGTGTGGTTGATTCATGTGACCCATCATTACGTCAATCTTTAGCTGCATATGGAGCTACAACCGGAATTGGTCCAACGTATCCACGATTTCCACCTTACGATCGACTAGAAATCAGGCAAATAGCCGCAAACAATGCTGCTCAAGGCAACGGATCAGCGACCGGTTACTATACAAATCAGGCTACAGGTCATACTGGACTCGTTGGTCACCATCATCACGGTGGTGGTATATCCGAACAGAACTGTCGGAATTCTCCGAACAATCCACAAAACACTCAATATTCTAGTTGTAAACTTCAACAAGTCTCTGGAACAAGTCCTGGGGTGACGACGCCTCAGAGTCCATCGTCAGCGCTTAGTACAGGTGGACCTGGAGGTGGTATTGTGCCACCCAGTCCAGTACATTCTCCGCAGATGTATAATCATCATCAGTCTATCACAAATTCGGCTGGTGTAATACCAAGTCCACTTTATCCTTGGATGAGAAGCCAGTTCGAACGAAAACGAGGTCGTCAGACGTATACACGATATCAGACTCTAGAATTAGAAAAGGAATTTCATTTCAATCGTTACCTGACGAGAAGAAGACGGATAGAAATAGCCCACGCTTTATGTCTGACCGAGAGACAGATCAAAATATGGTTCCAGAATCGACGGATGAAATGGAAGAAAGAAAATAAACCAAAATCAGACGGGCCAAACGGTGAAATAATGGCTCCACAATAA
>INSTAR5_TRINITY_DN125_c8_g1_i3.p1
ATGAGCTCATACTTTAGTAACTCGTTCCTGACGGATTTGAGAAGTACGGGTTCAGAACATTATCAGGGTCAAACAGTTACGGCACAACAAAGCGGTGTGGTTGATTCATGTGACCCATCATTACGTCAATCTTTAGCTGCATATGGAGCTACAACCGGAATTGGTCCAACGTATCCACGATTTCCACCTTACGATCGACTAGAAATCAGGCAAATAGCCGCAAACAATGCTGCTCAAGGCAACGGATCAGCGACCGGTTACTATACAAATCAGGCTACAGGTCATACTGGACTCGTTGGTCACCATCATCACGGTGGTGGTATATCCGAACAGAACTGTCGGAATTCTCCGAACAATCCACAAAACACTCAATATTCTAGTTGTAAACTTCAACAAGTCTCTGGAACAAGTCCTGGGGTGACGACGCCTCAGAGTCCATCGTCAGCGCTTAGTACAGGTGGACCTGGAGGTGGTATTGTGCCACCCAGTCCAGTACATTCTCCGCAGATGTATAATCATCATCAGTCTATCACAAATTCGGCTGGTGTAATACCAAGTCCACTTTATCCTTGGATGAGAAGCCAGTTCGAACGAAAACGAGGTCGTCAGACGTATACACGATATCAGACTCTAGAATTAGAAAAGGAATTTCATTTCAATCGTTACCTGACGAGAAGAAGACGGATAGAAATAGCCCACGCTTTATGTCTGACCGAGAGACAGATCAAAATATGGTTCCAGAATCGACGGATGAAATGGAAGAAAGAAAATAAACCAAAATCAGACGGGCCAAACGGTGAAATAATGGCTCCACAATAA
>INSTAR5_TRINITY_DN125_c8_g1_i4.p1
ATGAGCTCATACTTTAGTAACTCGTTCCTGACGGATTTGAGAAGTACGGGTTCAGAACATTATCAGGGTCAAACAGTTACGGCACAACAAAGCGGTGTGGTTGATTCATGTGACCCATCATTACGTCAATCTTTAGCTGCATATGGAGCTACAACCGGAATTGGTCCAACGTATCCACGATTTCCACCTTACGATCGACTAGAAATCAGGCAAATAGCCGCAAACAATGCTGCTCAAGGCAACGGATCAGCGACCGGTTACTATACAAATCAGGCTACAGGTCATACTGGACTCGTTGGTCACCATCATCACGGTGGTGGTATATCCGAACAGAACTGTCGGAATTCTCCGAACAATCCACAAAACACTCAATATTCTAGTTGTAAACTTCAACAAGTCTCTGGAACAAGTCCTGGGGTGACGACGCCTCAGAGTCCATCGTCAGCGCTTAGTACAGGTGGACCTGGAGGTGGTATTGTGCCACCCAGTCCAGTACATTCTCCGCAGATGTATAATCATCATCAGTCTATCACAAATTCGGCTGGTGTAATACCAAGTCCACTTTATCCTTGGATGAGAAGCCAGTTCGAACGAAAACGAGGTCGTCAGACGTATACACGATATCAGACTCTAGAATTAGAAAAGGAATTTCATTTCAATCGTTACCTGACGAGAAGAAGACGGATAGAAATAGCCCACGCTTTATGTCTGACCGAGAGACAGATCAAAATATGGTTCCAGAATCGACGGATGAAATGGAAGAAAGAAAATAAACCAAAATCAGACGGGCCAAACGGTGAAATAATGGCTCCACAATAA
>INSTAR5_TRINITY_DN125_c8_g1_i5.p1
ATGAGCTCATACTTTAGTAACTCGTTCCTGACGGATTTGAGAAGTACGGGTTCAGAACATTATCAGGGTCAAACAGTTACGGCACAACAAAGCGGTGTGGTTGATTCATGTGACCCATCATTACGTCAATCTTTAGCTGCATATGGAGCTACAACCGGAATTGGTCCAACGTATCCACGATTTCCACCTTACGATCGACTAGAAATCAGGCAAATAGCCGCAAACAATGCTGCTCAAGGCAACGGATCAGCGACCGGTTACTATACAAATCAGGCTACAGGTCATACTGGACTCGTTGGTCACCATCATCACGGTGGTGGTATATCCGAACAGAACTGTCGGAATTCTCCGAACAATCCACAAAACACTCAATATTCTAGTTGTAAACTTCAACAAGTCTCTGGAACAAGTCCTGGGGTGACGACGCCTCAGAGTCCATCGTCAGCGCTTAGTACAGGTGGACCTGGAGGTGGTATTGTGCCACCCAGTCCAGTACATTCTCCGCAGATGTATAATCATCATCAGTCTATCACAAATTCGGCTGGTGTAATACCAAGTCCACTTTATCCTTGGATGAGAAGCCAGTTCGAACGAAAACGAGGTCGTCAGACGTATACACGATATCAGACTCTAGAATTAGAAAAGGAATTTCATTTCAATCGTTACCTGACGAGAAGAAGACGGATAGAAATAGCCCACGCTTTATGTCTGACCGAGAGACAGATCAAAATATGGTTCCAGAATCGACGGATGAAATGGAAGAAAGAAAATAAACCAAAATCAGACGGGCCAAACGGTGAAATAATGGCTCCACAATAA
>INSTAR5_TRINITY_DN125_c8_g1_i6.p1
ATGAGCTCATACTTTAGTAACTCGTTCCTGACGGATTTGAGAAGTACGGGTTCAGAACATTATCAGGGTCAAACAGTTACGGCACAACAAAGCGGTGTGGTTGATTCATGTGACCCATCATTACGTCAATCTTTAGCTGCATATGGAGCTACAACCGGAATTGGTCCAACGTATCCACGATTTCCACCTTACGATCGACTAGAAATCAGGCAAATAGCCGCAAACAATGCTGCTCAAGGCAACGGATCAGCGACCGGTTACTATACAAATCAGGCTACAGGTCATACTGGACTCGTTGGTCACCATCATCACGGTGGTGGTATATCCGAACAGAACTGTCGGAATTCTCCGAACAATCCACAAAACACTCAATATTCTAGTTGTAAACTTCAACAAGTCTCTGGAACAAGTCCTGGGGTGACGACGCCTCAGAGTCCATCGTCAGCGCTTAGTACAGGTGGACCTGGAGGTGGTATTGTGCCACCCAGTCCAGTACATTCTCCGCAGATGTATAATCATCATCAGTCTATCACAAATTCGGCTGGTGTAATACCAAGTCCACTTTATCCTTGGATGAGAAGCCAGTTCGAACGAAAACGAGGTCGTCAGACGTATACACGATATCAGACTCTAGAATTAGAAAAGGAATTTCATTTCAATCGTTACCTGACGAGAAGAAGACGGATAGAAATAGCCCACGCTTTATGTCTGACCGAGAGACAGATCAAAATATGGTTCCAGAATCGACGGATGAAATGGAAGAAAGAAAATAAACCAAAATCAGACGGGCCAAACGGTGAAATAATGGCTCCACAATAA
>INSTAR5_TRINITY_DN14625_c0_g1_i2.p1
ATGAGTTCGTACCAGTTCGTCAACTCTCTGTCGTCGTGCTACGGCCAAAGACCGACCCAGGGCAGCCCTGCCCAGGACTATTACGGAGGGTCATCGTATTCGAGTAACTGTTATAACCAAGTGTCTCAATCAACGCATCAGTATCCATACACGTCGAGTTCGATTCATCATCAACAACAACAACAACACGGGACGACAGGACTGCAACAAAATGGCGCCGACCATTACGGTGCTATAGGTAATCCTAGACAAAGTGGTCATCAATCGACAAATTCTTCGCATAATAGTCCGAGGTCACATACACCTACTCACCCGTGCAATATAACGTCACAACAACAACAACCACTACCACTACCGCCGAGTAGTTGTAAATACGCGCTTAATATAACGTCGTCAGGGAACCACGCCGCTGGAAATGGCGGTGGAAACATCGATACGAACGCCGGCAGTTCTCCGCAAGATCTCAGCACTTCTAATAACAATAATAGCAACCAACAACAACATCAATCGAGCATAAGTCCAGAACCACGATCGACTTCGCCGAATAATACGAACGACACAAAACCGTCGTTACAGAGTCCACCTCAGATATACCCGTGGATGAGGAAAGTTCACATAGGTCAAAATGGGATTTCGAATGGCATGGAGACGAAAAGACAGAGAACGTCTTACACCCGATATCAGACGTTAGAATTAGAAAAAGAATTCCATTTCAATCGTTACCTGACGAGGCGTCGGCGGATAGAGATCGCCCATGCCCTGTGCCTATCCGAGAGGCAGATTAAAATATGGTTCCAGAACCGACGGATGAAATGGAAGAAAGAACATAAACCGATTCCAGGTTCAATGACAGCCGGTATACCTGGTATGGGTAATCCGCTCGGTGACGGCAAAATATAA
>INSTAR5_TRINITY_DN14625_c0_g1_i5.p1
ATGAGTTCGTACCAGTTCGTCAACTCTCTGTCGTCGTGCTACGGCCAAAGACCGACCCAGGGCAGCCCTGCCCAGGACTATTACGGAGGGTCATCGTATTCGAGTAACTGTTATAACCAAGTGTCTCAATCAACGCATCAGTATCCATACACGTCGAGTTCGATTCATCATCAACAACAACAACAACACGGGACGACAGGACTGCAACAAAATGGCGCCGACCATTACGGTGCTATAGGTAATCCTAGACAAAGTGGTCATCAATCGACAAATTCTTCGCATAATAGTCCGAGGTCACATACACCTACTCACCCGTGCAATATAACGTCACAACAACAACAACCACTACCACTACCGCCGAGTAGTTGTAAATACGCGCTTAATATAACGTCGTCAGGGAACCACGCCGCTGGAAATGGCGGTGGAAACATCGATACGAACGCCGGCAGTTCTCCGCAAGATCTCAGCACTTCTAATAACAATAATAGCAACCAACAACAACATCAATCGAGCATAAGTCCAGAACCACGATCGACTTCGCCGAATAATACGAACGACACAAAACCGTCGTTACAGAGTCCACCTCAGATATACCCGTGGATGAGGAAAGTTCACATAGGTCAAAATGGGATTTCGAATGGCATGGAGACGAAAAGACAGAGAACGTCTTACACCCGATATCAGACGTTAGAATTAGAAAAAGAATTCCATTTCAATCGTTACCTGACGAGGCGTCGGCGGATAGAGATCGCCCATGCCCTGTGCCTATCCGAGAGGCAGATTAAAATATGGTTCCAGAACCGACGGATGAAATGGAAGAAAGAACATAAACCGATTCCAGGTTCAATGACAGCCGGTATACCTGGTATGGGTAATCCGCTCGGTGACGGCAAAATATAA
>INSTAR5_TRINITY_DN2812_c1_g1_i1.p1
ATGAGCTCGTATTTCGGTAATATTTCGACAAATAATTGGCCTGGTGCTAATCAGGATCAGTTGTACGTCCAGAATGCCAAATACGGTATGAACTATGGCGACAGTCACTTCGGTCAGTATGCAACGTCGTCTCCTTCGCCTTTCGTCGCCAGGTATCCGAACTATAGCCATCACGTACCTGGTGTGACAGCCAAACCTGCCGCTACCTACGACCATCATCATCATCACAACACCAATCCTTCGTACGACGCACAGAGTTTTTATTCGAATATTTCGGCGGCTGCCAGAGCCGAAAATCCTGCAATCAGTCATACACCGCCGTCAATCGATGCCAGAGATTACAGCCTTACGCCAGCGAGTAGTTGTAAACTTGGTGGCGGTGGAACACCAACTGCCTATAGTGCATCGCCGGGCTTAACACCGAACGGTGTCGTCGCATCTTCAGAACCATCGCCCTACAATACTAATTCCACAACGCATCATTCCAGTTATTCTAGTTCAAATAGGAACACTTCTTCGACGCTCGATCATTCATCTACTAATTGTAACAATACTTCATCGTCAACTTCACACAGCAGTAGTAAATCCGGCAATTTTTACCCGTGGATGAAGTCTTATACAGATAACAGCACCGGTCCGAAAAGGACGCGACAAACCTATACGAGATACCAAACGCTGGAATTGGAAAAAGAATTTCACTTTAATCGTTACTTGACGCGAAGAAGGAGGATAGAAATTGCCCACGCTCTAGGATTGTCCGAACGTCAAATCAAAATATGGTTCCAGAACAGGCGGATGAAGGCTAAAAAGGAAAATAAGCTTCAGGGTATGAACGTTTCTGGACTTTCGCCGACGTTAGCCGACGCAAAAGACATGGTTACTCCAAAGGAAGAACTTATCGGAAGCTAG
>INSTAR5_TRINITY_DN2812_c1_g1_i4.p1
ATGAGCTCGTATTTCGGTAATATTTCGACAAATAATTGGCCTGGTGCTAATCAGGATCAGTTGTACGTCCAGAATGCCAAATACGGTATGAACTATGGCGACAGTCACTTCGGTCAGTATGCAACGTCGTCTCCTTCGCCTTTCGTCGCCAGGTATCCGAACTATAGCCATCACGTACCTGGTGTGACAGCCAAACCTGCCGCTACCTACGACCATCATCATCATCACAACACCAATCCTTCGTACGACGCACAGAGTTTTTATTCGAATATTTCGGCGGCTGCCAGAGCCGAAAATCCTGCAATCAGTCATACACCGCCGTCAATCGATGCCAGAGATTACAGCCTTACGCCAGCGAGTAGTTGTAAACTTGGTGGCGGTGGAACACCAACTGCCTATAGTGCATCGCCGGGCTTAACACCGAACGGTGTCGTCGCATCTTCAGAACCATCGCCCTACAATACTAATTCCACAACGCATCATTCCAGTTATTCTAGTTCAAATAGGAACACTTCTTCGACGCTCGATCATTCATCTACTAATTGTAACAATACTTCATCGTCAACTTCACACAGCAGTAGTAAATCCGGCAATTTTTACCCGTGGATGAAGTCTTATACAGATAACAGCACCGGTCCGAAAAGGACGCGACAAACCTATACGAGATACCAAACGCTGGAATTGGAAAAAGAATTTCACTTTAATCGTTACTTGACGCGAAGAAGGAGGATAGAAATTGCCCACGCTCTAGGATTGTCCGAACGTCAAATCAAAATATGGTTCCAGAACAGGCGGATGAAGGCTAAAAAGGAAAATAAGCTTCAGGGTATGAACGTTTCTGGACTTTCGCCGACGTTAGCCGACGCAAAAGACATGGTTACTCCAAAGGAAGAACTTATCGGAAGCTAG
>INSTAR5_TRINITY_DN6865_c1_g1_i1.p1
ATGAGTTCGTTTTTGATGAACTCGGGATCTTACGTCGATCCGAAATTTCCACCGAGTGAGGAATATTCCCAGAACAGTTACATACCGAACCATGGCACCGATTATTACGGTCATCACCACCACCATCATCACCATCAGAGTTACGGTTATAGTCAGCACCACGGAGGTGCCGGTGTCATGAACTATGGTCGCGATAGTGTCGCTGGATATACGAATCATCACGTGCCGAGCTCGTACTATCAACAATCGTGTACCATAAACGCTCAACCGAATTTAGCGGTTCATCACGGTCTGATACCGACGGTCGGTCCACCTGGCAACGGTCTACAACGCACCGATCATCTAACCATCGATACGTCGAGTGTTCCAACTGTAGGACCGCCGACAGTGCAGCAACAGCAATCCAATAACCTAAACTGTGGTCCGTTATTACATCGTAATCATCGCTCACCGGGATCGTCTCCGCCACCTCCGGGCGGTGGCGATGGACTGACACCGCATCTACCGAGTGACCAAGAACAGCAAGACGGTTCTAATAATTCTCAACCGGTCATCTATCCTTGGATGAAAAAGGTTCACGTTAGTAATCCAGCTCCTAATTTTACCGGCATGGAACCGAAACGTCAACGGACAGCTTACACCAGACACCAAATACTAGAATTAGAAAAAGAATTTCATTTTAACAGATATTTGACTCGGAGGAGACGGATCGAAATAGCTCATTCTTTGTGTTTATCCGAAAGACAGATAAAAATTTGGTTTCAGAACCGAAGGATGAAGTGGAAAAAGGATAATAAGTTACCGAATACTAAGAACGTTCGAAATCGTCATCATCAGCACTCGACGCCAACGACTAATTACAAGCACCATCAGTCGGTAAACAATAGGAGCCAGATGAATGCTTTAATATCTCAGCCGCCGCCGCCTCCTCCTCCTCAGCAAAACATGGCGAAAACAGAATACGACCTGACTTCGTTGTGA
>INSTAR5_TRINITY_DN6865_c1_g1_i3.p1
ATGAGTTCGTTTTTGATGAACTCGGGATCTTACGTCGATCCGAAATTTCCACCGAGTGAGGAATATTCCCAGAACAGTTACATACCGAACCATGGCACCGATTATTACGGTCATCACCACCACCATCATCACCATCAGAGTTACGGTTATAGTCAGCACCACGGAGGTGCCGGTGTCATGAACTATGGTCGCGATAGTGTCGCTGGATATACGAATCATCACGTGCCGAGCTCGTACTATCAACAATCGTGTACCATAAACGCTCAACCGAATTTAGCGGTTCATCACGGTCTGATACCGACGGTCGGTCCACCTGGCAACGGTCTACAACGCACCGATCATCTAACCATCGATACGTCGAGTGTTCCAACTGTAGGACCGCCGACAGTGCAGCAACAGCAATCCAATAACCTAAACTGTGGTCCGTTATTACATCGTAATCATCGCTCACCGGGATCGTCTCCGCCACCTCCGGGCGGTGGCGATGGACTGACACCGCATCTACCGAGTGACCAAGAACAGCAAGACGGTTCTAATAATTCTCAACCGGTCATCTATCCTTGGATGAAAAAGGTTCACGTTAGTAATCCAGCTCCTAATTTTACCGGCATGGAACCGAAACGTCAACGGACAGCTTACACCAGACACCAAATACTAGAATTAGAAAAAGAATTTCATTTTAACAGATATTTGACTCGGAGGAGACGGATCGAAATAGCTCATTCTTTGTGTTTATCCGAAAGACAGATAAAAATTTGGTTTCAGAACCGAAGGATGAAGTGGAAAAAGGATAATAAGTTACCGAATACTAAGAACGTTCGAAATCGTCATCATCAGCACTCGACGCCAACGACTAATTACAAGCACCATCAGTCGGTAAACAATAGGAGCCAGATGAATGCTTTAATATCTCAGCCGCCGCCGCCTCCTCCTCCTCAGCAAAACATGGCGAAAACAGAATACGACCTGACTTCGTTGTGA
>JUV1_TRINITY_DN3244_c8_g1_i1.p1
ATGAACTCGTATTTCGACCAGAGCGGATTCTACAACGGCGGATCTCAAGGTCAAATTCACGGCGCGGCAACGCCGTCGGCCGATCAATCGGCGTATCGTTTTCCTCAAGGTCTGATCGCCGTTCCGTCGCCGTCGTCGTCGTGTCCTCAACCTGTTACCAACTACGACAACAATGTCAACAATAAACTGTATCCGACCGATTGCATGACGGCGTCGGCCGTTAAAGACCACCACCACCACAACCACCACCATCATCAGAACGGTTATAACAAAGATGGCGCGATGTCATCGTGGCCCGGATCGAATCCGTTGGCTTTGAGATCGGCCGGTATGAGCACCGATCCTTCGTCGATGATGAGGTCGACGTTTCCGTCGAACACGATGTCGGAACACGTGGCGGCCGCTGCAAGAGTCTCTGATGTATGGTCGACTTGCTGTCAGGCAACTGCAGGAGGACCACCTCATCCTAATTCTTTTTATCCGTGGATGGCACTGACAGGTGCCAACGGCTTAAGACGTCGAGGAAGACAGACGTACACCAGGTACCAGACGCTGGAACTGGAAAAAGAATTCCATACGAATCATTACCTCACGAGAAGGAGACGGATAGAGATGGCGCATGCGCTCTGCCTGACCGAAAGACAAATTAAAATCTGGTTTCAGAACAGGCGGATGAAACTGAAAAAAGAAATCCAAGCCATCAAAGAACTAAACGAACAAGAAAAACAAGCTCAAAAAGCCAAAGGATCGAATAATCATCATCATCACCATCATCACACATCGTCGTCGTCGTCGTCGTCATCATCGCATCACGTCGATTCGAACATGACGGCAAAGAAGGAACATATAACGGCCTAA
>JUV1_TRINITY_DN3244_c8_g1_i2.p1
ATGAACTCGTATTTCGACCAGAGCGGATTCTACAACGGCGGATCTCAAGGTCAAATTCACGGCGCGGCAACGCCGTCGGCCGATCAATCGGCGTATCGTTTTCCTCAAGGTCTGATCGCCGTTCCGTCGCCGTCGTCGTCGTGTCCTCAACCTGTTACCAACTACGACAACAATGTCAACAATAAACTGTATCCGACCGATTGCATGACGGCGTCGGCCGTTAAAGACCACCACCACCACAACCACCACCATCATCAGAACGGTTATAACAAAGATGGCGCGATGTCATCGTGGCCCGGATCGAATCCGTTGGCTTTGAGATCGGCCGGTATGAGCACCGATCCTTCGTCGATGATGAGGTCGACGTTTCCGTCGAACACGATGTCGGAACACGTGGCGGCCGCTGCAAGAGTCTCTGATGTATGGTCGACTTGCTGTCAGGCAACTGCAGGAGGACCACCTCATCCTAATTCTTTTTATCCGTGGATGGCACTGACAGGTGCCAACGGCTTAAGACGTCGAGGAAGACAGACGTACACCAGGTACCAGACGCTGGAACTGGAAAAAGAATTCCATACGAATCATTACCTCACGAGAAGGAGACGGATAGAGATGGCGCATGCGCTCTGCCTGACCGAAAGACAAATTAAAATCTGGTTTCAGAACAGGCGGATGAAACTGAAAAAAGAAATCCAAGCCATCAAAGAACTAAACGAACAAGAAAAACAAGCTCAAAAAGCCAAAGGATCGAATAATCATCATCATCACCATCATCACACATCGTCGTCGTCGTCGTCGTCATCATCGCATCACGTCGATTCGAACATGACGGCAAAGAAGGAACATATAACGGCCTAA
>JUV1_TRINITY_DN1790_c1_g1_i7.p1
ATGAGCTCATACTTTAGTAACTCGTTCCTGACGGATTTGAGAAGTACGGGTTCAGAACATTATCAGGGTCAAACAGTTACGGCACAACAAAGCGGTGTGGTTGATTCATGTGACCCATCATTACGTCAATCTTTAGCTGCATATGGAGCTACAACCGGAATTGGTCCAACGTATCCACGATTTCCACCTTACGATCGACTAGAAATCAGGCAAATAGCCGCAAACAATGCTGCTCAAGGCAACGGATCAGCGACCGGTTACTATACAAATCAGGCTACAGGTCATACTGGACTCGTTGGTCACCATCATCACGGTGGTGGTATATCCGAACAGAACTGTCGGAATTCTCCGAACAATCCACAAAACACTCAATATTCTAGTTGTAAACTTCAACAAGTCTCTGGAACAAGTCCTGGGGTGACGACGCCTCAGAGTCCATCGTCAGCGCTTAGTACAGGTGGACCTGGAGGTGGTATTGTGCCACCCAGTCCAGTACATTCTCCGCAGATGTATAATCATCATCAGTCTATCACAAATTCGGCTGGTGTAATACCAAGTCCACTTTATCCTTGGATGAGAAGCCAGTTCGAACGAAAACGAGGTCGTCAGACGTATACACGATATCAGACTCTAGAATTAGAAAAGGAATTTCATTTCAATCGTTACCTGACGAGAAGAAGACGGATAGAAATAGCCCACGCTTTATGTCTGACCGAGAGACAGATCAAAATATGGTTCCAGAATCGACGGATGAAATGGAAGAAAGAAAATAAACCAAAATCAGACGGGCCAAACGGTGAAATAATGGCTCCACAATAA
>JUV1_TRINITY_DN1790_c1_g1_i2.p1
ATGAGCTCATACTTTAGTAACTCGTTCCTGACGGATTTGAGAAGTACGGGTTCAGAACATTATCAGGGTCAAACAGTTACGGCACAACAAAGCGGTGTGGTTGATTCATGTGACCCATCATTACGTCAATCTTTAGCTGCATATGGAGCTACAACCGGAATTGGTCCAACGTATCCACGATTTCCACCTTACGATCGACTAGAAATCAGGCAAATAGCCGCAAACAATGCTGCTCAAGGCAACGGATCAGCGACCGGTTACTATACAAATCAGGCTACAGGTCATACTGGACTCGTTGGTCACCATCATCACGGTGGTGGTATATCCGAACAGAACTGTCGGAATTCTCCGAACAATCCACAAAACACTCAATATTCTAGTTGTAAACTTCAACAAGTCTCTGGAACAAGTCCTGGGGTGACGACGCCTCAGAGTCCATCGTCAGCGCTTAGTACAGGTGGACCTGGAGGTGGTATTGTGCCACCCAGTCCAGTACATTCTCCGCAGATGTATAATCATCATCAGTCTATCACAAATTCGGCTGGTGTAATACCAAGTCCACTTTATCCTTGGATGAGAAGCCAGTTCGAACGAAAACGAGGTCGTCAGACGTATACACGATATCAGACTCTAGAATTAGAAAAGGAATTTCATTTCAATCGTTACCTGACGAGAAGAAGACGGATAGAAATAGCCCACGCTTTATGTCTGACCGAGAGACAGATCAAAATATGGTTCCAGAATCGACGGATGAAATGGAAGAAAGAAAATAAACCAAAATCAGACGGGCCAAACGGTGAAATAATGGCTCCACAATAA
>JUV1_TRINITY_DN1790_c0_g2_i3.p1
ATGAGGAAAGTTCACATAGGTCAAAATGGGATTTCGAATGGCATGGAGACGAAAAGACAGAGAACGTCTTACACCCGATATCAGACGTTAGAATTAGAAAAAGAATTCCATTTCAATCGTTACCTGACGAGGCGTCGGCGGATAGAGATCGCCCATGCCCTGTGCCTATCCGAGAGGCAGATTAAAATATGGTTCCAGAACCGACGGATGAAATGGAAGAAAGAACATAAACCGATTCCAGGTTCAATGACAGCCGGTATACCTGGTATGGGTAATCCGCTCGGTGACGGCAAAATATAA
>JUV1_TRINITY_DN1790_c0_g2_i4.p1
ATGAGTTCGTACCAGTTCGTCAACTCTCTGTCGTCGTGCTACGGCCAAAGACCGACCCAGGGCAGCCCTGCCCAGGACTATTACGGAGGGTCATCGTATTCGAGTAACTGTTATAACCAAGTGTCTCAATCAACGCATCAGTATCCATACACGTCGAGTTCGATTCATCATCAACAACAACAACAACACGGGACGACAGGACTGCAACAAAATGGCGCCGACCATTACGGTGCTATAGGTAATCCTAGACAAAGTGGTCATCAATCGACAAATTCTTCGCATAATAGTCCGAGGTCACATACACCTACTCACCCGTGCAATATAACGTCACAACAACAACAACCACTACCACTACCGCCGAGTAGTTGTAAATACGCGCTTAATATAACGTCGTCAGGGAACCACGCCGCTGGAAATGGCGGTGGAAACATCGATACGAACGCCGGCAGTTCTCCGCAAGATCTCAGCACTTCTAATAACAATAATAGCAACCAACAACAACATCAATCGAGCATAAGTCCAGAACCACGATCGACTTCGCCGAATAATACGAACGACACAAAACCGTCGTTACAGAGTCCACCTCAGATATACCCGTGGATGAGGAAAGTTCACATAGGTCAAAATGGGATTTCGAATGGCATGGAGACGAAAAGACAGAGAACGTCTTACACCCGATATCAGACGTTAGAATTAGAAAAAGAATTCCATTTCAATCGTTACCTGACGAGGCGTCGGCGGATAGAGATCGCCCATGCCCTGTGCCTATCCGAGAGGCAGATTAAAATATGGTTCCAGAACCGACGGATGAAATGGAAGAAAGAACATAAACCGATTCCAGGTTCAATGACAGCCGGTATACCTGGTATGGGTAATCCGCTCGGTGACGGCAAAATATAA
>JUV1_TRINITY_DN1790_c0_g2_i5.p1
ATGAGTTCGTACCAGTTCGTCAACTCTCTGTCGTCGTGCTACGGCCAAAGACCGACCCAGGGCAGCCCTGCCCAGGACTATTACGGAGGGTCATCGTATTCGAGTAACTGTTATAACCAAGTGTCTCAATCAACGCATCAGTATCCATACACGTCGAGTTCGATTCATCATCAACAACAACAACAACACGGGACGACAGGACTGCAACAAAATGGCGCCGACCATTACGGTGCTATAGGTAATCCTAGACAAAGTGGTCATCAATCGACAAATTCTTCGCATAATAGTCCGAGGTCACATACACCTACTCACCCGTGCAATATAACGTCACAACAACAACAACCACTACCACTACCGCCGAGTAGTTGTAAATACGCGCTTAATATAACGTCGTCAGGGAACCACGCCGCTGGAAATGGCGGTGGAAACATCGATACGAACGCCGGCAGTTCTCCGCAAGATCTCAGCACTTCTAATAACAATAATAGCAACCAACAACAACATCAATCGAGCATAAGTCCAGAACCACGATCGACTTCGCCGAATAATACGAACGACACAAAACCGTCGTTACAGAGTCCACCTCAGATATACCCGTGGATGAGGAAAGTTCACATAGGTCAAAATGGGATTTCGAATGGCATGGAGACGAAAAGACAGAGAACGTCTTACACCCGATATCAGACGTTAGAATTAGAAAAAGAATTCCATTTCAATCGTTACCTGACGAGGCGTCGGCGGATAGAGATCGCCCATGCCCTGTGCCTATCCGAGAGGCAGATTAAAATATGGTTCCAGAACCGACGGATGAAATGGAAGAAAGAACATAAACCGATTCCAGGTTCAATGACAGCCGGTATACCTGGTATGGGTAATCCGCTCGGTGACGGCAAAATATAA
>JUV1_TRINITY_DN1790_c0_g2_i7.p1
ATGAGTTCGTACCAGTTCGTCAACTCTCTGTCGTCGTGCTACGGCCAAAGACCGACCCAGGGCAGCCCTGCCCAGGACTATTACGGAGGGTCATCGTATTCGAGTAACTGTTATAACCAAGTGTCTCAATCAACGCATCAGTATCCATACACGTCGAGTTCGATTCATCATCAACAACAACAACAACACGGGACGACAGGACTGCAACAAAATGGCGCCGACCATTACGGTGCTATAGGTAATCCTAGACAAAGTGGTCATCAATCGACAAATTCTTCGCATAATAGTCCGAGGTCACATACACCTACTCACCCGTGCAATATAACGTCACAACAACAACAACCACTACCACTACCGCCGAGTAGTTGTAAATACGCGCTTAATATAACGTCGTCAGGGAACCACGCCGCTGGAAATGGCGGTGGAAACATCGATACGAACGCCGGCAGTTCTCCGCAAGATCTCAGCACTTCTAATAACAATAATAGCAACCAACAACAACATCAATCGAGCATAAGTCCAGAACCACGATCGACTTCGCCGAATAATACGAACGACACAAAACCGTCGTTACAGAGTCCACCTCAGATATACCCGTGGATGAGGAAAGTTCACATAGGTCAAAATGGGATTTCGAATGGCATGGAGACGAAAAGACAGAGAACGTCTTACACCCGATATCAGACGTTAGAATTAGAAAAAGAATTCCATTTCAATCGTTACCTGACGAGGCGTCGGCGGATAGAGATCGCCCATGCCCTGTGCCTATCCGAGAGGCAGATTAAAATATGGTTCCAGAACCGACGGATGAAATGGAAGAAAGAACATAAACCGATTCCAGGTTCAATGACAGCCGGTATACCTGGTATGGGTAATCCGCTCGGTGACGGCAAAATATAA
>JUV1_TRINITY_DN2310_c0_g1_i1.p1
ATGAGCTCGTATTTCGGTAATATTTCGACAAATAATTGGCCTGGTGCTAATCAGGATCAGTTGTACGTCCAGAATGCCAAATACGGTATGAACTATGGCGACAGTCACTTCGGTCAGTATGCAACGTCGTCTCCTTCGCCTTTCGTCGCCAGGTATCCGAACTATAGCCATCACGTACCTGGTGTGACAGCCAAACCTGCCGCTACCTACGACCATCATCATCATCACAACACCAATCCTTCGTACGACGCACAGAGTTTTTATTCGAATATTTCGGCGGCTGCCAGAGCCGAAAATCCTGCAATCAGTCATACACCGCCGTCAATCGATGCCAGAGATTACAGCCTTACGCCAGCGAGTAGTTGTAAACTTGGTGGCGGTGGAACACCAACTGCCTATAGTGCATCGCCGGGCTTAACACCGAACGGTGTCGTCGCATCTTCAGAACCATCGCCCTACAATACTAATTCCACAACGCATCATTCCAGTTATTCTAGTTCAAATAGGAACACTTCTTCGACGCTCGATCATTCATCTACTAATTGTAACAATACTTCATCGTCAACTTCACACAGCAGTAGTAAATCCGGCAATTTTTACCCGTGGATGAAGTCTTATACAGATAACAGCACCGGTCCGAAAAGGACGCGACAAACCTATACGAGATACCAAACGCTGGAATTGGAAAAAGAATTTCACTTTAATCGTTACTTGACGCGAAGAAGGAGGATAGAAATTGCCCACGCTCTAGGATTGTCCGAACGTCAAATCAAAATATGGTTCCAGAACAGGCGGATGAAGGCTAAAAAGGAAAATAAGCTTCAGGGTATGAACGTTTCTGGACTTTCGCCGACGTTAGCCGACGCAAAAGACATGGTTACTCCAAAGGAAGAACTTATCGGAAGCTAG
>JUV1_TRINITY_DN2310_c0_g1_i2.p1
ATGAGCTCGTATTTCGGTAATATTTCGACAAATAATTGGCCTGGTGCTAATCAGGATCAGTTGTACGTCCAGAATGCCAAATACGGTATGAACTATGGCGACAGTCACTTCGGTCAGTATGCAACGTCGTCTCCTTCGCCTTTCGTCGCCAGGTATCCGAACTATAGCCATCACGTACCTGGTGTGACAGCCAAACCTGCCGCTACCTACGACCATCATCATCATCACAACACCAATCCTTCGTACGACGCACAGAGTTTTTATTCGAATATTTCGGCGGCTGCCAGAGCCGAAAATCCTGCAATCAGTCATACACCGCCGTCAATCGATGCCAGAGATTACAGCCTTACGCCAGCGAGTAGTTGTAAACTTGGTGGCGGTGGAACACCAACTGCCTATAGTGCATCGCCGGGCTTAACACCGAACGGTGTCGTCGCATCTTCAGAACCATCGCCCTACAATACTAATTCCACAACGCATCATTCCAGTTATTCTAGTTCAAATAGGAACACTTCTTCGACGCTCGATCATTCATCTACTAATTGTAACAATACTTCATCGTCAACTTCACACAGCAGTAGTAAATCCGGCAATTTTTACCCGTGGATGAAGTCTTATACAGATAACAGCACCGGTCCGAAAAGGACGCGACAAACCTATACGAGATACCAAACGCTGGAATTGGAAAAAGAATTTCACTTTAATCGTTACTTGACGCGAAGAAGGAGGATAGAAATTGCCCACGCTCTAGGATTGTCCGAACGTCAAATCAAAATATGGTTCCAGAACAGGCGGATGAAGGCTAAAAAGGAAAATAAGCTTCAGGGTATGAACGTTTCTGGACTTTCGCCGACGTTAGCCGACGCAAAAGACATGGTTACTCCAAAGGAAGAACTTATCGGAAGCTAG
>JUV1_TRINITY_DN2310_c0_g1_i3.p1
ATGAGCTCGTATTTCGGTAATATTTCGACAAATAATTGGCCTGGTGCTAATCAGGATCAGTTGTACGTCCAGAATGCCAAATACGGTATGAACTATGGCGACAGTCACTTCGGTCAGTATGCAACGTCGTCTCCTTCGCCTTTCGTCGCCAGGTATCCGAACTATAGCCATCACGTACCTGGTGTGACAGCCAAACCTGCCGCTACCTACGACCATCATCATCATCACAACACCAATCCTTCGTACGACGCACAGAGTTTTTATTCGAATATTTCGGCGGCTGCCAGAGCCGAAAATCCTGCAATCAGTCATACACCGCCGTCAATCGATGCCAGAGATTACAGCCTTACGCCAGCGAGTAGTTGTAAACTTGGTGGCGGTGGAACACCAACTGCCTATAGTGCATCGCCGGGCTTAACACCGAACGGTGTCGTCGCATCTTCAGAACCATCGCCCTACAATACTAATTCCACAACGCATCATTCCAGTTATTCTAGTTCAAATAGGAACACTTCTTCGACGCTCGATCATTCATCTACTAATTGTAACAATACTTCATCGTCAACTTCACACAGCAGTAGTAAATCCGGCAATTTTTACCCGTGGATGAAGTCTTATACAGATAACAGCACCGGTCCGAAAAGGACGCGACAAACCTATACGAGATACCAAACGCTGGAATTGGAAAAAGAATTTCACTTTAATCGTTACTTGACGCGAAGAAGGAGGATAGAAATTGCCCACGCTCTAGGATTGTCCGAACGTCAAATCAAAATATGGTTCCAGAACAGGCGGATGAAGGCTAAAAAGGAAAATAAGCTTCAGGGTATGAACGTTTCTGGACTTTCGCCGACGTTAGCCGACGCAAAAGACATGGTTACTCCAAAGGAAGAACTTATCGGAAGCTAG
>JUV1_TRINITY_DN7637_c1_g1_i3.p1
CAACGCACCGATCATCTAACCATCGATACGTCGAGTGTTCCAACTGTAGGACCGCCGACAGTGCAGCAACAGCAATCCAATAACCTAAACTGTGGTCCGTTATTACATCGTAATCATCGCTCACCGGGATCGTCTCCGCCACCTCCGGGCGGTGGCGATGGACTGACACCGCATCTACCGAGTGACCAAGAACAGCAAGACGGTTCTAATAATTCTCAACCGGTCATCTATCCTTGGATGAAAAAGGTTCACGTTAGTAATCCAGCTCCTAATTTTACCGGCATGGAACCGAAACGTCAACGGACAGCTTACACCAGACACCAAATACTAGAATTAGAAAAAGAATTTCATTTTAACAGATATTTGACTCGGAGGAGACGGATCGAAATAGCTCATTCTTTGTGTTTATCCGAAAGACAGATAAAAATTTGGTTTCAGAACCGAAGGATGAAGTGGAAAAAGGATAATAAGTTACCGAATACTAAGAACGTTCGAAATCGTCATCATCAGCACTCGACGCCAACGACTAATTACAAGCACCATCAGTCGGTAAACAATAGGAGCCAGATGAATGCTTTAATATCTCAGCCGCCGCCGCCTCCTCCTCCTCAGCAAAACATGGCGAAAACAGAATACGACCTGACTTCGTTGTGA
>JUV1_TRINITY_DN7637_c1_g2_i1.p1
GAAAAATTAATGATCATGAGTTCGTTTTTGATGAACTCGGGATCTTACGTCGATCCGAAATTTCCACCGAGTGAGGAATATTCCCAGAACAGTTACATACCGAACCATGGCACCGATTATTACGGTCATCACCACCACCATCATCACCATCAGAGTTACGGTTATAGTCAGCACCACGGAGGTGCCGGTGTCATGAACTATGGTCGCGATAGTGTCGCTGGATATACGAATCATCACGTGCCGAGCTCGTACTATCAACAATCGTGTACCATAAACGCTCAACCGAATTTAGCGGTTCATCACGGTCTGATACCGACGGTCGGTCCACCTGGCAACGGTCTACAACGCACCGATCATCTAACCATCGATACGTCGAGTGTTCCAACTGTAGGACCGCCGACAGTGCAGCAACAGCAATCCAATAACCTAAACTGTGGTCCGTTATTACATCGTAATCATCGCTCACCGGGATCGTCTCCGCCACCTCCGGGCGGTGGCGATGGACTGACACCGCATCTACCGAGTGACCAAGAACAGCAAGACGGTTCTAATAATTCTCAACCGGTCATCTATCCTTGGATGAAAAAGGTTCACGTTAGTAATCCAGCTCCTAATTTTACCGGCATGGAACCGAAACGTCAACGGACAGCTTACACCAGACACCAAATACTAGAATTAGAAAAAGAATTTCATTTTAACAGATATTTGACTCGGAGGAGACGGATCGAAATAGCTCATTCTTTGTGTTTATCCGAAAGACAGATAAAAATTTGGTTTCAGAACCGAAGGATGAAGTGGAAAAAGGATAATAAGTTACCGAATACTAAGAACGTTCGAAATCGTCATCATCAGCACTCGACGCCAACGACTAATTACAAGCACCATCAGTCGGTAAACAATAGGAGCCAGATGAATGCTTTAATATCTCAGCCGCCGCCGCCTCCTCCTCCTCAGCAAAACATGGCGAAAACAGAATACGACCTGACTTCGTTGTGA
>JUV1_TRINITY_DN7637_c1_g2_i2.p1
GAAAAATTAATGATCATGAGTTCGTTTTTGATGAACTCGGGATCTTACGTCGATCCGAAATTTCCACCGAGTGAGGAATATTCCCAGAACAGTTACATACCGAACCATGGCACCGATTATTACGGTCATCACCACCACCATCATCACCATCAGAGTTACGGTTATAGTCAGCACCACGGAGGTGCCGGTGTCATGAACTATGGTCGCGATAGTGTCGCTGGATATACGAATCATCACGTGCCGAGCTCGTACTATCAACAATCGTGTACCATAAACGCTCAACCGAATTTAGCGGTTCATCACGGTCTGATACCGACGGTCGGTCCACCTGGCAACGGTCTACAACGCACCGATCATCTAACCATCGATACGTCGAGTGTTCCAACTGTAGGACCGCCGACAGTGCAGCAACAGCAATCCAATAACCTAAACTGTGGTCCGTTATTACATCGTAATCATCGCTCACCGGGATCGTCTCCGCCACCTCCGGGCGGTGGCGATGGACTGACACCGCATCTACCGAGTGACCAAGAACAGCAAGACGGTTCTAATAATTCTCAACCGGTCATCTATCCTTGGATGAAAAAGGTTCACGTTAGTAATCCAGCTCCTAATTTTACCGGCATGGAACCGAAACGTCAACGGACAGCTTACACCAGACACCAAATACTAGAATTAGAAAAAGAATTTCATTTTAACAGATATTTGACTCGGAGGAGACGGATCGAAATAGCTCATTCTTTGTGTTTATCCGAAAGACAGATAAAAATTTGGTTTCAGAACCGAAGGATGAAGTGGAAAAAGGATAATAAGTTACCGAATACTAAGAACGTTCGAAATCGTCATCATCAGCACTCGACGCCAACGACTAATTACAAGCACCATCAGTCGGTAAACAATAGGAGCCAGATGAATGCTTTAATATCTCAGCCGCCGCCGCCTCCTCCTCCTCAGCAAAACATGGCGAAAACAGAATACGACCTGACTTCGTTGTGA
>EMBRYO3_TRINITY_DN25865_c0_g1_i1.p1
ATGAGCTCGTATTTCGGTAATATTTCGACAAATAATTGGCCTGGTGCTAATCAGGATCAGTTGTACGTCCAGAATGCCAAATACGGTATGAACTATGGCGACAGTCACTTCGGTCAGTATGCAACGTCGTCTCCTTCGCCTTTCGTCGCCAGGTATCCGAACTATAGCCATCACGTACCTGGTGTGACAGCCAAACCTGCCGCTACCTACGACCATCATCATCATCACAACACCAATCCTTCGTACGACGCACAGAGTTTTTATTCGAATATTTCGGCGGCTGCCAGAGCCGAAAATCCTGCAATCAGTCATACACCGCCGTCAATCGATGCCAGAGATTACAGCCTTACGCCAGCGAGTAGTTGTAAACTTGGTGGCGGTGGAACACCAACTGCCTATAGTGCATCGCCGGGCTTAACACCGAACGGTGTCGTCGCATCTTCAGAACCATCGCCCTACAATACTAATTCCACAACGCATCATTCCAGTTATTCTAGTTCAAATAGGAACACTTCTTCGACGCTCGATCATTCATCTACTAATTGTAACAATACTTCATCGTCAACTTCACACAGCAGTAGTAAATCCGGCAATTTTTACCCGTGGATGAAGTCTTATACAGATAACAGCACCGGTCCGAAAAGGACGCGACAAACCTATACGAGATACCAAACGCTGGAATTGGAAAAAGAATTTCACTTTAATCGTTACTTGACGCGAAGAAGGAGGATAGAAATTGCCCACGCTCTAGGATTGTCCGAACGTCAAATCAAAATATGGTTCCAGAACAGGCGGATGAAGGCTAAAAAGGAAAATAAGCTTCAGGGTATGAACGTTTCTGGACTTTCGCCGACGTTAGCCGACGCAAAAGACATGGTTACTCCAAAGGAAGAACTTATCGGAAGCTAG
>EMBRYO3_TRINITY_DN25865_c0_g1_i4.p1
ATGAGCTCGTATTTCGGTAATATTTCGACAAATAATTGGCCTGGTGCTAATCAGGATCAGTTGTACGTCCAGAATGCCAAATACGGTATGAACTATGGCGACAGTCACTTCGGTCAGTATGCAACGTCGTCTCCTTCGCCTTTCGTCGCCAGGTATCCGAACTATAGCCATCACGTACCTGGTGTGACAGCCAAACCTGCCGCTACCTACGACCATCATCATCATCACAACACCAATCCTTCGTACGACGCACAGAGTTTTTATTCGAATATTTCGGCGGCTGCCAGAGCCGAAAATCCTGCAATCAGTCATACACCGCCGTCAATCGATGCCAGAGATTACAGCCTTACGCCAGCGAGTAGTTGTAAACTTGGTGGCGGTGGAACACCAACTGCCTATAGTGCATCGCCGGGCTTAACACCGAACGGTGTCGTCGCATCTTCAGAACCATCGCCCTACAATACTAATTCCACAACGCATCATTCCAGTTATTCTAGTTCAAATAGGAACACTTCTTCGACGCTCGATCATTCATCTACTAATTGTAACAATACTTCATCGTCAACTTCACACAGCAGTAGTAAATCCGGCAATTTTTACCCGTGGATGAAGTCTTATACAGATAACAGCACCGGTCCGAAAAGGACGCGACAAACCTATACGAGATACCAAACGCTGGAATTGGAAAAAGAATTTCACTTTAATCGTTACTTGACGCGAAGAAGGAGGATAGAAATTGCCCACGCTCTAGGATTGTCCGAACGTCAAATCAAAATATGGTTCCAGAACAGGCGGATGAAGGCTAAAAAGGAAAATAAGCTTCAGGGTATGAACGTTTCTGGACTTTCGCCGACGTTAGCCGACGCAAAAGACATGGTTACTCCAAAGGAAGAACTTATCGGAAGCTAG
>EMBRYO3_TRINITY_DN1379_c0_g1_i1.p1
ATGATCATGAGTTCGTTTTTGATGAACTCGGGATCTTACGTCGATCCGAAATTTCCACCGAGTGAGGAATATTCCCAGAACAGTTACATACCGAACCATGGCACCGATTATTACGGTCATCACCACCACCATCATCACCATCAGAGTTACGGTTATAGTCAGCACCACGGAGGTGCCGGTGTCATGAACTATGGTCGCGATAGTGTCGCTGGATATACGAATCATCACGTGCCGAGCTCGTACTATCAACAATCGTGTACCATAAACGCTCAACCGAATTTAGCGGTTCATCACGGTCTGATACCGACGGTCGGTCCACCTGGCAACGGTCTACAACGCACCGATCATCTAACCATCGATACGTCGAGTGTTCCAACTGTAGGACCGCCGACAGTGCAGCAACAGCAATCCAATAACCTAAACTGTGGTCCGTTATTACATCGTAATCATCGCTCACCGGGATCGTCTCCGCCACCTCCGGGCGGTGGCGATGGACTGACACCGCATCTACCGAGTGACCAAGAACAGCAAGACGGTTCTAATAATTCTCAACCGGTCATCTATCCTTGGATGAAAAAGGTTCACGTTAGTAATCCAGCTCCTAATTTTACCGGCATGGAACCGAAACGTCAACGGACAGCTTACACCAGACACCAAATACTAGAATTAGAAAAAGAATTTCATTTTAACAGATATTTGACTCGGAGGAGACGGATCGAAATAGCTCATTCTTTGTGTTTATCCGAAAGACAGATAAAAATTTGGTTTCAGAACCGAAGGATGAAGTGGAAAAAGGATAATAAGTTACCGAATACTAAGAACGTTCGAAATCGTCATCATCAGCACTCGACGCCAACGACTAATTACAAGCACCATCAGTCGGTAAACAATAGGAGCCAGATGAATGCTTTAATATCTCAGCCGCCGCCGCCTCCTCCTCCTCAGCAAAACATGGCGAAAACAGAATACGACCTGACTTCGTTGTGA
>INSTAR2_TRINITY_DN6789_c0_g1_i1.p1
ATGAGCTCATACTTTAGTAACTCGTTCCTGACGGATTTGAGAAGTACGGGTTCAGAACATTATCAGGGTCAAACAGTTACGGCACAACAAAGCGGTGTGGTTGATTCATGTGACCCATCATTACGTCAATCTTTAGCTGCATATGGAGCTACAACCGGAATTGGTCCAACGTATCCACGATTTCCACCTTACGATCGACTAGAAATCAGGCAAATAGCCGCAAACAATGCTGCTCAAGGCAACGGATCAGCGACCGGTTACTATACAAATCAGGCTACAGGTCATACTGGACTCGTTGGTCACCATCATCACGGTGGTGGTATATCCGAACAGAACTGTCGGAATTCTCCGAACAATCCACAAAACACTCAATATTCTAGTTGTAAACTTCAACAAGTCTCTGGAACAAGTCCTGGGGTGACGACGCCTCAGAGTCCATCGTCAGCGCTTAGTACAGGTGGACCTGGAGGTGGTATTGTGCCACCCAGTCCAGTACATTCTCCGCAGATGTATAATCATCATCAGTCTATCACAAATTCGGCTGGTGTAATACCAAGTCCACTTTATCCTTGGATGAGAAGCCAGTTCGAACGAAAACGAGGTCGTCAGACGTATACACGATATCAGACTCTAGAATTAGAAAAGGAATTTCATTTCAATCGTTACCTGACGAGAAGAAGACGGATAGAAATAGCCCACGCTTTATGTCTGACCGAGAGACAGATCAAAATATGGTTCCAGAATCGACGGATGAAATGGAAGAAAGAAAATAAACCAAAATCAGACGGGCCAAACGGTGAAATAATGGCTCCACAATAA
>INSTAR2_TRINITY_DN6789_c0_g1_i3.p1
ATGAGCTCATACTTTAGTAACTCGTTCCTGACGGATTTGAGAAGTACGGGTTCAGAACATTATCAGGGTCAAACAGTTACGGCACAACAAAGCGGTGTGGTTGATTCATGTGACCCATCATTACGTCAATCTTTAGCTGCATATGGAGCTACAACCGGAATTGGTCCAACGTATCCACGATTTCCACCTTACGATCGACTAGAAATCAGGCAAATAGCCGCAAACAATGCTGCTCAAGGCAACGGATCAGCGACCGGTTACTATACAAATCAGGCTACAGGTCATACTGGACTCGTTGGTCACCATCATCACGGTGGTGGTATATCCGAACAGAACTGTCGGAATTCTCCGAACAATCCACAAAACACTCAATATTCTAGTTGTAAACTTCAACAAGTCTCTGGAACAAGTCCTGGGGTGACGACGCCTCAGAGTCCATCGTCAGCGCTTAGTACAGGTGGACCTGGAGGTGGTATTGTGCCACCCAGTCCAGTACATTCTCCGCAGATGTATAATCATCATCAGTCTATCACAAATTCGGCTGGTGTAATACCAAGTCCACTTTATCCTTGGATGAGAAGCCAGTTCGAACGAAAACGAGGTCGTCAGACGTATACACGATATCAGACTCTAGAATTAGAAAAGGAATTTCATTTCAATCGTTACCTGACGAGAAGAAGACGGATAGAAATAGCCCACGCTTTATGTCTGACCGAGAGACAGATCAAAATATGGTTCCAGAATCGACGGATGAAATGGAAGAAAGAAAATAAACCAAAATCAGACGGGCCAAACGGTGAAATAATGGCTCCACAATAA
>INSTAR2_TRINITY_DN6789_c0_g1_i4.p1
ATGAGCTCATACTTTAGTAACTCGTTCCTGACGGATTTGAGAAGTACGGGTTCAGAACATTATCAGGGTCAAACAGTTACGGCACAACAAAGCGGTGTGGTTGATTCATGTGACCCATCATTACGTCAATCTTTAGCTGCATATGGAGCTACAACCGGAATTGGTCCAACGTATCCACGATTTCCACCTTACGATCGACTAGAAATCAGGCAAATAGCCGCAAACAATGCTGCTCAAGGCAACGGATCAGCGACCGGTTACTATACAAATCAGGCTACAGGTCATACTGGACTCGTTGGTCACCATCATCACGGTGGTGGTATATCCGAACAGAACTGTCGGAATTCTCCGAACAATCCACAAAACACTCAATATTCTAGTTGTAAACTTCAACAAGTCTCTGGAACAAGTCCTGGGGTGACGACGCCTCAGAGTCCATCGTCAGCGCTTAGTACAGGTGGACCTGGAGGTGGTATTGTGCCACCCAGTCCAGTACATTCTCCGCAGATGTATAATCATCATCAGTCTATCACAAATTCGGCTGGTGTAATACCAAGTCCACTTTATCCTTGGATGAGAAGCCAGTTCGAACGAAAACGAGGTCGTCAGACGTATACACGATATCAGACTCTAGAATTAGAAAAGGAATTTCATTTCAATCGTTACCTGACGAGAAGAAGACGGATAGAAATAGCCCACGCTTTATGTCTGACCGAGAGACAGATCAAAATATGGTTCCAGAATCGACGGATGAAATGGAAGAAAGAAAATAAACCAAAATCAGACGGGCCAAACGGTGAAATAATGGCTCCACAATAA
>INSTAR2_TRINITY_DN6789_c1_g1_i2.p1
ATGAGTTCGTACCAGTTCGTCAACTCTCTGTCGTCGTGCTACGGCCAAAGACCGACCCAGGGCAGCCCTGCCCAGGACTATTACGGAGGGTCATCGTATTCGAGTAACTGTTATAACCAAGTGTCTCAATCAACGCATCAGTATCCATACACGTCGAGTTCGATTCATCATCAACAACAACAACAACACGGGACGACAGGACTGCAACAAAATGGCGCCGACCATTACGGTGCTATAGGTAATCCTAGACAAAGTGGTCATCAATCGACAAATTCTTCGCATAATAGTCCGAGGTCACATACACCTACTCACCCGTGCAATATAACGTCACAACAACAACAACCACTACCACTACCGCCGAGTAGTTGTAAATACGCGCTTAATATAACGTCGTCAGGGAACCACGCCGCTGGAAATGGCGGTGGAAACATCGATACGAACGCCGGCAGTTCTCCGCAAGATCTCAGCACTTCTAATAACAATAATAGCAACCAACAACAACATCAATCGAGCATAAGTCCAGAACCACGATCGACTTCGCCGAATAATACGAACGACACAAAACCGTCGTTACAGAGTCCACCTCAGATATACCCGTGGATGAGGAAAGTTCACATAGGTCAAAATGGGATTTCGAATGGCATGGAGACGAAAAGACAGAGAACGTCTTACACCCGATATCAGACGTTAGAATTAGAAAAAGAATTCCATTTCAATCGTTACCTGACGAGGCGTCGGCGGATAGAGATCGCCCATGCCCTGTGCCTATCCGAGAGGCAGATTAAAATATGGTTCCAGAACCGACGGATGAAATGGAAGAAAGAACATAAACCGATTCCAGGTTCAATGACAGCCGGTATACCTGGTATGGGTAATCCGCTCGGTGACGGCAAAATATAA
>INSTAR2_TRINITY_DN9213_c0_g1_i1.p1
ATGAGCTCGTATTTCGGTAATATTTCGACAAATAATTGGCCTGGTGCTAATCAGGATCAGTTGTACGTCCAGAATGCCAAATACGGTATGAACTATGGCGACAGTCACTTCGGTCAGTATGCAACGTCGTCTCCTTCGCCTTTCGTCGCCAGGTATCCGAACTATAGCCATCACGTACCTGGTGTGACAGCCAAACCTGCCGCTACCTACGACCATCATCATCATCACAACACCAATCCTTCGTACGACGCACAGAGTTTTTATTCGAATATTTCGGCGGCTGCCAGAGCCGAAAATCCTGCAATCAGTCATACACCGCCGTCAATCGATGCCAGAGATTACAGCCTTACGCCAGCGAGTAGTTGTAAACTTGGTGGCGGTGGAACACCAACTGCCTATAGTGCATCGCCGGGCTTAACACCGAACGGTGTCGTCGCATCTTCAGAACCATCGCCCTACAATACTAATTCCACAACGCATCATTCCAGTTATTCTAGTTCAAATAGGAACACTTCTTCGACGCTCGATCATTCATCTACTAATTGTAACAATACTTCATCGTCAACTTCACACAGCAGTAGTAAATCCGGCAATTTTTACCCGTGGATGAAGTCTTATACAGATAACAGCACCGGTCCGAAAAGGACGCGACAAACCTATACGAGATACCAAACGCTGGAATTGGAAAAAGAATTTCACTTTAATCGTTACTTGACGCGAAGAAGGAGGATAGAAATTGCCCACGCTCTAGGATTGTCCGAACGTCAAATCAAAATATGGTTCCAGAACAGGCGGATGAAGGCTAAAAAGGAAAATAAGCTTCAGGGTATGAACGTTTCTGGACTTTCGCCGACGTTAGCCGACGCAAAAGACATGGTTACTCCAAAGGAAGAACTTATCGGAAGCTAG
>INSTAR2_TRINITY_DN7393_c0_g1_i1.p1
ATCATGAGTTCGTTTTTGATGAACTCGGGATCTTACGTCGATCCGAAATTTCCACCGAGTGAGGAATATTCCCAGAACAGTTACATACCGAACCATGGCACCGATTATTACGGTCATCACCACCACCATCATCACCATCAGAGTTACGGTTATAGTCAGCACCACGGAGGTGCCGGTGTCATGAACTATGGTCGCGATAGTGTCGCTGGATATACGAATCATCACGTGCCGAGCTCGTACTATCAACAATCGTGTACCATAAACGCTCAACCGAATTTAGCGGTTCATCACGGTCTGATACCGACGGTCGGTCCACCTGGCAACGGTCTACAACGCACCGATCATCTAACCATCGATACGTCGAGTGTTCCAACTGTAGGACCGCCGACAGTGCAGCAACAGCAATCCAATAACCTAAACTGTGGTCCGTTATTACATCGTAATCATCGCTCACCGGGATCGTCTCCGCCACCTCCGGGCGGTGGCGATGGACTGACACCGCATCTACCGAGTGACCAAGAACAGCAAGACGGTTCTAATAATTCTCAACCGGTCATCTATCCTTGGATGAAAAAGGTTCACGTTAGTAATCCAGCTCCTAATTTTACCGGCATGGAACCGAAACGTCAACGGACAGCTTACACCAGACACCAAATACTAGAATTAGAAAAAGAATTTCATTTTAACAGATATTTGACTCGGAGGAGACGGATCGAAATAGCTCATTCTTTGTGTTTATCCGAAAGACAGATAAAAATTTGGTTTCAGAACCGAAGGATGAAGTGGAAAAAGGATAATAAGTTACCGAATACTAAGAACGTTCGAAATCGTCATCATCAGCACTCGACGCCAACGACTAATTACAAGCACCATCAGTCGGTAAACAATAGGAGCCAGATGAATGCTTTAATATCTCAGCCGCCGCCGCCTCCTCCTCCTCAGCAAAACATGGCGAAAACAGAATACGACCTGACTTCGTTGTGA
>INSTAR4_TRINITY_DN33_c2_g1_i1.p1
ATGAGCTCATACTTTAGTAACTCGTTCCTGACGGATTTGAGAAGTACGGGTTCAGAACATTATCAGGGTCAAACAGTTACGGCACAACAAAGCGGTGTGGTTGATTCATGTGACCCATCATTACGTCAATCTTTAGCTGCATATGGAGCTACAACCGGAATTGGTCCAACGTATCCACGATTTCCACCTTACGATCGACTAGAAATCAGGCAAATAGCCGCAAACAATGCTGCTCAAGGCAACGGATCAGCGACCGGTTACTATACAAATCAGGCTACAGGTCATACTGGACTCGTTGGTCACCATCATCACGGTGGTGGTATATCCGAACAGAACTGTCGGAATTCTCCGAACAATCCACAAAACACTCAATATTCTAGTTGTAAACTTCAACAAGTCTCTGGAACAAGTCCTGGGGTGACGACGCCTCAGAGTCCATCGTCAGCGCTTAGTACAGGTGGACCTGGAGGTGGTATTGTGCCACCCAGTCCAGTACATTCTCCGCAGATGTATAATCATCATCAGTCTATCACAAATTCGGCTGGTGTAATACCAAGTCCACTTTATCCTTGGATGAGAAGCCAGTTCGAACGAAAACGAGGTCGTCAGACGTATACACGATATCAGACTCTAGAATTAGAAAAGGAATTTCATTTCAATCGTTACCTGACGAGAAGAAGACGGATAGAAATAGCCCACGCTTTATGTCTGACCGAGAGACAGATCAAAATATGGTTCCAGAATCGACGGATGAAATGGAAGAAAGAAAATAAACCAAAATCAGACGGGCCAAACGGTGAAATAATGGCTCCACAATAA
>INSTAR4_TRINITY_DN33_c2_g1_i14.p1
ATGAGCTCATACTTTAGTAACTCGTTCCTGACGGATTTGAGAAGTACGGGTTCAGAACATTATCAGGGTCAAACAGTTACGGCACAACAAAGCGGTGTGGTTGATTCATGTGACCCATCATTACGTCAATCTTTAGCTGCATATGGAGCTACAACCGGAATTGGTCCAACGTATCCACGATTTCCACCTTACGATCGACTAGAAATCAGGCAAATAGCCGCAAACAATGCTGCTCAAGGCAACGGATCAGCGACCGGTTACTATACAAATCAGGCTACAGGTCATACTGGACTCGTTGGTCACCATCATCACGGTGGTGGTATATCCGAACAGAACTGTCGGAATTCTCCGAACAATCCACAAAACACTCAATATTCTAGTTGTAAACTTCAACAAGTCTCTGGAACAAGTCCTGGGGTGACGACGCCTCAGAGTCCATCGTCAGCGCTTAGTACAGGTGGACCTGGAGGTGGTATTGTGCCACCCAGTCCAGTACATTCTCCGCAGATGTATAATCATCATCAGTCTATCACAAATTCGGCTGGTGTAATACCAAGTCCACTTTATCCTTGGATGAGAAGCCAGTTCGAACGAAAACGAGGTCGTCAGACGTATACACGATATCAGACTCTAGAATTAGAAAAGGAATTTCATTTCAATCGTTACCTGACGAGAAGAAGACGGATAGAAATAGCCCACGCTTTATGTCTGACCGAGAGACAGATCAAAATATGGTTCCAGAATCGACGGATGAAATGGAAGAAAGAAAATAAACCAAAATCAGACGGGCCAAACGGTGAAATAATGGCTCCACAATAA
>INSTAR4_TRINITY_DN33_c2_g1_i17.p1
ATGAGCTCATACTTTAGTAACTCGTTCCTGACGGATTTGAGAAGTACGGGTTCAGAACATTATCAGGGTCAAACAGTTACGGCACAACAAAGCGGTGTGGTTGATTCATGTGACCCATCATTACGTCAATCTTTAGCTGCATATGGAGCTACAACCGGAATTGGTCCAACGTATCCACGATTTCCACCTTACGATCGACTAGAAATCAGGCAAATAGCCGCAAACAATGCTGCTCAAGGCAACGGATCAGCGACCGGTTACTATACAAATCAGGCTACAGGTCATACTGGACTCGTTGGTCACCATCATCACGGTGGTGGTATATCCGAACAGAACTGTCGGAATTCTCCGAACAATCCACAAAACACTCAATATTCTAGTTGTAAACTTCAACAAGTCTCTGGAACAAGTCCTGGGGTGACGACGCCTCAGAGTCCATCGTCAGCGCTTAGTACAGGTGGACCTGGAGGTGGTATTGTGCCACCCAGTCCAGTACATTCTCCGCAGATGTATAATCATCATCAGTCTATCACAAATTCGGCTGGTGTAATACCAAGTCCACTTTATCCTTGGATGAGAAGCCAGTTCGAACGAAAACGAGGTCGTCAGACGTATACACGATATCAGACTCTAGAATTAGAAAAGGAATTTCATTTCAATCGTTACCTGACGAGAAGAAGACGGATAGAAATAGCCCACGCTTTATGTCTGACCGAGAGACAGATCAAAATATGGTTCCAGAATCGACGGATGAAATGGAAGAAAGAAAATAAACCAAAATCAGACGGGCCAAACGGTGAAATAATGGCTCCACAATAA
>INSTAR4_TRINITY_DN33_c2_g1_i20.p1
ATGAGCTCATACTTTAGTAACTCGTTCCTGACGGATTTGAGAAGTACGGGTTCAGAACATTATCAGGGTCAAACAGTTACGGCACAACAAAGCGGTGTGGTTGATTCATGTGACCCATCATTACGTCAATCTTTAGCTGCATATGGAGCTACAACCGGAATTGGTCCAACGTATCCACGATTTCCACCTTACGATCGACTAGAAATCAGGCAAATAGCCGCAAACAATGCTGCTCAAGGCAACGGATCAGCGACCGGTTACTATACAAATCAGGCTACAGGTCATACTGGACTCGTTGGTCACCATCATCACGGTGGTGGTATATCCGAACAGAACTGTCGGAATTCTCCGAACAATCCACAAAACACTCAATATTCTAGTTGTAAACTTCAACAAGTCTCTGGAACAAGTCCTGGGGTGACGACGCCTCAGAGTCCATCGTCAGCGCTTAGTACAGGTGGACCTGGAGGTGGTATTGTGCCACCCAGTCCAGTACATTCTCCGCAGATGTATAATCATCATCAGTCTATCACAAATTCGGCTGGTGTAATACCAAGTCCACTTTATCCTTGGATGAGAAGCCAGTTCGAACGAAAACGAGGTCGTCAGACGTATACACGATATCAGACTCTAGAATTAGAAAAGGAATTTCATTTCAATCGTTACCTGACGAGAAGAAGACGGATAGAAATAGCCCACGCTTTATGTCTGACCGAGAGACAGATCAAAATATGGTTCCAGAATCGACGGATGAAATGGAAGAAAGAAAATAAACCAAAATCAGACGGGCCAAACGGTGAAATAATGGCTCCACAATAA
>INSTAR4_TRINITY_DN33_c2_g1_i21.p1
ATGAGCTCATACTTTAGTAACTCGTTCCTGACGGATTTGAGAAGTACGGGTTCAGAACATTATCAGGGTCAAACAGTTACGGCACAACAAAGCGGTGTGGTTGATTCATGTGACCCATCATTACGTCAATCTTTAGCTGCATATGGAGCTACAACCGGAATTGGTCCAACGTATCCACGATTTCCACCTTACGATCGACTAGAAATCAGGCAAATAGCCGCAAACAATGCTGCTCAAGGCAACGGATCAGCGACCGGTTACTATACAAATCAGGCTACAGGTCATACTGGACTCGTTGGTCACCATCATCACGGTGGTGGTATATCCGAACAGAACTGTCGGAATTCTCCGAACAATCCACAAAACACTCAATATTCTAGTTGTAAACTTCAACAAGTCTCTGGAACAAGTCCTGGGGTGACGACGCCTCAGAGTCCATCGTCAGCGCTTAGTACAGGTGGACCTGGAGGTGGTATTGTGCCACCCAGTCCAGTACATTCTCCGCAGATGTATAATCATCATCAGTCTATCACAAATTCGGCTGGTGTAATACCAAGTCCACTTTATCCTTGGATGAGAAGCCAGTTCGAACGAAAACGAGGTCGTCAGACGTATACACGATATCAGACTCTAGAATTAGAAAAGGAATTTCATTTCAATCGTTACCTGACGAGAAGAAGACGGATAGAAATAGCCCACGCTTTATGTCTGACCGAGAGACAGATCAAAATATGGTTCCAGAATCGACGGATGAAATGGAAGAAAGAAAATAAACCAAAATCAGACGGGCCAAACGGTGAAATAATGGCTCCACAATAA
>INSTAR4_TRINITY_DN3888_c0_g1_i1.p1
GTTACCAACTACGACAACAATGTCAACAATAAACTGTATCCGACCGATTGCATGACGGCGTCGGCCGTTAAAGACCACCACCACCACAACCACCACCATCATCAGAACGGTTATAACAAAGATGGCGCGATGTCATCGTGGCCCGGATCGAATCCGTTGGCTTTGAGATCGGCCGGTATGAGCACCGATCCTTCGTCGATGATGAGGTCGACGTTTCCGTCGAACACGATGTCGGAACACGTGGCGGCCGCTGCAAGAGTCTCTGATGTATGGTCGACTTGCTGTCAGGCAACTGCAGGAGGACCACCTCATCCTAATTCTTTTTATCCGTGGATGGCACTGACAGGTGCCAACGGCTTAAGACGTCGAGGAAGACAGACGTACACCAGGTACCAGACGCTGGAACTGGAAAAAGAATTCCATACGAATCATTACCTCACGAGAAGGAGACGGATAGAGATGGCGCATGCGCTCTGCCTGACCGAAAGACAAATTAAAATCTGGTTTCAGAACAGGCGGATGAAACTGAAAAAAGAAATCCAAGCCATCAAAGAACTAAACGAACAAGAAAAACAAGCTCAAAAAGCCAAAGGATCGAATAATCATCATCATCACCATCATCACACATCGTCGTCGTCGTCGTCATCATCGCATCACGTCGATTCGAACATGACGGCAAAGAAGGAACATATAACGGCCTAA
>INSTAR4_TRINITY_DN17450_c0_g1_i2.p1
ATGAGTTCGTACCAGTTCGTCAACTCTCTGTCGTCGTGCTACGGCCAAAGACCGACCCAGGGCAGCCCTGCCCAGGACTATTACGGAGGGTCATCGTATTCGAGTAACTGTTATAACCAAGTGTCTCAATCAACGCATCAGTATCCATACACGTCGAGTTCGATTCATCATCAACAACAACAACAACACGGGACGACAGGACTGCAACAAAATGGCGCCGACCATTACGGTGCTATAGGTAATCCTAGACAAAGTGGTCATCAATCGACAAATTCTTCGCATAATAGTCCGAGGTCACATACACCTACTCACCCGTGCAATATAACGTCACAACAACAACAACCACTACCACTACCGCCGAGTAGTTGTAAATACGCGCTTAATATAACGTCGTCAGGGAACCACGCCGCTGGAAATGGCGGTGGAAACATCGATACGAACGCCGGCAGTTCTCCGCAAGATCTCAGCACTTCTAATAACAATAATAGCAACCAACAACAACATCAATCGAGCATAAGTCCAGAACCACGATCGACTTCGCCGAATAATACGAACGACACAAAACCGTCGTTACAGAGTCCACCTCAGATATACCCGTGGATGAGGAAAGTTCACATAGGTCAAAATGGGATTTCGAATGGCATGGAGACGAAAAGACAGAGAACGTCTTACACCCGATATCAGACGTTAGAATTAGAAAAAGAATTCCATTTCAATCGTTACCTGACGAGGCGTCGGCGGATAGAGATCGCCCATGCCCTGTGCCTATCCGAGAGGCAGATTAAAATATGGTTCCAGAACCGACGGATGAAATGGAAGAAAGAACATAAACCGATTCCAGGTTCAATGACAGCCGGTATACCTGGTATGGGTAATCCGCTCGGTGACGGCAAAATATAA
>INSTAR4_TRINITY_DN780_c3_g2_i1.p1
ATGAGCTCGTATTTCGGTAATATTTCGACAAATAATTGGCCTGGTGCTAATCAGGATCAGTTGTACGTCCAGAATGCCAAATACGGTATGAACTATGGCGACAGTCACTTCGGTCAGTATGCAACGTCGTCTCCTTCGCCTTTCGTCGCCAGGTATCCGAACTATAGCCATCACGTACCTGGTGTGACAGCCAAACCTGCCGCTACCTACGACCATCATCATCATCACAACACCAATCCTTCGTACGACGCACAGAGTTTTTATTCGAATATTTCGGCGGCTGCCAGAGCCGAAAATCCTGCAATCAGTCATACACCGCCGTCAATCGATGCCAGAGATTACAGCCTTACGCCAGCGAGTAGTTGTAAACTTGGTGGCGGTGGAACACCAACTGCCTATAGTGCATCGCCGGGCTTAACACCGAACGGTGTCGTCGCATCTTCAGAACCATCGCCCTACAATACTAATTCCACAACGCATCATTCCAGTTATTCTAGTTCAAATAGGAACACTTCTTCGACGCTCGATCATTCATCTACTAATTGTAACAATACTTCATCGTCAACTTCACACAGCAGTAGTAAATCCGGCAATTTTTACCCGTGGATGAAGTCTTATACAGATAACAGCACCGGTCCGAAAAGGACGCGACAAACCTATACGAGATACCAAACGCTGGAATTGGAAAAAGAATTTCACTTTAATCGTTACTTGACGCGAAGAAGGAGGATAGAAATTGCCCACGCTCTAGGATTGTCCGAACGTCAAATCAAAATATGGTTCCAGAACAGGCGGATGAAGGCTAAAAAGGAAAATAAGCTTCAGGGTATGAACGTTTCTGGACTTTCGCCGACGTTAGCCGACGCAAAAGACATGGTTACTCCAAAGGAAGAACTTATCGGAAGCTAG
>INSTAR4_TRINITY_DN780_c3_g2_i3.p1
ATGAGCTCGTATTTCGGTAATATTTCGACAAATAATTGGCCTGGTGCTAATCAGGATCAGTTGTACGTCCAGAATGCCAAATACGGTATGAACTATGGCGACAGTCACTTCGGTCAGTATGCAACGTCGTCTCCTTCGCCTTTCGTCGCCAGGTATCCGAACTATAGCCATCACGTACCTGGTGTGACAGCCAAACCTGCCGCTACCTACGACCATCATCATCATCACAACACCAATCCTTCGTACGACGCACAGAGTTTTTATTCGAATATTTCGGCGGCTGCCAGAGCCGAAAATCCTGCAATCAGTCATACACCGCCGTCAATCGATGCCAGAGATTACAGCCTTACGCCAGCGAGTAGTTGTAAACTTGGTGGCGGTGGAACACCAACTGCCTATAGTGCATCGCCGGGCTTAACACCGAACGGTGTCGTCGCATCTTCAGAACCATCGCCCTACAATACTAATTCCACAACGCATCATTCCAGTTATTCTAGTTCAAATAGGAACACTTCTTCGACGCTCGATCATTCATCTACTAATTGTAACAATACTTCATCGTCAACTTCACACAGCAGTAGTAAATCCGGCAATTTTTACCCGTGGATGAAGTCTTATACAGATAACAGCACCGGTCCGAAAAGGACGCGACAAACCTATACGAGATACCAAACGCTGGAATTGGAAAAAGAATTTCACTTTAATCGTTACTTGACGCGAAGAAGGAGGATAGAAATTGCCCACGCTCTAGGATTGTCCGAACGTCAAATCAAAATATGGTTCCAGAACAGGCGGATGAAGGCTAAAAAGGAAAATAAGCTTCAGGGTATGAACGTTTCTGGACTTTCGCCGACGTTAGCCGACGCAAAAGACATGGTTACTCCAAAGGAAGAACTTATCGGAAGCTAG
>INSTAR4_TRINITY_DN780_c3_g2_i5.p1
ATGAGCTCGTATTTCGGTAATATTTCGACAAATAATTGGCCTGGTGCTAATCAGGATCAGTTGTACGTCCAGAATGCCAAATACGGTATGAACTATGGCGACAGTCACTTCGGTCAGTATGCAACGTCGTCTCCTTCGCCTTTCGTCGCCAGGTATCCGAACTATAGCCATCACGTACCTGGTGTGACAGCCAAACCTGCCGCTACCTACGACCATCATCATCATCACAACACCAATCCTTCGTACGACGCACAGAGTTTTTATTCGAATATTTCGGCGGCTGCCAGAGCCGAAAATCCTGCAATCAGTCATACACCGCCGTCAATCGATGCCAGAGATTACAGCCTTACGCCAGCGAGTAGTTGTAAACTTGGTGGCGGTGGAACACCAACTGCCTATAGTGCATCGCCGGGCTTAACACCGAACGGTGTCGTCGCATCTTCAGAACCATCGCCCTACAATACTAATTCCACAACGCATCATTCCAGTTATTCTAGTTCAAATAGGAACACTTCTTCGACGCTCGATCATTCATCTACTAATTGTAACAATACTTCATCGTCAACTTCACACAGCAGTAGTAAATCCGGCAATTTTTACCCGTGGATGAAGTCTTATACAGATAACAGCACCGGTCCGAAAAGGACGCGACAAACCTATACGAGATACCAAACGCTGGAATTGGAAAAAGAATTTCACTTTAATCGTTACTTGACGCGAAGAAGGAGGATAGAAATTGCCCACGCTCTAGGATTGTCCGAACGTCAAATCAAAATATGGTTCCAGAACAGGCGGATGAAGGCTAAAAAGGAAAATAAGCTTCAGGGTATGAACGTTTCTGGACTTTCGCCGACGTTAGCCGACGCAAAAGACATGGTTACTCCAAAGGAAGAACTTATCGGAAGCTAG
>INSTAR4_TRINITY_DN780_c3_g2_i6.p1
ATGAGCTCGTATTTCGGTAATATTTCGACAAATAATTGGCCTGGTGCTAATCAGGATCAGTTGTACGTCCAGAATGCCAAATACGGTATGAACTATGGCGACAGTCACTTCGGTCAGTATGCAACGTCGTCTCCTTCGCCTTTCGTCGCCAGGTATCCGAACTATAGCCATCACGTACCTGGTGTGACAGCCAAACCTGCCGCTACCTACGACCATCATCATCATCACAACACCAATCCTTCGTACGACGCACAGAGTTTTTATTCGAATATTTCGGCGGCTGCCAGAGCCGAAAATCCTGCAATCAGTCATACACCGCCGTCAATCGATGCCAGAGATTACAGCCTTACGCCAGCGAGTAGTTGTAAACTTGGTGGCGGTGGAACACCAACTGCCTATAGTGCATCGCCGGGCTTAACACCGAACGGTGTCGTCGCATCTTCAGAACCATCGCCCTACAATACTAATTCCACAACGCATCATTCCAGTTATTCTAGTTCAAATAGGAACACTTCTTCGACGCTCGATCATTCATCTACTAATTGTAACAATACTTCATCGTCAACTTCACACAGCAGTAGTAAATCCGGCAATTTTTACCCGTGGATGAAGTCTTATACAGATAACAGCACCGGTCCGAAAAGGACGCGACAAACCTATACGAGATACCAAACGCTGGAATTGGAAAAAGAATTTCACTTTAATCGTTACTTGACGCGAAGAAGGAGGATAGAAATTGCCCACGCTCTAGGATTGTCCGAACGTCAAATCAAAATATGGTTCCAGAACAGGCGGATGAAGGCTAAAAAGGAAAATAAGCTTCAGGGTATGAACGTTTCTGGACTTTCGCCGACGTTAGCCGACGCAAAAGACATGGTTACTCCAAAGGAAGAACTTATCGGAAGCTAG
>INSTAR4_TRINITY_DN780_c3_g2_i7.p1
ATGAGCTCGTATTTCGGTAATATTTCGACAAATAATTGGCCTGGTGCTAATCAGGATCAGTTGTACGTCCAGAATGCCAAATACGGTATGAACTATGGCGACAGTCACTTCGGTCAGTATGCAACGTCGTCTCCTTCGCCTTTCGTCGCCAGGTATCCGAACTATAGCCATCACGTACCTGGTGTGACAGCCAAACCTGCCGCTACCTACGACCATCATCATCATCACAACACCAATCCTTCGTACGACGCACAGAGTTTTTATTCGAATATTTCGGCGGCTGCCAGAGCCGAAAATCCTGCAATCAGTCATACACCGCCGTCAATCGATGCCAGAGATTACAGCCTTACGCCAGCGAGTAGTTGTAAACTTGGTGGCGGTGGAACACCAACTGCCTATAGTGCATCGCCGGGCTTAACACCGAACGGTGTCGTCGCATCTTCAGAACCATCGCCCTACAATACTAATTCCACAACGCATCATTCCAGTTATTCTAGTTCAAATAGGAACACTTCTTCGACGCTCGATCATTCATCTACTAATTGTAACAATACTTCATCGTCAACTTCACACAGCAGTAGTAAATCCGGCAATTTTTACCCGTGGATGAAGTCTTATACAGATAACAGCACCGGTCCGAAAAGGACGCGACAAACCTATACGAGATACCAAACGCTGGAATTGGAAAAAGAATTTCACTTTAATCGTTACTTGACGCGAAGAAGGAGGATAGAAATTGCCCACGCTCTAGGATTGTCCGAACGTCAAATCAAAATATGGTTCCAGAACAGGCGGATGAAGGCTAAAAAGGAAAATAAGCTTCAGGGTATGAACGTTTCTGGACTTTCGCCGACGTTAGCCGACGCAAAAGACATGGTTACTCCAAAGGAAGAACTTATCGGAAGCTAG
>INSTAR4_TRINITY_DN16282_c0_g1_i1.p1
TTAATGATCATGAGTTCGTTTTTGATGAACTCGGGATCTTACGTCGATCCGAAATTTCCACCGAGTGAGGAATATTCCCAGAACAGTTACATACCGAACCATGGCACCGATTATTACGGTCATCACCACCACCATCATCACCATCAGAGTTACGGTTATAGTCAGCACCACGGAGGTGCCGGTGTCATGAACTATGGTCGCGATAGTGTCGCTGGATATACGAATCATCACGTGCCGAGCTCGTACTATCAACAATCGTGTACCATAAACGCTCAACCGAATTTAGCGGTTCATCACGGTCTGATACCGACGGTCGGTCCACCTGGCAACGGTCTACAACGCACCGATCATCTAACCATCGATACGTCGAGTGTTCCAACTGTAGGACCGCCGACAGTGCAGCAACAGCAATCCAATAACCTAAACTGTGGTCCGTTATTACATCGTAATCATCGCTCACCGGGATCGTCTCCGCCACCTCCGGGCGGTGGCGATGGACTGACACCGCATCTACCGAGTGACCAAGAACAGCAAGACGGTTCTAATAATTCTCAACCGGTCATCTATCCTTGGATGAAAAAGGTTCACGTTAGTAATCCAGCTCCTAATTTTACCGGCATGGAACCGAAACGTCAACGGACAGCTTACACCAGACACCAAATACTAGAATTAGAAAAAGAATTTCATTTTAACAGATATTTGACTCGGAGGAGACGGATCGAAATAGCTCATTCTTTGTGTTTATCCGAAAGACAGATAAAAATTTGGTTTCAGAACCGAAGGATGAAGTGGAAAAAGGATAATAAGTTACCGAATACTAAGAACGTTCGAAATCGTCATCATCAGCACTCGACGCCAACGACTAATTACAAGCACCATCAGTCGGTAAACAATAGGAGCCAGATGAATGCTTTAATATCTCAGCCGCCGCCGCCTCCTCCTCCTCAGCAAAACATGGCGAAAACAGAATACGACCTGACTTCGTTGTGA
>INSTAR4_TRINITY_DN16282_c0_g1_i2.p1
TTAATGATCATGAGTTCGTTTTTGATGAACTCGGGATCTTACGTCGATCCGAAATTTCCACCGAGTGAGGAATATTCCCAGAACAGTTACATACCGAACCATGGCACCGATTATTACGGTCATCACCACCACCATCATCACCATCAGAGTTACGGTTATAGTCAGCACCACGGAGGTGCCGGTGTCATGAACTATGGTCGCGATAGTGTCGCTGGATATACGAATCATCACGTGCCGAGCTCGTACTATCAACAATCGTGTACCATAAACGCTCAACCGAATTTAGCGGTTCATCACGGTCTGATACCGACGGTCGGTCCACCTGGCAACGGTCTACAACGCACCGATCATCTAACCATCGATACGTCGAGTGTTCCAACTGTAGGACCGCCGACAGTGCAGCAACAGCAATCCAATAACCTAAACTGTGGTCCGTTATTACATCGTAATCATCGCTCACCGGGATCGTCTCCGCCACCTCCGGGCGGTGGCGATGGACTGACACCGCATCTACCGAGTGACCAAGAACAGCAAGACGGTTCTAATAATTCTCAACCGGTCATCTATCCTTGGATGAAAAAGGTTCACGTTAGTAATCCAGCTCCTAATTTTACCGGCATGGAACCGAAACGTCAACGGACAGCTTACACCAGACACCAAATACTAGAATTAGAAAAAGAATTTCATTTTAACAGATATTTGACTCGGAGGAGACGGATCGAAATAGCTCATTCTTTGTGTTTATCCGAAAGACAGATAAAAATTTGGTTTCAGAACCGAAGGATGAAGTGGAAAAAGGATAATAAGTTACCGAATACTAAGAACGTTCGAAATCGTCATCATCAGCACTCGACGCCAACGACTAATTACAAGCACCATCAGTCGGTAAACAATAGGAGCCAGATGAATGCTTTAATATCTCAGCCGCCGCCGCCTCCTCCTCCTCAGCAAAACATGGCGAAAACAGAATACGACCTGACTTCGTTGTGA
>INSTAR6_TRINITY_DN1259_c5_g1_i1.p1
ATGAACTCGTATTTCGACCAGAGCGGATTCTACAACGGCGGATCTCAAGGTCAAATTCACGGCGCGGCAACGCCGTCGGCCGATCAATCGGCGTATCGTTTTCCTCAAGGTCTGATCGCCGTTCCGTCGCCGTCGTCGTCGTGTCCTCAACCTGTTACCAACTACGACAACAATGTCAACAATAAACTGTATCCGACCGATTGCATGACGGCGTCGGCCGTTAAAGACCACCACCACCACAACCACCACCATCATCAGAACGGTTATAACAAAGATGGCGCGATGTCATCGTGGCCCGGATCGAATCCGTTGGCTTTGAGATCGGCCGGTATGAGCACCGATCCTTCGTCGATGATGAGGTCGACGTTTCCGTCGAACACGATGTCGGAACACGTGGCGGCCGCTGCAAGAGTCTCTGATGTATGGTCGACTTGCTGTCAGGCAACTGCAGGAGGACCACCTCATCCTAATTCTTTTTATCCGTGGATGGCACTGACAGGTGCCAACGGCTTAAGACGTCGAGGAAGACAGACGTACACCAGGTACCAGACGCTGGAACTGGAAAAAGAATTCCATACGAATCATTACCTCACGAGAAGGAGACGGATAGAGATGGCGCATGCGCTCTGCCTGACCGAAAGACAAATTAAAATCTGGTTTCAGAACAGGCGGATGAAACTGAAAAAAGAAATCCAAGCCATCAAAGAACTAAACGAACAAGAAAAACAAGCTCAAAAAGCCAAAGGATCGAATAATCATCATCATCACCATCATCACACATCGTCGTCGTCGTCGTCGTCATCATCGCATCACGTCGATTCGAACATGACGGCAAAGAAGGAACATATAACG
>INSTAR6_TRINITY_DN572_c0_g1_i2.p1
ATGAGCTCATACTTTAGTAACTCGTTCCTGACGGATTTGAGAAGTACGGGTTCAGAACATTATCAGGGTCAAACAGTTACGGCACAACAAAGCGGTGTGGTTGATTCATGTGACCCATCATTACGTCAATCTTTAGCTGCATATGGAGCTACAACCGGAATTGGTCCAACGTATCCACGATTTCCACCTTACGATCGACTAGAAATCAGGCAAATAGCCGCAAACAATGCTGCTCAAGGCAACGGATCAGCGACCGGTTACTATACAAATCAGGCTACAGGTCATACTGGACTCGTTGGTCACCATCATCACGGTGGTGGTATATCCGAACAGAACTGTCGGAATTCTCCGAACAATCCACAAAACACTCAATATTCTAGTTGTAAACTTCAACAAGTCTCTGGAACAAGTCCTGGGGTGACGACGCCTCAGAGTCCATCGTCAGCGCTTAGTACAGGTGGACCTGGAGGTGGTATTGTGCCACCCAGTCCAGTACATTCTCCGCAGATGTATAATCATCATCAGTCTATCACAAATTCGGCTGGTGTAATACCAAGTCCACTTTATCCTTGGATGAGAAGCCAGTTCGAACGAAAACGAGGTCGTCAGACGTATACACGATATCAGACTCTAGAATTAGAAAAGGAATTTCATTTCAATCGTTACCTGACGAGAAGAAGACGGATAGAAATAGCCCACGCTTTATGTCTGACCGAGAGACAGATCCAAATATGGTTCCAGAATCGACGGATGAAATGGAAGAAAGAAAATAAACCAAAATCAGACGGGCCAAACGGTGAAATAATGGCTCCACAATAA
>INSTAR6_TRINITY_DN572_c0_g1_i3.p1
ATGAGCTCATACTTTAGTAACTCGTTCCTGACGGATTTGAGAAGTACGGGTTCAGAACATTATCAGGGTCAAACAGTTACGGCACAACAAAGCGGTGTGGTTGATTCATGTGACCCATCATTACGTCAATCTTTAGCTGCATATGGAGCTACAACCGGAATTGGTCCAACGTATCCACGATTTCCACCTTACGATCGACTAGAAATCAGGCAAATAGCCGCAAACAATGCTGCTCAAGGCAACGGATCAGCGACCGGTTACTATACAAATCAGGCTACAGGTCATACTGGACTCGTTGGTCACCATCATCACGGTGGTGGTATATCCGAACAGAACTGTCGGAATTCTCCGAACAATCCACAAAACACTCAATATTCTAGTTGTAAACTTCAACAAGTCTCTGGAACAAGTCCTGGGGTGACGACGCCTCAGAGTCCATCGTCAGCGCTTAGTACAGGTGGACCTGGAGGTGGTATTGTGCCACCCAGTCCAGTACATTCTCCGCAGATGTATAATCATCATCAGTCTATCACAAATTCGGCTGGTGTAATACCAAGTCCACTTTATCCTTGGATGAGAAGCCAGTTCGAACGAAAACGAGGTCGTCAGACGTATACACGATATCAGACTCTAGAATTAGAAAAGGAATTTCATTTCAATCGTTACCTGACGAGAAGAAGACGGATAGAAATAGCCCACGCTTTATGTCTGACCGAGAGACAGATCCAAATATGGTTCCAGAATCGACGGATGAAATGGAAGAAAGAAAATAAACCAAAATCAGACGGGCCAAACGGTGAAATAATGGCTCCACAATAA
>INSTAR6_TRINITY_DN5963_c1_g1_i1.p1
ATGAGTTCGTACCAGTTCGTCAACTCTCTGTCGTCGTGCTACGGCCAAAGACCGACCCAGGGCAGCCCTGCCCAGGACTATTACGGAGGGTCATCGTATTCGAGTAACTGTTATAACCAAGTGTCTCAATCAACGCATCAGTATCCATACACGTCGAGTTCGATTCATCATCAACAACAACAACACGGGACGACAGGACTGCAACAAAATGGCGCCGACCATTACGGTGCTATAGGTAATCCTAGACAAAGTGGTCATCAATCGACAAATTCTTCGCATAATAGTCCGAGGTCACATACACCTACTCACCCGTGCAATATAACGTCACAACAACAACAACCACTACCACTACCGCCGAGTAGTTGTAAATACGCGCTTAATATAACGTCGTCAGGGAACCACGCCGCTGGAAATGGCGGTGGAAACATCGATACGAACGCCGGCAGTTCTCCGCAAGATCTCAGCACTTCTAATAACAATAATAGCAACCAACAACAACATCAATCGAGCATAAGTCCAGAACCACGATCGACTTCGCCGAATAATACGAACGACACAAAACCGTCGTTACAGAGTCCACCTCAGATATACCCGTGGATGAGGAAAGTTCACATAGGTCAAAATGGGATTTCGAATGGCATGGAGACGAAAAGACAGAGAACGTCTTACACCCGATATCAGACGTTAGAATTAGAAAAAGAATTCCATTTCAATCGTTACCTGACGAGGCGTCGGCGGATAGAGATCGCCCATGCCCTGTGCCTATCCGAGAGGCAGATTAAAATATGGTTCCAGAACCGACGGATGAAATGGAAGAAAGAACATAAACCGATTCCAGGTTCAATGACAGCCGGTATACCTGGTATGGGTAATCCGCTCGGTGACGGCAAAATATAA
>INSTAR6_TRINITY_DN5963_c1_g1_i3.p1
ATGAGTTCGTACCAGTTCGTCAACTCTCTGTCGTCGTGCTACGGCCAAAGACCGACCCAGGGCAGCCCTGCCCAGGACTATTACGGAGGGTCATCGTATTCGAGTAACTGTTATAACCAAGTGTCTCAATCAACGCATCAGTATCCATACACGTCGAGTTCGATTCATCATCAACAACAACAACACGGGACGACAGGACTGCAACAAAATGGCGCCGACCATTACGGTGCTATAGGTAATCCTAGACAAAGTGGTCATCAATCGACAAATTCTTCGCATAATAGTCCGAGGTCACATACACCTACTCACCCGTGCAATATAACGTCACAACAACAACAACCACTACCACTACCGCCGAGTAGTTGTAAATACGCGCTTAATATAACGTCGTCAGGGAACCACGCCGCTGGAAATGGCGGTGGAAACATCGATACGAACGCCGGCAGTTCTCCGCAAGATCTCAGCACTTCTAATAACAATAATAGCAACCAACAACAACATCAATCGAGCATAAGTCCAGAACCACGATCGACTTCGCCGAATAATACGAACGACACAAAACCGTCGTTACAGAGTCCACCTCAGATATACCCGTGGATGAGGAAAGTTCACATAGGTCAAAATGGGATTTCGAATGGCATGGAGACGAAAAGACAGAGAACGTCTTACACCCGATATCAGACGTTAGAATTAGAAAAAGAATTCCATTTCAATCGTTACCTGACGAGGCGTCGGCGGATAGAGATCGCCCATGCCCTGTGCCTATCCGAGAGGCAGATTAAAATATGGTTCCAGAACCGACGGATGAAATGGAAGAAAGAACATAAACCGATTCCAGGTTCAATGACAGCCGGTATACCTGGTATGGGTAATCCGCTCGGTGACGGCAAAATATAA
>INSTAR6_TRINITY_DN5963_c1_g1_i4.p1
ATGAGTTCGTACCAGTTCGTCAACTCTCTGTCGTCGTGCTACGGCCAAAGACCGACCCAGGGCAGCCCTGCCCAGGACTATTACGGAGGGTCATCGTATTCGAGTAACTGTTATAACCAAGTGTCTCAATCAACGCATCAGTATCCATACACGTCGAGTTCGATTCATCATCAACAACAACAACACGGGACGACAGGACTGCAACAAAATGGCGCCGACCATTACGGTGCTATAGGTAATCCTAGACAAAGTGGTCATCAATCGACAAATTCTTCGCATAATAGTCCGAGGTCACATACACCTACTCACCCGTGCAATATAACGTCACAACAACAACAACCACTACCACTACCGCCGAGTAGTTGTAAATACGCGCTTAATATAACGTCGTCAGGGAACCACGCCGCTGGAAATGGCGGTGGAAACATCGATACGAACGCCGGCAGTTCTCCGCAAGATCTCAGCACTTCTAATAACAATAATAGCAACCAACAACAACATCAATCGAGCATAAGTCCAGAACCACGATCGACTTCGCCGAATAATACGAACGACACAAAACCGTCGTTACAGAGTCCACCTCAGATATACCCGTGGATGAGGAAAGTTCACATAGGTCAAAATGGGATTTCGAATGGCATGGAGACGAAAAGACAGAGAACGTCTTACACCCGATATCAGACGTTAGAATTAGAAAAAGAATTCCATTTCAATCGTTACCTGACGAGGCGTCGGCGGATAGAGATCGCCCATGCCCTGTGCCTATCCGAGAGGCAGATTAAAATATGGTTCCAGAACCGACGGATGAAATGGAAGAAAGAACATAAACCGATTCCAGGTTCAATGACAGCCGGTATACCTGGTATGGGTAATCCGCTCGGTGACGGCAAAATATAA
>INSTAR6_TRINITY_DN5963_c1_g1_i5.p1
ATGAGTTCGTACCAGTTCGTCAACTCTCTGTCGTCGTGCTACGGCCAAAGACCGACCCAGGGCAGCCCTGCCCAGGACTATTACGGAGGGTCATCGTATTCGAGTAACTGTTATAACCAAGTGTCTCAATCAACGCATCAGTATCCATACACGTCGAGTTCGATTCATCATCAACAACAACAACACGGGACGACAGGACTGCAACAAAATGGCGCCGACCATTACGGTGCTATAGGTAATCCTAGACAAAGTGGTCATCAATCGACAAATTCTTCGCATAATAGTCCGAGGTCACATACACCTACTCACCCGTGCAATATAACGTCACAACAACAACAACCACTACCACTACCGCCGAGTAGTTGTAAATACGCGCTTAATATAACGTCGTCAGGGAACCACGCCGCTGGAAATGGCGGTGGAAACATCGATACGAACGCCGGCAGTTCTCCGCAAGATCTCAGCACTTCTAATAACAATAATAGCAACCAACAACAACATCAATCGAGCATAAGTCCAGAACCACGATCGACTTCGCCGAATAATACGAACGACACAAAACCGTCGTTACAGAGTCCACCTCAGATATACCCGTGGATGAGGAAAGTTCACATAGGTCAAAATGGGATTTCGAATGGCATGGAGACGAAAAGACAGAGAACGTCTTACACCCGATATCAGACGTTAGAATTAGAAAAAGAATTCCATTTCAATCGTTACCTGACGAGGCGTCGGCGGATAGAGATCGCCCATGCCCTGTGCCTATCCGAGAGGCAGATTAAAATATGGTTCCAGAACCGACGGATGAAATGGAAGAAAGAACATAAACCGATTCCAGGTTCAATGACAGCCGGTATACCTGGTATGGGTAATCCGCTCGGTGACGGCAAAATATAA
>INSTAR6_TRINITY_DN5963_c1_g1_i7.p1
ATGAGTTCGTACCAGTTCGTCAACTCTCTGTCGTCGTGCTACGGCCAAAGACCGACCCAGGGCAGCCCTGCCCAGGACTATTACGGAGGGTCATCGTATTCGAGTAACTGTTATAACCAAGTGTCTCAATCAACGCATCAGTATCCATACACGTCGAGTTCGATTCATCATCAACAACAACAACAACACGGGACGACAGGACTGCAACAAAATGGCGCCGACCATTACGGTGCTATAGGTAATCCTAGACAAAGTGGTCATCAATCGACAAATTCTTCGCATAATAGTCCGAGGTCACATACACCTACTCACCCGTGCAATATAACGTCACAACAACAACAACCACTACCACTACCGCCGAGTAGTTGTAAATACGCGCTTAATATAACGTCGTCAGGGAACCACGCCGCTGGAAATGGCGGTGGAAACATCGATACGAACGCCGGCAGTTCTCCGCAAGATCTCAGCACTTCTAATAACAATAATAGCAACCAACAACAACATCAATCGAGCATAAGTCCAGAACCACGATCGACTTCGCCGAATAATACGAACGACACAAAACCGTCGTTACAGAGTCCACCTCAGATATACCCGTGGATGAGGAAAGTTCACATAGGTCAAAATGGGATTTCGAATGGCATGGAGACGAAAAGACAGAGAACGTCTTACACCCGATATCAGACGTTAGAATTAGAAAAAGAATTCCATTTCAATCGTTACCTGACGAGGCGTCGGCGGATAGAGATCGCCCATGCCCTGTGCCTATCCGAGAGGCAGATTAAAATATGGTTCCAGAACCGACGGATGAAATGGAAGAAAGAACATAAACCGATTCCAGGTTCAATGACAGCCGGTATACCTGGTATGGGTAATCCGCTCGGTGACGGCAAAATATAA
>INSTAR6_TRINITY_DN5963_c1_g1_i8.p1
ATGAGTTCGTACCAGTTCGTCAACTCTCTGTCGTCGTGCTACGGCCAAAGACCGACCCAGGGCAGCCCTGCCCAGGACTATTACGGAGGGTCATCGTATTCGAGTAACTGTTATAACCAAGTGTCTCAATCAACGCATCAGTATCCATACACGTCGAGTTCGATTCATCATCAACAACAACAACAACACGGGACGACAGGACTGCAACAAAATGGCGCCGACCATTACGGTGCTATAGGTAATCCTAGACAAAGTGGTCATCAATCGACAAATTCTTCGCATAATAGTCCGAGGTCACATACACCTACTCACCCGTGCAATATAACGTCACAACAACAACAACCACTACCACTACCGCCGAGTAGTTGTAAATACGCGCTTAATATAACGTCGTCAGGGAACCACGCCGCTGGAAATGGCGGTGGAAACATCGATACGAACGCCGGCAGTTCTCCGCAAGATCTCAGCACTTCTAATAACAATAATAGCAACCAACAACAACATCAATCGAGCATAAGTCCAGAACCACGATCGACTTCGCCGAATAATACGAACGACACAAAACCGTCGTTACAGAGTCCACCTCAGATATACCCGTGGATGAGGAAAGTTCACATAGGTCAAAATGGGATTTCGAATGGCATGGAGACGAAAAGACAGAGAACGTCTTACACCCGATATCAGACGTTAGAATTAGAAAAAGAATTCCATTTCAATCGTTACCTGACGAGGCGTCGGCGGATAGAGATCGCCCATGCCCTGTGCCTATCCGAGAGGCAGATTAAAATATGGTTCCAGAACCGACGGATGAAATGGAAGAAAGAACATAAACCGATTCCAGGTTCAATGACAGCCGGTATACCTGGTATGGGTAATCCGCTCGGTGACGGCAAAATATAA
>INSTAR6_TRINITY_DN9432_c1_g1_i5.p1
CGCAAATCATTTGTCGTTCGTTGTGCTGCCACAAGCTTCATTATGAGCTCGTATTTCGGTAATATTTCGACAAATAATTGGCCTGGTGCTAATCAGGATCAGTTGTACGTCCAGAATGCCAAATACGGTATGAACTATGGCGACAGTCACTTCGGTCAGTATGCAACGTCGTCTCCTTCGCCTTTCGTCGCCAGGTATCCGAACTATAGCCATCACGTACCTGGTGTGACAGCCAAACCTGCCGCTACCTACGACCATCATCATCATCACAACACCAATCCTTCGTACGACGCACAGAGTTTTTATTCGAATATTTCGGCGGCTGCCAGAGCCGAAAATCCTGCAATCAGTCATACACCGCCGTCAATCGATGCCAGAGATTACAGCCTTACGCCAGCGAGTAGTTGTAAACTTGGTGGCGGTGGAACACCAACTGCCTATAGTGCATCGCCGGGCTTAACACCGAACGGTGTCGTCGCATCTTCAGAACCATCGCCCTACAATACTAATTCCACAACGCATCATTCCAGTTATTCTAGTTCAAATAGGAACACTTCTTCGACGCTCGATCATTCATCTACTAATTGTAACAATACTTCATCGTCAACTTCACACAGCAGTAGTAAATCCGGCAATTTTTACCCGTGGATGAAGTCTTATACAGATAACAGCACCGGTCCGAAAAGGACGCGACAAACCTATACGAGATACCAAACGCTGGAATTGGAAAAAGAATTTCACTTTAATCGTTACTTGACGCGAAGAAGGAGGATAGAAATTGCCCACGCTCTAGGATTGTCCGAACGTCAAATCAAAATATGGTTCCAGAACAGGCGGATGAAGGCTAAAAAGGAAAATAAGCTTCAGGGTATGAACGTTTCTGGACTTTCGCCGACGTTAGCCGACGCAAAAGACATGGTTACTCCAAAGGAAGAACTTATCGGAAGCTAG
>INSTAR6_TRINITY_DN9432_c1_g1_i6.p1
CGCAAATCATTTGTCGTTCGTTGTGCTGCCACAAGCTTCATTATGAGCTCGTATTTCGGTAATATTTCGACAAATAATTGGCCTGGTGCTAATCAGGATCAGTTGTACGTCCAGAATGCCAAATACGGTATGAACTATGGCGACAGTCACTTCGGTCAGTATGCAACGTCGTCTCCTTCGCCTTTCGTCGCCAGGTATCCGAACTATAGCCATCACGTACCTGGTGTGACAGCCAAACCTGCCGCTACCTACGACCATCATCATCATCACAACACCAATCCTTCGTACGACGCACAGAGTTTTTATTCGAATATTTCGGCGGCTGCCAGAGCCGAAAATCCTGCAATCAGTCATACACCGCCGTCAATCGATGCCAGAGATTACAGCCTTACGCCAGCGAGTAGTTGTAAACTTGGTGGCGGTGGAACACCAACTGCCTATAGTGCATCGCCGGGCTTAACACCGAACGGTGTCGTCGCATCTTCAGAACCATCGCCCTACAATACTAATTCCACAACGCATCATTCCAGTTATTCTAGTTCAAATAGGAACACTTCTTCGACGCTCGATCATTCATCTACTAATTGTAACAATACTTCATCGTCAACTTCACACAGCAGTAGTAAATCCGGCAATTTTTACCCGTGGATGAAGTCTTATACAGATAACAGCACCGGTCCGAAAAGGACGCGACAAACCTATACGAGATACCAAACGCTGGAATTGGAAAAAGAATTTCACTTTAATCGTTACTTGACGCGAAGAAGGAGGATAGAAATTGCCCACGCTCTAGGATTGTCCGAACGTCAAATCAAAATATGGTTCCAGAACAGGCGGATGAAGGCTAAAAAGGAAAATAAGCTTCAGGGTATGAACGTTTCTGGACTTTCGCCGACGTTAGCCGACGCAAAAGACATGGTTACTCCAAAGGAAGAACTTATCGGAAGCTAG
>INSTAR6_TRINITY_DN9432_c1_g1_i7.p1
CGCAAATCATTTGTCGTTCGTTGTGCTGCCACAAGCTTCATTATGAGCTCGTATTTCGGTAATATTTCGACAAATAATTGGCCTGGTGCTAATCAGGATCAGTTGTACGTCCAGAATGCCAAATACGGTATGAACTATGGCGACAGTCACTTCGGTCAGTATGCAACGTCGTCTCCTTCGCCTTTCGTCGCCAGGTATCCGAACTATAGCCATCACGTACCTGGTGTGACAGCCAAACCTGCCGCTACCTACGACCATCATCATCATCACAACACCAATCCTTCGTACGACGCACAGAGTTTTTATTCGAATATTTCGGCGGCTGCCAGAGCCGAAAATCCTGCAATCAGTCATACACCGCCGTCAATCGATGCCAGAGATTACAGCCTTACGCCAGCGAGTAGTTGTAAACTTGGTGGCGGTGGAACACCAACTGCCTATAGTGCATCGCCGGGCTTAACACCGAACGGTGTCGTCGCATCTTCAGAACCATCGCCCTACAATACTAATTCCACAACGCATCATTCCAGTTATTCTAGTTCAAATAGGAACACTTCTTCGACGCTCGATCATTCATCTACTAATTGTAACAATACTTCATCGTCAACTTCACACAGCAGTAGTAAATCCGGCAATTTTTACCCGTGGATGAAGTCTTATACAGATAACAGCACCGGTCCGAAAAGGACGCGACAAACCTATACGAGATACCAAACGCTGGAATTGGAAAAAGAATTTCACTTTAATCGTTACTTGACGCGAAGAAGGAGGATAGAAATTGCCCACGCTCTAGGATTGTCCGAACGTCAAATCAAAATATGGTTCCAGAACAGGCGGATGAAGGCTAAAAAGGAAAATAAGCTTCAGGGTATGAACGTTTCTGGACTTTCGCCGACGTTAGCCGACGCAAAAGACATGGTTACTCCAAAGGAAGAACTTATCGGAAGCTAG
>INSTAR6_TRINITY_DN9432_c1_g1_i4.p1
CGCAAATCATTTGTCGTTCGTTGTGCTGCCACAAGCTTCATTATGAGCTCGTATTTCGGTAATATTTCGACAAATAATTGGCCTGGTGCTAATCAGGATCAGTTGTACGTCCAGAATGCCAAATACGGTATGAACTATGGCGACAGTCACTTCGGTCAGTATGCAACGTCGTCTCCTTCGCCTTTCGTCGCCAGGTATCCGAACTATAGCCATCACGTACCTGGTGTGACAGCCAAACCTGCCGCTACCTACGACCATCATCATCATCACAACACCAATCCTTCGTACGACGCACAGAGTTTTTATTCGAATATTTCGGCGGCTGCCAGAGCCGAAAATCCTGCAATCAGTCATACACCGCCGTCAATCGATGCCAGAGATTACAGCCTTACGCCAGCGAGTAGTTGTAAACTTGGTGGCGGTGGAACACCAACTGCCTATAGTGCATCGCCGGGCTTAACACCGAACGGTGTCGTCGCATCTTCAGAACCATCGCCCTACAATACTAATTCCACAACGCATCATTCCAGTTATTCTAGTTCAAATAGGAACACTTCTTCGACGCTCGATCATTCATCTACTAATTGTAACAATACTTCATCGTCAACTTCACACAGCAGTAGTAAATCCGGCAATTTTTACCCGTGGATGAAGTCTTATACAGATAACAGCACCGGTCCGAAAAGGACGCGACAAACCTATACGAGATACCAAACGCTGGAATTGGAAAAAGAATTTCACTTTAATCGTTACTTGACGCGAAGAAGGAGGATAGAAATTGCCCACGCTCTAGGATTGTCCGAACGTCAAATCAAAATATGGTTCCAGAACAGGCGGATGAAGGCTAAAAAGGAAAATAAGCTTCAGGGTATGAACGTTTCTGGACTTTCGCCGACGTTAGCCGACGCAAAAGACATGGTTACTCCAAAGGAAGAACTTATCGGAAGCTAG
>INSTAR6_TRINITY_DN103119_c0_g1_i1.p1
ATCATGAGTTCGTTTTTGATGAACTCGGGATCTTACGTCGATCCGAAATTTCCACCGAGTGAGGAATATTCCCAGAACAGTTACATACCGAACCATGGCACCGATTATTACGGTCATCACCACCACCATCATCACCATCAGAGTTACGGTTATAGTCAGCACCACGGAGGTGCCGGTGTCATGAACTATGGTCGCGATAGTGTCGCTGGATATACGAATCATCACGTGCCGAGCTCGTACTATCAACAATCGTGTACCATAAACGCTCAACCGAATTTAGCGGTTCATCACGGTCTGATACCGACGGTCGGTCCACCTGGCAACGGTCTACAACGCACCGATCATCTAACCATCGATACGTCGAGTGTTCCAACTGTAGGACCGCCGACAGTGCAGCAACAGCAATCCAATAACCTAAACTGTGGTCCGTTATTACATCGTAATCATCGCTCACCGGGATCGTCTCCGCCACCTCCGGGCGGTGGCGATGGACTGACACCGCATCTACCGAGTGACCAAGAACAGCAAGACGGTTCTAATAATTCTCAACCGGTCATCTATCCTTGGATGAAAAAGGTTCACGTTAGTAATCCAGCTCCTAATTTTACCGGCATGGAACCGAAACGTCAACGGACAGCTTACACCAGACACCAAATACTAGAATTAGAAAAAGAATTTCATTTTAACAGATATTTGACTCGGAGGAGACGGATCGAAATAGCTCATTCTTTGTGTTTATCCGAAAGACAGATAAAAATTTGGTTTCAGAACCGAAGGATGAAGTGGAAAAAGGATAATAAGTTACCGAATACTAAGAACGTTCGAAATCGTCATCATCAGCACTCGACGCCAACGACTAATTACAAGCACCATCAGTCGGTAAACAATAGGAGCCAGATGAATGCTTTAATATCTCAGCCGCCGCCGCCTCCTCCTCCTCAGCAAAACATGGCGAAAACAGAATACGACCTGACTTCGTTGTGA
>SUBADULT_TRINITY_DN4226_c3_g1_i1.p1
AACAATAAACTGTATCCGACCGATTGCATGACGGCGTCGGCCGTTAAAGACCACCACCACCACAACCACCACCATCATCAGAACGGTTATAACAAAGATGGCGCGATGTCATCGTGGCCCGGATCGAATCCGTTGGCTTTGAGATCGGCCGGTATGAGCACCGATCCTTCGTCGATGATGAGGTCGACGTTTCCGTCGAACACGATGTCGGAACACGTGGCGGCCGCTGCAAGAGTCTCTGATGTATGGTCGACTTGCTGTCAGGCAACTGCAGGAGGACCACCTCATCCTAATTCTTTTTATCCGTGGATGGCACTGACAGGTGCCAACGGCTTAAGACGTCGAGGAAGACAGACGTACACCAGGTACCAGACGCTGGAACTGGAAAAAGAATTCCATACGAATCATTACCTCACGAGAAGGAGACGGATAGAGATGGCGCATGCGCTCTGCCTGACCGAAAGACAAATTAAAATCTGGTTTCAGAACAGGCGGATGAAACTGAAAAAAGAAATCCAAGCCATCAAAGAACTAAACGAACAAGAAAAACAAGCTCAAAAAGCCAAAGGATCGAATAATCATCATCATCACCATCATCACACATCGTCGTCGTCGTCGTCATCATCGCATCACGTCGATTCGAACATGACGGCAAAGAAGGAACATATAACGGCCTAA
>SUBADULT_TRINITY_DN6952_c0_g1_i12.p1
ATGAGCTCATACTTTAGTAACTCGTTCCTGACGGATTTGAGAAGTACGGGTTCAGAACATTATCAGGGTCAAACAGTTACGGCACAACAAAGCGGTGTGGTTGATTCATGTGACCCATCATTACGTCAATCTTTAGCTGCATATGGAGCTACAACCGGAATTGGTCCAACGTATCCACGATTTCCACCTTACGATCGACTAGAAATCAGGCAAATAGCCGCAAACAATGCTGCTCAAGGCAACGGATCAGCGACCGGTTACTATACAAATCAGGCTACAGGTCATACTGGACTCGTTGGTCACCATCATCACGGTGGTGGTATATCCGAACAGAACTGTCGGAATTCTCCGAACAATCCACAAAACACTCAATATTCTAGTTGTAAACTTCAACAAGTCTCTGGAACAAGTCCTGGGGTGACGACGCCTCAGAGTCCATCGTCAGCGCTTAGTACAGGTGGACCTGGAGGTGGTATTGTGCCACCCAGTCCAGTACATTCTCCGCAGATGTATAATCATCATCAGTCTATCACAAATTCGGCTGGTGTAATACCAAGTCCACTTTATCCTTGGATGAGAAGCCAGTTCGAACGAAAACGAGGTCGTCAGACGTATACACGATATCAGACTCTAGAATTAGAAAAGGAATTTCATTTCAATCGTTACCTGACGAGAAGAAGACGGATAGAAATAGCCCACGCTTTATGTCTGACCGAGAGACAGATCAAAATATGGTTCCAGAATCGACGGATGAAATGGAAGAAAGAAAATAAACCAAAATCAGACGGGCCAAACGGTGAAATAATGGCTCCACAATAA
>SUBADULT_TRINITY_DN6952_c0_g1_i2.p1
ATGAGCTCATACTTTAGTAACTCGTTCCTGACGGATTTGAGAAGTACGGGTTCAGAACATTATCAGGGTCAAACAGTTACGGCACAACAAAGCGGTGTGGTTGATTCATGTGACCCATCATTACGTCAATCTTTAGCTGCATATGGAGCTACAACCGGAATTGGTCCAACGTATCCACGATTTCCACCTTACGATCGACTAGAAATCAGGCAAATAGCCGCAAACAATGCTGCTCAAGGCAACGGATCAGCGACCGGTTACTATACAAATCAGGCTACAGGTCATACTGGACTCGTTGGTCACCATCATCACGGTGGTGGTATATCCGAACAGAACTGTCGGAATTCTCCGAACAATCCACAAAACACTCAATATTCTAGTTGTAAACTTCAACAAGTCTCTGGAACAAGTCCTGGGGTGACGACGCCTCAGAGTCCATCGTCAGCGCTTAGTACAGGTGGACCTGGAGGTGGTATTGTGCCACCCAGTCCAGTACATTCTCCGCAGATGTATAATCATCATCAGTCTATCACAAATTCGGCTGGTGTAATACCAAGTCCACTTTATCCTTGGATGAGAAGCCAGTTCGAACGAAAACGAGGTCGTCAGACGTATACACGATATCAGACTCTAGAATTAGAAAAGGAATTTCATTTCAATCGTTACCTGACGAGAAGAAGACGGATAGAAATAGCCCACGCTTTATGTCTGACCGAGAGACAGATCAAAATATGGTTCCAGAATCGACGGATGAAATGGAAGAAAGAAAATAAACCAAAATCAGACGGGCCAAACGGTGAAATAATGGCTCCACAATAA
>SUBADULT_TRINITY_DN6952_c0_g1_i3.p1
ATGAGCTCATACTTTAGTAACTCGTTCCTGACGGATTTGAGAAGTACGGGTTCAGAACATTATCAGGGTCAAACAGTTACGGCACAACAAAGCGGTGTGGTTGATTCATGTGACCCATCATTACGTCAATCTTTAGCTGCATATGGAGCTACAACCGGAATTGGTCCAACGTATCCACGATTTCCACCTTACGATCGACTAGAAATCAGGCAAATAGCCGCAAACAATGCTGCTCAAGGCAACGGATCAGCGACCGGTTACTATACAAATCAGGCTACAGGTCATACTGGACTCGTTGGTCACCATCATCACGGTGGTGGTATATCCGAACAGAACTGTCGGAATTCTCCGAACAATCCACAAAACACTCAATATTCTAGTTGTAAACTTCAACAAGTCTCTGGAACAAGTCCTGGGGTGACGACGCCTCAGAGTCCATCGTCAGCGCTTAGTACAGGTGGACCTGGAGGTGGTATTGTGCCACCCAGTCCAGTACATTCTCCGCAGATGTATAATCATCATCAGTCTATCACAAATTCGGCTGGTGTAATACCAAGTCCACTTTATCCTTGGATGAGAAGCCAGTTCGAACGAAAACGAGGTCGTCAGACGTATACACGATATCAGACTCTAGAATTAGAAAAGGAATTTCATTTCAATCGTTACCTGACGAGAAGAAGACGGATAGAAATAGCCCACGCTTTATGTCTGACCGAGAGACAGATCAAAATATGGTTCCAGAATCGACGGATGAAATGGAAGAAAGAAAATAAACCAAAATCAGACGGGCCAAACGGTGAAATAATGGCTCCACAATAA
>SUBADULT_TRINITY_DN6952_c0_g1_i4.p1
ATGAGCTCATACTTTAGTAACTCGTTCCTGACGGATTTGAGAAGTACGGGTTCAGAACATTATCAGGGTCAAACAGTTACGGCACAACAAAGCGGTGTGGTTGATTCATGTGACCCATCATTACGTCAATCTTTAGCTGCATATGGAGCTACAACCGGAATTGGTCCAACGTATCCACGATTTCCACCTTACGATCGACTAGAAATCAGGCAAATAGCCGCAAACAATGCTGCTCAAGGCAACGGATCAGCGACCGGTTACTATACAAATCAGGCTACAGGTCATACTGGACTCGTTGGTCACCATCATCACGGTGGTGGTATATCCGAACAGAACTGTCGGAATTCTCCGAACAATCCACAAAACACTCAATATTCTAGTTGTAAACTTCAACAAGTCTCTGGAACAAGTCCTGGGGTGACGACGCCTCAGAGTCCATCGTCAGCGCTTAGTACAGGTGGACCTGGAGGTGGTATTGTGCCACCCAGTCCAGTACATTCTCCGCAGATGTATAATCATCATCAGTCTATCACAAATTCGGCTGGTGTAATACCAAGTCCACTTTATCCTTGGATGAGAAGCCAGTTCGAACGAAAACGAGGTCGTCAGACGTATACACGATATCAGACTCTAGAATTAGAAAAGGAATTTCATTTCAATCGTTACCTGACGAGAAGAAGACGGATAGAAATAGCCCACGCTTTATGTCTGACCGAGAGACAGATCAAAATATGGTTCCAGAATCGACGGATGAAATGGAAGAAAGAAAATAAACCAAAATCAGACGGGCCAAACGGTGAAATAATGGCTCCACAATAA
>SUBADULT_TRINITY_DN6952_c0_g1_i5.p1
ATGAGCTCATACTTTAGTAACTCGTTCCTGACGGATTTGAGAAGTACGGGTTCAGAACATTATCAGGGTCAAACAGTTACGGCACAACAAAGCGGTGTGGTTGATTCATGTGACCCATCATTACGTCAATCTTTAGCTGCATATGGAGCTACAACCGGAATTGGTCCAACGTATCCACGATTTCCACCTTACGATCGACTAGAAATCAGGCAAATAGCCGCAAACAATGCTGCTCAAGGCAACGGATCAGCGACCGGTTACTATACAAATCAGGCTACAGGTCATACTGGACTCGTTGGTCACCATCATCACGGTGGTGGTATATCCGAACAGAACTGTCGGAATTCTCCGAACAATCCACAAAACACTCAATATTCTAGTTGTAAACTTCAACAAGTCTCTGGAACAAGTCCTGGGGTGACGACGCCTCAGAGTCCATCGTCAGCGCTTAGTACAGGTGGACCTGGAGGTGGTATTGTGCCACCCAGTCCAGTACATTCTCCGCAGATGTATAATCATCATCAGTCTATCACAAATTCGGCTGGTGTAATACCAAGTCCACTTTATCCTTGGATGAGAAGCCAGTTCGAACGAAAACGAGGTCGTCAGACGTATACACGATATCAGACTCTAGAATTAGAAAAGGAATTTCATTTCAATCGTTACCTGACGAGAAGAAGACGGATAGAAATAGCCCACGCTTTATGTCTGACCGAGAGACAGATCAAAATATGGTTCCAGAATCGACGGATGAAATGGAAGAAAGAAAATAAACCAAAATCAGACGGGCCAAACGGTGAAATAATGGCTCCACAATAA
>SUBADULT_TRINITY_DN6952_c0_g1_i6.p1
ATGAGCTCATACTTTAGTAACTCGTTCCTGACGGATTTGAGAAGTACGGGTTCAGAACATTATCAGGGTCAAACAGTTACGGCACAACAAAGCGGTGTGGTTGATTCATGTGACCCATCATTACGTCAATCTTTAGCTGCATATGGAGCTACAACCGGAATTGGTCCAACGTATCCACGATTTCCACCTTACGATCGACTAGAAATCAGGCAAATAGCCGCAAACAATGCTGCTCAAGGCAACGGATCAGCGACCGGTTACTATACAAATCAGGCTACAGGTCATACTGGACTCGTTGGTCACCATCATCACGGTGGTGGTATATCCGAACAGAACTGTCGGAATTCTCCGAACAATCCACAAAACACTCAATATTCTAGTTGTAAACTTCAACAAGTCTCTGGAACAAGTCCTGGGGTGACGACGCCTCAGAGTCCATCGTCAGCGCTTAGTACAGGTGGACCTGGAGGTGGTATTGTGCCACCCAGTCCAGTACATTCTCCGCAGATGTATAATCATCATCAGTCTATCACAAATTCGGCTGGTGTAATACCAAGTCCACTTTATCCTTGGATGAGAAGCCAGTTCGAACGAAAACGAGGTCGTCAGACGTATACACGATATCAGACTCTAGAATTAGAAAAGGAATTTCATTTCAATCGTTACCTGACGAGAAGAAGACGGATAGAAATAGCCCACGCTTTATGTCTGACCGAGAGACAGATCAAAATATGGTTCCAGAATCGACGGATGAAATGGAAGAAAGAAAATAAACCAAAATCAGACGGGCCAAACGGTGAAATAATGGCTCCACAATAA
>SUBADULT_TRINITY_DN6952_c0_g1_i7.p1
ATGAGCTCATACTTTAGTAACTCGTTCCTGACGGATTTGAGAAGTACGGGTTCAGAACATTATCAGGGTCAAACAGTTACGGCACAACAAAGCGGTGTGGTTGATTCATGTGACCCATCATTACGTCAATCTTTAGCTGCATATGGAGCTACAACCGGAATTGGTCCAACGTATCCACGATTTCCACCTTACGATCGACTAGAAATCAGGCAAATAGCCGCAAACAATGCTGCTCAAGGCAACGGATCAGCGACCGGTTACTATACAAATCAGGCTACAGGTCATACTGGACTCGTTGGTCACCATCATCACGGTGGTGGTATATCCGAACAGAACTGTCGGAATTCTCCGAACAATCCACAAAACACTCAATATTCTAGTTGTAAACTTCAACAAGTCTCTGGAACAAGTCCTGGGGTGACGACGCCTCAGAGTCCATCGTCAGCGCTTAGTACAGGTGGACCTGGAGGTGGTATTGTGCCACCCAGTCCAGTACATTCTCCGCAGATGTATAATCATCATCAGTCTATCACAAATTCGGCTGGTGTAATACCAAGTCCACTTTATCCTTGGATGAGAAGCCAGTTCGAACGAAAACGAGGTCGTCAGACGTATACACGATATCAGACTCTAGAATTAGAAAAGGAATTTCATTTCAATCGTTACCTGACGAGAAGAAGACGGATAGAAATAGCCCACGCTTTATGTCTGACCGAGAGACAGATCAAAATATGGTTCCAGAATCGACGGATGAAATGGAAGAAAGAAAATAAACCAAAATCAGACGGGCCAAACGGTGAAATAATGGCTCCACAATAA
>SUBADULT_TRINITY_DN6952_c0_g1_i8.p1
ATGAGCTCATACTTTAGTAACTCGTTCCTGACGGATTTGAGAAGTACGGGTTCAGAACATTATCAGGGTCAAACAGTTACGGCACAACAAAGCGGTGTGGTTGATTCATGTGACCCATCATTACGTCAATCTTTAGCTGCATATGGAGCTACAACCGGAATTGGTCCAACGTATCCACGATTTCCACCTTACGATCGACTAGAAATCAGGCAAATAGCCGCAAACAATGCTGCTCAAGGCAACGGATCAGCGACCGGTTACTATACAAATCAGGCTACAGGTCATACTGGACTCGTTGGTCACCATCATCACGGTGGTGGTATATCCGAACAGAACTGTCGGAATTCTCCGAACAATCCACAAAACACTCAATATTCTAGTTGTAAACTTCAACAAGTCTCTGGAACAAGTCCTGGGGTGACGACGCCTCAGAGTCCATCGTCAGCGCTTAGTACAGGTGGACCTGGAGGTGGTATTGTGCCACCCAGTCCAGTACATTCTCCGCAGATGTATAATCATCATCAGTCTATCACAAATTCGGCTGGTGTAATACCAAGTCCACTTTATCCTTGGATGAGAAGCCAGTTCGAACGAAAACGAGGTCGTCAGACGTATACACGATATCAGACTCTAGAATTAGAAAAGGAATTTCATTTCAATCGTTACCTGACGAGAAGAAGACGGATAGAAATAGCCCACGCTTTATGTCTGACCGAGAGACAGATCAAAATATGGTTCCAGAATCGACGGATGAAATGGAAGAAAGAAAATAAACCAAAATCAGACGGGCCAAACGGTGAAATAATGGCTCCACAATAA
>SUBADULT_TRINITY_DN6952_c0_g1_i10.p1
ATGAGCTCATACTTTAGTAACTCGTTCCTGACGGATTTGAGAAGTACGGGTTCAGAACATTATCAGGGTCAAACAGTTACGGCACAACAAAGCGGTGTGGTTGATTCATGTGACCCATCATTACGTCAATCTTTAGCTGCATATGGAGCTACAACCGGAATTGGTCCAACGTATCCACGATTTCCACCTTACGATCGACTAGAAATCAGGCAAATAGCCGCAAACAATGCTGCTCAAGGCAACGGATCAGCGACCGGTTACTATACAAATCAGGCTACAGGTCATACTGGACTCGTTGGTCACCATCATCACGGTGGTGGTATATCCGAACAGAACTGTCGGAATTCTCCGAACAATCCACAAAACACTCAATATTCTAGTTGTAAACTTCAACAAGTCTCTGGAACAAGTCCTGGGGTGACGACGCCTCAGAGTCCATCGTCAGCGCTTAGTACAGGTGGACCTGGAGGTGGTATTGTGCCACCCAGTCCAGTACATTCTCCGCAGATGTATAATCATCATCAGTCTATCACAAATTCGGCTGGTGTAATACCAAGTCCACTTTATCCTTGGATGAGAAGCCAGTTCGAACGAAAACGAGGTCGTCAGACGTATACACGATATCAGACTCTAGAATTAGAAAAGGAATTTCATTTCAATCGTTACCTGACGAGAAGAAGACGGATAGAAATAGCCCACGCTTTATGTCTGACCGAGAGACAGATCAAAATATGGTTCCAGAATCGACGGATGAAATGGAAGAAAGAAAATAAACCAAAATCAGACGGGCCAAACGGTGAAATAATGGCTCCACAATAA
>SUBADULT_TRINITY_DN7980_c0_g1_i1.p1
ATGAGTTCGTACCAGTTCGTCAACTCTCTGTCGTCGTGCTACGGCCAAAGACCGACCCAGGGCAGCCCTGCCCAGGACTATTACGGAGGGTCATCGTATTCGAGTAACTGTTATAACCAAGTGTCTCAATCAACGCATCAGTATCCATACACGTCGAGTTCGATTCATCATCAACAACAACAACAACACGGGACGACAGGACTGCAACAAAATGGCGCCGACCATTACGGTGCTATAGGTAATCCTAGACAAAGTGGTCATCAATCGACAAATTCTTCGCATAATAGTCCGAGGTCACATACACCTACTCACCCGTGCAATATAACGTCACAACAACAACAACCACTACCACTACCGCCGAGTAGTTGTAAATACGCGCTTAATATAACGTCGTCAGGGAACCACGCCGCTGGAAATGGCGGTGGAAACATCGATACGAACGCCGGCAGTTCTCCGCAAGATCTCAGCACTTCTAATAACAATAATAGCAACCAACAACAACATCAATCGAGCATAAGTCCAGAACCACGATCGACTTCGCCGAATAATACGAACGACACAAAACCGTCGTTACAGAGTCCACCTCAGATATACCCGTGGATGAGGAAAGTTCACATAGGTCAAAATGGGATTTCGAATGGCATGGAGACGAAAAGACAGAGAACGTCTTACACCCGATATCAGACGTTAGAATTAGAAAAAGAATTCCATTTCAATCGTTACCTGACGAGGCGTCGGCGGATAGAGATCGCCCATGCCCTGTGCCTATCCGAGAGGCAGATTAAAATATGGTTCCAGAACCGACGGATGAAATGGAAGAAAGAACATAAACCGATTCCAGGTTCAATGACAGCCGGTATACCTGGTATGGGTAATCCGCTCGGTGACGGCAAAATATAA
>SUBADULT_TRINITY_DN7980_c0_g1_i3.p1
ATGAGTTCGTACCAGTTCGTCAACTCTCTGTCGTCGTGCTACGGCCAAAGACCGACCCAGGGCAGCCCTGCCCAGGACTATTACGGAGGGTCATCGTATTCGAGTAACTGTTATAACCAAGTGTCTCAATCAACGCATCAGTATCCATACACGTCGAGTTCGATTCATCATCAACAACAACAACAACACGGGACGACAGGACTGCAACAAAATGGCGCCGACCATTACGGTGCTATAGGTAATCCTAGACAAAGTGGTCATCAATCGACAAATTCTTCGCATAATAGTCCGAGGTCACATACACCTACTCACCCGTGCAATATAACGTCACAACAACAACAACCACTACCACTACCGCCGAGTAGTTGTAAATACGCGCTTAATATAACGTCGTCAGGGAACCACGCCGCTGGAAATGGCGGTGGAAACATCGATACGAACGCCGGCAGTTCTCCGCAAGATCTCAGCACTTCTAATAACAATAATAGCAACCAACAACAACATCAATCGAGCATAAGTCCAGAACCACGATCGACTTCGCCGAATAATACGAACGACACAAAACCGTCGTTACAGAGTCCACCTCAGATATACCCGTGGATGAGGAAAGTTCACATAGGTCAAAATGGGATTTCGAATGGCATGGAGACGAAAAGACAGAGAACGTCTTACACCCGATATCAGACGTTAGAATTAGAAAAAGAATTCCATTTCAATCGTTACCTGACGAGGCGTCGGCGGATAGAGATCGCCCATGCCCTGTGCCTATCCGAGAGGCAGATTAAAATATGGTTCCAGAACCGACGGATGAAATGGAAGAAAGAACATAAACCGATTCCAGGTTCAATGACAGCCGGTATACCTGGTATGGGTAATCCGCTCGGTGACGGCAAAATATAA
>SUBADULT_TRINITY_DN5330_c2_g1_i1.p1
ATGAGCTCGTATTTCGGTAATATTTCGACAAATAATTGGCCTGGTGCTAATCAGGATCAGTTGTACGTCCAGAATGCCAAATACGGTATGAACTATGGCGACAGTCACTTCGGTCAGTATGCAACGTCGTCTCCTTCGCCTTTCGTCGCCAGGTATCCGAACTATAGCCATCACGTACCTGGTGTGACAGCCAAACCTGCCGCTACCTACGACCATCATCATCATCACAACACCAATCCTTCGTACGACGCACAGAGTTTTTATTCGAATATTTCGGCGGCTGCCAGAGCCGAAAATCCTGCAATCAGTCATACACCGCCGTCAATCGATGCCAGAGATTACAGCCTTACGCCAGCGAGTAGTTGTAAACTTGGTGGCGGTGGAACACCAACTGCCTATAGTGCATCGCCGGGCTTAACACCGAACGGTGTCGTCGCATCTTCAGAACCATCGCCCTACAATACTAATTCCACAACGCATCATTCCAGTTATTCTAGTTCAAATAGGAACACTTCTTCGACGCTCGATCATTCATCTACTAATTGTAACAATACTTCATCGTCAACTTCACACAGCAGTAGTAAATCCGGCAATTTTTACCCGTGGATGAAGTCTTATACAGATAACAGCACCGGTCCGAAAAGGACGCGACAAACCTATACGAGATACCAAACGCTGGAATTGGAAAAAGAATTTCACTTTAATCGTTACTTGACGCGAAGAAGGAGGATAGAAATTGCCCACGCTCTAGGATTGTCCGAACGTCAAATCAAAATATGGTTCCAGAACAGGCGGATGAAGGCTAAAAAGGAAAATAAGCTTCAGGGTATGAACGTTTCTGGACTTTCGCCGACGTTAGCCGACGCAAAAGACATGGTTACTCCAAAGGAAGAACTTATCGGAAGCTAG
>SUBADULT_TRINITY_DN5330_c2_g1_i2.p1
ATGAGCTCGTATTTCGGTAATATTTCGACAAATAATTGGCCTGGTGCTAATCAGGATCAGTTGTACGTCCAGAATGCCAAATACGGTATGAACTATGGCGACAGTCACTTCGGTCAGTATGCAACGTCGTCTCCTTCGCCTTTCGTCGCCAGGTATCCGAACTATAGCCATCACGTACCTGGTGTGACAGCCAAACCTGCCGCTACCTACGACCATCATCATCATCACAACACCAATCCTTCGTACGACGCACAGAGTTTTTATTCGAATATTTCGGCGGCTGCCAGAGCCGAAAATCCTGCAATCAGTCATACACCGCCGTCAATCGATGCCAGAGATTACAGCCTTACGCCAGCGAGTAGTTGTAAACTTGGTGGCGGTGGAACACCAACTGCCTATAGTGCATCGCCGGGCTTAACACCGAACGGTGTCGTCGCATCTTCAGAACCATCGCCCTACAATACTAATTCCACAACGCATCATTCCAGTTATTCTAGTTCAAATAGGAACACTTCTTCGACGCTCGATCATTCATCTACTAATTGTAACAATACTTCATCGTCAACTTCACACAGCAGTAGTAAATCCGGCAATTTTTACCCGTGGATGAAGTCTTATACAGATAACAGCACCGGTCCGAAAAGGACGCGACAAACCTATACGAGATACCAAACGCTGGAATTGGAAAAAGAATTTCACTTTAATCGTTACTTGACGCGAAGAAGGAGGATAGAAATTGCCCACGCTCTAGGATTGTCCGAACGTCAAATCAAAATATGGTTCCAGAACAGGCGGATGAAGGCTAAAAAGGAAAATAAGCTTCAGGGTATGAACGTTTCTGGACTTTCGCCGACGTTAGCCGACGCAAAAGACATGGTTACTCCAAAGGAAGAACTTATCGGAAGCTAG
>SUBADULT_TRINITY_DN42809_c0_g1_i1.p1
TCGTTTTTGATGAACTCGGGATCTTACGTCGATCCGAAATTTCCACCGAGTGAGGAATATTCCCAGAACAGTTACATACCGAACCATGGCACCGATTATTACGGTCATCACCACCACCATCATCACCATCAGAGTTACGGTTATAGTCAGCACCACGGAGGTGCCGGTGTCATGAACTATGGTCGCGATAGTGTCGCTGGATATACGAATCATCACGTGCCGAGCTCGTACTATCAACAATCGTGTACCATAAACGCTCAACCGAATTTAGCGGTTCATCACGGTCTGATACCGACGGTCGGTCCACCTGGCAACGGTCTACAACGCACCGATCATCTAACCATCGATACGTCGAGTGTTCCAACTGTAGGACCGCCGACAGTGCAGCAACAGCAATCCAATAACCTAAACTGTGGTCCGTTATTACATCGTAATCATCGCTCACCGGGATCGTCTCCGCCACCTCCGGGCGGTGGCGATGGACTGACACCGCATCTACCGAGTGACCAAGAACAGCAAGACGGTTCTAATAATTCTCAACCGGTCATCTATCCTTGGATGAAAAAGGTTCACGTTAGTAATCCAGCTCCTAATTTTACCGGCATGGAACCGAAACGTCAACGGACAGCTTACACCAGACACCAAATACTAGAATTAGAAAAAGAATTTCATTTTAACAGATATTTGACTCGGAGGAGACGGATCGAAATAGCTCATTCTTTGTGTTTATCCGAAAGACAGATAAAAATTTGGTTTCAGAACCGAAGGATGAAGTGGAAAAAGGATAATAAGTTACCGAATACTAAGAACGTTCGAAATCGTCATCATCAGCACTCGACGCCAACGACTAATTACAAGCACCATCAGTCGGTAAACAATAGGAGCCAGATGAATGCTTTAATATCTCAGCCGCCGCCGCCTCCTCCTCCTCAGCAAAACATGGCGAAAACAGAATACGACCTGACTTCGTTGTGA
