# Supplementary material for: The genome of a sea spider corroborates a shared Hox cluster motif in arthropods with a reduced posterior tagma
Source: BMC Biol. 2025 Jul 2;23:196. doi: 10.1186/s12915-025-02276-x (PMC12220506; doi:10.1186/s12915-025-02276-x)
Supplement: Supplementary file 3 — Additional file 3. [file 12915_2025_2276_MOESM3_ESM.zip › suppl-file7-gene_analysis/hox/chelicerate.m8]

H_graminicola_abd-A-A	pseudochrom_56	0.933	180	4	0	1	60	2916658	2916479	3.147E-30	115	60
H_graminicola_abd-A-A	pseudochrom_56	0.932	177	4	0	1	59	2565423	2565247	2.896E-29	113	60
H_graminicola_abd-A-A	pseudochrom_56	0.862	174	8	0	2	59	2352184	2352011	1.105E-25	102	60
H_graminicola_abd-A-A	pseudochrom_56	0.879	174	7	0	2	59	2374393	2374220	1.517E-25	102	60
H_graminicola_abd-A-A	pseudochrom_56	0.810	174	11	0	2	59	2195774	2195601	2.433E-23	96	60
H_graminicola_abd-A-A	pseudochrom_56	0.689	174	18	0	2	59	2059636	2059463	2.079E-17	79	60
H_graminicola_abd-A-A	pseudochrom_56	0.701	171	17	0	4	60	1927903	1927733	7.417E-17	77	60
H_graminicola_abd-A-A	pseudochrom_56	0.689	174	18	0	2	59	2000634	2000461	7.417E-17	77	60
H_graminicola_abd-A-A	pseudochrom_56	0.631	171	21	0	2	58	2986302	2986132	2.452E-15	73	60
H_graminicola_abd-A-A	pseudochrom_6	0.583	180	25	0	1	60	3673750	3673929	1.116E-13	68	60
H_graminicola_abd-A-A	pseudochrom_10	0.603	174	23	0	2	59	5710151	5710324	1.425E-12	65	60
H_graminicola_abd-A-A	pseudochrom_8	0.614	171	22	0	3	59	1221655	1221485	1.425E-12	65	60
H_graminicola_abd-A-A	pseudochrom_26	0.614	171	22	0	2	58	2921011	2920841	1.960E-12	64	60
H_graminicola_abd-A-A	pseudochrom_2	0.578	171	24	0	2	58	8755112	8754942	2.506E-11	61	60
H_graminicola_abd-A-A	pseudochrom_8	0.561	171	25	0	2	58	1228323	1228153	6.519E-11	60	60
H_graminicola_abd-A-A	pseudochrom_21	0.543	171	26	0	2	58	3708401	3708571	1.580E-09	56	60
H_graminicola_abd-A-A	pseudochrom_48	0.482	174	30	0	1	58	1713371	1713544	7.790E-09	54	60
H_graminicola_abd-A-A	pseudochrom_48	0.472	165	29	0	1	55	1779394	1779558	3.842E-08	52	60
H_graminicola_abd-A-A	pseudochrom_38	0.466	180	32	0	1	60	754222	754043	3.842E-08	52	60
H_graminicola_abd-A-A	pseudochrom_6	0.482	174	30	0	2	59	4685451	4685278	1.001E-07	51	60
H_graminicola_abd-A-A	pseudochrom_6	0.473	171	30	0	2	58	5238835	5238665	2.610E-07	50	60
H_graminicola_abd-A-A	pseudochrom_6	0.416	180	34	0	1	60	4574564	4574743	4.945E-07	49	60
H_graminicola_abd-A-A	pseudochrom_6	0.456	171	30	0	2	58	5327679	5327509	6.806E-07	49	60
H_graminicola_abd-A-A	pseudochrom_6	0.456	171	30	0	2	58	5313789	5313959	6.806E-07	49	60
H_graminicola_abd-A-A	pseudochrom_48	0.423	177	33	0	1	59	1654725	1654901	2.444E-06	47	60
H_graminicola_abd-A-A	pseudochrom_51	0.448	174	31	0	2	59	1457942	1458115	3.365E-06	47	60
H_graminicola_abd-A-A	pseudochrom_6	0.473	171	30	0	2	58	5342058	5342228	4.632E-06	46	60
H_graminicola_abd-A-A	pseudochrom_19	0.413	174	33	0	1	58	7915709	7915536	1.209E-05	45	60
H_graminicola_abd-A-A	pseudochrom_19	0.423	177	33	0	1	59	7670167	7669991	1.665E-05	45	60
H_graminicola_abd-A-A	pseudochrom_6	0.431	174	32	0	2	59	7999371	7999544	8.246E-05	43	60
H_graminicola_abd-A-A	pseudochrom_57	0.510	123	21	0	11	53	649664	649786	4.089E-04	41	60
H_graminicola_abd-A-A	pseudochrom_57	0.510	123	21	0	11	53	757935	758057	4.089E-04	41	60
C_sculpturatus_abd-A-B	pseudochrom_56	0.933	180	4	0	1	60	2916658	2916479	2.292E-30	116	60
C_sculpturatus_abd-A-B	pseudochrom_56	0.932	177	4	0	1	59	2565423	2565247	2.896E-29	113	60
C_sculpturatus_abd-A-B	pseudochrom_56	0.862	174	8	0	2	59	2352184	2352011	1.105E-25	102	60
C_sculpturatus_abd-A-B	pseudochrom_56	0.879	174	7	0	2	59	2374393	2374220	1.517E-25	102	60
C_sculpturatus_abd-A-B	pseudochrom_56	0.810	174	11	0	2	59	2195774	2195601	2.433E-23	96	60
C_sculpturatus_abd-A-B	pseudochrom_56	0.689	174	18	0	2	59	2059636	2059463	2.079E-17	79	60
C_sculpturatus_abd-A-B	pseudochrom_56	0.689	174	18	0	2	59	2000634	2000461	7.417E-17	77	60
C_sculpturatus_abd-A-B	pseudochrom_56	0.684	171	18	0	4	60	1927903	1927733	1.925E-16	76	60
C_sculpturatus_abd-A-B	pseudochrom_56	0.631	171	21	0	2	58	2986302	2986132	2.452E-15	73	60
C_sculpturatus_abd-A-B	pseudochrom_6	0.600	180	24	0	1	60	3673750	3673929	5.906E-14	69	60
C_sculpturatus_abd-A-B	pseudochrom_10	0.603	174	23	0	2	59	5710151	5710324	1.425E-12	65	60
C_sculpturatus_abd-A-B	pseudochrom_8	0.614	171	22	0	3	59	1221655	1221485	1.425E-12	65	60
C_sculpturatus_abd-A-B	pseudochrom_26	0.614	171	22	0	2	58	2921011	2920841	1.960E-12	64	60
C_sculpturatus_abd-A-B	pseudochrom_2	0.578	171	24	0	2	58	8755112	8754942	2.506E-11	61	60
C_sculpturatus_abd-A-B	pseudochrom_8	0.561	171	25	0	2	58	1228323	1228153	6.519E-11	60	60
C_sculpturatus_abd-A-B	pseudochrom_21	0.543	171	26	0	2	58	3708401	3708571	1.580E-09	56	60
C_sculpturatus_abd-A-B	pseudochrom_48	0.482	174	30	0	1	58	1713371	1713544	7.790E-09	54	60
C_sculpturatus_abd-A-B	pseudochrom_48	0.472	165	29	0	1	55	1779394	1779558	3.842E-08	52	60
C_sculpturatus_abd-A-B	pseudochrom_38	0.466	180	32	0	1	60	754222	754043	3.842E-08	52	60
C_sculpturatus_abd-A-B	pseudochrom_6	0.482	174	30	0	2	59	4685451	4685278	1.001E-07	51	60
C_sculpturatus_abd-A-B	pseudochrom_6	0.473	171	30	0	2	58	5238835	5238665	2.610E-07	50	60
C_sculpturatus_abd-A-B	pseudochrom_6	0.433	180	33	0	1	60	4574564	4574743	2.610E-07	50	60
C_sculpturatus_abd-A-B	pseudochrom_6	0.456	171	30	0	2	58	5327679	5327509	6.806E-07	49	60
C_sculpturatus_abd-A-B	pseudochrom_6	0.456	171	30	0	2	58	5313789	5313959	6.806E-07	49	60
C_sculpturatus_abd-A-B	pseudochrom_48	0.423	177	33	0	1	59	1654725	1654901	2.444E-06	47	60
C_sculpturatus_abd-A-B	pseudochrom_51	0.448	174	31	0	2	59	1457942	1458115	3.365E-06	47	60
C_sculpturatus_abd-A-B	pseudochrom_6	0.473	171	30	0	2	58	5342058	5342228	4.632E-06	46	60
C_sculpturatus_abd-A-B	pseudochrom_19	0.413	174	33	0	1	58	7915709	7915536	1.209E-05	45	60
C_sculpturatus_abd-A-B	pseudochrom_19	0.423	177	33	0	1	59	7670167	7669991	1.665E-05	45	60
C_sculpturatus_abd-A-B	pseudochrom_6	0.431	174	32	0	2	59	7999371	7999544	8.246E-05	43	60
C_sculpturatus_abd-A-B	pseudochrom_57	0.510	123	21	0	11	53	649664	649786	4.089E-04	41	60
C_sculpturatus_abd-A-B	pseudochrom_57	0.510	123	21	0	11	53	757935	758057	4.089E-04	41	60
L_elegans_abd-A-B	pseudochrom_56	0.933	180	4	0	1	60	2916658	2916479	2.292E-30	116	60
L_elegans_abd-A-B	pseudochrom_56	0.932	177	4	0	1	59	2565423	2565247	2.896E-29	113	60
L_elegans_abd-A-B	pseudochrom_56	0.862	174	8	0	2	59	2352184	2352011	1.105E-25	102	60
L_elegans_abd-A-B	pseudochrom_56	0.879	174	7	0	2	59	2374393	2374220	1.517E-25	102	60
L_elegans_abd-A-B	pseudochrom_56	0.810	174	11	0	2	59	2195774	2195601	2.433E-23	96	60
L_elegans_abd-A-B	pseudochrom_56	0.689	174	18	0	2	59	2059636	2059463	2.079E-17	79	60
L_elegans_abd-A-B	pseudochrom_56	0.689	174	18	0	2	59	2000634	2000461	7.417E-17	77	60
L_elegans_abd-A-B	pseudochrom_56	0.684	171	18	0	4	60	1927903	1927733	1.925E-16	76	60
L_elegans_abd-A-B	pseudochrom_56	0.631	171	21	0	2	58	2986302	2986132	2.452E-15	73	60
L_elegans_abd-A-B	pseudochrom_6	0.600	180	24	0	1	60	3673750	3673929	5.906E-14	69	60
L_elegans_abd-A-B	pseudochrom_10	0.603	174	23	0	2	59	5710151	5710324	1.425E-12	65	60
L_elegans_abd-A-B	pseudochrom_8	0.614	171	22	0	3	59	1221655	1221485	1.425E-12	65	60
L_elegans_abd-A-B	pseudochrom_26	0.614	171	22	0	2	58	2921011	2920841	1.960E-12	64	60
L_elegans_abd-A-B	pseudochrom_2	0.578	171	24	0	2	58	8755112	8754942	2.506E-11	61	60
L_elegans_abd-A-B	pseudochrom_8	0.561	171	25	0	2	58	1228323	1228153	6.519E-11	60	60
L_elegans_abd-A-B	pseudochrom_21	0.543	171	26	0	2	58	3708401	3708571	1.580E-09	56	60
L_elegans_abd-A-B	pseudochrom_48	0.482	174	30	0	1	58	1713371	1713544	7.790E-09	54	60
L_elegans_abd-A-B	pseudochrom_48	0.472	165	29	0	1	55	1779394	1779558	3.842E-08	52	60
L_elegans_abd-A-B	pseudochrom_38	0.466	180	32	0	1	60	754222	754043	3.842E-08	52	60
L_elegans_abd-A-B	pseudochrom_6	0.482	174	30	0	2	59	4685451	4685278	1.001E-07	51	60
L_elegans_abd-A-B	pseudochrom_6	0.473	171	30	0	2	58	5238835	5238665	2.610E-07	50	60
L_elegans_abd-A-B	pseudochrom_6	0.433	180	33	0	1	60	4574564	4574743	2.610E-07	50	60
L_elegans_abd-A-B	pseudochrom_6	0.456	171	30	0	2	58	5327679	5327509	6.806E-07	49	60
L_elegans_abd-A-B	pseudochrom_6	0.456	171	30	0	2	58	5313789	5313959	6.806E-07	49	60
L_elegans_abd-A-B	pseudochrom_48	0.423	177	33	0	1	59	1654725	1654901	2.444E-06	47	60
L_elegans_abd-A-B	pseudochrom_51	0.448	174	31	0	2	59	1457942	1458115	3.365E-06	47	60
L_elegans_abd-A-B	pseudochrom_6	0.473	171	30	0	2	58	5342058	5342228	4.632E-06	46	60
L_elegans_abd-A-B	pseudochrom_19	0.413	174	33	0	1	58	7915709	7915536	1.209E-05	45	60
L_elegans_abd-A-B	pseudochrom_19	0.423	177	33	0	1	59	7670167	7669991	1.665E-05	45	60
L_elegans_abd-A-B	pseudochrom_6	0.431	174	32	0	2	59	7999371	7999544	8.246E-05	43	60
L_elegans_abd-A-B	pseudochrom_57	0.510	123	21	0	11	53	649664	649786	4.089E-04	41	60
L_elegans_abd-A-B	pseudochrom_57	0.510	123	21	0	11	53	757935	758057	4.089E-04	41	60
A_bruennichi_abd-A-B	pseudochrom_56	0.933	180	4	0	1	60	2916658	2916479	2.292E-30	116	60
A_bruennichi_abd-A-B	pseudochrom_56	0.932	177	4	0	1	59	2565423	2565247	2.896E-29	113	60
A_bruennichi_abd-A-B	pseudochrom_56	0.862	174	8	0	2	59	2352184	2352011	1.105E-25	102	60
A_bruennichi_abd-A-B	pseudochrom_56	0.879	174	7	0	2	59	2374393	2374220	1.517E-25	102	60
A_bruennichi_abd-A-B	pseudochrom_56	0.810	174	11	0	2	59	2195774	2195601	2.433E-23	96	60
A_bruennichi_abd-A-B	pseudochrom_56	0.689	174	18	0	2	59	2059636	2059463	2.079E-17	79	60
A_bruennichi_abd-A-B	pseudochrom_56	0.689	174	18	0	2	59	2000634	2000461	7.417E-17	77	60
A_bruennichi_abd-A-B	pseudochrom_56	0.684	171	18	0	4	60	1927903	1927733	1.925E-16	76	60
A_bruennichi_abd-A-B	pseudochrom_56	0.631	171	21	0	2	58	2986302	2986132	2.452E-15	73	60
A_bruennichi_abd-A-B	pseudochrom_6	0.600	180	24	0	1	60	3673750	3673929	5.906E-14	69	60
A_bruennichi_abd-A-B	pseudochrom_10	0.603	174	23	0	2	59	5710151	5710324	1.425E-12	65	60
A_bruennichi_abd-A-B	pseudochrom_8	0.614	171	22	0	3	59	1221655	1221485	1.425E-12	65	60
A_bruennichi_abd-A-B	pseudochrom_26	0.614	171	22	0	2	58	2921011	2920841	1.960E-12	64	60
A_bruennichi_abd-A-B	pseudochrom_2	0.578	171	24	0	2	58	8755112	8754942	2.506E-11	61	60
A_bruennichi_abd-A-B	pseudochrom_8	0.561	171	25	0	2	58	1228323	1228153	6.519E-11	60	60
A_bruennichi_abd-A-B	pseudochrom_21	0.543	171	26	0	2	58	3708401	3708571	1.580E-09	56	60
A_bruennichi_abd-A-B	pseudochrom_48	0.482	174	30	0	1	58	1713371	1713544	7.790E-09	54	60
A_bruennichi_abd-A-B	pseudochrom_48	0.472	165	29	0	1	55	1779394	1779558	3.842E-08	52	60
A_bruennichi_abd-A-B	pseudochrom_38	0.466	180	32	0	1	60	754222	754043	3.842E-08	52	60
A_bruennichi_abd-A-B	pseudochrom_6	0.482	174	30	0	2	59	4685451	4685278	1.001E-07	51	60
A_bruennichi_abd-A-B	pseudochrom_6	0.473	171	30	0	2	58	5238835	5238665	2.610E-07	50	60
A_bruennichi_abd-A-B	pseudochrom_6	0.433	180	33	0	1	60	4574564	4574743	2.610E-07	50	60
A_bruennichi_abd-A-B	pseudochrom_6	0.456	171	30	0	2	58	5327679	5327509	6.806E-07	49	60
A_bruennichi_abd-A-B	pseudochrom_6	0.456	171	30	0	2	58	5313789	5313959	6.806E-07	49	60
A_bruennichi_abd-A-B	pseudochrom_48	0.423	177	33	0	1	59	1654725	1654901	2.444E-06	47	60
A_bruennichi_abd-A-B	pseudochrom_51	0.448	174	31	0	2	59	1457942	1458115	3.365E-06	47	60
A_bruennichi_abd-A-B	pseudochrom_6	0.473	171	30	0	2	58	5342058	5342228	4.632E-06	46	60
A_bruennichi_abd-A-B	pseudochrom_19	0.413	174	33	0	1	58	7915709	7915536	1.209E-05	45	60
A_bruennichi_abd-A-B	pseudochrom_19	0.423	177	33	0	1	59	7670167	7669991	1.665E-05	45	60
A_bruennichi_abd-A-B	pseudochrom_6	0.431	174	32	0	2	59	7999371	7999544	8.246E-05	43	60
A_bruennichi_abd-A-B	pseudochrom_57	0.510	123	21	0	11	53	649664	649786	4.089E-04	41	60
A_bruennichi_abd-A-B	pseudochrom_57	0.510	123	21	0	11	53	757935	758057	4.089E-04	41	60
E_kanangrensis_abdA_CCK73377	pseudochrom_56	0.932	177	4	0	1	59	2916655	2916479	1.459E-29	113	59
E_kanangrensis_abdA_CCK73377	pseudochrom_56	0.931	174	4	0	1	58	2565420	2565247	1.845E-28	110	59
E_kanangrensis_abdA_CCK73377	pseudochrom_56	0.862	174	8	0	1	58	2352184	2352011	1.980E-25	102	59
E_kanangrensis_abdA_CCK73377	pseudochrom_56	0.879	174	7	0	1	58	2374393	2374220	2.720E-25	101	59
E_kanangrensis_abdA_CCK73377	pseudochrom_56	0.810	174	11	0	1	58	2195774	2195601	4.364E-23	95	59
E_kanangrensis_abdA_CCK73377	pseudochrom_56	0.689	174	18	0	1	58	2059636	2059463	1.977E-17	79	59
E_kanangrensis_abdA_CCK73377	pseudochrom_56	0.689	174	18	0	1	58	2000634	2000461	3.458E-16	75	59
E_kanangrensis_abdA_CCK73377	pseudochrom_56	0.666	171	19	0	3	59	1927903	1927733	8.978E-16	74	59
E_kanangrensis_abdA_CCK73377	pseudochrom_56	0.614	171	22	0	1	57	2986302	2986132	1.573E-14	70	59
E_kanangrensis_abdA_CCK73377	pseudochrom_6	0.625	168	21	0	4	59	3673762	3673929	2.007E-13	67	59
E_kanangrensis_abdA_CCK73377	pseudochrom_10	0.603	174	23	0	1	58	5710151	5710324	1.864E-12	64	59
E_kanangrensis_abdA_CCK73377	pseudochrom_8	0.614	171	22	0	2	58	1221655	1221485	1.864E-12	64	59
E_kanangrensis_abdA_CCK73377	pseudochrom_26	0.614	171	22	0	1	57	2921011	2920841	3.525E-12	64	59
E_kanangrensis_abdA_CCK73377	pseudochrom_2	0.578	171	24	0	1	57	8755112	8754942	8.531E-11	60	59
E_kanangrensis_abdA_CCK73377	pseudochrom_8	0.543	171	26	0	1	57	1228323	1228153	1.614E-10	59	59
E_kanangrensis_abdA_CCK73377	pseudochrom_21	0.543	171	26	0	1	57	3708401	3708571	2.847E-09	55	59
E_kanangrensis_abdA_CCK73377	pseudochrom_48	0.473	171	30	0	1	57	1713374	1713544	6.927E-08	51	59
E_kanangrensis_abdA_CCK73377	pseudochrom_38	0.474	177	31	0	1	59	754219	754043	9.533E-08	51	59
E_kanangrensis_abdA_CCK73377	pseudochrom_48	0.462	162	29	0	1	54	1779397	1779558	3.421E-07	49	59
E_kanangrensis_abdA_CCK73377	pseudochrom_6	0.482	174	30	0	1	58	4685451	4685278	3.421E-07	49	59
E_kanangrensis_abdA_CCK73377	pseudochrom_6	0.473	171	30	0	1	57	5238835	5238665	6.482E-07	49	59
E_kanangrensis_abdA_CCK73377	pseudochrom_6	0.456	171	30	0	1	57	5327679	5327509	1.691E-06	48	59
E_kanangrensis_abdA_CCK73377	pseudochrom_6	0.456	171	30	0	1	57	5313789	5313959	1.691E-06	48	59
E_kanangrensis_abdA_CCK73377	pseudochrom_6	0.440	177	32	0	1	59	4574567	4574743	1.691E-06	48	59
E_kanangrensis_abdA_CCK73377	pseudochrom_48	0.431	174	32	0	1	58	1654728	1654901	3.205E-06	47	59
E_kanangrensis_abdA_CCK73377	pseudochrom_51	0.448	174	31	0	1	58	1457942	1458115	4.413E-06	46	59
E_kanangrensis_abdA_CCK73377	pseudochrom_19	0.421	171	32	0	1	57	7915706	7915536	8.365E-06	46	59
E_kanangrensis_abdA_CCK73377	pseudochrom_6	0.473	171	30	0	1	57	5342058	5342228	1.152E-05	45	59
E_kanangrensis_abdA_CCK73377	pseudochrom_19	0.413	174	33	0	1	58	7670164	7669991	5.706E-05	43	59
E_kanangrensis_abdA_CCK73377	pseudochrom_6	0.413	174	33	0	1	58	7999371	7999544	7.400E-04	40	59
T_antipodiana_abd-A-A	pseudochrom_56	0.933	180	4	0	1	60	2916658	2916479	3.147E-30	115	60
T_antipodiana_abd-A-A	pseudochrom_56	0.932	177	4	0	1	59	2565423	2565247	2.896E-29	113	60
T_antipodiana_abd-A-A	pseudochrom_56	0.862	174	8	0	2	59	2352184	2352011	1.105E-25	102	60
T_antipodiana_abd-A-A	pseudochrom_56	0.879	174	7	0	2	59	2374393	2374220	1.517E-25	102	60
T_antipodiana_abd-A-A	pseudochrom_56	0.810	174	11	0	2	59	2195774	2195601	2.433E-23	96	60
T_antipodiana_abd-A-A	pseudochrom_56	0.689	174	18	0	2	59	2059636	2059463	2.079E-17	79	60
T_antipodiana_abd-A-A	pseudochrom_56	0.701	171	17	0	4	60	1927903	1927733	7.417E-17	77	60
T_antipodiana_abd-A-A	pseudochrom_56	0.689	174	18	0	2	59	2000634	2000461	7.417E-17	77	60
T_antipodiana_abd-A-A	pseudochrom_56	0.631	171	21	0	2	58	2986302	2986132	2.452E-15	73	60
T_antipodiana_abd-A-A	pseudochrom_6	0.583	180	25	0	1	60	3673750	3673929	1.116E-13	68	60
T_antipodiana_abd-A-A	pseudochrom_10	0.603	174	23	0	2	59	5710151	5710324	1.425E-12	65	60
T_antipodiana_abd-A-A	pseudochrom_8	0.614	171	22	0	3	59	1221655	1221485	1.425E-12	65	60
T_antipodiana_abd-A-A	pseudochrom_26	0.614	171	22	0	2	58	2921011	2920841	1.960E-12	64	60
T_antipodiana_abd-A-A	pseudochrom_2	0.578	171	24	0	2	58	8755112	8754942	2.506E-11	61	60
T_antipodiana_abd-A-A	pseudochrom_8	0.561	171	25	0	2	58	1228323	1228153	6.519E-11	60	60
T_antipodiana_abd-A-A	pseudochrom_21	0.543	171	26	0	2	58	3708401	3708571	1.580E-09	56	60
T_antipodiana_abd-A-A	pseudochrom_48	0.482	174	30	0	1	58	1713371	1713544	7.790E-09	54	60
T_antipodiana_abd-A-A	pseudochrom_48	0.472	165	29	0	1	55	1779394	1779558	3.842E-08	52	60
T_antipodiana_abd-A-A	pseudochrom_38	0.466	180	32	0	1	60	754222	754043	3.842E-08	52	60
T_antipodiana_abd-A-A	pseudochrom_6	0.482	174	30	0	2	59	4685451	4685278	1.001E-07	51	60
T_antipodiana_abd-A-A	pseudochrom_6	0.473	171	30	0	2	58	5238835	5238665	2.610E-07	50	60
T_antipodiana_abd-A-A	pseudochrom_6	0.416	180	34	0	1	60	4574564	4574743	4.945E-07	49	60
T_antipodiana_abd-A-A	pseudochrom_6	0.456	171	30	0	2	58	5327679	5327509	6.806E-07	49	60
T_antipodiana_abd-A-A	pseudochrom_6	0.456	171	30	0	2	58	5313789	5313959	6.806E-07	49	60
T_antipodiana_abd-A-A	pseudochrom_48	0.423	177	33	0	1	59	1654725	1654901	2.444E-06	47	60
T_antipodiana_abd-A-A	pseudochrom_51	0.448	174	31	0	2	59	1457942	1458115	3.365E-06	47	60
T_antipodiana_abd-A-A	pseudochrom_6	0.473	171	30	0	2	58	5342058	5342228	4.632E-06	46	60
T_antipodiana_abd-A-A	pseudochrom_19	0.413	174	33	0	1	58	7915709	7915536	1.209E-05	45	60
T_antipodiana_abd-A-A	pseudochrom_19	0.423	177	33	0	1	59	7670167	7669991	1.665E-05	45	60
T_antipodiana_abd-A-A	pseudochrom_6	0.431	174	32	0	2	59	7999371	7999544	8.246E-05	43	60
T_antipodiana_abd-A-A	pseudochrom_57	0.510	123	21	0	11	53	649664	649786	4.089E-04	41	60
T_antipodiana_abd-A-A	pseudochrom_57	0.510	123	21	0	11	53	757935	758057	4.089E-04	41	60
D_silvatica_abd-A-B	pseudochrom_56	0.933	180	4	0	1	60	2916658	2916479	2.292E-30	116	60
D_silvatica_abd-A-B	pseudochrom_56	0.932	177	4	0	1	59	2565423	2565247	2.896E-29	113	60
D_silvatica_abd-A-B	pseudochrom_56	0.862	174	8	0	2	59	2352184	2352011	1.105E-25	102	60
D_silvatica_abd-A-B	pseudochrom_56	0.879	174	7	0	2	59	2374393	2374220	1.517E-25	102	60
D_silvatica_abd-A-B	pseudochrom_56	0.810	174	11	0	2	59	2195774	2195601	2.433E-23	96	60
D_silvatica_abd-A-B	pseudochrom_56	0.689	174	18	0	2	59	2059636	2059463	2.079E-17	79	60
D_silvatica_abd-A-B	pseudochrom_56	0.689	174	18	0	2	59	2000634	2000461	7.417E-17	77	60
D_silvatica_abd-A-B	pseudochrom_56	0.684	171	18	0	4	60	1927903	1927733	1.925E-16	76	60
D_silvatica_abd-A-B	pseudochrom_56	0.631	171	21	0	2	58	2986302	2986132	2.452E-15	73	60
D_silvatica_abd-A-B	pseudochrom_6	0.600	180	24	0	1	60	3673750	3673929	5.906E-14	69	60
D_silvatica_abd-A-B	pseudochrom_10	0.603	174	23	0	2	59	5710151	5710324	1.425E-12	65	60
D_silvatica_abd-A-B	pseudochrom_8	0.614	171	22	0	3	59	1221655	1221485	1.425E-12	65	60
D_silvatica_abd-A-B	pseudochrom_26	0.614	171	22	0	2	58	2921011	2920841	1.960E-12	64	60
D_silvatica_abd-A-B	pseudochrom_2	0.578	171	24	0	2	58	8755112	8754942	2.506E-11	61	60
D_silvatica_abd-A-B	pseudochrom_8	0.561	171	25	0	2	58	1228323	1228153	6.519E-11	60	60
D_silvatica_abd-A-B	pseudochrom_21	0.543	171	26	0	2	58	3708401	3708571	1.580E-09	56	60
D_silvatica_abd-A-B	pseudochrom_48	0.482	174	30	0	1	58	1713371	1713544	7.790E-09	54	60
D_silvatica_abd-A-B	pseudochrom_48	0.472	165	29	0	1	55	1779394	1779558	3.842E-08	52	60
D_silvatica_abd-A-B	pseudochrom_38	0.466	180	32	0	1	60	754222	754043	3.842E-08	52	60
D_silvatica_abd-A-B	pseudochrom_6	0.482	174	30	0	2	59	4685451	4685278	1.001E-07	51	60
D_silvatica_abd-A-B	pseudochrom_6	0.473	171	30	0	2	58	5238835	5238665	2.610E-07	50	60
D_silvatica_abd-A-B	pseudochrom_6	0.433	180	33	0	1	60	4574564	4574743	2.610E-07	50	60
D_silvatica_abd-A-B	pseudochrom_6	0.456	171	30	0	2	58	5327679	5327509	6.806E-07	49	60
D_silvatica_abd-A-B	pseudochrom_6	0.456	171	30	0	2	58	5313789	5313959	6.806E-07	49	60
D_silvatica_abd-A-B	pseudochrom_48	0.423	177	33	0	1	59	1654725	1654901	2.444E-06	47	60
D_silvatica_abd-A-B	pseudochrom_51	0.448	174	31	0	2	59	1457942	1458115	3.365E-06	47	60
D_silvatica_abd-A-B	pseudochrom_6	0.473	171	30	0	2	58	5342058	5342228	4.632E-06	46	60
D_silvatica_abd-A-B	pseudochrom_19	0.413	174	33	0	1	58	7915709	7915536	1.209E-05	45	60
D_silvatica_abd-A-B	pseudochrom_19	0.423	177	33	0	1	59	7670167	7669991	1.665E-05	45	60
D_silvatica_abd-A-B	pseudochrom_6	0.431	174	32	0	2	59	7999371	7999544	8.246E-05	43	60
D_silvatica_abd-A-B	pseudochrom_57	0.510	123	21	0	11	53	649664	649786	4.089E-04	41	60
D_silvatica_abd-A-B	pseudochrom_57	0.510	123	21	0	11	53	757935	758057	4.089E-04	41	60
P_tepidariorum_abd-a-B	pseudochrom_56	0.933	180	4	0	1	60	2916658	2916479	2.292E-30	116	60
P_tepidariorum_abd-a-B	pseudochrom_56	0.932	177	4	0	1	59	2565423	2565247	2.896E-29	113	60
P_tepidariorum_abd-a-B	pseudochrom_56	0.862	174	8	0	2	59	2352184	2352011	1.105E-25	102	60
P_tepidariorum_abd-a-B	pseudochrom_56	0.879	174	7	0	2	59	2374393	2374220	1.517E-25	102	60
P_tepidariorum_abd-a-B	pseudochrom_56	0.810	174	11	0	2	59	2195774	2195601	2.433E-23	96	60
P_tepidariorum_abd-a-B	pseudochrom_56	0.689	174	18	0	2	59	2059636	2059463	2.079E-17	79	60
P_tepidariorum_abd-a-B	pseudochrom_56	0.689	174	18	0	2	59	2000634	2000461	7.417E-17	77	60
P_tepidariorum_abd-a-B	pseudochrom_56	0.684	171	18	0	4	60	1927903	1927733	1.925E-16	76	60
P_tepidariorum_abd-a-B	pseudochrom_56	0.631	171	21	0	2	58	2986302	2986132	2.452E-15	73	60
P_tepidariorum_abd-a-B	pseudochrom_6	0.600	180	24	0	1	60	3673750	3673929	5.906E-14	69	60
P_tepidariorum_abd-a-B	pseudochrom_10	0.603	174	23	0	2	59	5710151	5710324	1.425E-12	65	60
P_tepidariorum_abd-a-B	pseudochrom_8	0.614	171	22	0	3	59	1221655	1221485	1.425E-12	65	60
P_tepidariorum_abd-a-B	pseudochrom_26	0.614	171	22	0	2	58	2921011	2920841	1.960E-12	64	60
P_tepidariorum_abd-a-B	pseudochrom_2	0.578	171	24	0	2	58	8755112	8754942	2.506E-11	61	60
P_tepidariorum_abd-a-B	pseudochrom_8	0.561	171	25	0	2	58	1228323	1228153	6.519E-11	60	60
P_tepidariorum_abd-a-B	pseudochrom_21	0.543	171	26	0	2	58	3708401	3708571	1.580E-09	56	60
P_tepidariorum_abd-a-B	pseudochrom_48	0.482	174	30	0	1	58	1713371	1713544	7.790E-09	54	60
P_tepidariorum_abd-a-B	pseudochrom_48	0.472	165	29	0	1	55	1779394	1779558	3.842E-08	52	60
P_tepidariorum_abd-a-B	pseudochrom_38	0.466	180	32	0	1	60	754222	754043	3.842E-08	52	60
P_tepidariorum_abd-a-B	pseudochrom_6	0.482	174	30	0	2	59	4685451	4685278	1.001E-07	51	60
P_tepidariorum_abd-a-B	pseudochrom_6	0.473	171	30	0	2	58	5238835	5238665	2.610E-07	50	60
P_tepidariorum_abd-a-B	pseudochrom_6	0.433	180	33	0	1	60	4574564	4574743	2.610E-07	50	60
P_tepidariorum_abd-a-B	pseudochrom_6	0.456	171	30	0	2	58	5327679	5327509	6.806E-07	49	60
P_tepidariorum_abd-a-B	pseudochrom_6	0.456	171	30	0	2	58	5313789	5313959	6.806E-07	49	60
P_tepidariorum_abd-a-B	pseudochrom_48	0.423	177	33	0	1	59	1654725	1654901	2.444E-06	47	60
P_tepidariorum_abd-a-B	pseudochrom_51	0.448	174	31	0	2	59	1457942	1458115	3.365E-06	47	60
P_tepidariorum_abd-a-B	pseudochrom_6	0.473	171	30	0	2	58	5342058	5342228	4.632E-06	46	60
P_tepidariorum_abd-a-B	pseudochrom_19	0.413	174	33	0	1	58	7915709	7915536	1.209E-05	45	60
P_tepidariorum_abd-a-B	pseudochrom_19	0.423	177	33	0	1	59	7670167	7669991	1.665E-05	45	60
P_tepidariorum_abd-a-B	pseudochrom_6	0.431	174	32	0	2	59	7999371	7999544	8.246E-05	43	60
P_tepidariorum_abd-a-B	pseudochrom_57	0.510	123	21	0	11	53	649664	649786	4.089E-04	41	60
P_tepidariorum_abd-a-B	pseudochrom_57	0.510	123	21	0	11	53	757935	758057	4.089E-04	41	60
T_clavata_abd-A-B	pseudochrom_56	0.933	180	4	0	1	60	2916658	2916479	2.292E-30	116	60
T_clavata_abd-A-B	pseudochrom_56	0.932	177	4	0	1	59	2565423	2565247	2.896E-29	113	60
T_clavata_abd-A-B	pseudochrom_56	0.862	174	8	0	2	59	2352184	2352011	1.105E-25	102	60
T_clavata_abd-A-B	pseudochrom_56	0.879	174	7	0	2	59	2374393	2374220	1.517E-25	102	60
T_clavata_abd-A-B	pseudochrom_56	0.810	174	11	0	2	59	2195774	2195601	2.433E-23	96	60
T_clavata_abd-A-B	pseudochrom_56	0.689	174	18	0	2	59	2059636	2059463	2.079E-17	79	60
T_clavata_abd-A-B	pseudochrom_56	0.689	174	18	0	2	59	2000634	2000461	7.417E-17	77	60
T_clavata_abd-A-B	pseudochrom_56	0.684	171	18	0	4	60	1927903	1927733	1.925E-16	76	60
T_clavata_abd-A-B	pseudochrom_56	0.631	171	21	0	2	58	2986302	2986132	2.452E-15	73	60
T_clavata_abd-A-B	pseudochrom_6	0.600	180	24	0	1	60	3673750	3673929	5.906E-14	69	60
T_clavata_abd-A-B	pseudochrom_10	0.603	174	23	0	2	59	5710151	5710324	1.425E-12	65	60
T_clavata_abd-A-B	pseudochrom_8	0.614	171	22	0	3	59	1221655	1221485	1.425E-12	65	60
T_clavata_abd-A-B	pseudochrom_26	0.614	171	22	0	2	58	2921011	2920841	1.960E-12	64	60
T_clavata_abd-A-B	pseudochrom_2	0.578	171	24	0	2	58	8755112	8754942	2.506E-11	61	60
T_clavata_abd-A-B	pseudochrom_8	0.561	171	25	0	2	58	1228323	1228153	6.519E-11	60	60
T_clavata_abd-A-B	pseudochrom_21	0.543	171	26	0	2	58	3708401	3708571	1.580E-09	56	60
T_clavata_abd-A-B	pseudochrom_48	0.482	174	30	0	1	58	1713371	1713544	7.790E-09	54	60
T_clavata_abd-A-B	pseudochrom_48	0.472	165	29	0	1	55	1779394	1779558	3.842E-08	52	60
T_clavata_abd-A-B	pseudochrom_38	0.466	180	32	0	1	60	754222	754043	3.842E-08	52	60
T_clavata_abd-A-B	pseudochrom_6	0.482	174	30	0	2	59	4685451	4685278	1.001E-07	51	60
T_clavata_abd-A-B	pseudochrom_6	0.473	171	30	0	2	58	5238835	5238665	2.610E-07	50	60
T_clavata_abd-A-B	pseudochrom_6	0.433	180	33	0	1	60	4574564	4574743	2.610E-07	50	60
T_clavata_abd-A-B	pseudochrom_6	0.456	171	30	0	2	58	5327679	5327509	6.806E-07	49	60
T_clavata_abd-A-B	pseudochrom_6	0.456	171	30	0	2	58	5313789	5313959	6.806E-07	49	60
T_clavata_abd-A-B	pseudochrom_48	0.423	177	33	0	1	59	1654725	1654901	2.444E-06	47	60
T_clavata_abd-A-B	pseudochrom_51	0.448	174	31	0	2	59	1457942	1458115	3.365E-06	47	60
T_clavata_abd-A-B	pseudochrom_6	0.473	171	30	0	2	58	5342058	5342228	4.632E-06	46	60
T_clavata_abd-A-B	pseudochrom_19	0.413	174	33	0	1	58	7915709	7915536	1.209E-05	45	60
T_clavata_abd-A-B	pseudochrom_19	0.423	177	33	0	1	59	7670167	7669991	1.665E-05	45	60
T_clavata_abd-A-B	pseudochrom_6	0.431	174	32	0	2	59	7999371	7999544	8.246E-05	43	60
T_clavata_abd-A-B	pseudochrom_57	0.510	123	21	0	11	53	649664	649786	4.089E-04	41	60
T_clavata_abd-A-B	pseudochrom_57	0.510	123	21	0	11	53	757935	758057	4.089E-04	41	60
Gm_AbdA	pseudochrom_56	0.900	120	4	0	1	40	2916598	2916479	1.903E-17	78	40
Gm_AbdA	pseudochrom_56	0.923	117	3	0	1	39	2565363	2565247	9.335E-17	76	40
Gm_AbdA	pseudochrom_56	0.897	117	4	0	1	39	2352127	2352011	3.332E-16	74	40
Gm_AbdA	pseudochrom_56	0.846	117	6	0	1	39	2195717	2195601	2.248E-15	72	40
Gm_AbdA	pseudochrom_56	0.871	117	5	0	1	39	2374336	2374220	1.104E-14	70	40
Gm_AbdA	pseudochrom_56	0.725	120	11	0	1	40	1927852	1927733	4.368E-11	59	40
Gm_AbdA	pseudochrom_56	0.717	117	11	0	1	39	2059579	2059463	1.565E-10	58	40
Gm_AbdA	pseudochrom_56	0.666	117	13	0	1	39	2000577	2000461	1.460E-09	55	40
Gm_AbdA	pseudochrom_8	0.702	111	11	0	3	39	1221595	1221485	1.879E-08	52	40
Gm_AbdA	pseudochrom_10	0.675	111	12	0	3	39	5710214	5710324	6.748E-08	50	40
Gm_AbdA	pseudochrom_6	0.575	120	17	0	1	40	3673810	3673929	1.279E-07	49	40
Gm_AbdA	pseudochrom_56	0.594	111	15	0	2	38	2986242	2986132	6.329E-07	48	40
Gm_AbdA	pseudochrom_26	0.605	114	15	0	1	38	2920954	2920841	4.319E-06	45	40
Gm_AbdA	pseudochrom_21	0.611	108	14	0	3	38	3708464	3708571	4.319E-06	45	40
Gm_AbdA	pseudochrom_48	0.564	117	16	0	2	38	1713428	1713544	5.607E-05	42	40
Gm_AbdA	pseudochrom_8	0.588	102	14	0	5	38	1228254	1228153	5.607E-05	42	40
Gm_AbdA	pseudochrom_2	0.526	114	18	0	1	38	8755055	8754942	1.468E-04	41	40
Gm_AbdA	pseudochrom_6	0.542	105	16	0	5	39	4685382	4685278	5.300E-04	39	40
L_polyphemus_abd-a_B	pseudochrom_56	0.950	180	3	0	1	60	2916658	2916479	1.216E-30	117	60
L_polyphemus_abd-a_B	pseudochrom_56	0.932	177	4	0	1	59	2565423	2565247	2.896E-29	113	60
L_polyphemus_abd-a_B	pseudochrom_56	0.862	174	8	0	2	59	2352184	2352011	1.105E-25	102	60
L_polyphemus_abd-a_B	pseudochrom_56	0.879	174	7	0	2	59	2374393	2374220	1.517E-25	102	60
L_polyphemus_abd-a_B	pseudochrom_56	0.810	174	11	0	2	59	2195774	2195601	2.433E-23	96	60
L_polyphemus_abd-a_B	pseudochrom_56	0.689	174	18	0	2	59	2059636	2059463	2.079E-17	79	60
L_polyphemus_abd-a_B	pseudochrom_56	0.689	174	18	0	2	59	2000634	2000461	7.417E-17	77	60
L_polyphemus_abd-a_B	pseudochrom_56	0.684	171	18	0	4	60	1927903	1927733	2.646E-16	76	60
L_polyphemus_abd-a_B	pseudochrom_56	0.631	171	21	0	2	58	2986302	2986132	2.452E-15	73	60
L_polyphemus_abd-a_B	pseudochrom_6	0.583	180	25	0	1	60	3673750	3673929	1.116E-13	68	60
L_polyphemus_abd-a_B	pseudochrom_10	0.603	174	23	0	2	59	5710151	5710324	1.425E-12	65	60
L_polyphemus_abd-a_B	pseudochrom_8	0.614	171	22	0	3	59	1221655	1221485	1.425E-12	65	60
L_polyphemus_abd-a_B	pseudochrom_26	0.614	171	22	0	2	58	2921011	2920841	1.960E-12	64	60
L_polyphemus_abd-a_B	pseudochrom_2	0.578	171	24	0	2	58	8755112	8754942	2.506E-11	61	60
L_polyphemus_abd-a_B	pseudochrom_8	0.561	171	25	0	2	58	1228323	1228153	6.519E-11	60	60
L_polyphemus_abd-a_B	pseudochrom_21	0.543	171	26	0	2	58	3708401	3708571	1.580E-09	56	60
L_polyphemus_abd-a_B	pseudochrom_48	0.482	174	30	0	1	58	1713371	1713544	7.790E-09	54	60
L_polyphemus_abd-a_B	pseudochrom_38	0.466	180	32	0	1	60	754222	754043	2.029E-08	53	60
L_polyphemus_abd-a_B	pseudochrom_48	0.472	165	29	0	1	55	1779394	1779558	3.842E-08	52	60
L_polyphemus_abd-a_B	pseudochrom_6	0.482	174	30	0	2	59	4685451	4685278	1.001E-07	51	60
L_polyphemus_abd-a_B	pseudochrom_6	0.473	171	30	0	2	58	5238835	5238665	2.610E-07	50	60
L_polyphemus_abd-a_B	pseudochrom_6	0.416	180	34	0	1	60	4574564	4574743	4.945E-07	49	60
L_polyphemus_abd-a_B	pseudochrom_6	0.456	171	30	0	2	58	5327679	5327509	6.806E-07	49	60
L_polyphemus_abd-a_B	pseudochrom_6	0.456	171	30	0	2	58	5313789	5313959	6.806E-07	49	60
L_polyphemus_abd-a_B	pseudochrom_48	0.423	177	33	0	1	59	1654725	1654901	2.444E-06	47	60
L_polyphemus_abd-a_B	pseudochrom_51	0.448	174	31	0	2	59	1457942	1458115	3.365E-06	47	60
L_polyphemus_abd-a_B	pseudochrom_6	0.473	171	30	0	2	58	5342058	5342228	4.632E-06	46	60
L_polyphemus_abd-a_B	pseudochrom_19	0.413	174	33	0	1	58	7915709	7915536	1.209E-05	45	60
L_polyphemus_abd-a_B	pseudochrom_19	0.423	177	33	0	1	59	7670167	7669991	1.665E-05	45	60
L_polyphemus_abd-a_B	pseudochrom_6	0.431	174	32	0	2	59	7999371	7999544	8.246E-05	43	60
L_polyphemus_abd-a_B	pseudochrom_57	0.510	123	21	0	11	53	649664	649786	4.089E-04	41	60
L_polyphemus_abd-a_B	pseudochrom_57	0.510	123	21	0	11	53	757935	758057	4.089E-04	41	60
T_tridentatus_abd-a_B	pseudochrom_56	0.950	180	3	0	1	60	2916658	2916479	1.216E-30	117	60
T_tridentatus_abd-a_B	pseudochrom_56	0.932	177	4	0	1	59	2565423	2565247	2.896E-29	113	60
T_tridentatus_abd-a_B	pseudochrom_56	0.862	174	8	0	2	59	2352184	2352011	1.105E-25	102	60
T_tridentatus_abd-a_B	pseudochrom_56	0.879	174	7	0	2	59	2374393	2374220	1.517E-25	102	60
T_tridentatus_abd-a_B	pseudochrom_56	0.810	174	11	0	2	59	2195774	2195601	2.433E-23	96	60
T_tridentatus_abd-a_B	pseudochrom_56	0.689	174	18	0	2	59	2059636	2059463	2.079E-17	79	60
T_tridentatus_abd-a_B	pseudochrom_56	0.689	174	18	0	2	59	2000634	2000461	7.417E-17	77	60
T_tridentatus_abd-a_B	pseudochrom_56	0.684	171	18	0	4	60	1927903	1927733	2.646E-16	76	60
T_tridentatus_abd-a_B	pseudochrom_56	0.631	171	21	0	2	58	2986302	2986132	2.452E-15	73	60
T_tridentatus_abd-a_B	pseudochrom_6	0.583	180	25	0	1	60	3673750	3673929	1.116E-13	68	60
T_tridentatus_abd-a_B	pseudochrom_10	0.603	174	23	0	2	59	5710151	5710324	1.425E-12	65	60
T_tridentatus_abd-a_B	pseudochrom_8	0.614	171	22	0	3	59	1221655	1221485	1.425E-12	65	60
T_tridentatus_abd-a_B	pseudochrom_26	0.614	171	22	0	2	58	2921011	2920841	1.960E-12	64	60
T_tridentatus_abd-a_B	pseudochrom_2	0.578	171	24	0	2	58	8755112	8754942	2.506E-11	61	60
T_tridentatus_abd-a_B	pseudochrom_8	0.561	171	25	0	2	58	1228323	1228153	6.519E-11	60	60
T_tridentatus_abd-a_B	pseudochrom_21	0.543	171	26	0	2	58	3708401	3708571	1.580E-09	56	60
T_tridentatus_abd-a_B	pseudochrom_48	0.482	174	30	0	1	58	1713371	1713544	7.790E-09	54	60
T_tridentatus_abd-a_B	pseudochrom_38	0.466	180	32	0	1	60	754222	754043	2.029E-08	53	60
T_tridentatus_abd-a_B	pseudochrom_48	0.472	165	29	0	1	55	1779394	1779558	3.842E-08	52	60
T_tridentatus_abd-a_B	pseudochrom_6	0.482	174	30	0	2	59	4685451	4685278	1.001E-07	51	60
T_tridentatus_abd-a_B	pseudochrom_6	0.473	171	30	0	2	58	5238835	5238665	2.610E-07	50	60
T_tridentatus_abd-a_B	pseudochrom_6	0.416	180	34	0	1	60	4574564	4574743	4.945E-07	49	60
T_tridentatus_abd-a_B	pseudochrom_6	0.456	171	30	0	2	58	5327679	5327509	6.806E-07	49	60
T_tridentatus_abd-a_B	pseudochrom_6	0.456	171	30	0	2	58	5313789	5313959	6.806E-07	49	60
T_tridentatus_abd-a_B	pseudochrom_48	0.423	177	33	0	1	59	1654725	1654901	2.444E-06	47	60
T_tridentatus_abd-a_B	pseudochrom_51	0.448	174	31	0	2	59	1457942	1458115	3.365E-06	47	60
T_tridentatus_abd-a_B	pseudochrom_6	0.473	171	30	0	2	58	5342058	5342228	4.632E-06	46	60
T_tridentatus_abd-a_B	pseudochrom_19	0.413	174	33	0	1	58	7915709	7915536	1.209E-05	45	60
T_tridentatus_abd-a_B	pseudochrom_19	0.423	177	33	0	1	59	7670167	7669991	1.665E-05	45	60
T_tridentatus_abd-a_B	pseudochrom_6	0.431	174	32	0	2	59	7999371	7999544	8.246E-05	43	60
T_tridentatus_abd-a_B	pseudochrom_57	0.510	123	21	0	11	53	649664	649786	4.089E-04	41	60
T_tridentatus_abd-a_B	pseudochrom_57	0.510	123	21	0	11	53	757935	758057	4.089E-04	41	60
D_silvatica_abd-A-A	pseudochrom_56	0.933	180	4	0	1	60	2916658	2916479	2.292E-30	116	60
D_silvatica_abd-A-A	pseudochrom_56	0.932	177	4	0	1	59	2565423	2565247	2.896E-29	113	60
D_silvatica_abd-A-A	pseudochrom_56	0.862	174	8	0	2	59	2352184	2352011	1.105E-25	102	60
D_silvatica_abd-A-A	pseudochrom_56	0.879	174	7	0	2	59	2374393	2374220	1.517E-25	102	60
D_silvatica_abd-A-A	pseudochrom_56	0.810	174	11	0	2	59	2195774	2195601	2.433E-23	96	60
D_silvatica_abd-A-A	pseudochrom_56	0.689	174	18	0	2	59	2059636	2059463	2.079E-17	79	60
D_silvatica_abd-A-A	pseudochrom_56	0.689	174	18	0	2	59	2000634	2000461	7.417E-17	77	60
D_silvatica_abd-A-A	pseudochrom_56	0.684	171	18	0	4	60	1927903	1927733	1.925E-16	76	60
D_silvatica_abd-A-A	pseudochrom_56	0.631	171	21	0	2	58	2986302	2986132	2.452E-15	73	60
D_silvatica_abd-A-A	pseudochrom_6	0.600	180	24	0	1	60	3673750	3673929	5.906E-14	69	60
D_silvatica_abd-A-A	pseudochrom_10	0.603	174	23	0	2	59	5710151	5710324	1.425E-12	65	60
D_silvatica_abd-A-A	pseudochrom_8	0.614	171	22	0	3	59	1221655	1221485	1.425E-12	65	60
D_silvatica_abd-A-A	pseudochrom_26	0.614	171	22	0	2	58	2921011	2920841	1.960E-12	64	60
D_silvatica_abd-A-A	pseudochrom_2	0.578	171	24	0	2	58	8755112	8754942	2.506E-11	61	60
D_silvatica_abd-A-A	pseudochrom_8	0.561	171	25	0	2	58	1228323	1228153	6.519E-11	60	60
D_silvatica_abd-A-A	pseudochrom_21	0.543	171	26	0	2	58	3708401	3708571	1.580E-09	56	60
D_silvatica_abd-A-A	pseudochrom_48	0.482	174	30	0	1	58	1713371	1713544	7.790E-09	54	60
D_silvatica_abd-A-A	pseudochrom_48	0.472	165	29	0	1	55	1779394	1779558	3.842E-08	52	60
D_silvatica_abd-A-A	pseudochrom_38	0.466	180	32	0	1	60	754222	754043	3.842E-08	52	60
D_silvatica_abd-A-A	pseudochrom_6	0.482	174	30	0	2	59	4685451	4685278	1.001E-07	51	60
D_silvatica_abd-A-A	pseudochrom_6	0.473	171	30	0	2	58	5238835	5238665	2.610E-07	50	60
D_silvatica_abd-A-A	pseudochrom_6	0.433	180	33	0	1	60	4574564	4574743	2.610E-07	50	60
D_silvatica_abd-A-A	pseudochrom_6	0.456	171	30	0	2	58	5327679	5327509	6.806E-07	49	60
D_silvatica_abd-A-A	pseudochrom_6	0.456	171	30	0	2	58	5313789	5313959	6.806E-07	49	60
D_silvatica_abd-A-A	pseudochrom_48	0.423	177	33	0	1	59	1654725	1654901	2.444E-06	47	60
D_silvatica_abd-A-A	pseudochrom_51	0.448	174	31	0	2	59	1457942	1458115	3.365E-06	47	60
D_silvatica_abd-A-A	pseudochrom_6	0.473	171	30	0	2	58	5342058	5342228	4.632E-06	46	60
D_silvatica_abd-A-A	pseudochrom_19	0.413	174	33	0	1	58	7915709	7915536	1.209E-05	45	60
D_silvatica_abd-A-A	pseudochrom_19	0.423	177	33	0	1	59	7670167	7669991	1.665E-05	45	60
D_silvatica_abd-A-A	pseudochrom_6	0.431	174	32	0	2	59	7999371	7999544	8.246E-05	43	60
D_silvatica_abd-A-A	pseudochrom_57	0.510	123	21	0	11	53	649664	649786	4.089E-04	41	60
D_silvatica_abd-A-A	pseudochrom_57	0.510	123	21	0	11	53	757935	758057	4.089E-04	41	60
P_opilio_abd-A	pseudochrom_56	0.915	177	5	0	1	59	2565423	2565247	1.941E-28	110	60
P_opilio_abd-A	pseudochrom_56	0.883	180	7	0	1	60	2916658	2916479	3.371E-27	107	60
P_opilio_abd-A	pseudochrom_56	0.844	174	9	0	2	59	2352184	2352011	7.414E-25	100	60
P_opilio_abd-A	pseudochrom_56	0.862	174	8	0	2	59	2374393	2374220	1.399E-24	99	60
P_opilio_abd-A	pseudochrom_56	0.793	174	12	0	2	59	2195774	2195601	1.635E-22	93	60
P_opilio_abd-A	pseudochrom_56	0.689	174	18	0	2	59	2000634	2000461	1.101E-17	79	60
P_opilio_abd-A	pseudochrom_56	0.684	171	18	0	4	60	1927903	1927733	1.925E-16	76	60
P_opilio_abd-A	pseudochrom_56	0.672	174	19	0	2	59	2059636	2059463	1.925E-16	76	60
P_opilio_abd-A	pseudochrom_56	0.614	171	22	0	2	58	2986302	2986132	4.632E-15	72	60
P_opilio_abd-A	pseudochrom_6	0.566	180	26	0	1	60	3673750	3673929	2.901E-13	67	60
P_opilio_abd-A	pseudochrom_26	0.596	171	23	0	2	58	2921011	2920841	3.705E-12	64	60
P_opilio_abd-A	pseudochrom_2	0.596	171	23	0	2	58	8755112	8754942	3.705E-12	64	60
P_opilio_abd-A	pseudochrom_10	0.586	174	24	0	2	59	5710151	5710324	9.635E-12	63	60
P_opilio_abd-A	pseudochrom_8	0.574	162	23	0	2	55	1228323	1228162	1.233E-10	59	60
P_opilio_abd-A	pseudochrom_8	0.578	171	24	0	3	59	1221655	1221485	2.333E-10	59	60
P_opilio_abd-A	pseudochrom_48	0.482	174	30	0	1	58	1713371	1713544	7.790E-09	54	60
P_opilio_abd-A	pseudochrom_48	0.472	165	29	0	1	55	1779394	1779558	2.029E-08	53	60
P_opilio_abd-A	pseudochrom_6	0.508	171	28	0	2	58	5238835	5238665	2.029E-08	53	60
P_opilio_abd-A	pseudochrom_6	0.491	171	29	0	2	58	5327679	5327509	5.287E-08	52	60
P_opilio_abd-A	pseudochrom_6	0.491	171	29	0	2	58	5313789	5313959	5.287E-08	52	60
P_opilio_abd-A	pseudochrom_21	0.526	171	27	0	2	58	3708401	3708571	5.287E-08	52	60
P_opilio_abd-A	pseudochrom_6	0.433	180	33	0	1	60	4574564	4574743	1.001E-07	51	60
P_opilio_abd-A	pseudochrom_6	0.482	174	30	0	2	59	4685451	4685278	1.378E-07	51	60
P_opilio_abd-A	pseudochrom_38	0.450	180	32	0	1	60	754222	754043	1.896E-07	50	60
P_opilio_abd-A	pseudochrom_19	0.440	177	32	0	1	59	7670167	7669991	2.610E-07	50	60
P_opilio_abd-A	pseudochrom_51	0.465	174	30	0	2	59	1457942	1458115	6.806E-07	49	60
P_opilio_abd-A	pseudochrom_6	0.491	171	29	0	2	58	5342058	5342228	1.290E-06	48	60
P_opilio_abd-A	pseudochrom_48	0.423	177	33	0	1	59	1654725	1654901	3.365E-06	47	60
P_opilio_abd-A	pseudochrom_19	0.413	174	33	0	1	58	7915709	7915536	1.209E-05	45	60
P_opilio_abd-A	pseudochrom_57	0.510	123	21	0	11	53	649664	649786	2.155E-04	42	60
P_opilio_abd-A	pseudochrom_57	0.510	123	21	0	11	53	757935	758057	2.155E-04	42	60
P_opilio_abd-A	pseudochrom_57	0.500	114	19	0	16	53	545939	546052	7.761E-04	40	60
D_melanogaster_abd-A	pseudochrom_56	0.933	180	4	0	1	60	2916658	2916479	2.292E-30	116	60
D_melanogaster_abd-A	pseudochrom_56	0.932	177	4	0	1	59	2565423	2565247	2.896E-29	113	60
D_melanogaster_abd-A	pseudochrom_56	0.862	174	8	0	2	59	2352184	2352011	1.105E-25	102	60
D_melanogaster_abd-A	pseudochrom_56	0.879	174	7	0	2	59	2374393	2374220	1.517E-25	102	60
D_melanogaster_abd-A	pseudochrom_56	0.810	174	11	0	2	59	2195774	2195601	2.433E-23	96	60
D_melanogaster_abd-A	pseudochrom_56	0.689	174	18	0	2	59	2059636	2059463	2.079E-17	79	60
D_melanogaster_abd-A	pseudochrom_56	0.689	174	18	0	2	59	2000634	2000461	7.417E-17	77	60
D_melanogaster_abd-A	pseudochrom_56	0.684	171	18	0	4	60	1927903	1927733	1.925E-16	76	60
D_melanogaster_abd-A	pseudochrom_56	0.631	171	21	0	2	58	2986302	2986132	2.452E-15	73	60
D_melanogaster_abd-A	pseudochrom_6	0.600	180	24	0	1	60	3673750	3673929	5.906E-14	69	60
D_melanogaster_abd-A	pseudochrom_10	0.603	174	23	0	2	59	5710151	5710324	1.425E-12	65	60
D_melanogaster_abd-A	pseudochrom_8	0.614	171	22	0	3	59	1221655	1221485	1.425E-12	65	60
D_melanogaster_abd-A	pseudochrom_26	0.614	171	22	0	2	58	2921011	2920841	1.960E-12	64	60
D_melanogaster_abd-A	pseudochrom_2	0.578	171	24	0	2	58	8755112	8754942	2.506E-11	61	60
D_melanogaster_abd-A	pseudochrom_8	0.561	171	25	0	2	58	1228323	1228153	6.519E-11	60	60
D_melanogaster_abd-A	pseudochrom_21	0.543	171	26	0	2	58	3708401	3708571	1.580E-09	56	60
D_melanogaster_abd-A	pseudochrom_48	0.482	174	30	0	1	58	1713371	1713544	7.790E-09	54	60
D_melanogaster_abd-A	pseudochrom_48	0.472	165	29	0	1	55	1779394	1779558	3.842E-08	52	60
D_melanogaster_abd-A	pseudochrom_38	0.466	180	32	0	1	60	754222	754043	3.842E-08	52	60
D_melanogaster_abd-A	pseudochrom_6	0.482	174	30	0	2	59	4685451	4685278	1.001E-07	51	60
D_melanogaster_abd-A	pseudochrom_6	0.473	171	30	0	2	58	5238835	5238665	2.610E-07	50	60
D_melanogaster_abd-A	pseudochrom_6	0.433	180	33	0	1	60	4574564	4574743	2.610E-07	50	60
D_melanogaster_abd-A	pseudochrom_6	0.456	171	30	0	2	58	5327679	5327509	6.806E-07	49	60
D_melanogaster_abd-A	pseudochrom_6	0.456	171	30	0	2	58	5313789	5313959	6.806E-07	49	60
D_melanogaster_abd-A	pseudochrom_48	0.423	177	33	0	1	59	1654725	1654901	2.444E-06	47	60
D_melanogaster_abd-A	pseudochrom_51	0.448	174	31	0	2	59	1457942	1458115	3.365E-06	47	60
D_melanogaster_abd-A	pseudochrom_6	0.473	171	30	0	2	58	5342058	5342228	4.632E-06	46	60
D_melanogaster_abd-A	pseudochrom_19	0.413	174	33	0	1	58	7915709	7915536	1.209E-05	45	60
D_melanogaster_abd-A	pseudochrom_19	0.423	177	33	0	1	59	7670167	7669991	1.665E-05	45	60
D_melanogaster_abd-A	pseudochrom_6	0.431	174	32	0	2	59	7999371	7999544	8.246E-05	43	60
D_melanogaster_abd-A	pseudochrom_57	0.510	123	21	0	11	53	649664	649786	4.089E-04	41	60
D_melanogaster_abd-A	pseudochrom_57	0.510	123	21	0	11	53	757935	758057	4.089E-04	41	60
T_tridentatus_abd-a_A	pseudochrom_56	0.950	180	3	0	1	60	2916658	2916479	1.216E-30	117	60
T_tridentatus_abd-a_A	pseudochrom_56	0.932	177	4	0	1	59	2565423	2565247	2.896E-29	113	60
T_tridentatus_abd-a_A	pseudochrom_56	0.862	174	8	0	2	59	2352184	2352011	1.105E-25	102	60
T_tridentatus_abd-a_A	pseudochrom_56	0.879	174	7	0	2	59	2374393	2374220	1.517E-25	102	60
T_tridentatus_abd-a_A	pseudochrom_56	0.810	174	11	0	2	59	2195774	2195601	2.433E-23	96	60
T_tridentatus_abd-a_A	pseudochrom_56	0.689	174	18	0	2	59	2059636	2059463	2.079E-17	79	60
T_tridentatus_abd-a_A	pseudochrom_56	0.689	174	18	0	2	59	2000634	2000461	7.417E-17	77	60
T_tridentatus_abd-a_A	pseudochrom_56	0.684	171	18	0	4	60	1927903	1927733	2.646E-16	76	60
T_tridentatus_abd-a_A	pseudochrom_56	0.631	171	21	0	2	58	2986302	2986132	2.452E-15	73	60
T_tridentatus_abd-a_A	pseudochrom_6	0.583	180	25	0	1	60	3673750	3673929	1.116E-13	68	60
T_tridentatus_abd-a_A	pseudochrom_10	0.603	174	23	0	2	59	5710151	5710324	1.425E-12	65	60
T_tridentatus_abd-a_A	pseudochrom_8	0.614	171	22	0	3	59	1221655	1221485	1.425E-12	65	60
T_tridentatus_abd-a_A	pseudochrom_26	0.614	171	22	0	2	58	2921011	2920841	1.960E-12	64	60
T_tridentatus_abd-a_A	pseudochrom_2	0.578	171	24	0	2	58	8755112	8754942	2.506E-11	61	60
T_tridentatus_abd-a_A	pseudochrom_8	0.561	171	25	0	2	58	1228323	1228153	6.519E-11	60	60
T_tridentatus_abd-a_A	pseudochrom_21	0.543	171	26	0	2	58	3708401	3708571	1.580E-09	56	60
T_tridentatus_abd-a_A	pseudochrom_48	0.482	174	30	0	1	58	1713371	1713544	7.790E-09	54	60
T_tridentatus_abd-a_A	pseudochrom_38	0.466	180	32	0	1	60	754222	754043	2.029E-08	53	60
T_tridentatus_abd-a_A	pseudochrom_48	0.472	165	29	0	1	55	1779394	1779558	3.842E-08	52	60
T_tridentatus_abd-a_A	pseudochrom_6	0.482	174	30	0	2	59	4685451	4685278	1.001E-07	51	60
T_tridentatus_abd-a_A	pseudochrom_6	0.473	171	30	0	2	58	5238835	5238665	2.610E-07	50	60
T_tridentatus_abd-a_A	pseudochrom_6	0.416	180	34	0	1	60	4574564	4574743	4.945E-07	49	60
T_tridentatus_abd-a_A	pseudochrom_6	0.456	171	30	0	2	58	5327679	5327509	6.806E-07	49	60
T_tridentatus_abd-a_A	pseudochrom_6	0.456	171	30	0	2	58	5313789	5313959	6.806E-07	49	60
T_tridentatus_abd-a_A	pseudochrom_48	0.423	177	33	0	1	59	1654725	1654901	2.444E-06	47	60
T_tridentatus_abd-a_A	pseudochrom_51	0.448	174	31	0	2	59	1457942	1458115	3.365E-06	47	60
T_tridentatus_abd-a_A	pseudochrom_6	0.473	171	30	0	2	58	5342058	5342228	4.632E-06	46	60
T_tridentatus_abd-a_A	pseudochrom_19	0.413	174	33	0	1	58	7915709	7915536	1.209E-05	45	60
T_tridentatus_abd-a_A	pseudochrom_19	0.423	177	33	0	1	59	7670167	7669991	1.665E-05	45	60
T_tridentatus_abd-a_A	pseudochrom_6	0.431	174	32	0	2	59	7999371	7999544	8.246E-05	43	60
T_tridentatus_abd-a_A	pseudochrom_57	0.510	123	21	0	11	53	649664	649786	4.089E-04	41	60
T_tridentatus_abd-a_A	pseudochrom_57	0.510	123	21	0	11	53	757935	758057	4.089E-04	41	60
L_polyphemus_abd-a_A1-b	pseudochrom_56	0.883	180	7	0	1	60	2916658	2916479	5.460E-29	112	60
L_polyphemus_abd-a_A1-b	pseudochrom_56	0.864	177	8	0	1	59	2565423	2565247	2.455E-27	107	60
L_polyphemus_abd-a_A1-b	pseudochrom_56	0.827	174	10	0	2	59	2352184	2352011	1.018E-24	100	60
L_polyphemus_abd-a_A1-b	pseudochrom_56	0.810	174	11	0	2	59	2374393	2374220	1.290E-23	96	60
L_polyphemus_abd-a_A1-b	pseudochrom_56	0.775	174	13	0	2	59	2195774	2195601	3.084E-22	93	60
L_polyphemus_abd-a_A1-b	pseudochrom_56	0.689	174	18	0	2	59	2059636	2059463	1.513E-17	79	60
L_polyphemus_abd-a_A1-b	pseudochrom_56	0.655	174	20	0	2	59	2000634	2000461	9.442E-16	74	60
L_polyphemus_abd-a_A1-b	pseudochrom_56	0.631	171	21	0	4	60	1927903	1927733	4.632E-15	72	60
L_polyphemus_abd-a_A1-b	pseudochrom_56	0.631	171	21	0	2	58	2986302	2986132	6.367E-15	72	60
L_polyphemus_abd-a_A1-b	pseudochrom_6	0.583	180	25	0	1	60	3673750	3673929	7.539E-13	66	60
L_polyphemus_abd-a_A1-b	pseudochrom_8	0.631	171	21	0	3	59	1221655	1221485	2.695E-12	64	60
L_polyphemus_abd-a_A1-b	pseudochrom_10	0.568	174	25	0	2	59	5710151	5710324	5.095E-12	63	60
L_polyphemus_abd-a_A1-b	pseudochrom_26	0.596	171	23	0	2	58	2921011	2920841	1.822E-11	62	60
L_polyphemus_abd-a_A1-b	pseudochrom_8	0.561	171	25	0	2	58	1228323	1228153	6.519E-11	60	60
L_polyphemus_abd-a_A1-b	pseudochrom_2	0.543	171	26	0	2	58	8755112	8754942	3.209E-10	58	60
L_polyphemus_abd-a_A1-b	pseudochrom_21	0.543	171	26	0	2	58	3708401	3708571	2.991E-09	55	60
L_polyphemus_abd-a_A1-b	pseudochrom_48	0.490	165	28	0	1	55	1779394	1779558	2.792E-08	53	60
L_polyphemus_abd-a_A1-b	pseudochrom_48	0.465	174	30	0	1	58	1713371	1713544	3.842E-08	52	60
L_polyphemus_abd-a_A1-b	pseudochrom_38	0.450	180	32	0	1	60	754222	754043	1.896E-07	50	60
L_polyphemus_abd-a_A1-b	pseudochrom_6	0.482	174	30	0	2	59	4685451	4685278	3.592E-07	49	60
L_polyphemus_abd-a_A1-b	pseudochrom_6	0.456	171	30	0	2	58	5238835	5238665	2.444E-06	47	60
L_polyphemus_abd-a_A1-b	pseudochrom_19	0.431	174	32	0	1	58	7915709	7915536	2.444E-06	47	60
L_polyphemus_abd-a_A1-b	pseudochrom_48	0.423	177	33	0	1	59	1654725	1654901	3.365E-06	47	60
L_polyphemus_abd-a_A1-b	pseudochrom_6	0.438	171	31	0	2	58	5327679	5327509	6.377E-06	46	60
L_polyphemus_abd-a_A1-b	pseudochrom_6	0.438	171	31	0	2	58	5313789	5313959	6.377E-06	46	60
L_polyphemus_abd-a_A1-b	pseudochrom_6	0.416	180	34	0	1	60	4574564	4574743	6.377E-06	46	60
L_polyphemus_abd-a_A1-b	pseudochrom_19	0.440	177	32	0	1	59	7670167	7669991	6.377E-06	46	60
L_polyphemus_abd-a_A1-b	pseudochrom_51	0.448	174	31	0	2	59	1457942	1458115	8.781E-06	46	60
L_polyphemus_abd-a_A1-b	pseudochrom_6	0.465	174	30	0	2	59	7999371	7999544	3.157E-05	44	60
L_polyphemus_abd-a_A1-b	pseudochrom_6	0.456	171	30	0	2	58	5342058	5342228	3.157E-05	44	60
D_plantarius_abd-A-A	pseudochrom_56	0.933	180	4	0	1	60	2916658	2916479	3.147E-30	115	60
D_plantarius_abd-A-A	pseudochrom_56	0.932	177	4	0	1	59	2565423	2565247	2.896E-29	113	60
D_plantarius_abd-A-A	pseudochrom_56	0.862	174	8	0	2	59	2352184	2352011	1.105E-25	102	60
D_plantarius_abd-A-A	pseudochrom_56	0.879	174	7	0	2	59	2374393	2374220	1.517E-25	102	60
D_plantarius_abd-A-A	pseudochrom_56	0.810	174	11	0	2	59	2195774	2195601	2.433E-23	96	60
D_plantarius_abd-A-A	pseudochrom_56	0.689	174	18	0	2	59	2059636	2059463	2.079E-17	79	60
D_plantarius_abd-A-A	pseudochrom_56	0.701	171	17	0	4	60	1927903	1927733	7.417E-17	77	60
D_plantarius_abd-A-A	pseudochrom_56	0.689	174	18	0	2	59	2000634	2000461	7.417E-17	77	60
D_plantarius_abd-A-A	pseudochrom_56	0.631	171	21	0	2	58	2986302	2986132	2.452E-15	73	60
D_plantarius_abd-A-A	pseudochrom_6	0.583	180	25	0	1	60	3673750	3673929	1.116E-13	68	60
D_plantarius_abd-A-A	pseudochrom_10	0.603	174	23	0	2	59	5710151	5710324	1.425E-12	65	60
D_plantarius_abd-A-A	pseudochrom_8	0.614	171	22	0	3	59	1221655	1221485	1.425E-12	65	60
D_plantarius_abd-A-A	pseudochrom_26	0.614	171	22	0	2	58	2921011	2920841	1.960E-12	64	60
D_plantarius_abd-A-A	pseudochrom_2	0.578	171	24	0	2	58	8755112	8754942	2.506E-11	61	60
D_plantarius_abd-A-A	pseudochrom_8	0.561	171	25	0	2	58	1228323	1228153	6.519E-11	60	60
D_plantarius_abd-A-A	pseudochrom_21	0.543	171	26	0	2	58	3708401	3708571	1.580E-09	56	60
D_plantarius_abd-A-A	pseudochrom_48	0.482	174	30	0	1	58	1713371	1713544	7.790E-09	54	60
D_plantarius_abd-A-A	pseudochrom_48	0.472	165	29	0	1	55	1779394	1779558	3.842E-08	52	60
D_plantarius_abd-A-A	pseudochrom_38	0.466	180	32	0	1	60	754222	754043	3.842E-08	52	60
D_plantarius_abd-A-A	pseudochrom_6	0.482	174	30	0	2	59	4685451	4685278	1.001E-07	51	60
D_plantarius_abd-A-A	pseudochrom_6	0.473	171	30	0	2	58	5238835	5238665	2.610E-07	50	60
D_plantarius_abd-A-A	pseudochrom_6	0.416	180	34	0	1	60	4574564	4574743	4.945E-07	49	60
D_plantarius_abd-A-A	pseudochrom_6	0.456	171	30	0	2	58	5327679	5327509	6.806E-07	49	60
D_plantarius_abd-A-A	pseudochrom_6	0.456	171	30	0	2	58	5313789	5313959	6.806E-07	49	60
D_plantarius_abd-A-A	pseudochrom_48	0.423	177	33	0	1	59	1654725	1654901	2.444E-06	47	60
D_plantarius_abd-A-A	pseudochrom_51	0.448	174	31	0	2	59	1457942	1458115	3.365E-06	47	60
D_plantarius_abd-A-A	pseudochrom_6	0.473	171	30	0	2	58	5342058	5342228	4.632E-06	46	60
D_plantarius_abd-A-A	pseudochrom_19	0.413	174	33	0	1	58	7915709	7915536	1.209E-05	45	60
D_plantarius_abd-A-A	pseudochrom_19	0.423	177	33	0	1	59	7670167	7669991	1.665E-05	45	60
D_plantarius_abd-A-A	pseudochrom_6	0.431	174	32	0	2	59	7999371	7999544	8.246E-05	43	60
D_plantarius_abd-A-A	pseudochrom_57	0.510	123	21	0	11	53	649664	649786	4.089E-04	41	60
D_plantarius_abd-A-A	pseudochrom_57	0.510	123	21	0	11	53	757935	758057	4.089E-04	41	60
I_scapularis_abd-A	pseudochrom_56	0.950	180	3	0	1	60	2916658	2916479	1.216E-30	117	60
I_scapularis_abd-A	pseudochrom_56	0.949	177	3	0	1	59	2565423	2565247	1.536E-29	113	60
I_scapularis_abd-A	pseudochrom_56	0.879	174	7	0	2	59	2352184	2352011	5.857E-26	103	60
I_scapularis_abd-A	pseudochrom_56	0.896	174	6	0	2	59	2374393	2374220	8.044E-26	103	60
I_scapularis_abd-A	pseudochrom_56	0.810	174	11	0	2	59	2195774	2195601	1.772E-23	96	60
I_scapularis_abd-A	pseudochrom_56	0.689	174	18	0	2	59	2059636	2059463	3.927E-17	78	60
I_scapularis_abd-A	pseudochrom_56	0.689	174	18	0	2	59	2000634	2000461	1.401E-16	76	60
I_scapularis_abd-A	pseudochrom_56	0.684	171	18	0	4	60	1927903	1927733	2.646E-16	76	60
I_scapularis_abd-A	pseudochrom_56	0.614	171	22	0	2	58	2986302	2986132	1.203E-14	71	60
I_scapularis_abd-A	pseudochrom_6	0.600	180	24	0	1	60	3673750	3673929	8.119E-14	68	60
I_scapularis_abd-A	pseudochrom_8	0.614	171	22	0	3	59	1221655	1221485	1.425E-12	65	60
I_scapularis_abd-A	pseudochrom_10	0.603	174	23	0	2	59	5710151	5710324	2.695E-12	64	60
I_scapularis_abd-A	pseudochrom_26	0.614	171	22	0	2	58	2921011	2920841	2.695E-12	64	60
I_scapularis_abd-A	pseudochrom_2	0.578	171	24	0	2	58	8755112	8754942	3.446E-11	61	60
I_scapularis_abd-A	pseudochrom_8	0.543	171	26	0	2	58	1228323	1228153	3.209E-10	58	60
I_scapularis_abd-A	pseudochrom_21	0.543	171	26	0	2	58	3708401	3708571	2.174E-09	56	60
I_scapularis_abd-A	pseudochrom_48	0.482	174	30	0	1	58	1713371	1713544	1.475E-08	53	60
I_scapularis_abd-A	pseudochrom_38	0.466	180	32	0	1	60	754222	754043	2.792E-08	53	60
I_scapularis_abd-A	pseudochrom_48	0.472	165	29	0	1	55	1779394	1779558	1.001E-07	51	60
I_scapularis_abd-A	pseudochrom_6	0.482	174	30	0	2	59	4685451	4685278	1.378E-07	51	60
I_scapularis_abd-A	pseudochrom_6	0.473	171	30	0	2	58	5238835	5238665	2.610E-07	50	60
I_scapularis_abd-A	pseudochrom_6	0.433	180	33	0	1	60	4574564	4574743	4.945E-07	49	60
I_scapularis_abd-A	pseudochrom_6	0.456	171	30	0	2	58	5327679	5327509	6.806E-07	49	60
I_scapularis_abd-A	pseudochrom_6	0.456	171	30	0	2	58	5313789	5313959	6.806E-07	49	60
I_scapularis_abd-A	pseudochrom_51	0.448	174	31	0	2	59	1457942	1458115	4.632E-06	46	60
I_scapularis_abd-A	pseudochrom_48	0.423	177	33	0	1	59	1654725	1654901	4.632E-06	46	60
I_scapularis_abd-A	pseudochrom_6	0.473	171	30	0	2	58	5342058	5342228	6.377E-06	46	60
I_scapularis_abd-A	pseudochrom_19	0.413	174	33	0	1	58	7915709	7915536	2.292E-05	44	60
I_scapularis_abd-A	pseudochrom_19	0.423	177	33	0	1	59	7670167	7669991	3.157E-05	44	60
I_scapularis_abd-A	pseudochrom_6	0.413	174	33	0	2	59	7999371	7999544	4.089E-04	41	60
L_polyphemus_abd-a_A1-a	pseudochrom_56	0.900	180	6	0	1	60	2916658	2916479	3.976E-29	112	60
L_polyphemus_abd-a_A1-a	pseudochrom_56	0.864	177	8	0	1	59	2565423	2565247	2.455E-27	107	60
L_polyphemus_abd-a_A1-a	pseudochrom_56	0.810	174	11	0	2	59	2352184	2352011	1.921E-24	99	60
L_polyphemus_abd-a_A1-a	pseudochrom_56	0.810	174	11	0	2	59	2374393	2374220	1.290E-23	96	60
L_polyphemus_abd-a_A1-a	pseudochrom_56	0.793	174	12	0	2	59	2195774	2195601	8.663E-23	94	60
L_polyphemus_abd-a_A1-a	pseudochrom_56	0.672	174	19	0	2	59	2059636	2059463	1.513E-17	79	60
L_polyphemus_abd-a_A1-a	pseudochrom_56	0.672	174	19	0	2	59	2000634	2000461	2.646E-16	76	60
L_polyphemus_abd-a_A1-a	pseudochrom_56	0.649	171	20	0	4	60	1927903	1927733	1.298E-15	74	60
L_polyphemus_abd-a_A1-a	pseudochrom_56	0.631	171	21	0	2	58	2986302	2986132	1.784E-15	73	60
L_polyphemus_abd-a_A1-a	pseudochrom_10	0.603	174	23	0	2	59	5710151	5710324	5.483E-13	66	60
L_polyphemus_abd-a_A1-a	pseudochrom_6	0.550	180	27	0	1	60	3673750	3673929	7.539E-13	66	60
L_polyphemus_abd-a_A1-a	pseudochrom_8	0.614	171	22	0	3	59	1221655	1221485	1.960E-12	64	60
L_polyphemus_abd-a_A1-a	pseudochrom_26	0.578	171	24	0	2	58	2921011	2920841	1.822E-11	62	60
L_polyphemus_abd-a_A1-a	pseudochrom_2	0.578	171	24	0	2	58	8755112	8754942	4.740E-11	61	60
L_polyphemus_abd-a_A1-a	pseudochrom_8	0.543	171	26	0	2	58	1228323	1228153	4.740E-11	61	60
L_polyphemus_abd-a_A1-a	pseudochrom_21	0.543	171	26	0	2	58	3708401	3708571	8.352E-10	57	60
L_polyphemus_abd-a_A1-a	pseudochrom_38	0.483	180	31	0	1	60	754222	754043	7.790E-09	54	60
L_polyphemus_abd-a_A1-a	pseudochrom_48	0.448	174	31	0	1	58	1713371	1713544	2.029E-08	53	60
L_polyphemus_abd-a_A1-a	pseudochrom_48	0.454	165	29	0	1	55	1779394	1779558	5.287E-08	52	60
L_polyphemus_abd-a_A1-a	pseudochrom_6	0.482	174	30	0	2	59	4685451	4685278	1.378E-07	51	60
L_polyphemus_abd-a_A1-a	pseudochrom_6	0.456	171	30	0	2	58	5238835	5238665	9.368E-07	48	60
L_polyphemus_abd-a_A1-a	pseudochrom_19	0.413	174	33	0	1	58	7915709	7915536	9.368E-07	48	60
L_polyphemus_abd-a_A1-a	pseudochrom_48	0.406	177	34	0	1	59	1654725	1654901	1.290E-06	48	60
L_polyphemus_abd-a_A1-a	pseudochrom_6	0.400	180	35	0	1	60	4574564	4574743	2.444E-06	47	60
L_polyphemus_abd-a_A1-a	pseudochrom_19	0.423	177	33	0	1	59	7670167	7669991	2.444E-06	47	60
L_polyphemus_abd-a_A1-a	pseudochrom_6	0.438	171	31	0	2	58	5327679	5327509	3.365E-06	47	60
L_polyphemus_abd-a_A1-a	pseudochrom_6	0.438	171	31	0	2	58	5313789	5313959	3.365E-06	47	60
L_polyphemus_abd-a_A1-a	pseudochrom_51	0.431	174	32	0	2	59	1457942	1458115	4.632E-06	46	60
L_polyphemus_abd-a_A1-a	pseudochrom_6	0.456	171	30	0	2	58	5342058	5342228	1.665E-05	45	60
L_polyphemus_abd-a_A1-a	pseudochrom_6	0.448	174	31	0	2	59	7999371	7999544	3.157E-05	44	60
P_tepidariorum_abd-A-A	pseudochrom_56	0.933	180	4	0	1	60	2916658	2916479	3.147E-30	115	60
P_tepidariorum_abd-A-A	pseudochrom_56	0.932	177	4	0	1	59	2565423	2565247	2.896E-29	113	60
P_tepidariorum_abd-A-A	pseudochrom_56	0.862	174	8	0	2	59	2352184	2352011	1.105E-25	102	60
P_tepidariorum_abd-A-A	pseudochrom_56	0.879	174	7	0	2	59	2374393	2374220	1.517E-25	102	60
P_tepidariorum_abd-A-A	pseudochrom_56	0.810	174	11	0	2	59	2195774	2195601	2.433E-23	96	60
P_tepidariorum_abd-A-A	pseudochrom_56	0.689	174	18	0	2	59	2059636	2059463	2.079E-17	79	60
P_tepidariorum_abd-A-A	pseudochrom_56	0.701	171	17	0	4	60	1927903	1927733	7.417E-17	77	60
P_tepidariorum_abd-A-A	pseudochrom_56	0.689	174	18	0	2	59	2000634	2000461	7.417E-17	77	60
P_tepidariorum_abd-A-A	pseudochrom_56	0.631	171	21	0	2	58	2986302	2986132	2.452E-15	73	60
P_tepidariorum_abd-A-A	pseudochrom_6	0.583	180	25	0	1	60	3673750	3673929	1.116E-13	68	60
P_tepidariorum_abd-A-A	pseudochrom_10	0.603	174	23	0	2	59	5710151	5710324	1.425E-12	65	60
P_tepidariorum_abd-A-A	pseudochrom_8	0.614	171	22	0	3	59	1221655	1221485	1.425E-12	65	60
P_tepidariorum_abd-A-A	pseudochrom_26	0.614	171	22	0	2	58	2921011	2920841	1.960E-12	64	60
P_tepidariorum_abd-A-A	pseudochrom_2	0.578	171	24	0	2	58	8755112	8754942	2.506E-11	61	60
P_tepidariorum_abd-A-A	pseudochrom_8	0.561	171	25	0	2	58	1228323	1228153	6.519E-11	60	60
P_tepidariorum_abd-A-A	pseudochrom_21	0.543	171	26	0	2	58	3708401	3708571	1.580E-09	56	60
P_tepidariorum_abd-A-A	pseudochrom_48	0.482	174	30	0	1	58	1713371	1713544	7.790E-09	54	60
P_tepidariorum_abd-A-A	pseudochrom_48	0.472	165	29	0	1	55	1779394	1779558	3.842E-08	52	60
P_tepidariorum_abd-A-A	pseudochrom_38	0.466	180	32	0	1	60	754222	754043	3.842E-08	52	60
P_tepidariorum_abd-A-A	pseudochrom_6	0.482	174	30	0	2	59	4685451	4685278	1.001E-07	51	60
P_tepidariorum_abd-A-A	pseudochrom_6	0.473	171	30	0	2	58	5238835	5238665	2.610E-07	50	60
P_tepidariorum_abd-A-A	pseudochrom_6	0.416	180	34	0	1	60	4574564	4574743	4.945E-07	49	60
P_tepidariorum_abd-A-A	pseudochrom_6	0.456	171	30	0	2	58	5327679	5327509	6.806E-07	49	60
P_tepidariorum_abd-A-A	pseudochrom_6	0.456	171	30	0	2	58	5313789	5313959	6.806E-07	49	60
P_tepidariorum_abd-A-A	pseudochrom_48	0.423	177	33	0	1	59	1654725	1654901	2.444E-06	47	60
P_tepidariorum_abd-A-A	pseudochrom_51	0.448	174	31	0	2	59	1457942	1458115	3.365E-06	47	60
P_tepidariorum_abd-A-A	pseudochrom_6	0.473	171	30	0	2	58	5342058	5342228	4.632E-06	46	60
P_tepidariorum_abd-A-A	pseudochrom_19	0.413	174	33	0	1	58	7915709	7915536	1.209E-05	45	60
P_tepidariorum_abd-A-A	pseudochrom_19	0.423	177	33	0	1	59	7670167	7669991	1.665E-05	45	60
P_tepidariorum_abd-A-A	pseudochrom_6	0.431	174	32	0	2	59	7999371	7999544	8.246E-05	43	60
P_tepidariorum_abd-A-A	pseudochrom_57	0.510	123	21	0	11	53	649664	649786	4.089E-04	41	60
P_tepidariorum_abd-A-A	pseudochrom_57	0.510	123	21	0	11	53	757935	758057	4.089E-04	41	60
T_clavata_abd-A-A	pseudochrom_56	0.933	180	4	0	1	60	2916658	2916479	3.147E-30	115	60
T_clavata_abd-A-A	pseudochrom_56	0.932	177	4	0	1	59	2565423	2565247	2.896E-29	113	60
T_clavata_abd-A-A	pseudochrom_56	0.862	174	8	0	2	59	2352184	2352011	1.105E-25	102	60
T_clavata_abd-A-A	pseudochrom_56	0.879	174	7	0	2	59	2374393	2374220	1.517E-25	102	60
T_clavata_abd-A-A	pseudochrom_56	0.810	174	11	0	2	59	2195774	2195601	2.433E-23	96	60
T_clavata_abd-A-A	pseudochrom_56	0.689	174	18	0	2	59	2059636	2059463	2.079E-17	79	60
T_clavata_abd-A-A	pseudochrom_56	0.701	171	17	0	4	60	1927903	1927733	7.417E-17	77	60
T_clavata_abd-A-A	pseudochrom_56	0.689	174	18	0	2	59	2000634	2000461	7.417E-17	77	60
T_clavata_abd-A-A	pseudochrom_56	0.631	171	21	0	2	58	2986302	2986132	2.452E-15	73	60
T_clavata_abd-A-A	pseudochrom_6	0.583	180	25	0	1	60	3673750	3673929	1.116E-13	68	60
T_clavata_abd-A-A	pseudochrom_10	0.603	174	23	0	2	59	5710151	5710324	1.425E-12	65	60
T_clavata_abd-A-A	pseudochrom_8	0.614	171	22	0	3	59	1221655	1221485	1.425E-12	65	60
T_clavata_abd-A-A	pseudochrom_26	0.614	171	22	0	2	58	2921011	2920841	1.960E-12	64	60
T_clavata_abd-A-A	pseudochrom_2	0.578	171	24	0	2	58	8755112	8754942	2.506E-11	61	60
T_clavata_abd-A-A	pseudochrom_8	0.561	171	25	0	2	58	1228323	1228153	6.519E-11	60	60
T_clavata_abd-A-A	pseudochrom_21	0.543	171	26	0	2	58	3708401	3708571	1.580E-09	56	60
T_clavata_abd-A-A	pseudochrom_48	0.482	174	30	0	1	58	1713371	1713544	7.790E-09	54	60
T_clavata_abd-A-A	pseudochrom_48	0.472	165	29	0	1	55	1779394	1779558	3.842E-08	52	60
T_clavata_abd-A-A	pseudochrom_38	0.466	180	32	0	1	60	754222	754043	3.842E-08	52	60
T_clavata_abd-A-A	pseudochrom_6	0.482	174	30	0	2	59	4685451	4685278	1.001E-07	51	60
T_clavata_abd-A-A	pseudochrom_6	0.473	171	30	0	2	58	5238835	5238665	2.610E-07	50	60
T_clavata_abd-A-A	pseudochrom_6	0.416	180	34	0	1	60	4574564	4574743	4.945E-07	49	60
T_clavata_abd-A-A	pseudochrom_6	0.456	171	30	0	2	58	5327679	5327509	6.806E-07	49	60
T_clavata_abd-A-A	pseudochrom_6	0.456	171	30	0	2	58	5313789	5313959	6.806E-07	49	60
T_clavata_abd-A-A	pseudochrom_48	0.423	177	33	0	1	59	1654725	1654901	2.444E-06	47	60
T_clavata_abd-A-A	pseudochrom_51	0.448	174	31	0	2	59	1457942	1458115	3.365E-06	47	60
T_clavata_abd-A-A	pseudochrom_6	0.473	171	30	0	2	58	5342058	5342228	4.632E-06	46	60
T_clavata_abd-A-A	pseudochrom_19	0.413	174	33	0	1	58	7915709	7915536	1.209E-05	45	60
T_clavata_abd-A-A	pseudochrom_19	0.423	177	33	0	1	59	7670167	7669991	1.665E-05	45	60
T_clavata_abd-A-A	pseudochrom_6	0.431	174	32	0	2	59	7999371	7999544	8.246E-05	43	60
T_clavata_abd-A-A	pseudochrom_57	0.510	123	21	0	11	53	649664	649786	4.089E-04	41	60
T_clavata_abd-A-A	pseudochrom_57	0.510	123	21	0	11	53	757935	758057	4.089E-04	41	60
H_graminicola_abd-A-B	pseudochrom_56	0.933	180	4	0	1	60	2916658	2916479	2.292E-30	116	60
H_graminicola_abd-A-B	pseudochrom_56	0.932	177	4	0	1	59	2565423	2565247	2.896E-29	113	60
H_graminicola_abd-A-B	pseudochrom_56	0.862	174	8	0	2	59	2352184	2352011	1.105E-25	102	60
H_graminicola_abd-A-B	pseudochrom_56	0.879	174	7	0	2	59	2374393	2374220	1.517E-25	102	60
H_graminicola_abd-A-B	pseudochrom_56	0.810	174	11	0	2	59	2195774	2195601	2.433E-23	96	60
H_graminicola_abd-A-B	pseudochrom_56	0.689	174	18	0	2	59	2059636	2059463	2.079E-17	79	60
H_graminicola_abd-A-B	pseudochrom_56	0.689	174	18	0	2	59	2000634	2000461	7.417E-17	77	60
H_graminicola_abd-A-B	pseudochrom_56	0.684	171	18	0	4	60	1927903	1927733	1.925E-16	76	60
H_graminicola_abd-A-B	pseudochrom_56	0.631	171	21	0	2	58	2986302	2986132	2.452E-15	73	60
H_graminicola_abd-A-B	pseudochrom_6	0.600	180	24	0	1	60	3673750	3673929	5.906E-14	69	60
H_graminicola_abd-A-B	pseudochrom_10	0.603	174	23	0	2	59	5710151	5710324	1.425E-12	65	60
H_graminicola_abd-A-B	pseudochrom_8	0.614	171	22	0	3	59	1221655	1221485	1.425E-12	65	60
H_graminicola_abd-A-B	pseudochrom_26	0.614	171	22	0	2	58	2921011	2920841	1.960E-12	64	60
H_graminicola_abd-A-B	pseudochrom_2	0.578	171	24	0	2	58	8755112	8754942	2.506E-11	61	60
H_graminicola_abd-A-B	pseudochrom_8	0.561	171	25	0	2	58	1228323	1228153	6.519E-11	60	60
H_graminicola_abd-A-B	pseudochrom_21	0.543	171	26	0	2	58	3708401	3708571	1.580E-09	56	60
H_graminicola_abd-A-B	pseudochrom_48	0.482	174	30	0	1	58	1713371	1713544	7.790E-09	54	60
H_graminicola_abd-A-B	pseudochrom_48	0.472	165	29	0	1	55	1779394	1779558	3.842E-08	52	60
H_graminicola_abd-A-B	pseudochrom_38	0.466	180	32	0	1	60	754222	754043	3.842E-08	52	60
H_graminicola_abd-A-B	pseudochrom_6	0.482	174	30	0	2	59	4685451	4685278	1.001E-07	51	60
H_graminicola_abd-A-B	pseudochrom_6	0.473	171	30	0	2	58	5238835	5238665	2.610E-07	50	60
H_graminicola_abd-A-B	pseudochrom_6	0.433	180	33	0	1	60	4574564	4574743	2.610E-07	50	60
H_graminicola_abd-A-B	pseudochrom_6	0.456	171	30	0	2	58	5327679	5327509	6.806E-07	49	60
H_graminicola_abd-A-B	pseudochrom_6	0.456	171	30	0	2	58	5313789	5313959	6.806E-07	49	60
H_graminicola_abd-A-B	pseudochrom_48	0.423	177	33	0	1	59	1654725	1654901	2.444E-06	47	60
H_graminicola_abd-A-B	pseudochrom_51	0.448	174	31	0	2	59	1457942	1458115	3.365E-06	47	60
H_graminicola_abd-A-B	pseudochrom_6	0.473	171	30	0	2	58	5342058	5342228	4.632E-06	46	60
H_graminicola_abd-A-B	pseudochrom_19	0.413	174	33	0	1	58	7915709	7915536	1.209E-05	45	60
H_graminicola_abd-A-B	pseudochrom_19	0.423	177	33	0	1	59	7670167	7669991	1.665E-05	45	60
H_graminicola_abd-A-B	pseudochrom_6	0.431	174	32	0	2	59	7999371	7999544	8.246E-05	43	60
H_graminicola_abd-A-B	pseudochrom_57	0.510	123	21	0	11	53	649664	649786	4.089E-04	41	60
H_graminicola_abd-A-B	pseudochrom_57	0.510	123	21	0	11	53	757935	758057	4.089E-04	41	60
A_bruennichi_abd-A-A	pseudochrom_56	0.933	180	4	0	1	60	2916658	2916479	3.147E-30	115	60
A_bruennichi_abd-A-A	pseudochrom_56	0.932	177	4	0	1	59	2565423	2565247	2.896E-29	113	60
A_bruennichi_abd-A-A	pseudochrom_56	0.862	174	8	0	2	59	2352184	2352011	1.105E-25	102	60
A_bruennichi_abd-A-A	pseudochrom_56	0.879	174	7	0	2	59	2374393	2374220	1.517E-25	102	60
A_bruennichi_abd-A-A	pseudochrom_56	0.810	174	11	0	2	59	2195774	2195601	2.433E-23	96	60
A_bruennichi_abd-A-A	pseudochrom_56	0.689	174	18	0	2	59	2059636	2059463	2.079E-17	79	60
A_bruennichi_abd-A-A	pseudochrom_56	0.701	171	17	0	4	60	1927903	1927733	7.417E-17	77	60
A_bruennichi_abd-A-A	pseudochrom_56	0.689	174	18	0	2	59	2000634	2000461	7.417E-17	77	60
A_bruennichi_abd-A-A	pseudochrom_56	0.631	171	21	0	2	58	2986302	2986132	2.452E-15	73	60
A_bruennichi_abd-A-A	pseudochrom_6	0.583	180	25	0	1	60	3673750	3673929	1.116E-13	68	60
A_bruennichi_abd-A-A	pseudochrom_10	0.603	174	23	0	2	59	5710151	5710324	1.425E-12	65	60
A_bruennichi_abd-A-A	pseudochrom_8	0.614	171	22	0	3	59	1221655	1221485	1.425E-12	65	60
A_bruennichi_abd-A-A	pseudochrom_26	0.614	171	22	0	2	58	2921011	2920841	1.960E-12	64	60
A_bruennichi_abd-A-A	pseudochrom_2	0.578	171	24	0	2	58	8755112	8754942	2.506E-11	61	60
A_bruennichi_abd-A-A	pseudochrom_8	0.561	171	25	0	2	58	1228323	1228153	6.519E-11	60	60
A_bruennichi_abd-A-A	pseudochrom_21	0.543	171	26	0	2	58	3708401	3708571	1.580E-09	56	60
A_bruennichi_abd-A-A	pseudochrom_48	0.482	174	30	0	1	58	1713371	1713544	7.790E-09	54	60
A_bruennichi_abd-A-A	pseudochrom_48	0.472	165	29	0	1	55	1779394	1779558	3.842E-08	52	60
A_bruennichi_abd-A-A	pseudochrom_38	0.466	180	32	0	1	60	754222	754043	3.842E-08	52	60
A_bruennichi_abd-A-A	pseudochrom_6	0.482	174	30	0	2	59	4685451	4685278	1.001E-07	51	60
A_bruennichi_abd-A-A	pseudochrom_6	0.473	171	30	0	2	58	5238835	5238665	2.610E-07	50	60
A_bruennichi_abd-A-A	pseudochrom_6	0.416	180	34	0	1	60	4574564	4574743	4.945E-07	49	60
A_bruennichi_abd-A-A	pseudochrom_6	0.456	171	30	0	2	58	5327679	5327509	6.806E-07	49	60
A_bruennichi_abd-A-A	pseudochrom_6	0.456	171	30	0	2	58	5313789	5313959	6.806E-07	49	60
A_bruennichi_abd-A-A	pseudochrom_48	0.423	177	33	0	1	59	1654725	1654901	2.444E-06	47	60
A_bruennichi_abd-A-A	pseudochrom_51	0.448	174	31	0	2	59	1457942	1458115	3.365E-06	47	60
A_bruennichi_abd-A-A	pseudochrom_6	0.473	171	30	0	2	58	5342058	5342228	4.632E-06	46	60
A_bruennichi_abd-A-A	pseudochrom_19	0.413	174	33	0	1	58	7915709	7915536	1.209E-05	45	60
A_bruennichi_abd-A-A	pseudochrom_19	0.423	177	33	0	1	59	7670167	7669991	1.665E-05	45	60
A_bruennichi_abd-A-A	pseudochrom_6	0.431	174	32	0	2	59	7999371	7999544	8.246E-05	43	60
A_bruennichi_abd-A-A	pseudochrom_57	0.510	123	21	0	11	53	649664	649786	4.089E-04	41	60
A_bruennichi_abd-A-A	pseudochrom_57	0.510	123	21	0	11	53	757935	758057	4.089E-04	41	60
L_polyphemus_abd-a_A2	pseudochrom_56	0.950	180	3	0	1	60	2916658	2916479	1.216E-30	117	60
L_polyphemus_abd-a_A2	pseudochrom_56	0.932	177	4	0	1	59	2565423	2565247	2.896E-29	113	60
L_polyphemus_abd-a_A2	pseudochrom_56	0.862	174	8	0	2	59	2352184	2352011	1.105E-25	102	60
L_polyphemus_abd-a_A2	pseudochrom_56	0.879	174	7	0	2	59	2374393	2374220	1.517E-25	102	60
L_polyphemus_abd-a_A2	pseudochrom_56	0.810	174	11	0	2	59	2195774	2195601	2.433E-23	96	60
L_polyphemus_abd-a_A2	pseudochrom_56	0.689	174	18	0	2	59	2059636	2059463	2.079E-17	79	60
L_polyphemus_abd-a_A2	pseudochrom_56	0.689	174	18	0	2	59	2000634	2000461	7.417E-17	77	60
L_polyphemus_abd-a_A2	pseudochrom_56	0.684	171	18	0	4	60	1927903	1927733	2.646E-16	76	60
L_polyphemus_abd-a_A2	pseudochrom_56	0.631	171	21	0	2	58	2986302	2986132	2.452E-15	73	60
L_polyphemus_abd-a_A2	pseudochrom_6	0.583	180	25	0	1	60	3673750	3673929	1.116E-13	68	60
L_polyphemus_abd-a_A2	pseudochrom_10	0.603	174	23	0	2	59	5710151	5710324	1.425E-12	65	60
L_polyphemus_abd-a_A2	pseudochrom_8	0.614	171	22	0	3	59	1221655	1221485	1.425E-12	65	60
L_polyphemus_abd-a_A2	pseudochrom_26	0.614	171	22	0	2	58	2921011	2920841	1.960E-12	64	60
L_polyphemus_abd-a_A2	pseudochrom_2	0.578	171	24	0	2	58	8755112	8754942	2.506E-11	61	60
L_polyphemus_abd-a_A2	pseudochrom_8	0.561	171	25	0	2	58	1228323	1228153	6.519E-11	60	60
L_polyphemus_abd-a_A2	pseudochrom_21	0.543	171	26	0	2	58	3708401	3708571	1.580E-09	56	60
L_polyphemus_abd-a_A2	pseudochrom_48	0.482	174	30	0	1	58	1713371	1713544	7.790E-09	54	60
L_polyphemus_abd-a_A2	pseudochrom_38	0.466	180	32	0	1	60	754222	754043	2.029E-08	53	60
L_polyphemus_abd-a_A2	pseudochrom_48	0.472	165	29	0	1	55	1779394	1779558	3.842E-08	52	60
L_polyphemus_abd-a_A2	pseudochrom_6	0.482	174	30	0	2	59	4685451	4685278	1.001E-07	51	60
L_polyphemus_abd-a_A2	pseudochrom_6	0.473	171	30	0	2	58	5238835	5238665	2.610E-07	50	60
L_polyphemus_abd-a_A2	pseudochrom_6	0.416	180	34	0	1	60	4574564	4574743	4.945E-07	49	60
L_polyphemus_abd-a_A2	pseudochrom_6	0.456	171	30	0	2	58	5327679	5327509	6.806E-07	49	60
L_polyphemus_abd-a_A2	pseudochrom_6	0.456	171	30	0	2	58	5313789	5313959	6.806E-07	49	60
L_polyphemus_abd-a_A2	pseudochrom_48	0.423	177	33	0	1	59	1654725	1654901	2.444E-06	47	60
L_polyphemus_abd-a_A2	pseudochrom_51	0.448	174	31	0	2	59	1457942	1458115	3.365E-06	47	60
L_polyphemus_abd-a_A2	pseudochrom_6	0.473	171	30	0	2	58	5342058	5342228	4.632E-06	46	60
L_polyphemus_abd-a_A2	pseudochrom_19	0.413	174	33	0	1	58	7915709	7915536	1.209E-05	45	60
L_polyphemus_abd-a_A2	pseudochrom_19	0.423	177	33	0	1	59	7670167	7669991	1.665E-05	45	60
L_polyphemus_abd-a_A2	pseudochrom_6	0.431	174	32	0	2	59	7999371	7999544	8.246E-05	43	60
L_polyphemus_abd-a_A2	pseudochrom_57	0.510	123	21	0	11	53	649664	649786	4.089E-04	41	60
L_polyphemus_abd-a_A2	pseudochrom_57	0.510	123	21	0	11	53	757935	758057	4.089E-04	41	60
C_rotundicauda_abd-a_B	pseudochrom_56	0.950	180	3	0	1	60	2916658	2916479	1.216E-30	117	60
C_rotundicauda_abd-a_B	pseudochrom_56	0.932	177	4	0	1	59	2565423	2565247	2.896E-29	113	60
C_rotundicauda_abd-a_B	pseudochrom_56	0.862	174	8	0	2	59	2352184	2352011	1.105E-25	102	60
C_rotundicauda_abd-a_B	pseudochrom_56	0.879	174	7	0	2	59	2374393	2374220	1.517E-25	102	60
C_rotundicauda_abd-a_B	pseudochrom_56	0.810	174	11	0	2	59	2195774	2195601	2.433E-23	96	60
C_rotundicauda_abd-a_B	pseudochrom_56	0.689	174	18	0	2	59	2059636	2059463	2.079E-17	79	60
C_rotundicauda_abd-a_B	pseudochrom_56	0.689	174	18	0	2	59	2000634	2000461	7.417E-17	77	60
C_rotundicauda_abd-a_B	pseudochrom_56	0.684	171	18	0	4	60	1927903	1927733	2.646E-16	76	60
C_rotundicauda_abd-a_B	pseudochrom_56	0.631	171	21	0	2	58	2986302	2986132	2.452E-15	73	60
C_rotundicauda_abd-a_B	pseudochrom_6	0.583	180	25	0	1	60	3673750	3673929	1.116E-13	68	60
C_rotundicauda_abd-a_B	pseudochrom_10	0.603	174	23	0	2	59	5710151	5710324	1.425E-12	65	60
C_rotundicauda_abd-a_B	pseudochrom_8	0.614	171	22	0	3	59	1221655	1221485	1.425E-12	65	60
C_rotundicauda_abd-a_B	pseudochrom_26	0.614	171	22	0	2	58	2921011	2920841	1.960E-12	64	60
C_rotundicauda_abd-a_B	pseudochrom_2	0.578	171	24	0	2	58	8755112	8754942	2.506E-11	61	60
C_rotundicauda_abd-a_B	pseudochrom_8	0.561	171	25	0	2	58	1228323	1228153	6.519E-11	60	60
C_rotundicauda_abd-a_B	pseudochrom_21	0.543	171	26	0	2	58	3708401	3708571	1.580E-09	56	60
C_rotundicauda_abd-a_B	pseudochrom_48	0.482	174	30	0	1	58	1713371	1713544	7.790E-09	54	60
C_rotundicauda_abd-a_B	pseudochrom_38	0.466	180	32	0	1	60	754222	754043	2.029E-08	53	60
C_rotundicauda_abd-a_B	pseudochrom_48	0.472	165	29	0	1	55	1779394	1779558	3.842E-08	52	60
C_rotundicauda_abd-a_B	pseudochrom_6	0.482	174	30	0	2	59	4685451	4685278	1.001E-07	51	60
C_rotundicauda_abd-a_B	pseudochrom_6	0.473	171	30	0	2	58	5238835	5238665	2.610E-07	50	60
C_rotundicauda_abd-a_B	pseudochrom_6	0.416	180	34	0	1	60	4574564	4574743	4.945E-07	49	60
C_rotundicauda_abd-a_B	pseudochrom_6	0.456	171	30	0	2	58	5327679	5327509	6.806E-07	49	60
C_rotundicauda_abd-a_B	pseudochrom_6	0.456	171	30	0	2	58	5313789	5313959	6.806E-07	49	60
C_rotundicauda_abd-a_B	pseudochrom_48	0.423	177	33	0	1	59	1654725	1654901	2.444E-06	47	60
C_rotundicauda_abd-a_B	pseudochrom_51	0.448	174	31	0	2	59	1457942	1458115	3.365E-06	47	60
C_rotundicauda_abd-a_B	pseudochrom_6	0.473	171	30	0	2	58	5342058	5342228	4.632E-06	46	60
C_rotundicauda_abd-a_B	pseudochrom_19	0.413	174	33	0	1	58	7915709	7915536	1.209E-05	45	60
C_rotundicauda_abd-a_B	pseudochrom_19	0.423	177	33	0	1	59	7670167	7669991	1.665E-05	45	60
C_rotundicauda_abd-a_B	pseudochrom_6	0.431	174	32	0	2	59	7999371	7999544	8.246E-05	43	60
C_rotundicauda_abd-a_B	pseudochrom_57	0.510	123	21	0	11	53	649664	649786	4.089E-04	41	60
C_rotundicauda_abd-a_B	pseudochrom_57	0.510	123	21	0	11	53	757935	758057	4.089E-04	41	60
C_sculpturatus_abd-A-A	pseudochrom_56	0.950	180	3	0	1	60	2916658	2916479	1.216E-30	117	60
C_sculpturatus_abd-A-A	pseudochrom_56	0.932	177	4	0	1	59	2565423	2565247	2.896E-29	113	60
C_sculpturatus_abd-A-A	pseudochrom_56	0.862	174	8	0	2	59	2352184	2352011	1.105E-25	102	60
C_sculpturatus_abd-A-A	pseudochrom_56	0.879	174	7	0	2	59	2374393	2374220	1.517E-25	102	60
C_sculpturatus_abd-A-A	pseudochrom_56	0.810	174	11	0	2	59	2195774	2195601	2.433E-23	96	60
C_sculpturatus_abd-A-A	pseudochrom_56	0.689	174	18	0	2	59	2059636	2059463	2.079E-17	79	60
C_sculpturatus_abd-A-A	pseudochrom_56	0.689	174	18	0	2	59	2000634	2000461	7.417E-17	77	60
C_sculpturatus_abd-A-A	pseudochrom_56	0.684	171	18	0	4	60	1927903	1927733	2.646E-16	76	60
C_sculpturatus_abd-A-A	pseudochrom_56	0.631	171	21	0	2	58	2986302	2986132	2.452E-15	73	60
C_sculpturatus_abd-A-A	pseudochrom_6	0.583	180	25	0	1	60	3673750	3673929	1.116E-13	68	60
C_sculpturatus_abd-A-A	pseudochrom_10	0.603	174	23	0	2	59	5710151	5710324	1.425E-12	65	60
C_sculpturatus_abd-A-A	pseudochrom_8	0.614	171	22	0	3	59	1221655	1221485	1.425E-12	65	60
C_sculpturatus_abd-A-A	pseudochrom_26	0.614	171	22	0	2	58	2921011	2920841	1.960E-12	64	60
C_sculpturatus_abd-A-A	pseudochrom_2	0.578	171	24	0	2	58	8755112	8754942	2.506E-11	61	60
C_sculpturatus_abd-A-A	pseudochrom_8	0.561	171	25	0	2	58	1228323	1228153	6.519E-11	60	60
C_sculpturatus_abd-A-A	pseudochrom_21	0.543	171	26	0	2	58	3708401	3708571	1.580E-09	56	60
C_sculpturatus_abd-A-A	pseudochrom_48	0.482	174	30	0	1	58	1713371	1713544	7.790E-09	54	60
C_sculpturatus_abd-A-A	pseudochrom_38	0.466	180	32	0	1	60	754222	754043	2.029E-08	53	60
C_sculpturatus_abd-A-A	pseudochrom_48	0.472	165	29	0	1	55	1779394	1779558	3.842E-08	52	60
C_sculpturatus_abd-A-A	pseudochrom_6	0.482	174	30	0	2	59	4685451	4685278	1.001E-07	51	60
C_sculpturatus_abd-A-A	pseudochrom_6	0.473	171	30	0	2	58	5238835	5238665	2.610E-07	50	60
C_sculpturatus_abd-A-A	pseudochrom_6	0.416	180	34	0	1	60	4574564	4574743	4.945E-07	49	60
C_sculpturatus_abd-A-A	pseudochrom_6	0.456	171	30	0	2	58	5327679	5327509	6.806E-07	49	60
C_sculpturatus_abd-A-A	pseudochrom_6	0.456	171	30	0	2	58	5313789	5313959	6.806E-07	49	60
C_sculpturatus_abd-A-A	pseudochrom_48	0.423	177	33	0	1	59	1654725	1654901	2.444E-06	47	60
C_sculpturatus_abd-A-A	pseudochrom_51	0.448	174	31	0	2	59	1457942	1458115	3.365E-06	47	60
C_sculpturatus_abd-A-A	pseudochrom_6	0.473	171	30	0	2	58	5342058	5342228	4.632E-06	46	60
C_sculpturatus_abd-A-A	pseudochrom_19	0.413	174	33	0	1	58	7915709	7915536	1.209E-05	45	60
C_sculpturatus_abd-A-A	pseudochrom_19	0.423	177	33	0	1	59	7670167	7669991	1.665E-05	45	60
C_sculpturatus_abd-A-A	pseudochrom_6	0.431	174	32	0	2	59	7999371	7999544	8.246E-05	43	60
C_sculpturatus_abd-A-A	pseudochrom_57	0.510	123	21	0	11	53	649664	649786	4.089E-04	41	60
C_sculpturatus_abd-A-A	pseudochrom_57	0.510	123	21	0	11	53	757935	758057	4.089E-04	41	60
L_elegans_abd-A-A	pseudochrom_56	0.933	180	4	0	1	60	2916658	2916479	3.147E-30	115	60
L_elegans_abd-A-A	pseudochrom_56	0.932	177	4	0	1	59	2565423	2565247	2.896E-29	113	60
L_elegans_abd-A-A	pseudochrom_56	0.862	174	8	0	2	59	2352184	2352011	1.105E-25	102	60
L_elegans_abd-A-A	pseudochrom_56	0.879	174	7	0	2	59	2374393	2374220	1.517E-25	102	60
L_elegans_abd-A-A	pseudochrom_56	0.810	174	11	0	2	59	2195774	2195601	2.433E-23	96	60
L_elegans_abd-A-A	pseudochrom_56	0.689	174	18	0	2	59	2059636	2059463	2.079E-17	79	60
L_elegans_abd-A-A	pseudochrom_56	0.701	171	17	0	4	60	1927903	1927733	7.417E-17	77	60
L_elegans_abd-A-A	pseudochrom_56	0.689	174	18	0	2	59	2000634	2000461	7.417E-17	77	60
L_elegans_abd-A-A	pseudochrom_56	0.631	171	21	0	2	58	2986302	2986132	2.452E-15	73	60
L_elegans_abd-A-A	pseudochrom_6	0.583	180	25	0	1	60	3673750	3673929	1.116E-13	68	60
L_elegans_abd-A-A	pseudochrom_10	0.603	174	23	0	2	59	5710151	5710324	1.425E-12	65	60
L_elegans_abd-A-A	pseudochrom_8	0.614	171	22	0	3	59	1221655	1221485	1.425E-12	65	60
L_elegans_abd-A-A	pseudochrom_26	0.614	171	22	0	2	58	2921011	2920841	1.960E-12	64	60
L_elegans_abd-A-A	pseudochrom_2	0.578	171	24	0	2	58	8755112	8754942	2.506E-11	61	60
L_elegans_abd-A-A	pseudochrom_8	0.561	171	25	0	2	58	1228323	1228153	6.519E-11	60	60
L_elegans_abd-A-A	pseudochrom_21	0.543	171	26	0	2	58	3708401	3708571	1.580E-09	56	60
L_elegans_abd-A-A	pseudochrom_48	0.482	174	30	0	1	58	1713371	1713544	7.790E-09	54	60
L_elegans_abd-A-A	pseudochrom_48	0.472	165	29	0	1	55	1779394	1779558	3.842E-08	52	60
L_elegans_abd-A-A	pseudochrom_38	0.466	180	32	0	1	60	754222	754043	3.842E-08	52	60
L_elegans_abd-A-A	pseudochrom_6	0.482	174	30	0	2	59	4685451	4685278	1.001E-07	51	60
L_elegans_abd-A-A	pseudochrom_6	0.473	171	30	0	2	58	5238835	5238665	2.610E-07	50	60
L_elegans_abd-A-A	pseudochrom_6	0.416	180	34	0	1	60	4574564	4574743	4.945E-07	49	60
L_elegans_abd-A-A	pseudochrom_6	0.456	171	30	0	2	58	5327679	5327509	6.806E-07	49	60
L_elegans_abd-A-A	pseudochrom_6	0.456	171	30	0	2	58	5313789	5313959	6.806E-07	49	60
L_elegans_abd-A-A	pseudochrom_48	0.423	177	33	0	1	59	1654725	1654901	2.444E-06	47	60
L_elegans_abd-A-A	pseudochrom_51	0.448	174	31	0	2	59	1457942	1458115	3.365E-06	47	60
L_elegans_abd-A-A	pseudochrom_6	0.473	171	30	0	2	58	5342058	5342228	4.632E-06	46	60
L_elegans_abd-A-A	pseudochrom_19	0.413	174	33	0	1	58	7915709	7915536	1.209E-05	45	60
L_elegans_abd-A-A	pseudochrom_19	0.423	177	33	0	1	59	7670167	7669991	1.665E-05	45	60
L_elegans_abd-A-A	pseudochrom_6	0.431	174	32	0	2	59	7999371	7999544	8.246E-05	43	60
L_elegans_abd-A-A	pseudochrom_57	0.510	123	21	0	11	53	649664	649786	4.089E-04	41	60
L_elegans_abd-A-A	pseudochrom_57	0.510	123	21	0	11	53	757935	758057	4.089E-04	41	60
D_plantarius_abd-A-B	pseudochrom_56	0.933	180	4	0	1	60	2916658	2916479	2.292E-30	116	60
D_plantarius_abd-A-B	pseudochrom_56	0.932	177	4	0	1	59	2565423	2565247	2.896E-29	113	60
D_plantarius_abd-A-B	pseudochrom_56	0.862	174	8	0	2	59	2352184	2352011	1.105E-25	102	60
D_plantarius_abd-A-B	pseudochrom_56	0.879	174	7	0	2	59	2374393	2374220	1.517E-25	102	60
D_plantarius_abd-A-B	pseudochrom_56	0.810	174	11	0	2	59	2195774	2195601	2.433E-23	96	60
D_plantarius_abd-A-B	pseudochrom_56	0.689	174	18	0	2	59	2059636	2059463	2.079E-17	79	60
D_plantarius_abd-A-B	pseudochrom_56	0.689	174	18	0	2	59	2000634	2000461	7.417E-17	77	60
D_plantarius_abd-A-B	pseudochrom_56	0.684	171	18	0	4	60	1927903	1927733	1.925E-16	76	60
D_plantarius_abd-A-B	pseudochrom_56	0.631	171	21	0	2	58	2986302	2986132	2.452E-15	73	60
D_plantarius_abd-A-B	pseudochrom_6	0.600	180	24	0	1	60	3673750	3673929	5.906E-14	69	60
D_plantarius_abd-A-B	pseudochrom_10	0.603	174	23	0	2	59	5710151	5710324	1.425E-12	65	60
D_plantarius_abd-A-B	pseudochrom_8	0.614	171	22	0	3	59	1221655	1221485	1.425E-12	65	60
D_plantarius_abd-A-B	pseudochrom_26	0.614	171	22	0	2	58	2921011	2920841	1.960E-12	64	60
D_plantarius_abd-A-B	pseudochrom_2	0.578	171	24	0	2	58	8755112	8754942	2.506E-11	61	60
D_plantarius_abd-A-B	pseudochrom_8	0.561	171	25	0	2	58	1228323	1228153	6.519E-11	60	60
D_plantarius_abd-A-B	pseudochrom_21	0.543	171	26	0	2	58	3708401	3708571	1.580E-09	56	60
D_plantarius_abd-A-B	pseudochrom_48	0.482	174	30	0	1	58	1713371	1713544	7.790E-09	54	60
D_plantarius_abd-A-B	pseudochrom_48	0.472	165	29	0	1	55	1779394	1779558	3.842E-08	52	60
D_plantarius_abd-A-B	pseudochrom_38	0.466	180	32	0	1	60	754222	754043	3.842E-08	52	60
D_plantarius_abd-A-B	pseudochrom_6	0.482	174	30	0	2	59	4685451	4685278	1.001E-07	51	60
D_plantarius_abd-A-B	pseudochrom_6	0.473	171	30	0	2	58	5238835	5238665	2.610E-07	50	60
D_plantarius_abd-A-B	pseudochrom_6	0.433	180	33	0	1	60	4574564	4574743	2.610E-07	50	60
D_plantarius_abd-A-B	pseudochrom_6	0.456	171	30	0	2	58	5327679	5327509	6.806E-07	49	60
D_plantarius_abd-A-B	pseudochrom_6	0.456	171	30	0	2	58	5313789	5313959	6.806E-07	49	60
D_plantarius_abd-A-B	pseudochrom_48	0.423	177	33	0	1	59	1654725	1654901	2.444E-06	47	60
D_plantarius_abd-A-B	pseudochrom_51	0.448	174	31	0	2	59	1457942	1458115	3.365E-06	47	60
D_plantarius_abd-A-B	pseudochrom_6	0.473	171	30	0	2	58	5342058	5342228	4.632E-06	46	60
D_plantarius_abd-A-B	pseudochrom_19	0.413	174	33	0	1	58	7915709	7915536	1.209E-05	45	60
D_plantarius_abd-A-B	pseudochrom_19	0.423	177	33	0	1	59	7670167	7669991	1.665E-05	45	60
D_plantarius_abd-A-B	pseudochrom_6	0.431	174	32	0	2	59	7999371	7999544	8.246E-05	43	60
D_plantarius_abd-A-B	pseudochrom_57	0.510	123	21	0	11	53	649664	649786	4.089E-04	41	60
D_plantarius_abd-A-B	pseudochrom_57	0.510	123	21	0	11	53	757935	758057	4.089E-04	41	60
T_antipodiana_abd-A-B	pseudochrom_56	0.933	180	4	0	1	60	2916658	2916479	2.292E-30	116	60
T_antipodiana_abd-A-B	pseudochrom_56	0.932	177	4	0	1	59	2565423	2565247	2.896E-29	113	60
T_antipodiana_abd-A-B	pseudochrom_56	0.862	174	8	0	2	59	2352184	2352011	1.105E-25	102	60
T_antipodiana_abd-A-B	pseudochrom_56	0.879	174	7	0	2	59	2374393	2374220	1.517E-25	102	60
T_antipodiana_abd-A-B	pseudochrom_56	0.810	174	11	0	2	59	2195774	2195601	2.433E-23	96	60
T_antipodiana_abd-A-B	pseudochrom_56	0.689	174	18	0	2	59	2059636	2059463	2.079E-17	79	60
T_antipodiana_abd-A-B	pseudochrom_56	0.689	174	18	0	2	59	2000634	2000461	7.417E-17	77	60
T_antipodiana_abd-A-B	pseudochrom_56	0.684	171	18	0	4	60	1927903	1927733	1.925E-16	76	60
T_antipodiana_abd-A-B	pseudochrom_56	0.631	171	21	0	2	58	2986302	2986132	2.452E-15	73	60
T_antipodiana_abd-A-B	pseudochrom_6	0.600	180	24	0	1	60	3673750	3673929	5.906E-14	69	60
T_antipodiana_abd-A-B	pseudochrom_10	0.603	174	23	0	2	59	5710151	5710324	1.425E-12	65	60
T_antipodiana_abd-A-B	pseudochrom_8	0.614	171	22	0	3	59	1221655	1221485	1.425E-12	65	60
T_antipodiana_abd-A-B	pseudochrom_26	0.614	171	22	0	2	58	2921011	2920841	1.960E-12	64	60
T_antipodiana_abd-A-B	pseudochrom_2	0.578	171	24	0	2	58	8755112	8754942	2.506E-11	61	60
T_antipodiana_abd-A-B	pseudochrom_8	0.561	171	25	0	2	58	1228323	1228153	6.519E-11	60	60
T_antipodiana_abd-A-B	pseudochrom_21	0.543	171	26	0	2	58	3708401	3708571	1.580E-09	56	60
T_antipodiana_abd-A-B	pseudochrom_48	0.482	174	30	0	1	58	1713371	1713544	7.790E-09	54	60
T_antipodiana_abd-A-B	pseudochrom_48	0.472	165	29	0	1	55	1779394	1779558	3.842E-08	52	60
T_antipodiana_abd-A-B	pseudochrom_38	0.466	180	32	0	1	60	754222	754043	3.842E-08	52	60
T_antipodiana_abd-A-B	pseudochrom_6	0.482	174	30	0	2	59	4685451	4685278	1.001E-07	51	60
T_antipodiana_abd-A-B	pseudochrom_6	0.473	171	30	0	2	58	5238835	5238665	2.610E-07	50	60
T_antipodiana_abd-A-B	pseudochrom_6	0.433	180	33	0	1	60	4574564	4574743	2.610E-07	50	60
T_antipodiana_abd-A-B	pseudochrom_6	0.456	171	30	0	2	58	5327679	5327509	6.806E-07	49	60
T_antipodiana_abd-A-B	pseudochrom_6	0.456	171	30	0	2	58	5313789	5313959	6.806E-07	49	60
T_antipodiana_abd-A-B	pseudochrom_48	0.423	177	33	0	1	59	1654725	1654901	2.444E-06	47	60
T_antipodiana_abd-A-B	pseudochrom_51	0.448	174	31	0	2	59	1457942	1458115	3.365E-06	47	60
T_antipodiana_abd-A-B	pseudochrom_6	0.473	171	30	0	2	58	5342058	5342228	4.632E-06	46	60
T_antipodiana_abd-A-B	pseudochrom_19	0.413	174	33	0	1	58	7915709	7915536	1.209E-05	45	60
T_antipodiana_abd-A-B	pseudochrom_19	0.423	177	33	0	1	59	7670167	7669991	1.665E-05	45	60
T_antipodiana_abd-A-B	pseudochrom_6	0.431	174	32	0	2	59	7999371	7999544	8.246E-05	43	60
T_antipodiana_abd-A-B	pseudochrom_57	0.510	123	21	0	11	53	649664	649786	4.089E-04	41	60
T_antipodiana_abd-A-B	pseudochrom_57	0.510	123	21	0	11	53	757935	758057	4.089E-04	41	60
M_giganteus_abdA_g814.t1	pseudochrom_56	0.932	177	4	0	1	59	2916655	2916479	7.740E-30	114	59
M_giganteus_abdA_g814.t1	pseudochrom_56	0.931	174	4	0	1	58	2565420	2565247	9.782E-29	111	59
M_giganteus_abdA_g814.t1	pseudochrom_56	0.862	174	8	0	1	58	2352184	2352011	1.050E-25	102	59
M_giganteus_abdA_g814.t1	pseudochrom_56	0.879	174	7	0	1	58	2374393	2374220	1.442E-25	102	59
M_giganteus_abdA_g814.t1	pseudochrom_56	0.810	174	11	0	1	58	2195774	2195601	2.313E-23	96	59
M_giganteus_abdA_g814.t1	pseudochrom_56	0.689	174	18	0	1	58	2059636	2059463	1.977E-17	79	59
M_giganteus_abdA_g814.t1	pseudochrom_56	0.689	174	18	0	1	58	2000634	2000461	7.052E-17	77	59
M_giganteus_abdA_g814.t1	pseudochrom_56	0.684	171	18	0	3	59	1927903	1927733	1.831E-16	76	59
M_giganteus_abdA_g814.t1	pseudochrom_56	0.631	171	21	0	1	57	2986302	2986132	2.331E-15	73	59
M_giganteus_abdA_g814.t1	pseudochrom_6	0.625	168	21	0	4	59	3673762	3673929	1.062E-13	68	59
M_giganteus_abdA_g814.t1	pseudochrom_10	0.603	174	23	0	1	58	5710151	5710324	1.356E-12	65	59
M_giganteus_abdA_g814.t1	pseudochrom_8	0.614	171	22	0	2	58	1221655	1221485	1.356E-12	65	59
M_giganteus_abdA_g814.t1	pseudochrom_26	0.614	171	22	0	1	57	2921011	2920841	1.864E-12	64	59
M_giganteus_abdA_g814.t1	pseudochrom_2	0.578	171	24	0	1	57	8755112	8754942	2.384E-11	61	59
M_giganteus_abdA_g814.t1	pseudochrom_8	0.561	171	25	0	1	57	1228323	1228153	6.203E-11	60	59
M_giganteus_abdA_g814.t1	pseudochrom_21	0.543	171	26	0	1	57	3708401	3708571	1.504E-09	56	59
M_giganteus_abdA_g814.t1	pseudochrom_48	0.491	171	29	0	1	57	1713374	1713544	1.020E-08	54	59
M_giganteus_abdA_g814.t1	pseudochrom_38	0.474	177	31	0	1	59	754219	754043	5.034E-08	52	59
M_giganteus_abdA_g814.t1	pseudochrom_6	0.482	174	30	0	1	58	4685451	4685278	9.533E-08	51	59
M_giganteus_abdA_g814.t1	pseudochrom_48	0.462	162	29	0	1	54	1779397	1779558	1.312E-07	51	59
M_giganteus_abdA_g814.t1	pseudochrom_6	0.473	171	30	0	1	57	5238835	5238665	2.485E-07	50	59
M_giganteus_abdA_g814.t1	pseudochrom_6	0.440	177	32	0	1	59	4574567	4574743	3.421E-07	49	59
M_giganteus_abdA_g814.t1	pseudochrom_6	0.456	171	30	0	1	57	5327679	5327509	6.482E-07	49	59
M_giganteus_abdA_g814.t1	pseudochrom_6	0.456	171	30	0	1	57	5313789	5313959	6.482E-07	49	59
M_giganteus_abdA_g814.t1	pseudochrom_51	0.448	174	31	0	1	58	1457942	1458115	3.205E-06	47	59
M_giganteus_abdA_g814.t1	pseudochrom_48	0.431	174	32	0	1	58	1654728	1654901	3.205E-06	47	59
M_giganteus_abdA_g814.t1	pseudochrom_6	0.473	171	30	0	1	57	5342058	5342228	4.413E-06	46	59
M_giganteus_abdA_g814.t1	pseudochrom_19	0.421	171	32	0	1	57	7915706	7915536	1.586E-05	45	59
M_giganteus_abdA_g814.t1	pseudochrom_19	0.413	174	33	0	1	58	7670164	7669991	5.706E-05	43	59
M_giganteus_abdA_g814.t1	pseudochrom_6	0.431	174	32	0	1	58	7999371	7999544	7.859E-05	43	59
M_giganteus_abdA_g814.t1	pseudochrom_57	0.510	123	21	0	10	52	649664	649786	3.898E-04	41	59
M_giganteus_abdA_g814.t1	pseudochrom_57	0.510	123	21	0	10	52	757935	758057	3.898E-04	41	59
T_castaneum_abd-A	pseudochrom_56	0.933	180	4	0	1	60	2916658	2916479	2.292E-30	116	60
T_castaneum_abd-A	pseudochrom_56	0.932	177	4	0	1	59	2565423	2565247	2.896E-29	113	60
T_castaneum_abd-A	pseudochrom_56	0.862	174	8	0	2	59	2352184	2352011	1.105E-25	102	60
T_castaneum_abd-A	pseudochrom_56	0.879	174	7	0	2	59	2374393	2374220	1.517E-25	102	60
T_castaneum_abd-A	pseudochrom_56	0.810	174	11	0	2	59	2195774	2195601	2.433E-23	96	60
T_castaneum_abd-A	pseudochrom_56	0.689	174	18	0	2	59	2059636	2059463	2.079E-17	79	60
T_castaneum_abd-A	pseudochrom_56	0.689	174	18	0	2	59	2000634	2000461	7.417E-17	77	60
T_castaneum_abd-A	pseudochrom_56	0.684	171	18	0	4	60	1927903	1927733	1.925E-16	76	60
T_castaneum_abd-A	pseudochrom_56	0.631	171	21	0	2	58	2986302	2986132	2.452E-15	73	60
T_castaneum_abd-A	pseudochrom_6	0.600	180	24	0	1	60	3673750	3673929	5.906E-14	69	60
T_castaneum_abd-A	pseudochrom_10	0.603	174	23	0	2	59	5710151	5710324	1.425E-12	65	60
T_castaneum_abd-A	pseudochrom_8	0.614	171	22	0	3	59	1221655	1221485	1.425E-12	65	60
T_castaneum_abd-A	pseudochrom_26	0.614	171	22	0	2	58	2921011	2920841	1.960E-12	64	60
T_castaneum_abd-A	pseudochrom_2	0.578	171	24	0	2	58	8755112	8754942	2.506E-11	61	60
T_castaneum_abd-A	pseudochrom_8	0.561	171	25	0	2	58	1228323	1228153	6.519E-11	60	60
T_castaneum_abd-A	pseudochrom_21	0.543	171	26	0	2	58	3708401	3708571	1.580E-09	56	60
T_castaneum_abd-A	pseudochrom_48	0.482	174	30	0	1	58	1713371	1713544	7.790E-09	54	60
T_castaneum_abd-A	pseudochrom_48	0.472	165	29	0	1	55	1779394	1779558	3.842E-08	52	60
T_castaneum_abd-A	pseudochrom_38	0.466	180	32	0	1	60	754222	754043	3.842E-08	52	60
T_castaneum_abd-A	pseudochrom_6	0.482	174	30	0	2	59	4685451	4685278	1.001E-07	51	60
T_castaneum_abd-A	pseudochrom_6	0.473	171	30	0	2	58	5238835	5238665	2.610E-07	50	60
T_castaneum_abd-A	pseudochrom_6	0.433	180	33	0	1	60	4574564	4574743	2.610E-07	50	60
T_castaneum_abd-A	pseudochrom_6	0.456	171	30	0	2	58	5327679	5327509	6.806E-07	49	60
T_castaneum_abd-A	pseudochrom_6	0.456	171	30	0	2	58	5313789	5313959	6.806E-07	49	60
T_castaneum_abd-A	pseudochrom_48	0.423	177	33	0	1	59	1654725	1654901	2.444E-06	47	60
T_castaneum_abd-A	pseudochrom_51	0.448	174	31	0	2	59	1457942	1458115	3.365E-06	47	60
T_castaneum_abd-A	pseudochrom_6	0.473	171	30	0	2	58	5342058	5342228	4.632E-06	46	60
T_castaneum_abd-A	pseudochrom_19	0.413	174	33	0	1	58	7915709	7915536	1.209E-05	45	60
T_castaneum_abd-A	pseudochrom_19	0.423	177	33	0	1	59	7670167	7669991	1.665E-05	45	60
T_castaneum_abd-A	pseudochrom_6	0.431	174	32	0	2	59	7999371	7999544	8.246E-05	43	60
T_castaneum_abd-A	pseudochrom_57	0.510	123	21	0	11	53	649664	649786	4.089E-04	41	60
T_castaneum_abd-A	pseudochrom_57	0.510	123	21	0	11	53	757935	758057	4.089E-04	41	60
S_maritima_abd-A	pseudochrom_56	0.933	180	4	0	1	60	2916658	2916479	3.147E-30	115	60
S_maritima_abd-A	pseudochrom_56	0.932	177	4	0	1	59	2565423	2565247	2.896E-29	113	60
S_maritima_abd-A	pseudochrom_56	0.862	174	8	0	2	59	2352184	2352011	1.105E-25	102	60
S_maritima_abd-A	pseudochrom_56	0.879	174	7	0	2	59	2374393	2374220	1.517E-25	102	60
S_maritima_abd-A	pseudochrom_56	0.810	174	11	0	2	59	2195774	2195601	2.433E-23	96	60
S_maritima_abd-A	pseudochrom_56	0.689	174	18	0	2	59	2059636	2059463	2.079E-17	79	60
S_maritima_abd-A	pseudochrom_56	0.701	171	17	0	4	60	1927903	1927733	7.417E-17	77	60
S_maritima_abd-A	pseudochrom_56	0.689	174	18	0	2	59	2000634	2000461	7.417E-17	77	60
S_maritima_abd-A	pseudochrom_56	0.631	171	21	0	2	58	2986302	2986132	2.452E-15	73	60
S_maritima_abd-A	pseudochrom_6	0.583	180	25	0	1	60	3673750	3673929	1.116E-13	68	60
S_maritima_abd-A	pseudochrom_10	0.603	174	23	0	2	59	5710151	5710324	1.425E-12	65	60
S_maritima_abd-A	pseudochrom_8	0.614	171	22	0	3	59	1221655	1221485	1.425E-12	65	60
S_maritima_abd-A	pseudochrom_26	0.614	171	22	0	2	58	2921011	2920841	1.960E-12	64	60
S_maritima_abd-A	pseudochrom_2	0.578	171	24	0	2	58	8755112	8754942	2.506E-11	61	60
S_maritima_abd-A	pseudochrom_8	0.561	171	25	0	2	58	1228323	1228153	6.519E-11	60	60
S_maritima_abd-A	pseudochrom_21	0.543	171	26	0	2	58	3708401	3708571	1.580E-09	56	60
S_maritima_abd-A	pseudochrom_48	0.482	174	30	0	1	58	1713371	1713544	7.790E-09	54	60
S_maritima_abd-A	pseudochrom_48	0.472	165	29	0	1	55	1779394	1779558	3.842E-08	52	60
S_maritima_abd-A	pseudochrom_38	0.466	180	32	0	1	60	754222	754043	3.842E-08	52	60
S_maritima_abd-A	pseudochrom_6	0.482	174	30	0	2	59	4685451	4685278	1.001E-07	51	60
S_maritima_abd-A	pseudochrom_6	0.473	171	30	0	2	58	5238835	5238665	2.610E-07	50	60
S_maritima_abd-A	pseudochrom_6	0.416	180	34	0	1	60	4574564	4574743	4.945E-07	49	60
S_maritima_abd-A	pseudochrom_6	0.456	171	30	0	2	58	5327679	5327509	6.806E-07	49	60
S_maritima_abd-A	pseudochrom_6	0.456	171	30	0	2	58	5313789	5313959	6.806E-07	49	60
S_maritima_abd-A	pseudochrom_48	0.423	177	33	0	1	59	1654725	1654901	2.444E-06	47	60
S_maritima_abd-A	pseudochrom_51	0.448	174	31	0	2	59	1457942	1458115	3.365E-06	47	60
S_maritima_abd-A	pseudochrom_6	0.473	171	30	0	2	58	5342058	5342228	4.632E-06	46	60
S_maritima_abd-A	pseudochrom_19	0.413	174	33	0	1	58	7915709	7915536	1.209E-05	45	60
S_maritima_abd-A	pseudochrom_19	0.423	177	33	0	1	59	7670167	7669991	1.665E-05	45	60
S_maritima_abd-A	pseudochrom_6	0.431	174	32	0	2	59	7999371	7999544	8.246E-05	43	60
S_maritima_abd-A	pseudochrom_57	0.510	123	21	0	11	53	649664	649786	4.089E-04	41	60
S_maritima_abd-A	pseudochrom_57	0.510	123	21	0	11	53	757935	758057	4.089E-04	41	60
C_rotundicauda_abd-a_A	pseudochrom_56	0.950	180	3	0	1	60	2916658	2916479	1.216E-30	117	60
C_rotundicauda_abd-a_A	pseudochrom_56	0.932	177	4	0	1	59	2565423	2565247	2.896E-29	113	60
C_rotundicauda_abd-a_A	pseudochrom_56	0.862	174	8	0	2	59	2352184	2352011	1.105E-25	102	60
C_rotundicauda_abd-a_A	pseudochrom_56	0.879	174	7	0	2	59	2374393	2374220	1.517E-25	102	60
C_rotundicauda_abd-a_A	pseudochrom_56	0.810	174	11	0	2	59	2195774	2195601	2.433E-23	96	60
C_rotundicauda_abd-a_A	pseudochrom_56	0.689	174	18	0	2	59	2059636	2059463	2.079E-17	79	60
C_rotundicauda_abd-a_A	pseudochrom_56	0.689	174	18	0	2	59	2000634	2000461	7.417E-17	77	60
C_rotundicauda_abd-a_A	pseudochrom_56	0.684	171	18	0	4	60	1927903	1927733	2.646E-16	76	60
C_rotundicauda_abd-a_A	pseudochrom_56	0.631	171	21	0	2	58	2986302	2986132	2.452E-15	73	60
C_rotundicauda_abd-a_A	pseudochrom_6	0.583	180	25	0	1	60	3673750	3673929	1.116E-13	68	60
C_rotundicauda_abd-a_A	pseudochrom_10	0.603	174	23	0	2	59	5710151	5710324	1.425E-12	65	60
C_rotundicauda_abd-a_A	pseudochrom_8	0.614	171	22	0	3	59	1221655	1221485	1.425E-12	65	60
C_rotundicauda_abd-a_A	pseudochrom_26	0.614	171	22	0	2	58	2921011	2920841	1.960E-12	64	60
C_rotundicauda_abd-a_A	pseudochrom_2	0.578	171	24	0	2	58	8755112	8754942	2.506E-11	61	60
C_rotundicauda_abd-a_A	pseudochrom_8	0.561	171	25	0	2	58	1228323	1228153	6.519E-11	60	60
C_rotundicauda_abd-a_A	pseudochrom_21	0.543	171	26	0	2	58	3708401	3708571	1.580E-09	56	60
C_rotundicauda_abd-a_A	pseudochrom_48	0.482	174	30	0	1	58	1713371	1713544	7.790E-09	54	60
C_rotundicauda_abd-a_A	pseudochrom_38	0.466	180	32	0	1	60	754222	754043	2.029E-08	53	60
C_rotundicauda_abd-a_A	pseudochrom_48	0.472	165	29	0	1	55	1779394	1779558	3.842E-08	52	60
C_rotundicauda_abd-a_A	pseudochrom_6	0.482	174	30	0	2	59	4685451	4685278	1.001E-07	51	60
C_rotundicauda_abd-a_A	pseudochrom_6	0.473	171	30	0	2	58	5238835	5238665	2.610E-07	50	60
C_rotundicauda_abd-a_A	pseudochrom_6	0.416	180	34	0	1	60	4574564	4574743	4.945E-07	49	60
C_rotundicauda_abd-a_A	pseudochrom_6	0.456	171	30	0	2	58	5327679	5327509	6.806E-07	49	60
C_rotundicauda_abd-a_A	pseudochrom_6	0.456	171	30	0	2	58	5313789	5313959	6.806E-07	49	60
C_rotundicauda_abd-a_A	pseudochrom_48	0.423	177	33	0	1	59	1654725	1654901	2.444E-06	47	60
C_rotundicauda_abd-a_A	pseudochrom_51	0.448	174	31	0	2	59	1457942	1458115	3.365E-06	47	60
C_rotundicauda_abd-a_A	pseudochrom_6	0.473	171	30	0	2	58	5342058	5342228	4.632E-06	46	60
C_rotundicauda_abd-a_A	pseudochrom_19	0.413	174	33	0	1	58	7915709	7915536	1.209E-05	45	60
C_rotundicauda_abd-a_A	pseudochrom_19	0.423	177	33	0	1	59	7670167	7669991	1.665E-05	45	60
C_rotundicauda_abd-a_A	pseudochrom_6	0.431	174	32	0	2	59	7999371	7999544	8.246E-05	43	60
C_rotundicauda_abd-a_A	pseudochrom_57	0.510	123	21	0	11	53	649664	649786	4.089E-04	41	60
C_rotundicauda_abd-a_A	pseudochrom_57	0.510	123	21	0	11	53	757935	758057	4.089E-04	41	60
