# Supplementary material for: The genome of a sea spider corroborates a shared Hox cluster motif in arthropods with a reduced posterior tagma
Source: BMC Biol. 2025 Jul 2;23:196. doi: 10.1186/s12915-025-02276-x (PMC12220506; doi:10.1186/s12915-025-02276-x)
Supplement: Supplementary file 3 — Additional file 3. [file 12915_2025_2276_MOESM3_ESM.zip › suppl-file7-gene_analysis/hox/abdA_INSTAR1.m8]

P_tepidariorum_abd-A-A	TRINITY_DN5945_c0_g1_i1.p1	0.879	58	7	0	2	59	214	271	1.001E-26	102	60
P_tepidariorum_abd-A-A	TRINITY_DN18724_c0_g1_i1.p1	0.816	49	9	0	2	50	205	253	3.028E-20	83	60
P_tepidariorum_abd-A-A	TRINITY_DN6757_c0_g2_i2.p1	0.689	58	18	0	2	59	192	249	1.372E-18	79	60
P_tepidariorum_abd-A-A	TRINITY_DN6757_c0_g2_i1.p1	0.689	58	18	0	2	59	192	249	1.372E-18	79	60
P_tepidariorum_abd-A-A	TRINITY_DN6757_c0_g2_i3.p1	0.689	58	18	0	2	59	192	249	1.372E-18	79	60
P_tepidariorum_abd-A-A	TRINITY_DN6757_c0_g2_i4.p1	0.689	58	18	0	2	59	192	249	1.372E-18	79	60
P_tepidariorum_abd-A-A	TRINITY_DN238351_c0_g1_i1.p1	0.689	58	18	0	2	59	16	73	4.894E-18	77	60
P_tepidariorum_abd-A-A	TRINITY_DN44463_c0_g1_i2.p1	0.701	57	17	0	4	60	302	358	4.894E-18	77	60
P_tepidariorum_abd-A-A	TRINITY_DN9898_c0_g1_i5.p1	0.583	60	25	0	1	60	26	85	7.366E-15	68	60
P_tepidariorum_abd-A-A	TRINITY_DN9898_c0_g1_i2.p1	0.583	60	25	0	1	60	231	290	7.366E-15	68	60
P_tepidariorum_abd-A-A	TRINITY_DN9898_c0_g1_i1.p1	0.583	60	25	0	1	60	231	290	7.366E-15	68	60
P_tepidariorum_abd-A-A	TRINITY_DN117838_c0_g1_i1.p1	0.603	58	23	0	2	59	6	63	9.405E-14	65	60
P_tepidariorum_abd-A-A	TRINITY_DN117838_c0_g1_i3.p1	0.603	58	23	0	2	59	216	273	9.405E-14	65	60
P_tepidariorum_abd-A-A	TRINITY_DN5409_c0_g2_i2.p1	0.614	57	22	0	3	59	696	752	9.405E-14	65	60
P_tepidariorum_abd-A-A	TRINITY_DN5409_c0_g2_i3.p1	0.614	57	22	0	3	59	696	752	9.405E-14	65	60
P_tepidariorum_abd-A-A	TRINITY_DN12323_c0_g1_i1.p1	0.578	57	24	0	2	58	206	262	1.654E-12	61	60
P_tepidariorum_abd-A-A	TRINITY_DN5409_c0_g2_i1.p1	0.561	57	25	0	2	58	158	214	4.301E-12	60	60
P_tepidariorum_abd-A-A	TRINITY_DN5409_c0_g2_i4.p1	0.561	57	25	0	2	58	158	214	4.301E-12	60	60
P_tepidariorum_abd-A-A	TRINITY_DN21596_c1_g1_i1.p1	0.534	58	27	0	2	59	90	147	5.511E-11	57	60
P_tepidariorum_abd-A-A	TRINITY_DN23573_c0_g2_i1.p1	0.466	60	32	0	1	60	30	89	7.581E-11	57	60
P_tepidariorum_abd-A-A	TRINITY_DN2352_c0_g1_i1.p1	0.543	57	26	0	2	58	139	195	1.043E-10	56	60
P_tepidariorum_abd-A-A	TRINITY_DN3014_c2_g1_i1.p1	0.500	58	29	0	1	58	280	337	2.716E-10	55	60
P_tepidariorum_abd-A-A	TRINITY_DN191_c0_g3_i1.p1	0.482	58	30	0	1	58	139	196	5.140E-10	54	60
P_tepidariorum_abd-A-A	TRINITY_DN9152_c0_g1_i1.p1	0.508	57	28	0	2	58	111	167	1.339E-09	53	60
P_tepidariorum_abd-A-A	TRINITY_DN9152_c0_g1_i2.p1	0.508	57	28	0	2	58	111	167	1.339E-09	53	60
P_tepidariorum_abd-A-A	TRINITY_DN29221_c1_g1_i1.p1	0.440	59	32	0	1	59	185	243	1.339E-09	53	60
P_tepidariorum_abd-A-A	TRINITY_DN1637_c1_g2_i1.p1	0.466	60	32	0	1	60	205	264	2.535E-09	52	60
P_tepidariorum_abd-A-A	TRINITY_DN20982_c2_g1_i1.p1	0.482	58	30	0	2	59	210	267	6.607E-09	51	60
P_tepidariorum_abd-A-A	TRINITY_DN12341_c0_g1_i2.p1	0.473	57	30	0	2	58	176	232	1.722E-08	50	60
P_tepidariorum_abd-A-A	TRINITY_DN12341_c0_g1_i1.p1	0.473	57	30	0	2	58	176	232	1.722E-08	50	60
P_tepidariorum_abd-A-A	TRINITY_DN243_c0_g1_i1.p1	0.456	57	30	0	2	58	195	251	2.371E-08	49	60
P_tepidariorum_abd-A-A	TRINITY_DN1632_c4_g1_i2.p1	0.456	57	30	0	2	58	204	260	2.371E-08	49	60
P_tepidariorum_abd-A-A	TRINITY_DN1632_c4_g1_i1.p1	0.456	57	30	0	2	58	204	260	2.371E-08	49	60
P_tepidariorum_abd-A-A	TRINITY_DN98526_c0_g2_i1.p1	0.416	60	34	0	1	60	110	169	3.263E-08	49	60
P_tepidariorum_abd-A-A	TRINITY_DN2209_c3_g3_i1.p1	0.482	58	30	0	2	59	95	152	3.263E-08	49	60
P_tepidariorum_abd-A-A	TRINITY_DN2034_c0_g1_i1.p1	0.456	57	30	0	2	58	155	211	4.491E-08	49	60
P_tepidariorum_abd-A-A	TRINITY_DN2034_c0_g1_i2.p1	0.456	57	30	0	2	58	155	211	4.491E-08	49	60
P_tepidariorum_abd-A-A	TRINITY_DN2055_c1_g1_i1.p1	0.457	59	31	0	2	60	130	188	4.491E-08	49	60
P_tepidariorum_abd-A-A	TRINITY_DN4137_c0_g1_i2.p1	0.472	55	29	0	1	55	169	223	1.171E-07	48	60
P_tepidariorum_abd-A-A	TRINITY_DN13032_c0_g2_i1.p1	0.465	58	30	0	2	59	74	131	1.613E-07	47	60
P_tepidariorum_abd-A-A	TRINITY_DN13938_c1_g1_i1.p1	0.431	58	32	0	2	59	167	224	1.613E-07	47	60
P_tepidariorum_abd-A-A	TRINITY_DN13938_c1_g1_i2.p1	0.431	58	32	0	2	59	167	224	1.613E-07	47	60
P_tepidariorum_abd-A-A	TRINITY_DN5539_c0_g1_i1.p1	0.448	58	31	0	2	59	149	206	2.220E-07	47	60
P_tepidariorum_abd-A-A	TRINITY_DN31084_c0_g2_i1.p1	0.431	58	32	0	2	59	134	191	2.220E-07	47	60
P_tepidariorum_abd-A-A	TRINITY_DN204578_c0_g1_i1.p1	0.413	58	33	0	2	59	141	198	5.794E-07	46	60
P_tepidariorum_abd-A-A	TRINITY_DN20982_c0_g1_i1.p1	0.444	54	29	0	5	58	216	269	5.794E-07	46	60
P_tepidariorum_abd-A-A	TRINITY_DN3973_c1_g1_i3.p1	0.413	58	33	0	1	58	204	261	7.978E-07	45	60
P_tepidariorum_abd-A-A	TRINITY_DN3973_c1_g1_i4.p1	0.413	58	33	0	1	58	204	261	7.978E-07	45	60
P_tepidariorum_abd-A-A	TRINITY_DN3973_c1_g1_i2.p1	0.413	58	33	0	1	58	253	310	7.978E-07	45	60
P_tepidariorum_abd-A-A	TRINITY_DN3973_c1_g1_i5.p1	0.413	58	33	0	1	58	253	310	7.978E-07	45	60
P_tepidariorum_abd-A-A	TRINITY_DN5409_c0_g2_i5.p1	0.718	32	9	0	28	59	1	32	1.099E-06	45	60
P_tepidariorum_abd-A-A	TRINITY_DN1632_c8_g1_i1.p1	0.423	59	33	0	1	59	179	237	1.099E-06	45	60
P_tepidariorum_abd-A-A	TRINITY_DN29359_c0_g2_i3.p1	0.438	57	31	0	2	58	63	119	1.513E-06	44	60
P_tepidariorum_abd-A-A	TRINITY_DN29359_c0_g2_i1.p1	0.438	57	31	0	2	58	64	120	1.513E-06	44	60
P_tepidariorum_abd-A-A	TRINITY_DN30796_c0_g1_i1.p1	0.421	57	32	0	4	60	178	234	2.869E-06	44	60
P_tepidariorum_abd-A-A	TRINITY_DN7438_c0_g1_i2.p1	0.438	57	31	0	2	58	99	155	5.441E-06	43	60
P_tepidariorum_abd-A-A	TRINITY_DN9777_c0_g1_i10.p1	0.438	57	30	0	2	55	219	275	5.441E-06	43	60
P_tepidariorum_abd-A-A	TRINITY_DN9777_c0_g1_i3.p1	0.438	57	30	0	2	55	219	275	5.441E-06	43	60
P_tepidariorum_abd-A-A	TRINITY_DN9777_c0_g1_i4.p1	0.438	57	30	0	2	55	219	275	5.441E-06	43	60
P_tepidariorum_abd-A-A	TRINITY_DN9777_c0_g1_i9.p1	0.438	57	30	0	2	55	219	275	5.441E-06	43	60
P_tepidariorum_abd-A-A	TRINITY_DN9777_c0_g1_i2.p1	0.438	57	30	0	2	55	335	391	5.441E-06	43	60
P_tepidariorum_abd-A-A	TRINITY_DN9777_c0_g1_i5.p1	0.438	57	30	0	2	55	335	391	5.441E-06	43	60
P_tepidariorum_abd-A-A	TRINITY_DN9777_c0_g1_i6.p1	0.438	57	30	0	2	55	335	391	5.441E-06	43	60
P_tepidariorum_abd-A-A	TRINITY_DN9777_c0_g1_i8.p1	0.438	57	30	0	2	55	335	391	5.441E-06	43	60
P_tepidariorum_abd-A-A	TRINITY_DN22_c19_g1_i2.p1	0.406	59	34	0	2	60	177	235	7.495E-06	42	60
P_tepidariorum_abd-A-A	TRINITY_DN22_c19_g1_i1.p1	0.406	59	34	0	2	60	224	282	7.495E-06	42	60
P_tepidariorum_abd-A-A	TRINITY_DN22_c19_g1_i3.p1	0.406	59	34	0	2	60	177	235	7.495E-06	42	60
P_tepidariorum_abd-A-A	TRINITY_DN17448_c0_g4_i1.p1	0.421	57	32	0	2	58	161	217	7.495E-06	42	60
P_tepidariorum_abd-A-A	TRINITY_DN1986_c1_g1_i1.p1	0.389	59	35	0	1	59	104	162	1.032E-05	42	60
P_tepidariorum_abd-A-A	TRINITY_DN1986_c1_g1_i2.p1	0.389	59	35	0	1	59	104	162	1.032E-05	42	60
P_tepidariorum_abd-A-A	TRINITY_DN2052_c0_g1_i1.p1	0.406	59	34	0	1	59	187	245	1.422E-05	42	60
P_tepidariorum_abd-A-A	TRINITY_DN816_c0_g1_i1.p1	0.407	54	31	0	2	55	248	301	3.717E-05	40	60
P_tepidariorum_abd-A-A	TRINITY_DN816_c0_g1_i3.p1	0.407	54	31	0	2	55	248	301	3.717E-05	40	60
P_tepidariorum_abd-A-A	TRINITY_DN1347_c0_g2_i1.p1	0.385	57	34	0	2	58	49	105	5.121E-05	40	60
P_tepidariorum_abd-A-A	TRINITY_DN1347_c0_g2_i2.p1	0.385	57	34	0	2	58	49	105	5.121E-05	40	60
P_tepidariorum_abd-A-A	TRINITY_DN8124_c0_g3_i1.p1	0.438	57	31	0	2	58	139	195	7.056E-05	40	60
P_tepidariorum_abd-A-A	TRINITY_DN4728_c1_g1_i1.p1	0.396	58	34	0	1	58	140	197	7.056E-05	40	60
P_tepidariorum_abd-A-A	TRINITY_DN5428_c0_g1_i3.p1	0.388	54	32	0	2	55	228	281	7.056E-05	40	60
P_tepidariorum_abd-A-A	TRINITY_DN5428_c0_g1_i4.p1	0.388	54	32	0	2	55	228	281	7.056E-05	40	60
P_tepidariorum_abd-A-A	TRINITY_DN5428_c0_g1_i5.p1	0.388	54	32	0	2	55	228	281	7.056E-05	40	60
P_tepidariorum_abd-A-A	TRINITY_DN5428_c0_g1_i1.p1	0.388	54	32	0	2	55	228	281	7.056E-05	40	60
P_tepidariorum_abd-A-A	TRINITY_DN5428_c0_g1_i2.p1	0.388	54	32	0	2	55	228	281	7.056E-05	40	60
P_tepidariorum_abd-A-A	TRINITY_DN21_c2_g1_i2.p1	0.385	57	34	0	3	59	251	307	9.722E-05	39	60
P_tepidariorum_abd-A-A	TRINITY_DN21_c2_g2_i1.p1	0.403	57	33	0	3	59	254	310	9.722E-05	39	60
P_tepidariorum_abd-A-A	TRINITY_DN2435_c0_g1_i1.p2	0.413	58	33	0	1	58	208	265	2.544E-04	38	60
P_tepidariorum_abd-A-A	TRINITY_DN2435_c0_g1_i2.p2	0.413	58	33	0	1	58	208	265	2.544E-04	38	60
P_tepidariorum_abd-A-A	TRINITY_DN2435_c0_g1_i4.p2	0.413	58	33	0	1	58	208	265	2.544E-04	38	60
P_tepidariorum_abd-A-A	TRINITY_DN2435_c0_g1_i5.p2	0.413	58	33	0	1	58	208	265	2.544E-04	38	60
P_tepidariorum_abd-A-A	TRINITY_DN2435_c0_g1_i6.p2	0.413	58	33	0	1	58	208	265	2.544E-04	38	60
P_tepidariorum_abd-A-A	TRINITY_DN2435_c0_g1_i7.p2	0.413	58	33	0	1	58	208	265	2.544E-04	38	60
P_tepidariorum_abd-A-A	TRINITY_DN2435_c0_g1_i8.p2	0.413	58	33	0	1	58	208	265	2.544E-04	38	60
P_tepidariorum_abd-A-A	TRINITY_DN2435_c0_g1_i1.p1	0.413	58	33	0	1	58	209	266	2.544E-04	38	60
P_tepidariorum_abd-A-A	TRINITY_DN2435_c0_g1_i2.p1	0.413	58	33	0	1	58	209	266	2.544E-04	38	60
P_tepidariorum_abd-A-A	TRINITY_DN2435_c0_g1_i4.p1	0.413	58	33	0	1	58	209	266	2.544E-04	38	60
P_tepidariorum_abd-A-A	TRINITY_DN2435_c0_g1_i5.p1	0.413	58	33	0	1	58	209	266	2.544E-04	38	60
P_tepidariorum_abd-A-A	TRINITY_DN2435_c0_g1_i6.p1	0.413	58	33	0	1	58	209	266	2.544E-04	38	60
P_tepidariorum_abd-A-A	TRINITY_DN2435_c0_g1_i7.p1	0.413	58	33	0	1	58	209	266	2.544E-04	38	60
P_tepidariorum_abd-A-A	TRINITY_DN2435_c0_g1_i8.p1	0.413	58	33	0	1	58	209	266	2.544E-04	38	60
P_tepidariorum_abd-A-A	TRINITY_DN50054_c0_g4_i1.p1	0.514	35	17	0	25	59	1	35	4.832E-04	37	60
P_tepidariorum_abd-A-A	TRINITY_DN18236_c2_g1_i1.p1	0.403	57	33	0	2	58	101	157	6.660E-04	37	60
T_antipodiana_abd-A-A	TRINITY_DN5945_c0_g1_i1.p1	0.879	58	7	0	2	59	214	271	1.001E-26	102	60
T_antipodiana_abd-A-A	TRINITY_DN18724_c0_g1_i1.p1	0.816	49	9	0	2	50	205	253	3.028E-20	83	60
T_antipodiana_abd-A-A	TRINITY_DN6757_c0_g2_i2.p1	0.689	58	18	0	2	59	192	249	1.372E-18	79	60
T_antipodiana_abd-A-A	TRINITY_DN6757_c0_g2_i1.p1	0.689	58	18	0	2	59	192	249	1.372E-18	79	60
T_antipodiana_abd-A-A	TRINITY_DN6757_c0_g2_i3.p1	0.689	58	18	0	2	59	192	249	1.372E-18	79	60
T_antipodiana_abd-A-A	TRINITY_DN6757_c0_g2_i4.p1	0.689	58	18	0	2	59	192	249	1.372E-18	79	60
T_antipodiana_abd-A-A	TRINITY_DN238351_c0_g1_i1.p1	0.689	58	18	0	2	59	16	73	4.894E-18	77	60
T_antipodiana_abd-A-A	TRINITY_DN44463_c0_g1_i2.p1	0.701	57	17	0	4	60	302	358	4.894E-18	77	60
T_antipodiana_abd-A-A	TRINITY_DN9898_c0_g1_i5.p1	0.583	60	25	0	1	60	26	85	7.366E-15	68	60
T_antipodiana_abd-A-A	TRINITY_DN9898_c0_g1_i2.p1	0.583	60	25	0	1	60	231	290	7.366E-15	68	60
T_antipodiana_abd-A-A	TRINITY_DN9898_c0_g1_i1.p1	0.583	60	25	0	1	60	231	290	7.366E-15	68	60
T_antipodiana_abd-A-A	TRINITY_DN117838_c0_g1_i1.p1	0.603	58	23	0	2	59	6	63	9.405E-14	65	60
T_antipodiana_abd-A-A	TRINITY_DN117838_c0_g1_i3.p1	0.603	58	23	0	2	59	216	273	9.405E-14	65	60
T_antipodiana_abd-A-A	TRINITY_DN5409_c0_g2_i2.p1	0.614	57	22	0	3	59	696	752	9.405E-14	65	60
T_antipodiana_abd-A-A	TRINITY_DN5409_c0_g2_i3.p1	0.614	57	22	0	3	59	696	752	9.405E-14	65	60
T_antipodiana_abd-A-A	TRINITY_DN12323_c0_g1_i1.p1	0.578	57	24	0	2	58	206	262	1.654E-12	61	60
T_antipodiana_abd-A-A	TRINITY_DN5409_c0_g2_i1.p1	0.561	57	25	0	2	58	158	214	4.301E-12	60	60
T_antipodiana_abd-A-A	TRINITY_DN5409_c0_g2_i4.p1	0.561	57	25	0	2	58	158	214	4.301E-12	60	60
T_antipodiana_abd-A-A	TRINITY_DN21596_c1_g1_i1.p1	0.534	58	27	0	2	59	90	147	5.511E-11	57	60
T_antipodiana_abd-A-A	TRINITY_DN23573_c0_g2_i1.p1	0.466	60	32	0	1	60	30	89	7.581E-11	57	60
T_antipodiana_abd-A-A	TRINITY_DN2352_c0_g1_i1.p1	0.543	57	26	0	2	58	139	195	1.043E-10	56	60
T_antipodiana_abd-A-A	TRINITY_DN3014_c2_g1_i1.p1	0.500	58	29	0	1	58	280	337	2.716E-10	55	60
T_antipodiana_abd-A-A	TRINITY_DN191_c0_g3_i1.p1	0.482	58	30	0	1	58	139	196	5.140E-10	54	60
T_antipodiana_abd-A-A	TRINITY_DN9152_c0_g1_i1.p1	0.508	57	28	0	2	58	111	167	1.339E-09	53	60
T_antipodiana_abd-A-A	TRINITY_DN9152_c0_g1_i2.p1	0.508	57	28	0	2	58	111	167	1.339E-09	53	60
T_antipodiana_abd-A-A	TRINITY_DN29221_c1_g1_i1.p1	0.440	59	32	0	1	59	185	243	1.339E-09	53	60
T_antipodiana_abd-A-A	TRINITY_DN1637_c1_g2_i1.p1	0.466	60	32	0	1	60	205	264	2.535E-09	52	60
T_antipodiana_abd-A-A	TRINITY_DN20982_c2_g1_i1.p1	0.482	58	30	0	2	59	210	267	6.607E-09	51	60
T_antipodiana_abd-A-A	TRINITY_DN12341_c0_g1_i2.p1	0.473	57	30	0	2	58	176	232	1.722E-08	50	60
T_antipodiana_abd-A-A	TRINITY_DN12341_c0_g1_i1.p1	0.473	57	30	0	2	58	176	232	1.722E-08	50	60
T_antipodiana_abd-A-A	TRINITY_DN243_c0_g1_i1.p1	0.456	57	30	0	2	58	195	251	2.371E-08	49	60
T_antipodiana_abd-A-A	TRINITY_DN1632_c4_g1_i2.p1	0.456	57	30	0	2	58	204	260	2.371E-08	49	60
T_antipodiana_abd-A-A	TRINITY_DN1632_c4_g1_i1.p1	0.456	57	30	0	2	58	204	260	2.371E-08	49	60
T_antipodiana_abd-A-A	TRINITY_DN98526_c0_g2_i1.p1	0.416	60	34	0	1	60	110	169	3.263E-08	49	60
T_antipodiana_abd-A-A	TRINITY_DN2209_c3_g3_i1.p1	0.482	58	30	0	2	59	95	152	3.263E-08	49	60
T_antipodiana_abd-A-A	TRINITY_DN2034_c0_g1_i1.p1	0.456	57	30	0	2	58	155	211	4.491E-08	49	60
T_antipodiana_abd-A-A	TRINITY_DN2034_c0_g1_i2.p1	0.456	57	30	0	2	58	155	211	4.491E-08	49	60
T_antipodiana_abd-A-A	TRINITY_DN2055_c1_g1_i1.p1	0.457	59	31	0	2	60	130	188	4.491E-08	49	60
T_antipodiana_abd-A-A	TRINITY_DN4137_c0_g1_i2.p1	0.472	55	29	0	1	55	169	223	1.171E-07	48	60
T_antipodiana_abd-A-A	TRINITY_DN13032_c0_g2_i1.p1	0.465	58	30	0	2	59	74	131	1.613E-07	47	60
T_antipodiana_abd-A-A	TRINITY_DN13938_c1_g1_i1.p1	0.431	58	32	0	2	59	167	224	1.613E-07	47	60
T_antipodiana_abd-A-A	TRINITY_DN13938_c1_g1_i2.p1	0.431	58	32	0	2	59	167	224	1.613E-07	47	60
T_antipodiana_abd-A-A	TRINITY_DN5539_c0_g1_i1.p1	0.448	58	31	0	2	59	149	206	2.220E-07	47	60
T_antipodiana_abd-A-A	TRINITY_DN31084_c0_g2_i1.p1	0.431	58	32	0	2	59	134	191	2.220E-07	47	60
T_antipodiana_abd-A-A	TRINITY_DN204578_c0_g1_i1.p1	0.413	58	33	0	2	59	141	198	5.794E-07	46	60
T_antipodiana_abd-A-A	TRINITY_DN20982_c0_g1_i1.p1	0.444	54	29	0	5	58	216	269	5.794E-07	46	60
T_antipodiana_abd-A-A	TRINITY_DN3973_c1_g1_i3.p1	0.413	58	33	0	1	58	204	261	7.978E-07	45	60
T_antipodiana_abd-A-A	TRINITY_DN3973_c1_g1_i4.p1	0.413	58	33	0	1	58	204	261	7.978E-07	45	60
T_antipodiana_abd-A-A	TRINITY_DN3973_c1_g1_i2.p1	0.413	58	33	0	1	58	253	310	7.978E-07	45	60
T_antipodiana_abd-A-A	TRINITY_DN3973_c1_g1_i5.p1	0.413	58	33	0	1	58	253	310	7.978E-07	45	60
T_antipodiana_abd-A-A	TRINITY_DN5409_c0_g2_i5.p1	0.718	32	9	0	28	59	1	32	1.099E-06	45	60
T_antipodiana_abd-A-A	TRINITY_DN1632_c8_g1_i1.p1	0.423	59	33	0	1	59	179	237	1.099E-06	45	60
T_antipodiana_abd-A-A	TRINITY_DN29359_c0_g2_i3.p1	0.438	57	31	0	2	58	63	119	1.513E-06	44	60
T_antipodiana_abd-A-A	TRINITY_DN29359_c0_g2_i1.p1	0.438	57	31	0	2	58	64	120	1.513E-06	44	60
T_antipodiana_abd-A-A	TRINITY_DN30796_c0_g1_i1.p1	0.421	57	32	0	4	60	178	234	2.869E-06	44	60
T_antipodiana_abd-A-A	TRINITY_DN7438_c0_g1_i2.p1	0.438	57	31	0	2	58	99	155	5.441E-06	43	60
T_antipodiana_abd-A-A	TRINITY_DN9777_c0_g1_i10.p1	0.438	57	30	0	2	55	219	275	5.441E-06	43	60
T_antipodiana_abd-A-A	TRINITY_DN9777_c0_g1_i3.p1	0.438	57	30	0	2	55	219	275	5.441E-06	43	60
T_antipodiana_abd-A-A	TRINITY_DN9777_c0_g1_i4.p1	0.438	57	30	0	2	55	219	275	5.441E-06	43	60
T_antipodiana_abd-A-A	TRINITY_DN9777_c0_g1_i9.p1	0.438	57	30	0	2	55	219	275	5.441E-06	43	60
T_antipodiana_abd-A-A	TRINITY_DN9777_c0_g1_i2.p1	0.438	57	30	0	2	55	335	391	5.441E-06	43	60
T_antipodiana_abd-A-A	TRINITY_DN9777_c0_g1_i5.p1	0.438	57	30	0	2	55	335	391	5.441E-06	43	60
T_antipodiana_abd-A-A	TRINITY_DN9777_c0_g1_i6.p1	0.438	57	30	0	2	55	335	391	5.441E-06	43	60
T_antipodiana_abd-A-A	TRINITY_DN9777_c0_g1_i8.p1	0.438	57	30	0	2	55	335	391	5.441E-06	43	60
T_antipodiana_abd-A-A	TRINITY_DN22_c19_g1_i2.p1	0.406	59	34	0	2	60	177	235	7.495E-06	42	60
T_antipodiana_abd-A-A	TRINITY_DN22_c19_g1_i1.p1	0.406	59	34	0	2	60	224	282	7.495E-06	42	60
T_antipodiana_abd-A-A	TRINITY_DN22_c19_g1_i3.p1	0.406	59	34	0	2	60	177	235	7.495E-06	42	60
T_antipodiana_abd-A-A	TRINITY_DN17448_c0_g4_i1.p1	0.421	57	32	0	2	58	161	217	7.495E-06	42	60
T_antipodiana_abd-A-A	TRINITY_DN1986_c1_g1_i1.p1	0.389	59	35	0	1	59	104	162	1.032E-05	42	60
T_antipodiana_abd-A-A	TRINITY_DN1986_c1_g1_i2.p1	0.389	59	35	0	1	59	104	162	1.032E-05	42	60
T_antipodiana_abd-A-A	TRINITY_DN2052_c0_g1_i1.p1	0.406	59	34	0	1	59	187	245	1.422E-05	42	60
T_antipodiana_abd-A-A	TRINITY_DN816_c0_g1_i1.p1	0.407	54	31	0	2	55	248	301	3.717E-05	40	60
T_antipodiana_abd-A-A	TRINITY_DN816_c0_g1_i3.p1	0.407	54	31	0	2	55	248	301	3.717E-05	40	60
T_antipodiana_abd-A-A	TRINITY_DN1347_c0_g2_i1.p1	0.385	57	34	0	2	58	49	105	5.121E-05	40	60
T_antipodiana_abd-A-A	TRINITY_DN1347_c0_g2_i2.p1	0.385	57	34	0	2	58	49	105	5.121E-05	40	60
T_antipodiana_abd-A-A	TRINITY_DN8124_c0_g3_i1.p1	0.438	57	31	0	2	58	139	195	7.056E-05	40	60
T_antipodiana_abd-A-A	TRINITY_DN4728_c1_g1_i1.p1	0.396	58	34	0	1	58	140	197	7.056E-05	40	60
T_antipodiana_abd-A-A	TRINITY_DN5428_c0_g1_i3.p1	0.388	54	32	0	2	55	228	281	7.056E-05	40	60
T_antipodiana_abd-A-A	TRINITY_DN5428_c0_g1_i4.p1	0.388	54	32	0	2	55	228	281	7.056E-05	40	60
T_antipodiana_abd-A-A	TRINITY_DN5428_c0_g1_i5.p1	0.388	54	32	0	2	55	228	281	7.056E-05	40	60
T_antipodiana_abd-A-A	TRINITY_DN5428_c0_g1_i1.p1	0.388	54	32	0	2	55	228	281	7.056E-05	40	60
T_antipodiana_abd-A-A	TRINITY_DN5428_c0_g1_i2.p1	0.388	54	32	0	2	55	228	281	7.056E-05	40	60
T_antipodiana_abd-A-A	TRINITY_DN21_c2_g1_i2.p1	0.385	57	34	0	3	59	251	307	9.722E-05	39	60
T_antipodiana_abd-A-A	TRINITY_DN21_c2_g2_i1.p1	0.403	57	33	0	3	59	254	310	9.722E-05	39	60
T_antipodiana_abd-A-A	TRINITY_DN2435_c0_g1_i1.p2	0.413	58	33	0	1	58	208	265	2.544E-04	38	60
T_antipodiana_abd-A-A	TRINITY_DN2435_c0_g1_i2.p2	0.413	58	33	0	1	58	208	265	2.544E-04	38	60
T_antipodiana_abd-A-A	TRINITY_DN2435_c0_g1_i4.p2	0.413	58	33	0	1	58	208	265	2.544E-04	38	60
T_antipodiana_abd-A-A	TRINITY_DN2435_c0_g1_i5.p2	0.413	58	33	0	1	58	208	265	2.544E-04	38	60
T_antipodiana_abd-A-A	TRINITY_DN2435_c0_g1_i6.p2	0.413	58	33	0	1	58	208	265	2.544E-04	38	60
T_antipodiana_abd-A-A	TRINITY_DN2435_c0_g1_i7.p2	0.413	58	33	0	1	58	208	265	2.544E-04	38	60
T_antipodiana_abd-A-A	TRINITY_DN2435_c0_g1_i8.p2	0.413	58	33	0	1	58	208	265	2.544E-04	38	60
T_antipodiana_abd-A-A	TRINITY_DN2435_c0_g1_i1.p1	0.413	58	33	0	1	58	209	266	2.544E-04	38	60
T_antipodiana_abd-A-A	TRINITY_DN2435_c0_g1_i2.p1	0.413	58	33	0	1	58	209	266	2.544E-04	38	60
T_antipodiana_abd-A-A	TRINITY_DN2435_c0_g1_i4.p1	0.413	58	33	0	1	58	209	266	2.544E-04	38	60
T_antipodiana_abd-A-A	TRINITY_DN2435_c0_g1_i5.p1	0.413	58	33	0	1	58	209	266	2.544E-04	38	60
T_antipodiana_abd-A-A	TRINITY_DN2435_c0_g1_i6.p1	0.413	58	33	0	1	58	209	266	2.544E-04	38	60
T_antipodiana_abd-A-A	TRINITY_DN2435_c0_g1_i7.p1	0.413	58	33	0	1	58	209	266	2.544E-04	38	60
T_antipodiana_abd-A-A	TRINITY_DN2435_c0_g1_i8.p1	0.413	58	33	0	1	58	209	266	2.544E-04	38	60
T_antipodiana_abd-A-A	TRINITY_DN50054_c0_g4_i1.p1	0.514	35	17	0	25	59	1	35	4.832E-04	37	60
T_antipodiana_abd-A-A	TRINITY_DN18236_c2_g1_i1.p1	0.403	57	33	0	2	58	101	157	6.660E-04	37	60
D_silvatica_abd-A-B	TRINITY_DN5945_c0_g1_i1.p1	0.879	58	7	0	2	59	214	271	1.001E-26	102	60
D_silvatica_abd-A-B	TRINITY_DN18724_c0_g1_i1.p1	0.816	49	9	0	2	50	205	253	3.028E-20	83	60
D_silvatica_abd-A-B	TRINITY_DN6757_c0_g2_i2.p1	0.689	58	18	0	2	59	192	249	1.372E-18	79	60
D_silvatica_abd-A-B	TRINITY_DN6757_c0_g2_i1.p1	0.689	58	18	0	2	59	192	249	1.372E-18	79	60
D_silvatica_abd-A-B	TRINITY_DN6757_c0_g2_i3.p1	0.689	58	18	0	2	59	192	249	1.372E-18	79	60
D_silvatica_abd-A-B	TRINITY_DN6757_c0_g2_i4.p1	0.689	58	18	0	2	59	192	249	1.372E-18	79	60
D_silvatica_abd-A-B	TRINITY_DN238351_c0_g1_i1.p1	0.689	58	18	0	2	59	16	73	4.894E-18	77	60
D_silvatica_abd-A-B	TRINITY_DN44463_c0_g1_i2.p1	0.684	57	18	0	4	60	302	358	1.270E-17	76	60
D_silvatica_abd-A-B	TRINITY_DN9898_c0_g1_i5.p1	0.600	60	24	0	1	60	26	85	3.897E-15	69	60
D_silvatica_abd-A-B	TRINITY_DN9898_c0_g1_i2.p1	0.600	60	24	0	1	60	231	290	3.897E-15	69	60
D_silvatica_abd-A-B	TRINITY_DN9898_c0_g1_i1.p1	0.600	60	24	0	1	60	231	290	3.897E-15	69	60
D_silvatica_abd-A-B	TRINITY_DN117838_c0_g1_i1.p1	0.603	58	23	0	2	59	6	63	9.405E-14	65	60
D_silvatica_abd-A-B	TRINITY_DN117838_c0_g1_i3.p1	0.603	58	23	0	2	59	216	273	9.405E-14	65	60
D_silvatica_abd-A-B	TRINITY_DN5409_c0_g2_i2.p1	0.614	57	22	0	3	59	696	752	9.405E-14	65	60
D_silvatica_abd-A-B	TRINITY_DN5409_c0_g2_i3.p1	0.614	57	22	0	3	59	696	752	9.405E-14	65	60
D_silvatica_abd-A-B	TRINITY_DN12323_c0_g1_i1.p1	0.578	57	24	0	2	58	206	262	1.654E-12	61	60
D_silvatica_abd-A-B	TRINITY_DN5409_c0_g2_i1.p1	0.561	57	25	0	2	58	158	214	4.301E-12	60	60
D_silvatica_abd-A-B	TRINITY_DN5409_c0_g2_i4.p1	0.561	57	25	0	2	58	158	214	4.301E-12	60	60
D_silvatica_abd-A-B	TRINITY_DN23573_c0_g2_i1.p1	0.483	60	31	0	1	60	30	89	4.006E-11	57	60
D_silvatica_abd-A-B	TRINITY_DN21596_c1_g1_i1.p1	0.534	58	27	0	2	59	90	147	5.511E-11	57	60
D_silvatica_abd-A-B	TRINITY_DN2352_c0_g1_i1.p1	0.543	57	26	0	2	58	139	195	1.043E-10	56	60
D_silvatica_abd-A-B	TRINITY_DN3014_c2_g1_i1.p1	0.500	58	29	0	1	58	280	337	2.716E-10	55	60
D_silvatica_abd-A-B	TRINITY_DN191_c0_g3_i1.p1	0.482	58	30	0	1	58	139	196	5.140E-10	54	60
D_silvatica_abd-A-B	TRINITY_DN9152_c0_g1_i1.p1	0.508	57	28	0	2	58	111	167	1.339E-09	53	60
D_silvatica_abd-A-B	TRINITY_DN9152_c0_g1_i2.p1	0.508	57	28	0	2	58	111	167	1.339E-09	53	60
D_silvatica_abd-A-B	TRINITY_DN29221_c1_g1_i1.p1	0.440	59	32	0	1	59	185	243	1.339E-09	53	60
D_silvatica_abd-A-B	TRINITY_DN1637_c1_g2_i1.p1	0.466	60	32	0	1	60	205	264	2.535E-09	52	60
D_silvatica_abd-A-B	TRINITY_DN20982_c2_g1_i1.p1	0.482	58	30	0	2	59	210	267	6.607E-09	51	60
D_silvatica_abd-A-B	TRINITY_DN98526_c0_g2_i1.p1	0.433	60	33	0	1	60	110	169	1.722E-08	50	60
D_silvatica_abd-A-B	TRINITY_DN12341_c0_g1_i2.p1	0.473	57	30	0	2	58	176	232	1.722E-08	50	60
D_silvatica_abd-A-B	TRINITY_DN12341_c0_g1_i1.p1	0.473	57	30	0	2	58	176	232	1.722E-08	50	60
D_silvatica_abd-A-B	TRINITY_DN243_c0_g1_i1.p1	0.456	57	30	0	2	58	195	251	2.371E-08	49	60
D_silvatica_abd-A-B	TRINITY_DN1632_c4_g1_i2.p1	0.456	57	30	0	2	58	204	260	2.371E-08	49	60
D_silvatica_abd-A-B	TRINITY_DN1632_c4_g1_i1.p1	0.456	57	30	0	2	58	204	260	2.371E-08	49	60
D_silvatica_abd-A-B	TRINITY_DN2209_c3_g3_i1.p1	0.482	58	30	0	2	59	95	152	3.263E-08	49	60
D_silvatica_abd-A-B	TRINITY_DN2034_c0_g1_i1.p1	0.456	57	30	0	2	58	155	211	4.491E-08	49	60
D_silvatica_abd-A-B	TRINITY_DN2034_c0_g1_i2.p1	0.456	57	30	0	2	58	155	211	4.491E-08	49	60
D_silvatica_abd-A-B	TRINITY_DN2055_c1_g1_i1.p1	0.456	57	30	0	2	58	130	186	8.510E-08	48	60
D_silvatica_abd-A-B	TRINITY_DN4137_c0_g1_i2.p1	0.472	55	29	0	1	55	169	223	1.171E-07	48	60
D_silvatica_abd-A-B	TRINITY_DN13032_c0_g2_i1.p1	0.465	58	30	0	2	59	74	131	1.613E-07	47	60
D_silvatica_abd-A-B	TRINITY_DN13938_c1_g1_i1.p1	0.431	58	32	0	2	59	167	224	1.613E-07	47	60
D_silvatica_abd-A-B	TRINITY_DN13938_c1_g1_i2.p1	0.431	58	32	0	2	59	167	224	1.613E-07	47	60
D_silvatica_abd-A-B	TRINITY_DN5539_c0_g1_i1.p1	0.448	58	31	0	2	59	149	206	2.220E-07	47	60
D_silvatica_abd-A-B	TRINITY_DN31084_c0_g2_i1.p1	0.431	58	32	0	2	59	134	191	2.220E-07	47	60
D_silvatica_abd-A-B	TRINITY_DN204578_c0_g1_i1.p1	0.413	58	33	0	2	59	141	198	5.794E-07	46	60
D_silvatica_abd-A-B	TRINITY_DN20982_c0_g1_i1.p1	0.444	54	29	0	5	58	216	269	5.794E-07	46	60
D_silvatica_abd-A-B	TRINITY_DN3973_c1_g1_i3.p1	0.413	58	33	0	1	58	204	261	7.978E-07	45	60
D_silvatica_abd-A-B	TRINITY_DN3973_c1_g1_i4.p1	0.413	58	33	0	1	58	204	261	7.978E-07	45	60
D_silvatica_abd-A-B	TRINITY_DN3973_c1_g1_i2.p1	0.413	58	33	0	1	58	253	310	7.978E-07	45	60
D_silvatica_abd-A-B	TRINITY_DN3973_c1_g1_i5.p1	0.413	58	33	0	1	58	253	310	7.978E-07	45	60
D_silvatica_abd-A-B	TRINITY_DN5409_c0_g2_i5.p1	0.718	32	9	0	28	59	1	32	1.099E-06	45	60
D_silvatica_abd-A-B	TRINITY_DN1632_c8_g1_i1.p1	0.423	59	33	0	1	59	179	237	1.099E-06	45	60
D_silvatica_abd-A-B	TRINITY_DN29359_c0_g2_i3.p1	0.438	57	31	0	2	58	63	119	1.513E-06	44	60
D_silvatica_abd-A-B	TRINITY_DN29359_c0_g2_i1.p1	0.438	57	31	0	2	58	64	120	1.513E-06	44	60
D_silvatica_abd-A-B	TRINITY_DN30796_c0_g1_i1.p1	0.442	52	28	0	4	55	178	229	3.951E-06	43	60
D_silvatica_abd-A-B	TRINITY_DN7438_c0_g1_i2.p1	0.438	57	31	0	2	58	99	155	5.441E-06	43	60
D_silvatica_abd-A-B	TRINITY_DN9777_c0_g1_i10.p1	0.438	57	30	0	2	55	219	275	5.441E-06	43	60
D_silvatica_abd-A-B	TRINITY_DN9777_c0_g1_i3.p1	0.438	57	30	0	2	55	219	275	5.441E-06	43	60
D_silvatica_abd-A-B	TRINITY_DN9777_c0_g1_i4.p1	0.438	57	30	0	2	55	219	275	5.441E-06	43	60
D_silvatica_abd-A-B	TRINITY_DN9777_c0_g1_i9.p1	0.438	57	30	0	2	55	219	275	5.441E-06	43	60
D_silvatica_abd-A-B	TRINITY_DN9777_c0_g1_i2.p1	0.438	57	30	0	2	55	335	391	5.441E-06	43	60
D_silvatica_abd-A-B	TRINITY_DN9777_c0_g1_i5.p1	0.438	57	30	0	2	55	335	391	5.441E-06	43	60
D_silvatica_abd-A-B	TRINITY_DN9777_c0_g1_i6.p1	0.438	57	30	0	2	55	335	391	5.441E-06	43	60
D_silvatica_abd-A-B	TRINITY_DN9777_c0_g1_i8.p1	0.438	57	30	0	2	55	335	391	5.441E-06	43	60
D_silvatica_abd-A-B	TRINITY_DN22_c19_g1_i2.p1	0.406	59	34	0	2	60	177	235	7.495E-06	42	60
D_silvatica_abd-A-B	TRINITY_DN22_c19_g1_i1.p1	0.406	59	34	0	2	60	224	282	7.495E-06	42	60
D_silvatica_abd-A-B	TRINITY_DN22_c19_g1_i3.p1	0.406	59	34	0	2	60	177	235	7.495E-06	42	60
D_silvatica_abd-A-B	TRINITY_DN17448_c0_g4_i1.p1	0.421	57	32	0	2	58	161	217	7.495E-06	42	60
D_silvatica_abd-A-B	TRINITY_DN1986_c1_g1_i1.p1	0.389	59	35	0	1	59	104	162	1.032E-05	42	60
D_silvatica_abd-A-B	TRINITY_DN1986_c1_g1_i2.p1	0.389	59	35	0	1	59	104	162	1.032E-05	42	60
D_silvatica_abd-A-B	TRINITY_DN2052_c0_g1_i1.p1	0.406	59	34	0	1	59	187	245	1.422E-05	42	60
D_silvatica_abd-A-B	TRINITY_DN816_c0_g1_i1.p1	0.407	54	31	0	2	55	248	301	3.717E-05	40	60
D_silvatica_abd-A-B	TRINITY_DN816_c0_g1_i3.p1	0.407	54	31	0	2	55	248	301	3.717E-05	40	60
D_silvatica_abd-A-B	TRINITY_DN1347_c0_g2_i1.p1	0.385	57	34	0	2	58	49	105	5.121E-05	40	60
D_silvatica_abd-A-B	TRINITY_DN1347_c0_g2_i2.p1	0.385	57	34	0	2	58	49	105	5.121E-05	40	60
D_silvatica_abd-A-B	TRINITY_DN8124_c0_g3_i1.p1	0.438	57	31	0	2	58	139	195	7.056E-05	40	60
D_silvatica_abd-A-B	TRINITY_DN4728_c1_g1_i1.p1	0.396	58	34	0	1	58	140	197	7.056E-05	40	60
D_silvatica_abd-A-B	TRINITY_DN5428_c0_g1_i3.p1	0.388	54	32	0	2	55	228	281	7.056E-05	40	60
D_silvatica_abd-A-B	TRINITY_DN5428_c0_g1_i4.p1	0.388	54	32	0	2	55	228	281	7.056E-05	40	60
D_silvatica_abd-A-B	TRINITY_DN5428_c0_g1_i5.p1	0.388	54	32	0	2	55	228	281	7.056E-05	40	60
D_silvatica_abd-A-B	TRINITY_DN5428_c0_g1_i1.p1	0.388	54	32	0	2	55	228	281	7.056E-05	40	60
D_silvatica_abd-A-B	TRINITY_DN5428_c0_g1_i2.p1	0.388	54	32	0	2	55	228	281	7.056E-05	40	60
D_silvatica_abd-A-B	TRINITY_DN21_c2_g1_i2.p1	0.385	57	34	0	3	59	251	307	9.722E-05	39	60
D_silvatica_abd-A-B	TRINITY_DN21_c2_g2_i1.p1	0.403	57	33	0	3	59	254	310	9.722E-05	39	60
D_silvatica_abd-A-B	TRINITY_DN2435_c0_g1_i1.p2	0.413	58	33	0	1	58	208	265	2.544E-04	38	60
D_silvatica_abd-A-B	TRINITY_DN2435_c0_g1_i2.p2	0.413	58	33	0	1	58	208	265	2.544E-04	38	60
D_silvatica_abd-A-B	TRINITY_DN2435_c0_g1_i4.p2	0.413	58	33	0	1	58	208	265	2.544E-04	38	60
D_silvatica_abd-A-B	TRINITY_DN2435_c0_g1_i5.p2	0.413	58	33	0	1	58	208	265	2.544E-04	38	60
D_silvatica_abd-A-B	TRINITY_DN2435_c0_g1_i6.p2	0.413	58	33	0	1	58	208	265	2.544E-04	38	60
D_silvatica_abd-A-B	TRINITY_DN2435_c0_g1_i7.p2	0.413	58	33	0	1	58	208	265	2.544E-04	38	60
D_silvatica_abd-A-B	TRINITY_DN2435_c0_g1_i8.p2	0.413	58	33	0	1	58	208	265	2.544E-04	38	60
D_silvatica_abd-A-B	TRINITY_DN2435_c0_g1_i1.p1	0.413	58	33	0	1	58	209	266	2.544E-04	38	60
D_silvatica_abd-A-B	TRINITY_DN2435_c0_g1_i2.p1	0.413	58	33	0	1	58	209	266	2.544E-04	38	60
D_silvatica_abd-A-B	TRINITY_DN2435_c0_g1_i4.p1	0.413	58	33	0	1	58	209	266	2.544E-04	38	60
D_silvatica_abd-A-B	TRINITY_DN2435_c0_g1_i5.p1	0.413	58	33	0	1	58	209	266	2.544E-04	38	60
D_silvatica_abd-A-B	TRINITY_DN2435_c0_g1_i6.p1	0.413	58	33	0	1	58	209	266	2.544E-04	38	60
D_silvatica_abd-A-B	TRINITY_DN2435_c0_g1_i7.p1	0.413	58	33	0	1	58	209	266	2.544E-04	38	60
D_silvatica_abd-A-B	TRINITY_DN2435_c0_g1_i8.p1	0.413	58	33	0	1	58	209	266	2.544E-04	38	60
D_silvatica_abd-A-B	TRINITY_DN50054_c0_g4_i1.p1	0.514	35	17	0	25	59	1	35	4.832E-04	37	60
D_silvatica_abd-A-B	TRINITY_DN18236_c2_g1_i1.p1	0.403	57	33	0	2	58	101	157	6.660E-04	37	60
P_tepidariorum_abd-a-B	TRINITY_DN5945_c0_g1_i1.p1	0.879	58	7	0	2	59	214	271	1.001E-26	102	60
P_tepidariorum_abd-a-B	TRINITY_DN18724_c0_g1_i1.p1	0.816	49	9	0	2	50	205	253	3.028E-20	83	60
P_tepidariorum_abd-a-B	TRINITY_DN6757_c0_g2_i2.p1	0.689	58	18	0	2	59	192	249	1.372E-18	79	60
P_tepidariorum_abd-a-B	TRINITY_DN6757_c0_g2_i1.p1	0.689	58	18	0	2	59	192	249	1.372E-18	79	60
P_tepidariorum_abd-a-B	TRINITY_DN6757_c0_g2_i3.p1	0.689	58	18	0	2	59	192	249	1.372E-18	79	60
P_tepidariorum_abd-a-B	TRINITY_DN6757_c0_g2_i4.p1	0.689	58	18	0	2	59	192	249	1.372E-18	79	60
P_tepidariorum_abd-a-B	TRINITY_DN238351_c0_g1_i1.p1	0.689	58	18	0	2	59	16	73	4.894E-18	77	60
P_tepidariorum_abd-a-B	TRINITY_DN44463_c0_g1_i2.p1	0.684	57	18	0	4	60	302	358	1.270E-17	76	60
P_tepidariorum_abd-a-B	TRINITY_DN9898_c0_g1_i5.p1	0.600	60	24	0	1	60	26	85	3.897E-15	69	60
P_tepidariorum_abd-a-B	TRINITY_DN9898_c0_g1_i2.p1	0.600	60	24	0	1	60	231	290	3.897E-15	69	60
P_tepidariorum_abd-a-B	TRINITY_DN9898_c0_g1_i1.p1	0.600	60	24	0	1	60	231	290	3.897E-15	69	60
P_tepidariorum_abd-a-B	TRINITY_DN117838_c0_g1_i1.p1	0.603	58	23	0	2	59	6	63	9.405E-14	65	60
P_tepidariorum_abd-a-B	TRINITY_DN117838_c0_g1_i3.p1	0.603	58	23	0	2	59	216	273	9.405E-14	65	60
P_tepidariorum_abd-a-B	TRINITY_DN5409_c0_g2_i2.p1	0.614	57	22	0	3	59	696	752	9.405E-14	65	60
P_tepidariorum_abd-a-B	TRINITY_DN5409_c0_g2_i3.p1	0.614	57	22	0	3	59	696	752	9.405E-14	65	60
P_tepidariorum_abd-a-B	TRINITY_DN12323_c0_g1_i1.p1	0.578	57	24	0	2	58	206	262	1.654E-12	61	60
P_tepidariorum_abd-a-B	TRINITY_DN5409_c0_g2_i1.p1	0.561	57	25	0	2	58	158	214	4.301E-12	60	60
P_tepidariorum_abd-a-B	TRINITY_DN5409_c0_g2_i4.p1	0.561	57	25	0	2	58	158	214	4.301E-12	60	60
P_tepidariorum_abd-a-B	TRINITY_DN23573_c0_g2_i1.p1	0.483	60	31	0	1	60	30	89	4.006E-11	57	60
P_tepidariorum_abd-a-B	TRINITY_DN21596_c1_g1_i1.p1	0.534	58	27	0	2	59	90	147	5.511E-11	57	60
P_tepidariorum_abd-a-B	TRINITY_DN2352_c0_g1_i1.p1	0.543	57	26	0	2	58	139	195	1.043E-10	56	60
P_tepidariorum_abd-a-B	TRINITY_DN3014_c2_g1_i1.p1	0.500	58	29	0	1	58	280	337	2.716E-10	55	60
P_tepidariorum_abd-a-B	TRINITY_DN191_c0_g3_i1.p1	0.482	58	30	0	1	58	139	196	5.140E-10	54	60
P_tepidariorum_abd-a-B	TRINITY_DN9152_c0_g1_i1.p1	0.508	57	28	0	2	58	111	167	1.339E-09	53	60
P_tepidariorum_abd-a-B	TRINITY_DN9152_c0_g1_i2.p1	0.508	57	28	0	2	58	111	167	1.339E-09	53	60
P_tepidariorum_abd-a-B	TRINITY_DN29221_c1_g1_i1.p1	0.440	59	32	0	1	59	185	243	1.339E-09	53	60
P_tepidariorum_abd-a-B	TRINITY_DN1637_c1_g2_i1.p1	0.466	60	32	0	1	60	205	264	2.535E-09	52	60
P_tepidariorum_abd-a-B	TRINITY_DN20982_c2_g1_i1.p1	0.482	58	30	0	2	59	210	267	6.607E-09	51	60
P_tepidariorum_abd-a-B	TRINITY_DN98526_c0_g2_i1.p1	0.433	60	33	0	1	60	110	169	1.722E-08	50	60
P_tepidariorum_abd-a-B	TRINITY_DN12341_c0_g1_i2.p1	0.473	57	30	0	2	58	176	232	1.722E-08	50	60
P_tepidariorum_abd-a-B	TRINITY_DN12341_c0_g1_i1.p1	0.473	57	30	0	2	58	176	232	1.722E-08	50	60
P_tepidariorum_abd-a-B	TRINITY_DN243_c0_g1_i1.p1	0.456	57	30	0	2	58	195	251	2.371E-08	49	60
P_tepidariorum_abd-a-B	TRINITY_DN1632_c4_g1_i2.p1	0.456	57	30	0	2	58	204	260	2.371E-08	49	60
P_tepidariorum_abd-a-B	TRINITY_DN1632_c4_g1_i1.p1	0.456	57	30	0	2	58	204	260	2.371E-08	49	60
P_tepidariorum_abd-a-B	TRINITY_DN2209_c3_g3_i1.p1	0.482	58	30	0	2	59	95	152	3.263E-08	49	60
P_tepidariorum_abd-a-B	TRINITY_DN2034_c0_g1_i1.p1	0.456	57	30	0	2	58	155	211	4.491E-08	49	60
P_tepidariorum_abd-a-B	TRINITY_DN2034_c0_g1_i2.p1	0.456	57	30	0	2	58	155	211	4.491E-08	49	60
P_tepidariorum_abd-a-B	TRINITY_DN2055_c1_g1_i1.p1	0.456	57	30	0	2	58	130	186	8.510E-08	48	60
P_tepidariorum_abd-a-B	TRINITY_DN4137_c0_g1_i2.p1	0.472	55	29	0	1	55	169	223	1.171E-07	48	60
P_tepidariorum_abd-a-B	TRINITY_DN13032_c0_g2_i1.p1	0.465	58	30	0	2	59	74	131	1.613E-07	47	60
P_tepidariorum_abd-a-B	TRINITY_DN13938_c1_g1_i1.p1	0.431	58	32	0	2	59	167	224	1.613E-07	47	60
P_tepidariorum_abd-a-B	TRINITY_DN13938_c1_g1_i2.p1	0.431	58	32	0	2	59	167	224	1.613E-07	47	60
P_tepidariorum_abd-a-B	TRINITY_DN5539_c0_g1_i1.p1	0.448	58	31	0	2	59	149	206	2.220E-07	47	60
P_tepidariorum_abd-a-B	TRINITY_DN31084_c0_g2_i1.p1	0.431	58	32	0	2	59	134	191	2.220E-07	47	60
P_tepidariorum_abd-a-B	TRINITY_DN204578_c0_g1_i1.p1	0.413	58	33	0	2	59	141	198	5.794E-07	46	60
P_tepidariorum_abd-a-B	TRINITY_DN20982_c0_g1_i1.p1	0.444	54	29	0	5	58	216	269	5.794E-07	46	60
P_tepidariorum_abd-a-B	TRINITY_DN3973_c1_g1_i3.p1	0.413	58	33	0	1	58	204	261	7.978E-07	45	60
P_tepidariorum_abd-a-B	TRINITY_DN3973_c1_g1_i4.p1	0.413	58	33	0	1	58	204	261	7.978E-07	45	60
P_tepidariorum_abd-a-B	TRINITY_DN3973_c1_g1_i2.p1	0.413	58	33	0	1	58	253	310	7.978E-07	45	60
P_tepidariorum_abd-a-B	TRINITY_DN3973_c1_g1_i5.p1	0.413	58	33	0	1	58	253	310	7.978E-07	45	60
P_tepidariorum_abd-a-B	TRINITY_DN5409_c0_g2_i5.p1	0.718	32	9	0	28	59	1	32	1.099E-06	45	60
P_tepidariorum_abd-a-B	TRINITY_DN1632_c8_g1_i1.p1	0.423	59	33	0	1	59	179	237	1.099E-06	45	60
P_tepidariorum_abd-a-B	TRINITY_DN29359_c0_g2_i3.p1	0.438	57	31	0	2	58	63	119	1.513E-06	44	60
P_tepidariorum_abd-a-B	TRINITY_DN29359_c0_g2_i1.p1	0.438	57	31	0	2	58	64	120	1.513E-06	44	60
P_tepidariorum_abd-a-B	TRINITY_DN30796_c0_g1_i1.p1	0.442	52	28	0	4	55	178	229	3.951E-06	43	60
P_tepidariorum_abd-a-B	TRINITY_DN7438_c0_g1_i2.p1	0.438	57	31	0	2	58	99	155	5.441E-06	43	60
P_tepidariorum_abd-a-B	TRINITY_DN9777_c0_g1_i10.p1	0.438	57	30	0	2	55	219	275	5.441E-06	43	60
P_tepidariorum_abd-a-B	TRINITY_DN9777_c0_g1_i3.p1	0.438	57	30	0	2	55	219	275	5.441E-06	43	60
P_tepidariorum_abd-a-B	TRINITY_DN9777_c0_g1_i4.p1	0.438	57	30	0	2	55	219	275	5.441E-06	43	60
P_tepidariorum_abd-a-B	TRINITY_DN9777_c0_g1_i9.p1	0.438	57	30	0	2	55	219	275	5.441E-06	43	60
P_tepidariorum_abd-a-B	TRINITY_DN9777_c0_g1_i2.p1	0.438	57	30	0	2	55	335	391	5.441E-06	43	60
P_tepidariorum_abd-a-B	TRINITY_DN9777_c0_g1_i5.p1	0.438	57	30	0	2	55	335	391	5.441E-06	43	60
P_tepidariorum_abd-a-B	TRINITY_DN9777_c0_g1_i6.p1	0.438	57	30	0	2	55	335	391	5.441E-06	43	60
P_tepidariorum_abd-a-B	TRINITY_DN9777_c0_g1_i8.p1	0.438	57	30	0	2	55	335	391	5.441E-06	43	60
P_tepidariorum_abd-a-B	TRINITY_DN22_c19_g1_i2.p1	0.406	59	34	0	2	60	177	235	7.495E-06	42	60
P_tepidariorum_abd-a-B	TRINITY_DN22_c19_g1_i1.p1	0.406	59	34	0	2	60	224	282	7.495E-06	42	60
P_tepidariorum_abd-a-B	TRINITY_DN22_c19_g1_i3.p1	0.406	59	34	0	2	60	177	235	7.495E-06	42	60
P_tepidariorum_abd-a-B	TRINITY_DN17448_c0_g4_i1.p1	0.421	57	32	0	2	58	161	217	7.495E-06	42	60
P_tepidariorum_abd-a-B	TRINITY_DN1986_c1_g1_i1.p1	0.389	59	35	0	1	59	104	162	1.032E-05	42	60
P_tepidariorum_abd-a-B	TRINITY_DN1986_c1_g1_i2.p1	0.389	59	35	0	1	59	104	162	1.032E-05	42	60
P_tepidariorum_abd-a-B	TRINITY_DN2052_c0_g1_i1.p1	0.406	59	34	0	1	59	187	245	1.422E-05	42	60
P_tepidariorum_abd-a-B	TRINITY_DN816_c0_g1_i1.p1	0.407	54	31	0	2	55	248	301	3.717E-05	40	60
P_tepidariorum_abd-a-B	TRINITY_DN816_c0_g1_i3.p1	0.407	54	31	0	2	55	248	301	3.717E-05	40	60
P_tepidariorum_abd-a-B	TRINITY_DN1347_c0_g2_i1.p1	0.385	57	34	0	2	58	49	105	5.121E-05	40	60
P_tepidariorum_abd-a-B	TRINITY_DN1347_c0_g2_i2.p1	0.385	57	34	0	2	58	49	105	5.121E-05	40	60
P_tepidariorum_abd-a-B	TRINITY_DN8124_c0_g3_i1.p1	0.438	57	31	0	2	58	139	195	7.056E-05	40	60
P_tepidariorum_abd-a-B	TRINITY_DN4728_c1_g1_i1.p1	0.396	58	34	0	1	58	140	197	7.056E-05	40	60
P_tepidariorum_abd-a-B	TRINITY_DN5428_c0_g1_i3.p1	0.388	54	32	0	2	55	228	281	7.056E-05	40	60
P_tepidariorum_abd-a-B	TRINITY_DN5428_c0_g1_i4.p1	0.388	54	32	0	2	55	228	281	7.056E-05	40	60
P_tepidariorum_abd-a-B	TRINITY_DN5428_c0_g1_i5.p1	0.388	54	32	0	2	55	228	281	7.056E-05	40	60
P_tepidariorum_abd-a-B	TRINITY_DN5428_c0_g1_i1.p1	0.388	54	32	0	2	55	228	281	7.056E-05	40	60
P_tepidariorum_abd-a-B	TRINITY_DN5428_c0_g1_i2.p1	0.388	54	32	0	2	55	228	281	7.056E-05	40	60
P_tepidariorum_abd-a-B	TRINITY_DN21_c2_g1_i2.p1	0.385	57	34	0	3	59	251	307	9.722E-05	39	60
P_tepidariorum_abd-a-B	TRINITY_DN21_c2_g2_i1.p1	0.403	57	33	0	3	59	254	310	9.722E-05	39	60
P_tepidariorum_abd-a-B	TRINITY_DN2435_c0_g1_i1.p2	0.413	58	33	0	1	58	208	265	2.544E-04	38	60
P_tepidariorum_abd-a-B	TRINITY_DN2435_c0_g1_i2.p2	0.413	58	33	0	1	58	208	265	2.544E-04	38	60
P_tepidariorum_abd-a-B	TRINITY_DN2435_c0_g1_i4.p2	0.413	58	33	0	1	58	208	265	2.544E-04	38	60
P_tepidariorum_abd-a-B	TRINITY_DN2435_c0_g1_i5.p2	0.413	58	33	0	1	58	208	265	2.544E-04	38	60
P_tepidariorum_abd-a-B	TRINITY_DN2435_c0_g1_i6.p2	0.413	58	33	0	1	58	208	265	2.544E-04	38	60
P_tepidariorum_abd-a-B	TRINITY_DN2435_c0_g1_i7.p2	0.413	58	33	0	1	58	208	265	2.544E-04	38	60
P_tepidariorum_abd-a-B	TRINITY_DN2435_c0_g1_i8.p2	0.413	58	33	0	1	58	208	265	2.544E-04	38	60
P_tepidariorum_abd-a-B	TRINITY_DN2435_c0_g1_i1.p1	0.413	58	33	0	1	58	209	266	2.544E-04	38	60
P_tepidariorum_abd-a-B	TRINITY_DN2435_c0_g1_i2.p1	0.413	58	33	0	1	58	209	266	2.544E-04	38	60
P_tepidariorum_abd-a-B	TRINITY_DN2435_c0_g1_i4.p1	0.413	58	33	0	1	58	209	266	2.544E-04	38	60
P_tepidariorum_abd-a-B	TRINITY_DN2435_c0_g1_i5.p1	0.413	58	33	0	1	58	209	266	2.544E-04	38	60
P_tepidariorum_abd-a-B	TRINITY_DN2435_c0_g1_i6.p1	0.413	58	33	0	1	58	209	266	2.544E-04	38	60
P_tepidariorum_abd-a-B	TRINITY_DN2435_c0_g1_i7.p1	0.413	58	33	0	1	58	209	266	2.544E-04	38	60
P_tepidariorum_abd-a-B	TRINITY_DN2435_c0_g1_i8.p1	0.413	58	33	0	1	58	209	266	2.544E-04	38	60
P_tepidariorum_abd-a-B	TRINITY_DN50054_c0_g4_i1.p1	0.514	35	17	0	25	59	1	35	4.832E-04	37	60
P_tepidariorum_abd-a-B	TRINITY_DN18236_c2_g1_i1.p1	0.403	57	33	0	2	58	101	157	6.660E-04	37	60
A_bruennichi_abd-A-B	TRINITY_DN5945_c0_g1_i1.p1	0.879	58	7	0	2	59	214	271	1.001E-26	102	60
A_bruennichi_abd-A-B	TRINITY_DN18724_c0_g1_i1.p1	0.816	49	9	0	2	50	205	253	3.028E-20	83	60
A_bruennichi_abd-A-B	TRINITY_DN6757_c0_g2_i2.p1	0.689	58	18	0	2	59	192	249	1.372E-18	79	60
A_bruennichi_abd-A-B	TRINITY_DN6757_c0_g2_i1.p1	0.689	58	18	0	2	59	192	249	1.372E-18	79	60
A_bruennichi_abd-A-B	TRINITY_DN6757_c0_g2_i3.p1	0.689	58	18	0	2	59	192	249	1.372E-18	79	60
A_bruennichi_abd-A-B	TRINITY_DN6757_c0_g2_i4.p1	0.689	58	18	0	2	59	192	249	1.372E-18	79	60
A_bruennichi_abd-A-B	TRINITY_DN238351_c0_g1_i1.p1	0.689	58	18	0	2	59	16	73	4.894E-18	77	60
A_bruennichi_abd-A-B	TRINITY_DN44463_c0_g1_i2.p1	0.684	57	18	0	4	60	302	358	1.270E-17	76	60
A_bruennichi_abd-A-B	TRINITY_DN9898_c0_g1_i5.p1	0.600	60	24	0	1	60	26	85	3.897E-15	69	60
A_bruennichi_abd-A-B	TRINITY_DN9898_c0_g1_i2.p1	0.600	60	24	0	1	60	231	290	3.897E-15	69	60
A_bruennichi_abd-A-B	TRINITY_DN9898_c0_g1_i1.p1	0.600	60	24	0	1	60	231	290	3.897E-15	69	60
A_bruennichi_abd-A-B	TRINITY_DN117838_c0_g1_i1.p1	0.603	58	23	0	2	59	6	63	9.405E-14	65	60
A_bruennichi_abd-A-B	TRINITY_DN117838_c0_g1_i3.p1	0.603	58	23	0	2	59	216	273	9.405E-14	65	60
A_bruennichi_abd-A-B	TRINITY_DN5409_c0_g2_i2.p1	0.614	57	22	0	3	59	696	752	9.405E-14	65	60
A_bruennichi_abd-A-B	TRINITY_DN5409_c0_g2_i3.p1	0.614	57	22	0	3	59	696	752	9.405E-14	65	60
A_bruennichi_abd-A-B	TRINITY_DN12323_c0_g1_i1.p1	0.578	57	24	0	2	58	206	262	1.654E-12	61	60
A_bruennichi_abd-A-B	TRINITY_DN5409_c0_g2_i1.p1	0.561	57	25	0	2	58	158	214	4.301E-12	60	60
A_bruennichi_abd-A-B	TRINITY_DN5409_c0_g2_i4.p1	0.561	57	25	0	2	58	158	214	4.301E-12	60	60
A_bruennichi_abd-A-B	TRINITY_DN23573_c0_g2_i1.p1	0.483	60	31	0	1	60	30	89	4.006E-11	57	60
A_bruennichi_abd-A-B	TRINITY_DN21596_c1_g1_i1.p1	0.534	58	27	0	2	59	90	147	5.511E-11	57	60
A_bruennichi_abd-A-B	TRINITY_DN2352_c0_g1_i1.p1	0.543	57	26	0	2	58	139	195	1.043E-10	56	60
A_bruennichi_abd-A-B	TRINITY_DN3014_c2_g1_i1.p1	0.500	58	29	0	1	58	280	337	2.716E-10	55	60
A_bruennichi_abd-A-B	TRINITY_DN191_c0_g3_i1.p1	0.482	58	30	0	1	58	139	196	5.140E-10	54	60
A_bruennichi_abd-A-B	TRINITY_DN9152_c0_g1_i1.p1	0.508	57	28	0	2	58	111	167	1.339E-09	53	60
A_bruennichi_abd-A-B	TRINITY_DN9152_c0_g1_i2.p1	0.508	57	28	0	2	58	111	167	1.339E-09	53	60
A_bruennichi_abd-A-B	TRINITY_DN29221_c1_g1_i1.p1	0.440	59	32	0	1	59	185	243	1.339E-09	53	60
A_bruennichi_abd-A-B	TRINITY_DN1637_c1_g2_i1.p1	0.466	60	32	0	1	60	205	264	2.535E-09	52	60
A_bruennichi_abd-A-B	TRINITY_DN20982_c2_g1_i1.p1	0.482	58	30	0	2	59	210	267	6.607E-09	51	60
A_bruennichi_abd-A-B	TRINITY_DN98526_c0_g2_i1.p1	0.433	60	33	0	1	60	110	169	1.722E-08	50	60
A_bruennichi_abd-A-B	TRINITY_DN12341_c0_g1_i2.p1	0.473	57	30	0	2	58	176	232	1.722E-08	50	60
A_bruennichi_abd-A-B	TRINITY_DN12341_c0_g1_i1.p1	0.473	57	30	0	2	58	176	232	1.722E-08	50	60
A_bruennichi_abd-A-B	TRINITY_DN243_c0_g1_i1.p1	0.456	57	30	0	2	58	195	251	2.371E-08	49	60
A_bruennichi_abd-A-B	TRINITY_DN1632_c4_g1_i2.p1	0.456	57	30	0	2	58	204	260	2.371E-08	49	60
A_bruennichi_abd-A-B	TRINITY_DN1632_c4_g1_i1.p1	0.456	57	30	0	2	58	204	260	2.371E-08	49	60
A_bruennichi_abd-A-B	TRINITY_DN2209_c3_g3_i1.p1	0.482	58	30	0	2	59	95	152	3.263E-08	49	60
A_bruennichi_abd-A-B	TRINITY_DN2034_c0_g1_i1.p1	0.456	57	30	0	2	58	155	211	4.491E-08	49	60
A_bruennichi_abd-A-B	TRINITY_DN2034_c0_g1_i2.p1	0.456	57	30	0	2	58	155	211	4.491E-08	49	60
A_bruennichi_abd-A-B	TRINITY_DN2055_c1_g1_i1.p1	0.456	57	30	0	2	58	130	186	8.510E-08	48	60
A_bruennichi_abd-A-B	TRINITY_DN4137_c0_g1_i2.p1	0.472	55	29	0	1	55	169	223	1.171E-07	48	60
A_bruennichi_abd-A-B	TRINITY_DN13032_c0_g2_i1.p1	0.465	58	30	0	2	59	74	131	1.613E-07	47	60
A_bruennichi_abd-A-B	TRINITY_DN13938_c1_g1_i1.p1	0.431	58	32	0	2	59	167	224	1.613E-07	47	60
A_bruennichi_abd-A-B	TRINITY_DN13938_c1_g1_i2.p1	0.431	58	32	0	2	59	167	224	1.613E-07	47	60
A_bruennichi_abd-A-B	TRINITY_DN5539_c0_g1_i1.p1	0.448	58	31	0	2	59	149	206	2.220E-07	47	60
A_bruennichi_abd-A-B	TRINITY_DN31084_c0_g2_i1.p1	0.431	58	32	0	2	59	134	191	2.220E-07	47	60
A_bruennichi_abd-A-B	TRINITY_DN204578_c0_g1_i1.p1	0.413	58	33	0	2	59	141	198	5.794E-07	46	60
A_bruennichi_abd-A-B	TRINITY_DN20982_c0_g1_i1.p1	0.444	54	29	0	5	58	216	269	5.794E-07	46	60
A_bruennichi_abd-A-B	TRINITY_DN3973_c1_g1_i3.p1	0.413	58	33	0	1	58	204	261	7.978E-07	45	60
A_bruennichi_abd-A-B	TRINITY_DN3973_c1_g1_i4.p1	0.413	58	33	0	1	58	204	261	7.978E-07	45	60
A_bruennichi_abd-A-B	TRINITY_DN3973_c1_g1_i2.p1	0.413	58	33	0	1	58	253	310	7.978E-07	45	60
A_bruennichi_abd-A-B	TRINITY_DN3973_c1_g1_i5.p1	0.413	58	33	0	1	58	253	310	7.978E-07	45	60
A_bruennichi_abd-A-B	TRINITY_DN5409_c0_g2_i5.p1	0.718	32	9	0	28	59	1	32	1.099E-06	45	60
A_bruennichi_abd-A-B	TRINITY_DN1632_c8_g1_i1.p1	0.423	59	33	0	1	59	179	237	1.099E-06	45	60
A_bruennichi_abd-A-B	TRINITY_DN29359_c0_g2_i3.p1	0.438	57	31	0	2	58	63	119	1.513E-06	44	60
A_bruennichi_abd-A-B	TRINITY_DN29359_c0_g2_i1.p1	0.438	57	31	0	2	58	64	120	1.513E-06	44	60
A_bruennichi_abd-A-B	TRINITY_DN30796_c0_g1_i1.p1	0.442	52	28	0	4	55	178	229	3.951E-06	43	60
A_bruennichi_abd-A-B	TRINITY_DN7438_c0_g1_i2.p1	0.438	57	31	0	2	58	99	155	5.441E-06	43	60
A_bruennichi_abd-A-B	TRINITY_DN9777_c0_g1_i10.p1	0.438	57	30	0	2	55	219	275	5.441E-06	43	60
A_bruennichi_abd-A-B	TRINITY_DN9777_c0_g1_i3.p1	0.438	57	30	0	2	55	219	275	5.441E-06	43	60
A_bruennichi_abd-A-B	TRINITY_DN9777_c0_g1_i4.p1	0.438	57	30	0	2	55	219	275	5.441E-06	43	60
A_bruennichi_abd-A-B	TRINITY_DN9777_c0_g1_i9.p1	0.438	57	30	0	2	55	219	275	5.441E-06	43	60
A_bruennichi_abd-A-B	TRINITY_DN9777_c0_g1_i2.p1	0.438	57	30	0	2	55	335	391	5.441E-06	43	60
A_bruennichi_abd-A-B	TRINITY_DN9777_c0_g1_i5.p1	0.438	57	30	0	2	55	335	391	5.441E-06	43	60
A_bruennichi_abd-A-B	TRINITY_DN9777_c0_g1_i6.p1	0.438	57	30	0	2	55	335	391	5.441E-06	43	60
A_bruennichi_abd-A-B	TRINITY_DN9777_c0_g1_i8.p1	0.438	57	30	0	2	55	335	391	5.441E-06	43	60
A_bruennichi_abd-A-B	TRINITY_DN22_c19_g1_i2.p1	0.406	59	34	0	2	60	177	235	7.495E-06	42	60
A_bruennichi_abd-A-B	TRINITY_DN22_c19_g1_i1.p1	0.406	59	34	0	2	60	224	282	7.495E-06	42	60
A_bruennichi_abd-A-B	TRINITY_DN22_c19_g1_i3.p1	0.406	59	34	0	2	60	177	235	7.495E-06	42	60
A_bruennichi_abd-A-B	TRINITY_DN17448_c0_g4_i1.p1	0.421	57	32	0	2	58	161	217	7.495E-06	42	60
A_bruennichi_abd-A-B	TRINITY_DN1986_c1_g1_i1.p1	0.389	59	35	0	1	59	104	162	1.032E-05	42	60
A_bruennichi_abd-A-B	TRINITY_DN1986_c1_g1_i2.p1	0.389	59	35	0	1	59	104	162	1.032E-05	42	60
A_bruennichi_abd-A-B	TRINITY_DN2052_c0_g1_i1.p1	0.406	59	34	0	1	59	187	245	1.422E-05	42	60
A_bruennichi_abd-A-B	TRINITY_DN816_c0_g1_i1.p1	0.407	54	31	0	2	55	248	301	3.717E-05	40	60
A_bruennichi_abd-A-B	TRINITY_DN816_c0_g1_i3.p1	0.407	54	31	0	2	55	248	301	3.717E-05	40	60
A_bruennichi_abd-A-B	TRINITY_DN1347_c0_g2_i1.p1	0.385	57	34	0	2	58	49	105	5.121E-05	40	60
A_bruennichi_abd-A-B	TRINITY_DN1347_c0_g2_i2.p1	0.385	57	34	0	2	58	49	105	5.121E-05	40	60
A_bruennichi_abd-A-B	TRINITY_DN8124_c0_g3_i1.p1	0.438	57	31	0	2	58	139	195	7.056E-05	40	60
A_bruennichi_abd-A-B	TRINITY_DN4728_c1_g1_i1.p1	0.396	58	34	0	1	58	140	197	7.056E-05	40	60
A_bruennichi_abd-A-B	TRINITY_DN5428_c0_g1_i3.p1	0.388	54	32	0	2	55	228	281	7.056E-05	40	60
A_bruennichi_abd-A-B	TRINITY_DN5428_c0_g1_i4.p1	0.388	54	32	0	2	55	228	281	7.056E-05	40	60
A_bruennichi_abd-A-B	TRINITY_DN5428_c0_g1_i5.p1	0.388	54	32	0	2	55	228	281	7.056E-05	40	60
A_bruennichi_abd-A-B	TRINITY_DN5428_c0_g1_i1.p1	0.388	54	32	0	2	55	228	281	7.056E-05	40	60
A_bruennichi_abd-A-B	TRINITY_DN5428_c0_g1_i2.p1	0.388	54	32	0	2	55	228	281	7.056E-05	40	60
A_bruennichi_abd-A-B	TRINITY_DN21_c2_g1_i2.p1	0.385	57	34	0	3	59	251	307	9.722E-05	39	60
A_bruennichi_abd-A-B	TRINITY_DN21_c2_g2_i1.p1	0.403	57	33	0	3	59	254	310	9.722E-05	39	60
A_bruennichi_abd-A-B	TRINITY_DN2435_c0_g1_i1.p2	0.413	58	33	0	1	58	208	265	2.544E-04	38	60
A_bruennichi_abd-A-B	TRINITY_DN2435_c0_g1_i2.p2	0.413	58	33	0	1	58	208	265	2.544E-04	38	60
A_bruennichi_abd-A-B	TRINITY_DN2435_c0_g1_i4.p2	0.413	58	33	0	1	58	208	265	2.544E-04	38	60
A_bruennichi_abd-A-B	TRINITY_DN2435_c0_g1_i5.p2	0.413	58	33	0	1	58	208	265	2.544E-04	38	60
A_bruennichi_abd-A-B	TRINITY_DN2435_c0_g1_i6.p2	0.413	58	33	0	1	58	208	265	2.544E-04	38	60
A_bruennichi_abd-A-B	TRINITY_DN2435_c0_g1_i7.p2	0.413	58	33	0	1	58	208	265	2.544E-04	38	60
A_bruennichi_abd-A-B	TRINITY_DN2435_c0_g1_i8.p2	0.413	58	33	0	1	58	208	265	2.544E-04	38	60
A_bruennichi_abd-A-B	TRINITY_DN2435_c0_g1_i1.p1	0.413	58	33	0	1	58	209	266	2.544E-04	38	60
A_bruennichi_abd-A-B	TRINITY_DN2435_c0_g1_i2.p1	0.413	58	33	0	1	58	209	266	2.544E-04	38	60
A_bruennichi_abd-A-B	TRINITY_DN2435_c0_g1_i4.p1	0.413	58	33	0	1	58	209	266	2.544E-04	38	60
A_bruennichi_abd-A-B	TRINITY_DN2435_c0_g1_i5.p1	0.413	58	33	0	1	58	209	266	2.544E-04	38	60
A_bruennichi_abd-A-B	TRINITY_DN2435_c0_g1_i6.p1	0.413	58	33	0	1	58	209	266	2.544E-04	38	60
A_bruennichi_abd-A-B	TRINITY_DN2435_c0_g1_i7.p1	0.413	58	33	0	1	58	209	266	2.544E-04	38	60
A_bruennichi_abd-A-B	TRINITY_DN2435_c0_g1_i8.p1	0.413	58	33	0	1	58	209	266	2.544E-04	38	60
A_bruennichi_abd-A-B	TRINITY_DN50054_c0_g4_i1.p1	0.514	35	17	0	25	59	1	35	4.832E-04	37	60
A_bruennichi_abd-A-B	TRINITY_DN18236_c2_g1_i1.p1	0.403	57	33	0	2	58	101	157	6.660E-04	37	60
L_polyphemus_abd-a_A2	TRINITY_DN5945_c0_g1_i1.p1	0.879	58	7	0	2	59	214	271	1.001E-26	102	60
L_polyphemus_abd-a_A2	TRINITY_DN18724_c0_g1_i1.p1	0.816	49	9	0	2	50	205	253	3.028E-20	83	60
L_polyphemus_abd-a_A2	TRINITY_DN6757_c0_g2_i2.p1	0.689	58	18	0	2	59	192	249	1.372E-18	79	60
L_polyphemus_abd-a_A2	TRINITY_DN6757_c0_g2_i1.p1	0.689	58	18	0	2	59	192	249	1.372E-18	79	60
L_polyphemus_abd-a_A2	TRINITY_DN6757_c0_g2_i3.p1	0.689	58	18	0	2	59	192	249	1.372E-18	79	60
L_polyphemus_abd-a_A2	TRINITY_DN6757_c0_g2_i4.p1	0.689	58	18	0	2	59	192	249	1.372E-18	79	60
L_polyphemus_abd-a_A2	TRINITY_DN238351_c0_g1_i1.p1	0.689	58	18	0	2	59	16	73	4.894E-18	77	60
L_polyphemus_abd-a_A2	TRINITY_DN44463_c0_g1_i2.p1	0.684	57	18	0	4	60	302	358	1.746E-17	76	60
L_polyphemus_abd-a_A2	TRINITY_DN9898_c0_g1_i5.p1	0.583	60	25	0	1	60	26	85	7.366E-15	68	60
L_polyphemus_abd-a_A2	TRINITY_DN9898_c0_g1_i2.p1	0.583	60	25	0	1	60	231	290	7.366E-15	68	60
L_polyphemus_abd-a_A2	TRINITY_DN9898_c0_g1_i1.p1	0.583	60	25	0	1	60	231	290	7.366E-15	68	60
L_polyphemus_abd-a_A2	TRINITY_DN117838_c0_g1_i1.p1	0.603	58	23	0	2	59	6	63	9.405E-14	65	60
L_polyphemus_abd-a_A2	TRINITY_DN117838_c0_g1_i3.p1	0.603	58	23	0	2	59	216	273	9.405E-14	65	60
L_polyphemus_abd-a_A2	TRINITY_DN5409_c0_g2_i2.p1	0.614	57	22	0	3	59	696	752	9.405E-14	65	60
L_polyphemus_abd-a_A2	TRINITY_DN5409_c0_g2_i3.p1	0.614	57	22	0	3	59	696	752	9.405E-14	65	60
L_polyphemus_abd-a_A2	TRINITY_DN12323_c0_g1_i1.p1	0.578	57	24	0	2	58	206	262	1.654E-12	61	60
L_polyphemus_abd-a_A2	TRINITY_DN5409_c0_g2_i1.p1	0.561	57	25	0	2	58	158	214	4.301E-12	60	60
L_polyphemus_abd-a_A2	TRINITY_DN5409_c0_g2_i4.p1	0.561	57	25	0	2	58	158	214	4.301E-12	60	60
L_polyphemus_abd-a_A2	TRINITY_DN21596_c1_g1_i1.p1	0.534	58	27	0	2	59	90	147	5.511E-11	57	60
L_polyphemus_abd-a_A2	TRINITY_DN23573_c0_g2_i1.p1	0.466	60	32	0	1	60	30	89	7.581E-11	57	60
L_polyphemus_abd-a_A2	TRINITY_DN2352_c0_g1_i1.p1	0.543	57	26	0	2	58	139	195	1.043E-10	56	60
L_polyphemus_abd-a_A2	TRINITY_DN3014_c2_g1_i1.p1	0.500	58	29	0	1	58	280	337	2.716E-10	55	60
L_polyphemus_abd-a_A2	TRINITY_DN191_c0_g3_i1.p1	0.482	58	30	0	1	58	139	196	5.140E-10	54	60
L_polyphemus_abd-a_A2	TRINITY_DN9152_c0_g1_i1.p1	0.508	57	28	0	2	58	111	167	1.339E-09	53	60
L_polyphemus_abd-a_A2	TRINITY_DN9152_c0_g1_i2.p1	0.508	57	28	0	2	58	111	167	1.339E-09	53	60
L_polyphemus_abd-a_A2	TRINITY_DN1637_c1_g2_i1.p1	0.466	60	32	0	1	60	205	264	1.339E-09	53	60
L_polyphemus_abd-a_A2	TRINITY_DN29221_c1_g1_i1.p1	0.440	59	32	0	1	59	185	243	1.339E-09	53	60
L_polyphemus_abd-a_A2	TRINITY_DN20982_c2_g1_i1.p1	0.482	58	30	0	2	59	210	267	6.607E-09	51	60
L_polyphemus_abd-a_A2	TRINITY_DN12341_c0_g1_i2.p1	0.473	57	30	0	2	58	176	232	1.722E-08	50	60
L_polyphemus_abd-a_A2	TRINITY_DN12341_c0_g1_i1.p1	0.473	57	30	0	2	58	176	232	1.722E-08	50	60
L_polyphemus_abd-a_A2	TRINITY_DN243_c0_g1_i1.p1	0.456	57	30	0	2	58	195	251	2.371E-08	49	60
L_polyphemus_abd-a_A2	TRINITY_DN1632_c4_g1_i2.p1	0.456	57	30	0	2	58	204	260	2.371E-08	49	60
L_polyphemus_abd-a_A2	TRINITY_DN1632_c4_g1_i1.p1	0.456	57	30	0	2	58	204	260	2.371E-08	49	60
L_polyphemus_abd-a_A2	TRINITY_DN98526_c0_g2_i1.p1	0.416	60	34	0	1	60	110	169	3.263E-08	49	60
L_polyphemus_abd-a_A2	TRINITY_DN2209_c3_g3_i1.p1	0.482	58	30	0	2	59	95	152	3.263E-08	49	60
L_polyphemus_abd-a_A2	TRINITY_DN2034_c0_g1_i1.p1	0.456	57	30	0	2	58	155	211	4.491E-08	49	60
L_polyphemus_abd-a_A2	TRINITY_DN2034_c0_g1_i2.p1	0.456	57	30	0	2	58	155	211	4.491E-08	49	60
L_polyphemus_abd-a_A2	TRINITY_DN2055_c1_g1_i1.p1	0.456	57	30	0	2	58	130	186	8.510E-08	48	60
L_polyphemus_abd-a_A2	TRINITY_DN4137_c0_g1_i2.p1	0.472	55	29	0	1	55	169	223	1.171E-07	48	60
L_polyphemus_abd-a_A2	TRINITY_DN13032_c0_g2_i1.p1	0.465	58	30	0	2	59	74	131	1.613E-07	47	60
L_polyphemus_abd-a_A2	TRINITY_DN13938_c1_g1_i1.p1	0.431	58	32	0	2	59	167	224	1.613E-07	47	60
L_polyphemus_abd-a_A2	TRINITY_DN13938_c1_g1_i2.p1	0.431	58	32	0	2	59	167	224	1.613E-07	47	60
L_polyphemus_abd-a_A2	TRINITY_DN5539_c0_g1_i1.p1	0.448	58	31	0	2	59	149	206	2.220E-07	47	60
L_polyphemus_abd-a_A2	TRINITY_DN31084_c0_g2_i1.p1	0.431	58	32	0	2	59	134	191	2.220E-07	47	60
L_polyphemus_abd-a_A2	TRINITY_DN204578_c0_g1_i1.p1	0.413	58	33	0	2	59	141	198	5.794E-07	46	60
L_polyphemus_abd-a_A2	TRINITY_DN20982_c0_g1_i1.p1	0.444	54	29	0	5	58	216	269	5.794E-07	46	60
L_polyphemus_abd-a_A2	TRINITY_DN29359_c0_g2_i3.p1	0.440	59	32	0	2	60	63	121	7.978E-07	45	60
L_polyphemus_abd-a_A2	TRINITY_DN29359_c0_g2_i1.p1	0.440	59	32	0	2	60	64	122	7.978E-07	45	60
L_polyphemus_abd-a_A2	TRINITY_DN3973_c1_g1_i3.p1	0.413	58	33	0	1	58	204	261	7.978E-07	45	60
L_polyphemus_abd-a_A2	TRINITY_DN3973_c1_g1_i4.p1	0.413	58	33	0	1	58	204	261	7.978E-07	45	60
L_polyphemus_abd-a_A2	TRINITY_DN3973_c1_g1_i2.p1	0.413	58	33	0	1	58	253	310	7.978E-07	45	60
L_polyphemus_abd-a_A2	TRINITY_DN3973_c1_g1_i5.p1	0.413	58	33	0	1	58	253	310	7.978E-07	45	60
L_polyphemus_abd-a_A2	TRINITY_DN5409_c0_g2_i5.p1	0.718	32	9	0	28	59	1	32	1.099E-06	45	60
L_polyphemus_abd-a_A2	TRINITY_DN1632_c8_g1_i1.p1	0.423	59	33	0	1	59	179	237	1.099E-06	45	60
L_polyphemus_abd-a_A2	TRINITY_DN30796_c0_g1_i1.p1	0.442	52	28	0	4	55	178	229	3.951E-06	43	60
L_polyphemus_abd-a_A2	TRINITY_DN22_c19_g1_i2.p1	0.406	59	34	0	2	60	177	235	3.951E-06	43	60
L_polyphemus_abd-a_A2	TRINITY_DN22_c19_g1_i1.p1	0.406	59	34	0	2	60	224	282	3.951E-06	43	60
L_polyphemus_abd-a_A2	TRINITY_DN22_c19_g1_i3.p1	0.406	59	34	0	2	60	177	235	3.951E-06	43	60
L_polyphemus_abd-a_A2	TRINITY_DN7438_c0_g1_i2.p1	0.438	57	31	0	2	58	99	155	5.441E-06	43	60
L_polyphemus_abd-a_A2	TRINITY_DN9777_c0_g1_i10.p1	0.438	57	30	0	2	55	219	275	5.441E-06	43	60
L_polyphemus_abd-a_A2	TRINITY_DN9777_c0_g1_i3.p1	0.438	57	30	0	2	55	219	275	5.441E-06	43	60
L_polyphemus_abd-a_A2	TRINITY_DN9777_c0_g1_i4.p1	0.438	57	30	0	2	55	219	275	5.441E-06	43	60
L_polyphemus_abd-a_A2	TRINITY_DN9777_c0_g1_i9.p1	0.438	57	30	0	2	55	219	275	5.441E-06	43	60
L_polyphemus_abd-a_A2	TRINITY_DN9777_c0_g1_i2.p1	0.438	57	30	0	2	55	335	391	5.441E-06	43	60
L_polyphemus_abd-a_A2	TRINITY_DN9777_c0_g1_i5.p1	0.438	57	30	0	2	55	335	391	5.441E-06	43	60
L_polyphemus_abd-a_A2	TRINITY_DN9777_c0_g1_i6.p1	0.438	57	30	0	2	55	335	391	5.441E-06	43	60
L_polyphemus_abd-a_A2	TRINITY_DN9777_c0_g1_i8.p1	0.438	57	30	0	2	55	335	391	5.441E-06	43	60
L_polyphemus_abd-a_A2	TRINITY_DN17448_c0_g4_i1.p1	0.421	57	32	0	2	58	161	217	7.495E-06	42	60
L_polyphemus_abd-a_A2	TRINITY_DN1986_c1_g1_i1.p1	0.389	59	35	0	1	59	104	162	1.032E-05	42	60
L_polyphemus_abd-a_A2	TRINITY_DN1986_c1_g1_i2.p1	0.389	59	35	0	1	59	104	162	1.032E-05	42	60
L_polyphemus_abd-a_A2	TRINITY_DN2052_c0_g1_i1.p1	0.406	59	34	0	1	59	187	245	1.422E-05	42	60
L_polyphemus_abd-a_A2	TRINITY_DN816_c0_g1_i1.p1	0.407	54	31	0	2	55	248	301	3.717E-05	40	60
L_polyphemus_abd-a_A2	TRINITY_DN816_c0_g1_i3.p1	0.407	54	31	0	2	55	248	301	3.717E-05	40	60
L_polyphemus_abd-a_A2	TRINITY_DN1347_c0_g2_i1.p1	0.385	57	34	0	2	58	49	105	5.121E-05	40	60
L_polyphemus_abd-a_A2	TRINITY_DN1347_c0_g2_i2.p1	0.385	57	34	0	2	58	49	105	5.121E-05	40	60
L_polyphemus_abd-a_A2	TRINITY_DN8124_c0_g3_i1.p1	0.438	57	31	0	2	58	139	195	7.056E-05	40	60
L_polyphemus_abd-a_A2	TRINITY_DN4728_c1_g1_i1.p1	0.396	58	34	0	1	58	140	197	7.056E-05	40	60
L_polyphemus_abd-a_A2	TRINITY_DN5428_c0_g1_i3.p1	0.388	54	32	0	2	55	228	281	7.056E-05	40	60
L_polyphemus_abd-a_A2	TRINITY_DN5428_c0_g1_i4.p1	0.388	54	32	0	2	55	228	281	7.056E-05	40	60
L_polyphemus_abd-a_A2	TRINITY_DN5428_c0_g1_i5.p1	0.388	54	32	0	2	55	228	281	7.056E-05	40	60
L_polyphemus_abd-a_A2	TRINITY_DN5428_c0_g1_i1.p1	0.388	54	32	0	2	55	228	281	7.056E-05	40	60
L_polyphemus_abd-a_A2	TRINITY_DN5428_c0_g1_i2.p1	0.388	54	32	0	2	55	228	281	7.056E-05	40	60
L_polyphemus_abd-a_A2	TRINITY_DN21_c2_g1_i2.p1	0.385	57	34	0	3	59	251	307	9.722E-05	39	60
L_polyphemus_abd-a_A2	TRINITY_DN21_c2_g2_i1.p1	0.403	57	33	0	3	59	254	310	9.722E-05	39	60
L_polyphemus_abd-a_A2	TRINITY_DN2435_c0_g1_i1.p2	0.413	58	33	0	1	58	208	265	2.544E-04	38	60
L_polyphemus_abd-a_A2	TRINITY_DN2435_c0_g1_i2.p2	0.413	58	33	0	1	58	208	265	2.544E-04	38	60
L_polyphemus_abd-a_A2	TRINITY_DN2435_c0_g1_i4.p2	0.413	58	33	0	1	58	208	265	2.544E-04	38	60
L_polyphemus_abd-a_A2	TRINITY_DN2435_c0_g1_i5.p2	0.413	58	33	0	1	58	208	265	2.544E-04	38	60
L_polyphemus_abd-a_A2	TRINITY_DN2435_c0_g1_i6.p2	0.413	58	33	0	1	58	208	265	2.544E-04	38	60
L_polyphemus_abd-a_A2	TRINITY_DN2435_c0_g1_i7.p2	0.413	58	33	0	1	58	208	265	2.544E-04	38	60
L_polyphemus_abd-a_A2	TRINITY_DN2435_c0_g1_i8.p2	0.413	58	33	0	1	58	208	265	2.544E-04	38	60
L_polyphemus_abd-a_A2	TRINITY_DN2435_c0_g1_i1.p1	0.413	58	33	0	1	58	209	266	2.544E-04	38	60
L_polyphemus_abd-a_A2	TRINITY_DN2435_c0_g1_i2.p1	0.413	58	33	0	1	58	209	266	2.544E-04	38	60
L_polyphemus_abd-a_A2	TRINITY_DN2435_c0_g1_i4.p1	0.413	58	33	0	1	58	209	266	2.544E-04	38	60
L_polyphemus_abd-a_A2	TRINITY_DN2435_c0_g1_i5.p1	0.413	58	33	0	1	58	209	266	2.544E-04	38	60
L_polyphemus_abd-a_A2	TRINITY_DN2435_c0_g1_i6.p1	0.413	58	33	0	1	58	209	266	2.544E-04	38	60
L_polyphemus_abd-a_A2	TRINITY_DN2435_c0_g1_i7.p1	0.413	58	33	0	1	58	209	266	2.544E-04	38	60
L_polyphemus_abd-a_A2	TRINITY_DN2435_c0_g1_i8.p1	0.413	58	33	0	1	58	209	266	2.544E-04	38	60
L_polyphemus_abd-a_A2	TRINITY_DN50054_c0_g4_i1.p1	0.514	35	17	0	25	59	1	35	4.832E-04	37	60
L_polyphemus_abd-a_A2	TRINITY_DN18236_c2_g1_i1.p1	0.403	57	33	0	2	58	101	157	6.660E-04	37	60
C_rotundicauda_abd-a_B	TRINITY_DN5945_c0_g1_i1.p1	0.879	58	7	0	2	59	214	271	1.001E-26	102	60
C_rotundicauda_abd-a_B	TRINITY_DN18724_c0_g1_i1.p1	0.816	49	9	0	2	50	205	253	3.028E-20	83	60
C_rotundicauda_abd-a_B	TRINITY_DN6757_c0_g2_i2.p1	0.689	58	18	0	2	59	192	249	1.372E-18	79	60
C_rotundicauda_abd-a_B	TRINITY_DN6757_c0_g2_i1.p1	0.689	58	18	0	2	59	192	249	1.372E-18	79	60
C_rotundicauda_abd-a_B	TRINITY_DN6757_c0_g2_i3.p1	0.689	58	18	0	2	59	192	249	1.372E-18	79	60
C_rotundicauda_abd-a_B	TRINITY_DN6757_c0_g2_i4.p1	0.689	58	18	0	2	59	192	249	1.372E-18	79	60
C_rotundicauda_abd-a_B	TRINITY_DN238351_c0_g1_i1.p1	0.689	58	18	0	2	59	16	73	4.894E-18	77	60
C_rotundicauda_abd-a_B	TRINITY_DN44463_c0_g1_i2.p1	0.684	57	18	0	4	60	302	358	1.746E-17	76	60
C_rotundicauda_abd-a_B	TRINITY_DN9898_c0_g1_i5.p1	0.583	60	25	0	1	60	26	85	7.366E-15	68	60
C_rotundicauda_abd-a_B	TRINITY_DN9898_c0_g1_i2.p1	0.583	60	25	0	1	60	231	290	7.366E-15	68	60
C_rotundicauda_abd-a_B	TRINITY_DN9898_c0_g1_i1.p1	0.583	60	25	0	1	60	231	290	7.366E-15	68	60
C_rotundicauda_abd-a_B	TRINITY_DN117838_c0_g1_i1.p1	0.603	58	23	0	2	59	6	63	9.405E-14	65	60
C_rotundicauda_abd-a_B	TRINITY_DN117838_c0_g1_i3.p1	0.603	58	23	0	2	59	216	273	9.405E-14	65	60
C_rotundicauda_abd-a_B	TRINITY_DN5409_c0_g2_i2.p1	0.614	57	22	0	3	59	696	752	9.405E-14	65	60
C_rotundicauda_abd-a_B	TRINITY_DN5409_c0_g2_i3.p1	0.614	57	22	0	3	59	696	752	9.405E-14	65	60
C_rotundicauda_abd-a_B	TRINITY_DN12323_c0_g1_i1.p1	0.578	57	24	0	2	58	206	262	1.654E-12	61	60
C_rotundicauda_abd-a_B	TRINITY_DN5409_c0_g2_i1.p1	0.561	57	25	0	2	58	158	214	4.301E-12	60	60
C_rotundicauda_abd-a_B	TRINITY_DN5409_c0_g2_i4.p1	0.561	57	25	0	2	58	158	214	4.301E-12	60	60
C_rotundicauda_abd-a_B	TRINITY_DN21596_c1_g1_i1.p1	0.534	58	27	0	2	59	90	147	5.511E-11	57	60
C_rotundicauda_abd-a_B	TRINITY_DN23573_c0_g2_i1.p1	0.466	60	32	0	1	60	30	89	7.581E-11	57	60
C_rotundicauda_abd-a_B	TRINITY_DN2352_c0_g1_i1.p1	0.543	57	26	0	2	58	139	195	1.043E-10	56	60
C_rotundicauda_abd-a_B	TRINITY_DN3014_c2_g1_i1.p1	0.500	58	29	0	1	58	280	337	2.716E-10	55	60
C_rotundicauda_abd-a_B	TRINITY_DN191_c0_g3_i1.p1	0.482	58	30	0	1	58	139	196	5.140E-10	54	60
C_rotundicauda_abd-a_B	TRINITY_DN9152_c0_g1_i1.p1	0.508	57	28	0	2	58	111	167	1.339E-09	53	60
C_rotundicauda_abd-a_B	TRINITY_DN9152_c0_g1_i2.p1	0.508	57	28	0	2	58	111	167	1.339E-09	53	60
C_rotundicauda_abd-a_B	TRINITY_DN1637_c1_g2_i1.p1	0.466	60	32	0	1	60	205	264	1.339E-09	53	60
C_rotundicauda_abd-a_B	TRINITY_DN29221_c1_g1_i1.p1	0.440	59	32	0	1	59	185	243	1.339E-09	53	60
C_rotundicauda_abd-a_B	TRINITY_DN20982_c2_g1_i1.p1	0.482	58	30	0	2	59	210	267	6.607E-09	51	60
C_rotundicauda_abd-a_B	TRINITY_DN12341_c0_g1_i2.p1	0.473	57	30	0	2	58	176	232	1.722E-08	50	60
C_rotundicauda_abd-a_B	TRINITY_DN12341_c0_g1_i1.p1	0.473	57	30	0	2	58	176	232	1.722E-08	50	60
C_rotundicauda_abd-a_B	TRINITY_DN243_c0_g1_i1.p1	0.456	57	30	0	2	58	195	251	2.371E-08	49	60
C_rotundicauda_abd-a_B	TRINITY_DN1632_c4_g1_i2.p1	0.456	57	30	0	2	58	204	260	2.371E-08	49	60
C_rotundicauda_abd-a_B	TRINITY_DN1632_c4_g1_i1.p1	0.456	57	30	0	2	58	204	260	2.371E-08	49	60
C_rotundicauda_abd-a_B	TRINITY_DN98526_c0_g2_i1.p1	0.416	60	34	0	1	60	110	169	3.263E-08	49	60
C_rotundicauda_abd-a_B	TRINITY_DN2209_c3_g3_i1.p1	0.482	58	30	0	2	59	95	152	3.263E-08	49	60
C_rotundicauda_abd-a_B	TRINITY_DN2034_c0_g1_i1.p1	0.456	57	30	0	2	58	155	211	4.491E-08	49	60
C_rotundicauda_abd-a_B	TRINITY_DN2034_c0_g1_i2.p1	0.456	57	30	0	2	58	155	211	4.491E-08	49	60
C_rotundicauda_abd-a_B	TRINITY_DN2055_c1_g1_i1.p1	0.456	57	30	0	2	58	130	186	8.510E-08	48	60
C_rotundicauda_abd-a_B	TRINITY_DN4137_c0_g1_i2.p1	0.472	55	29	0	1	55	169	223	1.171E-07	48	60
C_rotundicauda_abd-a_B	TRINITY_DN13032_c0_g2_i1.p1	0.465	58	30	0	2	59	74	131	1.613E-07	47	60
C_rotundicauda_abd-a_B	TRINITY_DN13938_c1_g1_i1.p1	0.431	58	32	0	2	59	167	224	1.613E-07	47	60
C_rotundicauda_abd-a_B	TRINITY_DN13938_c1_g1_i2.p1	0.431	58	32	0	2	59	167	224	1.613E-07	47	60
C_rotundicauda_abd-a_B	TRINITY_DN5539_c0_g1_i1.p1	0.448	58	31	0	2	59	149	206	2.220E-07	47	60
C_rotundicauda_abd-a_B	TRINITY_DN31084_c0_g2_i1.p1	0.431	58	32	0	2	59	134	191	2.220E-07	47	60
C_rotundicauda_abd-a_B	TRINITY_DN204578_c0_g1_i1.p1	0.413	58	33	0	2	59	141	198	5.794E-07	46	60
C_rotundicauda_abd-a_B	TRINITY_DN20982_c0_g1_i1.p1	0.444	54	29	0	5	58	216	269	5.794E-07	46	60
C_rotundicauda_abd-a_B	TRINITY_DN29359_c0_g2_i3.p1	0.440	59	32	0	2	60	63	121	7.978E-07	45	60
C_rotundicauda_abd-a_B	TRINITY_DN29359_c0_g2_i1.p1	0.440	59	32	0	2	60	64	122	7.978E-07	45	60
C_rotundicauda_abd-a_B	TRINITY_DN3973_c1_g1_i3.p1	0.413	58	33	0	1	58	204	261	7.978E-07	45	60
C_rotundicauda_abd-a_B	TRINITY_DN3973_c1_g1_i4.p1	0.413	58	33	0	1	58	204	261	7.978E-07	45	60
C_rotundicauda_abd-a_B	TRINITY_DN3973_c1_g1_i2.p1	0.413	58	33	0	1	58	253	310	7.978E-07	45	60
C_rotundicauda_abd-a_B	TRINITY_DN3973_c1_g1_i5.p1	0.413	58	33	0	1	58	253	310	7.978E-07	45	60
C_rotundicauda_abd-a_B	TRINITY_DN5409_c0_g2_i5.p1	0.718	32	9	0	28	59	1	32	1.099E-06	45	60
C_rotundicauda_abd-a_B	TRINITY_DN1632_c8_g1_i1.p1	0.423	59	33	0	1	59	179	237	1.099E-06	45	60
C_rotundicauda_abd-a_B	TRINITY_DN30796_c0_g1_i1.p1	0.442	52	28	0	4	55	178	229	3.951E-06	43	60
C_rotundicauda_abd-a_B	TRINITY_DN22_c19_g1_i2.p1	0.406	59	34	0	2	60	177	235	3.951E-06	43	60
C_rotundicauda_abd-a_B	TRINITY_DN22_c19_g1_i1.p1	0.406	59	34	0	2	60	224	282	3.951E-06	43	60
C_rotundicauda_abd-a_B	TRINITY_DN22_c19_g1_i3.p1	0.406	59	34	0	2	60	177	235	3.951E-06	43	60
C_rotundicauda_abd-a_B	TRINITY_DN7438_c0_g1_i2.p1	0.438	57	31	0	2	58	99	155	5.441E-06	43	60
C_rotundicauda_abd-a_B	TRINITY_DN9777_c0_g1_i10.p1	0.438	57	30	0	2	55	219	275	5.441E-06	43	60
C_rotundicauda_abd-a_B	TRINITY_DN9777_c0_g1_i3.p1	0.438	57	30	0	2	55	219	275	5.441E-06	43	60
C_rotundicauda_abd-a_B	TRINITY_DN9777_c0_g1_i4.p1	0.438	57	30	0	2	55	219	275	5.441E-06	43	60
C_rotundicauda_abd-a_B	TRINITY_DN9777_c0_g1_i9.p1	0.438	57	30	0	2	55	219	275	5.441E-06	43	60
C_rotundicauda_abd-a_B	TRINITY_DN9777_c0_g1_i2.p1	0.438	57	30	0	2	55	335	391	5.441E-06	43	60
C_rotundicauda_abd-a_B	TRINITY_DN9777_c0_g1_i5.p1	0.438	57	30	0	2	55	335	391	5.441E-06	43	60
C_rotundicauda_abd-a_B	TRINITY_DN9777_c0_g1_i6.p1	0.438	57	30	0	2	55	335	391	5.441E-06	43	60
C_rotundicauda_abd-a_B	TRINITY_DN9777_c0_g1_i8.p1	0.438	57	30	0	2	55	335	391	5.441E-06	43	60
C_rotundicauda_abd-a_B	TRINITY_DN17448_c0_g4_i1.p1	0.421	57	32	0	2	58	161	217	7.495E-06	42	60
C_rotundicauda_abd-a_B	TRINITY_DN1986_c1_g1_i1.p1	0.389	59	35	0	1	59	104	162	1.032E-05	42	60
C_rotundicauda_abd-a_B	TRINITY_DN1986_c1_g1_i2.p1	0.389	59	35	0	1	59	104	162	1.032E-05	42	60
C_rotundicauda_abd-a_B	TRINITY_DN2052_c0_g1_i1.p1	0.406	59	34	0	1	59	187	245	1.422E-05	42	60
C_rotundicauda_abd-a_B	TRINITY_DN816_c0_g1_i1.p1	0.407	54	31	0	2	55	248	301	3.717E-05	40	60
C_rotundicauda_abd-a_B	TRINITY_DN816_c0_g1_i3.p1	0.407	54	31	0	2	55	248	301	3.717E-05	40	60
C_rotundicauda_abd-a_B	TRINITY_DN1347_c0_g2_i1.p1	0.385	57	34	0	2	58	49	105	5.121E-05	40	60
C_rotundicauda_abd-a_B	TRINITY_DN1347_c0_g2_i2.p1	0.385	57	34	0	2	58	49	105	5.121E-05	40	60
C_rotundicauda_abd-a_B	TRINITY_DN8124_c0_g3_i1.p1	0.438	57	31	0	2	58	139	195	7.056E-05	40	60
C_rotundicauda_abd-a_B	TRINITY_DN4728_c1_g1_i1.p1	0.396	58	34	0	1	58	140	197	7.056E-05	40	60
C_rotundicauda_abd-a_B	TRINITY_DN5428_c0_g1_i3.p1	0.388	54	32	0	2	55	228	281	7.056E-05	40	60
C_rotundicauda_abd-a_B	TRINITY_DN5428_c0_g1_i4.p1	0.388	54	32	0	2	55	228	281	7.056E-05	40	60
C_rotundicauda_abd-a_B	TRINITY_DN5428_c0_g1_i5.p1	0.388	54	32	0	2	55	228	281	7.056E-05	40	60
C_rotundicauda_abd-a_B	TRINITY_DN5428_c0_g1_i1.p1	0.388	54	32	0	2	55	228	281	7.056E-05	40	60
C_rotundicauda_abd-a_B	TRINITY_DN5428_c0_g1_i2.p1	0.388	54	32	0	2	55	228	281	7.056E-05	40	60
C_rotundicauda_abd-a_B	TRINITY_DN21_c2_g1_i2.p1	0.385	57	34	0	3	59	251	307	9.722E-05	39	60
C_rotundicauda_abd-a_B	TRINITY_DN21_c2_g2_i1.p1	0.403	57	33	0	3	59	254	310	9.722E-05	39	60
C_rotundicauda_abd-a_B	TRINITY_DN2435_c0_g1_i1.p2	0.413	58	33	0	1	58	208	265	2.544E-04	38	60
C_rotundicauda_abd-a_B	TRINITY_DN2435_c0_g1_i2.p2	0.413	58	33	0	1	58	208	265	2.544E-04	38	60
C_rotundicauda_abd-a_B	TRINITY_DN2435_c0_g1_i4.p2	0.413	58	33	0	1	58	208	265	2.544E-04	38	60
C_rotundicauda_abd-a_B	TRINITY_DN2435_c0_g1_i5.p2	0.413	58	33	0	1	58	208	265	2.544E-04	38	60
C_rotundicauda_abd-a_B	TRINITY_DN2435_c0_g1_i6.p2	0.413	58	33	0	1	58	208	265	2.544E-04	38	60
C_rotundicauda_abd-a_B	TRINITY_DN2435_c0_g1_i7.p2	0.413	58	33	0	1	58	208	265	2.544E-04	38	60
C_rotundicauda_abd-a_B	TRINITY_DN2435_c0_g1_i8.p2	0.413	58	33	0	1	58	208	265	2.544E-04	38	60
C_rotundicauda_abd-a_B	TRINITY_DN2435_c0_g1_i1.p1	0.413	58	33	0	1	58	209	266	2.544E-04	38	60
C_rotundicauda_abd-a_B	TRINITY_DN2435_c0_g1_i2.p1	0.413	58	33	0	1	58	209	266	2.544E-04	38	60
C_rotundicauda_abd-a_B	TRINITY_DN2435_c0_g1_i4.p1	0.413	58	33	0	1	58	209	266	2.544E-04	38	60
C_rotundicauda_abd-a_B	TRINITY_DN2435_c0_g1_i5.p1	0.413	58	33	0	1	58	209	266	2.544E-04	38	60
C_rotundicauda_abd-a_B	TRINITY_DN2435_c0_g1_i6.p1	0.413	58	33	0	1	58	209	266	2.544E-04	38	60
C_rotundicauda_abd-a_B	TRINITY_DN2435_c0_g1_i7.p1	0.413	58	33	0	1	58	209	266	2.544E-04	38	60
C_rotundicauda_abd-a_B	TRINITY_DN2435_c0_g1_i8.p1	0.413	58	33	0	1	58	209	266	2.544E-04	38	60
C_rotundicauda_abd-a_B	TRINITY_DN50054_c0_g4_i1.p1	0.514	35	17	0	25	59	1	35	4.832E-04	37	60
C_rotundicauda_abd-a_B	TRINITY_DN18236_c2_g1_i1.p1	0.403	57	33	0	2	58	101	157	6.660E-04	37	60
D_silvatica_abd-A-A	TRINITY_DN5945_c0_g1_i1.p1	0.879	58	7	0	2	59	214	271	1.001E-26	102	60
D_silvatica_abd-A-A	TRINITY_DN18724_c0_g1_i1.p1	0.816	49	9	0	2	50	205	253	3.028E-20	83	60
D_silvatica_abd-A-A	TRINITY_DN6757_c0_g2_i2.p1	0.689	58	18	0	2	59	192	249	1.372E-18	79	60
D_silvatica_abd-A-A	TRINITY_DN6757_c0_g2_i1.p1	0.689	58	18	0	2	59	192	249	1.372E-18	79	60
D_silvatica_abd-A-A	TRINITY_DN6757_c0_g2_i3.p1	0.689	58	18	0	2	59	192	249	1.372E-18	79	60
D_silvatica_abd-A-A	TRINITY_DN6757_c0_g2_i4.p1	0.689	58	18	0	2	59	192	249	1.372E-18	79	60
D_silvatica_abd-A-A	TRINITY_DN238351_c0_g1_i1.p1	0.689	58	18	0	2	59	16	73	4.894E-18	77	60
D_silvatica_abd-A-A	TRINITY_DN44463_c0_g1_i2.p1	0.684	57	18	0	4	60	302	358	1.270E-17	76	60
D_silvatica_abd-A-A	TRINITY_DN9898_c0_g1_i5.p1	0.600	60	24	0	1	60	26	85	3.897E-15	69	60
D_silvatica_abd-A-A	TRINITY_DN9898_c0_g1_i2.p1	0.600	60	24	0	1	60	231	290	3.897E-15	69	60
D_silvatica_abd-A-A	TRINITY_DN9898_c0_g1_i1.p1	0.600	60	24	0	1	60	231	290	3.897E-15	69	60
D_silvatica_abd-A-A	TRINITY_DN117838_c0_g1_i1.p1	0.603	58	23	0	2	59	6	63	9.405E-14	65	60
D_silvatica_abd-A-A	TRINITY_DN117838_c0_g1_i3.p1	0.603	58	23	0	2	59	216	273	9.405E-14	65	60
D_silvatica_abd-A-A	TRINITY_DN5409_c0_g2_i2.p1	0.614	57	22	0	3	59	696	752	9.405E-14	65	60
D_silvatica_abd-A-A	TRINITY_DN5409_c0_g2_i3.p1	0.614	57	22	0	3	59	696	752	9.405E-14	65	60
D_silvatica_abd-A-A	TRINITY_DN12323_c0_g1_i1.p1	0.578	57	24	0	2	58	206	262	1.654E-12	61	60
D_silvatica_abd-A-A	TRINITY_DN5409_c0_g2_i1.p1	0.561	57	25	0	2	58	158	214	4.301E-12	60	60
D_silvatica_abd-A-A	TRINITY_DN5409_c0_g2_i4.p1	0.561	57	25	0	2	58	158	214	4.301E-12	60	60
D_silvatica_abd-A-A	TRINITY_DN23573_c0_g2_i1.p1	0.483	60	31	0	1	60	30	89	4.006E-11	57	60
D_silvatica_abd-A-A	TRINITY_DN21596_c1_g1_i1.p1	0.534	58	27	0	2	59	90	147	5.511E-11	57	60
D_silvatica_abd-A-A	TRINITY_DN2352_c0_g1_i1.p1	0.543	57	26	0	2	58	139	195	1.043E-10	56	60
D_silvatica_abd-A-A	TRINITY_DN3014_c2_g1_i1.p1	0.500	58	29	0	1	58	280	337	2.716E-10	55	60
D_silvatica_abd-A-A	TRINITY_DN191_c0_g3_i1.p1	0.482	58	30	0	1	58	139	196	5.140E-10	54	60
D_silvatica_abd-A-A	TRINITY_DN9152_c0_g1_i1.p1	0.508	57	28	0	2	58	111	167	1.339E-09	53	60
D_silvatica_abd-A-A	TRINITY_DN9152_c0_g1_i2.p1	0.508	57	28	0	2	58	111	167	1.339E-09	53	60
D_silvatica_abd-A-A	TRINITY_DN29221_c1_g1_i1.p1	0.440	59	32	0	1	59	185	243	1.339E-09	53	60
D_silvatica_abd-A-A	TRINITY_DN1637_c1_g2_i1.p1	0.466	60	32	0	1	60	205	264	2.535E-09	52	60
D_silvatica_abd-A-A	TRINITY_DN20982_c2_g1_i1.p1	0.482	58	30	0	2	59	210	267	6.607E-09	51	60
D_silvatica_abd-A-A	TRINITY_DN98526_c0_g2_i1.p1	0.433	60	33	0	1	60	110	169	1.722E-08	50	60
D_silvatica_abd-A-A	TRINITY_DN12341_c0_g1_i2.p1	0.473	57	30	0	2	58	176	232	1.722E-08	50	60
D_silvatica_abd-A-A	TRINITY_DN12341_c0_g1_i1.p1	0.473	57	30	0	2	58	176	232	1.722E-08	50	60
D_silvatica_abd-A-A	TRINITY_DN243_c0_g1_i1.p1	0.456	57	30	0	2	58	195	251	2.371E-08	49	60
D_silvatica_abd-A-A	TRINITY_DN1632_c4_g1_i2.p1	0.456	57	30	0	2	58	204	260	2.371E-08	49	60
D_silvatica_abd-A-A	TRINITY_DN1632_c4_g1_i1.p1	0.456	57	30	0	2	58	204	260	2.371E-08	49	60
D_silvatica_abd-A-A	TRINITY_DN2209_c3_g3_i1.p1	0.482	58	30	0	2	59	95	152	3.263E-08	49	60
D_silvatica_abd-A-A	TRINITY_DN2034_c0_g1_i1.p1	0.456	57	30	0	2	58	155	211	4.491E-08	49	60
D_silvatica_abd-A-A	TRINITY_DN2034_c0_g1_i2.p1	0.456	57	30	0	2	58	155	211	4.491E-08	49	60
D_silvatica_abd-A-A	TRINITY_DN2055_c1_g1_i1.p1	0.456	57	30	0	2	58	130	186	8.510E-08	48	60
D_silvatica_abd-A-A	TRINITY_DN4137_c0_g1_i2.p1	0.472	55	29	0	1	55	169	223	1.171E-07	48	60
D_silvatica_abd-A-A	TRINITY_DN13032_c0_g2_i1.p1	0.465	58	30	0	2	59	74	131	1.613E-07	47	60
D_silvatica_abd-A-A	TRINITY_DN13938_c1_g1_i1.p1	0.431	58	32	0	2	59	167	224	1.613E-07	47	60
D_silvatica_abd-A-A	TRINITY_DN13938_c1_g1_i2.p1	0.431	58	32	0	2	59	167	224	1.613E-07	47	60
D_silvatica_abd-A-A	TRINITY_DN5539_c0_g1_i1.p1	0.448	58	31	0	2	59	149	206	2.220E-07	47	60
D_silvatica_abd-A-A	TRINITY_DN31084_c0_g2_i1.p1	0.431	58	32	0	2	59	134	191	2.220E-07	47	60
D_silvatica_abd-A-A	TRINITY_DN204578_c0_g1_i1.p1	0.413	58	33	0	2	59	141	198	5.794E-07	46	60
D_silvatica_abd-A-A	TRINITY_DN20982_c0_g1_i1.p1	0.444	54	29	0	5	58	216	269	5.794E-07	46	60
D_silvatica_abd-A-A	TRINITY_DN3973_c1_g1_i3.p1	0.413	58	33	0	1	58	204	261	7.978E-07	45	60
D_silvatica_abd-A-A	TRINITY_DN3973_c1_g1_i4.p1	0.413	58	33	0	1	58	204	261	7.978E-07	45	60
D_silvatica_abd-A-A	TRINITY_DN3973_c1_g1_i2.p1	0.413	58	33	0	1	58	253	310	7.978E-07	45	60
D_silvatica_abd-A-A	TRINITY_DN3973_c1_g1_i5.p1	0.413	58	33	0	1	58	253	310	7.978E-07	45	60
D_silvatica_abd-A-A	TRINITY_DN5409_c0_g2_i5.p1	0.718	32	9	0	28	59	1	32	1.099E-06	45	60
D_silvatica_abd-A-A	TRINITY_DN1632_c8_g1_i1.p1	0.423	59	33	0	1	59	179	237	1.099E-06	45	60
D_silvatica_abd-A-A	TRINITY_DN29359_c0_g2_i3.p1	0.438	57	31	0	2	58	63	119	1.513E-06	44	60
D_silvatica_abd-A-A	TRINITY_DN29359_c0_g2_i1.p1	0.438	57	31	0	2	58	64	120	1.513E-06	44	60
D_silvatica_abd-A-A	TRINITY_DN30796_c0_g1_i1.p1	0.442	52	28	0	4	55	178	229	3.951E-06	43	60
D_silvatica_abd-A-A	TRINITY_DN7438_c0_g1_i2.p1	0.438	57	31	0	2	58	99	155	5.441E-06	43	60
D_silvatica_abd-A-A	TRINITY_DN9777_c0_g1_i10.p1	0.438	57	30	0	2	55	219	275	5.441E-06	43	60
D_silvatica_abd-A-A	TRINITY_DN9777_c0_g1_i3.p1	0.438	57	30	0	2	55	219	275	5.441E-06	43	60
D_silvatica_abd-A-A	TRINITY_DN9777_c0_g1_i4.p1	0.438	57	30	0	2	55	219	275	5.441E-06	43	60
D_silvatica_abd-A-A	TRINITY_DN9777_c0_g1_i9.p1	0.438	57	30	0	2	55	219	275	5.441E-06	43	60
D_silvatica_abd-A-A	TRINITY_DN9777_c0_g1_i2.p1	0.438	57	30	0	2	55	335	391	5.441E-06	43	60
D_silvatica_abd-A-A	TRINITY_DN9777_c0_g1_i5.p1	0.438	57	30	0	2	55	335	391	5.441E-06	43	60
D_silvatica_abd-A-A	TRINITY_DN9777_c0_g1_i6.p1	0.438	57	30	0	2	55	335	391	5.441E-06	43	60
D_silvatica_abd-A-A	TRINITY_DN9777_c0_g1_i8.p1	0.438	57	30	0	2	55	335	391	5.441E-06	43	60
D_silvatica_abd-A-A	TRINITY_DN22_c19_g1_i2.p1	0.406	59	34	0	2	60	177	235	7.495E-06	42	60
D_silvatica_abd-A-A	TRINITY_DN22_c19_g1_i1.p1	0.406	59	34	0	2	60	224	282	7.495E-06	42	60
D_silvatica_abd-A-A	TRINITY_DN22_c19_g1_i3.p1	0.406	59	34	0	2	60	177	235	7.495E-06	42	60
D_silvatica_abd-A-A	TRINITY_DN17448_c0_g4_i1.p1	0.421	57	32	0	2	58	161	217	7.495E-06	42	60
D_silvatica_abd-A-A	TRINITY_DN1986_c1_g1_i1.p1	0.389	59	35	0	1	59	104	162	1.032E-05	42	60
D_silvatica_abd-A-A	TRINITY_DN1986_c1_g1_i2.p1	0.389	59	35	0	1	59	104	162	1.032E-05	42	60
D_silvatica_abd-A-A	TRINITY_DN2052_c0_g1_i1.p1	0.406	59	34	0	1	59	187	245	1.422E-05	42	60
D_silvatica_abd-A-A	TRINITY_DN816_c0_g1_i1.p1	0.407	54	31	0	2	55	248	301	3.717E-05	40	60
D_silvatica_abd-A-A	TRINITY_DN816_c0_g1_i3.p1	0.407	54	31	0	2	55	248	301	3.717E-05	40	60
D_silvatica_abd-A-A	TRINITY_DN1347_c0_g2_i1.p1	0.385	57	34	0	2	58	49	105	5.121E-05	40	60
D_silvatica_abd-A-A	TRINITY_DN1347_c0_g2_i2.p1	0.385	57	34	0	2	58	49	105	5.121E-05	40	60
D_silvatica_abd-A-A	TRINITY_DN8124_c0_g3_i1.p1	0.438	57	31	0	2	58	139	195	7.056E-05	40	60
D_silvatica_abd-A-A	TRINITY_DN4728_c1_g1_i1.p1	0.396	58	34	0	1	58	140	197	7.056E-05	40	60
D_silvatica_abd-A-A	TRINITY_DN5428_c0_g1_i3.p1	0.388	54	32	0	2	55	228	281	7.056E-05	40	60
D_silvatica_abd-A-A	TRINITY_DN5428_c0_g1_i4.p1	0.388	54	32	0	2	55	228	281	7.056E-05	40	60
D_silvatica_abd-A-A	TRINITY_DN5428_c0_g1_i5.p1	0.388	54	32	0	2	55	228	281	7.056E-05	40	60
D_silvatica_abd-A-A	TRINITY_DN5428_c0_g1_i1.p1	0.388	54	32	0	2	55	228	281	7.056E-05	40	60
D_silvatica_abd-A-A	TRINITY_DN5428_c0_g1_i2.p1	0.388	54	32	0	2	55	228	281	7.056E-05	40	60
D_silvatica_abd-A-A	TRINITY_DN21_c2_g1_i2.p1	0.385	57	34	0	3	59	251	307	9.722E-05	39	60
D_silvatica_abd-A-A	TRINITY_DN21_c2_g2_i1.p1	0.403	57	33	0	3	59	254	310	9.722E-05	39	60
D_silvatica_abd-A-A	TRINITY_DN2435_c0_g1_i1.p2	0.413	58	33	0	1	58	208	265	2.544E-04	38	60
D_silvatica_abd-A-A	TRINITY_DN2435_c0_g1_i2.p2	0.413	58	33	0	1	58	208	265	2.544E-04	38	60
D_silvatica_abd-A-A	TRINITY_DN2435_c0_g1_i4.p2	0.413	58	33	0	1	58	208	265	2.544E-04	38	60
D_silvatica_abd-A-A	TRINITY_DN2435_c0_g1_i5.p2	0.413	58	33	0	1	58	208	265	2.544E-04	38	60
D_silvatica_abd-A-A	TRINITY_DN2435_c0_g1_i6.p2	0.413	58	33	0	1	58	208	265	2.544E-04	38	60
D_silvatica_abd-A-A	TRINITY_DN2435_c0_g1_i7.p2	0.413	58	33	0	1	58	208	265	2.544E-04	38	60
D_silvatica_abd-A-A	TRINITY_DN2435_c0_g1_i8.p2	0.413	58	33	0	1	58	208	265	2.544E-04	38	60
D_silvatica_abd-A-A	TRINITY_DN2435_c0_g1_i1.p1	0.413	58	33	0	1	58	209	266	2.544E-04	38	60
D_silvatica_abd-A-A	TRINITY_DN2435_c0_g1_i2.p1	0.413	58	33	0	1	58	209	266	2.544E-04	38	60
D_silvatica_abd-A-A	TRINITY_DN2435_c0_g1_i4.p1	0.413	58	33	0	1	58	209	266	2.544E-04	38	60
D_silvatica_abd-A-A	TRINITY_DN2435_c0_g1_i5.p1	0.413	58	33	0	1	58	209	266	2.544E-04	38	60
D_silvatica_abd-A-A	TRINITY_DN2435_c0_g1_i6.p1	0.413	58	33	0	1	58	209	266	2.544E-04	38	60
D_silvatica_abd-A-A	TRINITY_DN2435_c0_g1_i7.p1	0.413	58	33	0	1	58	209	266	2.544E-04	38	60
D_silvatica_abd-A-A	TRINITY_DN2435_c0_g1_i8.p1	0.413	58	33	0	1	58	209	266	2.544E-04	38	60
D_silvatica_abd-A-A	TRINITY_DN50054_c0_g4_i1.p1	0.514	35	17	0	25	59	1	35	4.832E-04	37	60
D_silvatica_abd-A-A	TRINITY_DN18236_c2_g1_i1.p1	0.403	57	33	0	2	58	101	157	6.660E-04	37	60
H_graminicola_abd-A-A	TRINITY_DN5945_c0_g1_i1.p1	0.879	58	7	0	2	59	214	271	1.001E-26	102	60
H_graminicola_abd-A-A	TRINITY_DN18724_c0_g1_i1.p1	0.816	49	9	0	2	50	205	253	3.028E-20	83	60
H_graminicola_abd-A-A	TRINITY_DN6757_c0_g2_i2.p1	0.689	58	18	0	2	59	192	249	1.372E-18	79	60
H_graminicola_abd-A-A	TRINITY_DN6757_c0_g2_i1.p1	0.689	58	18	0	2	59	192	249	1.372E-18	79	60
H_graminicola_abd-A-A	TRINITY_DN6757_c0_g2_i3.p1	0.689	58	18	0	2	59	192	249	1.372E-18	79	60
H_graminicola_abd-A-A	TRINITY_DN6757_c0_g2_i4.p1	0.689	58	18	0	2	59	192	249	1.372E-18	79	60
H_graminicola_abd-A-A	TRINITY_DN238351_c0_g1_i1.p1	0.689	58	18	0	2	59	16	73	4.894E-18	77	60
H_graminicola_abd-A-A	TRINITY_DN44463_c0_g1_i2.p1	0.701	57	17	0	4	60	302	358	4.894E-18	77	60
H_graminicola_abd-A-A	TRINITY_DN9898_c0_g1_i5.p1	0.583	60	25	0	1	60	26	85	7.366E-15	68	60
H_graminicola_abd-A-A	TRINITY_DN9898_c0_g1_i2.p1	0.583	60	25	0	1	60	231	290	7.366E-15	68	60
H_graminicola_abd-A-A	TRINITY_DN9898_c0_g1_i1.p1	0.583	60	25	0	1	60	231	290	7.366E-15	68	60
H_graminicola_abd-A-A	TRINITY_DN117838_c0_g1_i1.p1	0.603	58	23	0	2	59	6	63	9.405E-14	65	60
H_graminicola_abd-A-A	TRINITY_DN117838_c0_g1_i3.p1	0.603	58	23	0	2	59	216	273	9.405E-14	65	60
H_graminicola_abd-A-A	TRINITY_DN5409_c0_g2_i2.p1	0.614	57	22	0	3	59	696	752	9.405E-14	65	60
H_graminicola_abd-A-A	TRINITY_DN5409_c0_g2_i3.p1	0.614	57	22	0	3	59	696	752	9.405E-14	65	60
H_graminicola_abd-A-A	TRINITY_DN12323_c0_g1_i1.p1	0.578	57	24	0	2	58	206	262	1.654E-12	61	60
H_graminicola_abd-A-A	TRINITY_DN5409_c0_g2_i1.p1	0.561	57	25	0	2	58	158	214	4.301E-12	60	60
H_graminicola_abd-A-A	TRINITY_DN5409_c0_g2_i4.p1	0.561	57	25	0	2	58	158	214	4.301E-12	60	60
H_graminicola_abd-A-A	TRINITY_DN21596_c1_g1_i1.p1	0.534	58	27	0	2	59	90	147	5.511E-11	57	60
H_graminicola_abd-A-A	TRINITY_DN23573_c0_g2_i1.p1	0.466	60	32	0	1	60	30	89	7.581E-11	57	60
H_graminicola_abd-A-A	TRINITY_DN2352_c0_g1_i1.p1	0.543	57	26	0	2	58	139	195	1.043E-10	56	60
H_graminicola_abd-A-A	TRINITY_DN3014_c2_g1_i1.p1	0.500	58	29	0	1	58	280	337	2.716E-10	55	60
H_graminicola_abd-A-A	TRINITY_DN191_c0_g3_i1.p1	0.482	58	30	0	1	58	139	196	5.140E-10	54	60
H_graminicola_abd-A-A	TRINITY_DN9152_c0_g1_i1.p1	0.508	57	28	0	2	58	111	167	1.339E-09	53	60
H_graminicola_abd-A-A	TRINITY_DN9152_c0_g1_i2.p1	0.508	57	28	0	2	58	111	167	1.339E-09	53	60
H_graminicola_abd-A-A	TRINITY_DN29221_c1_g1_i1.p1	0.440	59	32	0	1	59	185	243	1.339E-09	53	60
H_graminicola_abd-A-A	TRINITY_DN1637_c1_g2_i1.p1	0.466	60	32	0	1	60	205	264	2.535E-09	52	60
H_graminicola_abd-A-A	TRINITY_DN20982_c2_g1_i1.p1	0.482	58	30	0	2	59	210	267	6.607E-09	51	60
H_graminicola_abd-A-A	TRINITY_DN12341_c0_g1_i2.p1	0.473	57	30	0	2	58	176	232	1.722E-08	50	60
H_graminicola_abd-A-A	TRINITY_DN12341_c0_g1_i1.p1	0.473	57	30	0	2	58	176	232	1.722E-08	50	60
H_graminicola_abd-A-A	TRINITY_DN243_c0_g1_i1.p1	0.456	57	30	0	2	58	195	251	2.371E-08	49	60
H_graminicola_abd-A-A	TRINITY_DN1632_c4_g1_i2.p1	0.456	57	30	0	2	58	204	260	2.371E-08	49	60
H_graminicola_abd-A-A	TRINITY_DN1632_c4_g1_i1.p1	0.456	57	30	0	2	58	204	260	2.371E-08	49	60
H_graminicola_abd-A-A	TRINITY_DN98526_c0_g2_i1.p1	0.416	60	34	0	1	60	110	169	3.263E-08	49	60
H_graminicola_abd-A-A	TRINITY_DN2209_c3_g3_i1.p1	0.482	58	30	0	2	59	95	152	3.263E-08	49	60
H_graminicola_abd-A-A	TRINITY_DN2034_c0_g1_i1.p1	0.456	57	30	0	2	58	155	211	4.491E-08	49	60
H_graminicola_abd-A-A	TRINITY_DN2034_c0_g1_i2.p1	0.456	57	30	0	2	58	155	211	4.491E-08	49	60
H_graminicola_abd-A-A	TRINITY_DN2055_c1_g1_i1.p1	0.457	59	31	0	2	60	130	188	4.491E-08	49	60
H_graminicola_abd-A-A	TRINITY_DN4137_c0_g1_i2.p1	0.472	55	29	0	1	55	169	223	1.171E-07	48	60
H_graminicola_abd-A-A	TRINITY_DN13032_c0_g2_i1.p1	0.465	58	30	0	2	59	74	131	1.613E-07	47	60
H_graminicola_abd-A-A	TRINITY_DN13938_c1_g1_i1.p1	0.431	58	32	0	2	59	167	224	1.613E-07	47	60
H_graminicola_abd-A-A	TRINITY_DN13938_c1_g1_i2.p1	0.431	58	32	0	2	59	167	224	1.613E-07	47	60
H_graminicola_abd-A-A	TRINITY_DN5539_c0_g1_i1.p1	0.448	58	31	0	2	59	149	206	2.220E-07	47	60
H_graminicola_abd-A-A	TRINITY_DN31084_c0_g2_i1.p1	0.431	58	32	0	2	59	134	191	2.220E-07	47	60
H_graminicola_abd-A-A	TRINITY_DN204578_c0_g1_i1.p1	0.413	58	33	0	2	59	141	198	5.794E-07	46	60
H_graminicola_abd-A-A	TRINITY_DN20982_c0_g1_i1.p1	0.444	54	29	0	5	58	216	269	5.794E-07	46	60
H_graminicola_abd-A-A	TRINITY_DN3973_c1_g1_i3.p1	0.413	58	33	0	1	58	204	261	7.978E-07	45	60
H_graminicola_abd-A-A	TRINITY_DN3973_c1_g1_i4.p1	0.413	58	33	0	1	58	204	261	7.978E-07	45	60
H_graminicola_abd-A-A	TRINITY_DN3973_c1_g1_i2.p1	0.413	58	33	0	1	58	253	310	7.978E-07	45	60
H_graminicola_abd-A-A	TRINITY_DN3973_c1_g1_i5.p1	0.413	58	33	0	1	58	253	310	7.978E-07	45	60
H_graminicola_abd-A-A	TRINITY_DN5409_c0_g2_i5.p1	0.718	32	9	0	28	59	1	32	1.099E-06	45	60
H_graminicola_abd-A-A	TRINITY_DN1632_c8_g1_i1.p1	0.423	59	33	0	1	59	179	237	1.099E-06	45	60
H_graminicola_abd-A-A	TRINITY_DN29359_c0_g2_i3.p1	0.438	57	31	0	2	58	63	119	1.513E-06	44	60
H_graminicola_abd-A-A	TRINITY_DN29359_c0_g2_i1.p1	0.438	57	31	0	2	58	64	120	1.513E-06	44	60
H_graminicola_abd-A-A	TRINITY_DN30796_c0_g1_i1.p1	0.421	57	32	0	4	60	178	234	2.869E-06	44	60
H_graminicola_abd-A-A	TRINITY_DN7438_c0_g1_i2.p1	0.438	57	31	0	2	58	99	155	5.441E-06	43	60
H_graminicola_abd-A-A	TRINITY_DN9777_c0_g1_i10.p1	0.438	57	30	0	2	55	219	275	5.441E-06	43	60
H_graminicola_abd-A-A	TRINITY_DN9777_c0_g1_i3.p1	0.438	57	30	0	2	55	219	275	5.441E-06	43	60
H_graminicola_abd-A-A	TRINITY_DN9777_c0_g1_i4.p1	0.438	57	30	0	2	55	219	275	5.441E-06	43	60
H_graminicola_abd-A-A	TRINITY_DN9777_c0_g1_i9.p1	0.438	57	30	0	2	55	219	275	5.441E-06	43	60
H_graminicola_abd-A-A	TRINITY_DN9777_c0_g1_i2.p1	0.438	57	30	0	2	55	335	391	5.441E-06	43	60
H_graminicola_abd-A-A	TRINITY_DN9777_c0_g1_i5.p1	0.438	57	30	0	2	55	335	391	5.441E-06	43	60
H_graminicola_abd-A-A	TRINITY_DN9777_c0_g1_i6.p1	0.438	57	30	0	2	55	335	391	5.441E-06	43	60
H_graminicola_abd-A-A	TRINITY_DN9777_c0_g1_i8.p1	0.438	57	30	0	2	55	335	391	5.441E-06	43	60
H_graminicola_abd-A-A	TRINITY_DN22_c19_g1_i2.p1	0.406	59	34	0	2	60	177	235	7.495E-06	42	60
H_graminicola_abd-A-A	TRINITY_DN22_c19_g1_i1.p1	0.406	59	34	0	2	60	224	282	7.495E-06	42	60
H_graminicola_abd-A-A	TRINITY_DN22_c19_g1_i3.p1	0.406	59	34	0	2	60	177	235	7.495E-06	42	60
H_graminicola_abd-A-A	TRINITY_DN17448_c0_g4_i1.p1	0.421	57	32	0	2	58	161	217	7.495E-06	42	60
H_graminicola_abd-A-A	TRINITY_DN1986_c1_g1_i1.p1	0.389	59	35	0	1	59	104	162	1.032E-05	42	60
H_graminicola_abd-A-A	TRINITY_DN1986_c1_g1_i2.p1	0.389	59	35	0	1	59	104	162	1.032E-05	42	60
H_graminicola_abd-A-A	TRINITY_DN2052_c0_g1_i1.p1	0.406	59	34	0	1	59	187	245	1.422E-05	42	60
H_graminicola_abd-A-A	TRINITY_DN816_c0_g1_i1.p1	0.407	54	31	0	2	55	248	301	3.717E-05	40	60
H_graminicola_abd-A-A	TRINITY_DN816_c0_g1_i3.p1	0.407	54	31	0	2	55	248	301	3.717E-05	40	60
H_graminicola_abd-A-A	TRINITY_DN1347_c0_g2_i1.p1	0.385	57	34	0	2	58	49	105	5.121E-05	40	60
H_graminicola_abd-A-A	TRINITY_DN1347_c0_g2_i2.p1	0.385	57	34	0	2	58	49	105	5.121E-05	40	60
H_graminicola_abd-A-A	TRINITY_DN8124_c0_g3_i1.p1	0.438	57	31	0	2	58	139	195	7.056E-05	40	60
H_graminicola_abd-A-A	TRINITY_DN4728_c1_g1_i1.p1	0.396	58	34	0	1	58	140	197	7.056E-05	40	60
H_graminicola_abd-A-A	TRINITY_DN5428_c0_g1_i3.p1	0.388	54	32	0	2	55	228	281	7.056E-05	40	60
H_graminicola_abd-A-A	TRINITY_DN5428_c0_g1_i4.p1	0.388	54	32	0	2	55	228	281	7.056E-05	40	60
H_graminicola_abd-A-A	TRINITY_DN5428_c0_g1_i5.p1	0.388	54	32	0	2	55	228	281	7.056E-05	40	60
H_graminicola_abd-A-A	TRINITY_DN5428_c0_g1_i1.p1	0.388	54	32	0	2	55	228	281	7.056E-05	40	60
H_graminicola_abd-A-A	TRINITY_DN5428_c0_g1_i2.p1	0.388	54	32	0	2	55	228	281	7.056E-05	40	60
H_graminicola_abd-A-A	TRINITY_DN21_c2_g1_i2.p1	0.385	57	34	0	3	59	251	307	9.722E-05	39	60
H_graminicola_abd-A-A	TRINITY_DN21_c2_g2_i1.p1	0.403	57	33	0	3	59	254	310	9.722E-05	39	60
H_graminicola_abd-A-A	TRINITY_DN2435_c0_g1_i1.p2	0.413	58	33	0	1	58	208	265	2.544E-04	38	60
H_graminicola_abd-A-A	TRINITY_DN2435_c0_g1_i2.p2	0.413	58	33	0	1	58	208	265	2.544E-04	38	60
H_graminicola_abd-A-A	TRINITY_DN2435_c0_g1_i4.p2	0.413	58	33	0	1	58	208	265	2.544E-04	38	60
H_graminicola_abd-A-A	TRINITY_DN2435_c0_g1_i5.p2	0.413	58	33	0	1	58	208	265	2.544E-04	38	60
H_graminicola_abd-A-A	TRINITY_DN2435_c0_g1_i6.p2	0.413	58	33	0	1	58	208	265	2.544E-04	38	60
H_graminicola_abd-A-A	TRINITY_DN2435_c0_g1_i7.p2	0.413	58	33	0	1	58	208	265	2.544E-04	38	60
H_graminicola_abd-A-A	TRINITY_DN2435_c0_g1_i8.p2	0.413	58	33	0	1	58	208	265	2.544E-04	38	60
H_graminicola_abd-A-A	TRINITY_DN2435_c0_g1_i1.p1	0.413	58	33	0	1	58	209	266	2.544E-04	38	60
H_graminicola_abd-A-A	TRINITY_DN2435_c0_g1_i2.p1	0.413	58	33	0	1	58	209	266	2.544E-04	38	60
H_graminicola_abd-A-A	TRINITY_DN2435_c0_g1_i4.p1	0.413	58	33	0	1	58	209	266	2.544E-04	38	60
H_graminicola_abd-A-A	TRINITY_DN2435_c0_g1_i5.p1	0.413	58	33	0	1	58	209	266	2.544E-04	38	60
H_graminicola_abd-A-A	TRINITY_DN2435_c0_g1_i6.p1	0.413	58	33	0	1	58	209	266	2.544E-04	38	60
H_graminicola_abd-A-A	TRINITY_DN2435_c0_g1_i7.p1	0.413	58	33	0	1	58	209	266	2.544E-04	38	60
H_graminicola_abd-A-A	TRINITY_DN2435_c0_g1_i8.p1	0.413	58	33	0	1	58	209	266	2.544E-04	38	60
H_graminicola_abd-A-A	TRINITY_DN50054_c0_g4_i1.p1	0.514	35	17	0	25	59	1	35	4.832E-04	37	60
H_graminicola_abd-A-A	TRINITY_DN18236_c2_g1_i1.p1	0.403	57	33	0	2	58	101	157	6.660E-04	37	60
T_clavata_abd-A-A	TRINITY_DN5945_c0_g1_i1.p1	0.879	58	7	0	2	59	214	271	1.001E-26	102	60
T_clavata_abd-A-A	TRINITY_DN18724_c0_g1_i1.p1	0.816	49	9	0	2	50	205	253	3.028E-20	83	60
T_clavata_abd-A-A	TRINITY_DN6757_c0_g2_i2.p1	0.689	58	18	0	2	59	192	249	1.372E-18	79	60
T_clavata_abd-A-A	TRINITY_DN6757_c0_g2_i1.p1	0.689	58	18	0	2	59	192	249	1.372E-18	79	60
T_clavata_abd-A-A	TRINITY_DN6757_c0_g2_i3.p1	0.689	58	18	0	2	59	192	249	1.372E-18	79	60
T_clavata_abd-A-A	TRINITY_DN6757_c0_g2_i4.p1	0.689	58	18	0	2	59	192	249	1.372E-18	79	60
T_clavata_abd-A-A	TRINITY_DN238351_c0_g1_i1.p1	0.689	58	18	0	2	59	16	73	4.894E-18	77	60
T_clavata_abd-A-A	TRINITY_DN44463_c0_g1_i2.p1	0.701	57	17	0	4	60	302	358	4.894E-18	77	60
T_clavata_abd-A-A	TRINITY_DN9898_c0_g1_i5.p1	0.583	60	25	0	1	60	26	85	7.366E-15	68	60
T_clavata_abd-A-A	TRINITY_DN9898_c0_g1_i2.p1	0.583	60	25	0	1	60	231	290	7.366E-15	68	60
T_clavata_abd-A-A	TRINITY_DN9898_c0_g1_i1.p1	0.583	60	25	0	1	60	231	290	7.366E-15	68	60
T_clavata_abd-A-A	TRINITY_DN117838_c0_g1_i1.p1	0.603	58	23	0	2	59	6	63	9.405E-14	65	60
T_clavata_abd-A-A	TRINITY_DN117838_c0_g1_i3.p1	0.603	58	23	0	2	59	216	273	9.405E-14	65	60
T_clavata_abd-A-A	TRINITY_DN5409_c0_g2_i2.p1	0.614	57	22	0	3	59	696	752	9.405E-14	65	60
T_clavata_abd-A-A	TRINITY_DN5409_c0_g2_i3.p1	0.614	57	22	0	3	59	696	752	9.405E-14	65	60
T_clavata_abd-A-A	TRINITY_DN12323_c0_g1_i1.p1	0.578	57	24	0	2	58	206	262	1.654E-12	61	60
T_clavata_abd-A-A	TRINITY_DN5409_c0_g2_i1.p1	0.561	57	25	0	2	58	158	214	4.301E-12	60	60
T_clavata_abd-A-A	TRINITY_DN5409_c0_g2_i4.p1	0.561	57	25	0	2	58	158	214	4.301E-12	60	60
T_clavata_abd-A-A	TRINITY_DN21596_c1_g1_i1.p1	0.534	58	27	0	2	59	90	147	5.511E-11	57	60
T_clavata_abd-A-A	TRINITY_DN23573_c0_g2_i1.p1	0.466	60	32	0	1	60	30	89	7.581E-11	57	60
T_clavata_abd-A-A	TRINITY_DN2352_c0_g1_i1.p1	0.543	57	26	0	2	58	139	195	1.043E-10	56	60
T_clavata_abd-A-A	TRINITY_DN3014_c2_g1_i1.p1	0.500	58	29	0	1	58	280	337	2.716E-10	55	60
T_clavata_abd-A-A	TRINITY_DN191_c0_g3_i1.p1	0.482	58	30	0	1	58	139	196	5.140E-10	54	60
T_clavata_abd-A-A	TRINITY_DN9152_c0_g1_i1.p1	0.508	57	28	0	2	58	111	167	1.339E-09	53	60
T_clavata_abd-A-A	TRINITY_DN9152_c0_g1_i2.p1	0.508	57	28	0	2	58	111	167	1.339E-09	53	60
T_clavata_abd-A-A	TRINITY_DN29221_c1_g1_i1.p1	0.440	59	32	0	1	59	185	243	1.339E-09	53	60
T_clavata_abd-A-A	TRINITY_DN1637_c1_g2_i1.p1	0.466	60	32	0	1	60	205	264	2.535E-09	52	60
T_clavata_abd-A-A	TRINITY_DN20982_c2_g1_i1.p1	0.482	58	30	0	2	59	210	267	6.607E-09	51	60
T_clavata_abd-A-A	TRINITY_DN12341_c0_g1_i2.p1	0.473	57	30	0	2	58	176	232	1.722E-08	50	60
T_clavata_abd-A-A	TRINITY_DN12341_c0_g1_i1.p1	0.473	57	30	0	2	58	176	232	1.722E-08	50	60
T_clavata_abd-A-A	TRINITY_DN243_c0_g1_i1.p1	0.456	57	30	0	2	58	195	251	2.371E-08	49	60
T_clavata_abd-A-A	TRINITY_DN1632_c4_g1_i2.p1	0.456	57	30	0	2	58	204	260	2.371E-08	49	60
T_clavata_abd-A-A	TRINITY_DN1632_c4_g1_i1.p1	0.456	57	30	0	2	58	204	260	2.371E-08	49	60
T_clavata_abd-A-A	TRINITY_DN98526_c0_g2_i1.p1	0.416	60	34	0	1	60	110	169	3.263E-08	49	60
T_clavata_abd-A-A	TRINITY_DN2209_c3_g3_i1.p1	0.482	58	30	0	2	59	95	152	3.263E-08	49	60
T_clavata_abd-A-A	TRINITY_DN2034_c0_g1_i1.p1	0.456	57	30	0	2	58	155	211	4.491E-08	49	60
T_clavata_abd-A-A	TRINITY_DN2034_c0_g1_i2.p1	0.456	57	30	0	2	58	155	211	4.491E-08	49	60
T_clavata_abd-A-A	TRINITY_DN2055_c1_g1_i1.p1	0.457	59	31	0	2	60	130	188	4.491E-08	49	60
T_clavata_abd-A-A	TRINITY_DN4137_c0_g1_i2.p1	0.472	55	29	0	1	55	169	223	1.171E-07	48	60
T_clavata_abd-A-A	TRINITY_DN13032_c0_g2_i1.p1	0.465	58	30	0	2	59	74	131	1.613E-07	47	60
T_clavata_abd-A-A	TRINITY_DN13938_c1_g1_i1.p1	0.431	58	32	0	2	59	167	224	1.613E-07	47	60
T_clavata_abd-A-A	TRINITY_DN13938_c1_g1_i2.p1	0.431	58	32	0	2	59	167	224	1.613E-07	47	60
T_clavata_abd-A-A	TRINITY_DN5539_c0_g1_i1.p1	0.448	58	31	0	2	59	149	206	2.220E-07	47	60
T_clavata_abd-A-A	TRINITY_DN31084_c0_g2_i1.p1	0.431	58	32	0	2	59	134	191	2.220E-07	47	60
T_clavata_abd-A-A	TRINITY_DN204578_c0_g1_i1.p1	0.413	58	33	0	2	59	141	198	5.794E-07	46	60
T_clavata_abd-A-A	TRINITY_DN20982_c0_g1_i1.p1	0.444	54	29	0	5	58	216	269	5.794E-07	46	60
T_clavata_abd-A-A	TRINITY_DN3973_c1_g1_i3.p1	0.413	58	33	0	1	58	204	261	7.978E-07	45	60
T_clavata_abd-A-A	TRINITY_DN3973_c1_g1_i4.p1	0.413	58	33	0	1	58	204	261	7.978E-07	45	60
T_clavata_abd-A-A	TRINITY_DN3973_c1_g1_i2.p1	0.413	58	33	0	1	58	253	310	7.978E-07	45	60
T_clavata_abd-A-A	TRINITY_DN3973_c1_g1_i5.p1	0.413	58	33	0	1	58	253	310	7.978E-07	45	60
T_clavata_abd-A-A	TRINITY_DN5409_c0_g2_i5.p1	0.718	32	9	0	28	59	1	32	1.099E-06	45	60
T_clavata_abd-A-A	TRINITY_DN1632_c8_g1_i1.p1	0.423	59	33	0	1	59	179	237	1.099E-06	45	60
T_clavata_abd-A-A	TRINITY_DN29359_c0_g2_i3.p1	0.438	57	31	0	2	58	63	119	1.513E-06	44	60
T_clavata_abd-A-A	TRINITY_DN29359_c0_g2_i1.p1	0.438	57	31	0	2	58	64	120	1.513E-06	44	60
T_clavata_abd-A-A	TRINITY_DN30796_c0_g1_i1.p1	0.421	57	32	0	4	60	178	234	2.869E-06	44	60
T_clavata_abd-A-A	TRINITY_DN7438_c0_g1_i2.p1	0.438	57	31	0	2	58	99	155	5.441E-06	43	60
T_clavata_abd-A-A	TRINITY_DN9777_c0_g1_i10.p1	0.438	57	30	0	2	55	219	275	5.441E-06	43	60
T_clavata_abd-A-A	TRINITY_DN9777_c0_g1_i3.p1	0.438	57	30	0	2	55	219	275	5.441E-06	43	60
T_clavata_abd-A-A	TRINITY_DN9777_c0_g1_i4.p1	0.438	57	30	0	2	55	219	275	5.441E-06	43	60
T_clavata_abd-A-A	TRINITY_DN9777_c0_g1_i9.p1	0.438	57	30	0	2	55	219	275	5.441E-06	43	60
T_clavata_abd-A-A	TRINITY_DN9777_c0_g1_i2.p1	0.438	57	30	0	2	55	335	391	5.441E-06	43	60
T_clavata_abd-A-A	TRINITY_DN9777_c0_g1_i5.p1	0.438	57	30	0	2	55	335	391	5.441E-06	43	60
T_clavata_abd-A-A	TRINITY_DN9777_c0_g1_i6.p1	0.438	57	30	0	2	55	335	391	5.441E-06	43	60
T_clavata_abd-A-A	TRINITY_DN9777_c0_g1_i8.p1	0.438	57	30	0	2	55	335	391	5.441E-06	43	60
T_clavata_abd-A-A	TRINITY_DN22_c19_g1_i2.p1	0.406	59	34	0	2	60	177	235	7.495E-06	42	60
T_clavata_abd-A-A	TRINITY_DN22_c19_g1_i1.p1	0.406	59	34	0	2	60	224	282	7.495E-06	42	60
T_clavata_abd-A-A	TRINITY_DN22_c19_g1_i3.p1	0.406	59	34	0	2	60	177	235	7.495E-06	42	60
T_clavata_abd-A-A	TRINITY_DN17448_c0_g4_i1.p1	0.421	57	32	0	2	58	161	217	7.495E-06	42	60
T_clavata_abd-A-A	TRINITY_DN1986_c1_g1_i1.p1	0.389	59	35	0	1	59	104	162	1.032E-05	42	60
T_clavata_abd-A-A	TRINITY_DN1986_c1_g1_i2.p1	0.389	59	35	0	1	59	104	162	1.032E-05	42	60
T_clavata_abd-A-A	TRINITY_DN2052_c0_g1_i1.p1	0.406	59	34	0	1	59	187	245	1.422E-05	42	60
T_clavata_abd-A-A	TRINITY_DN816_c0_g1_i1.p1	0.407	54	31	0	2	55	248	301	3.717E-05	40	60
T_clavata_abd-A-A	TRINITY_DN816_c0_g1_i3.p1	0.407	54	31	0	2	55	248	301	3.717E-05	40	60
T_clavata_abd-A-A	TRINITY_DN1347_c0_g2_i1.p1	0.385	57	34	0	2	58	49	105	5.121E-05	40	60
T_clavata_abd-A-A	TRINITY_DN1347_c0_g2_i2.p1	0.385	57	34	0	2	58	49	105	5.121E-05	40	60
T_clavata_abd-A-A	TRINITY_DN8124_c0_g3_i1.p1	0.438	57	31	0	2	58	139	195	7.056E-05	40	60
T_clavata_abd-A-A	TRINITY_DN4728_c1_g1_i1.p1	0.396	58	34	0	1	58	140	197	7.056E-05	40	60
T_clavata_abd-A-A	TRINITY_DN5428_c0_g1_i3.p1	0.388	54	32	0	2	55	228	281	7.056E-05	40	60
T_clavata_abd-A-A	TRINITY_DN5428_c0_g1_i4.p1	0.388	54	32	0	2	55	228	281	7.056E-05	40	60
T_clavata_abd-A-A	TRINITY_DN5428_c0_g1_i5.p1	0.388	54	32	0	2	55	228	281	7.056E-05	40	60
T_clavata_abd-A-A	TRINITY_DN5428_c0_g1_i1.p1	0.388	54	32	0	2	55	228	281	7.056E-05	40	60
T_clavata_abd-A-A	TRINITY_DN5428_c0_g1_i2.p1	0.388	54	32	0	2	55	228	281	7.056E-05	40	60
T_clavata_abd-A-A	TRINITY_DN21_c2_g1_i2.p1	0.385	57	34	0	3	59	251	307	9.722E-05	39	60
T_clavata_abd-A-A	TRINITY_DN21_c2_g2_i1.p1	0.403	57	33	0	3	59	254	310	9.722E-05	39	60
T_clavata_abd-A-A	TRINITY_DN2435_c0_g1_i1.p2	0.413	58	33	0	1	58	208	265	2.544E-04	38	60
T_clavata_abd-A-A	TRINITY_DN2435_c0_g1_i2.p2	0.413	58	33	0	1	58	208	265	2.544E-04	38	60
T_clavata_abd-A-A	TRINITY_DN2435_c0_g1_i4.p2	0.413	58	33	0	1	58	208	265	2.544E-04	38	60
T_clavata_abd-A-A	TRINITY_DN2435_c0_g1_i5.p2	0.413	58	33	0	1	58	208	265	2.544E-04	38	60
T_clavata_abd-A-A	TRINITY_DN2435_c0_g1_i6.p2	0.413	58	33	0	1	58	208	265	2.544E-04	38	60
T_clavata_abd-A-A	TRINITY_DN2435_c0_g1_i7.p2	0.413	58	33	0	1	58	208	265	2.544E-04	38	60
T_clavata_abd-A-A	TRINITY_DN2435_c0_g1_i8.p2	0.413	58	33	0	1	58	208	265	2.544E-04	38	60
T_clavata_abd-A-A	TRINITY_DN2435_c0_g1_i1.p1	0.413	58	33	0	1	58	209	266	2.544E-04	38	60
T_clavata_abd-A-A	TRINITY_DN2435_c0_g1_i2.p1	0.413	58	33	0	1	58	209	266	2.544E-04	38	60
T_clavata_abd-A-A	TRINITY_DN2435_c0_g1_i4.p1	0.413	58	33	0	1	58	209	266	2.544E-04	38	60
T_clavata_abd-A-A	TRINITY_DN2435_c0_g1_i5.p1	0.413	58	33	0	1	58	209	266	2.544E-04	38	60
T_clavata_abd-A-A	TRINITY_DN2435_c0_g1_i6.p1	0.413	58	33	0	1	58	209	266	2.544E-04	38	60
T_clavata_abd-A-A	TRINITY_DN2435_c0_g1_i7.p1	0.413	58	33	0	1	58	209	266	2.544E-04	38	60
T_clavata_abd-A-A	TRINITY_DN2435_c0_g1_i8.p1	0.413	58	33	0	1	58	209	266	2.544E-04	38	60
T_clavata_abd-A-A	TRINITY_DN50054_c0_g4_i1.p1	0.514	35	17	0	25	59	1	35	4.832E-04	37	60
T_clavata_abd-A-A	TRINITY_DN18236_c2_g1_i1.p1	0.403	57	33	0	2	58	101	157	6.660E-04	37	60
Gm_AbdA	TRINITY_DN5945_c0_g1_i1.p1	0.871	39	5	0	1	39	233	271	7.284E-16	70	40
Gm_AbdA	TRINITY_DN18724_c0_g1_i1.p1	0.866	30	4	0	1	30	224	253	2.883E-12	59	40
Gm_AbdA	TRINITY_DN44463_c0_g1_i2.p1	0.725	40	11	0	1	40	319	358	2.883E-12	59	40
Gm_AbdA	TRINITY_DN6757_c0_g2_i2.p1	0.717	39	11	0	1	39	211	249	1.032E-11	58	40
Gm_AbdA	TRINITY_DN6757_c0_g2_i1.p1	0.717	39	11	0	1	39	211	249	1.032E-11	58	40
Gm_AbdA	TRINITY_DN6757_c0_g2_i3.p1	0.717	39	11	0	1	39	211	249	1.032E-11	58	40
Gm_AbdA	TRINITY_DN6757_c0_g2_i4.p1	0.717	39	11	0	1	39	211	249	1.032E-11	58	40
Gm_AbdA	TRINITY_DN238351_c0_g1_i1.p1	0.666	39	13	0	1	39	35	73	9.637E-11	55	40
Gm_AbdA	TRINITY_DN5409_c0_g2_i2.p1	0.702	37	11	0	3	39	716	752	1.240E-09	52	40
Gm_AbdA	TRINITY_DN5409_c0_g2_i3.p1	0.702	37	11	0	3	39	716	752	1.240E-09	52	40
Gm_AbdA	TRINITY_DN117838_c0_g1_i1.p1	0.675	37	12	0	3	39	27	63	4.453E-09	50	40
Gm_AbdA	TRINITY_DN117838_c0_g1_i3.p1	0.675	37	12	0	3	39	237	273	4.453E-09	50	40
Gm_AbdA	TRINITY_DN9898_c0_g1_i5.p1	0.575	40	17	0	1	40	46	85	8.439E-09	49	40
Gm_AbdA	TRINITY_DN9898_c0_g1_i2.p1	0.575	40	17	0	1	40	251	290	8.439E-09	49	40
Gm_AbdA	TRINITY_DN9898_c0_g1_i1.p1	0.575	40	17	0	1	40	251	290	8.439E-09	49	40
Gm_AbdA	TRINITY_DN23573_c0_g2_i1.p1	0.555	36	16	0	5	40	54	89	1.502E-07	46	40
Gm_AbdA	TRINITY_DN2352_c0_g1_i1.p1	0.611	36	14	0	3	38	160	195	2.850E-07	45	40
Gm_AbdA	TRINITY_DN5409_c0_g2_i5.p1	0.718	32	9	0	8	39	1	32	7.450E-07	44	40
Gm_AbdA	TRINITY_DN191_c0_g3_i1.p1	0.564	39	16	0	2	38	158	196	3.700E-06	42	40
Gm_AbdA	TRINITY_DN5409_c0_g2_i1.p1	0.588	34	14	0	5	38	181	214	3.700E-06	42	40
Gm_AbdA	TRINITY_DN5409_c0_g2_i4.p1	0.588	34	14	0	5	38	181	214	3.700E-06	42	40
Gm_AbdA	TRINITY_DN9152_c0_g1_i1.p1	0.555	36	16	0	3	38	132	167	7.027E-06	41	40
Gm_AbdA	TRINITY_DN9152_c0_g1_i2.p1	0.555	36	16	0	3	38	132	167	7.027E-06	41	40
Gm_AbdA	TRINITY_DN12323_c0_g1_i1.p1	0.526	38	18	0	1	38	225	262	9.685E-06	41	40
Gm_AbdA	TRINITY_DN243_c0_g1_i1.p1	0.500	36	18	0	3	38	216	251	1.335E-05	40	40
Gm_AbdA	TRINITY_DN1632_c4_g1_i2.p1	0.500	36	18	0	3	38	225	260	1.335E-05	40	40
Gm_AbdA	TRINITY_DN1632_c4_g1_i1.p1	0.500	36	18	0	3	38	225	260	1.335E-05	40	40
Gm_AbdA	TRINITY_DN21596_c1_g1_i1.p1	0.542	35	16	0	5	39	113	147	1.840E-05	40	40
Gm_AbdA	TRINITY_DN20982_c2_g1_i1.p1	0.542	35	16	0	5	39	233	267	3.497E-05	39	40
Gm_AbdA	TRINITY_DN98526_c0_g2_i1.p1	0.527	36	17	0	5	40	134	169	6.648E-05	38	40
Gm_AbdA	TRINITY_DN2055_c1_g1_i1.p1	0.558	34	15	0	5	38	153	186	6.648E-05	38	40
Gm_AbdA	TRINITY_DN3014_c2_g1_i1.p1	0.558	34	15	0	5	38	304	337	6.648E-05	38	40
Gm_AbdA	TRINITY_DN12341_c0_g1_i2.p1	0.529	34	16	0	5	38	199	232	9.168E-05	38	40
Gm_AbdA	TRINITY_DN12341_c0_g1_i1.p1	0.529	34	16	0	5	38	199	232	9.168E-05	38	40
Gm_AbdA	TRINITY_DN5539_c0_g1_i1.p1	0.485	35	18	0	5	39	172	206	1.264E-04	38	40
Gm_AbdA	TRINITY_DN2034_c0_g1_i1.p1	0.529	34	16	0	5	38	178	211	1.744E-04	37	40
Gm_AbdA	TRINITY_DN2034_c0_g1_i2.p1	0.529	34	16	0	5	38	178	211	1.744E-04	37	40
Gm_AbdA	TRINITY_DN20982_c0_g1_i1.p1	0.470	34	17	0	5	38	236	269	3.317E-04	36	40
Gm_AbdA	TRINITY_DN50054_c0_g4_i1.p1	0.485	35	18	0	5	39	1	35	6.314E-04	36	40
Gm_AbdA	TRINITY_DN31084_c0_g2_i1.p1	0.457	35	18	0	5	39	157	191	6.314E-04	36	40
Gm_AbdA	TRINITY_DN5409_c0_g2_i1.p2	0.850	20	3	0	20	39	3	22	6.314E-04	36	40
Gm_AbdA	TRINITY_DN5409_c0_g2_i4.p2	0.850	20	3	0	20	39	3	22	6.314E-04	36	40
Gm_AbdA	TRINITY_DN30796_c0_g1_i1.p1	0.516	31	15	0	5	35	199	229	6.314E-04	36	40
Gm_AbdA	TRINITY_DN204578_c0_g1_i1.p1	0.457	35	18	0	5	39	164	198	6.314E-04	36	40
Gm_AbdA	TRINITY_DN1637_c1_g2_i1.p1	0.461	39	20	0	2	40	226	264	6.314E-04	36	40
Gm_AbdA	TRINITY_DN13938_c1_g1_i1.p1	0.457	35	18	0	5	39	190	224	6.314E-04	36	40
Gm_AbdA	TRINITY_DN13938_c1_g1_i2.p1	0.457	35	18	0	5	39	190	224	6.314E-04	36	40
T_castaneum_abd-A	TRINITY_DN5945_c0_g1_i1.p1	0.879	58	7	0	2	59	214	271	1.001E-26	102	60
T_castaneum_abd-A	TRINITY_DN18724_c0_g1_i1.p1	0.816	49	9	0	2	50	205	253	3.028E-20	83	60
T_castaneum_abd-A	TRINITY_DN6757_c0_g2_i2.p1	0.689	58	18	0	2	59	192	249	1.372E-18	79	60
T_castaneum_abd-A	TRINITY_DN6757_c0_g2_i1.p1	0.689	58	18	0	2	59	192	249	1.372E-18	79	60
T_castaneum_abd-A	TRINITY_DN6757_c0_g2_i3.p1	0.689	58	18	0	2	59	192	249	1.372E-18	79	60
T_castaneum_abd-A	TRINITY_DN6757_c0_g2_i4.p1	0.689	58	18	0	2	59	192	249	1.372E-18	79	60
T_castaneum_abd-A	TRINITY_DN238351_c0_g1_i1.p1	0.689	58	18	0	2	59	16	73	4.894E-18	77	60
T_castaneum_abd-A	TRINITY_DN44463_c0_g1_i2.p1	0.684	57	18	0	4	60	302	358	1.270E-17	76	60
T_castaneum_abd-A	TRINITY_DN9898_c0_g1_i5.p1	0.600	60	24	0	1	60	26	85	3.897E-15	69	60
T_castaneum_abd-A	TRINITY_DN9898_c0_g1_i2.p1	0.600	60	24	0	1	60	231	290	3.897E-15	69	60
T_castaneum_abd-A	TRINITY_DN9898_c0_g1_i1.p1	0.600	60	24	0	1	60	231	290	3.897E-15	69	60
T_castaneum_abd-A	TRINITY_DN117838_c0_g1_i1.p1	0.603	58	23	0	2	59	6	63	9.405E-14	65	60
T_castaneum_abd-A	TRINITY_DN117838_c0_g1_i3.p1	0.603	58	23	0	2	59	216	273	9.405E-14	65	60
T_castaneum_abd-A	TRINITY_DN5409_c0_g2_i2.p1	0.614	57	22	0	3	59	696	752	9.405E-14	65	60
T_castaneum_abd-A	TRINITY_DN5409_c0_g2_i3.p1	0.614	57	22	0	3	59	696	752	9.405E-14	65	60
T_castaneum_abd-A	TRINITY_DN12323_c0_g1_i1.p1	0.578	57	24	0	2	58	206	262	1.654E-12	61	60
T_castaneum_abd-A	TRINITY_DN5409_c0_g2_i1.p1	0.561	57	25	0	2	58	158	214	4.301E-12	60	60
T_castaneum_abd-A	TRINITY_DN5409_c0_g2_i4.p1	0.561	57	25	0	2	58	158	214	4.301E-12	60	60
T_castaneum_abd-A	TRINITY_DN23573_c0_g2_i1.p1	0.483	60	31	0	1	60	30	89	4.006E-11	57	60
T_castaneum_abd-A	TRINITY_DN21596_c1_g1_i1.p1	0.534	58	27	0	2	59	90	147	5.511E-11	57	60
T_castaneum_abd-A	TRINITY_DN2352_c0_g1_i1.p1	0.543	57	26	0	2	58	139	195	1.043E-10	56	60
T_castaneum_abd-A	TRINITY_DN3014_c2_g1_i1.p1	0.500	58	29	0	1	58	280	337	2.716E-10	55	60
T_castaneum_abd-A	TRINITY_DN191_c0_g3_i1.p1	0.482	58	30	0	1	58	139	196	5.140E-10	54	60
T_castaneum_abd-A	TRINITY_DN9152_c0_g1_i1.p1	0.508	57	28	0	2	58	111	167	1.339E-09	53	60
T_castaneum_abd-A	TRINITY_DN9152_c0_g1_i2.p1	0.508	57	28	0	2	58	111	167	1.339E-09	53	60
T_castaneum_abd-A	TRINITY_DN29221_c1_g1_i1.p1	0.440	59	32	0	1	59	185	243	1.339E-09	53	60
T_castaneum_abd-A	TRINITY_DN1637_c1_g2_i1.p1	0.466	60	32	0	1	60	205	264	2.535E-09	52	60
T_castaneum_abd-A	TRINITY_DN20982_c2_g1_i1.p1	0.482	58	30	0	2	59	210	267	6.607E-09	51	60
T_castaneum_abd-A	TRINITY_DN98526_c0_g2_i1.p1	0.433	60	33	0	1	60	110	169	1.722E-08	50	60
T_castaneum_abd-A	TRINITY_DN12341_c0_g1_i2.p1	0.473	57	30	0	2	58	176	232	1.722E-08	50	60
T_castaneum_abd-A	TRINITY_DN12341_c0_g1_i1.p1	0.473	57	30	0	2	58	176	232	1.722E-08	50	60
T_castaneum_abd-A	TRINITY_DN243_c0_g1_i1.p1	0.456	57	30	0	2	58	195	251	2.371E-08	49	60
T_castaneum_abd-A	TRINITY_DN1632_c4_g1_i2.p1	0.456	57	30	0	2	58	204	260	2.371E-08	49	60
T_castaneum_abd-A	TRINITY_DN1632_c4_g1_i1.p1	0.456	57	30	0	2	58	204	260	2.371E-08	49	60
T_castaneum_abd-A	TRINITY_DN2209_c3_g3_i1.p1	0.482	58	30	0	2	59	95	152	3.263E-08	49	60
T_castaneum_abd-A	TRINITY_DN2034_c0_g1_i1.p1	0.456	57	30	0	2	58	155	211	4.491E-08	49	60
T_castaneum_abd-A	TRINITY_DN2034_c0_g1_i2.p1	0.456	57	30	0	2	58	155	211	4.491E-08	49	60
T_castaneum_abd-A	TRINITY_DN2055_c1_g1_i1.p1	0.456	57	30	0	2	58	130	186	8.510E-08	48	60
T_castaneum_abd-A	TRINITY_DN4137_c0_g1_i2.p1	0.472	55	29	0	1	55	169	223	1.171E-07	48	60
T_castaneum_abd-A	TRINITY_DN13032_c0_g2_i1.p1	0.465	58	30	0	2	59	74	131	1.613E-07	47	60
T_castaneum_abd-A	TRINITY_DN13938_c1_g1_i1.p1	0.431	58	32	0	2	59	167	224	1.613E-07	47	60
T_castaneum_abd-A	TRINITY_DN13938_c1_g1_i2.p1	0.431	58	32	0	2	59	167	224	1.613E-07	47	60
T_castaneum_abd-A	TRINITY_DN5539_c0_g1_i1.p1	0.448	58	31	0	2	59	149	206	2.220E-07	47	60
T_castaneum_abd-A	TRINITY_DN31084_c0_g2_i1.p1	0.431	58	32	0	2	59	134	191	2.220E-07	47	60
T_castaneum_abd-A	TRINITY_DN204578_c0_g1_i1.p1	0.413	58	33	0	2	59	141	198	5.794E-07	46	60
T_castaneum_abd-A	TRINITY_DN20982_c0_g1_i1.p1	0.444	54	29	0	5	58	216	269	5.794E-07	46	60
T_castaneum_abd-A	TRINITY_DN3973_c1_g1_i3.p1	0.413	58	33	0	1	58	204	261	7.978E-07	45	60
T_castaneum_abd-A	TRINITY_DN3973_c1_g1_i4.p1	0.413	58	33	0	1	58	204	261	7.978E-07	45	60
T_castaneum_abd-A	TRINITY_DN3973_c1_g1_i2.p1	0.413	58	33	0	1	58	253	310	7.978E-07	45	60
T_castaneum_abd-A	TRINITY_DN3973_c1_g1_i5.p1	0.413	58	33	0	1	58	253	310	7.978E-07	45	60
T_castaneum_abd-A	TRINITY_DN5409_c0_g2_i5.p1	0.718	32	9	0	28	59	1	32	1.099E-06	45	60
T_castaneum_abd-A	TRINITY_DN1632_c8_g1_i1.p1	0.423	59	33	0	1	59	179	237	1.099E-06	45	60
T_castaneum_abd-A	TRINITY_DN29359_c0_g2_i3.p1	0.438	57	31	0	2	58	63	119	1.513E-06	44	60
T_castaneum_abd-A	TRINITY_DN29359_c0_g2_i1.p1	0.438	57	31	0	2	58	64	120	1.513E-06	44	60
T_castaneum_abd-A	TRINITY_DN30796_c0_g1_i1.p1	0.442	52	28	0	4	55	178	229	3.951E-06	43	60
T_castaneum_abd-A	TRINITY_DN7438_c0_g1_i2.p1	0.438	57	31	0	2	58	99	155	5.441E-06	43	60
T_castaneum_abd-A	TRINITY_DN9777_c0_g1_i10.p1	0.438	57	30	0	2	55	219	275	5.441E-06	43	60
T_castaneum_abd-A	TRINITY_DN9777_c0_g1_i3.p1	0.438	57	30	0	2	55	219	275	5.441E-06	43	60
T_castaneum_abd-A	TRINITY_DN9777_c0_g1_i4.p1	0.438	57	30	0	2	55	219	275	5.441E-06	43	60
T_castaneum_abd-A	TRINITY_DN9777_c0_g1_i9.p1	0.438	57	30	0	2	55	219	275	5.441E-06	43	60
T_castaneum_abd-A	TRINITY_DN9777_c0_g1_i2.p1	0.438	57	30	0	2	55	335	391	5.441E-06	43	60
T_castaneum_abd-A	TRINITY_DN9777_c0_g1_i5.p1	0.438	57	30	0	2	55	335	391	5.441E-06	43	60
T_castaneum_abd-A	TRINITY_DN9777_c0_g1_i6.p1	0.438	57	30	0	2	55	335	391	5.441E-06	43	60
T_castaneum_abd-A	TRINITY_DN9777_c0_g1_i8.p1	0.438	57	30	0	2	55	335	391	5.441E-06	43	60
T_castaneum_abd-A	TRINITY_DN22_c19_g1_i2.p1	0.406	59	34	0	2	60	177	235	7.495E-06	42	60
T_castaneum_abd-A	TRINITY_DN22_c19_g1_i1.p1	0.406	59	34	0	2	60	224	282	7.495E-06	42	60
T_castaneum_abd-A	TRINITY_DN22_c19_g1_i3.p1	0.406	59	34	0	2	60	177	235	7.495E-06	42	60
T_castaneum_abd-A	TRINITY_DN17448_c0_g4_i1.p1	0.421	57	32	0	2	58	161	217	7.495E-06	42	60
T_castaneum_abd-A	TRINITY_DN1986_c1_g1_i1.p1	0.389	59	35	0	1	59	104	162	1.032E-05	42	60
T_castaneum_abd-A	TRINITY_DN1986_c1_g1_i2.p1	0.389	59	35	0	1	59	104	162	1.032E-05	42	60
T_castaneum_abd-A	TRINITY_DN2052_c0_g1_i1.p1	0.406	59	34	0	1	59	187	245	1.422E-05	42	60
T_castaneum_abd-A	TRINITY_DN816_c0_g1_i1.p1	0.407	54	31	0	2	55	248	301	3.717E-05	40	60
T_castaneum_abd-A	TRINITY_DN816_c0_g1_i3.p1	0.407	54	31	0	2	55	248	301	3.717E-05	40	60
T_castaneum_abd-A	TRINITY_DN1347_c0_g2_i1.p1	0.385	57	34	0	2	58	49	105	5.121E-05	40	60
T_castaneum_abd-A	TRINITY_DN1347_c0_g2_i2.p1	0.385	57	34	0	2	58	49	105	5.121E-05	40	60
T_castaneum_abd-A	TRINITY_DN8124_c0_g3_i1.p1	0.438	57	31	0	2	58	139	195	7.056E-05	40	60
T_castaneum_abd-A	TRINITY_DN4728_c1_g1_i1.p1	0.396	58	34	0	1	58	140	197	7.056E-05	40	60
T_castaneum_abd-A	TRINITY_DN5428_c0_g1_i3.p1	0.388	54	32	0	2	55	228	281	7.056E-05	40	60
T_castaneum_abd-A	TRINITY_DN5428_c0_g1_i4.p1	0.388	54	32	0	2	55	228	281	7.056E-05	40	60
T_castaneum_abd-A	TRINITY_DN5428_c0_g1_i5.p1	0.388	54	32	0	2	55	228	281	7.056E-05	40	60
T_castaneum_abd-A	TRINITY_DN5428_c0_g1_i1.p1	0.388	54	32	0	2	55	228	281	7.056E-05	40	60
T_castaneum_abd-A	TRINITY_DN5428_c0_g1_i2.p1	0.388	54	32	0	2	55	228	281	7.056E-05	40	60
T_castaneum_abd-A	TRINITY_DN21_c2_g1_i2.p1	0.385	57	34	0	3	59	251	307	9.722E-05	39	60
T_castaneum_abd-A	TRINITY_DN21_c2_g2_i1.p1	0.403	57	33	0	3	59	254	310	9.722E-05	39	60
T_castaneum_abd-A	TRINITY_DN2435_c0_g1_i1.p2	0.413	58	33	0	1	58	208	265	2.544E-04	38	60
T_castaneum_abd-A	TRINITY_DN2435_c0_g1_i2.p2	0.413	58	33	0	1	58	208	265	2.544E-04	38	60
T_castaneum_abd-A	TRINITY_DN2435_c0_g1_i4.p2	0.413	58	33	0	1	58	208	265	2.544E-04	38	60
T_castaneum_abd-A	TRINITY_DN2435_c0_g1_i5.p2	0.413	58	33	0	1	58	208	265	2.544E-04	38	60
T_castaneum_abd-A	TRINITY_DN2435_c0_g1_i6.p2	0.413	58	33	0	1	58	208	265	2.544E-04	38	60
T_castaneum_abd-A	TRINITY_DN2435_c0_g1_i7.p2	0.413	58	33	0	1	58	208	265	2.544E-04	38	60
T_castaneum_abd-A	TRINITY_DN2435_c0_g1_i8.p2	0.413	58	33	0	1	58	208	265	2.544E-04	38	60
T_castaneum_abd-A	TRINITY_DN2435_c0_g1_i1.p1	0.413	58	33	0	1	58	209	266	2.544E-04	38	60
T_castaneum_abd-A	TRINITY_DN2435_c0_g1_i2.p1	0.413	58	33	0	1	58	209	266	2.544E-04	38	60
T_castaneum_abd-A	TRINITY_DN2435_c0_g1_i4.p1	0.413	58	33	0	1	58	209	266	2.544E-04	38	60
T_castaneum_abd-A	TRINITY_DN2435_c0_g1_i5.p1	0.413	58	33	0	1	58	209	266	2.544E-04	38	60
T_castaneum_abd-A	TRINITY_DN2435_c0_g1_i6.p1	0.413	58	33	0	1	58	209	266	2.544E-04	38	60
T_castaneum_abd-A	TRINITY_DN2435_c0_g1_i7.p1	0.413	58	33	0	1	58	209	266	2.544E-04	38	60
T_castaneum_abd-A	TRINITY_DN2435_c0_g1_i8.p1	0.413	58	33	0	1	58	209	266	2.544E-04	38	60
T_castaneum_abd-A	TRINITY_DN50054_c0_g4_i1.p1	0.514	35	17	0	25	59	1	35	4.832E-04	37	60
T_castaneum_abd-A	TRINITY_DN18236_c2_g1_i1.p1	0.403	57	33	0	2	58	101	157	6.660E-04	37	60
L_polyphemus_abd-a_A1-a	TRINITY_DN5945_c0_g1_i1.p1	0.810	58	11	0	2	59	214	271	8.511E-25	96	60
L_polyphemus_abd-a_A1-a	TRINITY_DN18724_c0_g1_i1.p1	0.795	49	10	0	2	50	205	253	1.483E-19	81	60
L_polyphemus_abd-a_A1-a	TRINITY_DN6757_c0_g2_i2.p1	0.672	58	19	0	2	59	192	249	9.985E-19	79	60
L_polyphemus_abd-a_A1-a	TRINITY_DN6757_c0_g2_i1.p1	0.672	58	19	0	2	59	192	249	9.985E-19	79	60
L_polyphemus_abd-a_A1-a	TRINITY_DN6757_c0_g2_i3.p1	0.672	58	19	0	2	59	192	249	9.985E-19	79	60
L_polyphemus_abd-a_A1-a	TRINITY_DN6757_c0_g2_i4.p1	0.672	58	19	0	2	59	192	249	9.985E-19	79	60
L_polyphemus_abd-a_A1-a	TRINITY_DN238351_c0_g1_i1.p1	0.672	58	19	0	2	59	16	73	1.746E-17	76	60
L_polyphemus_abd-a_A1-a	TRINITY_DN44463_c0_g1_i2.p1	0.649	57	20	0	4	60	302	358	8.563E-17	74	60
L_polyphemus_abd-a_A1-a	TRINITY_DN117838_c0_g1_i1.p1	0.603	58	23	0	2	59	6	63	3.618E-14	66	60
L_polyphemus_abd-a_A1-a	TRINITY_DN117838_c0_g1_i3.p1	0.603	58	23	0	2	59	216	273	3.618E-14	66	60
L_polyphemus_abd-a_A1-a	TRINITY_DN9898_c0_g1_i5.p1	0.550	60	27	0	1	60	26	85	4.975E-14	66	60
L_polyphemus_abd-a_A1-a	TRINITY_DN9898_c0_g1_i2.p1	0.550	60	27	0	1	60	231	290	4.975E-14	66	60
L_polyphemus_abd-a_A1-a	TRINITY_DN9898_c0_g1_i1.p1	0.550	60	27	0	1	60	231	290	4.975E-14	66	60
L_polyphemus_abd-a_A1-a	TRINITY_DN5409_c0_g2_i2.p1	0.614	57	22	0	3	59	696	752	1.293E-13	64	60
L_polyphemus_abd-a_A1-a	TRINITY_DN5409_c0_g2_i3.p1	0.614	57	22	0	3	59	696	752	1.293E-13	64	60
L_polyphemus_abd-a_A1-a	TRINITY_DN12323_c0_g1_i1.p1	0.578	57	24	0	2	58	206	262	3.128E-12	61	60
L_polyphemus_abd-a_A1-a	TRINITY_DN5409_c0_g2_i1.p1	0.543	57	26	0	2	58	158	214	3.128E-12	61	60
L_polyphemus_abd-a_A1-a	TRINITY_DN5409_c0_g2_i4.p1	0.543	57	26	0	2	58	158	214	3.128E-12	61	60
L_polyphemus_abd-a_A1-a	TRINITY_DN2352_c0_g1_i1.p1	0.543	57	26	0	2	58	139	195	5.511E-11	57	60
L_polyphemus_abd-a_A1-a	TRINITY_DN21596_c1_g1_i1.p1	0.517	58	28	0	2	59	90	147	7.581E-11	57	60
L_polyphemus_abd-a_A1-a	TRINITY_DN23573_c0_g2_i1.p1	0.450	60	32	0	1	60	30	89	3.736E-10	55	60
L_polyphemus_abd-a_A1-a	TRINITY_DN1637_c1_g2_i1.p1	0.483	60	31	0	1	60	205	264	5.140E-10	54	60
L_polyphemus_abd-a_A1-a	TRINITY_DN191_c0_g3_i1.p1	0.448	58	31	0	1	58	139	196	1.339E-09	53	60
L_polyphemus_abd-a_A1-a	TRINITY_DN9152_c0_g1_i1.p1	0.508	57	28	0	2	58	111	167	1.339E-09	53	60
L_polyphemus_abd-a_A1-a	TRINITY_DN9152_c0_g1_i2.p1	0.508	57	28	0	2	58	111	167	1.339E-09	53	60
L_polyphemus_abd-a_A1-a	TRINITY_DN3014_c2_g1_i1.p1	0.465	58	30	0	1	58	280	337	1.339E-09	53	60
L_polyphemus_abd-a_A1-a	TRINITY_DN29221_c1_g1_i1.p1	0.423	59	33	0	1	59	185	243	1.842E-09	53	60
L_polyphemus_abd-a_A1-a	TRINITY_DN20982_c2_g1_i1.p1	0.482	58	30	0	2	59	210	267	9.093E-09	51	60
L_polyphemus_abd-a_A1-a	TRINITY_DN243_c0_g1_i1.p1	0.456	57	30	0	2	58	195	251	2.371E-08	49	60
L_polyphemus_abd-a_A1-a	TRINITY_DN1632_c4_g1_i2.p1	0.456	57	30	0	2	58	204	260	2.371E-08	49	60
L_polyphemus_abd-a_A1-a	TRINITY_DN1632_c4_g1_i1.p1	0.456	57	30	0	2	58	204	260	2.371E-08	49	60
L_polyphemus_abd-a_A1-a	TRINITY_DN12341_c0_g1_i2.p1	0.456	57	30	0	2	58	176	232	6.182E-08	48	60
L_polyphemus_abd-a_A1-a	TRINITY_DN12341_c0_g1_i1.p1	0.456	57	30	0	2	58	176	232	6.182E-08	48	60
L_polyphemus_abd-a_A1-a	TRINITY_DN3973_c1_g1_i3.p1	0.413	58	33	0	1	58	204	261	6.182E-08	48	60
L_polyphemus_abd-a_A1-a	TRINITY_DN3973_c1_g1_i4.p1	0.413	58	33	0	1	58	204	261	6.182E-08	48	60
L_polyphemus_abd-a_A1-a	TRINITY_DN3973_c1_g1_i2.p1	0.413	58	33	0	1	58	253	310	6.182E-08	48	60
L_polyphemus_abd-a_A1-a	TRINITY_DN3973_c1_g1_i5.p1	0.413	58	33	0	1	58	253	310	6.182E-08	48	60
L_polyphemus_abd-a_A1-a	TRINITY_DN2209_c3_g3_i1.p1	0.465	58	30	0	2	59	95	152	8.510E-08	48	60
L_polyphemus_abd-a_A1-a	TRINITY_DN98526_c0_g2_i1.p1	0.400	60	35	0	1	60	110	169	1.613E-07	47	60
L_polyphemus_abd-a_A1-a	TRINITY_DN1632_c8_g1_i1.p1	0.423	59	33	0	1	59	179	237	1.613E-07	47	60
L_polyphemus_abd-a_A1-a	TRINITY_DN31084_c0_g2_i1.p1	0.431	58	32	0	2	59	134	191	2.220E-07	47	60
L_polyphemus_abd-a_A1-a	TRINITY_DN2034_c0_g1_i1.p1	0.438	57	31	0	2	58	155	211	2.220E-07	47	60
L_polyphemus_abd-a_A1-a	TRINITY_DN2034_c0_g1_i2.p1	0.438	57	31	0	2	58	155	211	2.220E-07	47	60
L_polyphemus_abd-a_A1-a	TRINITY_DN13938_c1_g1_i1.p1	0.431	58	32	0	2	59	167	224	2.220E-07	47	60
L_polyphemus_abd-a_A1-a	TRINITY_DN13938_c1_g1_i2.p1	0.431	58	32	0	2	59	167	224	2.220E-07	47	60
L_polyphemus_abd-a_A1-a	TRINITY_DN5539_c0_g1_i1.p1	0.431	58	32	0	2	59	149	206	3.057E-07	46	60
L_polyphemus_abd-a_A1-a	TRINITY_DN4137_c0_g1_i2.p1	0.454	55	29	0	1	55	169	223	3.057E-07	46	60
L_polyphemus_abd-a_A1-a	TRINITY_DN2055_c1_g1_i1.p1	0.438	57	31	0	2	58	130	186	3.057E-07	46	60
L_polyphemus_abd-a_A1-a	TRINITY_DN13032_c0_g2_i1.p1	0.465	58	30	0	2	59	74	131	3.057E-07	46	60
L_polyphemus_abd-a_A1-a	TRINITY_DN204578_c0_g1_i1.p1	0.413	58	33	0	2	59	141	198	5.794E-07	46	60
L_polyphemus_abd-a_A1-a	TRINITY_DN5409_c0_g2_i5.p1	0.718	32	9	0	28	59	1	32	1.513E-06	44	60
L_polyphemus_abd-a_A1-a	TRINITY_DN1347_c0_g2_i1.p1	0.403	57	33	0	2	58	49	105	2.869E-06	44	60
L_polyphemus_abd-a_A1-a	TRINITY_DN1347_c0_g2_i2.p1	0.403	57	33	0	2	58	49	105	2.869E-06	44	60
L_polyphemus_abd-a_A1-a	TRINITY_DN29359_c0_g2_i3.p1	0.423	59	33	0	2	60	63	121	3.951E-06	43	60
L_polyphemus_abd-a_A1-a	TRINITY_DN29359_c0_g2_i1.p1	0.423	59	33	0	2	60	64	122	3.951E-06	43	60
L_polyphemus_abd-a_A1-a	TRINITY_DN7438_c0_g1_i2.p1	0.438	57	31	0	2	58	99	155	3.951E-06	43	60
L_polyphemus_abd-a_A1-a	TRINITY_DN20982_c0_g1_i1.p1	0.387	62	34	0	2	58	208	269	7.495E-06	42	60
L_polyphemus_abd-a_A1-a	TRINITY_DN30796_c0_g1_i1.p1	0.423	52	29	0	4	55	178	229	1.422E-05	42	60
L_polyphemus_abd-a_A1-a	TRINITY_DN22_c19_g1_i2.p1	0.389	59	35	0	2	60	177	235	1.422E-05	42	60
L_polyphemus_abd-a_A1-a	TRINITY_DN22_c19_g1_i1.p1	0.389	59	35	0	2	60	224	282	1.422E-05	42	60
L_polyphemus_abd-a_A1-a	TRINITY_DN22_c19_g1_i3.p1	0.389	59	35	0	2	60	177	235	1.422E-05	42	60
L_polyphemus_abd-a_A1-a	TRINITY_DN9777_c0_g1_i10.p1	0.421	57	31	0	2	55	219	275	1.959E-05	41	60
L_polyphemus_abd-a_A1-a	TRINITY_DN9777_c0_g1_i3.p1	0.421	57	31	0	2	55	219	275	1.959E-05	41	60
L_polyphemus_abd-a_A1-a	TRINITY_DN9777_c0_g1_i4.p1	0.421	57	31	0	2	55	219	275	1.959E-05	41	60
L_polyphemus_abd-a_A1-a	TRINITY_DN9777_c0_g1_i9.p1	0.421	57	31	0	2	55	219	275	1.959E-05	41	60
L_polyphemus_abd-a_A1-a	TRINITY_DN9777_c0_g1_i2.p1	0.421	57	31	0	2	55	335	391	1.959E-05	41	60
L_polyphemus_abd-a_A1-a	TRINITY_DN9777_c0_g1_i5.p1	0.421	57	31	0	2	55	335	391	1.959E-05	41	60
L_polyphemus_abd-a_A1-a	TRINITY_DN9777_c0_g1_i6.p1	0.421	57	31	0	2	55	335	391	1.959E-05	41	60
L_polyphemus_abd-a_A1-a	TRINITY_DN9777_c0_g1_i8.p1	0.421	57	31	0	2	55	335	391	1.959E-05	41	60
L_polyphemus_abd-a_A1-a	TRINITY_DN8124_c0_g3_i1.p1	0.438	57	31	0	2	58	139	195	2.698E-05	41	60
L_polyphemus_abd-a_A1-a	TRINITY_DN17448_c0_g4_i1.p1	0.403	57	33	0	2	58	161	217	3.717E-05	40	60
L_polyphemus_abd-a_A1-a	TRINITY_DN21_c2_g1_i2.p1	0.385	57	34	0	3	59	251	307	5.121E-05	40	60
L_polyphemus_abd-a_A1-a	TRINITY_DN21_c2_g2_i1.p1	0.403	57	33	0	3	59	254	310	5.121E-05	40	60
L_polyphemus_abd-a_A1-a	TRINITY_DN1986_c1_g1_i1.p1	0.372	59	36	0	1	59	104	162	7.056E-05	40	60
L_polyphemus_abd-a_A1-a	TRINITY_DN1986_c1_g1_i2.p1	0.372	59	36	0	1	59	104	162	7.056E-05	40	60
L_polyphemus_abd-a_A1-a	TRINITY_DN816_c0_g1_i1.p1	0.388	54	32	0	2	55	248	301	7.056E-05	40	60
L_polyphemus_abd-a_A1-a	TRINITY_DN816_c0_g1_i3.p1	0.388	54	32	0	2	55	248	301	7.056E-05	40	60
L_polyphemus_abd-a_A1-a	TRINITY_DN2052_c0_g1_i1.p1	0.389	59	35	0	1	59	187	245	9.722E-05	39	60
L_polyphemus_abd-a_A1-a	TRINITY_DN2435_c0_g1_i1.p2	0.413	58	33	0	1	58	208	265	1.340E-04	39	60
L_polyphemus_abd-a_A1-a	TRINITY_DN2435_c0_g1_i2.p2	0.413	58	33	0	1	58	208	265	1.340E-04	39	60
L_polyphemus_abd-a_A1-a	TRINITY_DN2435_c0_g1_i4.p2	0.413	58	33	0	1	58	208	265	1.340E-04	39	60
L_polyphemus_abd-a_A1-a	TRINITY_DN2435_c0_g1_i5.p2	0.413	58	33	0	1	58	208	265	1.340E-04	39	60
L_polyphemus_abd-a_A1-a	TRINITY_DN2435_c0_g1_i6.p2	0.413	58	33	0	1	58	208	265	1.340E-04	39	60
L_polyphemus_abd-a_A1-a	TRINITY_DN2435_c0_g1_i7.p2	0.413	58	33	0	1	58	208	265	1.340E-04	39	60
L_polyphemus_abd-a_A1-a	TRINITY_DN2435_c0_g1_i8.p2	0.413	58	33	0	1	58	208	265	1.340E-04	39	60
L_polyphemus_abd-a_A1-a	TRINITY_DN2435_c0_g1_i1.p1	0.413	58	33	0	1	58	209	266	1.340E-04	39	60
L_polyphemus_abd-a_A1-a	TRINITY_DN2435_c0_g1_i2.p1	0.413	58	33	0	1	58	209	266	1.340E-04	39	60
L_polyphemus_abd-a_A1-a	TRINITY_DN2435_c0_g1_i4.p1	0.413	58	33	0	1	58	209	266	1.340E-04	39	60
L_polyphemus_abd-a_A1-a	TRINITY_DN2435_c0_g1_i5.p1	0.413	58	33	0	1	58	209	266	1.340E-04	39	60
L_polyphemus_abd-a_A1-a	TRINITY_DN2435_c0_g1_i6.p1	0.413	58	33	0	1	58	209	266	1.340E-04	39	60
L_polyphemus_abd-a_A1-a	TRINITY_DN2435_c0_g1_i7.p1	0.413	58	33	0	1	58	209	266	1.340E-04	39	60
L_polyphemus_abd-a_A1-a	TRINITY_DN2435_c0_g1_i8.p1	0.413	58	33	0	1	58	209	266	1.340E-04	39	60
L_polyphemus_abd-a_A1-a	TRINITY_DN18236_c2_g1_i1.p1	0.421	57	32	0	2	58	101	157	1.846E-04	38	60
L_polyphemus_abd-a_A1-a	TRINITY_DN5428_c0_g1_i3.p1	0.370	54	33	0	2	55	228	281	3.506E-04	38	60
L_polyphemus_abd-a_A1-a	TRINITY_DN5428_c0_g1_i4.p1	0.370	54	33	0	2	55	228	281	3.506E-04	38	60
L_polyphemus_abd-a_A1-a	TRINITY_DN5428_c0_g1_i5.p1	0.370	54	33	0	2	55	228	281	3.506E-04	38	60
L_polyphemus_abd-a_A1-a	TRINITY_DN5428_c0_g1_i1.p1	0.370	54	33	0	2	55	228	281	3.506E-04	38	60
L_polyphemus_abd-a_A1-a	TRINITY_DN5428_c0_g1_i2.p1	0.370	54	33	0	2	55	228	281	3.506E-04	38	60
L_polyphemus_abd-a_A1-a	TRINITY_DN50054_c0_g4_i1.p1	0.485	35	18	0	25	59	1	35	6.660E-04	37	60
L_polyphemus_abd-a_A1-a	TRINITY_DN4728_c1_g1_i1.p1	0.362	58	36	0	1	58	140	197	6.660E-04	37	60
L_polyphemus_abd-a_A1-a	TRINITY_DN816_c0_g1_i2.p1	0.425	40	22	0	16	55	7	46	9.180E-04	36	60
S_maritima_abd-A	TRINITY_DN5945_c0_g1_i1.p1	0.879	58	7	0	2	59	214	271	1.001E-26	102	60
S_maritima_abd-A	TRINITY_DN18724_c0_g1_i1.p1	0.816	49	9	0	2	50	205	253	3.028E-20	83	60
S_maritima_abd-A	TRINITY_DN6757_c0_g2_i2.p1	0.689	58	18	0	2	59	192	249	1.372E-18	79	60
S_maritima_abd-A	TRINITY_DN6757_c0_g2_i1.p1	0.689	58	18	0	2	59	192	249	1.372E-18	79	60
S_maritima_abd-A	TRINITY_DN6757_c0_g2_i3.p1	0.689	58	18	0	2	59	192	249	1.372E-18	79	60
S_maritima_abd-A	TRINITY_DN6757_c0_g2_i4.p1	0.689	58	18	0	2	59	192	249	1.372E-18	79	60
S_maritima_abd-A	TRINITY_DN238351_c0_g1_i1.p1	0.689	58	18	0	2	59	16	73	4.894E-18	77	60
S_maritima_abd-A	TRINITY_DN44463_c0_g1_i2.p1	0.701	57	17	0	4	60	302	358	4.894E-18	77	60
S_maritima_abd-A	TRINITY_DN9898_c0_g1_i5.p1	0.583	60	25	0	1	60	26	85	7.366E-15	68	60
S_maritima_abd-A	TRINITY_DN9898_c0_g1_i2.p1	0.583	60	25	0	1	60	231	290	7.366E-15	68	60
S_maritima_abd-A	TRINITY_DN9898_c0_g1_i1.p1	0.583	60	25	0	1	60	231	290	7.366E-15	68	60
S_maritima_abd-A	TRINITY_DN117838_c0_g1_i1.p1	0.603	58	23	0	2	59	6	63	9.405E-14	65	60
S_maritima_abd-A	TRINITY_DN117838_c0_g1_i3.p1	0.603	58	23	0	2	59	216	273	9.405E-14	65	60
S_maritima_abd-A	TRINITY_DN5409_c0_g2_i2.p1	0.614	57	22	0	3	59	696	752	9.405E-14	65	60
S_maritima_abd-A	TRINITY_DN5409_c0_g2_i3.p1	0.614	57	22	0	3	59	696	752	9.405E-14	65	60
S_maritima_abd-A	TRINITY_DN12323_c0_g1_i1.p1	0.578	57	24	0	2	58	206	262	1.654E-12	61	60
S_maritima_abd-A	TRINITY_DN5409_c0_g2_i1.p1	0.561	57	25	0	2	58	158	214	4.301E-12	60	60
S_maritima_abd-A	TRINITY_DN5409_c0_g2_i4.p1	0.561	57	25	0	2	58	158	214	4.301E-12	60	60
S_maritima_abd-A	TRINITY_DN21596_c1_g1_i1.p1	0.534	58	27	0	2	59	90	147	5.511E-11	57	60
S_maritima_abd-A	TRINITY_DN23573_c0_g2_i1.p1	0.466	60	32	0	1	60	30	89	7.581E-11	57	60
S_maritima_abd-A	TRINITY_DN2352_c0_g1_i1.p1	0.543	57	26	0	2	58	139	195	1.043E-10	56	60
S_maritima_abd-A	TRINITY_DN3014_c2_g1_i1.p1	0.500	58	29	0	1	58	280	337	2.716E-10	55	60
S_maritima_abd-A	TRINITY_DN191_c0_g3_i1.p1	0.482	58	30	0	1	58	139	196	5.140E-10	54	60
S_maritima_abd-A	TRINITY_DN9152_c0_g1_i1.p1	0.508	57	28	0	2	58	111	167	1.339E-09	53	60
S_maritima_abd-A	TRINITY_DN9152_c0_g1_i2.p1	0.508	57	28	0	2	58	111	167	1.339E-09	53	60
S_maritima_abd-A	TRINITY_DN29221_c1_g1_i1.p1	0.440	59	32	0	1	59	185	243	1.339E-09	53	60
S_maritima_abd-A	TRINITY_DN1637_c1_g2_i1.p1	0.466	60	32	0	1	60	205	264	2.535E-09	52	60
S_maritima_abd-A	TRINITY_DN20982_c2_g1_i1.p1	0.482	58	30	0	2	59	210	267	6.607E-09	51	60
S_maritima_abd-A	TRINITY_DN12341_c0_g1_i2.p1	0.473	57	30	0	2	58	176	232	1.722E-08	50	60
S_maritima_abd-A	TRINITY_DN12341_c0_g1_i1.p1	0.473	57	30	0	2	58	176	232	1.722E-08	50	60
S_maritima_abd-A	TRINITY_DN243_c0_g1_i1.p1	0.456	57	30	0	2	58	195	251	2.371E-08	49	60
S_maritima_abd-A	TRINITY_DN1632_c4_g1_i2.p1	0.456	57	30	0	2	58	204	260	2.371E-08	49	60
S_maritima_abd-A	TRINITY_DN1632_c4_g1_i1.p1	0.456	57	30	0	2	58	204	260	2.371E-08	49	60
S_maritima_abd-A	TRINITY_DN98526_c0_g2_i1.p1	0.416	60	34	0	1	60	110	169	3.263E-08	49	60
S_maritima_abd-A	TRINITY_DN2209_c3_g3_i1.p1	0.482	58	30	0	2	59	95	152	3.263E-08	49	60
S_maritima_abd-A	TRINITY_DN2034_c0_g1_i1.p1	0.456	57	30	0	2	58	155	211	4.491E-08	49	60
S_maritima_abd-A	TRINITY_DN2034_c0_g1_i2.p1	0.456	57	30	0	2	58	155	211	4.491E-08	49	60
S_maritima_abd-A	TRINITY_DN2055_c1_g1_i1.p1	0.457	59	31	0	2	60	130	188	4.491E-08	49	60
S_maritima_abd-A	TRINITY_DN4137_c0_g1_i2.p1	0.472	55	29	0	1	55	169	223	1.171E-07	48	60
S_maritima_abd-A	TRINITY_DN13032_c0_g2_i1.p1	0.465	58	30	0	2	59	74	131	1.613E-07	47	60
S_maritima_abd-A	TRINITY_DN13938_c1_g1_i1.p1	0.431	58	32	0	2	59	167	224	1.613E-07	47	60
S_maritima_abd-A	TRINITY_DN13938_c1_g1_i2.p1	0.431	58	32	0	2	59	167	224	1.613E-07	47	60
S_maritima_abd-A	TRINITY_DN5539_c0_g1_i1.p1	0.448	58	31	0	2	59	149	206	2.220E-07	47	60
S_maritima_abd-A	TRINITY_DN31084_c0_g2_i1.p1	0.431	58	32	0	2	59	134	191	2.220E-07	47	60
S_maritima_abd-A	TRINITY_DN204578_c0_g1_i1.p1	0.413	58	33	0	2	59	141	198	5.794E-07	46	60
S_maritima_abd-A	TRINITY_DN20982_c0_g1_i1.p1	0.444	54	29	0	5	58	216	269	5.794E-07	46	60
S_maritima_abd-A	TRINITY_DN3973_c1_g1_i3.p1	0.413	58	33	0	1	58	204	261	7.978E-07	45	60
S_maritima_abd-A	TRINITY_DN3973_c1_g1_i4.p1	0.413	58	33	0	1	58	204	261	7.978E-07	45	60
S_maritima_abd-A	TRINITY_DN3973_c1_g1_i2.p1	0.413	58	33	0	1	58	253	310	7.978E-07	45	60
S_maritima_abd-A	TRINITY_DN3973_c1_g1_i5.p1	0.413	58	33	0	1	58	253	310	7.978E-07	45	60
S_maritima_abd-A	TRINITY_DN5409_c0_g2_i5.p1	0.718	32	9	0	28	59	1	32	1.099E-06	45	60
S_maritima_abd-A	TRINITY_DN1632_c8_g1_i1.p1	0.423	59	33	0	1	59	179	237	1.099E-06	45	60
S_maritima_abd-A	TRINITY_DN29359_c0_g2_i3.p1	0.438	57	31	0	2	58	63	119	1.513E-06	44	60
S_maritima_abd-A	TRINITY_DN29359_c0_g2_i1.p1	0.438	57	31	0	2	58	64	120	1.513E-06	44	60
S_maritima_abd-A	TRINITY_DN30796_c0_g1_i1.p1	0.421	57	32	0	4	60	178	234	2.869E-06	44	60
S_maritima_abd-A	TRINITY_DN7438_c0_g1_i2.p1	0.438	57	31	0	2	58	99	155	5.441E-06	43	60
S_maritima_abd-A	TRINITY_DN9777_c0_g1_i10.p1	0.438	57	30	0	2	55	219	275	5.441E-06	43	60
S_maritima_abd-A	TRINITY_DN9777_c0_g1_i3.p1	0.438	57	30	0	2	55	219	275	5.441E-06	43	60
S_maritima_abd-A	TRINITY_DN9777_c0_g1_i4.p1	0.438	57	30	0	2	55	219	275	5.441E-06	43	60
S_maritima_abd-A	TRINITY_DN9777_c0_g1_i9.p1	0.438	57	30	0	2	55	219	275	5.441E-06	43	60
S_maritima_abd-A	TRINITY_DN9777_c0_g1_i2.p1	0.438	57	30	0	2	55	335	391	5.441E-06	43	60
S_maritima_abd-A	TRINITY_DN9777_c0_g1_i5.p1	0.438	57	30	0	2	55	335	391	5.441E-06	43	60
S_maritima_abd-A	TRINITY_DN9777_c0_g1_i6.p1	0.438	57	30	0	2	55	335	391	5.441E-06	43	60
S_maritima_abd-A	TRINITY_DN9777_c0_g1_i8.p1	0.438	57	30	0	2	55	335	391	5.441E-06	43	60
S_maritima_abd-A	TRINITY_DN22_c19_g1_i2.p1	0.406	59	34	0	2	60	177	235	7.495E-06	42	60
S_maritima_abd-A	TRINITY_DN22_c19_g1_i1.p1	0.406	59	34	0	2	60	224	282	7.495E-06	42	60
S_maritima_abd-A	TRINITY_DN22_c19_g1_i3.p1	0.406	59	34	0	2	60	177	235	7.495E-06	42	60
S_maritima_abd-A	TRINITY_DN17448_c0_g4_i1.p1	0.421	57	32	0	2	58	161	217	7.495E-06	42	60
S_maritima_abd-A	TRINITY_DN1986_c1_g1_i1.p1	0.389	59	35	0	1	59	104	162	1.032E-05	42	60
S_maritima_abd-A	TRINITY_DN1986_c1_g1_i2.p1	0.389	59	35	0	1	59	104	162	1.032E-05	42	60
S_maritima_abd-A	TRINITY_DN2052_c0_g1_i1.p1	0.406	59	34	0	1	59	187	245	1.422E-05	42	60
S_maritima_abd-A	TRINITY_DN816_c0_g1_i1.p1	0.407	54	31	0	2	55	248	301	3.717E-05	40	60
S_maritima_abd-A	TRINITY_DN816_c0_g1_i3.p1	0.407	54	31	0	2	55	248	301	3.717E-05	40	60
S_maritima_abd-A	TRINITY_DN1347_c0_g2_i1.p1	0.385	57	34	0	2	58	49	105	5.121E-05	40	60
S_maritima_abd-A	TRINITY_DN1347_c0_g2_i2.p1	0.385	57	34	0	2	58	49	105	5.121E-05	40	60
S_maritima_abd-A	TRINITY_DN8124_c0_g3_i1.p1	0.438	57	31	0	2	58	139	195	7.056E-05	40	60
S_maritima_abd-A	TRINITY_DN4728_c1_g1_i1.p1	0.396	58	34	0	1	58	140	197	7.056E-05	40	60
S_maritima_abd-A	TRINITY_DN5428_c0_g1_i3.p1	0.388	54	32	0	2	55	228	281	7.056E-05	40	60
S_maritima_abd-A	TRINITY_DN5428_c0_g1_i4.p1	0.388	54	32	0	2	55	228	281	7.056E-05	40	60
S_maritima_abd-A	TRINITY_DN5428_c0_g1_i5.p1	0.388	54	32	0	2	55	228	281	7.056E-05	40	60
S_maritima_abd-A	TRINITY_DN5428_c0_g1_i1.p1	0.388	54	32	0	2	55	228	281	7.056E-05	40	60
S_maritima_abd-A	TRINITY_DN5428_c0_g1_i2.p1	0.388	54	32	0	2	55	228	281	7.056E-05	40	60
S_maritima_abd-A	TRINITY_DN21_c2_g1_i2.p1	0.385	57	34	0	3	59	251	307	9.722E-05	39	60
S_maritima_abd-A	TRINITY_DN21_c2_g2_i1.p1	0.403	57	33	0	3	59	254	310	9.722E-05	39	60
S_maritima_abd-A	TRINITY_DN2435_c0_g1_i1.p2	0.413	58	33	0	1	58	208	265	2.544E-04	38	60
S_maritima_abd-A	TRINITY_DN2435_c0_g1_i2.p2	0.413	58	33	0	1	58	208	265	2.544E-04	38	60
S_maritima_abd-A	TRINITY_DN2435_c0_g1_i4.p2	0.413	58	33	0	1	58	208	265	2.544E-04	38	60
S_maritima_abd-A	TRINITY_DN2435_c0_g1_i5.p2	0.413	58	33	0	1	58	208	265	2.544E-04	38	60
S_maritima_abd-A	TRINITY_DN2435_c0_g1_i6.p2	0.413	58	33	0	1	58	208	265	2.544E-04	38	60
S_maritima_abd-A	TRINITY_DN2435_c0_g1_i7.p2	0.413	58	33	0	1	58	208	265	2.544E-04	38	60
S_maritima_abd-A	TRINITY_DN2435_c0_g1_i8.p2	0.413	58	33	0	1	58	208	265	2.544E-04	38	60
S_maritima_abd-A	TRINITY_DN2435_c0_g1_i1.p1	0.413	58	33	0	1	58	209	266	2.544E-04	38	60
S_maritima_abd-A	TRINITY_DN2435_c0_g1_i2.p1	0.413	58	33	0	1	58	209	266	2.544E-04	38	60
S_maritima_abd-A	TRINITY_DN2435_c0_g1_i4.p1	0.413	58	33	0	1	58	209	266	2.544E-04	38	60
S_maritima_abd-A	TRINITY_DN2435_c0_g1_i5.p1	0.413	58	33	0	1	58	209	266	2.544E-04	38	60
S_maritima_abd-A	TRINITY_DN2435_c0_g1_i6.p1	0.413	58	33	0	1	58	209	266	2.544E-04	38	60
S_maritima_abd-A	TRINITY_DN2435_c0_g1_i7.p1	0.413	58	33	0	1	58	209	266	2.544E-04	38	60
S_maritima_abd-A	TRINITY_DN2435_c0_g1_i8.p1	0.413	58	33	0	1	58	209	266	2.544E-04	38	60
S_maritima_abd-A	TRINITY_DN50054_c0_g4_i1.p1	0.514	35	17	0	25	59	1	35	4.832E-04	37	60
S_maritima_abd-A	TRINITY_DN18236_c2_g1_i1.p1	0.403	57	33	0	2	58	101	157	6.660E-04	37	60
P_opilio_abd-A	TRINITY_DN5945_c0_g1_i1.p1	0.862	58	8	0	2	59	214	271	9.229E-26	99	60
P_opilio_abd-A	TRINITY_DN18724_c0_g1_i1.p1	0.795	49	10	0	2	50	205	253	2.038E-19	81	60
P_opilio_abd-A	TRINITY_DN238351_c0_g1_i1.p1	0.689	58	18	0	2	59	16	73	7.266E-19	79	60
P_opilio_abd-A	TRINITY_DN44463_c0_g1_i2.p1	0.684	57	18	0	4	60	302	358	1.270E-17	76	60
P_opilio_abd-A	TRINITY_DN6757_c0_g2_i2.p1	0.672	58	19	0	2	59	192	249	1.270E-17	76	60
P_opilio_abd-A	TRINITY_DN6757_c0_g2_i1.p1	0.672	58	19	0	2	59	192	249	1.270E-17	76	60
P_opilio_abd-A	TRINITY_DN6757_c0_g2_i3.p1	0.672	58	19	0	2	59	192	249	1.270E-17	76	60
P_opilio_abd-A	TRINITY_DN6757_c0_g2_i4.p1	0.672	58	19	0	2	59	192	249	1.270E-17	76	60
P_opilio_abd-A	TRINITY_DN9898_c0_g1_i5.p1	0.566	60	26	0	1	60	26	85	1.914E-14	67	60
P_opilio_abd-A	TRINITY_DN9898_c0_g1_i2.p1	0.566	60	26	0	1	60	231	290	1.914E-14	67	60
P_opilio_abd-A	TRINITY_DN9898_c0_g1_i1.p1	0.566	60	26	0	1	60	231	290	1.914E-14	67	60
P_opilio_abd-A	TRINITY_DN12323_c0_g1_i1.p1	0.596	57	23	0	2	58	206	262	2.445E-13	64	60
P_opilio_abd-A	TRINITY_DN117838_c0_g1_i1.p1	0.586	58	24	0	2	59	6	63	6.358E-13	63	60
P_opilio_abd-A	TRINITY_DN117838_c0_g1_i3.p1	0.586	58	24	0	2	59	216	273	6.358E-13	63	60
P_opilio_abd-A	TRINITY_DN23573_c0_g2_i1.p1	0.483	60	31	0	1	60	30	89	1.654E-12	61	60
P_opilio_abd-A	TRINITY_DN5409_c0_g2_i1.p1	0.574	54	23	0	2	55	158	211	8.137E-12	59	60
P_opilio_abd-A	TRINITY_DN5409_c0_g2_i4.p1	0.574	54	23	0	2	55	158	211	8.137E-12	59	60
P_opilio_abd-A	TRINITY_DN5409_c0_g2_i2.p1	0.574	54	23	0	2	55	158	211	8.137E-12	59	60
P_opilio_abd-A	TRINITY_DN5409_c0_g2_i3.p1	0.574	54	23	0	2	55	158	211	8.137E-12	59	60
P_opilio_abd-A	TRINITY_DN21596_c1_g1_i1.p1	0.534	58	27	0	2	59	90	147	2.913E-11	58	60
P_opilio_abd-A	TRINITY_DN3014_c2_g1_i1.p1	0.517	58	28	0	1	58	280	337	4.006E-11	57	60
P_opilio_abd-A	TRINITY_DN191_c0_g3_i1.p1	0.482	58	30	0	1	58	139	196	5.140E-10	54	60
P_opilio_abd-A	TRINITY_DN29221_c1_g1_i1.p1	0.440	59	32	0	1	59	185	243	7.072E-10	54	60
P_opilio_abd-A	TRINITY_DN12341_c0_g1_i2.p1	0.508	57	28	0	2	58	176	232	1.339E-09	53	60
P_opilio_abd-A	TRINITY_DN12341_c0_g1_i1.p1	0.508	57	28	0	2	58	176	232	1.339E-09	53	60
P_opilio_abd-A	TRINITY_DN2352_c0_g1_i1.p1	0.526	57	27	0	2	58	139	195	3.489E-09	52	60
P_opilio_abd-A	TRINITY_DN2034_c0_g1_i1.p1	0.491	57	29	0	2	58	155	211	3.489E-09	52	60
P_opilio_abd-A	TRINITY_DN2034_c0_g1_i2.p1	0.491	57	29	0	2	58	155	211	3.489E-09	52	60
P_opilio_abd-A	TRINITY_DN98526_c0_g2_i1.p1	0.433	60	33	0	1	60	110	169	6.607E-09	51	60
P_opilio_abd-A	TRINITY_DN9152_c0_g1_i1.p1	0.491	57	29	0	2	58	111	167	6.607E-09	51	60
P_opilio_abd-A	TRINITY_DN9152_c0_g1_i2.p1	0.491	57	29	0	2	58	111	167	6.607E-09	51	60
P_opilio_abd-A	TRINITY_DN2055_c1_g1_i1.p1	0.474	59	31	0	2	60	130	188	6.607E-09	51	60
P_opilio_abd-A	TRINITY_DN20982_c2_g1_i1.p1	0.482	58	30	0	2	59	210	267	9.093E-09	51	60
P_opilio_abd-A	TRINITY_DN1637_c1_g2_i1.p1	0.450	60	32	0	1	60	205	264	1.251E-08	50	60
P_opilio_abd-A	TRINITY_DN1632_c8_g1_i1.p1	0.440	59	32	0	1	59	179	237	1.722E-08	50	60
P_opilio_abd-A	TRINITY_DN5539_c0_g1_i1.p1	0.465	58	30	0	2	59	149	206	4.491E-08	49	60
P_opilio_abd-A	TRINITY_DN4137_c0_g1_i2.p1	0.472	55	29	0	1	55	169	223	6.182E-08	48	60
P_opilio_abd-A	TRINITY_DN243_c0_g1_i1.p1	0.438	57	31	0	2	58	195	251	8.510E-08	48	60
P_opilio_abd-A	TRINITY_DN1632_c4_g1_i2.p1	0.438	57	31	0	2	58	204	260	8.510E-08	48	60
P_opilio_abd-A	TRINITY_DN1632_c4_g1_i1.p1	0.438	57	31	0	2	58	204	260	8.510E-08	48	60
P_opilio_abd-A	TRINITY_DN13938_c1_g1_i1.p1	0.431	58	32	0	2	59	167	224	8.510E-08	48	60
P_opilio_abd-A	TRINITY_DN13938_c1_g1_i2.p1	0.431	58	32	0	2	59	167	224	8.510E-08	48	60
P_opilio_abd-A	TRINITY_DN31084_c0_g2_i1.p1	0.431	58	32	0	2	59	134	191	1.171E-07	48	60
P_opilio_abd-A	TRINITY_DN204578_c0_g1_i1.p1	0.413	58	33	0	2	59	141	198	3.057E-07	46	60
P_opilio_abd-A	TRINITY_DN29359_c0_g2_i3.p1	0.456	57	30	0	2	58	63	119	5.794E-07	46	60
P_opilio_abd-A	TRINITY_DN29359_c0_g2_i1.p1	0.456	57	30	0	2	58	64	120	5.794E-07	46	60
P_opilio_abd-A	TRINITY_DN20982_c0_g1_i1.p1	0.444	54	29	0	5	58	216	269	5.794E-07	46	60
P_opilio_abd-A	TRINITY_DN3973_c1_g1_i3.p1	0.413	58	33	0	1	58	204	261	7.978E-07	45	60
P_opilio_abd-A	TRINITY_DN3973_c1_g1_i4.p1	0.413	58	33	0	1	58	204	261	7.978E-07	45	60
P_opilio_abd-A	TRINITY_DN3973_c1_g1_i2.p1	0.413	58	33	0	1	58	253	310	7.978E-07	45	60
P_opilio_abd-A	TRINITY_DN3973_c1_g1_i5.p1	0.413	58	33	0	1	58	253	310	7.978E-07	45	60
P_opilio_abd-A	TRINITY_DN2209_c3_g3_i1.p1	0.465	58	30	0	2	59	95	152	1.099E-06	45	60
P_opilio_abd-A	TRINITY_DN30796_c0_g1_i1.p1	0.421	57	32	0	4	60	178	234	1.513E-06	44	60
P_opilio_abd-A	TRINITY_DN13032_c0_g2_i1.p1	0.442	58	32	0	2	59	74	131	1.513E-06	44	60
P_opilio_abd-A	TRINITY_DN5409_c0_g2_i5.p1	0.718	32	9	0	28	59	1	32	2.083E-06	44	60
P_opilio_abd-A	TRINITY_DN22_c19_g1_i2.p1	0.423	59	33	0	2	60	177	235	2.869E-06	44	60
P_opilio_abd-A	TRINITY_DN22_c19_g1_i1.p1	0.423	59	33	0	2	60	224	282	2.869E-06	44	60
P_opilio_abd-A	TRINITY_DN22_c19_g1_i3.p1	0.423	59	33	0	2	60	177	235	2.869E-06	44	60
P_opilio_abd-A	TRINITY_DN9777_c0_g1_i10.p1	0.438	57	30	0	2	55	219	275	2.869E-06	44	60
P_opilio_abd-A	TRINITY_DN9777_c0_g1_i3.p1	0.438	57	30	0	2	55	219	275	2.869E-06	44	60
P_opilio_abd-A	TRINITY_DN9777_c0_g1_i4.p1	0.438	57	30	0	2	55	219	275	2.869E-06	44	60
P_opilio_abd-A	TRINITY_DN9777_c0_g1_i9.p1	0.438	57	30	0	2	55	219	275	2.869E-06	44	60
P_opilio_abd-A	TRINITY_DN9777_c0_g1_i2.p1	0.438	57	30	0	2	55	335	391	2.869E-06	44	60
P_opilio_abd-A	TRINITY_DN9777_c0_g1_i5.p1	0.438	57	30	0	2	55	335	391	2.869E-06	44	60
P_opilio_abd-A	TRINITY_DN9777_c0_g1_i6.p1	0.438	57	30	0	2	55	335	391	2.869E-06	44	60
P_opilio_abd-A	TRINITY_DN9777_c0_g1_i8.p1	0.438	57	30	0	2	55	335	391	2.869E-06	44	60
P_opilio_abd-A	TRINITY_DN4728_c1_g1_i1.p1	0.396	58	34	0	1	58	140	197	5.121E-05	40	60
P_opilio_abd-A	TRINITY_DN7438_c0_g1_i2.p1	0.421	57	32	0	2	58	99	155	1.340E-04	39	60
P_opilio_abd-A	TRINITY_DN1986_c1_g1_i1.p1	0.372	59	36	0	1	59	104	162	2.544E-04	38	60
P_opilio_abd-A	TRINITY_DN1986_c1_g1_i2.p1	0.372	59	36	0	1	59	104	162	2.544E-04	38	60
P_opilio_abd-A	TRINITY_DN17448_c0_g4_i1.p1	0.403	57	33	0	2	58	161	217	3.506E-04	38	60
P_opilio_abd-A	TRINITY_DN2052_c0_g1_i1.p1	0.389	59	35	0	1	59	187	245	3.506E-04	38	60
P_opilio_abd-A	TRINITY_DN8124_c0_g3_i1.p1	0.421	57	32	0	2	58	139	195	4.832E-04	37	60
P_opilio_abd-A	TRINITY_DN18236_c2_g1_i1.p1	0.400	57	34	0	2	58	101	157	6.660E-04	37	60
P_opilio_abd-A	TRINITY_DN816_c0_g1_i1.p1	0.388	54	32	0	2	55	248	301	9.180E-04	36	60
P_opilio_abd-A	TRINITY_DN816_c0_g1_i3.p1	0.388	54	32	0	2	55	248	301	9.180E-04	36	60
L_elegans_abd-A-A	TRINITY_DN5945_c0_g1_i1.p1	0.879	58	7	0	2	59	214	271	1.001E-26	102	60
L_elegans_abd-A-A	TRINITY_DN18724_c0_g1_i1.p1	0.816	49	9	0	2	50	205	253	3.028E-20	83	60
L_elegans_abd-A-A	TRINITY_DN6757_c0_g2_i2.p1	0.689	58	18	0	2	59	192	249	1.372E-18	79	60
L_elegans_abd-A-A	TRINITY_DN6757_c0_g2_i1.p1	0.689	58	18	0	2	59	192	249	1.372E-18	79	60
L_elegans_abd-A-A	TRINITY_DN6757_c0_g2_i3.p1	0.689	58	18	0	2	59	192	249	1.372E-18	79	60
L_elegans_abd-A-A	TRINITY_DN6757_c0_g2_i4.p1	0.689	58	18	0	2	59	192	249	1.372E-18	79	60
L_elegans_abd-A-A	TRINITY_DN238351_c0_g1_i1.p1	0.689	58	18	0	2	59	16	73	4.894E-18	77	60
L_elegans_abd-A-A	TRINITY_DN44463_c0_g1_i2.p1	0.701	57	17	0	4	60	302	358	4.894E-18	77	60
L_elegans_abd-A-A	TRINITY_DN9898_c0_g1_i5.p1	0.583	60	25	0	1	60	26	85	7.366E-15	68	60
L_elegans_abd-A-A	TRINITY_DN9898_c0_g1_i2.p1	0.583	60	25	0	1	60	231	290	7.366E-15	68	60
L_elegans_abd-A-A	TRINITY_DN9898_c0_g1_i1.p1	0.583	60	25	0	1	60	231	290	7.366E-15	68	60
L_elegans_abd-A-A	TRINITY_DN117838_c0_g1_i1.p1	0.603	58	23	0	2	59	6	63	9.405E-14	65	60
L_elegans_abd-A-A	TRINITY_DN117838_c0_g1_i3.p1	0.603	58	23	0	2	59	216	273	9.405E-14	65	60
L_elegans_abd-A-A	TRINITY_DN5409_c0_g2_i2.p1	0.614	57	22	0	3	59	696	752	9.405E-14	65	60
L_elegans_abd-A-A	TRINITY_DN5409_c0_g2_i3.p1	0.614	57	22	0	3	59	696	752	9.405E-14	65	60
L_elegans_abd-A-A	TRINITY_DN12323_c0_g1_i1.p1	0.578	57	24	0	2	58	206	262	1.654E-12	61	60
L_elegans_abd-A-A	TRINITY_DN5409_c0_g2_i1.p1	0.561	57	25	0	2	58	158	214	4.301E-12	60	60
L_elegans_abd-A-A	TRINITY_DN5409_c0_g2_i4.p1	0.561	57	25	0	2	58	158	214	4.301E-12	60	60
L_elegans_abd-A-A	TRINITY_DN21596_c1_g1_i1.p1	0.534	58	27	0	2	59	90	147	5.511E-11	57	60
L_elegans_abd-A-A	TRINITY_DN23573_c0_g2_i1.p1	0.466	60	32	0	1	60	30	89	7.581E-11	57	60
L_elegans_abd-A-A	TRINITY_DN2352_c0_g1_i1.p1	0.543	57	26	0	2	58	139	195	1.043E-10	56	60
L_elegans_abd-A-A	TRINITY_DN3014_c2_g1_i1.p1	0.500	58	29	0	1	58	280	337	2.716E-10	55	60
L_elegans_abd-A-A	TRINITY_DN191_c0_g3_i1.p1	0.482	58	30	0	1	58	139	196	5.140E-10	54	60
L_elegans_abd-A-A	TRINITY_DN9152_c0_g1_i1.p1	0.508	57	28	0	2	58	111	167	1.339E-09	53	60
L_elegans_abd-A-A	TRINITY_DN9152_c0_g1_i2.p1	0.508	57	28	0	2	58	111	167	1.339E-09	53	60
L_elegans_abd-A-A	TRINITY_DN29221_c1_g1_i1.p1	0.440	59	32	0	1	59	185	243	1.339E-09	53	60
L_elegans_abd-A-A	TRINITY_DN1637_c1_g2_i1.p1	0.466	60	32	0	1	60	205	264	2.535E-09	52	60
L_elegans_abd-A-A	TRINITY_DN20982_c2_g1_i1.p1	0.482	58	30	0	2	59	210	267	6.607E-09	51	60
L_elegans_abd-A-A	TRINITY_DN12341_c0_g1_i2.p1	0.473	57	30	0	2	58	176	232	1.722E-08	50	60
L_elegans_abd-A-A	TRINITY_DN12341_c0_g1_i1.p1	0.473	57	30	0	2	58	176	232	1.722E-08	50	60
L_elegans_abd-A-A	TRINITY_DN243_c0_g1_i1.p1	0.456	57	30	0	2	58	195	251	2.371E-08	49	60
L_elegans_abd-A-A	TRINITY_DN1632_c4_g1_i2.p1	0.456	57	30	0	2	58	204	260	2.371E-08	49	60
L_elegans_abd-A-A	TRINITY_DN1632_c4_g1_i1.p1	0.456	57	30	0	2	58	204	260	2.371E-08	49	60
L_elegans_abd-A-A	TRINITY_DN98526_c0_g2_i1.p1	0.416	60	34	0	1	60	110	169	3.263E-08	49	60
L_elegans_abd-A-A	TRINITY_DN2209_c3_g3_i1.p1	0.482	58	30	0	2	59	95	152	3.263E-08	49	60
L_elegans_abd-A-A	TRINITY_DN2034_c0_g1_i1.p1	0.456	57	30	0	2	58	155	211	4.491E-08	49	60
L_elegans_abd-A-A	TRINITY_DN2034_c0_g1_i2.p1	0.456	57	30	0	2	58	155	211	4.491E-08	49	60
L_elegans_abd-A-A	TRINITY_DN2055_c1_g1_i1.p1	0.457	59	31	0	2	60	130	188	4.491E-08	49	60
L_elegans_abd-A-A	TRINITY_DN4137_c0_g1_i2.p1	0.472	55	29	0	1	55	169	223	1.171E-07	48	60
L_elegans_abd-A-A	TRINITY_DN13032_c0_g2_i1.p1	0.465	58	30	0	2	59	74	131	1.613E-07	47	60
L_elegans_abd-A-A	TRINITY_DN13938_c1_g1_i1.p1	0.431	58	32	0	2	59	167	224	1.613E-07	47	60
L_elegans_abd-A-A	TRINITY_DN13938_c1_g1_i2.p1	0.431	58	32	0	2	59	167	224	1.613E-07	47	60
L_elegans_abd-A-A	TRINITY_DN5539_c0_g1_i1.p1	0.448	58	31	0	2	59	149	206	2.220E-07	47	60
L_elegans_abd-A-A	TRINITY_DN31084_c0_g2_i1.p1	0.431	58	32	0	2	59	134	191	2.220E-07	47	60
L_elegans_abd-A-A	TRINITY_DN204578_c0_g1_i1.p1	0.413	58	33	0	2	59	141	198	5.794E-07	46	60
L_elegans_abd-A-A	TRINITY_DN20982_c0_g1_i1.p1	0.444	54	29	0	5	58	216	269	5.794E-07	46	60
L_elegans_abd-A-A	TRINITY_DN3973_c1_g1_i3.p1	0.413	58	33	0	1	58	204	261	7.978E-07	45	60
L_elegans_abd-A-A	TRINITY_DN3973_c1_g1_i4.p1	0.413	58	33	0	1	58	204	261	7.978E-07	45	60
L_elegans_abd-A-A	TRINITY_DN3973_c1_g1_i2.p1	0.413	58	33	0	1	58	253	310	7.978E-07	45	60
L_elegans_abd-A-A	TRINITY_DN3973_c1_g1_i5.p1	0.413	58	33	0	1	58	253	310	7.978E-07	45	60
L_elegans_abd-A-A	TRINITY_DN5409_c0_g2_i5.p1	0.718	32	9	0	28	59	1	32	1.099E-06	45	60
L_elegans_abd-A-A	TRINITY_DN1632_c8_g1_i1.p1	0.423	59	33	0	1	59	179	237	1.099E-06	45	60
L_elegans_abd-A-A	TRINITY_DN29359_c0_g2_i3.p1	0.438	57	31	0	2	58	63	119	1.513E-06	44	60
L_elegans_abd-A-A	TRINITY_DN29359_c0_g2_i1.p1	0.438	57	31	0	2	58	64	120	1.513E-06	44	60
L_elegans_abd-A-A	TRINITY_DN30796_c0_g1_i1.p1	0.421	57	32	0	4	60	178	234	2.869E-06	44	60
L_elegans_abd-A-A	TRINITY_DN7438_c0_g1_i2.p1	0.438	57	31	0	2	58	99	155	5.441E-06	43	60
L_elegans_abd-A-A	TRINITY_DN9777_c0_g1_i10.p1	0.438	57	30	0	2	55	219	275	5.441E-06	43	60
L_elegans_abd-A-A	TRINITY_DN9777_c0_g1_i3.p1	0.438	57	30	0	2	55	219	275	5.441E-06	43	60
L_elegans_abd-A-A	TRINITY_DN9777_c0_g1_i4.p1	0.438	57	30	0	2	55	219	275	5.441E-06	43	60
L_elegans_abd-A-A	TRINITY_DN9777_c0_g1_i9.p1	0.438	57	30	0	2	55	219	275	5.441E-06	43	60
L_elegans_abd-A-A	TRINITY_DN9777_c0_g1_i2.p1	0.438	57	30	0	2	55	335	391	5.441E-06	43	60
L_elegans_abd-A-A	TRINITY_DN9777_c0_g1_i5.p1	0.438	57	30	0	2	55	335	391	5.441E-06	43	60
L_elegans_abd-A-A	TRINITY_DN9777_c0_g1_i6.p1	0.438	57	30	0	2	55	335	391	5.441E-06	43	60
L_elegans_abd-A-A	TRINITY_DN9777_c0_g1_i8.p1	0.438	57	30	0	2	55	335	391	5.441E-06	43	60
L_elegans_abd-A-A	TRINITY_DN22_c19_g1_i2.p1	0.406	59	34	0	2	60	177	235	7.495E-06	42	60
L_elegans_abd-A-A	TRINITY_DN22_c19_g1_i1.p1	0.406	59	34	0	2	60	224	282	7.495E-06	42	60
L_elegans_abd-A-A	TRINITY_DN22_c19_g1_i3.p1	0.406	59	34	0	2	60	177	235	7.495E-06	42	60
L_elegans_abd-A-A	TRINITY_DN17448_c0_g4_i1.p1	0.421	57	32	0	2	58	161	217	7.495E-06	42	60
L_elegans_abd-A-A	TRINITY_DN1986_c1_g1_i1.p1	0.389	59	35	0	1	59	104	162	1.032E-05	42	60
L_elegans_abd-A-A	TRINITY_DN1986_c1_g1_i2.p1	0.389	59	35	0	1	59	104	162	1.032E-05	42	60
L_elegans_abd-A-A	TRINITY_DN2052_c0_g1_i1.p1	0.406	59	34	0	1	59	187	245	1.422E-05	42	60
L_elegans_abd-A-A	TRINITY_DN816_c0_g1_i1.p1	0.407	54	31	0	2	55	248	301	3.717E-05	40	60
L_elegans_abd-A-A	TRINITY_DN816_c0_g1_i3.p1	0.407	54	31	0	2	55	248	301	3.717E-05	40	60
L_elegans_abd-A-A	TRINITY_DN1347_c0_g2_i1.p1	0.385	57	34	0	2	58	49	105	5.121E-05	40	60
L_elegans_abd-A-A	TRINITY_DN1347_c0_g2_i2.p1	0.385	57	34	0	2	58	49	105	5.121E-05	40	60
L_elegans_abd-A-A	TRINITY_DN8124_c0_g3_i1.p1	0.438	57	31	0	2	58	139	195	7.056E-05	40	60
L_elegans_abd-A-A	TRINITY_DN4728_c1_g1_i1.p1	0.396	58	34	0	1	58	140	197	7.056E-05	40	60
L_elegans_abd-A-A	TRINITY_DN5428_c0_g1_i3.p1	0.388	54	32	0	2	55	228	281	7.056E-05	40	60
L_elegans_abd-A-A	TRINITY_DN5428_c0_g1_i4.p1	0.388	54	32	0	2	55	228	281	7.056E-05	40	60
L_elegans_abd-A-A	TRINITY_DN5428_c0_g1_i5.p1	0.388	54	32	0	2	55	228	281	7.056E-05	40	60
L_elegans_abd-A-A	TRINITY_DN5428_c0_g1_i1.p1	0.388	54	32	0	2	55	228	281	7.056E-05	40	60
L_elegans_abd-A-A	TRINITY_DN5428_c0_g1_i2.p1	0.388	54	32	0	2	55	228	281	7.056E-05	40	60
L_elegans_abd-A-A	TRINITY_DN21_c2_g1_i2.p1	0.385	57	34	0	3	59	251	307	9.722E-05	39	60
L_elegans_abd-A-A	TRINITY_DN21_c2_g2_i1.p1	0.403	57	33	0	3	59	254	310	9.722E-05	39	60
L_elegans_abd-A-A	TRINITY_DN2435_c0_g1_i1.p2	0.413	58	33	0	1	58	208	265	2.544E-04	38	60
L_elegans_abd-A-A	TRINITY_DN2435_c0_g1_i2.p2	0.413	58	33	0	1	58	208	265	2.544E-04	38	60
L_elegans_abd-A-A	TRINITY_DN2435_c0_g1_i4.p2	0.413	58	33	0	1	58	208	265	2.544E-04	38	60
L_elegans_abd-A-A	TRINITY_DN2435_c0_g1_i5.p2	0.413	58	33	0	1	58	208	265	2.544E-04	38	60
L_elegans_abd-A-A	TRINITY_DN2435_c0_g1_i6.p2	0.413	58	33	0	1	58	208	265	2.544E-04	38	60
L_elegans_abd-A-A	TRINITY_DN2435_c0_g1_i7.p2	0.413	58	33	0	1	58	208	265	2.544E-04	38	60
L_elegans_abd-A-A	TRINITY_DN2435_c0_g1_i8.p2	0.413	58	33	0	1	58	208	265	2.544E-04	38	60
L_elegans_abd-A-A	TRINITY_DN2435_c0_g1_i1.p1	0.413	58	33	0	1	58	209	266	2.544E-04	38	60
L_elegans_abd-A-A	TRINITY_DN2435_c0_g1_i2.p1	0.413	58	33	0	1	58	209	266	2.544E-04	38	60
L_elegans_abd-A-A	TRINITY_DN2435_c0_g1_i4.p1	0.413	58	33	0	1	58	209	266	2.544E-04	38	60
L_elegans_abd-A-A	TRINITY_DN2435_c0_g1_i5.p1	0.413	58	33	0	1	58	209	266	2.544E-04	38	60
L_elegans_abd-A-A	TRINITY_DN2435_c0_g1_i6.p1	0.413	58	33	0	1	58	209	266	2.544E-04	38	60
L_elegans_abd-A-A	TRINITY_DN2435_c0_g1_i7.p1	0.413	58	33	0	1	58	209	266	2.544E-04	38	60
L_elegans_abd-A-A	TRINITY_DN2435_c0_g1_i8.p1	0.413	58	33	0	1	58	209	266	2.544E-04	38	60
L_elegans_abd-A-A	TRINITY_DN50054_c0_g4_i1.p1	0.514	35	17	0	25	59	1	35	4.832E-04	37	60
L_elegans_abd-A-A	TRINITY_DN18236_c2_g1_i1.p1	0.403	57	33	0	2	58	101	157	6.660E-04	37	60
A_bruennichi_abd-A-A	TRINITY_DN5945_c0_g1_i1.p1	0.879	58	7	0	2	59	214	271	1.001E-26	102	60
A_bruennichi_abd-A-A	TRINITY_DN18724_c0_g1_i1.p1	0.816	49	9	0	2	50	205	253	3.028E-20	83	60
A_bruennichi_abd-A-A	TRINITY_DN6757_c0_g2_i2.p1	0.689	58	18	0	2	59	192	249	1.372E-18	79	60
A_bruennichi_abd-A-A	TRINITY_DN6757_c0_g2_i1.p1	0.689	58	18	0	2	59	192	249	1.372E-18	79	60
A_bruennichi_abd-A-A	TRINITY_DN6757_c0_g2_i3.p1	0.689	58	18	0	2	59	192	249	1.372E-18	79	60
A_bruennichi_abd-A-A	TRINITY_DN6757_c0_g2_i4.p1	0.689	58	18	0	2	59	192	249	1.372E-18	79	60
A_bruennichi_abd-A-A	TRINITY_DN238351_c0_g1_i1.p1	0.689	58	18	0	2	59	16	73	4.894E-18	77	60
A_bruennichi_abd-A-A	TRINITY_DN44463_c0_g1_i2.p1	0.701	57	17	0	4	60	302	358	4.894E-18	77	60
A_bruennichi_abd-A-A	TRINITY_DN9898_c0_g1_i5.p1	0.583	60	25	0	1	60	26	85	7.366E-15	68	60
A_bruennichi_abd-A-A	TRINITY_DN9898_c0_g1_i2.p1	0.583	60	25	0	1	60	231	290	7.366E-15	68	60
A_bruennichi_abd-A-A	TRINITY_DN9898_c0_g1_i1.p1	0.583	60	25	0	1	60	231	290	7.366E-15	68	60
A_bruennichi_abd-A-A	TRINITY_DN117838_c0_g1_i1.p1	0.603	58	23	0	2	59	6	63	9.405E-14	65	60
A_bruennichi_abd-A-A	TRINITY_DN117838_c0_g1_i3.p1	0.603	58	23	0	2	59	216	273	9.405E-14	65	60
A_bruennichi_abd-A-A	TRINITY_DN5409_c0_g2_i2.p1	0.614	57	22	0	3	59	696	752	9.405E-14	65	60
A_bruennichi_abd-A-A	TRINITY_DN5409_c0_g2_i3.p1	0.614	57	22	0	3	59	696	752	9.405E-14	65	60
A_bruennichi_abd-A-A	TRINITY_DN12323_c0_g1_i1.p1	0.578	57	24	0	2	58	206	262	1.654E-12	61	60
A_bruennichi_abd-A-A	TRINITY_DN5409_c0_g2_i1.p1	0.561	57	25	0	2	58	158	214	4.301E-12	60	60
A_bruennichi_abd-A-A	TRINITY_DN5409_c0_g2_i4.p1	0.561	57	25	0	2	58	158	214	4.301E-12	60	60
A_bruennichi_abd-A-A	TRINITY_DN21596_c1_g1_i1.p1	0.534	58	27	0	2	59	90	147	5.511E-11	57	60
A_bruennichi_abd-A-A	TRINITY_DN23573_c0_g2_i1.p1	0.466	60	32	0	1	60	30	89	7.581E-11	57	60
A_bruennichi_abd-A-A	TRINITY_DN2352_c0_g1_i1.p1	0.543	57	26	0	2	58	139	195	1.043E-10	56	60
A_bruennichi_abd-A-A	TRINITY_DN3014_c2_g1_i1.p1	0.500	58	29	0	1	58	280	337	2.716E-10	55	60
A_bruennichi_abd-A-A	TRINITY_DN191_c0_g3_i1.p1	0.482	58	30	0	1	58	139	196	5.140E-10	54	60
A_bruennichi_abd-A-A	TRINITY_DN9152_c0_g1_i1.p1	0.508	57	28	0	2	58	111	167	1.339E-09	53	60
A_bruennichi_abd-A-A	TRINITY_DN9152_c0_g1_i2.p1	0.508	57	28	0	2	58	111	167	1.339E-09	53	60
A_bruennichi_abd-A-A	TRINITY_DN29221_c1_g1_i1.p1	0.440	59	32	0	1	59	185	243	1.339E-09	53	60
A_bruennichi_abd-A-A	TRINITY_DN1637_c1_g2_i1.p1	0.466	60	32	0	1	60	205	264	2.535E-09	52	60
A_bruennichi_abd-A-A	TRINITY_DN20982_c2_g1_i1.p1	0.482	58	30	0	2	59	210	267	6.607E-09	51	60
A_bruennichi_abd-A-A	TRINITY_DN12341_c0_g1_i2.p1	0.473	57	30	0	2	58	176	232	1.722E-08	50	60
A_bruennichi_abd-A-A	TRINITY_DN12341_c0_g1_i1.p1	0.473	57	30	0	2	58	176	232	1.722E-08	50	60
A_bruennichi_abd-A-A	TRINITY_DN243_c0_g1_i1.p1	0.456	57	30	0	2	58	195	251	2.371E-08	49	60
A_bruennichi_abd-A-A	TRINITY_DN1632_c4_g1_i2.p1	0.456	57	30	0	2	58	204	260	2.371E-08	49	60
A_bruennichi_abd-A-A	TRINITY_DN1632_c4_g1_i1.p1	0.456	57	30	0	2	58	204	260	2.371E-08	49	60
A_bruennichi_abd-A-A	TRINITY_DN98526_c0_g2_i1.p1	0.416	60	34	0	1	60	110	169	3.263E-08	49	60
A_bruennichi_abd-A-A	TRINITY_DN2209_c3_g3_i1.p1	0.482	58	30	0	2	59	95	152	3.263E-08	49	60
A_bruennichi_abd-A-A	TRINITY_DN2034_c0_g1_i1.p1	0.456	57	30	0	2	58	155	211	4.491E-08	49	60
A_bruennichi_abd-A-A	TRINITY_DN2034_c0_g1_i2.p1	0.456	57	30	0	2	58	155	211	4.491E-08	49	60
A_bruennichi_abd-A-A	TRINITY_DN2055_c1_g1_i1.p1	0.457	59	31	0	2	60	130	188	4.491E-08	49	60
A_bruennichi_abd-A-A	TRINITY_DN4137_c0_g1_i2.p1	0.472	55	29	0	1	55	169	223	1.171E-07	48	60
A_bruennichi_abd-A-A	TRINITY_DN13032_c0_g2_i1.p1	0.465	58	30	0	2	59	74	131	1.613E-07	47	60
A_bruennichi_abd-A-A	TRINITY_DN13938_c1_g1_i1.p1	0.431	58	32	0	2	59	167	224	1.613E-07	47	60
A_bruennichi_abd-A-A	TRINITY_DN13938_c1_g1_i2.p1	0.431	58	32	0	2	59	167	224	1.613E-07	47	60
A_bruennichi_abd-A-A	TRINITY_DN5539_c0_g1_i1.p1	0.448	58	31	0	2	59	149	206	2.220E-07	47	60
A_bruennichi_abd-A-A	TRINITY_DN31084_c0_g2_i1.p1	0.431	58	32	0	2	59	134	191	2.220E-07	47	60
A_bruennichi_abd-A-A	TRINITY_DN204578_c0_g1_i1.p1	0.413	58	33	0	2	59	141	198	5.794E-07	46	60
A_bruennichi_abd-A-A	TRINITY_DN20982_c0_g1_i1.p1	0.444	54	29	0	5	58	216	269	5.794E-07	46	60
A_bruennichi_abd-A-A	TRINITY_DN3973_c1_g1_i3.p1	0.413	58	33	0	1	58	204	261	7.978E-07	45	60
A_bruennichi_abd-A-A	TRINITY_DN3973_c1_g1_i4.p1	0.413	58	33	0	1	58	204	261	7.978E-07	45	60
A_bruennichi_abd-A-A	TRINITY_DN3973_c1_g1_i2.p1	0.413	58	33	0	1	58	253	310	7.978E-07	45	60
A_bruennichi_abd-A-A	TRINITY_DN3973_c1_g1_i5.p1	0.413	58	33	0	1	58	253	310	7.978E-07	45	60
A_bruennichi_abd-A-A	TRINITY_DN5409_c0_g2_i5.p1	0.718	32	9	0	28	59	1	32	1.099E-06	45	60
A_bruennichi_abd-A-A	TRINITY_DN1632_c8_g1_i1.p1	0.423	59	33	0	1	59	179	237	1.099E-06	45	60
A_bruennichi_abd-A-A	TRINITY_DN29359_c0_g2_i3.p1	0.438	57	31	0	2	58	63	119	1.513E-06	44	60
A_bruennichi_abd-A-A	TRINITY_DN29359_c0_g2_i1.p1	0.438	57	31	0	2	58	64	120	1.513E-06	44	60
A_bruennichi_abd-A-A	TRINITY_DN30796_c0_g1_i1.p1	0.421	57	32	0	4	60	178	234	2.869E-06	44	60
A_bruennichi_abd-A-A	TRINITY_DN7438_c0_g1_i2.p1	0.438	57	31	0	2	58	99	155	5.441E-06	43	60
A_bruennichi_abd-A-A	TRINITY_DN9777_c0_g1_i10.p1	0.438	57	30	0	2	55	219	275	5.441E-06	43	60
A_bruennichi_abd-A-A	TRINITY_DN9777_c0_g1_i3.p1	0.438	57	30	0	2	55	219	275	5.441E-06	43	60
A_bruennichi_abd-A-A	TRINITY_DN9777_c0_g1_i4.p1	0.438	57	30	0	2	55	219	275	5.441E-06	43	60
A_bruennichi_abd-A-A	TRINITY_DN9777_c0_g1_i9.p1	0.438	57	30	0	2	55	219	275	5.441E-06	43	60
A_bruennichi_abd-A-A	TRINITY_DN9777_c0_g1_i2.p1	0.438	57	30	0	2	55	335	391	5.441E-06	43	60
A_bruennichi_abd-A-A	TRINITY_DN9777_c0_g1_i5.p1	0.438	57	30	0	2	55	335	391	5.441E-06	43	60
A_bruennichi_abd-A-A	TRINITY_DN9777_c0_g1_i6.p1	0.438	57	30	0	2	55	335	391	5.441E-06	43	60
A_bruennichi_abd-A-A	TRINITY_DN9777_c0_g1_i8.p1	0.438	57	30	0	2	55	335	391	5.441E-06	43	60
A_bruennichi_abd-A-A	TRINITY_DN22_c19_g1_i2.p1	0.406	59	34	0	2	60	177	235	7.495E-06	42	60
A_bruennichi_abd-A-A	TRINITY_DN22_c19_g1_i1.p1	0.406	59	34	0	2	60	224	282	7.495E-06	42	60
A_bruennichi_abd-A-A	TRINITY_DN22_c19_g1_i3.p1	0.406	59	34	0	2	60	177	235	7.495E-06	42	60
A_bruennichi_abd-A-A	TRINITY_DN17448_c0_g4_i1.p1	0.421	57	32	0	2	58	161	217	7.495E-06	42	60
A_bruennichi_abd-A-A	TRINITY_DN1986_c1_g1_i1.p1	0.389	59	35	0	1	59	104	162	1.032E-05	42	60
A_bruennichi_abd-A-A	TRINITY_DN1986_c1_g1_i2.p1	0.389	59	35	0	1	59	104	162	1.032E-05	42	60
A_bruennichi_abd-A-A	TRINITY_DN2052_c0_g1_i1.p1	0.406	59	34	0	1	59	187	245	1.422E-05	42	60
A_bruennichi_abd-A-A	TRINITY_DN816_c0_g1_i1.p1	0.407	54	31	0	2	55	248	301	3.717E-05	40	60
A_bruennichi_abd-A-A	TRINITY_DN816_c0_g1_i3.p1	0.407	54	31	0	2	55	248	301	3.717E-05	40	60
A_bruennichi_abd-A-A	TRINITY_DN1347_c0_g2_i1.p1	0.385	57	34	0	2	58	49	105	5.121E-05	40	60
A_bruennichi_abd-A-A	TRINITY_DN1347_c0_g2_i2.p1	0.385	57	34	0	2	58	49	105	5.121E-05	40	60
A_bruennichi_abd-A-A	TRINITY_DN8124_c0_g3_i1.p1	0.438	57	31	0	2	58	139	195	7.056E-05	40	60
A_bruennichi_abd-A-A	TRINITY_DN4728_c1_g1_i1.p1	0.396	58	34	0	1	58	140	197	7.056E-05	40	60
A_bruennichi_abd-A-A	TRINITY_DN5428_c0_g1_i3.p1	0.388	54	32	0	2	55	228	281	7.056E-05	40	60
A_bruennichi_abd-A-A	TRINITY_DN5428_c0_g1_i4.p1	0.388	54	32	0	2	55	228	281	7.056E-05	40	60
A_bruennichi_abd-A-A	TRINITY_DN5428_c0_g1_i5.p1	0.388	54	32	0	2	55	228	281	7.056E-05	40	60
A_bruennichi_abd-A-A	TRINITY_DN5428_c0_g1_i1.p1	0.388	54	32	0	2	55	228	281	7.056E-05	40	60
A_bruennichi_abd-A-A	TRINITY_DN5428_c0_g1_i2.p1	0.388	54	32	0	2	55	228	281	7.056E-05	40	60
A_bruennichi_abd-A-A	TRINITY_DN21_c2_g1_i2.p1	0.385	57	34	0	3	59	251	307	9.722E-05	39	60
A_bruennichi_abd-A-A	TRINITY_DN21_c2_g2_i1.p1	0.403	57	33	0	3	59	254	310	9.722E-05	39	60
A_bruennichi_abd-A-A	TRINITY_DN2435_c0_g1_i1.p2	0.413	58	33	0	1	58	208	265	2.544E-04	38	60
A_bruennichi_abd-A-A	TRINITY_DN2435_c0_g1_i2.p2	0.413	58	33	0	1	58	208	265	2.544E-04	38	60
A_bruennichi_abd-A-A	TRINITY_DN2435_c0_g1_i4.p2	0.413	58	33	0	1	58	208	265	2.544E-04	38	60
A_bruennichi_abd-A-A	TRINITY_DN2435_c0_g1_i5.p2	0.413	58	33	0	1	58	208	265	2.544E-04	38	60
A_bruennichi_abd-A-A	TRINITY_DN2435_c0_g1_i6.p2	0.413	58	33	0	1	58	208	265	2.544E-04	38	60
A_bruennichi_abd-A-A	TRINITY_DN2435_c0_g1_i7.p2	0.413	58	33	0	1	58	208	265	2.544E-04	38	60
A_bruennichi_abd-A-A	TRINITY_DN2435_c0_g1_i8.p2	0.413	58	33	0	1	58	208	265	2.544E-04	38	60
A_bruennichi_abd-A-A	TRINITY_DN2435_c0_g1_i1.p1	0.413	58	33	0	1	58	209	266	2.544E-04	38	60
A_bruennichi_abd-A-A	TRINITY_DN2435_c0_g1_i2.p1	0.413	58	33	0	1	58	209	266	2.544E-04	38	60
A_bruennichi_abd-A-A	TRINITY_DN2435_c0_g1_i4.p1	0.413	58	33	0	1	58	209	266	2.544E-04	38	60
A_bruennichi_abd-A-A	TRINITY_DN2435_c0_g1_i5.p1	0.413	58	33	0	1	58	209	266	2.544E-04	38	60
A_bruennichi_abd-A-A	TRINITY_DN2435_c0_g1_i6.p1	0.413	58	33	0	1	58	209	266	2.544E-04	38	60
A_bruennichi_abd-A-A	TRINITY_DN2435_c0_g1_i7.p1	0.413	58	33	0	1	58	209	266	2.544E-04	38	60
A_bruennichi_abd-A-A	TRINITY_DN2435_c0_g1_i8.p1	0.413	58	33	0	1	58	209	266	2.544E-04	38	60
A_bruennichi_abd-A-A	TRINITY_DN50054_c0_g4_i1.p1	0.514	35	17	0	25	59	1	35	4.832E-04	37	60
A_bruennichi_abd-A-A	TRINITY_DN18236_c2_g1_i1.p1	0.403	57	33	0	2	58	101	157	6.660E-04	37	60
C_sculpturatus_abd-A-B	TRINITY_DN5945_c0_g1_i1.p1	0.879	58	7	0	2	59	214	271	1.001E-26	102	60
C_sculpturatus_abd-A-B	TRINITY_DN18724_c0_g1_i1.p1	0.816	49	9	0	2	50	205	253	3.028E-20	83	60
C_sculpturatus_abd-A-B	TRINITY_DN6757_c0_g2_i2.p1	0.689	58	18	0	2	59	192	249	1.372E-18	79	60
C_sculpturatus_abd-A-B	TRINITY_DN6757_c0_g2_i1.p1	0.689	58	18	0	2	59	192	249	1.372E-18	79	60
C_sculpturatus_abd-A-B	TRINITY_DN6757_c0_g2_i3.p1	0.689	58	18	0	2	59	192	249	1.372E-18	79	60
C_sculpturatus_abd-A-B	TRINITY_DN6757_c0_g2_i4.p1	0.689	58	18	0	2	59	192	249	1.372E-18	79	60
C_sculpturatus_abd-A-B	TRINITY_DN238351_c0_g1_i1.p1	0.689	58	18	0	2	59	16	73	4.894E-18	77	60
C_sculpturatus_abd-A-B	TRINITY_DN44463_c0_g1_i2.p1	0.684	57	18	0	4	60	302	358	1.270E-17	76	60
C_sculpturatus_abd-A-B	TRINITY_DN9898_c0_g1_i5.p1	0.600	60	24	0	1	60	26	85	3.897E-15	69	60
C_sculpturatus_abd-A-B	TRINITY_DN9898_c0_g1_i2.p1	0.600	60	24	0	1	60	231	290	3.897E-15	69	60
C_sculpturatus_abd-A-B	TRINITY_DN9898_c0_g1_i1.p1	0.600	60	24	0	1	60	231	290	3.897E-15	69	60
C_sculpturatus_abd-A-B	TRINITY_DN117838_c0_g1_i1.p1	0.603	58	23	0	2	59	6	63	9.405E-14	65	60
C_sculpturatus_abd-A-B	TRINITY_DN117838_c0_g1_i3.p1	0.603	58	23	0	2	59	216	273	9.405E-14	65	60
C_sculpturatus_abd-A-B	TRINITY_DN5409_c0_g2_i2.p1	0.614	57	22	0	3	59	696	752	9.405E-14	65	60
C_sculpturatus_abd-A-B	TRINITY_DN5409_c0_g2_i3.p1	0.614	57	22	0	3	59	696	752	9.405E-14	65	60
C_sculpturatus_abd-A-B	TRINITY_DN12323_c0_g1_i1.p1	0.578	57	24	0	2	58	206	262	1.654E-12	61	60
C_sculpturatus_abd-A-B	TRINITY_DN5409_c0_g2_i1.p1	0.561	57	25	0	2	58	158	214	4.301E-12	60	60
C_sculpturatus_abd-A-B	TRINITY_DN5409_c0_g2_i4.p1	0.561	57	25	0	2	58	158	214	4.301E-12	60	60
C_sculpturatus_abd-A-B	TRINITY_DN23573_c0_g2_i1.p1	0.483	60	31	0	1	60	30	89	4.006E-11	57	60
C_sculpturatus_abd-A-B	TRINITY_DN21596_c1_g1_i1.p1	0.534	58	27	0	2	59	90	147	5.511E-11	57	60
C_sculpturatus_abd-A-B	TRINITY_DN2352_c0_g1_i1.p1	0.543	57	26	0	2	58	139	195	1.043E-10	56	60
C_sculpturatus_abd-A-B	TRINITY_DN3014_c2_g1_i1.p1	0.500	58	29	0	1	58	280	337	2.716E-10	55	60
C_sculpturatus_abd-A-B	TRINITY_DN191_c0_g3_i1.p1	0.482	58	30	0	1	58	139	196	5.140E-10	54	60
C_sculpturatus_abd-A-B	TRINITY_DN9152_c0_g1_i1.p1	0.508	57	28	0	2	58	111	167	1.339E-09	53	60
C_sculpturatus_abd-A-B	TRINITY_DN9152_c0_g1_i2.p1	0.508	57	28	0	2	58	111	167	1.339E-09	53	60
C_sculpturatus_abd-A-B	TRINITY_DN29221_c1_g1_i1.p1	0.440	59	32	0	1	59	185	243	1.339E-09	53	60
C_sculpturatus_abd-A-B	TRINITY_DN1637_c1_g2_i1.p1	0.466	60	32	0	1	60	205	264	2.535E-09	52	60
C_sculpturatus_abd-A-B	TRINITY_DN20982_c2_g1_i1.p1	0.482	58	30	0	2	59	210	267	6.607E-09	51	60
C_sculpturatus_abd-A-B	TRINITY_DN98526_c0_g2_i1.p1	0.433	60	33	0	1	60	110	169	1.722E-08	50	60
C_sculpturatus_abd-A-B	TRINITY_DN12341_c0_g1_i2.p1	0.473	57	30	0	2	58	176	232	1.722E-08	50	60
C_sculpturatus_abd-A-B	TRINITY_DN12341_c0_g1_i1.p1	0.473	57	30	0	2	58	176	232	1.722E-08	50	60
C_sculpturatus_abd-A-B	TRINITY_DN243_c0_g1_i1.p1	0.456	57	30	0	2	58	195	251	2.371E-08	49	60
C_sculpturatus_abd-A-B	TRINITY_DN1632_c4_g1_i2.p1	0.456	57	30	0	2	58	204	260	2.371E-08	49	60
C_sculpturatus_abd-A-B	TRINITY_DN1632_c4_g1_i1.p1	0.456	57	30	0	2	58	204	260	2.371E-08	49	60
C_sculpturatus_abd-A-B	TRINITY_DN2209_c3_g3_i1.p1	0.482	58	30	0	2	59	95	152	3.263E-08	49	60
C_sculpturatus_abd-A-B	TRINITY_DN2034_c0_g1_i1.p1	0.456	57	30	0	2	58	155	211	4.491E-08	49	60
C_sculpturatus_abd-A-B	TRINITY_DN2034_c0_g1_i2.p1	0.456	57	30	0	2	58	155	211	4.491E-08	49	60
C_sculpturatus_abd-A-B	TRINITY_DN2055_c1_g1_i1.p1	0.456	57	30	0	2	58	130	186	8.510E-08	48	60
C_sculpturatus_abd-A-B	TRINITY_DN4137_c0_g1_i2.p1	0.472	55	29	0	1	55	169	223	1.171E-07	48	60
C_sculpturatus_abd-A-B	TRINITY_DN13032_c0_g2_i1.p1	0.465	58	30	0	2	59	74	131	1.613E-07	47	60
C_sculpturatus_abd-A-B	TRINITY_DN13938_c1_g1_i1.p1	0.431	58	32	0	2	59	167	224	1.613E-07	47	60
C_sculpturatus_abd-A-B	TRINITY_DN13938_c1_g1_i2.p1	0.431	58	32	0	2	59	167	224	1.613E-07	47	60
C_sculpturatus_abd-A-B	TRINITY_DN5539_c0_g1_i1.p1	0.448	58	31	0	2	59	149	206	2.220E-07	47	60
C_sculpturatus_abd-A-B	TRINITY_DN31084_c0_g2_i1.p1	0.431	58	32	0	2	59	134	191	2.220E-07	47	60
C_sculpturatus_abd-A-B	TRINITY_DN204578_c0_g1_i1.p1	0.413	58	33	0	2	59	141	198	5.794E-07	46	60
C_sculpturatus_abd-A-B	TRINITY_DN20982_c0_g1_i1.p1	0.444	54	29	0	5	58	216	269	5.794E-07	46	60
C_sculpturatus_abd-A-B	TRINITY_DN3973_c1_g1_i3.p1	0.413	58	33	0	1	58	204	261	7.978E-07	45	60
C_sculpturatus_abd-A-B	TRINITY_DN3973_c1_g1_i4.p1	0.413	58	33	0	1	58	204	261	7.978E-07	45	60
C_sculpturatus_abd-A-B	TRINITY_DN3973_c1_g1_i2.p1	0.413	58	33	0	1	58	253	310	7.978E-07	45	60
C_sculpturatus_abd-A-B	TRINITY_DN3973_c1_g1_i5.p1	0.413	58	33	0	1	58	253	310	7.978E-07	45	60
C_sculpturatus_abd-A-B	TRINITY_DN5409_c0_g2_i5.p1	0.718	32	9	0	28	59	1	32	1.099E-06	45	60
C_sculpturatus_abd-A-B	TRINITY_DN1632_c8_g1_i1.p1	0.423	59	33	0	1	59	179	237	1.099E-06	45	60
C_sculpturatus_abd-A-B	TRINITY_DN29359_c0_g2_i3.p1	0.438	57	31	0	2	58	63	119	1.513E-06	44	60
C_sculpturatus_abd-A-B	TRINITY_DN29359_c0_g2_i1.p1	0.438	57	31	0	2	58	64	120	1.513E-06	44	60
C_sculpturatus_abd-A-B	TRINITY_DN30796_c0_g1_i1.p1	0.442	52	28	0	4	55	178	229	3.951E-06	43	60
C_sculpturatus_abd-A-B	TRINITY_DN7438_c0_g1_i2.p1	0.438	57	31	0	2	58	99	155	5.441E-06	43	60
C_sculpturatus_abd-A-B	TRINITY_DN9777_c0_g1_i10.p1	0.438	57	30	0	2	55	219	275	5.441E-06	43	60
C_sculpturatus_abd-A-B	TRINITY_DN9777_c0_g1_i3.p1	0.438	57	30	0	2	55	219	275	5.441E-06	43	60
C_sculpturatus_abd-A-B	TRINITY_DN9777_c0_g1_i4.p1	0.438	57	30	0	2	55	219	275	5.441E-06	43	60
C_sculpturatus_abd-A-B	TRINITY_DN9777_c0_g1_i9.p1	0.438	57	30	0	2	55	219	275	5.441E-06	43	60
C_sculpturatus_abd-A-B	TRINITY_DN9777_c0_g1_i2.p1	0.438	57	30	0	2	55	335	391	5.441E-06	43	60
C_sculpturatus_abd-A-B	TRINITY_DN9777_c0_g1_i5.p1	0.438	57	30	0	2	55	335	391	5.441E-06	43	60
C_sculpturatus_abd-A-B	TRINITY_DN9777_c0_g1_i6.p1	0.438	57	30	0	2	55	335	391	5.441E-06	43	60
C_sculpturatus_abd-A-B	TRINITY_DN9777_c0_g1_i8.p1	0.438	57	30	0	2	55	335	391	5.441E-06	43	60
C_sculpturatus_abd-A-B	TRINITY_DN22_c19_g1_i2.p1	0.406	59	34	0	2	60	177	235	7.495E-06	42	60
C_sculpturatus_abd-A-B	TRINITY_DN22_c19_g1_i1.p1	0.406	59	34	0	2	60	224	282	7.495E-06	42	60
C_sculpturatus_abd-A-B	TRINITY_DN22_c19_g1_i3.p1	0.406	59	34	0	2	60	177	235	7.495E-06	42	60
C_sculpturatus_abd-A-B	TRINITY_DN17448_c0_g4_i1.p1	0.421	57	32	0	2	58	161	217	7.495E-06	42	60
C_sculpturatus_abd-A-B	TRINITY_DN1986_c1_g1_i1.p1	0.389	59	35	0	1	59	104	162	1.032E-05	42	60
C_sculpturatus_abd-A-B	TRINITY_DN1986_c1_g1_i2.p1	0.389	59	35	0	1	59	104	162	1.032E-05	42	60
C_sculpturatus_abd-A-B	TRINITY_DN2052_c0_g1_i1.p1	0.406	59	34	0	1	59	187	245	1.422E-05	42	60
C_sculpturatus_abd-A-B	TRINITY_DN816_c0_g1_i1.p1	0.407	54	31	0	2	55	248	301	3.717E-05	40	60
C_sculpturatus_abd-A-B	TRINITY_DN816_c0_g1_i3.p1	0.407	54	31	0	2	55	248	301	3.717E-05	40	60
C_sculpturatus_abd-A-B	TRINITY_DN1347_c0_g2_i1.p1	0.385	57	34	0	2	58	49	105	5.121E-05	40	60
C_sculpturatus_abd-A-B	TRINITY_DN1347_c0_g2_i2.p1	0.385	57	34	0	2	58	49	105	5.121E-05	40	60
C_sculpturatus_abd-A-B	TRINITY_DN8124_c0_g3_i1.p1	0.438	57	31	0	2	58	139	195	7.056E-05	40	60
C_sculpturatus_abd-A-B	TRINITY_DN4728_c1_g1_i1.p1	0.396	58	34	0	1	58	140	197	7.056E-05	40	60
C_sculpturatus_abd-A-B	TRINITY_DN5428_c0_g1_i3.p1	0.388	54	32	0	2	55	228	281	7.056E-05	40	60
C_sculpturatus_abd-A-B	TRINITY_DN5428_c0_g1_i4.p1	0.388	54	32	0	2	55	228	281	7.056E-05	40	60
C_sculpturatus_abd-A-B	TRINITY_DN5428_c0_g1_i5.p1	0.388	54	32	0	2	55	228	281	7.056E-05	40	60
C_sculpturatus_abd-A-B	TRINITY_DN5428_c0_g1_i1.p1	0.388	54	32	0	2	55	228	281	7.056E-05	40	60
C_sculpturatus_abd-A-B	TRINITY_DN5428_c0_g1_i2.p1	0.388	54	32	0	2	55	228	281	7.056E-05	40	60
C_sculpturatus_abd-A-B	TRINITY_DN21_c2_g1_i2.p1	0.385	57	34	0	3	59	251	307	9.722E-05	39	60
C_sculpturatus_abd-A-B	TRINITY_DN21_c2_g2_i1.p1	0.403	57	33	0	3	59	254	310	9.722E-05	39	60
C_sculpturatus_abd-A-B	TRINITY_DN2435_c0_g1_i1.p2	0.413	58	33	0	1	58	208	265	2.544E-04	38	60
C_sculpturatus_abd-A-B	TRINITY_DN2435_c0_g1_i2.p2	0.413	58	33	0	1	58	208	265	2.544E-04	38	60
C_sculpturatus_abd-A-B	TRINITY_DN2435_c0_g1_i4.p2	0.413	58	33	0	1	58	208	265	2.544E-04	38	60
C_sculpturatus_abd-A-B	TRINITY_DN2435_c0_g1_i5.p2	0.413	58	33	0	1	58	208	265	2.544E-04	38	60
C_sculpturatus_abd-A-B	TRINITY_DN2435_c0_g1_i6.p2	0.413	58	33	0	1	58	208	265	2.544E-04	38	60
C_sculpturatus_abd-A-B	TRINITY_DN2435_c0_g1_i7.p2	0.413	58	33	0	1	58	208	265	2.544E-04	38	60
C_sculpturatus_abd-A-B	TRINITY_DN2435_c0_g1_i8.p2	0.413	58	33	0	1	58	208	265	2.544E-04	38	60
C_sculpturatus_abd-A-B	TRINITY_DN2435_c0_g1_i1.p1	0.413	58	33	0	1	58	209	266	2.544E-04	38	60
C_sculpturatus_abd-A-B	TRINITY_DN2435_c0_g1_i2.p1	0.413	58	33	0	1	58	209	266	2.544E-04	38	60
C_sculpturatus_abd-A-B	TRINITY_DN2435_c0_g1_i4.p1	0.413	58	33	0	1	58	209	266	2.544E-04	38	60
C_sculpturatus_abd-A-B	TRINITY_DN2435_c0_g1_i5.p1	0.413	58	33	0	1	58	209	266	2.544E-04	38	60
C_sculpturatus_abd-A-B	TRINITY_DN2435_c0_g1_i6.p1	0.413	58	33	0	1	58	209	266	2.544E-04	38	60
C_sculpturatus_abd-A-B	TRINITY_DN2435_c0_g1_i7.p1	0.413	58	33	0	1	58	209	266	2.544E-04	38	60
C_sculpturatus_abd-A-B	TRINITY_DN2435_c0_g1_i8.p1	0.413	58	33	0	1	58	209	266	2.544E-04	38	60
C_sculpturatus_abd-A-B	TRINITY_DN50054_c0_g4_i1.p1	0.514	35	17	0	25	59	1	35	4.832E-04	37	60
C_sculpturatus_abd-A-B	TRINITY_DN18236_c2_g1_i1.p1	0.403	57	33	0	2	58	101	157	6.660E-04	37	60
L_elegans_abd-A-B	TRINITY_DN5945_c0_g1_i1.p1	0.879	58	7	0	2	59	214	271	1.001E-26	102	60
L_elegans_abd-A-B	TRINITY_DN18724_c0_g1_i1.p1	0.816	49	9	0	2	50	205	253	3.028E-20	83	60
L_elegans_abd-A-B	TRINITY_DN6757_c0_g2_i2.p1	0.689	58	18	0	2	59	192	249	1.372E-18	79	60
L_elegans_abd-A-B	TRINITY_DN6757_c0_g2_i1.p1	0.689	58	18	0	2	59	192	249	1.372E-18	79	60
L_elegans_abd-A-B	TRINITY_DN6757_c0_g2_i3.p1	0.689	58	18	0	2	59	192	249	1.372E-18	79	60
L_elegans_abd-A-B	TRINITY_DN6757_c0_g2_i4.p1	0.689	58	18	0	2	59	192	249	1.372E-18	79	60
L_elegans_abd-A-B	TRINITY_DN238351_c0_g1_i1.p1	0.689	58	18	0	2	59	16	73	4.894E-18	77	60
L_elegans_abd-A-B	TRINITY_DN44463_c0_g1_i2.p1	0.684	57	18	0	4	60	302	358	1.270E-17	76	60
L_elegans_abd-A-B	TRINITY_DN9898_c0_g1_i5.p1	0.600	60	24	0	1	60	26	85	3.897E-15	69	60
L_elegans_abd-A-B	TRINITY_DN9898_c0_g1_i2.p1	0.600	60	24	0	1	60	231	290	3.897E-15	69	60
L_elegans_abd-A-B	TRINITY_DN9898_c0_g1_i1.p1	0.600	60	24	0	1	60	231	290	3.897E-15	69	60
L_elegans_abd-A-B	TRINITY_DN117838_c0_g1_i1.p1	0.603	58	23	0	2	59	6	63	9.405E-14	65	60
L_elegans_abd-A-B	TRINITY_DN117838_c0_g1_i3.p1	0.603	58	23	0	2	59	216	273	9.405E-14	65	60
L_elegans_abd-A-B	TRINITY_DN5409_c0_g2_i2.p1	0.614	57	22	0	3	59	696	752	9.405E-14	65	60
L_elegans_abd-A-B	TRINITY_DN5409_c0_g2_i3.p1	0.614	57	22	0	3	59	696	752	9.405E-14	65	60
L_elegans_abd-A-B	TRINITY_DN12323_c0_g1_i1.p1	0.578	57	24	0	2	58	206	262	1.654E-12	61	60
L_elegans_abd-A-B	TRINITY_DN5409_c0_g2_i1.p1	0.561	57	25	0	2	58	158	214	4.301E-12	60	60
L_elegans_abd-A-B	TRINITY_DN5409_c0_g2_i4.p1	0.561	57	25	0	2	58	158	214	4.301E-12	60	60
L_elegans_abd-A-B	TRINITY_DN23573_c0_g2_i1.p1	0.483	60	31	0	1	60	30	89	4.006E-11	57	60
L_elegans_abd-A-B	TRINITY_DN21596_c1_g1_i1.p1	0.534	58	27	0	2	59	90	147	5.511E-11	57	60
L_elegans_abd-A-B	TRINITY_DN2352_c0_g1_i1.p1	0.543	57	26	0	2	58	139	195	1.043E-10	56	60
L_elegans_abd-A-B	TRINITY_DN3014_c2_g1_i1.p1	0.500	58	29	0	1	58	280	337	2.716E-10	55	60
L_elegans_abd-A-B	TRINITY_DN191_c0_g3_i1.p1	0.482	58	30	0	1	58	139	196	5.140E-10	54	60
L_elegans_abd-A-B	TRINITY_DN9152_c0_g1_i1.p1	0.508	57	28	0	2	58	111	167	1.339E-09	53	60
L_elegans_abd-A-B	TRINITY_DN9152_c0_g1_i2.p1	0.508	57	28	0	2	58	111	167	1.339E-09	53	60
L_elegans_abd-A-B	TRINITY_DN29221_c1_g1_i1.p1	0.440	59	32	0	1	59	185	243	1.339E-09	53	60
L_elegans_abd-A-B	TRINITY_DN1637_c1_g2_i1.p1	0.466	60	32	0	1	60	205	264	2.535E-09	52	60
L_elegans_abd-A-B	TRINITY_DN20982_c2_g1_i1.p1	0.482	58	30	0	2	59	210	267	6.607E-09	51	60
L_elegans_abd-A-B	TRINITY_DN98526_c0_g2_i1.p1	0.433	60	33	0	1	60	110	169	1.722E-08	50	60
L_elegans_abd-A-B	TRINITY_DN12341_c0_g1_i2.p1	0.473	57	30	0	2	58	176	232	1.722E-08	50	60
L_elegans_abd-A-B	TRINITY_DN12341_c0_g1_i1.p1	0.473	57	30	0	2	58	176	232	1.722E-08	50	60
L_elegans_abd-A-B	TRINITY_DN243_c0_g1_i1.p1	0.456	57	30	0	2	58	195	251	2.371E-08	49	60
L_elegans_abd-A-B	TRINITY_DN1632_c4_g1_i2.p1	0.456	57	30	0	2	58	204	260	2.371E-08	49	60
L_elegans_abd-A-B	TRINITY_DN1632_c4_g1_i1.p1	0.456	57	30	0	2	58	204	260	2.371E-08	49	60
L_elegans_abd-A-B	TRINITY_DN2209_c3_g3_i1.p1	0.482	58	30	0	2	59	95	152	3.263E-08	49	60
L_elegans_abd-A-B	TRINITY_DN2034_c0_g1_i1.p1	0.456	57	30	0	2	58	155	211	4.491E-08	49	60
L_elegans_abd-A-B	TRINITY_DN2034_c0_g1_i2.p1	0.456	57	30	0	2	58	155	211	4.491E-08	49	60
L_elegans_abd-A-B	TRINITY_DN2055_c1_g1_i1.p1	0.456	57	30	0	2	58	130	186	8.510E-08	48	60
L_elegans_abd-A-B	TRINITY_DN4137_c0_g1_i2.p1	0.472	55	29	0	1	55	169	223	1.171E-07	48	60
L_elegans_abd-A-B	TRINITY_DN13032_c0_g2_i1.p1	0.465	58	30	0	2	59	74	131	1.613E-07	47	60
L_elegans_abd-A-B	TRINITY_DN13938_c1_g1_i1.p1	0.431	58	32	0	2	59	167	224	1.613E-07	47	60
L_elegans_abd-A-B	TRINITY_DN13938_c1_g1_i2.p1	0.431	58	32	0	2	59	167	224	1.613E-07	47	60
L_elegans_abd-A-B	TRINITY_DN5539_c0_g1_i1.p1	0.448	58	31	0	2	59	149	206	2.220E-07	47	60
L_elegans_abd-A-B	TRINITY_DN31084_c0_g2_i1.p1	0.431	58	32	0	2	59	134	191	2.220E-07	47	60
L_elegans_abd-A-B	TRINITY_DN204578_c0_g1_i1.p1	0.413	58	33	0	2	59	141	198	5.794E-07	46	60
L_elegans_abd-A-B	TRINITY_DN20982_c0_g1_i1.p1	0.444	54	29	0	5	58	216	269	5.794E-07	46	60
L_elegans_abd-A-B	TRINITY_DN3973_c1_g1_i3.p1	0.413	58	33	0	1	58	204	261	7.978E-07	45	60
L_elegans_abd-A-B	TRINITY_DN3973_c1_g1_i4.p1	0.413	58	33	0	1	58	204	261	7.978E-07	45	60
L_elegans_abd-A-B	TRINITY_DN3973_c1_g1_i2.p1	0.413	58	33	0	1	58	253	310	7.978E-07	45	60
L_elegans_abd-A-B	TRINITY_DN3973_c1_g1_i5.p1	0.413	58	33	0	1	58	253	310	7.978E-07	45	60
L_elegans_abd-A-B	TRINITY_DN5409_c0_g2_i5.p1	0.718	32	9	0	28	59	1	32	1.099E-06	45	60
L_elegans_abd-A-B	TRINITY_DN1632_c8_g1_i1.p1	0.423	59	33	0	1	59	179	237	1.099E-06	45	60
L_elegans_abd-A-B	TRINITY_DN29359_c0_g2_i3.p1	0.438	57	31	0	2	58	63	119	1.513E-06	44	60
L_elegans_abd-A-B	TRINITY_DN29359_c0_g2_i1.p1	0.438	57	31	0	2	58	64	120	1.513E-06	44	60
L_elegans_abd-A-B	TRINITY_DN30796_c0_g1_i1.p1	0.442	52	28	0	4	55	178	229	3.951E-06	43	60
L_elegans_abd-A-B	TRINITY_DN7438_c0_g1_i2.p1	0.438	57	31	0	2	58	99	155	5.441E-06	43	60
L_elegans_abd-A-B	TRINITY_DN9777_c0_g1_i10.p1	0.438	57	30	0	2	55	219	275	5.441E-06	43	60
L_elegans_abd-A-B	TRINITY_DN9777_c0_g1_i3.p1	0.438	57	30	0	2	55	219	275	5.441E-06	43	60
L_elegans_abd-A-B	TRINITY_DN9777_c0_g1_i4.p1	0.438	57	30	0	2	55	219	275	5.441E-06	43	60
L_elegans_abd-A-B	TRINITY_DN9777_c0_g1_i9.p1	0.438	57	30	0	2	55	219	275	5.441E-06	43	60
L_elegans_abd-A-B	TRINITY_DN9777_c0_g1_i2.p1	0.438	57	30	0	2	55	335	391	5.441E-06	43	60
L_elegans_abd-A-B	TRINITY_DN9777_c0_g1_i5.p1	0.438	57	30	0	2	55	335	391	5.441E-06	43	60
L_elegans_abd-A-B	TRINITY_DN9777_c0_g1_i6.p1	0.438	57	30	0	2	55	335	391	5.441E-06	43	60
L_elegans_abd-A-B	TRINITY_DN9777_c0_g1_i8.p1	0.438	57	30	0	2	55	335	391	5.441E-06	43	60
L_elegans_abd-A-B	TRINITY_DN22_c19_g1_i2.p1	0.406	59	34	0	2	60	177	235	7.495E-06	42	60
L_elegans_abd-A-B	TRINITY_DN22_c19_g1_i1.p1	0.406	59	34	0	2	60	224	282	7.495E-06	42	60
L_elegans_abd-A-B	TRINITY_DN22_c19_g1_i3.p1	0.406	59	34	0	2	60	177	235	7.495E-06	42	60
L_elegans_abd-A-B	TRINITY_DN17448_c0_g4_i1.p1	0.421	57	32	0	2	58	161	217	7.495E-06	42	60
L_elegans_abd-A-B	TRINITY_DN1986_c1_g1_i1.p1	0.389	59	35	0	1	59	104	162	1.032E-05	42	60
L_elegans_abd-A-B	TRINITY_DN1986_c1_g1_i2.p1	0.389	59	35	0	1	59	104	162	1.032E-05	42	60
L_elegans_abd-A-B	TRINITY_DN2052_c0_g1_i1.p1	0.406	59	34	0	1	59	187	245	1.422E-05	42	60
L_elegans_abd-A-B	TRINITY_DN816_c0_g1_i1.p1	0.407	54	31	0	2	55	248	301	3.717E-05	40	60
L_elegans_abd-A-B	TRINITY_DN816_c0_g1_i3.p1	0.407	54	31	0	2	55	248	301	3.717E-05	40	60
L_elegans_abd-A-B	TRINITY_DN1347_c0_g2_i1.p1	0.385	57	34	0	2	58	49	105	5.121E-05	40	60
L_elegans_abd-A-B	TRINITY_DN1347_c0_g2_i2.p1	0.385	57	34	0	2	58	49	105	5.121E-05	40	60
L_elegans_abd-A-B	TRINITY_DN8124_c0_g3_i1.p1	0.438	57	31	0	2	58	139	195	7.056E-05	40	60
L_elegans_abd-A-B	TRINITY_DN4728_c1_g1_i1.p1	0.396	58	34	0	1	58	140	197	7.056E-05	40	60
L_elegans_abd-A-B	TRINITY_DN5428_c0_g1_i3.p1	0.388	54	32	0	2	55	228	281	7.056E-05	40	60
L_elegans_abd-A-B	TRINITY_DN5428_c0_g1_i4.p1	0.388	54	32	0	2	55	228	281	7.056E-05	40	60
L_elegans_abd-A-B	TRINITY_DN5428_c0_g1_i5.p1	0.388	54	32	0	2	55	228	281	7.056E-05	40	60
L_elegans_abd-A-B	TRINITY_DN5428_c0_g1_i1.p1	0.388	54	32	0	2	55	228	281	7.056E-05	40	60
L_elegans_abd-A-B	TRINITY_DN5428_c0_g1_i2.p1	0.388	54	32	0	2	55	228	281	7.056E-05	40	60
L_elegans_abd-A-B	TRINITY_DN21_c2_g1_i2.p1	0.385	57	34	0	3	59	251	307	9.722E-05	39	60
L_elegans_abd-A-B	TRINITY_DN21_c2_g2_i1.p1	0.403	57	33	0	3	59	254	310	9.722E-05	39	60
L_elegans_abd-A-B	TRINITY_DN2435_c0_g1_i1.p2	0.413	58	33	0	1	58	208	265	2.544E-04	38	60
L_elegans_abd-A-B	TRINITY_DN2435_c0_g1_i2.p2	0.413	58	33	0	1	58	208	265	2.544E-04	38	60
L_elegans_abd-A-B	TRINITY_DN2435_c0_g1_i4.p2	0.413	58	33	0	1	58	208	265	2.544E-04	38	60
L_elegans_abd-A-B	TRINITY_DN2435_c0_g1_i5.p2	0.413	58	33	0	1	58	208	265	2.544E-04	38	60
L_elegans_abd-A-B	TRINITY_DN2435_c0_g1_i6.p2	0.413	58	33	0	1	58	208	265	2.544E-04	38	60
L_elegans_abd-A-B	TRINITY_DN2435_c0_g1_i7.p2	0.413	58	33	0	1	58	208	265	2.544E-04	38	60
L_elegans_abd-A-B	TRINITY_DN2435_c0_g1_i8.p2	0.413	58	33	0	1	58	208	265	2.544E-04	38	60
L_elegans_abd-A-B	TRINITY_DN2435_c0_g1_i1.p1	0.413	58	33	0	1	58	209	266	2.544E-04	38	60
L_elegans_abd-A-B	TRINITY_DN2435_c0_g1_i2.p1	0.413	58	33	0	1	58	209	266	2.544E-04	38	60
L_elegans_abd-A-B	TRINITY_DN2435_c0_g1_i4.p1	0.413	58	33	0	1	58	209	266	2.544E-04	38	60
L_elegans_abd-A-B	TRINITY_DN2435_c0_g1_i5.p1	0.413	58	33	0	1	58	209	266	2.544E-04	38	60
L_elegans_abd-A-B	TRINITY_DN2435_c0_g1_i6.p1	0.413	58	33	0	1	58	209	266	2.544E-04	38	60
L_elegans_abd-A-B	TRINITY_DN2435_c0_g1_i7.p1	0.413	58	33	0	1	58	209	266	2.544E-04	38	60
L_elegans_abd-A-B	TRINITY_DN2435_c0_g1_i8.p1	0.413	58	33	0	1	58	209	266	2.544E-04	38	60
L_elegans_abd-A-B	TRINITY_DN50054_c0_g4_i1.p1	0.514	35	17	0	25	59	1	35	4.832E-04	37	60
L_elegans_abd-A-B	TRINITY_DN18236_c2_g1_i1.p1	0.403	57	33	0	2	58	101	157	6.660E-04	37	60
T_antipodiana_abd-A-B	TRINITY_DN5945_c0_g1_i1.p1	0.879	58	7	0	2	59	214	271	1.001E-26	102	60
T_antipodiana_abd-A-B	TRINITY_DN18724_c0_g1_i1.p1	0.816	49	9	0	2	50	205	253	3.028E-20	83	60
T_antipodiana_abd-A-B	TRINITY_DN6757_c0_g2_i2.p1	0.689	58	18	0	2	59	192	249	1.372E-18	79	60
T_antipodiana_abd-A-B	TRINITY_DN6757_c0_g2_i1.p1	0.689	58	18	0	2	59	192	249	1.372E-18	79	60
T_antipodiana_abd-A-B	TRINITY_DN6757_c0_g2_i3.p1	0.689	58	18	0	2	59	192	249	1.372E-18	79	60
T_antipodiana_abd-A-B	TRINITY_DN6757_c0_g2_i4.p1	0.689	58	18	0	2	59	192	249	1.372E-18	79	60
T_antipodiana_abd-A-B	TRINITY_DN238351_c0_g1_i1.p1	0.689	58	18	0	2	59	16	73	4.894E-18	77	60
T_antipodiana_abd-A-B	TRINITY_DN44463_c0_g1_i2.p1	0.684	57	18	0	4	60	302	358	1.270E-17	76	60
T_antipodiana_abd-A-B	TRINITY_DN9898_c0_g1_i5.p1	0.600	60	24	0	1	60	26	85	3.897E-15	69	60
T_antipodiana_abd-A-B	TRINITY_DN9898_c0_g1_i2.p1	0.600	60	24	0	1	60	231	290	3.897E-15	69	60
T_antipodiana_abd-A-B	TRINITY_DN9898_c0_g1_i1.p1	0.600	60	24	0	1	60	231	290	3.897E-15	69	60
T_antipodiana_abd-A-B	TRINITY_DN117838_c0_g1_i1.p1	0.603	58	23	0	2	59	6	63	9.405E-14	65	60
T_antipodiana_abd-A-B	TRINITY_DN117838_c0_g1_i3.p1	0.603	58	23	0	2	59	216	273	9.405E-14	65	60
T_antipodiana_abd-A-B	TRINITY_DN5409_c0_g2_i2.p1	0.614	57	22	0	3	59	696	752	9.405E-14	65	60
T_antipodiana_abd-A-B	TRINITY_DN5409_c0_g2_i3.p1	0.614	57	22	0	3	59	696	752	9.405E-14	65	60
T_antipodiana_abd-A-B	TRINITY_DN12323_c0_g1_i1.p1	0.578	57	24	0	2	58	206	262	1.654E-12	61	60
T_antipodiana_abd-A-B	TRINITY_DN5409_c0_g2_i1.p1	0.561	57	25	0	2	58	158	214	4.301E-12	60	60
T_antipodiana_abd-A-B	TRINITY_DN5409_c0_g2_i4.p1	0.561	57	25	0	2	58	158	214	4.301E-12	60	60
T_antipodiana_abd-A-B	TRINITY_DN23573_c0_g2_i1.p1	0.483	60	31	0	1	60	30	89	4.006E-11	57	60
T_antipodiana_abd-A-B	TRINITY_DN21596_c1_g1_i1.p1	0.534	58	27	0	2	59	90	147	5.511E-11	57	60
T_antipodiana_abd-A-B	TRINITY_DN2352_c0_g1_i1.p1	0.543	57	26	0	2	58	139	195	1.043E-10	56	60
T_antipodiana_abd-A-B	TRINITY_DN3014_c2_g1_i1.p1	0.500	58	29	0	1	58	280	337	2.716E-10	55	60
T_antipodiana_abd-A-B	TRINITY_DN191_c0_g3_i1.p1	0.482	58	30	0	1	58	139	196	5.140E-10	54	60
T_antipodiana_abd-A-B	TRINITY_DN9152_c0_g1_i1.p1	0.508	57	28	0	2	58	111	167	1.339E-09	53	60
T_antipodiana_abd-A-B	TRINITY_DN9152_c0_g1_i2.p1	0.508	57	28	0	2	58	111	167	1.339E-09	53	60
T_antipodiana_abd-A-B	TRINITY_DN29221_c1_g1_i1.p1	0.440	59	32	0	1	59	185	243	1.339E-09	53	60
T_antipodiana_abd-A-B	TRINITY_DN1637_c1_g2_i1.p1	0.466	60	32	0	1	60	205	264	2.535E-09	52	60
T_antipodiana_abd-A-B	TRINITY_DN20982_c2_g1_i1.p1	0.482	58	30	0	2	59	210	267	6.607E-09	51	60
T_antipodiana_abd-A-B	TRINITY_DN98526_c0_g2_i1.p1	0.433	60	33	0	1	60	110	169	1.722E-08	50	60
T_antipodiana_abd-A-B	TRINITY_DN12341_c0_g1_i2.p1	0.473	57	30	0	2	58	176	232	1.722E-08	50	60
T_antipodiana_abd-A-B	TRINITY_DN12341_c0_g1_i1.p1	0.473	57	30	0	2	58	176	232	1.722E-08	50	60
T_antipodiana_abd-A-B	TRINITY_DN243_c0_g1_i1.p1	0.456	57	30	0	2	58	195	251	2.371E-08	49	60
T_antipodiana_abd-A-B	TRINITY_DN1632_c4_g1_i2.p1	0.456	57	30	0	2	58	204	260	2.371E-08	49	60
T_antipodiana_abd-A-B	TRINITY_DN1632_c4_g1_i1.p1	0.456	57	30	0	2	58	204	260	2.371E-08	49	60
T_antipodiana_abd-A-B	TRINITY_DN2209_c3_g3_i1.p1	0.482	58	30	0	2	59	95	152	3.263E-08	49	60
T_antipodiana_abd-A-B	TRINITY_DN2034_c0_g1_i1.p1	0.456	57	30	0	2	58	155	211	4.491E-08	49	60
T_antipodiana_abd-A-B	TRINITY_DN2034_c0_g1_i2.p1	0.456	57	30	0	2	58	155	211	4.491E-08	49	60
T_antipodiana_abd-A-B	TRINITY_DN2055_c1_g1_i1.p1	0.456	57	30	0	2	58	130	186	8.510E-08	48	60
T_antipodiana_abd-A-B	TRINITY_DN4137_c0_g1_i2.p1	0.472	55	29	0	1	55	169	223	1.171E-07	48	60
T_antipodiana_abd-A-B	TRINITY_DN13032_c0_g2_i1.p1	0.465	58	30	0	2	59	74	131	1.613E-07	47	60
T_antipodiana_abd-A-B	TRINITY_DN13938_c1_g1_i1.p1	0.431	58	32	0	2	59	167	224	1.613E-07	47	60
T_antipodiana_abd-A-B	TRINITY_DN13938_c1_g1_i2.p1	0.431	58	32	0	2	59	167	224	1.613E-07	47	60
T_antipodiana_abd-A-B	TRINITY_DN5539_c0_g1_i1.p1	0.448	58	31	0	2	59	149	206	2.220E-07	47	60
T_antipodiana_abd-A-B	TRINITY_DN31084_c0_g2_i1.p1	0.431	58	32	0	2	59	134	191	2.220E-07	47	60
T_antipodiana_abd-A-B	TRINITY_DN204578_c0_g1_i1.p1	0.413	58	33	0	2	59	141	198	5.794E-07	46	60
T_antipodiana_abd-A-B	TRINITY_DN20982_c0_g1_i1.p1	0.444	54	29	0	5	58	216	269	5.794E-07	46	60
T_antipodiana_abd-A-B	TRINITY_DN3973_c1_g1_i3.p1	0.413	58	33	0	1	58	204	261	7.978E-07	45	60
T_antipodiana_abd-A-B	TRINITY_DN3973_c1_g1_i4.p1	0.413	58	33	0	1	58	204	261	7.978E-07	45	60
T_antipodiana_abd-A-B	TRINITY_DN3973_c1_g1_i2.p1	0.413	58	33	0	1	58	253	310	7.978E-07	45	60
T_antipodiana_abd-A-B	TRINITY_DN3973_c1_g1_i5.p1	0.413	58	33	0	1	58	253	310	7.978E-07	45	60
T_antipodiana_abd-A-B	TRINITY_DN5409_c0_g2_i5.p1	0.718	32	9	0	28	59	1	32	1.099E-06	45	60
T_antipodiana_abd-A-B	TRINITY_DN1632_c8_g1_i1.p1	0.423	59	33	0	1	59	179	237	1.099E-06	45	60
T_antipodiana_abd-A-B	TRINITY_DN29359_c0_g2_i3.p1	0.438	57	31	0	2	58	63	119	1.513E-06	44	60
T_antipodiana_abd-A-B	TRINITY_DN29359_c0_g2_i1.p1	0.438	57	31	0	2	58	64	120	1.513E-06	44	60
T_antipodiana_abd-A-B	TRINITY_DN30796_c0_g1_i1.p1	0.442	52	28	0	4	55	178	229	3.951E-06	43	60
T_antipodiana_abd-A-B	TRINITY_DN7438_c0_g1_i2.p1	0.438	57	31	0	2	58	99	155	5.441E-06	43	60
T_antipodiana_abd-A-B	TRINITY_DN9777_c0_g1_i10.p1	0.438	57	30	0	2	55	219	275	5.441E-06	43	60
T_antipodiana_abd-A-B	TRINITY_DN9777_c0_g1_i3.p1	0.438	57	30	0	2	55	219	275	5.441E-06	43	60
T_antipodiana_abd-A-B	TRINITY_DN9777_c0_g1_i4.p1	0.438	57	30	0	2	55	219	275	5.441E-06	43	60
T_antipodiana_abd-A-B	TRINITY_DN9777_c0_g1_i9.p1	0.438	57	30	0	2	55	219	275	5.441E-06	43	60
T_antipodiana_abd-A-B	TRINITY_DN9777_c0_g1_i2.p1	0.438	57	30	0	2	55	335	391	5.441E-06	43	60
T_antipodiana_abd-A-B	TRINITY_DN9777_c0_g1_i5.p1	0.438	57	30	0	2	55	335	391	5.441E-06	43	60
T_antipodiana_abd-A-B	TRINITY_DN9777_c0_g1_i6.p1	0.438	57	30	0	2	55	335	391	5.441E-06	43	60
T_antipodiana_abd-A-B	TRINITY_DN9777_c0_g1_i8.p1	0.438	57	30	0	2	55	335	391	5.441E-06	43	60
T_antipodiana_abd-A-B	TRINITY_DN22_c19_g1_i2.p1	0.406	59	34	0	2	60	177	235	7.495E-06	42	60
T_antipodiana_abd-A-B	TRINITY_DN22_c19_g1_i1.p1	0.406	59	34	0	2	60	224	282	7.495E-06	42	60
T_antipodiana_abd-A-B	TRINITY_DN22_c19_g1_i3.p1	0.406	59	34	0	2	60	177	235	7.495E-06	42	60
T_antipodiana_abd-A-B	TRINITY_DN17448_c0_g4_i1.p1	0.421	57	32	0	2	58	161	217	7.495E-06	42	60
T_antipodiana_abd-A-B	TRINITY_DN1986_c1_g1_i1.p1	0.389	59	35	0	1	59	104	162	1.032E-05	42	60
T_antipodiana_abd-A-B	TRINITY_DN1986_c1_g1_i2.p1	0.389	59	35	0	1	59	104	162	1.032E-05	42	60
T_antipodiana_abd-A-B	TRINITY_DN2052_c0_g1_i1.p1	0.406	59	34	0	1	59	187	245	1.422E-05	42	60
T_antipodiana_abd-A-B	TRINITY_DN816_c0_g1_i1.p1	0.407	54	31	0	2	55	248	301	3.717E-05	40	60
T_antipodiana_abd-A-B	TRINITY_DN816_c0_g1_i3.p1	0.407	54	31	0	2	55	248	301	3.717E-05	40	60
T_antipodiana_abd-A-B	TRINITY_DN1347_c0_g2_i1.p1	0.385	57	34	0	2	58	49	105	5.121E-05	40	60
T_antipodiana_abd-A-B	TRINITY_DN1347_c0_g2_i2.p1	0.385	57	34	0	2	58	49	105	5.121E-05	40	60
T_antipodiana_abd-A-B	TRINITY_DN8124_c0_g3_i1.p1	0.438	57	31	0	2	58	139	195	7.056E-05	40	60
T_antipodiana_abd-A-B	TRINITY_DN4728_c1_g1_i1.p1	0.396	58	34	0	1	58	140	197	7.056E-05	40	60
T_antipodiana_abd-A-B	TRINITY_DN5428_c0_g1_i3.p1	0.388	54	32	0	2	55	228	281	7.056E-05	40	60
T_antipodiana_abd-A-B	TRINITY_DN5428_c0_g1_i4.p1	0.388	54	32	0	2	55	228	281	7.056E-05	40	60
T_antipodiana_abd-A-B	TRINITY_DN5428_c0_g1_i5.p1	0.388	54	32	0	2	55	228	281	7.056E-05	40	60
T_antipodiana_abd-A-B	TRINITY_DN5428_c0_g1_i1.p1	0.388	54	32	0	2	55	228	281	7.056E-05	40	60
T_antipodiana_abd-A-B	TRINITY_DN5428_c0_g1_i2.p1	0.388	54	32	0	2	55	228	281	7.056E-05	40	60
T_antipodiana_abd-A-B	TRINITY_DN21_c2_g1_i2.p1	0.385	57	34	0	3	59	251	307	9.722E-05	39	60
T_antipodiana_abd-A-B	TRINITY_DN21_c2_g2_i1.p1	0.403	57	33	0	3	59	254	310	9.722E-05	39	60
T_antipodiana_abd-A-B	TRINITY_DN2435_c0_g1_i1.p2	0.413	58	33	0	1	58	208	265	2.544E-04	38	60
T_antipodiana_abd-A-B	TRINITY_DN2435_c0_g1_i2.p2	0.413	58	33	0	1	58	208	265	2.544E-04	38	60
T_antipodiana_abd-A-B	TRINITY_DN2435_c0_g1_i4.p2	0.413	58	33	0	1	58	208	265	2.544E-04	38	60
T_antipodiana_abd-A-B	TRINITY_DN2435_c0_g1_i5.p2	0.413	58	33	0	1	58	208	265	2.544E-04	38	60
T_antipodiana_abd-A-B	TRINITY_DN2435_c0_g1_i6.p2	0.413	58	33	0	1	58	208	265	2.544E-04	38	60
T_antipodiana_abd-A-B	TRINITY_DN2435_c0_g1_i7.p2	0.413	58	33	0	1	58	208	265	2.544E-04	38	60
T_antipodiana_abd-A-B	TRINITY_DN2435_c0_g1_i8.p2	0.413	58	33	0	1	58	208	265	2.544E-04	38	60
T_antipodiana_abd-A-B	TRINITY_DN2435_c0_g1_i1.p1	0.413	58	33	0	1	58	209	266	2.544E-04	38	60
T_antipodiana_abd-A-B	TRINITY_DN2435_c0_g1_i2.p1	0.413	58	33	0	1	58	209	266	2.544E-04	38	60
T_antipodiana_abd-A-B	TRINITY_DN2435_c0_g1_i4.p1	0.413	58	33	0	1	58	209	266	2.544E-04	38	60
T_antipodiana_abd-A-B	TRINITY_DN2435_c0_g1_i5.p1	0.413	58	33	0	1	58	209	266	2.544E-04	38	60
T_antipodiana_abd-A-B	TRINITY_DN2435_c0_g1_i6.p1	0.413	58	33	0	1	58	209	266	2.544E-04	38	60
T_antipodiana_abd-A-B	TRINITY_DN2435_c0_g1_i7.p1	0.413	58	33	0	1	58	209	266	2.544E-04	38	60
T_antipodiana_abd-A-B	TRINITY_DN2435_c0_g1_i8.p1	0.413	58	33	0	1	58	209	266	2.544E-04	38	60
T_antipodiana_abd-A-B	TRINITY_DN50054_c0_g4_i1.p1	0.514	35	17	0	25	59	1	35	4.832E-04	37	60
T_antipodiana_abd-A-B	TRINITY_DN18236_c2_g1_i1.p1	0.403	57	33	0	2	58	101	157	6.660E-04	37	60
D_plantarius_abd-A-B	TRINITY_DN5945_c0_g1_i1.p1	0.879	58	7	0	2	59	214	271	1.001E-26	102	60
D_plantarius_abd-A-B	TRINITY_DN18724_c0_g1_i1.p1	0.816	49	9	0	2	50	205	253	3.028E-20	83	60
D_plantarius_abd-A-B	TRINITY_DN6757_c0_g2_i2.p1	0.689	58	18	0	2	59	192	249	1.372E-18	79	60
D_plantarius_abd-A-B	TRINITY_DN6757_c0_g2_i1.p1	0.689	58	18	0	2	59	192	249	1.372E-18	79	60
D_plantarius_abd-A-B	TRINITY_DN6757_c0_g2_i3.p1	0.689	58	18	0	2	59	192	249	1.372E-18	79	60
D_plantarius_abd-A-B	TRINITY_DN6757_c0_g2_i4.p1	0.689	58	18	0	2	59	192	249	1.372E-18	79	60
D_plantarius_abd-A-B	TRINITY_DN238351_c0_g1_i1.p1	0.689	58	18	0	2	59	16	73	4.894E-18	77	60
D_plantarius_abd-A-B	TRINITY_DN44463_c0_g1_i2.p1	0.684	57	18	0	4	60	302	358	1.270E-17	76	60
D_plantarius_abd-A-B	TRINITY_DN9898_c0_g1_i5.p1	0.600	60	24	0	1	60	26	85	3.897E-15	69	60
D_plantarius_abd-A-B	TRINITY_DN9898_c0_g1_i2.p1	0.600	60	24	0	1	60	231	290	3.897E-15	69	60
D_plantarius_abd-A-B	TRINITY_DN9898_c0_g1_i1.p1	0.600	60	24	0	1	60	231	290	3.897E-15	69	60
D_plantarius_abd-A-B	TRINITY_DN117838_c0_g1_i1.p1	0.603	58	23	0	2	59	6	63	9.405E-14	65	60
D_plantarius_abd-A-B	TRINITY_DN117838_c0_g1_i3.p1	0.603	58	23	0	2	59	216	273	9.405E-14	65	60
D_plantarius_abd-A-B	TRINITY_DN5409_c0_g2_i2.p1	0.614	57	22	0	3	59	696	752	9.405E-14	65	60
D_plantarius_abd-A-B	TRINITY_DN5409_c0_g2_i3.p1	0.614	57	22	0	3	59	696	752	9.405E-14	65	60
D_plantarius_abd-A-B	TRINITY_DN12323_c0_g1_i1.p1	0.578	57	24	0	2	58	206	262	1.654E-12	61	60
D_plantarius_abd-A-B	TRINITY_DN5409_c0_g2_i1.p1	0.561	57	25	0	2	58	158	214	4.301E-12	60	60
D_plantarius_abd-A-B	TRINITY_DN5409_c0_g2_i4.p1	0.561	57	25	0	2	58	158	214	4.301E-12	60	60
D_plantarius_abd-A-B	TRINITY_DN23573_c0_g2_i1.p1	0.483	60	31	0	1	60	30	89	4.006E-11	57	60
D_plantarius_abd-A-B	TRINITY_DN21596_c1_g1_i1.p1	0.534	58	27	0	2	59	90	147	5.511E-11	57	60
D_plantarius_abd-A-B	TRINITY_DN2352_c0_g1_i1.p1	0.543	57	26	0	2	58	139	195	1.043E-10	56	60
D_plantarius_abd-A-B	TRINITY_DN3014_c2_g1_i1.p1	0.500	58	29	0	1	58	280	337	2.716E-10	55	60
D_plantarius_abd-A-B	TRINITY_DN191_c0_g3_i1.p1	0.482	58	30	0	1	58	139	196	5.140E-10	54	60
D_plantarius_abd-A-B	TRINITY_DN9152_c0_g1_i1.p1	0.508	57	28	0	2	58	111	167	1.339E-09	53	60
D_plantarius_abd-A-B	TRINITY_DN9152_c0_g1_i2.p1	0.508	57	28	0	2	58	111	167	1.339E-09	53	60
D_plantarius_abd-A-B	TRINITY_DN29221_c1_g1_i1.p1	0.440	59	32	0	1	59	185	243	1.339E-09	53	60
D_plantarius_abd-A-B	TRINITY_DN1637_c1_g2_i1.p1	0.466	60	32	0	1	60	205	264	2.535E-09	52	60
D_plantarius_abd-A-B	TRINITY_DN20982_c2_g1_i1.p1	0.482	58	30	0	2	59	210	267	6.607E-09	51	60
D_plantarius_abd-A-B	TRINITY_DN98526_c0_g2_i1.p1	0.433	60	33	0	1	60	110	169	1.722E-08	50	60
D_plantarius_abd-A-B	TRINITY_DN12341_c0_g1_i2.p1	0.473	57	30	0	2	58	176	232	1.722E-08	50	60
D_plantarius_abd-A-B	TRINITY_DN12341_c0_g1_i1.p1	0.473	57	30	0	2	58	176	232	1.722E-08	50	60
D_plantarius_abd-A-B	TRINITY_DN243_c0_g1_i1.p1	0.456	57	30	0	2	58	195	251	2.371E-08	49	60
D_plantarius_abd-A-B	TRINITY_DN1632_c4_g1_i2.p1	0.456	57	30	0	2	58	204	260	2.371E-08	49	60
D_plantarius_abd-A-B	TRINITY_DN1632_c4_g1_i1.p1	0.456	57	30	0	2	58	204	260	2.371E-08	49	60
D_plantarius_abd-A-B	TRINITY_DN2209_c3_g3_i1.p1	0.482	58	30	0	2	59	95	152	3.263E-08	49	60
D_plantarius_abd-A-B	TRINITY_DN2034_c0_g1_i1.p1	0.456	57	30	0	2	58	155	211	4.491E-08	49	60
D_plantarius_abd-A-B	TRINITY_DN2034_c0_g1_i2.p1	0.456	57	30	0	2	58	155	211	4.491E-08	49	60
D_plantarius_abd-A-B	TRINITY_DN2055_c1_g1_i1.p1	0.456	57	30	0	2	58	130	186	8.510E-08	48	60
D_plantarius_abd-A-B	TRINITY_DN4137_c0_g1_i2.p1	0.472	55	29	0	1	55	169	223	1.171E-07	48	60
D_plantarius_abd-A-B	TRINITY_DN13032_c0_g2_i1.p1	0.465	58	30	0	2	59	74	131	1.613E-07	47	60
D_plantarius_abd-A-B	TRINITY_DN13938_c1_g1_i1.p1	0.431	58	32	0	2	59	167	224	1.613E-07	47	60
D_plantarius_abd-A-B	TRINITY_DN13938_c1_g1_i2.p1	0.431	58	32	0	2	59	167	224	1.613E-07	47	60
D_plantarius_abd-A-B	TRINITY_DN5539_c0_g1_i1.p1	0.448	58	31	0	2	59	149	206	2.220E-07	47	60
D_plantarius_abd-A-B	TRINITY_DN31084_c0_g2_i1.p1	0.431	58	32	0	2	59	134	191	2.220E-07	47	60
D_plantarius_abd-A-B	TRINITY_DN204578_c0_g1_i1.p1	0.413	58	33	0	2	59	141	198	5.794E-07	46	60
D_plantarius_abd-A-B	TRINITY_DN20982_c0_g1_i1.p1	0.444	54	29	0	5	58	216	269	5.794E-07	46	60
D_plantarius_abd-A-B	TRINITY_DN3973_c1_g1_i3.p1	0.413	58	33	0	1	58	204	261	7.978E-07	45	60
D_plantarius_abd-A-B	TRINITY_DN3973_c1_g1_i4.p1	0.413	58	33	0	1	58	204	261	7.978E-07	45	60
D_plantarius_abd-A-B	TRINITY_DN3973_c1_g1_i2.p1	0.413	58	33	0	1	58	253	310	7.978E-07	45	60
D_plantarius_abd-A-B	TRINITY_DN3973_c1_g1_i5.p1	0.413	58	33	0	1	58	253	310	7.978E-07	45	60
D_plantarius_abd-A-B	TRINITY_DN5409_c0_g2_i5.p1	0.718	32	9	0	28	59	1	32	1.099E-06	45	60
D_plantarius_abd-A-B	TRINITY_DN1632_c8_g1_i1.p1	0.423	59	33	0	1	59	179	237	1.099E-06	45	60
D_plantarius_abd-A-B	TRINITY_DN29359_c0_g2_i3.p1	0.438	57	31	0	2	58	63	119	1.513E-06	44	60
D_plantarius_abd-A-B	TRINITY_DN29359_c0_g2_i1.p1	0.438	57	31	0	2	58	64	120	1.513E-06	44	60
D_plantarius_abd-A-B	TRINITY_DN30796_c0_g1_i1.p1	0.442	52	28	0	4	55	178	229	3.951E-06	43	60
D_plantarius_abd-A-B	TRINITY_DN7438_c0_g1_i2.p1	0.438	57	31	0	2	58	99	155	5.441E-06	43	60
D_plantarius_abd-A-B	TRINITY_DN9777_c0_g1_i10.p1	0.438	57	30	0	2	55	219	275	5.441E-06	43	60
D_plantarius_abd-A-B	TRINITY_DN9777_c0_g1_i3.p1	0.438	57	30	0	2	55	219	275	5.441E-06	43	60
D_plantarius_abd-A-B	TRINITY_DN9777_c0_g1_i4.p1	0.438	57	30	0	2	55	219	275	5.441E-06	43	60
D_plantarius_abd-A-B	TRINITY_DN9777_c0_g1_i9.p1	0.438	57	30	0	2	55	219	275	5.441E-06	43	60
D_plantarius_abd-A-B	TRINITY_DN9777_c0_g1_i2.p1	0.438	57	30	0	2	55	335	391	5.441E-06	43	60
D_plantarius_abd-A-B	TRINITY_DN9777_c0_g1_i5.p1	0.438	57	30	0	2	55	335	391	5.441E-06	43	60
D_plantarius_abd-A-B	TRINITY_DN9777_c0_g1_i6.p1	0.438	57	30	0	2	55	335	391	5.441E-06	43	60
D_plantarius_abd-A-B	TRINITY_DN9777_c0_g1_i8.p1	0.438	57	30	0	2	55	335	391	5.441E-06	43	60
D_plantarius_abd-A-B	TRINITY_DN22_c19_g1_i2.p1	0.406	59	34	0	2	60	177	235	7.495E-06	42	60
D_plantarius_abd-A-B	TRINITY_DN22_c19_g1_i1.p1	0.406	59	34	0	2	60	224	282	7.495E-06	42	60
D_plantarius_abd-A-B	TRINITY_DN22_c19_g1_i3.p1	0.406	59	34	0	2	60	177	235	7.495E-06	42	60
D_plantarius_abd-A-B	TRINITY_DN17448_c0_g4_i1.p1	0.421	57	32	0	2	58	161	217	7.495E-06	42	60
D_plantarius_abd-A-B	TRINITY_DN1986_c1_g1_i1.p1	0.389	59	35	0	1	59	104	162	1.032E-05	42	60
D_plantarius_abd-A-B	TRINITY_DN1986_c1_g1_i2.p1	0.389	59	35	0	1	59	104	162	1.032E-05	42	60
D_plantarius_abd-A-B	TRINITY_DN2052_c0_g1_i1.p1	0.406	59	34	0	1	59	187	245	1.422E-05	42	60
D_plantarius_abd-A-B	TRINITY_DN816_c0_g1_i1.p1	0.407	54	31	0	2	55	248	301	3.717E-05	40	60
D_plantarius_abd-A-B	TRINITY_DN816_c0_g1_i3.p1	0.407	54	31	0	2	55	248	301	3.717E-05	40	60
D_plantarius_abd-A-B	TRINITY_DN1347_c0_g2_i1.p1	0.385	57	34	0	2	58	49	105	5.121E-05	40	60
D_plantarius_abd-A-B	TRINITY_DN1347_c0_g2_i2.p1	0.385	57	34	0	2	58	49	105	5.121E-05	40	60
D_plantarius_abd-A-B	TRINITY_DN8124_c0_g3_i1.p1	0.438	57	31	0	2	58	139	195	7.056E-05	40	60
[truncated: 1,324 more rows]
