# Supplementary material for: The genome of a sea spider corroborates a shared Hox cluster motif in arthropods with a reduced posterior tagma
Source: BMC Biol. 2025 Jul 2;23:196. doi: 10.1186/s12915-025-02276-x (PMC12220506; doi:10.1186/s12915-025-02276-x)
Supplement: Supplementary file 3 — Additional file 3. [file 12915_2025_2276_MOESM3_ESM.zip › suppl-file7-gene_analysis/hox/abdA_INSTAR5.m8]

L_elegans_abd-A-A	TRINITY_DN1263_c1_g1_i1.p1	0.933	60	4	0	1	60	172	231	1.845E-31	115	60
L_elegans_abd-A-A	TRINITY_DN125_c8_g1_i2.p1	0.932	59	4	0	1	59	198	256	1.698E-30	113	60
L_elegans_abd-A-A	TRINITY_DN125_c8_g1_i3.p1	0.932	59	4	0	1	59	198	256	1.698E-30	113	60
L_elegans_abd-A-A	TRINITY_DN125_c8_g1_i4.p1	0.932	59	4	0	1	59	198	256	1.698E-30	113	60
L_elegans_abd-A-A	TRINITY_DN125_c8_g1_i5.p1	0.932	59	4	0	1	59	198	256	1.698E-30	113	60
L_elegans_abd-A-A	TRINITY_DN125_c8_g1_i6.p1	0.932	59	4	0	1	59	198	256	1.698E-30	113	60
L_elegans_abd-A-A	TRINITY_DN14625_c0_g1_i2.p1	0.862	58	8	0	2	59	218	275	6.477E-27	102	60
L_elegans_abd-A-A	TRINITY_DN14625_c0_g1_i5.p1	0.862	58	8	0	2	59	218	275	6.477E-27	102	60
L_elegans_abd-A-A	TRINITY_DN2812_c1_g1_i1.p1	0.879	58	7	0	2	59	214	271	8.895E-27	102	60
L_elegans_abd-A-A	TRINITY_DN2812_c1_g1_i4.p1	0.879	58	7	0	2	59	214	271	8.895E-27	102	60
L_elegans_abd-A-A	TRINITY_DN6865_c1_g1_i1.p1	0.810	58	11	0	2	59	207	264	1.427E-24	96	60
L_elegans_abd-A-A	TRINITY_DN6865_c1_g1_i3.p1	0.810	58	11	0	2	59	207	264	1.427E-24	96	60
L_elegans_abd-A-A	TRINITY_DN1377_c3_g1_i1.p1	0.689	58	18	0	2	59	192	249	1.219E-18	79	60
L_elegans_abd-A-A	TRINITY_DN1377_c3_g1_i2.p1	0.689	58	18	0	2	59	192	249	1.219E-18	79	60
L_elegans_abd-A-A	TRINITY_DN1377_c3_g1_i3.p1	0.689	58	18	0	2	59	192	249	1.219E-18	79	60
L_elegans_abd-A-A	TRINITY_DN45699_c0_g1_i1.p1	0.701	57	17	0	4	60	311	367	4.348E-18	77	60
L_elegans_abd-A-A	TRINITY_DN9599_c0_g1_i1.p1	0.689	58	18	0	2	59	117	174	4.348E-18	77	60
L_elegans_abd-A-A	TRINITY_DN6869_c0_g2_i2.p1	0.631	57	21	0	2	58	142	198	1.437E-16	73	60
L_elegans_abd-A-A	TRINITY_DN6869_c0_g2_i1.p1	0.631	57	21	0	2	58	269	325	1.437E-16	73	60
L_elegans_abd-A-A	TRINITY_DN15113_c0_g1_i1.p1	0.583	60	25	0	1	60	231	290	6.544E-15	68	60
L_elegans_abd-A-A	TRINITY_DN15113_c0_g1_i2.p1	0.583	60	25	0	1	60	231	290	6.544E-15	68	60
L_elegans_abd-A-A	TRINITY_DN10508_c0_g1_i3.p1	0.603	58	23	0	2	59	58	115	8.356E-14	65	60
L_elegans_abd-A-A	TRINITY_DN10508_c0_g1_i1.p1	0.603	58	23	0	2	59	216	273	8.356E-14	65	60
L_elegans_abd-A-A	TRINITY_DN10508_c0_g1_i2.p1	0.603	58	23	0	2	59	216	273	8.356E-14	65	60
L_elegans_abd-A-A	TRINITY_DN7512_c0_g1_i7.p1	0.614	57	22	0	3	59	627	683	8.356E-14	65	60
L_elegans_abd-A-A	TRINITY_DN7512_c0_g1_i3.p1	0.614	57	22	0	3	59	696	752	8.356E-14	65	60
L_elegans_abd-A-A	TRINITY_DN7512_c0_g1_i5.p1	0.614	57	22	0	3	59	696	752	8.356E-14	65	60
L_elegans_abd-A-A	TRINITY_DN7512_c0_g1_i1.p1	0.614	57	22	0	3	59	696	752	8.356E-14	65	60
L_elegans_abd-A-A	TRINITY_DN7512_c0_g1_i2.p1	0.614	57	22	0	3	59	696	752	8.356E-14	65	60
L_elegans_abd-A-A	TRINITY_DN2457_c4_g1_i1.p1	0.578	57	24	0	2	58	200	256	4.108E-13	63	60
L_elegans_abd-A-A	TRINITY_DN5784_c0_g1_i1.p1	0.578	57	24	0	2	58	206	262	1.469E-12	61	60
L_elegans_abd-A-A	TRINITY_DN21318_c0_g1_i1.p1	0.534	58	27	0	2	59	90	147	4.897E-11	57	60
L_elegans_abd-A-A	TRINITY_DN15541_c0_g1_i1.p1	0.466	60	32	0	1	60	136	195	6.736E-11	57	60
L_elegans_abd-A-A	TRINITY_DN15541_c0_g1_i2.p1	0.466	60	32	0	1	60	136	195	6.736E-11	57	60
L_elegans_abd-A-A	TRINITY_DN3890_c1_g1_i1.p1	0.543	57	26	0	2	58	139	195	9.266E-11	56	60
L_elegans_abd-A-A	TRINITY_DN21806_c0_g1_i1.p1	0.542	59	27	0	2	60	128	186	2.413E-10	55	60
L_elegans_abd-A-A	TRINITY_DN397_c3_g1_i1.p1	0.500	58	29	0	1	58	280	337	2.413E-10	55	60
L_elegans_abd-A-A	TRINITY_DN397_c3_g1_i2.p1	0.500	58	29	0	1	58	280	337	2.413E-10	55	60
L_elegans_abd-A-A	TRINITY_DN4698_c0_g1_i1.p1	0.482	58	30	0	1	58	140	197	4.567E-10	54	60
L_elegans_abd-A-A	TRINITY_DN14625_c5_g1_i1.p1	0.508	57	28	0	2	58	96	152	1.190E-09	53	60
L_elegans_abd-A-A	TRINITY_DN9976_c1_g1_i10.p1	0.440	59	32	0	1	59	185	243	1.190E-09	53	60
L_elegans_abd-A-A	TRINITY_DN9976_c1_g1_i2.p1	0.440	59	32	0	1	59	185	243	1.190E-09	53	60
L_elegans_abd-A-A	TRINITY_DN9976_c1_g1_i5.p1	0.440	59	32	0	1	59	185	243	1.190E-09	53	60
L_elegans_abd-A-A	TRINITY_DN9976_c1_g1_i6.p1	0.440	59	32	0	1	59	185	243	1.190E-09	53	60
L_elegans_abd-A-A	TRINITY_DN7487_c1_g1_i1.p1	0.466	60	32	0	1	60	189	248	2.253E-09	52	60
L_elegans_abd-A-A	TRINITY_DN7487_c1_g1_i3.p1	0.466	60	32	0	1	60	205	264	2.253E-09	52	60
L_elegans_abd-A-A	TRINITY_DN4620_c0_g1_i1.p1	0.482	58	30	0	2	59	210	267	5.870E-09	51	60
L_elegans_abd-A-A	TRINITY_DN42092_c0_g1_i2.p1	0.473	57	30	0	2	58	176	232	1.530E-08	50	60
L_elegans_abd-A-A	TRINITY_DN3260_c0_g1_i1.p1	0.456	57	30	0	2	58	195	251	2.106E-08	49	60
L_elegans_abd-A-A	TRINITY_DN3260_c0_g2_i1.p1	0.456	57	30	0	2	58	204	260	2.106E-08	49	60
L_elegans_abd-A-A	TRINITY_DN9621_c0_g1_i1.p1	0.416	60	34	0	1	60	231	290	2.899E-08	49	60
L_elegans_abd-A-A	TRINITY_DN9621_c0_g1_i10.p1	0.416	60	34	0	1	60	231	290	2.899E-08	49	60
L_elegans_abd-A-A	TRINITY_DN9621_c0_g1_i11.p1	0.416	60	34	0	1	60	231	290	2.899E-08	49	60
L_elegans_abd-A-A	TRINITY_DN9621_c0_g1_i12.p1	0.416	60	34	0	1	60	231	290	2.899E-08	49	60
L_elegans_abd-A-A	TRINITY_DN9621_c0_g1_i13.p1	0.416	60	34	0	1	60	231	290	2.899E-08	49	60
L_elegans_abd-A-A	TRINITY_DN9621_c0_g1_i14.p1	0.416	60	34	0	1	60	231	290	2.899E-08	49	60
L_elegans_abd-A-A	TRINITY_DN9621_c0_g1_i15.p1	0.416	60	34	0	1	60	231	290	2.899E-08	49	60
L_elegans_abd-A-A	TRINITY_DN9621_c0_g1_i4.p1	0.416	60	34	0	1	60	231	290	2.899E-08	49	60
L_elegans_abd-A-A	TRINITY_DN9621_c0_g1_i6.p1	0.416	60	34	0	1	60	231	290	2.899E-08	49	60
L_elegans_abd-A-A	TRINITY_DN9621_c0_g1_i7.p1	0.416	60	34	0	1	60	231	290	2.899E-08	49	60
L_elegans_abd-A-A	TRINITY_DN9621_c0_g1_i9.p1	0.416	60	34	0	1	60	231	290	2.899E-08	49	60
L_elegans_abd-A-A	TRINITY_DN3578_c7_g1_i1.p1	0.482	58	30	0	2	59	217	274	2.899E-08	49	60
L_elegans_abd-A-A	TRINITY_DN3578_c7_g1_i2.p1	0.482	58	30	0	2	59	217	274	2.899E-08	49	60
L_elegans_abd-A-A	TRINITY_DN2350_c0_g1_i1.p1	0.456	57	30	0	2	58	145	201	3.990E-08	49	60
L_elegans_abd-A-A	TRINITY_DN2350_c0_g1_i3.p1	0.456	57	30	0	2	58	145	201	3.990E-08	49	60
L_elegans_abd-A-A	TRINITY_DN2350_c0_g1_i6.p1	0.456	57	30	0	2	58	145	201	3.990E-08	49	60
L_elegans_abd-A-A	TRINITY_DN2350_c0_g1_i2.p1	0.456	57	30	0	2	58	155	211	3.990E-08	49	60
L_elegans_abd-A-A	TRINITY_DN2350_c0_g1_i4.p1	0.456	57	30	0	2	58	155	211	3.990E-08	49	60
L_elegans_abd-A-A	TRINITY_DN2350_c0_g1_i5.p1	0.456	57	30	0	2	58	155	211	3.990E-08	49	60
L_elegans_abd-A-A	TRINITY_DN2531_c1_g2_i1.p1	0.457	59	31	0	2	60	130	188	3.990E-08	49	60
L_elegans_abd-A-A	TRINITY_DN6083_c2_g1_i2.p1	0.472	55	29	0	1	55	169	223	1.041E-07	48	60
L_elegans_abd-A-A	TRINITY_DN102_c2_g1_i2.p1	0.423	59	33	0	1	59	170	228	1.433E-07	47	60
L_elegans_abd-A-A	TRINITY_DN10224_c0_g1_i1.p1	0.465	58	30	0	2	59	74	131	1.433E-07	47	60
L_elegans_abd-A-A	TRINITY_DN4934_c1_g1_i1.p1	0.431	58	32	0	2	59	167	224	1.433E-07	47	60
L_elegans_abd-A-A	TRINITY_DN4934_c1_g1_i2.p1	0.431	58	32	0	2	59	167	224	1.433E-07	47	60
L_elegans_abd-A-A	TRINITY_DN4934_c1_g1_i3.p1	0.431	58	32	0	2	59	167	224	1.433E-07	47	60
L_elegans_abd-A-A	TRINITY_DN9363_c0_g1_i1.p1	0.448	58	31	0	2	59	150	207	1.973E-07	47	60
L_elegans_abd-A-A	TRINITY_DN9363_c0_g1_i2.p1	0.448	58	31	0	2	59	150	207	1.973E-07	47	60
L_elegans_abd-A-A	TRINITY_DN18184_c1_g1_i1.p1	0.431	58	32	0	2	59	134	191	1.973E-07	47	60
L_elegans_abd-A-A	TRINITY_DN6043_c0_g1_i1.p1	0.473	57	30	0	2	58	128	184	2.716E-07	46	60
L_elegans_abd-A-A	TRINITY_DN4736_c1_g1_i1.p1	0.431	58	32	0	2	59	75	132	2.716E-07	46	60
L_elegans_abd-A-A	TRINITY_DN4736_c1_g1_i2.p1	0.431	58	32	0	2	59	123	180	2.716E-07	46	60
L_elegans_abd-A-A	TRINITY_DN2082_c2_g1_i1.p1	0.457	59	31	0	1	59	134	192	3.739E-07	46	60
L_elegans_abd-A-A	TRINITY_DN4790_c0_g1_i1.p1	0.444	54	29	0	5	58	216	269	5.148E-07	46	60
L_elegans_abd-A-A	TRINITY_DN6684_c0_g2_i1.p1	0.413	58	33	0	2	59	141	198	5.148E-07	46	60
L_elegans_abd-A-A	TRINITY_DN57221_c0_g1_i1.p1	0.413	58	33	0	1	58	204	261	7.089E-07	45	60
L_elegans_abd-A-A	TRINITY_DN57221_c0_g1_i3.p1	0.413	58	33	0	1	58	204	261	7.089E-07	45	60
L_elegans_abd-A-A	TRINITY_DN57221_c0_g1_i5.p1	0.413	58	33	0	1	58	204	261	7.089E-07	45	60
L_elegans_abd-A-A	TRINITY_DN57221_c0_g1_i2.p1	0.413	58	33	0	1	58	253	310	7.089E-07	45	60
L_elegans_abd-A-A	TRINITY_DN57221_c0_g1_i4.p1	0.413	58	33	0	1	58	253	310	7.089E-07	45	60
L_elegans_abd-A-A	TRINITY_DN4319_c0_g1_i1.p1	0.423	59	33	0	1	59	179	237	9.761E-07	45	60
L_elegans_abd-A-A	TRINITY_DN1256_c0_g2_i1.p1	0.438	57	31	0	2	58	64	120	1.344E-06	44	60
L_elegans_abd-A-A	TRINITY_DN9591_c0_g1_i1.p1	0.421	57	32	0	4	60	227	283	2.549E-06	44	60
L_elegans_abd-A-A	TRINITY_DN5584_c0_g1_i7.p1	0.438	57	31	0	2	58	30	86	4.835E-06	43	60
L_elegans_abd-A-A	TRINITY_DN3945_c0_g1_i3.p1	0.438	57	30	0	2	55	123	179	4.835E-06	43	60
L_elegans_abd-A-A	TRINITY_DN5584_c0_g1_i3.p1	0.438	57	31	0	2	58	99	155	4.835E-06	43	60
L_elegans_abd-A-A	TRINITY_DN220_c1_g1_i15.p1	0.438	57	31	0	2	58	53	109	4.835E-06	43	60
L_elegans_abd-A-A	TRINITY_DN220_c1_g1_i16.p1	0.438	57	31	0	2	58	53	109	4.835E-06	43	60
L_elegans_abd-A-A	TRINITY_DN220_c1_g1_i2.p1	0.438	57	31	0	2	58	53	109	4.835E-06	43	60
L_elegans_abd-A-A	TRINITY_DN220_c1_g1_i3.p1	0.438	57	31	0	2	58	53	109	4.835E-06	43	60
L_elegans_abd-A-A	TRINITY_DN220_c1_g1_i10.p1	0.438	57	31	0	2	58	64	120	4.835E-06	43	60
L_elegans_abd-A-A	TRINITY_DN220_c1_g1_i11.p1	0.438	57	31	0	2	58	64	120	4.835E-06	43	60
L_elegans_abd-A-A	TRINITY_DN220_c1_g1_i12.p1	0.438	57	31	0	2	58	64	120	4.835E-06	43	60
L_elegans_abd-A-A	TRINITY_DN220_c1_g1_i13.p1	0.438	57	31	0	2	58	64	120	4.835E-06	43	60
L_elegans_abd-A-A	TRINITY_DN220_c1_g1_i14.p1	0.438	57	31	0	2	58	64	120	4.835E-06	43	60
L_elegans_abd-A-A	TRINITY_DN220_c1_g1_i18.p1	0.438	57	31	0	2	58	64	120	4.835E-06	43	60
L_elegans_abd-A-A	TRINITY_DN220_c1_g1_i21.p1	0.438	57	31	0	2	58	64	120	4.835E-06	43	60
L_elegans_abd-A-A	TRINITY_DN220_c1_g1_i6.p1	0.438	57	31	0	2	58	64	120	4.835E-06	43	60
L_elegans_abd-A-A	TRINITY_DN3945_c0_g1_i1.p1	0.438	57	30	0	2	55	335	391	4.835E-06	43	60
L_elegans_abd-A-A	TRINITY_DN3945_c0_g1_i4.p1	0.438	57	30	0	2	55	335	391	4.835E-06	43	60
L_elegans_abd-A-A	TRINITY_DN5071_c0_g1_i4.p1	0.421	57	32	0	2	58	166	222	6.659E-06	42	60
L_elegans_abd-A-A	TRINITY_DN144_c2_g1_i1.p1	0.406	59	34	0	2	60	224	282	6.659E-06	42	60
L_elegans_abd-A-A	TRINITY_DN144_c2_g1_i2.p1	0.406	59	34	0	2	60	224	282	6.659E-06	42	60
L_elegans_abd-A-A	TRINITY_DN378_c1_g1_i1.p1	0.389	59	35	0	1	59	165	223	9.172E-06	42	60
L_elegans_abd-A-A	TRINITY_DN2848_c1_g1_i1.p1	0.406	59	34	0	1	59	187	245	1.263E-05	42	60
L_elegans_abd-A-A	TRINITY_DN2848_c1_g1_i2.p1	0.406	59	34	0	1	59	187	245	1.263E-05	42	60
L_elegans_abd-A-A	TRINITY_DN8181_c0_g2_i1.p1	0.407	54	31	0	2	55	248	301	3.303E-05	40	60
L_elegans_abd-A-A	TRINITY_DN8181_c0_g2_i2.p1	0.407	54	31	0	2	55	248	301	3.303E-05	40	60
L_elegans_abd-A-A	TRINITY_DN14780_c2_g2_i1.p1	0.385	57	34	0	2	58	42	98	4.550E-05	40	60
L_elegans_abd-A-A	TRINITY_DN14780_c2_g2_i2.p1	0.385	57	34	0	2	58	49	105	4.550E-05	40	60
L_elegans_abd-A-A	TRINITY_DN1203_c1_g1_i1.p1	0.438	57	31	0	2	58	98	154	6.269E-05	40	60
L_elegans_abd-A-A	TRINITY_DN1561_c0_g1_i4.p1	0.396	58	34	0	1	58	134	191	6.269E-05	40	60
L_elegans_abd-A-A	TRINITY_DN1561_c0_g1_i2.p1	0.396	58	34	0	1	58	134	191	6.269E-05	40	60
L_elegans_abd-A-A	TRINITY_DN1736_c0_g1_i12.p1	0.388	54	32	0	2	55	228	281	6.269E-05	40	60
L_elegans_abd-A-A	TRINITY_DN1736_c0_g1_i13.p1	0.388	54	32	0	2	55	228	281	6.269E-05	40	60
L_elegans_abd-A-A	TRINITY_DN1736_c0_g1_i15.p1	0.388	54	32	0	2	55	228	281	6.269E-05	40	60
L_elegans_abd-A-A	TRINITY_DN1736_c0_g1_i3.p1	0.388	54	32	0	2	55	228	281	6.269E-05	40	60
L_elegans_abd-A-A	TRINITY_DN1736_c0_g1_i4.p1	0.388	54	32	0	2	55	228	281	6.269E-05	40	60
L_elegans_abd-A-A	TRINITY_DN1736_c0_g1_i6.p1	0.388	54	32	0	2	55	228	281	6.269E-05	40	60
L_elegans_abd-A-A	TRINITY_DN1736_c0_g1_i7.p1	0.388	54	32	0	2	55	228	281	6.269E-05	40	60
L_elegans_abd-A-A	TRINITY_DN1736_c0_g1_i9.p1	0.388	54	32	0	2	55	228	281	6.269E-05	40	60
L_elegans_abd-A-A	TRINITY_DN1736_c0_g1_i1.p1	0.388	54	32	0	2	55	228	281	6.269E-05	40	60
L_elegans_abd-A-A	TRINITY_DN1736_c0_g1_i10.p1	0.388	54	32	0	2	55	228	281	6.269E-05	40	60
L_elegans_abd-A-A	TRINITY_DN1736_c0_g1_i11.p1	0.388	54	32	0	2	55	228	281	6.269E-05	40	60
L_elegans_abd-A-A	TRINITY_DN8187_c0_g1_i2.p1	0.372	59	36	0	2	60	150	208	8.638E-05	39	60
L_elegans_abd-A-A	TRINITY_DN8187_c0_g1_i1.p1	0.372	59	36	0	2	60	154	212	8.638E-05	39	60
L_elegans_abd-A-A	TRINITY_DN4894_c0_g1_i1.p1	0.403	57	33	0	3	59	103	159	8.638E-05	39	60
L_elegans_abd-A-A	TRINITY_DN4894_c0_g1_i6.p1	0.403	57	33	0	3	59	103	159	8.638E-05	39	60
L_elegans_abd-A-A	TRINITY_DN301_c5_g3_i2.p1	0.385	57	34	0	3	59	251	307	8.638E-05	39	60
L_elegans_abd-A-A	TRINITY_DN4894_c0_g1_i2.p1	0.403	57	33	0	3	59	252	308	8.638E-05	39	60
L_elegans_abd-A-A	TRINITY_DN4894_c0_g1_i3.p1	0.403	57	33	0	3	59	252	308	8.638E-05	39	60
L_elegans_abd-A-A	TRINITY_DN4894_c0_g1_i4.p1	0.403	57	33	0	3	59	252	308	8.638E-05	39	60
L_elegans_abd-A-A	TRINITY_DN4894_c0_g1_i5.p1	0.403	57	33	0	3	59	252	308	8.638E-05	39	60
L_elegans_abd-A-A	TRINITY_DN17973_c0_g1_i2.p1	0.413	58	33	0	1	58	208	265	2.260E-04	38	60
L_elegans_abd-A-A	TRINITY_DN17973_c0_g1_i4.p1	0.413	58	33	0	1	58	208	265	2.260E-04	38	60
L_elegans_abd-A-A	TRINITY_DN17973_c0_g1_i3.p1	0.413	58	33	0	1	58	208	265	2.260E-04	38	60
L_elegans_abd-A-A	TRINITY_DN14733_c0_g2_i1.p1	0.403	57	33	0	2	58	154	210	5.917E-04	37	60
A_bruennichi_abd-A-A	TRINITY_DN1263_c1_g1_i1.p1	0.933	60	4	0	1	60	172	231	1.845E-31	115	60
A_bruennichi_abd-A-A	TRINITY_DN125_c8_g1_i2.p1	0.932	59	4	0	1	59	198	256	1.698E-30	113	60
A_bruennichi_abd-A-A	TRINITY_DN125_c8_g1_i3.p1	0.932	59	4	0	1	59	198	256	1.698E-30	113	60
A_bruennichi_abd-A-A	TRINITY_DN125_c8_g1_i4.p1	0.932	59	4	0	1	59	198	256	1.698E-30	113	60
A_bruennichi_abd-A-A	TRINITY_DN125_c8_g1_i5.p1	0.932	59	4	0	1	59	198	256	1.698E-30	113	60
A_bruennichi_abd-A-A	TRINITY_DN125_c8_g1_i6.p1	0.932	59	4	0	1	59	198	256	1.698E-30	113	60
A_bruennichi_abd-A-A	TRINITY_DN14625_c0_g1_i2.p1	0.862	58	8	0	2	59	218	275	6.477E-27	102	60
A_bruennichi_abd-A-A	TRINITY_DN14625_c0_g1_i5.p1	0.862	58	8	0	2	59	218	275	6.477E-27	102	60
A_bruennichi_abd-A-A	TRINITY_DN2812_c1_g1_i1.p1	0.879	58	7	0	2	59	214	271	8.895E-27	102	60
A_bruennichi_abd-A-A	TRINITY_DN2812_c1_g1_i4.p1	0.879	58	7	0	2	59	214	271	8.895E-27	102	60
A_bruennichi_abd-A-A	TRINITY_DN6865_c1_g1_i1.p1	0.810	58	11	0	2	59	207	264	1.427E-24	96	60
A_bruennichi_abd-A-A	TRINITY_DN6865_c1_g1_i3.p1	0.810	58	11	0	2	59	207	264	1.427E-24	96	60
A_bruennichi_abd-A-A	TRINITY_DN1377_c3_g1_i1.p1	0.689	58	18	0	2	59	192	249	1.219E-18	79	60
A_bruennichi_abd-A-A	TRINITY_DN1377_c3_g1_i2.p1	0.689	58	18	0	2	59	192	249	1.219E-18	79	60
A_bruennichi_abd-A-A	TRINITY_DN1377_c3_g1_i3.p1	0.689	58	18	0	2	59	192	249	1.219E-18	79	60
A_bruennichi_abd-A-A	TRINITY_DN45699_c0_g1_i1.p1	0.701	57	17	0	4	60	311	367	4.348E-18	77	60
A_bruennichi_abd-A-A	TRINITY_DN9599_c0_g1_i1.p1	0.689	58	18	0	2	59	117	174	4.348E-18	77	60
A_bruennichi_abd-A-A	TRINITY_DN6869_c0_g2_i2.p1	0.631	57	21	0	2	58	142	198	1.437E-16	73	60
A_bruennichi_abd-A-A	TRINITY_DN6869_c0_g2_i1.p1	0.631	57	21	0	2	58	269	325	1.437E-16	73	60
A_bruennichi_abd-A-A	TRINITY_DN15113_c0_g1_i1.p1	0.583	60	25	0	1	60	231	290	6.544E-15	68	60
A_bruennichi_abd-A-A	TRINITY_DN15113_c0_g1_i2.p1	0.583	60	25	0	1	60	231	290	6.544E-15	68	60
A_bruennichi_abd-A-A	TRINITY_DN10508_c0_g1_i3.p1	0.603	58	23	0	2	59	58	115	8.356E-14	65	60
A_bruennichi_abd-A-A	TRINITY_DN10508_c0_g1_i1.p1	0.603	58	23	0	2	59	216	273	8.356E-14	65	60
A_bruennichi_abd-A-A	TRINITY_DN10508_c0_g1_i2.p1	0.603	58	23	0	2	59	216	273	8.356E-14	65	60
A_bruennichi_abd-A-A	TRINITY_DN7512_c0_g1_i7.p1	0.614	57	22	0	3	59	627	683	8.356E-14	65	60
A_bruennichi_abd-A-A	TRINITY_DN7512_c0_g1_i3.p1	0.614	57	22	0	3	59	696	752	8.356E-14	65	60
A_bruennichi_abd-A-A	TRINITY_DN7512_c0_g1_i5.p1	0.614	57	22	0	3	59	696	752	8.356E-14	65	60
A_bruennichi_abd-A-A	TRINITY_DN7512_c0_g1_i1.p1	0.614	57	22	0	3	59	696	752	8.356E-14	65	60
A_bruennichi_abd-A-A	TRINITY_DN7512_c0_g1_i2.p1	0.614	57	22	0	3	59	696	752	8.356E-14	65	60
A_bruennichi_abd-A-A	TRINITY_DN2457_c4_g1_i1.p1	0.578	57	24	0	2	58	200	256	4.108E-13	63	60
A_bruennichi_abd-A-A	TRINITY_DN5784_c0_g1_i1.p1	0.578	57	24	0	2	58	206	262	1.469E-12	61	60
A_bruennichi_abd-A-A	TRINITY_DN21318_c0_g1_i1.p1	0.534	58	27	0	2	59	90	147	4.897E-11	57	60
A_bruennichi_abd-A-A	TRINITY_DN15541_c0_g1_i1.p1	0.466	60	32	0	1	60	136	195	6.736E-11	57	60
A_bruennichi_abd-A-A	TRINITY_DN15541_c0_g1_i2.p1	0.466	60	32	0	1	60	136	195	6.736E-11	57	60
A_bruennichi_abd-A-A	TRINITY_DN3890_c1_g1_i1.p1	0.543	57	26	0	2	58	139	195	9.266E-11	56	60
A_bruennichi_abd-A-A	TRINITY_DN21806_c0_g1_i1.p1	0.542	59	27	0	2	60	128	186	2.413E-10	55	60
A_bruennichi_abd-A-A	TRINITY_DN397_c3_g1_i1.p1	0.500	58	29	0	1	58	280	337	2.413E-10	55	60
A_bruennichi_abd-A-A	TRINITY_DN397_c3_g1_i2.p1	0.500	58	29	0	1	58	280	337	2.413E-10	55	60
A_bruennichi_abd-A-A	TRINITY_DN4698_c0_g1_i1.p1	0.482	58	30	0	1	58	140	197	4.567E-10	54	60
A_bruennichi_abd-A-A	TRINITY_DN14625_c5_g1_i1.p1	0.508	57	28	0	2	58	96	152	1.190E-09	53	60
A_bruennichi_abd-A-A	TRINITY_DN9976_c1_g1_i10.p1	0.440	59	32	0	1	59	185	243	1.190E-09	53	60
A_bruennichi_abd-A-A	TRINITY_DN9976_c1_g1_i2.p1	0.440	59	32	0	1	59	185	243	1.190E-09	53	60
A_bruennichi_abd-A-A	TRINITY_DN9976_c1_g1_i5.p1	0.440	59	32	0	1	59	185	243	1.190E-09	53	60
A_bruennichi_abd-A-A	TRINITY_DN9976_c1_g1_i6.p1	0.440	59	32	0	1	59	185	243	1.190E-09	53	60
A_bruennichi_abd-A-A	TRINITY_DN7487_c1_g1_i1.p1	0.466	60	32	0	1	60	189	248	2.253E-09	52	60
A_bruennichi_abd-A-A	TRINITY_DN7487_c1_g1_i3.p1	0.466	60	32	0	1	60	205	264	2.253E-09	52	60
A_bruennichi_abd-A-A	TRINITY_DN4620_c0_g1_i1.p1	0.482	58	30	0	2	59	210	267	5.870E-09	51	60
A_bruennichi_abd-A-A	TRINITY_DN42092_c0_g1_i2.p1	0.473	57	30	0	2	58	176	232	1.530E-08	50	60
A_bruennichi_abd-A-A	TRINITY_DN3260_c0_g1_i1.p1	0.456	57	30	0	2	58	195	251	2.106E-08	49	60
A_bruennichi_abd-A-A	TRINITY_DN3260_c0_g2_i1.p1	0.456	57	30	0	2	58	204	260	2.106E-08	49	60
A_bruennichi_abd-A-A	TRINITY_DN9621_c0_g1_i1.p1	0.416	60	34	0	1	60	231	290	2.899E-08	49	60
A_bruennichi_abd-A-A	TRINITY_DN9621_c0_g1_i10.p1	0.416	60	34	0	1	60	231	290	2.899E-08	49	60
A_bruennichi_abd-A-A	TRINITY_DN9621_c0_g1_i11.p1	0.416	60	34	0	1	60	231	290	2.899E-08	49	60
A_bruennichi_abd-A-A	TRINITY_DN9621_c0_g1_i12.p1	0.416	60	34	0	1	60	231	290	2.899E-08	49	60
A_bruennichi_abd-A-A	TRINITY_DN9621_c0_g1_i13.p1	0.416	60	34	0	1	60	231	290	2.899E-08	49	60
A_bruennichi_abd-A-A	TRINITY_DN9621_c0_g1_i14.p1	0.416	60	34	0	1	60	231	290	2.899E-08	49	60
A_bruennichi_abd-A-A	TRINITY_DN9621_c0_g1_i15.p1	0.416	60	34	0	1	60	231	290	2.899E-08	49	60
A_bruennichi_abd-A-A	TRINITY_DN9621_c0_g1_i4.p1	0.416	60	34	0	1	60	231	290	2.899E-08	49	60
A_bruennichi_abd-A-A	TRINITY_DN9621_c0_g1_i6.p1	0.416	60	34	0	1	60	231	290	2.899E-08	49	60
A_bruennichi_abd-A-A	TRINITY_DN9621_c0_g1_i7.p1	0.416	60	34	0	1	60	231	290	2.899E-08	49	60
A_bruennichi_abd-A-A	TRINITY_DN9621_c0_g1_i9.p1	0.416	60	34	0	1	60	231	290	2.899E-08	49	60
A_bruennichi_abd-A-A	TRINITY_DN3578_c7_g1_i1.p1	0.482	58	30	0	2	59	217	274	2.899E-08	49	60
A_bruennichi_abd-A-A	TRINITY_DN3578_c7_g1_i2.p1	0.482	58	30	0	2	59	217	274	2.899E-08	49	60
A_bruennichi_abd-A-A	TRINITY_DN2350_c0_g1_i1.p1	0.456	57	30	0	2	58	145	201	3.990E-08	49	60
A_bruennichi_abd-A-A	TRINITY_DN2350_c0_g1_i3.p1	0.456	57	30	0	2	58	145	201	3.990E-08	49	60
A_bruennichi_abd-A-A	TRINITY_DN2350_c0_g1_i6.p1	0.456	57	30	0	2	58	145	201	3.990E-08	49	60
A_bruennichi_abd-A-A	TRINITY_DN2350_c0_g1_i2.p1	0.456	57	30	0	2	58	155	211	3.990E-08	49	60
A_bruennichi_abd-A-A	TRINITY_DN2350_c0_g1_i4.p1	0.456	57	30	0	2	58	155	211	3.990E-08	49	60
A_bruennichi_abd-A-A	TRINITY_DN2350_c0_g1_i5.p1	0.456	57	30	0	2	58	155	211	3.990E-08	49	60
A_bruennichi_abd-A-A	TRINITY_DN2531_c1_g2_i1.p1	0.457	59	31	0	2	60	130	188	3.990E-08	49	60
A_bruennichi_abd-A-A	TRINITY_DN6083_c2_g1_i2.p1	0.472	55	29	0	1	55	169	223	1.041E-07	48	60
A_bruennichi_abd-A-A	TRINITY_DN102_c2_g1_i2.p1	0.423	59	33	0	1	59	170	228	1.433E-07	47	60
A_bruennichi_abd-A-A	TRINITY_DN10224_c0_g1_i1.p1	0.465	58	30	0	2	59	74	131	1.433E-07	47	60
A_bruennichi_abd-A-A	TRINITY_DN4934_c1_g1_i1.p1	0.431	58	32	0	2	59	167	224	1.433E-07	47	60
A_bruennichi_abd-A-A	TRINITY_DN4934_c1_g1_i2.p1	0.431	58	32	0	2	59	167	224	1.433E-07	47	60
A_bruennichi_abd-A-A	TRINITY_DN4934_c1_g1_i3.p1	0.431	58	32	0	2	59	167	224	1.433E-07	47	60
A_bruennichi_abd-A-A	TRINITY_DN9363_c0_g1_i1.p1	0.448	58	31	0	2	59	150	207	1.973E-07	47	60
A_bruennichi_abd-A-A	TRINITY_DN9363_c0_g1_i2.p1	0.448	58	31	0	2	59	150	207	1.973E-07	47	60
A_bruennichi_abd-A-A	TRINITY_DN18184_c1_g1_i1.p1	0.431	58	32	0	2	59	134	191	1.973E-07	47	60
A_bruennichi_abd-A-A	TRINITY_DN6043_c0_g1_i1.p1	0.473	57	30	0	2	58	128	184	2.716E-07	46	60
A_bruennichi_abd-A-A	TRINITY_DN4736_c1_g1_i1.p1	0.431	58	32	0	2	59	75	132	2.716E-07	46	60
A_bruennichi_abd-A-A	TRINITY_DN4736_c1_g1_i2.p1	0.431	58	32	0	2	59	123	180	2.716E-07	46	60
A_bruennichi_abd-A-A	TRINITY_DN2082_c2_g1_i1.p1	0.457	59	31	0	1	59	134	192	3.739E-07	46	60
A_bruennichi_abd-A-A	TRINITY_DN4790_c0_g1_i1.p1	0.444	54	29	0	5	58	216	269	5.148E-07	46	60
A_bruennichi_abd-A-A	TRINITY_DN6684_c0_g2_i1.p1	0.413	58	33	0	2	59	141	198	5.148E-07	46	60
A_bruennichi_abd-A-A	TRINITY_DN57221_c0_g1_i1.p1	0.413	58	33	0	1	58	204	261	7.089E-07	45	60
A_bruennichi_abd-A-A	TRINITY_DN57221_c0_g1_i3.p1	0.413	58	33	0	1	58	204	261	7.089E-07	45	60
A_bruennichi_abd-A-A	TRINITY_DN57221_c0_g1_i5.p1	0.413	58	33	0	1	58	204	261	7.089E-07	45	60
A_bruennichi_abd-A-A	TRINITY_DN57221_c0_g1_i2.p1	0.413	58	33	0	1	58	253	310	7.089E-07	45	60
A_bruennichi_abd-A-A	TRINITY_DN57221_c0_g1_i4.p1	0.413	58	33	0	1	58	253	310	7.089E-07	45	60
A_bruennichi_abd-A-A	TRINITY_DN4319_c0_g1_i1.p1	0.423	59	33	0	1	59	179	237	9.761E-07	45	60
A_bruennichi_abd-A-A	TRINITY_DN1256_c0_g2_i1.p1	0.438	57	31	0	2	58	64	120	1.344E-06	44	60
A_bruennichi_abd-A-A	TRINITY_DN9591_c0_g1_i1.p1	0.421	57	32	0	4	60	227	283	2.549E-06	44	60
A_bruennichi_abd-A-A	TRINITY_DN5584_c0_g1_i7.p1	0.438	57	31	0	2	58	30	86	4.835E-06	43	60
A_bruennichi_abd-A-A	TRINITY_DN3945_c0_g1_i3.p1	0.438	57	30	0	2	55	123	179	4.835E-06	43	60
A_bruennichi_abd-A-A	TRINITY_DN5584_c0_g1_i3.p1	0.438	57	31	0	2	58	99	155	4.835E-06	43	60
A_bruennichi_abd-A-A	TRINITY_DN220_c1_g1_i15.p1	0.438	57	31	0	2	58	53	109	4.835E-06	43	60
A_bruennichi_abd-A-A	TRINITY_DN220_c1_g1_i16.p1	0.438	57	31	0	2	58	53	109	4.835E-06	43	60
A_bruennichi_abd-A-A	TRINITY_DN220_c1_g1_i2.p1	0.438	57	31	0	2	58	53	109	4.835E-06	43	60
A_bruennichi_abd-A-A	TRINITY_DN220_c1_g1_i3.p1	0.438	57	31	0	2	58	53	109	4.835E-06	43	60
A_bruennichi_abd-A-A	TRINITY_DN220_c1_g1_i10.p1	0.438	57	31	0	2	58	64	120	4.835E-06	43	60
A_bruennichi_abd-A-A	TRINITY_DN220_c1_g1_i11.p1	0.438	57	31	0	2	58	64	120	4.835E-06	43	60
A_bruennichi_abd-A-A	TRINITY_DN220_c1_g1_i12.p1	0.438	57	31	0	2	58	64	120	4.835E-06	43	60
A_bruennichi_abd-A-A	TRINITY_DN220_c1_g1_i13.p1	0.438	57	31	0	2	58	64	120	4.835E-06	43	60
A_bruennichi_abd-A-A	TRINITY_DN220_c1_g1_i14.p1	0.438	57	31	0	2	58	64	120	4.835E-06	43	60
A_bruennichi_abd-A-A	TRINITY_DN220_c1_g1_i18.p1	0.438	57	31	0	2	58	64	120	4.835E-06	43	60
A_bruennichi_abd-A-A	TRINITY_DN220_c1_g1_i21.p1	0.438	57	31	0	2	58	64	120	4.835E-06	43	60
A_bruennichi_abd-A-A	TRINITY_DN220_c1_g1_i6.p1	0.438	57	31	0	2	58	64	120	4.835E-06	43	60
A_bruennichi_abd-A-A	TRINITY_DN3945_c0_g1_i1.p1	0.438	57	30	0	2	55	335	391	4.835E-06	43	60
A_bruennichi_abd-A-A	TRINITY_DN3945_c0_g1_i4.p1	0.438	57	30	0	2	55	335	391	4.835E-06	43	60
A_bruennichi_abd-A-A	TRINITY_DN5071_c0_g1_i4.p1	0.421	57	32	0	2	58	166	222	6.659E-06	42	60
A_bruennichi_abd-A-A	TRINITY_DN144_c2_g1_i1.p1	0.406	59	34	0	2	60	224	282	6.659E-06	42	60
A_bruennichi_abd-A-A	TRINITY_DN144_c2_g1_i2.p1	0.406	59	34	0	2	60	224	282	6.659E-06	42	60
A_bruennichi_abd-A-A	TRINITY_DN378_c1_g1_i1.p1	0.389	59	35	0	1	59	165	223	9.172E-06	42	60
A_bruennichi_abd-A-A	TRINITY_DN2848_c1_g1_i1.p1	0.406	59	34	0	1	59	187	245	1.263E-05	42	60
A_bruennichi_abd-A-A	TRINITY_DN2848_c1_g1_i2.p1	0.406	59	34	0	1	59	187	245	1.263E-05	42	60
A_bruennichi_abd-A-A	TRINITY_DN8181_c0_g2_i1.p1	0.407	54	31	0	2	55	248	301	3.303E-05	40	60
A_bruennichi_abd-A-A	TRINITY_DN8181_c0_g2_i2.p1	0.407	54	31	0	2	55	248	301	3.303E-05	40	60
A_bruennichi_abd-A-A	TRINITY_DN14780_c2_g2_i1.p1	0.385	57	34	0	2	58	42	98	4.550E-05	40	60
A_bruennichi_abd-A-A	TRINITY_DN14780_c2_g2_i2.p1	0.385	57	34	0	2	58	49	105	4.550E-05	40	60
A_bruennichi_abd-A-A	TRINITY_DN1203_c1_g1_i1.p1	0.438	57	31	0	2	58	98	154	6.269E-05	40	60
A_bruennichi_abd-A-A	TRINITY_DN1561_c0_g1_i4.p1	0.396	58	34	0	1	58	134	191	6.269E-05	40	60
A_bruennichi_abd-A-A	TRINITY_DN1561_c0_g1_i2.p1	0.396	58	34	0	1	58	134	191	6.269E-05	40	60
A_bruennichi_abd-A-A	TRINITY_DN1736_c0_g1_i12.p1	0.388	54	32	0	2	55	228	281	6.269E-05	40	60
A_bruennichi_abd-A-A	TRINITY_DN1736_c0_g1_i13.p1	0.388	54	32	0	2	55	228	281	6.269E-05	40	60
A_bruennichi_abd-A-A	TRINITY_DN1736_c0_g1_i15.p1	0.388	54	32	0	2	55	228	281	6.269E-05	40	60
A_bruennichi_abd-A-A	TRINITY_DN1736_c0_g1_i3.p1	0.388	54	32	0	2	55	228	281	6.269E-05	40	60
A_bruennichi_abd-A-A	TRINITY_DN1736_c0_g1_i4.p1	0.388	54	32	0	2	55	228	281	6.269E-05	40	60
A_bruennichi_abd-A-A	TRINITY_DN1736_c0_g1_i6.p1	0.388	54	32	0	2	55	228	281	6.269E-05	40	60
A_bruennichi_abd-A-A	TRINITY_DN1736_c0_g1_i7.p1	0.388	54	32	0	2	55	228	281	6.269E-05	40	60
A_bruennichi_abd-A-A	TRINITY_DN1736_c0_g1_i9.p1	0.388	54	32	0	2	55	228	281	6.269E-05	40	60
A_bruennichi_abd-A-A	TRINITY_DN1736_c0_g1_i1.p1	0.388	54	32	0	2	55	228	281	6.269E-05	40	60
A_bruennichi_abd-A-A	TRINITY_DN1736_c0_g1_i10.p1	0.388	54	32	0	2	55	228	281	6.269E-05	40	60
A_bruennichi_abd-A-A	TRINITY_DN1736_c0_g1_i11.p1	0.388	54	32	0	2	55	228	281	6.269E-05	40	60
A_bruennichi_abd-A-A	TRINITY_DN8187_c0_g1_i2.p1	0.372	59	36	0	2	60	150	208	8.638E-05	39	60
A_bruennichi_abd-A-A	TRINITY_DN8187_c0_g1_i1.p1	0.372	59	36	0	2	60	154	212	8.638E-05	39	60
A_bruennichi_abd-A-A	TRINITY_DN4894_c0_g1_i1.p1	0.403	57	33	0	3	59	103	159	8.638E-05	39	60
A_bruennichi_abd-A-A	TRINITY_DN4894_c0_g1_i6.p1	0.403	57	33	0	3	59	103	159	8.638E-05	39	60
A_bruennichi_abd-A-A	TRINITY_DN301_c5_g3_i2.p1	0.385	57	34	0	3	59	251	307	8.638E-05	39	60
A_bruennichi_abd-A-A	TRINITY_DN4894_c0_g1_i2.p1	0.403	57	33	0	3	59	252	308	8.638E-05	39	60
A_bruennichi_abd-A-A	TRINITY_DN4894_c0_g1_i3.p1	0.403	57	33	0	3	59	252	308	8.638E-05	39	60
A_bruennichi_abd-A-A	TRINITY_DN4894_c0_g1_i4.p1	0.403	57	33	0	3	59	252	308	8.638E-05	39	60
A_bruennichi_abd-A-A	TRINITY_DN4894_c0_g1_i5.p1	0.403	57	33	0	3	59	252	308	8.638E-05	39	60
A_bruennichi_abd-A-A	TRINITY_DN17973_c0_g1_i2.p1	0.413	58	33	0	1	58	208	265	2.260E-04	38	60
A_bruennichi_abd-A-A	TRINITY_DN17973_c0_g1_i4.p1	0.413	58	33	0	1	58	208	265	2.260E-04	38	60
A_bruennichi_abd-A-A	TRINITY_DN17973_c0_g1_i3.p1	0.413	58	33	0	1	58	208	265	2.260E-04	38	60
A_bruennichi_abd-A-A	TRINITY_DN14733_c0_g2_i1.p1	0.403	57	33	0	2	58	154	210	5.917E-04	37	60
C_sculpturatus_abd-A-B	TRINITY_DN1263_c1_g1_i1.p1	0.933	60	4	0	1	60	172	231	1.344E-31	116	60
C_sculpturatus_abd-A-B	TRINITY_DN125_c8_g1_i2.p1	0.932	59	4	0	1	59	198	256	1.698E-30	113	60
C_sculpturatus_abd-A-B	TRINITY_DN125_c8_g1_i3.p1	0.932	59	4	0	1	59	198	256	1.698E-30	113	60
C_sculpturatus_abd-A-B	TRINITY_DN125_c8_g1_i4.p1	0.932	59	4	0	1	59	198	256	1.698E-30	113	60
C_sculpturatus_abd-A-B	TRINITY_DN125_c8_g1_i5.p1	0.932	59	4	0	1	59	198	256	1.698E-30	113	60
C_sculpturatus_abd-A-B	TRINITY_DN125_c8_g1_i6.p1	0.932	59	4	0	1	59	198	256	1.698E-30	113	60
C_sculpturatus_abd-A-B	TRINITY_DN14625_c0_g1_i2.p1	0.862	58	8	0	2	59	218	275	6.477E-27	102	60
C_sculpturatus_abd-A-B	TRINITY_DN14625_c0_g1_i5.p1	0.862	58	8	0	2	59	218	275	6.477E-27	102	60
C_sculpturatus_abd-A-B	TRINITY_DN2812_c1_g1_i1.p1	0.879	58	7	0	2	59	214	271	8.895E-27	102	60
C_sculpturatus_abd-A-B	TRINITY_DN2812_c1_g1_i4.p1	0.879	58	7	0	2	59	214	271	8.895E-27	102	60
C_sculpturatus_abd-A-B	TRINITY_DN6865_c1_g1_i1.p1	0.810	58	11	0	2	59	207	264	1.427E-24	96	60
C_sculpturatus_abd-A-B	TRINITY_DN6865_c1_g1_i3.p1	0.810	58	11	0	2	59	207	264	1.427E-24	96	60
C_sculpturatus_abd-A-B	TRINITY_DN1377_c3_g1_i1.p1	0.689	58	18	0	2	59	192	249	1.219E-18	79	60
C_sculpturatus_abd-A-B	TRINITY_DN1377_c3_g1_i2.p1	0.689	58	18	0	2	59	192	249	1.219E-18	79	60
C_sculpturatus_abd-A-B	TRINITY_DN1377_c3_g1_i3.p1	0.689	58	18	0	2	59	192	249	1.219E-18	79	60
C_sculpturatus_abd-A-B	TRINITY_DN9599_c0_g1_i1.p1	0.689	58	18	0	2	59	117	174	4.348E-18	77	60
C_sculpturatus_abd-A-B	TRINITY_DN45699_c0_g1_i1.p1	0.684	57	18	0	4	60	311	367	1.129E-17	76	60
C_sculpturatus_abd-A-B	TRINITY_DN6869_c0_g2_i2.p1	0.631	57	21	0	2	58	142	198	1.437E-16	73	60
C_sculpturatus_abd-A-B	TRINITY_DN6869_c0_g2_i1.p1	0.631	57	21	0	2	58	269	325	1.437E-16	73	60
C_sculpturatus_abd-A-B	TRINITY_DN15113_c0_g1_i1.p1	0.600	60	24	0	1	60	231	290	3.463E-15	69	60
C_sculpturatus_abd-A-B	TRINITY_DN15113_c0_g1_i2.p1	0.600	60	24	0	1	60	231	290	3.463E-15	69	60
C_sculpturatus_abd-A-B	TRINITY_DN10508_c0_g1_i3.p1	0.603	58	23	0	2	59	58	115	8.356E-14	65	60
C_sculpturatus_abd-A-B	TRINITY_DN10508_c0_g1_i1.p1	0.603	58	23	0	2	59	216	273	8.356E-14	65	60
C_sculpturatus_abd-A-B	TRINITY_DN10508_c0_g1_i2.p1	0.603	58	23	0	2	59	216	273	8.356E-14	65	60
C_sculpturatus_abd-A-B	TRINITY_DN7512_c0_g1_i7.p1	0.614	57	22	0	3	59	627	683	8.356E-14	65	60
C_sculpturatus_abd-A-B	TRINITY_DN7512_c0_g1_i3.p1	0.614	57	22	0	3	59	696	752	8.356E-14	65	60
C_sculpturatus_abd-A-B	TRINITY_DN7512_c0_g1_i5.p1	0.614	57	22	0	3	59	696	752	8.356E-14	65	60
C_sculpturatus_abd-A-B	TRINITY_DN7512_c0_g1_i1.p1	0.614	57	22	0	3	59	696	752	8.356E-14	65	60
C_sculpturatus_abd-A-B	TRINITY_DN7512_c0_g1_i2.p1	0.614	57	22	0	3	59	696	752	8.356E-14	65	60
C_sculpturatus_abd-A-B	TRINITY_DN2457_c4_g1_i1.p1	0.578	57	24	0	2	58	200	256	4.108E-13	63	60
C_sculpturatus_abd-A-B	TRINITY_DN5784_c0_g1_i1.p1	0.578	57	24	0	2	58	206	262	1.469E-12	61	60
C_sculpturatus_abd-A-B	TRINITY_DN15541_c0_g1_i1.p1	0.483	60	31	0	1	60	136	195	3.560E-11	57	60
C_sculpturatus_abd-A-B	TRINITY_DN15541_c0_g1_i2.p1	0.483	60	31	0	1	60	136	195	3.560E-11	57	60
C_sculpturatus_abd-A-B	TRINITY_DN21318_c0_g1_i1.p1	0.534	58	27	0	2	59	90	147	4.897E-11	57	60
C_sculpturatus_abd-A-B	TRINITY_DN3890_c1_g1_i1.p1	0.543	57	26	0	2	58	139	195	9.266E-11	56	60
C_sculpturatus_abd-A-B	TRINITY_DN21806_c0_g1_i1.p1	0.542	59	27	0	2	60	128	186	2.413E-10	55	60
C_sculpturatus_abd-A-B	TRINITY_DN397_c3_g1_i1.p1	0.500	58	29	0	1	58	280	337	2.413E-10	55	60
C_sculpturatus_abd-A-B	TRINITY_DN397_c3_g1_i2.p1	0.500	58	29	0	1	58	280	337	2.413E-10	55	60
C_sculpturatus_abd-A-B	TRINITY_DN4698_c0_g1_i1.p1	0.482	58	30	0	1	58	140	197	4.567E-10	54	60
C_sculpturatus_abd-A-B	TRINITY_DN14625_c5_g1_i1.p1	0.508	57	28	0	2	58	96	152	1.190E-09	53	60
C_sculpturatus_abd-A-B	TRINITY_DN9976_c1_g1_i10.p1	0.440	59	32	0	1	59	185	243	1.190E-09	53	60
C_sculpturatus_abd-A-B	TRINITY_DN9976_c1_g1_i2.p1	0.440	59	32	0	1	59	185	243	1.190E-09	53	60
C_sculpturatus_abd-A-B	TRINITY_DN9976_c1_g1_i5.p1	0.440	59	32	0	1	59	185	243	1.190E-09	53	60
C_sculpturatus_abd-A-B	TRINITY_DN9976_c1_g1_i6.p1	0.440	59	32	0	1	59	185	243	1.190E-09	53	60
C_sculpturatus_abd-A-B	TRINITY_DN7487_c1_g1_i1.p1	0.466	60	32	0	1	60	189	248	2.253E-09	52	60
C_sculpturatus_abd-A-B	TRINITY_DN7487_c1_g1_i3.p1	0.466	60	32	0	1	60	205	264	2.253E-09	52	60
C_sculpturatus_abd-A-B	TRINITY_DN4620_c0_g1_i1.p1	0.482	58	30	0	2	59	210	267	5.870E-09	51	60
C_sculpturatus_abd-A-B	TRINITY_DN42092_c0_g1_i2.p1	0.473	57	30	0	2	58	176	232	1.530E-08	50	60
C_sculpturatus_abd-A-B	TRINITY_DN9621_c0_g1_i1.p1	0.433	60	33	0	1	60	231	290	1.530E-08	50	60
C_sculpturatus_abd-A-B	TRINITY_DN9621_c0_g1_i10.p1	0.433	60	33	0	1	60	231	290	1.530E-08	50	60
C_sculpturatus_abd-A-B	TRINITY_DN9621_c0_g1_i11.p1	0.433	60	33	0	1	60	231	290	1.530E-08	50	60
C_sculpturatus_abd-A-B	TRINITY_DN9621_c0_g1_i12.p1	0.433	60	33	0	1	60	231	290	1.530E-08	50	60
C_sculpturatus_abd-A-B	TRINITY_DN9621_c0_g1_i13.p1	0.433	60	33	0	1	60	231	290	1.530E-08	50	60
C_sculpturatus_abd-A-B	TRINITY_DN9621_c0_g1_i14.p1	0.433	60	33	0	1	60	231	290	1.530E-08	50	60
C_sculpturatus_abd-A-B	TRINITY_DN9621_c0_g1_i15.p1	0.433	60	33	0	1	60	231	290	1.530E-08	50	60
C_sculpturatus_abd-A-B	TRINITY_DN9621_c0_g1_i4.p1	0.433	60	33	0	1	60	231	290	1.530E-08	50	60
C_sculpturatus_abd-A-B	TRINITY_DN9621_c0_g1_i6.p1	0.433	60	33	0	1	60	231	290	1.530E-08	50	60
C_sculpturatus_abd-A-B	TRINITY_DN9621_c0_g1_i7.p1	0.433	60	33	0	1	60	231	290	1.530E-08	50	60
C_sculpturatus_abd-A-B	TRINITY_DN9621_c0_g1_i9.p1	0.433	60	33	0	1	60	231	290	1.530E-08	50	60
C_sculpturatus_abd-A-B	TRINITY_DN3260_c0_g1_i1.p1	0.456	57	30	0	2	58	195	251	2.106E-08	49	60
C_sculpturatus_abd-A-B	TRINITY_DN3260_c0_g2_i1.p1	0.456	57	30	0	2	58	204	260	2.106E-08	49	60
C_sculpturatus_abd-A-B	TRINITY_DN3578_c7_g1_i1.p1	0.482	58	30	0	2	59	217	274	2.899E-08	49	60
C_sculpturatus_abd-A-B	TRINITY_DN3578_c7_g1_i2.p1	0.482	58	30	0	2	59	217	274	2.899E-08	49	60
C_sculpturatus_abd-A-B	TRINITY_DN2350_c0_g1_i1.p1	0.456	57	30	0	2	58	145	201	3.990E-08	49	60
C_sculpturatus_abd-A-B	TRINITY_DN2350_c0_g1_i3.p1	0.456	57	30	0	2	58	145	201	3.990E-08	49	60
C_sculpturatus_abd-A-B	TRINITY_DN2350_c0_g1_i6.p1	0.456	57	30	0	2	58	145	201	3.990E-08	49	60
C_sculpturatus_abd-A-B	TRINITY_DN2350_c0_g1_i2.p1	0.456	57	30	0	2	58	155	211	3.990E-08	49	60
C_sculpturatus_abd-A-B	TRINITY_DN2350_c0_g1_i4.p1	0.456	57	30	0	2	58	155	211	3.990E-08	49	60
C_sculpturatus_abd-A-B	TRINITY_DN2350_c0_g1_i5.p1	0.456	57	30	0	2	58	155	211	3.990E-08	49	60
C_sculpturatus_abd-A-B	TRINITY_DN2531_c1_g2_i1.p1	0.456	57	30	0	2	58	130	186	7.561E-08	48	60
C_sculpturatus_abd-A-B	TRINITY_DN6083_c2_g1_i2.p1	0.472	55	29	0	1	55	169	223	1.041E-07	48	60
C_sculpturatus_abd-A-B	TRINITY_DN102_c2_g1_i2.p1	0.423	59	33	0	1	59	170	228	1.433E-07	47	60
C_sculpturatus_abd-A-B	TRINITY_DN10224_c0_g1_i1.p1	0.465	58	30	0	2	59	74	131	1.433E-07	47	60
C_sculpturatus_abd-A-B	TRINITY_DN4934_c1_g1_i1.p1	0.431	58	32	0	2	59	167	224	1.433E-07	47	60
C_sculpturatus_abd-A-B	TRINITY_DN4934_c1_g1_i2.p1	0.431	58	32	0	2	59	167	224	1.433E-07	47	60
C_sculpturatus_abd-A-B	TRINITY_DN4934_c1_g1_i3.p1	0.431	58	32	0	2	59	167	224	1.433E-07	47	60
C_sculpturatus_abd-A-B	TRINITY_DN9363_c0_g1_i1.p1	0.448	58	31	0	2	59	150	207	1.973E-07	47	60
C_sculpturatus_abd-A-B	TRINITY_DN9363_c0_g1_i2.p1	0.448	58	31	0	2	59	150	207	1.973E-07	47	60
C_sculpturatus_abd-A-B	TRINITY_DN18184_c1_g1_i1.p1	0.431	58	32	0	2	59	134	191	1.973E-07	47	60
C_sculpturatus_abd-A-B	TRINITY_DN6043_c0_g1_i1.p1	0.473	57	30	0	2	58	128	184	2.716E-07	46	60
C_sculpturatus_abd-A-B	TRINITY_DN4736_c1_g1_i1.p1	0.431	58	32	0	2	59	75	132	2.716E-07	46	60
C_sculpturatus_abd-A-B	TRINITY_DN4736_c1_g1_i2.p1	0.431	58	32	0	2	59	123	180	2.716E-07	46	60
C_sculpturatus_abd-A-B	TRINITY_DN2082_c2_g1_i1.p1	0.457	59	31	0	1	59	134	192	3.739E-07	46	60
C_sculpturatus_abd-A-B	TRINITY_DN4790_c0_g1_i1.p1	0.444	54	29	0	5	58	216	269	5.148E-07	46	60
C_sculpturatus_abd-A-B	TRINITY_DN6684_c0_g2_i1.p1	0.413	58	33	0	2	59	141	198	5.148E-07	46	60
C_sculpturatus_abd-A-B	TRINITY_DN57221_c0_g1_i1.p1	0.413	58	33	0	1	58	204	261	7.089E-07	45	60
C_sculpturatus_abd-A-B	TRINITY_DN57221_c0_g1_i3.p1	0.413	58	33	0	1	58	204	261	7.089E-07	45	60
C_sculpturatus_abd-A-B	TRINITY_DN57221_c0_g1_i5.p1	0.413	58	33	0	1	58	204	261	7.089E-07	45	60
C_sculpturatus_abd-A-B	TRINITY_DN57221_c0_g1_i2.p1	0.413	58	33	0	1	58	253	310	7.089E-07	45	60
C_sculpturatus_abd-A-B	TRINITY_DN57221_c0_g1_i4.p1	0.413	58	33	0	1	58	253	310	7.089E-07	45	60
C_sculpturatus_abd-A-B	TRINITY_DN4319_c0_g1_i1.p1	0.423	59	33	0	1	59	179	237	9.761E-07	45	60
C_sculpturatus_abd-A-B	TRINITY_DN1256_c0_g2_i1.p1	0.438	57	31	0	2	58	64	120	1.344E-06	44	60
C_sculpturatus_abd-A-B	TRINITY_DN9591_c0_g1_i1.p1	0.442	52	28	0	4	55	227	278	3.510E-06	43	60
C_sculpturatus_abd-A-B	TRINITY_DN5584_c0_g1_i7.p1	0.438	57	31	0	2	58	30	86	4.835E-06	43	60
C_sculpturatus_abd-A-B	TRINITY_DN3945_c0_g1_i3.p1	0.438	57	30	0	2	55	123	179	4.835E-06	43	60
C_sculpturatus_abd-A-B	TRINITY_DN5584_c0_g1_i3.p1	0.438	57	31	0	2	58	99	155	4.835E-06	43	60
C_sculpturatus_abd-A-B	TRINITY_DN220_c1_g1_i15.p1	0.438	57	31	0	2	58	53	109	4.835E-06	43	60
C_sculpturatus_abd-A-B	TRINITY_DN220_c1_g1_i16.p1	0.438	57	31	0	2	58	53	109	4.835E-06	43	60
C_sculpturatus_abd-A-B	TRINITY_DN220_c1_g1_i2.p1	0.438	57	31	0	2	58	53	109	4.835E-06	43	60
C_sculpturatus_abd-A-B	TRINITY_DN220_c1_g1_i3.p1	0.438	57	31	0	2	58	53	109	4.835E-06	43	60
C_sculpturatus_abd-A-B	TRINITY_DN220_c1_g1_i10.p1	0.438	57	31	0	2	58	64	120	4.835E-06	43	60
C_sculpturatus_abd-A-B	TRINITY_DN220_c1_g1_i11.p1	0.438	57	31	0	2	58	64	120	4.835E-06	43	60
C_sculpturatus_abd-A-B	TRINITY_DN220_c1_g1_i12.p1	0.438	57	31	0	2	58	64	120	4.835E-06	43	60
C_sculpturatus_abd-A-B	TRINITY_DN220_c1_g1_i13.p1	0.438	57	31	0	2	58	64	120	4.835E-06	43	60
C_sculpturatus_abd-A-B	TRINITY_DN220_c1_g1_i14.p1	0.438	57	31	0	2	58	64	120	4.835E-06	43	60
C_sculpturatus_abd-A-B	TRINITY_DN220_c1_g1_i18.p1	0.438	57	31	0	2	58	64	120	4.835E-06	43	60
C_sculpturatus_abd-A-B	TRINITY_DN220_c1_g1_i21.p1	0.438	57	31	0	2	58	64	120	4.835E-06	43	60
C_sculpturatus_abd-A-B	TRINITY_DN220_c1_g1_i6.p1	0.438	57	31	0	2	58	64	120	4.835E-06	43	60
C_sculpturatus_abd-A-B	TRINITY_DN3945_c0_g1_i1.p1	0.438	57	30	0	2	55	335	391	4.835E-06	43	60
C_sculpturatus_abd-A-B	TRINITY_DN3945_c0_g1_i4.p1	0.438	57	30	0	2	55	335	391	4.835E-06	43	60
C_sculpturatus_abd-A-B	TRINITY_DN5071_c0_g1_i4.p1	0.421	57	32	0	2	58	166	222	6.659E-06	42	60
C_sculpturatus_abd-A-B	TRINITY_DN144_c2_g1_i1.p1	0.406	59	34	0	2	60	224	282	6.659E-06	42	60
C_sculpturatus_abd-A-B	TRINITY_DN144_c2_g1_i2.p1	0.406	59	34	0	2	60	224	282	6.659E-06	42	60
C_sculpturatus_abd-A-B	TRINITY_DN378_c1_g1_i1.p1	0.389	59	35	0	1	59	165	223	9.172E-06	42	60
C_sculpturatus_abd-A-B	TRINITY_DN2848_c1_g1_i1.p1	0.406	59	34	0	1	59	187	245	1.263E-05	42	60
C_sculpturatus_abd-A-B	TRINITY_DN2848_c1_g1_i2.p1	0.406	59	34	0	1	59	187	245	1.263E-05	42	60
C_sculpturatus_abd-A-B	TRINITY_DN8181_c0_g2_i1.p1	0.407	54	31	0	2	55	248	301	3.303E-05	40	60
C_sculpturatus_abd-A-B	TRINITY_DN8181_c0_g2_i2.p1	0.407	54	31	0	2	55	248	301	3.303E-05	40	60
C_sculpturatus_abd-A-B	TRINITY_DN14780_c2_g2_i1.p1	0.385	57	34	0	2	58	42	98	4.550E-05	40	60
C_sculpturatus_abd-A-B	TRINITY_DN14780_c2_g2_i2.p1	0.385	57	34	0	2	58	49	105	4.550E-05	40	60
C_sculpturatus_abd-A-B	TRINITY_DN8187_c0_g1_i2.p1	0.389	59	35	0	2	60	150	208	4.550E-05	40	60
C_sculpturatus_abd-A-B	TRINITY_DN8187_c0_g1_i1.p1	0.389	59	35	0	2	60	154	212	4.550E-05	40	60
C_sculpturatus_abd-A-B	TRINITY_DN1203_c1_g1_i1.p1	0.438	57	31	0	2	58	98	154	6.269E-05	40	60
C_sculpturatus_abd-A-B	TRINITY_DN1561_c0_g1_i4.p1	0.396	58	34	0	1	58	134	191	6.269E-05	40	60
C_sculpturatus_abd-A-B	TRINITY_DN1561_c0_g1_i2.p1	0.396	58	34	0	1	58	134	191	6.269E-05	40	60
C_sculpturatus_abd-A-B	TRINITY_DN1736_c0_g1_i12.p1	0.388	54	32	0	2	55	228	281	6.269E-05	40	60
C_sculpturatus_abd-A-B	TRINITY_DN1736_c0_g1_i13.p1	0.388	54	32	0	2	55	228	281	6.269E-05	40	60
C_sculpturatus_abd-A-B	TRINITY_DN1736_c0_g1_i15.p1	0.388	54	32	0	2	55	228	281	6.269E-05	40	60
C_sculpturatus_abd-A-B	TRINITY_DN1736_c0_g1_i3.p1	0.388	54	32	0	2	55	228	281	6.269E-05	40	60
C_sculpturatus_abd-A-B	TRINITY_DN1736_c0_g1_i4.p1	0.388	54	32	0	2	55	228	281	6.269E-05	40	60
C_sculpturatus_abd-A-B	TRINITY_DN1736_c0_g1_i6.p1	0.388	54	32	0	2	55	228	281	6.269E-05	40	60
C_sculpturatus_abd-A-B	TRINITY_DN1736_c0_g1_i7.p1	0.388	54	32	0	2	55	228	281	6.269E-05	40	60
C_sculpturatus_abd-A-B	TRINITY_DN1736_c0_g1_i9.p1	0.388	54	32	0	2	55	228	281	6.269E-05	40	60
C_sculpturatus_abd-A-B	TRINITY_DN1736_c0_g1_i1.p1	0.388	54	32	0	2	55	228	281	6.269E-05	40	60
C_sculpturatus_abd-A-B	TRINITY_DN1736_c0_g1_i10.p1	0.388	54	32	0	2	55	228	281	6.269E-05	40	60
C_sculpturatus_abd-A-B	TRINITY_DN1736_c0_g1_i11.p1	0.388	54	32	0	2	55	228	281	6.269E-05	40	60
C_sculpturatus_abd-A-B	TRINITY_DN4894_c0_g1_i1.p1	0.403	57	33	0	3	59	103	159	8.638E-05	39	60
C_sculpturatus_abd-A-B	TRINITY_DN4894_c0_g1_i6.p1	0.403	57	33	0	3	59	103	159	8.638E-05	39	60
C_sculpturatus_abd-A-B	TRINITY_DN301_c5_g3_i2.p1	0.385	57	34	0	3	59	251	307	8.638E-05	39	60
C_sculpturatus_abd-A-B	TRINITY_DN4894_c0_g1_i2.p1	0.403	57	33	0	3	59	252	308	8.638E-05	39	60
C_sculpturatus_abd-A-B	TRINITY_DN4894_c0_g1_i3.p1	0.403	57	33	0	3	59	252	308	8.638E-05	39	60
C_sculpturatus_abd-A-B	TRINITY_DN4894_c0_g1_i4.p1	0.403	57	33	0	3	59	252	308	8.638E-05	39	60
C_sculpturatus_abd-A-B	TRINITY_DN4894_c0_g1_i5.p1	0.403	57	33	0	3	59	252	308	8.638E-05	39	60
C_sculpturatus_abd-A-B	TRINITY_DN17973_c0_g1_i2.p1	0.413	58	33	0	1	58	208	265	2.260E-04	38	60
C_sculpturatus_abd-A-B	TRINITY_DN17973_c0_g1_i4.p1	0.413	58	33	0	1	58	208	265	2.260E-04	38	60
C_sculpturatus_abd-A-B	TRINITY_DN17973_c0_g1_i3.p1	0.413	58	33	0	1	58	208	265	2.260E-04	38	60
C_sculpturatus_abd-A-B	TRINITY_DN14733_c0_g2_i1.p1	0.403	57	33	0	2	58	154	210	5.917E-04	37	60
P_tepidariorum_abd-a-B	TRINITY_DN1263_c1_g1_i1.p1	0.933	60	4	0	1	60	172	231	1.344E-31	116	60
P_tepidariorum_abd-a-B	TRINITY_DN125_c8_g1_i2.p1	0.932	59	4	0	1	59	198	256	1.698E-30	113	60
P_tepidariorum_abd-a-B	TRINITY_DN125_c8_g1_i3.p1	0.932	59	4	0	1	59	198	256	1.698E-30	113	60
P_tepidariorum_abd-a-B	TRINITY_DN125_c8_g1_i4.p1	0.932	59	4	0	1	59	198	256	1.698E-30	113	60
P_tepidariorum_abd-a-B	TRINITY_DN125_c8_g1_i5.p1	0.932	59	4	0	1	59	198	256	1.698E-30	113	60
P_tepidariorum_abd-a-B	TRINITY_DN125_c8_g1_i6.p1	0.932	59	4	0	1	59	198	256	1.698E-30	113	60
P_tepidariorum_abd-a-B	TRINITY_DN14625_c0_g1_i2.p1	0.862	58	8	0	2	59	218	275	6.477E-27	102	60
P_tepidariorum_abd-a-B	TRINITY_DN14625_c0_g1_i5.p1	0.862	58	8	0	2	59	218	275	6.477E-27	102	60
P_tepidariorum_abd-a-B	TRINITY_DN2812_c1_g1_i1.p1	0.879	58	7	0	2	59	214	271	8.895E-27	102	60
P_tepidariorum_abd-a-B	TRINITY_DN2812_c1_g1_i4.p1	0.879	58	7	0	2	59	214	271	8.895E-27	102	60
P_tepidariorum_abd-a-B	TRINITY_DN6865_c1_g1_i1.p1	0.810	58	11	0	2	59	207	264	1.427E-24	96	60
P_tepidariorum_abd-a-B	TRINITY_DN6865_c1_g1_i3.p1	0.810	58	11	0	2	59	207	264	1.427E-24	96	60
P_tepidariorum_abd-a-B	TRINITY_DN1377_c3_g1_i1.p1	0.689	58	18	0	2	59	192	249	1.219E-18	79	60
P_tepidariorum_abd-a-B	TRINITY_DN1377_c3_g1_i2.p1	0.689	58	18	0	2	59	192	249	1.219E-18	79	60
P_tepidariorum_abd-a-B	TRINITY_DN1377_c3_g1_i3.p1	0.689	58	18	0	2	59	192	249	1.219E-18	79	60
P_tepidariorum_abd-a-B	TRINITY_DN9599_c0_g1_i1.p1	0.689	58	18	0	2	59	117	174	4.348E-18	77	60
P_tepidariorum_abd-a-B	TRINITY_DN45699_c0_g1_i1.p1	0.684	57	18	0	4	60	311	367	1.129E-17	76	60
P_tepidariorum_abd-a-B	TRINITY_DN6869_c0_g2_i2.p1	0.631	57	21	0	2	58	142	198	1.437E-16	73	60
P_tepidariorum_abd-a-B	TRINITY_DN6869_c0_g2_i1.p1	0.631	57	21	0	2	58	269	325	1.437E-16	73	60
P_tepidariorum_abd-a-B	TRINITY_DN15113_c0_g1_i1.p1	0.600	60	24	0	1	60	231	290	3.463E-15	69	60
P_tepidariorum_abd-a-B	TRINITY_DN15113_c0_g1_i2.p1	0.600	60	24	0	1	60	231	290	3.463E-15	69	60
P_tepidariorum_abd-a-B	TRINITY_DN10508_c0_g1_i3.p1	0.603	58	23	0	2	59	58	115	8.356E-14	65	60
P_tepidariorum_abd-a-B	TRINITY_DN10508_c0_g1_i1.p1	0.603	58	23	0	2	59	216	273	8.356E-14	65	60
P_tepidariorum_abd-a-B	TRINITY_DN10508_c0_g1_i2.p1	0.603	58	23	0	2	59	216	273	8.356E-14	65	60
P_tepidariorum_abd-a-B	TRINITY_DN7512_c0_g1_i7.p1	0.614	57	22	0	3	59	627	683	8.356E-14	65	60
P_tepidariorum_abd-a-B	TRINITY_DN7512_c0_g1_i3.p1	0.614	57	22	0	3	59	696	752	8.356E-14	65	60
P_tepidariorum_abd-a-B	TRINITY_DN7512_c0_g1_i5.p1	0.614	57	22	0	3	59	696	752	8.356E-14	65	60
P_tepidariorum_abd-a-B	TRINITY_DN7512_c0_g1_i1.p1	0.614	57	22	0	3	59	696	752	8.356E-14	65	60
P_tepidariorum_abd-a-B	TRINITY_DN7512_c0_g1_i2.p1	0.614	57	22	0	3	59	696	752	8.356E-14	65	60
P_tepidariorum_abd-a-B	TRINITY_DN2457_c4_g1_i1.p1	0.578	57	24	0	2	58	200	256	4.108E-13	63	60
P_tepidariorum_abd-a-B	TRINITY_DN5784_c0_g1_i1.p1	0.578	57	24	0	2	58	206	262	1.469E-12	61	60
P_tepidariorum_abd-a-B	TRINITY_DN15541_c0_g1_i1.p1	0.483	60	31	0	1	60	136	195	3.560E-11	57	60
P_tepidariorum_abd-a-B	TRINITY_DN15541_c0_g1_i2.p1	0.483	60	31	0	1	60	136	195	3.560E-11	57	60
P_tepidariorum_abd-a-B	TRINITY_DN21318_c0_g1_i1.p1	0.534	58	27	0	2	59	90	147	4.897E-11	57	60
P_tepidariorum_abd-a-B	TRINITY_DN3890_c1_g1_i1.p1	0.543	57	26	0	2	58	139	195	9.266E-11	56	60
P_tepidariorum_abd-a-B	TRINITY_DN21806_c0_g1_i1.p1	0.542	59	27	0	2	60	128	186	2.413E-10	55	60
P_tepidariorum_abd-a-B	TRINITY_DN397_c3_g1_i1.p1	0.500	58	29	0	1	58	280	337	2.413E-10	55	60
P_tepidariorum_abd-a-B	TRINITY_DN397_c3_g1_i2.p1	0.500	58	29	0	1	58	280	337	2.413E-10	55	60
P_tepidariorum_abd-a-B	TRINITY_DN4698_c0_g1_i1.p1	0.482	58	30	0	1	58	140	197	4.567E-10	54	60
P_tepidariorum_abd-a-B	TRINITY_DN14625_c5_g1_i1.p1	0.508	57	28	0	2	58	96	152	1.190E-09	53	60
P_tepidariorum_abd-a-B	TRINITY_DN9976_c1_g1_i10.p1	0.440	59	32	0	1	59	185	243	1.190E-09	53	60
P_tepidariorum_abd-a-B	TRINITY_DN9976_c1_g1_i2.p1	0.440	59	32	0	1	59	185	243	1.190E-09	53	60
P_tepidariorum_abd-a-B	TRINITY_DN9976_c1_g1_i5.p1	0.440	59	32	0	1	59	185	243	1.190E-09	53	60
P_tepidariorum_abd-a-B	TRINITY_DN9976_c1_g1_i6.p1	0.440	59	32	0	1	59	185	243	1.190E-09	53	60
P_tepidariorum_abd-a-B	TRINITY_DN7487_c1_g1_i1.p1	0.466	60	32	0	1	60	189	248	2.253E-09	52	60
P_tepidariorum_abd-a-B	TRINITY_DN7487_c1_g1_i3.p1	0.466	60	32	0	1	60	205	264	2.253E-09	52	60
P_tepidariorum_abd-a-B	TRINITY_DN4620_c0_g1_i1.p1	0.482	58	30	0	2	59	210	267	5.870E-09	51	60
P_tepidariorum_abd-a-B	TRINITY_DN42092_c0_g1_i2.p1	0.473	57	30	0	2	58	176	232	1.530E-08	50	60
P_tepidariorum_abd-a-B	TRINITY_DN9621_c0_g1_i1.p1	0.433	60	33	0	1	60	231	290	1.530E-08	50	60
P_tepidariorum_abd-a-B	TRINITY_DN9621_c0_g1_i10.p1	0.433	60	33	0	1	60	231	290	1.530E-08	50	60
P_tepidariorum_abd-a-B	TRINITY_DN9621_c0_g1_i11.p1	0.433	60	33	0	1	60	231	290	1.530E-08	50	60
P_tepidariorum_abd-a-B	TRINITY_DN9621_c0_g1_i12.p1	0.433	60	33	0	1	60	231	290	1.530E-08	50	60
P_tepidariorum_abd-a-B	TRINITY_DN9621_c0_g1_i13.p1	0.433	60	33	0	1	60	231	290	1.530E-08	50	60
P_tepidariorum_abd-a-B	TRINITY_DN9621_c0_g1_i14.p1	0.433	60	33	0	1	60	231	290	1.530E-08	50	60
P_tepidariorum_abd-a-B	TRINITY_DN9621_c0_g1_i15.p1	0.433	60	33	0	1	60	231	290	1.530E-08	50	60
P_tepidariorum_abd-a-B	TRINITY_DN9621_c0_g1_i4.p1	0.433	60	33	0	1	60	231	290	1.530E-08	50	60
P_tepidariorum_abd-a-B	TRINITY_DN9621_c0_g1_i6.p1	0.433	60	33	0	1	60	231	290	1.530E-08	50	60
P_tepidariorum_abd-a-B	TRINITY_DN9621_c0_g1_i7.p1	0.433	60	33	0	1	60	231	290	1.530E-08	50	60
P_tepidariorum_abd-a-B	TRINITY_DN9621_c0_g1_i9.p1	0.433	60	33	0	1	60	231	290	1.530E-08	50	60
P_tepidariorum_abd-a-B	TRINITY_DN3260_c0_g1_i1.p1	0.456	57	30	0	2	58	195	251	2.106E-08	49	60
P_tepidariorum_abd-a-B	TRINITY_DN3260_c0_g2_i1.p1	0.456	57	30	0	2	58	204	260	2.106E-08	49	60
P_tepidariorum_abd-a-B	TRINITY_DN3578_c7_g1_i1.p1	0.482	58	30	0	2	59	217	274	2.899E-08	49	60
P_tepidariorum_abd-a-B	TRINITY_DN3578_c7_g1_i2.p1	0.482	58	30	0	2	59	217	274	2.899E-08	49	60
P_tepidariorum_abd-a-B	TRINITY_DN2350_c0_g1_i1.p1	0.456	57	30	0	2	58	145	201	3.990E-08	49	60
P_tepidariorum_abd-a-B	TRINITY_DN2350_c0_g1_i3.p1	0.456	57	30	0	2	58	145	201	3.990E-08	49	60
P_tepidariorum_abd-a-B	TRINITY_DN2350_c0_g1_i6.p1	0.456	57	30	0	2	58	145	201	3.990E-08	49	60
P_tepidariorum_abd-a-B	TRINITY_DN2350_c0_g1_i2.p1	0.456	57	30	0	2	58	155	211	3.990E-08	49	60
P_tepidariorum_abd-a-B	TRINITY_DN2350_c0_g1_i4.p1	0.456	57	30	0	2	58	155	211	3.990E-08	49	60
P_tepidariorum_abd-a-B	TRINITY_DN2350_c0_g1_i5.p1	0.456	57	30	0	2	58	155	211	3.990E-08	49	60
P_tepidariorum_abd-a-B	TRINITY_DN2531_c1_g2_i1.p1	0.456	57	30	0	2	58	130	186	7.561E-08	48	60
P_tepidariorum_abd-a-B	TRINITY_DN6083_c2_g1_i2.p1	0.472	55	29	0	1	55	169	223	1.041E-07	48	60
P_tepidariorum_abd-a-B	TRINITY_DN102_c2_g1_i2.p1	0.423	59	33	0	1	59	170	228	1.433E-07	47	60
P_tepidariorum_abd-a-B	TRINITY_DN10224_c0_g1_i1.p1	0.465	58	30	0	2	59	74	131	1.433E-07	47	60
P_tepidariorum_abd-a-B	TRINITY_DN4934_c1_g1_i1.p1	0.431	58	32	0	2	59	167	224	1.433E-07	47	60
P_tepidariorum_abd-a-B	TRINITY_DN4934_c1_g1_i2.p1	0.431	58	32	0	2	59	167	224	1.433E-07	47	60
P_tepidariorum_abd-a-B	TRINITY_DN4934_c1_g1_i3.p1	0.431	58	32	0	2	59	167	224	1.433E-07	47	60
P_tepidariorum_abd-a-B	TRINITY_DN9363_c0_g1_i1.p1	0.448	58	31	0	2	59	150	207	1.973E-07	47	60
P_tepidariorum_abd-a-B	TRINITY_DN9363_c0_g1_i2.p1	0.448	58	31	0	2	59	150	207	1.973E-07	47	60
P_tepidariorum_abd-a-B	TRINITY_DN18184_c1_g1_i1.p1	0.431	58	32	0	2	59	134	191	1.973E-07	47	60
P_tepidariorum_abd-a-B	TRINITY_DN6043_c0_g1_i1.p1	0.473	57	30	0	2	58	128	184	2.716E-07	46	60
P_tepidariorum_abd-a-B	TRINITY_DN4736_c1_g1_i1.p1	0.431	58	32	0	2	59	75	132	2.716E-07	46	60
P_tepidariorum_abd-a-B	TRINITY_DN4736_c1_g1_i2.p1	0.431	58	32	0	2	59	123	180	2.716E-07	46	60
P_tepidariorum_abd-a-B	TRINITY_DN2082_c2_g1_i1.p1	0.457	59	31	0	1	59	134	192	3.739E-07	46	60
P_tepidariorum_abd-a-B	TRINITY_DN4790_c0_g1_i1.p1	0.444	54	29	0	5	58	216	269	5.148E-07	46	60
P_tepidariorum_abd-a-B	TRINITY_DN6684_c0_g2_i1.p1	0.413	58	33	0	2	59	141	198	5.148E-07	46	60
P_tepidariorum_abd-a-B	TRINITY_DN57221_c0_g1_i1.p1	0.413	58	33	0	1	58	204	261	7.089E-07	45	60
P_tepidariorum_abd-a-B	TRINITY_DN57221_c0_g1_i3.p1	0.413	58	33	0	1	58	204	261	7.089E-07	45	60
P_tepidariorum_abd-a-B	TRINITY_DN57221_c0_g1_i5.p1	0.413	58	33	0	1	58	204	261	7.089E-07	45	60
P_tepidariorum_abd-a-B	TRINITY_DN57221_c0_g1_i2.p1	0.413	58	33	0	1	58	253	310	7.089E-07	45	60
P_tepidariorum_abd-a-B	TRINITY_DN57221_c0_g1_i4.p1	0.413	58	33	0	1	58	253	310	7.089E-07	45	60
P_tepidariorum_abd-a-B	TRINITY_DN4319_c0_g1_i1.p1	0.423	59	33	0	1	59	179	237	9.761E-07	45	60
P_tepidariorum_abd-a-B	TRINITY_DN1256_c0_g2_i1.p1	0.438	57	31	0	2	58	64	120	1.344E-06	44	60
P_tepidariorum_abd-a-B	TRINITY_DN9591_c0_g1_i1.p1	0.442	52	28	0	4	55	227	278	3.510E-06	43	60
P_tepidariorum_abd-a-B	TRINITY_DN5584_c0_g1_i7.p1	0.438	57	31	0	2	58	30	86	4.835E-06	43	60
P_tepidariorum_abd-a-B	TRINITY_DN3945_c0_g1_i3.p1	0.438	57	30	0	2	55	123	179	4.835E-06	43	60
P_tepidariorum_abd-a-B	TRINITY_DN5584_c0_g1_i3.p1	0.438	57	31	0	2	58	99	155	4.835E-06	43	60
P_tepidariorum_abd-a-B	TRINITY_DN220_c1_g1_i15.p1	0.438	57	31	0	2	58	53	109	4.835E-06	43	60
P_tepidariorum_abd-a-B	TRINITY_DN220_c1_g1_i16.p1	0.438	57	31	0	2	58	53	109	4.835E-06	43	60
P_tepidariorum_abd-a-B	TRINITY_DN220_c1_g1_i2.p1	0.438	57	31	0	2	58	53	109	4.835E-06	43	60
P_tepidariorum_abd-a-B	TRINITY_DN220_c1_g1_i3.p1	0.438	57	31	0	2	58	53	109	4.835E-06	43	60
P_tepidariorum_abd-a-B	TRINITY_DN220_c1_g1_i10.p1	0.438	57	31	0	2	58	64	120	4.835E-06	43	60
P_tepidariorum_abd-a-B	TRINITY_DN220_c1_g1_i11.p1	0.438	57	31	0	2	58	64	120	4.835E-06	43	60
P_tepidariorum_abd-a-B	TRINITY_DN220_c1_g1_i12.p1	0.438	57	31	0	2	58	64	120	4.835E-06	43	60
P_tepidariorum_abd-a-B	TRINITY_DN220_c1_g1_i13.p1	0.438	57	31	0	2	58	64	120	4.835E-06	43	60
P_tepidariorum_abd-a-B	TRINITY_DN220_c1_g1_i14.p1	0.438	57	31	0	2	58	64	120	4.835E-06	43	60
P_tepidariorum_abd-a-B	TRINITY_DN220_c1_g1_i18.p1	0.438	57	31	0	2	58	64	120	4.835E-06	43	60
P_tepidariorum_abd-a-B	TRINITY_DN220_c1_g1_i21.p1	0.438	57	31	0	2	58	64	120	4.835E-06	43	60
P_tepidariorum_abd-a-B	TRINITY_DN220_c1_g1_i6.p1	0.438	57	31	0	2	58	64	120	4.835E-06	43	60
P_tepidariorum_abd-a-B	TRINITY_DN3945_c0_g1_i1.p1	0.438	57	30	0	2	55	335	391	4.835E-06	43	60
P_tepidariorum_abd-a-B	TRINITY_DN3945_c0_g1_i4.p1	0.438	57	30	0	2	55	335	391	4.835E-06	43	60
P_tepidariorum_abd-a-B	TRINITY_DN5071_c0_g1_i4.p1	0.421	57	32	0	2	58	166	222	6.659E-06	42	60
P_tepidariorum_abd-a-B	TRINITY_DN144_c2_g1_i1.p1	0.406	59	34	0	2	60	224	282	6.659E-06	42	60
P_tepidariorum_abd-a-B	TRINITY_DN144_c2_g1_i2.p1	0.406	59	34	0	2	60	224	282	6.659E-06	42	60
P_tepidariorum_abd-a-B	TRINITY_DN378_c1_g1_i1.p1	0.389	59	35	0	1	59	165	223	9.172E-06	42	60
P_tepidariorum_abd-a-B	TRINITY_DN2848_c1_g1_i1.p1	0.406	59	34	0	1	59	187	245	1.263E-05	42	60
P_tepidariorum_abd-a-B	TRINITY_DN2848_c1_g1_i2.p1	0.406	59	34	0	1	59	187	245	1.263E-05	42	60
P_tepidariorum_abd-a-B	TRINITY_DN8181_c0_g2_i1.p1	0.407	54	31	0	2	55	248	301	3.303E-05	40	60
P_tepidariorum_abd-a-B	TRINITY_DN8181_c0_g2_i2.p1	0.407	54	31	0	2	55	248	301	3.303E-05	40	60
P_tepidariorum_abd-a-B	TRINITY_DN14780_c2_g2_i1.p1	0.385	57	34	0	2	58	42	98	4.550E-05	40	60
P_tepidariorum_abd-a-B	TRINITY_DN14780_c2_g2_i2.p1	0.385	57	34	0	2	58	49	105	4.550E-05	40	60
P_tepidariorum_abd-a-B	TRINITY_DN8187_c0_g1_i2.p1	0.389	59	35	0	2	60	150	208	4.550E-05	40	60
P_tepidariorum_abd-a-B	TRINITY_DN8187_c0_g1_i1.p1	0.389	59	35	0	2	60	154	212	4.550E-05	40	60
P_tepidariorum_abd-a-B	TRINITY_DN1203_c1_g1_i1.p1	0.438	57	31	0	2	58	98	154	6.269E-05	40	60
P_tepidariorum_abd-a-B	TRINITY_DN1561_c0_g1_i4.p1	0.396	58	34	0	1	58	134	191	6.269E-05	40	60
P_tepidariorum_abd-a-B	TRINITY_DN1561_c0_g1_i2.p1	0.396	58	34	0	1	58	134	191	6.269E-05	40	60
P_tepidariorum_abd-a-B	TRINITY_DN1736_c0_g1_i12.p1	0.388	54	32	0	2	55	228	281	6.269E-05	40	60
P_tepidariorum_abd-a-B	TRINITY_DN1736_c0_g1_i13.p1	0.388	54	32	0	2	55	228	281	6.269E-05	40	60
P_tepidariorum_abd-a-B	TRINITY_DN1736_c0_g1_i15.p1	0.388	54	32	0	2	55	228	281	6.269E-05	40	60
P_tepidariorum_abd-a-B	TRINITY_DN1736_c0_g1_i3.p1	0.388	54	32	0	2	55	228	281	6.269E-05	40	60
P_tepidariorum_abd-a-B	TRINITY_DN1736_c0_g1_i4.p1	0.388	54	32	0	2	55	228	281	6.269E-05	40	60
P_tepidariorum_abd-a-B	TRINITY_DN1736_c0_g1_i6.p1	0.388	54	32	0	2	55	228	281	6.269E-05	40	60
P_tepidariorum_abd-a-B	TRINITY_DN1736_c0_g1_i7.p1	0.388	54	32	0	2	55	228	281	6.269E-05	40	60
P_tepidariorum_abd-a-B	TRINITY_DN1736_c0_g1_i9.p1	0.388	54	32	0	2	55	228	281	6.269E-05	40	60
P_tepidariorum_abd-a-B	TRINITY_DN1736_c0_g1_i1.p1	0.388	54	32	0	2	55	228	281	6.269E-05	40	60
P_tepidariorum_abd-a-B	TRINITY_DN1736_c0_g1_i10.p1	0.388	54	32	0	2	55	228	281	6.269E-05	40	60
P_tepidariorum_abd-a-B	TRINITY_DN1736_c0_g1_i11.p1	0.388	54	32	0	2	55	228	281	6.269E-05	40	60
P_tepidariorum_abd-a-B	TRINITY_DN4894_c0_g1_i1.p1	0.403	57	33	0	3	59	103	159	8.638E-05	39	60
P_tepidariorum_abd-a-B	TRINITY_DN4894_c0_g1_i6.p1	0.403	57	33	0	3	59	103	159	8.638E-05	39	60
P_tepidariorum_abd-a-B	TRINITY_DN301_c5_g3_i2.p1	0.385	57	34	0	3	59	251	307	8.638E-05	39	60
P_tepidariorum_abd-a-B	TRINITY_DN4894_c0_g1_i2.p1	0.403	57	33	0	3	59	252	308	8.638E-05	39	60
P_tepidariorum_abd-a-B	TRINITY_DN4894_c0_g1_i3.p1	0.403	57	33	0	3	59	252	308	8.638E-05	39	60
P_tepidariorum_abd-a-B	TRINITY_DN4894_c0_g1_i4.p1	0.403	57	33	0	3	59	252	308	8.638E-05	39	60
P_tepidariorum_abd-a-B	TRINITY_DN4894_c0_g1_i5.p1	0.403	57	33	0	3	59	252	308	8.638E-05	39	60
P_tepidariorum_abd-a-B	TRINITY_DN17973_c0_g1_i2.p1	0.413	58	33	0	1	58	208	265	2.260E-04	38	60
P_tepidariorum_abd-a-B	TRINITY_DN17973_c0_g1_i4.p1	0.413	58	33	0	1	58	208	265	2.260E-04	38	60
P_tepidariorum_abd-a-B	TRINITY_DN17973_c0_g1_i3.p1	0.413	58	33	0	1	58	208	265	2.260E-04	38	60
P_tepidariorum_abd-a-B	TRINITY_DN14733_c0_g2_i1.p1	0.403	57	33	0	2	58	154	210	5.917E-04	37	60
T_clavata_abd-A-B	TRINITY_DN1263_c1_g1_i1.p1	0.933	60	4	0	1	60	172	231	1.344E-31	116	60
T_clavata_abd-A-B	TRINITY_DN125_c8_g1_i2.p1	0.932	59	4	0	1	59	198	256	1.698E-30	113	60
T_clavata_abd-A-B	TRINITY_DN125_c8_g1_i3.p1	0.932	59	4	0	1	59	198	256	1.698E-30	113	60
T_clavata_abd-A-B	TRINITY_DN125_c8_g1_i4.p1	0.932	59	4	0	1	59	198	256	1.698E-30	113	60
T_clavata_abd-A-B	TRINITY_DN125_c8_g1_i5.p1	0.932	59	4	0	1	59	198	256	1.698E-30	113	60
T_clavata_abd-A-B	TRINITY_DN125_c8_g1_i6.p1	0.932	59	4	0	1	59	198	256	1.698E-30	113	60
T_clavata_abd-A-B	TRINITY_DN14625_c0_g1_i2.p1	0.862	58	8	0	2	59	218	275	6.477E-27	102	60
T_clavata_abd-A-B	TRINITY_DN14625_c0_g1_i5.p1	0.862	58	8	0	2	59	218	275	6.477E-27	102	60
T_clavata_abd-A-B	TRINITY_DN2812_c1_g1_i1.p1	0.879	58	7	0	2	59	214	271	8.895E-27	102	60
T_clavata_abd-A-B	TRINITY_DN2812_c1_g1_i4.p1	0.879	58	7	0	2	59	214	271	8.895E-27	102	60
T_clavata_abd-A-B	TRINITY_DN6865_c1_g1_i1.p1	0.810	58	11	0	2	59	207	264	1.427E-24	96	60
T_clavata_abd-A-B	TRINITY_DN6865_c1_g1_i3.p1	0.810	58	11	0	2	59	207	264	1.427E-24	96	60
T_clavata_abd-A-B	TRINITY_DN1377_c3_g1_i1.p1	0.689	58	18	0	2	59	192	249	1.219E-18	79	60
T_clavata_abd-A-B	TRINITY_DN1377_c3_g1_i2.p1	0.689	58	18	0	2	59	192	249	1.219E-18	79	60
T_clavata_abd-A-B	TRINITY_DN1377_c3_g1_i3.p1	0.689	58	18	0	2	59	192	249	1.219E-18	79	60
T_clavata_abd-A-B	TRINITY_DN9599_c0_g1_i1.p1	0.689	58	18	0	2	59	117	174	4.348E-18	77	60
T_clavata_abd-A-B	TRINITY_DN45699_c0_g1_i1.p1	0.684	57	18	0	4	60	311	367	1.129E-17	76	60
T_clavata_abd-A-B	TRINITY_DN6869_c0_g2_i2.p1	0.631	57	21	0	2	58	142	198	1.437E-16	73	60
T_clavata_abd-A-B	TRINITY_DN6869_c0_g2_i1.p1	0.631	57	21	0	2	58	269	325	1.437E-16	73	60
T_clavata_abd-A-B	TRINITY_DN15113_c0_g1_i1.p1	0.600	60	24	0	1	60	231	290	3.463E-15	69	60
T_clavata_abd-A-B	TRINITY_DN15113_c0_g1_i2.p1	0.600	60	24	0	1	60	231	290	3.463E-15	69	60
T_clavata_abd-A-B	TRINITY_DN10508_c0_g1_i3.p1	0.603	58	23	0	2	59	58	115	8.356E-14	65	60
T_clavata_abd-A-B	TRINITY_DN10508_c0_g1_i1.p1	0.603	58	23	0	2	59	216	273	8.356E-14	65	60
T_clavata_abd-A-B	TRINITY_DN10508_c0_g1_i2.p1	0.603	58	23	0	2	59	216	273	8.356E-14	65	60
T_clavata_abd-A-B	TRINITY_DN7512_c0_g1_i7.p1	0.614	57	22	0	3	59	627	683	8.356E-14	65	60
T_clavata_abd-A-B	TRINITY_DN7512_c0_g1_i3.p1	0.614	57	22	0	3	59	696	752	8.356E-14	65	60
T_clavata_abd-A-B	TRINITY_DN7512_c0_g1_i5.p1	0.614	57	22	0	3	59	696	752	8.356E-14	65	60
T_clavata_abd-A-B	TRINITY_DN7512_c0_g1_i1.p1	0.614	57	22	0	3	59	696	752	8.356E-14	65	60
T_clavata_abd-A-B	TRINITY_DN7512_c0_g1_i2.p1	0.614	57	22	0	3	59	696	752	8.356E-14	65	60
T_clavata_abd-A-B	TRINITY_DN2457_c4_g1_i1.p1	0.578	57	24	0	2	58	200	256	4.108E-13	63	60
T_clavata_abd-A-B	TRINITY_DN5784_c0_g1_i1.p1	0.578	57	24	0	2	58	206	262	1.469E-12	61	60
T_clavata_abd-A-B	TRINITY_DN15541_c0_g1_i1.p1	0.483	60	31	0	1	60	136	195	3.560E-11	57	60
T_clavata_abd-A-B	TRINITY_DN15541_c0_g1_i2.p1	0.483	60	31	0	1	60	136	195	3.560E-11	57	60
T_clavata_abd-A-B	TRINITY_DN21318_c0_g1_i1.p1	0.534	58	27	0	2	59	90	147	4.897E-11	57	60
T_clavata_abd-A-B	TRINITY_DN3890_c1_g1_i1.p1	0.543	57	26	0	2	58	139	195	9.266E-11	56	60
T_clavata_abd-A-B	TRINITY_DN21806_c0_g1_i1.p1	0.542	59	27	0	2	60	128	186	2.413E-10	55	60
T_clavata_abd-A-B	TRINITY_DN397_c3_g1_i1.p1	0.500	58	29	0	1	58	280	337	2.413E-10	55	60
T_clavata_abd-A-B	TRINITY_DN397_c3_g1_i2.p1	0.500	58	29	0	1	58	280	337	2.413E-10	55	60
T_clavata_abd-A-B	TRINITY_DN4698_c0_g1_i1.p1	0.482	58	30	0	1	58	140	197	4.567E-10	54	60
T_clavata_abd-A-B	TRINITY_DN14625_c5_g1_i1.p1	0.508	57	28	0	2	58	96	152	1.190E-09	53	60
T_clavata_abd-A-B	TRINITY_DN9976_c1_g1_i10.p1	0.440	59	32	0	1	59	185	243	1.190E-09	53	60
T_clavata_abd-A-B	TRINITY_DN9976_c1_g1_i2.p1	0.440	59	32	0	1	59	185	243	1.190E-09	53	60
T_clavata_abd-A-B	TRINITY_DN9976_c1_g1_i5.p1	0.440	59	32	0	1	59	185	243	1.190E-09	53	60
T_clavata_abd-A-B	TRINITY_DN9976_c1_g1_i6.p1	0.440	59	32	0	1	59	185	243	1.190E-09	53	60
T_clavata_abd-A-B	TRINITY_DN7487_c1_g1_i1.p1	0.466	60	32	0	1	60	189	248	2.253E-09	52	60
T_clavata_abd-A-B	TRINITY_DN7487_c1_g1_i3.p1	0.466	60	32	0	1	60	205	264	2.253E-09	52	60
T_clavata_abd-A-B	TRINITY_DN4620_c0_g1_i1.p1	0.482	58	30	0	2	59	210	267	5.870E-09	51	60
T_clavata_abd-A-B	TRINITY_DN42092_c0_g1_i2.p1	0.473	57	30	0	2	58	176	232	1.530E-08	50	60
T_clavata_abd-A-B	TRINITY_DN9621_c0_g1_i1.p1	0.433	60	33	0	1	60	231	290	1.530E-08	50	60
T_clavata_abd-A-B	TRINITY_DN9621_c0_g1_i10.p1	0.433	60	33	0	1	60	231	290	1.530E-08	50	60
T_clavata_abd-A-B	TRINITY_DN9621_c0_g1_i11.p1	0.433	60	33	0	1	60	231	290	1.530E-08	50	60
T_clavata_abd-A-B	TRINITY_DN9621_c0_g1_i12.p1	0.433	60	33	0	1	60	231	290	1.530E-08	50	60
T_clavata_abd-A-B	TRINITY_DN9621_c0_g1_i13.p1	0.433	60	33	0	1	60	231	290	1.530E-08	50	60
T_clavata_abd-A-B	TRINITY_DN9621_c0_g1_i14.p1	0.433	60	33	0	1	60	231	290	1.530E-08	50	60
T_clavata_abd-A-B	TRINITY_DN9621_c0_g1_i15.p1	0.433	60	33	0	1	60	231	290	1.530E-08	50	60
T_clavata_abd-A-B	TRINITY_DN9621_c0_g1_i4.p1	0.433	60	33	0	1	60	231	290	1.530E-08	50	60
T_clavata_abd-A-B	TRINITY_DN9621_c0_g1_i6.p1	0.433	60	33	0	1	60	231	290	1.530E-08	50	60
T_clavata_abd-A-B	TRINITY_DN9621_c0_g1_i7.p1	0.433	60	33	0	1	60	231	290	1.530E-08	50	60
T_clavata_abd-A-B	TRINITY_DN9621_c0_g1_i9.p1	0.433	60	33	0	1	60	231	290	1.530E-08	50	60
T_clavata_abd-A-B	TRINITY_DN3260_c0_g1_i1.p1	0.456	57	30	0	2	58	195	251	2.106E-08	49	60
T_clavata_abd-A-B	TRINITY_DN3260_c0_g2_i1.p1	0.456	57	30	0	2	58	204	260	2.106E-08	49	60
T_clavata_abd-A-B	TRINITY_DN3578_c7_g1_i1.p1	0.482	58	30	0	2	59	217	274	2.899E-08	49	60
T_clavata_abd-A-B	TRINITY_DN3578_c7_g1_i2.p1	0.482	58	30	0	2	59	217	274	2.899E-08	49	60
T_clavata_abd-A-B	TRINITY_DN2350_c0_g1_i1.p1	0.456	57	30	0	2	58	145	201	3.990E-08	49	60
T_clavata_abd-A-B	TRINITY_DN2350_c0_g1_i3.p1	0.456	57	30	0	2	58	145	201	3.990E-08	49	60
T_clavata_abd-A-B	TRINITY_DN2350_c0_g1_i6.p1	0.456	57	30	0	2	58	145	201	3.990E-08	49	60
T_clavata_abd-A-B	TRINITY_DN2350_c0_g1_i2.p1	0.456	57	30	0	2	58	155	211	3.990E-08	49	60
T_clavata_abd-A-B	TRINITY_DN2350_c0_g1_i4.p1	0.456	57	30	0	2	58	155	211	3.990E-08	49	60
T_clavata_abd-A-B	TRINITY_DN2350_c0_g1_i5.p1	0.456	57	30	0	2	58	155	211	3.990E-08	49	60
T_clavata_abd-A-B	TRINITY_DN2531_c1_g2_i1.p1	0.456	57	30	0	2	58	130	186	7.561E-08	48	60
T_clavata_abd-A-B	TRINITY_DN6083_c2_g1_i2.p1	0.472	55	29	0	1	55	169	223	1.041E-07	48	60
T_clavata_abd-A-B	TRINITY_DN102_c2_g1_i2.p1	0.423	59	33	0	1	59	170	228	1.433E-07	47	60
T_clavata_abd-A-B	TRINITY_DN10224_c0_g1_i1.p1	0.465	58	30	0	2	59	74	131	1.433E-07	47	60
T_clavata_abd-A-B	TRINITY_DN4934_c1_g1_i1.p1	0.431	58	32	0	2	59	167	224	1.433E-07	47	60
T_clavata_abd-A-B	TRINITY_DN4934_c1_g1_i2.p1	0.431	58	32	0	2	59	167	224	1.433E-07	47	60
T_clavata_abd-A-B	TRINITY_DN4934_c1_g1_i3.p1	0.431	58	32	0	2	59	167	224	1.433E-07	47	60
T_clavata_abd-A-B	TRINITY_DN9363_c0_g1_i1.p1	0.448	58	31	0	2	59	150	207	1.973E-07	47	60
T_clavata_abd-A-B	TRINITY_DN9363_c0_g1_i2.p1	0.448	58	31	0	2	59	150	207	1.973E-07	47	60
T_clavata_abd-A-B	TRINITY_DN18184_c1_g1_i1.p1	0.431	58	32	0	2	59	134	191	1.973E-07	47	60
T_clavata_abd-A-B	TRINITY_DN6043_c0_g1_i1.p1	0.473	57	30	0	2	58	128	184	2.716E-07	46	60
T_clavata_abd-A-B	TRINITY_DN4736_c1_g1_i1.p1	0.431	58	32	0	2	59	75	132	2.716E-07	46	60
T_clavata_abd-A-B	TRINITY_DN4736_c1_g1_i2.p1	0.431	58	32	0	2	59	123	180	2.716E-07	46	60
T_clavata_abd-A-B	TRINITY_DN2082_c2_g1_i1.p1	0.457	59	31	0	1	59	134	192	3.739E-07	46	60
T_clavata_abd-A-B	TRINITY_DN4790_c0_g1_i1.p1	0.444	54	29	0	5	58	216	269	5.148E-07	46	60
T_clavata_abd-A-B	TRINITY_DN6684_c0_g2_i1.p1	0.413	58	33	0	2	59	141	198	5.148E-07	46	60
T_clavata_abd-A-B	TRINITY_DN57221_c0_g1_i1.p1	0.413	58	33	0	1	58	204	261	7.089E-07	45	60
T_clavata_abd-A-B	TRINITY_DN57221_c0_g1_i3.p1	0.413	58	33	0	1	58	204	261	7.089E-07	45	60
T_clavata_abd-A-B	TRINITY_DN57221_c0_g1_i5.p1	0.413	58	33	0	1	58	204	261	7.089E-07	45	60
T_clavata_abd-A-B	TRINITY_DN57221_c0_g1_i2.p1	0.413	58	33	0	1	58	253	310	7.089E-07	45	60
T_clavata_abd-A-B	TRINITY_DN57221_c0_g1_i4.p1	0.413	58	33	0	1	58	253	310	7.089E-07	45	60
T_clavata_abd-A-B	TRINITY_DN4319_c0_g1_i1.p1	0.423	59	33	0	1	59	179	237	9.761E-07	45	60
T_clavata_abd-A-B	TRINITY_DN1256_c0_g2_i1.p1	0.438	57	31	0	2	58	64	120	1.344E-06	44	60
T_clavata_abd-A-B	TRINITY_DN9591_c0_g1_i1.p1	0.442	52	28	0	4	55	227	278	3.510E-06	43	60
T_clavata_abd-A-B	TRINITY_DN5584_c0_g1_i7.p1	0.438	57	31	0	2	58	30	86	4.835E-06	43	60
T_clavata_abd-A-B	TRINITY_DN3945_c0_g1_i3.p1	0.438	57	30	0	2	55	123	179	4.835E-06	43	60
T_clavata_abd-A-B	TRINITY_DN5584_c0_g1_i3.p1	0.438	57	31	0	2	58	99	155	4.835E-06	43	60
T_clavata_abd-A-B	TRINITY_DN220_c1_g1_i15.p1	0.438	57	31	0	2	58	53	109	4.835E-06	43	60
T_clavata_abd-A-B	TRINITY_DN220_c1_g1_i16.p1	0.438	57	31	0	2	58	53	109	4.835E-06	43	60
T_clavata_abd-A-B	TRINITY_DN220_c1_g1_i2.p1	0.438	57	31	0	2	58	53	109	4.835E-06	43	60
T_clavata_abd-A-B	TRINITY_DN220_c1_g1_i3.p1	0.438	57	31	0	2	58	53	109	4.835E-06	43	60
T_clavata_abd-A-B	TRINITY_DN220_c1_g1_i10.p1	0.438	57	31	0	2	58	64	120	4.835E-06	43	60
T_clavata_abd-A-B	TRINITY_DN220_c1_g1_i11.p1	0.438	57	31	0	2	58	64	120	4.835E-06	43	60
T_clavata_abd-A-B	TRINITY_DN220_c1_g1_i12.p1	0.438	57	31	0	2	58	64	120	4.835E-06	43	60
T_clavata_abd-A-B	TRINITY_DN220_c1_g1_i13.p1	0.438	57	31	0	2	58	64	120	4.835E-06	43	60
T_clavata_abd-A-B	TRINITY_DN220_c1_g1_i14.p1	0.438	57	31	0	2	58	64	120	4.835E-06	43	60
T_clavata_abd-A-B	TRINITY_DN220_c1_g1_i18.p1	0.438	57	31	0	2	58	64	120	4.835E-06	43	60
T_clavata_abd-A-B	TRINITY_DN220_c1_g1_i21.p1	0.438	57	31	0	2	58	64	120	4.835E-06	43	60
T_clavata_abd-A-B	TRINITY_DN220_c1_g1_i6.p1	0.438	57	31	0	2	58	64	120	4.835E-06	43	60
T_clavata_abd-A-B	TRINITY_DN3945_c0_g1_i1.p1	0.438	57	30	0	2	55	335	391	4.835E-06	43	60
T_clavata_abd-A-B	TRINITY_DN3945_c0_g1_i4.p1	0.438	57	30	0	2	55	335	391	4.835E-06	43	60
T_clavata_abd-A-B	TRINITY_DN5071_c0_g1_i4.p1	0.421	57	32	0	2	58	166	222	6.659E-06	42	60
T_clavata_abd-A-B	TRINITY_DN144_c2_g1_i1.p1	0.406	59	34	0	2	60	224	282	6.659E-06	42	60
T_clavata_abd-A-B	TRINITY_DN144_c2_g1_i2.p1	0.406	59	34	0	2	60	224	282	6.659E-06	42	60
T_clavata_abd-A-B	TRINITY_DN378_c1_g1_i1.p1	0.389	59	35	0	1	59	165	223	9.172E-06	42	60
T_clavata_abd-A-B	TRINITY_DN2848_c1_g1_i1.p1	0.406	59	34	0	1	59	187	245	1.263E-05	42	60
T_clavata_abd-A-B	TRINITY_DN2848_c1_g1_i2.p1	0.406	59	34	0	1	59	187	245	1.263E-05	42	60
T_clavata_abd-A-B	TRINITY_DN8181_c0_g2_i1.p1	0.407	54	31	0	2	55	248	301	3.303E-05	40	60
T_clavata_abd-A-B	TRINITY_DN8181_c0_g2_i2.p1	0.407	54	31	0	2	55	248	301	3.303E-05	40	60
T_clavata_abd-A-B	TRINITY_DN14780_c2_g2_i1.p1	0.385	57	34	0	2	58	42	98	4.550E-05	40	60
T_clavata_abd-A-B	TRINITY_DN14780_c2_g2_i2.p1	0.385	57	34	0	2	58	49	105	4.550E-05	40	60
T_clavata_abd-A-B	TRINITY_DN8187_c0_g1_i2.p1	0.389	59	35	0	2	60	150	208	4.550E-05	40	60
T_clavata_abd-A-B	TRINITY_DN8187_c0_g1_i1.p1	0.389	59	35	0	2	60	154	212	4.550E-05	40	60
T_clavata_abd-A-B	TRINITY_DN1203_c1_g1_i1.p1	0.438	57	31	0	2	58	98	154	6.269E-05	40	60
T_clavata_abd-A-B	TRINITY_DN1561_c0_g1_i4.p1	0.396	58	34	0	1	58	134	191	6.269E-05	40	60
T_clavata_abd-A-B	TRINITY_DN1561_c0_g1_i2.p1	0.396	58	34	0	1	58	134	191	6.269E-05	40	60
T_clavata_abd-A-B	TRINITY_DN1736_c0_g1_i12.p1	0.388	54	32	0	2	55	228	281	6.269E-05	40	60
T_clavata_abd-A-B	TRINITY_DN1736_c0_g1_i13.p1	0.388	54	32	0	2	55	228	281	6.269E-05	40	60
T_clavata_abd-A-B	TRINITY_DN1736_c0_g1_i15.p1	0.388	54	32	0	2	55	228	281	6.269E-05	40	60
T_clavata_abd-A-B	TRINITY_DN1736_c0_g1_i3.p1	0.388	54	32	0	2	55	228	281	6.269E-05	40	60
T_clavata_abd-A-B	TRINITY_DN1736_c0_g1_i4.p1	0.388	54	32	0	2	55	228	281	6.269E-05	40	60
T_clavata_abd-A-B	TRINITY_DN1736_c0_g1_i6.p1	0.388	54	32	0	2	55	228	281	6.269E-05	40	60
T_clavata_abd-A-B	TRINITY_DN1736_c0_g1_i7.p1	0.388	54	32	0	2	55	228	281	6.269E-05	40	60
T_clavata_abd-A-B	TRINITY_DN1736_c0_g1_i9.p1	0.388	54	32	0	2	55	228	281	6.269E-05	40	60
T_clavata_abd-A-B	TRINITY_DN1736_c0_g1_i1.p1	0.388	54	32	0	2	55	228	281	6.269E-05	40	60
T_clavata_abd-A-B	TRINITY_DN1736_c0_g1_i10.p1	0.388	54	32	0	2	55	228	281	6.269E-05	40	60
T_clavata_abd-A-B	TRINITY_DN1736_c0_g1_i11.p1	0.388	54	32	0	2	55	228	281	6.269E-05	40	60
T_clavata_abd-A-B	TRINITY_DN4894_c0_g1_i1.p1	0.403	57	33	0	3	59	103	159	8.638E-05	39	60
T_clavata_abd-A-B	TRINITY_DN4894_c0_g1_i6.p1	0.403	57	33	0	3	59	103	159	8.638E-05	39	60
T_clavata_abd-A-B	TRINITY_DN301_c5_g3_i2.p1	0.385	57	34	0	3	59	251	307	8.638E-05	39	60
T_clavata_abd-A-B	TRINITY_DN4894_c0_g1_i2.p1	0.403	57	33	0	3	59	252	308	8.638E-05	39	60
T_clavata_abd-A-B	TRINITY_DN4894_c0_g1_i3.p1	0.403	57	33	0	3	59	252	308	8.638E-05	39	60
T_clavata_abd-A-B	TRINITY_DN4894_c0_g1_i4.p1	0.403	57	33	0	3	59	252	308	8.638E-05	39	60
T_clavata_abd-A-B	TRINITY_DN4894_c0_g1_i5.p1	0.403	57	33	0	3	59	252	308	8.638E-05	39	60
T_clavata_abd-A-B	TRINITY_DN17973_c0_g1_i2.p1	0.413	58	33	0	1	58	208	265	2.260E-04	38	60
T_clavata_abd-A-B	TRINITY_DN17973_c0_g1_i4.p1	0.413	58	33	0	1	58	208	265	2.260E-04	38	60
T_clavata_abd-A-B	TRINITY_DN17973_c0_g1_i3.p1	0.413	58	33	0	1	58	208	265	2.260E-04	38	60
T_clavata_abd-A-B	TRINITY_DN14733_c0_g2_i1.p1	0.403	57	33	0	2	58	154	210	5.917E-04	37	60
H_graminicola_abd-A-B	TRINITY_DN1263_c1_g1_i1.p1	0.933	60	4	0	1	60	172	231	1.344E-31	116	60
H_graminicola_abd-A-B	TRINITY_DN125_c8_g1_i2.p1	0.932	59	4	0	1	59	198	256	1.698E-30	113	60
H_graminicola_abd-A-B	TRINITY_DN125_c8_g1_i3.p1	0.932	59	4	0	1	59	198	256	1.698E-30	113	60
H_graminicola_abd-A-B	TRINITY_DN125_c8_g1_i4.p1	0.932	59	4	0	1	59	198	256	1.698E-30	113	60
H_graminicola_abd-A-B	TRINITY_DN125_c8_g1_i5.p1	0.932	59	4	0	1	59	198	256	1.698E-30	113	60
H_graminicola_abd-A-B	TRINITY_DN125_c8_g1_i6.p1	0.932	59	4	0	1	59	198	256	1.698E-30	113	60
H_graminicola_abd-A-B	TRINITY_DN14625_c0_g1_i2.p1	0.862	58	8	0	2	59	218	275	6.477E-27	102	60
H_graminicola_abd-A-B	TRINITY_DN14625_c0_g1_i5.p1	0.862	58	8	0	2	59	218	275	6.477E-27	102	60
H_graminicola_abd-A-B	TRINITY_DN2812_c1_g1_i1.p1	0.879	58	7	0	2	59	214	271	8.895E-27	102	60
H_graminicola_abd-A-B	TRINITY_DN2812_c1_g1_i4.p1	0.879	58	7	0	2	59	214	271	8.895E-27	102	60
H_graminicola_abd-A-B	TRINITY_DN6865_c1_g1_i1.p1	0.810	58	11	0	2	59	207	264	1.427E-24	96	60
H_graminicola_abd-A-B	TRINITY_DN6865_c1_g1_i3.p1	0.810	58	11	0	2	59	207	264	1.427E-24	96	60
H_graminicola_abd-A-B	TRINITY_DN1377_c3_g1_i1.p1	0.689	58	18	0	2	59	192	249	1.219E-18	79	60
H_graminicola_abd-A-B	TRINITY_DN1377_c3_g1_i2.p1	0.689	58	18	0	2	59	192	249	1.219E-18	79	60
H_graminicola_abd-A-B	TRINITY_DN1377_c3_g1_i3.p1	0.689	58	18	0	2	59	192	249	1.219E-18	79	60
H_graminicola_abd-A-B	TRINITY_DN9599_c0_g1_i1.p1	0.689	58	18	0	2	59	117	174	4.348E-18	77	60
H_graminicola_abd-A-B	TRINITY_DN45699_c0_g1_i1.p1	0.684	57	18	0	4	60	311	367	1.129E-17	76	60
H_graminicola_abd-A-B	TRINITY_DN6869_c0_g2_i2.p1	0.631	57	21	0	2	58	142	198	1.437E-16	73	60
H_graminicola_abd-A-B	TRINITY_DN6869_c0_g2_i1.p1	0.631	57	21	0	2	58	269	325	1.437E-16	73	60
H_graminicola_abd-A-B	TRINITY_DN15113_c0_g1_i1.p1	0.600	60	24	0	1	60	231	290	3.463E-15	69	60
H_graminicola_abd-A-B	TRINITY_DN15113_c0_g1_i2.p1	0.600	60	24	0	1	60	231	290	3.463E-15	69	60
H_graminicola_abd-A-B	TRINITY_DN10508_c0_g1_i3.p1	0.603	58	23	0	2	59	58	115	8.356E-14	65	60
H_graminicola_abd-A-B	TRINITY_DN10508_c0_g1_i1.p1	0.603	58	23	0	2	59	216	273	8.356E-14	65	60
H_graminicola_abd-A-B	TRINITY_DN10508_c0_g1_i2.p1	0.603	58	23	0	2	59	216	273	8.356E-14	65	60
H_graminicola_abd-A-B	TRINITY_DN7512_c0_g1_i7.p1	0.614	57	22	0	3	59	627	683	8.356E-14	65	60
H_graminicola_abd-A-B	TRINITY_DN7512_c0_g1_i3.p1	0.614	57	22	0	3	59	696	752	8.356E-14	65	60
H_graminicola_abd-A-B	TRINITY_DN7512_c0_g1_i5.p1	0.614	57	22	0	3	59	696	752	8.356E-14	65	60
H_graminicola_abd-A-B	TRINITY_DN7512_c0_g1_i1.p1	0.614	57	22	0	3	59	696	752	8.356E-14	65	60
H_graminicola_abd-A-B	TRINITY_DN7512_c0_g1_i2.p1	0.614	57	22	0	3	59	696	752	8.356E-14	65	60
H_graminicola_abd-A-B	TRINITY_DN2457_c4_g1_i1.p1	0.578	57	24	0	2	58	200	256	4.108E-13	63	60
H_graminicola_abd-A-B	TRINITY_DN5784_c0_g1_i1.p1	0.578	57	24	0	2	58	206	262	1.469E-12	61	60
H_graminicola_abd-A-B	TRINITY_DN15541_c0_g1_i1.p1	0.483	60	31	0	1	60	136	195	3.560E-11	57	60
H_graminicola_abd-A-B	TRINITY_DN15541_c0_g1_i2.p1	0.483	60	31	0	1	60	136	195	3.560E-11	57	60
H_graminicola_abd-A-B	TRINITY_DN21318_c0_g1_i1.p1	0.534	58	27	0	2	59	90	147	4.897E-11	57	60
H_graminicola_abd-A-B	TRINITY_DN3890_c1_g1_i1.p1	0.543	57	26	0	2	58	139	195	9.266E-11	56	60
H_graminicola_abd-A-B	TRINITY_DN21806_c0_g1_i1.p1	0.542	59	27	0	2	60	128	186	2.413E-10	55	60
H_graminicola_abd-A-B	TRINITY_DN397_c3_g1_i1.p1	0.500	58	29	0	1	58	280	337	2.413E-10	55	60
H_graminicola_abd-A-B	TRINITY_DN397_c3_g1_i2.p1	0.500	58	29	0	1	58	280	337	2.413E-10	55	60
H_graminicola_abd-A-B	TRINITY_DN4698_c0_g1_i1.p1	0.482	58	30	0	1	58	140	197	4.567E-10	54	60
H_graminicola_abd-A-B	TRINITY_DN14625_c5_g1_i1.p1	0.508	57	28	0	2	58	96	152	1.190E-09	53	60
H_graminicola_abd-A-B	TRINITY_DN9976_c1_g1_i10.p1	0.440	59	32	0	1	59	185	243	1.190E-09	53	60
H_graminicola_abd-A-B	TRINITY_DN9976_c1_g1_i2.p1	0.440	59	32	0	1	59	185	243	1.190E-09	53	60
H_graminicola_abd-A-B	TRINITY_DN9976_c1_g1_i5.p1	0.440	59	32	0	1	59	185	243	1.190E-09	53	60
H_graminicola_abd-A-B	TRINITY_DN9976_c1_g1_i6.p1	0.440	59	32	0	1	59	185	243	1.190E-09	53	60
H_graminicola_abd-A-B	TRINITY_DN7487_c1_g1_i1.p1	0.466	60	32	0	1	60	189	248	2.253E-09	52	60
H_graminicola_abd-A-B	TRINITY_DN7487_c1_g1_i3.p1	0.466	60	32	0	1	60	205	264	2.253E-09	52	60
H_graminicola_abd-A-B	TRINITY_DN4620_c0_g1_i1.p1	0.482	58	30	0	2	59	210	267	5.870E-09	51	60
H_graminicola_abd-A-B	TRINITY_DN42092_c0_g1_i2.p1	0.473	57	30	0	2	58	176	232	1.530E-08	50	60
H_graminicola_abd-A-B	TRINITY_DN9621_c0_g1_i1.p1	0.433	60	33	0	1	60	231	290	1.530E-08	50	60
H_graminicola_abd-A-B	TRINITY_DN9621_c0_g1_i10.p1	0.433	60	33	0	1	60	231	290	1.530E-08	50	60
H_graminicola_abd-A-B	TRINITY_DN9621_c0_g1_i11.p1	0.433	60	33	0	1	60	231	290	1.530E-08	50	60
H_graminicola_abd-A-B	TRINITY_DN9621_c0_g1_i12.p1	0.433	60	33	0	1	60	231	290	1.530E-08	50	60
H_graminicola_abd-A-B	TRINITY_DN9621_c0_g1_i13.p1	0.433	60	33	0	1	60	231	290	1.530E-08	50	60
H_graminicola_abd-A-B	TRINITY_DN9621_c0_g1_i14.p1	0.433	60	33	0	1	60	231	290	1.530E-08	50	60
H_graminicola_abd-A-B	TRINITY_DN9621_c0_g1_i15.p1	0.433	60	33	0	1	60	231	290	1.530E-08	50	60
H_graminicola_abd-A-B	TRINITY_DN9621_c0_g1_i4.p1	0.433	60	33	0	1	60	231	290	1.530E-08	50	60
H_graminicola_abd-A-B	TRINITY_DN9621_c0_g1_i6.p1	0.433	60	33	0	1	60	231	290	1.530E-08	50	60
H_graminicola_abd-A-B	TRINITY_DN9621_c0_g1_i7.p1	0.433	60	33	0	1	60	231	290	1.530E-08	50	60
H_graminicola_abd-A-B	TRINITY_DN9621_c0_g1_i9.p1	0.433	60	33	0	1	60	231	290	1.530E-08	50	60
H_graminicola_abd-A-B	TRINITY_DN3260_c0_g1_i1.p1	0.456	57	30	0	2	58	195	251	2.106E-08	49	60
H_graminicola_abd-A-B	TRINITY_DN3260_c0_g2_i1.p1	0.456	57	30	0	2	58	204	260	2.106E-08	49	60
H_graminicola_abd-A-B	TRINITY_DN3578_c7_g1_i1.p1	0.482	58	30	0	2	59	217	274	2.899E-08	49	60
H_graminicola_abd-A-B	TRINITY_DN3578_c7_g1_i2.p1	0.482	58	30	0	2	59	217	274	2.899E-08	49	60
H_graminicola_abd-A-B	TRINITY_DN2350_c0_g1_i1.p1	0.456	57	30	0	2	58	145	201	3.990E-08	49	60
H_graminicola_abd-A-B	TRINITY_DN2350_c0_g1_i3.p1	0.456	57	30	0	2	58	145	201	3.990E-08	49	60
H_graminicola_abd-A-B	TRINITY_DN2350_c0_g1_i6.p1	0.456	57	30	0	2	58	145	201	3.990E-08	49	60
H_graminicola_abd-A-B	TRINITY_DN2350_c0_g1_i2.p1	0.456	57	30	0	2	58	155	211	3.990E-08	49	60
H_graminicola_abd-A-B	TRINITY_DN2350_c0_g1_i4.p1	0.456	57	30	0	2	58	155	211	3.990E-08	49	60
H_graminicola_abd-A-B	TRINITY_DN2350_c0_g1_i5.p1	0.456	57	30	0	2	58	155	211	3.990E-08	49	60
H_graminicola_abd-A-B	TRINITY_DN2531_c1_g2_i1.p1	0.456	57	30	0	2	58	130	186	7.561E-08	48	60
H_graminicola_abd-A-B	TRINITY_DN6083_c2_g1_i2.p1	0.472	55	29	0	1	55	169	223	1.041E-07	48	60
H_graminicola_abd-A-B	TRINITY_DN102_c2_g1_i2.p1	0.423	59	33	0	1	59	170	228	1.433E-07	47	60
H_graminicola_abd-A-B	TRINITY_DN10224_c0_g1_i1.p1	0.465	58	30	0	2	59	74	131	1.433E-07	47	60
H_graminicola_abd-A-B	TRINITY_DN4934_c1_g1_i1.p1	0.431	58	32	0	2	59	167	224	1.433E-07	47	60
H_graminicola_abd-A-B	TRINITY_DN4934_c1_g1_i2.p1	0.431	58	32	0	2	59	167	224	1.433E-07	47	60
H_graminicola_abd-A-B	TRINITY_DN4934_c1_g1_i3.p1	0.431	58	32	0	2	59	167	224	1.433E-07	47	60
H_graminicola_abd-A-B	TRINITY_DN9363_c0_g1_i1.p1	0.448	58	31	0	2	59	150	207	1.973E-07	47	60
H_graminicola_abd-A-B	TRINITY_DN9363_c0_g1_i2.p1	0.448	58	31	0	2	59	150	207	1.973E-07	47	60
H_graminicola_abd-A-B	TRINITY_DN18184_c1_g1_i1.p1	0.431	58	32	0	2	59	134	191	1.973E-07	47	60
H_graminicola_abd-A-B	TRINITY_DN6043_c0_g1_i1.p1	0.473	57	30	0	2	58	128	184	2.716E-07	46	60
H_graminicola_abd-A-B	TRINITY_DN4736_c1_g1_i1.p1	0.431	58	32	0	2	59	75	132	2.716E-07	46	60
H_graminicola_abd-A-B	TRINITY_DN4736_c1_g1_i2.p1	0.431	58	32	0	2	59	123	180	2.716E-07	46	60
H_graminicola_abd-A-B	TRINITY_DN2082_c2_g1_i1.p1	0.457	59	31	0	1	59	134	192	3.739E-07	46	60
H_graminicola_abd-A-B	TRINITY_DN4790_c0_g1_i1.p1	0.444	54	29	0	5	58	216	269	5.148E-07	46	60
H_graminicola_abd-A-B	TRINITY_DN6684_c0_g2_i1.p1	0.413	58	33	0	2	59	141	198	5.148E-07	46	60
H_graminicola_abd-A-B	TRINITY_DN57221_c0_g1_i1.p1	0.413	58	33	0	1	58	204	261	7.089E-07	45	60
H_graminicola_abd-A-B	TRINITY_DN57221_c0_g1_i3.p1	0.413	58	33	0	1	58	204	261	7.089E-07	45	60
H_graminicola_abd-A-B	TRINITY_DN57221_c0_g1_i5.p1	0.413	58	33	0	1	58	204	261	7.089E-07	45	60
H_graminicola_abd-A-B	TRINITY_DN57221_c0_g1_i2.p1	0.413	58	33	0	1	58	253	310	7.089E-07	45	60
H_graminicola_abd-A-B	TRINITY_DN57221_c0_g1_i4.p1	0.413	58	33	0	1	58	253	310	7.089E-07	45	60
H_graminicola_abd-A-B	TRINITY_DN4319_c0_g1_i1.p1	0.423	59	33	0	1	59	179	237	9.761E-07	45	60
H_graminicola_abd-A-B	TRINITY_DN1256_c0_g2_i1.p1	0.438	57	31	0	2	58	64	120	1.344E-06	44	60
H_graminicola_abd-A-B	TRINITY_DN9591_c0_g1_i1.p1	0.442	52	28	0	4	55	227	278	3.510E-06	43	60
H_graminicola_abd-A-B	TRINITY_DN5584_c0_g1_i7.p1	0.438	57	31	0	2	58	30	86	4.835E-06	43	60
H_graminicola_abd-A-B	TRINITY_DN3945_c0_g1_i3.p1	0.438	57	30	0	2	55	123	179	4.835E-06	43	60
H_graminicola_abd-A-B	TRINITY_DN5584_c0_g1_i3.p1	0.438	57	31	0	2	58	99	155	4.835E-06	43	60
H_graminicola_abd-A-B	TRINITY_DN220_c1_g1_i15.p1	0.438	57	31	0	2	58	53	109	4.835E-06	43	60
H_graminicola_abd-A-B	TRINITY_DN220_c1_g1_i16.p1	0.438	57	31	0	2	58	53	109	4.835E-06	43	60
H_graminicola_abd-A-B	TRINITY_DN220_c1_g1_i2.p1	0.438	57	31	0	2	58	53	109	4.835E-06	43	60
H_graminicola_abd-A-B	TRINITY_DN220_c1_g1_i3.p1	0.438	57	31	0	2	58	53	109	4.835E-06	43	60
H_graminicola_abd-A-B	TRINITY_DN220_c1_g1_i10.p1	0.438	57	31	0	2	58	64	120	4.835E-06	43	60
H_graminicola_abd-A-B	TRINITY_DN220_c1_g1_i11.p1	0.438	57	31	0	2	58	64	120	4.835E-06	43	60
H_graminicola_abd-A-B	TRINITY_DN220_c1_g1_i12.p1	0.438	57	31	0	2	58	64	120	4.835E-06	43	60
H_graminicola_abd-A-B	TRINITY_DN220_c1_g1_i13.p1	0.438	57	31	0	2	58	64	120	4.835E-06	43	60
H_graminicola_abd-A-B	TRINITY_DN220_c1_g1_i14.p1	0.438	57	31	0	2	58	64	120	4.835E-06	43	60
H_graminicola_abd-A-B	TRINITY_DN220_c1_g1_i18.p1	0.438	57	31	0	2	58	64	120	4.835E-06	43	60
H_graminicola_abd-A-B	TRINITY_DN220_c1_g1_i21.p1	0.438	57	31	0	2	58	64	120	4.835E-06	43	60
H_graminicola_abd-A-B	TRINITY_DN220_c1_g1_i6.p1	0.438	57	31	0	2	58	64	120	4.835E-06	43	60
H_graminicola_abd-A-B	TRINITY_DN3945_c0_g1_i1.p1	0.438	57	30	0	2	55	335	391	4.835E-06	43	60
H_graminicola_abd-A-B	TRINITY_DN3945_c0_g1_i4.p1	0.438	57	30	0	2	55	335	391	4.835E-06	43	60
H_graminicola_abd-A-B	TRINITY_DN5071_c0_g1_i4.p1	0.421	57	32	0	2	58	166	222	6.659E-06	42	60
H_graminicola_abd-A-B	TRINITY_DN144_c2_g1_i1.p1	0.406	59	34	0	2	60	224	282	6.659E-06	42	60
H_graminicola_abd-A-B	TRINITY_DN144_c2_g1_i2.p1	0.406	59	34	0	2	60	224	282	6.659E-06	42	60
H_graminicola_abd-A-B	TRINITY_DN378_c1_g1_i1.p1	0.389	59	35	0	1	59	165	223	9.172E-06	42	60
H_graminicola_abd-A-B	TRINITY_DN2848_c1_g1_i1.p1	0.406	59	34	0	1	59	187	245	1.263E-05	42	60
H_graminicola_abd-A-B	TRINITY_DN2848_c1_g1_i2.p1	0.406	59	34	0	1	59	187	245	1.263E-05	42	60
H_graminicola_abd-A-B	TRINITY_DN8181_c0_g2_i1.p1	0.407	54	31	0	2	55	248	301	3.303E-05	40	60
H_graminicola_abd-A-B	TRINITY_DN8181_c0_g2_i2.p1	0.407	54	31	0	2	55	248	301	3.303E-05	40	60
H_graminicola_abd-A-B	TRINITY_DN14780_c2_g2_i1.p1	0.385	57	34	0	2	58	42	98	4.550E-05	40	60
H_graminicola_abd-A-B	TRINITY_DN14780_c2_g2_i2.p1	0.385	57	34	0	2	58	49	105	4.550E-05	40	60
H_graminicola_abd-A-B	TRINITY_DN8187_c0_g1_i2.p1	0.389	59	35	0	2	60	150	208	4.550E-05	40	60
H_graminicola_abd-A-B	TRINITY_DN8187_c0_g1_i1.p1	0.389	59	35	0	2	60	154	212	4.550E-05	40	60
H_graminicola_abd-A-B	TRINITY_DN1203_c1_g1_i1.p1	0.438	57	31	0	2	58	98	154	6.269E-05	40	60
H_graminicola_abd-A-B	TRINITY_DN1561_c0_g1_i4.p1	0.396	58	34	0	1	58	134	191	6.269E-05	40	60
H_graminicola_abd-A-B	TRINITY_DN1561_c0_g1_i2.p1	0.396	58	34	0	1	58	134	191	6.269E-05	40	60
H_graminicola_abd-A-B	TRINITY_DN1736_c0_g1_i12.p1	0.388	54	32	0	2	55	228	281	6.269E-05	40	60
H_graminicola_abd-A-B	TRINITY_DN1736_c0_g1_i13.p1	0.388	54	32	0	2	55	228	281	6.269E-05	40	60
H_graminicola_abd-A-B	TRINITY_DN1736_c0_g1_i15.p1	0.388	54	32	0	2	55	228	281	6.269E-05	40	60
H_graminicola_abd-A-B	TRINITY_DN1736_c0_g1_i3.p1	0.388	54	32	0	2	55	228	281	6.269E-05	40	60
H_graminicola_abd-A-B	TRINITY_DN1736_c0_g1_i4.p1	0.388	54	32	0	2	55	228	281	6.269E-05	40	60
H_graminicola_abd-A-B	TRINITY_DN1736_c0_g1_i6.p1	0.388	54	32	0	2	55	228	281	6.269E-05	40	60
H_graminicola_abd-A-B	TRINITY_DN1736_c0_g1_i7.p1	0.388	54	32	0	2	55	228	281	6.269E-05	40	60
H_graminicola_abd-A-B	TRINITY_DN1736_c0_g1_i9.p1	0.388	54	32	0	2	55	228	281	6.269E-05	40	60
H_graminicola_abd-A-B	TRINITY_DN1736_c0_g1_i1.p1	0.388	54	32	0	2	55	228	281	6.269E-05	40	60
H_graminicola_abd-A-B	TRINITY_DN1736_c0_g1_i10.p1	0.388	54	32	0	2	55	228	281	6.269E-05	40	60
H_graminicola_abd-A-B	TRINITY_DN1736_c0_g1_i11.p1	0.388	54	32	0	2	55	228	281	6.269E-05	40	60
H_graminicola_abd-A-B	TRINITY_DN4894_c0_g1_i1.p1	0.403	57	33	0	3	59	103	159	8.638E-05	39	60
H_graminicola_abd-A-B	TRINITY_DN4894_c0_g1_i6.p1	0.403	57	33	0	3	59	103	159	8.638E-05	39	60
H_graminicola_abd-A-B	TRINITY_DN301_c5_g3_i2.p1	0.385	57	34	0	3	59	251	307	8.638E-05	39	60
H_graminicola_abd-A-B	TRINITY_DN4894_c0_g1_i2.p1	0.403	57	33	0	3	59	252	308	8.638E-05	39	60
H_graminicola_abd-A-B	TRINITY_DN4894_c0_g1_i3.p1	0.403	57	33	0	3	59	252	308	8.638E-05	39	60
H_graminicola_abd-A-B	TRINITY_DN4894_c0_g1_i4.p1	0.403	57	33	0	3	59	252	308	8.638E-05	39	60
H_graminicola_abd-A-B	TRINITY_DN4894_c0_g1_i5.p1	0.403	57	33	0	3	59	252	308	8.638E-05	39	60
H_graminicola_abd-A-B	TRINITY_DN17973_c0_g1_i2.p1	0.413	58	33	0	1	58	208	265	2.260E-04	38	60
H_graminicola_abd-A-B	TRINITY_DN17973_c0_g1_i4.p1	0.413	58	33	0	1	58	208	265	2.260E-04	38	60
H_graminicola_abd-A-B	TRINITY_DN17973_c0_g1_i3.p1	0.413	58	33	0	1	58	208	265	2.260E-04	38	60
H_graminicola_abd-A-B	TRINITY_DN14733_c0_g2_i1.p1	0.403	57	33	0	2	58	154	210	5.917E-04	37	60
E_kanangrensis_abdA_CCK73377	TRINITY_DN1263_c1_g1_i1.p1	0.932	59	4	0	1	59	173	231	8.555E-31	113	59
E_kanangrensis_abdA_CCK73377	TRINITY_DN125_c8_g1_i2.p1	0.931	58	4	0	1	58	199	256	1.081E-29	110	59
E_kanangrensis_abdA_CCK73377	TRINITY_DN125_c8_g1_i3.p1	0.931	58	4	0	1	58	199	256	1.081E-29	110	59
E_kanangrensis_abdA_CCK73377	TRINITY_DN125_c8_g1_i4.p1	0.931	58	4	0	1	58	199	256	1.081E-29	110	59
E_kanangrensis_abdA_CCK73377	TRINITY_DN125_c8_g1_i5.p1	0.931	58	4	0	1	58	199	256	1.081E-29	110	59
E_kanangrensis_abdA_CCK73377	TRINITY_DN125_c8_g1_i6.p1	0.931	58	4	0	1	58	199	256	1.081E-29	110	59
E_kanangrensis_abdA_CCK73377	TRINITY_DN14625_c0_g1_i2.p1	0.862	58	8	0	1	58	218	275	1.161E-26	102	59
E_kanangrensis_abdA_CCK73377	TRINITY_DN14625_c0_g1_i5.p1	0.862	58	8	0	1	58	218	275	1.161E-26	102	59
E_kanangrensis_abdA_CCK73377	TRINITY_DN2812_c1_g1_i1.p1	0.879	58	7	0	1	58	214	271	1.595E-26	101	59
E_kanangrensis_abdA_CCK73377	TRINITY_DN2812_c1_g1_i4.p1	0.879	58	7	0	1	58	214	271	1.595E-26	101	59
E_kanangrensis_abdA_CCK73377	TRINITY_DN6865_c1_g1_i1.p1	0.810	58	11	0	1	58	207	264	2.558E-24	95	59
E_kanangrensis_abdA_CCK73377	TRINITY_DN6865_c1_g1_i3.p1	0.810	58	11	0	1	58	207	264	2.558E-24	95	59
E_kanangrensis_abdA_CCK73377	TRINITY_DN1377_c3_g1_i1.p1	0.689	58	18	0	1	58	192	249	1.159E-18	79	59
E_kanangrensis_abdA_CCK73377	TRINITY_DN1377_c3_g1_i2.p1	0.689	58	18	0	1	58	192	249	1.159E-18	79	59
E_kanangrensis_abdA_CCK73377	TRINITY_DN1377_c3_g1_i3.p1	0.689	58	18	0	1	58	192	249	1.159E-18	79	59
E_kanangrensis_abdA_CCK73377	TRINITY_DN9599_c0_g1_i1.p1	0.689	58	18	0	1	58	117	174	2.027E-17	75	59
E_kanangrensis_abdA_CCK73377	TRINITY_DN45699_c0_g1_i1.p1	0.666	57	19	0	3	59	311	367	5.264E-17	74	59
E_kanangrensis_abdA_CCK73377	TRINITY_DN6869_c0_g2_i2.p1	0.614	57	22	0	1	57	142	198	9.221E-16	70	59
E_kanangrensis_abdA_CCK73377	TRINITY_DN6869_c0_g2_i1.p1	0.614	57	22	0	1	57	269	325	9.221E-16	70	59
E_kanangrensis_abdA_CCK73377	TRINITY_DN15113_c0_g1_i1.p1	0.625	56	21	0	4	59	235	290	1.177E-14	67	59
E_kanangrensis_abdA_CCK73377	TRINITY_DN15113_c0_g1_i2.p1	0.625	56	21	0	4	59	235	290	1.177E-14	67	59
E_kanangrensis_abdA_CCK73377	TRINITY_DN10508_c0_g1_i3.p1	0.603	58	23	0	1	58	58	115	1.093E-13	64	59
E_kanangrensis_abdA_CCK73377	TRINITY_DN10508_c0_g1_i1.p1	0.603	58	23	0	1	58	216	273	1.093E-13	64	59
E_kanangrensis_abdA_CCK73377	TRINITY_DN10508_c0_g1_i2.p1	0.603	58	23	0	1	58	216	273	1.093E-13	64	59
E_kanangrensis_abdA_CCK73377	TRINITY_DN7512_c0_g1_i7.p1	0.614	57	22	0	2	58	627	683	1.093E-13	64	59
E_kanangrensis_abdA_CCK73377	TRINITY_DN7512_c0_g1_i3.p1	0.614	57	22	0	2	58	696	752	1.093E-13	64	59
E_kanangrensis_abdA_CCK73377	TRINITY_DN7512_c0_g1_i5.p1	0.614	57	22	0	2	58	696	752	1.093E-13	64	59
E_kanangrensis_abdA_CCK73377	TRINITY_DN7512_c0_g1_i1.p1	0.614	57	22	0	2	58	696	752	1.093E-13	64	59
E_kanangrensis_abdA_CCK73377	TRINITY_DN7512_c0_g1_i2.p1	0.614	57	22	0	2	58	696	752	1.093E-13	64	59
E_kanangrensis_abdA_CCK73377	TRINITY_DN2457_c4_g1_i1.p1	0.578	57	24	0	1	57	200	256	3.908E-13	63	59
E_kanangrensis_abdA_CCK73377	TRINITY_DN5784_c0_g1_i1.p1	0.578	57	24	0	1	57	206	262	5.002E-12	60	59
E_kanangrensis_abdA_CCK73377	TRINITY_DN3890_c1_g1_i1.p1	0.543	57	26	0	1	57	139	195	1.669E-10	55	59
E_kanangrensis_abdA_CCK73377	TRINITY_DN15541_c0_g1_i1.p1	0.474	59	31	0	1	59	137	195	2.297E-10	55	59
E_kanangrensis_abdA_CCK73377	TRINITY_DN15541_c0_g1_i2.p1	0.474	59	31	0	1	59	137	195	2.297E-10	55	59
E_kanangrensis_abdA_CCK73377	TRINITY_DN397_c3_g1_i1.p1	0.508	57	28	0	1	57	281	337	2.297E-10	55	59
E_kanangrensis_abdA_CCK73377	TRINITY_DN397_c3_g1_i2.p1	0.508	57	28	0	1	57	281	337	2.297E-10	55	59
E_kanangrensis_abdA_CCK73377	TRINITY_DN21318_c0_g1_i1.p1	0.517	58	28	0	1	58	90	147	2.297E-10	55	59
E_kanangrensis_abdA_CCK73377	TRINITY_DN21806_c0_g1_i1.p1	0.525	59	28	0	1	59	128	186	1.133E-09	53	59
E_kanangrensis_abdA_CCK73377	TRINITY_DN4698_c0_g1_i1.p1	0.473	57	30	0	1	57	141	197	4.061E-09	51	59
E_kanangrensis_abdA_CCK73377	TRINITY_DN7487_c1_g1_i1.p1	0.474	59	31	0	1	59	190	248	5.589E-09	51	59
E_kanangrensis_abdA_CCK73377	TRINITY_DN7487_c1_g1_i3.p1	0.474	59	31	0	1	59	206	264	5.589E-09	51	59
E_kanangrensis_abdA_CCK73377	TRINITY_DN14625_c5_g1_i1.p1	0.508	57	28	0	1	57	96	152	7.693E-09	51	59
E_kanangrensis_abdA_CCK73377	TRINITY_DN9976_c1_g1_i10.p1	0.431	58	32	0	1	58	186	243	1.059E-08	50	59
E_kanangrensis_abdA_CCK73377	TRINITY_DN9976_c1_g1_i2.p1	0.431	58	32	0	1	58	186	243	1.059E-08	50	59
E_kanangrensis_abdA_CCK73377	TRINITY_DN9976_c1_g1_i5.p1	0.431	58	32	0	1	58	186	243	1.059E-08	50	59
E_kanangrensis_abdA_CCK73377	TRINITY_DN9976_c1_g1_i6.p1	0.431	58	32	0	1	58	186	243	1.059E-08	50	59
E_kanangrensis_abdA_CCK73377	TRINITY_DN4620_c0_g1_i1.p1	0.482	58	30	0	1	58	210	267	2.006E-08	49	59
E_kanangrensis_abdA_CCK73377	TRINITY_DN42092_c0_g1_i2.p1	0.473	57	30	0	1	57	176	232	3.800E-08	49	59
E_kanangrensis_abdA_CCK73377	TRINITY_DN3578_c7_g1_i1.p1	0.482	58	30	0	1	58	217	274	7.201E-08	48	59
E_kanangrensis_abdA_CCK73377	TRINITY_DN3578_c7_g1_i2.p1	0.482	58	30	0	1	58	217	274	7.201E-08	48	59
E_kanangrensis_abdA_CCK73377	TRINITY_DN2350_c0_g1_i1.p1	0.456	57	30	0	1	57	145	201	9.914E-08	48	59
E_kanangrensis_abdA_CCK73377	TRINITY_DN2350_c0_g1_i3.p1	0.456	57	30	0	1	57	145	201	9.914E-08	48	59
E_kanangrensis_abdA_CCK73377	TRINITY_DN2350_c0_g1_i6.p1	0.456	57	30	0	1	57	145	201	9.914E-08	48	59
E_kanangrensis_abdA_CCK73377	TRINITY_DN2350_c0_g1_i2.p1	0.456	57	30	0	1	57	155	211	9.914E-08	48	59
E_kanangrensis_abdA_CCK73377	TRINITY_DN2350_c0_g1_i4.p1	0.456	57	30	0	1	57	155	211	9.914E-08	48	59
E_kanangrensis_abdA_CCK73377	TRINITY_DN2350_c0_g1_i5.p1	0.456	57	30	0	1	57	155	211	9.914E-08	48	59
E_kanangrensis_abdA_CCK73377	TRINITY_DN3260_c0_g1_i1.p1	0.456	57	30	0	1	57	195	251	9.914E-08	48	59
E_kanangrensis_abdA_CCK73377	TRINITY_DN3260_c0_g2_i1.p1	0.456	57	30	0	1	57	204	260	9.914E-08	48	59
E_kanangrensis_abdA_CCK73377	TRINITY_DN9621_c0_g1_i1.p1	0.440	59	32	0	1	59	232	290	9.914E-08	48	59
E_kanangrensis_abdA_CCK73377	TRINITY_DN9621_c0_g1_i10.p1	0.440	59	32	0	1	59	232	290	9.914E-08	48	59
E_kanangrensis_abdA_CCK73377	TRINITY_DN9621_c0_g1_i11.p1	0.440	59	32	0	1	59	232	290	9.914E-08	48	59
E_kanangrensis_abdA_CCK73377	TRINITY_DN9621_c0_g1_i12.p1	0.440	59	32	0	1	59	232	290	9.914E-08	48	59
E_kanangrensis_abdA_CCK73377	TRINITY_DN9621_c0_g1_i13.p1	0.440	59	32	0	1	59	232	290	9.914E-08	48	59
E_kanangrensis_abdA_CCK73377	TRINITY_DN9621_c0_g1_i14.p1	0.440	59	32	0	1	59	232	290	9.914E-08	48	59
E_kanangrensis_abdA_CCK73377	TRINITY_DN9621_c0_g1_i15.p1	0.440	59	32	0	1	59	232	290	9.914E-08	48	59
E_kanangrensis_abdA_CCK73377	TRINITY_DN9621_c0_g1_i4.p1	0.440	59	32	0	1	59	232	290	9.914E-08	48	59
E_kanangrensis_abdA_CCK73377	TRINITY_DN9621_c0_g1_i6.p1	0.440	59	32	0	1	59	232	290	9.914E-08	48	59
E_kanangrensis_abdA_CCK73377	TRINITY_DN9621_c0_g1_i7.p1	0.440	59	32	0	1	59	232	290	9.914E-08	48	59
E_kanangrensis_abdA_CCK73377	TRINITY_DN9621_c0_g1_i9.p1	0.440	59	32	0	1	59	232	290	9.914E-08	48	59
E_kanangrensis_abdA_CCK73377	TRINITY_DN102_c2_g1_i2.p1	0.431	58	32	0	1	58	171	228	1.879E-07	47	59
E_kanangrensis_abdA_CCK73377	TRINITY_DN9363_c0_g1_i1.p1	0.448	58	31	0	1	58	150	207	2.587E-07	46	59
E_kanangrensis_abdA_CCK73377	TRINITY_DN9363_c0_g1_i2.p1	0.448	58	31	0	1	58	150	207	2.587E-07	46	59
E_kanangrensis_abdA_CCK73377	TRINITY_DN4934_c1_g1_i1.p1	0.431	58	32	0	1	58	167	224	2.587E-07	46	59
E_kanangrensis_abdA_CCK73377	TRINITY_DN4934_c1_g1_i2.p1	0.431	58	32	0	1	58	167	224	2.587E-07	46	59
E_kanangrensis_abdA_CCK73377	TRINITY_DN4934_c1_g1_i3.p1	0.431	58	32	0	1	58	167	224	2.587E-07	46	59
E_kanangrensis_abdA_CCK73377	TRINITY_DN18184_c1_g1_i1.p1	0.431	58	32	0	1	58	134	191	3.562E-07	46	59
E_kanangrensis_abdA_CCK73377	TRINITY_DN6083_c2_g1_i2.p1	0.480	52	27	0	3	54	172	223	4.905E-07	46	59
E_kanangrensis_abdA_CCK73377	TRINITY_DN2531_c1_g2_i1.p1	0.456	57	30	0	1	57	130	186	4.905E-07	46	59
E_kanangrensis_abdA_CCK73377	TRINITY_DN57221_c0_g1_i1.p1	0.421	57	32	0	1	57	205	261	4.905E-07	46	59
E_kanangrensis_abdA_CCK73377	TRINITY_DN57221_c0_g1_i3.p1	0.421	57	32	0	1	57	205	261	4.905E-07	46	59
E_kanangrensis_abdA_CCK73377	TRINITY_DN57221_c0_g1_i5.p1	0.421	57	32	0	1	57	205	261	4.905E-07	46	59
E_kanangrensis_abdA_CCK73377	TRINITY_DN57221_c0_g1_i2.p1	0.421	57	32	0	1	57	254	310	4.905E-07	46	59
E_kanangrensis_abdA_CCK73377	TRINITY_DN57221_c0_g1_i4.p1	0.421	57	32	0	1	57	254	310	4.905E-07	46	59
E_kanangrensis_abdA_CCK73377	TRINITY_DN6043_c0_g1_i1.p1	0.473	57	30	0	1	57	128	184	6.753E-07	45	59
E_kanangrensis_abdA_CCK73377	TRINITY_DN6684_c0_g2_i1.p1	0.413	58	33	0	1	58	141	198	9.300E-07	45	59
E_kanangrensis_abdA_CCK73377	TRINITY_DN1256_c0_g2_i1.p1	0.456	57	30	0	1	57	64	120	9.300E-07	45	59
E_kanangrensis_abdA_CCK73377	TRINITY_DN10224_c0_g1_i1.p1	0.448	58	31	0	1	58	74	131	1.281E-06	44	59
E_kanangrensis_abdA_CCK73377	TRINITY_DN4736_c1_g1_i1.p1	0.413	58	33	0	1	58	75	132	1.764E-06	44	59
E_kanangrensis_abdA_CCK73377	TRINITY_DN4736_c1_g1_i2.p1	0.413	58	33	0	1	58	123	180	1.764E-06	44	59
E_kanangrensis_abdA_CCK73377	TRINITY_DN2082_c2_g1_i1.p1	0.448	58	31	0	1	58	135	192	1.764E-06	44	59
E_kanangrensis_abdA_CCK73377	TRINITY_DN4790_c0_g1_i1.p1	0.425	54	30	0	4	57	216	269	1.764E-06	44	59
E_kanangrensis_abdA_CCK73377	TRINITY_DN4319_c0_g1_i1.p1	0.413	58	33	0	1	58	180	237	3.345E-06	43	59
E_kanangrensis_abdA_CCK73377	TRINITY_DN220_c1_g1_i15.p1	0.438	57	31	0	1	57	53	109	6.346E-06	42	59
E_kanangrensis_abdA_CCK73377	TRINITY_DN220_c1_g1_i16.p1	0.438	57	31	0	1	57	53	109	6.346E-06	42	59
E_kanangrensis_abdA_CCK73377	TRINITY_DN220_c1_g1_i2.p1	0.438	57	31	0	1	57	53	109	6.346E-06	42	59
E_kanangrensis_abdA_CCK73377	TRINITY_DN220_c1_g1_i3.p1	0.438	57	31	0	1	57	53	109	6.346E-06	42	59
E_kanangrensis_abdA_CCK73377	TRINITY_DN220_c1_g1_i10.p1	0.438	57	31	0	1	57	64	120	6.346E-06	42	59
E_kanangrensis_abdA_CCK73377	TRINITY_DN220_c1_g1_i11.p1	0.438	57	31	0	1	57	64	120	6.346E-06	42	59
E_kanangrensis_abdA_CCK73377	TRINITY_DN220_c1_g1_i12.p1	0.438	57	31	0	1	57	64	120	6.346E-06	42	59
E_kanangrensis_abdA_CCK73377	TRINITY_DN220_c1_g1_i13.p1	0.438	57	31	0	1	57	64	120	6.346E-06	42	59
E_kanangrensis_abdA_CCK73377	TRINITY_DN220_c1_g1_i14.p1	0.438	57	31	0	1	57	64	120	6.346E-06	42	59
E_kanangrensis_abdA_CCK73377	TRINITY_DN220_c1_g1_i18.p1	0.438	57	31	0	1	57	64	120	6.346E-06	42	59
E_kanangrensis_abdA_CCK73377	TRINITY_DN220_c1_g1_i21.p1	0.438	57	31	0	1	57	64	120	6.346E-06	42	59
E_kanangrensis_abdA_CCK73377	TRINITY_DN220_c1_g1_i6.p1	0.438	57	31	0	1	57	64	120	6.346E-06	42	59
E_kanangrensis_abdA_CCK73377	TRINITY_DN144_c2_g1_i1.p1	0.406	59	34	0	1	59	224	282	8.742E-06	42	59
E_kanangrensis_abdA_CCK73377	TRINITY_DN144_c2_g1_i2.p1	0.406	59	34	0	1	59	224	282	8.742E-06	42	59
E_kanangrensis_abdA_CCK73377	TRINITY_DN3945_c0_g1_i3.p1	0.438	57	30	0	1	54	123	179	1.204E-05	42	59
E_kanangrensis_abdA_CCK73377	TRINITY_DN3945_c0_g1_i1.p1	0.438	57	30	0	1	54	335	391	1.204E-05	42	59
E_kanangrensis_abdA_CCK73377	TRINITY_DN3945_c0_g1_i4.p1	0.438	57	30	0	1	54	335	391	1.204E-05	42	59
E_kanangrensis_abdA_CCK73377	TRINITY_DN5584_c0_g1_i7.p1	0.438	57	31	0	1	57	30	86	1.659E-05	41	59
E_kanangrensis_abdA_CCK73377	TRINITY_DN5584_c0_g1_i3.p1	0.438	57	31	0	1	57	99	155	1.659E-05	41	59
E_kanangrensis_abdA_CCK73377	TRINITY_DN5071_c0_g1_i4.p1	0.421	57	32	0	1	57	166	222	1.659E-05	41	59
E_kanangrensis_abdA_CCK73377	TRINITY_DN9591_c0_g1_i1.p1	0.442	52	28	0	3	54	227	278	2.285E-05	41	59
E_kanangrensis_abdA_CCK73377	TRINITY_DN14780_c2_g2_i1.p1	0.385	57	34	0	1	57	42	98	3.149E-05	40	59
E_kanangrensis_abdA_CCK73377	TRINITY_DN14780_c2_g2_i2.p1	0.385	57	34	0	1	57	49	105	3.149E-05	40	59
E_kanangrensis_abdA_CCK73377	TRINITY_DN8181_c0_g2_i1.p1	0.407	54	31	0	1	54	248	301	4.338E-05	40	59
E_kanangrensis_abdA_CCK73377	TRINITY_DN8181_c0_g2_i2.p1	0.407	54	31	0	1	54	248	301	4.338E-05	40	59
E_kanangrensis_abdA_CCK73377	TRINITY_DN1203_c1_g1_i1.p1	0.438	57	31	0	1	57	98	154	5.978E-05	40	59
E_kanangrensis_abdA_CCK73377	TRINITY_DN1561_c0_g1_i4.p1	0.421	57	32	0	1	57	135	191	5.978E-05	40	59
E_kanangrensis_abdA_CCK73377	TRINITY_DN1561_c0_g1_i2.p1	0.421	57	32	0	1	57	135	191	5.978E-05	40	59
E_kanangrensis_abdA_CCK73377	TRINITY_DN378_c1_g1_i1.p1	0.379	58	35	0	1	58	166	223	8.237E-05	39	59
E_kanangrensis_abdA_CCK73377	TRINITY_DN8187_c0_g1_i2.p1	0.389	59	35	0	1	59	150	208	8.237E-05	39	59
E_kanangrensis_abdA_CCK73377	TRINITY_DN8187_c0_g1_i1.p1	0.389	59	35	0	1	59	154	212	8.237E-05	39	59
E_kanangrensis_abdA_CCK73377	TRINITY_DN2848_c1_g1_i1.p1	0.396	58	34	0	1	58	188	245	1.135E-04	39	59
E_kanangrensis_abdA_CCK73377	TRINITY_DN2848_c1_g1_i2.p1	0.396	58	34	0	1	58	188	245	1.135E-04	39	59
E_kanangrensis_abdA_CCK73377	TRINITY_DN4894_c0_g1_i1.p1	0.403	57	33	0	2	58	103	159	1.564E-04	38	59
E_kanangrensis_abdA_CCK73377	TRINITY_DN4894_c0_g1_i6.p1	0.403	57	33	0	2	58	103	159	1.564E-04	38	59
E_kanangrensis_abdA_CCK73377	TRINITY_DN4894_c0_g1_i2.p1	0.403	57	33	0	2	58	252	308	1.564E-04	38	59
E_kanangrensis_abdA_CCK73377	TRINITY_DN4894_c0_g1_i3.p1	0.403	57	33	0	2	58	252	308	1.564E-04	38	59
E_kanangrensis_abdA_CCK73377	TRINITY_DN4894_c0_g1_i4.p1	0.403	57	33	0	2	58	252	308	1.564E-04	38	59
E_kanangrensis_abdA_CCK73377	TRINITY_DN4894_c0_g1_i5.p1	0.403	57	33	0	2	58	252	308	1.564E-04	38	59
E_kanangrensis_abdA_CCK73377	TRINITY_DN17973_c0_g1_i2.p1	0.438	57	31	0	1	57	209	265	2.156E-04	38	59
E_kanangrensis_abdA_CCK73377	TRINITY_DN17973_c0_g1_i4.p1	0.438	57	31	0	1	57	209	265	2.156E-04	38	59
E_kanangrensis_abdA_CCK73377	TRINITY_DN17973_c0_g1_i3.p1	0.438	57	31	0	1	57	209	265	2.156E-04	38	59
E_kanangrensis_abdA_CCK73377	TRINITY_DN1736_c0_g1_i12.p1	0.388	54	32	0	1	54	228	281	2.156E-04	38	59
E_kanangrensis_abdA_CCK73377	TRINITY_DN1736_c0_g1_i13.p1	0.388	54	32	0	1	54	228	281	2.156E-04	38	59
E_kanangrensis_abdA_CCK73377	TRINITY_DN1736_c0_g1_i15.p1	0.388	54	32	0	1	54	228	281	2.156E-04	38	59
E_kanangrensis_abdA_CCK73377	TRINITY_DN1736_c0_g1_i3.p1	0.388	54	32	0	1	54	228	281	2.156E-04	38	59
E_kanangrensis_abdA_CCK73377	TRINITY_DN1736_c0_g1_i4.p1	0.388	54	32	0	1	54	228	281	2.156E-04	38	59
E_kanangrensis_abdA_CCK73377	TRINITY_DN1736_c0_g1_i6.p1	0.388	54	32	0	1	54	228	281	2.156E-04	38	59
E_kanangrensis_abdA_CCK73377	TRINITY_DN1736_c0_g1_i7.p1	0.388	54	32	0	1	54	228	281	2.156E-04	38	59
E_kanangrensis_abdA_CCK73377	TRINITY_DN1736_c0_g1_i9.p1	0.388	54	32	0	1	54	228	281	2.156E-04	38	59
E_kanangrensis_abdA_CCK73377	TRINITY_DN1736_c0_g1_i1.p1	0.388	54	32	0	1	54	228	281	2.156E-04	38	59
E_kanangrensis_abdA_CCK73377	TRINITY_DN1736_c0_g1_i10.p1	0.388	54	32	0	1	54	228	281	2.156E-04	38	59
E_kanangrensis_abdA_CCK73377	TRINITY_DN1736_c0_g1_i11.p1	0.388	54	32	0	1	54	228	281	2.156E-04	38	59
E_kanangrensis_abdA_CCK73377	TRINITY_DN301_c5_g3_i2.p1	0.385	57	34	0	2	58	251	307	2.156E-04	38	59
D_melanogaster_abd-A	TRINITY_DN1263_c1_g1_i1.p1	0.933	60	4	0	1	60	172	231	1.344E-31	116	60
D_melanogaster_abd-A	TRINITY_DN125_c8_g1_i2.p1	0.932	59	4	0	1	59	198	256	1.698E-30	113	60
D_melanogaster_abd-A	TRINITY_DN125_c8_g1_i3.p1	0.932	59	4	0	1	59	198	256	1.698E-30	113	60
D_melanogaster_abd-A	TRINITY_DN125_c8_g1_i4.p1	0.932	59	4	0	1	59	198	256	1.698E-30	113	60
D_melanogaster_abd-A	TRINITY_DN125_c8_g1_i5.p1	0.932	59	4	0	1	59	198	256	1.698E-30	113	60
D_melanogaster_abd-A	TRINITY_DN125_c8_g1_i6.p1	0.932	59	4	0	1	59	198	256	1.698E-30	113	60
D_melanogaster_abd-A	TRINITY_DN14625_c0_g1_i2.p1	0.862	58	8	0	2	59	218	275	6.477E-27	102	60
D_melanogaster_abd-A	TRINITY_DN14625_c0_g1_i5.p1	0.862	58	8	0	2	59	218	275	6.477E-27	102	60
D_melanogaster_abd-A	TRINITY_DN2812_c1_g1_i1.p1	0.879	58	7	0	2	59	214	271	8.895E-27	102	60
D_melanogaster_abd-A	TRINITY_DN2812_c1_g1_i4.p1	0.879	58	7	0	2	59	214	271	8.895E-27	102	60
D_melanogaster_abd-A	TRINITY_DN6865_c1_g1_i1.p1	0.810	58	11	0	2	59	207	264	1.427E-24	96	60
D_melanogaster_abd-A	TRINITY_DN6865_c1_g1_i3.p1	0.810	58	11	0	2	59	207	264	1.427E-24	96	60
D_melanogaster_abd-A	TRINITY_DN1377_c3_g1_i1.p1	0.689	58	18	0	2	59	192	249	1.219E-18	79	60
D_melanogaster_abd-A	TRINITY_DN1377_c3_g1_i2.p1	0.689	58	18	0	2	59	192	249	1.219E-18	79	60
D_melanogaster_abd-A	TRINITY_DN1377_c3_g1_i3.p1	0.689	58	18	0	2	59	192	249	1.219E-18	79	60
D_melanogaster_abd-A	TRINITY_DN9599_c0_g1_i1.p1	0.689	58	18	0	2	59	117	174	4.348E-18	77	60
D_melanogaster_abd-A	TRINITY_DN45699_c0_g1_i1.p1	0.684	57	18	0	4	60	311	367	1.129E-17	76	60
D_melanogaster_abd-A	TRINITY_DN6869_c0_g2_i2.p1	0.631	57	21	0	2	58	142	198	1.437E-16	73	60
D_melanogaster_abd-A	TRINITY_DN6869_c0_g2_i1.p1	0.631	57	21	0	2	58	269	325	1.437E-16	73	60
D_melanogaster_abd-A	TRINITY_DN15113_c0_g1_i1.p1	0.600	60	24	0	1	60	231	290	3.463E-15	69	60
D_melanogaster_abd-A	TRINITY_DN15113_c0_g1_i2.p1	0.600	60	24	0	1	60	231	290	3.463E-15	69	60
D_melanogaster_abd-A	TRINITY_DN10508_c0_g1_i3.p1	0.603	58	23	0	2	59	58	115	8.356E-14	65	60
D_melanogaster_abd-A	TRINITY_DN10508_c0_g1_i1.p1	0.603	58	23	0	2	59	216	273	8.356E-14	65	60
D_melanogaster_abd-A	TRINITY_DN10508_c0_g1_i2.p1	0.603	58	23	0	2	59	216	273	8.356E-14	65	60
D_melanogaster_abd-A	TRINITY_DN7512_c0_g1_i7.p1	0.614	57	22	0	3	59	627	683	8.356E-14	65	60
D_melanogaster_abd-A	TRINITY_DN7512_c0_g1_i3.p1	0.614	57	22	0	3	59	696	752	8.356E-14	65	60
D_melanogaster_abd-A	TRINITY_DN7512_c0_g1_i5.p1	0.614	57	22	0	3	59	696	752	8.356E-14	65	60
D_melanogaster_abd-A	TRINITY_DN7512_c0_g1_i1.p1	0.614	57	22	0	3	59	696	752	8.356E-14	65	60
D_melanogaster_abd-A	TRINITY_DN7512_c0_g1_i2.p1	0.614	57	22	0	3	59	696	752	8.356E-14	65	60
D_melanogaster_abd-A	TRINITY_DN2457_c4_g1_i1.p1	0.578	57	24	0	2	58	200	256	4.108E-13	63	60
D_melanogaster_abd-A	TRINITY_DN5784_c0_g1_i1.p1	0.578	57	24	0	2	58	206	262	1.469E-12	61	60
D_melanogaster_abd-A	TRINITY_DN15541_c0_g1_i1.p1	0.483	60	31	0	1	60	136	195	3.560E-11	57	60
D_melanogaster_abd-A	TRINITY_DN15541_c0_g1_i2.p1	0.483	60	31	0	1	60	136	195	3.560E-11	57	60
D_melanogaster_abd-A	TRINITY_DN21318_c0_g1_i1.p1	0.534	58	27	0	2	59	90	147	4.897E-11	57	60
D_melanogaster_abd-A	TRINITY_DN3890_c1_g1_i1.p1	0.543	57	26	0	2	58	139	195	9.266E-11	56	60
D_melanogaster_abd-A	TRINITY_DN21806_c0_g1_i1.p1	0.542	59	27	0	2	60	128	186	2.413E-10	55	60
D_melanogaster_abd-A	TRINITY_DN397_c3_g1_i1.p1	0.500	58	29	0	1	58	280	337	2.413E-10	55	60
D_melanogaster_abd-A	TRINITY_DN397_c3_g1_i2.p1	0.500	58	29	0	1	58	280	337	2.413E-10	55	60
D_melanogaster_abd-A	TRINITY_DN4698_c0_g1_i1.p1	0.482	58	30	0	1	58	140	197	4.567E-10	54	60
D_melanogaster_abd-A	TRINITY_DN14625_c5_g1_i1.p1	0.508	57	28	0	2	58	96	152	1.190E-09	53	60
D_melanogaster_abd-A	TRINITY_DN9976_c1_g1_i10.p1	0.440	59	32	0	1	59	185	243	1.190E-09	53	60
D_melanogaster_abd-A	TRINITY_DN9976_c1_g1_i2.p1	0.440	59	32	0	1	59	185	243	1.190E-09	53	60
D_melanogaster_abd-A	TRINITY_DN9976_c1_g1_i5.p1	0.440	59	32	0	1	59	185	243	1.190E-09	53	60
D_melanogaster_abd-A	TRINITY_DN9976_c1_g1_i6.p1	0.440	59	32	0	1	59	185	243	1.190E-09	53	60
D_melanogaster_abd-A	TRINITY_DN7487_c1_g1_i1.p1	0.466	60	32	0	1	60	189	248	2.253E-09	52	60
D_melanogaster_abd-A	TRINITY_DN7487_c1_g1_i3.p1	0.466	60	32	0	1	60	205	264	2.253E-09	52	60
D_melanogaster_abd-A	TRINITY_DN4620_c0_g1_i1.p1	0.482	58	30	0	2	59	210	267	5.870E-09	51	60
D_melanogaster_abd-A	TRINITY_DN42092_c0_g1_i2.p1	0.473	57	30	0	2	58	176	232	1.530E-08	50	60
D_melanogaster_abd-A	TRINITY_DN9621_c0_g1_i1.p1	0.433	60	33	0	1	60	231	290	1.530E-08	50	60
D_melanogaster_abd-A	TRINITY_DN9621_c0_g1_i10.p1	0.433	60	33	0	1	60	231	290	1.530E-08	50	60
D_melanogaster_abd-A	TRINITY_DN9621_c0_g1_i11.p1	0.433	60	33	0	1	60	231	290	1.530E-08	50	60
D_melanogaster_abd-A	TRINITY_DN9621_c0_g1_i12.p1	0.433	60	33	0	1	60	231	290	1.530E-08	50	60
D_melanogaster_abd-A	TRINITY_DN9621_c0_g1_i13.p1	0.433	60	33	0	1	60	231	290	1.530E-08	50	60
D_melanogaster_abd-A	TRINITY_DN9621_c0_g1_i14.p1	0.433	60	33	0	1	60	231	290	1.530E-08	50	60
D_melanogaster_abd-A	TRINITY_DN9621_c0_g1_i15.p1	0.433	60	33	0	1	60	231	290	1.530E-08	50	60
D_melanogaster_abd-A	TRINITY_DN9621_c0_g1_i4.p1	0.433	60	33	0	1	60	231	290	1.530E-08	50	60
D_melanogaster_abd-A	TRINITY_DN9621_c0_g1_i6.p1	0.433	60	33	0	1	60	231	290	1.530E-08	50	60
D_melanogaster_abd-A	TRINITY_DN9621_c0_g1_i7.p1	0.433	60	33	0	1	60	231	290	1.530E-08	50	60
D_melanogaster_abd-A	TRINITY_DN9621_c0_g1_i9.p1	0.433	60	33	0	1	60	231	290	1.530E-08	50	60
D_melanogaster_abd-A	TRINITY_DN3260_c0_g1_i1.p1	0.456	57	30	0	2	58	195	251	2.106E-08	49	60
D_melanogaster_abd-A	TRINITY_DN3260_c0_g2_i1.p1	0.456	57	30	0	2	58	204	260	2.106E-08	49	60
D_melanogaster_abd-A	TRINITY_DN3578_c7_g1_i1.p1	0.482	58	30	0	2	59	217	274	2.899E-08	49	60
D_melanogaster_abd-A	TRINITY_DN3578_c7_g1_i2.p1	0.482	58	30	0	2	59	217	274	2.899E-08	49	60
D_melanogaster_abd-A	TRINITY_DN2350_c0_g1_i1.p1	0.456	57	30	0	2	58	145	201	3.990E-08	49	60
D_melanogaster_abd-A	TRINITY_DN2350_c0_g1_i3.p1	0.456	57	30	0	2	58	145	201	3.990E-08	49	60
D_melanogaster_abd-A	TRINITY_DN2350_c0_g1_i6.p1	0.456	57	30	0	2	58	145	201	3.990E-08	49	60
D_melanogaster_abd-A	TRINITY_DN2350_c0_g1_i2.p1	0.456	57	30	0	2	58	155	211	3.990E-08	49	60
D_melanogaster_abd-A	TRINITY_DN2350_c0_g1_i4.p1	0.456	57	30	0	2	58	155	211	3.990E-08	49	60
D_melanogaster_abd-A	TRINITY_DN2350_c0_g1_i5.p1	0.456	57	30	0	2	58	155	211	3.990E-08	49	60
D_melanogaster_abd-A	TRINITY_DN2531_c1_g2_i1.p1	0.456	57	30	0	2	58	130	186	7.561E-08	48	60
D_melanogaster_abd-A	TRINITY_DN6083_c2_g1_i2.p1	0.472	55	29	0	1	55	169	223	1.041E-07	48	60
D_melanogaster_abd-A	TRINITY_DN102_c2_g1_i2.p1	0.423	59	33	0	1	59	170	228	1.433E-07	47	60
D_melanogaster_abd-A	TRINITY_DN10224_c0_g1_i1.p1	0.465	58	30	0	2	59	74	131	1.433E-07	47	60
D_melanogaster_abd-A	TRINITY_DN4934_c1_g1_i1.p1	0.431	58	32	0	2	59	167	224	1.433E-07	47	60
D_melanogaster_abd-A	TRINITY_DN4934_c1_g1_i2.p1	0.431	58	32	0	2	59	167	224	1.433E-07	47	60
D_melanogaster_abd-A	TRINITY_DN4934_c1_g1_i3.p1	0.431	58	32	0	2	59	167	224	1.433E-07	47	60
D_melanogaster_abd-A	TRINITY_DN9363_c0_g1_i1.p1	0.448	58	31	0	2	59	150	207	1.973E-07	47	60
D_melanogaster_abd-A	TRINITY_DN9363_c0_g1_i2.p1	0.448	58	31	0	2	59	150	207	1.973E-07	47	60
D_melanogaster_abd-A	TRINITY_DN18184_c1_g1_i1.p1	0.431	58	32	0	2	59	134	191	1.973E-07	47	60
D_melanogaster_abd-A	TRINITY_DN6043_c0_g1_i1.p1	0.473	57	30	0	2	58	128	184	2.716E-07	46	60
D_melanogaster_abd-A	TRINITY_DN4736_c1_g1_i1.p1	0.431	58	32	0	2	59	75	132	2.716E-07	46	60
D_melanogaster_abd-A	TRINITY_DN4736_c1_g1_i2.p1	0.431	58	32	0	2	59	123	180	2.716E-07	46	60
D_melanogaster_abd-A	TRINITY_DN2082_c2_g1_i1.p1	0.457	59	31	0	1	59	134	192	3.739E-07	46	60
D_melanogaster_abd-A	TRINITY_DN4790_c0_g1_i1.p1	0.444	54	29	0	5	58	216	269	5.148E-07	46	60
D_melanogaster_abd-A	TRINITY_DN6684_c0_g2_i1.p1	0.413	58	33	0	2	59	141	198	5.148E-07	46	60
D_melanogaster_abd-A	TRINITY_DN57221_c0_g1_i1.p1	0.413	58	33	0	1	58	204	261	7.089E-07	45	60
D_melanogaster_abd-A	TRINITY_DN57221_c0_g1_i3.p1	0.413	58	33	0	1	58	204	261	7.089E-07	45	60
D_melanogaster_abd-A	TRINITY_DN57221_c0_g1_i5.p1	0.413	58	33	0	1	58	204	261	7.089E-07	45	60
D_melanogaster_abd-A	TRINITY_DN57221_c0_g1_i2.p1	0.413	58	33	0	1	58	253	310	7.089E-07	45	60
D_melanogaster_abd-A	TRINITY_DN57221_c0_g1_i4.p1	0.413	58	33	0	1	58	253	310	7.089E-07	45	60
D_melanogaster_abd-A	TRINITY_DN4319_c0_g1_i1.p1	0.423	59	33	0	1	59	179	237	9.761E-07	45	60
D_melanogaster_abd-A	TRINITY_DN1256_c0_g2_i1.p1	0.438	57	31	0	2	58	64	120	1.344E-06	44	60
D_melanogaster_abd-A	TRINITY_DN9591_c0_g1_i1.p1	0.442	52	28	0	4	55	227	278	3.510E-06	43	60
D_melanogaster_abd-A	TRINITY_DN5584_c0_g1_i7.p1	0.438	57	31	0	2	58	30	86	4.835E-06	43	60
D_melanogaster_abd-A	TRINITY_DN3945_c0_g1_i3.p1	0.438	57	30	0	2	55	123	179	4.835E-06	43	60
D_melanogaster_abd-A	TRINITY_DN5584_c0_g1_i3.p1	0.438	57	31	0	2	58	99	155	4.835E-06	43	60
D_melanogaster_abd-A	TRINITY_DN220_c1_g1_i15.p1	0.438	57	31	0	2	58	53	109	4.835E-06	43	60
D_melanogaster_abd-A	TRINITY_DN220_c1_g1_i16.p1	0.438	57	31	0	2	58	53	109	4.835E-06	43	60
D_melanogaster_abd-A	TRINITY_DN220_c1_g1_i2.p1	0.438	57	31	0	2	58	53	109	4.835E-06	43	60
D_melanogaster_abd-A	TRINITY_DN220_c1_g1_i3.p1	0.438	57	31	0	2	58	53	109	4.835E-06	43	60
D_melanogaster_abd-A	TRINITY_DN220_c1_g1_i10.p1	0.438	57	31	0	2	58	64	120	4.835E-06	43	60
D_melanogaster_abd-A	TRINITY_DN220_c1_g1_i11.p1	0.438	57	31	0	2	58	64	120	4.835E-06	43	60
D_melanogaster_abd-A	TRINITY_DN220_c1_g1_i12.p1	0.438	57	31	0	2	58	64	120	4.835E-06	43	60
D_melanogaster_abd-A	TRINITY_DN220_c1_g1_i13.p1	0.438	57	31	0	2	58	64	120	4.835E-06	43	60
D_melanogaster_abd-A	TRINITY_DN220_c1_g1_i14.p1	0.438	57	31	0	2	58	64	120	4.835E-06	43	60
D_melanogaster_abd-A	TRINITY_DN220_c1_g1_i18.p1	0.438	57	31	0	2	58	64	120	4.835E-06	43	60
D_melanogaster_abd-A	TRINITY_DN220_c1_g1_i21.p1	0.438	57	31	0	2	58	64	120	4.835E-06	43	60
D_melanogaster_abd-A	TRINITY_DN220_c1_g1_i6.p1	0.438	57	31	0	2	58	64	120	4.835E-06	43	60
D_melanogaster_abd-A	TRINITY_DN3945_c0_g1_i1.p1	0.438	57	30	0	2	55	335	391	4.835E-06	43	60
D_melanogaster_abd-A	TRINITY_DN3945_c0_g1_i4.p1	0.438	57	30	0	2	55	335	391	4.835E-06	43	60
D_melanogaster_abd-A	TRINITY_DN5071_c0_g1_i4.p1	0.421	57	32	0	2	58	166	222	6.659E-06	42	60
D_melanogaster_abd-A	TRINITY_DN144_c2_g1_i1.p1	0.406	59	34	0	2	60	224	282	6.659E-06	42	60
D_melanogaster_abd-A	TRINITY_DN144_c2_g1_i2.p1	0.406	59	34	0	2	60	224	282	6.659E-06	42	60
D_melanogaster_abd-A	TRINITY_DN378_c1_g1_i1.p1	0.389	59	35	0	1	59	165	223	9.172E-06	42	60
D_melanogaster_abd-A	TRINITY_DN2848_c1_g1_i1.p1	0.406	59	34	0	1	59	187	245	1.263E-05	42	60
D_melanogaster_abd-A	TRINITY_DN2848_c1_g1_i2.p1	0.406	59	34	0	1	59	187	245	1.263E-05	42	60
D_melanogaster_abd-A	TRINITY_DN8181_c0_g2_i1.p1	0.407	54	31	0	2	55	248	301	3.303E-05	40	60
D_melanogaster_abd-A	TRINITY_DN8181_c0_g2_i2.p1	0.407	54	31	0	2	55	248	301	3.303E-05	40	60
D_melanogaster_abd-A	TRINITY_DN14780_c2_g2_i1.p1	0.385	57	34	0	2	58	42	98	4.550E-05	40	60
D_melanogaster_abd-A	TRINITY_DN14780_c2_g2_i2.p1	0.385	57	34	0	2	58	49	105	4.550E-05	40	60
D_melanogaster_abd-A	TRINITY_DN8187_c0_g1_i2.p1	0.389	59	35	0	2	60	150	208	4.550E-05	40	60
D_melanogaster_abd-A	TRINITY_DN8187_c0_g1_i1.p1	0.389	59	35	0	2	60	154	212	4.550E-05	40	60
D_melanogaster_abd-A	TRINITY_DN1203_c1_g1_i1.p1	0.438	57	31	0	2	58	98	154	6.269E-05	40	60
D_melanogaster_abd-A	TRINITY_DN1561_c0_g1_i4.p1	0.396	58	34	0	1	58	134	191	6.269E-05	40	60
D_melanogaster_abd-A	TRINITY_DN1561_c0_g1_i2.p1	0.396	58	34	0	1	58	134	191	6.269E-05	40	60
D_melanogaster_abd-A	TRINITY_DN1736_c0_g1_i12.p1	0.388	54	32	0	2	55	228	281	6.269E-05	40	60
D_melanogaster_abd-A	TRINITY_DN1736_c0_g1_i13.p1	0.388	54	32	0	2	55	228	281	6.269E-05	40	60
D_melanogaster_abd-A	TRINITY_DN1736_c0_g1_i15.p1	0.388	54	32	0	2	55	228	281	6.269E-05	40	60
D_melanogaster_abd-A	TRINITY_DN1736_c0_g1_i3.p1	0.388	54	32	0	2	55	228	281	6.269E-05	40	60
D_melanogaster_abd-A	TRINITY_DN1736_c0_g1_i4.p1	0.388	54	32	0	2	55	228	281	6.269E-05	40	60
D_melanogaster_abd-A	TRINITY_DN1736_c0_g1_i6.p1	0.388	54	32	0	2	55	228	281	6.269E-05	40	60
D_melanogaster_abd-A	TRINITY_DN1736_c0_g1_i7.p1	0.388	54	32	0	2	55	228	281	6.269E-05	40	60
D_melanogaster_abd-A	TRINITY_DN1736_c0_g1_i9.p1	0.388	54	32	0	2	55	228	281	6.269E-05	40	60
D_melanogaster_abd-A	TRINITY_DN1736_c0_g1_i1.p1	0.388	54	32	0	2	55	228	281	6.269E-05	40	60
D_melanogaster_abd-A	TRINITY_DN1736_c0_g1_i10.p1	0.388	54	32	0	2	55	228	281	6.269E-05	40	60
D_melanogaster_abd-A	TRINITY_DN1736_c0_g1_i11.p1	0.388	54	32	0	2	55	228	281	6.269E-05	40	60
D_melanogaster_abd-A	TRINITY_DN4894_c0_g1_i1.p1	0.403	57	33	0	3	59	103	159	8.638E-05	39	60
D_melanogaster_abd-A	TRINITY_DN4894_c0_g1_i6.p1	0.403	57	33	0	3	59	103	159	8.638E-05	39	60
D_melanogaster_abd-A	TRINITY_DN301_c5_g3_i2.p1	0.385	57	34	0	3	59	251	307	8.638E-05	39	60
D_melanogaster_abd-A	TRINITY_DN4894_c0_g1_i2.p1	0.403	57	33	0	3	59	252	308	8.638E-05	39	60
D_melanogaster_abd-A	TRINITY_DN4894_c0_g1_i3.p1	0.403	57	33	0	3	59	252	308	8.638E-05	39	60
D_melanogaster_abd-A	TRINITY_DN4894_c0_g1_i4.p1	0.403	57	33	0	3	59	252	308	8.638E-05	39	60
D_melanogaster_abd-A	TRINITY_DN4894_c0_g1_i5.p1	0.403	57	33	0	3	59	252	308	8.638E-05	39	60
D_melanogaster_abd-A	TRINITY_DN17973_c0_g1_i2.p1	0.413	58	33	0	1	58	208	265	2.260E-04	38	60
D_melanogaster_abd-A	TRINITY_DN17973_c0_g1_i4.p1	0.413	58	33	0	1	58	208	265	2.260E-04	38	60
D_melanogaster_abd-A	TRINITY_DN17973_c0_g1_i3.p1	0.413	58	33	0	1	58	208	265	2.260E-04	38	60
D_melanogaster_abd-A	TRINITY_DN14733_c0_g2_i1.p1	0.403	57	33	0	2	58	154	210	5.917E-04	37	60
T_tridentatus_abd-a_A	TRINITY_DN1263_c1_g1_i1.p1	0.950	60	3	0	1	60	172	231	7.127E-32	117	60
T_tridentatus_abd-a_A	TRINITY_DN125_c8_g1_i2.p1	0.932	59	4	0	1	59	198	256	1.698E-30	113	60
T_tridentatus_abd-a_A	TRINITY_DN125_c8_g1_i3.p1	0.932	59	4	0	1	59	198	256	1.698E-30	113	60
T_tridentatus_abd-a_A	TRINITY_DN125_c8_g1_i4.p1	0.932	59	4	0	1	59	198	256	1.698E-30	113	60
T_tridentatus_abd-a_A	TRINITY_DN125_c8_g1_i5.p1	0.932	59	4	0	1	59	198	256	1.698E-30	113	60
T_tridentatus_abd-a_A	TRINITY_DN125_c8_g1_i6.p1	0.932	59	4	0	1	59	198	256	1.698E-30	113	60
T_tridentatus_abd-a_A	TRINITY_DN14625_c0_g1_i2.p1	0.862	58	8	0	2	59	218	275	6.477E-27	102	60
T_tridentatus_abd-a_A	TRINITY_DN14625_c0_g1_i5.p1	0.862	58	8	0	2	59	218	275	6.477E-27	102	60
T_tridentatus_abd-a_A	TRINITY_DN2812_c1_g1_i1.p1	0.879	58	7	0	2	59	214	271	8.895E-27	102	60
T_tridentatus_abd-a_A	TRINITY_DN2812_c1_g1_i4.p1	0.879	58	7	0	2	59	214	271	8.895E-27	102	60
T_tridentatus_abd-a_A	TRINITY_DN6865_c1_g1_i1.p1	0.810	58	11	0	2	59	207	264	1.427E-24	96	60
T_tridentatus_abd-a_A	TRINITY_DN6865_c1_g1_i3.p1	0.810	58	11	0	2	59	207	264	1.427E-24	96	60
T_tridentatus_abd-a_A	TRINITY_DN1377_c3_g1_i1.p1	0.689	58	18	0	2	59	192	249	1.219E-18	79	60
T_tridentatus_abd-a_A	TRINITY_DN1377_c3_g1_i2.p1	0.689	58	18	0	2	59	192	249	1.219E-18	79	60
T_tridentatus_abd-a_A	TRINITY_DN1377_c3_g1_i3.p1	0.689	58	18	0	2	59	192	249	1.219E-18	79	60
T_tridentatus_abd-a_A	TRINITY_DN9599_c0_g1_i1.p1	0.689	58	18	0	2	59	117	174	4.348E-18	77	60
T_tridentatus_abd-a_A	TRINITY_DN45699_c0_g1_i1.p1	0.684	57	18	0	4	60	311	367	1.551E-17	76	60
T_tridentatus_abd-a_A	TRINITY_DN6869_c0_g2_i2.p1	0.631	57	21	0	2	58	142	198	1.437E-16	73	60
T_tridentatus_abd-a_A	TRINITY_DN6869_c0_g2_i1.p1	0.631	57	21	0	2	58	269	325	1.437E-16	73	60
T_tridentatus_abd-a_A	TRINITY_DN15113_c0_g1_i1.p1	0.583	60	25	0	1	60	231	290	6.544E-15	68	60
T_tridentatus_abd-a_A	TRINITY_DN15113_c0_g1_i2.p1	0.583	60	25	0	1	60	231	290	6.544E-15	68	60
T_tridentatus_abd-a_A	TRINITY_DN10508_c0_g1_i3.p1	0.603	58	23	0	2	59	58	115	8.356E-14	65	60
T_tridentatus_abd-a_A	TRINITY_DN10508_c0_g1_i1.p1	0.603	58	23	0	2	59	216	273	8.356E-14	65	60
T_tridentatus_abd-a_A	TRINITY_DN10508_c0_g1_i2.p1	0.603	58	23	0	2	59	216	273	8.356E-14	65	60
T_tridentatus_abd-a_A	TRINITY_DN7512_c0_g1_i7.p1	0.614	57	22	0	3	59	627	683	8.356E-14	65	60
T_tridentatus_abd-a_A	TRINITY_DN7512_c0_g1_i3.p1	0.614	57	22	0	3	59	696	752	8.356E-14	65	60
T_tridentatus_abd-a_A	TRINITY_DN7512_c0_g1_i5.p1	0.614	57	22	0	3	59	696	752	8.356E-14	65	60
T_tridentatus_abd-a_A	TRINITY_DN7512_c0_g1_i1.p1	0.614	57	22	0	3	59	696	752	8.356E-14	65	60
T_tridentatus_abd-a_A	TRINITY_DN7512_c0_g1_i2.p1	0.614	57	22	0	3	59	696	752	8.356E-14	65	60
T_tridentatus_abd-a_A	TRINITY_DN2457_c4_g1_i1.p1	0.578	57	24	0	2	58	200	256	4.108E-13	63	60
T_tridentatus_abd-a_A	TRINITY_DN5784_c0_g1_i1.p1	0.578	57	24	0	2	58	206	262	1.469E-12	61	60
T_tridentatus_abd-a_A	TRINITY_DN21318_c0_g1_i1.p1	0.534	58	27	0	2	59	90	147	4.897E-11	57	60
T_tridentatus_abd-a_A	TRINITY_DN15541_c0_g1_i1.p1	0.466	60	32	0	1	60	136	195	6.736E-11	57	60
T_tridentatus_abd-a_A	TRINITY_DN15541_c0_g1_i2.p1	0.466	60	32	0	1	60	136	195	6.736E-11	57	60
T_tridentatus_abd-a_A	TRINITY_DN3890_c1_g1_i1.p1	0.543	57	26	0	2	58	139	195	9.266E-11	56	60
T_tridentatus_abd-a_A	TRINITY_DN21806_c0_g1_i1.p1	0.542	59	27	0	2	60	128	186	1.275E-10	56	60
T_tridentatus_abd-a_A	TRINITY_DN397_c3_g1_i1.p1	0.500	58	29	0	1	58	280	337	2.413E-10	55	60
T_tridentatus_abd-a_A	TRINITY_DN397_c3_g1_i2.p1	0.500	58	29	0	1	58	280	337	2.413E-10	55	60
T_tridentatus_abd-a_A	TRINITY_DN4698_c0_g1_i1.p1	0.482	58	30	0	1	58	140	197	4.567E-10	54	60
T_tridentatus_abd-a_A	TRINITY_DN14625_c5_g1_i1.p1	0.508	57	28	0	2	58	96	152	1.190E-09	53	60
T_tridentatus_abd-a_A	TRINITY_DN7487_c1_g1_i1.p1	0.466	60	32	0	1	60	189	248	1.190E-09	53	60
T_tridentatus_abd-a_A	TRINITY_DN7487_c1_g1_i3.p1	0.466	60	32	0	1	60	205	264	1.190E-09	53	60
T_tridentatus_abd-a_A	TRINITY_DN9976_c1_g1_i10.p1	0.440	59	32	0	1	59	185	243	1.190E-09	53	60
T_tridentatus_abd-a_A	TRINITY_DN9976_c1_g1_i2.p1	0.440	59	32	0	1	59	185	243	1.190E-09	53	60
T_tridentatus_abd-a_A	TRINITY_DN9976_c1_g1_i5.p1	0.440	59	32	0	1	59	185	243	1.190E-09	53	60
T_tridentatus_abd-a_A	TRINITY_DN9976_c1_g1_i6.p1	0.440	59	32	0	1	59	185	243	1.190E-09	53	60
T_tridentatus_abd-a_A	TRINITY_DN4620_c0_g1_i1.p1	0.482	58	30	0	2	59	210	267	5.870E-09	51	60
T_tridentatus_abd-a_A	TRINITY_DN42092_c0_g1_i2.p1	0.473	57	30	0	2	58	176	232	1.530E-08	50	60
T_tridentatus_abd-a_A	TRINITY_DN3260_c0_g1_i1.p1	0.456	57	30	0	2	58	195	251	2.106E-08	49	60
T_tridentatus_abd-a_A	TRINITY_DN3260_c0_g2_i1.p1	0.456	57	30	0	2	58	204	260	2.106E-08	49	60
T_tridentatus_abd-a_A	TRINITY_DN9621_c0_g1_i1.p1	0.416	60	34	0	1	60	231	290	2.899E-08	49	60
T_tridentatus_abd-a_A	TRINITY_DN9621_c0_g1_i10.p1	0.416	60	34	0	1	60	231	290	2.899E-08	49	60
T_tridentatus_abd-a_A	TRINITY_DN9621_c0_g1_i11.p1	0.416	60	34	0	1	60	231	290	2.899E-08	49	60
T_tridentatus_abd-a_A	TRINITY_DN9621_c0_g1_i12.p1	0.416	60	34	0	1	60	231	290	2.899E-08	49	60
T_tridentatus_abd-a_A	TRINITY_DN9621_c0_g1_i13.p1	0.416	60	34	0	1	60	231	290	2.899E-08	49	60
T_tridentatus_abd-a_A	TRINITY_DN9621_c0_g1_i14.p1	0.416	60	34	0	1	60	231	290	2.899E-08	49	60
T_tridentatus_abd-a_A	TRINITY_DN9621_c0_g1_i15.p1	0.416	60	34	0	1	60	231	290	2.899E-08	49	60
T_tridentatus_abd-a_A	TRINITY_DN9621_c0_g1_i4.p1	0.416	60	34	0	1	60	231	290	2.899E-08	49	60
T_tridentatus_abd-a_A	TRINITY_DN9621_c0_g1_i6.p1	0.416	60	34	0	1	60	231	290	2.899E-08	49	60
T_tridentatus_abd-a_A	TRINITY_DN9621_c0_g1_i7.p1	0.416	60	34	0	1	60	231	290	2.899E-08	49	60
T_tridentatus_abd-a_A	TRINITY_DN9621_c0_g1_i9.p1	0.416	60	34	0	1	60	231	290	2.899E-08	49	60
T_tridentatus_abd-a_A	TRINITY_DN3578_c7_g1_i1.p1	0.482	58	30	0	2	59	217	274	2.899E-08	49	60
T_tridentatus_abd-a_A	TRINITY_DN3578_c7_g1_i2.p1	0.482	58	30	0	2	59	217	274	2.899E-08	49	60
T_tridentatus_abd-a_A	TRINITY_DN2350_c0_g1_i1.p1	0.456	57	30	0	2	58	145	201	3.990E-08	49	60
T_tridentatus_abd-a_A	TRINITY_DN2350_c0_g1_i3.p1	0.456	57	30	0	2	58	145	201	3.990E-08	49	60
T_tridentatus_abd-a_A	TRINITY_DN2350_c0_g1_i6.p1	0.456	57	30	0	2	58	145	201	3.990E-08	49	60
T_tridentatus_abd-a_A	TRINITY_DN2350_c0_g1_i2.p1	0.456	57	30	0	2	58	155	211	3.990E-08	49	60
T_tridentatus_abd-a_A	TRINITY_DN2350_c0_g1_i4.p1	0.456	57	30	0	2	58	155	211	3.990E-08	49	60
T_tridentatus_abd-a_A	TRINITY_DN2350_c0_g1_i5.p1	0.456	57	30	0	2	58	155	211	3.990E-08	49	60
T_tridentatus_abd-a_A	TRINITY_DN2531_c1_g2_i1.p1	0.456	57	30	0	2	58	130	186	7.561E-08	48	60
T_tridentatus_abd-a_A	TRINITY_DN6083_c2_g1_i2.p1	0.472	55	29	0	1	55	169	223	1.041E-07	48	60
T_tridentatus_abd-a_A	TRINITY_DN102_c2_g1_i2.p1	0.423	59	33	0	1	59	170	228	1.433E-07	47	60
T_tridentatus_abd-a_A	TRINITY_DN10224_c0_g1_i1.p1	0.465	58	30	0	2	59	74	131	1.433E-07	47	60
T_tridentatus_abd-a_A	TRINITY_DN4934_c1_g1_i1.p1	0.431	58	32	0	2	59	167	224	1.433E-07	47	60
T_tridentatus_abd-a_A	TRINITY_DN4934_c1_g1_i2.p1	0.431	58	32	0	2	59	167	224	1.433E-07	47	60
T_tridentatus_abd-a_A	TRINITY_DN4934_c1_g1_i3.p1	0.431	58	32	0	2	59	167	224	1.433E-07	47	60
T_tridentatus_abd-a_A	TRINITY_DN9363_c0_g1_i1.p1	0.448	58	31	0	2	59	150	207	1.973E-07	47	60
T_tridentatus_abd-a_A	TRINITY_DN9363_c0_g1_i2.p1	0.448	58	31	0	2	59	150	207	1.973E-07	47	60
T_tridentatus_abd-a_A	TRINITY_DN18184_c1_g1_i1.p1	0.431	58	32	0	2	59	134	191	1.973E-07	47	60
T_tridentatus_abd-a_A	TRINITY_DN6043_c0_g1_i1.p1	0.473	57	30	0	2	58	128	184	2.716E-07	46	60
T_tridentatus_abd-a_A	TRINITY_DN4736_c1_g1_i1.p1	0.431	58	32	0	2	59	75	132	2.716E-07	46	60
T_tridentatus_abd-a_A	TRINITY_DN4736_c1_g1_i2.p1	0.431	58	32	0	2	59	123	180	2.716E-07	46	60
T_tridentatus_abd-a_A	TRINITY_DN2082_c2_g1_i1.p1	0.457	59	31	0	1	59	134	192	3.739E-07	46	60
T_tridentatus_abd-a_A	TRINITY_DN4790_c0_g1_i1.p1	0.444	54	29	0	5	58	216	269	5.148E-07	46	60
T_tridentatus_abd-a_A	TRINITY_DN6684_c0_g2_i1.p1	0.413	58	33	0	2	59	141	198	5.148E-07	46	60
T_tridentatus_abd-a_A	TRINITY_DN57221_c0_g1_i1.p1	0.413	58	33	0	1	58	204	261	7.089E-07	45	60
T_tridentatus_abd-a_A	TRINITY_DN57221_c0_g1_i3.p1	0.413	58	33	0	1	58	204	261	7.089E-07	45	60
T_tridentatus_abd-a_A	TRINITY_DN57221_c0_g1_i5.p1	0.413	58	33	0	1	58	204	261	7.089E-07	45	60
T_tridentatus_abd-a_A	TRINITY_DN57221_c0_g1_i2.p1	0.413	58	33	0	1	58	253	310	7.089E-07	45	60
T_tridentatus_abd-a_A	TRINITY_DN57221_c0_g1_i4.p1	0.413	58	33	0	1	58	253	310	7.089E-07	45	60
T_tridentatus_abd-a_A	TRINITY_DN1256_c0_g2_i1.p1	0.440	59	32	0	2	60	64	122	7.089E-07	45	60
T_tridentatus_abd-a_A	TRINITY_DN4319_c0_g1_i1.p1	0.423	59	33	0	1	59	179	237	9.761E-07	45	60
T_tridentatus_abd-a_A	TRINITY_DN9591_c0_g1_i1.p1	0.442	52	28	0	4	55	227	278	3.510E-06	43	60
T_tridentatus_abd-a_A	TRINITY_DN144_c2_g1_i1.p1	0.406	59	34	0	2	60	224	282	3.510E-06	43	60
T_tridentatus_abd-a_A	TRINITY_DN144_c2_g1_i2.p1	0.406	59	34	0	2	60	224	282	3.510E-06	43	60
T_tridentatus_abd-a_A	TRINITY_DN5584_c0_g1_i7.p1	0.438	57	31	0	2	58	30	86	4.835E-06	43	60
T_tridentatus_abd-a_A	TRINITY_DN3945_c0_g1_i3.p1	0.438	57	30	0	2	55	123	179	4.835E-06	43	60
T_tridentatus_abd-a_A	TRINITY_DN5584_c0_g1_i3.p1	0.438	57	31	0	2	58	99	155	4.835E-06	43	60
T_tridentatus_abd-a_A	TRINITY_DN220_c1_g1_i15.p1	0.438	57	31	0	2	58	53	109	4.835E-06	43	60
T_tridentatus_abd-a_A	TRINITY_DN220_c1_g1_i16.p1	0.438	57	31	0	2	58	53	109	4.835E-06	43	60
T_tridentatus_abd-a_A	TRINITY_DN220_c1_g1_i2.p1	0.438	57	31	0	2	58	53	109	4.835E-06	43	60
T_tridentatus_abd-a_A	TRINITY_DN220_c1_g1_i3.p1	0.438	57	31	0	2	58	53	109	4.835E-06	43	60
T_tridentatus_abd-a_A	TRINITY_DN220_c1_g1_i10.p1	0.438	57	31	0	2	58	64	120	4.835E-06	43	60
T_tridentatus_abd-a_A	TRINITY_DN220_c1_g1_i11.p1	0.438	57	31	0	2	58	64	120	4.835E-06	43	60
T_tridentatus_abd-a_A	TRINITY_DN220_c1_g1_i12.p1	0.438	57	31	0	2	58	64	120	4.835E-06	43	60
T_tridentatus_abd-a_A	TRINITY_DN220_c1_g1_i13.p1	0.438	57	31	0	2	58	64	120	4.835E-06	43	60
T_tridentatus_abd-a_A	TRINITY_DN220_c1_g1_i14.p1	0.438	57	31	0	2	58	64	120	4.835E-06	43	60
T_tridentatus_abd-a_A	TRINITY_DN220_c1_g1_i18.p1	0.438	57	31	0	2	58	64	120	4.835E-06	43	60
T_tridentatus_abd-a_A	TRINITY_DN220_c1_g1_i21.p1	0.438	57	31	0	2	58	64	120	4.835E-06	43	60
T_tridentatus_abd-a_A	TRINITY_DN220_c1_g1_i6.p1	0.438	57	31	0	2	58	64	120	4.835E-06	43	60
T_tridentatus_abd-a_A	TRINITY_DN3945_c0_g1_i1.p1	0.438	57	30	0	2	55	335	391	4.835E-06	43	60
T_tridentatus_abd-a_A	TRINITY_DN3945_c0_g1_i4.p1	0.438	57	30	0	2	55	335	391	4.835E-06	43	60
T_tridentatus_abd-a_A	TRINITY_DN5071_c0_g1_i4.p1	0.421	57	32	0	2	58	166	222	6.659E-06	42	60
T_tridentatus_abd-a_A	TRINITY_DN378_c1_g1_i1.p1	0.389	59	35	0	1	59	165	223	9.172E-06	42	60
T_tridentatus_abd-a_A	TRINITY_DN2848_c1_g1_i1.p1	0.406	59	34	0	1	59	187	245	1.263E-05	42	60
T_tridentatus_abd-a_A	TRINITY_DN2848_c1_g1_i2.p1	0.406	59	34	0	1	59	187	245	1.263E-05	42	60
T_tridentatus_abd-a_A	TRINITY_DN8181_c0_g2_i1.p1	0.407	54	31	0	2	55	248	301	3.303E-05	40	60
T_tridentatus_abd-a_A	TRINITY_DN8181_c0_g2_i2.p1	0.407	54	31	0	2	55	248	301	3.303E-05	40	60
T_tridentatus_abd-a_A	TRINITY_DN14780_c2_g2_i1.p1	0.385	57	34	0	2	58	42	98	4.550E-05	40	60
T_tridentatus_abd-a_A	TRINITY_DN14780_c2_g2_i2.p1	0.385	57	34	0	2	58	49	105	4.550E-05	40	60
T_tridentatus_abd-a_A	TRINITY_DN1203_c1_g1_i1.p1	0.438	57	31	0	2	58	98	154	6.269E-05	40	60
T_tridentatus_abd-a_A	TRINITY_DN1561_c0_g1_i4.p1	0.396	58	34	0	1	58	134	191	6.269E-05	40	60
T_tridentatus_abd-a_A	TRINITY_DN1561_c0_g1_i2.p1	0.396	58	34	0	1	58	134	191	6.269E-05	40	60
T_tridentatus_abd-a_A	TRINITY_DN1736_c0_g1_i12.p1	0.388	54	32	0	2	55	228	281	6.269E-05	40	60
T_tridentatus_abd-a_A	TRINITY_DN1736_c0_g1_i13.p1	0.388	54	32	0	2	55	228	281	6.269E-05	40	60
T_tridentatus_abd-a_A	TRINITY_DN1736_c0_g1_i15.p1	0.388	54	32	0	2	55	228	281	6.269E-05	40	60
T_tridentatus_abd-a_A	TRINITY_DN1736_c0_g1_i3.p1	0.388	54	32	0	2	55	228	281	6.269E-05	40	60
T_tridentatus_abd-a_A	TRINITY_DN1736_c0_g1_i4.p1	0.388	54	32	0	2	55	228	281	6.269E-05	40	60
T_tridentatus_abd-a_A	TRINITY_DN1736_c0_g1_i6.p1	0.388	54	32	0	2	55	228	281	6.269E-05	40	60
T_tridentatus_abd-a_A	TRINITY_DN1736_c0_g1_i7.p1	0.388	54	32	0	2	55	228	281	6.269E-05	40	60
T_tridentatus_abd-a_A	TRINITY_DN1736_c0_g1_i9.p1	0.388	54	32	0	2	55	228	281	6.269E-05	40	60
T_tridentatus_abd-a_A	TRINITY_DN1736_c0_g1_i1.p1	0.388	54	32	0	2	55	228	281	6.269E-05	40	60
T_tridentatus_abd-a_A	TRINITY_DN1736_c0_g1_i10.p1	0.388	54	32	0	2	55	228	281	6.269E-05	40	60
T_tridentatus_abd-a_A	TRINITY_DN1736_c0_g1_i11.p1	0.388	54	32	0	2	55	228	281	6.269E-05	40	60
T_tridentatus_abd-a_A	TRINITY_DN8187_c0_g1_i2.p1	0.372	59	36	0	2	60	150	208	8.638E-05	39	60
T_tridentatus_abd-a_A	TRINITY_DN8187_c0_g1_i1.p1	0.372	59	36	0	2	60	154	212	8.638E-05	39	60
T_tridentatus_abd-a_A	TRINITY_DN4894_c0_g1_i1.p1	0.403	57	33	0	3	59	103	159	8.638E-05	39	60
T_tridentatus_abd-a_A	TRINITY_DN4894_c0_g1_i6.p1	0.403	57	33	0	3	59	103	159	8.638E-05	39	60
T_tridentatus_abd-a_A	TRINITY_DN301_c5_g3_i2.p1	0.385	57	34	0	3	59	251	307	8.638E-05	39	60
T_tridentatus_abd-a_A	TRINITY_DN4894_c0_g1_i2.p1	0.403	57	33	0	3	59	252	308	8.638E-05	39	60
T_tridentatus_abd-a_A	TRINITY_DN4894_c0_g1_i3.p1	0.403	57	33	0	3	59	252	308	8.638E-05	39	60
T_tridentatus_abd-a_A	TRINITY_DN4894_c0_g1_i4.p1	0.403	57	33	0	3	59	252	308	8.638E-05	39	60
T_tridentatus_abd-a_A	TRINITY_DN4894_c0_g1_i5.p1	0.403	57	33	0	3	59	252	308	8.638E-05	39	60
T_tridentatus_abd-a_A	TRINITY_DN17973_c0_g1_i2.p1	0.413	58	33	0	1	58	208	265	2.260E-04	38	60
T_tridentatus_abd-a_A	TRINITY_DN17973_c0_g1_i4.p1	0.413	58	33	0	1	58	208	265	2.260E-04	38	60
T_tridentatus_abd-a_A	TRINITY_DN17973_c0_g1_i3.p1	0.413	58	33	0	1	58	208	265	2.260E-04	38	60
T_tridentatus_abd-a_A	TRINITY_DN14733_c0_g2_i1.p1	0.403	57	33	0	2	58	154	210	5.917E-04	37	60
L_polyphemus_abd-a_A2	TRINITY_DN1263_c1_g1_i1.p1	0.950	60	3	0	1	60	172	231	7.127E-32	117	60
L_polyphemus_abd-a_A2	TRINITY_DN125_c8_g1_i2.p1	0.932	59	4	0	1	59	198	256	1.698E-30	113	60
L_polyphemus_abd-a_A2	TRINITY_DN125_c8_g1_i3.p1	0.932	59	4	0	1	59	198	256	1.698E-30	113	60
L_polyphemus_abd-a_A2	TRINITY_DN125_c8_g1_i4.p1	0.932	59	4	0	1	59	198	256	1.698E-30	113	60
L_polyphemus_abd-a_A2	TRINITY_DN125_c8_g1_i5.p1	0.932	59	4	0	1	59	198	256	1.698E-30	113	60
L_polyphemus_abd-a_A2	TRINITY_DN125_c8_g1_i6.p1	0.932	59	4	0	1	59	198	256	1.698E-30	113	60
L_polyphemus_abd-a_A2	TRINITY_DN14625_c0_g1_i2.p1	0.862	58	8	0	2	59	218	275	6.477E-27	102	60
L_polyphemus_abd-a_A2	TRINITY_DN14625_c0_g1_i5.p1	0.862	58	8	0	2	59	218	275	6.477E-27	102	60
L_polyphemus_abd-a_A2	TRINITY_DN2812_c1_g1_i1.p1	0.879	58	7	0	2	59	214	271	8.895E-27	102	60
L_polyphemus_abd-a_A2	TRINITY_DN2812_c1_g1_i4.p1	0.879	58	7	0	2	59	214	271	8.895E-27	102	60
L_polyphemus_abd-a_A2	TRINITY_DN6865_c1_g1_i1.p1	0.810	58	11	0	2	59	207	264	1.427E-24	96	60
L_polyphemus_abd-a_A2	TRINITY_DN6865_c1_g1_i3.p1	0.810	58	11	0	2	59	207	264	1.427E-24	96	60
L_polyphemus_abd-a_A2	TRINITY_DN1377_c3_g1_i1.p1	0.689	58	18	0	2	59	192	249	1.219E-18	79	60
L_polyphemus_abd-a_A2	TRINITY_DN1377_c3_g1_i2.p1	0.689	58	18	0	2	59	192	249	1.219E-18	79	60
L_polyphemus_abd-a_A2	TRINITY_DN1377_c3_g1_i3.p1	0.689	58	18	0	2	59	192	249	1.219E-18	79	60
L_polyphemus_abd-a_A2	TRINITY_DN9599_c0_g1_i1.p1	0.689	58	18	0	2	59	117	174	4.348E-18	77	60
L_polyphemus_abd-a_A2	TRINITY_DN45699_c0_g1_i1.p1	0.684	57	18	0	4	60	311	367	1.551E-17	76	60
L_polyphemus_abd-a_A2	TRINITY_DN6869_c0_g2_i2.p1	0.631	57	21	0	2	58	142	198	1.437E-16	73	60
L_polyphemus_abd-a_A2	TRINITY_DN6869_c0_g2_i1.p1	0.631	57	21	0	2	58	269	325	1.437E-16	73	60
L_polyphemus_abd-a_A2	TRINITY_DN15113_c0_g1_i1.p1	0.583	60	25	0	1	60	231	290	6.544E-15	68	60
L_polyphemus_abd-a_A2	TRINITY_DN15113_c0_g1_i2.p1	0.583	60	25	0	1	60	231	290	6.544E-15	68	60
L_polyphemus_abd-a_A2	TRINITY_DN10508_c0_g1_i3.p1	0.603	58	23	0	2	59	58	115	8.356E-14	65	60
L_polyphemus_abd-a_A2	TRINITY_DN10508_c0_g1_i1.p1	0.603	58	23	0	2	59	216	273	8.356E-14	65	60
L_polyphemus_abd-a_A2	TRINITY_DN10508_c0_g1_i2.p1	0.603	58	23	0	2	59	216	273	8.356E-14	65	60
L_polyphemus_abd-a_A2	TRINITY_DN7512_c0_g1_i7.p1	0.614	57	22	0	3	59	627	683	8.356E-14	65	60
L_polyphemus_abd-a_A2	TRINITY_DN7512_c0_g1_i3.p1	0.614	57	22	0	3	59	696	752	8.356E-14	65	60
L_polyphemus_abd-a_A2	TRINITY_DN7512_c0_g1_i5.p1	0.614	57	22	0	3	59	696	752	8.356E-14	65	60
L_polyphemus_abd-a_A2	TRINITY_DN7512_c0_g1_i1.p1	0.614	57	22	0	3	59	696	752	8.356E-14	65	60
L_polyphemus_abd-a_A2	TRINITY_DN7512_c0_g1_i2.p1	0.614	57	22	0	3	59	696	752	8.356E-14	65	60
L_polyphemus_abd-a_A2	TRINITY_DN2457_c4_g1_i1.p1	0.578	57	24	0	2	58	200	256	4.108E-13	63	60
L_polyphemus_abd-a_A2	TRINITY_DN5784_c0_g1_i1.p1	0.578	57	24	0	2	58	206	262	1.469E-12	61	60
L_polyphemus_abd-a_A2	TRINITY_DN21318_c0_g1_i1.p1	0.534	58	27	0	2	59	90	147	4.897E-11	57	60
L_polyphemus_abd-a_A2	TRINITY_DN15541_c0_g1_i1.p1	0.466	60	32	0	1	60	136	195	6.736E-11	57	60
L_polyphemus_abd-a_A2	TRINITY_DN15541_c0_g1_i2.p1	0.466	60	32	0	1	60	136	195	6.736E-11	57	60
L_polyphemus_abd-a_A2	TRINITY_DN3890_c1_g1_i1.p1	0.543	57	26	0	2	58	139	195	9.266E-11	56	60
L_polyphemus_abd-a_A2	TRINITY_DN21806_c0_g1_i1.p1	0.542	59	27	0	2	60	128	186	1.275E-10	56	60
L_polyphemus_abd-a_A2	TRINITY_DN397_c3_g1_i1.p1	0.500	58	29	0	1	58	280	337	2.413E-10	55	60
L_polyphemus_abd-a_A2	TRINITY_DN397_c3_g1_i2.p1	0.500	58	29	0	1	58	280	337	2.413E-10	55	60
L_polyphemus_abd-a_A2	TRINITY_DN4698_c0_g1_i1.p1	0.482	58	30	0	1	58	140	197	4.567E-10	54	60
L_polyphemus_abd-a_A2	TRINITY_DN14625_c5_g1_i1.p1	0.508	57	28	0	2	58	96	152	1.190E-09	53	60
L_polyphemus_abd-a_A2	TRINITY_DN7487_c1_g1_i1.p1	0.466	60	32	0	1	60	189	248	1.190E-09	53	60
L_polyphemus_abd-a_A2	TRINITY_DN7487_c1_g1_i3.p1	0.466	60	32	0	1	60	205	264	1.190E-09	53	60
L_polyphemus_abd-a_A2	TRINITY_DN9976_c1_g1_i10.p1	0.440	59	32	0	1	59	185	243	1.190E-09	53	60
L_polyphemus_abd-a_A2	TRINITY_DN9976_c1_g1_i2.p1	0.440	59	32	0	1	59	185	243	1.190E-09	53	60
L_polyphemus_abd-a_A2	TRINITY_DN9976_c1_g1_i5.p1	0.440	59	32	0	1	59	185	243	1.190E-09	53	60
L_polyphemus_abd-a_A2	TRINITY_DN9976_c1_g1_i6.p1	0.440	59	32	0	1	59	185	243	1.190E-09	53	60
L_polyphemus_abd-a_A2	TRINITY_DN4620_c0_g1_i1.p1	0.482	58	30	0	2	59	210	267	5.870E-09	51	60
L_polyphemus_abd-a_A2	TRINITY_DN42092_c0_g1_i2.p1	0.473	57	30	0	2	58	176	232	1.530E-08	50	60
L_polyphemus_abd-a_A2	TRINITY_DN3260_c0_g1_i1.p1	0.456	57	30	0	2	58	195	251	2.106E-08	49	60
L_polyphemus_abd-a_A2	TRINITY_DN3260_c0_g2_i1.p1	0.456	57	30	0	2	58	204	260	2.106E-08	49	60
L_polyphemus_abd-a_A2	TRINITY_DN9621_c0_g1_i1.p1	0.416	60	34	0	1	60	231	290	2.899E-08	49	60
L_polyphemus_abd-a_A2	TRINITY_DN9621_c0_g1_i10.p1	0.416	60	34	0	1	60	231	290	2.899E-08	49	60
L_polyphemus_abd-a_A2	TRINITY_DN9621_c0_g1_i11.p1	0.416	60	34	0	1	60	231	290	2.899E-08	49	60
L_polyphemus_abd-a_A2	TRINITY_DN9621_c0_g1_i12.p1	0.416	60	34	0	1	60	231	290	2.899E-08	49	60
L_polyphemus_abd-a_A2	TRINITY_DN9621_c0_g1_i13.p1	0.416	60	34	0	1	60	231	290	2.899E-08	49	60
L_polyphemus_abd-a_A2	TRINITY_DN9621_c0_g1_i14.p1	0.416	60	34	0	1	60	231	290	2.899E-08	49	60
L_polyphemus_abd-a_A2	TRINITY_DN9621_c0_g1_i15.p1	0.416	60	34	0	1	60	231	290	2.899E-08	49	60
L_polyphemus_abd-a_A2	TRINITY_DN9621_c0_g1_i4.p1	0.416	60	34	0	1	60	231	290	2.899E-08	49	60
L_polyphemus_abd-a_A2	TRINITY_DN9621_c0_g1_i6.p1	0.416	60	34	0	1	60	231	290	2.899E-08	49	60
L_polyphemus_abd-a_A2	TRINITY_DN9621_c0_g1_i7.p1	0.416	60	34	0	1	60	231	290	2.899E-08	49	60
L_polyphemus_abd-a_A2	TRINITY_DN9621_c0_g1_i9.p1	0.416	60	34	0	1	60	231	290	2.899E-08	49	60
L_polyphemus_abd-a_A2	TRINITY_DN3578_c7_g1_i1.p1	0.482	58	30	0	2	59	217	274	2.899E-08	49	60
L_polyphemus_abd-a_A2	TRINITY_DN3578_c7_g1_i2.p1	0.482	58	30	0	2	59	217	274	2.899E-08	49	60
L_polyphemus_abd-a_A2	TRINITY_DN2350_c0_g1_i1.p1	0.456	57	30	0	2	58	145	201	3.990E-08	49	60
L_polyphemus_abd-a_A2	TRINITY_DN2350_c0_g1_i3.p1	0.456	57	30	0	2	58	145	201	3.990E-08	49	60
L_polyphemus_abd-a_A2	TRINITY_DN2350_c0_g1_i6.p1	0.456	57	30	0	2	58	145	201	3.990E-08	49	60
L_polyphemus_abd-a_A2	TRINITY_DN2350_c0_g1_i2.p1	0.456	57	30	0	2	58	155	211	3.990E-08	49	60
L_polyphemus_abd-a_A2	TRINITY_DN2350_c0_g1_i4.p1	0.456	57	30	0	2	58	155	211	3.990E-08	49	60
L_polyphemus_abd-a_A2	TRINITY_DN2350_c0_g1_i5.p1	0.456	57	30	0	2	58	155	211	3.990E-08	49	60
L_polyphemus_abd-a_A2	TRINITY_DN2531_c1_g2_i1.p1	0.456	57	30	0	2	58	130	186	7.561E-08	48	60
L_polyphemus_abd-a_A2	TRINITY_DN6083_c2_g1_i2.p1	0.472	55	29	0	1	55	169	223	1.041E-07	48	60
L_polyphemus_abd-a_A2	TRINITY_DN102_c2_g1_i2.p1	0.423	59	33	0	1	59	170	228	1.433E-07	47	60
L_polyphemus_abd-a_A2	TRINITY_DN10224_c0_g1_i1.p1	0.465	58	30	0	2	59	74	131	1.433E-07	47	60
L_polyphemus_abd-a_A2	TRINITY_DN4934_c1_g1_i1.p1	0.431	58	32	0	2	59	167	224	1.433E-07	47	60
L_polyphemus_abd-a_A2	TRINITY_DN4934_c1_g1_i2.p1	0.431	58	32	0	2	59	167	224	1.433E-07	47	60
L_polyphemus_abd-a_A2	TRINITY_DN4934_c1_g1_i3.p1	0.431	58	32	0	2	59	167	224	1.433E-07	47	60
L_polyphemus_abd-a_A2	TRINITY_DN9363_c0_g1_i1.p1	0.448	58	31	0	2	59	150	207	1.973E-07	47	60
L_polyphemus_abd-a_A2	TRINITY_DN9363_c0_g1_i2.p1	0.448	58	31	0	2	59	150	207	1.973E-07	47	60
L_polyphemus_abd-a_A2	TRINITY_DN18184_c1_g1_i1.p1	0.431	58	32	0	2	59	134	191	1.973E-07	47	60
L_polyphemus_abd-a_A2	TRINITY_DN6043_c0_g1_i1.p1	0.473	57	30	0	2	58	128	184	2.716E-07	46	60
L_polyphemus_abd-a_A2	TRINITY_DN4736_c1_g1_i1.p1	0.431	58	32	0	2	59	75	132	2.716E-07	46	60
L_polyphemus_abd-a_A2	TRINITY_DN4736_c1_g1_i2.p1	0.431	58	32	0	2	59	123	180	2.716E-07	46	60
L_polyphemus_abd-a_A2	TRINITY_DN2082_c2_g1_i1.p1	0.457	59	31	0	1	59	134	192	3.739E-07	46	60
L_polyphemus_abd-a_A2	TRINITY_DN4790_c0_g1_i1.p1	0.444	54	29	0	5	58	216	269	5.148E-07	46	60
L_polyphemus_abd-a_A2	TRINITY_DN6684_c0_g2_i1.p1	0.413	58	33	0	2	59	141	198	5.148E-07	46	60
L_polyphemus_abd-a_A2	TRINITY_DN57221_c0_g1_i1.p1	0.413	58	33	0	1	58	204	261	7.089E-07	45	60
L_polyphemus_abd-a_A2	TRINITY_DN57221_c0_g1_i3.p1	0.413	58	33	0	1	58	204	261	7.089E-07	45	60
L_polyphemus_abd-a_A2	TRINITY_DN57221_c0_g1_i5.p1	0.413	58	33	0	1	58	204	261	7.089E-07	45	60
L_polyphemus_abd-a_A2	TRINITY_DN57221_c0_g1_i2.p1	0.413	58	33	0	1	58	253	310	7.089E-07	45	60
L_polyphemus_abd-a_A2	TRINITY_DN57221_c0_g1_i4.p1	0.413	58	33	0	1	58	253	310	7.089E-07	45	60
L_polyphemus_abd-a_A2	TRINITY_DN1256_c0_g2_i1.p1	0.440	59	32	0	2	60	64	122	7.089E-07	45	60
L_polyphemus_abd-a_A2	TRINITY_DN4319_c0_g1_i1.p1	0.423	59	33	0	1	59	179	237	9.761E-07	45	60
L_polyphemus_abd-a_A2	TRINITY_DN9591_c0_g1_i1.p1	0.442	52	28	0	4	55	227	278	3.510E-06	43	60
L_polyphemus_abd-a_A2	TRINITY_DN144_c2_g1_i1.p1	0.406	59	34	0	2	60	224	282	3.510E-06	43	60
L_polyphemus_abd-a_A2	TRINITY_DN144_c2_g1_i2.p1	0.406	59	34	0	2	60	224	282	3.510E-06	43	60
L_polyphemus_abd-a_A2	TRINITY_DN5584_c0_g1_i7.p1	0.438	57	31	0	2	58	30	86	4.835E-06	43	60
L_polyphemus_abd-a_A2	TRINITY_DN3945_c0_g1_i3.p1	0.438	57	30	0	2	55	123	179	4.835E-06	43	60
L_polyphemus_abd-a_A2	TRINITY_DN5584_c0_g1_i3.p1	0.438	57	31	0	2	58	99	155	4.835E-06	43	60
L_polyphemus_abd-a_A2	TRINITY_DN220_c1_g1_i15.p1	0.438	57	31	0	2	58	53	109	4.835E-06	43	60
L_polyphemus_abd-a_A2	TRINITY_DN220_c1_g1_i16.p1	0.438	57	31	0	2	58	53	109	4.835E-06	43	60
L_polyphemus_abd-a_A2	TRINITY_DN220_c1_g1_i2.p1	0.438	57	31	0	2	58	53	109	4.835E-06	43	60
L_polyphemus_abd-a_A2	TRINITY_DN220_c1_g1_i3.p1	0.438	57	31	0	2	58	53	109	4.835E-06	43	60
L_polyphemus_abd-a_A2	TRINITY_DN220_c1_g1_i10.p1	0.438	57	31	0	2	58	64	120	4.835E-06	43	60
L_polyphemus_abd-a_A2	TRINITY_DN220_c1_g1_i11.p1	0.438	57	31	0	2	58	64	120	4.835E-06	43	60
L_polyphemus_abd-a_A2	TRINITY_DN220_c1_g1_i12.p1	0.438	57	31	0	2	58	64	120	4.835E-06	43	60
L_polyphemus_abd-a_A2	TRINITY_DN220_c1_g1_i13.p1	0.438	57	31	0	2	58	64	120	4.835E-06	43	60
L_polyphemus_abd-a_A2	TRINITY_DN220_c1_g1_i14.p1	0.438	57	31	0	2	58	64	120	4.835E-06	43	60
L_polyphemus_abd-a_A2	TRINITY_DN220_c1_g1_i18.p1	0.438	57	31	0	2	58	64	120	4.835E-06	43	60
L_polyphemus_abd-a_A2	TRINITY_DN220_c1_g1_i21.p1	0.438	57	31	0	2	58	64	120	4.835E-06	43	60
L_polyphemus_abd-a_A2	TRINITY_DN220_c1_g1_i6.p1	0.438	57	31	0	2	58	64	120	4.835E-06	43	60
L_polyphemus_abd-a_A2	TRINITY_DN3945_c0_g1_i1.p1	0.438	57	30	0	2	55	335	391	4.835E-06	43	60
L_polyphemus_abd-a_A2	TRINITY_DN3945_c0_g1_i4.p1	0.438	57	30	0	2	55	335	391	4.835E-06	43	60
L_polyphemus_abd-a_A2	TRINITY_DN5071_c0_g1_i4.p1	0.421	57	32	0	2	58	166	222	6.659E-06	42	60
L_polyphemus_abd-a_A2	TRINITY_DN378_c1_g1_i1.p1	0.389	59	35	0	1	59	165	223	9.172E-06	42	60
L_polyphemus_abd-a_A2	TRINITY_DN2848_c1_g1_i1.p1	0.406	59	34	0	1	59	187	245	1.263E-05	42	60
L_polyphemus_abd-a_A2	TRINITY_DN2848_c1_g1_i2.p1	0.406	59	34	0	1	59	187	245	1.263E-05	42	60
L_polyphemus_abd-a_A2	TRINITY_DN8181_c0_g2_i1.p1	0.407	54	31	0	2	55	248	301	3.303E-05	40	60
L_polyphemus_abd-a_A2	TRINITY_DN8181_c0_g2_i2.p1	0.407	54	31	0	2	55	248	301	3.303E-05	40	60
L_polyphemus_abd-a_A2	TRINITY_DN14780_c2_g2_i1.p1	0.385	57	34	0	2	58	42	98	4.550E-05	40	60
L_polyphemus_abd-a_A2	TRINITY_DN14780_c2_g2_i2.p1	0.385	57	34	0	2	58	49	105	4.550E-05	40	60
L_polyphemus_abd-a_A2	TRINITY_DN1203_c1_g1_i1.p1	0.438	57	31	0	2	58	98	154	6.269E-05	40	60
L_polyphemus_abd-a_A2	TRINITY_DN1561_c0_g1_i4.p1	0.396	58	34	0	1	58	134	191	6.269E-05	40	60
L_polyphemus_abd-a_A2	TRINITY_DN1561_c0_g1_i2.p1	0.396	58	34	0	1	58	134	191	6.269E-05	40	60
L_polyphemus_abd-a_A2	TRINITY_DN1736_c0_g1_i12.p1	0.388	54	32	0	2	55	228	281	6.269E-05	40	60
L_polyphemus_abd-a_A2	TRINITY_DN1736_c0_g1_i13.p1	0.388	54	32	0	2	55	228	281	6.269E-05	40	60
L_polyphemus_abd-a_A2	TRINITY_DN1736_c0_g1_i15.p1	0.388	54	32	0	2	55	228	281	6.269E-05	40	60
L_polyphemus_abd-a_A2	TRINITY_DN1736_c0_g1_i3.p1	0.388	54	32	0	2	55	228	281	6.269E-05	40	60
L_polyphemus_abd-a_A2	TRINITY_DN1736_c0_g1_i4.p1	0.388	54	32	0	2	55	228	281	6.269E-05	40	60
L_polyphemus_abd-a_A2	TRINITY_DN1736_c0_g1_i6.p1	0.388	54	32	0	2	55	228	281	6.269E-05	40	60
L_polyphemus_abd-a_A2	TRINITY_DN1736_c0_g1_i7.p1	0.388	54	32	0	2	55	228	281	6.269E-05	40	60
L_polyphemus_abd-a_A2	TRINITY_DN1736_c0_g1_i9.p1	0.388	54	32	0	2	55	228	281	6.269E-05	40	60
L_polyphemus_abd-a_A2	TRINITY_DN1736_c0_g1_i1.p1	0.388	54	32	0	2	55	228	281	6.269E-05	40	60
L_polyphemus_abd-a_A2	TRINITY_DN1736_c0_g1_i10.p1	0.388	54	32	0	2	55	228	281	6.269E-05	40	60
L_polyphemus_abd-a_A2	TRINITY_DN1736_c0_g1_i11.p1	0.388	54	32	0	2	55	228	281	6.269E-05	40	60
L_polyphemus_abd-a_A2	TRINITY_DN8187_c0_g1_i2.p1	0.372	59	36	0	2	60	150	208	8.638E-05	39	60
L_polyphemus_abd-a_A2	TRINITY_DN8187_c0_g1_i1.p1	0.372	59	36	0	2	60	154	212	8.638E-05	39	60
L_polyphemus_abd-a_A2	TRINITY_DN4894_c0_g1_i1.p1	0.403	57	33	0	3	59	103	159	8.638E-05	39	60
L_polyphemus_abd-a_A2	TRINITY_DN4894_c0_g1_i6.p1	0.403	57	33	0	3	59	103	159	8.638E-05	39	60
L_polyphemus_abd-a_A2	TRINITY_DN301_c5_g3_i2.p1	0.385	57	34	0	3	59	251	307	8.638E-05	39	60
L_polyphemus_abd-a_A2	TRINITY_DN4894_c0_g1_i2.p1	0.403	57	33	0	3	59	252	308	8.638E-05	39	60
L_polyphemus_abd-a_A2	TRINITY_DN4894_c0_g1_i3.p1	0.403	57	33	0	3	59	252	308	8.638E-05	39	60
L_polyphemus_abd-a_A2	TRINITY_DN4894_c0_g1_i4.p1	0.403	57	33	0	3	59	252	308	8.638E-05	39	60
L_polyphemus_abd-a_A2	TRINITY_DN4894_c0_g1_i5.p1	0.403	57	33	0	3	59	252	308	8.638E-05	39	60
L_polyphemus_abd-a_A2	TRINITY_DN17973_c0_g1_i2.p1	0.413	58	33	0	1	58	208	265	2.260E-04	38	60
L_polyphemus_abd-a_A2	TRINITY_DN17973_c0_g1_i4.p1	0.413	58	33	0	1	58	208	265	2.260E-04	38	60
L_polyphemus_abd-a_A2	TRINITY_DN17973_c0_g1_i3.p1	0.413	58	33	0	1	58	208	265	2.260E-04	38	60
L_polyphemus_abd-a_A2	TRINITY_DN14733_c0_g2_i1.p1	0.403	57	33	0	2	58	154	210	5.917E-04	37	60
T_castaneum_abd-A	TRINITY_DN1263_c1_g1_i1.p1	0.933	60	4	0	1	60	172	231	1.344E-31	116	60
T_castaneum_abd-A	TRINITY_DN125_c8_g1_i2.p1	0.932	59	4	0	1	59	198	256	1.698E-30	113	60
T_castaneum_abd-A	TRINITY_DN125_c8_g1_i3.p1	0.932	59	4	0	1	59	198	256	1.698E-30	113	60
T_castaneum_abd-A	TRINITY_DN125_c8_g1_i4.p1	0.932	59	4	0	1	59	198	256	1.698E-30	113	60
T_castaneum_abd-A	TRINITY_DN125_c8_g1_i5.p1	0.932	59	4	0	1	59	198	256	1.698E-30	113	60
T_castaneum_abd-A	TRINITY_DN125_c8_g1_i6.p1	0.932	59	4	0	1	59	198	256	1.698E-30	113	60
T_castaneum_abd-A	TRINITY_DN14625_c0_g1_i2.p1	0.862	58	8	0	2	59	218	275	6.477E-27	102	60
T_castaneum_abd-A	TRINITY_DN14625_c0_g1_i5.p1	0.862	58	8	0	2	59	218	275	6.477E-27	102	60
T_castaneum_abd-A	TRINITY_DN2812_c1_g1_i1.p1	0.879	58	7	0	2	59	214	271	8.895E-27	102	60
T_castaneum_abd-A	TRINITY_DN2812_c1_g1_i4.p1	0.879	58	7	0	2	59	214	271	8.895E-27	102	60
T_castaneum_abd-A	TRINITY_DN6865_c1_g1_i1.p1	0.810	58	11	0	2	59	207	264	1.427E-24	96	60
T_castaneum_abd-A	TRINITY_DN6865_c1_g1_i3.p1	0.810	58	11	0	2	59	207	264	1.427E-24	96	60
T_castaneum_abd-A	TRINITY_DN1377_c3_g1_i1.p1	0.689	58	18	0	2	59	192	249	1.219E-18	79	60
T_castaneum_abd-A	TRINITY_DN1377_c3_g1_i2.p1	0.689	58	18	0	2	59	192	249	1.219E-18	79	60
T_castaneum_abd-A	TRINITY_DN1377_c3_g1_i3.p1	0.689	58	18	0	2	59	192	249	1.219E-18	79	60
T_castaneum_abd-A	TRINITY_DN9599_c0_g1_i1.p1	0.689	58	18	0	2	59	117	174	4.348E-18	77	60
T_castaneum_abd-A	TRINITY_DN45699_c0_g1_i1.p1	0.684	57	18	0	4	60	311	367	1.129E-17	76	60
T_castaneum_abd-A	TRINITY_DN6869_c0_g2_i2.p1	0.631	57	21	0	2	58	142	198	1.437E-16	73	60
T_castaneum_abd-A	TRINITY_DN6869_c0_g2_i1.p1	0.631	57	21	0	2	58	269	325	1.437E-16	73	60
T_castaneum_abd-A	TRINITY_DN15113_c0_g1_i1.p1	0.600	60	24	0	1	60	231	290	3.463E-15	69	60
T_castaneum_abd-A	TRINITY_DN15113_c0_g1_i2.p1	0.600	60	24	0	1	60	231	290	3.463E-15	69	60
T_castaneum_abd-A	TRINITY_DN10508_c0_g1_i3.p1	0.603	58	23	0	2	59	58	115	8.356E-14	65	60
T_castaneum_abd-A	TRINITY_DN10508_c0_g1_i1.p1	0.603	58	23	0	2	59	216	273	8.356E-14	65	60
T_castaneum_abd-A	TRINITY_DN10508_c0_g1_i2.p1	0.603	58	23	0	2	59	216	273	8.356E-14	65	60
T_castaneum_abd-A	TRINITY_DN7512_c0_g1_i7.p1	0.614	57	22	0	3	59	627	683	8.356E-14	65	60
T_castaneum_abd-A	TRINITY_DN7512_c0_g1_i3.p1	0.614	57	22	0	3	59	696	752	8.356E-14	65	60
T_castaneum_abd-A	TRINITY_DN7512_c0_g1_i5.p1	0.614	57	22	0	3	59	696	752	8.356E-14	65	60
T_castaneum_abd-A	TRINITY_DN7512_c0_g1_i1.p1	0.614	57	22	0	3	59	696	752	8.356E-14	65	60
T_castaneum_abd-A	TRINITY_DN7512_c0_g1_i2.p1	0.614	57	22	0	3	59	696	752	8.356E-14	65	60
T_castaneum_abd-A	TRINITY_DN2457_c4_g1_i1.p1	0.578	57	24	0	2	58	200	256	4.108E-13	63	60
T_castaneum_abd-A	TRINITY_DN5784_c0_g1_i1.p1	0.578	57	24	0	2	58	206	262	1.469E-12	61	60
T_castaneum_abd-A	TRINITY_DN15541_c0_g1_i1.p1	0.483	60	31	0	1	60	136	195	3.560E-11	57	60
T_castaneum_abd-A	TRINITY_DN15541_c0_g1_i2.p1	0.483	60	31	0	1	60	136	195	3.560E-11	57	60
T_castaneum_abd-A	TRINITY_DN21318_c0_g1_i1.p1	0.534	58	27	0	2	59	90	147	4.897E-11	57	60
T_castaneum_abd-A	TRINITY_DN3890_c1_g1_i1.p1	0.543	57	26	0	2	58	139	195	9.266E-11	56	60
T_castaneum_abd-A	TRINITY_DN21806_c0_g1_i1.p1	0.542	59	27	0	2	60	128	186	2.413E-10	55	60
T_castaneum_abd-A	TRINITY_DN397_c3_g1_i1.p1	0.500	58	29	0	1	58	280	337	2.413E-10	55	60
T_castaneum_abd-A	TRINITY_DN397_c3_g1_i2.p1	0.500	58	29	0	1	58	280	337	2.413E-10	55	60
T_castaneum_abd-A	TRINITY_DN4698_c0_g1_i1.p1	0.482	58	30	0	1	58	140	197	4.567E-10	54	60
T_castaneum_abd-A	TRINITY_DN14625_c5_g1_i1.p1	0.508	57	28	0	2	58	96	152	1.190E-09	53	60
T_castaneum_abd-A	TRINITY_DN9976_c1_g1_i10.p1	0.440	59	32	0	1	59	185	243	1.190E-09	53	60
T_castaneum_abd-A	TRINITY_DN9976_c1_g1_i2.p1	0.440	59	32	0	1	59	185	243	1.190E-09	53	60
T_castaneum_abd-A	TRINITY_DN9976_c1_g1_i5.p1	0.440	59	32	0	1	59	185	243	1.190E-09	53	60
T_castaneum_abd-A	TRINITY_DN9976_c1_g1_i6.p1	0.440	59	32	0	1	59	185	243	1.190E-09	53	60
T_castaneum_abd-A	TRINITY_DN7487_c1_g1_i1.p1	0.466	60	32	0	1	60	189	248	2.253E-09	52	60
T_castaneum_abd-A	TRINITY_DN7487_c1_g1_i3.p1	0.466	60	32	0	1	60	205	264	2.253E-09	52	60
T_castaneum_abd-A	TRINITY_DN4620_c0_g1_i1.p1	0.482	58	30	0	2	59	210	267	5.870E-09	51	60
T_castaneum_abd-A	TRINITY_DN42092_c0_g1_i2.p1	0.473	57	30	0	2	58	176	232	1.530E-08	50	60
T_castaneum_abd-A	TRINITY_DN9621_c0_g1_i1.p1	0.433	60	33	0	1	60	231	290	1.530E-08	50	60
T_castaneum_abd-A	TRINITY_DN9621_c0_g1_i10.p1	0.433	60	33	0	1	60	231	290	1.530E-08	50	60
T_castaneum_abd-A	TRINITY_DN9621_c0_g1_i11.p1	0.433	60	33	0	1	60	231	290	1.530E-08	50	60
T_castaneum_abd-A	TRINITY_DN9621_c0_g1_i12.p1	0.433	60	33	0	1	60	231	290	1.530E-08	50	60
T_castaneum_abd-A	TRINITY_DN9621_c0_g1_i13.p1	0.433	60	33	0	1	60	231	290	1.530E-08	50	60
T_castaneum_abd-A	TRINITY_DN9621_c0_g1_i14.p1	0.433	60	33	0	1	60	231	290	1.530E-08	50	60
T_castaneum_abd-A	TRINITY_DN9621_c0_g1_i15.p1	0.433	60	33	0	1	60	231	290	1.530E-08	50	60
T_castaneum_abd-A	TRINITY_DN9621_c0_g1_i4.p1	0.433	60	33	0	1	60	231	290	1.530E-08	50	60
T_castaneum_abd-A	TRINITY_DN9621_c0_g1_i6.p1	0.433	60	33	0	1	60	231	290	1.530E-08	50	60
T_castaneum_abd-A	TRINITY_DN9621_c0_g1_i7.p1	0.433	60	33	0	1	60	231	290	1.530E-08	50	60
T_castaneum_abd-A	TRINITY_DN9621_c0_g1_i9.p1	0.433	60	33	0	1	60	231	290	1.530E-08	50	60
T_castaneum_abd-A	TRINITY_DN3260_c0_g1_i1.p1	0.456	57	30	0	2	58	195	251	2.106E-08	49	60
T_castaneum_abd-A	TRINITY_DN3260_c0_g2_i1.p1	0.456	57	30	0	2	58	204	260	2.106E-08	49	60
T_castaneum_abd-A	TRINITY_DN3578_c7_g1_i1.p1	0.482	58	30	0	2	59	217	274	2.899E-08	49	60
T_castaneum_abd-A	TRINITY_DN3578_c7_g1_i2.p1	0.482	58	30	0	2	59	217	274	2.899E-08	49	60
T_castaneum_abd-A	TRINITY_DN2350_c0_g1_i1.p1	0.456	57	30	0	2	58	145	201	3.990E-08	49	60
T_castaneum_abd-A	TRINITY_DN2350_c0_g1_i3.p1	0.456	57	30	0	2	58	145	201	3.990E-08	49	60
T_castaneum_abd-A	TRINITY_DN2350_c0_g1_i6.p1	0.456	57	30	0	2	58	145	201	3.990E-08	49	60
T_castaneum_abd-A	TRINITY_DN2350_c0_g1_i2.p1	0.456	57	30	0	2	58	155	211	3.990E-08	49	60
T_castaneum_abd-A	TRINITY_DN2350_c0_g1_i4.p1	0.456	57	30	0	2	58	155	211	3.990E-08	49	60
T_castaneum_abd-A	TRINITY_DN2350_c0_g1_i5.p1	0.456	57	30	0	2	58	155	211	3.990E-08	49	60
T_castaneum_abd-A	TRINITY_DN2531_c1_g2_i1.p1	0.456	57	30	0	2	58	130	186	7.561E-08	48	60
T_castaneum_abd-A	TRINITY_DN6083_c2_g1_i2.p1	0.472	55	29	0	1	55	169	223	1.041E-07	48	60
T_castaneum_abd-A	TRINITY_DN102_c2_g1_i2.p1	0.423	59	33	0	1	59	170	228	1.433E-07	47	60
T_castaneum_abd-A	TRINITY_DN10224_c0_g1_i1.p1	0.465	58	30	0	2	59	74	131	1.433E-07	47	60
T_castaneum_abd-A	TRINITY_DN4934_c1_g1_i1.p1	0.431	58	32	0	2	59	167	224	1.433E-07	47	60
T_castaneum_abd-A	TRINITY_DN4934_c1_g1_i2.p1	0.431	58	32	0	2	59	167	224	1.433E-07	47	60
T_castaneum_abd-A	TRINITY_DN4934_c1_g1_i3.p1	0.431	58	32	0	2	59	167	224	1.433E-07	47	60
T_castaneum_abd-A	TRINITY_DN9363_c0_g1_i1.p1	0.448	58	31	0	2	59	150	207	1.973E-07	47	60
T_castaneum_abd-A	TRINITY_DN9363_c0_g1_i2.p1	0.448	58	31	0	2	59	150	207	1.973E-07	47	60
T_castaneum_abd-A	TRINITY_DN18184_c1_g1_i1.p1	0.431	58	32	0	2	59	134	191	1.973E-07	47	60
T_castaneum_abd-A	TRINITY_DN6043_c0_g1_i1.p1	0.473	57	30	0	2	58	128	184	2.716E-07	46	60
T_castaneum_abd-A	TRINITY_DN4736_c1_g1_i1.p1	0.431	58	32	0	2	59	75	132	2.716E-07	46	60
T_castaneum_abd-A	TRINITY_DN4736_c1_g1_i2.p1	0.431	58	32	0	2	59	123	180	2.716E-07	46	60
T_castaneum_abd-A	TRINITY_DN2082_c2_g1_i1.p1	0.457	59	31	0	1	59	134	192	3.739E-07	46	60
T_castaneum_abd-A	TRINITY_DN4790_c0_g1_i1.p1	0.444	54	29	0	5	58	216	269	5.148E-07	46	60
T_castaneum_abd-A	TRINITY_DN6684_c0_g2_i1.p1	0.413	58	33	0	2	59	141	198	5.148E-07	46	60
T_castaneum_abd-A	TRINITY_DN57221_c0_g1_i1.p1	0.413	58	33	0	1	58	204	261	7.089E-07	45	60
T_castaneum_abd-A	TRINITY_DN57221_c0_g1_i3.p1	0.413	58	33	0	1	58	204	261	7.089E-07	45	60
T_castaneum_abd-A	TRINITY_DN57221_c0_g1_i5.p1	0.413	58	33	0	1	58	204	261	7.089E-07	45	60
T_castaneum_abd-A	TRINITY_DN57221_c0_g1_i2.p1	0.413	58	33	0	1	58	253	310	7.089E-07	45	60
T_castaneum_abd-A	TRINITY_DN57221_c0_g1_i4.p1	0.413	58	33	0	1	58	253	310	7.089E-07	45	60
T_castaneum_abd-A	TRINITY_DN4319_c0_g1_i1.p1	0.423	59	33	0	1	59	179	237	9.761E-07	45	60
T_castaneum_abd-A	TRINITY_DN1256_c0_g2_i1.p1	0.438	57	31	0	2	58	64	120	1.344E-06	44	60
T_castaneum_abd-A	TRINITY_DN9591_c0_g1_i1.p1	0.442	52	28	0	4	55	227	278	3.510E-06	43	60
T_castaneum_abd-A	TRINITY_DN5584_c0_g1_i7.p1	0.438	57	31	0	2	58	30	86	4.835E-06	43	60
T_castaneum_abd-A	TRINITY_DN3945_c0_g1_i3.p1	0.438	57	30	0	2	55	123	179	4.835E-06	43	60
T_castaneum_abd-A	TRINITY_DN5584_c0_g1_i3.p1	0.438	57	31	0	2	58	99	155	4.835E-06	43	60
T_castaneum_abd-A	TRINITY_DN220_c1_g1_i15.p1	0.438	57	31	0	2	58	53	109	4.835E-06	43	60
T_castaneum_abd-A	TRINITY_DN220_c1_g1_i16.p1	0.438	57	31	0	2	58	53	109	4.835E-06	43	60
T_castaneum_abd-A	TRINITY_DN220_c1_g1_i2.p1	0.438	57	31	0	2	58	53	109	4.835E-06	43	60
T_castaneum_abd-A	TRINITY_DN220_c1_g1_i3.p1	0.438	57	31	0	2	58	53	109	4.835E-06	43	60
T_castaneum_abd-A	TRINITY_DN220_c1_g1_i10.p1	0.438	57	31	0	2	58	64	120	4.835E-06	43	60
T_castaneum_abd-A	TRINITY_DN220_c1_g1_i11.p1	0.438	57	31	0	2	58	64	120	4.835E-06	43	60
T_castaneum_abd-A	TRINITY_DN220_c1_g1_i12.p1	0.438	57	31	0	2	58	64	120	4.835E-06	43	60
T_castaneum_abd-A	TRINITY_DN220_c1_g1_i13.p1	0.438	57	31	0	2	58	64	120	4.835E-06	43	60
T_castaneum_abd-A	TRINITY_DN220_c1_g1_i14.p1	0.438	57	31	0	2	58	64	120	4.835E-06	43	60
T_castaneum_abd-A	TRINITY_DN220_c1_g1_i18.p1	0.438	57	31	0	2	58	64	120	4.835E-06	43	60
T_castaneum_abd-A	TRINITY_DN220_c1_g1_i21.p1	0.438	57	31	0	2	58	64	120	4.835E-06	43	60
T_castaneum_abd-A	TRINITY_DN220_c1_g1_i6.p1	0.438	57	31	0	2	58	64	120	4.835E-06	43	60
T_castaneum_abd-A	TRINITY_DN3945_c0_g1_i1.p1	0.438	57	30	0	2	55	335	391	4.835E-06	43	60
T_castaneum_abd-A	TRINITY_DN3945_c0_g1_i4.p1	0.438	57	30	0	2	55	335	391	4.835E-06	43	60
T_castaneum_abd-A	TRINITY_DN5071_c0_g1_i4.p1	0.421	57	32	0	2	58	166	222	6.659E-06	42	60
T_castaneum_abd-A	TRINITY_DN144_c2_g1_i1.p1	0.406	59	34	0	2	60	224	282	6.659E-06	42	60
T_castaneum_abd-A	TRINITY_DN144_c2_g1_i2.p1	0.406	59	34	0	2	60	224	282	6.659E-06	42	60
T_castaneum_abd-A	TRINITY_DN378_c1_g1_i1.p1	0.389	59	35	0	1	59	165	223	9.172E-06	42	60
T_castaneum_abd-A	TRINITY_DN2848_c1_g1_i1.p1	0.406	59	34	0	1	59	187	245	1.263E-05	42	60
T_castaneum_abd-A	TRINITY_DN2848_c1_g1_i2.p1	0.406	59	34	0	1	59	187	245	1.263E-05	42	60
T_castaneum_abd-A	TRINITY_DN8181_c0_g2_i1.p1	0.407	54	31	0	2	55	248	301	3.303E-05	40	60
T_castaneum_abd-A	TRINITY_DN8181_c0_g2_i2.p1	0.407	54	31	0	2	55	248	301	3.303E-05	40	60
T_castaneum_abd-A	TRINITY_DN14780_c2_g2_i1.p1	0.385	57	34	0	2	58	42	98	4.550E-05	40	60
T_castaneum_abd-A	TRINITY_DN14780_c2_g2_i2.p1	0.385	57	34	0	2	58	49	105	4.550E-05	40	60
T_castaneum_abd-A	TRINITY_DN8187_c0_g1_i2.p1	0.389	59	35	0	2	60	150	208	4.550E-05	40	60
T_castaneum_abd-A	TRINITY_DN8187_c0_g1_i1.p1	0.389	59	35	0	2	60	154	212	4.550E-05	40	60
T_castaneum_abd-A	TRINITY_DN1203_c1_g1_i1.p1	0.438	57	31	0	2	58	98	154	6.269E-05	40	60
T_castaneum_abd-A	TRINITY_DN1561_c0_g1_i4.p1	0.396	58	34	0	1	58	134	191	6.269E-05	40	60
T_castaneum_abd-A	TRINITY_DN1561_c0_g1_i2.p1	0.396	58	34	0	1	58	134	191	6.269E-05	40	60
T_castaneum_abd-A	TRINITY_DN1736_c0_g1_i12.p1	0.388	54	32	0	2	55	228	281	6.269E-05	40	60
T_castaneum_abd-A	TRINITY_DN1736_c0_g1_i13.p1	0.388	54	32	0	2	55	228	281	6.269E-05	40	60
T_castaneum_abd-A	TRINITY_DN1736_c0_g1_i15.p1	0.388	54	32	0	2	55	228	281	6.269E-05	40	60
T_castaneum_abd-A	TRINITY_DN1736_c0_g1_i3.p1	0.388	54	32	0	2	55	228	281	6.269E-05	40	60
T_castaneum_abd-A	TRINITY_DN1736_c0_g1_i4.p1	0.388	54	32	0	2	55	228	281	6.269E-05	40	60
T_castaneum_abd-A	TRINITY_DN1736_c0_g1_i6.p1	0.388	54	32	0	2	55	228	281	6.269E-05	40	60
T_castaneum_abd-A	TRINITY_DN1736_c0_g1_i7.p1	0.388	54	32	0	2	55	228	281	6.269E-05	40	60
T_castaneum_abd-A	TRINITY_DN1736_c0_g1_i9.p1	0.388	54	32	0	2	55	228	281	6.269E-05	40	60
T_castaneum_abd-A	TRINITY_DN1736_c0_g1_i1.p1	0.388	54	32	0	2	55	228	281	6.269E-05	40	60
T_castaneum_abd-A	TRINITY_DN1736_c0_g1_i10.p1	0.388	54	32	0	2	55	228	281	6.269E-05	40	60
T_castaneum_abd-A	TRINITY_DN1736_c0_g1_i11.p1	0.388	54	32	0	2	55	228	281	6.269E-05	40	60
T_castaneum_abd-A	TRINITY_DN4894_c0_g1_i1.p1	0.403	57	33	0	3	59	103	159	8.638E-05	39	60
T_castaneum_abd-A	TRINITY_DN4894_c0_g1_i6.p1	0.403	57	33	0	3	59	103	159	8.638E-05	39	60
T_castaneum_abd-A	TRINITY_DN301_c5_g3_i2.p1	0.385	57	34	0	3	59	251	307	8.638E-05	39	60
T_castaneum_abd-A	TRINITY_DN4894_c0_g1_i2.p1	0.403	57	33	0	3	59	252	308	8.638E-05	39	60
T_castaneum_abd-A	TRINITY_DN4894_c0_g1_i3.p1	0.403	57	33	0	3	59	252	308	8.638E-05	39	60
T_castaneum_abd-A	TRINITY_DN4894_c0_g1_i4.p1	0.403	57	33	0	3	59	252	308	8.638E-05	39	60
T_castaneum_abd-A	TRINITY_DN4894_c0_g1_i5.p1	0.403	57	33	0	3	59	252	308	8.638E-05	39	60
T_castaneum_abd-A	TRINITY_DN17973_c0_g1_i2.p1	0.413	58	33	0	1	58	208	265	2.260E-04	38	60
T_castaneum_abd-A	TRINITY_DN17973_c0_g1_i4.p1	0.413	58	33	0	1	58	208	265	2.260E-04	38	60
T_castaneum_abd-A	TRINITY_DN17973_c0_g1_i3.p1	0.413	58	33	0	1	58	208	265	2.260E-04	38	60
T_castaneum_abd-A	TRINITY_DN14733_c0_g2_i1.p1	0.403	57	33	0	2	58	154	210	5.917E-04	37	60
C_rotundicauda_abd-a_A	TRINITY_DN1263_c1_g1_i1.p1	0.950	60	3	0	1	60	172	231	7.127E-32	117	60
C_rotundicauda_abd-a_A	TRINITY_DN125_c8_g1_i2.p1	0.932	59	4	0	1	59	198	256	1.698E-30	113	60
C_rotundicauda_abd-a_A	TRINITY_DN125_c8_g1_i3.p1	0.932	59	4	0	1	59	198	256	1.698E-30	113	60
C_rotundicauda_abd-a_A	TRINITY_DN125_c8_g1_i4.p1	0.932	59	4	0	1	59	198	256	1.698E-30	113	60
C_rotundicauda_abd-a_A	TRINITY_DN125_c8_g1_i5.p1	0.932	59	4	0	1	59	198	256	1.698E-30	113	60
C_rotundicauda_abd-a_A	TRINITY_DN125_c8_g1_i6.p1	0.932	59	4	0	1	59	198	256	1.698E-30	113	60
C_rotundicauda_abd-a_A	TRINITY_DN14625_c0_g1_i2.p1	0.862	58	8	0	2	59	218	275	6.477E-27	102	60
C_rotundicauda_abd-a_A	TRINITY_DN14625_c0_g1_i5.p1	0.862	58	8	0	2	59	218	275	6.477E-27	102	60
C_rotundicauda_abd-a_A	TRINITY_DN2812_c1_g1_i1.p1	0.879	58	7	0	2	59	214	271	8.895E-27	102	60
C_rotundicauda_abd-a_A	TRINITY_DN2812_c1_g1_i4.p1	0.879	58	7	0	2	59	214	271	8.895E-27	102	60
C_rotundicauda_abd-a_A	TRINITY_DN6865_c1_g1_i1.p1	0.810	58	11	0	2	59	207	264	1.427E-24	96	60
C_rotundicauda_abd-a_A	TRINITY_DN6865_c1_g1_i3.p1	0.810	58	11	0	2	59	207	264	1.427E-24	96	60
C_rotundicauda_abd-a_A	TRINITY_DN1377_c3_g1_i1.p1	0.689	58	18	0	2	59	192	249	1.219E-18	79	60
C_rotundicauda_abd-a_A	TRINITY_DN1377_c3_g1_i2.p1	0.689	58	18	0	2	59	192	249	1.219E-18	79	60
C_rotundicauda_abd-a_A	TRINITY_DN1377_c3_g1_i3.p1	0.689	58	18	0	2	59	192	249	1.219E-18	79	60
C_rotundicauda_abd-a_A	TRINITY_DN9599_c0_g1_i1.p1	0.689	58	18	0	2	59	117	174	4.348E-18	77	60
C_rotundicauda_abd-a_A	TRINITY_DN45699_c0_g1_i1.p1	0.684	57	18	0	4	60	311	367	1.551E-17	76	60
C_rotundicauda_abd-a_A	TRINITY_DN6869_c0_g2_i2.p1	0.631	57	21	0	2	58	142	198	1.437E-16	73	60
C_rotundicauda_abd-a_A	TRINITY_DN6869_c0_g2_i1.p1	0.631	57	21	0	2	58	269	325	1.437E-16	73	60
C_rotundicauda_abd-a_A	TRINITY_DN15113_c0_g1_i1.p1	0.583	60	25	0	1	60	231	290	6.544E-15	68	60
C_rotundicauda_abd-a_A	TRINITY_DN15113_c0_g1_i2.p1	0.583	60	25	0	1	60	231	290	6.544E-15	68	60
C_rotundicauda_abd-a_A	TRINITY_DN10508_c0_g1_i3.p1	0.603	58	23	0	2	59	58	115	8.356E-14	65	60
C_rotundicauda_abd-a_A	TRINITY_DN10508_c0_g1_i1.p1	0.603	58	23	0	2	59	216	273	8.356E-14	65	60
C_rotundicauda_abd-a_A	TRINITY_DN10508_c0_g1_i2.p1	0.603	58	23	0	2	59	216	273	8.356E-14	65	60
C_rotundicauda_abd-a_A	TRINITY_DN7512_c0_g1_i7.p1	0.614	57	22	0	3	59	627	683	8.356E-14	65	60
C_rotundicauda_abd-a_A	TRINITY_DN7512_c0_g1_i3.p1	0.614	57	22	0	3	59	696	752	8.356E-14	65	60
C_rotundicauda_abd-a_A	TRINITY_DN7512_c0_g1_i5.p1	0.614	57	22	0	3	59	696	752	8.356E-14	65	60
C_rotundicauda_abd-a_A	TRINITY_DN7512_c0_g1_i1.p1	0.614	57	22	0	3	59	696	752	8.356E-14	65	60
C_rotundicauda_abd-a_A	TRINITY_DN7512_c0_g1_i2.p1	0.614	57	22	0	3	59	696	752	8.356E-14	65	60
C_rotundicauda_abd-a_A	TRINITY_DN2457_c4_g1_i1.p1	0.578	57	24	0	2	58	200	256	4.108E-13	63	60
C_rotundicauda_abd-a_A	TRINITY_DN5784_c0_g1_i1.p1	0.578	57	24	0	2	58	206	262	1.469E-12	61	60
C_rotundicauda_abd-a_A	TRINITY_DN21318_c0_g1_i1.p1	0.534	58	27	0	2	59	90	147	4.897E-11	57	60
C_rotundicauda_abd-a_A	TRINITY_DN15541_c0_g1_i1.p1	0.466	60	32	0	1	60	136	195	6.736E-11	57	60
C_rotundicauda_abd-a_A	TRINITY_DN15541_c0_g1_i2.p1	0.466	60	32	0	1	60	136	195	6.736E-11	57	60
C_rotundicauda_abd-a_A	TRINITY_DN3890_c1_g1_i1.p1	0.543	57	26	0	2	58	139	195	9.266E-11	56	60
C_rotundicauda_abd-a_A	TRINITY_DN21806_c0_g1_i1.p1	0.542	59	27	0	2	60	128	186	1.275E-10	56	60
C_rotundicauda_abd-a_A	TRINITY_DN397_c3_g1_i1.p1	0.500	58	29	0	1	58	280	337	2.413E-10	55	60
C_rotundicauda_abd-a_A	TRINITY_DN397_c3_g1_i2.p1	0.500	58	29	0	1	58	280	337	2.413E-10	55	60
C_rotundicauda_abd-a_A	TRINITY_DN4698_c0_g1_i1.p1	0.482	58	30	0	1	58	140	197	4.567E-10	54	60
C_rotundicauda_abd-a_A	TRINITY_DN14625_c5_g1_i1.p1	0.508	57	28	0	2	58	96	152	1.190E-09	53	60
C_rotundicauda_abd-a_A	TRINITY_DN7487_c1_g1_i1.p1	0.466	60	32	0	1	60	189	248	1.190E-09	53	60
C_rotundicauda_abd-a_A	TRINITY_DN7487_c1_g1_i3.p1	0.466	60	32	0	1	60	205	264	1.190E-09	53	60
C_rotundicauda_abd-a_A	TRINITY_DN9976_c1_g1_i10.p1	0.440	59	32	0	1	59	185	243	1.190E-09	53	60
C_rotundicauda_abd-a_A	TRINITY_DN9976_c1_g1_i2.p1	0.440	59	32	0	1	59	185	243	1.190E-09	53	60
C_rotundicauda_abd-a_A	TRINITY_DN9976_c1_g1_i5.p1	0.440	59	32	0	1	59	185	243	1.190E-09	53	60
C_rotundicauda_abd-a_A	TRINITY_DN9976_c1_g1_i6.p1	0.440	59	32	0	1	59	185	243	1.190E-09	53	60
C_rotundicauda_abd-a_A	TRINITY_DN4620_c0_g1_i1.p1	0.482	58	30	0	2	59	210	267	5.870E-09	51	60
C_rotundicauda_abd-a_A	TRINITY_DN42092_c0_g1_i2.p1	0.473	57	30	0	2	58	176	232	1.530E-08	50	60
C_rotundicauda_abd-a_A	TRINITY_DN3260_c0_g1_i1.p1	0.456	57	30	0	2	58	195	251	2.106E-08	49	60
C_rotundicauda_abd-a_A	TRINITY_DN3260_c0_g2_i1.p1	0.456	57	30	0	2	58	204	260	2.106E-08	49	60
C_rotundicauda_abd-a_A	TRINITY_DN9621_c0_g1_i1.p1	0.416	60	34	0	1	60	231	290	2.899E-08	49	60
C_rotundicauda_abd-a_A	TRINITY_DN9621_c0_g1_i10.p1	0.416	60	34	0	1	60	231	290	2.899E-08	49	60
C_rotundicauda_abd-a_A	TRINITY_DN9621_c0_g1_i11.p1	0.416	60	34	0	1	60	231	290	2.899E-08	49	60
C_rotundicauda_abd-a_A	TRINITY_DN9621_c0_g1_i12.p1	0.416	60	34	0	1	60	231	290	2.899E-08	49	60
C_rotundicauda_abd-a_A	TRINITY_DN9621_c0_g1_i13.p1	0.416	60	34	0	1	60	231	290	2.899E-08	49	60
C_rotundicauda_abd-a_A	TRINITY_DN9621_c0_g1_i14.p1	0.416	60	34	0	1	60	231	290	2.899E-08	49	60
C_rotundicauda_abd-a_A	TRINITY_DN9621_c0_g1_i15.p1	0.416	60	34	0	1	60	231	290	2.899E-08	49	60
C_rotundicauda_abd-a_A	TRINITY_DN9621_c0_g1_i4.p1	0.416	60	34	0	1	60	231	290	2.899E-08	49	60
C_rotundicauda_abd-a_A	TRINITY_DN9621_c0_g1_i6.p1	0.416	60	34	0	1	60	231	290	2.899E-08	49	60
C_rotundicauda_abd-a_A	TRINITY_DN9621_c0_g1_i7.p1	0.416	60	34	0	1	60	231	290	2.899E-08	49	60
C_rotundicauda_abd-a_A	TRINITY_DN9621_c0_g1_i9.p1	0.416	60	34	0	1	60	231	290	2.899E-08	49	60
C_rotundicauda_abd-a_A	TRINITY_DN3578_c7_g1_i1.p1	0.482	58	30	0	2	59	217	274	2.899E-08	49	60
C_rotundicauda_abd-a_A	TRINITY_DN3578_c7_g1_i2.p1	0.482	58	30	0	2	59	217	274	2.899E-08	49	60
C_rotundicauda_abd-a_A	TRINITY_DN2350_c0_g1_i1.p1	0.456	57	30	0	2	58	145	201	3.990E-08	49	60
C_rotundicauda_abd-a_A	TRINITY_DN2350_c0_g1_i3.p1	0.456	57	30	0	2	58	145	201	3.990E-08	49	60
C_rotundicauda_abd-a_A	TRINITY_DN2350_c0_g1_i6.p1	0.456	57	30	0	2	58	145	201	3.990E-08	49	60
C_rotundicauda_abd-a_A	TRINITY_DN2350_c0_g1_i2.p1	0.456	57	30	0	2	58	155	211	3.990E-08	49	60
C_rotundicauda_abd-a_A	TRINITY_DN2350_c0_g1_i4.p1	0.456	57	30	0	2	58	155	211	3.990E-08	49	60
C_rotundicauda_abd-a_A	TRINITY_DN2350_c0_g1_i5.p1	0.456	57	30	0	2	58	155	211	3.990E-08	49	60
C_rotundicauda_abd-a_A	TRINITY_DN2531_c1_g2_i1.p1	0.456	57	30	0	2	58	130	186	7.561E-08	48	60
C_rotundicauda_abd-a_A	TRINITY_DN6083_c2_g1_i2.p1	0.472	55	29	0	1	55	169	223	1.041E-07	48	60
C_rotundicauda_abd-a_A	TRINITY_DN102_c2_g1_i2.p1	0.423	59	33	0	1	59	170	228	1.433E-07	47	60
C_rotundicauda_abd-a_A	TRINITY_DN10224_c0_g1_i1.p1	0.465	58	30	0	2	59	74	131	1.433E-07	47	60
C_rotundicauda_abd-a_A	TRINITY_DN4934_c1_g1_i1.p1	0.431	58	32	0	2	59	167	224	1.433E-07	47	60
C_rotundicauda_abd-a_A	TRINITY_DN4934_c1_g1_i2.p1	0.431	58	32	0	2	59	167	224	1.433E-07	47	60
C_rotundicauda_abd-a_A	TRINITY_DN4934_c1_g1_i3.p1	0.431	58	32	0	2	59	167	224	1.433E-07	47	60
C_rotundicauda_abd-a_A	TRINITY_DN9363_c0_g1_i1.p1	0.448	58	31	0	2	59	150	207	1.973E-07	47	60
C_rotundicauda_abd-a_A	TRINITY_DN9363_c0_g1_i2.p1	0.448	58	31	0	2	59	150	207	1.973E-07	47	60
C_rotundicauda_abd-a_A	TRINITY_DN18184_c1_g1_i1.p1	0.431	58	32	0	2	59	134	191	1.973E-07	47	60
C_rotundicauda_abd-a_A	TRINITY_DN6043_c0_g1_i1.p1	0.473	57	30	0	2	58	128	184	2.716E-07	46	60
C_rotundicauda_abd-a_A	TRINITY_DN4736_c1_g1_i1.p1	0.431	58	32	0	2	59	75	132	2.716E-07	46	60
C_rotundicauda_abd-a_A	TRINITY_DN4736_c1_g1_i2.p1	0.431	58	32	0	2	59	123	180	2.716E-07	46	60
C_rotundicauda_abd-a_A	TRINITY_DN2082_c2_g1_i1.p1	0.457	59	31	0	1	59	134	192	3.739E-07	46	60
C_rotundicauda_abd-a_A	TRINITY_DN4790_c0_g1_i1.p1	0.444	54	29	0	5	58	216	269	5.148E-07	46	60
C_rotundicauda_abd-a_A	TRINITY_DN6684_c0_g2_i1.p1	0.413	58	33	0	2	59	141	198	5.148E-07	46	60
C_rotundicauda_abd-a_A	TRINITY_DN57221_c0_g1_i1.p1	0.413	58	33	0	1	58	204	261	7.089E-07	45	60
C_rotundicauda_abd-a_A	TRINITY_DN57221_c0_g1_i3.p1	0.413	58	33	0	1	58	204	261	7.089E-07	45	60
C_rotundicauda_abd-a_A	TRINITY_DN57221_c0_g1_i5.p1	0.413	58	33	0	1	58	204	261	7.089E-07	45	60
C_rotundicauda_abd-a_A	TRINITY_DN57221_c0_g1_i2.p1	0.413	58	33	0	1	58	253	310	7.089E-07	45	60
C_rotundicauda_abd-a_A	TRINITY_DN57221_c0_g1_i4.p1	0.413	58	33	0	1	58	253	310	7.089E-07	45	60
C_rotundicauda_abd-a_A	TRINITY_DN1256_c0_g2_i1.p1	0.440	59	32	0	2	60	64	122	7.089E-07	45	60
C_rotundicauda_abd-a_A	TRINITY_DN4319_c0_g1_i1.p1	0.423	59	33	0	1	59	179	237	9.761E-07	45	60
C_rotundicauda_abd-a_A	TRINITY_DN9591_c0_g1_i1.p1	0.442	52	28	0	4	55	227	278	3.510E-06	43	60
C_rotundicauda_abd-a_A	TRINITY_DN144_c2_g1_i1.p1	0.406	59	34	0	2	60	224	282	3.510E-06	43	60
C_rotundicauda_abd-a_A	TRINITY_DN144_c2_g1_i2.p1	0.406	59	34	0	2	60	224	282	3.510E-06	43	60
C_rotundicauda_abd-a_A	TRINITY_DN5584_c0_g1_i7.p1	0.438	57	31	0	2	58	30	86	4.835E-06	43	60
C_rotundicauda_abd-a_A	TRINITY_DN3945_c0_g1_i3.p1	0.438	57	30	0	2	55	123	179	4.835E-06	43	60
C_rotundicauda_abd-a_A	TRINITY_DN5584_c0_g1_i3.p1	0.438	57	31	0	2	58	99	155	4.835E-06	43	60
C_rotundicauda_abd-a_A	TRINITY_DN220_c1_g1_i15.p1	0.438	57	31	0	2	58	53	109	4.835E-06	43	60
C_rotundicauda_abd-a_A	TRINITY_DN220_c1_g1_i16.p1	0.438	57	31	0	2	58	53	109	4.835E-06	43	60
C_rotundicauda_abd-a_A	TRINITY_DN220_c1_g1_i2.p1	0.438	57	31	0	2	58	53	109	4.835E-06	43	60
C_rotundicauda_abd-a_A	TRINITY_DN220_c1_g1_i3.p1	0.438	57	31	0	2	58	53	109	4.835E-06	43	60
C_rotundicauda_abd-a_A	TRINITY_DN220_c1_g1_i10.p1	0.438	57	31	0	2	58	64	120	4.835E-06	43	60
C_rotundicauda_abd-a_A	TRINITY_DN220_c1_g1_i11.p1	0.438	57	31	0	2	58	64	120	4.835E-06	43	60
C_rotundicauda_abd-a_A	TRINITY_DN220_c1_g1_i12.p1	0.438	57	31	0	2	58	64	120	4.835E-06	43	60
C_rotundicauda_abd-a_A	TRINITY_DN220_c1_g1_i13.p1	0.438	57	31	0	2	58	64	120	4.835E-06	43	60
C_rotundicauda_abd-a_A	TRINITY_DN220_c1_g1_i14.p1	0.438	57	31	0	2	58	64	120	4.835E-06	43	60
C_rotundicauda_abd-a_A	TRINITY_DN220_c1_g1_i18.p1	0.438	57	31	0	2	58	64	120	4.835E-06	43	60
C_rotundicauda_abd-a_A	TRINITY_DN220_c1_g1_i21.p1	0.438	57	31	0	2	58	64	120	4.835E-06	43	60
C_rotundicauda_abd-a_A	TRINITY_DN220_c1_g1_i6.p1	0.438	57	31	0	2	58	64	120	4.835E-06	43	60
C_rotundicauda_abd-a_A	TRINITY_DN3945_c0_g1_i1.p1	0.438	57	30	0	2	55	335	391	4.835E-06	43	60
C_rotundicauda_abd-a_A	TRINITY_DN3945_c0_g1_i4.p1	0.438	57	30	0	2	55	335	391	4.835E-06	43	60
C_rotundicauda_abd-a_A	TRINITY_DN5071_c0_g1_i4.p1	0.421	57	32	0	2	58	166	222	6.659E-06	42	60
C_rotundicauda_abd-a_A	TRINITY_DN378_c1_g1_i1.p1	0.389	59	35	0	1	59	165	223	9.172E-06	42	60
C_rotundicauda_abd-a_A	TRINITY_DN2848_c1_g1_i1.p1	0.406	59	34	0	1	59	187	245	1.263E-05	42	60
C_rotundicauda_abd-a_A	TRINITY_DN2848_c1_g1_i2.p1	0.406	59	34	0	1	59	187	245	1.263E-05	42	60
C_rotundicauda_abd-a_A	TRINITY_DN8181_c0_g2_i1.p1	0.407	54	31	0	2	55	248	301	3.303E-05	40	60
C_rotundicauda_abd-a_A	TRINITY_DN8181_c0_g2_i2.p1	0.407	54	31	0	2	55	248	301	3.303E-05	40	60
C_rotundicauda_abd-a_A	TRINITY_DN14780_c2_g2_i1.p1	0.385	57	34	0	2	58	42	98	4.550E-05	40	60
C_rotundicauda_abd-a_A	TRINITY_DN14780_c2_g2_i2.p1	0.385	57	34	0	2	58	49	105	4.550E-05	40	60
C_rotundicauda_abd-a_A	TRINITY_DN1203_c1_g1_i1.p1	0.438	57	31	0	2	58	98	154	6.269E-05	40	60
C_rotundicauda_abd-a_A	TRINITY_DN1561_c0_g1_i4.p1	0.396	58	34	0	1	58	134	191	6.269E-05	40	60
C_rotundicauda_abd-a_A	TRINITY_DN1561_c0_g1_i2.p1	0.396	58	34	0	1	58	134	191	6.269E-05	40	60
C_rotundicauda_abd-a_A	TRINITY_DN1736_c0_g1_i12.p1	0.388	54	32	0	2	55	228	281	6.269E-05	40	60
C_rotundicauda_abd-a_A	TRINITY_DN1736_c0_g1_i13.p1	0.388	54	32	0	2	55	228	281	6.269E-05	40	60
C_rotundicauda_abd-a_A	TRINITY_DN1736_c0_g1_i15.p1	0.388	54	32	0	2	55	228	281	6.269E-05	40	60
C_rotundicauda_abd-a_A	TRINITY_DN1736_c0_g1_i3.p1	0.388	54	32	0	2	55	228	281	6.269E-05	40	60
C_rotundicauda_abd-a_A	TRINITY_DN1736_c0_g1_i4.p1	0.388	54	32	0	2	55	228	281	6.269E-05	40	60
C_rotundicauda_abd-a_A	TRINITY_DN1736_c0_g1_i6.p1	0.388	54	32	0	2	55	228	281	6.269E-05	40	60
C_rotundicauda_abd-a_A	TRINITY_DN1736_c0_g1_i7.p1	0.388	54	32	0	2	55	228	281	6.269E-05	40	60
C_rotundicauda_abd-a_A	TRINITY_DN1736_c0_g1_i9.p1	0.388	54	32	0	2	55	228	281	6.269E-05	40	60
C_rotundicauda_abd-a_A	TRINITY_DN1736_c0_g1_i1.p1	0.388	54	32	0	2	55	228	281	6.269E-05	40	60
C_rotundicauda_abd-a_A	TRINITY_DN1736_c0_g1_i10.p1	0.388	54	32	0	2	55	228	281	6.269E-05	40	60
C_rotundicauda_abd-a_A	TRINITY_DN1736_c0_g1_i11.p1	0.388	54	32	0	2	55	228	281	6.269E-05	40	60
C_rotundicauda_abd-a_A	TRINITY_DN8187_c0_g1_i2.p1	0.372	59	36	0	2	60	150	208	8.638E-05	39	60
C_rotundicauda_abd-a_A	TRINITY_DN8187_c0_g1_i1.p1	0.372	59	36	0	2	60	154	212	8.638E-05	39	60
C_rotundicauda_abd-a_A	TRINITY_DN4894_c0_g1_i1.p1	0.403	57	33	0	3	59	103	159	8.638E-05	39	60
C_rotundicauda_abd-a_A	TRINITY_DN4894_c0_g1_i6.p1	0.403	57	33	0	3	59	103	159	8.638E-05	39	60
C_rotundicauda_abd-a_A	TRINITY_DN301_c5_g3_i2.p1	0.385	57	34	0	3	59	251	307	8.638E-05	39	60
C_rotundicauda_abd-a_A	TRINITY_DN4894_c0_g1_i2.p1	0.403	57	33	0	3	59	252	308	8.638E-05	39	60
C_rotundicauda_abd-a_A	TRINITY_DN4894_c0_g1_i3.p1	0.403	57	33	0	3	59	252	308	8.638E-05	39	60
C_rotundicauda_abd-a_A	TRINITY_DN4894_c0_g1_i4.p1	0.403	57	33	0	3	59	252	308	8.638E-05	39	60
C_rotundicauda_abd-a_A	TRINITY_DN4894_c0_g1_i5.p1	0.403	57	33	0	3	59	252	308	8.638E-05	39	60
C_rotundicauda_abd-a_A	TRINITY_DN17973_c0_g1_i2.p1	0.413	58	33	0	1	58	208	265	2.260E-04	38	60
C_rotundicauda_abd-a_A	TRINITY_DN17973_c0_g1_i4.p1	0.413	58	33	0	1	58	208	265	2.260E-04	38	60
C_rotundicauda_abd-a_A	TRINITY_DN17973_c0_g1_i3.p1	0.413	58	33	0	1	58	208	265	2.260E-04	38	60
C_rotundicauda_abd-a_A	TRINITY_DN14733_c0_g2_i1.p1	0.403	57	33	0	2	58	154	210	5.917E-04	37	60
L_polyphemus_abd-a_B	TRINITY_DN1263_c1_g1_i1.p1	0.950	60	3	0	1	60	172	231	7.127E-32	117	60
L_polyphemus_abd-a_B	TRINITY_DN125_c8_g1_i2.p1	0.932	59	4	0	1	59	198	256	1.698E-30	113	60
L_polyphemus_abd-a_B	TRINITY_DN125_c8_g1_i3.p1	0.932	59	4	0	1	59	198	256	1.698E-30	113	60
L_polyphemus_abd-a_B	TRINITY_DN125_c8_g1_i4.p1	0.932	59	4	0	1	59	198	256	1.698E-30	113	60
L_polyphemus_abd-a_B	TRINITY_DN125_c8_g1_i5.p1	0.932	59	4	0	1	59	198	256	1.698E-30	113	60
L_polyphemus_abd-a_B	TRINITY_DN125_c8_g1_i6.p1	0.932	59	4	0	1	59	198	256	1.698E-30	113	60
L_polyphemus_abd-a_B	TRINITY_DN14625_c0_g1_i2.p1	0.862	58	8	0	2	59	218	275	6.477E-27	102	60
L_polyphemus_abd-a_B	TRINITY_DN14625_c0_g1_i5.p1	0.862	58	8	0	2	59	218	275	6.477E-27	102	60
L_polyphemus_abd-a_B	TRINITY_DN2812_c1_g1_i1.p1	0.879	58	7	0	2	59	214	271	8.895E-27	102	60
L_polyphemus_abd-a_B	TRINITY_DN2812_c1_g1_i4.p1	0.879	58	7	0	2	59	214	271	8.895E-27	102	60
L_polyphemus_abd-a_B	TRINITY_DN6865_c1_g1_i1.p1	0.810	58	11	0	2	59	207	264	1.427E-24	96	60
L_polyphemus_abd-a_B	TRINITY_DN6865_c1_g1_i3.p1	0.810	58	11	0	2	59	207	264	1.427E-24	96	60
L_polyphemus_abd-a_B	TRINITY_DN1377_c3_g1_i1.p1	0.689	58	18	0	2	59	192	249	1.219E-18	79	60
L_polyphemus_abd-a_B	TRINITY_DN1377_c3_g1_i2.p1	0.689	58	18	0	2	59	192	249	1.219E-18	79	60
L_polyphemus_abd-a_B	TRINITY_DN1377_c3_g1_i3.p1	0.689	58	18	0	2	59	192	249	1.219E-18	79	60
L_polyphemus_abd-a_B	TRINITY_DN9599_c0_g1_i1.p1	0.689	58	18	0	2	59	117	174	4.348E-18	77	60
L_polyphemus_abd-a_B	TRINITY_DN45699_c0_g1_i1.p1	0.684	57	18	0	4	60	311	367	1.551E-17	76	60
L_polyphemus_abd-a_B	TRINITY_DN6869_c0_g2_i2.p1	0.631	57	21	0	2	58	142	198	1.437E-16	73	60
L_polyphemus_abd-a_B	TRINITY_DN6869_c0_g2_i1.p1	0.631	57	21	0	2	58	269	325	1.437E-16	73	60
L_polyphemus_abd-a_B	TRINITY_DN15113_c0_g1_i1.p1	0.583	60	25	0	1	60	231	290	6.544E-15	68	60
L_polyphemus_abd-a_B	TRINITY_DN15113_c0_g1_i2.p1	0.583	60	25	0	1	60	231	290	6.544E-15	68	60
L_polyphemus_abd-a_B	TRINITY_DN10508_c0_g1_i3.p1	0.603	58	23	0	2	59	58	115	8.356E-14	65	60
L_polyphemus_abd-a_B	TRINITY_DN10508_c0_g1_i1.p1	0.603	58	23	0	2	59	216	273	8.356E-14	65	60
L_polyphemus_abd-a_B	TRINITY_DN10508_c0_g1_i2.p1	0.603	58	23	0	2	59	216	273	8.356E-14	65	60
L_polyphemus_abd-a_B	TRINITY_DN7512_c0_g1_i7.p1	0.614	57	22	0	3	59	627	683	8.356E-14	65	60
L_polyphemus_abd-a_B	TRINITY_DN7512_c0_g1_i3.p1	0.614	57	22	0	3	59	696	752	8.356E-14	65	60
L_polyphemus_abd-a_B	TRINITY_DN7512_c0_g1_i5.p1	0.614	57	22	0	3	59	696	752	8.356E-14	65	60
L_polyphemus_abd-a_B	TRINITY_DN7512_c0_g1_i1.p1	0.614	57	22	0	3	59	696	752	8.356E-14	65	60
L_polyphemus_abd-a_B	TRINITY_DN7512_c0_g1_i2.p1	0.614	57	22	0	3	59	696	752	8.356E-14	65	60
L_polyphemus_abd-a_B	TRINITY_DN2457_c4_g1_i1.p1	0.578	57	24	0	2	58	200	256	4.108E-13	63	60
L_polyphemus_abd-a_B	TRINITY_DN5784_c0_g1_i1.p1	0.578	57	24	0	2	58	206	262	1.469E-12	61	60
L_polyphemus_abd-a_B	TRINITY_DN21318_c0_g1_i1.p1	0.534	58	27	0	2	59	90	147	4.897E-11	57	60
L_polyphemus_abd-a_B	TRINITY_DN15541_c0_g1_i1.p1	0.466	60	32	0	1	60	136	195	6.736E-11	57	60
L_polyphemus_abd-a_B	TRINITY_DN15541_c0_g1_i2.p1	0.466	60	32	0	1	60	136	195	6.736E-11	57	60
L_polyphemus_abd-a_B	TRINITY_DN3890_c1_g1_i1.p1	0.543	57	26	0	2	58	139	195	9.266E-11	56	60
L_polyphemus_abd-a_B	TRINITY_DN21806_c0_g1_i1.p1	0.542	59	27	0	2	60	128	186	1.275E-10	56	60
L_polyphemus_abd-a_B	TRINITY_DN397_c3_g1_i1.p1	0.500	58	29	0	1	58	280	337	2.413E-10	55	60
L_polyphemus_abd-a_B	TRINITY_DN397_c3_g1_i2.p1	0.500	58	29	0	1	58	280	337	2.413E-10	55	60
L_polyphemus_abd-a_B	TRINITY_DN4698_c0_g1_i1.p1	0.482	58	30	0	1	58	140	197	4.567E-10	54	60
L_polyphemus_abd-a_B	TRINITY_DN14625_c5_g1_i1.p1	0.508	57	28	0	2	58	96	152	1.190E-09	53	60
L_polyphemus_abd-a_B	TRINITY_DN7487_c1_g1_i1.p1	0.466	60	32	0	1	60	189	248	1.190E-09	53	60
L_polyphemus_abd-a_B	TRINITY_DN7487_c1_g1_i3.p1	0.466	60	32	0	1	60	205	264	1.190E-09	53	60
L_polyphemus_abd-a_B	TRINITY_DN9976_c1_g1_i10.p1	0.440	59	32	0	1	59	185	243	1.190E-09	53	60
L_polyphemus_abd-a_B	TRINITY_DN9976_c1_g1_i2.p1	0.440	59	32	0	1	59	185	243	1.190E-09	53	60
L_polyphemus_abd-a_B	TRINITY_DN9976_c1_g1_i5.p1	0.440	59	32	0	1	59	185	243	1.190E-09	53	60
L_polyphemus_abd-a_B	TRINITY_DN9976_c1_g1_i6.p1	0.440	59	32	0	1	59	185	243	1.190E-09	53	60
L_polyphemus_abd-a_B	TRINITY_DN4620_c0_g1_i1.p1	0.482	58	30	0	2	59	210	267	5.870E-09	51	60
L_polyphemus_abd-a_B	TRINITY_DN42092_c0_g1_i2.p1	0.473	57	30	0	2	58	176	232	1.530E-08	50	60
L_polyphemus_abd-a_B	TRINITY_DN3260_c0_g1_i1.p1	0.456	57	30	0	2	58	195	251	2.106E-08	49	60
L_polyphemus_abd-a_B	TRINITY_DN3260_c0_g2_i1.p1	0.456	57	30	0	2	58	204	260	2.106E-08	49	60
L_polyphemus_abd-a_B	TRINITY_DN9621_c0_g1_i1.p1	0.416	60	34	0	1	60	231	290	2.899E-08	49	60
L_polyphemus_abd-a_B	TRINITY_DN9621_c0_g1_i10.p1	0.416	60	34	0	1	60	231	290	2.899E-08	49	60
L_polyphemus_abd-a_B	TRINITY_DN9621_c0_g1_i11.p1	0.416	60	34	0	1	60	231	290	2.899E-08	49	60
L_polyphemus_abd-a_B	TRINITY_DN9621_c0_g1_i12.p1	0.416	60	34	0	1	60	231	290	2.899E-08	49	60
L_polyphemus_abd-a_B	TRINITY_DN9621_c0_g1_i13.p1	0.416	60	34	0	1	60	231	290	2.899E-08	49	60
L_polyphemus_abd-a_B	TRINITY_DN9621_c0_g1_i14.p1	0.416	60	34	0	1	60	231	290	2.899E-08	49	60
L_polyphemus_abd-a_B	TRINITY_DN9621_c0_g1_i15.p1	0.416	60	34	0	1	60	231	290	2.899E-08	49	60
L_polyphemus_abd-a_B	TRINITY_DN9621_c0_g1_i4.p1	0.416	60	34	0	1	60	231	290	2.899E-08	49	60
L_polyphemus_abd-a_B	TRINITY_DN9621_c0_g1_i6.p1	0.416	60	34	0	1	60	231	290	2.899E-08	49	60
L_polyphemus_abd-a_B	TRINITY_DN9621_c0_g1_i7.p1	0.416	60	34	0	1	60	231	290	2.899E-08	49	60
L_polyphemus_abd-a_B	TRINITY_DN9621_c0_g1_i9.p1	0.416	60	34	0	1	60	231	290	2.899E-08	49	60
L_polyphemus_abd-a_B	TRINITY_DN3578_c7_g1_i1.p1	0.482	58	30	0	2	59	217	274	2.899E-08	49	60
L_polyphemus_abd-a_B	TRINITY_DN3578_c7_g1_i2.p1	0.482	58	30	0	2	59	217	274	2.899E-08	49	60
L_polyphemus_abd-a_B	TRINITY_DN2350_c0_g1_i1.p1	0.456	57	30	0	2	58	145	201	3.990E-08	49	60
L_polyphemus_abd-a_B	TRINITY_DN2350_c0_g1_i3.p1	0.456	57	30	0	2	58	145	201	3.990E-08	49	60
L_polyphemus_abd-a_B	TRINITY_DN2350_c0_g1_i6.p1	0.456	57	30	0	2	58	145	201	3.990E-08	49	60
L_polyphemus_abd-a_B	TRINITY_DN2350_c0_g1_i2.p1	0.456	57	30	0	2	58	155	211	3.990E-08	49	60
L_polyphemus_abd-a_B	TRINITY_DN2350_c0_g1_i4.p1	0.456	57	30	0	2	58	155	211	3.990E-08	49	60
L_polyphemus_abd-a_B	TRINITY_DN2350_c0_g1_i5.p1	0.456	57	30	0	2	58	155	211	3.990E-08	49	60
L_polyphemus_abd-a_B	TRINITY_DN2531_c1_g2_i1.p1	0.456	57	30	0	2	58	130	186	7.561E-08	48	60
L_polyphemus_abd-a_B	TRINITY_DN6083_c2_g1_i2.p1	0.472	55	29	0	1	55	169	223	1.041E-07	48	60
L_polyphemus_abd-a_B	TRINITY_DN102_c2_g1_i2.p1	0.423	59	33	0	1	59	170	228	1.433E-07	47	60
L_polyphemus_abd-a_B	TRINITY_DN10224_c0_g1_i1.p1	0.465	58	30	0	2	59	74	131	1.433E-07	47	60
L_polyphemus_abd-a_B	TRINITY_DN4934_c1_g1_i1.p1	0.431	58	32	0	2	59	167	224	1.433E-07	47	60
L_polyphemus_abd-a_B	TRINITY_DN4934_c1_g1_i2.p1	0.431	58	32	0	2	59	167	224	1.433E-07	47	60
L_polyphemus_abd-a_B	TRINITY_DN4934_c1_g1_i3.p1	0.431	58	32	0	2	59	167	224	1.433E-07	47	60
L_polyphemus_abd-a_B	TRINITY_DN9363_c0_g1_i1.p1	0.448	58	31	0	2	59	150	207	1.973E-07	47	60
L_polyphemus_abd-a_B	TRINITY_DN9363_c0_g1_i2.p1	0.448	58	31	0	2	59	150	207	1.973E-07	47	60
L_polyphemus_abd-a_B	TRINITY_DN18184_c1_g1_i1.p1	0.431	58	32	0	2	59	134	191	1.973E-07	47	60
L_polyphemus_abd-a_B	TRINITY_DN6043_c0_g1_i1.p1	0.473	57	30	0	2	58	128	184	2.716E-07	46	60
L_polyphemus_abd-a_B	TRINITY_DN4736_c1_g1_i1.p1	0.431	58	32	0	2	59	75	132	2.716E-07	46	60
L_polyphemus_abd-a_B	TRINITY_DN4736_c1_g1_i2.p1	0.431	58	32	0	2	59	123	180	2.716E-07	46	60
L_polyphemus_abd-a_B	TRINITY_DN2082_c2_g1_i1.p1	0.457	59	31	0	1	59	134	192	3.739E-07	46	60
L_polyphemus_abd-a_B	TRINITY_DN4790_c0_g1_i1.p1	0.444	54	29	0	5	58	216	269	5.148E-07	46	60
L_polyphemus_abd-a_B	TRINITY_DN6684_c0_g2_i1.p1	0.413	58	33	0	2	59	141	198	5.148E-07	46	60
L_polyphemus_abd-a_B	TRINITY_DN57221_c0_g1_i1.p1	0.413	58	33	0	1	58	204	261	7.089E-07	45	60
L_polyphemus_abd-a_B	TRINITY_DN57221_c0_g1_i3.p1	0.413	58	33	0	1	58	204	261	7.089E-07	45	60
L_polyphemus_abd-a_B	TRINITY_DN57221_c0_g1_i5.p1	0.413	58	33	0	1	58	204	261	7.089E-07	45	60
L_polyphemus_abd-a_B	TRINITY_DN57221_c0_g1_i2.p1	0.413	58	33	0	1	58	253	310	7.089E-07	45	60
L_polyphemus_abd-a_B	TRINITY_DN57221_c0_g1_i4.p1	0.413	58	33	0	1	58	253	310	7.089E-07	45	60
L_polyphemus_abd-a_B	TRINITY_DN1256_c0_g2_i1.p1	0.440	59	32	0	2	60	64	122	7.089E-07	45	60
L_polyphemus_abd-a_B	TRINITY_DN4319_c0_g1_i1.p1	0.423	59	33	0	1	59	179	237	9.761E-07	45	60
L_polyphemus_abd-a_B	TRINITY_DN9591_c0_g1_i1.p1	0.442	52	28	0	4	55	227	278	3.510E-06	43	60
L_polyphemus_abd-a_B	TRINITY_DN144_c2_g1_i1.p1	0.406	59	34	0	2	60	224	282	3.510E-06	43	60
L_polyphemus_abd-a_B	TRINITY_DN144_c2_g1_i2.p1	0.406	59	34	0	2	60	224	282	3.510E-06	43	60
L_polyphemus_abd-a_B	TRINITY_DN5584_c0_g1_i7.p1	0.438	57	31	0	2	58	30	86	4.835E-06	43	60
L_polyphemus_abd-a_B	TRINITY_DN3945_c0_g1_i3.p1	0.438	57	30	0	2	55	123	179	4.835E-06	43	60
L_polyphemus_abd-a_B	TRINITY_DN5584_c0_g1_i3.p1	0.438	57	31	0	2	58	99	155	4.835E-06	43	60
L_polyphemus_abd-a_B	TRINITY_DN220_c1_g1_i15.p1	0.438	57	31	0	2	58	53	109	4.835E-06	43	60
L_polyphemus_abd-a_B	TRINITY_DN220_c1_g1_i16.p1	0.438	57	31	0	2	58	53	109	4.835E-06	43	60
L_polyphemus_abd-a_B	TRINITY_DN220_c1_g1_i2.p1	0.438	57	31	0	2	58	53	109	4.835E-06	43	60
L_polyphemus_abd-a_B	TRINITY_DN220_c1_g1_i3.p1	0.438	57	31	0	2	58	53	109	4.835E-06	43	60
L_polyphemus_abd-a_B	TRINITY_DN220_c1_g1_i10.p1	0.438	57	31	0	2	58	64	120	4.835E-06	43	60
L_polyphemus_abd-a_B	TRINITY_DN220_c1_g1_i11.p1	0.438	57	31	0	2	58	64	120	4.835E-06	43	60
L_polyphemus_abd-a_B	TRINITY_DN220_c1_g1_i12.p1	0.438	57	31	0	2	58	64	120	4.835E-06	43	60
L_polyphemus_abd-a_B	TRINITY_DN220_c1_g1_i13.p1	0.438	57	31	0	2	58	64	120	4.835E-06	43	60
L_polyphemus_abd-a_B	TRINITY_DN220_c1_g1_i14.p1	0.438	57	31	0	2	58	64	120	4.835E-06	43	60
L_polyphemus_abd-a_B	TRINITY_DN220_c1_g1_i18.p1	0.438	57	31	0	2	58	64	120	4.835E-06	43	60
L_polyphemus_abd-a_B	TRINITY_DN220_c1_g1_i21.p1	0.438	57	31	0	2	58	64	120	4.835E-06	43	60
L_polyphemus_abd-a_B	TRINITY_DN220_c1_g1_i6.p1	0.438	57	31	0	2	58	64	120	4.835E-06	43	60
L_polyphemus_abd-a_B	TRINITY_DN3945_c0_g1_i1.p1	0.438	57	30	0	2	55	335	391	4.835E-06	43	60
L_polyphemus_abd-a_B	TRINITY_DN3945_c0_g1_i4.p1	0.438	57	30	0	2	55	335	391	4.835E-06	43	60
L_polyphemus_abd-a_B	TRINITY_DN5071_c0_g1_i4.p1	0.421	57	32	0	2	58	166	222	6.659E-06	42	60
L_polyphemus_abd-a_B	TRINITY_DN378_c1_g1_i1.p1	0.389	59	35	0	1	59	165	223	9.172E-06	42	60
L_polyphemus_abd-a_B	TRINITY_DN2848_c1_g1_i1.p1	0.406	59	34	0	1	59	187	245	1.263E-05	42	60
L_polyphemus_abd-a_B	TRINITY_DN2848_c1_g1_i2.p1	0.406	59	34	0	1	59	187	245	1.263E-05	42	60
L_polyphemus_abd-a_B	TRINITY_DN8181_c0_g2_i1.p1	0.407	54	31	0	2	55	248	301	3.303E-05	40	60
L_polyphemus_abd-a_B	TRINITY_DN8181_c0_g2_i2.p1	0.407	54	31	0	2	55	248	301	3.303E-05	40	60
L_polyphemus_abd-a_B	TRINITY_DN14780_c2_g2_i1.p1	0.385	57	34	0	2	58	42	98	4.550E-05	40	60
L_polyphemus_abd-a_B	TRINITY_DN14780_c2_g2_i2.p1	0.385	57	34	0	2	58	49	105	4.550E-05	40	60
L_polyphemus_abd-a_B	TRINITY_DN1203_c1_g1_i1.p1	0.438	57	31	0	2	58	98	154	6.269E-05	40	60
L_polyphemus_abd-a_B	TRINITY_DN1561_c0_g1_i4.p1	0.396	58	34	0	1	58	134	191	6.269E-05	40	60
L_polyphemus_abd-a_B	TRINITY_DN1561_c0_g1_i2.p1	0.396	58	34	0	1	58	134	191	6.269E-05	40	60
L_polyphemus_abd-a_B	TRINITY_DN1736_c0_g1_i12.p1	0.388	54	32	0	2	55	228	281	6.269E-05	40	60
L_polyphemus_abd-a_B	TRINITY_DN1736_c0_g1_i13.p1	0.388	54	32	0	2	55	228	281	6.269E-05	40	60
L_polyphemus_abd-a_B	TRINITY_DN1736_c0_g1_i15.p1	0.388	54	32	0	2	55	228	281	6.269E-05	40	60
L_polyphemus_abd-a_B	TRINITY_DN1736_c0_g1_i3.p1	0.388	54	32	0	2	55	228	281	6.269E-05	40	60
L_polyphemus_abd-a_B	TRINITY_DN1736_c0_g1_i4.p1	0.388	54	32	0	2	55	228	281	6.269E-05	40	60
L_polyphemus_abd-a_B	TRINITY_DN1736_c0_g1_i6.p1	0.388	54	32	0	2	55	228	281	6.269E-05	40	60
L_polyphemus_abd-a_B	TRINITY_DN1736_c0_g1_i7.p1	0.388	54	32	0	2	55	228	281	6.269E-05	40	60
L_polyphemus_abd-a_B	TRINITY_DN1736_c0_g1_i9.p1	0.388	54	32	0	2	55	228	281	6.269E-05	40	60
L_polyphemus_abd-a_B	TRINITY_DN1736_c0_g1_i1.p1	0.388	54	32	0	2	55	228	281	6.269E-05	40	60
L_polyphemus_abd-a_B	TRINITY_DN1736_c0_g1_i10.p1	0.388	54	32	0	2	55	228	281	6.269E-05	40	60
L_polyphemus_abd-a_B	TRINITY_DN1736_c0_g1_i11.p1	0.388	54	32	0	2	55	228	281	6.269E-05	40	60
L_polyphemus_abd-a_B	TRINITY_DN8187_c0_g1_i2.p1	0.372	59	36	0	2	60	150	208	8.638E-05	39	60
L_polyphemus_abd-a_B	TRINITY_DN8187_c0_g1_i1.p1	0.372	59	36	0	2	60	154	212	8.638E-05	39	60
L_polyphemus_abd-a_B	TRINITY_DN4894_c0_g1_i1.p1	0.403	57	33	0	3	59	103	159	8.638E-05	39	60
L_polyphemus_abd-a_B	TRINITY_DN4894_c0_g1_i6.p1	0.403	57	33	0	3	59	103	159	8.638E-05	39	60
L_polyphemus_abd-a_B	TRINITY_DN301_c5_g3_i2.p1	0.385	57	34	0	3	59	251	307	8.638E-05	39	60
L_polyphemus_abd-a_B	TRINITY_DN4894_c0_g1_i2.p1	0.403	57	33	0	3	59	252	308	8.638E-05	39	60
L_polyphemus_abd-a_B	TRINITY_DN4894_c0_g1_i3.p1	0.403	57	33	0	3	59	252	308	8.638E-05	39	60
L_polyphemus_abd-a_B	TRINITY_DN4894_c0_g1_i4.p1	0.403	57	33	0	3	59	252	308	8.638E-05	39	60
L_polyphemus_abd-a_B	TRINITY_DN4894_c0_g1_i5.p1	0.403	57	33	0	3	59	252	308	8.638E-05	39	60
L_polyphemus_abd-a_B	TRINITY_DN17973_c0_g1_i2.p1	0.413	58	33	0	1	58	208	265	2.260E-04	38	60
L_polyphemus_abd-a_B	TRINITY_DN17973_c0_g1_i4.p1	0.413	58	33	0	1	58	208	265	2.260E-04	38	60
L_polyphemus_abd-a_B	TRINITY_DN17973_c0_g1_i3.p1	0.413	58	33	0	1	58	208	265	2.260E-04	38	60
L_polyphemus_abd-a_B	TRINITY_DN14733_c0_g2_i1.p1	0.403	57	33	0	2	58	154	210	5.917E-04	37	60
T_tridentatus_abd-a_B	TRINITY_DN1263_c1_g1_i1.p1	0.950	60	3	0	1	60	172	231	7.127E-32	117	60
T_tridentatus_abd-a_B	TRINITY_DN125_c8_g1_i2.p1	0.932	59	4	0	1	59	198	256	1.698E-30	113	60
T_tridentatus_abd-a_B	TRINITY_DN125_c8_g1_i3.p1	0.932	59	4	0	1	59	198	256	1.698E-30	113	60
T_tridentatus_abd-a_B	TRINITY_DN125_c8_g1_i4.p1	0.932	59	4	0	1	59	198	256	1.698E-30	113	60
T_tridentatus_abd-a_B	TRINITY_DN125_c8_g1_i5.p1	0.932	59	4	0	1	59	198	256	1.698E-30	113	60
T_tridentatus_abd-a_B	TRINITY_DN125_c8_g1_i6.p1	0.932	59	4	0	1	59	198	256	1.698E-30	113	60
T_tridentatus_abd-a_B	TRINITY_DN14625_c0_g1_i2.p1	0.862	58	8	0	2	59	218	275	6.477E-27	102	60
T_tridentatus_abd-a_B	TRINITY_DN14625_c0_g1_i5.p1	0.862	58	8	0	2	59	218	275	6.477E-27	102	60
T_tridentatus_abd-a_B	TRINITY_DN2812_c1_g1_i1.p1	0.879	58	7	0	2	59	214	271	8.895E-27	102	60
T_tridentatus_abd-a_B	TRINITY_DN2812_c1_g1_i4.p1	0.879	58	7	0	2	59	214	271	8.895E-27	102	60
T_tridentatus_abd-a_B	TRINITY_DN6865_c1_g1_i1.p1	0.810	58	11	0	2	59	207	264	1.427E-24	96	60
T_tridentatus_abd-a_B	TRINITY_DN6865_c1_g1_i3.p1	0.810	58	11	0	2	59	207	264	1.427E-24	96	60
T_tridentatus_abd-a_B	TRINITY_DN1377_c3_g1_i1.p1	0.689	58	18	0	2	59	192	249	1.219E-18	79	60
T_tridentatus_abd-a_B	TRINITY_DN1377_c3_g1_i2.p1	0.689	58	18	0	2	59	192	249	1.219E-18	79	60
T_tridentatus_abd-a_B	TRINITY_DN1377_c3_g1_i3.p1	0.689	58	18	0	2	59	192	249	1.219E-18	79	60
T_tridentatus_abd-a_B	TRINITY_DN9599_c0_g1_i1.p1	0.689	58	18	0	2	59	117	174	4.348E-18	77	60
T_tridentatus_abd-a_B	TRINITY_DN45699_c0_g1_i1.p1	0.684	57	18	0	4	60	311	367	1.551E-17	76	60
T_tridentatus_abd-a_B	TRINITY_DN6869_c0_g2_i2.p1	0.631	57	21	0	2	58	142	198	1.437E-16	73	60
T_tridentatus_abd-a_B	TRINITY_DN6869_c0_g2_i1.p1	0.631	57	21	0	2	58	269	325	1.437E-16	73	60
T_tridentatus_abd-a_B	TRINITY_DN15113_c0_g1_i1.p1	0.583	60	25	0	1	60	231	290	6.544E-15	68	60
T_tridentatus_abd-a_B	TRINITY_DN15113_c0_g1_i2.p1	0.583	60	25	0	1	60	231	290	6.544E-15	68	60
T_tridentatus_abd-a_B	TRINITY_DN10508_c0_g1_i3.p1	0.603	58	23	0	2	59	58	115	8.356E-14	65	60
T_tridentatus_abd-a_B	TRINITY_DN10508_c0_g1_i1.p1	0.603	58	23	0	2	59	216	273	8.356E-14	65	60
T_tridentatus_abd-a_B	TRINITY_DN10508_c0_g1_i2.p1	0.603	58	23	0	2	59	216	273	8.356E-14	65	60
T_tridentatus_abd-a_B	TRINITY_DN7512_c0_g1_i7.p1	0.614	57	22	0	3	59	627	683	8.356E-14	65	60
T_tridentatus_abd-a_B	TRINITY_DN7512_c0_g1_i3.p1	0.614	57	22	0	3	59	696	752	8.356E-14	65	60
T_tridentatus_abd-a_B	TRINITY_DN7512_c0_g1_i5.p1	0.614	57	22	0	3	59	696	752	8.356E-14	65	60
T_tridentatus_abd-a_B	TRINITY_DN7512_c0_g1_i1.p1	0.614	57	22	0	3	59	696	752	8.356E-14	65	60
T_tridentatus_abd-a_B	TRINITY_DN7512_c0_g1_i2.p1	0.614	57	22	0	3	59	696	752	8.356E-14	65	60
T_tridentatus_abd-a_B	TRINITY_DN2457_c4_g1_i1.p1	0.578	57	24	0	2	58	200	256	4.108E-13	63	60
T_tridentatus_abd-a_B	TRINITY_DN5784_c0_g1_i1.p1	0.578	57	24	0	2	58	206	262	1.469E-12	61	60
T_tridentatus_abd-a_B	TRINITY_DN21318_c0_g1_i1.p1	0.534	58	27	0	2	59	90	147	4.897E-11	57	60
T_tridentatus_abd-a_B	TRINITY_DN15541_c0_g1_i1.p1	0.466	60	32	0	1	60	136	195	6.736E-11	57	60
T_tridentatus_abd-a_B	TRINITY_DN15541_c0_g1_i2.p1	0.466	60	32	0	1	60	136	195	6.736E-11	57	60
T_tridentatus_abd-a_B	TRINITY_DN3890_c1_g1_i1.p1	0.543	57	26	0	2	58	139	195	9.266E-11	56	60
T_tridentatus_abd-a_B	TRINITY_DN21806_c0_g1_i1.p1	0.542	59	27	0	2	60	128	186	1.275E-10	56	60
T_tridentatus_abd-a_B	TRINITY_DN397_c3_g1_i1.p1	0.500	58	29	0	1	58	280	337	2.413E-10	55	60
T_tridentatus_abd-a_B	TRINITY_DN397_c3_g1_i2.p1	0.500	58	29	0	1	58	280	337	2.413E-10	55	60
T_tridentatus_abd-a_B	TRINITY_DN4698_c0_g1_i1.p1	0.482	58	30	0	1	58	140	197	4.567E-10	54	60
T_tridentatus_abd-a_B	TRINITY_DN14625_c5_g1_i1.p1	0.508	57	28	0	2	58	96	152	1.190E-09	53	60
T_tridentatus_abd-a_B	TRINITY_DN7487_c1_g1_i1.p1	0.466	60	32	0	1	60	189	248	1.190E-09	53	60
T_tridentatus_abd-a_B	TRINITY_DN7487_c1_g1_i3.p1	0.466	60	32	0	1	60	205	264	1.190E-09	53	60
T_tridentatus_abd-a_B	TRINITY_DN9976_c1_g1_i10.p1	0.440	59	32	0	1	59	185	243	1.190E-09	53	60
T_tridentatus_abd-a_B	TRINITY_DN9976_c1_g1_i2.p1	0.440	59	32	0	1	59	185	243	1.190E-09	53	60
T_tridentatus_abd-a_B	TRINITY_DN9976_c1_g1_i5.p1	0.440	59	32	0	1	59	185	243	1.190E-09	53	60
T_tridentatus_abd-a_B	TRINITY_DN9976_c1_g1_i6.p1	0.440	59	32	0	1	59	185	243	1.190E-09	53	60
T_tridentatus_abd-a_B	TRINITY_DN4620_c0_g1_i1.p1	0.482	58	30	0	2	59	210	267	5.870E-09	51	60
T_tridentatus_abd-a_B	TRINITY_DN42092_c0_g1_i2.p1	0.473	57	30	0	2	58	176	232	1.530E-08	50	60
T_tridentatus_abd-a_B	TRINITY_DN3260_c0_g1_i1.p1	0.456	57	30	0	2	58	195	251	2.106E-08	49	60
T_tridentatus_abd-a_B	TRINITY_DN3260_c0_g2_i1.p1	0.456	57	30	0	2	58	204	260	2.106E-08	49	60
T_tridentatus_abd-a_B	TRINITY_DN9621_c0_g1_i1.p1	0.416	60	34	0	1	60	231	290	2.899E-08	49	60
T_tridentatus_abd-a_B	TRINITY_DN9621_c0_g1_i10.p1	0.416	60	34	0	1	60	231	290	2.899E-08	49	60
T_tridentatus_abd-a_B	TRINITY_DN9621_c0_g1_i11.p1	0.416	60	34	0	1	60	231	290	2.899E-08	49	60
T_tridentatus_abd-a_B	TRINITY_DN9621_c0_g1_i12.p1	0.416	60	34	0	1	60	231	290	2.899E-08	49	60
T_tridentatus_abd-a_B	TRINITY_DN9621_c0_g1_i13.p1	0.416	60	34	0	1	60	231	290	2.899E-08	49	60
T_tridentatus_abd-a_B	TRINITY_DN9621_c0_g1_i14.p1	0.416	60	34	0	1	60	231	290	2.899E-08	49	60
T_tridentatus_abd-a_B	TRINITY_DN9621_c0_g1_i15.p1	0.416	60	34	0	1	60	231	290	2.899E-08	49	60
T_tridentatus_abd-a_B	TRINITY_DN9621_c0_g1_i4.p1	0.416	60	34	0	1	60	231	290	2.899E-08	49	60
T_tridentatus_abd-a_B	TRINITY_DN9621_c0_g1_i6.p1	0.416	60	34	0	1	60	231	290	2.899E-08	49	60
T_tridentatus_abd-a_B	TRINITY_DN9621_c0_g1_i7.p1	0.416	60	34	0	1	60	231	290	2.899E-08	49	60
T_tridentatus_abd-a_B	TRINITY_DN9621_c0_g1_i9.p1	0.416	60	34	0	1	60	231	290	2.899E-08	49	60
T_tridentatus_abd-a_B	TRINITY_DN3578_c7_g1_i1.p1	0.482	58	30	0	2	59	217	274	2.899E-08	49	60
T_tridentatus_abd-a_B	TRINITY_DN3578_c7_g1_i2.p1	0.482	58	30	0	2	59	217	274	2.899E-08	49	60
T_tridentatus_abd-a_B	TRINITY_DN2350_c0_g1_i1.p1	0.456	57	30	0	2	58	145	201	3.990E-08	49	60
T_tridentatus_abd-a_B	TRINITY_DN2350_c0_g1_i3.p1	0.456	57	30	0	2	58	145	201	3.990E-08	49	60
T_tridentatus_abd-a_B	TRINITY_DN2350_c0_g1_i6.p1	0.456	57	30	0	2	58	145	201	3.990E-08	49	60
T_tridentatus_abd-a_B	TRINITY_DN2350_c0_g1_i2.p1	0.456	57	30	0	2	58	155	211	3.990E-08	49	60
T_tridentatus_abd-a_B	TRINITY_DN2350_c0_g1_i4.p1	0.456	57	30	0	2	58	155	211	3.990E-08	49	60
T_tridentatus_abd-a_B	TRINITY_DN2350_c0_g1_i5.p1	0.456	57	30	0	2	58	155	211	3.990E-08	49	60
T_tridentatus_abd-a_B	TRINITY_DN2531_c1_g2_i1.p1	0.456	57	30	0	2	58	130	186	7.561E-08	48	60
T_tridentatus_abd-a_B	TRINITY_DN6083_c2_g1_i2.p1	0.472	55	29	0	1	55	169	223	1.041E-07	48	60
T_tridentatus_abd-a_B	TRINITY_DN102_c2_g1_i2.p1	0.423	59	33	0	1	59	170	228	1.433E-07	47	60
T_tridentatus_abd-a_B	TRINITY_DN10224_c0_g1_i1.p1	0.465	58	30	0	2	59	74	131	1.433E-07	47	60
T_tridentatus_abd-a_B	TRINITY_DN4934_c1_g1_i1.p1	0.431	58	32	0	2	59	167	224	1.433E-07	47	60
T_tridentatus_abd-a_B	TRINITY_DN4934_c1_g1_i2.p1	0.431	58	32	0	2	59	167	224	1.433E-07	47	60
T_tridentatus_abd-a_B	TRINITY_DN4934_c1_g1_i3.p1	0.431	58	32	0	2	59	167	224	1.433E-07	47	60
T_tridentatus_abd-a_B	TRINITY_DN9363_c0_g1_i1.p1	0.448	58	31	0	2	59	150	207	1.973E-07	47	60
T_tridentatus_abd-a_B	TRINITY_DN9363_c0_g1_i2.p1	0.448	58	31	0	2	59	150	207	1.973E-07	47	60
T_tridentatus_abd-a_B	TRINITY_DN18184_c1_g1_i1.p1	0.431	58	32	0	2	59	134	191	1.973E-07	47	60
T_tridentatus_abd-a_B	TRINITY_DN6043_c0_g1_i1.p1	0.473	57	30	0	2	58	128	184	2.716E-07	46	60
T_tridentatus_abd-a_B	TRINITY_DN4736_c1_g1_i1.p1	0.431	58	32	0	2	59	75	132	2.716E-07	46	60
T_tridentatus_abd-a_B	TRINITY_DN4736_c1_g1_i2.p1	0.431	58	32	0	2	59	123	180	2.716E-07	46	60
T_tridentatus_abd-a_B	TRINITY_DN2082_c2_g1_i1.p1	0.457	59	31	0	1	59	134	192	3.739E-07	46	60
T_tridentatus_abd-a_B	TRINITY_DN4790_c0_g1_i1.p1	0.444	54	29	0	5	58	216	269	5.148E-07	46	60
T_tridentatus_abd-a_B	TRINITY_DN6684_c0_g2_i1.p1	0.413	58	33	0	2	59	141	198	5.148E-07	46	60
T_tridentatus_abd-a_B	TRINITY_DN57221_c0_g1_i1.p1	0.413	58	33	0	1	58	204	261	7.089E-07	45	60
T_tridentatus_abd-a_B	TRINITY_DN57221_c0_g1_i3.p1	0.413	58	33	0	1	58	204	261	7.089E-07	45	60
T_tridentatus_abd-a_B	TRINITY_DN57221_c0_g1_i5.p1	0.413	58	33	0	1	58	204	261	7.089E-07	45	60
T_tridentatus_abd-a_B	TRINITY_DN57221_c0_g1_i2.p1	0.413	58	33	0	1	58	253	310	7.089E-07	45	60
T_tridentatus_abd-a_B	TRINITY_DN57221_c0_g1_i4.p1	0.413	58	33	0	1	58	253	310	7.089E-07	45	60
[truncated: 2,902 more rows]
