# Supplementary material for: The genome of a sea spider corroborates a shared Hox cluster motif in arthropods with a reduced posterior tagma
Source: BMC Biol. 2025 Jul 2;23:196. doi: 10.1186/s12915-025-02276-x (PMC12220506; doi:10.1186/s12915-025-02276-x)
Supplement: Supplementary file 3 — Additional file 3. [file 12915_2025_2276_MOESM3_ESM.zip › suppl-file7-gene_analysis/hox/homeobox_aligned.fasta.uniqueseq.phy]

170 60
C_sculpturatus_NK1-B-1/1-60            PRRARTAFTYEQLVALENKFKTTRYLSVCERLNLALSLRLTETQVKIWFQNRRTKWKKQN
D_melanogaster_slou/1-60               PRRARTAFTYEQLVSLENKFKTTRYLSVCERLNLALSLSLTETQVKIWFQNRRTKWKKQN
L_polyphemus_Slou_D-a/1-60             PRRARTAFTYEQLVALENKFKTTRYLSVCERLNLALSLRLTETQVKIWFQNRRTKWKKQN
S_maritima_NK1/1-60                    PRRARTAFTYEQLVALENKFKTTRYLSVCERLNLALSLSLTETQVKIWFQNRRTKWKKQN
T_castaneum_Slou/1-60                  PRRARTAFTYEQLVALENKFKTTRYLSVCERLNLALSLSLTETQVKIWFQNRRTKWKKQN
D_melanogaster_lab/1-60                NNSGRTNFTNKQLTELEKEFHFNRYLTRARRIEIANTLQLNETQVKIWFQNRRMKQKKRV
T_castaneum_lab/1-60                   LNTGRTNFTNKQLTELEKEFHFNKYLTRARRIEIASALQLNETQVKIWFQNRRMKQKKRM
S_maritima_lab/1-60                    NISGRTNFTTKQLTELEKEFHFNKYLTRARRIEIASALQLNEVQVKIWFQNRRMKQKKRI
I_scapularis_lab/1-60                  NGTGRTNFTTKQLTELEKEFHFNKYLTRARRIEIATALQLNETQVKIWFQNRRMKQKKRM
P_opilio_lab/1-60                      PGSGRTNFTTKQLTELEKEFHFNKYLTRARRIEIATALQLNETQVKIWFQNRRMKQKKRM
C_sculpturatus_lab-A/1-60              PGSGRTNFTTKQLTELEKEFHFNKYLTRARRIEIATALQLNETQVKIWFQNRRMKQKKRM
D_silvatica_lab-A/1-60                 AGTGRTNFTTKQLTELEKEFHFNKYLTRARRIEIANVLTLNETQVKIWFQNRRMKQKKRM
D_plantarius_lab-A/1-60                NGSGRTNFTTKQLTELEKEFHYNKYLTRARRIEIATALQLNETQVKIWFQNRRMKQKKRM
L_elegans_lab-A/1-60                   SGSGRTNFTTKQLTELEKEFHFNKYLTRARRIEIATILGLNETQVKIWFQNRRMKQKKRI
P_tepidariorum_lab-A/1-60              SASGRTNFSTKQLTELEKEFHFHKYLNRARRIEIASSLGLNETQVKIWFQNRRMKAKKRL
A_bruennichi_lab-A/1-60                SGSGRTNFTTKQLTELEKEFHYNKYLTRARRIEIASSLGLNETQVKIWFQNRRMKQKKRM
T_antipodiana_lab-A/1-60               AGSSRTNFTTKQLTELEKEFHFNKYLNRARRIEIASVLQLNETQVKIWFQNRRMKQKKRM
T_clavata_lab-A/1-60                   AGSGRTNFTTKQLTELEKEFHFNKYLNRAKRIEIAGALQLNETQVKIWFQNRRMKQKKRI
H_graminicola_lab-A-1/1-60             PGSGRTNFTTKQLCELEKEFHFNKYLTRARRIEIASALQLNETQVKIWFQNRRMKHKKRQ
H_graminicola_lab-A-2/1-60             PGSGRTNFTTKQLCELEKEFHFNKYLTRARRIEIASALQLNETQVKIWFQNRRMKHKKRQ
C_sculpturatus_lab-B/1-60              GGTGRTNFTTKQLTELEKEFHFNKYLTRARRIEIATALQLNETQVKIWFQNRRMKQKKRM
D_silvatica_lab-B/1-60                 PGTGRTNFTTKQLTELEKEFHFNKYLTRARRIEIATALHLNETQVKIWFQNRRMKQKKRM
D_plantarius_lab-B/1-60                PGTGRTNFTTKQLTELEKEFHFNKYLTRARRIEIATALHLNETQVKIWFQNRRMKQKKRM
L_elegans_lab-B/1-60                   PGSGRTNFTTKQLTELEKEFHFNKYLTRARRIEIATALNLNETQVKIWFQNRRMKQKKRM
P_tepidariorum_lab-B/1-60              PGTGRTNFTTKQLTELEKEFHFNKYLTRARRIEIATALHLNETQVKIWFQNRRMKQKKRI
A_bruennichi_lab-B/1-60                PGTGRTNFTTKQLTELEKEFYYNKYLTRVRRMEIAQALNLNETQVKIWFQNRRMKQKKRA
T_antipodiana_lab-B/1-60               PGTGRTNFTTKQLTELEKEFHYSKYLSRAKRIEIATVLHLNETQVKIWFQNRRMKQKKRM
T_clavata_lab-B/1-60                   PGTGRTNFTTKQLTELEKEFHYSKYLSRAKRIEIATILHLNETQVKIWFQNRRMKQKKRM
H_graminicola_lab-B-1/1-60             YCAGRTNFSTKQLTELEKEYITTKYLNRARRIEIATALHLNETQVKIWFQNRRMKSKKRM
H_graminicola_lab-B-2/1-60             ATGTRTNFSTKQLTELEKEYITTKYLNRARRIEIATALHLNETQVKIWFQNRRMKSKKRM
T_castaneum_mxp/1-60                   PRRLRTAYTNTQLLELEKEFHFNKYLCRPRRIEIAASLDLTERQVKVWFQNRRMKHKRQT
D_melanogaster_pb/1-60                 PRRLRTAYTNTQLLELEKEFHFNKYLCRPRRIEIAASLDLTERQVKVWFQNRRMKHKRQT
P_opilio_pb/1-60                       PRRLRTAYTNTQLLELEKEFHFNKYLCRPRRIEIAASLDLTERQVKVWFQNRRMKHKRQS
C_sculpturatus_pb-B/1-60               PRRLRTAYTNTQLLELEKEFHFNKYLCRPRRIEIAASLDLTERQVKVWFQNRRMKHKRQS
D_melanogaster_bcd/1-60                PRRTRTTFTSSQIAELEQHFLQGRYLTAPRLADLSAKLALGTAQVKIWFKNRRRRHKIQS
S_maritima_Hox3/1-60                   NKRSRTAYTQSQLLELEKEFHFNRYLCRPRRLELASLLNLTERQIKIWFQNRRMKIKKIK
I_scapularis_Hox3/1-60                 LKRPRTAYTTSQLLELEKEFHFNRYLCRPRRIEMAAYLNLTERQIKIWFQNRRMKFKKEQ
P_opilio_Hox3/1-60                     VKRPRTAYTNNQLVELEKEFHFNRYLCRPRRVELAAQLSLSERQIKVWFQNRRMKYKKDS
C_sculpturatus_Hox3-A/1-60             KKRSRTAFSSHQLLTMEKRFSVNQYISTPEKKILARELNLDPERIKVWFQNRRMKYKKWK
D_silvatica_Hox3-A/1-60                PKRARTAFTNAQLLELEKEFHTNKYICRPKRQQLSEMLKLTERQIKIWFQNRRMRYKKDQ
D_plantarius_Hox3-A/1-60               AKRTRTTFDAHKQKILEEHFQKNPYISKEDRVKLAELLGVKEKQIKIWYQNRRMRERKKL
P_tepidariorum_Hox3-A/1-60             RRISRMTYDEDQIEELEKEYAKSPYLNNANRKKLSQKMGVDERRLKIWFQNRRMREKTRT
C_sculpturatus_Hox3-B/1-60             IKRARTAYTSAQLVELEKEFHFNRYLCRPRRIEMAALLNLTERQIKIWFQNRRMKFKKEQ
D_silvatica_Hox3-B/1-60                SKRARTAYTSAQLVELEKEFLFNRYLCRPRRIEMAALLNLTERQIKIWFQNRRMKYKKEQ
D_plantarius_Hox3-B/1-60               AKRARTAYTSAQLVELEKEFHFNRYLCRPRRIEMANLLNLSERQIKIWFQNRRMKYKKEQ
L_elegans_Hox3-B/1-60                  TKRQRTAYTSAQLVELEKEFHFNRYLCRPRRIEMASLLNLTERQIKIWFQNRRMKYKKEQ
P_tepidariorum_Hox3-B/1-60             AKRARTAYTSAQLVELEKEFHFNRYLCRPRRIEMASLLNLTERQIKIWFQNRRMKYKKEQ
H_graminicola_Hox3-B/1-60              SKRARTAYTSAQLVELEKEFHFNRYLCRPRRIEMAALLNLTERQIKIWFQNRRMKFKKEQ
A_bruennichi_Hox3-B/1-60               SKRARTAYTSAQLVELEKEFHFNRYLCRPRRIEMASLLNLTERQIKIWFQNRRMKYKKEQ
T_antipodiana_Hox3-B/1-60              SKRARTAYTSAQLVELEKEFHFNRYLCRPRRIEMASLLNLTERQIKIWFQNRRMKYKKEQ
D_melanogaster_zen/1-60                LKRSRTAFTSVQLVELENEFKSNMYLYRTRRIEIAQRLSLCERQVKIWFQNRRMKFKKDI
T_castaneum_zen/1-60                   GKRARTAYTSSQLVELEREFHRSKYLCRPRRIQMAQNLNLTERQIKIWFQNRRMKFKKEE
D_melanogaster_zen2/1-60               SKRSRTAFSSLQLIELEREFHLNKYLARTRRIEISQRLALTERQVKIWFQNRRMKLKKST
T_castaneum_zen2/1-60                  GKRARTAYTSAQLVELEREFHHGKYLSRPRRIQIAENLNLSERQIKIWFQNRRMKHKKEQ
D_melanogaster_Dfd/1-60                PKRQRTAYTRHQILELEKEFHYNRYLTRRRRIEIAHTLVLSERQIKIWFQNRRMKWKKDN
T_castaneum_Dfd/1-60                   PKRQRTAYTRHQILELEKEFHYNRYLTRRRRIEIAHTLVLSERQIKIWFQNRRMKWKKDN
S_maritima_Dfd/1-60                    PKRQRTAYTRQQILELEKEFHFNRYLTRRRRIEIAHTLCLSERQIKIWFQNRRMKWKKDN
I_scapularis_Dfd/1-60                  PKRQRTAYTRHQILELEKEFHFNRYLTRRRRIEIAHSLCLSERQIKIWFQNRRMKWKKDN
P_opilio_Dfd/1-60                      PKRQRTAYTRHQILELEKEFHFNRYLTRRRRIEIAHALCLSERQIKIWFQNRRMKWKKDN
C_sculpturatus_Dfd-1/1-60              PKRQRTAYTRHQILELEKEFHFNRYLTRRRRIEIAHSLCLSERQIKIWFQNRRMKWKKDN
D_silvatica_Dfd-A/1-60                 PKRQRTAYTRHQILELEKEFHFNRYLTRRRRIEIAHALCLSERQIKIWFQNRRMKWKKDN
A_bruennichi_Dfd-A/1-60                PKRQRTAYTRHQILELEKEFHFNRYLTRRRRIEIAHSLLLSERQIKIWFQNRRMKWKKDN
T_antipodiana_Dfd-A/1-60               QKRQRTAYTRHQILELEKEFHFNRYLTRRRRIEIAHSLLLSERQIKIWFQNRRMKWKKDN
T_clavata_Dfd-A/1-60                   QKRQRTAYTRHQILELEKEFHFNRYLTRRRRIEIAHSLLLSERQIKIWFQNRRMKWKKDN
T_castaneum_Cx/1-60                    TKRQRTSYTRYQTLELEKEFHFNRYLTRRRRIEIAHALCLTERQIKIWFQNRRMKWKKEH
D_melanogaster_Scr/1-60                TKRQRTSYTRYQTLELEKEFHFNRYLTRRRRIEIAHALCLTERQIKIWFQNRRMKWKKEH
S_maritima_Scr/1-60                    TKRQRTSYTRYQTLELEKEFHFNRYLTRRRRIEIAHALCLSERQIKIWFQNRRMKWKKEH
I_scapularis_Scr/1-60                  TKRQRTSYTRYQTLELEKEFHFNRYLTRRRRIEIAHALCLSERQIKIWFQNRRMKWKKEH
D_plantarius_Scr-A-2/1-52              --------SRYQTLELEKEFHFNRYLTRRRRIEIAHALCLSERQIKIWFQNRRMKWKKEH
D_melanogaster_abd-A/1-60              RRRGRQTYTRFQTLELEKEFHFNHYLTRRRRIEIAHALCLTERQIKIWFQNRRMKLKKEL
T_castaneum_abd-A/1-60                 RRRGRQTYTRFQTLELEKEFHFNHYLTRRRRIEIAHALCLTERQIKIWFQNRRMKLKKEL
S_maritima_abd-A/1-60                  RRRGRQTYTRFQTLELEKEFHFNHYLTRRRRIEIAHALCLTERQIKIWFQNRRMKLKKEM
I_scapularis_abd-A/1-60                RRRGRQTYTRYQTLELEKEFHFNHYLTRRRRIEIAHALCLTERQIKIWFQNRRMKLKKEL
P_opilio_abd-A/1-60                    RRRGRQTYTRFQTLELEKEFHFKQYLTRRRRIEIAHALCLTERQIKIWFQNRRMKHKKEM
C_sculpturatus_abd-A-A/1-60            RRRGRQTYTRFQTLELEKEFHFNHYLTRRRRIEIAHALCLTERQIKIWFQNRRMKLKKEI
D_plantarius_abd-A-A/1-60              RRRGRQTYTRFQTLELEKEFHFNHYLTRRRRIEIAHALCLTERQIKIWFQNRRMKLKKEM
D_melanogaster_Antp/1-60               RKRGRQTYTRYQTLELEKEFHFNRYLTRRRRIEIAHALCLTERQIKIWFQNRRMKWKKEN
S_maritima_Antp/1-60                   RKRGRQTYTRYQTLELEKEFHFNRYLTRRRRIEIAHALCLTERQIKIWFQNRRMKWKKEN
L_elegans_Antp-A/1-60                  RKRGRQTYTRYQTLELEKEFHFNRYLTRRRRIEIAHSLCLTERQIKIWFQNRRMKWKKEN
P_tepidariorum_Antp-A/1-60             RKRGRQTYTRYQTLELEKEFHFNRYLTRRRRIEIAHTLCLTERQIKIWFQNRRMKWKKEN
D_melanogaster_ftz/1-60                SKRTRQTYTRYQTLELEKEFHFNRYITRRRRIDIANALSLSERQIKIWFQNRRMKSKKDR
T_castaneum_ftz/1-60                   NKRTRQTYTRYQTLELEKEFHFNKYLTRRRRIEIAESLRLTERQIKIWFQNRRMKAKKDT
S_maritima_ftz/1-60                    PKRTRQTYTRFQTLELEKEFHFNRYLTRRRRIEIAHALGLTERQIKIWFQNRRMKAKKEN
I_scapularis_ftz/1-60                  PKRTRQTYTRYQTLELEKEFHFNRYLTRRRRIEIAHALGLTERQIKIWFQNRRMKAKKEN
P_opilio_ftz/1-60                      QKRTRQTYTRIQTLELEKEFHFNRYLTRRRRIEIAHSLGLTERQIKIWFQNRRMKAKKET
C_sculpturatus_ftz-A/1-60              TKRTRQTYTRYQTLELEKEFHFNRYLTRRRRVEIARMLSLTERQIKIWFQNRRMKAKKEQ
C_sculpturatus_ftz-B/1-60              QKRTRQTYTRYQTLELEKEFHFNHYLTRRRRIEIAHSLGLTERQIKIWFQNRRMKAKKEN
D_silvatica_ftz-B/1-60                 PKRTRQTYTRYQTLELEKEFHFNHYLTRRRRIEIAHTLGLTERQIKIWFQNRRMKAKKDG
D_plantarius_ftz-B/1-60                PKRSRQTYTRYQTLELEKEFHFNQYLTRRRRIEIAHTLGLTERQIKIWFQNRRMKAKKEN
L_elegans_ftz-B/1-60                   PKRSRQTYTRYQTLELEKEFHLTKYLTRKRRVEIAHTLGLTERQIKIWFQNRRMKAKKET
P_tepidariorum_ftz-B/1-60              PKRSRQTYTRYQTLELEKEFHLTRYLTRKRRVEIAHTLGLTERQIKIWFQNRRMKAKKEN
H_graminicola_ftz-B/1-60               PKRSRQTYTRYQTLELEKEFHFNRYLTRRRRIEIAHTLGLTERQIKIWFQNRRMKAKKEN
A_bruennichi_ftz-B/1-60                TKRSRQTYTRFQTLELEKEFHFNQYLTRRRRIEIAHTLGLTERQIKIWFQNRRMKAKKEN
T_antipodiana_ftz-B/1-60               SKRSRQTYTRFQTLELEKEFHFNQYLTRRRRIEIAHALGLTERQIKIWFQNRRMKAKKEK
T_clavata_ftz-B/1-60                   SKRSRQTYTRFQTLELEKEFHFNQYLTRRRRIEIAHALGLTERQIKIWFQNRRMKAKKEK
D_plantarius_ftz-pseudo/1-58           AKRSRQTYTRYQTLELEKEFHFNQYLTRRRRI-IAHTLGLTERQIKYGFR-IDVKAKKEN
P_tepidariorum_ftz-pseudo/1-59         GKRSRQAYTKYQTLELEKEFHLTS-LIRKRRVKIAHTLGLTERQIKIWFQNRKMKANKEN
D_melanogaster_Ubx/1-60                RRRGRQTYTRYQTLELEKEFHTNHYLTRRRRIEMAHALCLTERQIKIWFQNRRMKLKKEI
S_maritima_Ubx/1-60                    RRRGRQTYTRYQTLELEKEFHTNHYLTRRRRIEMAHALCLTERQIKIWFQNRRMKLKKEI
D_plantarius_Ubx-A/1-60                RRRGRQTYTRYQTLELEKEFHTNHYLTRRRRIEMAHSLCLTERQIKIWFQNRRMKLKKEQ
L_elegans_Ubx-A/1-60                   RRRGRQTYTRYQTLELEKEFHSSHYLTRRRRIEMAHSLCLTERQIKIWFQNRRMKLKKEI
P_tepidariorum_Ubx-A/1-60              RRRGRQTYTRYQTLELEKEFHTNHYLTRRRRIEMAHSLCLTERQIKIWFQNRRMKLKKEI
H_graminicola_Ubx-A/1-60               RRRGRQTYTRFQTLELEKEFHTNHYLTRRRRIEMAHSLCLTERQIKIWFQNRRMKLKKEI
A_bruennichi_Ubx-A/1-60                RRRGRQTYTRFQTLELEKEFHTNHYLTRRRRIEMAHSLCLTERQIKIWFQNRRMKLKKEI
D_melanogaster_Abd-B/1-60              VRKKRKPYSKFQTLELEKEFLFNAYVSKQKRWELARNLQLTERQVKIWFQNRRMKNKKNS
T_castaneum_Abd-B/1-60                 VRKKRKPYSKFQTLELEKEFLFNAYVSKQKRWELARNLNLTERQVKIWFQNRRMKNKKNS
S_maritima_Abd-B/1-60                  VRKKRKPYSKFQTLELEKEFLFNAYVSKQKRWELARNLNLTERQVKIWFQNRRMKNKKTA
I_scapularis_Abd-B/1-60                VRKKRKPYSKFQTLELEKEFLFNAYVSKQKRWELARNLNLTERQVKIWFQNRRMKSKKNS
P_opilio_Abd-B/1-60                    VRKKRKPYSKFQTLELEKEFLYNAYVSKQKRWELARNLNLTERQVKIWFQNRRMKSKKNS
C_sculpturatus_Abd-B-A/1-60            VRKKRKPYSKFQTLELEKEFLFNAYVSKQKRWELARNLNLTERQVKIWFQNRRMKSKKNS
P_tepidariorum_Abd-B-A/1-60            VRKKRKPYSKFQTLELEKEFLFNAYVSKQKRWELARNLNLTERQVKIWFQNRRMKSKKTS
C_sculpturatus_Abd-B-B/1-60            VRKKRKPYSKFQTLELEKEFLFNAYVSKQKRWELARNLNLTERQVKIWFQNRRMKSKKSS
D_silvatica_Abd-B-B/1-60               VRKKRKPYSKFQTLELEKEFLFNAYVSKQKRWELARNLNLTERQVKIWFQNRRMKSKKTS
M_giganteus_g803.t2/1-59               -RKKRKPYSKFQTLELEKEFLFNAYVSKQKRWELARNLNLTERQVKIWFQNRRMKSKKNS
M_giganteus_g814.t1/1-59               -RRGRQTYTRFQTLELEKEFHFNHYLTRRRRIEIAHALCLTERQIKIWFQNRRMKLKKEL
M_giganteus_g814.t2/1-59               -RRGRQTYTRFQTLELEKEFHFNHYLTRRRRIEIAHALCLTERQIKIWFQNRRMKLKKEL
M_giganteus_g821.t1/1-59               -RRGRQTYTRYQTLELEKEFHTNHYLTRRRRIEMAHSLCLTERQIKIWFQNRRMKLKKEI
M_giganteus_g836.t1/1-59               -KRGRQTYTRYQTLELEKEFHFNRYLTRRRRIEIAHALCLTERQIKIWFQNRRMKWKKEN
M_giganteus_g844.t1/1-59               -KRTRQTYSRYQTLELEKEFHFNKYLTRRRRIEIAHSLGLTERQIKIWFQNRRMKAKKEI
M_giganteus_g845.t1/1-59               -KRQRTSYTRYQTLELEKEFHFNRYLTRRRRIEIAHALCLSERQIKIWFQNRRMKWKKEH
M_giganteus_g858.t1/1-59               -RRLRTAYTNTQLLELEKEFHFNKYLCRPRRIEIAASLDLTERQVKVWFQNRRMKHKRQT
M_giganteus_g867.t1/1-59               -GSGRTNFTTKQLTELEKEFHFNKYLTRARRIEIATALQLNETQVKIWFQNRRMKQKKRM
M_giganteus_g14374.t1/1-59             -GSGRTNFTTKQLTELEKEFHFNKYLTRARRIEIATALQLNETQVKIWFQNRRMKQKKRM
M_giganteus_g14380.t1/1-59             -RRLRTAYTNTQLLELEKEFHFNKYLCRPRRIEIAASLDLTERQVKVWFQNRRMKHKRQT
M_giganteus_g14395.t1/1-59             -KRQRTAYTRHQILELEKEFHFNRYLTRRRRIEIAHALCLSERQIKIWFQNRRMKWKKDN
M_giganteus_g14395.t2/1-59             -KRQRTAYTRHQILELEKEFHFNRYLTRRRRIEIAHALCLSERQIKIWFQNRRMKWKKDN
M_giganteus_g14399.t1/1-59             -KRQRTSYTRYQTLELEKEFHFNRYLTRRRRIEIAHALCLSERQIKIWFQNRRMKWKKEH
M_giganteus_g14401.t1/1-59             -KRTRQTYTRYQTLELEKEFHFNRYLTRRRRIEIAHALGLTERQIKIWFQNRRMKAKKEN
M_giganteus_g14410.t1/1-59             -KRGRQTYTRYQTLELEKEFHFNRYLTRRRRIEIAHALCLTERQIKIWFQNRRMKWKKEN
O_spinosus_pb/1-59                     -RRLRTAYTNTQLLELEKEFHFNKYLCRPRRIEIAASLDLTERQVKVWFQNRRMKHKRQS
O_spinosus_g11673.t1/1-59              -KRPRTAYSNAQLVELEKEFHFNRYLCRPRRVELASQLHLNERQIKVWFQNRRMKYKKDS
O_spinosus_ftz/1-59                    -KRTRQTYTRIQTLELEKEFHFNRYLTRRRRIEIAHSLGLTERQIKIWFQNRRMKAKKET
O_spinosus_Ubx/1-59                    -RRGRQTYTRYQTLELEKEFHTNHYLTRRRRIEMAHALCLTERQIKIWFQNRRMKLKKEI
O_spinosus_AbdB/1-59                   -RKKRKPYSKFQTLELEKEFLYNAYVSKQKRWELARNLNLTERQVKIWFQNRRMKSKKNS
E_spinosa_Hox3/1-27                    --------------------HFNRYLCRPRRVEMANLLNLSERQIKI-------------
E_spinosa_Dfd/217-276                  PKRHRTNYNKIQSLELEKEFHFNRYVTRRRRIEIAHALCLPERQIKIWFQNRRMRYKKDN
E_spinosa_ftz/225-284                  PKRTRQTYTRYQTLELEKEFHFNRYLTRRRRIEIAHALGLSERQIKIWFQNRRMKAKKEN
T_orbiculare_Hox3/200-259              TKRARTAYTSAQLVELEKEFHFNKYLCRPRRIEMAAMLNLSERQIKIWFQNRRMKYKKDQ
E_spinosa_AbdB/38-97                   IRKKRKPYSKFQTLELEKEFLFNAYVSKQKRWESARNLNLSERQVKIWFQNRRMKNKKNS
P_femoratum_Lab/311-370                NNTGRTAFNTKQLTELEKEFHFNKYLTRARRIEIASALTLNETQVKIWFQNRRMKQKKRL
P_femoratum_pb/168-227                 PRRLRTAYTNTQLLELEKEFHFNKYLCRPRRIEIAASLDLSERQVKVWFQNRRMKHKRQS
P_femoratum_Hox3_putative/233-292      AKRARTAYTSAQLVELEKEFHFNKYLCRPRRIEMASLLNLTERQIKIWFQNRRMKYKKDQ
P_femoratum_dfd/213-272                PKRHRTNYNKLQCLELEKEFHFNRYLTRRRRIEIAHALCIPERQIKIWFQNRRMRYKKDN
P_femoratum_ftz/261-320                PKRTRQTYTRYQTLELEKEFHFNRYLTRRRRIEIAHALGLSERQIKIWFQNRRMKAKKEN
P_femoratum_abdB/10-69                 VRKKRKPYSKLQTLELEKEFLFNAYVSKQKRWELARNLNLTERQVKIWFQNRRMKNKKNS
T_orbiculare_lab/17-76                 NNTGRTAFNTKQLTELEKEFHFNKYLTRARRIEIASALSLNETQVKIWFQNRRMKQKKRM
Tantystylum_Hox3/200-259               TKRARTAYTSAQLVELEKEFHFNKYLCRPRRIEMAAMLNLSERQIKIWFQNRRMKYKKDQ
T_orbiculare_dfd/151-210               PKRHRTAYNKAQCLELEKEFHFNRYLTRRRRIEIAHALCLPERQIKIWFQNRRMRYKKDN
T_orbiculare_scr/38-97                 TKRQRTSYTRYQTLELEKEFHFNRYLTRRRRIEIAHALCLSERQIKIWFQNKRAKIKKST
T_orbiculare_ftz/1-57                  ---TRQTYTRYQTLELEKEFHFNRYLTRRRRIEIAHALGLSERQIKIWFQNRRMKAKKEN
S_cheilorhynchus_Lab/280-339           NNTGRTAFNTKQLTELEKEFHYNKYLTRARRIEIASALNLNETQVKIWFQNRRMKQKKRM
S_cheilorhynchus_pb/60-119             PRRLRTAYTNNQLLELEKEFHFNKYLCRPRRIEIAASLELTERQVKVWFQNRRMKHKRQS
S_cheilorhynchus_Hox3_putative/189-248 SKRARTAYTSTQLVELEKEFHTNRYLCRPRRIELASSLRLSERQIKIWFQNRRMKYKKEH
S_cheilorhynchus_scr/88-119            TKRQRTSYTRYQTLELEKEFHFNRYLTRRRR----------------------------R
S_cheilorhynchus_abdB/38-97            VRKKRKPYSKFQTLELEKEFLFNAYVSKQKRWELARNLNLTERQVKIWFQNRRMKNKKNS
N_molleri_Lab/285-344                  NNTGRTAFNTKQLTELEKEFHYNKYLTRARRIEIASALSLNETQVKIWFQNRRMKQKKRM
N_molleri_pb/107-166                   PRRLRTAYTNNQLLELEKEFHFNKYLCRPRRIEIAASLELTERQVKVWFQNRRMKHKRQS
N_molleri_Hox3_or_antp/1-43            -----------------KEFHTNRYLCRPRRIELASTLKLTERQIKIWFQNRRMKFKKEQ
N_molleri_dfd/33-92                    PKRQRTAYTRNQILELEKEFHYNRYLTRRRRIEIAHHLSLSERQIKIWFQNRRMKYKKDN
N_molleri_abdB/1-58                    --KKRKPYSKFQTLELEKEFLFNAYVSKQKRWELARNLNLTERQVKIWFQNRRMKNKKNS
N_gracile_Lab/282-341                  NNTGRTAFNTKQLTELEKE-HYNKYLTRARRIEIASALSLNETQVKIWFQNRRMKQKKRM
N_gracile_pb/12-71                     PRRLRTAYTNNQLLELEKEFHFNKYLCRPRRIEIAASLELTERQVKVWFQNRRMKH-RQS
N_gracile_AbdA/149-208                 KKKGRQTYTRFQTLELEKEFRFNNYLTSRRRQDLSGMLELSERQIKIWFQNRRMKMKREI
N_gracile_AbdB/1-40                    --------------------LFNAYVSKQKRWELARNLNLTERQVKIWFQNRRMKNKKNS
P_litorale_lab/299-358                 NNTGRTAFNTKQLTELEKEFHFNKYLTRARRIEIASALTLNETQVKIWFQNRRMKQKKRM
P_litorale_pb.t1/116-175               PRRLRTAYTNTQLLELEKEFHFNKYLCRPRRIEIAASLDLSERQVKVWFQNRRMKHKRQS
P_litorale_Hox3.t1/191-250             TKRARTAYTSSQLVELEKEFHFNRYLCRPRRIELAALLSLSERQIKIWFQNRRMKFKKDQ
P_litorale_Hox3.t3/208-267             TKRARTAYTSSQLVELEKEFHFNRYLCRPRRIELAALLSLSERQIKIWFQNRRMKFKKDQ
P_litorale_AbdB/268-327                VRKKRKPYSKFQTLELEKEFLYNAYVSKQKRWELARNLNLTERQVKIWFQNRRMKNKKNT
group_08/198-257                       RKRGRQTYTRYQTLELEKEFHFNRYLTRRRRIEIAHALCLTERQIQIWFQNRRMKWKKEN
