# Supplementary material for: The genome of a sea spider corroborates a shared Hox cluster motif in arthropods with a reduced posterior tagma
Source: BMC Biol. 2025 Jul 2;23:196. doi: 10.1186/s12915-025-02276-x (PMC12220506; doi:10.1186/s12915-025-02276-x)
Supplement: Supplementary file 3 — Additional file 3. [file 12915_2025_2276_MOESM3_ESM.zip › suppl-file7-gene_analysis/hox/pycno_abdA_aligned.fasta]

>group_01 INSTAR3_TRINITY_DN1669_c1_g1_i2.p1,INSTAR3_TRINITY_DN1669_c1_g1_i3.p1,INSTAR3_TRINITY_DN1669_c1_g1_i6.p1,INSTAR3_TRINITY_DN1669_c1_g1_i7.p1
-----KLMIMSSFLMNSG---SYVDPKFPPSEEYSQNSYIPNHGT---DY----------
-YGH-------------HHHHHHHQSYGYSQHHGGAGVMNYGRDSVAGYT----NHHVPS
SYYQQSCTINAQPNLAVHHGLIPTVGPPGNGLQRTDHLTIDTS------SVPTVGPP---
---TVQQQQSNNL---NCGPLLHRNHRSPGSSPPPPG---GGD-----GLTP--------
HLPSDQEQQDGS----------NN----------SQPVIYPWMKKVHV-SNPAPNFTGME
PKRQRTAYTRHQILELEKEFHFNRYLTRRRRIEIAHSLCLSERQIKIWFQNRRMKWKKD-
-------------NK-LPNTKNVRNRHHQH-STPTTNYKHHQSVNNRSQMNALISQPPPP
PPPQQNMAKTEYDLTSL
>group_02 SUBADULT_TRINITY_DN4226_c3_g1_i1.p1
------------------------------------------------------------
------------------------------------NNKLYPTDCMTASA-VKDHHHH--
---------------NHHH-------------HQNGYNKDGAMS-----SWPGSNPL-AL
RSAGMSTDPSSMMR----------------------------------STFPSNTMSE--
HVAAAARVSDVW------STCCQATAGGPP----HPNSFYPWMALT------GAN--GL-
RRRGRQTYTRYQTLELEKEFHTNHYLTRRRRIEMAHALCLTERQIKIWFQNRRMKLKKEI
QAIKELNEQEKQAQK-AKGSNNHHHHHHHT-SSSSSSSSHHVD----SNM----------
TAKKEHITA--------
>group_03 INSTAR2_TRINITY_DN7393_c0_g1_i1.p1,INSTAR6_TRINITY_DN103119_c0_g1_i1.p1
--------IMSSFLMNSG---SYVDPKFPPSEEYSQNSYIPNHGT---DY----------
-YGH-------------HHHHHHHQSYGYSQHHGGAGVMNYGRDSVAGYT----NHHVPS
SYYQQSCTINAQPNLAVHHGLIPTVGPPGNGLQRTDHLTIDTS------SVPTVGPP---
---TVQQQQSNNL---NCGPLLHRNHRSPGSSPPPPG---GGD-----GLTP--------
HLPSDQEQQDGS----------NN----------SQPVIYPWMKKVHV-SNPAPNFTGME
PKRQRTAYTRHQILELEKEFHFNRYLTRRRRIEIAHSLCLSERQIKIWFQNRRMKWKKD-
-------------NK-LPNTKNVRNRHHQH-STPTTNYKHHQSVNNRSQMNALISQPPPP
PPPQQNMAKTEYDLTSL
>group_04 INSTAR3_TRINITY_DN3145_c1_g1_i1.p1,INSTAR5_TRINITY_DN1263_c1_g1_i1.p1
--------------MNSYFDQSGFYNG---GS---QGQ-IHGAATPSADQSAYRFPQGL-
-IAVPSPSSSCPQPVTNYDN--------------NVNNKLYPTDCMTASA-VKDHHHH--
---------------NHHH-------------HQNGYNKDGAMS-----SWPGSNPL-AL
RSAGMSTDPSSMMR----------------------------------STFPSNTMSE--
HVAAAARVSDVW------STCCQATAGGPP----HPNSFYPWMALT------GAN--GL-
RRRGRQTYTRYQTLELEKEFHTNHYLTRRRRIEMAHALCLTERQIKIWFQNRRMKLKKEI
QAIKELNEQEKQAQK-AKGSNNHHHHHHHT-SSSSSSSSHHVD----SNM----------
TAKKEHITA--------
>group_05 INSTAR6_TRINITY_DN1259_c5_g1_i1.p1
--------------MNSYFDQSGFYNG---GS---QGQ-IHGAATPSADQSAYRFPQGL-
-IAVPSPSSSCPQPVTNYDN--------------NVNNKLYPTDCMTASA-VKDHHHH--
---------------NHHH-------------HQNGYNKDGAMS-----SWPGSNPL-AL
RSAGMSTDPSSMMR----------------------------------STFPSNTMSE--
HVAAAARVSDVW------STCCQATAGGPP----HPNSFYPWMALT------GAN--GL-
RRRGRQTYTRYQTLELEKEFHTNHYLTRRRRIEMAHALCLTERQIKIWFQNRRMKLKKEI
QAIKELNEQEKQAQK-AKGSNNHHHHHHHTSSSSSSSSSHHVD----SNM----------
TAKKEHIT---------
>group_06 JUV1_TRINITY_DN3244_c8_g1_i1.p1,JUV1_TRINITY_DN3244_c8_g1_i2.p1
--------------MNSYFDQSGFYNG---GS---QGQ-IHGAATPSADQSAYRFPQGL-
-IAVPSPSSSCPQPVTNYDN--------------NVNNKLYPTDCMTASA-VKDHHHH--
---------------NHHH-------------HQNGYNKDGAMS-----SWPGSNPL-AL
RSAGMSTDPSSMMR----------------------------------STFPSNTMSE--
HVAAAARVSDVW------STCCQATAGGPP----HPNSFYPWMALT------GAN--GL-
RRRGRQTYTRYQTLELEKEFHTNHYLTRRRRIEMAHALCLTERQIKIWFQNRRMKLKKEI
QAIKELNEQEKQAQK-AKGSNNHHHHHHHTSSSSSSSSSHHVD----SNM----------
TAKKEHITA--------
>group_07 INSTAR5_TRINITY_DN125_c8_g1_i2.p1,INSTAR5_TRINITY_DN125_c8_g1_i3.p1,INSTAR5_TRINITY_DN125_c8_g1_i4.p1,INSTAR5_TRINITY_DN125_c8_g1_i5.p1,INSTAR5_TRINITY_DN125_c8_g1_i6.p1,JUV1_TRINITY_DN1790_c1_g1_i7.p1,JUV1_TRINITY_DN1790_c1_g1_i2.p1,INSTAR2_TRI
--------------MSSYFSNSFLTDLRSTGSEHYQGQTVTAQQSGVVDSCDPSLRQSLA
AYGATTGIGPTYPRFPPYDRLEIRQIAANNAAQGNGSATGYYTNQATGHTGLVGHHHHGG
GISEQNCR-----------------NSPNNP-QNTQYSSCKLQ------QVSGTSPG---
--VTTPQSPSSAL------------------STGGPG---GGIV----PPSPV-------
HSPQMYNHHQSI----------TNSAGV------IPSPLYPWMRS------------QFE
RKRGRQTYTRYQTLELEKEFHFNRYLTRRRRIEIAHALCLTERQIKIWFQNRRMKWKKE-
-------------NK--PKSD---------------------------------------
GPNGEIMAPQ-------
>group_08 INSTAR3_TRINITY_DN2571_c1_g1_i6.p1,INSTAR3_TRINITY_DN2571_c1_g1_i9.p1,INSTAR3_TRINITY_DN2571_c1_g1_i2.p1,INSTAR3_TRINITY_DN2571_c1_g1_i3.p1,INSTAR3_TRINITY_DN2571_c1_g1_i4.p1,INSTAR3_TRINITY_DN2571_c1_g1_i5.p1,INSTAR6_TRINITY_DN572_c0_g1_i2.p1,I
--------------MSSYFSNSFLTDLRSTGSEHYQGQTVTAQQSGVVDSCDPSLRQSLA
AYGATTGIGPTYPRFPPYDRLEIRQIAANNAAQGNGSATGYYTNQATGHTGLVGHHHHGG
GISEQNCR-----------------NSPNNP-QNTQYSSCKLQ------QVSGTSPG---
--VTTPQSPSSAL------------------STGGPG---GGIV----PPSPV-------
HSPQMYNHHQSI----------TNSAGV------IPSPLYPWMRS------------QFE
RKRGRQTYTRYQTLELEKEFHFNRYLTRRRRIEIAHALCLTERQIQIWFQNRRMKWKKE-
-------------NK--PKSD---------------------------------------
GPNGEIMAPQ-------
>group_09 INSTAR1_TRINITY_DN5945_c0_g1_i1.p1,INSTAR3_TRINITY_DN2242_c1_g1_i1.p1,INSTAR3_TRINITY_DN2242_c1_g1_i6.p1,INSTAR3_TRINITY_DN2242_c1_g1_i7.p1,INSTAR5_TRINITY_DN2812_c1_g1_i1.p1,INSTAR5_TRINITY_DN2812_c1_g1_i4.p1,JUV1_TRINITY_DN2310_c0_g1_i1.p1,JUV
--------------MSSYFGNISTNNW--PGAN--QDQLYVQNAKYGMNYGDSHFGQ---
-YATSSP-SPFVARYPNYSH----------------HVPGVTAKPAATYD----HHHH--
-----------------HN------TNPSYD-AQSFYSNISAAARAENPAISHTPPSIDA
RDYSLTPASSCKL----------GGGGTPTAYSASPGLTPNGVVASS-EPSPYNTNSTTH
HSSYSSSNRNTSSTLDHSSTNCNNTSSSTSHSSSKSGNFYPWMKSY------TDN--STG
PKRTRQTYTRYQTLELEKEFHFNRYLTRRRRIEIAHALGLSERQIKIWFQNRRMKAKKE-
-------------NK-LQGMN------VSG-LSPTL-----------ADAKDMV------
TPKEELIGS--------
>group_10 JUV1_TRINITY_DN1790_c0_g2_i3.p1
------------------------------------------------------------
------------------------------------------------------------
------------------------------------------------------------
------------------------------------------------------------
------------------------------------------MRKVHIGQNGISN--GME
TKRQRTSYTRYQTLELEKEFHFNRYLTRRRRIEIAHALCLSERQIKIWFQNRRMKWKKE-
-------------HKPIPGS-----------------------------MTAGI------
PGMGNPLGDGKI-----
>group_11 INSTAR3_TRINITY_DN2571_c2_g1_i3.p1,INSTAR3_TRINITY_DN2571_c2_g1_i4.p1,INSTAR3_TRINITY_DN2571_c2_g1_i7.p1,INSTAR5_TRINITY_DN14625_c0_g1_i2.p1,INSTAR5_TRINITY_DN14625_c0_g1_i5.p1,JUV1_TRINITY_DN1790_c0_g2_i4.p1,JUV1_TRINITY_DN1790_c0_g2_i5.p1,JUV1
--------------MSSY---QFVNSL---SSCYGQR---PTQGSPAQDY----------
-YG-----------------GSSYSSNCYNQVSQSTHQYPYTSSSI---------HH---
QQQQQHGTTGLQQNGADHYGAI---GNP----RQSGHQSTNSSH-----NSPRSHTPTHP
CNITSQQQQPLPLPPSSCKYAL--NITSSGNHAAGNG---GGNIDTNAGSSPQDL-STSN
NNNSNQQQHQSSISPEPRSTSPNNTNDTKP-SLQSPPQIYPWMRKVHIGQNGISN--GME
TKRQRTSYTRYQTLELEKEFHFNRYLTRRRRIEIAHALCLSERQIKIWFQNRRMKWKKE-
-------------HKPIPGS-----------------------------MTAGI------
PGMGNPLGDGKI-----
>group_12 INSTAR6_TRINITY_DN5963_c1_g1_i1.p1,INSTAR6_TRINITY_DN5963_c1_g1_i3.p1,INSTAR6_TRINITY_DN5963_c1_g1_i4.p1,INSTAR6_TRINITY_DN5963_c1_g1_i5.p1
--------------MSSY---QFVNSL---SSCYGQR---PTQGSPAQDY----------
-YG-----------------GSSYSSNCYNQVSQSTHQYPYTSSSI---------HH---
-QQQQHGTTGLQQNGADHYGAI---GNP----RQSGHQSTNSSH-----NSPRSHTPTHP
CNITSQQQQPLPLPPSSCKYAL--NITSSGNHAAGNG---GGNIDTNAGSSPQDL-STSN
NNNSNQQQHQSSISPEPRSTSPNNTNDTKP-SLQSPPQIYPWMRKVHIGQNGISN--GME
TKRQRTSYTRYQTLELEKEFHFNRYLTRRRRIEIAHALCLSERQIKIWFQNRRMKWKKE-
-------------HKPIPGS-----------------------------MTAGI------
PGMGNPLGDGKI-----
>group_13 INSTAR5_TRINITY_DN6865_c1_g1_i1.p1,INSTAR5_TRINITY_DN6865_c1_g1_i3.p1
---------MSSFLMNSG---SYVDPKFPPSEEYSQNSYIPNHGT---DY----------
-YGH-------------HHHHHHHQSYGYSQHHGGAGVMNYGRDSVAGYT----NHHVPS
SYYQQSCTINAQPNLAVHHGLIPTVGPPGNGLQRTDHLTIDTS------SVPTVGPP---
---TVQQQQSNNL---NCGPLLHRNHRSPGSSPPPPG---GGD-----GLTP--------
HLPSDQEQQDGS----------NN----------SQPVIYPWMKKVHV-SNPAPNFTGME
PKRQRTAYTRHQILELEKEFHFNRYLTRRRRIEIAHSLCLSERQIKIWFQNRRMKWKKD-
-------------NK-LPNTKNVRNRHHQH-STPTTNYKHHQSVNNRSQMNALISQPPPP
PPPQQNMAKTEYDLTSL
>group_14 EMBRYO3_TRINITY_DN1379_c0_g1_i1.p1
-------MIMSSFLMNSG---SYVDPKFPPSEEYSQNSYIPNHGT---DY----------
-YGH-------------HHHHHHHQSYGYSQHHGGAGVMNYGRDSVAGYT----NHHVPS
SYYQQSCTINAQPNLAVHHGLIPTVGPPGNGLQRTDHLTIDTS------SVPTVGPP---
---TVQQQQSNNL---NCGPLLHRNHRSPGSSPPPPG---GGD-----GLTP--------
HLPSDQEQQDGS----------NN----------SQPVIYPWMKKVHV-SNPAPNFTGME
PKRQRTAYTRHQILELEKEFHFNRYLTRRRRIEIAHSLCLSERQIKIWFQNRRMKWKKD-
-------------NK-LPNTKNVRNRHHQH-STPTTNYKHHQSVNNRSQMNALISQPPPP
PPPQQNMAKTEYDLTSL
>group_15 JUV1_TRINITY_DN7637_c1_g1_i3.p1
------------------------------------------------------------
------------------------------------------------------------
--------------------------------QRTDHLTIDTS------SVPTVGPP---
---TVQQQQSNNL---NCGPLLHRNHRSPGSSPPPPG---GGD-----GLTP--------
HLPSDQEQQDGS----------NN----------SQPVIYPWMKKVHV-SNPAPNFTGME
PKRQRTAYTRHQILELEKEFHFNRYLTRRRRIEIAHSLCLSERQIKIWFQNRRMKWKKD-
-------------NK-LPNTKNVRNRHHQH-STPTTNYKHHQSVNNRSQMNALISQPPPP
PPPQQNMAKTEYDLTSL
>group_16 INSTAR6_TRINITY_DN9432_c1_g1_i5.p1,INSTAR6_TRINITY_DN9432_c1_g1_i6.p1,INSTAR6_TRINITY_DN9432_c1_g1_i7.p1,INSTAR6_TRINITY_DN9432_c1_g1_i4.p1
RKSFVVRCAATSFIMSSYFGNISTNNW--PGAN--QDQLYVQNAKYGMNYGDSHFGQ---
-YATSSP-SPFVARYPNYSH----------------HVPGVTAKPAATYD----HHHH--
-----------------HN------TNPSYD-AQSFYSNISAAARAENPAISHTPPSIDA
RDYSLTPASSCKL----------GGGGTPTAYSASPGLTPNGVVASS-EPSPYNTNSTTH
HSSYSSSNRNTSSTLDHSSTNCNNTSSSTSHSSSKSGNFYPWMKSY------TDN--STG
PKRTRQTYTRYQTLELEKEFHFNRYLTRRRRIEIAHALGLSERQIKIWFQNRRMKAKKE-
-------------NK-LQGMN------VSG-LSPTL-----------ADAKDMV------
TPKEELIGS--------
>group_17 JUV1_TRINITY_DN7637_c1_g2_i1.p1,JUV1_TRINITY_DN7637_c1_g2_i2.p1
----EKLMIMSSFLMNSG---SYVDPKFPPSEEYSQNSYIPNHGT---DY----------
-YGH-------------HHHHHHHQSYGYSQHHGGAGVMNYGRDSVAGYT----NHHVPS
SYYQQSCTINAQPNLAVHHGLIPTVGPPGNGLQRTDHLTIDTS------SVPTVGPP---
---TVQQQQSNNL---NCGPLLHRNHRSPGSSPPPPG---GGD-----GLTP--------
HLPSDQEQQDGS----------NN----------SQPVIYPWMKKVHV-SNPAPNFTGME
PKRQRTAYTRHQILELEKEFHFNRYLTRRRRIEIAHSLCLSERQIKIWFQNRRMKWKKD-
-------------NK-LPNTKNVRNRHHQH-STPTTNYKHHQSVNNRSQMNALISQPPPP
PPPQQNMAKTEYDLTSL
>group_18 INSTAR4_TRINITY_DN3888_c0_g1_i1.p1
------------------------------------------------------------
--------------VTNYDN--------------NVNNKLYPTDCMTASA-VKDHHHH--
---------------NHHH-------------HQNGYNKDGAMS-----SWPGSNPL-AL
RSAGMSTDPSSMMR----------------------------------STFPSNTMSE--
HVAAAARVSDVW------STCCQATAGGPP----HPNSFYPWMALT------GAN--GL-
RRRGRQTYTRYQTLELEKEFHTNHYLTRRRRIEMAHALCLTERQIKIWFQNRRMKLKKEI
QAIKELNEQEKQAQK-AKGSNNHHHHHHHT-SSSSSSSSHHVD----SNM----------
TAKKEHITA--------
>group_19 SUBADULT_TRINITY_DN42809_c0_g1_i1.p1
-----------SFLMNSG---SYVDPKFPPSEEYSQNSYIPNHGT---DY----------
-YGH-------------HHHHHHHQSYGYSQHHGGAGVMNYGRDSVAGYT----NHHVPS
SYYQQSCTINAQPNLAVHHGLIPTVGPPGNGLQRTDHLTIDTS------SVPTVGPP---
---TVQQQQSNNL---NCGPLLHRNHRSPGSSPPPPG---GGD-----GLTP--------
HLPSDQEQQDGS----------NN----------SQPVIYPWMKKVHV-SNPAPNFTGME
PKRQRTAYTRHQILELEKEFHFNRYLTRRRRIEIAHSLCLSERQIKIWFQNRRMKWKKD-
-------------NK-LPNTKNVRNRHHQH-STPTTNYKHHQSVNNRSQMNALISQPPPP
PPPQQNMAKTEYDLTSL
>group_20 INSTAR4_TRINITY_DN16282_c0_g1_i1.p1,INSTAR4_TRINITY_DN16282_c0_g1_i2.p1
------LMIMSSFLMNSG---SYVDPKFPPSEEYSQNSYIPNHGT---DY----------
-YGH-------------HHHHHHHQSYGYSQHHGGAGVMNYGRDSVAGYT----NHHVPS
SYYQQSCTINAQPNLAVHHGLIPTVGPPGNGLQRTDHLTIDTS------SVPTVGPP---
---TVQQQQSNNL---NCGPLLHRNHRSPGSSPPPPG---GGD-----GLTP--------
HLPSDQEQQDGS----------NN----------SQPVIYPWMKKVHV-SNPAPNFTGME
PKRQRTAYTRHQILELEKEFHFNRYLTRRRRIEIAHSLCLSERQIKIWFQNRRMKWKKD-
-------------NK-LPNTKNVRNRHHQH-STPTTNYKHHQSVNNRSQMNALISQPPPP
PPPQQNMAKTEYDLTSL
