# Supplementary material for: The genome of a sea spider corroborates a shared Hox cluster motif in arthropods with a reduced posterior tagma
Source: BMC Biol. 2025 Jul 2;23:196. doi: 10.1186/s12915-025-02276-x (PMC12220506; doi:10.1186/s12915-025-02276-x)
Supplement: Supplementary file 3 — Additional file 3. [file 12915_2025_2276_MOESM3_ESM.zip › suppl-file7-gene_analysis/hox/pycnogonid_hox.fa]

>E_spinosa_Hox3 mRNA_partial_cds DQ315732.1
HFNRYLCRPRRVEMANLLNLSERQIKI
>E_spinosa_Dfd DQ315733.1_ORF
IMCPFLMNSGSYVDPKFPPSEEYSQNSYIPSHGTDYYGHHQGYGYGINSQHHPGVSYGRDNSAYSANHHVPSSYYQQTCNLNPPQNLGVHPGLVSSGPPPTAPPSGLGLDVSTTATGLPASASANGASILRTNHHHHNHSLHHHQRSPTSSPPPGALGNHLGTGGVAAPPSSDGSTNSKQDAGMQECNSSNGSHPVIYPWMRKVHVSNPASCGGVEPKRHRTNYNKIQSLELEKEFHFNRYVTRRRRIEIAHALCLPERQIKIWFQNRRMRYKKDNNQPNTKNVRKRHQQTAIVNNSSSMAD
>E_spinosa_scr DQ315734.1_ORF
SGSGTGHPDYYGAGSHVSGYSSSCYNPVSQSAQHQYPYTPSSVHQQHQHLQNGEHYLGRLGGPPPPQSGSSPRSHTPTCHVSSPQPSSCKYAAAAAVAAATGVASSAAGNNDTNSAGSPQDLSTNNQQHHGRAADSPDPRSTSPPNSQDSKSISQNTPQIYPWMRKVHIGQNGISNGMETKRQRTSYTRYQTLELEKEFHFNRYLTRRRRIEIAHALCLSERQIKIWFQNRRMKWKKEHKQLPGSMAAGQIPGMPPNSV
>N_gracile_scr DQ315735.1_ORF
QMSSYQFVNSLSSCYGQRPGQDGSAHGQDYYGGSQYSTGCYNPVSQSAHQYPYTPSSVHQQHQHPALQNGDHYSALTGSGRLAGAGHQSVGSASSHSPRAHTPTHPCHVSSPQPSSCKYASTDTNSAGSPQDLSTTNNQHHGSADSPEPRSNSPQNTQDSKSTSHNPPQIYPWMRKVHIGQNGMSNGMETKRQRTSYTRYQTLELEKEFHFNRYLTRRRRIEIAHALCLSERQIKIWFQNRRMKWKKEHKQLPGSMSSAQIPGIGPNSI
>E_spinosa_ftz DQ315736.1_ORF
TSITNDSVVGPRATRFIMSSYFGNISTNNWSSAANQDQFYVQNAKYGVNYGDATSHFAAAQYASSSPSPFVARYPNYGHHVAAAAGVPTKPPPTATSYDAHGQSPTSYDAAAQSFYSNIAARADNTPPAAATLDARDYSLSAAASSCKLGSSGAGATPTGYSASPGLNVNTPNGVSSDSSYTNTSYSNSRSLSSDTSPTCNSSHNNSKSNFYPWMKSYTDNSSGPKRTRQTYTRYQTLELEKEFHFNRYLTRRRRIEIAHALGLSERQIKIWFQNRRMKAKKENKLQGMNSTLSGLSPSLSNPGDAKDIV
>N_gracile_antp DQ315738.1_ORF
PQSPPXSSGQGVGGATVPPSPVHSPQMYNHHQSITNSAGVLPSPLYPWMRSQFERKRGRQTYTRYQTLELEKEFHFNRYLTRRRRIEIAHALCLTERQIKIWFQNRRMKWKKENKPKTEGPNGEILAPQ
>E_spinosa_antp DQ315737.1_ORF
QGAGGGSYYGNQACAAAAAGLIGHHAGAVGAAMADQNCRNSPNNLHQNSNHHQYSSCKLQQNTTTGTSPTGGVATPQSPSALASGGLGGANVPPSPVHSPQMYNHHQSITNSGVLPSPLYPWMRSQFERKRGRQTYTRYQTLELEKEFHFNRYLTRRRRIEIAHALCLTERQIKIWFQNRRMKWKKENKPKTEGPNGELLSPQ
>N_gracile_AbdA DQ315742.1_ORF
KNIFDTFLNLSHVMFANNAINFEFDNCVQLNCSIGTAQCLPETETPVFCRTNNIQSYFKRSKSWNHTSNFEDQHTMSSTEVYPTNCLKNCAEVMFRLLPTPNVFWKRMDAIASAANQGEPLEMRMELNXNSSATVPAYPWISGSSGFLKKKGRQTYTRFQTLELEKEFRFNNYLTSRRRQDLSGMLELSERQIKIWFQNRRMKMKREIRLVEQINHQVRVQTFQKXKY
>T_orbiculare_Hox3 TRINITY_DN13214_c0_g2_i2_ORF
FGGGGAQMYHNKTSPSFNQVHVTSENDMPNSAPQDHHSFTGHQQLYHHDPQVLLHSGYHRFPSAEKHQIEQMHQGKSFILPSDTCAPAGYYRTLTGLPTSADVSPTSADVLRSPPPPMTDFHQPAYLRFSSSEQSSPANSIITSSHYGVAGNQELDSDVMTSWMRESRSQLSHHMPKNCRESPPQNSHRIAPISDSDQPTKRARTAYTSAQLVELEKEFHFNKYLCRPRRIEMAAMLNLSERQIKIWFQNRRMKYKKDQKSKGMSSETSPSPPPMSSDIR
>N_gracile_AbdB DQ315741.1_ORF
LFNAYVSKQKRWELARNLNLTERQVKIWFQNRRMKNKKNSQRNSSDGLNSTSNNIGHHHS
>E_spinosa_AbdB DQ315740.1_ORF
RIIMFNDALINIYWYIVKLKCEVNVFDFVSEWTGNVTIRKKRKPYSKFQTLELEKEFLFNAYVSKQKRWESARNLNLSERQVKIWFQNRRMKNKKNSQRNSDQISNSISITHHGSHPK
>P_femoratum_Lab TRINITY_DN16093_c4_g7_i1_ORF
YNNMCNGGGVDSAYFGHQAAYGSNVYYPTQSGDSLQNTTHYYNGLGGQATMPSSDHHRTPPLHPNLDGTCNAHQIISESNGLCYTQLVEPEYANGCGQNGSGTGQQTEYGGTAVTLTVDGGGGVGGPLYNSRDIDYGIHRTTDGINTGQLSTIHNGTKTMSSSPSPTINSGYGIYYESSAAAQAVVPRHKVYDEPLHHHMHQNMTSTGQITATVTHPTSHHHHQLHQQQHTTQPPPNNCPTVSSSPVYQWMRVKRNIPKPVTNNTNHGNYNQANSNISAKMSGGCIGGGGGGGGGVGGTPTSASSIAANLNNTGRTAFNTKQLTELEKEFHFNKYLTRARRIEIASALTLNETQVKIWFQNRRMKQKKRLKEGQREKIILKD
>P_femoratum_pb TRINITY_DN15726_c3_g7_i1_ORF
HENKETKKKKRKTYTHCANIFPMLVNGMESGCESGFINSQPSMAEFMTAMPGRMNGDTAYGSPANVAVCPMDGSAANVAATAATNTSPSPVTAGHRNPVGRPGNAGGKNSKISADLNLNAVQEYPWMKEKKTSRKHHQGGAKGNKHGAWDGNSSVNYSFDQVGENGLPRRLRTAYTNTQLLELEKEFHFNKYLCRPRRIEIAASLDLSERQVKVWFQNRRMKHKRQSNGKSGDEKGSDDGMKG
>P_femoratum_Hox3_putative TRINITY_DN15728_c0_g1_i1_ORF
IDRGERYVHHTAANTLDTRAHFSEIPAATMVETVGKNDVNICDNYATAIKAMYYGQDDSSNPEYGHPHPQIQPYPTANYDDPHHIAPDSYQPPTGQFHYQTRPFFGHYTGGLTKTSSPVSDRSGSGFETDYHHLQGGHHPSVMSASLAASTGAYQSSPREGTDVLPWMMMRDSRQNIPHNLHQQTQQLQQPSPPPHLSHISPPTSTANTPKWHRTSPQPHHKTPQLSDADQPAKRARTAYTSAQLVELEKEFHFNKYLCRPRRIEMASLLNLTERQIKIWFQNRRMKYKKDQKTKGDGTGSPTSPSNSLAGHETNSPSASLQ
>P_femoratum_dfd TRINITY_DN11690_c0_g1_i1_ORF
IMSSFLMNSGSYADPKFPPTEEYSQSSYIPTHGTDYYGHHHQGYGYGISNGQHAAGINYGRPDQPNGGYPSHHHVPSSYYPQPCTLGHQQNIGVHHGLVPSSGPTSGPPGPQTLGHESPTSAGILTSNAANNNIMHRSNHHHLHQRSPGSSPPPLGSLMATSDVSVTNSGQKHESAIQQDCNPANNSSSHPIIYPWMRKVHVTNPANCGGPEPKRHRTNYNKLQCLELEKEFHFNRYLTRRRRIEIAHALCIPERQIKIWFQNRRMRYKKDNNLPNTKNVKSRHHNNSGANQSSANR
>P_femoratum_scr TRINITY_DN7017_c0_g1_i1_ORF
SPHISHDSKTSPQSAPQIYPWMRKVHIGQNGLSNGMETKRQRTSYTRYQTLELEKEFHFNRYLTRRRRIEIAHALCLSERQIKIWFQNRRMKWKKEHKQLPGSMSGQIPGMPP
>P_femoratum_ftz TRINITY_DN7386_c0_g1_i1_ORF
GGRGASITNHPSSALRTRDPLIMSSYFGNISANNWPSASQDQFYVQNAAAAKYGMNYGDNHFAAQYATTSPSPFVARYPNYGHHMSASSAIPGAKSASVSSVSNYDHQTTNNPHNAASPPTSYDASTHGFYTNIAAAAAARAASENQALSHTPPAGASLDARDYSLTSSGASCKLGSSANSASANSGSAAGGGSVTPTGYSLSPGLGNTPNGDTSYTNASYANSVVRNLSNDNSNCNSTQNGSKSNFYPWMKSYTDNSSGPKRTRQTYTRYQTLELEKEFHFNRYLTRRRRIEIAHALGLSERQIKIWFQNRRMKAKKENKLQGMNSSGLSPPLSNPADPKDMV
>P_femoratum_antp TRINITY_DN24197_c0_g1_i1_ORF
PWMRSQFERKRGRQTYTRYQTLELEKEFHFNRYLTRRRRIEIAHALCLTERQIKIWFQNRRMKWKKENKP
>P_femoratum_abdB TRINITY_DN25812_c0_g1_i1_ORF
QEWSGGNVTVRKKRKPYSKLQTLELEKEFLFNAYVSKQKRWELARNLNLTERQVKIWFQNRRMKNKKNSQRNGQEPNGAGLAVPAGAIAHHP
>T_orbiculare_lab TRINITY_DN15931_c0_g1_i1_ORF
GGHGGSLLSGNGQQGINNTGRTAFNTKQLTELEKEFHFNKYLTRARRIEIASALSLNETQVKIWFQNRRMKQKKRMKEGQREKAIMKE
>T_orbiculare_pb TRINITY_DN3135_c0_g2_i1_ORF
KEKKTSRKHHGKSASKHAAAAAAWDGNTANYSYDQVGENGLPRRLRTAYTNTQLLELEKEFHFNKYLCRPRRIEIAASLDLTERQVKVWFQNRRMKHKRQTNGKSGDEKSGDE
>Tantystylum_Hox3 TRINITY_DN13214_c0_g2_i2_ORF
FGGGGAQMYHNKTSPSFNQVHVTSENDMPNSAPQDHHSFTGHQQLYHHDPQVLLHSGYHRFPSAEKHQIEQMHQGKSFILPSDTCAPAGYYRTLTGLPTSADVSPTSADVLRSPPPPMTDFHQPAYLRFSSSEQSSPANSIITSSHYGVAGNQELDSDVMTSWMRESRSQLSHHMPKNCRESPPQNSHRIAPISDSDQPTKRARTAYTSAQLVELEKEFHFNKYLCRPRRIEMAAMLNLSERQIKIWFQNRRMKYKKDQKSKGMSSETSPSPPPMSSDIR
>T_orbiculare_dfd TRINITY_DN9207_c0_g1_i2_ORF
VSYYQGNCPMGTAGMPSAIGAGQQGMGAMTGLGSTGLGITGLDIGGPPDSSQVQHRRTPPQQQSHGPPQQSPAVVASQGHSHVAPLPQQQQPPGATQLGVPNVASSAVENGIKQDSLQECNNSTNSAHPVIYPWMRKVHVSNPASYGGAEPKRHRTAYNKAQCLELEKEFHFNRYLTRRRRIEIAHALCLPERQIKIWFQNRRMRYKKDNNLPNTKNVRSRHHQQAQMAQNVGQNE
>T_orbiculare_scr TRINITY_DN12800_c0_g1_i4_ORF
SDSSPQHDSKGHSNPPQIYPWMRKVHIGQNGISNGMETKRQRTSYTRYQTLELEKEFHFNRYLTRRRRIEIAHALCLSERQIKIWFQNKRAKIKKSTGQKNPLALSLMAQGLYNHSAC
>T_orbiculare_ftz TRINITY_DN15681_c0_g1_i1_ORF
TRQTYTRYQTLELEKEFHFNRYLTRRRRIEIAHALGLSERQIKIWFQNRRMKAKKENKLQGMNTSLS
>S_cheilorhynchus_Lab TRINITY_DN13661_c15_g1_i1_ORF
YNNMCNGGPDNGYFGHQTTPSYANTDSQVYYPQTGNIQNAPNHFYNGGTMVSATSRMEHHRTPPLHPTSMDAGNGQQIIDENNGCCYTQLVTPDYANNDVGGYRPIQQGHPHHLDYGSQNTLHHGIAPVTATSAETNNYHHRELEYPQSKINNGQVIIHNAKGLSSNVNSYSYFEQNPIPPIPRHEALGVVYEELPNGAVCGGGGGGVNTQMHLNQSSNNSCAVPSNQVYQWMRVKRNMPKPGSNNTTPQVYHQGTNMSPPGPKMQQPPGGAIGPQSINNNTGRTAFNTKQLTELEKEFHYNKYLTRARRIEIASALNLNETQVKIWFQNRRMKQKKRMKESQREKPPSLTNSSIKE
>S_cheilorhynchus_pb TRINITY_DN26493_c0_g1_i1_ORF
STPTPNRNQSANVGPNPKSSKHHRTSPNDIGLSGVPEYPWMKEKKTTRKQHQALGENGLPRRLRTAYTNNQLLELEKEFHFNKYLCRPRRIEIAASLELTERQVKVWFQNRRMKHKRQSTGKSGDDKGSDDGMKGSSKSGCGS
>S_cheilorhynchus_Hox3_putative TRINITY_DN28327_c0_g1_i1_ORF
VGSGRMIPSVVYYSTHSTTQTKIMSMVETVEQDELKIHKSYEMRKSFSDLTTESVSDDNYQMRMSPKEHSDFDDLLRKDLNLPQKLFFQQEQFGATNGNLYRTFDCEKNSPEKYTCESDSELGRSWRTTEFNSQCKKYPNQEQDGLYCDEFAPEVPSGWNKCRKTGRSSKQQEVQKTLSYPNLDQDQPSKRARTAYTSTQLVELEKEFHTNRYLCRPRRIELASSLRLSERQIKIWFQNRRMKYKKEHRSDVQEICSGSPIEHHQNSMSSP
>S_cheilorhynchus_scr TRINITY_DN17489_c0_g1_i1_ORF
PTHPCHVSSPQPSSCKYASTDTNSAGSPQDLSTTNSQHHGSADSPEPRSNSPQNSQDSKSVSHNPPQIYPWMRKVHIGQNGISNGMETKRQRTSYTRYQTLELEKEFHFNRYLTRRRRR
>S_cheilorhynchus_ftz TRINITY_DN13534_c6_g5_i1_ORF
NHLSSAPPTFIMSSYFGNISANNWSSANQDQFYMQNAKYGMNYGDSHFAQYASTSPSPFVARYPNYSHHVTGVPSKPATSYEPHNTSPSYDAQSFYSNIAAARSDNSAISHTPPAIDARDYSLSSASSCKLGGSVTPTGYSASPGLVNTPNGVVSSDSYTTTHQTTYSSSSNRNLSSETSSNCNSSASSQNSSKSNFYPWMKSYTDNSSGPKRTRQTYTRYQTLELEKEFHFNRYLTRRRRIEIAHALGLSERQIKIWFQNRRMKAKKENKLQGMNSVSGLSPTLSTGDPKDIV
>S_cheilorhynchus_antp TRINITY_DN15885_c5_g2_i1_ORF
AHTGLLSHHGGMSDQNCRNSPNNMQNNHHQYSSCKLQQASGTTPPGGVTTPQSPPAISSGQGVGGAAVPPSPVHSPQMYNHHQSITNSAGVLPSPLYPWMRSQFERKRGRQTYTRYQTLELEKEFHFNRYLTRRRRIEIAHALCLTERQIKIWFQNRRMKWKKENKPKTEGPNGEILTPQ
>S_cheilorhynchus_abdB TRINITY_DN4645_c0_g1_i1_ORF
DSYGHLHHHDAYSLRNFQPSDHLGVAPYPSEWSGSVTVRKKRKPYSKFQTLELEKEFLFNAYVSKQKRWELARNLNLTERQVKIWFQNRRMKNKKNSQRNSSDGLNSSSNGIGHHHHSHSK
>N_molleri_Lab TRINITY_DN21363_c2_g1_i1_ORF
YNNMCNGGPDNGYFNHQTSYAGNLSAESQVFYPQTGNLQNSSSNHFYNGGGTMVTPTVPSRMEHHHRTPPLHPSAMDAATGQQIIDENNGCCYTQLVTPDYATNGGGYRGVPQGPAHHGGAQHHLDYGSQNTLHHGIAPVTASSADNSYHHRELEYPQTKMNNGQVILHNSKGLTSNVNGYSYFEQNQMPPIPRHESLGVVYEEIPGGVCGGLTSQMSVNQSQNNSCAVPSNQVYQWMRVKRNIPKPASNSTTPPNYHQGSNMSPPGPKMQAGGGGGGGPQSLNNNTGRTAFNTKQLTELEKEFHYNKYLTRARRIEIASALSLNETQVKIWFQNRRMKQKKRMKESQREKPSLTTNSVKE
>N_molleri_pb TRINITY_DN26718_c0_g1_i1_ORF
GFLTSQPSMAEFMTVMPHISDTFHGASSITNSPGMPPPPMCQLENSTPTPNHRSNQSAATGPSSKSAKHHRTSPNDIGLSGVPEYPWMKEKKTTRKQHQAVGENGLPRRLRTAYTNNQLLELEKEFHFNKYLCRPRRIEIAASLELTERQVKVWFQNRRMKHKRQSTGKSSDDKSSDDGMKGSSKSGCGS
>N_molleri_Hox3_or_antp TRINITY_DN10224_c0_g1_i1_ORF
KEFHTNRYLCRPRRIELASTLKLTERQIKIWFQNRRMKFKKEQKSCGISDTSASPPQLMNSPL
>N_molleri_dfd TRINITY_DN31609_c0_g1_i1_ORF
ECNNSQNNSQPIIYPWMKKVHVNNSTGYGGMEPKRQRTAYTRNQILELEKEFHYNRYLTRRRRIEIAHHLSLSERQIKIWFQNRRMKYKKDNKLPNTKNVRNRHHQHAAINNSTST
>N_molleri_ftz TRINITY_DN31625_c0_g1_i1_ORF
ADNSSGPKRTRQTYTRYQTLELEKEFHFNRYLTRRRRIEIAHALGLSERQIKIWFQNRRMKAKKENKLQGMNSSVS
>N_molleri_abdB TRINITY_DN41557_c0_g1_i1_ORF
KKRKPYSKFQTLELEKEFLFNAYVSKQKRWELARNLNLTERQVKIWFQNRRMKNKKNSQRDSSDGLNSTSNSIGHHHS
>N_gracile_Lab DQ315729.1_ORF
YNNMCNGGPDNGYFSHQTPYAGNLNAESQVFYPQTGNLQNSSSNHFYNGGTMVTSTVPSRMGHHRTPPLHPTAMDAGTGQQIIDENNGCCYTQLVTPDYANNGGGYRGVPQGPTHHGGGQHHLDYGPQNTLHHGIAPVTAASADTNNYHHRELEYPQTKMNNGQVILHNTKGLTSNVSGYSFFDQNPIPPIPRHESLGVVYEDIPGGVCGGVTSQMSVNQSPNSCALPSNQVYQWMRVKRNIPKPASNNTTPPNYHQGNSMSPPGPKMQAGGGGGGPQSLNNNTGRTAFNTKQLTELEKEXHYNKYLTRARRIEIASALSLNETQVKIWFQNRRMKQKKRMKESQREKPSLANNSVKE
>N_gracile_pb DQ315731.1_ORF
VKLSAVGENGLPRRLRTAYTNNQLLELEKEFHFNKYLCRPRRIEIAASLELTERQVKVWFQNRRMKHXRQSTGKSGDDKGSDDGMKG
>N_gracile_scr DQ315735.1_ORF
QMSSYQFVNSLSSCYGQRPGQDGSAHGQDYYGGSQYSTGCYNPVSQSAHQYPYTPSSVHQQHQHPALQNGDHYSALTGSGRLAGAGHQSVGSASSHSPRAHTPTHPCHVSSPQPSSCKYASTDTNSAGSPQDLSTTNNQHHGSADSPEPRSNSPQNTQDSKSTSHNPPQIYPWMRKVHIGQNGMSNGMETKRQRTSYTRYQTLELEKEFHFNRYLTRRRRIEIAHALCLSERQIKIWFQNRRMKWKKEHKQLPGSMSSAQIPGIGPNSI
>N_gracile_antp DQ315738.1_ORF
PQSPPXSSGQGVGGATVPPSPVHSPQMYNHHQSITNSAGVLPSPLYPWMRSQFERKRGRQTYTRYQTLELEKEFHFNRYLTRRRRIEIAHALCLTERQIKIWFQNRRMKWKKENKPKTEGPNGEILAPQ
>E_spinosa_antp DQ315737.1_ORF
QGAGGGSYYGNQACAAAAAGLIGHHAGAVGAAMADQNCRNSPNNLHQNSNHHQYSSCKLQQNTTTGTSPTGGVATPQSPSALASGGLGGANVPPSPVHSPQMYNHHQSITNSGVLPSPLYPWMRSQFERKRGRQTYTRYQTLELEKEFHFNRYLTRRRRIEIAHALCLTERQIKIWFQNRRMKWKKENKPKTEGPNGELLSPQ
>E_spinosa_ubx DQ315739.1_ORF
NGTSQSSAVAGDQSYRFPQGLIVPSAASASCPQQPGSARPDSGTYDSGGKLYSSPMVAECMAAAVKDHHHHQNGYSNMTKDTGGIGSWPGSNPLSNGLRSDATTMMRSSFPAATSTMPEQVAAVARVSDVWSTCCQNSMAPPPHPNSFYPWMALAGANGLRRRGRQTYTRYQTLELEKEFHTNHYLTRRRRIEMAHALCLTERQIKIWFQNRRMKLKKEIQAIKELNDQEKQAHKTKTSNQSSRQD
>N_gracile_AbdA DQ315742.1_ORF
KNIFDTFLNLSHVMFANNAINFEFDNCVQLNCSIGTAQCLPETETPVFCRTNNIQSYFKRSKSWNHTSNFEDQHTMSSTEVYPTNCLKNCAEVMFRLLPTPNVFWKRMDAIASAANQGEPLEMRMELNXNSSATVPAYPWISGSSGFLKKKGRQTYTRFQTLELEKEFRFNNYLTSRRRQDLSGMLELSERQIKIWFQNRRMKMKREIRLVEQINHQVRVQTFQKXKY
>N_gracile_AbdB DQ315741.1_ORF
LFNAYVSKQKRWELARNLNLTERQVKIWFQNRRMKNKKNSQRNSSDGLNSTSNNIGHHHS
>E_spinosa_AbdB DQ315740.1_ORF
RIIMFNDALINIYWYIVKLKCEVNVFDFVSEWTGNVTIRKKRKPYSKFQTLELEKEFLFNAYVSKQKRWESARNLNLSERQVKIWFQNRRMKNKKNSQRNSDQISNSISITHHGSHPK
