# Supplementary material for: The genome of a sea spider corroborates a shared Hox cluster motif in arthropods with a reduced posterior tagma
Source: BMC Biol. 2025 Jul 2;23:196. doi: 10.1186/s12915-025-02276-x (PMC12220506; doi:10.1186/s12915-025-02276-x)
Supplement: Supplementary file 3 — Additional file 3. [file 12915_2025_2276_MOESM3_ESM.zip › suppl-file7-gene_analysis/hox/plit_hox.fa]

>P_litorale_lab PB.8615.1.p1
MCNGGPDSAYFNHQTSYGGGNVNATQVFYPQSGDTLQNSGANNPYYNTSGGGTIPSRLEH
HHHHNLRTPPLHPSLETTASTGPAGHQIISDSNGLCYTQLIEPEYGGGNNGGMYGRVPGQ
QQHLEYLPQTTVHHGIAPVSATAETTNYHNRRELEYPHAEINNGQVILHHHNGSKNSTSI
GSGGGGGGVTTPYSYFETAPVHPLQSRQKSLGIVYEDNQVITGVTNQLPVGQTTTTNSCA
VSSSPVYQWMKVKRNIPKPGIQNTNSCFNPGNLTHPAGPKLSPGNQHSSAAAAAAAAVNN
TGRTAFNTKQLTELEKEFHFNKYLTRARRIEIASALTLNETQVKIWFQNRRMKQKKRMKE
GQRCDNSSLQSSPTNSVKE*
>P_litorale_pb.t1 g9718.t1.p1
MLVNAGMESGCESGFINSQPSMAEFMTAMPHINETFHGTASSINGGSPGMPPPTMCQLET
NSQTTTATTTTTTNHQRKSSKHHRESPNGVNCVPEYPWMKEKKTSRKQPVGENGLPRRLR
TAYTNTQLLELEKEFHFNKYLCRPRRIEIAASLDLSERQVKVWFQNRRMKHKRQSTGKSG
DEKSSGDDGGCIKVASKSRCSSPCGKTIDSDCSSSTKSEPHLNSCDVGGDMTFDGVHTDG
TMSSPNVETSSVISNRDGDRMSGENDQSLPSSPIKIEDELSLGLQASKDELSSPNDNMTT
TTTTSPNMKSSPSSPPPPPVMPNGRILSTPSLIDYADDVQTKNNSSSTYSSSSNLGQAPN
RVVTSNNQTPTMYDQATHSAPYSSYSTGNRHDGYQQPGYGSYGTMPHQQHQPMPQESYLQ
QHKSYYYQQESYDVNGYTTNEYQQRQANVMQQQQQQHGRIQQYGVDGRNHQQSVPYTYLT
SPNTHATVPQQHHMNYGTTSSNVDGRQYGRVTATATGYGPSRESVVNGRYANTYAAAAAA
ANDVYNNEYAGMKGGDDDYNVANQYLYQHHRKDQSRYYGTTTTTTPANNDQQEYPATAPK
QNVPIPSVNNCCDNNVLATADTPGMSSYSPSTGQYNGSTDGIEPPSNNYNTGFNYYETGN
GSSTTTTCNDFNFLNITNELASPDFY*
>P_litorale_pb.t2 g9718.t2.p1
MLVNAGMESGCESGFINSQPSMAEFMTAMPHINETFHGTASSINGGSPGMPPPTMCQLET
NSQTTTATTTTTTNHQRKSSKHHRESPNGVNCVPEYPWMKEKKTSRKQPGLFV*
>P_litorale_Hox3.t1 PB.8616.1.p1
MVETAPTTAGHHRDQINFGDSFVAMQKPYYEETDPNEYHRRNNVENRYHKTNGFGGFQGT
DPLTSSSRNFYCATDPSSDGHPFRTNHETFRYSDANPRSPPQQQTDSNSPEYDDKTAGRC
RVNYQGAYTRMPNQEMAQLVNHVGYQEADGGTTTEMYSWLRDSRPTTTNLKHRTRDVHHK
LSHLSDLDQPTKRARTAYTSSQLVELEKEFHFNRYLCRPRRIELAALLSLSERQIKIWFQ
NRRMKFKKDQKDQGLSVDDVKCPSPNANLSPMEFKQSNVSPMTSSSSSPPESLVVAITQQ
QQQSYYKRLGHDVDQNLYVSTDEVGDVMTTGRRCNTSSYYNGESMKQELCNVVVAANPNQ
LLIAKSDEQLSKIQTSGYVDPNNHTTLSKDPQQYYHHWPEYSCIPPHMRSQVYHNVNSPP
PKLTHL*
>P_litorale_Hox3.t3 PB.8616.3.p1
IGLRIFPPNTTTKYPTIMVETAPTTAGHHRDQINFGDSFVAMQKPYYEETDPNEYHRRNN
VENRYHKTNGFGGFQGTDPLTSSSRNFYCATDPSSDGHPFRTNHETFRYSDANPRSPPQQ
QTDSNSPEYDDKTAGRCRVNYQGAYTRMPNQEMAQLVNHVGYQEADGGTTTEMYSWLRDS
RPTTTNLKHRTRDVHHKLSHLSDLDQPTKRARTAYTSSQLVELEKEFHFNRYLCRPRRIE
LAALLSLSERQIKIWFQNRRMKFKKDQKDQGLSVDDVKCPSPNANLSPMEFKQSNVSPMT
SSSSSPPESLVVAITQQQQQSYYKRLGHDVDQNLYVSTDEVGDVMTTGRRCNTSSYYNGE
SMKQELCNVVVAANPNQLLIAKSDEQLSKIQTSGYVDPNNHTTLSKDPQQYYHHWPEYSC
IPPHMRSQVYHNVNSPPPKLTHL*
>P_litorale_Dfd g9720.t1.p1
MSSFLMNSGSYVDPKFPPSEEYSQNSYIPNHGTDYYGHHHHHHHHQSYGYSQHHGGAGVM
NYGRDSVAGYTNHHVPSSYYQQSCTINAQPNLAVHHGLIPTVGPPGNGLQRTDHLTIDTS
SVPTVGPPTVQQQQSNNLNCGPLLHRNHRSPGSSPPPPGGGDGLTPHLPSDQEQQDGSNN
SQPVIYPWMKKVHVSNPAPNFTGMEPKRQRTAYTRHQILELEKEFHFNRYLTRRRRIEIA
HSLCLSERQIKIWFQNRRMKWKKDNKLPNTKNVRNRHHQHSTPTTNYKHHQSVNNRSQMN
ALISQPPPPPPPQQNMAKTEYDLTSL*
>P_litorale_Scr g9721.t1.p1
MSSYQFVNSLSSCYGQRPTQGSPAQDYYGGSSYSSNCYNQVSQSTHQYPYTSSSIHHQQQ
QQHGTTGLQQNGADHYGAIGNPRQSGHQSTNSSHNSPRSHTPTHPCNITSQQQQPLPLPP
SSCKYALNITSSGNHAAGNGGGNIDTNAGSSPQDLSTSNNNNSNQQQHQSSISPEPRSTS
PNNTNDTKPSLQSPPQIYPWMRKVHIGQNGISNGMETKRQRTSYTRYQTLELEKEFHFNR
YLTRRRRIEIAHALCLSERQIKIWFQNRRMKWKKEHKPIPGSMTAGIPGMGNPLGDGKI*
>P_litorale_ftz.t1 PB.8617.1.p1
IRCNQHHKSFVVRCAATSFIMSSYFGNISTNNWPGANQDQLYVQNAKYGMNYGDSHFGQY
ATSSPSPFVARYPNYSHHVPGVTAKPAATYDHHHHHNTNPSYDAQSFYSNISAAARAENP
AISHTPPSIDARDYSLTPASSCKLGGGGTPTAYSASPGLTPNGVVASSEPSPYNTNSTTH
HSSYSSSNRNTSSTLDHSSTNCNNTSSSTSHSSSKSGNFYPWMKSYTDNSTGPKRTRQTY
TRYQTLELEKEFHFNRYLTRRRRIEIAHALGLSERQIKIWFQNRRMKAKKENKLQGMNVS
GLSPTLADAKDMVTPKEELIGS*
>P_litorale_ftz.t2 PB.8617.2.p1
HKSFVVRCAATSFIMSSYFGNISTNNWPGANQDQLYVQNAKYGMNYGDSHFGQYATSSPS
PFVARYPNYSHHVPGVTAKPAATYDHHHHHNTNPSYDAQSFYSNISAAARAENPAISHTP
PSIDARDYSLTPASSCKLGGGGTPTAYSASPGLTPNGVVASSEPSPYNTNSTTHHSSYSS
SNRNTSSTLDHSSTNCNNTSSSTSHSSSKSGNFYPWMKSYTDNSTGPKRTRQTYTRYQTL
ELEKEFHFNRYLTRRRRIEIAHALGLSERQIKIWFQNRRMKAKKENKLQGMNVSGLSPTL
ADAKDMVTPKEELIGS*
>P_litorale_Antp g9723.t1.p1
MSSYFSNSFLTDLRSTGSEHYQGQTVTAQQSGVVDSCDPSLRQSLAAYGATTGIGPTYPR
FPPYDRLEIRQIAANNAAQGNGSATGYYTNQATGHTGLVGHHHHGGGISEQNCRNSPNNP
QNTQYSSCKLQQVSGTSPGVTTPQSPSSALSTGGPGGGIVPPSPVHSPQMYNHHQSITNS
AGVIPSPLYPWMRSQFERKRGRQTYTRYQTLELEKEFHFNRYLTRRRRIEIAHALCLTER
QIKIWFQNRRMKWKKENKPKSDGPNGEIMAPQ*
>P_litorale_Ubx g9724.t1.p1
MNSYFDQSGFYNGGSQGQIHGAATPSADQSAYRFPQGLIAVPSPSSSCPQPVTNYDNNVN
NKLYPTDCMTASAVKDHHHHNHHHHQNGYNKDGAMSSWPGSNPLALRSAGMSTDPSSMMR
STFPSNTMSEHVAAAARVSDVWSTCCQATAGGPPHPNSFYPWMALTGANGLRRRGRQTYT
RYQTLELEKEFHTNHYLTRRRRIEMAHALCLTERQIKIWFQNRRMKLKKEIQAIKELNEQ
EKQAQKAKGSNNHHHHHHHTSSSSSSSSSHHVDSNMTAKKEHITA*
>P_litorale_AbdB g9725.t1.p1
MDISALDDNNAGVKPSCDNSTTTISTCLHVPTTTVKPFGYNTVNSNNLAAISTYARSTNN
SECTYEYGTVNVGSSTGLVASPVGIAGVVHRQNNHGSPWNTYSTETLVNIDNIPSTSSFQ
TLRDGASMTPTYYTSYNAAVADRNKPIKFWPGTYDFATPPGPSSAAESCQPFQTQSWCNY
SPYTSCTRSVAGVTPTGHHMDTRHAEQTMSTFLTDDRTSRPPPPTVMDSFSTHHHHSHHD
PYSFRNFPTSDSLGGVTYPTEWTGNVAVRKKRKPYSKFQTLELEKEFLYNAYVSKQKRWE
LARNLNLTERQVKIWFQNRRMKNKKNTQRNSSDHHNGGSNVDVVHTSNHHAHHHNHHHHA
K*
