# Supplementary material for: The genome of a sea spider corroborates a shared Hox cluster motif in arthropods with a reduced posterior tagma
Source: BMC Biol. 2025 Jul 2;23:196. doi: 10.1186/s12915-025-02276-x (PMC12220506; doi:10.1186/s12915-025-02276-x)
Supplement: Supplementary file 3 — Additional file 3. [file 12915_2025_2276_MOESM3_ESM.zip › suppl-file7-gene_analysis/hox/homeobox.fasta]

>C_sculpturatus_NK1-B-1/1-60
PRRARTAFTYEQLVALENKFKTTRYLSVCERLNLALSLRLTETQVKIWFQNRRTKWKKQN
>D_melanogaster_slou/1-60
PRRARTAFTYEQLVSLENKFKTTRYLSVCERLNLALSLSLTETQVKIWFQNRRTKWKKQN
>L_polyphemus_Slou_D-a/1-60
PRRARTAFTYEQLVALENKFKTTRYLSVCERLNLALSLRLTETQVKIWFQNRRTKWKKQN
>P_opilio_NK1/1-60
PRRARTAFTYEQLVALENKFKTTRYLSVCERLNLALSLRLTETQVKIWFQNRRTKWKKQN
>P_tepidariorum_NK1-B-1/1-60
PRRARTAFTYEQLVALENKFKTTRYLSVCERLNLALSLRLTETQVKIWFQNRRTKWKKQN
>S_maritima_NK1/1-60
PRRARTAFTYEQLVALENKFKTTRYLSVCERLNLALSLSLTETQVKIWFQNRRTKWKKQN
>T_castaneum_Slou/1-60
PRRARTAFTYEQLVALENKFKTTRYLSVCERLNLALSLSLTETQVKIWFQNRRTKWKKQN
>T_tridentatus_Slou_A/1-60
PRRARTAFTYEQLVALENKFKTTRYLSVCERLNLALSLRLTETQVKIWFQNRRTKWKKQN
>D_melanogaster_lab/1-60
NNSGRTNFTNKQLTELEKEFHFNRYLTRARRIEIANTLQLNETQVKIWFQNRRMKQKKRV
>T_castaneum_lab/1-60
LNTGRTNFTNKQLTELEKEFHFNKYLTRARRIEIASALQLNETQVKIWFQNRRMKQKKRM
>S_maritima_lab/1-60
NISGRTNFTTKQLTELEKEFHFNKYLTRARRIEIASALQLNEVQVKIWFQNRRMKQKKRI
>I_scapularis_lab/1-60
NGTGRTNFTTKQLTELEKEFHFNKYLTRARRIEIATALQLNETQVKIWFQNRRMKQKKRM
>P_opilio_lab/1-60
PGSGRTNFTTKQLTELEKEFHFNKYLTRARRIEIATALQLNETQVKIWFQNRRMKQKKRM
>C_sculpturatus_lab-A/1-60
PGSGRTNFTTKQLTELEKEFHFNKYLTRARRIEIATALQLNETQVKIWFQNRRMKQKKRM
>D_silvatica_lab-A/1-60
AGTGRTNFTTKQLTELEKEFHFNKYLTRARRIEIANVLTLNETQVKIWFQNRRMKQKKRM
>D_plantarius_lab-A/1-60
NGSGRTNFTTKQLTELEKEFHYNKYLTRARRIEIATALQLNETQVKIWFQNRRMKQKKRM
>L_elegans_lab-A/1-60
SGSGRTNFTTKQLTELEKEFHFNKYLTRARRIEIATILGLNETQVKIWFQNRRMKQKKRI
>P_tepidariorum_lab-A/1-60
SASGRTNFSTKQLTELEKEFHFHKYLNRARRIEIASSLGLNETQVKIWFQNRRMKAKKRL
>A_bruennichi_lab-A/1-60
SGSGRTNFTTKQLTELEKEFHYNKYLTRARRIEIASSLGLNETQVKIWFQNRRMKQKKRM
>T_antipodiana_lab-A/1-60
AGSSRTNFTTKQLTELEKEFHFNKYLNRARRIEIASVLQLNETQVKIWFQNRRMKQKKRM
>T_clavata_lab-A/1-60
AGSGRTNFTTKQLTELEKEFHFNKYLNRAKRIEIAGALQLNETQVKIWFQNRRMKQKKRI
>H_graminicola_lab-A-1/1-60
PGSGRTNFTTKQLCELEKEFHFNKYLTRARRIEIASALQLNETQVKIWFQNRRMKHKKRQ
>H_graminicola_lab-A-2/1-60
PGSGRTNFTTKQLCELEKEFHFNKYLTRARRIEIASALQLNETQVKIWFQNRRMKHKKRQ
>C_sculpturatus_lab-B/1-60
GGTGRTNFTTKQLTELEKEFHFNKYLTRARRIEIATALQLNETQVKIWFQNRRMKQKKRM
>D_silvatica_lab-B/1-60
PGTGRTNFTTKQLTELEKEFHFNKYLTRARRIEIATALHLNETQVKIWFQNRRMKQKKRM
>D_plantarius_lab-B/1-60
PGTGRTNFTTKQLTELEKEFHFNKYLTRARRIEIATALHLNETQVKIWFQNRRMKQKKRM
>L_elegans_lab-B/1-60
PGSGRTNFTTKQLTELEKEFHFNKYLTRARRIEIATALNLNETQVKIWFQNRRMKQKKRM
>P_tepidariorum_lab-B/1-60
PGTGRTNFTTKQLTELEKEFHFNKYLTRARRIEIATALHLNETQVKIWFQNRRMKQKKRI
>A_bruennichi_lab-B/1-60
PGTGRTNFTTKQLTELEKEFYYNKYLTRVRRMEIAQALNLNETQVKIWFQNRRMKQKKRA
>T_antipodiana_lab-B/1-60
PGTGRTNFTTKQLTELEKEFHYSKYLSRAKRIEIATVLHLNETQVKIWFQNRRMKQKKRM
>T_clavata_lab-B/1-60
PGTGRTNFTTKQLTELEKEFHYSKYLSRAKRIEIATILHLNETQVKIWFQNRRMKQKKRM
>H_graminicola_lab-B-1/1-60
YCAGRTNFSTKQLTELEKEYITTKYLNRARRIEIATALHLNETQVKIWFQNRRMKSKKRM
>H_graminicola_lab-B-2/1-60
ATGTRTNFSTKQLTELEKEYITTKYLNRARRIEIATALHLNETQVKIWFQNRRMKSKKRM
>T_castaneum_mxp/1-60
PRRLRTAYTNTQLLELEKEFHFNKYLCRPRRIEIAASLDLTERQVKVWFQNRRMKHKRQT
>D_melanogaster_pb/1-60
PRRLRTAYTNTQLLELEKEFHFNKYLCRPRRIEIAASLDLTERQVKVWFQNRRMKHKRQT
>S_maritima_pb/1-60
PRRLRTAYTNTQLLELEKEFHFNKYLCRPRRIEIAASLDLTERQVKVWFQNRRMKHKRQT
>I_scapularis_pb/1-60
PRRLRTAYTNTQLLELEKEFHFNKYLCRPRRIEIAASLDLTERQVKVWFQNRRMKHKRQT
>P_opilio_pb/1-60
PRRLRTAYTNTQLLELEKEFHFNKYLCRPRRIEIAASLDLTERQVKVWFQNRRMKHKRQS
>C_sculpturatus_pb-A/1-60
PRRLRTAYTNTQLLELEKEFHFNKYLCRPRRIEIAASLDLTERQVKVWFQNRRMKHKRQT
>D_silvatica_pb-A/1-60
PRRLRTAYTNTQLLELEKEFHFNKYLCRPRRIEIAASLDLTERQVKVWFQNRRMKHKRQT
>D_plantarius_pb-A/1-60
PRRLRTAYTNTQLLELEKEFHFNKYLCRPRRIEIAASLDLTERQVKVWFQNRRMKHKRQT
>L_elegans_pb-A/1-60
PRRLRTAYTNTQLLELEKEFHFNKYLCRPRRIEIAASLDLTERQVKVWFQNRRMKHKRQT
>P_tepidariorum_pb-A/1-60
PRRLRTAYTNTQLLELEKEFHFNKYLCRPRRIEIAASLDLTERQVKVWFQNRRMKHKRQT
>A_bruennichi_pb-A/1-60
PRRLRTAYTNTQLLELEKEFHFNKYLCRPRRIEIAASLDLTERQVKVWFQNRRMKHKRQT
>T_antipodiana_pb-A/1-60
PRRLRTAYTNTQLLELEKEFHFNKYLCRPRRIEIAASLDLTERQVKVWFQNRRMKHKRQT
>T_clavata_pb-A/1-60
PRRLRTAYTNTQLLELEKEFHFNKYLCRPRRIEIAASLDLTERQVKVWFQNRRMKHKRQT
>H_graminicola_pb-A-1/1-60
PRRLRTAYTNTQLLELEKEFHFNKYLCRPRRIEIAASLDLTERQVKVWFQNRRMKHKRQT
>H_graminicola_pb-A-2/1-60
PRRLRTAYTNTQLLELEKEFHFNKYLCRPRRIEIAASLDLTERQVKVWFQNRRMKHKRQT
>C_sculpturatus_pb-B/1-60
PRRLRTAYTNTQLLELEKEFHFNKYLCRPRRIEIAASLDLTERQVKVWFQNRRMKHKRQS
>D_silvatica_pb-B/1-60
PRRLRTAYTNTQLLELEKEFHFNKYLCRPRRIEIAASLDLTERQVKVWFQNRRMKHKRQT
>D_plantarius_pb-B/1-60
PRRLRTAYTNTQLLELEKEFHFNKYLCRPRRIEIAASLDLTERQVKVWFQNRRMKHKRQS
>L_elegans_pb-B/1-60
PRRLRTAYTNTQLLELEKEFHFNKYLCRPRRIEIAASLDLTERQVKVWFQNRRMKHKRQS
>P_tepidariorum_pb-B/1-60
PRRLRTAYTNTQLLELEKEFHFNKYLCRPRRIEIAASLDLTERQVKVWFQNRRMKHKRQS
>H_graminicola_pb-B/1-60
PRRLRTAYTNTQLLELEKEFHFNKYLCRPRRIEIAASLDLTERQVKVWFQNRRMKHKRQS
>A_bruennichi_pb-B/1-60
PRRLRTAYTNTQLLELEKEFHFNKYLCRPRRIEIAASLDLTERQVKVWFQNRRMKHKRQS
>T_antipodiana_pb-B/1-60
PRRLRTAYTNTQLLELEKEFHFNKYLCRPRRIEIAASLDLTERQVKVWFQNRRMKHKRQS
>T_clavata_pb-B/1-60
PRRLRTAYTNTQLLELEKEFHFNKYLCRPRRIEIAASLDLTERQVKVWFQNRRMKHKRQS
>D_melanogaster_bcd/1-60
PRRTRTTFTSSQIAELEQHFLQGRYLTAPRLADLSAKLALGTAQVKIWFKNRRRRHKIQS
>S_maritima_Hox3/1-60
NKRSRTAYTQSQLLELEKEFHFNRYLCRPRRLELASLLNLTERQIKIWFQNRRMKIKKIK
>I_scapularis_Hox3/1-60
LKRPRTAYTTSQLLELEKEFHFNRYLCRPRRIEMAAYLNLTERQIKIWFQNRRMKFKKEQ
>P_opilio_Hox3/1-60
VKRPRTAYTNNQLVELEKEFHFNRYLCRPRRVELAAQLSLSERQIKVWFQNRRMKYKKDS
>C_sculpturatus_Hox3-A/1-60
KKRSRTAFSSHQLLTMEKRFSVNQYISTPEKKILARELNLDPERIKVWFQNRRMKYKKWK
>D_silvatica_Hox3-A/1-60
PKRARTAFTNAQLLELEKEFHTNKYICRPKRQQLSEMLKLTERQIKIWFQNRRMRYKKDQ
>D_plantarius_Hox3-A/1-60
AKRTRTTFDAHKQKILEEHFQKNPYISKEDRVKLAELLGVKEKQIKIWYQNRRMRERKKL
>P_tepidariorum_Hox3-A/1-60
RRISRMTYDEDQIEELEKEYAKSPYLNNANRKKLSQKMGVDERRLKIWFQNRRMREKTRT
>C_sculpturatus_Hox3-B/1-60
IKRARTAYTSAQLVELEKEFHFNRYLCRPRRIEMAALLNLTERQIKIWFQNRRMKFKKEQ
>D_silvatica_Hox3-B/1-60
SKRARTAYTSAQLVELEKEFLFNRYLCRPRRIEMAALLNLTERQIKIWFQNRRMKYKKEQ
>D_plantarius_Hox3-B/1-60
AKRARTAYTSAQLVELEKEFHFNRYLCRPRRIEMANLLNLSERQIKIWFQNRRMKYKKEQ
>L_elegans_Hox3-B/1-60
TKRQRTAYTSAQLVELEKEFHFNRYLCRPRRIEMASLLNLTERQIKIWFQNRRMKYKKEQ
>P_tepidariorum_Hox3-B/1-60
AKRARTAYTSAQLVELEKEFHFNRYLCRPRRIEMASLLNLTERQIKIWFQNRRMKYKKEQ
>H_graminicola_Hox3-B/1-60
SKRARTAYTSAQLVELEKEFHFNRYLCRPRRIEMAALLNLTERQIKIWFQNRRMKFKKEQ
>A_bruennichi_Hox3-B/1-60
SKRARTAYTSAQLVELEKEFHFNRYLCRPRRIEMASLLNLTERQIKIWFQNRRMKYKKEQ
>T_antipodiana_Hox3-B/1-60
SKRARTAYTSAQLVELEKEFHFNRYLCRPRRIEMASLLNLTERQIKIWFQNRRMKYKKEQ
>T_clavata_Hox3-B/1-60
SKRARTAYTSAQLVELEKEFHFNRYLCRPRRIEMASLLNLTERQIKIWFQNRRMKYKKEQ
>D_melanogaster_zen/1-60
LKRSRTAFTSVQLVELENEFKSNMYLYRTRRIEIAQRLSLCERQVKIWFQNRRMKFKKDI
>T_castaneum_zen/1-60
GKRARTAYTSSQLVELEREFHRSKYLCRPRRIQMAQNLNLTERQIKIWFQNRRMKFKKEE
>D_melanogaster_zen2/1-60
SKRSRTAFSSLQLIELEREFHLNKYLARTRRIEISQRLALTERQVKIWFQNRRMKLKKST
>T_castaneum_zen2/1-60
GKRARTAYTSAQLVELEREFHHGKYLSRPRRIQIAENLNLSERQIKIWFQNRRMKHKKEQ
>D_melanogaster_Dfd/1-60
PKRQRTAYTRHQILELEKEFHYNRYLTRRRRIEIAHTLVLSERQIKIWFQNRRMKWKKDN
>T_castaneum_Dfd/1-60
PKRQRTAYTRHQILELEKEFHYNRYLTRRRRIEIAHTLVLSERQIKIWFQNRRMKWKKDN
>S_maritima_Dfd/1-60
PKRQRTAYTRQQILELEKEFHFNRYLTRRRRIEIAHTLCLSERQIKIWFQNRRMKWKKDN
>I_scapularis_Dfd/1-60
PKRQRTAYTRHQILELEKEFHFNRYLTRRRRIEIAHSLCLSERQIKIWFQNRRMKWKKDN
>P_opilio_Dfd/1-60
PKRQRTAYTRHQILELEKEFHFNRYLTRRRRIEIAHALCLSERQIKIWFQNRRMKWKKDN
>C_sculpturatus_Dfd-1/1-60
PKRQRTAYTRHQILELEKEFHFNRYLTRRRRIEIAHSLCLSERQIKIWFQNRRMKWKKDN
>C_sculpturatus_Dfd-2/1-60
PKRQRTAYTRHQILELEKEFHFNRYLTRRRRIEIAHSLCLSERQIKIWFQNRRMKWKKDN
>D_silvatica_Dfd-A/1-60
PKRQRTAYTRHQILELEKEFHFNRYLTRRRRIEIAHALCLSERQIKIWFQNRRMKWKKDN
>D_plantarius_Dfd-A/1-60
PKRQRTAYTRHQILELEKEFHFNRYLTRRRRIEIAHALCLSERQIKIWFQNRRMKWKKDN
>L_elegans_Dfd-A/1-60
PKRQRTAYTRHQILELEKEFHFNRYLTRRRRIEIAHSLCLSERQIKIWFQNRRMKWKKDN
>P_tepidariorum_Dfd-A/1-60
PKRQRTAYTRHQILELEKEFHFNRYLTRRRRIEIAHSLCLSERQIKIWFQNRRMKWKKDN
>H_graminicola_Dfd-A/1-60
PKRQRTAYTRHQILELEKEFHFNRYLTRRRRIEIAHSLCLSERQIKIWFQNRRMKWKKDN
>A_bruennichi_Dfd-A/1-60
PKRQRTAYTRHQILELEKEFHFNRYLTRRRRIEIAHSLLLSERQIKIWFQNRRMKWKKDN
>T_antipodiana_Dfd-A/1-60
QKRQRTAYTRHQILELEKEFHFNRYLTRRRRIEIAHSLLLSERQIKIWFQNRRMKWKKDN
>T_clavata_Dfd-A/1-60
QKRQRTAYTRHQILELEKEFHFNRYLTRRRRIEIAHSLLLSERQIKIWFQNRRMKWKKDN
>D_silvatica_Dfd-B/1-60
PKRQRTAYTRHQILELEKEFHFNRYLTRRRRIEIAHALCLSERQIKIWFQNRRMKWKKDN
>D_plantarius_Dfd-B/1-60
PKRQRTAYTRHQILELEKEFHFNRYLTRRRRIEIAHALCLSERQIKIWFQNRRMKWKKDN
>L_elegans_Dfd-B/1-60
PKRQRTAYTRHQILELEKEFHFNRYLTRRRRIEIAHALCLSERQIKIWFQNRRMKWKKDN
>P_tepidariorum_Dfd-B/1-60
PKRQRTAYTRHQILELEKEFHFNRYLTRRRRIEIAHALCLSERQIKIWFQNRRMKWKKDN
>H_graminicola_Dfd-B/1-60
PKRQRTAYTRHQILELEKEFHFNRYLTRRRRIEIAHALCLSERQIKIWFQNRRMKWKKDN
>A_bruennichi_Dfd-B/1-60
PKRQRTAYTRHQILELEKEFHFNRYLTRRRRIEIAHALCLSERQIKIWFQNRRMKWKKDN
>T_antipodiana_Dfd-B/1-60
PKRQRTAYTRHQILELEKEFHFNRYLTRRRRIEIAHALCLSERQIKIWFQNRRMKWKKDN
>T_clavata_Dfd-B/1-60
PKRQRTAYTRHQILELEKEFHFNRYLTRRRRIEIAHALCLSERQIKIWFQNRRMKWKKDN
>T_castaneum_Cx/1-60
TKRQRTSYTRYQTLELEKEFHFNRYLTRRRRIEIAHALCLTERQIKIWFQNRRMKWKKEH
>D_melanogaster_Scr/1-60
TKRQRTSYTRYQTLELEKEFHFNRYLTRRRRIEIAHALCLTERQIKIWFQNRRMKWKKEH
>S_maritima_Scr/1-60
TKRQRTSYTRYQTLELEKEFHFNRYLTRRRRIEIAHALCLSERQIKIWFQNRRMKWKKEH
>I_scapularis_Scr/1-60
TKRQRTSYTRYQTLELEKEFHFNRYLTRRRRIEIAHALCLSERQIKIWFQNRRMKWKKEH
>P_opilio_Scr/1-60
TKRQRTSYTRYQTLELEKEFHFNRYLTRRRRIEIAHALCLSERQIKIWFQNRRMKWKKEH
>C_sculpturatus_Scr-1/1-60
TKRQRTSYTRYQTLELEKEFHFNRYLTRRRRIEIAHALCLSERQIKIWFQNRRMKWKKEH
>C_sculpturatus_Scr-2/1-60
TKRQRTSYTRYQTLELEKEFHFNRYLTRRRRIEIAHALCLSERQIKIWFQNRRMKWKKEH
>D_silvatica_Scr-A/1-60
TKRQRTSYTRYQTLELEKEFHFNRYLTRRRRIEIAHALCLSERQIKIWFQNRRMKWKKEH
>L_elegans_Scr-A/1-60
TKRQRTSYTRYQTLELEKEFHFNRYLTRRRRIEIAHALCLSERQIKIWFQNRRMKWKKEH
>P_tepidariorum_Scr-A/1-60
TKRQRTSYTRYQTLELEKEFHFNRYLTRRRRIEIAHALCLSERQIKIWFQNRRMKWKKEH
>H_graminicola_Scr-A/1-60
TKRQRTSYTRYQTLELEKEFHFNRYLTRRRRIEIAHALCLSERQIKIWFQNRRMKWKKEH
>A_bruennichi_Scr-A/1-60
TKRQRTSYTRYQTLELEKEFHFNRYLTRRRRIEIAHALCLSERQIKIWFQNRRMKWKKEH
>T_antipodiana_Scr-A/1-60
TKRQRTSYTRYQTLELEKEFHFNRYLTRRRRIEIAHALCLSERQIKIWFQNRRMKWKKEH
>T_clavata_Scr-A/1-60
TKRQRTSYTRYQTLELEKEFHFNRYLTRRRRIEIAHALCLSERQIKIWFQNRRMKWKKEH
>D_plantarius_Scr-A-1/1-60
TKRQRTSYTRYQTLELEKEFHFNRYLTRRRRIEIAHALCLSERQIKIWFQNRRMKWKKEH
>D_plantarius_Scr-A-2/1-52
--------SRYQTLELEKEFHFNRYLTRRRRIEIAHALCLSERQIKIWFQNRRMKWKKEH
>D_plantarius_Scr-B/1-60
TKRQRTSYTRYQTLELEKEFHFNRYLTRRRRIEIAHALCLSERQIKIWFQNRRMKWKKEH
>L_elegans_Scr-B/1-60
TKRQRTSYTRYQTLELEKEFHFNRYLTRRRRIEIAHALCLSERQIKIWFQNRRMKWKKEH
>P_tepidariorum_Scr-B/1-60
TKRQRTSYTRYQTLELEKEFHFNRYLTRRRRIEIAHALCLSERQIKIWFQNRRMKWKKEH
>H_graminicola_Scr-B/1-60
TKRQRTSYTRYQTLELEKEFHFNRYLTRRRRIEIAHALCLSERQIKIWFQNRRMKWKKEH
>A_bruennichi_Scr-B/1-60
TKRQRTSYTRYQTLELEKEFHFNRYLTRRRRIEIAHALCLSERQIKIWFQNRRMKWKKEH
>T_antipodiana_Scr-B/1-60
TKRQRTSYTRYQTLELEKEFHFNRYLTRRRRIEIAHALCLSERQIKIWFQNRRMKWKKEH
>T_clavata_Scr-B/1-60
TKRQRTSYTRYQTLELEKEFHFNRYLTRRRRIEIAHALCLSERQIKIWFQNRRMKWKKEH
>D_melanogaster_abd-A/1-60
RRRGRQTYTRFQTLELEKEFHFNHYLTRRRRIEIAHALCLTERQIKIWFQNRRMKLKKEL
>T_castaneum_abd-A/1-60
RRRGRQTYTRFQTLELEKEFHFNHYLTRRRRIEIAHALCLTERQIKIWFQNRRMKLKKEL
>S_maritima_abd-A/1-60
RRRGRQTYTRFQTLELEKEFHFNHYLTRRRRIEIAHALCLTERQIKIWFQNRRMKLKKEM
>I_scapularis_abd-A/1-60
RRRGRQTYTRYQTLELEKEFHFNHYLTRRRRIEIAHALCLTERQIKIWFQNRRMKLKKEL
>P_opilio_abd-A/1-60
RRRGRQTYTRFQTLELEKEFHFKQYLTRRRRIEIAHALCLTERQIKIWFQNRRMKHKKEM
>C_sculpturatus_abd-A-A/1-60
RRRGRQTYTRFQTLELEKEFHFNHYLTRRRRIEIAHALCLTERQIKIWFQNRRMKLKKEI
>D_silvatica_abd-A-A/1-60
RRRGRQTYTRFQTLELEKEFHFNHYLTRRRRIEIAHALCLTERQIKIWFQNRRMKLKKEL
>D_plantarius_abd-A-A/1-60
RRRGRQTYTRFQTLELEKEFHFNHYLTRRRRIEIAHALCLTERQIKIWFQNRRMKLKKEM
>L_elegans_abd-A-A/1-60
RRRGRQTYTRFQTLELEKEFHFNHYLTRRRRIEIAHALCLTERQIKIWFQNRRMKLKKEM
>P_tepidariorum_abd-A-A/1-60
RRRGRQTYTRFQTLELEKEFHFNHYLTRRRRIEIAHALCLTERQIKIWFQNRRMKLKKEM
>H_graminicola_abd-A-A/1-60
RRRGRQTYTRFQTLELEKEFHFNHYLTRRRRIEIAHALCLTERQIKIWFQNRRMKLKKEM
>A_bruennichi_abd-A-A/1-60
RRRGRQTYTRFQTLELEKEFHFNHYLTRRRRIEIAHALCLTERQIKIWFQNRRMKLKKEM
>T_antipodiana_abd-A-A/1-60
RRRGRQTYTRFQTLELEKEFHFNHYLTRRRRIEIAHALCLTERQIKIWFQNRRMKLKKEM
>T_clavata_abd-A-A/1-60
RRRGRQTYTRFQTLELEKEFHFNHYLTRRRRIEIAHALCLTERQIKIWFQNRRMKLKKEM
>C_sculpturatus_abd-A-B/1-60
RRRGRQTYTRFQTLELEKEFHFNHYLTRRRRIEIAHALCLTERQIKIWFQNRRMKLKKEL
>D_silvatica_abd-A-B/1-60
RRRGRQTYTRFQTLELEKEFHFNHYLTRRRRIEIAHALCLTERQIKIWFQNRRMKLKKEL
>D_plantarius_abd-A-B/1-60
RRRGRQTYTRFQTLELEKEFHFNHYLTRRRRIEIAHALCLTERQIKIWFQNRRMKLKKEL
>L_elegans_abd-A-B/1-60
RRRGRQTYTRFQTLELEKEFHFNHYLTRRRRIEIAHALCLTERQIKIWFQNRRMKLKKEL
>P_tepidariorum_abd-a-B/1-60
RRRGRQTYTRFQTLELEKEFHFNHYLTRRRRIEIAHALCLTERQIKIWFQNRRMKLKKEL
>H_graminicola_abd-A-B/1-60
RRRGRQTYTRFQTLELEKEFHFNHYLTRRRRIEIAHALCLTERQIKIWFQNRRMKLKKEL
>A_bruennichi_abd-A-B/1-60
RRRGRQTYTRFQTLELEKEFHFNHYLTRRRRIEIAHALCLTERQIKIWFQNRRMKLKKEL
>T_antipodiana_abd-A-B/1-60
RRRGRQTYTRFQTLELEKEFHFNHYLTRRRRIEIAHALCLTERQIKIWFQNRRMKLKKEL
>T_clavata_abd-A-B/1-60
RRRGRQTYTRFQTLELEKEFHFNHYLTRRRRIEIAHALCLTERQIKIWFQNRRMKLKKEL
>D_melanogaster_Antp/1-60
RKRGRQTYTRYQTLELEKEFHFNRYLTRRRRIEIAHALCLTERQIKIWFQNRRMKWKKEN
>S_maritima_Antp/1-60
RKRGRQTYTRYQTLELEKEFHFNRYLTRRRRIEIAHALCLTERQIKIWFQNRRMKWKKEN
>I_scapularis_Antp/1-60
RKRGRQTYTRYQTLELEKEFHFNRYLTRRRRIEIAHALCLTERQIKIWFQNRRMKWKKEN
>P_opilio_Antp/1-60
RKRGRQTYTRYQTLELEKEFHFNRYLTRRRRIEIAHALCLTERQIKIWFQNRRMKWKKEN
>C_sculpturatus_Antp-1/1-60
RKRGRQTYTRYQTLELEKEFHFNRYLTRRRRIEIAHALCLTERQIKIWFQNRRMKWKKEN
>C_sculpturatus_Antp-2/1-60
RKRGRQTYTRYQTLELEKEFHFNRYLTRRRRIEIAHALCLTERQIKIWFQNRRMKWKKEN
>D_silvatica_Antp-A/1-60
RKRGRQTYTRYQTLELEKEFHFNRYLTRRRRIEIAHALCLTERQIKIWFQNRRMKWKKEN
>D_plantarius_Antp-A/1-60
RKRGRQTYTRYQTLELEKEFHFNRYLTRRRRIEIAHALCLTERQIKIWFQNRRMKWKKEN
>L_elegans_Antp-A/1-60
RKRGRQTYTRYQTLELEKEFHFNRYLTRRRRIEIAHSLCLTERQIKIWFQNRRMKWKKEN
>P_tepidariorum_Antp-A/1-60
RKRGRQTYTRYQTLELEKEFHFNRYLTRRRRIEIAHTLCLTERQIKIWFQNRRMKWKKEN
>A_bruennichi_Antp-A/1-60
RKRGRQTYTRYQTLELEKEFHFNRYLTRRRRIEIAHALCLTERQIKIWFQNRRMKWKKEN
>T_antipodiana_Antp-A/1-60
RKRGRQTYTRYQTLELEKEFHFNRYLTRRRRIEIAHALCLTERQIKIWFQNRRMKWKKEN
>T_clavata_Antp-A/1-60
RKRGRQTYTRYQTLELEKEFHFNRYLTRRRRIEIAHALCLTERQIKIWFQNRRMKWKKEN
>H_graminicola_Antp-A-1/1-60
RKRGRQTYTRYQTLELEKEFHFNRYLTRRRRIEIAHALCLTERQIKIWFQNRRMKWKKEN
>H_graminicola_Antp-A-2/1-60
RKRGRQTYTRYQTLELEKEFHFNRYLTRRRRIEIAHALCLTERQIKIWFQNRRMKWKKEN
>D_silvatica_Antp-B/1-60
RKRGRQTYTRYQTLELEKEFHFNRYLTRRRRIEIAHALCLTERQIKIWFQNRRMKWKKEN
>D_plantarius_Antp-B/1-60
RKRGRQTYTRYQTLELEKEFHFNRYLTRRRRIEIAHALCLTERQIKIWFQNRRMKWKKEN
>L_elegans_Antp-B/1-60
RKRGRQTYTRYQTLELEKEFHFNRYLTRRRRIEIAHALCLTERQIKIWFQNRRMKWKKEN
>P_tepidariorum_Antp-B/1-60
RKRGRQTYTRYQTLELEKEFHFNRYLTRRRRIEIAHALCLTERQIKIWFQNRRMKWKKEN
>H_graminicola_Antp-B/1-60
RKRGRQTYTRYQTLELEKEFHFNRYLTRRRRIEIAHALCLTERQIKIWFQNRRMKWKKEN
>A_bruennichi_Antp-B/1-60
RKRGRQTYTRYQTLELEKEFHFNRYLTRRRRIEIAHALCLTERQIKIWFQNRRMKWKKEN
>T_antipodiana_Antp-B/1-60
RKRGRQTYTRYQTLELEKEFHFNRYLTRRRRIEIAHALCLTERQIKIWFQNRRMKWKKEN
>T_clavata_Antp-B/1-60
RKRGRQTYTRYQTLELEKEFHFNRYLTRRRRIEIAHALCLTERQIKIWFQNRRMKWKKEN
>D_melanogaster_ftz/1-60
SKRTRQTYTRYQTLELEKEFHFNRYITRRRRIDIANALSLSERQIKIWFQNRRMKSKKDR
>T_castaneum_ftz/1-60
NKRTRQTYTRYQTLELEKEFHFNKYLTRRRRIEIAESLRLTERQIKIWFQNRRMKAKKDT
>S_maritima_ftz/1-60
PKRTRQTYTRFQTLELEKEFHFNRYLTRRRRIEIAHALGLTERQIKIWFQNRRMKAKKEN
>I_scapularis_ftz/1-60
PKRTRQTYTRYQTLELEKEFHFNRYLTRRRRIEIAHALGLTERQIKIWFQNRRMKAKKEN
>P_opilio_ftz/1-60
QKRTRQTYTRIQTLELEKEFHFNRYLTRRRRIEIAHSLGLTERQIKIWFQNRRMKAKKET
>C_sculpturatus_ftz-A/1-60
TKRTRQTYTRYQTLELEKEFHFNRYLTRRRRVEIARMLSLTERQIKIWFQNRRMKAKKEQ
>C_sculpturatus_ftz-B/1-60
QKRTRQTYTRYQTLELEKEFHFNHYLTRRRRIEIAHSLGLTERQIKIWFQNRRMKAKKEN
>D_silvatica_ftz-B/1-60
PKRTRQTYTRYQTLELEKEFHFNHYLTRRRRIEIAHTLGLTERQIKIWFQNRRMKAKKDG
>D_plantarius_ftz-B/1-60
PKRSRQTYTRYQTLELEKEFHFNQYLTRRRRIEIAHTLGLTERQIKIWFQNRRMKAKKEN
>L_elegans_ftz-B/1-60
PKRSRQTYTRYQTLELEKEFHLTKYLTRKRRVEIAHTLGLTERQIKIWFQNRRMKAKKET
>P_tepidariorum_ftz-B/1-60
PKRSRQTYTRYQTLELEKEFHLTRYLTRKRRVEIAHTLGLTERQIKIWFQNRRMKAKKEN
>H_graminicola_ftz-B/1-60
PKRSRQTYTRYQTLELEKEFHFNRYLTRRRRIEIAHTLGLTERQIKIWFQNRRMKAKKEN
>A_bruennichi_ftz-B/1-60
TKRSRQTYTRFQTLELEKEFHFNQYLTRRRRIEIAHTLGLTERQIKIWFQNRRMKAKKEN
>T_antipodiana_ftz-B/1-60
SKRSRQTYTRFQTLELEKEFHFNQYLTRRRRIEIAHALGLTERQIKIWFQNRRMKAKKEK
>T_clavata_ftz-B/1-60
SKRSRQTYTRFQTLELEKEFHFNQYLTRRRRIEIAHALGLTERQIKIWFQNRRMKAKKEK
>D_plantarius_ftz-pseudo/1-58
AKRSRQTYTRYQTLELEKEFHFNQYLTRRRRI-IAHTLGLTERQIKYGFR-IDVKAKKEN
>P_tepidariorum_ftz-pseudo/1-59
GKRSRQAYTKYQTLELEKEFHLTS-LIRKRRVKIAHTLGLTERQIKIWFQNRKMKANKEN
>T_castaneum_ptl/1-60
RKRGRQTYTRYQTLELEKEFHFNRYLTRRRRIEIAHALCLTERQIKIWFQNRRMKWKKEN
>D_melanogaster_Ubx/1-60
RRRGRQTYTRYQTLELEKEFHTNHYLTRRRRIEMAHALCLTERQIKIWFQNRRMKLKKEI
>S_maritima_Ubx/1-60
RRRGRQTYTRYQTLELEKEFHTNHYLTRRRRIEMAHALCLTERQIKIWFQNRRMKLKKEI
>I_scapularis_Ubx/1-60
RRRGRQTYTRYQTLELEKEFHTNHYLTRRRRIEMAHALCLTERQIKIWFQNRRMKLKKEI
>P_opilio_Ubx/1-60
RRRGRQTYTRYQTLELEKEFHTNHYLTRRRRIEMAHALCLTERQIKIWFQNRRMKLKKEI
>C_sculpturatus_Ubx-A/1-60
RRRGRQTYTRYQTLELEKEFHTNHYLTRRRRIEMAHALCLTERQIKIWFQNRRMKLKKEI
>D_silvatica_Ubx-A/1-60
RRRGRQTYTRYQTLELEKEFHTNHYLTRRRRIEMAHALCLTERQIKIWFQNRRMKLKKEI
>D_plantarius_Ubx-A/1-60
RRRGRQTYTRYQTLELEKEFHTNHYLTRRRRIEMAHSLCLTERQIKIWFQNRRMKLKKEQ
>L_elegans_Ubx-A/1-60
RRRGRQTYTRYQTLELEKEFHSSHYLTRRRRIEMAHSLCLTERQIKIWFQNRRMKLKKEI
>P_tepidariorum_Ubx-A/1-60
RRRGRQTYTRYQTLELEKEFHTNHYLTRRRRIEMAHSLCLTERQIKIWFQNRRMKLKKEI
>H_graminicola_Ubx-A/1-60
RRRGRQTYTRFQTLELEKEFHTNHYLTRRRRIEMAHSLCLTERQIKIWFQNRRMKLKKEI
>A_bruennichi_Ubx-A/1-60
RRRGRQTYTRFQTLELEKEFHTNHYLTRRRRIEMAHSLCLTERQIKIWFQNRRMKLKKEI
>T_antipodiana_Ubx-A/1-60
RRRGRQTYTRFQTLELEKEFHTNHYLTRRRRIEMAHSLCLTERQIKIWFQNRRMKLKKEI
>T_clavata_Ubx-A/1-60
RRRGRQTYTRFQTLELEKEFHTNHYLTRRRRIEMAHSLCLTERQIKIWFQNRRMKLKKEI
>C_sculpturatus_Ubx-B/1-60
RRRGRQTYTRYQTLELEKEFHTNHYLTRRRRIEMAHALCLTERQIKIWFQNRRMKLKKEI
>D_silvatica_Ubx-B/1-60
RRRGRQTYTRYQTLELEKEFHTNHYLTRRRRIEMAHALCLTERQIKIWFQNRRMKLKKEI
>D_plantarius_Ubx-B/1-60
RRRGRQTYTRYQTLELEKEFHTNHYLTRRRRIEMAHALCLTERQIKIWFQNRRMKLKKEI
>L_elegans_Ubx-B/1-60
RRRGRQTYTRYQTLELEKEFHTNHYLTRRRRIEMAHALCLTERQIKIWFQNRRMKLKKEI
>P_tepidariorum_Ubx-B/1-60
RRRGRQTYTRYQTLELEKEFHTNHYLTRRRRIEMAHALCLTERQIKIWFQNRRMKLKKEI
>A_bruennichi_Ubx-B/1-60
RRRGRQTYTRYQTLELEKEFHTNHYLTRRRRIEMAHALCLTERQIKIWFQNRRMKLKKEI
>T_antipodiana_Ubx-B/1-60
RRRGRQTYTRYQTLELEKEFHTNHYLTRRRRIEMAHALCLTERQIKIWFQNRRMKLKKEI
>T_clavata_Ubx-B/1-60
RRRGRQTYTRYQTLELEKEFHTNHYLTRRRRIEMAHALCLTERQIKIWFQNRRMKLKKEI
>H_graminicola_Ubx-B-1/1-60
RRRGRQTYTRYQTLELEKEFHTNHYLTRRRRIEMAHALCLTERQIKIWFQNRRMKLKKEI
>H_graminicola_Ubx-B-2/1-60
RRRGRQTYTRYQTLELEKEFHTNHYLTRRRRIEMAHALCLTERQIKIWFQNRRMKLKKEI
>T_castaneum_Utx/1-60
RRRGRQTYTRYQTLELEKEFHTNHYLTRRRRIEMAHALCLTERQIKIWFQNRRMKLKKEI
>D_melanogaster_Abd-B/1-60
VRKKRKPYSKFQTLELEKEFLFNAYVSKQKRWELARNLQLTERQVKIWFQNRRMKNKKNS
>T_castaneum_Abd-B/1-60
VRKKRKPYSKFQTLELEKEFLFNAYVSKQKRWELARNLNLTERQVKIWFQNRRMKNKKNS
>S_maritima_Abd-B/1-60
VRKKRKPYSKFQTLELEKEFLFNAYVSKQKRWELARNLNLTERQVKIWFQNRRMKNKKTA
>I_scapularis_Abd-B/1-60
VRKKRKPYSKFQTLELEKEFLFNAYVSKQKRWELARNLNLTERQVKIWFQNRRMKSKKNS
>P_opilio_Abd-B/1-60
VRKKRKPYSKFQTLELEKEFLYNAYVSKQKRWELARNLNLTERQVKIWFQNRRMKSKKNS
>C_sculpturatus_Abd-B-A/1-60
VRKKRKPYSKFQTLELEKEFLFNAYVSKQKRWELARNLNLTERQVKIWFQNRRMKSKKNS
>D_silvatica_Abd-B-A/1-60
VRKKRKPYSKFQTLELEKEFLFNAYVSKQKRWELARNLNLTERQVKIWFQNRRMKSKKNS
>D_plantarius_Abd-B-A/1-60
VRKKRKPYSKFQTLELEKEFLFNAYVSKQKRWELARNLNLTERQVKIWFQNRRMKSKKNS
>L_elegans_Abd-B-A/1-60
VRKKRKPYSKFQTLELEKEFLFNAYVSKQKRWELARNLNLTERQVKIWFQNRRMKSKKNS
>P_tepidariorum_Abd-B-A/1-60
VRKKRKPYSKFQTLELEKEFLFNAYVSKQKRWELARNLNLTERQVKIWFQNRRMKSKKTS
>A_bruennichi_Abd-B-A/1-60
VRKKRKPYSKFQTLELEKEFLFNAYVSKQKRWELARNLNLTERQVKIWFQNRRMKSKKNS
>T_antipodiana_Abd-B-A/1-60
VRKKRKPYSKFQTLELEKEFLFNAYVSKQKRWELARNLNLTERQVKIWFQNRRMKSKKNS
>T_clavata_Abd-B-A/1-60
VRKKRKPYSKFQTLELEKEFLFNAYVSKQKRWELARNLNLTERQVKIWFQNRRMKSKKNS
>H_graminicola_Abd-B-A-1/1-60
VRKKRKPYSKFQTLELEKEFLFNAYVSKQKRWELARNLNLTERQVKIWFQNRRMKSKKNS
>H_graminicola_Abd-B-A-2/1-60
VRKKRKPYSKFQTLELEKEFLFNAYVSKQKRWELARNLNLTERQVKIWFQNRRMKSKKNS
>C_sculpturatus_Abd-B-B/1-60
VRKKRKPYSKFQTLELEKEFLFNAYVSKQKRWELARNLNLTERQVKIWFQNRRMKSKKSS
>D_silvatica_Abd-B-B/1-60
VRKKRKPYSKFQTLELEKEFLFNAYVSKQKRWELARNLNLTERQVKIWFQNRRMKSKKTS
>D_plantarius_Abd-B-B/1-60
VRKKRKPYSKFQTLELEKEFLFNAYVSKQKRWELARNLNLTERQVKIWFQNRRMKSKKTS
>L_elegans_Abd-B-B/1-60
VRKKRKPYSKFQTLELEKEFLFNAYVSKQKRWELARNLNLTERQVKIWFQNRRMKSKKTS
>P_tepidariorum_Abd-B-B/1-60
VRKKRKPYSKFQTLELEKEFLFNAYVSKQKRWELARNLNLTERQVKIWFQNRRMKSKKNS
>H_graminicola_Abd-B-B/1-60
VRKKRKPYSKFQTLELEKEFLFNAYVSKQKRWELARNLNLTERQVKIWFQNRRMKSKKTS
>A_bruennichi_Abd-B-B/1-60
VRKKRKPYSKFQTLELEKEFLFNAYVSKQKRWELARNLNLTERQVKIWFQNRRMKSKKTS
>T_antipodiana_Abd-B-B/1-60
VRKKRKPYSKFQTLELEKEFLFNAYVSKQKRWELARNLNLTERQVKIWFQNRRMKSKKTS
>T_clavata_Abd-B-B/1-60
VRKKRKPYSKFQTLELEKEFLFNAYVSKQKRWELARNLNLTERQVKIWFQNRRMKSKKTS
>M_giganteus_g803.t2/1-59
-RKKRKPYSKFQTLELEKEFLFNAYVSKQKRWELARNLNLTERQVKIWFQNRRMKSKKNS
>M_giganteus_g814.t1/1-59
-RRGRQTYTRFQTLELEKEFHFNHYLTRRRRIEIAHALCLTERQIKIWFQNRRMKLKKEL
>M_giganteus_g814.t2/1-59
-RRGRQTYTRFQTLELEKEFHFNHYLTRRRRIEIAHALCLTERQIKIWFQNRRMKLKKEL
>M_giganteus_g821.t1/1-59
-RRGRQTYTRYQTLELEKEFHTNHYLTRRRRIEMAHSLCLTERQIKIWFQNRRMKLKKEI
>M_giganteus_g836.t1/1-59
-KRGRQTYTRYQTLELEKEFHFNRYLTRRRRIEIAHALCLTERQIKIWFQNRRMKWKKEN
>M_giganteus_g844.t1/1-59
-KRTRQTYSRYQTLELEKEFHFNKYLTRRRRIEIAHSLGLTERQIKIWFQNRRMKAKKEI
>M_giganteus_g845.t1/1-59
-KRQRTSYTRYQTLELEKEFHFNRYLTRRRRIEIAHALCLSERQIKIWFQNRRMKWKKEH
>M_giganteus_g858.t1/1-59
-RRLRTAYTNTQLLELEKEFHFNKYLCRPRRIEIAASLDLTERQVKVWFQNRRMKHKRQT
>M_giganteus_g867.t1/1-59
-GSGRTNFTTKQLTELEKEFHFNKYLTRARRIEIATALQLNETQVKIWFQNRRMKQKKRM
>M_giganteus_g14374.t1/1-59
-GSGRTNFTTKQLTELEKEFHFNKYLTRARRIEIATALQLNETQVKIWFQNRRMKQKKRM
>M_giganteus_g14380.t1/1-59
-RRLRTAYTNTQLLELEKEFHFNKYLCRPRRIEIAASLDLTERQVKVWFQNRRMKHKRQT
>M_giganteus_g14395.t1/1-59
-KRQRTAYTRHQILELEKEFHFNRYLTRRRRIEIAHALCLSERQIKIWFQNRRMKWKKDN
>M_giganteus_g14395.t2/1-59
-KRQRTAYTRHQILELEKEFHFNRYLTRRRRIEIAHALCLSERQIKIWFQNRRMKWKKDN
>M_giganteus_g14399.t1/1-59
-KRQRTSYTRYQTLELEKEFHFNRYLTRRRRIEIAHALCLSERQIKIWFQNRRMKWKKEH
>M_giganteus_g14401.t1/1-59
-KRTRQTYTRYQTLELEKEFHFNRYLTRRRRIEIAHALGLTERQIKIWFQNRRMKAKKEN
>M_giganteus_g14410.t1/1-59
-KRGRQTYTRYQTLELEKEFHFNRYLTRRRRIEIAHALCLTERQIKIWFQNRRMKWKKEN
>M_giganteus_g14421.t1/1-59
-RRGRQTYTRFQTLELEKEFHFNHYLTRRRRIEIAHALCLTERQIKIWFQNRRMKLKKEL
>O_spinosus_lab/1-59 g11665.t1
-GSGRTNFTTKQLTELEKEFHFNKYLTRARRIEIATALQLNETQVKIWFQNRRMKQKKRM
>O_spinosus_pb/1-59 g11667.t1
-RRLRTAYTNTQLLELEKEFHFNKYLCRPRRIEIAASLDLTERQVKVWFQNRRMKHKRQS
>O_spinosus_g11673.t1/1-59
-KRPRTAYSNAQLVELEKEFHFNRYLCRPRRVELASQLHLNERQIKVWFQNRRMKYKKDS
>O_spinosus_Dfd/1-59 g11676.t1
-KRQRTAYTRHQILELEKEFHFNRYLTRRRRIEIAHALCLSERQIKIWFQNRRMKWKKDN
>O_spinosus_scr/1-59 g11679.t1
-KRQRTSYTRYQTLELEKEFHFNRYLTRRRRIEIAHALCLSERQIKIWFQNRRMKWKKEH
>O_spinosus_ftz/1-59 g11680.t1
-KRTRQTYTRIQTLELEKEFHFNRYLTRRRRIEIAHSLGLTERQIKIWFQNRRMKAKKET
>O_spinosus_antp/1-59 g11688.t1
-KRGRQTYTRYQTLELEKEFHFNRYLTRRRRIEIAHALCLTERQIKIWFQNRRMKWKKEN
>O_spinosus_Ubx/1-59 g11691.t1
-RRGRQTYTRYQTLELEKEFHTNHYLTRRRRIEMAHALCLTERQIKIWFQNRRMKLKKEI
>O_spinosus_AbdB/1-59 g11695.t1
-RKKRKPYSKFQTLELEKEFLYNAYVSKQKRWELARNLNLTERQVKIWFQNRRMKSKKNS
>E_spinosa_Hox3/1-27 mRNA_partial_cds DQ315732.1
--------------------HFNRYLCRPRRVEMANLLNLSERQIKI-------------
>E_spinosa_Dfd/217-276 DQ315733.1_ORF
PKRHRTNYNKIQSLELEKEFHFNRYVTRRRRIEIAHALCLPERQIKIWFQNRRMRYKKDN
>E_spinosa_scr/180-239 DQ315734.1_ORF
TKRQRTSYTRYQTLELEKEFHFNRYLTRRRRIEIAHALCLSERQIKIWFQNRRMKWKKEH
>E_spinosa_ftz/225-284 DQ315736.1_ORF
PKRTRQTYTRYQTLELEKEFHFNRYLTRRRRIEIAHALGLSERQIKIWFQNRRMKAKKEN
>N_gracile_antp/55-114 DQ315738.1_ORF
RKRGRQTYTRYQTLELEKEFHFNRYLTRRRRIEIAHALCLTERQIKIWFQNRRMKWKKEN
>T_orbiculare_Hox3/200-259 TRINITY_DN13214_c0_g2_i2_ORF
TKRARTAYTSAQLVELEKEFHFNKYLCRPRRIEMAAMLNLSERQIKIWFQNRRMKYKKDQ
>E_spinosa_AbdB/38-97 DQ315740.1_ORF
IRKKRKPYSKFQTLELEKEFLFNAYVSKQKRWESARNLNLSERQVKIWFQNRRMKNKKNS
>P_femoratum_Lab/311-370 TRINITY_DN16093_c4_g7_i1_ORF
NNTGRTAFNTKQLTELEKEFHFNKYLTRARRIEIASALTLNETQVKIWFQNRRMKQKKRL
>P_femoratum_pb/168-227 TRINITY_DN15726_c3_g7_i1_ORF
PRRLRTAYTNTQLLELEKEFHFNKYLCRPRRIEIAASLDLSERQVKVWFQNRRMKHKRQS
>P_femoratum_Hox3_putative/233-292 TRINITY_DN15728_c0_g1_i1_ORF
AKRARTAYTSAQLVELEKEFHFNKYLCRPRRIEMASLLNLTERQIKIWFQNRRMKYKKDQ
>P_femoratum_dfd/213-272 TRINITY_DN11690_c0_g1_i1_ORF
PKRHRTNYNKLQCLELEKEFHFNRYLTRRRRIEIAHALCIPERQIKIWFQNRRMRYKKDN
>P_femoratum_scr/38-97 TRINITY_DN7017_c0_g1_i1_ORF
TKRQRTSYTRYQTLELEKEFHFNRYLTRRRRIEIAHALCLSERQIKIWFQNRRMKWKKEH
>P_femoratum_ftz/261-320 TRINITY_DN7386_c0_g1_i1_ORF
PKRTRQTYTRYQTLELEKEFHFNRYLTRRRRIEIAHALGLSERQIKIWFQNRRMKAKKEN
>P_femoratum_antp/9-68 TRINITY_DN24197_c0_g1_i1_ORF
RKRGRQTYTRYQTLELEKEFHFNRYLTRRRRIEIAHALCLTERQIKIWFQNRRMKWKKEN
>P_femoratum_abdB/10-69 TRINITY_DN25812_c0_g1_i1_ORF
VRKKRKPYSKLQTLELEKEFLFNAYVSKQKRWELARNLNLTERQVKIWFQNRRMKNKKNS
>T_orbiculare_lab/17-76 TRINITY_DN15931_c0_g1_i1_ORF
NNTGRTAFNTKQLTELEKEFHFNKYLTRARRIEIASALSLNETQVKIWFQNRRMKQKKRM
>T_orbiculare_pb/42-101 TRINITY_DN3135_c0_g2_i1_ORF
PRRLRTAYTNTQLLELEKEFHFNKYLCRPRRIEIAASLDLTERQVKVWFQNRRMKHKRQT
>Tantystylum_Hox3/200-259 TRINITY_DN13214_c0_g2_i2_ORF
TKRARTAYTSAQLVELEKEFHFNKYLCRPRRIEMAAMLNLSERQIKIWFQNRRMKYKKDQ
>T_orbiculare_dfd/151-210 TRINITY_DN9207_c0_g1_i2_ORF
PKRHRTAYNKAQCLELEKEFHFNRYLTRRRRIEIAHALCLPERQIKIWFQNRRMRYKKDN
>T_orbiculare_scr/38-97 TRINITY_DN12800_c0_g1_i4_ORF
TKRQRTSYTRYQTLELEKEFHFNRYLTRRRRIEIAHALCLSERQIKIWFQNKRAKIKKST
>T_orbiculare_ftz/1-57 TRINITY_DN15681_c0_g1_i1_ORF
---TRQTYTRYQTLELEKEFHFNRYLTRRRRIEIAHALGLSERQIKIWFQNRRMKAKKEN
>S_cheilorhynchus_Lab/280-339 TRINITY_DN13661_c15_g1_i1_ORF
NNTGRTAFNTKQLTELEKEFHYNKYLTRARRIEIASALNLNETQVKIWFQNRRMKQKKRM
>S_cheilorhynchus_pb/60-119 TRINITY_DN26493_c0_g1_i1_ORF
PRRLRTAYTNNQLLELEKEFHFNKYLCRPRRIEIAASLELTERQVKVWFQNRRMKHKRQS
>S_cheilorhynchus_Hox3_putative/189-248 TRINITY_DN28327_c0_g1_i1_ORF
SKRARTAYTSTQLVELEKEFHTNRYLCRPRRIELASSLRLSERQIKIWFQNRRMKYKKEH
>S_cheilorhynchus_scr/88-119 TRINITY_DN17489_c0_g1_i1_ORF
TKRQRTSYTRYQTLELEKEFHFNRYLTRRRRR----------------------------
>S_cheilorhynchus_ftz/211-270 TRINITY_DN13534_c6_g5_i1_ORF
PKRTRQTYTRYQTLELEKEFHFNRYLTRRRRIEIAHALGLSERQIKIWFQNRRMKAKKEN
>S_cheilorhynchus_antp/106-165 TRINITY_DN15885_c5_g2_i1_ORF
RKRGRQTYTRYQTLELEKEFHFNRYLTRRRRIEIAHALCLTERQIKIWFQNRRMKWKKEN
>S_cheilorhynchus_abdB/38-97 TRINITY_DN4645_c0_g1_i1_ORF
VRKKRKPYSKFQTLELEKEFLFNAYVSKQKRWELARNLNLTERQVKIWFQNRRMKNKKNS
>N_molleri_Lab/285-344 TRINITY_DN21363_c2_g1_i1_ORF
NNTGRTAFNTKQLTELEKEFHYNKYLTRARRIEIASALSLNETQVKIWFQNRRMKQKKRM
>N_molleri_pb/107-166 TRINITY_DN26718_c0_g1_i1_ORF
PRRLRTAYTNNQLLELEKEFHFNKYLCRPRRIEIAASLELTERQVKVWFQNRRMKHKRQS
>N_molleri_Hox3_or_antp/1-43 TRINITY_DN10224_c0_g1_i1_ORF
-----------------KEFHTNRYLCRPRRIELASTLKLTERQIKIWFQNRRMKFKKEQ
>N_molleri_dfd/33-92 TRINITY_DN31609_c0_g1_i1_ORF
PKRQRTAYTRNQILELEKEFHYNRYLTRRRRIEIAHHLSLSERQIKIWFQNRRMKYKKDN
>N_molleri_ftz/7-66 TRINITY_DN31625_c0_g1_i1_ORF
PKRTRQTYTRYQTLELEKEFHFNRYLTRRRRIEIAHALGLSERQIKIWFQNRRMKAKKEN
>N_molleri_abdB/1-58 TRINITY_DN41557_c0_g1_i1_ORF
--KKRKPYSKFQTLELEKEFLFNAYVSKQKRWELARNLNLTERQVKIWFQNRRMKNKKNS
>N_gracile_Lab/282-341 DQ315729.1_ORF
NNTGRTAFNTKQLTELEKEXHYNKYLTRARRIEIASALSLNETQVKIWFQNRRMKQKKRM
>N_gracile_pb/12-71 DQ315731.1_ORF
PRRLRTAYTNNQLLELEKEFHFNKYLCRPRRIEIAASLELTERQVKVWFQNRRMKHXRQS
>N_gracile_scr/190-249 DQ315735.1_ORF
TKRQRTSYTRYQTLELEKEFHFNRYLTRRRRIEIAHALCLSERQIKIWFQNRRMKWKKEH
>E_spinosa_antp/129-188 DQ315737.1_ORF
RKRGRQTYTRYQTLELEKEFHFNRYLTRRRRIEIAHALCLTERQIKIWFQNRRMKWKKEN
>E_spinosa_ubx/161-220 DQ315739.1_ORF
RRRGRQTYTRYQTLELEKEFHTNHYLTRRRRIEMAHALCLTERQIKIWFQNRRMKLKKEI
>N_gracile_AbdA/149-208 DQ315742.1_ORF
KKKGRQTYTRFQTLELEKEFRFNNYLTSRRRQDLSGMLELSERQIKIWFQNRRMKMKREI
>N_gracile_AbdB/1-40 DQ315741.1_ORF
--------------------LFNAYVSKQKRWELARNLNLTERQVKIWFQNRRMKNKKNS
>P_litorale_lab/299-358 PB.8615.1.p1
NNTGRTAFNTKQLTELEKEFHFNKYLTRARRIEIASALTLNETQVKIWFQNRRMKQKKRM
>P_litorale_pb.t1/116-175 g9718.t1.p1
PRRLRTAYTNTQLLELEKEFHFNKYLCRPRRIEIAASLDLSERQVKVWFQNRRMKHKRQS
>P_litorale_Hox3.t1/191-250 PB.8616.1.p1
TKRARTAYTSSQLVELEKEFHFNRYLCRPRRIELAALLSLSERQIKIWFQNRRMKFKKDQ
>P_litorale_Hox3.t3/208-267 PB.8616.3.p1
TKRARTAYTSSQLVELEKEFHFNRYLCRPRRIELAALLSLSERQIKIWFQNRRMKFKKDQ
>P_litorale_Dfd/206-265 g9720.t1.p1
PKRQRTAYTRHQILELEKEFHFNRYLTRRRRIEIAHSLCLSERQIKIWFQNRRMKWKKDN
>P_litorale_Scr/217-276 g9721.t1.p1
TKRQRTSYTRYQTLELEKEFHFNRYLTRRRRIEIAHALCLSERQIKIWFQNRRMKWKKEH
>P_litorale_ftz.t1/233-292 PB.8617.1.p1
PKRTRQTYTRYQTLELEKEFHFNRYLTRRRRIEIAHALGLSERQIKIWFQNRRMKAKKEN
>P_litorale_ftz.t2/227-286 PB.8617.2.p1
PKRTRQTYTRYQTLELEKEFHFNRYLTRRRRIEIAHALGLSERQIKIWFQNRRMKAKKEN
>P_litorale_Antp/198-257 g9723.t1.p1
RKRGRQTYTRYQTLELEKEFHFNRYLTRRRRIEIAHALCLTERQIKIWFQNRRMKWKKEN
>P_litorale_Ubx/172-231 g9724.t1.p1
RRRGRQTYTRYQTLELEKEFHTNHYLTRRRRIEMAHALCLTERQIKIWFQNRRMKLKKEI
>P_litorale_AbdB/268-327 g9725.t1.p1
VRKKRKPYSKFQTLELEKEFLYNAYVSKQKRWELARNLNLTERQVKIWFQNRRMKNKKNT
>group_01/210-269 INSTAR3_TRINITY_DN1669_c1_g1_i2.p1,INSTAR3_TRINITY_DN1669_c1_g1_i3.p1,INSTAR3_TRINITY_DN1669_c1_g1_i6.p1,INSTAR3_TRINITY_DN1669_c1_g1_i7.p1
PKRQRTAYTRHQILELEKEFHFNRYLTRRRRIEIAHSLCLSERQIKIWFQNRRMKWKKDN
>group_02/113-172 SUBADULT_TRINITY_DN4226_c3_g1_i1.p1
RRRGRQTYTRYQTLELEKEFHTNHYLTRRRRIEMAHALCLTERQIKIWFQNRRMKLKKEI
>group_03/207-266 INSTAR2_TRINITY_DN7393_c0_g1_i1.p1,INSTAR6_TRINITY_DN103119_c0_g1_i1.p1
PKRQRTAYTRHQILELEKEFHFNRYLTRRRRIEIAHSLCLSERQIKIWFQNRRMKWKKDN
>group_04/172-231 INSTAR3_TRINITY_DN3145_c1_g1_i1.p1,INSTAR5_TRINITY_DN1263_c1_g1_i1.p1
RRRGRQTYTRYQTLELEKEFHTNHYLTRRRRIEMAHALCLTERQIKIWFQNRRMKLKKEI
>group_05/172-231 INSTAR6_TRINITY_DN1259_c5_g1_i1.p1
RRRGRQTYTRYQTLELEKEFHTNHYLTRRRRIEMAHALCLTERQIKIWFQNRRMKLKKEI
>group_06/172-231 JUV1_TRINITY_DN3244_c8_g1_i1.p1,JUV1_TRINITY_DN3244_c8_g1_i2.p1
RRRGRQTYTRYQTLELEKEFHTNHYLTRRRRIEMAHALCLTERQIKIWFQNRRMKLKKEI
>group_07/198-257 INSTAR5_TRINITY_DN125_c8_g1_i2.p1,INSTAR5_TRINITY_DN125_c8_g1_i3.p1,INSTAR5_TRINITY_DN125_c8_g1_i4.p1,INSTAR5_TRINITY_DN125_c8_g1_i5.p1,INSTAR5_TRINITY_DN125_c8_g1_i6.p1,JUV1_TRINITY_DN1790_c1_g1_i7.p1,JUV1_TRINITY_DN1790_c1_g1_i2.p1,INSTAR2_TRI
RKRGRQTYTRYQTLELEKEFHFNRYLTRRRRIEIAHALCLTERQIKIWFQNRRMKWKKEN
>group_08/198-257 INSTAR3_TRINITY_DN2571_c1_g1_i6.p1,INSTAR3_TRINITY_DN2571_c1_g1_i9.p1,INSTAR3_TRINITY_DN2571_c1_g1_i2.p1,INSTAR3_TRINITY_DN2571_c1_g1_i3.p1,INSTAR3_TRINITY_DN2571_c1_g1_i4.p1,INSTAR3_TRINITY_DN2571_c1_g1_i5.p1,INSTAR6_TRINITY_DN572_c0_g1_i2.p1,I
RKRGRQTYTRYQTLELEKEFHFNRYLTRRRRIEIAHALCLTERQIQIWFQNRRMKWKKEN
>group_09/213-272 INSTAR1_TRINITY_DN5945_c0_g1_i1.p1,INSTAR3_TRINITY_DN2242_c1_g1_i1.p1,INSTAR3_TRINITY_DN2242_c1_g1_i6.p1,INSTAR3_TRINITY_DN2242_c1_g1_i7.p1,INSTAR5_TRINITY_DN2812_c1_g1_i1.p1,INSTAR5_TRINITY_DN2812_c1_g1_i4.p1,JUV1_TRINITY_DN2310_c0_g1_i1.p1,JUV
PKRTRQTYTRYQTLELEKEFHFNRYLTRRRRIEIAHALGLSERQIKIWFQNRRMKAKKEN
>group_10/17-76 JUV1_TRINITY_DN1790_c0_g2_i3.p1
TKRQRTSYTRYQTLELEKEFHFNRYLTRRRRIEIAHALCLSERQIKIWFQNRRMKWKKEH
>group_11/217-276 INSTAR3_TRINITY_DN2571_c2_g1_i3.p1,INSTAR3_TRINITY_DN2571_c2_g1_i4.p1,INSTAR3_TRINITY_DN2571_c2_g1_i7.p1,INSTAR5_TRINITY_DN14625_c0_g1_i2.p1,INSTAR5_TRINITY_DN14625_c0_g1_i5.p1,JUV1_TRINITY_DN1790_c0_g2_i4.p1,JUV1_TRINITY_DN1790_c0_g2_i5.p1,JUV1
TKRQRTSYTRYQTLELEKEFHFNRYLTRRRRIEIAHALCLSERQIKIWFQNRRMKWKKEH
>group_12/216-275 INSTAR6_TRINITY_DN5963_c1_g1_i1.p1,INSTAR6_TRINITY_DN5963_c1_g1_i3.p1,INSTAR6_TRINITY_DN5963_c1_g1_i4.p1,INSTAR6_TRINITY_DN5963_c1_g1_i5.p1
TKRQRTSYTRYQTLELEKEFHFNRYLTRRRRIEIAHALCLSERQIKIWFQNRRMKWKKEH
>group_13/206-265 INSTAR5_TRINITY_DN6865_c1_g1_i1.p1,INSTAR5_TRINITY_DN6865_c1_g1_i3.p1
PKRQRTAYTRHQILELEKEFHFNRYLTRRRRIEIAHSLCLSERQIKIWFQNRRMKWKKDN
>group_14/208-267 EMBRYO3_TRINITY_DN1379_c0_g1_i1.p1
PKRQRTAYTRHQILELEKEFHFNRYLTRRRRIEIAHSLCLSERQIKIWFQNRRMKWKKDN
>group_15/97-156 JUV1_TRINITY_DN7637_c1_g1_i3.p1
PKRQRTAYTRHQILELEKEFHFNRYLTRRRRIEIAHSLCLSERQIKIWFQNRRMKWKKDN
>group_16/227-286 INSTAR6_TRINITY_DN9432_c1_g1_i5.p1,INSTAR6_TRINITY_DN9432_c1_g1_i6.p1,INSTAR6_TRINITY_DN9432_c1_g1_i7.p1,INSTAR6_TRINITY_DN9432_c1_g1_i4.p1
PKRTRQTYTRYQTLELEKEFHFNRYLTRRRRIEIAHALGLSERQIKIWFQNRRMKAKKEN
>group_17/211-270 JUV1_TRINITY_DN7637_c1_g2_i1.p1,JUV1_TRINITY_DN7637_c1_g2_i2.p1
PKRQRTAYTRHQILELEKEFHFNRYLTRRRRIEIAHSLCLSERQIKIWFQNRRMKWKKDN
>group_18/121-180 INSTAR4_TRINITY_DN3888_c0_g1_i1.p1
RRRGRQTYTRYQTLELEKEFHTNHYLTRRRRIEMAHALCLTERQIKIWFQNRRMKLKKEI
>group_19/204-263 SUBADULT_TRINITY_DN42809_c0_g1_i1.p1
PKRQRTAYTRHQILELEKEFHFNRYLTRRRRIEIAHSLCLSERQIKIWFQNRRMKWKKDN
>group_20/209-268 INSTAR4_TRINITY_DN16282_c0_g1_i1.p1,INSTAR4_TRINITY_DN16282_c0_g1_i2.p1
PKRQRTAYTRHQILELEKEFHFNRYLTRRRRIEIAHSLCLSERQIKIWFQNRRMKWKKDN
