# Supplementary material for: The genome of a sea spider corroborates a shared Hox cluster motif in arthropods with a reduced posterior tagma
Source: BMC Biol. 2025 Jul 2;23:196. doi: 10.1186/s12915-025-02276-x (PMC12220506; doi:10.1186/s12915-025-02276-x)
Supplement: Supplementary file 3 — Additional file 3. [file 12915_2025_2276_MOESM3_ESM.zip › suppl-file7-gene_analysis/hox/homeobox_aligned.fasta.mldist]

170
C_sculpturatus_NK1-B-1/1-60            0.0000000 0.0374155 0.0000010 0.0184390 0.0184390 2.0245528 2.1431813 2.4163421 2.1490266 1.9447345 1.9447345 2.2561815 2.1409032 2.2460261 2.2561751 2.0007071 2.1853671 2.1250957 1.8829066 1.8829066 2.1372062 1.9401444 1.9401444 1.9738646 1.9533720 1.9879178 1.8497198 1.8609981 2.0449809 1.9653464 1.5876270 1.5876270 1.5742824 1.5742824 2.6211888 1.8003281 1.8984572 1.8452306 2.7300343 1.6225157 3.7306181 5.0947286 1.5955429 1.5899533 1.6802558 1.7221296 1.5509045 1.5466100 1.5528853 1.5528853 1.6025987 1.5839490 2.0131848 1.7194224 1.6724801 1.6724801 1.5867692 1.5262638 1.6344699 1.5262638 1.6344699 1.5653492 1.6967649 1.6967649 1.9653789 1.9653789 2.0939069 2.0939069 2.2345305 2.4873669 2.4873669 2.4580001 2.4718390 2.5285122 2.4764968 2.4580001 2.0155528 2.0155528 1.8912369 2.0055155 2.7329326 2.3276149 2.0575673 2.0393467 2.2310286 2.5523649 2.2144438 2.4106302 2.1707872 2.2025937 1.9170635 2.0186995 2.3697623 2.5639117 2.5639117 3.9259859 2.6842262 2.1718553 2.1718553 1.9894904 2.1411220 2.0403635 2.0590782 2.0590782 2.9028543 2.9509522 3.0486737 2.9128043 2.9113940 2.9128043 2.9272782 2.9359592 2.9272782 2.7663995 2.3672818 2.3672818 1.9379104 1.9137150 2.5304723 2.0078850 1.6478662 2.0238943 2.0238943 1.6478662 1.6963280 1.6963280 2.0078850 2.1205574 1.9137150 1.6334705 1.8476283 2.1502094 2.0647662 2.7649891 3.7427420 2.6445180 2.1689513 1.8151348 3.4934863 2.1865350 1.6872949 1.6967268 2.5946516 2.1689513 2.9340371 2.1522495 1.8151348 2.1423409 2.5091119 2.3152615 2.1506595 1.5624699 1.1363448 4.0103172 2.9509522 2.1511711 1.5624699 1.4279931 1.7885516 2.9420717 2.2451383 1.6171966 3.2966772 2.0386223 2.1593603 1.6872949 1.6302848 1.6302848 2.9706496 2.1562945 
D_melanogaster_slou/1-60               0.0374155 0.0000000 0.0374155 0.0178450 0.0178450 2.0697869 2.1912556 2.4737253 2.1981578 1.9869553 1.9869553 2.1904566 2.1899060 2.2312436 2.2413223 1.9874366 2.2353490 2.1724998 1.9244455 1.9244455 2.1861726 1.9961688 1.9961688 1.9376257 2.0099862 1.9524687 1.9032928 1.9152348 2.1028015 2.0208296 1.5763267 1.5763267 1.5628338 1.5628338 2.5382310 1.7674876 1.8623886 1.6824027 2.6252527 1.6850577 3.7016534 4.9813652 1.5685395 1.5636864 1.6514178 1.6911877 1.5251360 1.5206692 1.5270216 1.5270216 1.4693854 1.5563665 1.9543194 1.6881853 1.6651136 1.6651136 1.5677726 1.5070610 1.6149898 1.5070610 1.6149898 1.5670414 1.7002710 1.7002710 1.9448322 1.9448322 2.0722571 2.0722571 2.2070038 2.4594750 2.4594750 2.4306863 2.4439030 2.4992812 2.4486935 2.4306863 1.9944799 1.9944799 1.8709992 1.9845603 2.5160684 2.5643623 2.0451942 2.0268211 2.2171984 2.3522692 2.2006604 2.3944465 2.1575076 2.1890317 1.9044414 2.0062329 2.3543498 2.5449669 2.5449669 3.8562511 2.6614363 2.1491643 2.1491643 1.9686620 2.1188005 2.0190817 2.0379688 2.0379688 2.9740354 2.8950028 2.9920763 2.8571952 2.8557851 2.8571952 2.8711278 2.8797599 2.8711278 2.7128720 2.3415268 2.3415268 1.9173658 1.8932347 2.5117490 1.9869226 1.6371722 2.0694572 2.0694572 1.6371722 1.6762068 1.6762068 1.9869226 2.1073776 1.8932347 1.6226226 1.9035579 2.1368409 2.0431729 2.7114755 3.5346147 2.6141436 2.1557957 1.7811155 3.4288961 2.1221570 1.6774231 1.6661547 2.5651839 2.1557957 2.8782594 1.9738338 1.7811155 2.1190001 2.4817197 2.2995691 2.1096148 1.5671207 1.2518216 4.0595175 2.8950028 1.9729202 1.5671207 1.4895044 1.6353945 2.8845747 2.0562517 1.6228970 3.3124809 1.9595541 2.0957178 1.6774231 1.4883067 1.4883067 2.9146195 2.1336864 
L_polyphemus_Slou_D-a/1-60             0.0000010 0.0374155 0.0000000 0.0184390 0.0184390 2.0245528 2.1431813 2.4163421 2.1490266 1.9447345 1.9447345 2.2561815 2.1409032 2.2460261 2.2561751 2.0007071 2.1853671 2.1250957 1.8829066 1.8829066 2.1372062 1.9401444 1.9401444 1.9738646 1.9533720 1.9879178 1.8497198 1.8609981 2.0449809 1.9653464 1.5876270 1.5876270 1.5742824 1.5742824 2.6211888 1.8003281 1.8984572 1.8452306 2.7300343 1.6225157 3.7306181 5.0947286 1.5955429 1.5899533 1.6802558 1.7221296 1.5509045 1.5466100 1.5528853 1.5528853 1.6025987 1.5839490 2.0131848 1.7194224 1.6724801 1.6724801 1.5867692 1.5262638 1.6344699 1.5262638 1.6344699 1.5653492 1.6967649 1.6967649 1.9653789 1.9653789 2.0939069 2.0939069 2.2345305 2.4873669 2.4873669 2.4580001 2.4718390 2.5285122 2.4764968 2.4580001 2.0155528 2.0155528 1.8912369 2.0055155 2.7329326 2.3276149 2.0575673 2.0393467 2.2310286 2.5523649 2.2144438 2.4106302 2.1707872 2.2025937 1.9170635 2.0186995 2.3697623 2.5639117 2.5639117 3.9259859 2.6842262 2.1718553 2.1718553 1.9894904 2.1411220 2.0403635 2.0590782 2.0590782 2.9028543 2.9509522 3.0486737 2.9128043 2.9113940 2.9128043 2.9272782 2.9359592 2.9272782 2.7663995 2.3672818 2.3672818 1.9379104 1.9137150 2.5304723 2.0078850 1.6478662 2.0238943 2.0238943 1.6478662 1.6963280 1.6963280 2.0078850 2.1205574 1.9137150 1.6334705 1.8476283 2.1502094 2.0647662 2.7649891 3.7427420 2.6445180 2.1689513 1.8151348 3.4934863 2.1865350 1.6872949 1.6967268 2.5946516 2.1689513 2.9340371 2.1522495 1.8151348 2.1423409 2.5091119 2.3152615 2.1506595 1.5624699 1.1363448 4.0103172 2.9509522 2.1511711 1.5624699 1.4279931 1.7885516 2.9420717 2.2451383 1.6171966 3.2966772 2.0386223 2.1593603 1.6872949 1.6302848 1.6302848 2.9706496 2.1562945 
S_maritima_NK1/1-60                    0.0184390 0.0178450 0.0184390 0.0000000 0.0000010 2.0510004 2.1711107 2.4497916 2.1775590 1.9696135 1.9696135 2.1705684 2.1693657 2.2102594 2.2202706 1.9698493 2.2143659 2.1526428 1.9075658 1.9075658 2.1656520 1.9787967 1.9787967 1.9211814 1.9923822 1.9363386 1.8869872 1.8986831 2.0845253 2.0035491 1.5642442 1.5642442 1.5509788 1.5509788 2.5141796 1.7531166 1.8463050 1.6685645 2.6505623 1.6718263 3.6514774 4.9568896 1.5570873 1.5525385 1.6390425 1.6778414 1.5142355 1.5097010 1.5160816 1.5160816 1.4590913 1.5446744 1.9380751 1.6746955 1.6521705 1.6521705 1.5562836 1.4960348 1.6027296 1.4960348 1.6027296 1.5553570 1.6866895 1.6866895 1.9286132 1.9286132 2.0543527 2.0543527 2.1838327 2.4363784 2.4363784 2.4079328 2.4206938 2.4752881 2.4256169 2.4079328 1.9774906 1.9774906 1.8556313 1.9677343 2.4926859 2.5407632 2.0282249 2.0098065 2.1975460 2.3308516 2.1810658 2.3725569 2.1386721 2.1697405 1.8888124 1.9895047 2.3331442 2.5215261 2.5215261 3.8259545 2.6355454 2.1301062 2.1301062 1.9520516 2.1001608 2.0017801 2.0206962 2.0206962 2.9463564 2.8678088 2.9646921 2.8301265 2.8287167 2.8301265 2.8438132 2.8524267 2.8438132 2.6867536 2.3197997 2.3197997 1.9013743 1.8774834 2.4880780 1.9700801 1.6239849 2.0505293 2.0505293 1.6239849 1.6628879 1.6628879 1.9700801 2.0888741 1.8774834 1.6096916 1.8865063 2.1179415 2.0254754 2.6853652 3.5346147 2.5899673 2.1371415 1.7661746 3.3991264 2.1029145 1.6640798 1.6530187 2.5413643 2.1371415 2.8511227 1.9564863 1.7661746 2.0994866 2.4591134 2.2776198 2.0904391 1.5550116 1.2434299 4.0103172 2.8678088 1.9555948 1.5550116 1.4895044 1.6226403 2.8566332 2.0373722 1.6098089 3.2822901 1.9595541 2.0767761 1.6640798 1.4773946 1.4773946 2.8874090 2.1147275 
T_castaneum_Slou/1-60                  0.0184390 0.0178450 0.0184390 0.0000010 0.0000000 2.0510004 2.1711107 2.4497916 2.1775590 1.9696135 1.9696135 2.1705684 2.1693657 2.2102594 2.2202706 1.9698493 2.2143659 2.1526428 1.9075658 1.9075658 2.1656520 1.9787967 1.9787967 1.9211814 1.9923822 1.9363386 1.8869872 1.8986831 2.0845253 2.0035491 1.5642442 1.5642442 1.5509788 1.5509788 2.5141796 1.7531166 1.8463050 1.6685645 2.6505623 1.6718263 3.6514774 4.9568896 1.5570873 1.5525385 1.6390425 1.6778414 1.5142355 1.5097010 1.5160816 1.5160816 1.4590913 1.5446744 1.9380751 1.6746955 1.6521705 1.6521705 1.5562836 1.4960348 1.6027296 1.4960348 1.6027296 1.5553570 1.6866895 1.6866895 1.9286132 1.9286132 2.0543527 2.0543527 2.1838327 2.4363784 2.4363784 2.4079328 2.4206938 2.4752881 2.4256169 2.4079328 1.9774906 1.9774906 1.8556313 1.9677343 2.4926859 2.5407632 2.0282249 2.0098065 2.1975460 2.3308516 2.1810658 2.3725569 2.1386721 2.1697405 1.8888124 1.9895047 2.3331442 2.5215261 2.5215261 3.8259545 2.6355454 2.1301062 2.1301062 1.9520516 2.1001608 2.0017801 2.0206962 2.0206962 2.9463564 2.8678088 2.9646921 2.8301265 2.8287167 2.8301265 2.8438132 2.8524267 2.8438132 2.6867536 2.3197997 2.3197997 1.9013743 1.8774834 2.4880780 1.9700801 1.6239849 2.0505293 2.0505293 1.6239849 1.6628879 1.6628879 1.9700801 2.0888741 1.8774834 1.6096916 1.8865063 2.1179415 2.0254754 2.6853652 3.5346147 2.5899673 2.1371415 1.7661746 3.3991264 2.1029145 1.6640798 1.6530187 2.5413643 2.1371415 2.8511227 1.9564863 1.7661746 2.0994866 2.4591134 2.2776198 2.0904391 1.5550116 1.2434299 4.0103172 2.8678088 1.9555948 1.5550116 1.4895044 1.6226403 2.8566332 2.0373722 1.6098089 3.2822901 1.9595541 2.0767761 1.6640798 1.4773946 1.4773946 2.8874090 2.1147275 
D_melanogaster_lab/1-60                2.0245528 2.0697869 2.0245528 2.0510004 2.0510004 0.0000000 0.1260133 0.1422010 0.1411558 0.1548017 0.1548017 0.1800989 0.1427893 0.1688911 0.2913360 0.1932557 0.2053767 0.1984513 0.2149435 0.2149435 0.1661932 0.1991198 0.1991198 0.1832683 0.1912757 0.3111879 0.3011518 0.3024987 0.4735872 0.5278252 0.8358944 0.8358944 0.8597214 0.8597214 2.8258336 0.9368315 1.0204326 0.9632823 3.3475351 1.5088223 3.4890957 3.4542387 0.9481479 0.9824728 0.8059176 0.8902673 0.8743426 0.8966709 0.8535980 0.8535980 1.1851714 1.3183588 0.9747757 1.0751735 0.9089845 0.9089845 0.8450357 0.9167380 0.9216369 0.9167380 0.9216369 0.9050521 0.8889200 0.8889200 0.9547750 0.9547750 0.9494695 0.9494695 0.8038881 0.9897570 0.9897570 0.9873907 0.9701794 1.0421445 0.9719507 0.9873907 0.9684465 0.9684465 0.9629530 0.9010597 1.0302853 0.9337447 1.0285592 1.0093782 0.9409632 1.0599954 1.0578126 1.0055939 0.9901084 1.1584458 1.1280850 0.9240422 0.9861077 1.0658670 1.0658670 1.9285052 1.7126216 1.1409643 1.1409643 1.1919164 1.2115504 1.1331195 1.1528541 1.1528541 1.9023306 2.0737444 2.0157057 2.0879739 2.2110490 2.0879739 2.0951881 2.0883116 2.0951881 1.9534729 0.9334289 0.9334289 1.0738675 0.9144836 1.0111454 0.9123878 0.7726590 0.1235046 0.1235046 0.7726590 0.8621844 0.8621844 0.9123878 0.9464443 0.9144836 0.7961576 0.8576701 0.8939336 1.0809514 2.0728342 0.6502892 1.1036744 1.0034728 0.9153696 2.1357595 0.2037523 0.8546890 0.9444141 1.0816882 1.0034728 2.0556268 0.2031253 0.9153696 1.0887479 1.0379819 0.8378257 0.2251686 0.8313293 0.9118077 1.2341574 2.0737444 0.2275515 0.8313293 0.6563842 0.9451854 1.8449374 0.2317165 0.8537663 1.5978535 1.3721677 0.2010479 0.8546890 0.9100714 0.9100714 2.1434169 1.0338072 
T_castaneum_lab/1-60                   2.1431813 2.1912556 2.1431813 2.1711107 2.1711107 0.1260133 0.0000000 0.1326438 0.0808506 0.0962670 0.0962670 0.1247069 0.1239240 0.1912743 0.2735709 0.1514448 0.1467648 0.1730171 0.1475104 0.1475104 0.0802049 0.0963330 0.0963330 0.1202166 0.1177443 0.2334549 0.2065066 0.2224376 0.3697049 0.4293873 0.7716772 0.7716772 0.7950053 0.7950053 2.9227604 1.0491752 0.9178301 0.9622382 3.4002288 1.4352891 3.5314094 3.4947416 0.9149288 1.0563846 0.9263280 0.8924043 0.8645712 0.9629465 0.8749250 0.8749250 1.0842388 1.3553990 0.9845649 1.0840726 1.0651257 1.0651257 0.9864256 0.9985576 0.9339390 0.9985576 0.9339390 0.9875365 0.9760586 0.9760586 0.9806905 0.9806905 0.9751833 0.9751833 0.8010257 0.9772256 0.9772256 0.9086946 0.9581881 0.9400062 0.9782554 0.9086946 1.0000620 1.0000620 1.0698155 1.0740530 1.1207836 1.0180016 1.0439601 1.0243624 1.0414632 1.1573789 1.1141400 1.1453453 1.0941702 1.2161220 1.3318958 1.0836485 1.1088541 1.0394931 1.0394931 2.1582397 1.9878827 1.1472006 1.1472006 1.2554549 1.3157192 1.2280520 1.2483554 1.2483554 1.8619047 2.0313690 2.0209488 2.0453477 2.1674710 2.0453477 2.0525072 2.0456180 2.0525072 1.9684407 0.8969153 0.8969153 1.1329415 0.9186067 0.9884781 0.9114150 0.7052205 0.0746186 0.0746186 0.7052205 0.8660031 0.8660031 0.9114150 0.9508490 0.9186067 0.7273791 0.8519563 0.9758565 1.0574338 2.0890229 0.9156134 1.1210162 1.0182160 0.8576899 2.0717555 0.1409671 0.7903134 0.8226312 1.0984548 1.0182160 2.0129302 0.1177729 0.8576899 1.1060568 1.0763144 0.8400183 0.1409454 0.7661233 0.9415312 1.4071148 2.0313690 0.1425247 0.7661233 0.6905502 1.0365244 1.8588747 0.1452331 0.7867569 1.6797410 1.4036812 0.1162703 0.7903134 0.9569882 0.9569882 2.0965688 1.0679369 
S_maritima_lab/1-60                    2.4163421 2.4737253 2.4163421 2.4497916 2.4497916 0.1422010 0.1326438 0.0000000 0.1034446 0.1145087 0.1145087 0.1921455 0.1047296 0.1497020 0.2365152 0.1604160 0.1685722 0.1457064 0.1633985 0.1633985 0.1280688 0.1603210 0.1603210 0.1426070 0.1361511 0.3055220 0.2892035 0.3069469 0.3981369 0.4517238 0.9018102 0.9018102 0.9325912 0.9325912 3.0066769 1.0211471 1.0685053 1.1862345 3.4335417 1.6890918 3.5996908 3.6937383 1.0740313 1.1185979 1.0187703 0.9671108 0.9520039 1.0207149 0.9304061 0.9304061 1.2145198 1.3857532 1.0201878 1.1306944 1.1516947 1.1516947 1.0694705 1.0814136 1.0138118 1.0814136 1.0138118 1.0717158 1.0561516 1.0561516 1.0479709 1.0479709 1.0420178 1.0420178 0.8549111 1.0234831 1.0234831 1.0204204 1.0045205 1.0558827 0.9557402 1.0204204 1.0643386 1.0643386 1.1354908 1.1400632 1.1842193 0.9770857 1.1273978 1.1081324 1.1218496 1.2497368 1.1965379 1.2336458 1.1805275 1.3073321 1.4251837 1.1700085 1.1768883 1.1018502 1.1018502 2.2789509 2.0454178 1.1159010 1.1159010 1.3334343 1.2736719 1.1917302 1.2113393 1.2113393 2.0513850 2.2328701 2.2124878 2.2483283 2.3762823 2.2483283 2.2560152 2.2491958 2.2560152 2.1091094 0.9687689 0.9687689 1.1312830 1.0093573 1.0030719 1.0036712 0.8350987 0.0845263 0.0845263 0.8350987 0.9534491 0.9534491 1.0036712 1.0439922 1.0093573 0.8664317 1.0165884 1.0700707 1.0586251 2.2333705 0.9850938 1.2099004 1.1013830 0.9328671 2.2989862 0.1612145 0.9269364 0.9054665 1.1868165 1.1013830 2.2153435 0.1609559 0.9328671 1.1966819 1.1422983 0.8859974 0.1842340 0.9035582 0.9848461 1.5047974 2.2328701 0.1863062 0.9035582 0.7641995 1.1227286 1.9511226 0.1898948 0.9287951 1.6199697 1.4775042 0.1590649 0.9269364 1.0341210 1.0341210 2.2972061 1.1333929 
I_scapularis_lab/1-60                  2.1490266 2.1981578 2.1490266 2.1775590 2.1775590 0.1411558 0.0808506 0.1034446 0.0000000 0.0381874 0.0381874 0.0822101 0.0349587 0.1080153 0.2356428 0.1158268 0.1221322 0.1347511 0.1256172 0.1256172 0.0175487 0.0382131 0.0382131 0.0594090 0.0581852 0.1809569 0.1413401 0.1555773 0.2920308 0.3739612 0.8398844 0.8398844 0.8649713 0.8649713 2.9203130 1.0079501 0.9902143 1.1216503 3.3464834 1.5816466 3.4771504 3.4740064 0.9920142 1.0305478 0.9372814 0.9487619 0.9330436 0.9390597 0.9111997 0.9111997 1.2356000 1.3028917 0.9528833 1.0378157 1.0916656 1.0916656 1.0127484 1.0246340 0.9599721 1.0246340 0.9599721 1.0142053 0.9983240 0.9983240 0.9889135 0.9889135 0.9833738 0.9833738 0.8136506 0.9682062 0.9682062 0.9011005 0.9494873 0.9316979 0.9692408 0.9011005 1.0083966 1.0083966 1.0772938 1.0815140 1.1113883 0.9240298 1.0697558 1.0504353 1.0634182 1.1630623 1.1353603 1.1714509 1.1204742 1.2430889 1.3606386 1.1100340 1.1170475 1.0292951 1.0292951 2.2078339 1.9763821 1.1347874 1.1347874 1.2407989 1.2998426 1.2139315 1.2340638 1.2340638 1.9387387 2.1133030 2.1030605 2.1279068 2.2530818 2.1279068 2.1352566 2.1283394 2.1352566 1.9916370 0.9143870 0.9143870 1.1511609 0.9541576 1.0256540 0.9458440 0.7744477 0.0175149 0.0175149 0.7744477 0.9005046 0.9005046 0.9458440 0.9870247 0.9541576 0.7988067 1.0204479 1.0133849 1.0755735 2.1127688 0.9290124 1.1504654 1.0441751 0.8532979 2.1766760 0.1270502 0.8597312 0.8863899 1.1277709 1.0441751 2.0952868 0.1058609 0.8532979 1.1360642 1.0846112 0.8519182 0.1270753 0.8355402 0.9815912 1.4060668 2.1133030 0.1283814 0.8355402 0.7601202 1.0631847 1.8838414 0.1306134 0.8589810 1.6795160 1.4108225 0.1045981 0.8597312 0.9526760 0.9526760 2.1803535 1.0754068 
P_opilio_lab/1-60                      1.9447345 1.9869553 1.9447345 1.9696135 1.9696135 0.1548017 0.0962670 0.1145087 0.0381874 0.0000000 0.0000010 0.0954498 0.0386305 0.0891759 0.2176747 0.0980931 0.0944804 0.1048661 0.0763840 0.0763840 0.0368735 0.0349737 0.0349737 0.0178328 0.0533637 0.1666077 0.1306647 0.1437742 0.3011483 0.3450937 0.7507998 0.7507998 0.7742334 0.7742334 2.6622670 1.1183432 0.9653013 1.1032824 3.4163960 1.4335291 3.4225220 3.5845509 0.9855259 1.0355561 0.9184238 0.9546011 0.9142995 0.9437743 0.9160382 0.9160382 1.2090331 1.3170395 0.9578098 1.0535057 0.9946369 0.9946369 0.9228549 0.9346543 0.8756813 0.9346543 0.8756813 0.9230569 0.9968583 0.9968583 0.9939190 0.9939190 0.9883769 0.9883769 0.8136506 0.9766030 0.9766030 0.9093806 0.9579600 0.9401376 0.9776125 0.9093806 1.0165635 1.0165635 1.0851957 1.0894229 1.1162668 1.0160744 0.9768689 0.9582760 1.0617630 1.1683593 1.1334527 1.0704045 1.0218358 1.1341044 1.2403555 1.0118572 1.1221338 1.0337044 1.0337044 2.1535985 2.0034427 1.1423094 1.1423094 1.2473866 1.3058222 1.2207915 1.2406181 1.2406181 1.9332102 2.1085771 2.0982535 2.1232427 2.2491072 2.1232427 2.1306297 2.1236659 2.1306297 2.0074860 0.9124797 0.9124797 1.1481888 0.9521472 1.0232904 0.9439210 0.7726347 0.0000010 0.0000010 0.7726347 0.8986936 0.8986936 0.9439210 0.9848652 0.9521472 0.7969599 1.0179435 1.0110478 1.0730199 2.1295492 0.9290124 1.0522755 0.9528816 0.8598718 2.1910204 0.1856065 0.7695623 0.8688366 1.0310897 0.9528816 2.0904180 0.1627012 0.8598718 1.0369657 1.0896399 0.8519182 0.1853327 0.7447361 0.9864548 1.4196836 2.1085771 0.1873528 0.7447361 0.7601202 0.9681871 1.8989123 0.1908469 0.7650615 1.7250008 1.4108225 0.1608434 0.7695623 0.9584276 0.9584276 2.1759794 1.0832908 
C_sculpturatus_lab-A/1-60              1.9447345 1.9869553 1.9447345 1.9696135 1.9696135 0.1548017 0.0962670 0.1145087 0.0381874 0.0000010 0.0000000 0.0954498 0.0386305 0.0891759 0.2176747 0.0980931 0.0944804 0.1048661 0.0763840 0.0763840 0.0368735 0.0349737 0.0349737 0.0178328 0.0533637 0.1666077 0.1306647 0.1437742 0.3011483 0.3450937 0.7507998 0.7507998 0.7742334 0.7742334 2.6622670 1.1183432 0.9653013 1.1032824 3.4163960 1.4335291 3.4225220 3.5845509 0.9855259 1.0355561 0.9184238 0.9546011 0.9142995 0.9437743 0.9160382 0.9160382 1.2090331 1.3170395 0.9578098 1.0535057 0.9946369 0.9946369 0.9228549 0.9346543 0.8756813 0.9346543 0.8756813 0.9230569 0.9968583 0.9968583 0.9939190 0.9939190 0.9883769 0.9883769 0.8136506 0.9766030 0.9766030 0.9093806 0.9579600 0.9401376 0.9776125 0.9093806 1.0165635 1.0165635 1.0851957 1.0894229 1.1162668 1.0160744 0.9768689 0.9582760 1.0617630 1.1683593 1.1334527 1.0704045 1.0218358 1.1341044 1.2403555 1.0118572 1.1221338 1.0337044 1.0337044 2.1535985 2.0034427 1.1423094 1.1423094 1.2473866 1.3058222 1.2207915 1.2406181 1.2406181 1.9332102 2.1085771 2.0982535 2.1232427 2.2491072 2.1232427 2.1306297 2.1236659 2.1306297 2.0074860 0.9124797 0.9124797 1.1481888 0.9521472 1.0232904 0.9439210 0.7726347 0.0000010 0.0000010 0.7726347 0.8986936 0.8986936 0.9439210 0.9848652 0.9521472 0.7969599 1.0179435 1.0110478 1.0730199 2.1295492 0.9290124 1.0522755 0.9528816 0.8598718 2.1910204 0.1856065 0.7695623 0.8688366 1.0310897 0.9528816 2.0904180 0.1627012 0.8598718 1.0369657 1.0896399 0.8519182 0.1853327 0.7447361 0.9864548 1.4196836 2.1085771 0.1873528 0.7447361 0.7601202 0.9681871 1.8989123 0.1908469 0.7650615 1.7250008 1.4108225 0.1608434 0.7695623 0.9584276 0.9584276 2.1759794 1.0832908 
D_silvatica_lab-A/1-60                 2.2561815 2.1904566 2.2561815 2.1705684 2.1705684 0.1800989 0.1247069 0.1921455 0.0822101 0.0954498 0.0954498 0.0000000 0.1249571 0.1197191 0.2593802 0.1335165 0.0950904 0.1394192 0.1657497 0.1657497 0.0752353 0.0781539 0.0781539 0.0941795 0.0994459 0.1901637 0.1427029 0.1622028 0.3969780 0.4135067 0.8796719 0.8796719 0.9060372 0.9060372 2.8796737 1.0794419 0.9726474 1.0891730 3.4100288 1.5415728 3.0737197 3.4942491 0.9516383 1.0106231 0.7467270 0.9103872 0.8109677 0.9191984 0.8746091 0.8746091 1.1915049 1.3077002 0.9403818 1.0409706 1.0137559 1.0137559 0.9431424 0.9832409 0.9536523 0.9832409 0.9536523 1.0051788 1.0217611 1.0217611 1.0042001 1.0042001 0.9983100 0.9983100 0.8249484 1.0057580 1.0057580 0.9340707 0.9861852 0.9670917 1.0067539 0.9340707 1.0476444 1.0476444 1.0790783 1.0534853 1.0786169 1.0596328 1.0854168 1.0651407 1.0711724 1.1061363 1.1445571 1.1152480 1.0643566 1.1845100 1.2986886 1.0538928 1.0811281 1.0656136 1.0656136 1.9340446 1.9165698 1.1810654 1.1810654 1.2440215 1.3033112 1.2169971 1.2372000 1.2372000 2.0610940 2.0330019 2.0227165 2.0468274 2.1681391 2.0468274 2.0539107 2.0470966 2.0539107 1.9912862 0.9303969 0.9303969 1.1347420 0.9721878 1.0238536 0.9628619 0.8397200 0.0755381 0.0755381 0.8397200 0.9152491 0.9152491 0.9628619 1.0232415 0.9721878 0.8651870 1.0805065 1.0113568 1.1004691 2.1116843 0.6862303 1.1534980 1.0584382 0.8457088 2.1505646 0.1585614 0.9003857 0.7709231 1.1298669 1.0584382 2.0148126 0.1568718 0.8457088 1.1385676 1.1052800 0.8811772 0.1840905 0.8966760 1.0503951 1.3956635 2.0330019 0.1804352 0.8966760 0.7969066 1.0032120 1.8844475 0.1836576 0.9222670 1.7025993 1.4218717 0.1349601 0.9003857 0.9120873 0.9120873 2.0975825 1.1184314 
D_plantarius_lab-A/1-60                2.1409032 2.1899060 2.1409032 2.1693657 2.1693657 0.1427893 0.1239240 0.1047296 0.0349587 0.0386305 0.0386305 0.1249571 0.0000000 0.1093424 0.2379797 0.0755264 0.1235751 0.1364051 0.1271455 0.1271455 0.0541264 0.0779678 0.0779678 0.0601289 0.0989106 0.1793003 0.1400714 0.1541867 0.2881692 0.3572474 0.8917611 0.8917611 0.9184590 0.9184590 2.8817292 1.0690238 1.0459169 1.1886335 3.3849033 1.5754208 3.4626206 3.5454874 1.0505491 1.0948840 0.9955217 1.0061477 0.9908810 0.9957538 0.9675172 0.9675172 1.2273360 1.2741814 0.9765849 1.0146811 1.0297264 1.0297264 1.0681474 1.0804477 1.0110854 1.0804477 1.0110854 1.0704417 1.0544061 1.0544061 1.0415039 1.0415039 1.0354277 1.0354277 0.8669778 1.0212556 1.0212556 0.9497697 1.0018758 0.9827532 1.0222164 0.9497697 1.0628882 1.0628882 1.1362777 1.1410135 1.1741466 0.9741597 1.1279051 1.1080015 1.1238987 1.2291870 1.1996822 1.2366695 1.1829961 1.2643638 1.3831786 1.1720779 1.1792033 1.0857258 1.0857258 2.3383016 2.0150317 1.1315556 1.1315556 1.2369410 1.2912923 1.2102336 1.2303055 1.2303055 2.0702634 2.2549680 2.2451425 2.2707267 2.1444332 2.2707267 2.2785575 2.2717081 2.2785575 2.1295492 0.9653945 0.9653945 1.1477790 1.0064624 1.0836749 0.9961464 0.8241910 0.0176995 0.0176995 0.8241910 0.9494541 0.9494541 0.9961464 1.0419253 1.0064624 0.8499685 1.0820691 1.0714146 1.0726035 2.0072907 1.0742859 1.2134732 1.1010363 0.9062627 2.3221640 0.1714674 0.9126940 0.9400344 1.1894841 1.1010363 2.2373411 0.1499013 0.9062627 1.1998112 1.1446191 0.9033161 0.1258823 0.8883101 0.9787098 1.5562168 2.2549680 0.1271665 0.8883101 0.7591704 1.0030079 2.0173422 0.1293604 0.9140751 1.7940982 1.5498861 0.1482442 0.9126940 1.0096078 1.0096078 2.0736357 1.1341060 
L_elegans_lab-A/1-60                   2.2460261 2.2312436 2.2460261 2.2102594 2.2102594 0.1688911 0.1912743 0.1497020 0.1080153 0.0891759 0.0891759 0.1197191 0.1093424 0.0000000 0.1791602 0.0831586 0.1394606 0.1463411 0.1791660 0.1791660 0.1100887 0.1110670 0.1110670 0.0855740 0.0889053 0.2420169 0.1841461 0.1641717 0.4075492 0.4514606 0.8574121 0.8574121 0.8883986 0.8883986 2.8563554 1.0665109 0.9881201 1.1286475 3.4985260 1.5849456 3.0027219 3.2899332 0.9693710 0.9397234 0.8989570 0.9243579 0.8949285 0.8591137 0.8320384 0.8320384 1.1401868 1.3315458 0.8842714 1.0902083 1.0881776 1.0881776 0.9855591 1.0300663 1.0168536 1.0300663 1.0168536 1.0843986 1.0993155 1.0993155 1.0642753 1.0642753 1.0579835 1.0579835 0.8996310 1.0481912 1.0481912 1.0448711 1.0282433 1.0828081 0.9762460 1.0448711 1.0977052 1.0977052 1.1102778 1.0805469 1.1505535 1.0605258 1.0614428 1.0417124 1.0246559 1.1348733 1.0967307 1.0686932 1.0189702 1.1292580 1.2367991 1.0090273 1.0273087 0.9887222 0.9887222 1.9613033 1.8188736 1.1466828 1.1466828 1.3020067 1.2412608 1.1593965 1.1794483 1.1794483 2.1994915 2.1551513 2.1358216 2.1702371 2.2980745 2.1702371 2.1777848 2.1708036 2.1777848 2.0451019 0.9854057 0.9854057 1.0941998 1.0350931 0.9084922 1.0282348 0.8161549 0.0673301 0.0673301 0.8161549 0.9760160 0.9760160 1.0282348 0.9998183 1.0350931 0.8471706 1.0959041 0.9676752 1.0810056 2.1699098 0.8240520 1.2256403 1.0353875 0.8456842 2.2381681 0.2225458 0.8830331 0.8505902 1.2009426 1.0353875 2.1371152 0.2081404 0.8456842 1.2118932 1.1644744 0.8639437 0.2329076 0.8908951 0.9947991 1.4133999 2.1551513 0.2324154 0.8908951 0.8586004 1.0521420 1.9346154 0.2366414 0.9154356 1.6015706 1.4576358 0.2200269 0.8830331 0.9170388 0.9170388 2.2197755 1.1715134 
P_tepidariorum_lab-A/1-60              2.2561751 2.2413223 2.2561751 2.2202706 2.2202706 0.2913360 0.2735709 0.2365152 0.2356428 0.2176747 0.2176747 0.2593802 0.2379797 0.1791602 0.0000000 0.1378301 0.2089955 0.2201171 0.2429226 0.2429226 0.2397533 0.2408932 0.2408932 0.2089017 0.2442894 0.3791977 0.3278289 0.3351379 0.3414227 0.3711934 0.9560023 0.9560023 0.9698200 0.9698200 3.4437039 1.1999372 1.1043544 1.2884690 3.5314426 1.8612306 3.1930351 3.2195910 1.1463162 1.1429871 1.0934371 1.0509071 1.0223037 1.0183245 0.9509865 0.9509865 1.3390024 1.4023084 0.9114699 1.1646048 1.3385419 1.3385419 1.2125975 1.1542774 1.2361783 1.1542774 1.2361783 1.2114933 1.2276488 1.2276488 1.2496295 1.2496295 1.2411113 1.2411113 0.9233944 1.2050177 1.2050177 1.2737533 1.1843826 1.2800688 1.2800564 1.2737533 1.3261235 1.3261235 1.2420360 1.3215729 1.3386213 1.0963930 1.1750159 1.1545025 1.0567364 1.3069489 1.1222307 1.1935132 1.1433075 1.2175797 1.3199923 1.1325816 1.1503273 1.0846495 1.0846495 2.1666982 1.8273222 1.5015479 1.5015479 1.4418493 1.4373024 1.4039954 1.4239755 1.4239755 2.1719882 2.1286652 2.1286027 2.0578136 2.1794910 2.0578136 2.0649203 2.0580977 2.0649203 1.9384108 1.1372068 1.1372068 1.3291237 1.2561361 0.8554930 1.2087585 0.9125941 0.1938480 0.1938480 0.9125941 1.1875171 1.1875171 1.2087585 1.1085869 1.2561361 0.9265612 1.0279513 0.9964851 1.4233856 2.0563736 1.1149149 1.3884304 1.1468229 1.0184822 2.2101592 0.2485546 0.9637473 0.9708484 1.3618843 1.1468229 2.1106366 0.2587564 1.0184822 1.3785410 1.4072118 0.9587657 0.2852259 0.9716007 0.9580098 2.0472690 2.1286652 0.2845779 0.9716007 0.8065173 1.2994275 1.8880933 0.2900360 0.9990861 2.1571398 1.5455216 0.2719596 0.9637473 1.0861672 1.0861672 2.2423148 1.4155063 
A_bruennichi_lab-A/1-60                2.0007071 1.9874366 2.0007071 1.9698493 1.9698493 0.1932557 0.1514448 0.1604160 0.1158268 0.0980931 0.0980931 0.1335165 0.0755264 0.0831586 0.1378301 0.0000000 0.1347754 0.1679486 0.1502043 0.1502043 0.1179345 0.1188938 0.1188938 0.0943579 0.1410732 0.1922349 0.1779664 0.1816952 0.3780479 0.4230886 0.7918882 0.7918882 0.8164152 0.8164152 2.7468983 1.0793292 1.0057290 1.1491312 3.4430026 1.5949820 3.0750101 3.2229069 1.0417252 1.0131243 0.9672102 0.9315596 0.9021963 0.9243606 0.8389008 0.8389008 1.1792989 1.2328799 0.8729802 0.9780901 0.9952992 0.9952992 1.0073040 0.9591484 1.0260125 0.9591484 1.0260125 1.0137405 1.0285171 1.0285171 1.0698057 1.0698057 1.0633018 1.0633018 0.9004053 1.0655376 1.0655376 0.9888804 1.0453170 1.0244778 1.0664887 0.9888804 1.1091421 1.1091421 1.0376052 1.1061739 1.1462444 0.9967858 1.0719494 1.0517143 0.9558426 1.2060330 1.0236356 1.0923908 1.0423127 1.1181655 1.2225266 1.0320075 1.0506976 0.9820068 0.9820068 2.0098360 1.7941433 1.1822659 1.1822659 1.1303249 1.1787964 1.1058103 1.1257432 1.1257432 2.1938947 2.1505484 2.1404978 2.1653078 2.0440140 2.1653078 2.1726954 2.1658471 2.1726954 2.0426463 1.0016630 1.0016630 1.0420340 1.0448733 0.9130368 1.0327315 0.7517147 0.0775416 0.0775416 0.7517147 0.9839276 0.9839276 1.0327315 1.0085706 1.0448733 0.7756804 1.0449724 0.9004659 1.1155308 1.9251099 1.0649060 1.2410057 1.0451398 0.8982576 2.2317688 0.2050521 0.8114297 0.8575294 1.2156748 1.0451398 2.1328425 0.1701455 0.8982576 1.2273285 1.1789360 0.8685879 0.1476252 0.8196047 0.8076236 1.5175701 2.1505484 0.1473381 0.8196047 0.7227813 0.9471258 1.9341823 0.1498723 0.8421802 1.8375963 1.4620207 0.1808378 0.8114297 0.9863803 0.9863803 1.9764090 1.1851246 
T_antipodiana_lab-A/1-60               2.1853671 2.2353490 2.1853671 2.2143659 2.2143659 0.2053767 0.1467648 0.1685722 0.1221322 0.0944804 0.0944804 0.0950904 0.1235751 0.1394606 0.2089955 0.1347754 0.0000000 0.0950832 0.1445674 0.1445674 0.1133066 0.1340360 0.1340360 0.1179047 0.1559539 0.2775039 0.1762217 0.1952093 0.3657182 0.3126037 0.8300543 0.8300543 0.8550726 0.8550726 2.9610628 0.9347695 0.9456981 1.0781085 3.2374750 1.5187260 3.0145249 3.1478010 0.9367055 0.9930473 0.8162388 0.8463468 0.7620937 0.9052744 0.8198277 0.8198277 1.1231322 1.3221376 0.9142960 1.0578851 1.1484812 1.1484812 1.0615468 1.1055719 1.0723142 1.1055719 1.0723142 1.0954213 1.1132660 1.1132660 1.1247958 1.1247958 1.1177048 1.1177048 0.9607637 1.2172268 1.2172268 1.1304786 1.1967701 1.1707656 1.2183271 1.1304786 1.2636464 1.2636464 1.3021880 1.2715684 1.2495140 1.1018697 1.1794060 1.1591695 1.1661827 1.2004916 1.2428555 1.2105316 1.1036133 1.2255829 1.3415897 1.0931282 1.1201620 1.1043276 1.1043276 1.9959378 1.8700511 1.4276247 1.4276247 1.5059901 1.5798895 1.4732289 1.4928306 1.4928306 1.9082563 2.0810789 2.0707081 2.0955119 2.2205354 2.0955119 2.1028221 2.0958689 2.1028221 2.0387200 1.1351157 1.1351157 1.3796698 1.1807961 1.1162577 1.0793951 0.7915730 0.0747980 0.0747980 0.7915730 1.0303589 1.0303589 1.0793951 1.1152322 1.1807961 0.8158450 0.9603046 1.1041491 1.3366667 2.1629140 0.8628236 1.2950818 1.1515473 0.8332540 2.2022617 0.2415411 0.8498743 0.7255161 1.2691434 1.1515473 2.0628245 0.2177104 0.8332540 1.2826497 1.2410854 0.9693218 0.2406995 0.8255014 0.9512193 1.5899820 2.0810789 0.2433462 0.8255014 0.7109239 1.1283501 1.9286604 0.2479997 0.8487150 1.9432041 1.4539960 0.2154560 0.8498743 0.9166600 0.9166600 2.1478426 1.3495300 
T_clavata_lab-A/1-60                   2.1250957 2.1724998 2.1250957 2.1526428 2.1526428 0.1984513 0.1730171 0.1457064 0.1347511 0.1048661 0.1048661 0.1394192 0.1364051 0.1463411 0.2201171 0.1679486 0.0950832 0.0000000 0.1603711 0.1603711 0.1249063 0.1469592 0.1469592 0.1302855 0.1248523 0.2636492 0.1898110 0.2053352 0.3881584 0.3913943 0.8843043 0.8843043 0.9161474 0.9161474 3.2673460 1.2422288 1.0626903 1.1625178 3.4332484 1.4901587 3.1998272 3.3708818 1.0743359 1.1414178 0.9443415 1.0560203 0.9473797 1.0388712 1.0197215 1.0197215 1.1914966 1.4206196 1.0607831 1.1370064 1.2444800 1.2444800 1.1505534 1.1636791 1.0872303 1.1636791 1.0872303 1.1541352 1.1718800 1.1718800 1.1429347 1.1429347 1.1358601 1.1358601 0.9743612 1.1362590 1.1362590 1.1324620 1.1161983 1.1726505 1.0599923 1.1324620 1.1857936 1.1857936 1.2665011 1.2722434 1.3051284 1.1625404 1.2141640 1.1937314 1.2492607 1.3682512 1.3312197 1.3351569 1.2754301 1.4197189 1.5515887 1.2637989 1.2911660 1.2083301 1.2083301 2.3287724 2.1752502 1.2396891 1.2396891 1.4874226 1.4207754 1.3265354 1.3465059 1.3465059 1.7974356 1.9614667 1.9458854 1.9749807 2.0955205 1.9749807 1.9820607 1.9752083 1.9820607 1.9189897 1.0579429 1.0579429 1.2405220 1.1078198 1.1051284 1.0982937 0.8434464 0.0835884 0.0835884 0.8434464 1.0460816 1.0460816 1.0982937 1.1486394 1.1078198 0.8751241 1.1160927 1.1827806 1.1576836 2.0385979 1.1042577 1.3069155 1.1856634 0.9466563 2.0782851 0.2467686 0.9104210 0.9011222 1.2811348 1.1856634 1.9425331 0.2464363 0.9466563 1.2949038 1.2545882 1.0019519 0.2694537 0.8861302 1.0800410 1.8609113 1.9614667 0.2724023 0.8861302 0.8964440 1.2126904 1.8123796 0.2776431 0.9117077 1.7042503 1.3102562 0.2440361 0.9104210 1.0500553 1.0500553 2.0233806 1.2641886 
H_graminicola_lab-A-1/1-60             1.8829066 1.9244455 1.8829066 1.9075658 1.9075658 0.2149435 0.1475104 0.1633985 0.1256172 0.0763840 0.0763840 0.1657497 0.1271455 0.1791660 0.2429226 0.1502043 0.1445674 0.1603711 0.0000000 0.0000010 0.1224770 0.1157480 0.1157480 0.0991360 0.1269197 0.2234446 0.2253365 0.2411058 0.4190312 0.4617627 0.7041446 0.7041446 0.7069439 0.7069439 2.5105798 1.0115500 0.8344117 1.0424295 3.1752691 1.2401849 3.6904388 3.7808803 0.8556536 0.8966666 0.7935482 0.7789564 0.7412806 0.8160460 0.7431379 0.7431379 1.2308975 1.2093826 0.9950700 0.8923260 0.9358222 0.9358222 0.8685213 0.8803037 0.8252674 0.8803037 0.8252674 0.8680151 0.9374144 0.9374144 0.9246261 0.9246261 0.9196335 0.9196335 0.7419023 1.0025693 1.0025693 0.9944388 0.9838393 0.9575949 1.0236279 0.9944388 0.9586058 0.9586058 1.0232912 1.0270568 1.0739310 1.0330127 0.9535188 0.9352547 1.0764357 1.0728845 1.1058864 1.0541972 0.9968854 1.1493623 1.2106562 0.9870414 1.0950769 1.0063511 1.0063511 2.1132617 1.9642057 1.1913987 1.1913987 1.1384242 1.3592656 1.2719013 1.2913680 1.2913680 1.8586913 2.0264552 2.0305244 2.0905091 2.2161553 2.0905091 2.0978610 2.0908581 2.0978610 1.9751153 0.9381199 0.9381199 1.1988619 0.8961490 1.0777381 0.8765956 0.7235143 0.0774109 0.0774109 0.7235143 0.8463311 0.8463311 0.8765956 0.9608369 0.8961490 0.7263258 0.8992838 1.0253936 1.1217657 2.0967427 0.9156134 0.9769739 0.9300849 0.7446927 2.1057759 0.2258043 0.7027518 0.7058838 0.9566774 0.9300849 2.0080340 0.2250399 0.7446927 0.9612647 1.0961621 0.8304504 0.2486863 0.6784955 0.8387825 1.3407757 2.0264552 0.2514934 0.6784955 0.5585946 0.8947689 1.8233039 0.2564460 0.6957962 1.7859402 1.3457277 0.2226786 0.7027518 0.8309489 0.8309489 2.1412004 1.0217668 
H_graminicola_lab-A-2/1-60             1.8829066 1.9244455 1.8829066 1.9075658 1.9075658 0.2149435 0.1475104 0.1633985 0.1256172 0.0763840 0.0763840 0.1657497 0.1271455 0.1791660 0.2429226 0.1502043 0.1445674 0.1603711 0.0000010 0.0000000 0.1224770 0.1157480 0.1157480 0.0991360 0.1269197 0.2234446 0.2253365 0.2411058 0.4190312 0.4617627 0.7041446 0.7041446 0.7069439 0.7069439 2.5105798 1.0115500 0.8344117 1.0424295 3.1752691 1.2401849 3.6904388 3.7808803 0.8556536 0.8966666 0.7935482 0.7789564 0.7412806 0.8160460 0.7431379 0.7431379 1.2308975 1.2093826 0.9950700 0.8923260 0.9358222 0.9358222 0.8685213 0.8803037 0.8252674 0.8803037 0.8252674 0.8680151 0.9374144 0.9374144 0.9246261 0.9246261 0.9196335 0.9196335 0.7419023 1.0025693 1.0025693 0.9944388 0.9838393 0.9575949 1.0236279 0.9944388 0.9586058 0.9586058 1.0232912 1.0270568 1.0739310 1.0330127 0.9535188 0.9352547 1.0764357 1.0728845 1.1058864 1.0541972 0.9968854 1.1493623 1.2106562 0.9870414 1.0950769 1.0063511 1.0063511 2.1132617 1.9642057 1.1913987 1.1913987 1.1384242 1.3592656 1.2719013 1.2913680 1.2913680 1.8586913 2.0264552 2.0305244 2.0905091 2.2161553 2.0905091 2.0978610 2.0908581 2.0978610 1.9751153 0.9381199 0.9381199 1.1988619 0.8961490 1.0777381 0.8765956 0.7235143 0.0774109 0.0774109 0.7235143 0.8463311 0.8463311 0.8765956 0.9608369 0.8961490 0.7263258 0.8992838 1.0253936 1.1217657 2.0967427 0.9156134 0.9769739 0.9300849 0.7446927 2.1057759 0.2258043 0.7027518 0.7058838 0.9566774 0.9300849 2.0080340 0.2250399 0.7446927 0.9612647 1.0961621 0.8304504 0.2486863 0.6784955 0.8387825 1.3407757 2.0264552 0.2514934 0.6784955 0.5585946 0.8947689 1.8233039 0.2564460 0.6957962 1.7859402 1.3457277 0.2226786 0.7027518 0.8309489 0.8309489 2.1412004 1.0217668 
C_sculpturatus_lab-B/1-60              2.1372062 2.1861726 2.1372062 2.1656520 2.1656520 0.1661932 0.0802049 0.1280688 0.0175487 0.0368735 0.0368735 0.0752353 0.0541264 0.1100887 0.2397533 0.1179345 0.1133066 0.1249063 0.1224770 0.1224770 0.0000000 0.0368974 0.0368974 0.0575026 0.0563447 0.1769810 0.1381036 0.1521241 0.3046811 0.3581168 0.8337444 0.8337444 0.8587176 0.8587176 2.9090981 1.0959437 0.9968255 1.1142995 3.4183378 1.5713223 3.4090865 3.4850546 1.0022860 1.0349152 0.9171565 0.9635428 0.9130222 0.9427800 0.9149315 0.9149315 1.2411223 1.2073382 0.9568230 0.9587297 1.0848546 1.0848546 1.0065236 1.0183833 0.9541645 1.0183833 0.9541645 1.0078904 1.0162085 1.0162085 1.0021730 1.0021730 0.9965410 0.9965410 0.8136506 0.9738609 0.9738609 0.9064903 0.9551448 0.9372862 0.9748809 0.9064903 1.0139798 1.0139798 1.0827935 1.0870229 1.1160631 0.9959338 1.0632762 1.0440131 1.0813729 1.1797379 1.1530698 1.1642732 1.1135451 1.2353397 1.3520424 1.1031495 1.1324919 1.0331321 1.0331321 2.1499712 1.8281169 1.1400605 1.1400605 1.2453823 1.3039208 1.2187278 1.2386303 1.2386303 1.9285506 2.1024784 2.0922011 2.1170104 2.2419622 2.1170104 2.1243382 2.1174153 2.1243382 1.9916370 0.9143870 0.9143870 1.1511609 0.9541576 1.0256540 0.9458440 0.7744477 0.0175149 0.0175149 0.7744477 0.9005046 0.9005046 0.9458440 0.9870247 0.9541576 0.7988067 1.0204479 1.0133849 1.0755735 2.1127688 0.9290124 1.1435154 1.0378226 0.8684060 2.1901330 0.1523972 0.8535209 0.8674661 1.1209505 1.0378226 2.0844004 0.1305741 0.8684060 1.1290422 1.0994259 0.8519182 0.1523288 0.8292802 0.9855983 1.4510224 2.1024784 0.1539314 0.8292802 0.7601202 1.0565303 1.8838414 0.1566824 0.8525170 1.7104590 1.4108225 0.1290500 0.8535209 0.9672999 0.9672999 2.1693576 1.0808917 
D_silvatica_lab-B/1-60                 1.9401444 1.9961688 1.9401444 1.9787967 1.9787967 0.1991198 0.0963330 0.1603210 0.0382131 0.0349737 0.0349737 0.0781539 0.0779678 0.1110670 0.2408932 0.1188938 0.1340360 0.1469592 0.1157480 0.1157480 0.0368974 0.0000000 0.0000010 0.0349144 0.0174013 0.1399588 0.0917161 0.1031916 0.2746256 0.3322121 0.7476367 0.7476367 0.7714594 0.7714594 2.6963948 1.1039049 0.9529258 1.1062243 3.3435077 1.4646691 3.4209143 3.4939843 0.9726463 1.0215353 0.9051894 0.9416266 0.9010947 0.9307913 0.9028655 0.9028655 1.2130318 1.2993805 0.9711235 1.0394147 1.0049855 1.0049855 0.9042065 0.9162145 0.8575471 0.9162145 0.8575471 0.9303458 1.0039361 1.0039361 0.9760182 0.9760182 0.9705439 0.9705439 0.7905198 0.9581598 0.9581598 0.8910966 0.9393699 0.9215966 0.9592244 0.8910966 0.9984839 0.9984839 1.0671120 1.0712719 1.1192035 1.0163550 0.9775784 0.9588220 1.0634054 1.1719362 1.1359343 1.0720752 1.0230099 1.1365870 1.2442196 1.0129320 1.1244478 1.0349894 1.0349894 2.1639510 2.0139865 1.1242834 1.1242834 1.2293631 1.2877062 1.2027507 1.2228698 1.2228698 2.0407466 2.0446251 2.0343819 2.0585053 2.1798433 2.0585053 2.0655942 2.0587897 2.0655942 1.9471979 0.8934904 0.8934904 1.1296126 0.9335121 1.0244997 0.9258241 0.7697781 0.0353882 0.0353882 0.7697781 0.8802746 0.8802746 0.9258241 0.9856662 0.9335121 0.7945008 0.9476397 1.0121402 1.0544590 2.0644442 0.8930928 1.0342553 0.9533786 0.8468758 2.1234382 0.1673557 0.7667173 0.8559715 1.0129718 0.9533786 2.0265381 0.1407920 0.8468758 1.0185770 1.0712429 0.8498902 0.1569679 0.7723105 0.9867132 1.4280945 2.0446251 0.1652657 0.7723105 0.7821190 0.9694637 1.8427448 0.1683410 0.7932145 1.7559843 1.3740516 0.1424070 0.7667173 0.9596878 0.9596878 2.1092945 1.0652742 
D_plantarius_lab-B/1-60                1.9401444 1.9961688 1.9401444 1.9787967 1.9787967 0.1991198 0.0963330 0.1603210 0.0382131 0.0349737 0.0349737 0.0781539 0.0779678 0.1110670 0.2408932 0.1188938 0.1340360 0.1469592 0.1157480 0.1157480 0.0368974 0.0000010 0.0000000 0.0349144 0.0174013 0.1399588 0.0917161 0.1031916 0.2746256 0.3322121 0.7476367 0.7476367 0.7714594 0.7714594 2.6963948 1.1039049 0.9529258 1.1062243 3.3435077 1.4646691 3.4209143 3.4939843 0.9726463 1.0215353 0.9051894 0.9416266 0.9010947 0.9307913 0.9028655 0.9028655 1.2130318 1.2993805 0.9711235 1.0394147 1.0049855 1.0049855 0.9042065 0.9162145 0.8575471 0.9162145 0.8575471 0.9303458 1.0039361 1.0039361 0.9760182 0.9760182 0.9705439 0.9705439 0.7905198 0.9581598 0.9581598 0.8910966 0.9393699 0.9215966 0.9592244 0.8910966 0.9984839 0.9984839 1.0671120 1.0712719 1.1192035 1.0163550 0.9775784 0.9588220 1.0634054 1.1719362 1.1359343 1.0720752 1.0230099 1.1365870 1.2442196 1.0129320 1.1244478 1.0349894 1.0349894 2.1639510 2.0139865 1.1242834 1.1242834 1.2293631 1.2877062 1.2027507 1.2228698 1.2228698 2.0407466 2.0446251 2.0343819 2.0585053 2.1798433 2.0585053 2.0655942 2.0587897 2.0655942 1.9471979 0.8934904 0.8934904 1.1296126 0.9335121 1.0244997 0.9258241 0.7697781 0.0353882 0.0353882 0.7697781 0.8802746 0.8802746 0.9258241 0.9856662 0.9335121 0.7945008 0.9476397 1.0121402 1.0544590 2.0644442 0.8930928 1.0342553 0.9533786 0.8468758 2.1234382 0.1673557 0.7667173 0.8559715 1.0129718 0.9533786 2.0265381 0.1407920 0.8468758 1.0185770 1.0712429 0.8498902 0.1569679 0.7723105 0.9867132 1.4280945 2.0446251 0.1652657 0.7723105 0.7821190 0.9694637 1.8427448 0.1683410 0.7932145 1.7559843 1.3740516 0.1424070 0.7667173 0.9596878 0.9596878 2.1092945 1.0652742 
L_elegans_lab-B/1-60                   1.9738646 1.9376257 1.9738646 1.9211814 1.9211814 0.1832683 0.1202166 0.1426070 0.0594090 0.0178328 0.0178328 0.0941795 0.0601289 0.0855740 0.2089017 0.0943579 0.1179047 0.1302855 0.0991360 0.0991360 0.0575026 0.0349144 0.0349144 0.0000000 0.0532784 0.1397445 0.1305346 0.1436457 0.3014289 0.3455666 0.7266191 0.7266191 0.7503083 0.7503083 2.6731786 1.0225385 0.8868996 1.0786201 3.1253682 1.4387238 3.3405690 3.4961390 0.9030264 0.9439604 0.8376109 0.8731454 0.8338857 0.8628653 0.8356999 0.8356999 1.1842503 1.2043897 0.9569048 0.9610416 1.0001238 1.0001238 0.9024676 0.9144973 0.8558713 0.9144973 0.8558713 0.9561160 1.0302504 1.0302504 0.9743867 0.9743867 0.9689133 0.9689133 0.7905015 0.9564611 0.9564611 0.8893914 0.9376457 0.9198681 0.9575329 0.8893914 0.9968611 0.9968611 1.0656067 1.0697699 1.0927457 1.0314280 0.9524929 0.9338119 1.0361546 1.1438853 1.1080071 1.0458688 0.9968055 1.1086855 1.2144372 0.9867438 1.0969817 1.0089445 1.0089445 2.1083119 1.9629548 1.1229215 1.1229215 1.2283274 1.2868744 1.2016241 1.2218280 1.2218280 2.1085771 1.9294907 1.9191126 1.9425389 2.0596227 1.9425389 1.9494578 1.9427721 1.9494578 1.8349209 0.8917182 0.8917182 1.1282231 0.9317801 0.9978620 0.9241397 0.7481972 0.0180444 0.0180444 0.7481972 0.8785615 0.8785615 0.9241397 0.9599558 0.9317801 0.7727472 1.0199254 0.9853270 1.0528876 1.9478044 0.7485916 1.0326941 0.9285308 0.7843507 2.0047389 0.1824264 0.7456316 0.7933400 1.0113676 0.9285308 1.9106654 0.1561764 0.7843507 1.0169583 1.0697214 0.8263725 0.1567245 0.7637779 1.0037857 1.4196836 1.9294907 0.1799391 0.7637779 0.7673573 0.9470592 1.7333866 0.1831821 0.7843170 1.7622508 1.2302691 0.1581772 0.7456316 0.9360620 0.9360620 1.9915223 1.0637711 
P_tepidariorum_lab-B/1-60              1.9533720 2.0099862 1.9533720 1.9923822 1.9923822 0.1912757 0.1177443 0.1361511 0.0581852 0.0533637 0.0533637 0.0994459 0.0989106 0.0889053 0.2442894 0.1410732 0.1559539 0.1248523 0.1269197 0.1269197 0.0563447 0.0174013 0.0174013 0.0532784 0.0000000 0.1498057 0.1120041 0.1245586 0.3074542 0.3650937 0.7539613 0.7539613 0.7850428 0.7850428 2.7275148 1.1330933 0.9834647 1.1177156 3.3908429 1.5063343 3.4511613 3.5153563 1.0043764 1.0557976 0.9378034 0.9736444 0.9336199 0.9628264 0.9353174 0.9353174 1.1346275 1.3164391 0.9793323 1.0737103 1.0161953 1.0161953 0.9159188 0.9277611 0.8690606 0.9277611 0.8690606 0.9418132 1.0152432 1.0152432 0.9916173 0.9916173 0.9860936 0.9860936 0.8093765 0.9620908 0.9620908 0.9592244 0.9432982 0.9930498 0.8966958 0.9592244 1.0095928 1.0095928 1.0780582 1.0822493 1.1452015 1.0240361 0.9888154 0.9701900 1.0722028 1.2056159 1.1469768 1.0843046 1.0343370 1.1463724 1.2550002 1.0243405 1.1353902 1.0613410 1.0613410 2.1802577 2.0286912 1.0521893 1.0521893 1.2632676 1.2041877 1.1252214 1.1451589 1.1451589 2.0656251 2.0697008 2.0522269 2.0838885 2.2070200 2.0838885 2.0910906 2.0842181 2.0910906 1.9707992 0.8974819 0.8974819 1.0548991 0.9451381 0.9562593 0.9416796 0.7763252 0.0540201 0.0540201 0.7763252 0.8919064 0.8919064 0.9416796 0.9971203 0.9451381 0.8080720 0.9591131 1.0202795 0.9851021 2.0899825 0.8930928 1.0452345 0.9647156 0.8786242 2.1499415 0.1698302 0.7803330 0.8874494 1.0240631 0.9647156 2.0515872 0.1657301 0.8786242 1.0298176 1.0799523 0.8622357 0.1813026 0.7856908 1.0045637 1.4779263 2.0697008 0.1906628 0.7856908 0.8234439 0.9810071 1.8646832 0.1942529 0.8066029 1.6431306 1.3948165 0.1675989 0.7803330 0.9916563 0.9916563 2.1323863 1.0761824 
A_bruennichi_lab-B/1-60                1.9879178 1.9524687 1.9879178 1.9363386 1.9363386 0.3111879 0.2334549 0.3055220 0.1809569 0.1666077 0.1666077 0.1901637 0.1793003 0.2420169 0.3791977 0.1922349 0.2775039 0.2636492 0.2234446 0.2234446 0.1769810 0.1399588 0.1399588 0.1397445 0.1498057 0.0000000 0.2080170 0.2242529 0.4739031 0.5307150 0.9617079 0.9617079 0.9577820 0.9577820 2.6798919 1.2351311 1.1357280 1.2771634 3.2031764 1.5120990 3.6251385 3.3011777 1.1640620 1.1400565 1.0819532 1.1410267 1.0990169 1.1206471 1.1005688 1.1005688 1.2546187 1.2393340 1.0441667 1.0991549 1.0535320 1.0535320 1.0679660 1.0811324 1.0068427 1.0811324 1.0068427 1.1266960 1.2182964 1.2182964 1.1594586 1.1594586 1.1518820 1.1518820 0.9663901 1.1926233 1.1926233 1.1759762 1.1720801 1.2186105 1.1884605 1.1759762 1.1770188 1.1770188 1.2615026 1.2674689 1.3688179 1.2358099 1.1261218 1.1050346 1.2513967 1.3289875 1.3220037 1.2062074 1.1841437 1.2263913 1.3307170 1.1726732 1.3044732 1.2142882 1.2142882 2.4828220 2.1547839 1.3150289 1.3150289 1.3928307 1.5029844 1.4073275 1.4268220 1.4268220 2.1059820 1.9262654 1.8055654 1.9394092 1.8262630 1.9394092 1.9463840 1.9396464 1.9463840 1.8306557 1.1190600 1.1190600 1.3271200 1.1028273 1.2492210 1.0999165 0.9933298 0.1692702 0.1692702 0.9933298 1.0372250 1.0372250 1.0999165 1.1400783 1.1028273 0.9891000 1.2173747 1.1917331 1.2375761 1.7216405 1.1759439 1.2224167 1.0976708 1.0267919 2.0019771 0.2914144 0.9514415 1.0417611 1.1971164 1.0976708 1.9072275 0.2776622 1.0267919 1.2082449 1.2867053 0.9821560 0.2238152 0.9698511 1.2288420 1.8705326 1.9262654 0.2503875 0.9698511 1.0261408 0.9967472 1.7274578 0.2554327 0.9990942 1.9611071 1.2170765 0.2807111 0.9514415 1.2132763 1.2132763 1.8242684 1.2590779 
T_antipodiana_lab-B/1-60               1.8497198 1.9032928 1.8497198 1.8869872 1.8869872 0.3011518 0.2065066 0.2892035 0.1413401 0.1306647 0.1306647 0.1427029 0.1400714 0.1841461 0.3278289 0.1779664 0.1762217 0.1898110 0.2253365 0.2253365 0.1381036 0.0917161 0.0917161 0.1305346 0.1120041 0.2080170 0.0000000 0.0171162 0.3275866 0.3851236 0.9570002 0.9570002 0.9867432 0.9867432 2.9969268 1.3036087 1.1364726 1.3645751 3.4318734 1.4416008 3.3490075 3.2373612 1.1416101 1.2110761 1.0703202 1.1085131 1.0649823 1.0962243 1.0666361 1.0666361 1.3982687 1.2751235 1.1658191 1.0410389 1.1684398 1.1684398 1.1845934 1.2347266 1.1964201 1.2347266 1.1964201 1.2511888 1.3549823 1.3549823 1.3541446 1.3541446 1.3441547 1.3441547 1.1577978 1.3364757 1.3364757 1.2392441 1.3158346 1.2167255 1.3380390 1.2392441 1.3866615 1.3866615 1.4301832 1.3959430 1.5781447 1.3607148 1.3637967 1.3430468 1.4455288 1.5126842 1.5456539 1.4028025 1.3407519 1.3159909 1.4403664 1.3284042 1.4729608 1.4470288 1.4470288 2.8504945 2.2634371 1.4795233 1.4795233 1.5606149 1.4187475 1.5269814 1.5461038 1.5461038 2.0931453 2.0974387 2.0871404 2.1119514 1.9914754 2.1119514 2.1192794 2.1123445 2.1192794 1.9973001 1.2573083 1.2573083 1.4410588 1.3067401 1.3912026 1.2845396 0.9885960 0.1324785 0.1324785 0.9885960 1.2353121 1.2353121 1.2845396 1.3890242 1.3067401 1.0197273 1.1690198 1.3792946 1.3957605 1.8817230 1.3179876 1.4448930 1.3328795 1.0141248 2.1792715 0.2953365 0.9800367 1.0072027 1.4162569 1.3328795 2.0793249 0.2650142 1.0141248 1.4360444 1.5056685 1.2121701 0.2279055 0.9850716 1.1719386 2.3103328 2.0974387 0.2390594 0.9850716 0.9462095 1.1415446 1.8902183 0.2436478 1.0153367 2.2346926 1.4306341 0.2677536 0.9800367 1.1295115 1.1295115 1.9247412 1.4824361 
T_clavata_lab-B/1-60                   1.8609981 1.9152348 1.8609981 1.8986831 1.8986831 0.3024987 0.2224376 0.3069469 0.1555773 0.1437742 0.1437742 0.1622028 0.1541867 0.1641717 0.3351379 0.1816952 0.1952093 0.2053352 0.2411058 0.2411058 0.1521241 0.1031916 0.1031916 0.1436457 0.1245586 0.2242529 0.0171162 0.0000000 0.3470083 0.4028791 0.9667075 0.9667075 0.9962967 0.9962967 2.9991293 1.2913871 1.1324295 1.3745940 3.4634954 1.4256609 3.3212863 3.2397121 1.1319171 1.1999322 1.0609791 1.0990010 1.0557316 1.0868294 1.0573879 1.0573879 1.4010246 1.2767025 1.1681980 1.0437422 1.1722587 1.1722587 1.1885683 1.2426842 1.2294558 1.2426842 1.2294558 1.2590523 1.3630067 1.3630067 1.3913726 1.3913726 1.3808650 1.3808650 1.1930599 1.3731582 1.3731582 1.2726925 1.3525569 1.2490177 1.3749198 1.2726925 1.4245794 1.4245794 1.4381138 1.4002212 1.6230750 1.3685808 1.4017838 1.3810960 1.4539202 1.4957900 1.5546210 1.4072510 1.3450218 1.3200688 1.4447868 1.3326486 1.4775359 1.4876277 1.4876277 2.8616469 2.2717898 1.5207560 1.5207560 1.5692519 1.4268306 1.5354470 1.5545064 1.5545064 2.0907596 2.0950349 2.0847356 2.1095246 1.9892473 2.1095246 2.1168453 2.1099119 2.1168453 1.9950481 1.2923450 1.2923450 1.4492915 1.3429822 1.3994360 1.3194024 0.9982613 0.1458505 0.1458505 0.9982613 1.2703293 1.2703293 1.3194024 1.4292926 1.3429822 1.0292385 1.1780234 1.3875812 1.4352171 1.8798144 1.2902511 1.4858137 1.3703878 1.0047077 2.1767988 0.3125717 0.9895826 0.9987481 1.4563929 1.3703878 2.0769190 0.2820636 1.0047077 1.4780641 1.5488399 1.2477130 0.2444461 0.9945679 1.1803628 2.3103328 2.0950349 0.2560934 0.9945679 0.9513718 1.1442077 1.8882591 0.2610008 1.0248119 2.2120303 1.4314895 0.2849024 0.9895826 1.1197248 1.1197248 1.9226990 1.5234242 
H_graminicola_lab-B-1/1-60             2.0449809 2.1028015 2.0449809 2.0845253 2.0845253 0.4735872 0.3697049 0.3981369 0.2920308 0.3011483 0.3011483 0.3969780 0.2881692 0.4075492 0.3414227 0.3780479 0.3657182 0.3881584 0.4190312 0.4190312 0.3046811 0.2746256 0.2746256 0.3014289 0.3074542 0.4739031 0.3275866 0.3470083 0.0000000 0.0883762 1.4334018 1.4334018 1.4736818 1.4736818 3.5446256 1.7725422 1.4925302 1.7737438 3.7268527 2.0639325 4.2313941 3.0344211 1.5359798 1.4752674 1.5426544 1.5643461 1.5338788 1.5417976 1.5237722 1.5237722 1.4491522 1.6763584 1.3509743 1.5202432 1.7741189 1.7741189 1.7071064 1.7301382 1.6162867 1.7301382 1.6162867 1.7455243 1.7367178 1.7367178 1.6606144 1.6606144 1.6474327 1.6474327 1.2032022 1.6329702 1.6329702 1.5187306 1.6150111 1.4890782 1.6365445 1.5187306 1.6804898 1.6804898 1.7944198 1.8041083 1.7936824 1.6791250 1.7961635 1.7797904 1.8260681 1.9970067 1.9518398 1.9844984 1.8909315 1.6534501 1.8055875 1.8724603 1.8980712 1.7578790 1.7578790 3.7535013 2.5353719 1.5419462 1.5419462 1.6851682 1.7357674 1.6498719 1.6676139 1.6676139 2.3710065 2.3774442 2.3680168 2.2318621 2.2307614 2.2318621 2.2395212 2.2326597 2.2395212 2.1099112 1.5256909 1.5256909 1.5388681 1.5701059 1.5109592 1.5408220 1.3204833 0.2555653 0.2555653 1.3204833 1.4976769 1.4976769 1.5408220 1.6567481 1.5701059 1.3593783 1.3387801 1.7093292 1.4358985 2.1089038 1.8384088 1.8075696 1.7651725 1.4340112 2.4488337 0.4328982 1.4621513 1.4541518 1.7737260 1.7651725 2.3597425 0.3935824 1.4340112 1.8093075 1.8648644 1.4318108 0.3753101 1.4716900 1.3168200 3.9060113 2.3774442 0.3921215 1.4716900 0.9496808 1.7543300 2.1587864 0.3688655 1.5190801 2.8120009 1.7219079 0.3975683 1.4621513 1.5826578 1.5826578 2.3172431 1.7955683 
H_graminicola_lab-B-2/1-60             1.9653464 2.0208296 1.9653464 2.0035491 2.0035491 0.5278252 0.4293873 0.4517238 0.3739612 0.3450937 0.3450937 0.4135067 0.3572474 0.4514606 0.3711934 0.4230886 0.3126037 0.3913943 0.4617627 0.4617627 0.3581168 0.3322121 0.3322121 0.3455666 0.3650937 0.5307150 0.3851236 0.4028791 0.0883762 0.0000000 1.3293650 1.3293650 1.3698040 1.3698040 3.1245755 1.6852396 1.4452104 1.6569956 3.5175110 1.9236096 3.3799042 3.0768741 1.4805034 1.3660094 1.3272165 1.4448104 1.3202842 1.4319746 1.4150329 1.4150329 1.3940036 1.5510556 1.2358778 1.3975646 1.6407004 1.6407004 1.5770640 1.5975962 1.4893597 1.5975962 1.4893597 1.6133863 1.6334047 1.6334047 1.5369019 1.5369019 1.5250425 1.5250425 1.2032022 1.7678790 1.7678790 1.6406134 1.7506677 1.6079487 1.7728999 1.6406134 1.7690907 1.7690907 1.8911233 1.9015547 1.5148225 1.4707325 1.5222581 1.5033638 1.5692528 1.6856584 1.6722254 1.6739798 1.7403771 1.5213555 1.6621463 1.7242355 1.7462149 1.6155121 1.6155121 3.1660497 2.3056444 1.6704608 1.6704608 1.8292585 1.8840318 1.7903006 1.8071404 1.8071404 2.2954842 2.3012226 2.2916450 2.1605605 2.1595223 2.1605605 2.1679048 2.1610824 2.1679048 2.1043873 1.6634242 1.6634242 1.6823391 1.6645982 1.3226454 1.4787868 1.2750552 0.3182672 0.3182672 1.2750552 1.4339378 1.4339378 1.4787868 1.4500358 1.6645982 1.3143678 1.2846830 1.4956859 1.5670932 2.1033804 1.8384088 1.6841027 1.4917476 1.3313234 2.4272230 0.4986041 1.3586317 1.2515396 1.6520449 1.4917476 2.2837936 0.4579495 1.3313234 1.6822169 1.7219322 1.2940264 0.4397526 1.3672444 1.2155977 3.3230679 2.3012226 0.4567410 1.3672444 0.9496808 1.6204411 2.1339417 0.4348983 1.4136915 2.9666627 1.7219079 0.4620541 1.3586317 1.4708405 1.4708405 2.2426769 1.8932906 
T_castaneum_mxp/1-60                   1.5876270 1.5763267 1.5876270 1.5642442 1.5642442 0.8358944 0.7716772 0.9018102 0.8398844 0.7507998 0.7507998 0.8796719 0.8917611 0.8574121 0.9560023 0.7918882 0.8300543 0.8843043 0.7041446 0.7041446 0.8337444 0.7476367 0.7476367 0.7266191 0.7539613 0.9617079 0.9570002 0.9667075 1.4334018 1.3293650 0.0000000 0.0000010 0.0178275 0.0178275 2.1198200 0.5824780 0.4062573 0.4475450 2.5535106 0.7766561 3.8389836 3.5311893 0.4743492 0.4854106 0.5185807 0.4526378 0.4601809 0.4460161 0.4617931 0.4617931 0.9400790 0.6710743 0.6984489 0.6063979 0.6729802 0.6729802 0.6186944 0.5838440 0.6266855 0.5838440 0.6266855 0.6036118 0.6590078 0.6590078 0.7341877 0.7341877 0.7886709 0.7886709 0.7849662 0.8473198 0.8473198 0.8223195 0.8467807 0.7873255 0.8283630 0.8223195 0.8536680 0.8536680 0.7972290 0.8518842 0.9537963 0.6732402 0.6991878 0.6984227 0.6215786 0.8762468 0.7329583 0.7549199 0.7179003 0.7747367 0.8950732 0.7088664 0.7825381 0.7938057 0.7938057 1.4817455 1.2224953 0.9957381 0.9957381 0.9378324 0.9954951 0.9324308 0.9328981 0.9328981 1.3677360 1.3358518 1.3534456 1.3686998 1.4511475 1.3686998 1.3749508 1.3782477 1.3749508 1.2852706 0.7863105 0.7863105 0.8693581 0.7905309 0.6811232 0.7440361 0.0000010 0.7726347 0.7726347 0.0000010 0.6428620 0.6428620 0.7440361 0.7174397 0.7905309 0.0180387 0.4711894 0.5836112 0.9301518 1.3648398 0.5845800 0.8690670 0.7513899 0.4413729 1.4950008 0.8553063 0.0359585 0.4467345 0.8654746 0.7513899 1.3201215 0.8164914 0.4413729 0.7007830 0.8727119 0.7671942 0.8476397 0.0559568 0.5101393 0.9118547 1.3358518 0.8699227 0.0559568 0.5007305 0.6035595 1.2993326 0.8976311 0.0567040 1.4655053 1.1208568 0.8277504 0.0359585 0.5231462 0.5231462 1.3228696 0.9146060 
D_melanogaster_pb/1-60                 1.5876270 1.5763267 1.5876270 1.5642442 1.5642442 0.8358944 0.7716772 0.9018102 0.8398844 0.7507998 0.7507998 0.8796719 0.8917611 0.8574121 0.9560023 0.7918882 0.8300543 0.8843043 0.7041446 0.7041446 0.8337444 0.7476367 0.7476367 0.7266191 0.7539613 0.9617079 0.9570002 0.9667075 1.4334018 1.3293650 0.0000010 0.0000000 0.0178275 0.0178275 2.1198200 0.5824780 0.4062573 0.4475450 2.5535106 0.7766561 3.8389836 3.5311893 0.4743492 0.4854106 0.5185807 0.4526378 0.4601809 0.4460161 0.4617931 0.4617931 0.9400790 0.6710743 0.6984489 0.6063979 0.6729802 0.6729802 0.6186944 0.5838440 0.6266855 0.5838440 0.6266855 0.6036118 0.6590078 0.6590078 0.7341877 0.7341877 0.7886709 0.7886709 0.7849662 0.8473198 0.8473198 0.8223195 0.8467807 0.7873255 0.8283630 0.8223195 0.8536680 0.8536680 0.7972290 0.8518842 0.9537963 0.6732402 0.6991878 0.6984227 0.6215786 0.8762468 0.7329583 0.7549199 0.7179003 0.7747367 0.8950732 0.7088664 0.7825381 0.7938057 0.7938057 1.4817455 1.2224953 0.9957381 0.9957381 0.9378324 0.9954951 0.9324308 0.9328981 0.9328981 1.3677360 1.3358518 1.3534456 1.3686998 1.4511475 1.3686998 1.3749508 1.3782477 1.3749508 1.2852706 0.7863105 0.7863105 0.8693581 0.7905309 0.6811232 0.7440361 0.0000010 0.7726347 0.7726347 0.0000010 0.6428620 0.6428620 0.7440361 0.7174397 0.7905309 0.0180387 0.4711894 0.5836112 0.9301518 1.3648398 0.5845800 0.8690670 0.7513899 0.4413729 1.4950008 0.8553063 0.0359585 0.4467345 0.8654746 0.7513899 1.3201215 0.8164914 0.4413729 0.7007830 0.8727119 0.7671942 0.8476397 0.0559568 0.5101393 0.9118547 1.3358518 0.8699227 0.0559568 0.5007305 0.6035595 1.2993326 0.8976311 0.0567040 1.4655053 1.1208568 0.8277504 0.0359585 0.5231462 0.5231462 1.3228696 0.9146060 
P_opilio_pb/1-60                       1.5742824 1.5628338 1.5742824 1.5509788 1.5509788 0.8597214 0.7950053 0.9325912 0.8649713 0.7742334 0.7742334 0.9060372 0.9184590 0.8883986 0.9698200 0.8164152 0.8550726 0.9161474 0.7069439 0.7069439 0.8587176 0.7714594 0.7714594 0.7503083 0.7850428 0.9577820 0.9867432 0.9962967 1.4736818 1.3698040 0.0178275 0.0178275 0.0000000 0.0000010 2.0048210 0.5916840 0.4094663 0.4161352 2.5736601 0.7793139 3.8719562 3.7554707 0.4774585 0.4886382 0.5217155 0.4558321 0.4633498 0.4490993 0.4649654 0.4649654 0.9716454 0.6709938 0.7520936 0.6094529 0.6688942 0.6688942 0.6147828 0.5800904 0.6228073 0.5800904 0.6228073 0.5997238 0.6549918 0.6549918 0.7290656 0.7290656 0.7834178 0.7834178 0.7789534 0.8597591 0.8597591 0.8449952 0.8592357 0.8097463 0.8564346 0.8449952 0.8488482 0.8488482 0.7928026 0.8470805 0.9515297 0.7199134 0.6950445 0.6942723 0.6678382 0.8787725 0.7287885 0.7397530 0.7136724 0.8332679 0.8896785 0.7046646 0.7780339 0.8024851 0.8024851 1.4697144 1.2140052 1.0245267 1.0245267 0.9401514 1.0245363 0.9603927 0.9608367 0.9608367 1.2823309 1.2532264 1.3468521 1.2836077 1.3620655 1.2836077 1.2899707 1.2930259 1.2899707 1.2021253 0.7987784 0.7987784 0.8975985 0.7859807 0.7107176 0.7387030 0.0180387 0.7969599 0.7969599 0.0180387 0.6388820 0.6388820 0.7387030 0.7131451 0.7859807 0.0000010 0.4380798 0.6276314 0.9590506 1.2775718 0.5845800 0.8638080 0.7469177 0.4444543 1.4073627 0.8690388 0.0178628 0.4498562 0.8602735 0.7469177 1.2368427 0.8414863 0.4444543 0.6965523 0.9385368 0.7624211 0.8738891 0.0371007 0.5054758 0.9080062 1.2532264 0.8964267 0.0371007 0.5050660 0.5996725 1.2151146 0.9253566 0.0375902 1.5047601 1.0111715 0.8528185 0.0178628 0.5261352 0.5261352 1.4153407 0.9093386 
C_sculpturatus_pb-B/1-60               1.5742824 1.5628338 1.5742824 1.5509788 1.5509788 0.8597214 0.7950053 0.9325912 0.8649713 0.7742334 0.7742334 0.9060372 0.9184590 0.8883986 0.9698200 0.8164152 0.8550726 0.9161474 0.7069439 0.7069439 0.8587176 0.7714594 0.7714594 0.7503083 0.7850428 0.9577820 0.9867432 0.9962967 1.4736818 1.3698040 0.0178275 0.0178275 0.0000010 0.0000000 2.0048210 0.5916840 0.4094663 0.4161352 2.5736601 0.7793139 3.8719562 3.7554707 0.4774585 0.4886382 0.5217155 0.4558321 0.4633498 0.4490993 0.4649654 0.4649654 0.9716454 0.6709938 0.7520936 0.6094529 0.6688942 0.6688942 0.6147828 0.5800904 0.6228073 0.5800904 0.6228073 0.5997238 0.6549918 0.6549918 0.7290656 0.7290656 0.7834178 0.7834178 0.7789534 0.8597591 0.8597591 0.8449952 0.8592357 0.8097463 0.8564346 0.8449952 0.8488482 0.8488482 0.7928026 0.8470805 0.9515297 0.7199134 0.6950445 0.6942723 0.6678382 0.8787725 0.7287885 0.7397530 0.7136724 0.8332679 0.8896785 0.7046646 0.7780339 0.8024851 0.8024851 1.4697144 1.2140052 1.0245267 1.0245267 0.9401514 1.0245363 0.9603927 0.9608367 0.9608367 1.2823309 1.2532264 1.3468521 1.2836077 1.3620655 1.2836077 1.2899707 1.2930259 1.2899707 1.2021253 0.7987784 0.7987784 0.8975985 0.7859807 0.7107176 0.7387030 0.0180387 0.7969599 0.7969599 0.0180387 0.6388820 0.6388820 0.7387030 0.7131451 0.7859807 0.0000010 0.4380798 0.6276314 0.9590506 1.2775718 0.5845800 0.8638080 0.7469177 0.4444543 1.4073627 0.8690388 0.0178628 0.4498562 0.8602735 0.7469177 1.2368427 0.8414863 0.4444543 0.6965523 0.9385368 0.7624211 0.8738891 0.0371007 0.5054758 0.9080062 1.2532264 0.8964267 0.0371007 0.5050660 0.5996725 1.2151146 0.9253566 0.0375902 1.5047601 1.0111715 0.8528185 0.0178628 0.5261352 0.5261352 1.4153407 0.9093386 
D_melanogaster_bcd/1-60                2.6211888 2.5382310 2.6211888 2.5141796 2.5141796 2.8258336 2.9227604 3.0066769 2.9203130 2.6622670 2.6622670 2.8796737 2.8817292 2.8563554 3.4437039 2.7468983 2.9610628 3.2673460 2.5105798 2.5105798 2.9090981 2.6963948 2.6963948 2.6731786 2.7275148 2.6798919 2.9969268 2.9991293 3.5446256 3.1245755 2.1198200 2.1198200 2.0048210 2.0048210 0.0000000 2.8572544 2.6344190 2.2372605 4.3895560 2.5858147 4.4078538 3.9674170 2.5355185 2.2178851 2.5545893 2.6034705 2.5301112 2.4697102 2.5358457 2.5358457 2.9634614 2.6502489 2.4713216 2.2434510 2.6434921 2.6434921 2.6882889 2.7064497 2.7172313 2.7064497 2.7172313 2.7747657 2.9913440 2.9913440 3.2560723 3.2560723 3.1948494 3.1948494 3.7058969 3.4950429 3.4950429 3.4552688 3.4849273 3.2138611 3.4895449 3.4552688 3.3288222 3.3288222 3.3135484 3.2912493 2.9711859 3.3018390 2.7516067 2.7468695 2.9450880 2.9627261 3.1429451 2.9925100 3.0888322 2.9683141 2.8222892 2.8829126 3.3461752 3.4649018 3.4649018 5.2350317 4.9631685 3.3642749 3.3642749 3.2964398 3.3478221 3.3484559 3.3575585 3.3575585 3.8925642 3.8783628 4.1490739 3.9730935 3.9215011 3.9730935 3.9971320 4.0046430 3.9971320 3.8040615 3.3463487 3.3463487 3.2042486 3.1872055 3.3474866 3.0926059 2.2039020 2.7775510 2.7775510 2.2039020 2.8391686 2.8391686 3.0926059 2.8717754 3.1872055 2.0838233 2.4886644 2.8560399 3.2191114 3.7541756 4.0584021 3.2887390 2.6900568 2.5191159 4.2150617 3.0671314 1.9632935 2.7299687 3.2257435 2.6900568 3.8852278 3.0231928 2.5191159 2.9100359 3.3828488 2.9116403 3.0709260 1.9995056 2.2819244 3.0986962 3.8783628 2.9882758 1.9995056 3.2618216 2.4697592 3.9023792 3.1174720 2.0693058 3.1540135 3.6682773 3.0347295 1.9632935 2.1883923 2.1883923 4.0578829 3.5336675 
S_maritima_Hox3/1-60                   1.8003281 1.7674876 1.8003281 1.7531166 1.7531166 0.9368315 1.0491752 1.0211471 1.0079501 1.1183432 1.1183432 1.0794419 1.0690238 1.0665109 1.1999372 1.0793292 0.9347695 1.2422288 1.0115500 1.0115500 1.0959437 1.1039049 1.1039049 1.0225385 1.1330933 1.2351311 1.3036087 1.2913871 1.7725422 1.6852396 0.5824780 0.5824780 0.5916840 0.5916840 2.8572544 0.0000000 0.3010054 0.4709285 1.7667617 0.7069919 2.9014656 3.3353934 0.3036268 0.3414349 0.3440616 0.2826632 0.2860300 0.2812143 0.2670126 0.2670126 1.0395242 0.5694074 0.7742122 0.7027877 0.7009733 0.7009733 0.6362850 0.6454099 0.6380504 0.6454099 0.6380504 0.6818654 0.6639186 0.6639186 0.6566328 0.6566328 0.7045718 0.7045718 0.7524289 0.8113283 0.8113283 0.7824406 0.8056910 0.9128141 0.8086126 0.7824406 0.7172129 0.7172129 0.7257946 0.7137112 0.7803958 0.6924600 0.6792818 0.6746232 0.6789616 0.6134542 0.7176347 0.7574421 0.6782078 0.8067775 0.7469411 0.6267895 0.6562409 0.6023487 0.6023487 1.4025622 0.9936710 0.9074342 0.9074342 0.8637887 0.9857706 0.9179210 0.9238710 0.9238710 1.4281138 1.3111981 1.2774493 1.3057033 1.3851192 1.3057033 1.2645831 1.3000642 1.2645831 1.2086870 0.7577604 0.7577604 0.8611790 0.6673083 0.7660004 0.6719330 0.5240607 1.0459218 1.0459218 0.5240607 0.5812103 0.5812103 0.6719330 0.6155222 0.6673083 0.5336877 0.4110916 0.6383445 0.8508506 1.2836049 0.1839263 0.9361879 0.7252862 0.3945691 1.5437959 0.9243158 0.6368205 0.3217444 0.9162270 0.7252862 1.3096346 0.8880857 0.3945691 0.7414963 0.6920043 0.7017193 0.8748119 0.6176815 0.4538447 0.6025675 1.3111981 0.9448692 0.6176815 0.3254742 0.6255438 1.1795577 0.9754425 0.6319567 1.1750267 1.0418320 0.8935680 0.6368205 0.2902613 0.2902613 1.3795621 0.7713045 
I_scapularis_Hox3/1-60                 1.8984572 1.8623886 1.8984572 1.8463050 1.8463050 1.0204326 0.9178301 1.0685053 0.9902143 0.9653013 0.9653013 0.9726474 1.0459169 0.9881201 1.1043544 1.0057290 0.9456981 1.0626903 0.8344117 0.8344117 0.9968255 0.9529258 0.9529258 0.8868996 0.9834647 1.1357280 1.1364726 1.1324295 1.4925302 1.4452104 0.4062573 0.4062573 0.4094663 0.4094663 2.6344190 0.3010054 0.0000000 0.3152037 2.1336512 0.6258162 3.1259905 3.9133778 0.1323503 0.1981642 0.2304033 0.1919783 0.1900384 0.1397020 0.1895483 0.1895483 0.7171193 0.3421798 0.7855279 0.4739314 0.5814937 0.5814937 0.5219429 0.5119782 0.5234100 0.5119782 0.5234100 0.5432188 0.5319575 0.5319575 0.5113269 0.5113269 0.5506596 0.5506596 0.5479249 0.6993581 0.6993581 0.6929712 0.6944879 0.7664778 0.7224681 0.6929712 0.6067228 0.6067228 0.5944088 0.6036988 0.7671344 0.7063993 0.6070948 0.6031200 0.5906811 0.5788033 0.6263279 0.7087116 0.6449619 0.8108058 0.7541590 0.5938195 0.6479416 0.6568739 0.6568739 1.3135634 1.0437653 0.7544025 0.7544025 0.6491095 0.7918950 0.7413711 0.7463963 0.7463963 1.4718666 1.3469409 1.3556478 1.3348095 1.4176700 1.3348095 1.3442769 1.3424477 1.3442769 1.2800611 0.6314811 0.6314811 0.6736362 0.5463166 0.6511468 0.4957019 0.3627350 0.8932809 0.8932809 0.3627350 0.4721924 0.4721924 0.4957019 0.5465313 0.5463166 0.3658114 0.3428798 0.5468810 0.6863986 1.3598570 0.2261005 0.7884832 0.6489293 0.2396236 1.4825608 0.9505517 0.4433791 0.2416284 0.7693824 0.6489293 1.3452596 0.9368667 0.2396236 0.6075111 0.7614433 0.6211381 0.9236546 0.4359174 0.3559079 0.6906405 1.3469409 0.9925569 0.4359174 0.1734357 0.4646129 1.2534953 1.0229950 0.4452296 1.2742288 1.0959264 0.9423929 0.4433791 0.2151251 0.2151251 1.4272727 0.6547126 
P_opilio_Hox3/1-60                     1.8452306 1.6824027 1.8452306 1.6685645 1.6685645 0.9632823 0.9622382 1.1862345 1.1216503 1.1032824 1.1032824 1.0891730 1.1886335 1.1286475 1.2884690 1.1491312 1.0781085 1.1625178 1.0424295 1.0424295 1.1142995 1.1062243 1.1062243 1.0786201 1.1177156 1.2771634 1.3645751 1.3745940 1.7737438 1.6569956 0.4475450 0.4475450 0.4161352 0.4161352 2.2372605 0.4709285 0.3152037 0.0000000 1.9605152 0.6643109 2.9458871 3.5138508 0.2964869 0.3379985 0.2947254 0.3070467 0.3012659 0.3227673 0.3225658 0.3225658 0.7247357 0.5846267 0.8934950 0.5718027 0.5590994 0.5590994 0.5083866 0.4974457 0.4959685 0.4974457 0.4959685 0.5340670 0.5387896 0.5387896 0.6661070 0.6661070 0.6209342 0.6209342 0.6566160 0.9893749 0.9893749 0.9747744 0.9612068 1.0264223 0.9859341 0.9747744 0.7805066 0.7805066 0.7807544 0.7780702 0.7233613 0.8120737 0.8167167 0.7878042 0.8159737 0.6799213 0.8576980 0.7967095 0.8427563 0.9188706 0.8628742 0.7787242 0.8471578 0.9049635 0.9049635 1.5863794 1.1716911 1.0742075 1.0742075 1.0510760 1.1535468 1.0741565 1.1019998 1.1019998 1.3542766 1.3249866 1.4635942 1.3361663 1.4173447 1.3361663 1.3785094 1.3648684 1.3785094 1.3893556 0.8967011 0.8967011 0.9751556 0.6962606 0.8815271 0.5858242 0.4011928 1.0263505 1.0263505 0.4011928 0.4450428 0.4450428 0.5858242 0.7222105 0.6962606 0.3720063 0.1115254 0.7437647 0.9752498 1.4746942 0.2607131 0.7827774 0.7345373 0.2513586 1.4520491 1.0607917 0.3863900 0.3021691 0.7706061 0.7345373 1.3296878 0.9758569 0.2513586 0.6138456 0.7747601 0.7101474 1.1175056 0.3878932 0.3258111 0.7535411 1.3249866 1.0372960 0.3878932 0.3810753 0.3910665 1.3386080 1.0714912 0.3956742 1.3570186 1.0848670 1.0463355 0.3863900 0.1904215 0.1904215 1.4980666 0.8401140 
C_sculpturatus_Hox3-A/1-60             2.7300343 2.6252527 2.7300343 2.6505623 2.6505623 3.3475351 3.4002288 3.4335417 3.3464834 3.4163960 3.4163960 3.4100288 3.3849033 3.4985260 3.5314426 3.4430026 3.2374750 3.4332484 3.1752691 3.1752691 3.4183378 3.3435077 3.3435077 3.1253682 3.3908429 3.2031764 3.4318734 3.4634954 3.7268527 3.5175110 2.5535106 2.5535106 2.5736601 2.5736601 4.3895560 1.7667617 2.1336512 1.9605152 0.0000000 1.8704792 3.3564811 4.1783169 2.1432372 2.0230067 1.9650478 2.0129063 1.9836672 2.1079474 1.9768436 1.9768436 2.6881810 2.2910574 2.4085231 2.2076092 2.5092831 2.5092831 2.6069675 2.4397159 2.4159401 2.4397159 2.4159401 2.4952631 2.4362691 2.4362691 2.8932251 2.8932251 2.8661157 2.8661157 2.9841846 3.3500685 3.3500685 3.3012026 3.2519518 3.2454481 3.3450690 3.3012026 3.0032591 3.0032591 3.0309594 3.0309331 2.8291722 3.2761968 3.2220249 3.1190177 3.2696708 2.8801282 3.0006560 3.1506806 2.7388374 3.1947626 3.1630743 2.9707802 2.8019884 2.6068568 2.6068568 4.7122614 3.7533416 3.1588493 3.1588493 3.0782654 3.4817973 3.1868370 3.2848988 3.2848988 3.1659266 2.9059660 2.8992844 2.9299715 2.9615039 2.9299715 2.9103494 2.8921539 2.9103494 2.7565655 3.3246736 3.3246736 3.1574666 2.9697074 2.9115474 2.7526786 2.4234139 3.2468758 3.2468758 2.4234139 2.2880347 2.2880347 2.7526786 2.9590190 2.9697074 2.4426556 1.7247774 3.1910670 3.1287850 2.7849463 4.9332137 3.0470376 3.0896149 1.9402400 3.1660207 3.0070006 2.5490228 1.9812345 3.2079413 3.0896149 2.9267870 2.9356620 1.9402400 2.7653278 3.3877557 3.2223965 2.7628340 2.5639164 1.9981903 3.6201230 2.9059660 2.9688364 2.5639164 2.4400122 2.3784009 2.6957028 3.1179925 2.6654512 3.4085247 2.3525771 2.9575487 2.5490228 2.0918829 2.0918829 2.9143296 3.2042568 
D_silvatica_Hox3-A/1-60                1.6225157 1.6850577 1.6225157 1.6718263 1.6718263 1.5088223 1.4352891 1.6890918 1.5816466 1.4335291 1.4335291 1.5415728 1.5754208 1.5849456 1.8612306 1.5949820 1.5187260 1.4901587 1.2401849 1.2401849 1.5713223 1.4646691 1.4646691 1.4387238 1.5063343 1.5120990 1.4416008 1.4256609 2.0639325 1.9236096 0.7766561 0.7766561 0.7793139 0.7793139 2.5858147 0.7069919 0.6258162 0.6643109 1.8704792 0.0000000 2.4503979 3.2962739 0.5514697 0.5489089 0.5266690 0.5578723 0.4947885 0.5202401 0.4964115 0.4964115 1.1201088 0.6214006 0.9407565 0.5802824 0.9220412 0.9220412 0.9062417 0.9421976 0.9301305 0.9421976 0.9301305 0.9541924 1.0359433 1.0359433 1.1182906 1.1182906 1.2024913 1.2024913 1.2752329 1.4180406 1.4180406 1.4042832 1.4222914 1.4580603 1.4450724 1.4042832 1.2579603 1.2579603 1.2735394 1.2376701 1.1645751 1.0121370 1.1668475 1.1708919 1.2703801 1.0464280 1.3217007 1.1277352 1.1587209 1.1572271 1.2237562 1.1473559 1.2520922 1.2539056 1.2539056 2.2947682 1.5291699 1.2713233 1.2713233 1.1369829 1.4913191 1.2871073 1.2829839 1.2829839 1.7646339 1.7686421 1.8250839 1.7787791 1.7780972 1.7787791 1.8379078 1.8203869 1.8379078 1.6826920 1.3301726 1.3301726 1.2049644 1.1770438 1.2834716 1.1447427 0.7985722 1.4849864 1.4849864 0.7985722 0.9574902 0.9574902 1.1447427 1.2097236 1.1770438 0.8012424 0.5968417 1.2077711 1.1894594 1.6820780 1.1520232 1.0145687 1.2593939 0.4209839 2.0787070 1.5560140 0.8382853 0.4279295 1.0836013 1.2593939 1.7577451 1.5532363 0.4209839 0.8234931 1.5414374 1.3969135 1.5257087 0.7810787 0.5101657 1.3989809 1.7686421 1.5526768 0.7810787 0.4177438 0.8381181 1.6303515 1.6121409 0.8013475 1.3567199 1.4897974 1.5413563 0.8382853 0.5470599 0.5470599 1.7631336 1.3509811 
D_plantarius_Hox3-A/1-60               3.7306181 3.7016534 3.7306181 3.6514774 3.6514774 3.4890957 3.5314094 3.5996908 3.4771504 3.4225220 3.4225220 3.0737197 3.4626206 3.0027219 3.1930351 3.0750101 3.0145249 3.1998272 3.6904388 3.6904388 3.4090865 3.4209143 3.4209143 3.3405690 3.4511613 3.6251385 3.3490075 3.3212863 4.2313941 3.3799042 3.8389836 3.8389836 3.8719562 3.8719562 4.4078538 2.9014656 3.1259905 2.9458871 3.3564811 2.4503979 0.0000000 2.8687169 2.8083018 2.8083881 2.5901717 2.8045796 2.5786575 2.7248481 2.7361123 2.7361123 3.2355237 3.0260309 3.1040762 2.7722610 3.1691625 3.1691625 3.3113523 3.1445709 3.1320742 3.1445709 3.1320742 3.2303979 3.2791923 3.2791923 3.1125757 3.1125757 3.1342147 3.1342147 3.5830750 3.2656960 3.2656960 3.4049551 3.1754579 3.5970392 3.4328934 3.4049551 3.3778421 3.3778421 3.3928523 3.3675980 2.7308187 2.7467423 2.7684545 2.6806109 2.8342857 2.5579457 2.7038938 2.6858584 2.7980528 2.8271939 2.8502683 2.8382125 2.8626129 2.8606059 2.8606059 4.6894913 3.2747520 3.2243454 3.2243454 3.3062513 3.4721308 3.2378122 3.3292206 3.3292206 3.6385204 3.5538986 3.5682237 3.5804816 3.5690654 3.5804816 3.6128681 3.6359670 3.6128681 3.5111447 3.1168493 3.1168493 3.0855720 3.2222158 2.4989874 3.0937779 3.7739978 3.3533955 3.3533955 3.7739978 3.0669514 3.0669514 3.0937779 2.6123102 3.2222158 3.8065969 3.0255657 2.7247509 3.0734174 3.5001680 2.4423782 3.1260188 2.7006521 2.9110803 3.9596455 3.1130011 3.8951498 2.6164471 3.1031416 2.7006521 3.5993981 3.1927934 2.9110803 3.1740898 3.6450671 2.8651674 3.1915682 3.8050549 2.8387741 5.4831671 3.5538986 3.1836002 3.8050549 2.5065728 3.2516759 3.4638208 3.3300661 3.7889118 3.9497181 2.2039441 3.2537773 3.8951498 2.6357547 2.6357547 3.5149968 3.5792585 
P_tepidariorum_Hox3-A/1-60             5.0947286 4.9813652 5.0947286 4.9568896 4.9568896 3.4542387 3.4947416 3.6937383 3.4740064 3.5845509 3.5845509 3.4942491 3.5454874 3.2899332 3.2195910 3.2229069 3.1478010 3.3708818 3.7808803 3.7808803 3.4850546 3.4939843 3.4939843 3.4961390 3.5153563 3.3011777 3.2373612 3.2397121 3.0344211 3.0768741 3.5311893 3.5311893 3.7554707 3.7554707 3.9674170 3.3353934 3.9133778 3.5138508 4.1783169 3.2962739 2.8687169 0.0000000 3.8579089 3.7962656 3.7551402 3.8901004 3.8160828 3.7995915 3.7846408 3.7846408 3.6024831 3.1139620 3.0009218 3.5113645 3.5860659 3.5860659 3.5423216 3.5499911 3.5678229 3.5499911 3.5678229 3.6627944 3.5748660 3.5748660 4.0169464 4.0169464 3.9853446 3.9853446 3.7014218 3.2294571 3.2294571 3.1524829 3.2049350 3.1841331 3.1746809 3.1524829 3.3476314 3.3476314 3.3321421 3.3097208 3.9092349 3.3301559 3.2638881 3.2379459 2.9437969 3.5718931 3.1210688 3.2533761 2.9804078 2.7707535 2.9765459 3.0257997 3.0004484 3.0867855 3.0867855 5.5974594 3.5046767 3.0295589 3.0295589 3.0329943 2.8610401 3.0162197 3.0398693 3.0398693 3.6224265 3.5363360 3.5763535 3.5631001 3.5515738 3.5631001 3.5820602 3.5785760 3.5820602 3.3705581 3.3857457 3.3857457 3.1604622 3.5098419 3.0944857 3.8263135 3.3844304 3.4262308 3.4262308 3.3844304 3.4129961 3.4129961 3.8263135 3.0912229 3.5098419 3.5993289 3.4068614 2.8711000 3.1752615 3.3603045 7.1095908 3.9758367 3.2091470 3.7388582 3.8415423 3.3880304 3.7259270 3.8515271 3.6040400 3.2091470 3.5362514 3.2465382 3.7388582 3.5924350 4.1873003 2.8467913 3.2453418 3.6806459 3.5181721 5.8738666 3.5363360 3.2367899 3.6806459 3.2372660 3.3845584 3.5123770 3.2237877 3.8388927 3.1911468 3.3309891 3.3099766 3.7259270 3.5837547 3.5837547 3.3190852 3.5560488 
C_sculpturatus_Hox3-B/1-60             1.5955429 1.5685395 1.5955429 1.5570873 1.5570873 0.9481479 0.9149288 1.0740313 0.9920142 0.9855259 0.9855259 0.9516383 1.0505491 0.9693710 1.1463162 1.0417252 0.9367055 1.0743359 0.8556536 0.8556536 1.0022860 0.9726463 0.9726463 0.9030264 1.0043764 1.1640620 1.1416101 1.1319171 1.5359798 1.4805034 0.4743492 0.4743492 0.4774585 0.4774585 2.5355185 0.3036268 0.1323503 0.2964869 2.1432372 0.5514697 2.8083018 3.8579089 0.0000000 0.0661964 0.0932642 0.0776974 0.0639100 0.0212275 0.0638531 0.0638531 0.6224791 0.2871109 0.7064468 0.3522858 0.6460799 0.6460799 0.5733689 0.5939703 0.5875340 0.5939703 0.5875340 0.6277062 0.6277098 0.6277098 0.5456250 0.5456250 0.5866483 0.5866483 0.6046357 0.7312936 0.7312936 0.7247528 0.7350100 0.7999560 0.7542351 0.7247528 0.6435528 0.6435528 0.6509814 0.6401596 0.8077109 0.7592040 0.6477224 0.6512800 0.6402271 0.5678883 0.7095425 0.7588361 0.6977022 0.8694414 0.8106927 0.6456949 0.6625630 0.6891276 0.6891276 1.3862414 1.1045419 0.7950936 0.7950936 0.7079068 0.8589437 0.8041794 0.8005877 0.8005877 1.5874906 1.4575575 1.4641064 1.4445988 1.5305324 1.4445988 1.4522708 1.4506630 1.4522708 1.4225352 0.6515198 0.6515198 0.7232045 0.5720020 0.7127191 0.5498816 0.4158430 0.9014910 0.9014910 0.4158430 0.5235813 0.5235813 0.5498816 0.5826195 0.5720020 0.4189627 0.2914933 0.5714797 0.7148266 1.5094961 0.1419881 0.8462103 0.6987186 0.1155210 1.5273568 0.9503115 0.5139160 0.1064058 0.8329738 0.6987186 1.4440486 0.9359064 0.1155210 0.6338881 0.8039054 0.6611235 0.9220017 0.5186078 0.2685172 0.7963269 1.4575575 0.9945240 0.5186078 0.1735725 0.5720663 1.3956031 1.0265873 0.5294779 1.2917130 1.1448839 0.9417217 0.5139160 0.1156254 0.1156254 1.5407337 0.6925665 
D_silvatica_Hox3-B/1-60                1.5899533 1.5636864 1.5899533 1.5525385 1.5525385 0.9824728 1.0563846 1.1185979 1.0305478 1.0355561 1.0355561 1.0106231 1.0948840 0.9397234 1.1429871 1.0131243 0.9930473 1.1414178 0.8966666 0.8966666 1.0349152 1.0215353 1.0215353 0.9439604 1.0557976 1.1400565 1.2110761 1.1999322 1.4752674 1.3660094 0.4854106 0.4854106 0.4886382 0.4886382 2.2178851 0.3414349 0.1981642 0.3379985 2.0230067 0.5489089 2.8083881 3.7962656 0.0661964 0.0000000 0.0841879 0.0780091 0.0564708 0.0373024 0.0371177 0.0371177 0.7425133 0.3310176 0.7210525 0.3470431 0.6850344 0.6850344 0.6086685 0.6302236 0.6231061 0.6302236 0.6231061 0.6660738 0.6783275 0.6783275 0.6000681 0.6000681 0.6452377 0.6452377 0.6912431 0.8158743 0.8158743 0.8088241 0.8195822 0.8464883 0.8384123 0.8088241 0.6944190 0.6944190 0.7025464 0.6909815 0.7924525 0.8040590 0.6929555 0.6966103 0.6981889 0.6327213 0.7726203 0.8120185 0.7464274 0.9331918 0.8690567 0.6908230 0.7324988 0.6816825 0.6816825 1.4969992 1.1693300 0.8796607 0.8796607 0.7875042 0.9499143 0.8892390 0.8856608 0.8856608 1.4997227 1.3728733 1.3811143 1.3838701 1.4688096 1.3838701 1.3925839 1.3908346 1.3925839 1.2947539 0.7590164 0.7590164 0.8326160 0.6426658 0.8043659 0.6206945 0.4528766 0.9890906 0.9890906 0.4528766 0.5896480 0.5896480 0.6206945 0.6610094 0.6426658 0.4561626 0.3048705 0.6494645 0.8232667 1.3749874 0.2080746 0.8511772 0.7482037 0.1161631 1.5333288 0.9859354 0.5274756 0.0974748 0.8375101 0.7482037 1.3582922 0.9699903 0.1161631 0.6333508 0.9076705 0.7512766 0.9547310 0.5314892 0.2238539 0.9479201 1.3728733 1.0342411 0.5314892 0.2651645 0.5699941 1.2451224 1.0699688 0.5432252 1.3358786 0.9611940 0.9764838 0.5274756 0.1599883 0.1599883 1.4543882 0.7461020 
D_plantarius_Hox3-B/1-60               1.6802558 1.6514178 1.6802558 1.6390425 1.6390425 0.8059176 0.9263280 1.0187703 0.9372814 0.9184238 0.9184238 0.7467270 0.9955217 0.8989570 1.0934371 0.9672102 0.8162388 0.9443415 0.7935482 0.7935482 0.9171565 0.9051894 0.9051894 0.8376109 0.9378034 1.0819532 1.0703202 1.0609791 1.5426544 1.3272165 0.5185807 0.5185807 0.5217155 0.5217155 2.5545893 0.3440616 0.2304033 0.2947254 1.9650478 0.5266690 2.5901717 3.7551402 0.0932642 0.0841879 0.0000000 0.0763581 0.0359095 0.0816755 0.0545219 0.0545219 0.6810868 0.3100272 0.7338901 0.2857665 0.5415403 0.5415403 0.4742366 0.4926790 0.4879399 0.4926790 0.4879399 0.5221410 0.5330567 0.5330567 0.5442505 0.5442505 0.5064391 0.5064391 0.5220572 0.7632568 0.7632568 0.7564264 0.7670310 0.7910624 0.7864038 0.7564264 0.6453413 0.6453413 0.6530157 0.6418477 0.6358246 0.7893518 0.6278779 0.6316199 0.6334646 0.5901308 0.7064142 0.7438893 0.6798368 0.8601301 0.7981987 0.6257734 0.6712431 0.6666892 0.6666892 1.2991173 1.0884035 0.8280467 0.8280467 0.7376820 0.8953083 0.8374835 0.8338481 0.8338481 1.6790598 1.5387015 1.5440566 1.5490370 1.6428467 1.5490370 1.5555300 1.5540881 1.5555300 1.4997474 0.6935098 0.6935098 0.7681290 0.5816216 0.7366695 0.4806187 0.4877442 0.8775529 0.8775529 0.4877442 0.4583726 0.4583726 0.4806187 0.5978284 0.5816216 0.4909404 0.2622324 0.5861352 0.7590648 1.5924720 0.0378878 0.7221472 0.5884059 0.1039316 1.5404003 0.8917160 0.4860669 0.0742537 0.7114330 0.5884059 1.5254459 0.8777122 0.1039316 0.5283574 0.7345495 0.5854254 0.8642138 0.5636698 0.1899043 0.7745482 1.5387015 0.9357678 0.5636698 0.2469253 0.4411568 1.4474211 0.9669542 0.5761883 1.2040653 1.1958692 0.8832849 0.4860669 0.1483130 0.1483130 1.6282297 0.6959871 
L_elegans_Hox3-B/1-60                  1.7221296 1.6911877 1.7221296 1.6778414 1.6778414 0.8902673 0.8924043 0.9671108 0.9487619 0.9546011 0.9546011 0.9103872 1.0061477 0.9243579 1.0509071 0.9315596 0.8463468 1.0560203 0.7789564 0.7789564 0.9635428 0.9416266 0.9416266 0.8731454 0.9736444 1.1410267 1.1085131 1.0990010 1.5643461 1.4448104 0.4526378 0.4526378 0.4558321 0.4558321 2.6034705 0.2826632 0.1919783 0.3070467 2.0129063 0.5578723 2.8045796 3.8901004 0.0776974 0.0780091 0.0763581 0.0000000 0.0373535 0.0757948 0.0367543 0.0367543 0.7181973 0.3449438 0.7092726 0.3684139 0.5483250 0.5483250 0.4815465 0.4999304 0.4951266 0.4999304 0.4951266 0.5293130 0.5306692 0.5306692 0.4313230 0.4313230 0.4656283 0.4656283 0.5897960 0.7479747 0.7479747 0.7415547 0.7515707 0.7735072 0.7701135 0.7415547 0.6367639 0.6367639 0.6439881 0.6334308 0.7534330 0.7469882 0.6262733 0.6298416 0.6214698 0.5182385 0.6903874 0.7361842 0.6805927 0.8511180 0.7924592 0.6292984 0.6150754 0.6584911 0.6584911 1.3723035 1.0823164 0.8098263 0.8098263 0.7244143 0.8729079 0.8187489 0.8152635 0.8152635 1.5444088 1.4130040 1.4206208 1.4239105 1.5119045 1.4239105 1.4321575 1.4304539 1.4321575 1.3659340 0.6929293 0.6929293 0.7636867 0.5860609 0.7209496 0.4805942 0.4157189 0.9052950 0.9052950 0.4157189 0.4585915 0.4585915 0.4805942 0.5895507 0.5860609 0.4189214 0.2411914 0.5783381 0.7551155 1.4517325 0.1183822 0.7221943 0.6762883 0.1160563 1.5745204 0.8464063 0.4921836 0.0773910 0.7114656 0.6762883 1.3985454 0.8335397 0.1160563 0.5292172 0.6791756 0.6691502 0.8212675 0.4983834 0.2201436 0.5548016 1.4130040 0.8872868 0.4983834 0.1748085 0.4485593 1.3146159 0.9153814 0.5091564 1.3023603 1.0840183 0.8386202 0.4921836 0.1596650 0.1596650 1.4973738 0.6847649 
P_tepidariorum_Hox3-B/1-60             1.5509045 1.5251360 1.5509045 1.5142355 1.5142355 0.8743426 0.8645712 0.9520039 0.9330436 0.9142995 0.9142995 0.8109677 0.9908810 0.8949285 1.0223037 0.9021963 0.7620937 0.9473797 0.7412806 0.7412806 0.9130222 0.9010947 0.9010947 0.8338857 0.9336199 1.0990169 1.0649823 1.0557316 1.5338788 1.3202842 0.4601809 0.4601809 0.4633498 0.4633498 2.5301112 0.2860300 0.1900384 0.3012659 1.9836672 0.4947885 2.5786575 3.8160828 0.0639100 0.0564708 0.0359095 0.0373535 0.0000000 0.0549786 0.0177722 0.0177722 0.6993555 0.2863027 0.6889079 0.3101568 0.5985626 0.5985626 0.5278155 0.5476524 0.5419288 0.5476524 0.5419288 0.5797881 0.5918029 0.5918029 0.5241889 0.5241889 0.5639731 0.5639731 0.5897960 0.7303154 0.7303154 0.7239416 0.7339408 0.7550386 0.7527181 0.7239416 0.6201503 0.6201503 0.6271885 0.6168243 0.7374001 0.7449821 0.6028814 0.6064668 0.6078627 0.5487488 0.6761483 0.7116150 0.6516429 0.8194647 0.7616871 0.6009033 0.6432632 0.6390921 0.6390921 1.2402584 1.0370436 0.7926875 0.7926875 0.7075444 0.8551297 0.8015751 0.7980537 0.7980537 1.5713580 1.4396136 1.4466479 1.4502316 1.5384227 1.4502316 1.4579980 1.4563648 1.4579980 1.4022382 0.6643548 0.6643548 0.7355085 0.5595665 0.7040039 0.5373224 0.4304985 0.8735912 0.8735912 0.4304985 0.5117526 0.5117526 0.5373224 0.5742456 0.5595665 0.4337000 0.2395180 0.5631421 0.7270872 1.4890694 0.1183822 0.7480670 0.6519168 0.1139107 1.6406687 0.8300442 0.4998149 0.0363579 0.7370180 0.6519168 1.4255910 0.8172941 0.1139107 0.5525660 0.8065737 0.6520826 0.8052478 0.5055022 0.1882714 0.7745482 1.4396136 0.8708330 0.5055022 0.1748085 0.4923704 1.3512356 0.8987186 0.5163470 1.2865241 1.0840183 0.8223142 0.4998149 0.1564414 0.1564414 1.5240594 0.6678118 
H_graminicola_Hox3-B/1-60              1.5466100 1.5206692 1.5466100 1.5097010 1.5097010 0.8966709 0.9629465 1.0207149 0.9390597 0.9437743 0.9437743 0.9191984 0.9957538 0.8591137 1.0183245 0.9243606 0.9052744 1.0388712 0.8160460 0.8160460 0.9427800 0.9307913 0.9307913 0.8628653 0.9628264 1.1206471 1.0962243 1.0868294 1.5417976 1.4319746 0.4460161 0.4460161 0.4490993 0.4490993 2.4697102 0.2812143 0.1397020 0.3227673 2.1079474 0.5202401 2.7248481 3.7995915 0.0212275 0.0373024 0.0816755 0.0757948 0.0549786 0.0000000 0.0361843 0.0361843 0.6629006 0.2573228 0.6145909 0.3194706 0.6127353 0.6127353 0.5414620 0.5615482 0.5556059 0.5615482 0.5556059 0.5941558 0.6054627 0.6054627 0.5322435 0.5322435 0.5726822 0.5726822 0.6046357 0.7049781 0.7049781 0.6986455 0.7086552 0.7717895 0.7278121 0.6986455 0.6207712 0.6207712 0.6278195 0.6174426 0.7094023 0.7126764 0.6130949 0.6166661 0.6172389 0.5534499 0.6853563 0.7219149 0.6619693 0.8296434 0.7720751 0.6111078 0.6479201 0.6030327 0.6030327 1.3392298 1.0458656 0.7681517 0.7681517 0.6832238 0.8295181 0.7769625 0.7733916 0.7733916 1.6694990 1.5307623 1.5361980 1.5166524 1.6081903 1.5166524 1.5235150 1.5220142 1.5235150 1.4225352 0.6515198 0.6515198 0.7232045 0.5720020 0.7127191 0.5498816 0.4158430 0.9014910 0.9014910 0.4158430 0.5235813 0.5235813 0.5498816 0.5826195 0.5720020 0.4189627 0.2914933 0.5714797 0.7148266 1.5094961 0.1419881 0.8075123 0.6624154 0.1127051 1.7037283 0.8967887 0.4835557 0.0946322 0.7951259 0.6624154 1.5175757 0.8829780 0.1127051 0.6013411 0.7881803 0.6611235 0.8696305 0.4899603 0.2145591 0.7666256 1.5307623 0.9400000 0.4899603 0.1735725 0.5401100 1.3956031 0.9705088 0.5000225 1.2540176 1.1448839 0.8884833 0.4835557 0.1128022 0.1128022 1.6192104 0.6684234 
A_bruennichi_Hox3-B/1-60               1.5528853 1.5270216 1.5528853 1.5160816 1.5160816 0.8535980 0.8749250 0.9304061 0.9111997 0.9160382 0.9160382 0.8746091 0.9675172 0.8320384 0.9509865 0.8389008 0.8198277 1.0197215 0.7431379 0.7431379 0.9149315 0.9028655 0.9028655 0.8356999 0.9353174 1.1005688 1.0666361 1.0573879 1.5237722 1.4150329 0.4617931 0.4617931 0.4649654 0.4649654 2.5358457 0.2670126 0.1895483 0.3225658 1.9768436 0.4964115 2.7361123 3.7846408 0.0638531 0.0371177 0.0545219 0.0367543 0.0177722 0.0361843 0.0000000 0.0000010 0.7081833 0.2881024 0.6408147 0.3119998 0.6003411 0.6003411 0.5295361 0.5494047 0.5436536 0.5494047 0.5436536 0.5815970 0.5928118 0.5928118 0.5201284 0.5201284 0.5599511 0.5599511 0.5897960 0.7175983 0.7175983 0.7112630 0.7212401 0.7417032 0.7401605 0.7112630 0.6081640 0.6081640 0.6150708 0.6048434 0.6847169 0.7262217 0.6047333 0.6083157 0.6088132 0.5444955 0.6767886 0.7134701 0.6535093 0.8212873 0.7635532 0.6027536 0.6393313 0.5947368 0.5947368 1.3326505 1.0388279 0.7802341 0.7802341 0.6954024 0.8420365 0.7890695 0.7855295 0.7855295 1.6226791 1.4860263 1.4923034 1.4965515 1.5879698 1.4965515 1.5037535 1.5021958 1.5037535 1.4022382 0.6643548 0.6643548 0.7355085 0.5595665 0.7040039 0.5373224 0.4304985 0.8735912 0.8735912 0.4304985 0.5117526 0.5117526 0.5373224 0.5742456 0.5595665 0.4337000 0.2395180 0.5631421 0.7270872 1.4890694 0.1183822 0.7498560 0.6538146 0.1122003 1.6569243 0.8092001 0.5015646 0.0552208 0.7387938 0.6538146 1.4722655 0.7966397 0.1122003 0.5542701 0.8022568 0.6520826 0.7849127 0.5071502 0.1632498 0.7666256 1.4860263 0.8494278 0.5071502 0.1748085 0.4940221 1.3512356 0.8764884 0.5180444 1.2792673 1.0840183 0.8015748 0.5015646 0.1541778 0.1541778 1.5734280 0.6556305 
T_antipodiana_Hox3-B/1-60              1.5528853 1.5270216 1.5528853 1.5160816 1.5160816 0.8535980 0.8749250 0.9304061 0.9111997 0.9160382 0.9160382 0.8746091 0.9675172 0.8320384 0.9509865 0.8389008 0.8198277 1.0197215 0.7431379 0.7431379 0.9149315 0.9028655 0.9028655 0.8356999 0.9353174 1.1005688 1.0666361 1.0573879 1.5237722 1.4150329 0.4617931 0.4617931 0.4649654 0.4649654 2.5358457 0.2670126 0.1895483 0.3225658 1.9768436 0.4964115 2.7361123 3.7846408 0.0638531 0.0371177 0.0545219 0.0367543 0.0177722 0.0361843 0.0000010 0.0000000 0.7081833 0.2881024 0.6408147 0.3119998 0.6003411 0.6003411 0.5295361 0.5494047 0.5436536 0.5494047 0.5436536 0.5815970 0.5928118 0.5928118 0.5201284 0.5201284 0.5599511 0.5599511 0.5897960 0.7175983 0.7175983 0.7112630 0.7212401 0.7417032 0.7401605 0.7112630 0.6081640 0.6081640 0.6150708 0.6048434 0.6847169 0.7262217 0.6047333 0.6083157 0.6088132 0.5444955 0.6767886 0.7134701 0.6535093 0.8212873 0.7635532 0.6027536 0.6393313 0.5947368 0.5947368 1.3326505 1.0388279 0.7802341 0.7802341 0.6954024 0.8420365 0.7890695 0.7855295 0.7855295 1.6226791 1.4860263 1.4923034 1.4965515 1.5879698 1.4965515 1.5037535 1.5021958 1.5037535 1.4022382 0.6643548 0.6643548 0.7355085 0.5595665 0.7040039 0.5373224 0.4304985 0.8735912 0.8735912 0.4304985 0.5117526 0.5117526 0.5373224 0.5742456 0.5595665 0.4337000 0.2395180 0.5631421 0.7270872 1.4890694 0.1183822 0.7498560 0.6538146 0.1122003 1.6569243 0.8092001 0.5015646 0.0552208 0.7387938 0.6538146 1.4722655 0.7966397 0.1122003 0.5542701 0.8022568 0.6520826 0.7849127 0.5071502 0.1632498 0.7666256 1.4860263 0.8494278 0.5071502 0.1748085 0.4940221 1.3512356 0.8764884 0.5180444 1.2792673 1.0840183 0.8015748 0.5015646 0.1541778 0.1541778 1.5734280 0.6556305 
D_melanogaster_zen/1-60                1.6025987 1.4693854 1.6025987 1.4590913 1.4590913 1.1851714 1.0842388 1.2145198 1.2356000 1.2090331 1.2090331 1.1915049 1.2273360 1.1401868 1.3390024 1.1792989 1.1231322 1.1914966 1.2308975 1.2308975 1.2411223 1.2130318 1.2130318 1.1842503 1.1346275 1.2546187 1.3982687 1.4010246 1.4491522 1.3940036 0.9400790 0.9400790 0.9716454 0.9716454 2.9634614 1.0395242 0.7171193 0.7247357 2.6881810 1.1201088 3.2355237 3.6024831 0.6224791 0.7425133 0.6810868 0.7181973 0.6993555 0.6629006 0.7081833 0.7081833 0.0000000 0.7334654 0.5140809 0.7780057 0.9190408 0.9190408 0.8827219 0.8898493 0.9030727 0.8898493 0.9030727 0.9346878 0.9234127 0.9234127 1.0693678 1.0693678 1.0568230 1.0568230 1.0752034 1.1599752 1.1599752 1.1556282 1.1828204 1.2533529 1.0746173 1.1556282 1.1738512 1.1738512 1.1591538 1.1622615 1.1909453 1.1260476 1.1730237 1.1945249 1.0644882 1.1789397 1.1714013 1.1241313 1.0930208 1.2215139 1.2619340 1.1089463 1.0649634 1.1007114 1.1007114 2.1358759 1.5248976 1.1196663 1.1196663 1.2511939 1.1119571 1.1045252 1.0808274 1.0808274 2.1127744 2.0612058 2.1083048 2.0411070 2.0388149 2.0411070 2.1128832 2.0926333 2.1128832 1.9667692 1.0611103 1.0611103 1.0093721 1.0800792 1.0420056 0.9875897 0.8640813 1.1284110 1.1284110 0.8640813 0.8342780 0.8342780 0.9875897 1.1134415 1.0800792 0.8950180 0.7939224 0.9950275 1.0243944 1.9644084 1.3619421 1.2176355 1.1794628 0.6247156 2.0806030 1.1715086 0.9596490 0.6521457 1.2149387 1.1794628 2.0391069 1.0965242 0.6247156 1.0307467 1.2352573 1.1693603 1.1676231 1.0228525 0.6753827 2.1452520 2.0612058 1.0911743 1.0228525 0.7638653 0.7764113 1.9414969 1.1244985 1.0524065 1.8106413 1.5501489 1.1674882 0.9596490 0.5797840 0.5797840 2.0037845 1.2557777 
T_castaneum_zen/1-60                   1.5839490 1.5563665 1.5839490 1.5446744 1.5446744 1.3183588 1.3553990 1.3857532 1.3028917 1.3170395 1.3170395 1.3077002 1.2741814 1.3315458 1.4023084 1.2328799 1.3221376 1.4206196 1.2093826 1.2093826 1.2073382 1.2993805 1.2993805 1.2043897 1.3164391 1.2393340 1.2751235 1.2767025 1.6763584 1.5510556 0.6710743 0.6710743 0.6709938 0.6709938 2.6502489 0.5694074 0.3421798 0.5846267 2.2910574 0.6214006 3.0260309 3.1139620 0.2871109 0.3310176 0.3100272 0.3449438 0.2863027 0.2573228 0.2881024 0.2881024 0.7334654 0.0000000 0.6469419 0.1938204 0.7990669 0.7990669 0.7940739 0.7877679 0.8073447 0.7877679 0.8073447 0.8305339 0.8381485 0.8381485 0.8099117 0.8099117 0.8707821 0.8707821 0.9417517 1.0158937 1.0158937 0.9963804 1.0096823 1.0189468 1.0131159 0.9963804 0.8774626 0.8774626 0.8567561 0.8619659 1.1278461 0.8928404 0.9023891 0.8963548 0.8991329 0.9577662 0.9103105 0.9692204 0.8878610 0.8759662 0.9193755 0.8776219 0.8892822 0.8906167 0.8906167 1.6474986 0.9811545 0.8873553 0.8873553 0.8006467 0.8018561 0.8663551 0.8723998 0.8723998 1.9714077 1.8099949 1.7998073 1.7925559 1.7707031 1.7925559 1.7964883 1.7956450 1.7964883 1.6846415 0.9472892 0.9472892 0.8040420 0.8155073 0.8756259 0.8168697 0.6157936 1.2463470 1.2463470 0.6157936 0.7507541 0.7507541 0.8168697 0.8363517 0.8155073 0.6161058 0.5694369 0.8315546 0.8245209 1.6621861 0.6177620 1.2259631 0.9660040 0.3142875 2.0158165 1.2703187 0.7227920 0.2853452 1.1947712 0.9660040 1.8096876 1.2402069 0.3142875 0.9509344 1.1606377 0.9625748 1.1245156 0.6967171 0.3616997 1.5720472 1.8099949 1.2154293 0.6967171 0.3575915 0.7029023 1.6576098 1.2589445 0.7138243 1.8001572 1.3438578 1.2495223 0.7227920 0.3617134 0.3617134 1.7889896 0.9444115 
D_melanogaster_zen2/1-60               2.0131848 1.9543194 2.0131848 1.9380751 1.9380751 0.9747757 0.9845649 1.0201878 0.9528833 0.9578098 0.9578098 0.9403818 0.9765849 0.8842714 0.9114699 0.8729802 0.9142960 1.0607831 0.9950700 0.9950700 0.9568230 0.9711235 0.9711235 0.9569048 0.9793323 1.0441667 1.1658191 1.1681980 1.3509743 1.2358778 0.6984489 0.6984489 0.7520936 0.7520936 2.4713216 0.7742122 0.7855279 0.8934950 2.4085231 0.9407565 3.1040762 3.0009218 0.7064468 0.7210525 0.7338901 0.7092726 0.6889079 0.6145909 0.6408147 0.6408147 0.5140809 0.6469419 0.0000000 0.6840146 0.8150892 0.8150892 0.7821652 0.7876672 0.8023230 0.7876672 0.8023230 0.8197984 0.8352513 0.8352513 0.8582797 0.8582797 0.9247569 0.9247569 0.8215054 0.9327556 0.9327556 0.9036043 0.9585346 1.0797528 0.9110630 0.9036043 0.9449171 0.9449171 0.9302203 0.9324095 1.0661161 0.7991281 0.8825414 0.9088631 0.8031308 0.9735955 0.9376062 0.9276419 0.8441712 0.7671213 0.8927267 0.8340246 0.8069869 0.7787136 0.7787136 1.7001388 1.1640871 1.0399118 1.0399118 1.0310670 1.1217597 1.0247811 0.9985360 0.9985360 1.6667841 1.6800824 1.6868116 1.6610498 1.6959350 1.6610498 1.6504355 1.5465600 1.6504355 1.5539074 0.8675975 0.8675975 0.9566213 0.8797581 0.7504392 0.8928728 0.6618245 0.9130445 0.9130445 0.6618245 0.7605493 0.7605493 0.8928728 0.8661361 0.8797581 0.7134400 0.7808109 0.7477533 0.9717447 1.5869956 1.1241179 1.0686979 0.9804183 0.6682744 1.8768641 0.8463227 0.8112161 0.6345390 0.9695011 0.9804183 1.5693854 0.8141027 0.6682744 0.9119766 0.8424443 0.9971178 0.8648179 0.7716503 0.7219956 1.3780548 1.6800824 0.8414734 0.7716503 0.7225507 0.8090274 1.5290682 0.8682481 0.7925609 1.6783985 1.2769339 0.8171530 0.8112161 0.6903338 0.6903338 1.6003347 1.0167217 
T_castaneum_zen2/1-60                  1.7194224 1.6881853 1.7194224 1.6746955 1.6746955 1.0751735 1.0840726 1.1306944 1.0378157 1.0535057 1.0535057 1.0409706 1.0146811 1.0902083 1.1646048 0.9780901 1.0578851 1.1370064 0.8923260 0.8923260 0.9587297 1.0394147 1.0394147 0.9610416 1.0737103 1.0991549 1.0410389 1.0437422 1.5202432 1.3975646 0.6063979 0.6063979 0.6094529 0.6094529 2.2434510 0.7027877 0.4739314 0.5718027 2.2076092 0.5802824 2.7722610 3.5113645 0.3522858 0.3470431 0.2857665 0.3684139 0.3101568 0.3194706 0.3119998 0.3119998 0.7780057 0.1938204 0.6840146 0.0000000 0.6966344 0.6966344 0.6773804 0.6840906 0.7021056 0.6840906 0.7021056 0.7209517 0.7270478 0.7270478 0.7845804 0.7845804 0.7338948 0.7338948 0.7694743 0.9626046 0.9626046 0.9536143 0.9666828 0.8633506 0.9869854 0.9536143 0.8738925 0.8738925 0.8534252 0.8585588 0.8670494 0.7522977 0.8489550 0.8527972 0.8196481 0.8527367 0.8664305 0.9369987 0.8447053 0.8832113 0.9317465 0.8348323 0.8359710 0.8277650 0.8277650 1.5993437 1.0267059 1.0834432 1.0834432 0.9294142 1.0491297 1.0577304 1.0536908 1.0536908 1.8812060 1.7208832 1.7235709 1.7719537 1.7205172 1.7719537 1.7762863 1.7753391 1.7762863 1.6582198 0.8956679 0.8956679 0.9884210 0.8127202 0.8202640 0.6859090 0.5532644 0.9884602 0.9884602 0.5532644 0.6519762 0.6519762 0.6859090 0.7949385 0.8127202 0.5564612 0.5407619 0.7537838 1.0124525 1.6118133 0.6869774 1.0610684 0.7965161 0.2784480 1.7020630 0.9949722 0.5679859 0.3092002 1.0386220 0.7965161 1.7089204 0.9786297 0.2784480 0.7798546 1.0026253 0.7834791 0.8839869 0.6512281 0.3603207 1.3642152 1.7208832 0.9586462 0.6512281 0.4916439 0.6009341 1.5661357 0.9912632 0.6667174 1.6236854 1.2146644 0.9852973 0.5679859 0.3983808 0.3983808 1.6682927 0.9401150 
D_melanogaster_Dfd/1-60                1.6724801 1.6651136 1.6724801 1.6521705 1.6521705 0.9089845 1.0651257 1.1516947 1.0916656 0.9946369 0.9946369 1.0137559 1.0297264 1.0881776 1.3385419 0.9952992 1.1484812 1.2444800 0.9358222 0.9358222 1.0848546 1.0049855 1.0049855 1.0001238 1.0161953 1.0535320 1.1684398 1.1722587 1.7741189 1.6407004 0.6729802 0.6729802 0.6688942 0.6688942 2.6434921 0.7009733 0.5814937 0.5590994 2.5092831 0.9220412 3.1691625 3.5860659 0.6460799 0.6850344 0.5415403 0.5483250 0.5985626 0.6127353 0.6003411 0.6003411 0.9190408 0.7990669 0.8150892 0.6966344 0.0000000 0.0000010 0.0558409 0.0556411 0.0565441 0.0556411 0.0565441 0.0573650 0.0785883 0.0785883 0.2139824 0.2139824 0.1920263 0.1920263 0.1921595 0.4687368 0.4687368 0.4501568 0.4486208 0.5057889 0.4602025 0.4501568 0.2687558 0.2687558 0.2649768 0.2393530 0.3856317 0.4308496 0.2962524 0.2794220 0.3802794 0.4275336 0.3431665 0.2842514 0.2851764 0.4401985 0.3669515 0.2516701 0.3424566 0.4130894 0.4130894 0.7647551 0.7043106 0.5209332 0.5209332 0.4891796 0.5519911 0.5165370 0.5374471 0.5374471 1.4608308 1.4674066 1.5607569 1.4380501 1.3512846 1.4380501 1.4862923 1.4710739 1.4862923 1.3468727 0.4213357 0.4213357 0.4630155 0.2345885 0.4050734 0.1663259 0.6911804 1.0231987 1.0231987 0.6911804 0.0572846 0.0572846 0.1663259 0.2850251 0.2345885 0.6869630 0.6245309 0.3470205 0.4675873 1.2626254 0.6039383 0.3796443 0.2534559 0.5561206 1.4451024 1.0381012 0.6242110 0.5992991 0.3443661 0.2534559 1.4819734 1.0407654 0.5561206 0.2738730 0.3181926 0.2695749 0.9959894 0.6264102 0.5573915 0.2752718 1.4674066 0.9829429 0.6264102 0.4740897 0.0915064 1.3356302 1.0122360 0.6421334 0.9788908 1.3755633 1.0151554 0.6242110 0.5248174 0.5248174 1.3915376 0.3008829 
T_castaneum_Dfd/1-60                   1.6724801 1.6651136 1.6724801 1.6521705 1.6521705 0.9089845 1.0651257 1.1516947 1.0916656 0.9946369 0.9946369 1.0137559 1.0297264 1.0881776 1.3385419 0.9952992 1.1484812 1.2444800 0.9358222 0.9358222 1.0848546 1.0049855 1.0049855 1.0001238 1.0161953 1.0535320 1.1684398 1.1722587 1.7741189 1.6407004 0.6729802 0.6729802 0.6688942 0.6688942 2.6434921 0.7009733 0.5814937 0.5590994 2.5092831 0.9220412 3.1691625 3.5860659 0.6460799 0.6850344 0.5415403 0.5483250 0.5985626 0.6127353 0.6003411 0.6003411 0.9190408 0.7990669 0.8150892 0.6966344 0.0000010 0.0000000 0.0558409 0.0556411 0.0565441 0.0556411 0.0565441 0.0573650 0.0785883 0.0785883 0.2139824 0.2139824 0.1920263 0.1920263 0.1921595 0.4687368 0.4687368 0.4501568 0.4486208 0.5057889 0.4602025 0.4501568 0.2687558 0.2687558 0.2649768 0.2393530 0.3856317 0.4308496 0.2962524 0.2794220 0.3802794 0.4275336 0.3431665 0.2842514 0.2851764 0.4401985 0.3669515 0.2516701 0.3424566 0.4130894 0.4130894 0.7647551 0.7043106 0.5209332 0.5209332 0.4891796 0.5519911 0.5165370 0.5374471 0.5374471 1.4608308 1.4674066 1.5607569 1.4380501 1.3512846 1.4380501 1.4862923 1.4710739 1.4862923 1.3468727 0.4213357 0.4213357 0.4630155 0.2345885 0.4050734 0.1663259 0.6911804 1.0231987 1.0231987 0.6911804 0.0572846 0.0572846 0.1663259 0.2850251 0.2345885 0.6869630 0.6245309 0.3470205 0.4675873 1.2626254 0.6039383 0.3796443 0.2534559 0.5561206 1.4451024 1.0381012 0.6242110 0.5992991 0.3443661 0.2534559 1.4819734 1.0407654 0.5561206 0.2738730 0.3181926 0.2695749 0.9959894 0.6264102 0.5573915 0.2752718 1.4674066 0.9829429 0.6264102 0.4740897 0.0915064 1.3356302 1.0122360 0.6421334 0.9788908 1.3755633 1.0151554 0.6242110 0.5248174 0.5248174 1.3915376 0.3008829 
S_maritima_Dfd/1-60                    1.5867692 1.5677726 1.5867692 1.5562836 1.5562836 0.8450357 0.9864256 1.0694705 1.0127484 0.9228549 0.9228549 0.9431424 1.0681474 0.9855591 1.2125975 1.0073040 1.0615468 1.1505534 0.8685213 0.8685213 1.0065236 0.9042065 0.9042065 0.9024676 0.9159188 1.0679660 1.1845934 1.1885683 1.7071064 1.5770640 0.6186944 0.6186944 0.6147828 0.6147828 2.6882889 0.6362850 0.5219429 0.5083866 2.6069675 0.9062417 3.3113523 3.5423216 0.5733689 0.6086685 0.4742366 0.4815465 0.5278155 0.5414620 0.5295361 0.5295361 0.8827219 0.7940739 0.7821652 0.6773804 0.0558409 0.0558409 0.0000000 0.0360454 0.0366211 0.0360454 0.0366211 0.0569780 0.0782000 0.0782000 0.1797497 0.1797497 0.1577019 0.1577019 0.1531861 0.4163737 0.4163737 0.3986704 0.3995229 0.4524596 0.4078472 0.3986704 0.2301726 0.2301726 0.2266249 0.2013238 0.3575788 0.4034689 0.2754918 0.2645356 0.3336669 0.3973021 0.3270966 0.2690532 0.2701291 0.4320064 0.3606695 0.2368955 0.3216207 0.3919967 0.3919967 0.7300135 0.6912106 0.5031025 0.5031025 0.4730052 0.5343575 0.4987739 0.5191310 0.5191310 1.4148889 1.3958637 1.4820537 1.3670408 1.4529808 1.3670408 1.4120800 1.3976705 1.4120800 1.2795000 0.3704622 0.3704622 0.4475197 0.1973610 0.3864422 0.1322541 0.6348003 0.9482433 0.9482433 0.6348003 0.0370761 0.0370761 0.1322541 0.2698033 0.1973610 0.6307901 0.5438103 0.3027224 0.4520136 1.3629560 0.4709223 0.3141490 0.2386340 0.4879126 1.3748042 0.9672208 0.5737402 0.5287147 0.2782338 0.2386340 1.3633670 0.9334167 0.4879126 0.2091923 0.2773667 0.2538342 1.0072936 0.6230028 0.5233890 0.2654255 1.3958637 0.9887083 0.6230028 0.4839026 0.1060751 1.2694882 1.0189151 0.6377473 0.9814540 1.2188192 0.9443657 0.5737402 0.4653886 0.4653886 1.4936924 0.2612817 
I_scapularis_Dfd/1-60                  1.5262638 1.5070610 1.5262638 1.4960348 1.4960348 0.9167380 0.9985576 1.0814136 1.0246340 0.9346543 0.9346543 0.9832409 1.0804477 1.0300663 1.1542774 0.9591484 1.1055719 1.1636791 0.8803037 0.8803037 1.0183833 0.9162145 0.9162145 0.9144973 0.9277611 1.0811324 1.2347266 1.2426842 1.7301382 1.5975962 0.5838440 0.5838440 0.5800904 0.5800904 2.7064497 0.6454099 0.5119782 0.4974457 2.4397159 0.9421976 3.1445709 3.5499911 0.5939703 0.6302236 0.4926790 0.4999304 0.5476524 0.5615482 0.5494047 0.5494047 0.8898493 0.7877679 0.7876672 0.6840906 0.0556411 0.0556411 0.0360454 0.0000000 0.0179102 0.0000010 0.0179102 0.0185891 0.0382999 0.0382999 0.1629034 0.1629034 0.1421597 0.1421597 0.1360351 0.3871851 0.3871851 0.3707329 0.3677266 0.4215098 0.3789908 0.3707329 0.2083974 0.2083974 0.1834159 0.2069290 0.3289268 0.3441912 0.2557252 0.2404556 0.3053041 0.3857367 0.2751484 0.2726439 0.2736591 0.4351447 0.3631521 0.2413241 0.3291653 0.3649615 0.3649615 0.7459910 0.7051675 0.4669764 0.4669764 0.4076543 0.4608409 0.4296916 0.4502735 0.4502735 1.3577334 1.3376976 1.4223546 1.3078191 1.3937538 1.3078191 1.3526302 1.3381383 1.3526302 1.2185677 0.3440178 0.3440178 0.3822142 0.1780132 0.3269190 0.1186255 0.5983613 0.9602263 0.9602263 0.5983613 0.0181244 0.0181244 0.1186255 0.2449921 0.1780132 0.5945258 0.5588961 0.2744576 0.4172519 1.3019612 0.4874935 0.3122603 0.2158439 0.5173617 1.3168216 0.9792992 0.5420252 0.5485131 0.2796402 0.2158439 1.3555682 0.9456482 0.5173617 0.2141634 0.2523434 0.2288872 1.0197534 0.5678413 0.4937717 0.2257065 1.3376976 1.0011236 0.5678413 0.5352823 0.1014018 1.2091995 1.0316315 0.5808774 0.9622502 1.2061189 0.9566355 0.5420252 0.4714379 0.4714379 1.4352537 0.2376260 
P_opilio_Dfd/1-60                      1.6344699 1.6149898 1.6344699 1.6027296 1.6027296 0.9216369 0.9339390 1.0138118 0.9599721 0.8756813 0.8756813 0.9536523 1.0110854 1.0168536 1.2361783 1.0260125 1.0723142 1.0872303 0.8252674 0.8252674 0.9541645 0.8575471 0.8575471 0.8558713 0.8690606 1.0068427 1.1964201 1.2294558 1.6162867 1.4893597 0.6266855 0.6266855 0.6228073 0.6228073 2.7172313 0.6380504 0.5234100 0.4959685 2.4159401 0.9301305 3.1320742 3.5678229 0.5875340 0.6231061 0.4879399 0.4951266 0.5419288 0.5556059 0.5436536 0.5436536 0.9030727 0.8073447 0.8023230 0.7021056 0.0565441 0.0565441 0.0366211 0.0179102 0.0000000 0.0179102 0.0000010 0.0377502 0.0583183 0.0583183 0.1411805 0.1411805 0.1206645 0.1206645 0.1120201 0.3545717 0.3545717 0.3390582 0.3356363 0.3878677 0.3465032 0.3390582 0.1833623 0.1833623 0.2083974 0.2101656 0.2999356 0.3760531 0.2285305 0.2142098 0.3362974 0.3789871 0.3034906 0.2765528 0.2775346 0.4394351 0.3673898 0.2449482 0.3333214 0.3340869 0.3340869 0.7504146 0.7094764 0.4293808 0.4293808 0.4427654 0.5006978 0.4669764 0.4876939 0.4876939 1.3954739 1.3752866 1.4647260 1.3448215 1.4345452 1.3448215 1.3917447 1.3766708 1.3917447 1.2527856 0.3130434 0.3130434 0.4172519 0.1541889 0.3588999 0.0978095 0.6428620 0.8986936 0.8986936 0.6428620 0.0000010 0.0000010 0.0978095 0.2181483 0.1541889 0.6388820 0.5576747 0.3047350 0.3819347 1.3398865 0.4768429 0.2846897 0.1899841 0.5102540 1.3533653 0.9160690 0.5818241 0.5427916 0.2532073 0.1899841 1.3926146 0.8837905 0.5102540 0.1891645 0.2253808 0.2012769 0.9522755 0.6104232 0.5319552 0.2257065 1.3752866 0.9348485 0.6104232 0.5407824 0.1029223 1.2426332 0.9620945 0.6249577 0.9500754 1.2509508 0.8939254 0.5818241 0.4671012 0.4671012 1.4772555 0.2117099 
C_sculpturatus_Dfd-1/1-60              1.5262638 1.5070610 1.5262638 1.4960348 1.4960348 0.9167380 0.9985576 1.0814136 1.0246340 0.9346543 0.9346543 0.9832409 1.0804477 1.0300663 1.1542774 0.9591484 1.1055719 1.1636791 0.8803037 0.8803037 1.0183833 0.9162145 0.9162145 0.9144973 0.9277611 1.0811324 1.2347266 1.2426842 1.7301382 1.5975962 0.5838440 0.5838440 0.5800904 0.5800904 2.7064497 0.6454099 0.5119782 0.4974457 2.4397159 0.9421976 3.1445709 3.5499911 0.5939703 0.6302236 0.4926790 0.4999304 0.5476524 0.5615482 0.5494047 0.5494047 0.8898493 0.7877679 0.7876672 0.6840906 0.0556411 0.0556411 0.0360454 0.0000010 0.0179102 0.0000000 0.0179102 0.0185891 0.0382999 0.0382999 0.1629034 0.1629034 0.1421597 0.1421597 0.1360351 0.3871851 0.3871851 0.3707329 0.3677266 0.4215098 0.3789908 0.3707329 0.2083974 0.2083974 0.1834159 0.2069290 0.3289268 0.3441912 0.2557252 0.2404556 0.3053041 0.3857367 0.2751484 0.2726439 0.2736591 0.4351447 0.3631521 0.2413241 0.3291653 0.3649615 0.3649615 0.7459910 0.7051675 0.4669764 0.4669764 0.4076543 0.4608409 0.4296916 0.4502735 0.4502735 1.3577334 1.3376976 1.4223546 1.3078191 1.3937538 1.3078191 1.3526302 1.3381383 1.3526302 1.2185677 0.3440178 0.3440178 0.3822142 0.1780132 0.3269190 0.1186255 0.5983613 0.9602263 0.9602263 0.5983613 0.0181244 0.0181244 0.1186255 0.2449921 0.1780132 0.5945258 0.5588961 0.2744576 0.4172519 1.3019612 0.4874935 0.3122603 0.2158439 0.5173617 1.3168216 0.9792992 0.5420252 0.5485131 0.2796402 0.2158439 1.3555682 0.9456482 0.5173617 0.2141634 0.2523434 0.2288872 1.0197534 0.5678413 0.4937717 0.2257065 1.3376976 1.0011236 0.5678413 0.5352823 0.1014018 1.2091995 1.0316315 0.5808774 0.9622502 1.2061189 0.9566355 0.5420252 0.4714379 0.4714379 1.4352537 0.2376260 
D_silvatica_Dfd-A/1-60                 1.6344699 1.6149898 1.6344699 1.6027296 1.6027296 0.9216369 0.9339390 1.0138118 0.9599721 0.8756813 0.8756813 0.9536523 1.0110854 1.0168536 1.2361783 1.0260125 1.0723142 1.0872303 0.8252674 0.8252674 0.9541645 0.8575471 0.8575471 0.8558713 0.8690606 1.0068427 1.1964201 1.2294558 1.6162867 1.4893597 0.6266855 0.6266855 0.6228073 0.6228073 2.7172313 0.6380504 0.5234100 0.4959685 2.4159401 0.9301305 3.1320742 3.5678229 0.5875340 0.6231061 0.4879399 0.4951266 0.5419288 0.5556059 0.5436536 0.5436536 0.9030727 0.8073447 0.8023230 0.7021056 0.0565441 0.0565441 0.0366211 0.0179102 0.0000010 0.0179102 0.0000000 0.0377502 0.0583183 0.0583183 0.1411805 0.1411805 0.1206645 0.1206645 0.1120201 0.3545717 0.3545717 0.3390582 0.3356363 0.3878677 0.3465032 0.3390582 0.1833623 0.1833623 0.2083974 0.2101656 0.2999356 0.3760531 0.2285305 0.2142098 0.3362974 0.3789871 0.3034906 0.2765528 0.2775346 0.4394351 0.3673898 0.2449482 0.3333214 0.3340869 0.3340869 0.7504146 0.7094764 0.4293808 0.4293808 0.4427654 0.5006978 0.4669764 0.4876939 0.4876939 1.3954739 1.3752866 1.4647260 1.3448215 1.4345452 1.3448215 1.3917447 1.3766708 1.3917447 1.2527856 0.3130434 0.3130434 0.4172519 0.1541889 0.3588999 0.0978095 0.6428620 0.8986936 0.8986936 0.6428620 0.0000010 0.0000010 0.0978095 0.2181483 0.1541889 0.6388820 0.5576747 0.3047350 0.3819347 1.3398865 0.4768429 0.2846897 0.1899841 0.5102540 1.3533653 0.9160690 0.5818241 0.5427916 0.2532073 0.1899841 1.3926146 0.8837905 0.5102540 0.1891645 0.2253808 0.2012769 0.9522755 0.6104232 0.5319552 0.2257065 1.3752866 0.9348485 0.6104232 0.5407824 0.1029223 1.2426332 0.9620945 0.6249577 0.9500754 1.2509508 0.8939254 0.5818241 0.4671012 0.4671012 1.4772555 0.2117099 
A_bruennichi_Dfd-A/1-60                1.5653492 1.5670414 1.5653492 1.5553570 1.5553570 0.9050521 0.9875365 1.0717158 1.0142053 0.9230569 0.9230569 1.0051788 1.0704417 1.0843986 1.2114933 1.0137405 1.0954213 1.1541352 0.8680151 0.8680151 1.0078904 0.9303458 0.9303458 0.9561160 0.9418132 1.1266960 1.2511888 1.2590523 1.7455243 1.6133863 0.6036118 0.6036118 0.5997238 0.5997238 2.7747657 0.6818654 0.5432188 0.5340670 2.4952631 0.9541924 3.2303979 3.6627944 0.6277062 0.6660738 0.5221410 0.5293130 0.5797881 0.5941558 0.5815970 0.5815970 0.9346878 0.8305339 0.8197984 0.7209517 0.0573650 0.0573650 0.0569780 0.0185891 0.0377502 0.0185891 0.0377502 0.0000000 0.0182197 0.0182197 0.1940721 0.1940721 0.1720002 0.1720002 0.1694171 0.4445620 0.4445620 0.4262747 0.4242016 0.4812862 0.4359955 0.4262747 0.2468187 0.2468187 0.2198944 0.2451017 0.3541495 0.3568808 0.2741148 0.2572957 0.3292465 0.4165257 0.2952198 0.2924833 0.2933565 0.4695357 0.3908463 0.2582449 0.3537200 0.3926971 0.3926971 0.8019334 0.7599358 0.5344271 0.5344271 0.4677166 0.5289524 0.4934506 0.5140984 0.5140984 1.3480420 1.3836913 1.4685617 1.3549877 1.4399444 1.3549877 1.3994541 1.3851961 1.3994541 1.2681178 0.3975795 0.3975795 0.4419487 0.2130834 0.3528917 0.1464529 0.6192047 0.9488010 0.9488010 0.6192047 0.0382358 0.0382358 0.1464529 0.2625452 0.2130834 0.6152277 0.5681963 0.2959543 0.4805438 1.3506128 0.5594721 0.3583293 0.2308275 0.5471971 1.3628896 1.0008610 0.5594615 0.5805876 0.3230236 0.2308275 1.3998736 0.9910895 0.5471971 0.2524444 0.2957258 0.2458719 1.0635560 0.5651414 0.5108956 0.2257065 1.3836913 1.0478672 0.5651414 0.5346705 0.1075130 1.2583251 1.0796512 0.5785333 0.9739653 1.2710435 0.9785522 0.5594615 0.5058494 0.5058494 1.4803595 0.2788069 
T_antipodiana_Dfd-A/1-60               1.6967649 1.7002710 1.6967649 1.6866895 1.6866895 0.8889200 0.9760586 1.0561516 0.9983240 0.9968583 0.9968583 1.0217611 1.0544061 1.0993155 1.2276488 1.0285171 1.1132660 1.1718800 0.9374144 0.9374144 1.0162085 1.0039361 1.0039361 1.0302504 1.0152432 1.2182964 1.3549823 1.3630067 1.7367178 1.6334047 0.6590078 0.6590078 0.6549918 0.6549918 2.9913440 0.6639186 0.5319575 0.5387896 2.4362691 1.0359433 3.2791923 3.5748660 0.6277098 0.6783275 0.5330567 0.5306692 0.5918029 0.6054627 0.5928118 0.5928118 0.9234127 0.8381485 0.8352513 0.7270478 0.0785883 0.0785883 0.0782000 0.0382999 0.0583183 0.0382999 0.0583183 0.0182197 0.0000000 0.0000010 0.1923561 0.1923561 0.1703161 0.1703161 0.1694171 0.4286136 0.4286136 0.4110839 0.4087601 0.4641542 0.4202773 0.4110839 0.2391101 0.2391101 0.2131453 0.2374748 0.3616418 0.3404917 0.3109939 0.2928614 0.2876061 0.4161716 0.2577515 0.3307313 0.3311230 0.5198588 0.4352473 0.2938784 0.3525797 0.4011005 0.4011005 0.8185589 0.7673144 0.5144456 0.5144456 0.4506479 0.5088190 0.4750328 0.4954725 0.4954725 1.3590889 1.3945955 1.4800041 1.3659799 1.4512090 1.3659799 1.4106501 1.3963582 1.4106501 1.2681178 0.3975795 0.3975795 0.4419487 0.2130834 0.3528917 0.1464529 0.6192047 0.9488010 0.9488010 0.6192047 0.0382358 0.0382358 0.1464529 0.2625452 0.2130834 0.6152277 0.5681963 0.2959543 0.4805438 1.3506128 0.5594721 0.3960700 0.2651769 0.5488052 1.3705967 0.9851577 0.6113677 0.5925785 0.3593182 0.2651769 1.4104814 0.9752773 0.5488052 0.2855360 0.2940961 0.2458719 1.0477092 0.6193128 0.5211379 0.2223449 1.3945955 1.0319621 0.6193128 0.5346705 0.1331131 1.2583251 1.0634680 0.6345059 0.9408984 1.2710435 0.9625182 0.6113677 0.5068407 0.5068407 1.4915830 0.2698539 
T_clavata_Dfd-A/1-60                   1.6967649 1.7002710 1.6967649 1.6866895 1.6866895 0.8889200 0.9760586 1.0561516 0.9983240 0.9968583 0.9968583 1.0217611 1.0544061 1.0993155 1.2276488 1.0285171 1.1132660 1.1718800 0.9374144 0.9374144 1.0162085 1.0039361 1.0039361 1.0302504 1.0152432 1.2182964 1.3549823 1.3630067 1.7367178 1.6334047 0.6590078 0.6590078 0.6549918 0.6549918 2.9913440 0.6639186 0.5319575 0.5387896 2.4362691 1.0359433 3.2791923 3.5748660 0.6277098 0.6783275 0.5330567 0.5306692 0.5918029 0.6054627 0.5928118 0.5928118 0.9234127 0.8381485 0.8352513 0.7270478 0.0785883 0.0785883 0.0782000 0.0382999 0.0583183 0.0382999 0.0583183 0.0182197 0.0000010 0.0000000 0.1923561 0.1923561 0.1703161 0.1703161 0.1694171 0.4286136 0.4286136 0.4110839 0.4087601 0.4641542 0.4202773 0.4110839 0.2391101 0.2391101 0.2131453 0.2374748 0.3616418 0.3404917 0.3109939 0.2928614 0.2876061 0.4161716 0.2577515 0.3307313 0.3311230 0.5198588 0.4352473 0.2938784 0.3525797 0.4011005 0.4011005 0.8185589 0.7673144 0.5144456 0.5144456 0.4506479 0.5088190 0.4750328 0.4954725 0.4954725 1.3590889 1.3945955 1.4800041 1.3659799 1.4512090 1.3659799 1.4106501 1.3963582 1.4106501 1.2681178 0.3975795 0.3975795 0.4419487 0.2130834 0.3528917 0.1464529 0.6192047 0.9488010 0.9488010 0.6192047 0.0382358 0.0382358 0.1464529 0.2625452 0.2130834 0.6152277 0.5681963 0.2959543 0.4805438 1.3506128 0.5594721 0.3960700 0.2651769 0.5488052 1.3705967 0.9851577 0.6113677 0.5925785 0.3593182 0.2651769 1.4104814 0.9752773 0.5488052 0.2855360 0.2940961 0.2458719 1.0477092 0.6193128 0.5211379 0.2223449 1.3945955 1.0319621 0.6193128 0.5346705 0.1331131 1.2583251 1.0634680 0.6345059 0.9408984 1.2710435 0.9625182 0.6113677 0.5068407 0.5068407 1.4915830 0.2698539 
T_castaneum_Cx/1-60                    1.9653789 1.9448322 1.9653789 1.9286132 1.9286132 0.9547750 0.9806905 1.0479709 0.9889135 0.9939190 0.9939190 1.0042001 1.0415039 1.0642753 1.2496295 1.0698057 1.1247958 1.1429347 0.9246261 0.9246261 1.0021730 0.9760182 0.9760182 0.9743867 0.9916173 1.1594586 1.3541446 1.3913726 1.6606144 1.5369019 0.7341877 0.7341877 0.7290656 0.7290656 3.2560723 0.6566328 0.5113269 0.6661070 2.8932251 1.1182906 3.1125757 4.0169464 0.5456250 0.6000681 0.5442505 0.4313230 0.5241889 0.5322435 0.5201284 0.5201284 1.0693678 0.8099117 0.8582797 0.7845804 0.2139824 0.2139824 0.1797497 0.1629034 0.1411805 0.1629034 0.1411805 0.1940721 0.1923561 0.1923561 0.0000000 0.0000010 0.0177964 0.0177964 0.0420002 0.2238621 0.2238621 0.2283624 0.1960057 0.2696113 0.2362168 0.2283624 0.1073648 0.1073648 0.1302902 0.1315377 0.2690371 0.2974925 0.1891259 0.1630521 0.2493771 0.2044823 0.2137188 0.2626931 0.2230474 0.3589114 0.3078556 0.1922658 0.2141585 0.2299010 0.2299010 0.5835272 0.6013013 0.2902574 0.2902574 0.2899536 0.3475473 0.3219938 0.3545224 0.3545224 1.1809789 1.1587868 1.1825493 1.1279756 1.2062412 1.1279756 1.1410619 1.1389777 1.1410619 1.0716281 0.1903393 0.1903393 0.2808382 0.0822163 0.2342466 0.0182240 0.6915789 0.9491299 0.9491299 0.6915789 0.1178231 0.1178231 0.0182240 0.1356430 0.0822163 0.6863871 0.7179778 0.2180924 0.2504159 1.1468557 0.5606113 0.3307255 0.1873609 0.5923260 1.3135905 1.0049524 0.7834178 0.6004953 0.3335240 0.1873609 1.2033744 0.9971863 0.5923260 0.3045911 0.1466401 0.1654221 1.0754112 0.7190928 0.5663290 0.0345862 1.1587868 1.0558821 0.7190928 0.4237880 0.2658176 1.0650257 1.0887060 0.7370627 0.8411057 1.2020234 1.0089545 0.7834178 0.5438273 0.5438273 1.2438927 0.1323408 
D_melanogaster_Scr/1-60                1.9653789 1.9448322 1.9653789 1.9286132 1.9286132 0.9547750 0.9806905 1.0479709 0.9889135 0.9939190 0.9939190 1.0042001 1.0415039 1.0642753 1.2496295 1.0698057 1.1247958 1.1429347 0.9246261 0.9246261 1.0021730 0.9760182 0.9760182 0.9743867 0.9916173 1.1594586 1.3541446 1.3913726 1.6606144 1.5369019 0.7341877 0.7341877 0.7290656 0.7290656 3.2560723 0.6566328 0.5113269 0.6661070 2.8932251 1.1182906 3.1125757 4.0169464 0.5456250 0.6000681 0.5442505 0.4313230 0.5241889 0.5322435 0.5201284 0.5201284 1.0693678 0.8099117 0.8582797 0.7845804 0.2139824 0.2139824 0.1797497 0.1629034 0.1411805 0.1629034 0.1411805 0.1940721 0.1923561 0.1923561 0.0000010 0.0000000 0.0177964 0.0177964 0.0420002 0.2238621 0.2238621 0.2283624 0.1960057 0.2696113 0.2362168 0.2283624 0.1073648 0.1073648 0.1302902 0.1315377 0.2690371 0.2974925 0.1891259 0.1630521 0.2493771 0.2044823 0.2137188 0.2626931 0.2230474 0.3589114 0.3078556 0.1922658 0.2141585 0.2299010 0.2299010 0.5835272 0.6013013 0.2902574 0.2902574 0.2899536 0.3475473 0.3219938 0.3545224 0.3545224 1.1809789 1.1587868 1.1825493 1.1279756 1.2062412 1.1279756 1.1410619 1.1389777 1.1410619 1.0716281 0.1903393 0.1903393 0.2808382 0.0822163 0.2342466 0.0182240 0.6915789 0.9491299 0.9491299 0.6915789 0.1178231 0.1178231 0.0182240 0.1356430 0.0822163 0.6863871 0.7179778 0.2180924 0.2504159 1.1468557 0.5606113 0.3307255 0.1873609 0.5923260 1.3135905 1.0049524 0.7834178 0.6004953 0.3335240 0.1873609 1.2033744 0.9971863 0.5923260 0.3045911 0.1466401 0.1654221 1.0754112 0.7190928 0.5663290 0.0345862 1.1587868 1.0558821 0.7190928 0.4237880 0.2658176 1.0650257 1.0887060 0.7370627 0.8411057 1.2020234 1.0089545 0.7834178 0.5438273 0.5438273 1.2438927 0.1323408 
S_maritima_Scr/1-60                    2.0939069 2.0722571 2.0939069 2.0543527 2.0543527 0.9494695 0.9751833 1.0420178 0.9833738 0.9883769 0.9883769 0.9983100 1.0354277 1.0579835 1.2411113 1.0633018 1.1177048 1.1358601 0.9196335 0.9196335 0.9965410 0.9705439 0.9705439 0.9689133 0.9860936 1.1518820 1.3441547 1.3808650 1.6474327 1.5250425 0.7886709 0.7886709 0.7834178 0.7834178 3.1948494 0.7045718 0.5506596 0.6209342 2.8661157 1.2024913 3.1342147 3.9853446 0.5866483 0.6452377 0.5064391 0.4656283 0.5639731 0.5726822 0.5599511 0.5599511 1.0568230 0.8707821 0.9247569 0.7338948 0.1920263 0.1920263 0.1577019 0.1421597 0.1206645 0.1421597 0.1206645 0.1720002 0.1703161 0.1703161 0.0177964 0.0177964 0.0000000 0.0000010 0.0208387 0.2502180 0.2502180 0.2548222 0.2219157 0.2975783 0.2634492 0.2548222 0.1296408 0.1296408 0.1528801 0.1542832 0.2449691 0.3261081 0.2138233 0.1873609 0.2780426 0.2290979 0.2391655 0.2901239 0.2489104 0.3895635 0.3362651 0.2172685 0.2391473 0.2558514 0.2558514 0.6316502 0.6495638 0.3205670 0.3205670 0.3185450 0.3801782 0.3532532 0.3865937 0.3865937 1.2737848 1.2523742 1.2748061 1.2214249 1.3056182 1.2214249 1.2334695 1.2313633 1.2334695 1.1622243 0.2155487 0.2155487 0.3106399 0.1035082 0.2616799 0.0000010 0.7440361 0.9439210 0.9439210 0.7440361 0.0978095 0.0978095 0.0000010 0.1592920 0.1035082 0.7387030 0.7135811 0.2460587 0.2794489 1.2439813 0.4768429 0.3260738 0.1634757 0.5529175 1.2231111 0.9989023 0.7313425 0.6450785 0.3289370 0.1634757 1.2980523 0.9912390 0.5529175 0.3001073 0.1222636 0.1411808 1.0686192 0.7730899 0.5269027 0.0345862 1.2523742 1.0493039 0.7730899 0.4713375 0.2413250 1.1537649 1.0816759 0.7933285 0.7865236 1.3401562 1.0028648 0.7313425 0.5068727 0.5068727 1.3433297 0.1552822 
I_scapularis_Scr/1-60                  2.0939069 2.0722571 2.0939069 2.0543527 2.0543527 0.9494695 0.9751833 1.0420178 0.9833738 0.9883769 0.9883769 0.9983100 1.0354277 1.0579835 1.2411113 1.0633018 1.1177048 1.1358601 0.9196335 0.9196335 0.9965410 0.9705439 0.9705439 0.9689133 0.9860936 1.1518820 1.3441547 1.3808650 1.6474327 1.5250425 0.7886709 0.7886709 0.7834178 0.7834178 3.1948494 0.7045718 0.5506596 0.6209342 2.8661157 1.2024913 3.1342147 3.9853446 0.5866483 0.6452377 0.5064391 0.4656283 0.5639731 0.5726822 0.5599511 0.5599511 1.0568230 0.8707821 0.9247569 0.7338948 0.1920263 0.1920263 0.1577019 0.1421597 0.1206645 0.1421597 0.1206645 0.1720002 0.1703161 0.1703161 0.0177964 0.0177964 0.0000010 0.0000000 0.0208387 0.2502180 0.2502180 0.2548222 0.2219157 0.2975783 0.2634492 0.2548222 0.1296408 0.1296408 0.1528801 0.1542832 0.2449691 0.3261081 0.2138233 0.1873609 0.2780426 0.2290979 0.2391655 0.2901239 0.2489104 0.3895635 0.3362651 0.2172685 0.2391473 0.2558514 0.2558514 0.6316502 0.6495638 0.3205670 0.3205670 0.3185450 0.3801782 0.3532532 0.3865937 0.3865937 1.2737848 1.2523742 1.2748061 1.2214249 1.3056182 1.2214249 1.2334695 1.2313633 1.2334695 1.1622243 0.2155487 0.2155487 0.3106399 0.1035082 0.2616799 0.0000010 0.7440361 0.9439210 0.9439210 0.7440361 0.0978095 0.0978095 0.0000010 0.1592920 0.1035082 0.7387030 0.7135811 0.2460587 0.2794489 1.2439813 0.4768429 0.3260738 0.1634757 0.5529175 1.2231111 0.9989023 0.7313425 0.6450785 0.3289370 0.1634757 1.2980523 0.9912390 0.5529175 0.3001073 0.1222636 0.1411808 1.0686192 0.7730899 0.5269027 0.0345862 1.2523742 1.0493039 0.7730899 0.4713375 0.2413250 1.1537649 1.0816759 0.7933285 0.7865236 1.3401562 1.0028648 0.7313425 0.5068727 0.5068727 1.3433297 0.1552822 
D_plantarius_Scr-A-2/1-52              2.2345305 2.2070038 2.2345305 2.1838327 2.1838327 0.8038881 0.8010257 0.8549111 0.8136506 0.8136506 0.8136506 0.8249484 0.8669778 0.8996310 0.9233944 0.9004053 0.9607637 0.9743612 0.7419023 0.7419023 0.8136506 0.7905198 0.7905198 0.7905015 0.8093765 0.9663901 1.1577978 1.1930599 1.2032022 1.2032022 0.7849662 0.7849662 0.7789534 0.7789534 3.7058969 0.7524289 0.5479249 0.6566160 2.9841846 1.2752329 3.5830750 3.7014218 0.6046357 0.6912431 0.5220572 0.5897960 0.5897960 0.6046357 0.5897960 0.5897960 1.0752034 0.9417517 0.8215054 0.7694743 0.1921595 0.1921595 0.1531861 0.1360351 0.1120201 0.1360351 0.1120201 0.1694171 0.1694171 0.1694171 0.0420002 0.0420002 0.0208387 0.0208387 0.0000000 0.1457783 0.1457783 0.1496536 0.1190530 0.1873430 0.1551826 0.1496536 0.0636954 0.0636954 0.0860133 0.0869011 0.1941024 0.2689076 0.1489327 0.1219252 0.2095285 0.2019393 0.1762445 0.2238504 0.1809431 0.3236480 0.2696532 0.1497022 0.2100768 0.1989025 0.1989025 0.5921918 0.5845772 0.2021716 0.2021716 0.2082628 0.2587677 0.2338467 0.2672314 0.2672314 0.9624005 0.9365584 0.9648126 0.9036135 0.9728830 0.9036135 0.9184336 0.9167351 0.9184336 0.9036135 0.1457783 0.1457783 0.2338467 0.0636954 0.1696022 0.0208387 0.7849662 0.8136506 0.8136506 0.7849662 0.1120201 0.1120201 0.0208387 0.1219252 0.0636954 0.7789534 0.6951029 0.2095285 0.2021716 0.9728830 0.4768429 0.2837136 0.0970859 0.6294671 0.9125915 0.7768801 0.7198376 0.6863371 0.2876382 0.0970859 0.9835639 0.7698870 0.6294671 0.2550007 0.1807756 0.0970859 0.8419281 0.7671175 0.5510490 0.0970259 0.9365584 0.8228939 0.7671175 0.4713375 0.2491146 0.9365584 0.8494886 0.7901760 0.6807654 1.3401562 0.7809572 0.7198376 0.5721684 0.5721684 1.0134521 0.0873516 
D_melanogaster_abd-A/1-60              2.4873669 2.4594750 2.4873669 2.4363784 2.4363784 0.9897570 0.9772256 1.0234831 0.9682062 0.9766030 0.9766030 1.0057580 1.0212556 1.0481912 1.2050177 1.0655376 1.2172268 1.1362590 1.0025693 1.0025693 0.9738609 0.9581598 0.9581598 0.9564611 0.9620908 1.1926233 1.3364757 1.3731582 1.6329702 1.7678790 0.8473198 0.8473198 0.8597591 0.8597591 3.4950429 0.8113283 0.6993581 0.9893749 3.3500685 1.4180406 3.2656960 3.2294571 0.7312936 0.8158743 0.7632568 0.7479747 0.7303154 0.7049781 0.7175983 0.7175983 1.1599752 1.0158937 0.9327556 0.9626046 0.4687368 0.4687368 0.4163737 0.3871851 0.3545717 0.3871851 0.3545717 0.4445620 0.4286136 0.4286136 0.2238621 0.2238621 0.2502180 0.2502180 0.1457783 0.0000000 0.0000010 0.0178668 0.0180888 0.0772139 0.0180547 0.0178668 0.1104594 0.1104594 0.1338411 0.1351353 0.3385327 0.3318206 0.1914194 0.2200495 0.2421698 0.2854046 0.2102792 0.2474986 0.2318853 0.3659686 0.3587829 0.2355922 0.2043040 0.1721420 0.1721420 0.6078650 0.6431800 0.0816120 0.0816120 0.1045845 0.1208650 0.1031034 0.0811729 0.0811729 1.1138708 1.0929781 1.0943077 1.0759197 1.1433793 1.0759197 1.0881202 1.0862891 1.0881202 0.9755685 0.0000010 0.0000010 0.1050201 0.1126535 0.2339641 0.2155487 0.7863105 0.9124797 0.9124797 0.7863105 0.3130434 0.3130434 0.2155487 0.1861039 0.1126535 0.7987784 0.9761735 0.2151558 0.0831101 1.0378515 0.6716372 0.5175609 0.2467239 0.8338741 1.2281951 0.9467010 0.9197236 0.7927067 0.5141111 0.2467239 1.1773467 0.9918569 0.8338741 0.5009630 0.3661248 0.1918414 1.0713950 0.8763740 0.8497920 0.4699459 1.0929781 1.0514908 0.8763740 0.4897218 0.5154086 1.0257986 1.0849123 0.8979962 0.5275033 1.2042165 1.0037735 0.9197236 0.7880715 0.7880715 1.1481689 0.1359826 
T_castaneum_abd-A/1-60                 2.4873669 2.4594750 2.4873669 2.4363784 2.4363784 0.9897570 0.9772256 1.0234831 0.9682062 0.9766030 0.9766030 1.0057580 1.0212556 1.0481912 1.2050177 1.0655376 1.2172268 1.1362590 1.0025693 1.0025693 0.9738609 0.9581598 0.9581598 0.9564611 0.9620908 1.1926233 1.3364757 1.3731582 1.6329702 1.7678790 0.8473198 0.8473198 0.8597591 0.8597591 3.4950429 0.8113283 0.6993581 0.9893749 3.3500685 1.4180406 3.2656960 3.2294571 0.7312936 0.8158743 0.7632568 0.7479747 0.7303154 0.7049781 0.7175983 0.7175983 1.1599752 1.0158937 0.9327556 0.9626046 0.4687368 0.4687368 0.4163737 0.3871851 0.3545717 0.3871851 0.3545717 0.4445620 0.4286136 0.4286136 0.2238621 0.2238621 0.2502180 0.2502180 0.1457783 0.0000010 0.0000000 0.0178668 0.0180888 0.0772139 0.0180547 0.0178668 0.1104594 0.1104594 0.1338411 0.1351353 0.3385327 0.3318206 0.1914194 0.2200495 0.2421698 0.2854046 0.2102792 0.2474986 0.2318853 0.3659686 0.3587829 0.2355922 0.2043040 0.1721420 0.1721420 0.6078650 0.6431800 0.0816120 0.0816120 0.1045845 0.1208650 0.1031034 0.0811729 0.0811729 1.1138708 1.0929781 1.0943077 1.0759197 1.1433793 1.0759197 1.0881202 1.0862891 1.0881202 0.9755685 0.0000010 0.0000010 0.1050201 0.1126535 0.2339641 0.2155487 0.7863105 0.9124797 0.9124797 0.7863105 0.3130434 0.3130434 0.2155487 0.1861039 0.1126535 0.7987784 0.9761735 0.2151558 0.0831101 1.0378515 0.6716372 0.5175609 0.2467239 0.8338741 1.2281951 0.9467010 0.9197236 0.7927067 0.5141111 0.2467239 1.1773467 0.9918569 0.8338741 0.5009630 0.3661248 0.1918414 1.0713950 0.8763740 0.8497920 0.4699459 1.0929781 1.0514908 0.8763740 0.4897218 0.5154086 1.0257986 1.0849123 0.8979962 0.5275033 1.2042165 1.0037735 0.9197236 0.7880715 0.7880715 1.1481689 0.1359826 
S_maritima_abd-A/1-60                  2.4580001 2.4306863 2.4580001 2.4079328 2.4079328 0.9873907 0.9086946 1.0204204 0.9011005 0.9093806 0.9093806 0.9340707 0.9497697 1.0448711 1.2737533 0.9888804 1.1304786 1.1324620 0.9944388 0.9944388 0.9064903 0.8910966 0.8910966 0.8893914 0.9592244 1.1759762 1.2392441 1.2726925 1.5187306 1.6406134 0.8223195 0.8223195 0.8449952 0.8449952 3.4552688 0.7824406 0.6929712 0.9747744 3.3012026 1.4042832 3.4049551 3.1524829 0.7247528 0.8088241 0.7564264 0.7415547 0.7239416 0.6986455 0.7112630 0.7112630 1.1556282 0.9963804 0.9036043 0.9536143 0.4501568 0.4501568 0.3986704 0.3707329 0.3390582 0.3707329 0.3390582 0.4262747 0.4110839 0.4110839 0.2283624 0.2283624 0.2548222 0.2548222 0.1496536 0.0178668 0.0178668 0.0000000 0.0363664 0.0567940 0.0178243 0.0000010 0.1048299 0.1048299 0.1272532 0.1284535 0.3322878 0.3114745 0.1815725 0.2092647 0.2243787 0.2816238 0.2002362 0.2401198 0.2210106 0.3448397 0.3438213 0.2244426 0.1943716 0.1613993 0.1613993 0.5863692 0.6207216 0.0805040 0.0805040 0.1030377 0.1193112 0.1017286 0.0800755 0.0800755 1.1000581 1.0787043 1.0771501 1.0614622 1.1292134 1.0614622 1.0739547 1.0721129 1.0739547 0.9600112 0.0181504 0.0181504 0.1035974 0.1068259 0.2311718 0.2199033 0.7611961 0.8482727 0.8482727 0.7611961 0.2989098 0.2989098 0.2199033 0.1767092 0.1068259 0.7833732 0.9606669 0.1982863 0.0819631 1.0224899 0.6716372 0.4987873 0.2351405 0.8265824 1.2148842 1.0037735 0.9051805 0.7859663 0.4956124 0.2351405 1.1636007 0.9197967 0.8265824 0.4823652 0.3440325 0.1819261 0.9924677 0.8618830 0.8535725 0.4524978 1.0787043 0.9741257 0.8618830 0.4824339 0.4959521 1.0103037 1.0036611 0.8834509 0.5243147 1.1840393 0.9305432 0.9051805 0.7808440 0.7808440 1.1146401 0.1292148 
I_scapularis_abd-A/1-60                2.4718390 2.4439030 2.4718390 2.4206938 2.4206938 0.9701794 0.9581881 1.0045205 0.9494873 0.9579600 0.9579600 0.9861852 1.0018758 1.0282433 1.1843826 1.0453170 1.1967701 1.1161983 0.9838393 0.9838393 0.9551448 0.9393699 0.9393699 0.9376457 0.9432982 1.1720801 1.3158346 1.3525569 1.6150111 1.7506677 0.8467807 0.8467807 0.8592357 0.8592357 3.4849273 0.8056910 0.6944879 0.9612068 3.2519518 1.4222914 3.1754579 3.2049350 0.7350100 0.8195822 0.7670310 0.7515707 0.7339408 0.7086552 0.7212401 0.7212401 1.1828204 1.0096823 0.9585346 0.9666828 0.4486208 0.4486208 0.3995229 0.3677266 0.3356363 0.3677266 0.3356363 0.4242016 0.4087601 0.4087601 0.1960057 0.1960057 0.2219157 0.2219157 0.1190530 0.0180888 0.0180888 0.0363664 0.0000000 0.0982015 0.0367688 0.0363664 0.0869859 0.0869859 0.1098806 0.1109821 0.3092062 0.3029259 0.2200495 0.1914653 0.2549561 0.2570636 0.1829543 0.2187406 0.2040362 0.3363999 0.3283316 0.2072881 0.2320721 0.1992797 0.1992797 0.5685725 0.6019543 0.0602083 0.0602083 0.0823397 0.0990019 0.0811918 0.1031034 0.1031034 1.1820340 1.1612668 1.1622118 1.1433793 1.2164752 1.1433793 1.1553162 1.1533824 1.1553162 1.0378515 0.0183797 0.0183797 0.0826753 0.0886867 0.2071473 0.1885366 0.7856926 0.8941110 0.8941110 0.7856926 0.2951622 0.2951622 0.1885366 0.1584873 0.0886867 0.7981789 0.9801293 0.2271113 0.0612926 1.1056199 0.6716372 0.5389621 0.2180664 0.8376442 1.3052235 0.9273357 0.9192417 0.7963335 0.5369663 0.2180664 1.2030616 0.9719657 0.8376442 0.5042838 0.3352162 0.1632470 1.0505924 0.8496854 0.8492176 0.4033627 1.1612668 1.0308624 0.8496854 0.4897218 0.4913532 1.0928367 1.0637016 0.8709854 0.5641937 1.2042165 0.9836660 0.9192417 0.7823975 0.7823975 1.2223158 0.1116224 
P_opilio_abd-A/1-60                    2.5285122 2.4992812 2.5285122 2.4752881 2.4752881 1.0421445 0.9400062 1.0558827 0.9316979 0.9401376 0.9401376 0.9670917 0.9827532 1.0828081 1.2800688 1.0244778 1.1707656 1.1726505 0.9575949 0.9575949 0.9372862 0.9215966 0.9215966 0.9198681 0.9930498 1.2186105 1.2167255 1.2490177 1.4890782 1.6079487 0.7873255 0.7873255 0.8097463 0.8097463 3.2138611 0.9128141 0.7664778 1.0264223 3.2454481 1.4580603 3.5970392 3.1841331 0.7999560 0.8464883 0.7910624 0.7735072 0.7550386 0.7717895 0.7417032 0.7417032 1.2533529 1.0189468 1.0797528 0.8633506 0.5057889 0.5057889 0.4524596 0.4215098 0.3878677 0.4215098 0.3878677 0.4812862 0.4641542 0.4641542 0.2696113 0.2696113 0.2975783 0.2975783 0.1873430 0.0772139 0.0772139 0.0567940 0.0982015 0.0000000 0.0771439 0.0567940 0.1339903 0.1339903 0.1579353 0.1594072 0.3614000 0.3312183 0.2151423 0.2437561 0.2583829 0.3188152 0.2556821 0.2996137 0.2259028 0.3359967 0.3537485 0.2591645 0.1985824 0.1646994 0.1646994 0.5982974 0.6335696 0.1528278 0.1528278 0.1791099 0.1785293 0.1766242 0.1520888 0.1520888 1.1152583 1.0932029 1.0913706 1.1210458 1.1956882 1.1210458 1.1336724 1.1316763 1.1336724 1.0118764 0.0785639 0.0785639 0.1801944 0.1366994 0.2485991 0.2598757 0.7262610 0.8769923 0.8769923 0.7262610 0.3449830 0.3449830 0.2598757 0.2091615 0.1366994 0.7482951 1.0141204 0.2314515 0.1558751 1.0811898 0.8375387 0.5169340 0.2705128 0.8475318 1.2355385 1.0412293 0.8684455 0.8030573 0.5134303 0.2705128 1.1822300 0.9528044 0.8475318 0.5000521 0.4202902 0.2157419 1.0290634 0.8267826 0.8958011 0.5555487 1.0932029 1.0099468 0.8267826 0.5690044 0.5147172 1.0218113 1.0414020 0.8475119 0.6231852 1.2136707 0.9641455 0.8684455 0.8635404 0.8635404 1.1310270 0.1604777 
C_sculpturatus_abd-A-A/1-60            2.4764968 2.4486935 2.4764968 2.4256169 2.4256169 0.9719507 0.9782554 0.9557402 0.9692408 0.9776125 0.9776125 1.0067539 1.0222164 0.9762460 1.2800564 1.0664887 1.2183271 1.0599923 1.0236279 1.0236279 0.9748809 0.9592244 0.9592244 0.9575329 0.8966958 1.1884605 1.3380390 1.3749198 1.6365445 1.7728999 0.8283630 0.8283630 0.8564346 0.8564346 3.4895449 0.8086126 0.7224681 0.9859341 3.3450690 1.4450724 3.4328934 3.1746809 0.7542351 0.8384123 0.7864038 0.7701135 0.7527181 0.7278121 0.7401605 0.7401605 1.0746173 1.0131159 0.9110630 0.9869854 0.4602025 0.4602025 0.4078472 0.3789908 0.3465032 0.3789908 0.3465032 0.4359955 0.4202773 0.4202773 0.2362168 0.2362168 0.2634492 0.2634492 0.1551826 0.0180547 0.0180547 0.0178243 0.0367688 0.0771439 0.0000000 0.0178243 0.1057937 0.1057937 0.1286410 0.1298749 0.3458748 0.3171537 0.1845231 0.2129353 0.2293846 0.3032994 0.2035256 0.2525656 0.2248842 0.3506442 0.3510516 0.2284653 0.1975376 0.1688110 0.1688110 0.5985347 0.6334113 0.0595339 0.0595339 0.1142096 0.0979284 0.0802892 0.0592131 0.0592131 1.1113079 1.0901529 1.0885622 1.0729271 1.1410366 1.0729271 1.0852780 1.0834306 1.0852780 0.9718712 0.0183445 0.0183445 0.0817404 0.1078439 0.2045141 0.2273356 0.7670895 0.9136627 0.9136627 0.7670895 0.3052033 0.3052033 0.2273356 0.1794544 0.1078439 0.7957283 0.9724921 0.2029994 0.0605944 1.0344240 0.6716372 0.5091971 0.2394821 0.8567427 1.2269760 1.0080017 0.9162634 0.8148706 0.5058561 0.2394821 1.1754434 0.9928983 0.8567427 0.4926084 0.3500973 0.1849014 1.0723703 0.8730389 0.8710564 0.4883725 1.0901529 1.0524731 0.8730389 0.5206234 0.5067374 1.0222805 1.0859001 0.8945789 0.4839539 1.2019003 1.0048017 0.9162634 0.8119098 0.8119098 1.1248201 0.1306631 
D_plantarius_abd-A-A/1-60              2.4580001 2.4306863 2.4580001 2.4079328 2.4079328 0.9873907 0.9086946 1.0204204 0.9011005 0.9093806 0.9093806 0.9340707 0.9497697 1.0448711 1.2737533 0.9888804 1.1304786 1.1324620 0.9944388 0.9944388 0.9064903 0.8910966 0.8910966 0.8893914 0.9592244 1.1759762 1.2392441 1.2726925 1.5187306 1.6406134 0.8223195 0.8223195 0.8449952 0.8449952 3.4552688 0.7824406 0.6929712 0.9747744 3.3012026 1.4042832 3.4049551 3.1524829 0.7247528 0.8088241 0.7564264 0.7415547 0.7239416 0.6986455 0.7112630 0.7112630 1.1556282 0.9963804 0.9036043 0.9536143 0.4501568 0.4501568 0.3986704 0.3707329 0.3390582 0.3707329 0.3390582 0.4262747 0.4110839 0.4110839 0.2283624 0.2283624 0.2548222 0.2548222 0.1496536 0.0178668 0.0178668 0.0000010 0.0363664 0.0567940 0.0178243 0.0000000 0.1048299 0.1048299 0.1272532 0.1284535 0.3322878 0.3114745 0.1815725 0.2092647 0.2243787 0.2816238 0.2002362 0.2401198 0.2210106 0.3448397 0.3438213 0.2244426 0.1943716 0.1613993 0.1613993 0.5863692 0.6207216 0.0805040 0.0805040 0.1030377 0.1193112 0.1017286 0.0800755 0.0800755 1.1000581 1.0787043 1.0771501 1.0614622 1.1292134 1.0614622 1.0739547 1.0721129 1.0739547 0.9600112 0.0181504 0.0181504 0.1035974 0.1068259 0.2311718 0.2199033 0.7611961 0.8482727 0.8482727 0.7611961 0.2989098 0.2989098 0.2199033 0.1767092 0.1068259 0.7833732 0.9606669 0.1982863 0.0819631 1.0224899 0.6716372 0.4987873 0.2351405 0.8265824 1.2148842 1.0037735 0.9051805 0.7859663 0.4956124 0.2351405 1.1636007 0.9197967 0.8265824 0.4823652 0.3440325 0.1819261 0.9924677 0.8618830 0.8535725 0.4524978 1.0787043 0.9741257 0.8618830 0.4824339 0.4959521 1.0103037 1.0036611 0.8834509 0.5243147 1.1840393 0.9305432 0.9051805 0.7808440 0.7808440 1.1146401 0.1292148 
D_melanogaster_Antp/1-60               2.0155528 1.9944799 2.0155528 1.9774906 1.9774906 0.9684465 1.0000620 1.0643386 1.0083966 1.0165635 1.0165635 1.0476444 1.0628882 1.0977052 1.3261235 1.1091421 1.2636464 1.1857936 0.9586058 0.9586058 1.0139798 0.9984839 0.9984839 0.9968611 1.0095928 1.1770188 1.3866615 1.4245794 1.6804898 1.7690907 0.8536680 0.8536680 0.8488482 0.8488482 3.3288222 0.7172129 0.6067228 0.7805066 3.0032591 1.2579603 3.3778421 3.3476314 0.6435528 0.6944190 0.6453413 0.6367639 0.6201503 0.6207712 0.6081640 0.6081640 1.1738512 0.8774626 0.9449171 0.8738925 0.2687558 0.2687558 0.2301726 0.2083974 0.1833623 0.2083974 0.1833623 0.2468187 0.2391101 0.2391101 0.1073648 0.1073648 0.1296408 0.1296408 0.0636954 0.1104594 0.1104594 0.1048299 0.0869859 0.1339903 0.1057937 0.1048299 0.0000000 0.0000010 0.0181566 0.0183313 0.2449246 0.2440504 0.1216980 0.0963319 0.1854834 0.2032705 0.1427287 0.2049010 0.1397846 0.2759567 0.2169203 0.1126906 0.1659574 0.1659662 0.1659662 0.4626695 0.4884188 0.1398812 0.1398812 0.1592670 0.1852615 0.1652326 0.1919117 0.1919117 1.2322874 1.2113836 1.2547503 1.1817439 1.2600766 1.1817439 1.1937625 1.1917386 1.1937625 1.0695315 0.1126535 0.1126535 0.1688065 0.0000010 0.1792044 0.1035082 0.7905309 0.9521472 0.9521472 0.7905309 0.1541889 0.1541889 0.1035082 0.0698004 0.0000010 0.7859807 0.7925801 0.1584588 0.1428681 1.1430713 0.5606113 0.3773183 0.1203847 0.7378885 1.3628384 1.0511770 0.9103933 0.7027305 0.3793881 0.1203847 1.2547843 1.0157681 0.7378885 0.3473402 0.2822688 0.0964860 1.0967265 0.8389278 0.6944933 0.2689859 1.2113836 1.0765054 0.8389278 0.4436704 0.3327719 1.0630976 1.1107696 0.8606534 0.6140220 1.1614245 1.0280071 0.9103933 0.6820015 0.6820015 1.3002920 0.0183823 
S_maritima_Antp/1-60                   2.0155528 1.9944799 2.0155528 1.9774906 1.9774906 0.9684465 1.0000620 1.0643386 1.0083966 1.0165635 1.0165635 1.0476444 1.0628882 1.0977052 1.3261235 1.1091421 1.2636464 1.1857936 0.9586058 0.9586058 1.0139798 0.9984839 0.9984839 0.9968611 1.0095928 1.1770188 1.3866615 1.4245794 1.6804898 1.7690907 0.8536680 0.8536680 0.8488482 0.8488482 3.3288222 0.7172129 0.6067228 0.7805066 3.0032591 1.2579603 3.3778421 3.3476314 0.6435528 0.6944190 0.6453413 0.6367639 0.6201503 0.6207712 0.6081640 0.6081640 1.1738512 0.8774626 0.9449171 0.8738925 0.2687558 0.2687558 0.2301726 0.2083974 0.1833623 0.2083974 0.1833623 0.2468187 0.2391101 0.2391101 0.1073648 0.1073648 0.1296408 0.1296408 0.0636954 0.1104594 0.1104594 0.1048299 0.0869859 0.1339903 0.1057937 0.1048299 0.0000010 0.0000000 0.0181566 0.0183313 0.2449246 0.2440504 0.1216980 0.0963319 0.1854834 0.2032705 0.1427287 0.2049010 0.1397846 0.2759567 0.2169203 0.1126906 0.1659574 0.1659662 0.1659662 0.4626695 0.4884188 0.1398812 0.1398812 0.1592670 0.1852615 0.1652326 0.1919117 0.1919117 1.2322874 1.2113836 1.2547503 1.1817439 1.2600766 1.1817439 1.1937625 1.1917386 1.1937625 1.0695315 0.1126535 0.1126535 0.1688065 0.0000010 0.1792044 0.1035082 0.7905309 0.9521472 0.9521472 0.7905309 0.1541889 0.1541889 0.1035082 0.0698004 0.0000010 0.7859807 0.7925801 0.1584588 0.1428681 1.1430713 0.5606113 0.3773183 0.1203847 0.7378885 1.3628384 1.0511770 0.9103933 0.7027305 0.3793881 0.1203847 1.2547843 1.0157681 0.7378885 0.3473402 0.2822688 0.0964860 1.0967265 0.8389278 0.6944933 0.2689859 1.2113836 1.0765054 0.8389278 0.4436704 0.3327719 1.0630976 1.1107696 0.8606534 0.6140220 1.1614245 1.0280071 0.9103933 0.6820015 0.6820015 1.3002920 0.0183823 
L_elegans_Antp-A/1-60                  1.8912369 1.8709992 1.8912369 1.8556313 1.8556313 0.9629530 1.0698155 1.1354908 1.0772938 1.0851957 1.0851957 1.0790783 1.1362777 1.1102778 1.2420360 1.0376052 1.3021880 1.2665011 1.0232912 1.0232912 1.0827935 1.0671120 1.0671120 1.0656067 1.0780582 1.2615026 1.4301832 1.4381138 1.7944198 1.8911233 0.7972290 0.7972290 0.7928026 0.7928026 3.3135484 0.7257946 0.5944088 0.7807544 3.0309594 1.2735394 3.3928523 3.3321421 0.6509814 0.7025464 0.6530157 0.6439881 0.6271885 0.6278195 0.6150708 0.6150708 1.1591538 0.8567561 0.9302203 0.8534252 0.2649768 0.2649768 0.2266249 0.1834159 0.2083974 0.1834159 0.2083974 0.2198944 0.2131453 0.2131453 0.1302902 0.1302902 0.1528801 0.1528801 0.0860133 0.1338411 0.1338411 0.1272532 0.1098806 0.1579353 0.1286410 0.1272532 0.0181566 0.0181566 0.0000000 0.0180398 0.2714005 0.2169132 0.1467412 0.1210347 0.1586880 0.2089399 0.1183549 0.2015653 0.1373280 0.2721045 0.2135330 0.1106869 0.1631494 0.1916628 0.1916628 0.4580815 0.4840623 0.1652326 0.1652326 0.1351329 0.1598191 0.1398919 0.1660564 0.1660564 1.2019296 1.1811829 1.2228551 1.1521192 1.2270901 1.1521192 1.1642327 1.1622537 1.1642327 1.0429055 0.1365260 0.1365260 0.1428818 0.0184500 0.1526496 0.1256231 0.7367489 1.0179554 1.0179554 0.7367489 0.1780132 0.1780132 0.1256231 0.0934860 0.0184500 0.7325102 0.7927955 0.1317446 0.1688065 1.1135165 0.5754818 0.4092049 0.1452200 0.7476920 1.3268705 1.1262076 0.8499041 0.7109480 0.4105658 0.1452200 1.2234057 1.0891754 0.7476920 0.3784131 0.3130091 0.1212111 1.1769229 0.7829372 0.6455159 0.2689859 1.1811829 1.1549229 0.7829372 0.4377823 0.3251276 1.0370608 1.1929327 0.8025468 0.6223835 1.1206837 1.1028490 0.8499041 0.6901713 0.6901713 1.2660803 0.0372408 
P_tepidariorum_Antp-A/1-60             2.0055155 1.9845603 2.0055155 1.9677343 1.9677343 0.9010597 1.0740530 1.1400632 1.0815140 1.0894229 1.0894229 1.0534853 1.1410135 1.0805469 1.3215729 1.1061739 1.2715684 1.2722434 1.0270568 1.0270568 1.0870229 1.0712719 1.0712719 1.0697699 1.0822493 1.2674689 1.3959430 1.4002212 1.8041083 1.9015547 0.8518842 0.8518842 0.8470805 0.8470805 3.2912493 0.7137112 0.6036988 0.7780702 3.0309331 1.2376701 3.3675980 3.3097208 0.6401596 0.6909815 0.6418477 0.6334308 0.6168243 0.6174426 0.6048434 0.6048434 1.1622615 0.8619659 0.9324095 0.8585588 0.2393530 0.2393530 0.2013238 0.2069290 0.2101656 0.2069290 0.2101656 0.2451017 0.2374748 0.2374748 0.1315377 0.1315377 0.1542832 0.1542832 0.0869011 0.1351353 0.1351353 0.1284535 0.1109821 0.1594072 0.1298749 0.1284535 0.0183313 0.0183313 0.0180398 0.0000000 0.2733953 0.2423379 0.1482087 0.1223065 0.1840262 0.1959901 0.1416313 0.1764171 0.1137154 0.2460751 0.1888056 0.0878934 0.1392200 0.1934122 0.1934122 0.4207845 0.4472759 0.1668359 0.1668359 0.1580806 0.1838669 0.1639506 0.1904657 0.1904657 1.2105914 1.1897938 1.2319516 1.1605497 1.2364967 1.1605497 1.1726486 1.1706547 1.1726486 1.0503292 0.1378654 0.1378654 0.1674756 0.0186298 0.1777887 0.1267968 0.7888276 1.0217662 1.0217662 0.7888276 0.1795798 0.1795798 0.1267968 0.0944878 0.0186298 0.7842853 0.7900636 0.1571580 0.1704671 1.1218831 0.5531633 0.4113851 0.1466669 0.7258162 1.3370749 1.1310026 0.9084201 0.6993022 0.4126909 0.1466669 1.2323531 1.0937144 0.7258162 0.3806219 0.3153185 0.1224857 1.1822690 0.8371636 0.6927895 0.2689859 1.1897938 1.1600510 0.8371636 0.3919985 0.3286647 1.0443085 1.1984706 0.8588103 0.6022354 1.1321484 1.1075405 0.9084201 0.6784830 0.6784830 1.2758246 0.0375981 
D_melanogaster_ftz/1-60                2.7329326 2.5160684 2.7329326 2.4926859 2.4926859 1.0302853 1.1207836 1.1842193 1.1113883 1.1162668 1.1162668 1.0786169 1.1741466 1.1505535 1.3386213 1.1462444 1.2495140 1.3051284 1.0739310 1.0739310 1.1160631 1.1192035 1.1192035 1.0927457 1.1452015 1.3688179 1.5781447 1.6230750 1.7936824 1.5148225 0.9537963 0.9537963 0.9515297 0.9515297 2.9711859 0.7803958 0.7671344 0.7233613 2.8291722 1.1645751 2.7308187 3.9092349 0.8077109 0.7924525 0.6358246 0.7534330 0.7374001 0.7094023 0.6847169 0.6847169 1.1909453 1.1278461 1.0661161 0.8670494 0.3856317 0.3856317 0.3575788 0.3289268 0.2999356 0.3289268 0.2999356 0.3541495 0.3616418 0.3616418 0.2690371 0.2690371 0.2449691 0.2449691 0.1941024 0.3385327 0.3385327 0.3322878 0.3092062 0.3614000 0.3458748 0.3322878 0.2449246 0.2449246 0.2714005 0.2733953 0.0000000 0.2322469 0.2143330 0.1904868 0.2626011 0.2132938 0.2431084 0.2125742 0.2670601 0.3788257 0.3475417 0.2379847 0.2850997 0.2267362 0.2267362 0.5907473 0.6630190 0.4102719 0.4102719 0.4168892 0.4756573 0.4450165 0.4795505 0.4795505 1.2487287 1.2202173 1.2780283 1.1303343 1.2050950 1.1303343 1.1696798 1.1565833 1.1696798 1.0463393 0.3032092 0.3032092 0.4023563 0.2145850 0.2440506 0.2269008 0.9099254 1.0719909 1.0719909 0.9099254 0.2726198 0.2726198 0.2269008 0.1678643 0.2145850 0.9078145 0.8634697 0.2323561 0.3694696 1.1171184 0.5229842 0.4662925 0.1689565 0.6879651 1.1967431 1.1523926 0.8863207 0.7378591 0.5191667 0.1689565 1.2640446 1.0628972 0.6879651 0.4860879 0.3519818 0.1516415 1.2100309 0.9386165 0.7166171 0.2040149 1.2202173 1.1269827 0.9386165 0.6176950 0.3679706 1.0946173 1.1638124 0.9662466 0.6598539 1.2297595 1.1354985 0.8863207 0.6068120 0.6068120 1.3040625 0.2754634 
T_castaneum_ftz/1-60                   2.3276149 2.5643623 2.3276149 2.5407632 2.5407632 0.9337447 1.0180016 0.9770857 0.9240298 1.0160744 1.0160744 1.0596328 0.9741597 1.0605258 1.0963930 0.9967858 1.1018697 1.1625404 1.0330127 1.0330127 0.9959338 1.0163550 1.0163550 1.0314280 1.0240361 1.2358099 1.3607148 1.3685808 1.6791250 1.4707325 0.6732402 0.6732402 0.7199134 0.7199134 3.3018390 0.6924600 0.7063993 0.8120737 3.2761968 1.0121370 2.7467423 3.3301559 0.7592040 0.8040590 0.7893518 0.7469882 0.7449821 0.7126764 0.7262217 0.7262217 1.1260476 0.8928404 0.7991281 0.7522977 0.4308496 0.4308496 0.4034689 0.3441912 0.3760531 0.3441912 0.3760531 0.3568808 0.3404917 0.3404917 0.2974925 0.2974925 0.3261081 0.3261081 0.2689076 0.3318206 0.3318206 0.3114745 0.3029259 0.3312183 0.3171537 0.3114745 0.2440504 0.2440504 0.2169132 0.2423379 0.2322469 0.0000000 0.1908180 0.1654107 0.1431471 0.1910381 0.1435019 0.1632619 0.1898765 0.2389853 0.2965008 0.1877451 0.2012015 0.2040734 0.2040734 0.5110616 0.5401299 0.3757945 0.3757945 0.3489657 0.3696291 0.3453443 0.3756612 0.3756612 1.0861310 1.1043832 1.1512640 1.0758860 1.1448802 1.0758860 1.1126877 1.1003512 1.1126877 0.9823158 0.2949492 0.2949492 0.3064585 0.2093362 0.1082658 0.3004873 0.6180565 0.9541406 0.9541406 0.6180565 0.3269733 0.3269733 0.3004873 0.1317411 0.2093362 0.6629389 0.8143013 0.1173531 0.3364382 1.0477535 0.7427355 0.5900871 0.1890996 0.6647216 1.2447888 1.0184137 0.7705576 0.6583821 0.5866833 0.1890996 1.1465553 0.9887656 0.6647216 0.5529717 0.3575887 0.1598988 1.0409486 0.6895529 0.7113039 0.2856115 1.1043832 1.0457920 0.6895529 0.5211763 0.4514770 0.9740906 1.0776155 0.7058391 0.6654277 1.0510489 0.9909368 0.7705576 0.7150245 0.7150245 1.0903817 0.2758259 
S_maritima_ftz/1-60                    2.0575673 2.0451942 2.0575673 2.0282249 2.0282249 1.0285592 1.0439601 1.1273978 1.0697558 0.9768689 0.9768689 1.0854168 1.1279051 1.0614428 1.1750159 1.0719494 1.1794060 1.2141640 0.9535188 0.9535188 1.0632762 0.9775784 0.9775784 0.9524929 0.9888154 1.1261218 1.3637967 1.4017838 1.7961635 1.5222581 0.6991878 0.6991878 0.6950445 0.6950445 2.7516067 0.6792818 0.6070948 0.8167167 3.2220249 1.1668475 2.7684545 3.2638881 0.6477224 0.6929555 0.6278779 0.6262733 0.6028814 0.6130949 0.6047333 0.6047333 1.1730237 0.9023891 0.8825414 0.8489550 0.2962524 0.2962524 0.2754918 0.2557252 0.2285305 0.2557252 0.2285305 0.2741148 0.3109939 0.3109939 0.1891259 0.1891259 0.2138233 0.2138233 0.1489327 0.1914194 0.1914194 0.1815725 0.2200495 0.2151423 0.1845231 0.1815725 0.1216980 0.1216980 0.1467412 0.1482087 0.2143330 0.1908180 0.0000000 0.0179147 0.0785865 0.1484009 0.0758467 0.0973364 0.0760644 0.1842125 0.1377196 0.0553837 0.0780543 0.0773207 0.0773207 0.3401167 0.3956041 0.2945256 0.2945256 0.3099266 0.3496372 0.3251348 0.2939964 0.2939964 1.0499520 1.0214176 1.0608238 0.9944546 1.0611028 0.9944546 1.0077625 1.0059726 1.0077625 0.9169135 0.1584471 0.1584471 0.2852213 0.0940153 0.1010679 0.1849509 0.7181870 1.0039973 1.0039973 0.7181870 0.2329005 0.2329005 0.1849509 0.0181288 0.0940153 0.7138992 0.8279473 0.0580336 0.2557314 0.9796635 0.5382022 0.3672518 0.0361520 0.7421793 1.1724632 1.1343038 0.7476244 0.6868567 0.3659856 0.0361520 1.1078854 1.0930626 0.7421793 0.3512666 0.3255925 0.0376866 1.1618059 0.7115760 0.7153532 0.2971350 1.0214176 1.1589483 0.7115760 0.4467468 0.3117659 0.9084959 1.1973433 0.7292002 0.6309696 1.0514604 1.1111399 0.7476244 0.7031227 0.7031227 1.0988657 0.1492276 
I_scapularis_ftz/1-60                  2.0393467 2.0268211 2.0393467 2.0098065 2.0098065 1.0093782 1.0243624 1.1081324 1.0504353 0.9582760 0.9582760 1.0651407 1.1080015 1.0417124 1.1545025 1.0517143 1.1591695 1.1937314 0.9352547 0.9352547 1.0440131 0.9588220 0.9588220 0.9338119 0.9701900 1.1050346 1.3430468 1.3810960 1.7797904 1.5033638 0.6984227 0.6984227 0.6942723 0.6942723 2.7468695 0.6746232 0.6031200 0.7878042 3.1190177 1.1708919 2.6806109 3.2379459 0.6512800 0.6966103 0.6316199 0.6298416 0.6064668 0.6166661 0.6083157 0.6083157 1.1945249 0.8963548 0.9088631 0.8527972 0.2794220 0.2794220 0.2645356 0.2404556 0.2142098 0.2404556 0.2142098 0.2572957 0.2928614 0.2928614 0.1630521 0.1630521 0.1873609 0.1873609 0.1219252 0.2200495 0.2200495 0.2092647 0.1914653 0.2437561 0.2129353 0.2092647 0.0963319 0.0963319 0.1210347 0.1223065 0.1904868 0.1654107 0.0179147 0.0000000 0.0829739 0.1251802 0.0559137 0.0766390 0.0561278 0.1615782 0.1163512 0.0363129 0.0991369 0.0983146 0.0983146 0.3070936 0.3643503 0.2636683 0.2636683 0.2803538 0.3179673 0.2940461 0.3251348 0.3251348 1.1198713 1.0907234 1.1329733 1.0611028 1.1333358 1.0611028 1.0744155 1.0724537 1.0744155 0.9796635 0.1861039 0.1861039 0.2550106 0.0698004 0.0793658 0.1592920 0.7174397 0.9848652 0.9848652 0.7174397 0.2181483 0.2181483 0.1592920 0.0000010 0.0698004 0.7131451 0.8319302 0.0613576 0.2257490 1.0478836 0.5382022 0.3844202 0.0177651 0.7459624 1.2514296 1.1138141 0.7469177 0.6905297 0.3863414 0.0177651 1.1353230 1.0725062 0.7459624 0.3542142 0.2966347 0.0184974 1.1406926 0.6838444 0.7145934 0.2434779 1.0907234 1.1378037 0.6838444 0.4467468 0.2949450 0.9711210 1.1757071 0.7008417 0.6708708 1.0514604 1.0904194 0.7469177 0.6982547 0.6982547 1.1754507 0.1230903 
P_opilio_ftz/1-60                      2.2310286 2.2171984 2.2310286 2.1975460 2.1975460 0.9409632 1.0414632 1.1218496 1.0634182 1.0617630 1.0617630 1.0711724 1.1238987 1.0246559 1.0567364 0.9558426 1.1661827 1.2492607 1.0764357 1.0764357 1.0813729 1.0634054 1.0634054 1.0361546 1.0722028 1.2513967 1.4455288 1.4539202 1.8260681 1.5692528 0.6215786 0.6215786 0.6678382 0.6678382 2.9450880 0.6789616 0.5906811 0.8159737 3.2696708 1.2703801 2.8342857 2.9437969 0.6402271 0.6981889 0.6334646 0.6214698 0.6078627 0.6172389 0.6088132 0.6088132 1.0644882 0.8991329 0.8031308 0.8196481 0.3802794 0.3802794 0.3336669 0.3053041 0.3362974 0.3053041 0.3362974 0.3292465 0.2876061 0.2876061 0.2493771 0.2493771 0.2780426 0.2780426 0.2095285 0.2421698 0.2421698 0.2243787 0.2549561 0.2583829 0.2293846 0.2243787 0.1854834 0.1854834 0.1586880 0.1840262 0.2626011 0.1431471 0.0785865 0.0829739 0.0000000 0.1646748 0.0603748 0.1375265 0.1281413 0.1971772 0.1987083 0.1035774 0.1220029 0.1263683 0.1263683 0.4196775 0.4710540 0.3243930 0.3243930 0.2978499 0.3178356 0.2945582 0.2799165 0.2799165 1.1270655 1.0989363 1.1202504 1.0700200 1.1402210 1.0700200 1.0828504 1.0809398 1.0828504 0.9813472 0.2151558 0.2151558 0.2654424 0.1584588 0.0834477 0.2460587 0.5836112 1.0110478 1.0110478 0.5836112 0.3047350 0.3047350 0.2460587 0.0613576 0.1584588 0.6276314 0.8007786 0.0000010 0.2952709 1.0476106 0.5523108 0.4263151 0.1043335 0.7400207 1.2502635 1.1391336 0.7186753 0.6933492 0.4727875 0.1043335 1.0769893 1.0873863 0.7400207 0.4508228 0.3486049 0.0851371 1.1589911 0.7137763 0.6691874 0.3509622 1.0989363 1.1560107 0.7137763 0.4438572 0.3715467 0.9730285 1.1959152 0.7314452 0.6438501 1.0072473 1.1062303 0.7186753 0.7212708 0.7212708 1.0846591 0.2161107 
C_sculpturatus_ftz-A/1-60              2.5523649 2.3522692 2.5523649 2.3308516 2.3308516 1.0599954 1.1573789 1.2497368 1.1630623 1.1683593 1.1683593 1.1061363 1.2291870 1.1348733 1.3069489 1.2060330 1.2004916 1.3682512 1.0728845 1.0728845 1.1797379 1.1719362 1.1719362 1.1438853 1.2056159 1.3289875 1.5126842 1.4957900 1.9970067 1.6856584 0.8762468 0.8762468 0.8787725 0.8787725 2.9627261 0.6134542 0.5788033 0.6799213 2.8801282 1.0464280 2.5579457 3.5718931 0.5678883 0.6327213 0.5901308 0.5182385 0.5487488 0.5534499 0.5444955 0.5444955 1.1789397 0.9577662 0.9735955 0.8527367 0.4275336 0.4275336 0.3973021 0.3857367 0.3789871 0.3857367 0.3789871 0.4165257 0.4161716 0.4161716 0.2044823 0.2044823 0.2290979 0.2290979 0.2019393 0.2854046 0.2854046 0.2816238 0.2570636 0.3188152 0.3032994 0.2816238 0.2032705 0.2032705 0.2089399 0.1959901 0.2132938 0.1910381 0.1484009 0.1251802 0.1646748 0.0000000 0.1515351 0.1717948 0.1676011 0.2230532 0.1970739 0.1421598 0.1614793 0.1875501 0.1875501 0.4644955 0.4572477 0.3623970 0.3623970 0.3074164 0.3950137 0.3689472 0.4007727 0.4007727 1.0445335 1.0192060 1.0326093 0.9924365 1.0585133 0.9924365 1.0056884 1.0039123 1.0056884 0.9423605 0.2498938 0.2498938 0.3277835 0.1708686 0.1618474 0.2355878 0.8297348 1.1149873 1.1149873 0.8297348 0.3432424 0.3432424 0.2355878 0.1012247 0.1708686 0.8323421 0.7917080 0.1389224 0.3213583 1.0057661 0.4260096 0.5990055 0.1470103 0.5914056 1.1587829 1.2049706 0.9445957 0.6322993 0.5952540 0.1470103 1.0620833 1.1179346 0.5914056 0.5603889 0.3514744 0.1266061 1.2733150 0.8663462 0.7914584 0.1654243 1.0192060 1.1859105 0.8663462 0.4256021 0.4043021 0.9340210 1.2257081 0.8897247 0.5830752 0.9934847 1.1941694 0.9445957 0.5392216 0.5392216 1.0848555 0.2339964 
C_sculpturatus_ftz-B/1-60              2.2144438 2.2006604 2.2144438 2.1810658 2.1810658 1.0578126 1.1141400 1.1965379 1.1353603 1.1334527 1.1334527 1.1445571 1.1996822 1.0967307 1.1222307 1.0236356 1.2428555 1.3312197 1.1058864 1.1058864 1.1530698 1.1359343 1.1359343 1.1080071 1.1469768 1.3220037 1.5456539 1.5546210 1.9518398 1.6722254 0.7329583 0.7329583 0.7287885 0.7287885 3.1429451 0.7176347 0.6263279 0.8576980 3.0006560 1.3217007 2.7038938 3.1210688 0.7095425 0.7726203 0.7064142 0.6903874 0.6761483 0.6853563 0.6767886 0.6767886 1.1714013 0.9103105 0.9376062 0.8664305 0.3431665 0.3431665 0.3270966 0.2751484 0.3034906 0.2751484 0.3034906 0.2952198 0.2577515 0.2577515 0.2137188 0.2137188 0.2391655 0.2391655 0.1762445 0.2102792 0.2102792 0.2002362 0.1829543 0.2556821 0.2035256 0.2002362 0.1427287 0.1427287 0.1183549 0.1416313 0.2431084 0.1435019 0.0758467 0.0559137 0.0603748 0.1515351 0.0000000 0.0758539 0.0738613 0.1964167 0.1596284 0.0746531 0.0940039 0.1182912 0.1182912 0.2987563 0.3598193 0.2512067 0.2512067 0.2131523 0.2446093 0.2226457 0.2520726 0.2520726 1.0922883 1.0633505 1.1044941 1.0347571 1.1048771 1.0347571 1.0481448 1.0462386 1.0481448 0.9452162 0.1836551 0.1836551 0.1940832 0.1181492 0.0641259 0.2110600 0.6919790 1.0810177 1.0810177 0.6919790 0.2744796 0.2744796 0.2110600 0.0367120 0.1181492 0.6879330 0.8985603 0.0616339 0.2226340 1.0109607 0.6667209 0.4976069 0.0751561 0.7861837 1.2158406 1.2087297 0.7824475 0.7378806 0.4967002 0.0751561 1.1074192 1.1645227 0.7861837 0.4636873 0.3564942 0.0572369 1.2406496 0.7183975 0.7308576 0.2972706 1.0633505 1.2376859 0.7183975 0.4974161 0.3570780 0.9366125 1.2814118 0.7360672 0.6296523 1.0000840 1.1846812 0.7824475 0.7664495 0.7664495 1.1451618 0.1700874 
D_silvatica_ftz-B/1-60                 2.4106302 2.3944465 2.4106302 2.3725569 2.3725569 1.0055939 1.1453453 1.2336458 1.1714509 1.0704045 1.0704045 1.1152480 1.2366695 1.0686932 1.1935132 1.0923908 1.2105316 1.3351569 1.0541972 1.0541972 1.1642732 1.0720752 1.0720752 1.0458688 1.0843046 1.2062074 1.4028025 1.4072510 1.9844984 1.6739798 0.7549199 0.7549199 0.7397530 0.7397530 2.9925100 0.7574421 0.7087116 0.7967095 3.1506806 1.1277352 2.6858584 3.2533761 0.7588361 0.8120185 0.7438893 0.7361842 0.7116150 0.7219149 0.7134701 0.7134701 1.1241313 0.9692204 0.9276419 0.9369987 0.2842514 0.2842514 0.2690532 0.2726439 0.2765528 0.2726439 0.2765528 0.2924833 0.3307313 0.3307313 0.2626931 0.2626931 0.2901239 0.2901239 0.2238504 0.2474986 0.2474986 0.2401198 0.2187406 0.2996137 0.2525656 0.2401198 0.2049010 0.2049010 0.2015653 0.1764171 0.2125742 0.1632619 0.0973364 0.0766390 0.1375265 0.1717948 0.0758539 0.0000000 0.0746147 0.1830117 0.1610076 0.0754226 0.1184304 0.1446513 0.1446513 0.3338221 0.3967984 0.3060035 0.3060035 0.2848130 0.3252968 0.3017947 0.3321809 0.3321809 1.0695204 1.0402776 1.0770922 1.0120466 1.0815507 1.0120466 1.0498833 1.0371112 1.0498833 0.9313767 0.2125681 0.2125681 0.2632796 0.1730083 0.1168134 0.2576161 0.7746297 1.1012837 1.1012837 0.7746297 0.2820797 0.2820797 0.2576161 0.0776755 0.1730083 0.7592168 0.8412056 0.1137017 0.2673097 0.9972955 0.6391857 0.4639661 0.0964405 0.7298650 1.1960837 1.2445332 0.7929932 0.6851882 0.4639647 0.0964405 1.0846510 1.2025771 0.7298650 0.4312439 0.3695588 0.1009507 1.2796875 0.7295424 0.8518863 0.2941885 1.0402776 1.2767796 0.7295424 0.5171449 0.3294622 0.9226245 1.3217106 0.7471602 0.6899402 0.9809039 1.2231501 0.7929932 0.7200191 0.7200191 1.1339617 0.2353283 
D_plantarius_ftz-B/1-60                2.1707872 2.1575076 2.1707872 2.1386721 2.1386721 0.9901084 1.0941702 1.1805275 1.1204742 1.0218358 1.0218358 1.0643566 1.1829961 1.0189702 1.1433075 1.0423127 1.1036133 1.2754301 0.9968854 0.9968854 1.1135451 1.0230099 1.0230099 0.9968055 1.0343370 1.1841437 1.3407519 1.3450218 1.8909315 1.7403771 0.7179003 0.7179003 0.7136724 0.7136724 3.0888322 0.6782078 0.6449619 0.8427563 2.7388374 1.1587209 2.7980528 2.9804078 0.6977022 0.7464274 0.6798368 0.6805927 0.6516429 0.6619693 0.6535093 0.6535093 1.0930208 0.8878610 0.8441712 0.8447053 0.2851764 0.2851764 0.2701291 0.2736591 0.2775346 0.2736591 0.2775346 0.2933565 0.3311230 0.3311230 0.2230474 0.2230474 0.2489104 0.2489104 0.1809431 0.2318853 0.2318853 0.2210106 0.2040362 0.2259028 0.2248842 0.2210106 0.1397846 0.1397846 0.1373280 0.1137154 0.2670601 0.1898765 0.0760644 0.0561278 0.1281413 0.1676011 0.0738613 0.0746147 0.0000000 0.1194649 0.0973243 0.0181291 0.0372794 0.0772844 0.0772844 0.2049239 0.3025056 0.2755678 0.2755678 0.2591896 0.2945014 0.2714235 0.3018593 0.3018593 1.0883799 1.0592732 1.1005450 1.0306360 1.1009281 1.0306360 1.0441215 1.0422119 1.0441215 0.9499208 0.1984802 0.1984802 0.2341708 0.1118282 0.1003178 0.2183639 0.7376098 1.0513748 1.0513748 0.7376098 0.2830272 0.2830272 0.2183639 0.0568544 0.1118282 0.7332341 0.8909262 0.1053730 0.2379908 1.0165089 0.6464287 0.4546956 0.0753725 0.7404575 1.2163738 1.1913593 0.7676563 0.6934753 0.4549336 0.0753725 1.1035707 1.1481421 0.7404575 0.4227297 0.3666001 0.0787783 1.2220158 0.7030717 0.7697980 0.3129069 1.0592732 1.2190983 0.7030717 0.4518058 0.3298520 0.9412507 1.2611726 0.7207508 0.6342930 0.9934213 1.1676716 0.7676563 0.7488621 0.7488621 1.1412546 0.1675162 
L_elegans_ftz-B/1-60                   2.2025937 2.1890317 2.2025937 2.1697405 2.1697405 1.1584458 1.2161220 1.3073321 1.2430889 1.1341044 1.1341044 1.1845100 1.2643638 1.1292580 1.2175797 1.1181655 1.2255829 1.4197189 1.1493623 1.1493623 1.2353397 1.1365870 1.1365870 1.1086855 1.1463724 1.2263913 1.3159909 1.3200688 1.6534501 1.5213555 0.7747367 0.7747367 0.8332679 0.8332679 2.9683141 0.8067775 0.8108058 0.9188706 3.1947626 1.1572271 2.8271939 2.7707535 0.8694414 0.9331918 0.8601301 0.8511180 0.8194647 0.8296434 0.8212873 0.8212873 1.2215139 0.8759662 0.7671213 0.8832113 0.4401985 0.4401985 0.4320064 0.4351447 0.4394351 0.4351447 0.4394351 0.4695357 0.5198588 0.5198588 0.3589114 0.3589114 0.3895635 0.3895635 0.3236480 0.3659686 0.3659686 0.3448397 0.3363999 0.3359967 0.3506442 0.3448397 0.2759567 0.2759567 0.2721045 0.2460751 0.3788257 0.2389853 0.1842125 0.1615782 0.1971772 0.2230532 0.1964167 0.1830117 0.1194649 0.0000000 0.0370114 0.1183536 0.1684993 0.1937326 0.1937326 0.4229363 0.2234995 0.3685572 0.3685572 0.3681491 0.3618637 0.3644126 0.3950636 0.3950636 1.3018575 1.2725515 1.2955308 1.2359958 1.2638708 1.2359958 1.2475373 1.2454914 1.2475373 1.1483018 0.3270224 0.3270224 0.3245908 0.2411040 0.1611536 0.3543259 0.7965232 1.1685184 1.1685184 0.7965232 0.4497913 0.4497913 0.3543259 0.1640298 0.2411040 0.8575257 0.9726680 0.1730106 0.3286558 1.1763773 0.8014240 0.6642197 0.1826938 0.8752579 1.4475497 1.3407122 0.8968739 0.8191127 0.6587564 0.1826938 1.3190704 1.2795980 0.8752579 0.6225238 0.4620748 0.1919907 1.3087296 0.8220945 0.9002520 0.5157663 1.2725515 1.3058751 0.8220945 0.5479864 0.4941744 1.1415414 1.3513906 0.8443338 0.7531064 1.2967556 1.3022103 0.8968739 0.9416684 0.9416684 1.2046003 0.3085577 
P_tepidariorum_ftz-B/1-60              1.9170635 1.9044414 1.9170635 1.8888124 1.8888124 1.1280850 1.3318958 1.4251837 1.3606386 1.2403555 1.2403555 1.2986886 1.3831786 1.2367991 1.3199923 1.2225266 1.3415897 1.5515887 1.2106562 1.2106562 1.3520424 1.2442196 1.2442196 1.2144372 1.2550002 1.3307170 1.4403664 1.4447868 1.8055875 1.6621463 0.8950732 0.8950732 0.8896785 0.8896785 2.8222892 0.7469411 0.7541590 0.8628742 3.1630743 1.2237562 2.8502683 2.9765459 0.8106927 0.8690567 0.7981987 0.7924592 0.7616871 0.7720751 0.7635532 0.7635532 1.2619340 0.9193755 0.8927267 0.9317465 0.3669515 0.3669515 0.3606695 0.3631521 0.3673898 0.3631521 0.3673898 0.3908463 0.4352473 0.4352473 0.3078556 0.3078556 0.3362651 0.3362651 0.2696532 0.3587829 0.3587829 0.3438213 0.3283316 0.3537485 0.3510516 0.3438213 0.2169203 0.2169203 0.2135330 0.1888056 0.3475417 0.2965008 0.1377196 0.1163512 0.1987083 0.1970739 0.1596284 0.1610076 0.0973243 0.0370114 0.0000000 0.0755507 0.1442716 0.1918933 0.1918933 0.3823374 0.1902377 0.3697376 0.3697376 0.3480870 0.3627870 0.3654189 0.3973922 0.3973922 1.3130957 1.2836509 1.3316394 1.2465032 1.2745622 1.2465032 1.2579403 1.2558934 1.2579403 1.1582226 0.3188899 0.3188899 0.3239423 0.1852020 0.1925790 0.3028807 0.9218813 1.2798156 1.2798156 0.9218813 0.3754055 0.3754055 0.3028807 0.1179954 0.1852020 0.9161820 0.9125854 0.1743549 0.3281704 1.1864256 0.6842321 0.5696479 0.1365024 0.9244475 1.4602420 1.4549898 0.9576634 0.8652184 0.5667288 0.1365024 1.3305154 1.4048692 0.9244475 0.5326746 0.4675162 0.1430643 1.4360939 0.8785888 0.8154645 0.4419063 1.2836509 1.4332309 0.8785888 0.4894458 0.4170078 1.1516322 1.4856743 0.9030177 0.8002921 1.3131827 1.4311328 0.9576634 0.8749897 0.8749897 1.3234844 0.2472817 
H_graminicola_ftz-B/1-60               2.0186995 2.0062329 2.0186995 1.9895047 1.9895047 0.9240422 1.0836485 1.1700085 1.1100340 1.0118572 1.0118572 1.0538928 1.1720779 1.0090273 1.1325816 1.0320075 1.0931282 1.2637989 0.9870414 0.9870414 1.1031495 1.0129320 1.0129320 0.9867438 1.0243405 1.1726732 1.3284042 1.3326486 1.8724603 1.7242355 0.7088664 0.7088664 0.7046646 0.7046646 2.8829126 0.6267895 0.5938195 0.7787242 2.9707802 1.1473559 2.8382125 3.0257997 0.6456949 0.6908230 0.6257734 0.6292984 0.6009033 0.6111078 0.6027536 0.6027536 1.1089463 0.8776219 0.8340246 0.8348323 0.2516701 0.2516701 0.2368955 0.2413241 0.2449482 0.2413241 0.2449482 0.2582449 0.2938784 0.2938784 0.1922658 0.1922658 0.2172685 0.2172685 0.1497022 0.2355922 0.2355922 0.2244426 0.2072881 0.2591645 0.2284653 0.2244426 0.1126906 0.1126906 0.1106869 0.0878934 0.2379847 0.1877451 0.0553837 0.0363129 0.1035774 0.1421598 0.0746531 0.0754226 0.0181291 0.1183536 0.0755507 0.0000000 0.0578395 0.0999081 0.0999081 0.2423538 0.3039205 0.2802684 0.2802684 0.2633962 0.2995318 0.2760474 0.3069303 0.3069303 1.1096432 1.0808995 1.1222598 1.0519616 1.1226337 1.0519616 1.0651672 1.0632441 1.0651672 0.9716198 0.2015504 0.2015504 0.2380646 0.0865645 0.0993868 0.1880025 0.7282984 1.0411116 1.0411116 0.7282984 0.2496130 0.2496130 0.1880025 0.0367602 0.0865645 0.7239525 0.8224869 0.0817462 0.2419718 1.0386363 0.5309425 0.4147498 0.0548937 0.7311820 1.2380659 1.1800984 0.7581299 0.6847207 0.4159776 0.0548937 1.1247955 1.1370004 0.7311820 0.3838786 0.3304778 0.0572757 1.2103228 0.6941115 0.7104596 0.2484528 1.0808995 1.2073991 0.6941115 0.3922346 0.2943444 0.9631157 1.2489802 0.7115203 0.6431489 1.0244770 1.1563577 0.7581299 0.6924086 0.6924086 1.1635286 0.1390000 
A_bruennichi_ftz-B/1-60                2.3697623 2.3543498 2.3697623 2.3331442 2.3331442 0.9861077 1.1088541 1.1768883 1.1170475 1.1221338 1.1221338 1.0811281 1.1792033 1.0273087 1.1503273 1.0506976 1.1201620 1.2911660 1.0950769 1.0950769 1.1324919 1.1244478 1.1244478 1.0969817 1.1353902 1.3044732 1.4729608 1.4775359 1.8980712 1.7462149 0.7825381 0.7825381 0.7780339 0.7780339 3.3461752 0.6562409 0.6479416 0.8471578 2.8019884 1.2520922 2.8626129 3.0004484 0.6625630 0.7324988 0.6712431 0.6150754 0.6432632 0.6479201 0.6393313 0.6393313 1.0649634 0.8892822 0.8069869 0.8359710 0.3424566 0.3424566 0.3216207 0.3291653 0.3333214 0.3291653 0.3333214 0.3537200 0.3525797 0.3525797 0.2141585 0.2141585 0.2391473 0.2391473 0.2100768 0.2043040 0.2043040 0.1943716 0.2320721 0.1985824 0.1975376 0.1943716 0.1659574 0.1659574 0.1631494 0.1392200 0.2850997 0.2012015 0.0780543 0.0991369 0.1220029 0.1614793 0.0940039 0.1184304 0.0372794 0.1684993 0.1442716 0.0578395 0.0000000 0.0553907 0.0553907 0.2330897 0.3330075 0.3058245 0.3058245 0.2878946 0.3251513 0.3016230 0.2713408 0.2713408 0.9929445 0.9640025 1.0024161 0.9379922 1.0022918 0.9379922 0.9515298 0.9498731 0.9515298 0.8884313 0.1716898 0.1716898 0.2634246 0.1363182 0.1225752 0.2459449 0.7383253 1.0712896 1.0712896 0.7383253 0.3000850 0.3000850 0.2459449 0.0770832 0.1363182 0.7339560 0.8868804 0.0999273 0.2674217 0.9499208 0.6464287 0.4811651 0.1196203 0.6682834 1.1013522 1.1873902 0.8364166 0.6852212 0.4782705 0.1196203 1.0475828 1.1444411 0.6682834 0.4649939 0.3530561 0.1001095 1.2176172 0.7947690 0.7599193 0.2906099 0.9640025 1.2147277 0.7947690 0.4518058 0.3911106 0.8800092 1.2560908 0.8150758 0.5787948 0.9934213 1.1638325 0.8364166 0.6854887 0.6854887 1.0379758 0.1944305 
T_antipodiana_ftz-B/1-60               2.5639117 2.5449669 2.5639117 2.5215261 2.5215261 1.0658670 1.0394931 1.1018502 1.0292951 1.0337044 1.0337044 1.0656136 1.0857258 0.9887222 1.0846495 0.9820068 1.1043276 1.2083301 1.0063511 1.0063511 1.0331321 1.0349894 1.0349894 1.0089445 1.0613410 1.2142882 1.4470288 1.4876277 1.7578790 1.6155121 0.7938057 0.7938057 0.8024851 0.8024851 3.4649018 0.6023487 0.6568739 0.9049635 2.6068568 1.2539056 2.8606059 3.0867855 0.6891276 0.6816825 0.6666892 0.6584911 0.6390921 0.6030327 0.5947368 0.5947368 1.1007114 0.8906167 0.7787136 0.8277650 0.4130894 0.4130894 0.3919967 0.3649615 0.3340869 0.3649615 0.3340869 0.3926971 0.4011005 0.4011005 0.2299010 0.2299010 0.2558514 0.2558514 0.1989025 0.1721420 0.1721420 0.1613993 0.1992797 0.1646994 0.1688110 0.1613993 0.1659662 0.1659662 0.1916628 0.1934122 0.2267362 0.2040734 0.0773207 0.0983146 0.1263683 0.1875501 0.1182912 0.1446513 0.0772844 0.1937326 0.1918933 0.0999081 0.0553907 0.0000000 0.0000010 0.3036362 0.3886286 0.2729830 0.2729830 0.2848608 0.3263764 0.3027174 0.2723114 0.2723114 1.0755252 1.0465713 1.0680099 1.0185534 1.0876543 1.0185534 1.0319608 1.0300924 1.0319608 0.9394737 0.1433134 0.1433134 0.2669434 0.1379855 0.1247272 0.2366293 0.7559944 0.9927485 0.9927485 0.7559944 0.3052895 0.3052895 0.2366293 0.0777562 0.1379855 0.7648426 0.9217997 0.1021696 0.2383682 1.0035159 0.6547736 0.4838785 0.1187650 0.7258270 1.1973779 1.0983213 0.8618769 0.6806977 0.4809173 0.1187650 1.1362623 1.0498743 0.7258270 0.4675362 0.3580518 0.1010923 1.1164248 0.8190818 0.7336369 0.3157783 1.0465713 1.1135650 0.8190818 0.5025786 0.4346221 0.9310669 1.1499322 0.8399594 0.6039807 1.0728763 1.0674621 0.8618769 0.7346263 0.7346263 1.1083766 0.1948581 
T_clavata_ftz-B/1-60                   2.5639117 2.5449669 2.5639117 2.5215261 2.5215261 1.0658670 1.0394931 1.1018502 1.0292951 1.0337044 1.0337044 1.0656136 1.0857258 0.9887222 1.0846495 0.9820068 1.1043276 1.2083301 1.0063511 1.0063511 1.0331321 1.0349894 1.0349894 1.0089445 1.0613410 1.2142882 1.4470288 1.4876277 1.7578790 1.6155121 0.7938057 0.7938057 0.8024851 0.8024851 3.4649018 0.6023487 0.6568739 0.9049635 2.6068568 1.2539056 2.8606059 3.0867855 0.6891276 0.6816825 0.6666892 0.6584911 0.6390921 0.6030327 0.5947368 0.5947368 1.1007114 0.8906167 0.7787136 0.8277650 0.4130894 0.4130894 0.3919967 0.3649615 0.3340869 0.3649615 0.3340869 0.3926971 0.4011005 0.4011005 0.2299010 0.2299010 0.2558514 0.2558514 0.1989025 0.1721420 0.1721420 0.1613993 0.1992797 0.1646994 0.1688110 0.1613993 0.1659662 0.1659662 0.1916628 0.1934122 0.2267362 0.2040734 0.0773207 0.0983146 0.1263683 0.1875501 0.1182912 0.1446513 0.0772844 0.1937326 0.1918933 0.0999081 0.0553907 0.0000010 0.0000000 0.3036362 0.3886286 0.2729830 0.2729830 0.2848608 0.3263764 0.3027174 0.2723114 0.2723114 1.0755252 1.0465713 1.0680099 1.0185534 1.0876543 1.0185534 1.0319608 1.0300924 1.0319608 0.9394737 0.1433134 0.1433134 0.2669434 0.1379855 0.1247272 0.2366293 0.7559944 0.9927485 0.9927485 0.7559944 0.3052895 0.3052895 0.2366293 0.0777562 0.1379855 0.7648426 0.9217997 0.1021696 0.2383682 1.0035159 0.6547736 0.4838785 0.1187650 0.7258270 1.1973779 1.0983213 0.8618769 0.6806977 0.4809173 0.1187650 1.1362623 1.0498743 0.7258270 0.4675362 0.3580518 0.1010923 1.1164248 0.8190818 0.7336369 0.3157783 1.0465713 1.1135650 0.8190818 0.5025786 0.4346221 0.9310669 1.1499322 0.8399594 0.6039807 1.0728763 1.0674621 0.8618769 0.7346263 0.7346263 1.1083766 0.1948581 
D_plantarius_ftz-pseudo/1-58           3.9259859 3.8562511 3.9259859 3.8259545 3.8259545 1.9285052 2.1582397 2.2789509 2.2078339 2.1535985 2.1535985 1.9340446 2.3383016 1.9613033 2.1666982 2.0098360 1.9959378 2.3287724 2.1132617 2.1132617 2.1499712 2.1639510 2.1639510 2.1083119 2.1802577 2.4828220 2.8504945 2.8616469 3.7535013 3.1660497 1.4817455 1.4817455 1.4697144 1.4697144 5.2350317 1.4025622 1.3135634 1.5863794 4.7122614 2.2947682 4.6894913 5.5974594 1.3862414 1.4969992 1.2991173 1.3723035 1.2402584 1.3392298 1.3326505 1.3326505 2.1358759 1.6474986 1.7001388 1.5993437 0.7647551 0.7647551 0.7300135 0.7459910 0.7504146 0.7459910 0.7504146 0.8019334 0.8185589 0.8185589 0.5835272 0.5835272 0.6316502 0.6316502 0.5921918 0.6078650 0.6078650 0.5863692 0.5685725 0.5982974 0.5985347 0.5863692 0.4626695 0.4626695 0.4580815 0.4207845 0.5907473 0.5110616 0.3401167 0.3070936 0.4196775 0.4644955 0.2987563 0.3338221 0.2049239 0.4229363 0.3823374 0.2423538 0.2330897 0.3036362 0.3036362 0.0000000 0.5753604 0.6962956 0.6962956 0.6597258 0.7403718 0.6923594 0.7360007 0.7360007 2.1401015 2.0985827 2.1686968 2.0299238 2.1481001 2.0299238 2.0329435 2.0326695 2.0329435 1.9751889 0.5447947 0.5447947 0.6256841 0.4033948 0.3691063 0.6008950 1.4259309 2.0809691 2.0809691 1.4259309 0.7124823 0.7124823 0.6008950 0.2767802 0.4033948 1.4145006 1.7194228 0.3785628 0.6297545 2.0930621 0.9439101 1.0642466 0.3386244 1.4915033 2.3736802 2.3547778 1.5755538 1.3157293 1.0585184 0.3386244 2.1741730 2.2727301 1.4915033 1.0102730 0.6883599 0.3234015 2.4132182 1.4653057 1.5312733 0.2947741 2.0985827 2.4086297 1.4653057 1.2527429 0.8406401 1.9974806 2.5170242 1.5145949 1.2356798 2.7858917 2.3258293 1.5755538 1.5276417 1.5276417 2.2374501 0.5075767 
P_tepidariorum_ftz-pseudo/1-59         2.6842262 2.6614363 2.6842262 2.6355454 2.6355454 1.7126216 1.9878827 2.0454178 1.9763821 2.0034427 2.0034427 1.9165698 2.0150317 1.8188736 1.8273222 1.7941433 1.8700511 2.1752502 1.9642057 1.9642057 1.8281169 2.0139865 2.0139865 1.9629548 2.0286912 2.1547839 2.2634371 2.2717898 2.5353719 2.3056444 1.2224953 1.2224953 1.2140052 1.2140052 4.9631685 0.9936710 1.0437653 1.1716911 3.7533416 1.5291699 3.2747520 3.5046767 1.1045419 1.1693300 1.0884035 1.0823164 1.0370436 1.0458656 1.0388279 1.0388279 1.5248976 0.9811545 1.1640871 1.0267059 0.7043106 0.7043106 0.6912106 0.7051675 0.7094764 0.7051675 0.7094764 0.7599358 0.7673144 0.7673144 0.6013013 0.6013013 0.6495638 0.6495638 0.5845772 0.6431800 0.6431800 0.6207216 0.6019543 0.6335696 0.6334113 0.6207216 0.4884188 0.4884188 0.4840623 0.4472759 0.6630190 0.5401299 0.3956041 0.3643503 0.4710540 0.4572477 0.3598193 0.3967984 0.3025056 0.2234995 0.1902377 0.3039205 0.3330075 0.3886286 0.3886286 0.5753604 0.0000000 0.6653993 0.6653993 0.6285154 0.6656841 0.6613203 0.7058963 0.7058963 1.6330670 1.6012220 1.6583101 1.5501457 1.5827752 1.5501457 1.5570716 1.5555344 1.5570716 1.4424922 0.5911462 0.5911462 0.6076988 0.4433856 0.4157781 0.5962245 1.1578579 1.8999254 1.8999254 1.1578579 0.6504855 0.6504855 0.5962245 0.3227307 0.4433856 1.1499704 1.2285881 0.4193936 0.6118028 1.4740519 1.1990751 0.9830698 0.3950349 1.1861089 1.8067034 1.9163678 1.3003885 1.1046728 0.9757015 0.3950349 1.6557535 1.8501651 1.1861089 0.8432866 0.8505808 0.3673650 1.8938500 1.2063967 1.1084010 0.8175461 1.6012220 1.8906600 1.2063967 0.8640893 0.7743800 1.4440404 1.9697927 1.1534932 1.2533833 1.9766303 1.8909520 1.3003885 1.2009068 1.2009068 1.6499444 0.5335915 
D_melanogaster_Ubx/1-60                2.1718553 2.1491643 2.1718553 2.1301062 2.1301062 1.1409643 1.1472006 1.1159010 1.1347874 1.1423094 1.1423094 1.1810654 1.1315556 1.1466828 1.5015479 1.1822659 1.4276247 1.2396891 1.1913987 1.1913987 1.1400605 1.1242834 1.1242834 1.1229215 1.0521893 1.3150289 1.4795233 1.5207560 1.5419462 1.6704608 0.9957381 0.9957381 1.0245267 1.0245267 3.3642749 0.9074342 0.7544025 1.0742075 3.1588493 1.2713233 3.2243454 3.0295589 0.7950936 0.8796607 0.8280467 0.8098263 0.7926875 0.7681517 0.7802341 0.7802341 1.1196663 0.8873553 1.0399118 1.0834432 0.5209332 0.5209332 0.5031025 0.4669764 0.4293808 0.4669764 0.4293808 0.5344271 0.5144456 0.5144456 0.2902574 0.2902574 0.3205670 0.3205670 0.2021716 0.0816120 0.0816120 0.0805040 0.0602083 0.1528278 0.0595339 0.0805040 0.1398812 0.1398812 0.1652326 0.1668359 0.4102719 0.3757945 0.2945256 0.2636683 0.3243930 0.3623970 0.2512067 0.3060035 0.2755678 0.3685572 0.3697376 0.2802684 0.3058245 0.2729830 0.2729830 0.6962956 0.6653993 0.0000000 0.0000010 0.0407600 0.0539190 0.0175901 0.0358066 0.0358066 1.3153592 1.2955250 1.2924259 1.2769247 1.2764783 1.2769247 1.2873941 1.2854671 1.2873941 1.1650904 0.0831101 0.0831101 0.0178650 0.1428681 0.2507260 0.2794489 0.9301518 1.0730199 1.0730199 0.9301518 0.3819347 0.3819347 0.2794489 0.2257490 0.1428681 0.9590506 1.0977994 0.2952709 0.0000010 1.1646375 0.7592683 0.6558669 0.2926648 0.8989131 1.4456735 1.1903144 1.0947867 0.8553304 0.6509466 0.2926648 1.3391602 1.1704502 0.8989131 0.6169833 0.4165216 0.2335764 1.1922628 1.0157819 0.7557015 0.5700062 1.2955250 1.1700308 1.0157819 0.4105551 0.5660140 1.2278138 1.2085573 1.0426111 0.5934044 1.4117020 1.1858926 1.0947867 0.9113683 0.9113683 1.2587569 0.1680383 
S_maritima_Ubx/1-60                    2.1718553 2.1491643 2.1718553 2.1301062 2.1301062 1.1409643 1.1472006 1.1159010 1.1347874 1.1423094 1.1423094 1.1810654 1.1315556 1.1466828 1.5015479 1.1822659 1.4276247 1.2396891 1.1913987 1.1913987 1.1400605 1.1242834 1.1242834 1.1229215 1.0521893 1.3150289 1.4795233 1.5207560 1.5419462 1.6704608 0.9957381 0.9957381 1.0245267 1.0245267 3.3642749 0.9074342 0.7544025 1.0742075 3.1588493 1.2713233 3.2243454 3.0295589 0.7950936 0.8796607 0.8280467 0.8098263 0.7926875 0.7681517 0.7802341 0.7802341 1.1196663 0.8873553 1.0399118 1.0834432 0.5209332 0.5209332 0.5031025 0.4669764 0.4293808 0.4669764 0.4293808 0.5344271 0.5144456 0.5144456 0.2902574 0.2902574 0.3205670 0.3205670 0.2021716 0.0816120 0.0816120 0.0805040 0.0602083 0.1528278 0.0595339 0.0805040 0.1398812 0.1398812 0.1652326 0.1668359 0.4102719 0.3757945 0.2945256 0.2636683 0.3243930 0.3623970 0.2512067 0.3060035 0.2755678 0.3685572 0.3697376 0.2802684 0.3058245 0.2729830 0.2729830 0.6962956 0.6653993 0.0000010 0.0000000 0.0407600 0.0539190 0.0175901 0.0358066 0.0358066 1.3153592 1.2955250 1.2924259 1.2769247 1.2764783 1.2769247 1.2873941 1.2854671 1.2873941 1.1650904 0.0831101 0.0831101 0.0178650 0.1428681 0.2507260 0.2794489 0.9301518 1.0730199 1.0730199 0.9301518 0.3819347 0.3819347 0.2794489 0.2257490 0.1428681 0.9590506 1.0977994 0.2952709 0.0000010 1.1646375 0.7592683 0.6558669 0.2926648 0.8989131 1.4456735 1.1903144 1.0947867 0.8553304 0.6509466 0.2926648 1.3391602 1.1704502 0.8989131 0.6169833 0.4165216 0.2335764 1.1922628 1.0157819 0.7557015 0.5700062 1.2955250 1.1700308 1.0157819 0.4105551 0.5660140 1.2278138 1.2085573 1.0426111 0.5934044 1.4117020 1.1858926 1.0947867 0.9113683 0.9113683 1.2587569 0.1680383 
D_plantarius_Ubx-A/1-60                1.9894904 1.9686620 1.9894904 1.9520516 1.9520516 1.1919164 1.2554549 1.3334343 1.2407989 1.2473866 1.2473866 1.2440215 1.2369410 1.3020067 1.4418493 1.1303249 1.5059901 1.4874226 1.1384242 1.1384242 1.2453823 1.2293631 1.2293631 1.2283274 1.2632676 1.3928307 1.5606149 1.5692519 1.6851682 1.8292585 0.9378324 0.9378324 0.9401514 0.9401514 3.2964398 0.8637887 0.6491095 1.0510760 3.0782654 1.1369829 3.3062513 3.0329943 0.7079068 0.7875042 0.7376820 0.7244143 0.7075444 0.6832238 0.6954024 0.6954024 1.2511939 0.8006467 1.0310670 0.9294142 0.4891796 0.4891796 0.4730052 0.4076543 0.4427654 0.4076543 0.4427654 0.4677166 0.4506479 0.4506479 0.2899536 0.2899536 0.3185450 0.3185450 0.2082628 0.1045845 0.1045845 0.1030377 0.0823397 0.1791099 0.1142096 0.1030377 0.1592670 0.1592670 0.1351329 0.1580806 0.4168892 0.3489657 0.3099266 0.2803538 0.2978499 0.3074164 0.2131523 0.2848130 0.2591896 0.3681491 0.3480870 0.2633962 0.2878946 0.2848608 0.2848608 0.6597258 0.6285154 0.0407600 0.0407600 0.0000000 0.0610579 0.0203365 0.0409505 0.0409505 1.2571253 1.2372962 1.2476830 1.2192952 1.2188630 1.2192952 1.2302608 1.2283452 1.2302608 1.1116644 0.1065580 0.1065580 0.0206997 0.1625452 0.2778262 0.2798042 0.8748193 1.1737698 1.1737698 0.8748193 0.3958716 0.3958716 0.2798042 0.2436412 0.1625452 0.8772218 1.0738688 0.2685323 0.0414878 1.1112111 0.7801017 0.6711538 0.3082698 0.8048833 1.3790601 1.3147410 1.0049237 0.7664003 0.6658312 0.3082698 1.2791662 1.2842050 0.8048833 0.6312614 0.4569161 0.2518514 1.3091755 0.9309763 0.6507865 0.5012731 1.2372962 1.2837731 0.9309763 0.3168435 0.5261955 1.1703536 1.3280194 0.9548117 0.6947624 1.3180195 1.3025863 1.0049237 0.8091743 0.8091743 1.2339194 0.1867970 
L_elegans_Ubx-A/1-60                   2.1411220 2.1188005 2.1411220 2.1001608 2.1001608 1.2115504 1.3157192 1.2736719 1.2998426 1.3058222 1.3058222 1.3033112 1.2912923 1.2412608 1.4373024 1.1787964 1.5798895 1.4207754 1.3592656 1.3592656 1.3039208 1.2877062 1.2877062 1.2868744 1.2041877 1.5029844 1.4187475 1.4268306 1.7357674 1.8840318 0.9954951 0.9954951 1.0245363 1.0245363 3.3478221 0.9857706 0.7918950 1.1535468 3.4817973 1.4913191 3.4721308 2.8610401 0.8589437 0.9499143 0.8953083 0.8729079 0.8551297 0.8295181 0.8420365 0.8420365 1.1119571 0.8018561 1.1217597 1.0491297 0.5519911 0.5519911 0.5343575 0.4608409 0.5006978 0.4608409 0.5006978 0.5289524 0.5088190 0.5088190 0.3475473 0.3475473 0.3801782 0.3801782 0.2587677 0.1208650 0.1208650 0.1193112 0.0990019 0.1785293 0.0979284 0.1193112 0.1852615 0.1852615 0.1598191 0.1838669 0.4756573 0.3696291 0.3496372 0.3179673 0.3178356 0.3950137 0.2446093 0.3252968 0.2945014 0.3618637 0.3627870 0.2995318 0.3251513 0.3263764 0.3263764 0.7403718 0.6656841 0.0539190 0.0539190 0.0610579 0.0000000 0.0354878 0.0541498 0.0541498 1.3749854 1.3557969 1.3517792 1.3372940 1.3325586 1.3372940 1.3468161 1.3449730 1.3468161 1.2241963 0.1230922 0.1230922 0.0360507 0.1892722 0.2443464 0.3357329 0.9292930 1.2295739 1.2295739 0.9292930 0.4478777 0.4478777 0.3357329 0.2777570 0.1892722 0.9584739 1.1810375 0.2885129 0.0547895 1.2186702 0.9120750 0.7517540 0.3483344 0.9743974 1.5082201 1.3737455 1.0953923 0.9230210 0.7448505 0.3483344 1.3998320 1.3474343 0.9743974 0.7080120 0.4839767 0.2881648 1.3703381 1.0157153 0.8158296 0.6491166 1.3557969 1.3428112 1.0157153 0.5043060 0.5897956 1.2896702 1.3906178 1.0427796 0.6433241 1.5036213 1.3676085 1.0953923 0.9902146 0.9902146 1.3139602 0.2148793 
P_tepidariorum_Ubx-A/1-60              2.0403635 2.0190817 2.0403635 2.0017801 2.0017801 1.1331195 1.2280520 1.1917302 1.2139315 1.2207915 1.2207915 1.2169971 1.2102336 1.1593965 1.4039954 1.1058103 1.4732289 1.3265354 1.2719013 1.2719013 1.2187278 1.2027507 1.2027507 1.2016241 1.1252214 1.4073275 1.5269814 1.5354470 1.6498719 1.7903006 0.9324308 0.9324308 0.9603927 0.9603927 3.3484559 0.9179210 0.7413711 1.0741565 3.1868370 1.2871073 3.2378122 3.0162197 0.8041794 0.8892390 0.8374835 0.8187489 0.8015751 0.7769625 0.7890695 0.7890695 1.1045252 0.8663551 1.0247811 1.0577304 0.5165370 0.5165370 0.4987739 0.4296916 0.4669764 0.4296916 0.4669764 0.4934506 0.4750328 0.4750328 0.3219938 0.3219938 0.3532532 0.3532532 0.2338467 0.1031034 0.1031034 0.1017286 0.0811918 0.1766242 0.0802892 0.1017286 0.1652326 0.1652326 0.1398919 0.1639506 0.4450165 0.3453443 0.3251348 0.2940461 0.2945582 0.3689472 0.2226457 0.3017947 0.2714235 0.3644126 0.3654189 0.2760474 0.3016230 0.3027174 0.3027174 0.6923594 0.6613203 0.0175901 0.0175901 0.0203365 0.0354878 0.0000000 0.0176596 0.0176596 1.2824368 1.2628189 1.2602189 1.2447441 1.2443113 1.2447441 1.2553880 1.2534841 1.2553880 1.1364462 0.1050201 0.1050201 0.0000010 0.1688065 0.2231016 0.3106399 0.8693581 1.1481888 1.1481888 0.8693581 0.4172519 0.4172519 0.3106399 0.2550106 0.1688065 0.8975985 1.0977764 0.2654424 0.0178650 1.1359991 0.7801017 0.7033995 0.3235536 0.9102518 1.4066922 1.2783404 1.0258322 0.8646617 0.6974542 0.3235536 1.3049812 1.2554880 0.9102518 0.6624300 0.4522802 0.2642061 1.2796615 0.9514113 0.7038421 0.5700062 1.2628189 1.2550608 0.9514113 0.4046538 0.5540577 1.1962691 1.2979265 0.9756860 0.6016537 1.3570911 1.2731298 1.0258322 0.9219019 0.9219019 1.2274397 0.1943193 
H_graminicola_Ubx-A/1-60               2.0590782 2.0379688 2.0590782 2.0206962 2.0206962 1.1528541 1.2483554 1.2113393 1.2340638 1.2406181 1.2406181 1.2372000 1.2303055 1.1794483 1.4239755 1.1257432 1.4928306 1.3465059 1.2913680 1.2913680 1.2386303 1.2228698 1.2228698 1.2218280 1.1451589 1.4268220 1.5461038 1.5545064 1.6676139 1.8071404 0.9328981 0.9328981 0.9608367 0.9608367 3.3575585 0.9238710 0.7463963 1.1019998 3.2848988 1.2829839 3.3292206 3.0398693 0.8005877 0.8856608 0.8338481 0.8152635 0.7980537 0.7733916 0.7855295 0.7855295 1.0808274 0.8723998 0.9985360 1.0536908 0.5374471 0.5374471 0.5191310 0.4502735 0.4876939 0.4502735 0.4876939 0.5140984 0.4954725 0.4954725 0.3545224 0.3545224 0.3865937 0.3865937 0.2672314 0.0811729 0.0811729 0.0800755 0.1031034 0.1520888 0.0592131 0.0800755 0.1919117 0.1919117 0.1660564 0.1904657 0.4795505 0.3756612 0.2939964 0.3251348 0.2799165 0.4007727 0.2520726 0.3321809 0.3018593 0.3950636 0.3973922 0.3069303 0.2713408 0.2723114 0.2723114 0.7360007 0.7058963 0.0358066 0.0358066 0.0409505 0.0541498 0.0176596 0.0000000 0.0000010 1.2097927 1.1899242 1.1880637 1.1724515 1.1720261 1.1724515 1.1837343 1.1818510 1.1837343 1.0687305 0.0826558 0.0826558 0.0179367 0.1961132 0.2515652 0.3428977 0.8698837 1.1683500 1.1683500 0.8698837 0.4379116 0.4379116 0.3428977 0.2852213 0.1961132 0.8980914 1.0937869 0.2515708 0.0363796 1.0682765 0.7801017 0.6783888 0.3550666 0.9065751 1.3255722 1.2994706 1.0262524 0.8611281 0.6729241 0.3550666 1.2789282 1.2762943 0.9065751 0.6587994 0.4877003 0.2958947 1.3006195 0.9774544 0.7045903 0.6461560 1.1899242 1.2758711 0.9774544 0.4046538 0.5802900 1.1238318 1.3189725 1.0020505 0.5630194 1.3570911 1.2941602 1.0262524 0.9278700 0.9278700 1.1562468 0.2219254 
A_bruennichi_Ubx-A/1-60                2.0590782 2.0379688 2.0590782 2.0206962 2.0206962 1.1528541 1.2483554 1.2113393 1.2340638 1.2406181 1.2406181 1.2372000 1.2303055 1.1794483 1.4239755 1.1257432 1.4928306 1.3465059 1.2913680 1.2913680 1.2386303 1.2228698 1.2228698 1.2218280 1.1451589 1.4268220 1.5461038 1.5545064 1.6676139 1.8071404 0.9328981 0.9328981 0.9608367 0.9608367 3.3575585 0.9238710 0.7463963 1.1019998 3.2848988 1.2829839 3.3292206 3.0398693 0.8005877 0.8856608 0.8338481 0.8152635 0.7980537 0.7733916 0.7855295 0.7855295 1.0808274 0.8723998 0.9985360 1.0536908 0.5374471 0.5374471 0.5191310 0.4502735 0.4876939 0.4502735 0.4876939 0.5140984 0.4954725 0.4954725 0.3545224 0.3545224 0.3865937 0.3865937 0.2672314 0.0811729 0.0811729 0.0800755 0.1031034 0.1520888 0.0592131 0.0800755 0.1919117 0.1919117 0.1660564 0.1904657 0.4795505 0.3756612 0.2939964 0.3251348 0.2799165 0.4007727 0.2520726 0.3321809 0.3018593 0.3950636 0.3973922 0.3069303 0.2713408 0.2723114 0.2723114 0.7360007 0.7058963 0.0358066 0.0358066 0.0409505 0.0541498 0.0176596 0.0000010 0.0000000 1.2097927 1.1899242 1.1880637 1.1724515 1.1720261 1.1724515 1.1837343 1.1818510 1.1837343 1.0687305 0.0826558 0.0826558 0.0179367 0.1961132 0.2515652 0.3428977 0.8698837 1.1683500 1.1683500 0.8698837 0.4379116 0.4379116 0.3428977 0.2852213 0.1961132 0.8980914 1.0937869 0.2515708 0.0363796 1.0682765 0.7801017 0.6783888 0.3550666 0.9065751 1.3255722 1.2994706 1.0262524 0.8611281 0.6729241 0.3550666 1.2789282 1.2762943 0.9065751 0.6587994 0.4877003 0.2958947 1.3006195 0.9774544 0.7045903 0.6461560 1.1899242 1.2758711 0.9774544 0.4046538 0.5802900 1.1238318 1.3189725 1.0020505 0.5630194 1.3570911 1.2941602 1.0262524 0.9278700 0.9278700 1.1562468 0.2219254 
D_melanogaster_Abd-B/1-60              2.9028543 2.9740354 2.9028543 2.9463564 2.9463564 1.9023306 1.8619047 2.0513850 1.9387387 1.9332102 1.9332102 2.0610940 2.0702634 2.1994915 2.1719882 2.1938947 1.9082563 1.7974356 1.8586913 1.8586913 1.9285506 2.0407466 2.0407466 2.1085771 2.0656251 2.1059820 2.0931453 2.0907596 2.3710065 2.2954842 1.3677360 1.3677360 1.2823309 1.2823309 3.8925642 1.4281138 1.4718666 1.3542766 3.1659266 1.7646339 3.6385204 3.6224265 1.5874906 1.4997227 1.6790598 1.5444088 1.5713580 1.6694990 1.6226791 1.6226791 2.1127744 1.9714077 1.6667841 1.8812060 1.4608308 1.4608308 1.4148889 1.3577334 1.3954739 1.3577334 1.3954739 1.3480420 1.3590889 1.3590889 1.1809789 1.1809789 1.2737848 1.2737848 0.9624005 1.1138708 1.1138708 1.1000581 1.1820340 1.1152583 1.1113079 1.1000581 1.2322874 1.2322874 1.2019296 1.2105914 1.2487287 1.0861310 1.0499520 1.1198713 1.1270655 1.0445335 1.0922883 1.0695204 1.0883799 1.3018575 1.3130957 1.1096432 0.9929445 1.0755252 1.0755252 2.1401015 1.6330670 1.3153592 1.3153592 1.2571253 1.3749854 1.2824368 1.2097927 1.2097927 0.0000000 0.0192083 0.0599597 0.0389289 0.0594338 0.0389289 0.0599573 0.0591392 0.0599573 0.0399120 1.0138933 1.0138933 1.1754170 1.1223296 0.9831215 1.2157943 1.2839792 1.8262756 1.8262756 1.2839792 1.3055375 1.3055375 1.2157943 1.0367618 1.1223296 1.2007164 1.2781346 1.0368451 1.2048079 0.0609189 1.9922303 1.2909996 1.2108363 1.6371180 0.0822409 2.1009211 1.3741764 1.5277667 1.5244843 1.2108363 0.0394758 2.0896150 1.6371180 1.4503271 1.4049226 1.0469063 2.1968799 1.2674746 1.7298510 1.7760170 0.0192083 2.2119265 1.2674746 1.1134553 1.4143846 0.0200447 2.3042714 1.3059328 1.4080415 0.0283730 2.0832026 1.3741764 1.6153002 1.6153002 0.0590172 1.3227282 
T_castaneum_Abd-B/1-60                 2.9509522 2.8950028 2.9509522 2.8678088 2.8678088 2.0737444 2.0313690 2.2328701 2.1133030 2.1085771 2.1085771 2.0330019 2.2549680 2.1551513 2.1286652 2.1505484 2.0810789 1.9614667 2.0264552 2.0264552 2.1024784 2.0446251 2.0446251 1.9294907 2.0697008 1.9262654 2.0974387 2.0950349 2.3774442 2.3012226 1.3358518 1.3358518 1.2532264 1.2532264 3.8783628 1.3111981 1.3469409 1.3249866 2.9059660 1.7686421 3.5538986 3.5363360 1.4575575 1.3728733 1.5387015 1.4130040 1.4396136 1.5307623 1.4860263 1.4860263 2.0612058 1.8099949 1.6800824 1.7208832 1.4674066 1.4674066 1.3958637 1.3376976 1.3752866 1.3376976 1.3752866 1.3836913 1.3945955 1.3945955 1.1587868 1.1587868 1.2523742 1.2523742 0.9365584 1.0929781 1.0929781 1.0787043 1.1612668 1.0932029 1.0901529 1.0787043 1.2113836 1.2113836 1.1811829 1.1897938 1.2202173 1.1043832 1.0214176 1.0907234 1.0989363 1.0192060 1.0633505 1.0402776 1.0592732 1.2725515 1.2836509 1.0808995 0.9640025 1.0465713 1.0465713 2.0985827 1.6012220 1.2955250 1.2955250 1.2372962 1.3557969 1.2628189 1.1899242 1.1899242 0.0192083 0.0000000 0.0383596 0.0186730 0.0380206 0.0186730 0.0383456 0.0378314 0.0383456 0.0191373 0.9919799 0.9919799 1.1544389 1.0998893 0.9547785 1.1935750 1.2543833 1.9936801 1.9936801 1.2543833 1.2841433 1.2841433 1.1935750 1.0071989 1.0998893 1.1734667 1.2797030 1.0081661 1.1836320 0.0389578 1.6681888 1.2698413 1.1813988 1.5025874 0.0590518 2.0720745 1.3419453 1.4021965 1.5038551 1.1813988 0.0189199 2.0379276 1.5025874 1.4297899 1.3847508 1.0166303 2.0147431 1.2896328 1.7548376 1.7760170 0.0000010 2.1568968 1.2896328 1.1217089 1.3832131 0.0000010 2.2455251 1.3293501 1.4351074 0.0000010 2.0549476 1.3419453 1.5801139 1.5801139 0.0377761 1.3023570 
S_maritima_Abd-B/1-60                  3.0486737 2.9920763 3.0486737 2.9646921 2.9646921 2.0157057 2.0209488 2.2124878 2.1030605 2.0982535 2.0982535 2.0227165 2.2451425 2.1358216 2.1286027 2.1404978 2.0707081 1.9458854 2.0305244 2.0305244 2.0922011 2.0343819 2.0343819 1.9191126 2.0522269 1.8055654 2.0871404 2.0847356 2.3680168 2.2916450 1.3534456 1.3534456 1.3468521 1.3468521 4.1490739 1.2774493 1.3556478 1.4635942 2.8992844 1.8250839 3.5682237 3.5763535 1.4641064 1.3811143 1.5440566 1.4206208 1.4466479 1.5361980 1.4923034 1.4923034 2.1083048 1.7998073 1.6868116 1.7235709 1.5607569 1.5607569 1.4820537 1.4223546 1.4647260 1.4223546 1.4647260 1.4685617 1.4800041 1.4800041 1.1825493 1.1825493 1.2748061 1.2748061 0.9648126 1.0943077 1.0943077 1.0771501 1.1622118 1.0913706 1.0885622 1.0771501 1.2547503 1.2547503 1.2228551 1.2319516 1.2780283 1.1512640 1.0608238 1.1329733 1.1202504 1.0326093 1.1044941 1.0770922 1.1005450 1.2955308 1.3316394 1.1222598 1.0024161 1.0680099 1.0680099 2.1686968 1.6583101 1.2924259 1.2924259 1.2476830 1.3517792 1.2602189 1.1880637 1.1880637 0.0599597 0.0383596 0.0000000 0.0582338 0.0789171 0.0582338 0.0377349 0.0570393 0.0377349 0.0596598 0.9937018 0.9937018 1.1527120 1.1413744 0.9520208 1.2171898 1.2711683 1.9831274 1.9831274 1.2711683 1.3686916 1.3686916 1.2171898 1.0476599 1.1413744 1.2650675 1.4182614 1.0289744 1.1816995 0.0808299 1.6681888 1.3520647 1.2266711 1.5494804 0.1024020 2.0718588 1.4394005 1.4455697 1.6089812 1.2266711 0.0590571 2.0277496 1.5494804 1.5268119 1.3899612 1.0583492 2.0045770 1.3873241 1.7729447 1.8107305 0.0383596 2.1469989 1.3873241 1.1374875 1.4689130 0.0400023 2.2356899 1.4306009 1.4293529 0.0566322 2.0447942 1.4394005 1.6290968 1.6290968 0.0590904 1.3486523 
I_scapularis_Abd-B/1-60                2.9128043 2.8571952 2.9128043 2.8301265 2.8301265 2.0879739 2.0453477 2.2483283 2.1279068 2.1232427 2.1232427 2.0468274 2.2707267 2.1702371 2.0578136 2.1653078 2.0955119 1.9749807 2.0905091 2.0905091 2.1170104 2.0585053 2.0585053 1.9425389 2.0838885 1.9394092 2.1119514 2.1095246 2.2318621 2.1605605 1.3686998 1.3686998 1.2836077 1.2836077 3.9730935 1.3057033 1.3348095 1.3361663 2.9299715 1.7787791 3.5804816 3.5631001 1.4445988 1.3838701 1.5490370 1.4239105 1.4502316 1.5166524 1.4965515 1.4965515 2.0411070 1.7925559 1.6610498 1.7719537 1.4380501 1.4380501 1.3670408 1.3078191 1.3448215 1.3078191 1.3448215 1.3549877 1.3659799 1.3659799 1.1279756 1.1279756 1.2214249 1.2214249 0.9036135 1.0759197 1.0759197 1.0614622 1.1433793 1.1210458 1.0729271 1.0614622 1.1817439 1.1817439 1.1521192 1.1605497 1.1303343 1.0758860 0.9944546 1.0611028 1.0700200 0.9924365 1.0347571 1.0120466 1.0306360 1.2359958 1.2465032 1.0519616 0.9379922 1.0185534 1.0185534 2.0299238 1.5501457 1.2769247 1.2769247 1.2192952 1.3372940 1.2447441 1.1724515 1.1724515 0.0389289 0.0186730 0.0582338 0.0000000 0.0187486 0.0000010 0.0189085 0.0186538 0.0189085 0.0000010 0.9755685 0.9755685 1.1364462 1.0695315 0.9295803 1.1622243 1.2852706 2.0074860 2.0074860 1.2852706 1.2527856 1.2527856 1.1622243 0.9796635 1.0695315 1.2021253 1.2914873 0.9813472 1.1650904 0.0192167 1.6681888 1.2822990 1.1482123 1.5128262 0.0798113 2.0861704 1.3751135 1.4127575 1.5153455 1.1482123 0.0383464 2.0516481 1.5128262 1.4414348 1.3796517 0.9881215 2.0282255 1.3218936 1.7654040 1.7760170 0.0186730 2.1715011 1.3218936 1.1083147 1.3942472 0.0194629 2.2611686 1.3635204 1.4274271 0.0272186 2.0688011 1.3751135 1.5657121 1.5657121 0.0573440 1.2724170 
P_opilio_Abd-B/1-60                    2.9113940 2.8557851 2.9113940 2.8287167 2.8287167 2.2110490 2.1674710 2.3762823 2.2530818 2.2491072 2.2491072 2.1681391 2.1444332 2.2980745 2.1794910 2.0440140 2.2205354 2.0955205 2.2161553 2.2161553 2.2419622 2.1798433 2.1798433 2.0596227 2.2070200 1.8262630 1.9914754 1.9892473 2.2307614 2.1595223 1.4511475 1.4511475 1.3620655 1.3620655 3.9215011 1.3851192 1.4176700 1.4173447 2.9615039 1.7780972 3.5690654 3.5515738 1.5305324 1.4688096 1.6428467 1.5119045 1.5384227 1.6081903 1.5879698 1.5879698 2.0388149 1.7707031 1.6959350 1.7205172 1.3512846 1.3512846 1.4529808 1.3937538 1.4345452 1.3937538 1.4345452 1.4399444 1.4512090 1.4512090 1.2062412 1.2062412 1.3056182 1.3056182 0.9728830 1.1433793 1.1433793 1.1292134 1.2164752 1.1956882 1.1410366 1.1292134 1.2600766 1.2600766 1.2270901 1.2364967 1.2050950 1.1448802 1.0611028 1.1333358 1.1402210 1.0585133 1.1048771 1.0815507 1.1009281 1.2638708 1.2745622 1.1226337 1.0022918 1.0876543 1.0876543 2.1481001 1.5827752 1.2764783 1.2764783 1.2188630 1.3325586 1.2443113 1.1720261 1.1720261 0.0594338 0.0380206 0.0789171 0.0187486 0.0000000 0.0187486 0.0385083 0.0379899 0.0385083 0.0192167 1.0378515 1.0378515 1.1359991 1.1430713 0.9919427 1.2439813 1.3648398 2.1295492 2.1295492 1.3648398 1.3398865 1.3398865 1.2439813 1.0478836 1.1430713 1.2775718 1.3723367 1.0476106 1.1646375 0.0000010 1.8778679 1.3669053 1.2264954 1.6028619 0.1015532 2.2082670 1.4581924 1.4968908 1.6160321 1.2264954 0.0585444 2.1715011 1.6028619 1.5365046 1.4711887 1.0586337 1.9138320 1.4045574 1.7647024 1.9807716 0.0380206 2.0514375 1.4045574 1.1077271 1.3128911 0.0396356 2.1354676 1.4499287 1.5188788 0.0559238 2.1892309 1.4581924 1.6576702 1.6576702 0.0375975 1.3567919 
C_sculpturatus_Abd-B-A/1-60            2.9128043 2.8571952 2.9128043 2.8301265 2.8301265 2.0879739 2.0453477 2.2483283 2.1279068 2.1232427 2.1232427 2.0468274 2.2707267 2.1702371 2.0578136 2.1653078 2.0955119 1.9749807 2.0905091 2.0905091 2.1170104 2.0585053 2.0585053 1.9425389 2.0838885 1.9394092 2.1119514 2.1095246 2.2318621 2.1605605 1.3686998 1.3686998 1.2836077 1.2836077 3.9730935 1.3057033 1.3348095 1.3361663 2.9299715 1.7787791 3.5804816 3.5631001 1.4445988 1.3838701 1.5490370 1.4239105 1.4502316 1.5166524 1.4965515 1.4965515 2.0411070 1.7925559 1.6610498 1.7719537 1.4380501 1.4380501 1.3670408 1.3078191 1.3448215 1.3078191 1.3448215 1.3549877 1.3659799 1.3659799 1.1279756 1.1279756 1.2214249 1.2214249 0.9036135 1.0759197 1.0759197 1.0614622 1.1433793 1.1210458 1.0729271 1.0614622 1.1817439 1.1817439 1.1521192 1.1605497 1.1303343 1.0758860 0.9944546 1.0611028 1.0700200 0.9924365 1.0347571 1.0120466 1.0306360 1.2359958 1.2465032 1.0519616 0.9379922 1.0185534 1.0185534 2.0299238 1.5501457 1.2769247 1.2769247 1.2192952 1.3372940 1.2447441 1.1724515 1.1724515 0.0389289 0.0186730 0.0582338 0.0000010 0.0187486 0.0000000 0.0189085 0.0186538 0.0189085 0.0000010 0.9755685 0.9755685 1.1364462 1.0695315 0.9295803 1.1622243 1.2852706 2.0074860 2.0074860 1.2852706 1.2527856 1.2527856 1.1622243 0.9796635 1.0695315 1.2021253 1.2914873 0.9813472 1.1650904 0.0192167 1.6681888 1.2822990 1.1482123 1.5128262 0.0798113 2.0861704 1.3751135 1.4127575 1.5153455 1.1482123 0.0383464 2.0516481 1.5128262 1.4414348 1.3796517 0.9881215 2.0282255 1.3218936 1.7654040 1.7760170 0.0186730 2.1715011 1.3218936 1.1083147 1.3942472 0.0194629 2.2611686 1.3635204 1.4274271 0.0272186 2.0688011 1.3751135 1.5657121 1.5657121 0.0573440 1.2724170 
P_tepidariorum_Abd-B-A/1-60            2.9272782 2.8711278 2.9272782 2.8438132 2.8438132 2.0951881 2.0525072 2.2560152 2.1352566 2.1306297 2.1306297 2.0539107 2.2785575 2.1777848 2.0649203 2.1726954 2.1028221 1.9820607 2.0978610 2.0978610 2.1243382 2.0655942 2.0655942 1.9494578 2.0910906 1.9463840 2.1192794 2.1168453 2.2395212 2.1679048 1.3749508 1.3749508 1.2899707 1.2899707 3.9971320 1.2645831 1.3442769 1.3785094 2.9103494 1.8379078 3.6128681 3.5820602 1.4522708 1.3925839 1.5555300 1.4321575 1.4579980 1.5235150 1.5037535 1.5037535 2.1128832 1.7964883 1.6504355 1.7762863 1.4862923 1.4862923 1.4120800 1.3526302 1.3917447 1.3526302 1.3917447 1.3994541 1.4106501 1.4106501 1.1410619 1.1410619 1.2334695 1.2334695 0.9184336 1.0881202 1.0881202 1.0739547 1.1553162 1.1336724 1.0852780 1.0739547 1.1937625 1.1937625 1.1642327 1.1726486 1.1696798 1.1126877 1.0077625 1.0744155 1.0828504 1.0056884 1.0481448 1.0498833 1.0441215 1.2475373 1.2579403 1.0651672 0.9515298 1.0319608 1.0319608 2.0329435 1.5570716 1.2873941 1.2873941 1.2302608 1.3468161 1.2553880 1.1837343 1.1837343 0.0599573 0.0383456 0.0377349 0.0189085 0.0385083 0.0189085 0.0000000 0.0185229 0.0000010 0.0193846 0.9882428 0.9882428 1.1485462 1.0829151 0.9427624 1.1751704 1.2917233 2.0146388 2.0146388 1.2917233 1.2981073 1.2981073 1.1751704 0.9934656 1.0829151 1.2086845 1.3335361 0.9947845 1.1771558 0.0394692 1.6681888 1.3262497 1.1609216 1.5610589 0.1024621 2.0933206 1.3813811 1.4569930 1.5694937 1.1609216 0.0590540 2.0586648 1.5610589 1.4918105 1.3715853 1.0022790 2.0351632 1.3283753 1.7696794 1.7760170 0.0383456 2.1788025 1.3283753 1.1242821 1.4391721 0.0399881 2.2689432 1.3700749 1.4359500 0.0566249 2.0758549 1.3813811 1.6155283 1.6155283 0.0783663 1.2833720 
C_sculpturatus_Abd-B-B/1-60            2.9359592 2.8797599 2.9359592 2.8524267 2.8524267 2.0883116 2.0456180 2.2491958 2.1283394 2.1236659 2.1236659 2.0470966 2.2717081 2.1708036 2.0580977 2.1658471 2.0958689 1.9752083 2.0908581 2.0908581 2.1174153 2.0587897 2.0587897 1.9427721 2.0842181 1.9396464 2.1123445 2.1099119 2.2326597 2.1610824 1.3782477 1.3782477 1.2930259 1.2930259 4.0046430 1.3000642 1.3424477 1.3648684 2.8921539 1.8203869 3.6359670 3.5785760 1.4506630 1.3908346 1.5540881 1.4304539 1.4563648 1.5220142 1.5021958 1.5021958 2.0926333 1.7956450 1.5465600 1.7753391 1.4710739 1.4710739 1.3976705 1.3381383 1.3766708 1.3381383 1.3766708 1.3851961 1.3963582 1.3963582 1.1389777 1.1389777 1.2313633 1.2313633 0.9167351 1.0862891 1.0862891 1.0721129 1.1533824 1.1316763 1.0834306 1.0721129 1.1917386 1.1917386 1.1622537 1.1706547 1.1565833 1.1003512 1.0059726 1.0724537 1.0809398 1.0039123 1.0462386 1.0371112 1.0422119 1.2454914 1.2558934 1.0632441 0.9498731 1.0300924 1.0300924 2.0326695 1.5555344 1.2854671 1.2854671 1.2283452 1.3449730 1.2534841 1.1818510 1.1818510 0.0591392 0.0378314 0.0570393 0.0186538 0.0379899 0.0186538 0.0185229 0.0000000 0.0185229 0.0191173 0.9865880 0.9865880 1.1466009 1.0809218 0.9411744 1.1730335 1.2948265 2.0077237 2.0077237 1.2948265 1.2833054 1.2833054 1.1730335 0.9916502 1.0809218 1.2115885 1.3198791 0.9930141 1.1751566 0.0389260 1.6681888 1.3119433 1.1588540 1.5460330 0.1010978 2.0865019 1.3847107 1.4429355 1.5526592 1.1588540 0.0582580 2.0519207 1.5460330 1.4759182 1.2771595 1.0003923 2.0284704 1.3316212 1.7687393 1.7760170 0.0378314 2.1720531 1.3316212 1.1217926 1.4248822 0.0394308 2.2621010 1.3735139 1.4341864 0.0555288 2.0690990 1.3847107 1.6001653 1.6001653 0.0773434 1.2813649 
D_silvatica_Abd-B-B/1-60               2.9272782 2.8711278 2.9272782 2.8438132 2.8438132 2.0951881 2.0525072 2.2560152 2.1352566 2.1306297 2.1306297 2.0539107 2.2785575 2.1777848 2.0649203 2.1726954 2.1028221 1.9820607 2.0978610 2.0978610 2.1243382 2.0655942 2.0655942 1.9494578 2.0910906 1.9463840 2.1192794 2.1168453 2.2395212 2.1679048 1.3749508 1.3749508 1.2899707 1.2899707 3.9971320 1.2645831 1.3442769 1.3785094 2.9103494 1.8379078 3.6128681 3.5820602 1.4522708 1.3925839 1.5555300 1.4321575 1.4579980 1.5235150 1.5037535 1.5037535 2.1128832 1.7964883 1.6504355 1.7762863 1.4862923 1.4862923 1.4120800 1.3526302 1.3917447 1.3526302 1.3917447 1.3994541 1.4106501 1.4106501 1.1410619 1.1410619 1.2334695 1.2334695 0.9184336 1.0881202 1.0881202 1.0739547 1.1553162 1.1336724 1.0852780 1.0739547 1.1937625 1.1937625 1.1642327 1.1726486 1.1696798 1.1126877 1.0077625 1.0744155 1.0828504 1.0056884 1.0481448 1.0498833 1.0441215 1.2475373 1.2579403 1.0651672 0.9515298 1.0319608 1.0319608 2.0329435 1.5570716 1.2873941 1.2873941 1.2302608 1.3468161 1.2553880 1.1837343 1.1837343 0.0599573 0.0383456 0.0377349 0.0189085 0.0385083 0.0189085 0.0000010 0.0185229 0.0000000 0.0193846 0.9882428 0.9882428 1.1485462 1.0829151 0.9427624 1.1751704 1.2917233 2.0146388 2.0146388 1.2917233 1.2981073 1.2981073 1.1751704 0.9934656 1.0829151 1.2086845 1.3335361 0.9947845 1.1771558 0.0394692 1.6681888 1.3262497 1.1609216 1.5610589 0.1024621 2.0933206 1.3813811 1.4569930 1.5694937 1.1609216 0.0590540 2.0586648 1.5610589 1.4918105 1.3715853 1.0022790 2.0351632 1.3283753 1.7696794 1.7760170 0.0383456 2.1788025 1.3283753 1.1242821 1.4391721 0.0399881 2.2689432 1.3700749 1.4359500 0.0566249 2.0758549 1.3813811 1.6155283 1.6155283 0.0783663 1.2833720 
M_giganteus_g803.t2/1-59               2.7663995 2.7128720 2.7663995 2.6867536 2.6867536 1.9534729 1.9684407 2.1091094 1.9916370 2.0074860 2.0074860 1.9912862 2.1295492 2.0451019 1.9384108 2.0426463 2.0387200 1.9189897 1.9751153 1.9751153 1.9916370 1.9471979 1.9471979 1.8349209 1.9707992 1.8306557 1.9973001 1.9950481 2.1099112 2.1043873 1.2852706 1.2852706 1.2021253 1.2021253 3.8040615 1.2086870 1.2800611 1.3893556 2.7565655 1.6826920 3.5111447 3.3705581 1.4225352 1.2947539 1.4997474 1.3659340 1.4022382 1.4225352 1.4022382 1.4022382 1.9667692 1.6846415 1.5539074 1.6582198 1.3468727 1.3468727 1.2795000 1.2185677 1.2527856 1.2185677 1.2527856 1.2681178 1.2681178 1.2681178 1.0716281 1.0716281 1.1622243 1.1622243 0.9036135 0.9755685 0.9755685 0.9600112 1.0378515 1.0118764 0.9718712 0.9600112 1.0695315 1.0695315 1.0429055 1.0503292 1.0463393 0.9823158 0.9169135 0.9796635 0.9813472 0.9423605 0.9452162 0.9313767 0.9499208 1.1483018 1.1582226 0.9716198 0.8884313 0.9394737 0.9394737 1.9751889 1.4424922 1.1650904 1.1650904 1.1116644 1.2241963 1.1364462 1.0687305 1.0687305 0.0399120 0.0191373 0.0596598 0.0000010 0.0192167 0.0000010 0.0193846 0.0191173 0.0193846 0.0000000 0.9755685 0.9755685 1.1364462 1.0695315 0.9295803 1.1622243 1.2852706 2.0074860 2.0074860 1.2852706 1.2527856 1.2527856 1.1622243 0.9796635 1.0695315 1.2021253 1.2914873 0.9813472 1.1650904 0.0192167 1.6681888 1.1947306 1.0627234 1.4547568 0.0615835 1.9529714 1.2912140 1.3661615 1.4166414 1.0627234 0.0393001 1.9206829 1.4547568 1.3466889 1.3177040 0.9881215 1.8985400 1.2375599 1.6575206 1.6493151 0.0191373 2.0366788 1.2375599 1.1083147 1.3076654 0.0194629 2.1205957 1.2765243 1.3059850 0.0272186 1.9371364 1.2912140 1.5072779 1.5072779 0.0587284 1.1554534 
M_giganteus_g814.t1/1-59               2.3672818 2.3415268 2.3672818 2.3197997 2.3197997 0.9334289 0.8969153 0.9687689 0.9143870 0.9124797 0.9124797 0.9303969 0.9653945 0.9854057 1.1372068 1.0016630 1.1351157 1.0579429 0.9381199 0.9381199 0.9143870 0.8934904 0.8934904 0.8917182 0.8974819 1.1190600 1.2573083 1.2923450 1.5256909 1.6634242 0.7863105 0.7863105 0.7987784 0.7987784 3.3463487 0.7577604 0.6314811 0.8967011 3.3246736 1.3301726 3.1168493 3.3857457 0.6515198 0.7590164 0.6935098 0.6929293 0.6643548 0.6515198 0.6643548 0.6643548 1.0611103 0.9472892 0.8675975 0.8956679 0.4213357 0.4213357 0.3704622 0.3440178 0.3130434 0.3440178 0.3130434 0.3975795 0.3975795 0.3975795 0.1903393 0.1903393 0.2155487 0.2155487 0.1457783 0.0000010 0.0000010 0.0181504 0.0183797 0.0785639 0.0183445 0.0181504 0.1126535 0.1126535 0.1365260 0.1378654 0.3032092 0.2949492 0.1584471 0.1861039 0.2151558 0.2498938 0.1836551 0.2125681 0.1984802 0.3270224 0.3188899 0.2015504 0.1716898 0.1433134 0.1433134 0.5447947 0.5911462 0.0831101 0.0831101 0.1065580 0.1230922 0.1050201 0.0826558 0.0826558 1.0138933 0.9919799 0.9937018 0.9755685 1.0378515 0.9755685 0.9882428 0.9865880 0.9882428 0.9755685 0.0000000 0.0000010 0.1050201 0.1126535 0.2339641 0.2155487 0.7863105 0.9124797 0.9124797 0.7863105 0.3130434 0.3130434 0.2155487 0.1861039 0.1126535 0.7987784 0.9761735 0.2151558 0.0831101 1.0378515 0.6716372 0.4699332 0.2119418 0.7740830 1.1180626 0.8910500 0.8562142 0.7251649 0.4671777 0.2119418 1.0712742 0.9346577 0.7740830 0.4536541 0.3258721 0.1918414 1.0109324 0.8156283 0.7901416 0.3818540 0.9919799 0.9917479 0.8156283 0.4897218 0.4659314 1.0257986 1.0230025 0.8358171 0.5024730 1.2042165 0.9459592 0.8562142 0.7272917 0.7272917 1.0412730 0.1387535 
M_giganteus_g814.t2/1-59               2.3672818 2.3415268 2.3672818 2.3197997 2.3197997 0.9334289 0.8969153 0.9687689 0.9143870 0.9124797 0.9124797 0.9303969 0.9653945 0.9854057 1.1372068 1.0016630 1.1351157 1.0579429 0.9381199 0.9381199 0.9143870 0.8934904 0.8934904 0.8917182 0.8974819 1.1190600 1.2573083 1.2923450 1.5256909 1.6634242 0.7863105 0.7863105 0.7987784 0.7987784 3.3463487 0.7577604 0.6314811 0.8967011 3.3246736 1.3301726 3.1168493 3.3857457 0.6515198 0.7590164 0.6935098 0.6929293 0.6643548 0.6515198 0.6643548 0.6643548 1.0611103 0.9472892 0.8675975 0.8956679 0.4213357 0.4213357 0.3704622 0.3440178 0.3130434 0.3440178 0.3130434 0.3975795 0.3975795 0.3975795 0.1903393 0.1903393 0.2155487 0.2155487 0.1457783 0.0000010 0.0000010 0.0181504 0.0183797 0.0785639 0.0183445 0.0181504 0.1126535 0.1126535 0.1365260 0.1378654 0.3032092 0.2949492 0.1584471 0.1861039 0.2151558 0.2498938 0.1836551 0.2125681 0.1984802 0.3270224 0.3188899 0.2015504 0.1716898 0.1433134 0.1433134 0.5447947 0.5911462 0.0831101 0.0831101 0.1065580 0.1230922 0.1050201 0.0826558 0.0826558 1.0138933 0.9919799 0.9937018 0.9755685 1.0378515 0.9755685 0.9882428 0.9865880 0.9882428 0.9755685 0.0000010 0.0000000 0.1050201 0.1126535 0.2339641 0.2155487 0.7863105 0.9124797 0.9124797 0.7863105 0.3130434 0.3130434 0.2155487 0.1861039 0.1126535 0.7987784 0.9761735 0.2151558 0.0831101 1.0378515 0.6716372 0.4699332 0.2119418 0.7740830 1.1180626 0.8910500 0.8562142 0.7251649 0.4671777 0.2119418 1.0712742 0.9346577 0.7740830 0.4536541 0.3258721 0.1918414 1.0109324 0.8156283 0.7901416 0.3818540 0.9919799 0.9917479 0.8156283 0.4897218 0.4659314 1.0257986 1.0230025 0.8358171 0.5024730 1.2042165 0.9459592 0.8562142 0.7272917 0.7272917 1.0412730 0.1387535 
M_giganteus_g821.t1/1-59               1.9379104 1.9173658 1.9379104 1.9013743 1.9013743 1.0738675 1.1329415 1.1312830 1.1511609 1.1481888 1.1481888 1.1347420 1.1477790 1.0941998 1.3291237 1.0420340 1.3796698 1.2405220 1.1988619 1.1988619 1.1511609 1.1296126 1.1296126 1.1282231 1.0548991 1.3271200 1.4410588 1.4492915 1.5388681 1.6823391 0.8693581 0.8693581 0.8975985 0.8975985 3.2042486 0.8611790 0.6736362 0.9751556 3.1574666 1.2049644 3.0855720 3.1604622 0.7232045 0.8326160 0.7681290 0.7636867 0.7355085 0.7232045 0.7355085 0.7355085 1.0093721 0.8040420 0.9566213 0.9884210 0.4630155 0.4630155 0.4475197 0.3822142 0.4172519 0.3822142 0.4172519 0.4419487 0.4419487 0.4419487 0.2808382 0.2808382 0.3106399 0.3106399 0.2338467 0.1050201 0.1050201 0.1035974 0.0826753 0.1801944 0.0817404 0.1035974 0.1688065 0.1688065 0.1428818 0.1674756 0.4023563 0.3064585 0.2852213 0.2550106 0.2654424 0.3277835 0.1940832 0.2632796 0.2341708 0.3245908 0.3239423 0.2380646 0.2634246 0.2669434 0.2669434 0.6256841 0.6076988 0.0178650 0.0178650 0.0206997 0.0360507 0.0000010 0.0179367 0.0179367 1.1754170 1.1544389 1.1527120 1.1364462 1.1359991 1.1364462 1.1485462 1.1466009 1.1485462 1.1364462 0.1050201 0.1050201 0.0000000 0.1688065 0.2231016 0.3106399 0.8693581 1.1481888 1.1481888 0.8693581 0.4172519 0.4172519 0.3106399 0.2550106 0.1688065 0.8975985 1.0977764 0.2654424 0.0178650 1.1359991 0.7801017 0.6460517 0.2833284 0.8499541 1.2901285 1.2095150 0.9603120 0.7968810 0.6412089 0.2833284 1.1964726 1.1887018 0.8499541 0.6063938 0.4059999 0.2642061 1.2113559 0.8881615 0.6502379 0.4708893 1.1544389 1.1882750 0.8881615 0.4046538 0.5011012 1.1962691 1.2283534 0.9107696 0.5757264 1.3570911 1.2048570 0.9603120 0.8576763 0.8576763 1.1198771 0.1986361 
M_giganteus_g836.t1/1-59               1.9137150 1.8932347 1.9137150 1.8774834 1.8774834 0.9144836 0.9186067 1.0093573 0.9541576 0.9521472 0.9521472 0.9721878 1.0064624 1.0350931 1.2561361 1.0448733 1.1807961 1.1078198 0.8961490 0.8961490 0.9541576 0.9335121 0.9335121 0.9317801 0.9451381 1.1028273 1.3067401 1.3429822 1.5701059 1.6645982 0.7905309 0.7905309 0.7859807 0.7859807 3.1872055 0.6673083 0.5463166 0.6962606 2.9697074 1.1770438 3.2222158 3.5098419 0.5720020 0.6426658 0.5816216 0.5860609 0.5595665 0.5720020 0.5595665 0.5595665 1.0800792 0.8155073 0.8797581 0.8127202 0.2345885 0.2345885 0.1973610 0.1780132 0.1541889 0.1780132 0.1541889 0.2130834 0.2130834 0.2130834 0.0822163 0.0822163 0.1035082 0.1035082 0.0636954 0.1126535 0.1126535 0.1068259 0.0886867 0.1366994 0.1078439 0.1068259 0.0000010 0.0000010 0.0184500 0.0186298 0.2145850 0.2093362 0.0940153 0.0698004 0.1584588 0.1708686 0.1181492 0.1730083 0.1118282 0.2411040 0.1852020 0.0865645 0.1363182 0.1379855 0.1379855 0.4033948 0.4433856 0.1428681 0.1428681 0.1625452 0.1892722 0.1688065 0.1961132 0.1961132 1.1223296 1.0998893 1.1413744 1.0695315 1.1430713 1.0695315 1.0829151 1.0809218 1.0829151 1.0695315 0.1126535 0.1126535 0.1688065 0.0000000 0.1792044 0.1035082 0.7905309 0.9521472 0.9521472 0.7905309 0.1541889 0.1541889 0.1035082 0.0698004 0.0000010 0.7859807 0.7925801 0.1584588 0.1428681 1.1430713 0.5606113 0.3365753 0.0930032 0.6816165 1.2435511 0.9931046 0.8447792 0.6387056 0.3394233 0.0930032 1.1434983 0.9580145 0.6816165 0.3076269 0.2438234 0.0964860 1.0357589 0.7757586 0.6393962 0.1997511 1.0998893 1.0162926 0.7757586 0.4436704 0.2932872 1.0630976 1.0484333 0.7958602 0.5882862 1.1614245 0.9695949 0.8447792 0.6278969 0.6278969 1.1831682 0.0186827 
M_giganteus_g844.t1/1-59               2.5304723 2.5117490 2.5304723 2.4880780 2.4880780 1.0111454 0.9884781 1.0030719 1.0256540 1.0232904 1.0232904 1.0238536 1.0836749 0.9084922 0.8554930 0.9130368 1.1162577 1.1051284 1.0777381 1.0777381 1.0256540 1.0244997 1.0244997 0.9978620 0.9562593 1.2492210 1.3912026 1.3994360 1.5109592 1.3226454 0.6811232 0.6811232 0.7107176 0.7107176 3.3474866 0.7660004 0.6511468 0.8815271 2.9115474 1.2834716 2.4989874 3.0944857 0.7127191 0.8043659 0.7366695 0.7209496 0.7040039 0.7127191 0.7040039 0.7040039 1.0420056 0.8756259 0.7504392 0.8202640 0.4050734 0.4050734 0.3864422 0.3269190 0.3588999 0.3269190 0.3588999 0.3528917 0.3528917 0.3528917 0.2342466 0.2342466 0.2616799 0.2616799 0.1696022 0.2339641 0.2339641 0.2311718 0.2071473 0.2485991 0.2045141 0.2311718 0.1792044 0.1792044 0.1526496 0.1777887 0.2440506 0.1082658 0.1010679 0.0793658 0.0834477 0.1618474 0.0641259 0.1168134 0.1003178 0.1611536 0.1925790 0.0993868 0.1225752 0.1247272 0.1247272 0.3691063 0.4157781 0.2507260 0.2507260 0.2778262 0.2443464 0.2231016 0.2515652 0.2515652 0.9831215 0.9547785 0.9520208 0.9295803 0.9919427 0.9295803 0.9427624 0.9411744 0.9427624 0.9295803 0.2339641 0.2339641 0.2231016 0.1792044 0.0000000 0.2616799 0.6811232 1.0232904 1.0232904 0.6811232 0.3588999 0.3588999 0.2616799 0.0793658 0.1792044 0.7107176 0.8724151 0.0834477 0.2507260 0.9919427 0.6534938 0.5328368 0.1000948 0.7537595 1.0849855 0.9870991 0.7638257 0.7034486 0.5309184 0.1000948 0.9974320 0.9671136 0.7537595 0.4967492 0.3560771 0.1034584 1.0296365 0.7002874 0.7810137 0.3082386 0.9547785 1.0267588 0.7002874 0.5312244 0.4198883 0.9213102 1.0599748 0.7176209 0.5644649 1.0818175 0.9839401 0.7638257 0.8015769 0.8015769 0.9846270 0.2096667 
M_giganteus_g845.t1/1-59               2.0078850 1.9869226 2.0078850 1.9700801 1.9700801 0.9123878 0.9114150 1.0036712 0.9458440 0.9439210 0.9439210 0.9628619 0.9961464 1.0282348 1.2087585 1.0327315 1.0793951 1.0982937 0.8765956 0.8765956 0.9458440 0.9258241 0.9258241 0.9241397 0.9416796 1.0999165 1.2845396 1.3194024 1.5408220 1.4787868 0.7440361 0.7440361 0.7387030 0.7387030 3.0926059 0.6719330 0.4957019 0.5858242 2.7526786 1.1447427 3.0937779 3.8263135 0.5498816 0.6206945 0.4806187 0.4805942 0.5373224 0.5498816 0.5373224 0.5373224 0.9875897 0.8168697 0.8928728 0.6859090 0.1663259 0.1663259 0.1322541 0.1186255 0.0978095 0.1186255 0.0978095 0.1464529 0.1464529 0.1464529 0.0182240 0.0182240 0.0000010 0.0000010 0.0208387 0.2155487 0.2155487 0.2199033 0.1885366 0.2598757 0.2273356 0.2199033 0.1035082 0.1035082 0.1256231 0.1267968 0.2269008 0.3004873 0.1849509 0.1592920 0.2460587 0.2355878 0.2110600 0.2576161 0.2183639 0.3543259 0.3028807 0.1880025 0.2459449 0.2366293 0.2366293 0.6008950 0.5962245 0.2794489 0.2794489 0.2798042 0.3357329 0.3106399 0.3428977 0.3428977 1.2157943 1.1935750 1.2171898 1.1622243 1.2439813 1.1622243 1.1751704 1.1730335 1.1751704 1.1622243 0.2155487 0.2155487 0.3106399 0.1035082 0.2616799 0.0000000 0.7440361 0.9439210 0.9439210 0.7440361 0.0978095 0.0978095 0.0000010 0.1592920 0.1035082 0.7387030 0.7135811 0.2460587 0.2794489 1.2439813 0.4768429 0.2951357 0.1359906 0.5710930 1.1610625 0.9584885 0.6885132 0.6168710 0.2984313 0.1359906 1.2391835 0.9512105 0.5710930 0.2696026 0.1259867 0.1411808 1.0260188 0.7282857 0.5047026 0.0362169 1.1935750 1.0072757 0.7282857 0.4713375 0.2120945 1.1537649 1.0380594 0.7473276 0.7364861 1.3401562 0.9623449 0.6885132 0.5233096 0.5233096 1.2821961 0.1275353 
M_giganteus_g858.t1/1-59               1.6478662 1.6371722 1.6478662 1.6239849 1.6239849 0.7726590 0.7052205 0.8350987 0.7744477 0.7726347 0.7726347 0.8397200 0.8241910 0.8161549 0.9125941 0.7517147 0.7915730 0.8434464 0.7235143 0.7235143 0.7744477 0.7697781 0.7697781 0.7481972 0.7763252 0.9933298 0.9885960 0.9982613 1.3204833 1.2750552 0.0000010 0.0000010 0.0180387 0.0180387 2.2039020 0.5240607 0.3627350 0.4011928 2.4234139 0.7985722 3.7739978 3.3844304 0.4158430 0.4528766 0.4877442 0.4157189 0.4304985 0.4158430 0.4304985 0.4304985 0.8640813 0.6157936 0.6618245 0.5532644 0.6911804 0.6911804 0.6348003 0.5983613 0.6428620 0.5983613 0.6428620 0.6192047 0.6192047 0.6192047 0.6915789 0.6915789 0.7440361 0.7440361 0.7849662 0.7863105 0.7863105 0.7611961 0.7856926 0.7262610 0.7670895 0.7611961 0.7905309 0.7905309 0.7367489 0.7888276 0.9099254 0.6180565 0.7181870 0.7174397 0.5836112 0.8297348 0.6919790 0.7746297 0.7376098 0.7965232 0.9218813 0.7282984 0.7383253 0.7559944 0.7559944 1.4259309 1.1578579 0.9301518 0.9301518 0.8748193 0.9292930 0.8693581 0.8698837 0.8698837 1.2839792 1.2543833 1.2711683 1.2852706 1.3648398 1.2852706 1.2917233 1.2948265 1.2917233 1.2852706 0.7863105 0.7863105 0.8693581 0.7905309 0.6811232 0.7440361 0.0000000 0.7726347 0.7726347 0.0000010 0.6428620 0.6428620 0.7440361 0.7174397 0.7905309 0.0180387 0.4711894 0.5836112 0.9301518 1.3648398 0.5845800 0.8953091 0.7728188 0.4059499 1.3980722 0.7893830 0.0363964 0.4176806 0.8914222 0.7728188 1.2377352 0.7501619 0.4059499 0.7202456 0.8260102 0.7671942 0.7791578 0.0566777 0.4780224 0.8214301 1.2543833 0.8017073 0.0566777 0.5007305 0.6192046 1.2993326 0.8273943 0.0574444 1.3789846 1.1208568 0.7616506 0.0363964 0.4860455 0.4860455 1.2408458 0.8494653 
M_giganteus_g867.t1/1-59               2.0238943 2.0694572 2.0238943 2.0505293 2.0505293 0.1235046 0.0746186 0.0845263 0.0175149 0.0000010 0.0000010 0.0755381 0.0176995 0.0673301 0.1938480 0.0775416 0.0747980 0.0835884 0.0774109 0.0774109 0.0175149 0.0353882 0.0353882 0.0180444 0.0540201 0.1692702 0.1324785 0.1458505 0.2555653 0.3182672 0.7726347 0.7726347 0.7969599 0.7969599 2.7775510 1.0459218 0.8932809 1.0263505 3.2468758 1.4849864 3.3533955 3.4262308 0.9014910 0.9890906 0.8775529 0.9052950 0.8735912 0.9014910 0.8735912 0.8735912 1.1284110 1.2463470 0.9130445 0.9884602 1.0231987 1.0231987 0.9482433 0.9602263 0.8986936 0.9602263 0.8986936 0.9488010 0.9488010 0.9488010 0.9491299 0.9491299 0.9439210 0.9439210 0.8136506 0.9124797 0.9124797 0.8482727 0.8941110 0.8769923 0.9136627 0.8482727 0.9521472 0.9521472 1.0179554 1.0217662 1.0719909 0.9541406 1.0039973 0.9848652 1.0110478 1.1149873 1.0810177 1.1012837 1.0513748 1.1685184 1.2798156 1.0411116 1.0712896 0.9927485 0.9927485 2.0809691 1.8999254 1.0730199 1.0730199 1.1737698 1.2295739 1.1481888 1.1683500 1.1683500 1.8262756 1.9936801 1.9831274 2.0074860 2.1295492 2.0074860 2.0146388 2.0077237 2.0146388 2.0074860 0.9124797 0.9124797 1.1481888 0.9521472 1.0232904 0.9439210 0.7726347 0.0000000 0.0000010 0.7726347 0.8986936 0.8986936 0.9439210 0.9848652 0.9521472 0.7969599 1.0179435 1.0110478 1.0730199 2.1295492 0.9290124 1.0820404 0.9791462 0.8123486 2.0568901 0.1519305 0.7920617 0.8301055 1.0600982 0.9791462 1.9748780 0.1301503 0.8123486 1.0667184 1.0402481 0.8519182 0.1518643 0.7668642 0.9417720 1.3064837 1.9936801 0.1534601 0.7668642 0.7601202 0.9956901 1.8989123 0.1561994 0.7884258 1.6292217 1.4108225 0.1286335 0.7920617 0.9095813 0.9095813 2.0585972 1.0164368 
M_giganteus_g14374.t1/1-59             2.0238943 2.0694572 2.0238943 2.0505293 2.0505293 0.1235046 0.0746186 0.0845263 0.0175149 0.0000010 0.0000010 0.0755381 0.0176995 0.0673301 0.1938480 0.0775416 0.0747980 0.0835884 0.0774109 0.0774109 0.0175149 0.0353882 0.0353882 0.0180444 0.0540201 0.1692702 0.1324785 0.1458505 0.2555653 0.3182672 0.7726347 0.7726347 0.7969599 0.7969599 2.7775510 1.0459218 0.8932809 1.0263505 3.2468758 1.4849864 3.3533955 3.4262308 0.9014910 0.9890906 0.8775529 0.9052950 0.8735912 0.9014910 0.8735912 0.8735912 1.1284110 1.2463470 0.9130445 0.9884602 1.0231987 1.0231987 0.9482433 0.9602263 0.8986936 0.9602263 0.8986936 0.9488010 0.9488010 0.9488010 0.9491299 0.9491299 0.9439210 0.9439210 0.8136506 0.9124797 0.9124797 0.8482727 0.8941110 0.8769923 0.9136627 0.8482727 0.9521472 0.9521472 1.0179554 1.0217662 1.0719909 0.9541406 1.0039973 0.9848652 1.0110478 1.1149873 1.0810177 1.1012837 1.0513748 1.1685184 1.2798156 1.0411116 1.0712896 0.9927485 0.9927485 2.0809691 1.8999254 1.0730199 1.0730199 1.1737698 1.2295739 1.1481888 1.1683500 1.1683500 1.8262756 1.9936801 1.9831274 2.0074860 2.1295492 2.0074860 2.0146388 2.0077237 2.0146388 2.0074860 0.9124797 0.9124797 1.1481888 0.9521472 1.0232904 0.9439210 0.7726347 0.0000010 0.0000000 0.7726347 0.8986936 0.8986936 0.9439210 0.9848652 0.9521472 0.7969599 1.0179435 1.0110478 1.0730199 2.1295492 0.9290124 1.0820404 0.9791462 0.8123486 2.0568901 0.1519305 0.7920617 0.8301055 1.0600982 0.9791462 1.9748780 0.1301503 0.8123486 1.0667184 1.0402481 0.8519182 0.1518643 0.7668642 0.9417720 1.3064837 1.9936801 0.1534601 0.7668642 0.7601202 0.9956901 1.8989123 0.1561994 0.7884258 1.6292217 1.4108225 0.1286335 0.7920617 0.9095813 0.9095813 2.0585972 1.0164368 
M_giganteus_g14380.t1/1-59             1.6478662 1.6371722 1.6478662 1.6239849 1.6239849 0.7726590 0.7052205 0.8350987 0.7744477 0.7726347 0.7726347 0.8397200 0.8241910 0.8161549 0.9125941 0.7517147 0.7915730 0.8434464 0.7235143 0.7235143 0.7744477 0.7697781 0.7697781 0.7481972 0.7763252 0.9933298 0.9885960 0.9982613 1.3204833 1.2750552 0.0000010 0.0000010 0.0180387 0.0180387 2.2039020 0.5240607 0.3627350 0.4011928 2.4234139 0.7985722 3.7739978 3.3844304 0.4158430 0.4528766 0.4877442 0.4157189 0.4304985 0.4158430 0.4304985 0.4304985 0.8640813 0.6157936 0.6618245 0.5532644 0.6911804 0.6911804 0.6348003 0.5983613 0.6428620 0.5983613 0.6428620 0.6192047 0.6192047 0.6192047 0.6915789 0.6915789 0.7440361 0.7440361 0.7849662 0.7863105 0.7863105 0.7611961 0.7856926 0.7262610 0.7670895 0.7611961 0.7905309 0.7905309 0.7367489 0.7888276 0.9099254 0.6180565 0.7181870 0.7174397 0.5836112 0.8297348 0.6919790 0.7746297 0.7376098 0.7965232 0.9218813 0.7282984 0.7383253 0.7559944 0.7559944 1.4259309 1.1578579 0.9301518 0.9301518 0.8748193 0.9292930 0.8693581 0.8698837 0.8698837 1.2839792 1.2543833 1.2711683 1.2852706 1.3648398 1.2852706 1.2917233 1.2948265 1.2917233 1.2852706 0.7863105 0.7863105 0.8693581 0.7905309 0.6811232 0.7440361 0.0000010 0.7726347 0.7726347 0.0000000 0.6428620 0.6428620 0.7440361 0.7174397 0.7905309 0.0180387 0.4711894 0.5836112 0.9301518 1.3648398 0.5845800 0.8953091 0.7728188 0.4059499 1.3980722 0.7893830 0.0363964 0.4176806 0.8914222 0.7728188 1.2377352 0.7501619 0.4059499 0.7202456 0.8260102 0.7671942 0.7791578 0.0566777 0.4780224 0.8214301 1.2543833 0.8017073 0.0566777 0.5007305 0.6192046 1.2993326 0.8273943 0.0574444 1.3789846 1.1208568 0.7616506 0.0363964 0.4860455 0.4860455 1.2408458 0.8494653 
M_giganteus_g14395.t1/1-59             1.6963280 1.6762068 1.6963280 1.6628879 1.6628879 0.8621844 0.8660031 0.9534491 0.9005046 0.8986936 0.8986936 0.9152491 0.9494541 0.9760160 1.1875171 0.9839276 1.0303589 1.0460816 0.8463311 0.8463311 0.9005046 0.8802746 0.8802746 0.8785615 0.8919064 1.0372250 1.2353121 1.2703293 1.4976769 1.4339378 0.6428620 0.6428620 0.6388820 0.6388820 2.8391686 0.5812103 0.4721924 0.4450428 2.2880347 0.9574902 3.0669514 3.4129961 0.5235813 0.5896480 0.4583726 0.4585915 0.5117526 0.5235813 0.5117526 0.5117526 0.8342780 0.7507541 0.7605493 0.6519762 0.0572846 0.0572846 0.0370761 0.0181244 0.0000010 0.0181244 0.0000010 0.0382358 0.0382358 0.0382358 0.1178231 0.1178231 0.0978095 0.0978095 0.1120201 0.3130434 0.3130434 0.2989098 0.2951622 0.3449830 0.3052033 0.2989098 0.1541889 0.1541889 0.1780132 0.1795798 0.2726198 0.3269733 0.2329005 0.2181483 0.3047350 0.3432424 0.2744796 0.2820797 0.2830272 0.4497913 0.3754055 0.2496130 0.3000850 0.3052895 0.3052895 0.7124823 0.6504855 0.3819347 0.3819347 0.3958716 0.4478777 0.4172519 0.4379116 0.4379116 1.3055375 1.2841433 1.3686916 1.2527856 1.3398865 1.2527856 1.2981073 1.2833054 1.2981073 1.2527856 0.3130434 0.3130434 0.4172519 0.1541889 0.3588999 0.0978095 0.6428620 0.8986936 0.8986936 0.6428620 0.0000000 0.0000010 0.0978095 0.2181483 0.1541889 0.6388820 0.5576747 0.3047350 0.3819347 1.3398865 0.4768429 0.2902042 0.1934168 0.4733632 1.2492844 0.8558535 0.5962638 0.5126909 0.2579137 0.1934168 1.3040867 0.8232949 0.4733632 0.1924733 0.1955095 0.2012769 0.8898593 0.6263016 0.4992290 0.1731951 1.2841433 0.8726039 0.6263016 0.5407824 0.1044560 1.2426332 0.8980640 0.6415965 0.8782170 1.2509508 0.8332746 0.5962638 0.4304427 0.4304427 1.3828305 0.1808117 
M_giganteus_g14395.t2/1-59             1.6963280 1.6762068 1.6963280 1.6628879 1.6628879 0.8621844 0.8660031 0.9534491 0.9005046 0.8986936 0.8986936 0.9152491 0.9494541 0.9760160 1.1875171 0.9839276 1.0303589 1.0460816 0.8463311 0.8463311 0.9005046 0.8802746 0.8802746 0.8785615 0.8919064 1.0372250 1.2353121 1.2703293 1.4976769 1.4339378 0.6428620 0.6428620 0.6388820 0.6388820 2.8391686 0.5812103 0.4721924 0.4450428 2.2880347 0.9574902 3.0669514 3.4129961 0.5235813 0.5896480 0.4583726 0.4585915 0.5117526 0.5235813 0.5117526 0.5117526 0.8342780 0.7507541 0.7605493 0.6519762 0.0572846 0.0572846 0.0370761 0.0181244 0.0000010 0.0181244 0.0000010 0.0382358 0.0382358 0.0382358 0.1178231 0.1178231 0.0978095 0.0978095 0.1120201 0.3130434 0.3130434 0.2989098 0.2951622 0.3449830 0.3052033 0.2989098 0.1541889 0.1541889 0.1780132 0.1795798 0.2726198 0.3269733 0.2329005 0.2181483 0.3047350 0.3432424 0.2744796 0.2820797 0.2830272 0.4497913 0.3754055 0.2496130 0.3000850 0.3052895 0.3052895 0.7124823 0.6504855 0.3819347 0.3819347 0.3958716 0.4478777 0.4172519 0.4379116 0.4379116 1.3055375 1.2841433 1.3686916 1.2527856 1.3398865 1.2527856 1.2981073 1.2833054 1.2981073 1.2527856 0.3130434 0.3130434 0.4172519 0.1541889 0.3588999 0.0978095 0.6428620 0.8986936 0.8986936 0.6428620 0.0000010 0.0000000 0.0978095 0.2181483 0.1541889 0.6388820 0.5576747 0.3047350 0.3819347 1.3398865 0.4768429 0.2902042 0.1934168 0.4733632 1.2492844 0.8558535 0.5962638 0.5126909 0.2579137 0.1934168 1.3040867 0.8232949 0.4733632 0.1924733 0.1955095 0.2012769 0.8898593 0.6263016 0.4992290 0.1731951 1.2841433 0.8726039 0.6263016 0.5407824 0.1044560 1.2426332 0.8980640 0.6415965 0.8782170 1.2509508 0.8332746 0.5962638 0.4304427 0.4304427 1.3828305 0.1808117 
M_giganteus_g14399.t1/1-59             2.0078850 1.9869226 2.0078850 1.9700801 1.9700801 0.9123878 0.9114150 1.0036712 0.9458440 0.9439210 0.9439210 0.9628619 0.9961464 1.0282348 1.2087585 1.0327315 1.0793951 1.0982937 0.8765956 0.8765956 0.9458440 0.9258241 0.9258241 0.9241397 0.9416796 1.0999165 1.2845396 1.3194024 1.5408220 1.4787868 0.7440361 0.7440361 0.7387030 0.7387030 3.0926059 0.6719330 0.4957019 0.5858242 2.7526786 1.1447427 3.0937779 3.8263135 0.5498816 0.6206945 0.4806187 0.4805942 0.5373224 0.5498816 0.5373224 0.5373224 0.9875897 0.8168697 0.8928728 0.6859090 0.1663259 0.1663259 0.1322541 0.1186255 0.0978095 0.1186255 0.0978095 0.1464529 0.1464529 0.1464529 0.0182240 0.0182240 0.0000010 0.0000010 0.0208387 0.2155487 0.2155487 0.2199033 0.1885366 0.2598757 0.2273356 0.2199033 0.1035082 0.1035082 0.1256231 0.1267968 0.2269008 0.3004873 0.1849509 0.1592920 0.2460587 0.2355878 0.2110600 0.2576161 0.2183639 0.3543259 0.3028807 0.1880025 0.2459449 0.2366293 0.2366293 0.6008950 0.5962245 0.2794489 0.2794489 0.2798042 0.3357329 0.3106399 0.3428977 0.3428977 1.2157943 1.1935750 1.2171898 1.1622243 1.2439813 1.1622243 1.1751704 1.1730335 1.1751704 1.1622243 0.2155487 0.2155487 0.3106399 0.1035082 0.2616799 0.0000010 0.7440361 0.9439210 0.9439210 0.7440361 0.0978095 0.0978095 0.0000000 0.1592920 0.1035082 0.7387030 0.7135811 0.2460587 0.2794489 1.2439813 0.4768429 0.2951357 0.1359906 0.5710930 1.1610625 0.9584885 0.6885132 0.6168710 0.2984313 0.1359906 1.2391835 0.9512105 0.5710930 0.2696026 0.1259867 0.1411808 1.0260188 0.7282857 0.5047026 0.0362169 1.1935750 1.0072757 0.7282857 0.4713375 0.2120945 1.1537649 1.0380594 0.7473276 0.7364861 1.3401562 0.9623449 0.6885132 0.5233096 0.5233096 1.2821961 0.1275353 
M_giganteus_g14401.t1/1-59             2.1205574 2.1073776 2.1205574 2.0888741 2.0888741 0.9464443 0.9508490 1.0439922 0.9870247 0.9848652 0.9848652 1.0232415 1.0419253 0.9998183 1.1085869 1.0085706 1.1152322 1.1486394 0.9608369 0.9608369 0.9870247 0.9856662 0.9856662 0.9599558 0.9971203 1.1400783 1.3890242 1.4292926 1.6567481 1.4500358 0.7174397 0.7174397 0.7131451 0.7131451 2.8717754 0.6155222 0.5465313 0.7222105 2.9590190 1.2097236 2.6123102 3.0912229 0.5826195 0.6610094 0.5978284 0.5895507 0.5742456 0.5826195 0.5742456 0.5742456 1.1134415 0.8363517 0.8661361 0.7949385 0.2850251 0.2850251 0.2698033 0.2449921 0.2181483 0.2449921 0.2181483 0.2625452 0.2625452 0.2625452 0.1356430 0.1356430 0.1592920 0.1592920 0.1219252 0.1861039 0.1861039 0.1767092 0.1584873 0.2091615 0.1794544 0.1767092 0.0698004 0.0698004 0.0934860 0.0944878 0.1678643 0.1317411 0.0181288 0.0000010 0.0613576 0.1012247 0.0367120 0.0776755 0.0568544 0.1640298 0.1179954 0.0367602 0.0770832 0.0777562 0.0777562 0.2767802 0.3227307 0.2257490 0.2257490 0.2436412 0.2777570 0.2550106 0.2852213 0.2852213 1.0367618 1.0071989 1.0476599 0.9796635 1.0478836 0.9796635 0.9934656 0.9916502 0.9934656 0.9796635 0.1861039 0.1861039 0.2550106 0.0698004 0.0793658 0.1592920 0.7174397 0.9848652 0.9848652 0.7174397 0.2181483 0.2181483 0.1592920 0.0000000 0.0698004 0.7131451 0.8319302 0.0613576 0.2257490 1.0478836 0.5382022 0.3927788 0.0179748 0.7020985 1.1481137 1.0456512 0.7681579 0.6568183 0.3945456 0.0179748 1.0519038 1.0046647 0.7020985 0.3618372 0.2649200 0.0184974 1.0696653 0.7023851 0.6769223 0.1862285 1.0071989 1.0667555 0.7023851 0.4467468 0.3010783 0.9711210 1.1019101 0.7203281 0.6104980 1.0514604 1.0219263 0.7681579 0.6560562 0.6560562 1.0864724 0.0950197 
M_giganteus_g14410.t1/1-59             1.9137150 1.8932347 1.9137150 1.8774834 1.8774834 0.9144836 0.9186067 1.0093573 0.9541576 0.9521472 0.9521472 0.9721878 1.0064624 1.0350931 1.2561361 1.0448733 1.1807961 1.1078198 0.8961490 0.8961490 0.9541576 0.9335121 0.9335121 0.9317801 0.9451381 1.1028273 1.3067401 1.3429822 1.5701059 1.6645982 0.7905309 0.7905309 0.7859807 0.7859807 3.1872055 0.6673083 0.5463166 0.6962606 2.9697074 1.1770438 3.2222158 3.5098419 0.5720020 0.6426658 0.5816216 0.5860609 0.5595665 0.5720020 0.5595665 0.5595665 1.0800792 0.8155073 0.8797581 0.8127202 0.2345885 0.2345885 0.1973610 0.1780132 0.1541889 0.1780132 0.1541889 0.2130834 0.2130834 0.2130834 0.0822163 0.0822163 0.1035082 0.1035082 0.0636954 0.1126535 0.1126535 0.1068259 0.0886867 0.1366994 0.1078439 0.1068259 0.0000010 0.0000010 0.0184500 0.0186298 0.2145850 0.2093362 0.0940153 0.0698004 0.1584588 0.1708686 0.1181492 0.1730083 0.1118282 0.2411040 0.1852020 0.0865645 0.1363182 0.1379855 0.1379855 0.4033948 0.4433856 0.1428681 0.1428681 0.1625452 0.1892722 0.1688065 0.1961132 0.1961132 1.1223296 1.0998893 1.1413744 1.0695315 1.1430713 1.0695315 1.0829151 1.0809218 1.0829151 1.0695315 0.1126535 0.1126535 0.1688065 0.0000010 0.1792044 0.1035082 0.7905309 0.9521472 0.9521472 0.7905309 0.1541889 0.1541889 0.1035082 0.0698004 0.0000000 0.7859807 0.7925801 0.1584588 0.1428681 1.1430713 0.5606113 0.3365753 0.0930032 0.6816165 1.2435511 0.9931046 0.8447792 0.6387056 0.3394233 0.0930032 1.1434983 0.9580145 0.6816165 0.3076269 0.2438234 0.0964860 1.0357589 0.7757586 0.6393962 0.1997511 1.0998893 1.0162926 0.7757586 0.4436704 0.2932872 1.0630976 1.0484333 0.7958602 0.5882862 1.1614245 0.9695949 0.8447792 0.6278969 0.6278969 1.1831682 0.0186827 
O_spinosus_pb/1-59                     1.6334705 1.6226226 1.6334705 1.6096916 1.6096916 0.7961576 0.7273791 0.8664317 0.7988067 0.7969599 0.7969599 0.8651870 0.8499685 0.8471706 0.9265612 0.7756804 0.8158450 0.8751241 0.7263258 0.7263258 0.7988067 0.7945008 0.7945008 0.7727472 0.8080720 0.9891000 1.0197273 1.0292385 1.3593783 1.3143678 0.0180387 0.0180387 0.0000010 0.0000010 2.0838233 0.5336877 0.3658114 0.3720063 2.4426556 0.8012424 3.8065969 3.5993289 0.4189627 0.4561626 0.4909404 0.4189214 0.4337000 0.4189627 0.4337000 0.4337000 0.8950180 0.6161058 0.7134400 0.5564612 0.6869630 0.6869630 0.6307901 0.5945258 0.6388820 0.5945258 0.6388820 0.6152277 0.6152277 0.6152277 0.6863871 0.6863871 0.7387030 0.7387030 0.7789534 0.7987784 0.7987784 0.7833732 0.7981789 0.7482951 0.7957283 0.7833732 0.7859807 0.7859807 0.7325102 0.7842853 0.9078145 0.6629389 0.7138992 0.7131451 0.6276314 0.8323421 0.6879330 0.7592168 0.7332341 0.8575257 0.9161820 0.7239525 0.7339560 0.7648426 0.7648426 1.4145006 1.1499704 0.9590506 0.9590506 0.8772218 0.9584739 0.8975985 0.8980914 0.8980914 1.2007164 1.1734667 1.2650675 1.2021253 1.2775718 1.2021253 1.2086845 1.2115885 1.2086845 1.2021253 0.7987784 0.7987784 0.8975985 0.7859807 0.7107176 0.7387030 0.0180387 0.7969599 0.7969599 0.0180387 0.6388820 0.6388820 0.7387030 0.7131451 0.7859807 0.0000000 0.4380798 0.6276314 0.9590506 1.2775718 0.5845800 0.8897275 0.7681579 0.4090444 1.3120796 0.8032110 0.0180748 0.4208391 0.8859042 0.7681579 1.1562242 0.7746407 0.4090444 0.7158560 0.8894676 0.7624211 0.8047747 0.0375676 0.4734326 0.8179637 1.1734667 0.8274924 0.0375676 0.5050660 0.6152054 1.2151146 0.8543057 0.0380699 1.4171924 1.0111715 0.7861638 0.0180748 0.4891358 0.4891358 1.3312538 0.8445574 
O_spinosus_g11673.t1/1-59              1.8476283 1.9035579 1.8476283 1.8865063 1.8865063 0.8576701 0.8519563 1.0165884 1.0204479 1.0179435 1.0179435 1.0805065 1.0820691 1.0959041 1.0279513 1.0449724 0.9603046 1.1160927 0.8992838 0.8992838 1.0204479 0.9476397 0.9476397 1.0199254 0.9591131 1.2173747 1.1690198 1.1780234 1.3387801 1.2846830 0.4711894 0.4711894 0.4380798 0.4380798 2.4886644 0.4110916 0.3428798 0.1115254 1.7247774 0.5968417 3.0255657 3.4068614 0.2914933 0.3048705 0.2622324 0.2411914 0.2395180 0.2914933 0.2395180 0.2395180 0.7939224 0.5694369 0.7808109 0.5407619 0.6245309 0.6245309 0.5438103 0.5588961 0.5576747 0.5588961 0.5576747 0.5681963 0.5681963 0.5681963 0.7179778 0.7179778 0.7135811 0.7135811 0.6951029 0.9761735 0.9761735 0.9606669 0.9801293 1.0141204 0.9724921 0.9606669 0.7925801 0.7925801 0.7927955 0.7900636 0.8634697 0.8143013 0.8279473 0.8319302 0.8007786 0.7917080 0.8985603 0.8412056 0.8909262 0.9726680 0.9125854 0.8224869 0.8868804 0.9217997 0.9217997 1.7194228 1.2285881 1.0977994 1.0977994 1.0738688 1.1810375 1.0977764 1.0937869 1.0937869 1.2781346 1.2797030 1.4182614 1.2914873 1.3723367 1.2914873 1.3335361 1.3198791 1.3335361 1.2914873 0.9761735 0.9761735 1.0977764 0.7925801 0.8724151 0.7135811 0.4711894 1.0179435 1.0179435 0.4711894 0.5576747 0.5576747 0.7135811 0.8319302 0.7925801 0.4380798 0.0000000 0.8007786 1.0977994 1.3723367 0.2770919 0.7204179 0.8268791 0.2592976 1.4082332 0.8861588 0.4344350 0.2402739 0.7092578 0.8268791 1.2642835 0.8650801 0.2592976 0.5164812 0.8903247 0.8777232 0.8969319 0.4675170 0.2956733 0.8374722 1.2797030 0.9197242 0.4675170 0.3480684 0.5106045 1.2410294 0.9487230 0.4773296 1.4339989 1.0788010 0.8704627 0.4344350 0.2762064 0.2762064 1.4532141 0.8544533 
O_spinosus_ftz/1-59                    2.1502094 2.1368409 2.1502094 2.1179415 2.1179415 0.8939336 0.9758565 1.0700707 1.0133849 1.0110478 1.0110478 1.0113568 1.0714146 0.9676752 0.9964851 0.9004659 1.1041491 1.1827806 1.0253936 1.0253936 1.0133849 1.0121402 1.0121402 0.9853270 1.0202795 1.1917331 1.3792946 1.3875812 1.7093292 1.4956859 0.5836112 0.5836112 0.6276314 0.6276314 2.8560399 0.6383445 0.5468810 0.7437647 3.1910670 1.2077711 2.7247509 2.8711000 0.5714797 0.6494645 0.5861352 0.5783381 0.5631421 0.5714797 0.5631421 0.5631421 0.9950275 0.8315546 0.7477533 0.7537838 0.3470205 0.3470205 0.3027224 0.2744576 0.3047350 0.2744576 0.3047350 0.2959543 0.2959543 0.2959543 0.2180924 0.2180924 0.2460587 0.2460587 0.2095285 0.2151558 0.2151558 0.1982863 0.2271113 0.2314515 0.2029994 0.1982863 0.1584588 0.1584588 0.1317446 0.1571580 0.2323561 0.1173531 0.0580336 0.0613576 0.0000010 0.1389224 0.0616339 0.1137017 0.1053730 0.1730106 0.1743549 0.0817462 0.0999273 0.1021696 0.1021696 0.3785628 0.4193936 0.2952709 0.2952709 0.2685323 0.2885129 0.2654424 0.2515708 0.2515708 1.0368451 1.0081661 1.0289744 0.9813472 1.0476106 0.9813472 0.9947845 0.9930141 0.9947845 0.9813472 0.2151558 0.2151558 0.2654424 0.1584588 0.0834477 0.2460587 0.5836112 1.0110478 1.0110478 0.5836112 0.3047350 0.3047350 0.2460587 0.0613576 0.1584588 0.6276314 0.8007786 0.0000000 0.2952709 1.0476106 0.5523108 0.3946862 0.0823432 0.6912908 1.1441290 1.0834746 0.6758833 0.6453080 0.4399141 0.0823432 0.9862231 1.0336494 0.6912908 0.4189583 0.3155999 0.0851371 1.1024255 0.6727965 0.6208000 0.2838281 1.0081661 1.0994271 0.6727965 0.4438572 0.3391455 0.9730285 1.1370233 0.6893174 0.6102461 1.0072473 1.0518166 0.6758833 0.6751700 0.6751700 0.9943252 0.1886165 
O_spinosus_Ubx/1-59                    2.0647662 2.0431729 2.0647662 2.0254754 2.0254754 1.0809514 1.0574338 1.0586251 1.0755735 1.0730199 1.0730199 1.1004691 1.0726035 1.0810056 1.4233856 1.1155308 1.3366667 1.1576836 1.1217657 1.1217657 1.0755735 1.0544590 1.0544590 1.0528876 0.9851021 1.2375761 1.3957605 1.4352171 1.4358985 1.5670932 0.9301518 0.9301518 0.9590506 0.9590506 3.2191114 0.8508506 0.6863986 0.9752498 3.1287850 1.1894594 3.0734174 3.1752615 0.7148266 0.8232667 0.7590648 0.7551155 0.7270872 0.7148266 0.7270872 0.7270872 1.0243944 0.8245209 0.9717447 1.0124525 0.4675873 0.4675873 0.4520136 0.4172519 0.3819347 0.4172519 0.3819347 0.4805438 0.4805438 0.4805438 0.2504159 0.2504159 0.2794489 0.2794489 0.2021716 0.0831101 0.0831101 0.0819631 0.0612926 0.1558751 0.0605944 0.0819631 0.1428681 0.1428681 0.1688065 0.1704671 0.3694696 0.3364382 0.2557314 0.2257490 0.2952709 0.3213583 0.2226340 0.2673097 0.2379908 0.3286558 0.3281704 0.2419718 0.2674217 0.2383682 0.2383682 0.6297545 0.6118028 0.0000010 0.0000010 0.0414878 0.0547895 0.0178650 0.0363796 0.0363796 1.2048079 1.1836320 1.1816995 1.1650904 1.1646375 1.1650904 1.1771558 1.1751566 1.1771558 1.1650904 0.0831101 0.0831101 0.0178650 0.1428681 0.2507260 0.2794489 0.9301518 1.0730199 1.0730199 0.9301518 0.3819347 0.3819347 0.2794489 0.2257490 0.1428681 0.9590506 1.0977994 0.2952709 0.0000000 1.1646375 0.7592683 0.6013213 0.2537035 0.8392011 1.3252102 1.1254621 1.0266106 0.7879352 0.5976245 0.2537035 1.2268585 1.1073020 0.8392011 0.5636930 0.3720592 0.2335764 1.1278898 0.9497595 0.6994260 0.4708893 1.1836320 1.1068720 0.9497595 0.4105551 0.5126621 1.2278138 1.1428393 0.9748138 0.5675931 1.4117020 1.1214943 1.0266106 0.8473385 0.8473385 1.1479470 0.1717305 
O_spinosus_AbdB/1-59                   2.7649891 2.7114755 2.7649891 2.6853652 2.6853652 2.0728342 2.0890229 2.2333705 2.1127688 2.1295492 2.1295492 2.1116843 2.0072907 2.1699098 2.0563736 1.9251099 2.1629140 2.0385979 2.0967427 2.0967427 2.1127688 2.0644442 2.0644442 1.9478044 2.0899825 1.7216405 1.8817230 1.8798144 2.1089038 2.1033804 1.3648398 1.3648398 1.2775718 1.2775718 3.7541756 1.2836049 1.3598570 1.4746942 2.7849463 1.6820780 3.5001680 3.3603045 1.5094961 1.3749874 1.5924720 1.4517325 1.4890694 1.5094961 1.4890694 1.4890694 1.9644084 1.6621861 1.5869956 1.6118133 1.2626254 1.2626254 1.3629560 1.3019612 1.3398865 1.3019612 1.3398865 1.3506128 1.3506128 1.3506128 1.1468557 1.1468557 1.2439813 1.2439813 0.9728830 1.0378515 1.0378515 1.0224899 1.1056199 1.0811898 1.0344240 1.0224899 1.1430713 1.1430713 1.1135165 1.1218831 1.1171184 1.0477535 0.9796635 1.0478836 1.0476106 1.0057661 1.0109607 0.9972955 1.0165089 1.1763773 1.1864256 1.0386363 0.9499208 1.0035159 1.0035159 2.0930621 1.4740519 1.1646375 1.1646375 1.1112111 1.2186702 1.1359991 1.0682765 1.0682765 0.0609189 0.0389578 0.0808299 0.0192167 0.0000010 0.0192167 0.0394692 0.0389260 0.0394692 0.0192167 1.0378515 1.0378515 1.1359991 1.1430713 0.9919427 1.2439813 1.3648398 2.1295492 2.1295492 1.3648398 1.3398865 1.3398865 1.2439813 1.0478836 1.1430713 1.2775718 1.3723367 1.0476106 1.1646375 0.0000000 1.8778679 1.2757503 1.1374743 1.5429729 0.0836439 2.0711558 1.3713941 1.4490458 1.5146213 1.1374743 0.0599888 2.0366788 1.5429729 1.4390160 1.4078833 1.0586337 1.7883129 1.3167239 1.6568927 1.8550372 0.0389578 1.9205250 1.3167239 1.1077271 1.2284846 0.0396356 1.9988032 1.3593409 1.3941396 0.0559238 2.0538687 1.3713941 1.5974111 1.5974111 0.0385141 1.2355731 
E_spinosa_Hox3/1-27                    3.7427420 3.5346147 3.7427420 3.5346147 3.5346147 0.6502892 0.9156134 0.9850938 0.9290124 0.9290124 0.9290124 0.6862303 1.0742859 0.8240520 1.1149149 1.0649060 0.8628236 1.1042577 0.9156134 0.9156134 0.9290124 0.8930928 0.8930928 0.7485916 0.8930928 1.1759439 1.3179876 1.2902511 1.8384088 1.8384088 0.5845800 0.5845800 0.5845800 0.5845800 4.0584021 0.1839263 0.2261005 0.2607131 4.9332137 1.1520232 2.4423782 7.1095908 0.1419881 0.2080746 0.0378878 0.1183822 0.1183822 0.1419881 0.1183822 0.1183822 1.3619421 0.6177620 1.1241179 0.6869774 0.6039383 0.6039383 0.4709223 0.4874935 0.4768429 0.4874935 0.4768429 0.5594721 0.5594721 0.5594721 0.5606113 0.5606113 0.4768429 0.4768429 0.4768429 0.6716372 0.6716372 0.6716372 0.6716372 0.8375387 0.6716372 0.6716372 0.5606113 0.5606113 0.5754818 0.5531633 0.5229842 0.7427355 0.5382022 0.5382022 0.5523108 0.4260096 0.6667209 0.6391857 0.6464287 0.8014240 0.6842321 0.5309425 0.6464287 0.6547736 0.6547736 0.9439101 1.1990751 0.7592683 0.7592683 0.7801017 0.9120750 0.7801017 0.7801017 0.7801017 1.9922303 1.6681888 1.6681888 1.6681888 1.8778679 1.6681888 1.6681888 1.6681888 1.6681888 1.6681888 0.6716372 0.6716372 0.7801017 0.5606113 0.6534938 0.4768429 0.5845800 0.9290124 0.9290124 0.5845800 0.4768429 0.4768429 0.4768429 0.5382022 0.5606113 0.5845800 0.2770919 0.5523108 0.7592683 1.8778679 0.0000000 0.7014327 0.4560271 0.1932176 1.5827951 0.8965484 0.4938924 0.1645769 0.6870842 0.4560271 1.6681888 0.8836172 0.1932176 0.5852070 0.4768429 0.4560271 0.8529947 0.6387783 0.4156367 0.3437936 1.6681888 1.0218480 0.6387783 0.4531627 0.5000857 1.6681888 1.0218480 0.6387783 1.3302939 1.6681888 0.8965484 0.4938924 0.1959047 0.1959047 1.8778679 0.6726307 
E_spinosa_Dfd/217-276                  2.6445180 2.6141436 2.6445180 2.5899673 2.5899673 1.1036744 1.1210162 1.2099004 1.1504654 1.0522755 1.0522755 1.1534980 1.2134732 1.2256403 1.3884304 1.2410057 1.2950818 1.3069155 0.9769739 0.9769739 1.1435154 1.0342553 1.0342553 1.0326941 1.0452345 1.2224167 1.4448930 1.4858137 1.8075696 1.6841027 0.8690670 0.8690670 0.8638080 0.8638080 3.2887390 0.9361879 0.7884832 0.7827774 3.0470376 1.0145687 3.1260188 3.9758367 0.8462103 0.8511772 0.7221472 0.7221943 0.7480670 0.8075123 0.7498560 0.7498560 1.2176355 1.2259631 1.0686979 1.0610684 0.3796443 0.3796443 0.3141490 0.3122603 0.2846897 0.3122603 0.2846897 0.3583293 0.3960700 0.3960700 0.3307255 0.3307255 0.3260738 0.3260738 0.2837136 0.5175609 0.5175609 0.4987873 0.5389621 0.5169340 0.5091971 0.4987873 0.3773183 0.3773183 0.4092049 0.4113851 0.4662925 0.5900871 0.3672518 0.3844202 0.4263151 0.5990055 0.4976069 0.4639661 0.4546956 0.6642197 0.5696479 0.4147498 0.4811651 0.4838785 0.4838785 1.0642466 0.9830698 0.6558669 0.6558669 0.6711538 0.7517540 0.7033995 0.6783888 0.6783888 1.2909996 1.2698413 1.3520647 1.2822990 1.3669053 1.2822990 1.3262497 1.3119433 1.3262497 1.1947306 0.4699332 0.4699332 0.6460517 0.3365753 0.5328368 0.2951357 0.8953091 1.0820404 1.0820404 0.8953091 0.2902042 0.2902042 0.2951357 0.3927788 0.3365753 0.8897275 0.7204179 0.3946862 0.6013213 1.2757503 0.7014327 0.0000000 0.3791560 0.7458695 1.3303744 1.1354124 0.8569910 0.7484672 0.0791422 0.3791560 1.2467718 1.0989624 0.7458695 0.0985876 0.4410465 0.4051669 1.1861906 0.9152913 0.7839792 0.5195957 1.2698413 1.1641332 0.9152913 0.6539589 0.3464350 1.1417002 1.2023657 0.9404440 1.3445288 1.1712534 1.1125005 0.8569910 0.7611080 0.7611080 1.3662336 0.4140688 
E_spinosa_ftz/225-284                  2.1689513 2.1557957 2.1689513 2.1371415 2.1371415 1.0034728 1.0182160 1.1013830 1.0441751 0.9528816 0.9528816 1.0584382 1.1010363 1.0353875 1.1468229 1.0451398 1.1515473 1.1856634 0.9300849 0.9300849 1.0378226 0.9533786 0.9533786 0.9285308 0.9647156 1.0976708 1.3328795 1.3703878 1.7651725 1.4917476 0.7513899 0.7513899 0.7469177 0.7469177 2.6900568 0.7252862 0.6489293 0.7345373 3.0896149 1.2593939 2.7006521 3.2091470 0.6987186 0.7482037 0.5884059 0.6762883 0.6519168 0.6624154 0.6538146 0.6538146 1.1794628 0.9660040 0.9804183 0.7965161 0.2534559 0.2534559 0.2386340 0.2158439 0.1899841 0.2158439 0.1899841 0.2308275 0.2651769 0.2651769 0.1873609 0.1873609 0.1634757 0.1634757 0.0970859 0.2467239 0.2467239 0.2351405 0.2180664 0.2705128 0.2394821 0.2351405 0.1203847 0.1203847 0.1452200 0.1466669 0.1689565 0.1890996 0.0361520 0.0177651 0.1043335 0.1470103 0.0751561 0.0964405 0.0753725 0.1826938 0.1365024 0.0548937 0.1196203 0.1187650 0.1187650 0.3386244 0.3950349 0.2926648 0.2926648 0.3082698 0.3483344 0.3235536 0.3550666 0.3550666 1.2108363 1.1813988 1.2266711 1.1482123 1.2264954 1.1482123 1.1609216 1.1588540 1.1609216 1.0627234 0.2119418 0.2119418 0.2833284 0.0930032 0.1000948 0.1359906 0.7728188 0.9791462 0.9791462 0.7728188 0.1934168 0.1934168 0.1359906 0.0179748 0.0930032 0.7681579 0.8268791 0.0823432 0.2537035 1.1374743 0.4560271 0.3791560 0.0000000 0.6963316 1.1631996 1.1065856 0.6964192 0.7422563 0.3811921 0.0000010 1.2271985 1.0656461 0.6963316 0.3490696 0.2705702 0.0000010 1.1329549 0.7358793 0.6657947 0.2434779 1.1813988 1.1300863 0.7358793 0.4981921 0.2679660 1.0546474 1.1673765 0.7551214 0.6277787 1.1798326 1.0833406 0.6964192 0.6523264 0.6523264 1.2738364 0.1476649 
T_orbiculare_Hox3/200-259              1.8151348 1.7811155 1.8151348 1.7661746 1.7661746 0.9153696 0.8576899 0.9328671 0.8532979 0.8598718 0.8598718 0.8457088 0.9062627 0.8456842 1.0184822 0.8982576 0.8332540 0.9466563 0.7446927 0.7446927 0.8684060 0.8468758 0.8468758 0.7843507 0.8786242 1.0267919 1.0141248 1.0047077 1.4340112 1.3313234 0.4413729 0.4413729 0.4444543 0.4444543 2.5191159 0.3945691 0.2396236 0.2513586 1.9402400 0.4209839 2.9110803 3.7388582 0.1155210 0.1161631 0.1039316 0.1160563 0.1139107 0.1127051 0.1122003 0.1122003 0.6247156 0.3142875 0.6682744 0.2784480 0.5561206 0.5561206 0.4879126 0.5173617 0.5102540 0.5173617 0.5102540 0.5471971 0.5488052 0.5488052 0.5923260 0.5923260 0.5529175 0.5529175 0.6294671 0.8338741 0.8338741 0.8265824 0.8376442 0.8475318 0.8567427 0.8265824 0.7378885 0.7378885 0.7476920 0.7258162 0.6879651 0.6647216 0.7421793 0.7459624 0.7400207 0.5914056 0.7861837 0.7298650 0.7404575 0.8752579 0.9244475 0.7311820 0.6682834 0.7258270 0.7258270 1.4915033 1.1861089 0.8989131 0.8989131 0.8048833 0.9743974 0.9102518 0.9065751 0.9065751 1.6371180 1.5025874 1.5494804 1.5128262 1.6028619 1.5128262 1.5610589 1.5460330 1.5610589 1.4547568 0.7740830 0.7740830 0.8499541 0.6816165 0.7537595 0.5710930 0.4059499 0.8123486 0.8123486 0.4059499 0.4733632 0.4733632 0.5710930 0.7020985 0.6816165 0.4090444 0.2592976 0.6912908 0.8392011 1.5429729 0.1932176 0.7458695 0.6963316 0.0000000 1.4671912 0.8100621 0.4135595 0.0736097 0.7349035 0.6963316 1.4892689 0.7972563 0.0000010 0.5509568 0.7307809 0.6901976 0.7852887 0.4854319 0.2376815 0.7571794 1.5025874 0.8509981 0.4854319 0.2976576 0.4814328 1.4039186 0.8785004 0.4954460 1.1459977 1.1472982 0.8022893 0.4135595 0.1141210 0.1141210 1.5886517 0.7937338 
E_spinosa_AbdB/38-97                   3.4934863 3.4288961 3.4934863 3.3991264 3.3991264 2.1357595 2.0717555 2.2989862 2.1766760 2.1910204 2.1910204 2.1505646 2.3221640 2.2381681 2.2101592 2.2317688 2.2022617 2.0782851 2.1057759 2.1057759 2.1901330 2.1234382 2.1234382 2.0047389 2.1499415 2.0019771 2.1792715 2.1767988 2.4488337 2.4272230 1.4950008 1.4950008 1.4073627 1.4073627 4.2150617 1.5437959 1.4825608 1.4520491 3.1660207 2.0787070 3.9596455 3.8415423 1.5273568 1.5333288 1.5404003 1.5745204 1.6406687 1.7037283 1.6569243 1.6569243 2.0806030 2.0158165 1.8768641 1.7020630 1.4451024 1.4451024 1.3748042 1.3168216 1.3533653 1.3168216 1.3533653 1.3628896 1.3705967 1.3705967 1.3135905 1.3135905 1.2231111 1.2231111 0.9125915 1.2281951 1.2281951 1.2148842 1.3052235 1.2355385 1.2269760 1.2148842 1.3628384 1.3628384 1.3268705 1.3370749 1.1967431 1.2447888 1.1724632 1.2514296 1.2502635 1.1587829 1.2158406 1.1960837 1.2163738 1.4475497 1.4602420 1.2380659 1.1013522 1.1973779 1.1973779 2.3736802 1.8067034 1.4456735 1.4456735 1.3790601 1.5082201 1.4066922 1.3255722 1.3255722 0.0822409 0.0590518 0.1024020 0.0798113 0.1015532 0.0798113 0.1024621 0.1010978 0.1024621 0.0615835 1.1180626 1.1180626 1.2901285 1.2435511 1.0849855 1.1610625 1.3980722 2.0568901 2.0568901 1.3980722 1.2492844 1.2492844 1.1610625 1.1481137 1.2435511 1.3120796 1.4082332 1.1441290 1.3252102 0.0836439 1.5827951 1.3303744 1.1631996 1.4671912 0.0000000 2.1335389 1.3224987 1.5944481 1.5713813 1.1631996 0.0809872 2.0980014 1.4671912 1.4946170 1.3534676 0.9896914 2.0739154 1.4505423 1.8311291 1.7866497 0.0590518 2.2198785 1.4505423 1.4183432 1.3621351 0.0412151 2.3123022 1.4960593 1.4936728 0.0592599 2.1154630 1.3224987 1.6406179 1.6406179 0.1007726 1.4623518 
P_femoratum_Lab/311-370                2.1865350 2.1221570 2.1865350 2.1029145 2.1029145 0.2037523 0.1409671 0.1612145 0.1270502 0.1856065 0.1856065 0.1585614 0.1714674 0.2225458 0.2485546 0.2050521 0.2415411 0.2467686 0.2258043 0.2258043 0.1523972 0.1673557 0.1673557 0.1824264 0.1698302 0.2914144 0.2953365 0.3125717 0.4328982 0.4986041 0.8553063 0.8553063 0.8690388 0.8690388 3.0671314 0.9243158 0.9505517 1.0607917 3.0070006 1.5560140 3.1130011 3.3880304 0.9503115 0.9859354 0.8917160 0.8464063 0.8300442 0.8967887 0.8092001 0.8092001 1.1715086 1.2703187 0.8463227 0.9949722 1.0381012 1.0381012 0.9672208 0.9792992 0.9160690 0.9792992 0.9160690 1.0008610 0.9851577 0.9851577 1.0049524 1.0049524 0.9989023 0.9989023 0.7768801 0.9467010 0.9467010 1.0037735 0.9273357 1.0412293 1.0080017 1.0037735 1.0511770 1.0511770 1.1262076 1.1310026 1.1523926 1.0184137 1.1343038 1.1138141 1.1391336 1.2049706 1.2087297 1.2445332 1.1913593 1.3407122 1.4549898 1.1800984 1.1873902 1.0983213 1.0983213 2.3547778 1.9163678 1.1903144 1.1903144 1.3147410 1.3737455 1.2783404 1.2994706 1.2994706 2.1009211 2.0720745 2.0718588 2.0861704 2.2082670 2.0861704 2.0933206 2.0865019 2.0933206 1.9529714 0.8910500 0.8910500 1.2095150 0.9931046 0.9870991 0.9584885 0.7893830 0.1519305 0.1519305 0.7893830 0.8558535 0.8558535 0.9584885 1.0456512 0.9931046 0.8032110 0.8861588 1.0834746 1.1254621 2.0711558 0.8965484 1.1354124 1.1065856 0.8100621 2.1335389 0.0000000 0.8638215 0.7884657 1.1122365 1.1065856 2.0541075 0.0347599 0.8100621 0.9357059 1.1459848 0.9259902 0.0541064 0.8602499 0.8949160 1.6055845 2.0720745 0.0530652 0.8602499 0.7175818 1.0167085 1.8456183 0.0538426 0.8838456 1.7941283 1.4070896 0.0172114 0.8638215 0.8922074 0.8922074 2.1823348 1.1240082 
P_femoratum_pb/168-227                 1.6872949 1.6774231 1.6872949 1.6640798 1.6640798 0.8546890 0.7903134 0.9269364 0.8597312 0.7695623 0.7695623 0.9003857 0.9126940 0.8830331 0.9637473 0.8114297 0.8498743 0.9104210 0.7027518 0.7027518 0.8535209 0.7667173 0.7667173 0.7456316 0.7803330 0.9514415 0.9800367 0.9895826 1.4621513 1.3586317 0.0359585 0.0359585 0.0178628 0.0178628 1.9632935 0.6368205 0.4433791 0.3863900 2.5490228 0.8382853 3.8951498 3.7259270 0.5139160 0.5274756 0.4860669 0.4921836 0.4998149 0.4835557 0.5015646 0.5015646 0.9596490 0.7227920 0.8112161 0.5679859 0.6242110 0.6242110 0.5737402 0.5420252 0.5818241 0.5420252 0.5818241 0.5594615 0.6113677 0.6113677 0.7834178 0.7834178 0.7313425 0.7313425 0.7198376 0.9197236 0.9197236 0.9051805 0.9192417 0.8684455 0.9162634 0.9051805 0.9103933 0.9103933 0.8499041 0.9084201 0.8863207 0.7705576 0.7476244 0.7469177 0.7186753 0.9445957 0.7824475 0.7929932 0.7676563 0.8968739 0.9576634 0.7581299 0.8364166 0.8618769 0.8618769 1.5755538 1.3003885 1.0947867 1.0947867 1.0049237 1.0953923 1.0258322 1.0262524 1.0262524 1.3741764 1.3419453 1.4394005 1.3751135 1.4581924 1.3751135 1.3813811 1.3847107 1.3813811 1.2912140 0.8562142 0.8562142 0.9603120 0.8447792 0.7638257 0.6885132 0.0363964 0.7920617 0.7920617 0.0363964 0.5962638 0.5962638 0.6885132 0.7681579 0.8447792 0.0180748 0.4344350 0.6758833 1.0266106 1.3713941 0.4938924 0.8569910 0.6964192 0.4135595 1.3224987 0.8638215 0.0000000 0.4848458 0.8535059 0.6964192 1.3262032 0.8363402 0.4135595 0.6901301 0.8757890 0.7084508 0.8683819 0.0560749 0.4707780 0.9080062 1.3419453 0.8907876 0.0560749 0.5595780 0.5597440 1.3053996 0.9193481 0.0568253 1.4142121 1.1279469 0.8476238 0.0000010 0.4916470 0.4916470 1.5114263 0.9749743 
P_femoratum_Hox3_putative/233-292      1.6967268 1.6661547 1.6967268 1.6530187 1.6530187 0.9444141 0.8226312 0.9054665 0.8863899 0.8688366 0.8688366 0.7709231 0.9400344 0.8505902 0.9708484 0.8575294 0.7255161 0.9011222 0.7058838 0.7058838 0.8674661 0.8559715 0.8559715 0.7933400 0.8874494 1.0417611 1.0072027 0.9987481 1.4541518 1.2515396 0.4467345 0.4467345 0.4498562 0.4498562 2.7299687 0.3217444 0.2416284 0.3021691 1.9812345 0.4279295 2.6164471 3.8515271 0.1064058 0.0974748 0.0742537 0.0773910 0.0363579 0.0946322 0.0552208 0.0552208 0.6521457 0.2853452 0.6345390 0.3092002 0.5992991 0.5992991 0.5287147 0.5485131 0.5427916 0.5485131 0.5427916 0.5805876 0.5925785 0.5925785 0.6004953 0.6004953 0.6450785 0.6450785 0.6863371 0.7927067 0.7927067 0.7859663 0.7963335 0.8030573 0.8148706 0.7859663 0.7027305 0.7027305 0.7109480 0.6993022 0.7378591 0.6583821 0.6868567 0.6905297 0.6933492 0.6322993 0.7378806 0.6851882 0.6934753 0.8191127 0.8652184 0.6847207 0.6852212 0.6806977 0.6806977 1.3157293 1.1046728 0.8553304 0.8553304 0.7664003 0.9230210 0.8646617 0.8611281 0.8611281 1.5277667 1.4021965 1.4455697 1.4127575 1.4968908 1.4127575 1.4569930 1.4429355 1.4569930 1.3661615 0.7251649 0.7251649 0.7968810 0.6387056 0.7034486 0.6168710 0.4176806 0.8301055 0.8301055 0.4176806 0.5126909 0.5126909 0.6168710 0.6568183 0.6387056 0.4208391 0.2402739 0.6453080 0.7879352 1.4490458 0.1645769 0.7484672 0.7422563 0.0736097 1.5944481 0.7884657 0.4848458 0.0000000 0.7374361 0.7422563 1.3881964 0.7765478 0.0736097 0.5533901 0.8485252 0.7470407 0.7655934 0.4912714 0.2415687 0.8754285 1.4021965 0.8267383 0.4912714 0.2505995 0.4933292 1.3164991 0.8521197 0.5015182 1.3516143 1.0459073 0.7812227 0.4848458 0.1569087 0.1569087 1.4828837 0.7549325 
P_femoratum_dfd/213-272                2.5946516 2.5651839 2.5946516 2.5413643 2.5413643 1.0816882 1.0984548 1.1868165 1.1277709 1.0310897 1.0310897 1.1298669 1.1894841 1.2009426 1.3618843 1.2156748 1.2691434 1.2811348 0.9566774 0.9566774 1.1209505 1.0129718 1.0129718 1.0113676 1.0240631 1.1971164 1.4162569 1.4563929 1.7737260 1.6520449 0.8654746 0.8654746 0.8602735 0.8602735 3.2257435 0.9162270 0.7693824 0.7706061 3.2079413 1.0836013 3.1031416 3.6040400 0.8329738 0.8375101 0.7114330 0.7114656 0.7370180 0.7951259 0.7387938 0.7387938 1.2149387 1.1947712 0.9695011 1.0386220 0.3443661 0.3443661 0.2782338 0.2796402 0.2532073 0.2796402 0.2532073 0.3230236 0.3593182 0.3593182 0.3335240 0.3335240 0.3289370 0.3289370 0.2876382 0.5141111 0.5141111 0.4956124 0.5369663 0.5134303 0.5058561 0.4956124 0.3793881 0.3793881 0.4105658 0.4126909 0.5191667 0.5866833 0.3659856 0.3863414 0.4727875 0.5952540 0.4967002 0.4639647 0.4549336 0.6587564 0.5667288 0.4159776 0.4782705 0.4809173 0.4809173 1.0585184 0.9757015 0.6509466 0.6509466 0.6658312 0.7448505 0.6974542 0.6729241 0.6729241 1.5244843 1.5038551 1.6089812 1.5153455 1.6160321 1.5153455 1.5694937 1.5526592 1.5694937 1.4166414 0.4671777 0.4671777 0.6412089 0.3394233 0.5309184 0.2984313 0.8914222 1.0600982 1.0600982 0.8914222 0.2579137 0.2579137 0.2984313 0.3945456 0.3394233 0.8859042 0.7092578 0.4399141 0.5976245 1.5146213 0.6870842 0.0791422 0.3811921 0.7349035 1.5713813 1.1122365 0.8535059 0.7374361 0.0000000 0.3811921 1.3960353 1.0762185 0.7349035 0.0669905 0.4416332 0.4066973 1.1614982 0.9022910 0.7811703 0.4491827 1.5038551 1.1399913 0.9022910 0.6454723 0.3336302 1.3588276 1.1771160 0.9270089 1.3474498 1.4713912 1.0893207 0.8535059 0.7427930 0.7427930 1.6191924 0.4153071 
P_femoratum_ftz/261-320                2.1689513 2.1557957 2.1689513 2.1371415 2.1371415 1.0034728 1.0182160 1.1013830 1.0441751 0.9528816 0.9528816 1.0584382 1.1010363 1.0353875 1.1468229 1.0451398 1.1515473 1.1856634 0.9300849 0.9300849 1.0378226 0.9533786 0.9533786 0.9285308 0.9647156 1.0976708 1.3328795 1.3703878 1.7651725 1.4917476 0.7513899 0.7513899 0.7469177 0.7469177 2.6900568 0.7252862 0.6489293 0.7345373 3.0896149 1.2593939 2.7006521 3.2091470 0.6987186 0.7482037 0.5884059 0.6762883 0.6519168 0.6624154 0.6538146 0.6538146 1.1794628 0.9660040 0.9804183 0.7965161 0.2534559 0.2534559 0.2386340 0.2158439 0.1899841 0.2158439 0.1899841 0.2308275 0.2651769 0.2651769 0.1873609 0.1873609 0.1634757 0.1634757 0.0970859 0.2467239 0.2467239 0.2351405 0.2180664 0.2705128 0.2394821 0.2351405 0.1203847 0.1203847 0.1452200 0.1466669 0.1689565 0.1890996 0.0361520 0.0177651 0.1043335 0.1470103 0.0751561 0.0964405 0.0753725 0.1826938 0.1365024 0.0548937 0.1196203 0.1187650 0.1187650 0.3386244 0.3950349 0.2926648 0.2926648 0.3082698 0.3483344 0.3235536 0.3550666 0.3550666 1.2108363 1.1813988 1.2266711 1.1482123 1.2264954 1.1482123 1.1609216 1.1588540 1.1609216 1.0627234 0.2119418 0.2119418 0.2833284 0.0930032 0.1000948 0.1359906 0.7728188 0.9791462 0.9791462 0.7728188 0.1934168 0.1934168 0.1359906 0.0179748 0.0930032 0.7681579 0.8268791 0.0823432 0.2537035 1.1374743 0.4560271 0.3791560 0.0000010 0.6963316 1.1631996 1.1065856 0.6964192 0.7422563 0.3811921 0.0000000 1.2271985 1.0656461 0.6963316 0.3490696 0.2705702 0.0000010 1.1329549 0.7358793 0.6657947 0.2434779 1.1813988 1.1300863 0.7358793 0.4981921 0.2679660 1.0546474 1.1673765 0.7551214 0.6277787 1.1798326 1.0833406 0.6964192 0.6523264 0.6523264 1.2738364 0.1476649 
P_femoratum_abdB/10-69                 2.9340371 2.8782594 2.9340371 2.8511227 2.8511227 2.0556268 2.0129302 2.2153435 2.0952868 2.0904180 2.0904180 2.0148126 2.2373411 2.1371152 2.1106366 2.1328425 2.0628245 1.9425331 2.0080340 2.0080340 2.0844004 2.0265381 2.0265381 1.9106654 2.0515872 1.9072275 2.0793249 2.0769190 2.3597425 2.2837936 1.3201215 1.3201215 1.2368427 1.2368427 3.8852278 1.3096346 1.3452596 1.3296878 2.9267870 1.7577451 3.5993981 3.5362514 1.4440486 1.3582922 1.5254459 1.3985454 1.4255910 1.5175757 1.4722655 1.4722655 2.0391069 1.8096876 1.5693854 1.7089204 1.4819734 1.4819734 1.3633670 1.3555682 1.3926146 1.3555682 1.3926146 1.3998736 1.4104814 1.4104814 1.2033744 1.2033744 1.2980523 1.2980523 0.9835639 1.1773467 1.1773467 1.1636007 1.2030616 1.1822300 1.1754434 1.1636007 1.2547843 1.2547843 1.2234057 1.2323531 1.2640446 1.1465553 1.1078854 1.1353230 1.0769893 1.0620833 1.1074192 1.0846510 1.1035707 1.3190704 1.3305154 1.1247955 1.0475828 1.1362623 1.1362623 2.1741730 1.6557535 1.3391602 1.3391602 1.2791662 1.3998320 1.3049812 1.2789282 1.2789282 0.0394758 0.0189199 0.0590571 0.0383464 0.0585444 0.0383464 0.0590540 0.0582580 0.0590540 0.0393001 1.0712742 1.0712742 1.1964726 1.1434983 0.9974320 1.2391835 1.2377352 1.9748780 1.9748780 1.2377352 1.3040867 1.3040867 1.2391835 1.0519038 1.1434983 1.1562242 1.2642835 0.9862231 1.2268585 0.0599888 1.6681888 1.2467718 1.2271985 1.4892689 0.0809872 2.0541075 1.3262032 1.3881964 1.3960353 1.2271985 0.0000000 2.0199381 1.4892689 1.4143241 1.4319629 1.0624434 1.9967076 1.2946586 1.7405239 1.8905349 0.0189199 2.1394491 1.2946586 1.1217089 1.3874011 0.0197313 2.2279237 1.3340653 1.5450452 0.0000010 2.0370375 1.3262032 1.5787667 1.5787667 0.0581409 1.3473689 
T_orbiculare_lab/17-76                 2.1522495 1.9738338 2.1522495 1.9564863 1.9564863 0.2031253 0.1177729 0.1609559 0.1058609 0.1627012 0.1627012 0.1568718 0.1499013 0.2081404 0.2587564 0.1701455 0.2177104 0.2464363 0.2250399 0.2250399 0.1305741 0.1407920 0.1407920 0.1561764 0.1657301 0.2776622 0.2650142 0.2820636 0.3935824 0.4579495 0.8164914 0.8164914 0.8414863 0.8414863 3.0231928 0.8880857 0.9368667 0.9758569 2.9356620 1.5532363 3.1927934 3.2465382 0.9359064 0.9699903 0.8777122 0.8335397 0.8172941 0.8829780 0.7966397 0.7966397 1.0965242 1.2402069 0.8141027 0.9786297 1.0407654 1.0407654 0.9334167 0.9456482 0.8837905 0.9456482 0.8837905 0.9910895 0.9752773 0.9752773 0.9971863 0.9971863 0.9912390 0.9912390 0.7698870 0.9918569 0.9918569 0.9197967 0.9719657 0.9528044 0.9928983 0.9197967 1.0157681 1.0157681 1.0891754 1.0937144 1.0628972 0.9887656 1.0930626 1.0725062 1.0873863 1.1179346 1.1645227 1.2025771 1.1481421 1.2795980 1.4048692 1.1370004 1.1444411 1.0498743 1.0498743 2.2727301 1.8501651 1.1704502 1.1704502 1.2842050 1.3474343 1.2554880 1.2762943 1.2762943 2.0896150 2.0379276 2.0277496 2.0516481 2.1715011 2.0516481 2.0586648 2.0519207 2.0586648 1.9206829 0.9346577 0.9346577 1.1887018 0.9580145 0.9671136 0.9512105 0.7501619 0.1301503 0.1301503 0.7501619 0.8232949 0.8232949 0.9512105 1.0046647 0.9580145 0.7746407 0.8650801 1.0336494 1.1073020 2.0366788 0.8836172 1.0989624 1.0656461 0.7972563 2.0980014 0.0347599 0.8363402 0.7765478 1.0762185 1.0656461 2.0199381 0.0000000 0.7972563 0.9041339 1.0996833 0.8854960 0.0349402 0.8428818 0.8968948 1.5704870 2.0379276 0.0172146 0.8428818 0.7208668 0.9313814 1.8152081 0.0174568 0.8662202 1.7833870 1.3715350 0.0170399 0.8363402 0.8233591 0.8233591 2.1018768 1.0871241 
Tantystylum_Hox3/200-259               1.8151348 1.7811155 1.8151348 1.7661746 1.7661746 0.9153696 0.8576899 0.9328671 0.8532979 0.8598718 0.8598718 0.8457088 0.9062627 0.8456842 1.0184822 0.8982576 0.8332540 0.9466563 0.7446927 0.7446927 0.8684060 0.8468758 0.8468758 0.7843507 0.8786242 1.0267919 1.0141248 1.0047077 1.4340112 1.3313234 0.4413729 0.4413729 0.4444543 0.4444543 2.5191159 0.3945691 0.2396236 0.2513586 1.9402400 0.4209839 2.9110803 3.7388582 0.1155210 0.1161631 0.1039316 0.1160563 0.1139107 0.1127051 0.1122003 0.1122003 0.6247156 0.3142875 0.6682744 0.2784480 0.5561206 0.5561206 0.4879126 0.5173617 0.5102540 0.5173617 0.5102540 0.5471971 0.5488052 0.5488052 0.5923260 0.5923260 0.5529175 0.5529175 0.6294671 0.8338741 0.8338741 0.8265824 0.8376442 0.8475318 0.8567427 0.8265824 0.7378885 0.7378885 0.7476920 0.7258162 0.6879651 0.6647216 0.7421793 0.7459624 0.7400207 0.5914056 0.7861837 0.7298650 0.7404575 0.8752579 0.9244475 0.7311820 0.6682834 0.7258270 0.7258270 1.4915033 1.1861089 0.8989131 0.8989131 0.8048833 0.9743974 0.9102518 0.9065751 0.9065751 1.6371180 1.5025874 1.5494804 1.5128262 1.6028619 1.5128262 1.5610589 1.5460330 1.5610589 1.4547568 0.7740830 0.7740830 0.8499541 0.6816165 0.7537595 0.5710930 0.4059499 0.8123486 0.8123486 0.4059499 0.4733632 0.4733632 0.5710930 0.7020985 0.6816165 0.4090444 0.2592976 0.6912908 0.8392011 1.5429729 0.1932176 0.7458695 0.6963316 0.0000010 1.4671912 0.8100621 0.4135595 0.0736097 0.7349035 0.6963316 1.4892689 0.7972563 0.0000000 0.5509568 0.7307809 0.6901976 0.7852887 0.4854319 0.2376815 0.7571794 1.5025874 0.8509981 0.4854319 0.2976576 0.4814328 1.4039186 0.8785004 0.4954460 1.1459977 1.1472982 0.8022893 0.4135595 0.1141210 0.1141210 1.5886517 0.7937338 
T_orbiculare_dfd/151-210               2.1423409 2.1190001 2.1423409 2.0994866 2.0994866 1.0887479 1.1060568 1.1966819 1.1360642 1.0369657 1.0369657 1.1385676 1.1998112 1.2118932 1.3785410 1.2273285 1.2826497 1.2949038 0.9612647 0.9612647 1.1290422 1.0185770 1.0185770 1.0169583 1.0298176 1.2082449 1.4360444 1.4780641 1.8093075 1.6822169 0.7007830 0.7007830 0.6965523 0.6965523 2.9100359 0.7414963 0.6075111 0.6138456 2.7653278 0.8234931 3.1740898 3.5924350 0.6338881 0.6333508 0.5283574 0.5292172 0.5525660 0.6013411 0.5542701 0.5542701 1.0307467 0.9509344 0.9119766 0.7798546 0.2738730 0.2738730 0.2091923 0.2141634 0.1891645 0.2141634 0.1891645 0.2524444 0.2855360 0.2855360 0.3045911 0.3045911 0.3001073 0.3001073 0.2550007 0.5009630 0.5009630 0.4823652 0.5042838 0.5000521 0.4926084 0.4823652 0.3473402 0.3473402 0.3784131 0.3806219 0.4860879 0.5529717 0.3512666 0.3542142 0.4508228 0.5603889 0.4636873 0.4312439 0.4227297 0.6225238 0.5326746 0.3838786 0.4649939 0.4675362 0.4675362 1.0102730 0.8432866 0.6169833 0.6169833 0.6312614 0.7080120 0.6624300 0.6587994 0.6587994 1.4503271 1.4297899 1.5268119 1.4414348 1.5365046 1.4414348 1.4918105 1.4759182 1.4918105 1.3466889 0.4536541 0.4536541 0.6063938 0.3076269 0.4967492 0.2696026 0.7202456 1.0667184 1.0667184 0.7202456 0.1924733 0.1924733 0.2696026 0.3618372 0.3076269 0.7158560 0.5164812 0.4189583 0.5636930 1.4390160 0.5852070 0.0985876 0.3490696 0.5509568 1.4946170 0.9357059 0.6901301 0.5533901 0.0669905 0.3490696 1.4143241 0.9041339 0.5509568 0.0000000 0.4107698 0.3728372 0.9719649 0.7283719 0.6290861 0.4584196 1.4297899 0.9547633 0.7283719 0.5869622 0.2494921 1.2904166 0.9820717 0.7466803 1.3086822 1.3337332 0.9141511 0.6901301 0.5912198 0.5912198 1.5386096 0.3833096 
T_orbiculare_scr/38-97                 2.5091119 2.4817197 2.5091119 2.4591134 2.4591134 1.0379819 1.0763144 1.1422983 1.0846112 1.0896399 1.0896399 1.1052800 1.1446191 1.1644744 1.4072118 1.1789360 1.2410854 1.2545882 1.0961621 1.0961621 1.0994259 1.0712429 1.0712429 1.0697214 1.0799523 1.2867053 1.5056685 1.5488399 1.8648644 1.7219322 0.8727119 0.8727119 0.9385368 0.9385368 3.3828488 0.6920043 0.7614433 0.7747601 3.3877557 1.5414374 3.6450671 4.1873003 0.8039054 0.9076705 0.7345495 0.6791756 0.8065737 0.7881803 0.8022568 0.8022568 1.2352573 1.1606377 0.8424443 1.0026253 0.3181926 0.3181926 0.2773667 0.2523434 0.2253808 0.2523434 0.2253808 0.2957258 0.2940961 0.2940961 0.1466401 0.1466401 0.1222636 0.1222636 0.1807756 0.3661248 0.3661248 0.3440325 0.3352162 0.4202902 0.3500973 0.3440325 0.2822688 0.2822688 0.3130091 0.3153185 0.3519818 0.3575887 0.3255925 0.2966347 0.3486049 0.3514744 0.3564942 0.3695588 0.3666001 0.4620748 0.4675162 0.3304778 0.3530561 0.3580518 0.3580518 0.6883599 0.8505808 0.4165216 0.4165216 0.4569161 0.4839767 0.4522802 0.4877003 0.4877003 1.4049226 1.3847508 1.3899612 1.3796517 1.4711887 1.3796517 1.3715853 1.2771595 1.3715853 1.3177040 0.3258721 0.3258721 0.4059999 0.2438234 0.3560771 0.1259867 0.8260102 1.0402481 1.0402481 0.8260102 0.1955095 0.1955095 0.1259867 0.2649200 0.2438234 0.8894676 0.8903247 0.3155999 0.3720592 1.4078833 0.4768429 0.4410465 0.2705702 0.7307809 1.3534676 1.1459848 0.8757890 0.8485252 0.4416332 0.2705702 1.4319629 1.0996833 0.7307809 0.4107698 0.0000000 0.2493178 1.1894012 0.9284221 0.8203464 0.0374323 1.3847508 1.1668500 0.9284221 0.7477224 0.3423516 1.2817326 1.2058958 0.9546512 0.9417177 1.5391790 1.1137147 0.8757890 0.6512148 0.6512148 1.3706199 0.3179200 
T_orbiculare_ftz/1-57                  2.3152615 2.2995691 2.3152615 2.2776198 2.2776198 0.8378257 0.8400183 0.8859974 0.8519182 0.8519182 0.8519182 0.8811772 0.9033161 0.8639437 0.9587657 0.8685879 0.9693218 1.0019519 0.8304504 0.8304504 0.8519182 0.8498902 0.8498902 0.8263725 0.8622357 0.9821560 1.2121701 1.2477130 1.4318108 1.2940264 0.7671942 0.7671942 0.7624211 0.7624211 2.9116403 0.7017193 0.6211381 0.7101474 3.2223965 1.3969135 2.8651674 2.8467913 0.6611235 0.7512766 0.5854254 0.6691502 0.6520826 0.6611235 0.6520826 0.6520826 1.1693603 0.9625748 0.9971178 0.7834791 0.2695749 0.2695749 0.2538342 0.2288872 0.2012769 0.2288872 0.2012769 0.2458719 0.2458719 0.2458719 0.1654221 0.1654221 0.1411808 0.1411808 0.0970859 0.1918414 0.1918414 0.1819261 0.1632470 0.2157419 0.1849014 0.1819261 0.0964860 0.0964860 0.1212111 0.1224857 0.1516415 0.1598988 0.0376866 0.0184974 0.0851371 0.1266061 0.0572369 0.1009507 0.0787783 0.1919907 0.1430643 0.0572757 0.1001095 0.1010923 0.1010923 0.3234015 0.3673650 0.2335764 0.2335764 0.2518514 0.2881648 0.2642061 0.2958947 0.2958947 1.0469063 1.0166303 1.0583492 0.9881215 1.0586337 0.9881215 1.0022790 1.0003923 1.0022790 0.9881215 0.1918414 0.1918414 0.2642061 0.0964860 0.1034584 0.1411808 0.7671942 0.8519182 0.8519182 0.7671942 0.2012769 0.2012769 0.1411808 0.0184974 0.0964860 0.7624211 0.8777232 0.0851371 0.2335764 1.0586337 0.4560271 0.4051669 0.0000010 0.6901976 0.9896914 0.9259902 0.7084508 0.7470407 0.4066973 0.0000010 1.0624434 0.8854960 0.6901976 0.3728372 0.2493178 0.0000000 0.9443163 0.7507658 0.6646457 0.2010764 1.0166303 0.9414590 0.7507658 0.4981921 0.2856540 1.0166303 0.9715930 0.7715407 0.5577954 1.1798326 0.9020446 0.7084508 0.6441848 0.6441848 1.0985879 0.1232720 
S_cheilorhynchus_Lab/280-339           2.1506595 2.1096148 2.1506595 2.0904391 2.0904391 0.2251686 0.1409454 0.1842340 0.1270753 0.1853327 0.1853327 0.1840905 0.1258823 0.2329076 0.2852259 0.1476252 0.2406995 0.2694537 0.2486863 0.2486863 0.1523288 0.1569679 0.1569679 0.1567245 0.1813026 0.2238152 0.2279055 0.2444461 0.3753101 0.4397526 0.8476397 0.8476397 0.8738891 0.8738891 3.0709260 0.8748119 0.9236546 1.1175056 2.7628340 1.5257087 3.1915682 3.2453418 0.9220017 0.9547310 0.8642138 0.8212675 0.8052478 0.8696305 0.7849127 0.7849127 1.1676231 1.1245156 0.8648179 0.8839869 0.9959894 0.9959894 1.0072936 1.0197534 0.9522755 1.0197534 0.9522755 1.0635560 1.0477092 1.0477092 1.0754112 1.0754112 1.0686192 1.0686192 0.8419281 1.0713950 1.0713950 0.9924677 1.0505924 1.0290634 1.0723703 0.9924677 1.0967265 1.0967265 1.1769229 1.1822690 1.2100309 1.0409486 1.1618059 1.1406926 1.1589911 1.2733150 1.2406496 1.2796875 1.2220158 1.3087296 1.4360939 1.2103228 1.2176172 1.1164248 1.1164248 2.4132182 1.8938500 1.1922628 1.1922628 1.3091755 1.3703381 1.2796615 1.3006195 1.3006195 2.1968799 2.0147431 2.0045770 2.0282255 1.9138320 2.0282255 2.0351632 2.0284704 2.0351632 1.8985400 1.0109324 1.0109324 1.2113559 1.0357589 1.0296365 1.0260188 0.7791578 0.1518643 0.1518643 0.7791578 0.8898593 0.8898593 1.0260188 1.0696653 1.0357589 0.8047747 0.8969319 1.1024255 1.1278898 1.7883129 0.8529947 1.1861906 1.1329549 0.7852887 2.0739154 0.0541064 0.8683819 0.7655934 1.1614982 1.1329549 1.9967076 0.0349402 0.7852887 0.9719649 1.1894012 0.9443163 0.0000000 0.8859950 0.8908361 1.7512211 2.0147431 0.0171542 0.8859950 0.6957263 0.9430197 1.7939767 0.0173947 0.9114036 1.8866865 1.3439736 0.0353815 0.8683819 0.9449510 0.9449510 1.8501194 1.1745134 
S_cheilorhynchus_pb/60-119             1.5624699 1.5671207 1.5624699 1.5550116 1.5550116 0.8313293 0.7661233 0.9035582 0.8355402 0.7447361 0.7447361 0.8966760 0.8883101 0.8908951 0.9716007 0.8196047 0.8255014 0.8861302 0.6784955 0.6784955 0.8292802 0.7723105 0.7723105 0.7637779 0.7856908 0.9698511 0.9850716 0.9945679 1.4716900 1.3672444 0.0559568 0.0559568 0.0371007 0.0371007 1.9995056 0.6176815 0.4359174 0.3878932 2.5639164 0.7810787 3.8050549 3.6806459 0.5186078 0.5314892 0.5636698 0.4983834 0.5055022 0.4899603 0.5071502 0.5071502 1.0228525 0.6967171 0.7716503 0.6512281 0.6264102 0.6264102 0.6230028 0.5678413 0.6104232 0.5678413 0.6104232 0.5651414 0.6193128 0.6193128 0.7190928 0.7190928 0.7730899 0.7730899 0.7671175 0.8763740 0.8763740 0.8618830 0.8496854 0.8267826 0.8730389 0.8618830 0.8389278 0.8389278 0.7829372 0.8371636 0.9386165 0.6895529 0.7115760 0.6838444 0.7137763 0.8663462 0.7183975 0.7295424 0.7030717 0.8220945 0.8785888 0.6941115 0.7947690 0.8190818 0.8190818 1.4653057 1.2063967 1.0157819 1.0157819 0.9309763 1.0157153 0.9514113 0.9774544 0.9774544 1.2674746 1.2896328 1.3873241 1.3218936 1.4045574 1.3218936 1.3283753 1.3316212 1.3283753 1.2375599 0.8156283 0.8156283 0.8881615 0.7757586 0.7002874 0.7282857 0.0566777 0.7668642 0.7668642 0.0566777 0.6263016 0.6263016 0.7282857 0.7023851 0.7757586 0.0375676 0.4675170 0.6727965 0.9497595 1.3167239 0.6387783 0.9152913 0.7358793 0.4854319 1.4505423 0.8602499 0.0560749 0.4912714 0.9022910 0.7358793 1.2946586 0.8428818 0.4854319 0.7283719 0.9284221 0.7507658 0.8859950 0.0000000 0.5433375 0.8624021 1.2896328 0.8972444 0.0000010 0.4824544 0.5625908 1.2513334 0.9258638 0.0000010 1.4322763 1.0454223 0.8440022 0.0560749 0.5389929 0.5389929 1.4594385 0.8996126 
S_cheilorhynchus_Hox3_putative/189-248 1.1363448 1.2518216 1.1363448 1.2434299 1.2434299 0.9118077 0.9415312 0.9848461 0.9815912 0.9864548 0.9864548 1.0503951 0.9787098 0.9947991 0.9580098 0.8076236 0.9512193 1.0800410 0.8387825 0.8387825 0.9855983 0.9867132 0.9867132 1.0037857 1.0045637 1.2288420 1.1719386 1.1803628 1.3168200 1.2155977 0.5101393 0.5101393 0.5054758 0.5054758 2.2819244 0.4538447 0.3559079 0.3258111 1.9981903 0.5101657 2.8387741 3.5181721 0.2685172 0.2238539 0.1899043 0.2201436 0.1882714 0.2145591 0.1632498 0.1632498 0.6753827 0.3616997 0.7219956 0.3603207 0.5573915 0.5573915 0.5233890 0.4937717 0.5319552 0.4937717 0.5319552 0.5108956 0.5211379 0.5211379 0.5663290 0.5663290 0.5269027 0.5269027 0.5510490 0.8497920 0.8497920 0.8535725 0.8492176 0.8958011 0.8710564 0.8535725 0.6944933 0.6944933 0.6455159 0.6927895 0.7166171 0.7113039 0.7153532 0.7145934 0.6691874 0.7914584 0.7308576 0.8518863 0.7697980 0.9002520 0.8154645 0.7104596 0.7599193 0.7336369 0.7336369 1.5312733 1.1084010 0.7557015 0.7557015 0.6507865 0.8158296 0.7038421 0.7045903 0.7045903 1.7298510 1.7548376 1.7729447 1.7654040 1.7647024 1.7654040 1.7696794 1.7687393 1.7696794 1.6575206 0.7901416 0.7901416 0.6502379 0.6393962 0.7810137 0.5047026 0.4780224 0.9417720 0.9417720 0.4780224 0.4992290 0.4992290 0.5047026 0.6769223 0.6393962 0.4734326 0.2956733 0.6208000 0.6994260 1.6568927 0.4156367 0.7839792 0.6657947 0.2376815 1.8311291 0.8949160 0.4707780 0.2415687 0.7811703 0.6657947 1.7405239 0.8968948 0.2376815 0.6290861 0.8203464 0.6646457 0.8908361 0.5433375 0.0000000 0.9544253 1.7548376 0.8963365 0.5433375 0.1351179 0.4850065 1.6025493 0.9248998 0.5558858 1.3284161 1.3811263 0.8989667 0.4707780 0.2101882 0.2101882 1.7621371 0.7496244 
S_cheilorhynchus_scr/88-119            4.0103172 4.0595175 4.0103172 4.0103172 4.0103172 1.2341574 1.4071148 1.5047974 1.4060668 1.4196836 1.4196836 1.3956635 1.5562168 1.4133999 2.0472690 1.5175701 1.5899820 1.8609113 1.3407757 1.3407757 1.4510224 1.4280945 1.4280945 1.4196836 1.4779263 1.8705326 2.3103328 2.3103328 3.9060113 3.3230679 0.9118547 0.9118547 0.9080062 0.9080062 3.0986962 0.6025675 0.6906405 0.7535411 3.6201230 1.3989809 5.4831671 5.8738666 0.7963269 0.9479201 0.7745482 0.5548016 0.7745482 0.7666256 0.7666256 0.7666256 2.1452520 1.5720472 1.3780548 1.3642152 0.2752718 0.2752718 0.2654255 0.2257065 0.2257065 0.2257065 0.2257065 0.2257065 0.2223449 0.2223449 0.0345862 0.0345862 0.0345862 0.0345862 0.0970259 0.4699459 0.4699459 0.4524978 0.4033627 0.5555487 0.4883725 0.4524978 0.2689859 0.2689859 0.2689859 0.2689859 0.2040149 0.2856115 0.2971350 0.2434779 0.3509622 0.1654243 0.2972706 0.2941885 0.3129069 0.5157663 0.4419063 0.2484528 0.2906099 0.3157783 0.3157783 0.2947741 0.8175461 0.5700062 0.5700062 0.5012731 0.6491166 0.5700062 0.6461560 0.6461560 1.7760170 1.7760170 1.8107305 1.7760170 1.9807716 1.7760170 1.7760170 1.7760170 1.7760170 1.6493151 0.3818540 0.3818540 0.4708893 0.1997511 0.3082386 0.0362169 0.8214301 1.3064837 1.3064837 0.8214301 0.1731951 0.1731951 0.0362169 0.1862285 0.1997511 0.8179637 0.8374722 0.2838281 0.4708893 1.8550372 0.3437936 0.5195957 0.2434779 0.7571794 1.7866497 1.6055845 0.9080062 0.8754285 0.4491827 0.2434779 1.8905349 1.5704870 0.7571794 0.4584196 0.0374323 0.2010764 1.7512211 0.8624021 0.9544253 0.0000000 1.7760170 1.7512211 0.8624021 0.6752103 0.3000037 1.5598707 1.8795583 0.8624021 0.7406784 3.4319306 1.5704870 0.9080062 0.6471333 0.6471333 1.9928027 0.2689859 
S_cheilorhynchus_abdB/38-97            2.9509522 2.8950028 2.9509522 2.8678088 2.8678088 2.0737444 2.0313690 2.2328701 2.1133030 2.1085771 2.1085771 2.0330019 2.2549680 2.1551513 2.1286652 2.1505484 2.0810789 1.9614667 2.0264552 2.0264552 2.1024784 2.0446251 2.0446251 1.9294907 2.0697008 1.9262654 2.0974387 2.0950349 2.3774442 2.3012226 1.3358518 1.3358518 1.2532264 1.2532264 3.8783628 1.3111981 1.3469409 1.3249866 2.9059660 1.7686421 3.5538986 3.5363360 1.4575575 1.3728733 1.5387015 1.4130040 1.4396136 1.5307623 1.4860263 1.4860263 2.0612058 1.8099949 1.6800824 1.7208832 1.4674066 1.4674066 1.3958637 1.3376976 1.3752866 1.3376976 1.3752866 1.3836913 1.3945955 1.3945955 1.1587868 1.1587868 1.2523742 1.2523742 0.9365584 1.0929781 1.0929781 1.0787043 1.1612668 1.0932029 1.0901529 1.0787043 1.2113836 1.2113836 1.1811829 1.1897938 1.2202173 1.1043832 1.0214176 1.0907234 1.0989363 1.0192060 1.0633505 1.0402776 1.0592732 1.2725515 1.2836509 1.0808995 0.9640025 1.0465713 1.0465713 2.0985827 1.6012220 1.2955250 1.2955250 1.2372962 1.3557969 1.2628189 1.1899242 1.1899242 0.0192083 0.0000010 0.0383596 0.0186730 0.0380206 0.0186730 0.0383456 0.0378314 0.0383456 0.0191373 0.9919799 0.9919799 1.1544389 1.0998893 0.9547785 1.1935750 1.2543833 1.9936801 1.9936801 1.2543833 1.2841433 1.2841433 1.1935750 1.0071989 1.0998893 1.1734667 1.2797030 1.0081661 1.1836320 0.0389578 1.6681888 1.2698413 1.1813988 1.5025874 0.0590518 2.0720745 1.3419453 1.4021965 1.5038551 1.1813988 0.0189199 2.0379276 1.5025874 1.4297899 1.3847508 1.0166303 2.0147431 1.2896328 1.7548376 1.7760170 0.0000000 2.1568968 1.2896328 1.1217089 1.3832131 0.0000010 2.2455251 1.3293501 1.4351074 0.0000010 2.0549476 1.3419453 1.5801139 1.5801139 0.0377761 1.3023570 
N_molleri_Lab/285-344                  2.1511711 1.9729202 2.1511711 1.9555948 1.9555948 0.2275515 0.1425247 0.1863062 0.1283814 0.1873528 0.1873528 0.1804352 0.1271665 0.2324154 0.2845779 0.1473381 0.2433462 0.2724023 0.2514934 0.2514934 0.1539314 0.1652657 0.1652657 0.1799391 0.1906628 0.2503875 0.2390594 0.2560934 0.3921215 0.4567410 0.8699227 0.8699227 0.8964267 0.8964267 2.9882758 0.9448692 0.9925569 1.0372960 2.9688364 1.5526768 3.1836002 3.2367899 0.9945240 1.0342411 0.9357678 0.8872868 0.8708330 0.9400000 0.8494278 0.8494278 1.0911743 1.2154293 0.8414734 0.9586462 0.9829429 0.9829429 0.9887083 1.0011236 0.9348485 1.0011236 0.9348485 1.0478672 1.0319621 1.0319621 1.0558821 1.0558821 1.0493039 1.0493039 0.8228939 1.0514908 1.0514908 0.9741257 1.0308624 1.0099468 1.0524731 0.9741257 1.0765054 1.0765054 1.1549229 1.1600510 1.1269827 1.0457920 1.1589483 1.1378037 1.1560107 1.1859105 1.2376859 1.2767796 1.2190983 1.3058751 1.4332309 1.2073991 1.2147277 1.1135650 1.1135650 2.4086297 1.8906600 1.1700308 1.1700308 1.2837731 1.3428112 1.2550608 1.2758711 1.2758711 2.2119265 2.1568968 2.1469989 2.1715011 2.0514375 2.1715011 2.1788025 2.1720531 2.1788025 2.0366788 0.9917479 0.9917479 1.1882750 1.0162926 1.0267588 1.0072757 0.8017073 0.1534601 0.1534601 0.8017073 0.8726039 0.8726039 1.0072757 1.0667555 1.0162926 0.8274924 0.9197242 1.0994271 1.1068720 1.9205250 1.0218480 1.1641332 1.1300863 0.8509981 2.2198785 0.0530652 0.8907876 0.8267383 1.1399913 1.1300863 2.1394491 0.0172146 0.8509981 0.9547633 1.1668500 0.9414590 0.0171542 0.8972444 0.8963365 1.7512211 2.1568968 0.0000000 0.8972444 0.7198700 0.8806268 1.9271078 0.0000010 0.9229287 1.8894658 1.5045498 0.0347072 0.8907876 0.8758552 0.8758552 1.9842554 1.1525827 
N_molleri_pb/107-166                   1.5624699 1.5671207 1.5624699 1.5550116 1.5550116 0.8313293 0.7661233 0.9035582 0.8355402 0.7447361 0.7447361 0.8966760 0.8883101 0.8908951 0.9716007 0.8196047 0.8255014 0.8861302 0.6784955 0.6784955 0.8292802 0.7723105 0.7723105 0.7637779 0.7856908 0.9698511 0.9850716 0.9945679 1.4716900 1.3672444 0.0559568 0.0559568 0.0371007 0.0371007 1.9995056 0.6176815 0.4359174 0.3878932 2.5639164 0.7810787 3.8050549 3.6806459 0.5186078 0.5314892 0.5636698 0.4983834 0.5055022 0.4899603 0.5071502 0.5071502 1.0228525 0.6967171 0.7716503 0.6512281 0.6264102 0.6264102 0.6230028 0.5678413 0.6104232 0.5678413 0.6104232 0.5651414 0.6193128 0.6193128 0.7190928 0.7190928 0.7730899 0.7730899 0.7671175 0.8763740 0.8763740 0.8618830 0.8496854 0.8267826 0.8730389 0.8618830 0.8389278 0.8389278 0.7829372 0.8371636 0.9386165 0.6895529 0.7115760 0.6838444 0.7137763 0.8663462 0.7183975 0.7295424 0.7030717 0.8220945 0.8785888 0.6941115 0.7947690 0.8190818 0.8190818 1.4653057 1.2063967 1.0157819 1.0157819 0.9309763 1.0157153 0.9514113 0.9774544 0.9774544 1.2674746 1.2896328 1.3873241 1.3218936 1.4045574 1.3218936 1.3283753 1.3316212 1.3283753 1.2375599 0.8156283 0.8156283 0.8881615 0.7757586 0.7002874 0.7282857 0.0566777 0.7668642 0.7668642 0.0566777 0.6263016 0.6263016 0.7282857 0.7023851 0.7757586 0.0375676 0.4675170 0.6727965 0.9497595 1.3167239 0.6387783 0.9152913 0.7358793 0.4854319 1.4505423 0.8602499 0.0560749 0.4912714 0.9022910 0.7358793 1.2946586 0.8428818 0.4854319 0.7283719 0.9284221 0.7507658 0.8859950 0.0000010 0.5433375 0.8624021 1.2896328 0.8972444 0.0000000 0.4824544 0.5625908 1.2513334 0.9258638 0.0000010 1.4322763 1.0454223 0.8440022 0.0560749 0.5389929 0.5389929 1.4594385 0.8996126 
N_molleri_Hox3_or_antp/1-43            1.4279931 1.4895044 1.4279931 1.4895044 1.4895044 0.6563842 0.6905502 0.7641995 0.7601202 0.7601202 0.7601202 0.7969066 0.7591704 0.8586004 0.8065173 0.7227813 0.7109239 0.8964440 0.5585946 0.5585946 0.7601202 0.7821190 0.7821190 0.7673573 0.8234439 1.0261408 0.9462095 0.9513718 0.9496808 0.9496808 0.5007305 0.5007305 0.5050660 0.5050660 3.2618216 0.3254742 0.1734357 0.3810753 2.4400122 0.4177438 2.5065728 3.2372660 0.1735725 0.2651645 0.2469253 0.1748085 0.1748085 0.1735725 0.1748085 0.1748085 0.7638653 0.3575915 0.7225507 0.4916439 0.4740897 0.4740897 0.4839026 0.5352823 0.5407824 0.5352823 0.5407824 0.5346705 0.5346705 0.5346705 0.4237880 0.4237880 0.4713375 0.4713375 0.4713375 0.4897218 0.4897218 0.4824339 0.4897218 0.5690044 0.5206234 0.4824339 0.4436704 0.4436704 0.4377823 0.3919985 0.6176950 0.5211763 0.4467468 0.4467468 0.4438572 0.4256021 0.4974161 0.5171449 0.4518058 0.5479864 0.4894458 0.3922346 0.4518058 0.5025786 0.5025786 1.2527429 0.8640893 0.4105551 0.4105551 0.3168435 0.5043060 0.4046538 0.4046538 0.4046538 1.1134553 1.1217089 1.1374875 1.1083147 1.1077271 1.1083147 1.1242821 1.1217926 1.1242821 1.1083147 0.4897218 0.4897218 0.4046538 0.4436704 0.5312244 0.4713375 0.5007305 0.7601202 0.7601202 0.5007305 0.5407824 0.5407824 0.4713375 0.4467468 0.4436704 0.5050660 0.3480684 0.4438572 0.4105551 1.1077271 0.4531627 0.6539589 0.4981921 0.2976576 1.4183432 0.7175818 0.5595780 0.2505995 0.6454723 0.4981921 1.1217089 0.7208668 0.2976576 0.5869622 0.7477224 0.4981921 0.6957263 0.4824544 0.1351179 0.6752103 1.1217089 0.7198700 0.4824544 0.0000000 0.5141895 1.1217089 0.7476313 0.4974807 1.0518574 1.2762816 0.7086278 0.5595780 0.2238264 0.2238264 1.1175072 0.4999478 
N_molleri_dfd/33-92                    1.7885516 1.6353945 1.7885516 1.6226403 1.6226403 0.9451854 1.0365244 1.1227286 1.0631847 0.9681871 0.9681871 1.0032120 1.0030079 1.0521420 1.2994275 0.9471258 1.1283501 1.2126904 0.8947689 0.8947689 1.0565303 0.9694637 0.9694637 0.9470592 0.9810071 0.9967472 1.1415446 1.1442077 1.7543300 1.6204411 0.6035595 0.6035595 0.5996725 0.5996725 2.4697592 0.6255438 0.4646129 0.3910665 2.3784009 0.8381181 3.2516759 3.3845584 0.5720663 0.5699941 0.4411568 0.4485593 0.4923704 0.5401100 0.4940221 0.4940221 0.7764113 0.7029023 0.8090274 0.6009341 0.0915064 0.0915064 0.1060751 0.1014018 0.1029223 0.1014018 0.1029223 0.1075130 0.1331131 0.1331131 0.2658176 0.2658176 0.2413250 0.2413250 0.2491146 0.5154086 0.5154086 0.4959521 0.4913532 0.5147172 0.5067374 0.4959521 0.3327719 0.3327719 0.3251276 0.3286647 0.3679706 0.4514770 0.3117659 0.2949450 0.3715467 0.4043021 0.3570780 0.3294622 0.3298520 0.4941744 0.4170078 0.2943444 0.3911106 0.4346221 0.4346221 0.8406401 0.7743800 0.5660140 0.5660140 0.5261955 0.5897956 0.5540577 0.5802900 0.5802900 1.4143846 1.3832131 1.4689130 1.3942472 1.3128911 1.3942472 1.4391721 1.4248822 1.4391721 1.3076654 0.4659314 0.4659314 0.5011012 0.2932872 0.4198883 0.2120945 0.6192046 0.9956901 0.9956901 0.6192046 0.1044560 0.1044560 0.2120945 0.3010783 0.2932872 0.6152054 0.5106045 0.3391455 0.5126621 1.2284846 0.5000857 0.3464350 0.2679660 0.4814328 1.3621351 1.0167085 0.5597440 0.4933292 0.3336302 0.2679660 1.3874011 0.9313814 0.4814328 0.2494921 0.3423516 0.2856540 0.9430197 0.5625908 0.4850065 0.3000037 1.3832131 0.8806268 0.5625908 0.5141895 0.0000000 1.2555842 0.9052605 0.5753129 1.0394386 1.2004778 0.9939745 0.5597440 0.4233127 0.4233127 1.3113006 0.3689217 
N_molleri_abdB/1-58                    2.9420717 2.8845747 2.9420717 2.8566332 2.8566332 1.8449374 1.8588747 1.9511226 1.8838414 1.8989123 1.8989123 1.8844475 2.0173422 1.9346154 1.8880933 1.9341823 1.9286604 1.8123796 1.8233039 1.8233039 1.8838414 1.8427448 1.8427448 1.7333866 1.8646832 1.7274578 1.8902183 1.8882591 2.1587864 2.1339417 1.2993326 1.2993326 1.2151146 1.2151146 3.9023792 1.1795577 1.2534953 1.3386080 2.6957028 1.6303515 3.4638208 3.5123770 1.3956031 1.2451224 1.4474211 1.3146159 1.3512356 1.3956031 1.3512356 1.3512356 1.9414969 1.6576098 1.5290682 1.5661357 1.3356302 1.3356302 1.2694882 1.2091995 1.2426332 1.2091995 1.2426332 1.2583251 1.2583251 1.2583251 1.0650257 1.0650257 1.1537649 1.1537649 0.9365584 1.0257986 1.0257986 1.0103037 1.0928367 1.0218113 1.0222805 1.0103037 1.0630976 1.0630976 1.0370608 1.0443085 1.0946173 0.9740906 0.9084959 0.9711210 0.9730285 0.9340210 0.9366125 0.9226245 0.9412507 1.1415414 1.1516322 0.9631157 0.8800092 0.9310669 0.9310669 1.9974806 1.4440404 1.2278138 1.2278138 1.1703536 1.2896702 1.1962691 1.1238318 1.1238318 0.0200447 0.0000010 0.0400023 0.0194629 0.0396356 0.0194629 0.0399881 0.0394308 0.0399881 0.0194629 1.0257986 1.0257986 1.1962691 1.0630976 0.9213102 1.1537649 1.2993326 1.8989123 1.8989123 1.2993326 1.2426332 1.2426332 1.1537649 0.9711210 1.0630976 1.2151146 1.2410294 0.9730285 1.2278138 0.0396356 1.6681888 1.1417002 1.0546474 1.4039186 0.0412151 1.8456183 1.3053996 1.3164991 1.3588276 1.0546474 0.0197313 1.8152081 1.4039186 1.2904166 1.2817326 1.0166303 1.7939767 1.2513334 1.6025493 1.5598707 0.0000010 1.9271078 1.2513334 1.1217089 1.2555842 0.0000000 2.0059135 1.2910814 1.2724017 0.0000010 1.8308892 1.3053996 1.4805781 1.4805781 0.0393692 1.1472634 
N_gracile_Lab/282-341                  2.2451383 2.0562517 2.2451383 2.0373722 2.0373722 0.2317165 0.1452331 0.1898948 0.1306134 0.1908469 0.1908469 0.1836576 0.1293604 0.2366414 0.2900360 0.1498723 0.2479997 0.2776431 0.2564460 0.2564460 0.1566824 0.1683410 0.1683410 0.1831821 0.1942529 0.2554327 0.2436478 0.2610008 0.3688655 0.4348983 0.8976311 0.8976311 0.9253566 0.9253566 3.1174720 0.9754425 1.0229950 1.0714912 3.1179925 1.6121409 3.3300661 3.2237877 1.0265873 1.0699688 0.9669542 0.9153814 0.8987186 0.9705088 0.8764884 0.8764884 1.1244985 1.2589445 0.8682481 0.9912632 1.0122360 1.0122360 1.0189151 1.0316315 0.9620945 1.0316315 0.9620945 1.0796512 1.0634680 1.0634680 1.0887060 1.0887060 1.0816759 1.0816759 0.8494886 1.0849123 1.0849123 1.0036611 1.0637016 1.0414020 1.0859001 1.0036611 1.1107696 1.1107696 1.1929327 1.1984706 1.1638124 1.0776155 1.1973433 1.1757071 1.1959152 1.2257081 1.2814118 1.3217106 1.2611726 1.3513906 1.4856743 1.2489802 1.2560908 1.1499322 1.1499322 2.5170242 1.9697927 1.2085573 1.2085573 1.3280194 1.3906178 1.2979265 1.3189725 1.3189725 2.3042714 2.2455251 2.2356899 2.2611686 2.1354676 2.2611686 2.2689432 2.2621010 2.2689432 2.1205957 1.0230025 1.0230025 1.2283534 1.0484333 1.0599748 1.0380594 0.8273943 0.1561994 0.1561994 0.8273943 0.8980640 0.8980640 1.0380594 1.1019101 1.0484333 0.8543057 0.9487230 1.1370233 1.1428393 1.9988032 1.0218480 1.2023657 1.1673765 0.8785004 2.3123022 0.0538426 0.9193481 0.8521197 1.1771160 1.1673765 2.2279237 0.0174568 0.8785004 0.9820717 1.2058958 0.9715930 0.0173947 0.9258638 0.9248998 1.8795583 2.2455251 0.0000010 0.9258638 0.7476313 0.9052605 2.0059135 0.0000000 0.9531884 1.9636745 1.5045498 0.0352030 0.9193481 0.9030923 0.9030923 2.0649777 1.1904689 
N_gracile_pb/12-71                     1.6171966 1.6228970 1.6171966 1.6098089 1.6098089 0.8537663 0.7867569 0.9287951 0.8589810 0.7650615 0.7650615 0.9222670 0.9140751 0.9154356 0.9990861 0.8421802 0.8487150 0.9117077 0.6957962 0.6957962 0.8525170 0.7932145 0.7932145 0.7843170 0.8066029 0.9990942 1.0153367 1.0248119 1.5190801 1.4136915 0.0567040 0.0567040 0.0375902 0.0375902 2.0693058 0.6319567 0.4452296 0.3956742 2.6654512 0.8013475 3.7889118 3.8388927 0.5294779 0.5432252 0.5761883 0.5091564 0.5163470 0.5000225 0.5180444 0.5180444 1.0524065 0.7138243 0.7925609 0.6667174 0.6421334 0.6421334 0.6377473 0.5808774 0.6249577 0.5808774 0.6249577 0.5785333 0.6345059 0.6345059 0.7370627 0.7370627 0.7933285 0.7933285 0.7901760 0.8979962 0.8979962 0.8834509 0.8709854 0.8475119 0.8945789 0.8834509 0.8606534 0.8606534 0.8025468 0.8588103 0.9662466 0.7058391 0.7292002 0.7008417 0.7314452 0.8897247 0.7360672 0.7471602 0.7207508 0.8443338 0.9030177 0.7115203 0.8150758 0.8399594 0.8399594 1.5145949 1.1534932 1.0426111 1.0426111 0.9548117 1.0427796 0.9756860 1.0020505 1.0020505 1.3059328 1.3293501 1.4306009 1.3635204 1.4499287 1.3635204 1.3700749 1.3735139 1.3700749 1.2765243 0.8358171 0.8358171 0.9107696 0.7958602 0.7176209 0.7473276 0.0574444 0.7884258 0.7884258 0.0574444 0.6415965 0.6415965 0.7473276 0.7203281 0.7958602 0.0380699 0.4773296 0.6893174 0.9748138 1.3593409 0.6387783 0.9404440 0.7551214 0.4954460 1.4960593 0.8838456 0.0568253 0.5015182 0.9270089 0.7551214 1.3340653 0.8662202 0.4954460 0.7466803 0.9546512 0.7715407 0.9114036 0.0000010 0.5558858 0.8624021 1.3293501 0.9229287 0.0000010 0.4974807 0.5753129 1.2910814 0.9531884 0.0000000 1.4769645 1.0915453 0.8674731 0.0568253 0.5507073 0.5507073 1.5057520 0.9234386 
N_gracile_AbdA/149-208                 3.2966772 3.3124809 3.2966772 3.2822901 3.2822901 1.5978535 1.6797410 1.6199697 1.6795160 1.7250008 1.7250008 1.7025993 1.7940982 1.6015706 2.1571398 1.8375963 1.9432041 1.7042503 1.7859402 1.7859402 1.7104590 1.7559843 1.7559843 1.7622508 1.6431306 1.9611071 2.2346926 2.2120303 2.8120009 2.9666627 1.4655053 1.4655053 1.5047601 1.5047601 3.1540135 1.1750267 1.2742288 1.3570186 3.4085247 1.3567199 3.9497181 3.1911468 1.2917130 1.3358786 1.2040653 1.3023603 1.2865241 1.2540176 1.2792673 1.2792673 1.8106413 1.8001572 1.6783985 1.6236854 0.9788908 0.9788908 0.9814540 0.9622502 0.9500754 0.9622502 0.9500754 0.9739653 0.9408984 0.9408984 0.8411057 0.8411057 0.7865236 0.7865236 0.6807654 0.5275033 0.5275033 0.5243147 0.5641937 0.6231852 0.4839539 0.5243147 0.6140220 0.6140220 0.6223835 0.6022354 0.6598539 0.6654277 0.6309696 0.6708708 0.6438501 0.5830752 0.6296523 0.6899402 0.6342930 0.7531064 0.8002921 0.6431489 0.5787948 0.6039807 0.6039807 1.2356798 1.2533833 0.5934044 0.5934044 0.6947624 0.6433241 0.6016537 0.5630194 0.5630194 1.4080415 1.4351074 1.4293529 1.4274271 1.5188788 1.4274271 1.4359500 1.4341864 1.4359500 1.3059850 0.5024730 0.5024730 0.5757264 0.5882862 0.5644649 0.7364861 1.3789846 1.6292217 1.6292217 1.3789846 0.8782170 0.8782170 0.7364861 0.6104980 0.5882862 1.4171924 1.4339989 0.6102461 0.5675931 1.3941396 1.3302939 1.3445288 0.6277787 1.1459977 1.4936728 1.7941283 1.4142121 1.3516143 1.3474498 0.6277787 1.5450452 1.7833870 1.1459977 1.3086822 0.9417177 0.5577954 1.8866865 1.4322763 1.3284161 0.7406784 1.4351074 1.8894658 1.4322763 1.0518574 1.0394386 1.2724017 1.9636745 1.4769645 0.0000000 1.7761653 1.7842755 1.4142121 1.1661792 1.1661792 1.4842269 0.6629121 
N_gracile_AbdB/1-40                    2.0386223 1.9595541 2.0386223 1.9595541 1.9595541 1.3721677 1.4036812 1.4775042 1.4108225 1.4108225 1.4108225 1.4218717 1.5498861 1.4576358 1.5455216 1.4620207 1.4539960 1.3102562 1.3457277 1.3457277 1.4108225 1.3740516 1.3740516 1.2302691 1.3948165 1.2170765 1.4306341 1.4314895 1.7219079 1.7219079 1.1208568 1.1208568 1.0111715 1.0111715 3.6682773 1.0418320 1.0959264 1.0848670 2.3525771 1.4897974 2.2039441 3.3309891 1.1448839 0.9611940 1.1958692 1.0840183 1.0840183 1.1448839 1.0840183 1.0840183 1.5501489 1.3438578 1.2769339 1.2146644 1.3755633 1.3755633 1.2188192 1.2061189 1.2509508 1.2061189 1.2509508 1.2710435 1.2710435 1.2710435 1.2020234 1.2020234 1.3401562 1.3401562 1.3401562 1.2042165 1.2042165 1.1840393 1.2042165 1.2136707 1.2019003 1.1840393 1.1614245 1.1614245 1.1206837 1.1321484 1.2297595 1.0510489 1.0514604 1.0514604 1.0072473 0.9934847 1.0000840 0.9809039 0.9934213 1.2967556 1.3131827 1.0244770 0.9934213 1.0728763 1.0728763 2.7858917 1.9766303 1.4117020 1.4117020 1.3180195 1.5036213 1.3570911 1.3570911 1.3570911 0.0283730 0.0000010 0.0566322 0.0272186 0.0559238 0.0272186 0.0566249 0.0555288 0.0566249 0.0272186 1.2042165 1.2042165 1.3570911 1.1614245 1.0818175 1.3401562 1.1208568 1.4108225 1.4108225 1.1208568 1.2509508 1.2509508 1.3401562 1.0514604 1.1614245 1.0111715 1.0788010 1.0072473 1.4117020 0.0559238 1.6681888 1.1712534 1.1798326 1.1472982 0.0592599 1.4070896 1.1279469 1.0459073 1.4713912 1.1798326 0.0000010 1.3715350 1.1472982 1.3337332 1.5391790 1.1798326 1.3439736 1.0454223 1.3811263 3.4319306 0.0000010 1.5045498 1.0454223 1.2762816 1.2004778 0.0000010 1.5045498 1.0915453 1.7761653 0.0000000 1.3880023 1.1279469 1.2526048 1.2526048 0.0553743 1.2911999 
P_litorale_lab/299-358                 2.1593603 2.0957178 2.1593603 2.0767761 2.0767761 0.2010479 0.1162703 0.1590649 0.1045981 0.1608434 0.1608434 0.1349601 0.1482442 0.2200269 0.2719596 0.1808378 0.2154560 0.2440361 0.2226786 0.2226786 0.1290500 0.1424070 0.1424070 0.1581772 0.1675989 0.2807111 0.2677536 0.2849024 0.3975683 0.4620541 0.8277504 0.8277504 0.8528185 0.8528185 3.0347295 0.8935680 0.9423929 1.0463355 2.9575487 1.5413563 3.2537773 3.3099766 0.9417217 0.9764838 0.8832849 0.8386202 0.8223142 0.8884833 0.8015748 0.8015748 1.1674882 1.2495223 0.8171530 0.9852973 1.0151554 1.0151554 0.9443657 0.9566355 0.8939254 0.9566355 0.8939254 0.9785522 0.9625182 0.9625182 1.0089545 1.0089545 1.0028648 1.0028648 0.7809572 1.0037735 1.0037735 0.9305432 0.9836660 0.9641455 1.0048017 0.9305432 1.0280071 1.0280071 1.1028490 1.1075405 1.1354985 0.9909368 1.1111399 1.0904194 1.1062303 1.1941694 1.1846812 1.2231501 1.1676716 1.3022103 1.4311328 1.1563577 1.1638325 1.0674621 1.0674621 2.3258293 1.8909520 1.1858926 1.1858926 1.3025863 1.3676085 1.2731298 1.2941602 1.2941602 2.0832026 2.0549476 2.0447942 2.0688011 2.1892309 2.0688011 2.0758549 2.0690990 2.0758549 1.9371364 0.9459592 0.9459592 1.2048570 0.9695949 0.9839401 0.9623449 0.7616506 0.1286335 0.1286335 0.7616506 0.8332746 0.8332746 0.9623449 1.0219263 0.9695949 0.7861638 0.8704627 1.0518166 1.1214943 2.0538687 0.8965484 1.1125005 1.0833406 0.8022893 2.1154630 0.0172114 0.8476238 0.7812227 1.0893207 1.0833406 2.0370375 0.0170399 0.8022893 0.9141511 1.1137147 0.9020446 0.0353815 0.8440022 0.8989667 1.5704870 2.0549476 0.0347072 0.8440022 0.7086278 0.9939745 1.8308892 0.0352030 0.8674731 1.7842755 1.3880023 0.0000000 0.8476238 0.8840349 0.8840349 2.1192878 1.1007108 
P_litorale_pb.t1/116-175               1.6872949 1.6774231 1.6872949 1.6640798 1.6640798 0.8546890 0.7903134 0.9269364 0.8597312 0.7695623 0.7695623 0.9003857 0.9126940 0.8830331 0.9637473 0.8114297 0.8498743 0.9104210 0.7027518 0.7027518 0.8535209 0.7667173 0.7667173 0.7456316 0.7803330 0.9514415 0.9800367 0.9895826 1.4621513 1.3586317 0.0359585 0.0359585 0.0178628 0.0178628 1.9632935 0.6368205 0.4433791 0.3863900 2.5490228 0.8382853 3.8951498 3.7259270 0.5139160 0.5274756 0.4860669 0.4921836 0.4998149 0.4835557 0.5015646 0.5015646 0.9596490 0.7227920 0.8112161 0.5679859 0.6242110 0.6242110 0.5737402 0.5420252 0.5818241 0.5420252 0.5818241 0.5594615 0.6113677 0.6113677 0.7834178 0.7834178 0.7313425 0.7313425 0.7198376 0.9197236 0.9197236 0.9051805 0.9192417 0.8684455 0.9162634 0.9051805 0.9103933 0.9103933 0.8499041 0.9084201 0.8863207 0.7705576 0.7476244 0.7469177 0.7186753 0.9445957 0.7824475 0.7929932 0.7676563 0.8968739 0.9576634 0.7581299 0.8364166 0.8618769 0.8618769 1.5755538 1.3003885 1.0947867 1.0947867 1.0049237 1.0953923 1.0258322 1.0262524 1.0262524 1.3741764 1.3419453 1.4394005 1.3751135 1.4581924 1.3751135 1.3813811 1.3847107 1.3813811 1.2912140 0.8562142 0.8562142 0.9603120 0.8447792 0.7638257 0.6885132 0.0363964 0.7920617 0.7920617 0.0363964 0.5962638 0.5962638 0.6885132 0.7681579 0.8447792 0.0180748 0.4344350 0.6758833 1.0266106 1.3713941 0.4938924 0.8569910 0.6964192 0.4135595 1.3224987 0.8638215 0.0000010 0.4848458 0.8535059 0.6964192 1.3262032 0.8363402 0.4135595 0.6901301 0.8757890 0.7084508 0.8683819 0.0560749 0.4707780 0.9080062 1.3419453 0.8907876 0.0560749 0.5595780 0.5597440 1.3053996 0.9193481 0.0568253 1.4142121 1.1279469 0.8476238 0.0000000 0.4916470 0.4916470 1.5114263 0.9749743 
P_litorale_Hox3.t1/191-250             1.6302848 1.4883067 1.6302848 1.4773946 1.4773946 0.9100714 0.9569882 1.0341210 0.9526760 0.9584276 0.9584276 0.9120873 1.0096078 0.9170388 1.0861672 0.9863803 0.9166600 1.0500553 0.8309489 0.8309489 0.9672999 0.9596878 0.9596878 0.9360620 0.9916563 1.2132763 1.1295115 1.1197248 1.5826578 1.4708405 0.5231462 0.5231462 0.5261352 0.5261352 2.1883923 0.2902613 0.2151251 0.1904215 2.0918829 0.5470599 2.6357547 3.5837547 0.1156254 0.1599883 0.1483130 0.1596650 0.1564414 0.1128022 0.1541778 0.1541778 0.5797840 0.3617134 0.6903338 0.3983808 0.5248174 0.5248174 0.4653886 0.4714379 0.4671012 0.4714379 0.4671012 0.5058494 0.5068407 0.5068407 0.5438273 0.5438273 0.5068727 0.5068727 0.5721684 0.7880715 0.7880715 0.7808440 0.7823975 0.8635404 0.8119098 0.7808440 0.6820015 0.6820015 0.6901713 0.6784830 0.6068120 0.7150245 0.7031227 0.6982547 0.7212708 0.5392216 0.7664495 0.7200191 0.7488621 0.9416684 0.8749897 0.6924086 0.6854887 0.7346263 0.7346263 1.5276417 1.2009068 0.9113683 0.9113683 0.8091743 0.9902146 0.9219019 0.9278700 0.9278700 1.6153002 1.5801139 1.6290968 1.5657121 1.6576702 1.5657121 1.6155283 1.6001653 1.6155283 1.5072779 0.7272917 0.7272917 0.8576763 0.6278969 0.8015769 0.5233096 0.4860455 0.9095813 0.9095813 0.4860455 0.4304427 0.4304427 0.5233096 0.6560562 0.6278969 0.4891358 0.2762064 0.6751700 0.8473385 1.5974111 0.1959047 0.7611080 0.6523264 0.1141210 1.6406179 0.8922074 0.4916470 0.1569087 0.7427930 0.6523264 1.5787667 0.8233591 0.1141210 0.5912198 0.6512148 0.6441848 0.9449510 0.5389929 0.2101882 0.6471333 1.5801139 0.8758552 0.5389929 0.2238264 0.4233127 1.4805781 0.9030923 0.5507073 1.1661792 1.2526048 0.8840349 0.4916470 0.0000000 0.0000010 1.6688100 0.7344948 
P_litorale_Hox3.t3/208-267             1.6302848 1.4883067 1.6302848 1.4773946 1.4773946 0.9100714 0.9569882 1.0341210 0.9526760 0.9584276 0.9584276 0.9120873 1.0096078 0.9170388 1.0861672 0.9863803 0.9166600 1.0500553 0.8309489 0.8309489 0.9672999 0.9596878 0.9596878 0.9360620 0.9916563 1.2132763 1.1295115 1.1197248 1.5826578 1.4708405 0.5231462 0.5231462 0.5261352 0.5261352 2.1883923 0.2902613 0.2151251 0.1904215 2.0918829 0.5470599 2.6357547 3.5837547 0.1156254 0.1599883 0.1483130 0.1596650 0.1564414 0.1128022 0.1541778 0.1541778 0.5797840 0.3617134 0.6903338 0.3983808 0.5248174 0.5248174 0.4653886 0.4714379 0.4671012 0.4714379 0.4671012 0.5058494 0.5068407 0.5068407 0.5438273 0.5438273 0.5068727 0.5068727 0.5721684 0.7880715 0.7880715 0.7808440 0.7823975 0.8635404 0.8119098 0.7808440 0.6820015 0.6820015 0.6901713 0.6784830 0.6068120 0.7150245 0.7031227 0.6982547 0.7212708 0.5392216 0.7664495 0.7200191 0.7488621 0.9416684 0.8749897 0.6924086 0.6854887 0.7346263 0.7346263 1.5276417 1.2009068 0.9113683 0.9113683 0.8091743 0.9902146 0.9219019 0.9278700 0.9278700 1.6153002 1.5801139 1.6290968 1.5657121 1.6576702 1.5657121 1.6155283 1.6001653 1.6155283 1.5072779 0.7272917 0.7272917 0.8576763 0.6278969 0.8015769 0.5233096 0.4860455 0.9095813 0.9095813 0.4860455 0.4304427 0.4304427 0.5233096 0.6560562 0.6278969 0.4891358 0.2762064 0.6751700 0.8473385 1.5974111 0.1959047 0.7611080 0.6523264 0.1141210 1.6406179 0.8922074 0.4916470 0.1569087 0.7427930 0.6523264 1.5787667 0.8233591 0.1141210 0.5912198 0.6512148 0.6441848 0.9449510 0.5389929 0.2101882 0.6471333 1.5801139 0.8758552 0.5389929 0.2238264 0.4233127 1.4805781 0.9030923 0.5507073 1.1661792 1.2526048 0.8840349 0.4916470 0.0000010 0.0000000 1.6688100 0.7344948 
P_litorale_AbdB/268-327                2.9706496 2.9146195 2.9706496 2.8874090 2.8874090 2.1434169 2.0965688 2.2972061 2.1803535 2.1759794 2.1759794 2.0975825 2.0736357 2.2197755 2.2423148 1.9764090 2.1478426 2.0233806 2.1412004 2.1412004 2.1693576 2.1092945 2.1092945 1.9915223 2.1323863 1.8242684 1.9247412 1.9226990 2.3172431 2.2426769 1.3228696 1.3228696 1.4153407 1.4153407 4.0578829 1.3795621 1.4272727 1.4980666 2.9143296 1.7631336 3.5149968 3.3190852 1.5407337 1.4543882 1.6282297 1.4973738 1.5240594 1.6192104 1.5734280 1.5734280 2.0037845 1.7889896 1.6003347 1.6682927 1.3915376 1.3915376 1.4936924 1.4352537 1.4772555 1.4352537 1.4772555 1.4803595 1.4915830 1.4915830 1.2438927 1.2438927 1.3433297 1.3433297 1.0134521 1.1481689 1.1481689 1.1146401 1.2223158 1.1310270 1.1248201 1.1146401 1.3002920 1.3002920 1.2660803 1.2758246 1.3040625 1.0903817 1.0988657 1.1754507 1.0846591 1.0848555 1.1451618 1.1339617 1.1412546 1.2046003 1.3234844 1.1635286 1.0379758 1.1083766 1.1083766 2.2374501 1.6499444 1.2587569 1.2587569 1.2339194 1.3139602 1.2274397 1.1562468 1.1562468 0.0590172 0.0377761 0.0590904 0.0573440 0.0375975 0.0573440 0.0783663 0.0773434 0.0783663 0.0587284 1.0412730 1.0412730 1.1198771 1.1831682 0.9846270 1.2821961 1.2408458 2.0585972 2.0585972 1.2408458 1.3828305 1.3828305 1.2821961 1.0864724 1.1831682 1.3312538 1.4532141 0.9943252 1.1479470 0.0385141 1.8778679 1.3662336 1.2738364 1.5886517 0.1007726 2.1823348 1.5114263 1.4828837 1.6191924 1.2738364 0.0581409 2.1018768 1.5886517 1.5386096 1.3706199 1.0985879 1.8501194 1.4594385 1.7621371 1.9928027 0.0377761 1.9842554 1.4594385 1.1175072 1.3113006 0.0393692 2.0649777 1.5057520 1.4842269 0.0553743 2.1192878 1.5114263 1.6688100 1.6688100 0.0000000 1.3983415 
group_08/198-257                       2.1562945 2.1336864 2.1562945 2.1147275 2.1147275 1.0338072 1.0679369 1.1333929 1.0754068 1.0832908 1.0832908 1.1184314 1.1341060 1.1715134 1.4155063 1.1851246 1.3495300 1.2641886 1.0217668 1.0217668 1.0808917 1.0652742 1.0652742 1.0637711 1.0761824 1.2590779 1.4824361 1.5234242 1.7955683 1.8932906 0.9146060 0.9146060 0.9093386 0.9093386 3.5336675 0.7713045 0.6547126 0.8401140 3.2042568 1.3509811 3.5792585 3.5560488 0.6925665 0.7461020 0.6959871 0.6847649 0.6678118 0.6684234 0.6556305 0.6556305 1.2557777 0.9444115 1.0167217 0.9401150 0.3008829 0.3008829 0.2612817 0.2376260 0.2117099 0.2376260 0.2117099 0.2788069 0.2698539 0.2698539 0.1323408 0.1323408 0.1552822 0.1552822 0.0873516 0.1359826 0.1359826 0.1292148 0.1116224 0.1604777 0.1306631 0.1292148 0.0183823 0.0183823 0.0372408 0.0375981 0.2754634 0.2758259 0.1492276 0.1230903 0.2161107 0.2339964 0.1700874 0.2353283 0.1675162 0.3085577 0.2472817 0.1390000 0.1944305 0.1948581 0.1948581 0.5075767 0.5335915 0.1680383 0.1680383 0.1867970 0.2148793 0.1943193 0.2219254 0.2219254 1.3227282 1.3023570 1.3486523 1.2724170 1.3567919 1.2724170 1.2833720 1.2813649 1.2833720 1.1554534 0.1387535 0.1387535 0.1986361 0.0186827 0.2096667 0.1275353 0.8494653 1.0164368 1.0164368 0.8494653 0.1808117 0.1808117 0.1275353 0.0950197 0.0186827 0.8445574 0.8544533 0.1886165 0.1717305 1.2355731 0.6726307 0.4140688 0.1476649 0.7937338 1.4623518 1.1240082 0.9749743 0.7549325 0.4153071 0.1476649 1.3473689 1.0871241 0.7937338 0.3833096 0.3179200 0.1232720 1.1745134 0.8996126 0.7496244 0.2689859 1.3023570 1.1525827 0.8996126 0.4999478 0.3689217 1.1472634 1.1904689 0.9234386 0.6629121 1.2911999 1.1007108 0.9749743 0.7344948 0.7344948 1.3983415 0.0000000 
