# Supplementary material for: The genome of a sea spider corroborates a shared Hox cluster motif in arthropods with a reduced posterior tagma
Source: BMC Biol. 2025 Jul 2;23:196. doi: 10.1186/s12915-025-02276-x (PMC12220506; doi:10.1186/s12915-025-02276-x)
Supplement: Supplementary file 3 — Additional file 3. [file 12915_2025_2276_MOESM3_ESM.zip › suppl-file7-gene_analysis/hox/homeobox_aligned.fasta.bionj]

((((((((((((((((C_sculpturatus_NK1-B-1/1-60:5e-07,L_polyphemus_Slou_D-a/1-60:5e-07):0.029431095,T_castaneum_Slou/1-60:-0.010992637):0.0054739267,S_maritima_NK1/1-60:-0.0054734265):0.002799294,D_melanogaster_slou/1-60:0.015328332):0.80653441,D_melanogaster_bcd/1-60:1.7216781):0.43438894,((C_sculpturatus_Hox3-A/1-60:1.6626971,(D_plantarius_Hox3-A/1-60:1.3039652,P_tepidariorum_Hox3-A/1-60:1.5647517):0.67034364):0.28213465,D_silvatica_Hox3-A/1-60:0.20607328):0.11956988):0.16363683,S_cheilorhynchus_Hox3_putative/189-248:-0.01482299):0.057883494,(T_castaneum_zen/1-60:0.11473162,T_castaneum_zen2/1-60:0.079088792):0.11719625):0.061310582,((P_litorale_Hox3.t1/191-250:5e-07,P_litorale_Hox3.t3/208-267:5e-07):0.059567336,(O_spinosus_g11673.t1/1-59:0.071602359,P_opilio_Hox3/1-60:0.039923012):0.11798346):0.016866095):0.013017572,(((((T_orbiculare_Hox3/200-259:5e-07,Tantystylum_Hox3/200-259:5e-07):0.042095594,P_femoratum_Hox3_putative/233-292:0.031513579):0.026375895,(((C_sculpturatus_Hox3-B/1-60:0.014851112,(D_silvatica_Hox3-B/1-60:0.055314329,H_graminicola_Hox3-B/1-60:-0.018011939):0.010209672):0.022173349,(A_bruennichi_Hox3-B/1-60:5e-07,T_antipodiana_Hox3-B/1-60:5e-07):0.0062222546):0.0018449449,P_tepidariorum_Hox3-B/1-60:0.011823803):0.0029425602):0.0055747265,D_plantarius_Hox3-B/1-60:0.023016099):0.011809994,L_elegans_Hox3-B/1-60:0.026671965):0.024641886):0.052108206,I_scapularis_Hox3/1-60:0.09300562):0.018764995,(E_spinosa_Hox3/1-27:0.03932042,S_maritima_Hox3/1-60:0.14460592):0.06347046):0.085568897,N_molleri_Hox3_or_antp/1-43:0.063259594):0.028371284,((((D_melanogaster_lab/1-60:0.071107939,((T_castaneum_lab/1-60:0.054690983,((P_femoratum_Lab/311-370:0.01564832,(P_litorale_lab/299-358:-0.001789826,((N_molleri_Lab/285-344:-0.015060776,N_gracile_Lab/282-341:0.015061776):0.016788449,S_cheilorhynchus_Lab/280-339:0.00048549101):0.028320909):0.0022632875):0.011266667,T_orbiculare_lab/17-76:-0.00084013259):0.057685327):0.014103526,(((((S_maritima_lab/1-60:0.087866008,(L_elegans_lab-A/1-60:0.030342514,((P_tepidariorum_lab-A/1-60:0.12212546,(T_antipodiana_lab-A/1-60:0.0021601571,(T_clavata_lab-A/1-60:0.016209178,((T_antipodiana_lab-B/1-60:0.0013299785,T_clavata_lab-B/1-60:0.015786197):0.028817579,(H_graminicola_lab-B-1/1-60:0.073467813,H_graminicola_lab-B-2/1-60:0.014908424):0.28408557):0.094640858):0.029763196):0.033995118):0.036380447,A_bruennichi_lab-A/1-60:0.00074651837):0.021531509):0.017133091):0.0057295803,(((((I_scapularis_lab/1-60:-0.0032530613,D_plantarius_lab-A/1-60:0.038211782):0.010440971,C_sculpturatus_lab-B/1-60:0.0079172598):0.017576545,(P_opilio_lab/1-60:5e-07,C_sculpturatus_lab-A/1-60:5e-07):0.0021453672):0.0054067019,M_giganteus_g867.t1/1-59:-0.015446279):0.0078869797,M_giganteus_g14374.t1/1-59:-0.0078864805):0.0021136256):0.012942168,(((D_silvatica_lab-B/1-60:-0.015536845,A_bruennichi_lab-B/1-60:0.15549569):0.007384818,D_plantarius_lab-B/1-60:-0.0073843189):0.0076701706,P_tepidariorum_lab-B/1-60:0.0078422902):0.024011783):0.0025749728,D_silvatica_lab-A/1-60:0.055892967):0.0083631063,L_elegans_lab-B/1-60:0.015049818):0.025832029):0.031157017):0.023058126,(H_graminicola_lab-A-1/1-60:5e-07,H_graminicola_lab-A-2/1-60:5e-07):0.075400636):0.41240758,((M_giganteus_g14380.t1/1-59:5e-07,M_giganteus_g858.t1/1-59:5e-07):0.0043472135,((S_cheilorhynchus_pb/60-119:-0.0042377021,(N_molleri_pb/107-166:-0.0083982376,N_gracile_pb/12-71:0.0083992379):0.0042382022):0.032152358,(O_spinosus_pb/1-59:-0.006651951,((T_castaneum_mxp/1-60:5e-07,D_melanogaster_pb/1-60:5e-07):0.0066828304,(P_opilio_pb/1-60:-0.00013639528,(C_sculpturatus_pb-B/1-60:-0.00043769274,(P_litorale_pb.t1/116-175:5e-07,P_femoratum_pb/168-227:5e-07):0.018299956):0.0001368954):0.01121095):0.0067508956):0.0055858316):0.0097361598):0.22862925):0.042664409,(D_melanogaster_zen/1-60:0.33848408,D_melanogaster_zen2/1-60:0.17559686):0.27414241):0.072646365):0.12136692,(((((((((((P_litorale_AbdB/268-327:0.017383851,P_opilio_Abd-B/1-60:0.020213697):0.0074858181,E_spinosa_AbdB/38-97:0.074878305):0.010521466,T_castaneum_Abd-B/1-60:-0.012627834):0.006540766,S_cheilorhynchus_abdB/38-97:-0.0065402659):0.0030777841,D_melanogaster_Abd-B/1-60:0.016892722):0.0039413651,P_femoratum_abdB/10-69:0.015554879):0.01263836,(((S_maritima_Abd-B/1-60:0.028539646,(P_tepidariorum_Abd-B-A/1-60:5e-07,D_silvatica_Abd-B-B/1-60:5e-07):0.0091947289):0.0075618443,C_sculpturatus_Abd-B-B/1-60:0.011351809):0.0043796254,(I_scapularis_Abd-B/1-60:5e-07,C_sculpturatus_Abd-B-A/1-60:5e-07):0.0053418325):0.001547039):0.017224379,O_spinosus_AbdB/1-59:0.004705356):0.027007567,M_giganteus_g803.t2/1-59:-0.027174858):0.033140469,N_molleri_abdB/1-58:-0.018808287):0.056556329,N_gracile_AbdB/1-40:-0.052246727):0.88623792):0.15976088,((((((P_opilio_ftz/1-60:0.0092232022,O_spinosus_ftz/1-59:-0.009222202):0.034332667,C_sculpturatus_ftz-B/1-60:0.026671186):0.0027716139,((((((P_tepidariorum_ftz-pseudo/1-59:0.23900214,P_tepidariorum_ftz-B/1-60:-0.048764475):0.02465643,L_elegans_ftz-B/1-60:0.010480181):0.096588492,H_graminicola_ftz-B/1-60:-0.0076716095):0.017157787,((T_antipodiana_ftz-B/1-60:5e-07,T_clavata_ftz-B/1-60:5e-07):0.027816169,(A_bruennichi_ftz-B/1-60:-0.00051123463,(D_plantarius_ftz-B/1-60:-0.072309814,D_plantarius_ftz-pseudo/1-58:0.27723372):0.033233844):0.027516589):0.016951049):0.014556909,D_silvatica_ftz-B/1-60:0.052235052):0.0048235976,(((((P_femoratum_ftz/261-320:5e-07,E_spinosa_ftz/225-284:5e-07):0.0061012711,T_orbiculare_ftz/1-57:-0.006100771):0.014950807,I_scapularis_ftz/1-60:0.0031799404):0.0021405155,S_maritima_ftz/1-60:0.016210873):0.0036305301,M_giganteus_g14401.t1/1-59:-0.0037153475):0.012800856):0.0091426112):0.019768165,(M_giganteus_g844.t1/1-59:0.023123328,T_castaneum_ftz/1-60:0.085142508):0.0057687405):0.036319941,((((((group_08/198-257:0.024055772,D_melanogaster_Antp/1-60:-0.005673497):0.0025927087,S_maritima_Antp/1-60:-0.0025922076):0.0089654922,(P_tepidariorum_Antp-A/1-60:0.0087544788,L_elegans_Antp-A/1-60:0.0092853028):0.00045660138):0.0078762341,M_giganteus_g14410.t1/1-59:-0.0077894628):0.004176585,M_giganteus_g836.t1/1-59:-0.0041760849):0.0098581389,((((((S_maritima_Scr/1-60:-0.0090953037,((S_cheilorhynchus_scr/88-119:0.020582182,T_orbiculare_scr/38-97:0.016850082):0.078322127,I_scapularis_Scr/1-60:-0.018613365):0.009095801):0.01576421,M_giganteus_g14399.t1/1-59:-0.015094486):0.0067918748,M_giganteus_g845.t1/1-59:-0.0067913746):0.010930513,(T_castaneum_Cx/1-60:5e-07,D_melanogaster_Scr/1-60:5e-07):0.0066678217):0.01758571,((M_giganteus_g14395.t1/1-59:-0.0053786403,(M_giganteus_g14395.t2/1-59:-0.010477564,((((N_molleri_dfd/33-92:0.063010812,(D_melanogaster_Dfd/1-60:5e-07,T_castaneum_Dfd/1-60:5e-07):0.028495107):0.017633893,S_maritima_Dfd/1-60:0.01757092):0.011164682,(I_scapularis_Dfd/1-60:-0.0018464171,(C_sculpturatus_Dfd-1/1-60:-0.0037968457,(A_bruennichi_Dfd-A/1-60:0.0083559388,(T_antipodiana_Dfd-A/1-60:5e-07,T_clavata_Dfd-A/1-60:5e-07):0.0098632844):0.023131497):0.0018469172):0.0044242367):0.0088584777,(P_opilio_Dfd/1-60:5e-07,D_silvatica_Dfd-A/1-60:5e-07):0.0013605603):0.010104832):0.0053791404):0.019330032,((P_femoratum_dfd/213-272:0.038040977,E_spinosa_Dfd/217-276:0.041101176):0.020987116,T_orbiculare_dfd/151-210:0.022230864):0.17205736):0.066634491):0.016171653,D_plantarius_Scr-A-2/1-52:-0.0086077182):0.052601039):0.05616682):0.017358856,(C_sculpturatus_ftz-A/1-60:0.070264824,D_melanogaster_ftz/1-60:0.14302897):-0.015185358):-0.031008884,((((((D_plantarius_abd-A-A/1-60:5e-07,S_maritima_abd-A/1-60:5e-07):0.0073984894,C_sculpturatus_abd-A-A/1-60:0.010425307):0.0029331082,(M_giganteus_g814.t2/1-59:-0.0042435667,((T_castaneum_abd-A/1-60:5e-07,D_melanogaster_abd-A/1-60:5e-07):0.008252413,M_giganteus_g814.t1/1-59:-0.0082519138):0.0042440668):0.0063299919):0.0052150087,((((M_giganteus_g821.t1/1-59:-0.0041627185,(((H_graminicola_Ubx-A/1-60:5e-07,A_bruennichi_Ubx-A/1-60:5e-07):0.014328957,P_tepidariorum_Ubx-A/1-60:0.003330098):0.0033739414,L_elegans_Ubx-A/1-60:0.032615095):0.0042631133):0.0080540506,D_plantarius_Ubx-A/1-60:0.01396623):0.0094673811,(O_spinosus_Ubx/1-59:-0.0085947718,(S_maritima_Ubx/1-60:5e-07,D_melanogaster_Ubx/1-60:5e-07):0.008595271):0.009080817):0.051195782,I_scapularis_abd-A/1-60:0.0044524744):0.0079138149):0.012489293,P_opilio_abd-A/1-60:0.060418185):0.02954492,N_gracile_AbdA/149-208:0.50458062):0.09098883);
