# Supplementary material for: The genome of a sea spider corroborates a shared Hox cluster motif in arthropods with a reduced posterior tagma
Source: BMC Biol. 2025 Jul 2;23:196. doi: 10.1186/s12915-025-02276-x (PMC12220506; doi:10.1186/s12915-025-02276-x)
Supplement: Supplementary file 3 — Additional file 3. [file 12915_2025_2276_MOESM3_ESM.zip › suppl-file7-gene_analysis/hox/abdA_candidates_collapsed.fa]

>group_01 INSTAR3_TRINITY_DN1669_c1_g1_i2.p1,INSTAR3_TRINITY_DN1669_c1_g1_i3.p1,INSTAR3_TRINITY_DN1669_c1_g1_i6.p1,INSTAR3_TRINITY_DN1669_c1_g1_i7.p1
KLMIMSSFLMNSGSYVDPKFPPSEEYSQNSYIPNHGTDYYGHHHHHHHHQSYGYSQHHGG
AGVMNYGRDSVAGYTNHHVPSSYYQQSCTINAQPNLAVHHGLIPTVGPPGNGLQRTDHLT
IDTSSVPTVGPPTVQQQQSNNLNCGPLLHRNHRSPGSSPPPPGGGDGLTPHLPSDQEQQD
GSNNSQPVIYPWMKKVHVSNPAPNFTGMEPKRQRTAYTRHQILELEKEFHFNRYLTRRRR
IEIAHSLCLSERQIKIWFQNRRMKWKKDNKLPNTKNVRNRHHQHSTPTTNYKHHQSVNNR
SQMNALISQPPPPPPPQQNMAKTEYDLTSL*
>group_02 SUBADULT_TRINITY_DN4226_c3_g1_i1.p1
NNKLYPTDCMTASAVKDHHHHNHHHHQNGYNKDGAMSSWPGSNPLALRSAGMSTDPSSMM
RSTFPSNTMSEHVAAAARVSDVWSTCCQATAGGPPHPNSFYPWMALTGANGLRRRGRQTY
TRYQTLELEKEFHTNHYLTRRRRIEMAHALCLTERQIKIWFQNRRMKLKKEIQAIKELNE
QEKQAQKAKGSNNHHHHHHHTSSSSSSSSHHVDSNMTAKKEHITA*
>group_03 INSTAR2_TRINITY_DN7393_c0_g1_i1.p1,INSTAR6_TRINITY_DN103119_c0_g1_i1.p1
IMSSFLMNSGSYVDPKFPPSEEYSQNSYIPNHGTDYYGHHHHHHHHQSYGYSQHHGGAGV
MNYGRDSVAGYTNHHVPSSYYQQSCTINAQPNLAVHHGLIPTVGPPGNGLQRTDHLTIDT
SSVPTVGPPTVQQQQSNNLNCGPLLHRNHRSPGSSPPPPGGGDGLTPHLPSDQEQQDGSN
NSQPVIYPWMKKVHVSNPAPNFTGMEPKRQRTAYTRHQILELEKEFHFNRYLTRRRRIEI
AHSLCLSERQIKIWFQNRRMKWKKDNKLPNTKNVRNRHHQHSTPTTNYKHHQSVNNRSQM
NALISQPPPPPPPQQNMAKTEYDLTSL*
>group_04 INSTAR3_TRINITY_DN3145_c1_g1_i1.p1,INSTAR5_TRINITY_DN1263_c1_g1_i1.p1
MNSYFDQSGFYNGGSQGQIHGAATPSADQSAYRFPQGLIAVPSPSSSCPQPVTNYDNNVN
NKLYPTDCMTASAVKDHHHHNHHHHQNGYNKDGAMSSWPGSNPLALRSAGMSTDPSSMMR
STFPSNTMSEHVAAAARVSDVWSTCCQATAGGPPHPNSFYPWMALTGANGLRRRGRQTYT
RYQTLELEKEFHTNHYLTRRRRIEMAHALCLTERQIKIWFQNRRMKLKKEIQAIKELNEQ
EKQAQKAKGSNNHHHHHHHTSSSSSSSSHHVDSNMTAKKEHITA*
>group_05 INSTAR6_TRINITY_DN1259_c5_g1_i1.p1
MNSYFDQSGFYNGGSQGQIHGAATPSADQSAYRFPQGLIAVPSPSSSCPQPVTNYDNNVN
NKLYPTDCMTASAVKDHHHHNHHHHQNGYNKDGAMSSWPGSNPLALRSAGMSTDPSSMMR
STFPSNTMSEHVAAAARVSDVWSTCCQATAGGPPHPNSFYPWMALTGANGLRRRGRQTYT
RYQTLELEKEFHTNHYLTRRRRIEMAHALCLTERQIKIWFQNRRMKLKKEIQAIKELNEQ
EKQAQKAKGSNNHHHHHHHTSSSSSSSSSHHVDSNMTAKKEHIT
>group_06 JUV1_TRINITY_DN3244_c8_g1_i1.p1,JUV1_TRINITY_DN3244_c8_g1_i2.p1
MNSYFDQSGFYNGGSQGQIHGAATPSADQSAYRFPQGLIAVPSPSSSCPQPVTNYDNNVN
NKLYPTDCMTASAVKDHHHHNHHHHQNGYNKDGAMSSWPGSNPLALRSAGMSTDPSSMMR
STFPSNTMSEHVAAAARVSDVWSTCCQATAGGPPHPNSFYPWMALTGANGLRRRGRQTYT
RYQTLELEKEFHTNHYLTRRRRIEMAHALCLTERQIKIWFQNRRMKLKKEIQAIKELNEQ
EKQAQKAKGSNNHHHHHHHTSSSSSSSSSHHVDSNMTAKKEHITA*
>group_07 INSTAR5_TRINITY_DN125_c8_g1_i2.p1,INSTAR5_TRINITY_DN125_c8_g1_i3.p1,INSTAR5_TRINITY_DN125_c8_g1_i4.p1,INSTAR5_TRINITY_DN125_c8_g1_i5.p1,INSTAR5_TRINITY_DN125_c8_g1_i6.p1,JUV1_TRINITY_DN1790_c1_g1_i7.p1,JUV1_TRINITY_DN1790_c1_g1_i2.p1,INSTAR2_TRINITY_DN6789_c0_g1_i1.p1,INSTAR2_TRINITY_DN6789_c0_g1_i3.p1,INSTAR2_TRINITY_DN6789_c0_g1_i4.p1,INSTAR4_TRINITY_DN33_c2_g1_i1.p1,INSTAR4_TRINITY_DN33_c2_g1_i14.p1,INSTAR4_TRINITY_DN33_c2_g1_i17.p1,INSTAR4_TRINITY_DN33_c2_g1_i20.p1,INSTAR4_TRINITY_DN33_c2_g1_i21.p1,SUBADULT_TRINITY_DN6952_c0_g1_i12.p1,SUBADULT_TRINITY_DN6952_c0_g1_i2.p1,SUBADULT_TRINITY_DN6952_c0_g1_i3.p1,SUBADULT_TRINITY_DN6952_c0_g1_i4.p1,SUBADULT_TRINITY_DN6952_c0_g1_i5.p1,SUBADULT_TRINITY_DN6952_c0_g1_i6.p1,SUBADULT_TRINITY_DN6952_c0_g1_i7.p1,SUBADULT_TRINITY_DN6952_c0_g1_i8.p1,SUBADULT_TRINITY_DN6952_c0_g1_i10.p1
MSSYFSNSFLTDLRSTGSEHYQGQTVTAQQSGVVDSCDPSLRQSLAAYGATTGIGPTYPR
FPPYDRLEIRQIAANNAAQGNGSATGYYTNQATGHTGLVGHHHHGGGISEQNCRNSPNNP
QNTQYSSCKLQQVSGTSPGVTTPQSPSSALSTGGPGGGIVPPSPVHSPQMYNHHQSITNS
AGVIPSPLYPWMRSQFERKRGRQTYTRYQTLELEKEFHFNRYLTRRRRIEIAHALCLTER
QIKIWFQNRRMKWKKENKPKSDGPNGEIMAPQ*
>group_08 INSTAR3_TRINITY_DN2571_c1_g1_i6.p1,INSTAR3_TRINITY_DN2571_c1_g1_i9.p1,INSTAR3_TRINITY_DN2571_c1_g1_i2.p1,INSTAR3_TRINITY_DN2571_c1_g1_i3.p1,INSTAR3_TRINITY_DN2571_c1_g1_i4.p1,INSTAR3_TRINITY_DN2571_c1_g1_i5.p1,INSTAR6_TRINITY_DN572_c0_g1_i2.p1,INSTAR6_TRINITY_DN572_c0_g1_i3.p1
MSSYFSNSFLTDLRSTGSEHYQGQTVTAQQSGVVDSCDPSLRQSLAAYGATTGIGPTYPR
FPPYDRLEIRQIAANNAAQGNGSATGYYTNQATGHTGLVGHHHHGGGISEQNCRNSPNNP
QNTQYSSCKLQQVSGTSPGVTTPQSPSSALSTGGPGGGIVPPSPVHSPQMYNHHQSITNS
AGVIPSPLYPWMRSQFERKRGRQTYTRYQTLELEKEFHFNRYLTRRRRIEIAHALCLTER
QIQIWFQNRRMKWKKENKPKSDGPNGEIMAPQ*
>group_09 INSTAR1_TRINITY_DN5945_c0_g1_i1.p1,INSTAR3_TRINITY_DN2242_c1_g1_i1.p1,INSTAR3_TRINITY_DN2242_c1_g1_i6.p1,INSTAR3_TRINITY_DN2242_c1_g1_i7.p1,INSTAR5_TRINITY_DN2812_c1_g1_i1.p1,INSTAR5_TRINITY_DN2812_c1_g1_i4.p1,JUV1_TRINITY_DN2310_c0_g1_i1.p1,JUV1_TRINITY_DN2310_c0_g1_i2.p1,JUV1_TRINITY_DN2310_c0_g1_i3.p1,EMBRYO3_TRINITY_DN25865_c0_g1_i1.p1,EMBRYO3_TRINITY_DN25865_c0_g1_i4.p1,INSTAR2_TRINITY_DN9213_c0_g1_i1.p1,INSTAR4_TRINITY_DN780_c3_g2_i1.p1,INSTAR4_TRINITY_DN780_c3_g2_i3.p1,INSTAR4_TRINITY_DN780_c3_g2_i5.p1,INSTAR4_TRINITY_DN780_c3_g2_i6.p1,INSTAR4_TRINITY_DN780_c3_g2_i7.p1,SUBADULT_TRINITY_DN5330_c2_g1_i1.p1,SUBADULT_TRINITY_DN5330_c2_g1_i2.p1
MSSYFGNISTNNWPGANQDQLYVQNAKYGMNYGDSHFGQYATSSPSPFVARYPNYSHHVP
GVTAKPAATYDHHHHHNTNPSYDAQSFYSNISAAARAENPAISHTPPSIDARDYSLTPAS
SCKLGGGGTPTAYSASPGLTPNGVVASSEPSPYNTNSTTHHSSYSSSNRNTSSTLDHSST
NCNNTSSSTSHSSSKSGNFYPWMKSYTDNSTGPKRTRQTYTRYQTLELEKEFHFNRYLTR
RRRIEIAHALGLSERQIKIWFQNRRMKAKKENKLQGMNVSGLSPTLADAKDMVTPKEELI
GS*
>group_10 JUV1_TRINITY_DN1790_c0_g2_i3.p1
MRKVHIGQNGISNGMETKRQRTSYTRYQTLELEKEFHFNRYLTRRRRIEIAHALCLSERQ
IKIWFQNRRMKWKKEHKPIPGSMTAGIPGMGNPLGDGKI*
>group_11 INSTAR3_TRINITY_DN2571_c2_g1_i3.p1,INSTAR3_TRINITY_DN2571_c2_g1_i4.p1,INSTAR3_TRINITY_DN2571_c2_g1_i7.p1,INSTAR5_TRINITY_DN14625_c0_g1_i2.p1,INSTAR5_TRINITY_DN14625_c0_g1_i5.p1,JUV1_TRINITY_DN1790_c0_g2_i4.p1,JUV1_TRINITY_DN1790_c0_g2_i5.p1,JUV1_TRINITY_DN1790_c0_g2_i7.p1,INSTAR2_TRINITY_DN6789_c1_g1_i2.p1,INSTAR4_TRINITY_DN17450_c0_g1_i2.p1,INSTAR6_TRINITY_DN5963_c1_g1_i7.p1,INSTAR6_TRINITY_DN5963_c1_g1_i8.p1,SUBADULT_TRINITY_DN7980_c0_g1_i1.p1,SUBADULT_TRINITY_DN7980_c0_g1_i3.p1
MSSYQFVNSLSSCYGQRPTQGSPAQDYYGGSSYSSNCYNQVSQSTHQYPYTSSSIHHQQQ
QQHGTTGLQQNGADHYGAIGNPRQSGHQSTNSSHNSPRSHTPTHPCNITSQQQQPLPLPP
SSCKYALNITSSGNHAAGNGGGNIDTNAGSSPQDLSTSNNNNSNQQQHQSSISPEPRSTS
PNNTNDTKPSLQSPPQIYPWMRKVHIGQNGISNGMETKRQRTSYTRYQTLELEKEFHFNR
YLTRRRRIEIAHALCLSERQIKIWFQNRRMKWKKEHKPIPGSMTAGIPGMGNPLGDGKI*

>group_12 INSTAR6_TRINITY_DN5963_c1_g1_i1.p1,INSTAR6_TRINITY_DN5963_c1_g1_i3.p1,INSTAR6_TRINITY_DN5963_c1_g1_i4.p1,INSTAR6_TRINITY_DN5963_c1_g1_i5.p1
MSSYQFVNSLSSCYGQRPTQGSPAQDYYGGSSYSSNCYNQVSQSTHQYPYTSSSIHHQQQ
QHGTTGLQQNGADHYGAIGNPRQSGHQSTNSSHNSPRSHTPTHPCNITSQQQQPLPLPPS
SCKYALNITSSGNHAAGNGGGNIDTNAGSSPQDLSTSNNNNSNQQQHQSSISPEPRSTSP
NNTNDTKPSLQSPPQIYPWMRKVHIGQNGISNGMETKRQRTSYTRYQTLELEKEFHFNRY
LTRRRRIEIAHALCLSERQIKIWFQNRRMKWKKEHKPIPGSMTAGIPGMGNPLGDGKI*
>group_13 INSTAR5_TRINITY_DN6865_c1_g1_i1.p1,INSTAR5_TRINITY_DN6865_c1_g1_i3.p1
MSSFLMNSGSYVDPKFPPSEEYSQNSYIPNHGTDYYGHHHHHHHHQSYGYSQHHGGAGVM
NYGRDSVAGYTNHHVPSSYYQQSCTINAQPNLAVHHGLIPTVGPPGNGLQRTDHLTIDTS
SVPTVGPPTVQQQQSNNLNCGPLLHRNHRSPGSSPPPPGGGDGLTPHLPSDQEQQDGSNN
SQPVIYPWMKKVHVSNPAPNFTGMEPKRQRTAYTRHQILELEKEFHFNRYLTRRRRIEIA
HSLCLSERQIKIWFQNRRMKWKKDNKLPNTKNVRNRHHQHSTPTTNYKHHQSVNNRSQMN
ALISQPPPPPPPQQNMAKTEYDLTSL*
>group_14 EMBRYO3_TRINITY_DN1379_c0_g1_i1.p1
MIMSSFLMNSGSYVDPKFPPSEEYSQNSYIPNHGTDYYGHHHHHHHHQSYGYSQHHGGAG
VMNYGRDSVAGYTNHHVPSSYYQQSCTINAQPNLAVHHGLIPTVGPPGNGLQRTDHLTID
TSSVPTVGPPTVQQQQSNNLNCGPLLHRNHRSPGSSPPPPGGGDGLTPHLPSDQEQQDGS
NNSQPVIYPWMKKVHVSNPAPNFTGMEPKRQRTAYTRHQILELEKEFHFNRYLTRRRRIE
IAHSLCLSERQIKIWFQNRRMKWKKDNKLPNTKNVRNRHHQHSTPTTNYKHHQSVNNRSQ
MNALISQPPPPPPPQQNMAKTEYDLTSL*
>group_15 JUV1_TRINITY_DN7637_c1_g1_i3.p1
QRTDHLTIDTSSVPTVGPPTVQQQQSNNLNCGPLLHRNHRSPGSSPPPPGGGDGLTPHLP
SDQEQQDGSNNSQPVIYPWMKKVHVSNPAPNFTGMEPKRQRTAYTRHQILELEKEFHFNR
YLTRRRRIEIAHSLCLSERQIKIWFQNRRMKWKKDNKLPNTKNVRNRHHQHSTPTTNYKH
HQSVNNRSQMNALISQPPPPPPPQQNMAKTEYDLTSL*
>group_16 INSTAR6_TRINITY_DN9432_c1_g1_i5.p1,INSTAR6_TRINITY_DN9432_c1_g1_i6.p1,INSTAR6_TRINITY_DN9432_c1_g1_i7.p1,INSTAR6_TRINITY_DN9432_c1_g1_i4.p1
RKSFVVRCAATSFIMSSYFGNISTNNWPGANQDQLYVQNAKYGMNYGDSHFGQYATSSPS
PFVARYPNYSHHVPGVTAKPAATYDHHHHHNTNPSYDAQSFYSNISAAARAENPAISHTP
PSIDARDYSLTPASSCKLGGGGTPTAYSASPGLTPNGVVASSEPSPYNTNSTTHHSSYSS
SNRNTSSTLDHSSTNCNNTSSSTSHSSSKSGNFYPWMKSYTDNSTGPKRTRQTYTRYQTL
ELEKEFHFNRYLTRRRRIEIAHALGLSERQIKIWFQNRRMKAKKENKLQGMNVSGLSPTL
ADAKDMVTPKEELIGS*
>group_17 JUV1_TRINITY_DN7637_c1_g2_i1.p1,JUV1_TRINITY_DN7637_c1_g2_i2.p1
EKLMIMSSFLMNSGSYVDPKFPPSEEYSQNSYIPNHGTDYYGHHHHHHHHQSYGYSQHHG
GAGVMNYGRDSVAGYTNHHVPSSYYQQSCTINAQPNLAVHHGLIPTVGPPGNGLQRTDHL
TIDTSSVPTVGPPTVQQQQSNNLNCGPLLHRNHRSPGSSPPPPGGGDGLTPHLPSDQEQQ
DGSNNSQPVIYPWMKKVHVSNPAPNFTGMEPKRQRTAYTRHQILELEKEFHFNRYLTRRR
RIEIAHSLCLSERQIKIWFQNRRMKWKKDNKLPNTKNVRNRHHQHSTPTTNYKHHQSVNN
RSQMNALISQPPPPPPPQQNMAKTEYDLTSL*
>group_18 INSTAR4_TRINITY_DN3888_c0_g1_i1.p1
VTNYDNNVNNKLYPTDCMTASAVKDHHHHNHHHHQNGYNKDGAMSSWPGSNPLALRSAGM
STDPSSMMRSTFPSNTMSEHVAAAARVSDVWSTCCQATAGGPPHPNSFYPWMALTGANGL
RRRGRQTYTRYQTLELEKEFHTNHYLTRRRRIEMAHALCLTERQIKIWFQNRRMKLKKEI
QAIKELNEQEKQAQKAKGSNNHHHHHHHTSSSSSSSSHHVDSNMTAKKEHITA*
>group_19 SUBADULT_TRINITY_DN42809_c0_g1_i1.p1
SFLMNSGSYVDPKFPPSEEYSQNSYIPNHGTDYYGHHHHHHHHQSYGYSQHHGGAGVMNY
GRDSVAGYTNHHVPSSYYQQSCTINAQPNLAVHHGLIPTVGPPGNGLQRTDHLTIDTSSV
PTVGPPTVQQQQSNNLNCGPLLHRNHRSPGSSPPPPGGGDGLTPHLPSDQEQQDGSNNSQ
PVIYPWMKKVHVSNPAPNFTGMEPKRQRTAYTRHQILELEKEFHFNRYLTRRRRIEIAHS
LCLSERQIKIWFQNRRMKWKKDNKLPNTKNVRNRHHQHSTPTTNYKHHQSVNNRSQMNAL
ISQPPPPPPPQQNMAKTEYDLTSL*
>group_20 INSTAR4_TRINITY_DN16282_c0_g1_i1.p1,INSTAR4_TRINITY_DN16282_c0_g1_i2.p1
LMIMSSFLMNSGSYVDPKFPPSEEYSQNSYIPNHGTDYYGHHHHHHHHQSYGYSQHHGGA
GVMNYGRDSVAGYTNHHVPSSYYQQSCTINAQPNLAVHHGLIPTVGPPGNGLQRTDHLTI
DTSSVPTVGPPTVQQQQSNNLNCGPLLHRNHRSPGSSPPPPGGGDGLTPHLPSDQEQQDG
SNNSQPVIYPWMKKVHVSNPAPNFTGMEPKRQRTAYTRHQILELEKEFHFNRYLTRRRRI
EIAHSLCLSERQIKIWFQNRRMKWKKDNKLPNTKNVRNRHHQHSTPTTNYKHHQSVNNRS
QMNALISQPPPPPPPQQNMAKTEYDLTSL*
