# Supplementary material for: The genome of a sea spider corroborates a shared Hox cluster motif in arthropods with a reduced posterior tagma
Source: BMC Biol. 2025 Jul 2;23:196. doi: 10.1186/s12915-025-02276-x (PMC12220506; doi:10.1186/s12915-025-02276-x)
Supplement: Supplementary file 3 — Additional file 3. [file 12915_2025_2276_MOESM3_ESM.zip › suppl-file7-gene_analysis/hox/hox.fa]

>C_sculpturatus_NK1-B-1
PRRARTAFTYEQLVALENKFKTTRYLSVCERLNLALSLRLTETQVKIWFQNRRTKWKKQN
>D_melanogaster_slou
PRRARTAFTYEQLVSLENKFKTTRYLSVCERLNLALSLSLTETQVKIWFQNRRTKWKKQN
>L_polyphemus_Slou_D-a
PRRARTAFTYEQLVALENKFKTTRYLSVCERLNLALSLRLTETQVKIWFQNRRTKWKKQN
>P_opilio_NK1
PRRARTAFTYEQLVALENKFKTTRYLSVCERLNLALSLRLTETQVKIWFQNRRTKWKKQN
>P_tepidariorum_NK1-B-1
PRRARTAFTYEQLVALENKFKTTRYLSVCERLNLALSLRLTETQVKIWFQNRRTKWKKQN
>S_maritima_NK1
PRRARTAFTYEQLVALENKFKTTRYLSVCERLNLALSLSLTETQVKIWFQNRRTKWKKQN
>T_castaneum_Slou
PRRARTAFTYEQLVALENKFKTTRYLSVCERLNLALSLSLTETQVKIWFQNRRTKWKKQN
>T_tridentatus_Slou_A
PRRARTAFTYEQLVALENKFKTTRYLSVCERLNLALSLRLTETQVKIWFQNRRTKWKKQN
>D_melanogaster_lab
NNSGRTNFTNKQLTELEKEFHFNRYLTRARRIEIANTLQLNETQVKIWFQNRRMKQKKRV
>T_castaneum_lab
LNTGRTNFTNKQLTELEKEFHFNKYLTRARRIEIASALQLNETQVKIWFQNRRMKQKKRM
>S_maritima_lab
NISGRTNFTTKQLTELEKEFHFNKYLTRARRIEIASALQLNEVQVKIWFQNRRMKQKKRI
>I_scapularis_lab
NGTGRTNFTTKQLTELEKEFHFNKYLTRARRIEIATALQLNETQVKIWFQNRRMKQKKRM
>P_opilio_lab
PGSGRTNFTTKQLTELEKEFHFNKYLTRARRIEIATALQLNETQVKIWFQNRRMKQKKRM
>C_sculpturatus_lab-A
PGSGRTNFTTKQLTELEKEFHFNKYLTRARRIEIATALQLNETQVKIWFQNRRMKQKKRM
>D_silvatica_lab-A
AGTGRTNFTTKQLTELEKEFHFNKYLTRARRIEIANVLTLNETQVKIWFQNRRMKQKKRM
>D_plantarius_lab-A
NGSGRTNFTTKQLTELEKEFHYNKYLTRARRIEIATALQLNETQVKIWFQNRRMKQKKRM
>L_elegans_lab-A
SGSGRTNFTTKQLTELEKEFHFNKYLTRARRIEIATILGLNETQVKIWFQNRRMKQKKRI
>P_tepidariorum_lab-A
SASGRTNFSTKQLTELEKEFHFHKYLNRARRIEIASSLGLNETQVKIWFQNRRMKAKKRL
>A_bruennichi_lab-A
SGSGRTNFTTKQLTELEKEFHYNKYLTRARRIEIASSLGLNETQVKIWFQNRRMKQKKRM
>T_antipodiana_lab-A
AGSSRTNFTTKQLTELEKEFHFNKYLNRARRIEIASVLQLNETQVKIWFQNRRMKQKKRM
>T_clavata_lab-A
AGSGRTNFTTKQLTELEKEFHFNKYLNRAKRIEIAGALQLNETQVKIWFQNRRMKQKKRI
>H_graminicola_lab-A-1
PGSGRTNFTTKQLCELEKEFHFNKYLTRARRIEIASALQLNETQVKIWFQNRRMKHKKRQ
>H_graminicola_lab-A-2
PGSGRTNFTTKQLCELEKEFHFNKYLTRARRIEIASALQLNETQVKIWFQNRRMKHKKRQ
>C_sculpturatus_lab-B
GGTGRTNFTTKQLTELEKEFHFNKYLTRARRIEIATALQLNETQVKIWFQNRRMKQKKRM
>D_silvatica_lab-B
PGTGRTNFTTKQLTELEKEFHFNKYLTRARRIEIATALHLNETQVKIWFQNRRMKQKKRM
>D_plantarius_lab-B
PGTGRTNFTTKQLTELEKEFHFNKYLTRARRIEIATALHLNETQVKIWFQNRRMKQKKRM
>L_elegans_lab-B
PGSGRTNFTTKQLTELEKEFHFNKYLTRARRIEIATALNLNETQVKIWFQNRRMKQKKRM
>P_tepidariorum_lab-B
PGTGRTNFTTKQLTELEKEFHFNKYLTRARRIEIATALHLNETQVKIWFQNRRMKQKKRI
>A_bruennichi_lab-B
PGTGRTNFTTKQLTELEKEFYYNKYLTRVRRMEIAQALNLNETQVKIWFQNRRMKQKKRA
>T_antipodiana_lab-B
PGTGRTNFTTKQLTELEKEFHYSKYLSRAKRIEIATVLHLNETQVKIWFQNRRMKQKKRM
>T_clavata_lab-B
PGTGRTNFTTKQLTELEKEFHYSKYLSRAKRIEIATILHLNETQVKIWFQNRRMKQKKRM
>H_graminicola_lab-B-1
YCAGRTNFSTKQLTELEKEYITTKYLNRARRIEIATALHLNETQVKIWFQNRRMKSKKRM
>H_graminicola_lab-B-2
ATGTRTNFSTKQLTELEKEYITTKYLNRARRIEIATALHLNETQVKIWFQNRRMKSKKRM
>T_castaneum_mxp
PRRLRTAYTNTQLLELEKEFHFNKYLCRPRRIEIAASLDLTERQVKVWFQNRRMKHKRQT
>D_melanogaster_pb
PRRLRTAYTNTQLLELEKEFHFNKYLCRPRRIEIAASLDLTERQVKVWFQNRRMKHKRQT
>S_maritima_pb
PRRLRTAYTNTQLLELEKEFHFNKYLCRPRRIEIAASLDLTERQVKVWFQNRRMKHKRQT
>I_scapularis_pb
PRRLRTAYTNTQLLELEKEFHFNKYLCRPRRIEIAASLDLTERQVKVWFQNRRMKHKRQT
>P_opilio_pb
PRRLRTAYTNTQLLELEKEFHFNKYLCRPRRIEIAASLDLTERQVKVWFQNRRMKHKRQS
>C_sculpturatus_pb-A
PRRLRTAYTNTQLLELEKEFHFNKYLCRPRRIEIAASLDLTERQVKVWFQNRRMKHKRQT
>D_silvatica_pb-A
PRRLRTAYTNTQLLELEKEFHFNKYLCRPRRIEIAASLDLTERQVKVWFQNRRMKHKRQT
>D_plantarius_pb-A
PRRLRTAYTNTQLLELEKEFHFNKYLCRPRRIEIAASLDLTERQVKVWFQNRRMKHKRQT
>L_elegans_pb-A
PRRLRTAYTNTQLLELEKEFHFNKYLCRPRRIEIAASLDLTERQVKVWFQNRRMKHKRQT
>P_tepidariorum_pb-A
PRRLRTAYTNTQLLELEKEFHFNKYLCRPRRIEIAASLDLTERQVKVWFQNRRMKHKRQT
>A_bruennichi_pb-A
PRRLRTAYTNTQLLELEKEFHFNKYLCRPRRIEIAASLDLTERQVKVWFQNRRMKHKRQT
>T_antipodiana_pb-A
PRRLRTAYTNTQLLELEKEFHFNKYLCRPRRIEIAASLDLTERQVKVWFQNRRMKHKRQT
>T_clavata_pb-A
PRRLRTAYTNTQLLELEKEFHFNKYLCRPRRIEIAASLDLTERQVKVWFQNRRMKHKRQT
>H_graminicola_pb-A-1
PRRLRTAYTNTQLLELEKEFHFNKYLCRPRRIEIAASLDLTERQVKVWFQNRRMKHKRQT
>H_graminicola_pb-A-2
PRRLRTAYTNTQLLELEKEFHFNKYLCRPRRIEIAASLDLTERQVKVWFQNRRMKHKRQT
>C_sculpturatus_pb-B
PRRLRTAYTNTQLLELEKEFHFNKYLCRPRRIEIAASLDLTERQVKVWFQNRRMKHKRQS
>D_silvatica_pb-B
PRRLRTAYTNTQLLELEKEFHFNKYLCRPRRIEIAASLDLTERQVKVWFQNRRMKHKRQT
>D_plantarius_pb-B
PRRLRTAYTNTQLLELEKEFHFNKYLCRPRRIEIAASLDLTERQVKVWFQNRRMKHKRQS
>L_elegans_pb-B
PRRLRTAYTNTQLLELEKEFHFNKYLCRPRRIEIAASLDLTERQVKVWFQNRRMKHKRQS
>P_tepidariorum_pb-B
PRRLRTAYTNTQLLELEKEFHFNKYLCRPRRIEIAASLDLTERQVKVWFQNRRMKHKRQS
>H_graminicola_pb-B
PRRLRTAYTNTQLLELEKEFHFNKYLCRPRRIEIAASLDLTERQVKVWFQNRRMKHKRQS
>A_bruennichi_pb-B
PRRLRTAYTNTQLLELEKEFHFNKYLCRPRRIEIAASLDLTERQVKVWFQNRRMKHKRQS
>T_antipodiana_pb-B
PRRLRTAYTNTQLLELEKEFHFNKYLCRPRRIEIAASLDLTERQVKVWFQNRRMKHKRQS
>T_clavata_pb-B
PRRLRTAYTNTQLLELEKEFHFNKYLCRPRRIEIAASLDLTERQVKVWFQNRRMKHKRQS
>D_melanogaster_bcd
PRRTRTTFTSSQIAELEQHFLQGRYLTAPRLADLSAKLALGTAQVKIWFKNRRRRHKIQS
>S_maritima_Hox3
NKRSRTAYTQSQLLELEKEFHFNRYLCRPRRLELASLLNLTERQIKIWFQNRRMKIKKIK
>I_scapularis_Hox3
LKRPRTAYTTSQLLELEKEFHFNRYLCRPRRIEMAAYLNLTERQIKIWFQNRRMKFKKEQ
>P_opilio_Hox3
VKRPRTAYTNNQLVELEKEFHFNRYLCRPRRVELAAQLSLSERQIKVWFQNRRMKYKKDS
>C_sculpturatus_Hox3-A
KKRSRTAFSSHQLLTMEKRFSVNQYISTPEKKILARELNLDPERIKVWFQNRRMKYKKWK
>D_silvatica_Hox3-A
PKRARTAFTNAQLLELEKEFHTNKYICRPKRQQLSEMLKLTERQIKIWFQNRRMRYKKDQ
>D_plantarius_Hox3-A
AKRTRTTFDAHKQKILEEHFQKNPYISKEDRVKLAELLGVKEKQIKIWYQNRRMRERKKL
>P_tepidariorum_Hox3-A
RRISRMTYDEDQIEELEKEYAKSPYLNNANRKKLSQKMGVDERRLKIWFQNRRMREKTRT
>C_sculpturatus_Hox3-B
IKRARTAYTSAQLVELEKEFHFNRYLCRPRRIEMAALLNLTERQIKIWFQNRRMKFKKEQ
>D_silvatica_Hox3-B
SKRARTAYTSAQLVELEKEFLFNRYLCRPRRIEMAALLNLTERQIKIWFQNRRMKYKKEQ
>D_plantarius_Hox3-B
AKRARTAYTSAQLVELEKEFHFNRYLCRPRRIEMANLLNLSERQIKIWFQNRRMKYKKEQ
>L_elegans_Hox3-B
TKRQRTAYTSAQLVELEKEFHFNRYLCRPRRIEMASLLNLTERQIKIWFQNRRMKYKKEQ
>P_tepidariorum_Hox3-B
AKRARTAYTSAQLVELEKEFHFNRYLCRPRRIEMASLLNLTERQIKIWFQNRRMKYKKEQ
>H_graminicola_Hox3-B
SKRARTAYTSAQLVELEKEFHFNRYLCRPRRIEMAALLNLTERQIKIWFQNRRMKFKKEQ
>A_bruennichi_Hox3-B
SKRARTAYTSAQLVELEKEFHFNRYLCRPRRIEMASLLNLTERQIKIWFQNRRMKYKKEQ
>T_antipodiana_Hox3-B
SKRARTAYTSAQLVELEKEFHFNRYLCRPRRIEMASLLNLTERQIKIWFQNRRMKYKKEQ
>T_clavata_Hox3-B
SKRARTAYTSAQLVELEKEFHFNRYLCRPRRIEMASLLNLTERQIKIWFQNRRMKYKKEQ
>D_melanogaster_zen
LKRSRTAFTSVQLVELENEFKSNMYLYRTRRIEIAQRLSLCERQVKIWFQNRRMKFKKDI
>T_castaneum_zen
GKRARTAYTSSQLVELEREFHRSKYLCRPRRIQMAQNLNLTERQIKIWFQNRRMKFKKEE
>D_melanogaster_zen2
SKRSRTAFSSLQLIELEREFHLNKYLARTRRIEISQRLALTERQVKIWFQNRRMKLKKST
>T_castaneum_zen2
GKRARTAYTSAQLVELEREFHHGKYLSRPRRIQIAENLNLSERQIKIWFQNRRMKHKKEQ
>D_melanogaster_Dfd
PKRQRTAYTRHQILELEKEFHYNRYLTRRRRIEIAHTLVLSERQIKIWFQNRRMKWKKDN
>T_castaneum_Dfd
PKRQRTAYTRHQILELEKEFHYNRYLTRRRRIEIAHTLVLSERQIKIWFQNRRMKWKKDN
>S_maritima_Dfd
PKRQRTAYTRQQILELEKEFHFNRYLTRRRRIEIAHTLCLSERQIKIWFQNRRMKWKKDN
>I_scapularis_Dfd
PKRQRTAYTRHQILELEKEFHFNRYLTRRRRIEIAHSLCLSERQIKIWFQNRRMKWKKDN
>P_opilio_Dfd
PKRQRTAYTRHQILELEKEFHFNRYLTRRRRIEIAHALCLSERQIKIWFQNRRMKWKKDN
>C_sculpturatus_Dfd-1
PKRQRTAYTRHQILELEKEFHFNRYLTRRRRIEIAHSLCLSERQIKIWFQNRRMKWKKDN
>C_sculpturatus_Dfd-2
PKRQRTAYTRHQILELEKEFHFNRYLTRRRRIEIAHSLCLSERQIKIWFQNRRMKWKKDN
>D_silvatica_Dfd-A
PKRQRTAYTRHQILELEKEFHFNRYLTRRRRIEIAHALCLSERQIKIWFQNRRMKWKKDN
>D_plantarius_Dfd-A
PKRQRTAYTRHQILELEKEFHFNRYLTRRRRIEIAHALCLSERQIKIWFQNRRMKWKKDN
>L_elegans_Dfd-A
PKRQRTAYTRHQILELEKEFHFNRYLTRRRRIEIAHSLCLSERQIKIWFQNRRMKWKKDN
>P_tepidariorum_Dfd-A
PKRQRTAYTRHQILELEKEFHFNRYLTRRRRIEIAHSLCLSERQIKIWFQNRRMKWKKDN
>H_graminicola_Dfd-A
PKRQRTAYTRHQILELEKEFHFNRYLTRRRRIEIAHSLCLSERQIKIWFQNRRMKWKKDN
>A_bruennichi_Dfd-A
PKRQRTAYTRHQILELEKEFHFNRYLTRRRRIEIAHSLLLSERQIKIWFQNRRMKWKKDN
>T_antipodiana_Dfd-A
QKRQRTAYTRHQILELEKEFHFNRYLTRRRRIEIAHSLLLSERQIKIWFQNRRMKWKKDN
>T_clavata_Dfd-A
QKRQRTAYTRHQILELEKEFHFNRYLTRRRRIEIAHSLLLSERQIKIWFQNRRMKWKKDN
>D_silvatica_Dfd-B
PKRQRTAYTRHQILELEKEFHFNRYLTRRRRIEIAHALCLSERQIKIWFQNRRMKWKKDN
>D_plantarius_Dfd-B
PKRQRTAYTRHQILELEKEFHFNRYLTRRRRIEIAHALCLSERQIKIWFQNRRMKWKKDN
>L_elegans_Dfd-B
PKRQRTAYTRHQILELEKEFHFNRYLTRRRRIEIAHALCLSERQIKIWFQNRRMKWKKDN
>P_tepidariorum_Dfd-B
PKRQRTAYTRHQILELEKEFHFNRYLTRRRRIEIAHALCLSERQIKIWFQNRRMKWKKDN
>H_graminicola_Dfd-B
PKRQRTAYTRHQILELEKEFHFNRYLTRRRRIEIAHALCLSERQIKIWFQNRRMKWKKDN
>A_bruennichi_Dfd-B
PKRQRTAYTRHQILELEKEFHFNRYLTRRRRIEIAHALCLSERQIKIWFQNRRMKWKKDN
>T_antipodiana_Dfd-B
PKRQRTAYTRHQILELEKEFHFNRYLTRRRRIEIAHALCLSERQIKIWFQNRRMKWKKDN
>T_clavata_Dfd-B
PKRQRTAYTRHQILELEKEFHFNRYLTRRRRIEIAHALCLSERQIKIWFQNRRMKWKKDN
>T_castaneum_Cx
TKRQRTSYTRYQTLELEKEFHFNRYLTRRRRIEIAHALCLTERQIKIWFQNRRMKWKKEH
>D_melanogaster_Scr
TKRQRTSYTRYQTLELEKEFHFNRYLTRRRRIEIAHALCLTERQIKIWFQNRRMKWKKEH
>S_maritima_Scr
TKRQRTSYTRYQTLELEKEFHFNRYLTRRRRIEIAHALCLSERQIKIWFQNRRMKWKKEH
>I_scapularis_Scr
TKRQRTSYTRYQTLELEKEFHFNRYLTRRRRIEIAHALCLSERQIKIWFQNRRMKWKKEH
>P_opilio_Scr
TKRQRTSYTRYQTLELEKEFHFNRYLTRRRRIEIAHALCLSERQIKIWFQNRRMKWKKEH
>C_sculpturatus_Scr-1
TKRQRTSYTRYQTLELEKEFHFNRYLTRRRRIEIAHALCLSERQIKIWFQNRRMKWKKEH
>C_sculpturatus_Scr-2
TKRQRTSYTRYQTLELEKEFHFNRYLTRRRRIEIAHALCLSERQIKIWFQNRRMKWKKEH
>D_silvatica_Scr-A
TKRQRTSYTRYQTLELEKEFHFNRYLTRRRRIEIAHALCLSERQIKIWFQNRRMKWKKEH
>L_elegans_Scr-A
TKRQRTSYTRYQTLELEKEFHFNRYLTRRRRIEIAHALCLSERQIKIWFQNRRMKWKKEH
>P_tepidariorum_Scr-A
TKRQRTSYTRYQTLELEKEFHFNRYLTRRRRIEIAHALCLSERQIKIWFQNRRMKWKKEH
>H_graminicola_Scr-A
TKRQRTSYTRYQTLELEKEFHFNRYLTRRRRIEIAHALCLSERQIKIWFQNRRMKWKKEH
>A_bruennichi_Scr-A
TKRQRTSYTRYQTLELEKEFHFNRYLTRRRRIEIAHALCLSERQIKIWFQNRRMKWKKEH
>T_antipodiana_Scr-A
TKRQRTSYTRYQTLELEKEFHFNRYLTRRRRIEIAHALCLSERQIKIWFQNRRMKWKKEH
>T_clavata_Scr-A
TKRQRTSYTRYQTLELEKEFHFNRYLTRRRRIEIAHALCLSERQIKIWFQNRRMKWKKEH
>D_plantarius_Scr-A-1
TKRQRTSYTRYQTLELEKEFHFNRYLTRRRRIEIAHALCLSERQIKIWFQNRRMKWKKEH
>D_plantarius_Scr-A-2
SRYQTLELEKEFHFNRYLTRRRRIEIAHALCLSERQIKIWFQNRRMKWKKEH
>D_plantarius_Scr-B
TKRQRTSYTRYQTLELEKEFHFNRYLTRRRRIEIAHALCLSERQIKIWFQNRRMKWKKEH
>L_elegans_Scr-B
TKRQRTSYTRYQTLELEKEFHFNRYLTRRRRIEIAHALCLSERQIKIWFQNRRMKWKKEH
>P_tepidariorum_Scr-B
TKRQRTSYTRYQTLELEKEFHFNRYLTRRRRIEIAHALCLSERQIKIWFQNRRMKWKKEH
>H_graminicola_Scr-B
TKRQRTSYTRYQTLELEKEFHFNRYLTRRRRIEIAHALCLSERQIKIWFQNRRMKWKKEH
>A_bruennichi_Scr-B
TKRQRTSYTRYQTLELEKEFHFNRYLTRRRRIEIAHALCLSERQIKIWFQNRRMKWKKEH
>T_antipodiana_Scr-B
TKRQRTSYTRYQTLELEKEFHFNRYLTRRRRIEIAHALCLSERQIKIWFQNRRMKWKKEH
>T_clavata_Scr-B
TKRQRTSYTRYQTLELEKEFHFNRYLTRRRRIEIAHALCLSERQIKIWFQNRRMKWKKEH
>D_melanogaster_abd-A
RRRGRQTYTRFQTLELEKEFHFNHYLTRRRRIEIAHALCLTERQIKIWFQNRRMKLKKEL
>T_castaneum_abd-A
RRRGRQTYTRFQTLELEKEFHFNHYLTRRRRIEIAHALCLTERQIKIWFQNRRMKLKKEL
>S_maritima_abd-A
RRRGRQTYTRFQTLELEKEFHFNHYLTRRRRIEIAHALCLTERQIKIWFQNRRMKLKKEM
>I_scapularis_abd-A
RRRGRQTYTRYQTLELEKEFHFNHYLTRRRRIEIAHALCLTERQIKIWFQNRRMKLKKEL
>P_opilio_abd-A
RRRGRQTYTRFQTLELEKEFHFKQYLTRRRRIEIAHALCLTERQIKIWFQNRRMKHKKEM
>C_sculpturatus_abd-A-A
RRRGRQTYTRFQTLELEKEFHFNHYLTRRRRIEIAHALCLTERQIKIWFQNRRMKLKKEI
>D_silvatica_abd-A-A
RRRGRQTYTRFQTLELEKEFHFNHYLTRRRRIEIAHALCLTERQIKIWFQNRRMKLKKEL
>D_plantarius_abd-A-A
RRRGRQTYTRFQTLELEKEFHFNHYLTRRRRIEIAHALCLTERQIKIWFQNRRMKLKKEM
>L_elegans_abd-A-A
RRRGRQTYTRFQTLELEKEFHFNHYLTRRRRIEIAHALCLTERQIKIWFQNRRMKLKKEM
>P_tepidariorum_abd-A-A
RRRGRQTYTRFQTLELEKEFHFNHYLTRRRRIEIAHALCLTERQIKIWFQNRRMKLKKEM
>H_graminicola_abd-A-A
RRRGRQTYTRFQTLELEKEFHFNHYLTRRRRIEIAHALCLTERQIKIWFQNRRMKLKKEM
>A_bruennichi_abd-A-A
RRRGRQTYTRFQTLELEKEFHFNHYLTRRRRIEIAHALCLTERQIKIWFQNRRMKLKKEM
>T_antipodiana_abd-A-A
RRRGRQTYTRFQTLELEKEFHFNHYLTRRRRIEIAHALCLTERQIKIWFQNRRMKLKKEM
>T_clavata_abd-A-A
RRRGRQTYTRFQTLELEKEFHFNHYLTRRRRIEIAHALCLTERQIKIWFQNRRMKLKKEM
>C_sculpturatus_abd-A-B
RRRGRQTYTRFQTLELEKEFHFNHYLTRRRRIEIAHALCLTERQIKIWFQNRRMKLKKEL
>D_silvatica_abd-A-B
RRRGRQTYTRFQTLELEKEFHFNHYLTRRRRIEIAHALCLTERQIKIWFQNRRMKLKKEL
>D_plantarius_abd-A-B
RRRGRQTYTRFQTLELEKEFHFNHYLTRRRRIEIAHALCLTERQIKIWFQNRRMKLKKEL
>L_elegans_abd-A-B
RRRGRQTYTRFQTLELEKEFHFNHYLTRRRRIEIAHALCLTERQIKIWFQNRRMKLKKEL
>P_tepidariorum_abd-a-B
RRRGRQTYTRFQTLELEKEFHFNHYLTRRRRIEIAHALCLTERQIKIWFQNRRMKLKKEL
>H_graminicola_abd-A-B
RRRGRQTYTRFQTLELEKEFHFNHYLTRRRRIEIAHALCLTERQIKIWFQNRRMKLKKEL
>A_bruennichi_abd-A-B
RRRGRQTYTRFQTLELEKEFHFNHYLTRRRRIEIAHALCLTERQIKIWFQNRRMKLKKEL
>T_antipodiana_abd-A-B
RRRGRQTYTRFQTLELEKEFHFNHYLTRRRRIEIAHALCLTERQIKIWFQNRRMKLKKEL
>T_clavata_abd-A-B
RRRGRQTYTRFQTLELEKEFHFNHYLTRRRRIEIAHALCLTERQIKIWFQNRRMKLKKEL
>D_melanogaster_Antp
RKRGRQTYTRYQTLELEKEFHFNRYLTRRRRIEIAHALCLTERQIKIWFQNRRMKWKKEN
>S_maritima_Antp
RKRGRQTYTRYQTLELEKEFHFNRYLTRRRRIEIAHALCLTERQIKIWFQNRRMKWKKEN
>I_scapularis_Antp
RKRGRQTYTRYQTLELEKEFHFNRYLTRRRRIEIAHALCLTERQIKIWFQNRRMKWKKEN
>P_opilio_Antp
RKRGRQTYTRYQTLELEKEFHFNRYLTRRRRIEIAHALCLTERQIKIWFQNRRMKWKKEN
>C_sculpturatus_Antp-1
RKRGRQTYTRYQTLELEKEFHFNRYLTRRRRIEIAHALCLTERQIKIWFQNRRMKWKKEN
>C_sculpturatus_Antp-2
RKRGRQTYTRYQTLELEKEFHFNRYLTRRRRIEIAHALCLTERQIKIWFQNRRMKWKKEN
>D_silvatica_Antp-A
RKRGRQTYTRYQTLELEKEFHFNRYLTRRRRIEIAHALCLTERQIKIWFQNRRMKWKKEN
>D_plantarius_Antp-A
RKRGRQTYTRYQTLELEKEFHFNRYLTRRRRIEIAHALCLTERQIKIWFQNRRMKWKKEN
>L_elegans_Antp-A
RKRGRQTYTRYQTLELEKEFHFNRYLTRRRRIEIAHSLCLTERQIKIWFQNRRMKWKKEN
>P_tepidariorum_Antp-A
RKRGRQTYTRYQTLELEKEFHFNRYLTRRRRIEIAHTLCLTERQIKIWFQNRRMKWKKEN
>A_bruennichi_Antp-A
RKRGRQTYTRYQTLELEKEFHFNRYLTRRRRIEIAHALCLTERQIKIWFQNRRMKWKKEN
>T_antipodiana_Antp-A
RKRGRQTYTRYQTLELEKEFHFNRYLTRRRRIEIAHALCLTERQIKIWFQNRRMKWKKEN
>T_clavata_Antp-A
RKRGRQTYTRYQTLELEKEFHFNRYLTRRRRIEIAHALCLTERQIKIWFQNRRMKWKKEN
>H_graminicola_Antp-A-1
RKRGRQTYTRYQTLELEKEFHFNRYLTRRRRIEIAHALCLTERQIKIWFQNRRMKWKKEN
>H_graminicola_Antp-A-2
RKRGRQTYTRYQTLELEKEFHFNRYLTRRRRIEIAHALCLTERQIKIWFQNRRMKWKKEN
>D_silvatica_Antp-B
RKRGRQTYTRYQTLELEKEFHFNRYLTRRRRIEIAHALCLTERQIKIWFQNRRMKWKKEN
>D_plantarius_Antp-B
RKRGRQTYTRYQTLELEKEFHFNRYLTRRRRIEIAHALCLTERQIKIWFQNRRMKWKKEN
>L_elegans_Antp-B
RKRGRQTYTRYQTLELEKEFHFNRYLTRRRRIEIAHALCLTERQIKIWFQNRRMKWKKEN
>P_tepidariorum_Antp-B
RKRGRQTYTRYQTLELEKEFHFNRYLTRRRRIEIAHALCLTERQIKIWFQNRRMKWKKEN
>H_graminicola_Antp-B
RKRGRQTYTRYQTLELEKEFHFNRYLTRRRRIEIAHALCLTERQIKIWFQNRRMKWKKEN
>A_bruennichi_Antp-B
RKRGRQTYTRYQTLELEKEFHFNRYLTRRRRIEIAHALCLTERQIKIWFQNRRMKWKKEN
>T_antipodiana_Antp-B
RKRGRQTYTRYQTLELEKEFHFNRYLTRRRRIEIAHALCLTERQIKIWFQNRRMKWKKEN
>T_clavata_Antp-B
RKRGRQTYTRYQTLELEKEFHFNRYLTRRRRIEIAHALCLTERQIKIWFQNRRMKWKKEN
>D_melanogaster_ftz
SKRTRQTYTRYQTLELEKEFHFNRYITRRRRIDIANALSLSERQIKIWFQNRRMKSKKDR
>T_castaneum_ftz
NKRTRQTYTRYQTLELEKEFHFNKYLTRRRRIEIAESLRLTERQIKIWFQNRRMKAKKDT
>S_maritima_ftz
PKRTRQTYTRFQTLELEKEFHFNRYLTRRRRIEIAHALGLTERQIKIWFQNRRMKAKKEN
>I_scapularis_ftz
PKRTRQTYTRYQTLELEKEFHFNRYLTRRRRIEIAHALGLTERQIKIWFQNRRMKAKKEN
>P_opilio_ftz
QKRTRQTYTRIQTLELEKEFHFNRYLTRRRRIEIAHSLGLTERQIKIWFQNRRMKAKKET
>C_sculpturatus_ftz-A
TKRTRQTYTRYQTLELEKEFHFNRYLTRRRRVEIARMLSLTERQIKIWFQNRRMKAKKEQ
>C_sculpturatus_ftz-B
QKRTRQTYTRYQTLELEKEFHFNHYLTRRRRIEIAHSLGLTERQIKIWFQNRRMKAKKEN
>D_silvatica_ftz-B
PKRTRQTYTRYQTLELEKEFHFNHYLTRRRRIEIAHTLGLTERQIKIWFQNRRMKAKKDG
>D_plantarius_ftz-B
PKRSRQTYTRYQTLELEKEFHFNQYLTRRRRIEIAHTLGLTERQIKIWFQNRRMKAKKEN
>L_elegans_ftz-B
PKRSRQTYTRYQTLELEKEFHLTKYLTRKRRVEIAHTLGLTERQIKIWFQNRRMKAKKET
>P_tepidariorum_ftz-B
PKRSRQTYTRYQTLELEKEFHLTRYLTRKRRVEIAHTLGLTERQIKIWFQNRRMKAKKEN
>H_graminicola_ftz-B
PKRSRQTYTRYQTLELEKEFHFNRYLTRRRRIEIAHTLGLTERQIKIWFQNRRMKAKKEN
>A_bruennichi_ftz-B
TKRSRQTYTRFQTLELEKEFHFNQYLTRRRRIEIAHTLGLTERQIKIWFQNRRMKAKKEN
>T_antipodiana_ftz-B
SKRSRQTYTRFQTLELEKEFHFNQYLTRRRRIEIAHALGLTERQIKIWFQNRRMKAKKEK
>T_clavata_ftz-B
SKRSRQTYTRFQTLELEKEFHFNQYLTRRRRIEIAHALGLTERQIKIWFQNRRMKAKKEK
>D_plantarius_ftz-pseudo
AKRSRQTYTRYQTLELEKEFHFNQYLTRRRRI*IAHTLGLTERQIKYGFRIDVKAKKEN
>P_tepidariorum_ftz-pseudo
GKRSRQAYTKYQTLELEKEFHLTSLIRKRRVKIAHTLGLTERQIKIWFQNRKMKANKEN
>T_castaneum_ptl
RKRGRQTYTRYQTLELEKEFHFNRYLTRRRRIEIAHALCLTERQIKIWFQNRRMKWKKEN
>D_melanogaster_Ubx
RRRGRQTYTRYQTLELEKEFHTNHYLTRRRRIEMAHALCLTERQIKIWFQNRRMKLKKEI
>S_maritima_Ubx
RRRGRQTYTRYQTLELEKEFHTNHYLTRRRRIEMAHALCLTERQIKIWFQNRRMKLKKEI
>I_scapularis_Ubx
RRRGRQTYTRYQTLELEKEFHTNHYLTRRRRIEMAHALCLTERQIKIWFQNRRMKLKKEI
>P_opilio_Ubx
RRRGRQTYTRYQTLELEKEFHTNHYLTRRRRIEMAHALCLTERQIKIWFQNRRMKLKKEI
>C_sculpturatus_Ubx-A
RRRGRQTYTRYQTLELEKEFHTNHYLTRRRRIEMAHALCLTERQIKIWFQNRRMKLKKEI
>D_silvatica_Ubx-A
RRRGRQTYTRYQTLELEKEFHTNHYLTRRRRIEMAHALCLTERQIKIWFQNRRMKLKKEI
>D_plantarius_Ubx-A
RRRGRQTYTRYQTLELEKEFHTNHYLTRRRRIEMAHSLCLTERQIKIWFQNRRMKLKKEQ
>L_elegans_Ubx-A
RRRGRQTYTRYQTLELEKEFHSSHYLTRRRRIEMAHSLCLTERQIKIWFQNRRMKLKKEI
>P_tepidariorum_Ubx-A
RRRGRQTYTRYQTLELEKEFHTNHYLTRRRRIEMAHSLCLTERQIKIWFQNRRMKLKKEI
>H_graminicola_Ubx-A
RRRGRQTYTRFQTLELEKEFHTNHYLTRRRRIEMAHSLCLTERQIKIWFQNRRMKLKKEI
>A_bruennichi_Ubx-A
RRRGRQTYTRFQTLELEKEFHTNHYLTRRRRIEMAHSLCLTERQIKIWFQNRRMKLKKEI
>T_antipodiana_Ubx-A
RRRGRQTYTRFQTLELEKEFHTNHYLTRRRRIEMAHSLCLTERQIKIWFQNRRMKLKKEI
>T_clavata_Ubx-A
RRRGRQTYTRFQTLELEKEFHTNHYLTRRRRIEMAHSLCLTERQIKIWFQNRRMKLKKEI
>C_sculpturatus_Ubx-B
RRRGRQTYTRYQTLELEKEFHTNHYLTRRRRIEMAHALCLTERQIKIWFQNRRMKLKKEI
>D_silvatica_Ubx-B
RRRGRQTYTRYQTLELEKEFHTNHYLTRRRRIEMAHALCLTERQIKIWFQNRRMKLKKEI
>D_plantarius_Ubx-B
RRRGRQTYTRYQTLELEKEFHTNHYLTRRRRIEMAHALCLTERQIKIWFQNRRMKLKKEI
>L_elegans_Ubx-B
RRRGRQTYTRYQTLELEKEFHTNHYLTRRRRIEMAHALCLTERQIKIWFQNRRMKLKKEI
>P_tepidariorum_Ubx-B
RRRGRQTYTRYQTLELEKEFHTNHYLTRRRRIEMAHALCLTERQIKIWFQNRRMKLKKEI
>A_bruennichi_Ubx-B
RRRGRQTYTRYQTLELEKEFHTNHYLTRRRRIEMAHALCLTERQIKIWFQNRRMKLKKEI
>T_antipodiana_Ubx-B
RRRGRQTYTRYQTLELEKEFHTNHYLTRRRRIEMAHALCLTERQIKIWFQNRRMKLKKEI
>T_clavata_Ubx-B
RRRGRQTYTRYQTLELEKEFHTNHYLTRRRRIEMAHALCLTERQIKIWFQNRRMKLKKEI
>H_graminicola_Ubx-B-1
RRRGRQTYTRYQTLELEKEFHTNHYLTRRRRIEMAHALCLTERQIKIWFQNRRMKLKKEI
>H_graminicola_Ubx-B-2
RRRGRQTYTRYQTLELEKEFHTNHYLTRRRRIEMAHALCLTERQIKIWFQNRRMKLKKEI
>T_castaneum_Utx
RRRGRQTYTRYQTLELEKEFHTNHYLTRRRRIEMAHALCLTERQIKIWFQNRRMKLKKEI
>D_melanogaster_Abd-B
VRKKRKPYSKFQTLELEKEFLFNAYVSKQKRWELARNLQLTERQVKIWFQNRRMKNKKNS
>T_castaneum_Abd-B
VRKKRKPYSKFQTLELEKEFLFNAYVSKQKRWELARNLNLTERQVKIWFQNRRMKNKKNS
>S_maritima_Abd-B
VRKKRKPYSKFQTLELEKEFLFNAYVSKQKRWELARNLNLTERQVKIWFQNRRMKNKKTA
>I_scapularis_Abd-B
VRKKRKPYSKFQTLELEKEFLFNAYVSKQKRWELARNLNLTERQVKIWFQNRRMKSKKNS
>P_opilio_Abd-B
VRKKRKPYSKFQTLELEKEFLYNAYVSKQKRWELARNLNLTERQVKIWFQNRRMKSKKNS
>C_sculpturatus_Abd-B-A
VRKKRKPYSKFQTLELEKEFLFNAYVSKQKRWELARNLNLTERQVKIWFQNRRMKSKKNS
>D_silvatica_Abd-B-A
VRKKRKPYSKFQTLELEKEFLFNAYVSKQKRWELARNLNLTERQVKIWFQNRRMKSKKNS
>D_plantarius_Abd-B-A
VRKKRKPYSKFQTLELEKEFLFNAYVSKQKRWELARNLNLTERQVKIWFQNRRMKSKKNS
>L_elegans_Abd-B-A
VRKKRKPYSKFQTLELEKEFLFNAYVSKQKRWELARNLNLTERQVKIWFQNRRMKSKKNS
>P_tepidariorum_Abd-B-A
VRKKRKPYSKFQTLELEKEFLFNAYVSKQKRWELARNLNLTERQVKIWFQNRRMKSKKTS
>A_bruennichi_Abd-B-A
VRKKRKPYSKFQTLELEKEFLFNAYVSKQKRWELARNLNLTERQVKIWFQNRRMKSKKNS
>T_antipodiana_Abd-B-A
VRKKRKPYSKFQTLELEKEFLFNAYVSKQKRWELARNLNLTERQVKIWFQNRRMKSKKNS
>T_clavata_Abd-B-A
VRKKRKPYSKFQTLELEKEFLFNAYVSKQKRWELARNLNLTERQVKIWFQNRRMKSKKNS
>H_graminicola_Abd-B-A-1
VRKKRKPYSKFQTLELEKEFLFNAYVSKQKRWELARNLNLTERQVKIWFQNRRMKSKKNS
>H_graminicola_Abd-B-A-2
VRKKRKPYSKFQTLELEKEFLFNAYVSKQKRWELARNLNLTERQVKIWFQNRRMKSKKNS
>C_sculpturatus_Abd-B-B
VRKKRKPYSKFQTLELEKEFLFNAYVSKQKRWELARNLNLTERQVKIWFQNRRMKSKKSS
>D_silvatica_Abd-B-B
VRKKRKPYSKFQTLELEKEFLFNAYVSKQKRWELARNLNLTERQVKIWFQNRRMKSKKTS
>D_plantarius_Abd-B-B
VRKKRKPYSKFQTLELEKEFLFNAYVSKQKRWELARNLNLTERQVKIWFQNRRMKSKKTS
>L_elegans_Abd-B-B
VRKKRKPYSKFQTLELEKEFLFNAYVSKQKRWELARNLNLTERQVKIWFQNRRMKSKKTS
>P_tepidariorum_Abd-B-B
VRKKRKPYSKFQTLELEKEFLFNAYVSKQKRWELARNLNLTERQVKIWFQNRRMKSKKNS
>H_graminicola_Abd-B-B
VRKKRKPYSKFQTLELEKEFLFNAYVSKQKRWELARNLNLTERQVKIWFQNRRMKSKKTS
>A_bruennichi_Abd-B-B
VRKKRKPYSKFQTLELEKEFLFNAYVSKQKRWELARNLNLTERQVKIWFQNRRMKSKKTS
>T_antipodiana_Abd-B-B
VRKKRKPYSKFQTLELEKEFLFNAYVSKQKRWELARNLNLTERQVKIWFQNRRMKSKKTS
>T_clavata_Abd-B-B
VRKKRKPYSKFQTLELEKEFLFNAYVSKQKRWELARNLNLTERQVKIWFQNRRMKSKKTS
>M_giganteus_g803.t2
RKKRKPYSKFQTLELEKEFLFNAYVSKQKRWELARNLNLTERQVKIWFQNRRMKSKKNSQ
RNAENNQN
>M_giganteus_g814.t1
RRGRQTYTRFQTLELEKEFHFNHYLTRRRRIEIAHALCLTERQIKIWFQNRRMKLKKELR
AVKEINEQ
>M_giganteus_g814.t2
RRGRQTYTRFQTLELEKEFHFNHYLTRRRRIEIAHALCLTERQIKIWFQNRRMKLKKELR
AVKEINEQ
>M_giganteus_g821.t1
RRGRQTYTRYQTLELEKEFHTNHYLTRRRRIEMAHSLCLTERQIKIWFQNRRMKLKKEIQ
AIKELNEQ
>M_giganteus_g836.t1
KRGRQTYTRYQTLELEKEFHFNRYLTRRRRIEIAHALCLTERQIKIWFQNRRMKWKKENK
AKLEAGLV
>M_giganteus_g844.t1
KRTRQTYSRYQTLELEKEFHFNKYLTRRRRIEIAHSLGLTERQIKIWFQNRRMKAKKEIK
EQGEPVHS
>M_giganteus_g845.t1
KRQRTSYTRYQTLELEKEFHFNRYLTRRRRIEIAHALCLSERQIKIWFQNRRMKWKKEHK
MASTMPPQ
>M_giganteus_g858.t1
RRLRTAYTNTQLLELEKEFHFNKYLCRPRRIEIAASLDLTERQVKVWFQNRRMKHKRQTM
MNKNSDEK
>M_giganteus_g867.t1
GSGRTNFTTKQLTELEKEFHFNKYLTRARRIEIATALQLNETQVKIWFQNRRMKQKKRMK
EGLIPSEP
>M_giganteus_g14374.t1
GSGRTNFTTKQLTELEKEFHFNKYLTRARRIEIATALQLNETQVKIWFQNRRMKQKKRMK
EGLIPAES
>M_giganteus_g14380.t1
RRLRTAYTNTQLLELEKEFHFNKYLCRPRRIEIAASLDLTERQVKVWFQNRRMKHKRQTM
MSKNGDEK
>M_giganteus_g14395.t1
KRQRTAYTRHQILELEKEFHFNRYLTRRRRIEIAHALCLSERQIKIWFQNRRMKWKKDNK
LPNTKNVK
>M_giganteus_g14395.t2
KRQRTAYTRHQILELEKEFHFNRYLTRRRRIEIAHALCLSERQIKIWFQNRRMKWKKDNK
LPNTKNVK
>M_giganteus_g14399.t1
KRQRTSYTRYQTLELEKEFHFNRYLTRRRRIEIAHALCLSERQIKIWFQNRRMKWKKEHK
MANTIPPQ
>M_giganteus_g14401.t1
KRTRQTYTRYQTLELEKEFHFNRYLTRRRRIEIAHALGLTERQIKIWFQNRRMKAKKENK
LQPSLPML
>M_giganteus_g14410.t1
KRGRQTYTRYQTLELEKEFHFNRYLTRRRRIEIAHALCLTERQIKIWFQNRRMKWKKENK
AKLEAGLA
>M_giganteus_g14421.t1
RRGRQTYTRFQTLELEKEFHFNHYLTRRRRIEIAHALCLTERQIKIWFQNRRMKLKKELR
AVKEINEQ
>O_spinosus_lab g11665.t1
GSGRTNFTTKQLTELEKEFHFNKYLTRARRIEIATALQLNETQVKIWFQNRRMKQKKRMK
EGLIPPEP
>O_spinosus_pb g11667.t1
RRLRTAYTNTQLLELEKEFHFNKYLCRPRRIEIAASLDLTERQVKVWFQNRRMKHKRQSM
MTKNGDEK
>O_spinosus_g11673.t1
KRPRTAYSNAQLVELEKEFHFNRYLCRPRRVELASQLHLNERQIKVWFQNRRMKYKKDSK
GRGSNHDG
>O_spinosus_Dfd g11676.t1
KRQRTAYTRHQILELEKEFHFNRYLTRRRRIEIAHALCLSERQIKIWFQNRRMKWKKDNK
LPNTKNVK
>O_spinosus_scr g11679.t1
KRQRTSYTRYQTLELEKEFHFNRYLTRRRRIEIAHALCLSERQIKIWFQNRRMKWKKEHK
MASTMPPQ
>O_spinosus_ftz g11680.t1
KRTRQTYTRIQTLELEKEFHFNRYLTRRRRIEIAHSLGLTERQIKIWFQNRRMKAKKETN
SQPTASST
>O_spinosus_antp g11688.t1
KRGRQTYTRYQTLELEKEFHFNRYLTRRRRIEIAHALCLTERQIKIWFQNRRMKWKKENK
AKLEAGLA
>O_spinosus_Ubx g11691.t1
RRGRQTYTRYQTLELEKEFHTNHYLTRRRRIEMAHALCLTERQIKIWFQNRRMKLKKEIQ
AIKELNEQ
>O_spinosus_AbdB g11695.t1
RKKRKPYSKFQTLELEKEFLYNAYVSKQKRWELARNLNLTERQVKIWFQNRRMKSKKNSQ
RNAENNQN
>E_spinosa_Hox3 mRNA_partial_cds DQ315732.1
HFNRYLCRPRRVEMANLLNLSERQIKI
>E_spinosa_Dfd DQ315733.1_ORF
IMCPFLMNSGSYVDPKFPPSEEYSQNSYIPSHGTDYYGHHQGYGYGINSQHHPGVSYGRDNSAYSANHHVPSSYYQQTCNLNPPQNLGVHPGLVSSGPPPTAPPSGLGLDVSTTATGLPASASANGASILRTNHHHHNHSLHHHQRSPTSSPPPGALGNHLGTGGVAAPPSSDGSTNSKQDAGMQECNSSNGSHPVIYPWMRKVHVSNPASCGGVEPKRHRTNYNKIQSLELEKEFHFNRYVTRRRRIEIAHALCLPERQIKIWFQNRRMRYKKDNNQPNTKNVRKRHQQTAIVNNSSSMAD
>E_spinosa_scr DQ315734.1_ORF
SGSGTGHPDYYGAGSHVSGYSSSCYNPVSQSAQHQYPYTPSSVHQQHQHLQNGEHYLGRLGGPPPPQSGSSPRSHTPTCHVSSPQPSSCKYAAAAAVAAATGVASSAAGNNDTNSAGSPQDLSTNNQQHHGRAADSPDPRSTSPPNSQDSKSISQNTPQIYPWMRKVHIGQNGISNGMETKRQRTSYTRYQTLELEKEFHFNRYLTRRRRIEIAHALCLSERQIKIWFQNRRMKWKKEHKQLPGSMAAGQIPGMPPNSV
>E_spinosa_ftz DQ315736.1_ORF
TSITNDSVVGPRATRFIMSSYFGNISTNNWSSAANQDQFYVQNAKYGVNYGDATSHFAAAQYASSSPSPFVARYPNYGHHVAAAAGVPTKPPPTATSYDAHGQSPTSYDAAAQSFYSNIAARADNTPPAAATLDARDYSLSAAASSCKLGSSGAGATPTGYSASPGLNVNTPNGVSSDSSYTNTSYSNSRSLSSDTSPTCNSSHNNSKSNFYPWMKSYTDNSSGPKRTRQTYTRYQTLELEKEFHFNRYLTRRRRIEIAHALGLSERQIKIWFQNRRMKAKKENKLQGMNSTLSGLSPSLSNPGDAKDIV
>N_gracile_antp DQ315738.1_ORF
PQSPPXSSGQGVGGATVPPSPVHSPQMYNHHQSITNSAGVLPSPLYPWMRSQFERKRGRQTYTRYQTLELEKEFHFNRYLTRRRRIEIAHALCLTERQIKIWFQNRRMKWKKENKPKTEGPNGEILAPQ
>T_orbiculare_Hox3 TRINITY_DN13214_c0_g2_i2_ORF
FGGGGAQMYHNKTSPSFNQVHVTSENDMPNSAPQDHHSFTGHQQLYHHDPQVLLHSGYHRFPSAEKHQIEQMHQGKSFILPSDTCAPAGYYRTLTGLPTSADVSPTSADVLRSPPPPMTDFHQPAYLRFSSSEQSSPANSIITSSHYGVAGNQELDSDVMTSWMRESRSQLSHHMPKNCRESPPQNSHRIAPISDSDQPTKRARTAYTSAQLVELEKEFHFNKYLCRPRRIEMAAMLNLSERQIKIWFQNRRMKYKKDQKSKGMSSETSPSPPPMSSDIR
>E_spinosa_AbdB DQ315740.1_ORF
RIIMFNDALINIYWYIVKLKCEVNVFDFVSEWTGNVTIRKKRKPYSKFQTLELEKEFLFNAYVSKQKRWESARNLNLSERQVKIWFQNRRMKNKKNSQRNSDQISNSISITHHGSHPK
>P_femoratum_Lab TRINITY_DN16093_c4_g7_i1_ORF
YNNMCNGGGVDSAYFGHQAAYGSNVYYPTQSGDSLQNTTHYYNGLGGQATMPSSDHHRTPPLHPNLDGTCNAHQIISESNGLCYTQLVEPEYANGCGQNGSGTGQQTEYGGTAVTLTVDGGGGVGGPLYNSRDIDYGIHRTTDGINTGQLSTIHNGTKTMSSSPSPTINSGYGIYYESSAAAQAVVPRHKVYDEPLHHHMHQNMTSTGQITATVTHPTSHHHHQLHQQQHTTQPPPNNCPTVSSSPVYQWMRVKRNIPKPVTNNTNHGNYNQANSNISAKMSGGCIGGGGGGGGGVGGTPTSASSIAANLNNTGRTAFNTKQLTELEKEFHFNKYLTRARRIEIASALTLNETQVKIWFQNRRMKQKKRLKEGQREKIILKD
>P_femoratum_pb TRINITY_DN15726_c3_g7_i1_ORF
HENKETKKKKRKTYTHCANIFPMLVNGMESGCESGFINSQPSMAEFMTAMPGRMNGDTAYGSPANVAVCPMDGSAANVAATAATNTSPSPVTAGHRNPVGRPGNAGGKNSKISADLNLNAVQEYPWMKEKKTSRKHHQGGAKGNKHGAWDGNSSVNYSFDQVGENGLPRRLRTAYTNTQLLELEKEFHFNKYLCRPRRIEIAASLDLSERQVKVWFQNRRMKHKRQSNGKSGDEKGSDDGMKG
>P_femoratum_Hox3_putative TRINITY_DN15728_c0_g1_i1_ORF
IDRGERYVHHTAANTLDTRAHFSEIPAATMVETVGKNDVNICDNYATAIKAMYYGQDDSSNPEYGHPHPQIQPYPTANYDDPHHIAPDSYQPPTGQFHYQTRPFFGHYTGGLTKTSSPVSDRSGSGFETDYHHLQGGHHPSVMSASLAASTGAYQSSPREGTDVLPWMMMRDSRQNIPHNLHQQTQQLQQPSPPPHLSHISPPTSTANTPKWHRTSPQPHHKTPQLSDADQPAKRARTAYTSAQLVELEKEFHFNKYLCRPRRIEMASLLNLTERQIKIWFQNRRMKYKKDQKTKGDGTGSPTSPSNSLAGHETNSPSASLQ
>P_femoratum_dfd TRINITY_DN11690_c0_g1_i1_ORF
IMSSFLMNSGSYADPKFPPTEEYSQSSYIPTHGTDYYGHHHQGYGYGISNGQHAAGINYGRPDQPNGGYPSHHHVPSSYYPQPCTLGHQQNIGVHHGLVPSSGPTSGPPGPQTLGHESPTSAGILTSNAANNNIMHRSNHHHLHQRSPGSSPPPLGSLMATSDVSVTNSGQKHESAIQQDCNPANNSSSHPIIYPWMRKVHVTNPANCGGPEPKRHRTNYNKLQCLELEKEFHFNRYLTRRRRIEIAHALCIPERQIKIWFQNRRMRYKKDNNLPNTKNVKSRHHNNSGANQSSANR
>P_femoratum_scr TRINITY_DN7017_c0_g1_i1_ORF
SPHISHDSKTSPQSAPQIYPWMRKVHIGQNGLSNGMETKRQRTSYTRYQTLELEKEFHFNRYLTRRRRIEIAHALCLSERQIKIWFQNRRMKWKKEHKQLPGSMSGQIPGMPP
>P_femoratum_ftz TRINITY_DN7386_c0_g1_i1_ORF
GGRGASITNHPSSALRTRDPLIMSSYFGNISANNWPSASQDQFYVQNAAAAKYGMNYGDNHFAAQYATTSPSPFVARYPNYGHHMSASSAIPGAKSASVSSVSNYDHQTTNNPHNAASPPTSYDASTHGFYTNIAAAAAARAASENQALSHTPPAGASLDARDYSLTSSGASCKLGSSANSASANSGSAAGGGSVTPTGYSLSPGLGNTPNGDTSYTNASYANSVVRNLSNDNSNCNSTQNGSKSNFYPWMKSYTDNSSGPKRTRQTYTRYQTLELEKEFHFNRYLTRRRRIEIAHALGLSERQIKIWFQNRRMKAKKENKLQGMNSSGLSPPLSNPADPKDMV
>P_femoratum_antp TRINITY_DN24197_c0_g1_i1_ORF
PWMRSQFERKRGRQTYTRYQTLELEKEFHFNRYLTRRRRIEIAHALCLTERQIKIWFQNRRMKWKKENKP
>P_femoratum_abdB TRINITY_DN25812_c0_g1_i1_ORF
QEWSGGNVTVRKKRKPYSKLQTLELEKEFLFNAYVSKQKRWELARNLNLTERQVKIWFQNRRMKNKKNSQRNGQEPNGAGLAVPAGAIAHHP
>T_orbiculare_lab TRINITY_DN15931_c0_g1_i1_ORF
GGHGGSLLSGNGQQGINNTGRTAFNTKQLTELEKEFHFNKYLTRARRIEIASALSLNETQVKIWFQNRRMKQKKRMKEGQREKAIMKE
>T_orbiculare_pb TRINITY_DN3135_c0_g2_i1_ORF
KEKKTSRKHHGKSASKHAAAAAAWDGNTANYSYDQVGENGLPRRLRTAYTNTQLLELEKEFHFNKYLCRPRRIEIAASLDLTERQVKVWFQNRRMKHKRQTNGKSGDEKSGDE
>Tantystylum_Hox3 TRINITY_DN13214_c0_g2_i2_ORF
FGGGGAQMYHNKTSPSFNQVHVTSENDMPNSAPQDHHSFTGHQQLYHHDPQVLLHSGYHRFPSAEKHQIEQMHQGKSFILPSDTCAPAGYYRTLTGLPTSADVSPTSADVLRSPPPPMTDFHQPAYLRFSSSEQSSPANSIITSSHYGVAGNQELDSDVMTSWMRESRSQLSHHMPKNCRESPPQNSHRIAPISDSDQPTKRARTAYTSAQLVELEKEFHFNKYLCRPRRIEMAAMLNLSERQIKIWFQNRRMKYKKDQKSKGMSSETSPSPPPMSSDIR
>T_orbiculare_dfd TRINITY_DN9207_c0_g1_i2_ORF
VSYYQGNCPMGTAGMPSAIGAGQQGMGAMTGLGSTGLGITGLDIGGPPDSSQVQHRRTPPQQQSHGPPQQSPAVVASQGHSHVAPLPQQQQPPGATQLGVPNVASSAVENGIKQDSLQECNNSTNSAHPVIYPWMRKVHVSNPASYGGAEPKRHRTAYNKAQCLELEKEFHFNRYLTRRRRIEIAHALCLPERQIKIWFQNRRMRYKKDNNLPNTKNVRSRHHQQAQMAQNVGQNE
>T_orbiculare_scr TRINITY_DN12800_c0_g1_i4_ORF
SDSSPQHDSKGHSNPPQIYPWMRKVHIGQNGISNGMETKRQRTSYTRYQTLELEKEFHFNRYLTRRRRIEIAHALCLSERQIKIWFQNKRAKIKKSTGQKNPLALSLMAQGLYNHSAC
>T_orbiculare_ftz TRINITY_DN15681_c0_g1_i1_ORF
TRQTYTRYQTLELEKEFHFNRYLTRRRRIEIAHALGLSERQIKIWFQNRRMKAKKENKLQGMNTSLS
>S_cheilorhynchus_Lab TRINITY_DN13661_c15_g1_i1_ORF
YNNMCNGGPDNGYFGHQTTPSYANTDSQVYYPQTGNIQNAPNHFYNGGTMVSATSRMEHHRTPPLHPTSMDAGNGQQIIDENNGCCYTQLVTPDYANNDVGGYRPIQQGHPHHLDYGSQNTLHHGIAPVTATSAETNNYHHRELEYPQSKINNGQVIIHNAKGLSSNVNSYSYFEQNPIPPIPRHEALGVVYEELPNGAVCGGGGGGVNTQMHLNQSSNNSCAVPSNQVYQWMRVKRNMPKPGSNNTTPQVYHQGTNMSPPGPKMQQPPGGAIGPQSINNNTGRTAFNTKQLTELEKEFHYNKYLTRARRIEIASALNLNETQVKIWFQNRRMKQKKRMKESQREKPPSLTNSSIKE
>S_cheilorhynchus_pb TRINITY_DN26493_c0_g1_i1_ORF
STPTPNRNQSANVGPNPKSSKHHRTSPNDIGLSGVPEYPWMKEKKTTRKQHQALGENGLPRRLRTAYTNNQLLELEKEFHFNKYLCRPRRIEIAASLELTERQVKVWFQNRRMKHKRQSTGKSGDDKGSDDGMKGSSKSGCGS
>S_cheilorhynchus_Hox3_putative TRINITY_DN28327_c0_g1_i1_ORF
VGSGRMIPSVVYYSTHSTTQTKIMSMVETVEQDELKIHKSYEMRKSFSDLTTESVSDDNYQMRMSPKEHSDFDDLLRKDLNLPQKLFFQQEQFGATNGNLYRTFDCEKNSPEKYTCESDSELGRSWRTTEFNSQCKKYPNQEQDGLYCDEFAPEVPSGWNKCRKTGRSSKQQEVQKTLSYPNLDQDQPSKRARTAYTSTQLVELEKEFHTNRYLCRPRRIELASSLRLSERQIKIWFQNRRMKYKKEHRSDVQEICSGSPIEHHQNSMSSP
>S_cheilorhynchus_scr TRINITY_DN17489_c0_g1_i1_ORF
PTHPCHVSSPQPSSCKYASTDTNSAGSPQDLSTTNSQHHGSADSPEPRSNSPQNSQDSKSVSHNPPQIYPWMRKVHIGQNGISNGMETKRQRTSYTRYQTLELEKEFHFNRYLTRRRRR
>S_cheilorhynchus_ftz TRINITY_DN13534_c6_g5_i1_ORF
NHLSSAPPTFIMSSYFGNISANNWSSANQDQFYMQNAKYGMNYGDSHFAQYASTSPSPFVARYPNYSHHVTGVPSKPATSYEPHNTSPSYDAQSFYSNIAAARSDNSAISHTPPAIDARDYSLSSASSCKLGGSVTPTGYSASPGLVNTPNGVVSSDSYTTTHQTTYSSSSNRNLSSETSSNCNSSASSQNSSKSNFYPWMKSYTDNSSGPKRTRQTYTRYQTLELEKEFHFNRYLTRRRRIEIAHALGLSERQIKIWFQNRRMKAKKENKLQGMNSVSGLSPTLSTGDPKDIV
>S_cheilorhynchus_antp TRINITY_DN15885_c5_g2_i1_ORF
AHTGLLSHHGGMSDQNCRNSPNNMQNNHHQYSSCKLQQASGTTPPGGVTTPQSPPAISSGQGVGGAAVPPSPVHSPQMYNHHQSITNSAGVLPSPLYPWMRSQFERKRGRQTYTRYQTLELEKEFHFNRYLTRRRRIEIAHALCLTERQIKIWFQNRRMKWKKENKPKTEGPNGEILTPQ
>S_cheilorhynchus_abdB TRINITY_DN4645_c0_g1_i1_ORF
DSYGHLHHHDAYSLRNFQPSDHLGVAPYPSEWSGSVTVRKKRKPYSKFQTLELEKEFLFNAYVSKQKRWELARNLNLTERQVKIWFQNRRMKNKKNSQRNSSDGLNSSSNGIGHHHHSHSK
>N_molleri_Lab TRINITY_DN21363_c2_g1_i1_ORF
YNNMCNGGPDNGYFNHQTSYAGNLSAESQVFYPQTGNLQNSSSNHFYNGGGTMVTPTVPSRMEHHHRTPPLHPSAMDAATGQQIIDENNGCCYTQLVTPDYATNGGGYRGVPQGPAHHGGAQHHLDYGSQNTLHHGIAPVTASSADNSYHHRELEYPQTKMNNGQVILHNSKGLTSNVNGYSYFEQNQMPPIPRHESLGVVYEEIPGGVCGGLTSQMSVNQSQNNSCAVPSNQVYQWMRVKRNIPKPASNSTTPPNYHQGSNMSPPGPKMQAGGGGGGGPQSLNNNTGRTAFNTKQLTELEKEFHYNKYLTRARRIEIASALSLNETQVKIWFQNRRMKQKKRMKESQREKPSLTTNSVKE
>N_molleri_pb TRINITY_DN26718_c0_g1_i1_ORF
GFLTSQPSMAEFMTVMPHISDTFHGASSITNSPGMPPPPMCQLENSTPTPNHRSNQSAATGPSSKSAKHHRTSPNDIGLSGVPEYPWMKEKKTTRKQHQAVGENGLPRRLRTAYTNNQLLELEKEFHFNKYLCRPRRIEIAASLELTERQVKVWFQNRRMKHKRQSTGKSSDDKSSDDGMKGSSKSGCGS
>N_molleri_Hox3_or_antp TRINITY_DN10224_c0_g1_i1_ORF
KEFHTNRYLCRPRRIELASTLKLTERQIKIWFQNRRMKFKKEQKSCGISDTSASPPQLMNSPL
>N_molleri_dfd TRINITY_DN31609_c0_g1_i1_ORF
ECNNSQNNSQPIIYPWMKKVHVNNSTGYGGMEPKRQRTAYTRNQILELEKEFHYNRYLTRRRRIEIAHHLSLSERQIKIWFQNRRMKYKKDNKLPNTKNVRNRHHQHAAINNSTST
>N_molleri_ftz TRINITY_DN31625_c0_g1_i1_ORF
ADNSSGPKRTRQTYTRYQTLELEKEFHFNRYLTRRRRIEIAHALGLSERQIKIWFQNRRMKAKKENKLQGMNSSVS
>N_molleri_abdB TRINITY_DN41557_c0_g1_i1_ORF
KKRKPYSKFQTLELEKEFLFNAYVSKQKRWELARNLNLTERQVKIWFQNRRMKNKKNSQRDSSDGLNSTSNSIGHHHS
>N_gracile_Lab DQ315729.1_ORF
YNNMCNGGPDNGYFSHQTPYAGNLNAESQVFYPQTGNLQNSSSNHFYNGGTMVTSTVPSRMGHHRTPPLHPTAMDAGTGQQIIDENNGCCYTQLVTPDYANNGGGYRGVPQGPTHHGGGQHHLDYGPQNTLHHGIAPVTAASADTNNYHHRELEYPQTKMNNGQVILHNTKGLTSNVSGYSFFDQNPIPPIPRHESLGVVYEDIPGGVCGGVTSQMSVNQSPNSCALPSNQVYQWMRVKRNIPKPASNNTTPPNYHQGNSMSPPGPKMQAGGGGGGPQSLNNNTGRTAFNTKQLTELEKEXHYNKYLTRARRIEIASALSLNETQVKIWFQNRRMKQKKRMKESQREKPSLANNSVKE
>N_gracile_pb DQ315731.1_ORF
VKLSAVGENGLPRRLRTAYTNNQLLELEKEFHFNKYLCRPRRIEIAASLELTERQVKVWFQNRRMKHXRQSTGKSGDDKGSDDGMKG
>N_gracile_scr DQ315735.1_ORF
QMSSYQFVNSLSSCYGQRPGQDGSAHGQDYYGGSQYSTGCYNPVSQSAHQYPYTPSSVHQQHQHPALQNGDHYSALTGSGRLAGAGHQSVGSASSHSPRAHTPTHPCHVSSPQPSSCKYASTDTNSAGSPQDLSTTNNQHHGSADSPEPRSNSPQNTQDSKSTSHNPPQIYPWMRKVHIGQNGMSNGMETKRQRTSYTRYQTLELEKEFHFNRYLTRRRRIEIAHALCLSERQIKIWFQNRRMKWKKEHKQLPGSMSSAQIPGIGPNSI
>E_spinosa_antp DQ315737.1_ORF
QGAGGGSYYGNQACAAAAAGLIGHHAGAVGAAMADQNCRNSPNNLHQNSNHHQYSSCKLQQNTTTGTSPTGGVATPQSPSALASGGLGGANVPPSPVHSPQMYNHHQSITNSGVLPSPLYPWMRSQFERKRGRQTYTRYQTLELEKEFHFNRYLTRRRRIEIAHALCLTERQIKIWFQNRRMKWKKENKPKTEGPNGELLSPQ
>E_spinosa_ubx DQ315739.1_ORF
NGTSQSSAVAGDQSYRFPQGLIVPSAASASCPQQPGSARPDSGTYDSGGKLYSSPMVAECMAAAVKDHHHHQNGYSNMTKDTGGIGSWPGSNPLSNGLRSDATTMMRSSFPAATSTMPEQVAAVARVSDVWSTCCQNSMAPPPHPNSFYPWMALAGANGLRRRGRQTYTRYQTLELEKEFHTNHYLTRRRRIEMAHALCLTERQIKIWFQNRRMKLKKEIQAIKELNDQEKQAHKTKTSNQSSRQD
>N_gracile_AbdA DQ315742.1_ORF
KNIFDTFLNLSHVMFANNAINFEFDNCVQLNCSIGTAQCLPETETPVFCRTNNIQSYFKRSKSWNHTSNFEDQHTMSSTEVYPTNCLKNCAEVMFRLLPTPNVFWKRMDAIASAANQGEPLEMRMELNXNSSATVPAYPWISGSSGFLKKKGRQTYTRFQTLELEKEFRFNNYLTSRRRQDLSGMLELSERQIKIWFQNRRMKMKREIRLVEQINHQVRVQTFQKXKY
>N_gracile_AbdB DQ315741.1_ORF
LFNAYVSKQKRWELARNLNLTERQVKIWFQNRRMKNKKNSQRNSSDGLNSTSNNIGHHHS
>P_litorale_lab PB.8615.1.p1
MCNGGPDSAYFNHQTSYGGGNVNATQVFYPQSGDTLQNSGANNPYYNTSGGGTIPSRLEH
HHHHNLRTPPLHPSLETTASTGPAGHQIISDSNGLCYTQLIEPEYGGGNNGGMYGRVPGQ
QQHLEYLPQTTVHHGIAPVSATAETTNYHNRRELEYPHAEINNGQVILHHHNGSKNSTSI
GSGGGGGGVTTPYSYFETAPVHPLQSRQKSLGIVYEDNQVITGVTNQLPVGQTTTTNSCA
VSSSPVYQWMKVKRNIPKPGIQNTNSCFNPGNLTHPAGPKLSPGNQHSSAAAAAAAAVNN
TGRTAFNTKQLTELEKEFHFNKYLTRARRIEIASALTLNETQVKIWFQNRRMKQKKRMKE
GQRCDNSSLQSSPTNSVKE*
>P_litorale_pb.t1 g9718.t1.p1
MLVNAGMESGCESGFINSQPSMAEFMTAMPHINETFHGTASSINGGSPGMPPPTMCQLET
NSQTTTATTTTTTNHQRKSSKHHRESPNGVNCVPEYPWMKEKKTSRKQPVGENGLPRRLR
TAYTNTQLLELEKEFHFNKYLCRPRRIEIAASLDLSERQVKVWFQNRRMKHKRQSTGKSG
DEKSSGDDGGCIKVASKSRCSSPCGKTIDSDCSSSTKSEPHLNSCDVGGDMTFDGVHTDG
TMSSPNVETSSVISNRDGDRMSGENDQSLPSSPIKIEDELSLGLQASKDELSSPNDNMTT
TTTTSPNMKSSPSSPPPPPVMPNGRILSTPSLIDYADDVQTKNNSSSTYSSSSNLGQAPN
RVVTSNNQTPTMYDQATHSAPYSSYSTGNRHDGYQQPGYGSYGTMPHQQHQPMPQESYLQ
QHKSYYYQQESYDVNGYTTNEYQQRQANVMQQQQQQHGRIQQYGVDGRNHQQSVPYTYLT
SPNTHATVPQQHHMNYGTTSSNVDGRQYGRVTATATGYGPSRESVVNGRYANTYAAAAAA
ANDVYNNEYAGMKGGDDDYNVANQYLYQHHRKDQSRYYGTTTTTTPANNDQQEYPATAPK
QNVPIPSVNNCCDNNVLATADTPGMSSYSPSTGQYNGSTDGIEPPSNNYNTGFNYYETGN
GSSTTTTCNDFNFLNITNELASPDFY*
>P_litorale_pb.t2 g9718.t2.p1
MLVNAGMESGCESGFINSQPSMAEFMTAMPHINETFHGTASSINGGSPGMPPPTMCQLET
NSQTTTATTTTTTNHQRKSSKHHRESPNGVNCVPEYPWMKEKKTSRKQPGLFV*
>P_litorale_Hox3.t1 PB.8616.1.p1
MVETAPTTAGHHRDQINFGDSFVAMQKPYYEETDPNEYHRRNNVENRYHKTNGFGGFQGT
DPLTSSSRNFYCATDPSSDGHPFRTNHETFRYSDANPRSPPQQQTDSNSPEYDDKTAGRC
RVNYQGAYTRMPNQEMAQLVNHVGYQEADGGTTTEMYSWLRDSRPTTTNLKHRTRDVHHK
LSHLSDLDQPTKRARTAYTSSQLVELEKEFHFNRYLCRPRRIELAALLSLSERQIKIWFQ
NRRMKFKKDQKDQGLSVDDVKCPSPNANLSPMEFKQSNVSPMTSSSSSPPESLVVAITQQ
QQQSYYKRLGHDVDQNLYVSTDEVGDVMTTGRRCNTSSYYNGESMKQELCNVVVAANPNQ
LLIAKSDEQLSKIQTSGYVDPNNHTTLSKDPQQYYHHWPEYSCIPPHMRSQVYHNVNSPP
PKLTHL*
>P_litorale_Hox3.t3 PB.8616.3.p1
IGLRIFPPNTTTKYPTIMVETAPTTAGHHRDQINFGDSFVAMQKPYYEETDPNEYHRRNN
VENRYHKTNGFGGFQGTDPLTSSSRNFYCATDPSSDGHPFRTNHETFRYSDANPRSPPQQ
QTDSNSPEYDDKTAGRCRVNYQGAYTRMPNQEMAQLVNHVGYQEADGGTTTEMYSWLRDS
RPTTTNLKHRTRDVHHKLSHLSDLDQPTKRARTAYTSSQLVELEKEFHFNRYLCRPRRIE
LAALLSLSERQIKIWFQNRRMKFKKDQKDQGLSVDDVKCPSPNANLSPMEFKQSNVSPMT
SSSSSPPESLVVAITQQQQQSYYKRLGHDVDQNLYVSTDEVGDVMTTGRRCNTSSYYNGE
SMKQELCNVVVAANPNQLLIAKSDEQLSKIQTSGYVDPNNHTTLSKDPQQYYHHWPEYSC
IPPHMRSQVYHNVNSPPPKLTHL*
>P_litorale_Dfd g9720.t1.p1
MSSFLMNSGSYVDPKFPPSEEYSQNSYIPNHGTDYYGHHHHHHHHQSYGYSQHHGGAGVM
NYGRDSVAGYTNHHVPSSYYQQSCTINAQPNLAVHHGLIPTVGPPGNGLQRTDHLTIDTS
SVPTVGPPTVQQQQSNNLNCGPLLHRNHRSPGSSPPPPGGGDGLTPHLPSDQEQQDGSNN
SQPVIYPWMKKVHVSNPAPNFTGMEPKRQRTAYTRHQILELEKEFHFNRYLTRRRRIEIA
HSLCLSERQIKIWFQNRRMKWKKDNKLPNTKNVRNRHHQHSTPTTNYKHHQSVNNRSQMN
ALISQPPPPPPPQQNMAKTEYDLTSL*
>P_litorale_Scr g9721.t1.p1
MSSYQFVNSLSSCYGQRPTQGSPAQDYYGGSSYSSNCYNQVSQSTHQYPYTSSSIHHQQQ
QQHGTTGLQQNGADHYGAIGNPRQSGHQSTNSSHNSPRSHTPTHPCNITSQQQQPLPLPP
SSCKYALNITSSGNHAAGNGGGNIDTNAGSSPQDLSTSNNNNSNQQQHQSSISPEPRSTS
PNNTNDTKPSLQSPPQIYPWMRKVHIGQNGISNGMETKRQRTSYTRYQTLELEKEFHFNR
YLTRRRRIEIAHALCLSERQIKIWFQNRRMKWKKEHKPIPGSMTAGIPGMGNPLGDGKI*
>P_litorale_ftz.t1 PB.8617.1.p1
IRCNQHHKSFVVRCAATSFIMSSYFGNISTNNWPGANQDQLYVQNAKYGMNYGDSHFGQY
ATSSPSPFVARYPNYSHHVPGVTAKPAATYDHHHHHNTNPSYDAQSFYSNISAAARAENP
AISHTPPSIDARDYSLTPASSCKLGGGGTPTAYSASPGLTPNGVVASSEPSPYNTNSTTH
HSSYSSSNRNTSSTLDHSSTNCNNTSSSTSHSSSKSGNFYPWMKSYTDNSTGPKRTRQTY
TRYQTLELEKEFHFNRYLTRRRRIEIAHALGLSERQIKIWFQNRRMKAKKENKLQGMNVS
GLSPTLADAKDMVTPKEELIGS*
>P_litorale_ftz.t2 PB.8617.2.p1
HKSFVVRCAATSFIMSSYFGNISTNNWPGANQDQLYVQNAKYGMNYGDSHFGQYATSSPS
PFVARYPNYSHHVPGVTAKPAATYDHHHHHNTNPSYDAQSFYSNISAAARAENPAISHTP
PSIDARDYSLTPASSCKLGGGGTPTAYSASPGLTPNGVVASSEPSPYNTNSTTHHSSYSS
SNRNTSSTLDHSSTNCNNTSSSTSHSSSKSGNFYPWMKSYTDNSTGPKRTRQTYTRYQTL
ELEKEFHFNRYLTRRRRIEIAHALGLSERQIKIWFQNRRMKAKKENKLQGMNVSGLSPTL
ADAKDMVTPKEELIGS*
>P_litorale_Antp g9723.t1.p1
MSSYFSNSFLTDLRSTGSEHYQGQTVTAQQSGVVDSCDPSLRQSLAAYGATTGIGPTYPR
FPPYDRLEIRQIAANNAAQGNGSATGYYTNQATGHTGLVGHHHHGGGISEQNCRNSPNNP
QNTQYSSCKLQQVSGTSPGVTTPQSPSSALSTGGPGGGIVPPSPVHSPQMYNHHQSITNS
AGVIPSPLYPWMRSQFERKRGRQTYTRYQTLELEKEFHFNRYLTRRRRIEIAHALCLTER
QIKIWFQNRRMKWKKENKPKSDGPNGEIMAPQ*
>P_litorale_Ubx g9724.t1.p1
MNSYFDQSGFYNGGSQGQIHGAATPSADQSAYRFPQGLIAVPSPSSSCPQPVTNYDNNVN
NKLYPTDCMTASAVKDHHHHNHHHHQNGYNKDGAMSSWPGSNPLALRSAGMSTDPSSMMR
STFPSNTMSEHVAAAARVSDVWSTCCQATAGGPPHPNSFYPWMALTGANGLRRRGRQTYT
RYQTLELEKEFHTNHYLTRRRRIEMAHALCLTERQIKIWFQNRRMKLKKEIQAIKELNEQ
EKQAQKAKGSNNHHHHHHHTSSSSSSSSSHHVDSNMTAKKEHITA*
>P_litorale_AbdB g9725.t1.p1
MDISALDDNNAGVKPSCDNSTTTISTCLHVPTTTVKPFGYNTVNSNNLAAISTYARSTNN
SECTYEYGTVNVGSSTGLVASPVGIAGVVHRQNNHGSPWNTYSTETLVNIDNIPSTSSFQ
TLRDGASMTPTYYTSYNAAVADRNKPIKFWPGTYDFATPPGPSSAAESCQPFQTQSWCNY
SPYTSCTRSVAGVTPTGHHMDTRHAEQTMSTFLTDDRTSRPPPPTVMDSFSTHHHHSHHD
PYSFRNFPTSDSLGGVTYPTEWTGNVAVRKKRKPYSKFQTLELEKEFLYNAYVSKQKRWE
LARNLNLTERQVKIWFQNRRMKNKKNTQRNSSDHHNGGSNVDVVHTSNHHAHHHNHHHHA
K*
>group_01 INSTAR3_TRINITY_DN1669_c1_g1_i2.p1,INSTAR3_TRINITY_DN1669_c1_g1_i3.p1,INSTAR3_TRINITY_DN1669_c1_g1_i6.p1,INSTAR3_TRINITY_DN1669_c1_g1_i7.p1
KLMIMSSFLMNSGSYVDPKFPPSEEYSQNSYIPNHGTDYYGHHHHHHHHQSYGYSQHHGG
AGVMNYGRDSVAGYTNHHVPSSYYQQSCTINAQPNLAVHHGLIPTVGPPGNGLQRTDHLT
IDTSSVPTVGPPTVQQQQSNNLNCGPLLHRNHRSPGSSPPPPGGGDGLTPHLPSDQEQQD
GSNNSQPVIYPWMKKVHVSNPAPNFTGMEPKRQRTAYTRHQILELEKEFHFNRYLTRRRR
IEIAHSLCLSERQIKIWFQNRRMKWKKDNKLPNTKNVRNRHHQHSTPTTNYKHHQSVNNR
SQMNALISQPPPPPPPQQNMAKTEYDLTSL*
>group_02 SUBADULT_TRINITY_DN4226_c3_g1_i1.p1
NNKLYPTDCMTASAVKDHHHHNHHHHQNGYNKDGAMSSWPGSNPLALRSAGMSTDPSSMM
RSTFPSNTMSEHVAAAARVSDVWSTCCQATAGGPPHPNSFYPWMALTGANGLRRRGRQTY
TRYQTLELEKEFHTNHYLTRRRRIEMAHALCLTERQIKIWFQNRRMKLKKEIQAIKELNE
QEKQAQKAKGSNNHHHHHHHTSSSSSSSSHHVDSNMTAKKEHITA*
>group_03 INSTAR2_TRINITY_DN7393_c0_g1_i1.p1,INSTAR6_TRINITY_DN103119_c0_g1_i1.p1
IMSSFLMNSGSYVDPKFPPSEEYSQNSYIPNHGTDYYGHHHHHHHHQSYGYSQHHGGAGV
MNYGRDSVAGYTNHHVPSSYYQQSCTINAQPNLAVHHGLIPTVGPPGNGLQRTDHLTIDT
SSVPTVGPPTVQQQQSNNLNCGPLLHRNHRSPGSSPPPPGGGDGLTPHLPSDQEQQDGSN
NSQPVIYPWMKKVHVSNPAPNFTGMEPKRQRTAYTRHQILELEKEFHFNRYLTRRRRIEI
AHSLCLSERQIKIWFQNRRMKWKKDNKLPNTKNVRNRHHQHSTPTTNYKHHQSVNNRSQM
NALISQPPPPPPPQQNMAKTEYDLTSL*
>group_04 INSTAR3_TRINITY_DN3145_c1_g1_i1.p1,INSTAR5_TRINITY_DN1263_c1_g1_i1.p1
MNSYFDQSGFYNGGSQGQIHGAATPSADQSAYRFPQGLIAVPSPSSSCPQPVTNYDNNVN
NKLYPTDCMTASAVKDHHHHNHHHHQNGYNKDGAMSSWPGSNPLALRSAGMSTDPSSMMR
STFPSNTMSEHVAAAARVSDVWSTCCQATAGGPPHPNSFYPWMALTGANGLRRRGRQTYT
RYQTLELEKEFHTNHYLTRRRRIEMAHALCLTERQIKIWFQNRRMKLKKEIQAIKELNEQ
EKQAQKAKGSNNHHHHHHHTSSSSSSSSHHVDSNMTAKKEHITA*
>group_05 INSTAR6_TRINITY_DN1259_c5_g1_i1.p1
MNSYFDQSGFYNGGSQGQIHGAATPSADQSAYRFPQGLIAVPSPSSSCPQPVTNYDNNVN
NKLYPTDCMTASAVKDHHHHNHHHHQNGYNKDGAMSSWPGSNPLALRSAGMSTDPSSMMR
STFPSNTMSEHVAAAARVSDVWSTCCQATAGGPPHPNSFYPWMALTGANGLRRRGRQTYT
RYQTLELEKEFHTNHYLTRRRRIEMAHALCLTERQIKIWFQNRRMKLKKEIQAIKELNEQ
EKQAQKAKGSNNHHHHHHHTSSSSSSSSSHHVDSNMTAKKEHIT
>group_06 JUV1_TRINITY_DN3244_c8_g1_i1.p1,JUV1_TRINITY_DN3244_c8_g1_i2.p1
MNSYFDQSGFYNGGSQGQIHGAATPSADQSAYRFPQGLIAVPSPSSSCPQPVTNYDNNVN
NKLYPTDCMTASAVKDHHHHNHHHHQNGYNKDGAMSSWPGSNPLALRSAGMSTDPSSMMR
STFPSNTMSEHVAAAARVSDVWSTCCQATAGGPPHPNSFYPWMALTGANGLRRRGRQTYT
RYQTLELEKEFHTNHYLTRRRRIEMAHALCLTERQIKIWFQNRRMKLKKEIQAIKELNEQ
EKQAQKAKGSNNHHHHHHHTSSSSSSSSSHHVDSNMTAKKEHITA*
>group_07 INSTAR5_TRINITY_DN125_c8_g1_i2.p1,INSTAR5_TRINITY_DN125_c8_g1_i3.p1,INSTAR5_TRINITY_DN125_c8_g1_i4.p1,INSTAR5_TRINITY_DN125_c8_g1_i5.p1,INSTAR5_TRINITY_DN125_c8_g1_i6.p1,JUV1_TRINITY_DN1790_c1_g1_i7.p1,JUV1_TRINITY_DN1790_c1_g1_i2.p1,INSTAR2_TRINITY_DN6789_c0_g1_i1.p1,INSTAR2_TRINITY_DN6789_c0_g1_i3.p1,INSTAR2_TRINITY_DN6789_c0_g1_i4.p1,INSTAR4_TRINITY_DN33_c2_g1_i1.p1,INSTAR4_TRINITY_DN33_c2_g1_i14.p1,INSTAR4_TRINITY_DN33_c2_g1_i17.p1,INSTAR4_TRINITY_DN33_c2_g1_i20.p1,INSTAR4_TRINITY_DN33_c2_g1_i21.p1,SUBADULT_TRINITY_DN6952_c0_g1_i12.p1,SUBADULT_TRINITY_DN6952_c0_g1_i2.p1,SUBADULT_TRINITY_DN6952_c0_g1_i3.p1,SUBADULT_TRINITY_DN6952_c0_g1_i4.p1,SUBADULT_TRINITY_DN6952_c0_g1_i5.p1,SUBADULT_TRINITY_DN6952_c0_g1_i6.p1,SUBADULT_TRINITY_DN6952_c0_g1_i7.p1,SUBADULT_TRINITY_DN6952_c0_g1_i8.p1,SUBADULT_TRINITY_DN6952_c0_g1_i10.p1
MSSYFSNSFLTDLRSTGSEHYQGQTVTAQQSGVVDSCDPSLRQSLAAYGATTGIGPTYPR
FPPYDRLEIRQIAANNAAQGNGSATGYYTNQATGHTGLVGHHHHGGGISEQNCRNSPNNP
QNTQYSSCKLQQVSGTSPGVTTPQSPSSALSTGGPGGGIVPPSPVHSPQMYNHHQSITNS
AGVIPSPLYPWMRSQFERKRGRQTYTRYQTLELEKEFHFNRYLTRRRRIEIAHALCLTER
QIKIWFQNRRMKWKKENKPKSDGPNGEIMAPQ*
>group_08 INSTAR3_TRINITY_DN2571_c1_g1_i6.p1,INSTAR3_TRINITY_DN2571_c1_g1_i9.p1,INSTAR3_TRINITY_DN2571_c1_g1_i2.p1,INSTAR3_TRINITY_DN2571_c1_g1_i3.p1,INSTAR3_TRINITY_DN2571_c1_g1_i4.p1,INSTAR3_TRINITY_DN2571_c1_g1_i5.p1,INSTAR6_TRINITY_DN572_c0_g1_i2.p1,INSTAR6_TRINITY_DN572_c0_g1_i3.p1
MSSYFSNSFLTDLRSTGSEHYQGQTVTAQQSGVVDSCDPSLRQSLAAYGATTGIGPTYPR
FPPYDRLEIRQIAANNAAQGNGSATGYYTNQATGHTGLVGHHHHGGGISEQNCRNSPNNP
QNTQYSSCKLQQVSGTSPGVTTPQSPSSALSTGGPGGGIVPPSPVHSPQMYNHHQSITNS
AGVIPSPLYPWMRSQFERKRGRQTYTRYQTLELEKEFHFNRYLTRRRRIEIAHALCLTER
QIQIWFQNRRMKWKKENKPKSDGPNGEIMAPQ*
>group_09 INSTAR1_TRINITY_DN5945_c0_g1_i1.p1,INSTAR3_TRINITY_DN2242_c1_g1_i1.p1,INSTAR3_TRINITY_DN2242_c1_g1_i6.p1,INSTAR3_TRINITY_DN2242_c1_g1_i7.p1,INSTAR5_TRINITY_DN2812_c1_g1_i1.p1,INSTAR5_TRINITY_DN2812_c1_g1_i4.p1,JUV1_TRINITY_DN2310_c0_g1_i1.p1,JUV1_TRINITY_DN2310_c0_g1_i2.p1,JUV1_TRINITY_DN2310_c0_g1_i3.p1,EMBRYO3_TRINITY_DN25865_c0_g1_i1.p1,EMBRYO3_TRINITY_DN25865_c0_g1_i4.p1,INSTAR2_TRINITY_DN9213_c0_g1_i1.p1,INSTAR4_TRINITY_DN780_c3_g2_i1.p1,INSTAR4_TRINITY_DN780_c3_g2_i3.p1,INSTAR4_TRINITY_DN780_c3_g2_i5.p1,INSTAR4_TRINITY_DN780_c3_g2_i6.p1,INSTAR4_TRINITY_DN780_c3_g2_i7.p1,SUBADULT_TRINITY_DN5330_c2_g1_i1.p1,SUBADULT_TRINITY_DN5330_c2_g1_i2.p1
MSSYFGNISTNNWPGANQDQLYVQNAKYGMNYGDSHFGQYATSSPSPFVARYPNYSHHVP
GVTAKPAATYDHHHHHNTNPSYDAQSFYSNISAAARAENPAISHTPPSIDARDYSLTPAS
SCKLGGGGTPTAYSASPGLTPNGVVASSEPSPYNTNSTTHHSSYSSSNRNTSSTLDHSST
NCNNTSSSTSHSSSKSGNFYPWMKSYTDNSTGPKRTRQTYTRYQTLELEKEFHFNRYLTR
RRRIEIAHALGLSERQIKIWFQNRRMKAKKENKLQGMNVSGLSPTLADAKDMVTPKEELI
GS*
>group_10 JUV1_TRINITY_DN1790_c0_g2_i3.p1
MRKVHIGQNGISNGMETKRQRTSYTRYQTLELEKEFHFNRYLTRRRRIEIAHALCLSERQ
IKIWFQNRRMKWKKEHKPIPGSMTAGIPGMGNPLGDGKI*
>group_11 INSTAR3_TRINITY_DN2571_c2_g1_i3.p1,INSTAR3_TRINITY_DN2571_c2_g1_i4.p1,INSTAR3_TRINITY_DN2571_c2_g1_i7.p1,INSTAR5_TRINITY_DN14625_c0_g1_i2.p1,INSTAR5_TRINITY_DN14625_c0_g1_i5.p1,JUV1_TRINITY_DN1790_c0_g2_i4.p1,JUV1_TRINITY_DN1790_c0_g2_i5.p1,JUV1_TRINITY_DN1790_c0_g2_i7.p1,INSTAR2_TRINITY_DN6789_c1_g1_i2.p1,INSTAR4_TRINITY_DN17450_c0_g1_i2.p1,INSTAR6_TRINITY_DN5963_c1_g1_i7.p1,INSTAR6_TRINITY_DN5963_c1_g1_i8.p1,SUBADULT_TRINITY_DN7980_c0_g1_i1.p1,SUBADULT_TRINITY_DN7980_c0_g1_i3.p1
MSSYQFVNSLSSCYGQRPTQGSPAQDYYGGSSYSSNCYNQVSQSTHQYPYTSSSIHHQQQ
QQHGTTGLQQNGADHYGAIGNPRQSGHQSTNSSHNSPRSHTPTHPCNITSQQQQPLPLPP
SSCKYALNITSSGNHAAGNGGGNIDTNAGSSPQDLSTSNNNNSNQQQHQSSISPEPRSTS
PNNTNDTKPSLQSPPQIYPWMRKVHIGQNGISNGMETKRQRTSYTRYQTLELEKEFHFNR
YLTRRRRIEIAHALCLSERQIKIWFQNRRMKWKKEHKPIPGSMTAGIPGMGNPLGDGKI*
>group_12 INSTAR6_TRINITY_DN5963_c1_g1_i1.p1,INSTAR6_TRINITY_DN5963_c1_g1_i3.p1,INSTAR6_TRINITY_DN5963_c1_g1_i4.p1,INSTAR6_TRINITY_DN5963_c1_g1_i5.p1
MSSYQFVNSLSSCYGQRPTQGSPAQDYYGGSSYSSNCYNQVSQSTHQYPYTSSSIHHQQQ
QHGTTGLQQNGADHYGAIGNPRQSGHQSTNSSHNSPRSHTPTHPCNITSQQQQPLPLPPS
SCKYALNITSSGNHAAGNGGGNIDTNAGSSPQDLSTSNNNNSNQQQHQSSISPEPRSTSP
NNTNDTKPSLQSPPQIYPWMRKVHIGQNGISNGMETKRQRTSYTRYQTLELEKEFHFNRY
LTRRRRIEIAHALCLSERQIKIWFQNRRMKWKKEHKPIPGSMTAGIPGMGNPLGDGKI*
>group_13 INSTAR5_TRINITY_DN6865_c1_g1_i1.p1,INSTAR5_TRINITY_DN6865_c1_g1_i3.p1
MSSFLMNSGSYVDPKFPPSEEYSQNSYIPNHGTDYYGHHHHHHHHQSYGYSQHHGGAGVM
NYGRDSVAGYTNHHVPSSYYQQSCTINAQPNLAVHHGLIPTVGPPGNGLQRTDHLTIDTS
SVPTVGPPTVQQQQSNNLNCGPLLHRNHRSPGSSPPPPGGGDGLTPHLPSDQEQQDGSNN
SQPVIYPWMKKVHVSNPAPNFTGMEPKRQRTAYTRHQILELEKEFHFNRYLTRRRRIEIA
HSLCLSERQIKIWFQNRRMKWKKDNKLPNTKNVRNRHHQHSTPTTNYKHHQSVNNRSQMN
ALISQPPPPPPPQQNMAKTEYDLTSL*
>group_14 EMBRYO3_TRINITY_DN1379_c0_g1_i1.p1
MIMSSFLMNSGSYVDPKFPPSEEYSQNSYIPNHGTDYYGHHHHHHHHQSYGYSQHHGGAG
VMNYGRDSVAGYTNHHVPSSYYQQSCTINAQPNLAVHHGLIPTVGPPGNGLQRTDHLTID
TSSVPTVGPPTVQQQQSNNLNCGPLLHRNHRSPGSSPPPPGGGDGLTPHLPSDQEQQDGS
NNSQPVIYPWMKKVHVSNPAPNFTGMEPKRQRTAYTRHQILELEKEFHFNRYLTRRRRIE
IAHSLCLSERQIKIWFQNRRMKWKKDNKLPNTKNVRNRHHQHSTPTTNYKHHQSVNNRSQ
MNALISQPPPPPPPQQNMAKTEYDLTSL*
>group_15 JUV1_TRINITY_DN7637_c1_g1_i3.p1
QRTDHLTIDTSSVPTVGPPTVQQQQSNNLNCGPLLHRNHRSPGSSPPPPGGGDGLTPHLP
SDQEQQDGSNNSQPVIYPWMKKVHVSNPAPNFTGMEPKRQRTAYTRHQILELEKEFHFNR
YLTRRRRIEIAHSLCLSERQIKIWFQNRRMKWKKDNKLPNTKNVRNRHHQHSTPTTNYKH
HQSVNNRSQMNALISQPPPPPPPQQNMAKTEYDLTSL*
>group_16 INSTAR6_TRINITY_DN9432_c1_g1_i5.p1,INSTAR6_TRINITY_DN9432_c1_g1_i6.p1,INSTAR6_TRINITY_DN9432_c1_g1_i7.p1,INSTAR6_TRINITY_DN9432_c1_g1_i4.p1
RKSFVVRCAATSFIMSSYFGNISTNNWPGANQDQLYVQNAKYGMNYGDSHFGQYATSSPS
PFVARYPNYSHHVPGVTAKPAATYDHHHHHNTNPSYDAQSFYSNISAAARAENPAISHTP
PSIDARDYSLTPASSCKLGGGGTPTAYSASPGLTPNGVVASSEPSPYNTNSTTHHSSYSS
SNRNTSSTLDHSSTNCNNTSSSTSHSSSKSGNFYPWMKSYTDNSTGPKRTRQTYTRYQTL
ELEKEFHFNRYLTRRRRIEIAHALGLSERQIKIWFQNRRMKAKKENKLQGMNVSGLSPTL
ADAKDMVTPKEELIGS*
>group_17 JUV1_TRINITY_DN7637_c1_g2_i1.p1,JUV1_TRINITY_DN7637_c1_g2_i2.p1
EKLMIMSSFLMNSGSYVDPKFPPSEEYSQNSYIPNHGTDYYGHHHHHHHHQSYGYSQHHG
GAGVMNYGRDSVAGYTNHHVPSSYYQQSCTINAQPNLAVHHGLIPTVGPPGNGLQRTDHL
TIDTSSVPTVGPPTVQQQQSNNLNCGPLLHRNHRSPGSSPPPPGGGDGLTPHLPSDQEQQ
DGSNNSQPVIYPWMKKVHVSNPAPNFTGMEPKRQRTAYTRHQILELEKEFHFNRYLTRRR
RIEIAHSLCLSERQIKIWFQNRRMKWKKDNKLPNTKNVRNRHHQHSTPTTNYKHHQSVNN
RSQMNALISQPPPPPPPQQNMAKTEYDLTSL*
>group_18 INSTAR4_TRINITY_DN3888_c0_g1_i1.p1
VTNYDNNVNNKLYPTDCMTASAVKDHHHHNHHHHQNGYNKDGAMSSWPGSNPLALRSAGM
STDPSSMMRSTFPSNTMSEHVAAAARVSDVWSTCCQATAGGPPHPNSFYPWMALTGANGL
RRRGRQTYTRYQTLELEKEFHTNHYLTRRRRIEMAHALCLTERQIKIWFQNRRMKLKKEI
QAIKELNEQEKQAQKAKGSNNHHHHHHHTSSSSSSSSHHVDSNMTAKKEHITA*
>group_19 SUBADULT_TRINITY_DN42809_c0_g1_i1.p1
SFLMNSGSYVDPKFPPSEEYSQNSYIPNHGTDYYGHHHHHHHHQSYGYSQHHGGAGVMNY
GRDSVAGYTNHHVPSSYYQQSCTINAQPNLAVHHGLIPTVGPPGNGLQRTDHLTIDTSSV
PTVGPPTVQQQQSNNLNCGPLLHRNHRSPGSSPPPPGGGDGLTPHLPSDQEQQDGSNNSQ
PVIYPWMKKVHVSNPAPNFTGMEPKRQRTAYTRHQILELEKEFHFNRYLTRRRRIEIAHS
LCLSERQIKIWFQNRRMKWKKDNKLPNTKNVRNRHHQHSTPTTNYKHHQSVNNRSQMNAL
ISQPPPPPPPQQNMAKTEYDLTSL*
>group_20 INSTAR4_TRINITY_DN16282_c0_g1_i1.p1,INSTAR4_TRINITY_DN16282_c0_g1_i2.p1
LMIMSSFLMNSGSYVDPKFPPSEEYSQNSYIPNHGTDYYGHHHHHHHHQSYGYSQHHGGA
GVMNYGRDSVAGYTNHHVPSSYYQQSCTINAQPNLAVHHGLIPTVGPPGNGLQRTDHLTI
DTSSVPTVGPPTVQQQQSNNLNCGPLLHRNHRSPGSSPPPPGGGDGLTPHLPSDQEQQDG
SNNSQPVIYPWMKKVHVSNPAPNFTGMEPKRQRTAYTRHQILELEKEFHFNRYLTRRRRI
EIAHSLCLSERQIKIWFQNRRMKWKKDNKLPNTKNVRNRHHQHSTPTTNYKHHQSVNNRS
QMNALISQPPPPPPPQQNMAKTEYDLTSL*
