# Supplementary material for: The genome of a sea spider corroborates a shared Hox cluster motif in arthropods with a reduced posterior tagma
Source: BMC Biol. 2025 Jul 2;23:196. doi: 10.1186/s12915-025-02276-x (PMC12220506; doi:10.1186/s12915-025-02276-x)
Supplement: Supplementary file 3 — Additional file 3. [file 12915_2025_2276_MOESM3_ESM.zip › suppl-file7-gene_analysis/hox/homeobox_aligned.fasta.log]

IQ-TREE multicore version 2.3.6 for Linux x86 64-bit built Aug  1 2024
Developed by Bui Quang Minh, Nguyen Lam Tung, Olga Chernomor, Heiko Schmidt,
Dominik Schrempf, Michael Woodhams, Ly Trong Nhan, Thomas Wong

Host:    login01.lisc (AVX2, FMA3, 503 GB RAM)
Command: iqtree2 -s ./homeobox_aligned.fasta -B 1000 -T 4
Seed:    468652 (Using SPRNG - Scalable Parallel Random Number Generator)
Time:    Tue Jan 28 16:29:28 2025
Kernel:  AVX+FMA - 4 threads (48 CPU cores detected)

Reading alignment file ./homeobox_aligned.fasta ... Fasta format detected
Reading fasta file: done in 0.00107916 secs using 73.3% CPU
Alignment most likely contains protein sequences
Alignment has 334 sequences with 60 columns, 60 distinct patterns
44 parsimony-informative, 12 singleton sites, 4 constant sites
                                        Gap/Ambiguity  Composition  p-value
Analyzing sequences: done in 7.4249e-05 secs using 3918% CPU
   1  C_sculpturatus_NK1-B-1/1-60               0.00%    passed     59.73%
   2  D_melanogaster_slou/1-60                  0.00%    passed     35.09%
   3  L_polyphemus_Slou_D-a/1-60                0.00%    passed     59.73%
   4  P_opilio_NK1/1-60                         0.00%    passed     59.73%
   5  P_tepidariorum_NK1-B-1/1-60               0.00%    passed     59.73%
   6  S_maritima_NK1/1-60                       0.00%    passed     46.93%
   7  T_castaneum_Slou/1-60                     0.00%    passed     46.93%
   8  T_tridentatus_Slou_A/1-60                 0.00%    passed     59.73%
   9  D_melanogaster_lab/1-60                   0.00%    passed     74.87%
  10  T_castaneum_lab/1-60                      0.00%    passed     97.83%
  11  S_maritima_lab/1-60                       0.00%    passed     97.42%
  12  I_scapularis_lab/1-60                     0.00%    passed     79.86%
  13  P_opilio_lab/1-60                         0.00%    passed     95.35%
  14  C_sculpturatus_lab-A/1-60                 0.00%    passed     95.35%
  15  D_silvatica_lab-A/1-60                    0.00%    passed     70.28%
  16  D_plantarius_lab-A/1-60                   0.00%    passed     94.66%
  17  L_elegans_lab-A/1-60                      0.00%    passed     58.32%
  18  P_tepidariorum_lab-A/1-60                 0.00%    passed     55.47%
  19  A_bruennichi_lab-A/1-60                   0.00%    passed     44.15%
  20  T_antipodiana_lab-A/1-60                  0.00%    passed     95.09%
  21  T_clavata_lab-A/1-60                      0.00%    passed     50.38%
  22  H_graminicola_lab-A-1/1-60                0.00%    passed     99.16%
  23  H_graminicola_lab-A-2/1-60                0.00%    passed     99.16%
  24  C_sculpturatus_lab-B/1-60                 0.00%    passed     42.38%
  25  D_silvatica_lab-B/1-60                    0.00%    passed     89.34%
  26  D_plantarius_lab-B/1-60                   0.00%    passed     89.34%
  27  L_elegans_lab-B/1-60                      0.00%    passed     93.42%
  28  P_tepidariorum_lab-B/1-60                 0.00%    passed     90.75%
  29  A_bruennichi_lab-B/1-60                   0.00%    passed     71.37%
  30  T_antipodiana_lab-B/1-60                  0.00%    passed     92.66%
  31  T_clavata_lab-B/1-60                      0.00%    passed     97.00%
  32  H_graminicola_lab-B-1/1-60                0.00%    passed     99.37%
  33  H_graminicola_lab-B-2/1-60                0.00%    passed     94.23%
  34  T_castaneum_mxp/1-60                      0.00%    passed     96.51%
  35  D_melanogaster_pb/1-60                    0.00%    passed     96.51%
  36  S_maritima_pb/1-60                        0.00%    passed     96.51%
  37  I_scapularis_pb/1-60                      0.00%    passed     96.51%
  38  P_opilio_pb/1-60                          0.00%    passed     96.27%
  39  C_sculpturatus_pb-A/1-60                  0.00%    passed     96.51%
  40  D_silvatica_pb-A/1-60                     0.00%    passed     96.51%
  41  D_plantarius_pb-A/1-60                    0.00%    passed     96.51%
  42  L_elegans_pb-A/1-60                       0.00%    passed     96.51%
  43  P_tepidariorum_pb-A/1-60                  0.00%    passed     96.51%
  44  A_bruennichi_pb-A/1-60                    0.00%    passed     96.51%
  45  T_antipodiana_pb-A/1-60                   0.00%    passed     96.51%
  46  T_clavata_pb-A/1-60                       0.00%    passed     96.51%
  47  H_graminicola_pb-A-1/1-60                 0.00%    passed     96.51%
  48  H_graminicola_pb-A-2/1-60                 0.00%    passed     96.51%
  49  C_sculpturatus_pb-B/1-60                  0.00%    passed     96.27%
  50  D_silvatica_pb-B/1-60                     0.00%    passed     96.51%
  51  D_plantarius_pb-B/1-60                    0.00%    passed     96.27%
  52  L_elegans_pb-B/1-60                       0.00%    passed     96.27%
  53  P_tepidariorum_pb-B/1-60                  0.00%    passed     96.27%
  54  H_graminicola_pb-B/1-60                   0.00%    passed     96.27%
  55  A_bruennichi_pb-B/1-60                    0.00%    passed     96.27%
  56  T_antipodiana_pb-B/1-60                   0.00%    passed     96.27%
  57  T_clavata_pb-B/1-60                       0.00%    passed     96.27%
  58  D_melanogaster_bcd/1-60                   0.00%    passed     11.55%
  59  S_maritima_Hox3/1-60                      0.00%    passed     99.08%
  60  I_scapularis_Hox3/1-60                    0.00%    passed     99.17%
  61  P_opilio_Hox3/1-60                        0.00%    passed     15.97%
  62  C_sculpturatus_Hox3-A/1-60                0.00%    passed     25.91%
  63  D_silvatica_Hox3-A/1-60                   0.00%    passed     95.22%
  64  D_plantarius_Hox3-A/1-60                  0.00%    passed     37.31%
  65  P_tepidariorum_Hox3-A/1-60                0.00%    failed      0.51%
  66  C_sculpturatus_Hox3-B/1-60                0.00%    passed     99.71%
  67  D_silvatica_Hox3-B/1-60                   0.00%    passed     98.73%
  68  D_plantarius_Hox3-B/1-60                  0.00%    passed     99.21%
  69  L_elegans_Hox3-B/1-60                     0.00%    passed    100.00%
  70  P_tepidariorum_Hox3-B/1-60                0.00%    passed     99.75%
  71  H_graminicola_Hox3-B/1-60                 0.00%    passed     99.72%
  72  A_bruennichi_Hox3-B/1-60                  0.00%    passed     99.81%
  73  T_antipodiana_Hox3-B/1-60                 0.00%    passed     99.81%
  74  T_clavata_Hox3-B/1-60                     0.00%    passed     99.81%
  75  D_melanogaster_zen/1-60                   0.00%    passed     55.23%
  76  T_castaneum_zen/1-60                      0.00%    passed     99.95%
  77  D_melanogaster_zen2/1-60                  0.00%    passed     43.62%
  78  T_castaneum_zen2/1-60                     0.00%    passed     93.61%
  79  D_melanogaster_Dfd/1-60                   0.00%    passed     99.74%
  80  T_castaneum_Dfd/1-60                      0.00%    passed     99.74%
  81  S_maritima_Dfd/1-60                       0.00%    passed     99.88%
  82  I_scapularis_Dfd/1-60                     0.00%    passed     99.67%
  83  P_opilio_Dfd/1-60                         0.00%    passed     99.68%
  84  C_sculpturatus_Dfd-1/1-60                 0.00%    passed     99.67%
  85  C_sculpturatus_Dfd-2/1-60                 0.00%    passed     99.67%
  86  D_silvatica_Dfd-A/1-60                    0.00%    passed     99.68%
  87  D_plantarius_Dfd-A/1-60                   0.00%    passed     99.68%
  88  L_elegans_Dfd-A/1-60                      0.00%    passed     99.67%
  89  P_tepidariorum_Dfd-A/1-60                 0.00%    passed     99.67%
  90  H_graminicola_Dfd-A/1-60                  0.00%    passed     99.67%
  91  A_bruennichi_Dfd-A/1-60                   0.00%    passed     99.47%
  92  T_antipodiana_Dfd-A/1-60                  0.00%    passed     99.15%
  93  T_clavata_Dfd-A/1-60                      0.00%    passed     99.15%
  94  D_silvatica_Dfd-B/1-60                    0.00%    passed     99.68%
  95  D_plantarius_Dfd-B/1-60                   0.00%    passed     99.68%
  96  L_elegans_Dfd-B/1-60                      0.00%    passed     99.68%
  97  P_tepidariorum_Dfd-B/1-60                 0.00%    passed     99.68%
  98  H_graminicola_Dfd-B/1-60                  0.00%    passed     99.68%
  99  A_bruennichi_Dfd-B/1-60                   0.00%    passed     99.68%
 100  T_antipodiana_Dfd-B/1-60                  0.00%    passed     99.68%
 101  T_clavata_Dfd-B/1-60                      0.00%    passed     99.68%
 102  T_castaneum_Cx/1-60                       0.00%    passed     99.96%
 103  D_melanogaster_Scr/1-60                   0.00%    passed     99.96%
 104  S_maritima_Scr/1-60                       0.00%    passed     99.98%
 105  I_scapularis_Scr/1-60                     0.00%    passed     99.98%
 106  P_opilio_Scr/1-60                         0.00%    passed     99.98%
 107  C_sculpturatus_Scr-1/1-60                 0.00%    passed     99.98%
 108  C_sculpturatus_Scr-2/1-60                 0.00%    passed     99.98%
 109  D_silvatica_Scr-A/1-60                    0.00%    passed     99.98%
 110  L_elegans_Scr-A/1-60                      0.00%    passed     99.98%
 111  P_tepidariorum_Scr-A/1-60                 0.00%    passed     99.98%
 112  H_graminicola_Scr-A/1-60                  0.00%    passed     99.98%
 113  A_bruennichi_Scr-A/1-60                   0.00%    passed     99.98%
 114  T_antipodiana_Scr-A/1-60                  0.00%    passed     99.98%
 115  T_clavata_Scr-A/1-60                      0.00%    passed     99.98%
 116  D_plantarius_Scr-A-1/1-60                 0.00%    passed     99.98%
 117  D_plantarius_Scr-A-2/1-52                13.33%    passed     99.76%
 118  D_plantarius_Scr-B/1-60                   0.00%    passed     99.98%
 119  L_elegans_Scr-B/1-60                      0.00%    passed     99.98%
 120  P_tepidariorum_Scr-B/1-60                 0.00%    passed     99.98%
 121  H_graminicola_Scr-B/1-60                  0.00%    passed     99.98%
 122  A_bruennichi_Scr-B/1-60                   0.00%    passed     99.98%
 123  T_antipodiana_Scr-B/1-60                  0.00%    passed     99.98%
 124  T_clavata_Scr-B/1-60                      0.00%    passed     99.98%
 125  D_melanogaster_abd-A/1-60                 0.00%    passed     99.75%
 126  T_castaneum_abd-A/1-60                    0.00%    passed     99.75%
 127  S_maritima_abd-A/1-60                     0.00%    passed     99.70%
 128  I_scapularis_abd-A/1-60                   0.00%    passed     99.78%
 129  P_opilio_abd-A/1-60                       0.00%    passed     99.21%
 130  C_sculpturatus_abd-A-A/1-60               0.00%    passed     99.62%
 131  D_silvatica_abd-A-A/1-60                  0.00%    passed     99.75%
 132  D_plantarius_abd-A-A/1-60                 0.00%    passed     99.70%
 133  L_elegans_abd-A-A/1-60                    0.00%    passed     99.70%
 134  P_tepidariorum_abd-A-A/1-60               0.00%    passed     99.70%
 135  H_graminicola_abd-A-A/1-60                0.00%    passed     99.70%
 136  A_bruennichi_abd-A-A/1-60                 0.00%    passed     99.70%
 137  T_antipodiana_abd-A-A/1-60                0.00%    passed     99.70%
 138  T_clavata_abd-A-A/1-60                    0.00%    passed     99.70%
 139  C_sculpturatus_abd-A-B/1-60               0.00%    passed     99.75%
 140  D_silvatica_abd-A-B/1-60                  0.00%    passed     99.75%
 141  D_plantarius_abd-A-B/1-60                 0.00%    passed     99.75%
 142  L_elegans_abd-A-B/1-60                    0.00%    passed     99.75%
 143  P_tepidariorum_abd-a-B/1-60               0.00%    passed     99.75%
 144  H_graminicola_abd-A-B/1-60                0.00%    passed     99.75%
 145  A_bruennichi_abd-A-B/1-60                 0.00%    passed     99.75%
 146  T_antipodiana_abd-A-B/1-60                0.00%    passed     99.75%
 147  T_clavata_abd-A-B/1-60                    0.00%    passed     99.75%
 148  D_melanogaster_Antp/1-60                  0.00%    passed     99.96%
 149  S_maritima_Antp/1-60                      0.00%    passed     99.96%
 150  I_scapularis_Antp/1-60                    0.00%    passed     99.96%
 151  P_opilio_Antp/1-60                        0.00%    passed     99.96%
 152  C_sculpturatus_Antp-1/1-60                0.00%    passed     99.96%
 153  C_sculpturatus_Antp-2/1-60                0.00%    passed     99.96%
 154  D_silvatica_Antp-A/1-60                   0.00%    passed     99.96%
 155  D_plantarius_Antp-A/1-60                  0.00%    passed     99.96%
 156  L_elegans_Antp-A/1-60                     0.00%    passed     99.98%
 157  P_tepidariorum_Antp-A/1-60                0.00%    passed     99.81%
 158  A_bruennichi_Antp-A/1-60                  0.00%    passed     99.96%
 159  T_antipodiana_Antp-A/1-60                 0.00%    passed     99.96%
 160  T_clavata_Antp-A/1-60                     0.00%    passed     99.96%
 161  H_graminicola_Antp-A-1/1-60               0.00%    passed     99.96%
 162  H_graminicola_Antp-A-2/1-60               0.00%    passed     99.96%
 163  D_silvatica_Antp-B/1-60                   0.00%    passed     99.96%
 164  D_plantarius_Antp-B/1-60                  0.00%    passed     99.96%
 165  L_elegans_Antp-B/1-60                     0.00%    passed     99.96%
 166  P_tepidariorum_Antp-B/1-60                0.00%    passed     99.96%
 167  H_graminicola_Antp-B/1-60                 0.00%    passed     99.96%
 168  A_bruennichi_Antp-B/1-60                  0.00%    passed     99.96%
 169  T_antipodiana_Antp-B/1-60                 0.00%    passed     99.96%
 170  T_clavata_Antp-B/1-60                     0.00%    passed     99.96%
 171  D_melanogaster_ftz/1-60                   0.00%    passed     34.24%
 172  T_castaneum_ftz/1-60                      0.00%    passed     99.29%
 173  S_maritima_ftz/1-60                       0.00%    passed     99.93%
 174  I_scapularis_ftz/1-60                     0.00%    passed     99.94%
 175  P_opilio_ftz/1-60                         0.00%    passed     99.81%
 176  C_sculpturatus_ftz-A/1-60                 0.00%    passed     99.79%
 177  C_sculpturatus_ftz-B/1-60                 0.00%    passed     99.97%
 178  D_silvatica_ftz-B/1-60                    0.00%    passed     90.84%
 179  D_plantarius_ftz-B/1-60                   0.00%    passed     99.99%
 180  L_elegans_ftz-B/1-60                      0.00%    passed     99.40%
 181  P_tepidariorum_ftz-B/1-60                 0.00%    passed     99.98%
 182  H_graminicola_ftz-B/1-60                  0.00%    passed     99.99%
 183  A_bruennichi_ftz-B/1-60                   0.00%    passed     99.94%
 184  T_antipodiana_ftz-B/1-60                  0.00%    passed     99.98%
 185  T_clavata_ftz-B/1-60                      0.00%    passed     99.98%
 186  D_plantarius_ftz-pseudo/1-58              3.33%    passed     87.10%
 187  P_tepidariorum_ftz-pseudo/1-59            1.67%    passed     98.20%
 188  T_castaneum_ptl/1-60                      0.00%    passed     99.96%
 189  D_melanogaster_Ubx/1-60                   0.00%    passed     99.44%
 190  S_maritima_Ubx/1-60                       0.00%    passed     99.44%
 191  I_scapularis_Ubx/1-60                     0.00%    passed     99.44%
 192  P_opilio_Ubx/1-60                         0.00%    passed     99.44%
 193  C_sculpturatus_Ubx-A/1-60                 0.00%    passed     99.44%
 194  D_silvatica_Ubx-A/1-60                    0.00%    passed     99.44%
 195  D_plantarius_Ubx-A/1-60                   0.00%    passed     99.61%
 196  L_elegans_Ubx-A/1-60                      0.00%    passed     98.01%
 197  P_tepidariorum_Ubx-A/1-60                 0.00%    passed     99.67%
 198  H_graminicola_Ubx-A/1-60                  0.00%    passed     99.81%
 199  A_bruennichi_Ubx-A/1-60                   0.00%    passed     99.81%
 200  T_antipodiana_Ubx-A/1-60                  0.00%    passed     99.81%
 201  T_clavata_Ubx-A/1-60                      0.00%    passed     99.81%
 202  C_sculpturatus_Ubx-B/1-60                 0.00%    passed     99.44%
 203  D_silvatica_Ubx-B/1-60                    0.00%    passed     99.44%
 204  D_plantarius_Ubx-B/1-60                   0.00%    passed     99.44%
 205  L_elegans_Ubx-B/1-60                      0.00%    passed     99.44%
 206  P_tepidariorum_Ubx-B/1-60                 0.00%    passed     99.44%
 207  A_bruennichi_Ubx-B/1-60                   0.00%    passed     99.44%
 208  T_antipodiana_Ubx-B/1-60                  0.00%    passed     99.44%
 209  T_clavata_Ubx-B/1-60                      0.00%    passed     99.44%
 210  H_graminicola_Ubx-B-1/1-60                0.00%    passed     99.44%
 211  H_graminicola_Ubx-B-2/1-60                0.00%    passed     99.44%
 212  T_castaneum_Utx/1-60                      0.00%    passed     99.44%
 213  D_melanogaster_Abd-B/1-60                 0.00%    passed     33.21%
 214  T_castaneum_Abd-B/1-60                    0.00%    passed     26.34%
 215  S_maritima_Abd-B/1-60                     0.00%    passed     48.49%
 216  I_scapularis_Abd-B/1-60                   0.00%    passed     20.99%
 217  P_opilio_Abd-B/1-60                       0.00%    passed     21.48%
 218  C_sculpturatus_Abd-B-A/1-60               0.00%    passed     20.99%
 219  D_silvatica_Abd-B-A/1-60                  0.00%    passed     20.99%
 220  D_plantarius_Abd-B-A/1-60                 0.00%    passed     20.99%
 221  L_elegans_Abd-B-A/1-60                    0.00%    passed     20.99%
 222  P_tepidariorum_Abd-B-A/1-60               0.00%    passed     29.33%
 223  A_bruennichi_Abd-B-A/1-60                 0.00%    passed     20.99%
 224  T_antipodiana_Abd-B-A/1-60                0.00%    passed     20.99%
 225  T_clavata_Abd-B-A/1-60                    0.00%    passed     20.99%
 226  H_graminicola_Abd-B-A-1/1-60              0.00%    passed     20.99%
 227  H_graminicola_Abd-B-A-2/1-60              0.00%    passed     20.99%
 228  C_sculpturatus_Abd-B-B/1-60               0.00%    passed     10.75%
 229  D_silvatica_Abd-B-B/1-60                  0.00%    passed     29.33%
 230  D_plantarius_Abd-B-B/1-60                 0.00%    passed     29.33%
 231  L_elegans_Abd-B-B/1-60                    0.00%    passed     29.33%
 232  P_tepidariorum_Abd-B-B/1-60               0.00%    passed     20.99%
 233  H_graminicola_Abd-B-B/1-60                0.00%    passed     29.33%
 234  A_bruennichi_Abd-B-B/1-60                 0.00%    passed     29.33%
 235  T_antipodiana_Abd-B-B/1-60                0.00%    passed     29.33%
 236  T_clavata_Abd-B-B/1-60                    0.00%    passed     29.33%
 237  M_giganteus_g803.t2/1-59                  1.67%    passed     41.40%
 238  M_giganteus_g814.t1/1-59                  1.67%    passed     99.80%
 239  M_giganteus_g814.t2/1-59                  1.67%    passed     99.80%
 240  M_giganteus_g821.t1/1-59                  1.67%    passed     99.73%
 241  M_giganteus_g836.t1/1-59                  1.67%    passed     99.97%
 242  M_giganteus_g844.t1/1-59                  1.67%    passed     99.96%
 243  M_giganteus_g845.t1/1-59                  1.67%    passed     99.97%
 244  M_giganteus_g858.t1/1-59                  1.67%    passed     99.62%
 245  M_giganteus_g867.t1/1-59                  1.67%    passed     94.04%
 246  M_giganteus_g14374.t1/1-59                1.67%    passed     94.04%
 247  M_giganteus_g14380.t1/1-59                1.67%    passed     99.62%
 248  M_giganteus_g14395.t1/1-59                1.67%    passed     99.51%
 249  M_giganteus_g14395.t2/1-59                1.67%    passed     99.51%
 250  M_giganteus_g14399.t1/1-59                1.67%    passed     99.97%
 251  M_giganteus_g14401.t1/1-59                1.67%    passed     99.90%
 252  M_giganteus_g14410.t1/1-59                1.67%    passed     99.97%
 253  M_giganteus_g14421.t1/1-59                1.67%    passed     99.80%
 254  O_spinosus_lab/1-59                       1.67%    passed     94.04%
 255  O_spinosus_pb/1-59                        1.67%    passed     99.58%
 256  O_spinosus_g11673.t1/1-59                 1.67%    passed     43.12%
 257  O_spinosus_Dfd/1-59                       1.67%    passed     99.51%
 258  O_spinosus_scr/1-59                       1.67%    passed     99.97%
 259  O_spinosus_ftz/1-59                       1.67%    passed     99.84%
 260  O_spinosus_antp/1-59                      1.67%    passed     99.97%
 261  O_spinosus_Ubx/1-59                       1.67%    passed     99.53%
 262  O_spinosus_AbdB/1-59                      1.67%    passed     42.16%
 263  E_spinosa_Hox3/1-27                      55.00%    passed     84.12%
 264  E_spinosa_Dfd/217-276                     0.00%    passed     90.81%
 265  E_spinosa_scr/180-239                     0.00%    passed     99.98%
 266  E_spinosa_ftz/225-284                     0.00%    passed    100.00%
 267  N_gracile_antp/55-114                     0.00%    passed     99.96%
 268  T_orbiculare_Hox3/200-259                 0.00%    passed     94.67%
 269  E_spinosa_AbdB/38-97                      0.00%    passed     14.91%
 270  P_femoratum_Lab/311-370                   0.00%    passed     96.03%
 271  P_femoratum_pb/168-227                    0.00%    passed     90.66%
 272  P_femoratum_Hox3_putative/233-292         0.00%    passed     98.51%
 273  P_femoratum_dfd/213-272                   0.00%    passed     69.67%
 274  P_femoratum_scr/38-97                     0.00%    passed     99.98%
 275  P_femoratum_ftz/261-320                   0.00%    passed    100.00%
 276  P_femoratum_antp/9-68                     0.00%    passed     99.96%
 277  P_femoratum_abdB/10-69                    0.00%    passed     26.14%
 278  T_orbiculare_lab/17-76                    0.00%    passed     96.56%
 279  T_orbiculare_pb/42-101                    0.00%    passed     96.51%
 280  Tantystylum_Hox3/200-259                  0.00%    passed     94.67%
 281  T_orbiculare_dfd/151-210                  0.00%    passed     74.12%
 282  T_orbiculare_scr/38-97                    0.00%    passed     99.22%
 283  T_orbiculare_ftz/1-57                     5.00%    passed     99.99%
 284  S_cheilorhynchus_Lab/280-339              0.00%    passed     93.62%
 285  S_cheilorhynchus_pb/60-119                0.00%    passed     97.82%
 286  S_cheilorhynchus_Hox3_putative/189-248    0.00%    passed     90.29%
 287  S_cheilorhynchus_scr/88-119              46.67%    passed     75.53%
 288  S_cheilorhynchus_ftz/211-270              0.00%    passed    100.00%
 289  S_cheilorhynchus_antp/106-165             0.00%    passed     99.96%
 290  S_cheilorhynchus_abdB/38-97               0.00%    passed     26.34%
 291  N_molleri_Lab/285-344                     0.00%    passed     98.13%
 292  N_molleri_pb/107-166                      0.00%    passed     97.82%
 293  N_molleri_Hox3_or_antp/1-43              28.33%    passed     99.99%
 294  N_molleri_dfd/33-92                       0.00%    passed     97.96%
 295  N_molleri_ftz/7-66                        0.00%    passed    100.00%
 296  N_molleri_abdB/1-58                       3.33%    passed     42.91%
 297  N_gracile_Lab/282-341                     1.67%    passed     97.33%
 298  N_gracile_pb/12-71                        1.67%    passed     96.58%
 299  N_gracile_scr/190-249                     0.00%    passed     99.98%
 300  E_spinosa_antp/129-188                    0.00%    passed     99.96%
 301  E_spinosa_ubx/161-220                     0.00%    passed     99.44%
 302  N_gracile_AbdA/149-208                    0.00%    passed     59.23%
 303  N_gracile_AbdB/1-40                      33.33%    passed     34.10%
 304  P_litorale_lab/299-358                    0.00%    passed     94.86%
 305  P_litorale_pb.t1/116-175                  0.00%    passed     90.66%
 306  P_litorale_Hox3.t1/191-250                0.00%    passed     93.31%
 307  P_litorale_Hox3.t3/208-267                0.00%    passed     93.31%
 308  P_litorale_Dfd/206-265                    0.00%    passed     99.67%
 309  P_litorale_Scr/217-276                    0.00%    passed     99.98%
 310  P_litorale_ftz.t1/233-292                 0.00%    passed    100.00%
 311  P_litorale_ftz.t2/227-286                 0.00%    passed    100.00%
 312  P_litorale_Antp/198-257                   0.00%    passed     99.96%
 313  P_litorale_Ubx/172-231                    0.00%    passed     99.44%
 314  P_litorale_AbdB/268-327                   0.00%    passed     39.62%
 315  group_01/210-269                          0.00%    passed     99.67%
 316  group_02/113-172                          0.00%    passed     99.44%
 317  group_03/207-266                          0.00%    passed     99.67%
 318  group_04/172-231                          0.00%    passed     99.44%
 319  group_05/172-231                          0.00%    passed     99.44%
 320  group_06/172-231                          0.00%    passed     99.44%
 321  group_07/198-257                          0.00%    passed     99.96%
 322  group_08/198-257                          0.00%    passed     99.92%
 323  group_09/213-272                          0.00%    passed    100.00%
 324  group_10/17-76                            0.00%    passed     99.98%
 325  group_11/217-276                          0.00%    passed     99.98%
 326  group_12/216-275                          0.00%    passed     99.98%
 327  group_13/206-265                          0.00%    passed     99.67%
 328  group_14/208-267                          0.00%    passed     99.67%
 329  group_15/97-156                           0.00%    passed     99.67%
 330  group_16/227-286                          0.00%    passed    100.00%
 331  group_17/211-270                          0.00%    passed     99.67%
 332  group_18/121-180                          0.00%    passed     99.44%
 333  group_19/204-263                          0.00%    passed     99.67%
 334  group_20/209-268                          0.00%    passed     99.67%
WARNING: 1 sequences contain more than 50% gaps/ambiguity
****  TOTAL                                     0.71%  1 sequences failed composition chi2 test (p-value<5%; df=19)
NOTE: L_polyphemus_Slou_D-a/1-60 is identical to C_sculpturatus_NK1-B-1/1-60 but kept for subsequent analysis
NOTE: T_castaneum_Slou/1-60 is identical to S_maritima_NK1/1-60 but kept for subsequent analysis
NOTE: C_sculpturatus_lab-A/1-60 is identical to P_opilio_lab/1-60 but kept for subsequent analysis
NOTE: H_graminicola_lab-A-2/1-60 is identical to H_graminicola_lab-A-1/1-60 but kept for subsequent analysis
NOTE: D_plantarius_lab-B/1-60 is identical to D_silvatica_lab-B/1-60 but kept for subsequent analysis
NOTE: D_melanogaster_pb/1-60 is identical to T_castaneum_mxp/1-60 but kept for subsequent analysis
NOTE: C_sculpturatus_pb-B/1-60 is identical to P_opilio_pb/1-60 but kept for subsequent analysis
NOTE: T_antipodiana_Hox3-B/1-60 is identical to A_bruennichi_Hox3-B/1-60 but kept for subsequent analysis
NOTE: T_castaneum_Dfd/1-60 is identical to D_melanogaster_Dfd/1-60 but kept for subsequent analysis
NOTE: C_sculpturatus_Dfd-1/1-60 is identical to I_scapularis_Dfd/1-60 but kept for subsequent analysis
NOTE: D_silvatica_Dfd-A/1-60 is identical to P_opilio_Dfd/1-60 but kept for subsequent analysis
NOTE: T_clavata_Dfd-A/1-60 is identical to T_antipodiana_Dfd-A/1-60 but kept for subsequent analysis
NOTE: D_melanogaster_Scr/1-60 is identical to T_castaneum_Cx/1-60 but kept for subsequent analysis
NOTE: I_scapularis_Scr/1-60 is identical to S_maritima_Scr/1-60 but kept for subsequent analysis
NOTE: T_castaneum_abd-A/1-60 is identical to D_melanogaster_abd-A/1-60 but kept for subsequent analysis
NOTE: D_plantarius_abd-A-A/1-60 is identical to S_maritima_abd-A/1-60 but kept for subsequent analysis
NOTE: S_maritima_Antp/1-60 is identical to D_melanogaster_Antp/1-60 but kept for subsequent analysis
NOTE: T_clavata_ftz-B/1-60 is identical to T_antipodiana_ftz-B/1-60 but kept for subsequent analysis
NOTE: S_maritima_Ubx/1-60 is identical to D_melanogaster_Ubx/1-60 but kept for subsequent analysis
NOTE: A_bruennichi_Ubx-A/1-60 is identical to H_graminicola_Ubx-A/1-60 but kept for subsequent analysis
NOTE: S_cheilorhynchus_abdB/38-97 is identical to T_castaneum_Abd-B/1-60 but kept for subsequent analysis
NOTE: C_sculpturatus_Abd-B-A/1-60 is identical to I_scapularis_Abd-B/1-60 but kept for subsequent analysis
NOTE: D_silvatica_Abd-B-B/1-60 is identical to P_tepidariorum_Abd-B-A/1-60 but kept for subsequent analysis
NOTE: M_giganteus_g814.t2/1-59 is identical to M_giganteus_g814.t1/1-59 but kept for subsequent analysis
NOTE: M_giganteus_g14410.t1/1-59 is identical to M_giganteus_g836.t1/1-59 but kept for subsequent analysis
NOTE: M_giganteus_g14399.t1/1-59 is identical to M_giganteus_g845.t1/1-59 but kept for subsequent analysis
NOTE: M_giganteus_g14380.t1/1-59 is identical to M_giganteus_g858.t1/1-59 but kept for subsequent analysis
NOTE: M_giganteus_g14374.t1/1-59 is identical to M_giganteus_g867.t1/1-59 but kept for subsequent analysis
NOTE: M_giganteus_g14395.t2/1-59 is identical to M_giganteus_g14395.t1/1-59 but kept for subsequent analysis
NOTE: P_femoratum_ftz/261-320 is identical to E_spinosa_ftz/225-284 but kept for subsequent analysis
NOTE: Tantystylum_Hox3/200-259 is identical to T_orbiculare_Hox3/200-259 but kept for subsequent analysis
NOTE: P_litorale_pb.t1/116-175 is identical to P_femoratum_pb/168-227 but kept for subsequent analysis
NOTE: N_molleri_pb/107-166 is identical to S_cheilorhynchus_pb/60-119 but kept for subsequent analysis
NOTE: P_litorale_Hox3.t3/208-267 is identical to P_litorale_Hox3.t1/191-250 but kept for subsequent analysis
NOTE: 164 identical sequences (see below) will be ignored for subsequent analysis
NOTE: P_opilio_NK1/1-60 (identical to C_sculpturatus_NK1-B-1/1-60) is ignored but added at the end
NOTE: P_tepidariorum_NK1-B-1/1-60 (identical to C_sculpturatus_NK1-B-1/1-60) is ignored but added at the end
NOTE: T_tridentatus_Slou_A/1-60 (identical to C_sculpturatus_NK1-B-1/1-60) is ignored but added at the end
NOTE: S_maritima_pb/1-60 (identical to T_castaneum_mxp/1-60) is ignored but added at the end
NOTE: I_scapularis_pb/1-60 (identical to T_castaneum_mxp/1-60) is ignored but added at the end
NOTE: C_sculpturatus_pb-A/1-60 (identical to T_castaneum_mxp/1-60) is ignored but added at the end
NOTE: D_silvatica_pb-A/1-60 (identical to T_castaneum_mxp/1-60) is ignored but added at the end
NOTE: D_plantarius_pb-A/1-60 (identical to T_castaneum_mxp/1-60) is ignored but added at the end
NOTE: L_elegans_pb-A/1-60 (identical to T_castaneum_mxp/1-60) is ignored but added at the end
NOTE: P_tepidariorum_pb-A/1-60 (identical to T_castaneum_mxp/1-60) is ignored but added at the end
NOTE: A_bruennichi_pb-A/1-60 (identical to T_castaneum_mxp/1-60) is ignored but added at the end
NOTE: T_antipodiana_pb-A/1-60 (identical to T_castaneum_mxp/1-60) is ignored but added at the end
NOTE: T_clavata_pb-A/1-60 (identical to T_castaneum_mxp/1-60) is ignored but added at the end
NOTE: H_graminicola_pb-A-1/1-60 (identical to T_castaneum_mxp/1-60) is ignored but added at the end
NOTE: H_graminicola_pb-A-2/1-60 (identical to T_castaneum_mxp/1-60) is ignored but added at the end
NOTE: D_silvatica_pb-B/1-60 (identical to T_castaneum_mxp/1-60) is ignored but added at the end
NOTE: T_orbiculare_pb/42-101 (identical to T_castaneum_mxp/1-60) is ignored but added at the end
NOTE: D_plantarius_pb-B/1-60 (identical to P_opilio_pb/1-60) is ignored but added at the end
NOTE: L_elegans_pb-B/1-60 (identical to P_opilio_pb/1-60) is ignored but added at the end
NOTE: P_tepidariorum_pb-B/1-60 (identical to P_opilio_pb/1-60) is ignored but added at the end
NOTE: H_graminicola_pb-B/1-60 (identical to P_opilio_pb/1-60) is ignored but added at the end
NOTE: A_bruennichi_pb-B/1-60 (identical to P_opilio_pb/1-60) is ignored but added at the end
NOTE: T_antipodiana_pb-B/1-60 (identical to P_opilio_pb/1-60) is ignored but added at the end
NOTE: T_clavata_pb-B/1-60 (identical to P_opilio_pb/1-60) is ignored but added at the end
NOTE: T_clavata_Hox3-B/1-60 (identical to A_bruennichi_Hox3-B/1-60) is ignored but added at the end
NOTE: C_sculpturatus_Dfd-2/1-60 (identical to I_scapularis_Dfd/1-60) is ignored but added at the end
NOTE: L_elegans_Dfd-A/1-60 (identical to I_scapularis_Dfd/1-60) is ignored but added at the end
NOTE: P_tepidariorum_Dfd-A/1-60 (identical to I_scapularis_Dfd/1-60) is ignored but added at the end
NOTE: H_graminicola_Dfd-A/1-60 (identical to I_scapularis_Dfd/1-60) is ignored but added at the end
NOTE: P_litorale_Dfd/206-265 (identical to I_scapularis_Dfd/1-60) is ignored but added at the end
NOTE: group_01/210-269 (identical to I_scapularis_Dfd/1-60) is ignored but added at the end
NOTE: group_03/207-266 (identical to I_scapularis_Dfd/1-60) is ignored but added at the end
NOTE: group_13/206-265 (identical to I_scapularis_Dfd/1-60) is ignored but added at the end
NOTE: group_14/208-267 (identical to I_scapularis_Dfd/1-60) is ignored but added at the end
NOTE: group_15/97-156 (identical to I_scapularis_Dfd/1-60) is ignored but added at the end
NOTE: group_17/211-270 (identical to I_scapularis_Dfd/1-60) is ignored but added at the end
NOTE: group_19/204-263 (identical to I_scapularis_Dfd/1-60) is ignored but added at the end
NOTE: group_20/209-268 (identical to I_scapularis_Dfd/1-60) is ignored but added at the end
NOTE: D_plantarius_Dfd-A/1-60 (identical to P_opilio_Dfd/1-60) is ignored but added at the end
NOTE: D_silvatica_Dfd-B/1-60 (identical to P_opilio_Dfd/1-60) is ignored but added at the end
NOTE: D_plantarius_Dfd-B/1-60 (identical to P_opilio_Dfd/1-60) is ignored but added at the end
NOTE: L_elegans_Dfd-B/1-60 (identical to P_opilio_Dfd/1-60) is ignored but added at the end
NOTE: P_tepidariorum_Dfd-B/1-60 (identical to P_opilio_Dfd/1-60) is ignored but added at the end
NOTE: H_graminicola_Dfd-B/1-60 (identical to P_opilio_Dfd/1-60) is ignored but added at the end
NOTE: A_bruennichi_Dfd-B/1-60 (identical to P_opilio_Dfd/1-60) is ignored but added at the end
NOTE: T_antipodiana_Dfd-B/1-60 (identical to P_opilio_Dfd/1-60) is ignored but added at the end
NOTE: T_clavata_Dfd-B/1-60 (identical to P_opilio_Dfd/1-60) is ignored but added at the end
NOTE: P_opilio_Scr/1-60 (identical to S_maritima_Scr/1-60) is ignored but added at the end
NOTE: C_sculpturatus_Scr-1/1-60 (identical to S_maritima_Scr/1-60) is ignored but added at the end
NOTE: C_sculpturatus_Scr-2/1-60 (identical to S_maritima_Scr/1-60) is ignored but added at the end
NOTE: D_silvatica_Scr-A/1-60 (identical to S_maritima_Scr/1-60) is ignored but added at the end
NOTE: L_elegans_Scr-A/1-60 (identical to S_maritima_Scr/1-60) is ignored but added at the end
NOTE: P_tepidariorum_Scr-A/1-60 (identical to S_maritima_Scr/1-60) is ignored but added at the end
NOTE: H_graminicola_Scr-A/1-60 (identical to S_maritima_Scr/1-60) is ignored but added at the end
NOTE: A_bruennichi_Scr-A/1-60 (identical to S_maritima_Scr/1-60) is ignored but added at the end
NOTE: T_antipodiana_Scr-A/1-60 (identical to S_maritima_Scr/1-60) is ignored but added at the end
NOTE: T_clavata_Scr-A/1-60 (identical to S_maritima_Scr/1-60) is ignored but added at the end
NOTE: D_plantarius_Scr-A-1/1-60 (identical to S_maritima_Scr/1-60) is ignored but added at the end
NOTE: D_plantarius_Scr-B/1-60 (identical to S_maritima_Scr/1-60) is ignored but added at the end
NOTE: L_elegans_Scr-B/1-60 (identical to S_maritima_Scr/1-60) is ignored but added at the end
NOTE: P_tepidariorum_Scr-B/1-60 (identical to S_maritima_Scr/1-60) is ignored but added at the end
NOTE: H_graminicola_Scr-B/1-60 (identical to S_maritima_Scr/1-60) is ignored but added at the end
NOTE: A_bruennichi_Scr-B/1-60 (identical to S_maritima_Scr/1-60) is ignored but added at the end
NOTE: T_antipodiana_Scr-B/1-60 (identical to S_maritima_Scr/1-60) is ignored but added at the end
NOTE: T_clavata_Scr-B/1-60 (identical to S_maritima_Scr/1-60) is ignored but added at the end
NOTE: E_spinosa_scr/180-239 (identical to S_maritima_Scr/1-60) is ignored but added at the end
NOTE: P_femoratum_scr/38-97 (identical to S_maritima_Scr/1-60) is ignored but added at the end
NOTE: N_gracile_scr/190-249 (identical to S_maritima_Scr/1-60) is ignored but added at the end
NOTE: P_litorale_Scr/217-276 (identical to S_maritima_Scr/1-60) is ignored but added at the end
NOTE: group_10/17-76 (identical to S_maritima_Scr/1-60) is ignored but added at the end
NOTE: group_11/217-276 (identical to S_maritima_Scr/1-60) is ignored but added at the end
NOTE: group_12/216-275 (identical to S_maritima_Scr/1-60) is ignored but added at the end
NOTE: D_silvatica_abd-A-A/1-60 (identical to D_melanogaster_abd-A/1-60) is ignored but added at the end
NOTE: C_sculpturatus_abd-A-B/1-60 (identical to D_melanogaster_abd-A/1-60) is ignored but added at the end
NOTE: D_silvatica_abd-A-B/1-60 (identical to D_melanogaster_abd-A/1-60) is ignored but added at the end
NOTE: D_plantarius_abd-A-B/1-60 (identical to D_melanogaster_abd-A/1-60) is ignored but added at the end
NOTE: L_elegans_abd-A-B/1-60 (identical to D_melanogaster_abd-A/1-60) is ignored but added at the end
NOTE: P_tepidariorum_abd-a-B/1-60 (identical to D_melanogaster_abd-A/1-60) is ignored but added at the end
NOTE: H_graminicola_abd-A-B/1-60 (identical to D_melanogaster_abd-A/1-60) is ignored but added at the end
NOTE: A_bruennichi_abd-A-B/1-60 (identical to D_melanogaster_abd-A/1-60) is ignored but added at the end
NOTE: T_antipodiana_abd-A-B/1-60 (identical to D_melanogaster_abd-A/1-60) is ignored but added at the end
NOTE: T_clavata_abd-A-B/1-60 (identical to D_melanogaster_abd-A/1-60) is ignored but added at the end
NOTE: L_elegans_abd-A-A/1-60 (identical to S_maritima_abd-A/1-60) is ignored but added at the end
NOTE: P_tepidariorum_abd-A-A/1-60 (identical to S_maritima_abd-A/1-60) is ignored but added at the end
NOTE: H_graminicola_abd-A-A/1-60 (identical to S_maritima_abd-A/1-60) is ignored but added at the end
NOTE: A_bruennichi_abd-A-A/1-60 (identical to S_maritima_abd-A/1-60) is ignored but added at the end
NOTE: T_antipodiana_abd-A-A/1-60 (identical to S_maritima_abd-A/1-60) is ignored but added at the end
NOTE: T_clavata_abd-A-A/1-60 (identical to S_maritima_abd-A/1-60) is ignored but added at the end
NOTE: I_scapularis_Antp/1-60 (identical to D_melanogaster_Antp/1-60) is ignored but added at the end
NOTE: P_opilio_Antp/1-60 (identical to D_melanogaster_Antp/1-60) is ignored but added at the end
NOTE: C_sculpturatus_Antp-1/1-60 (identical to D_melanogaster_Antp/1-60) is ignored but added at the end
NOTE: C_sculpturatus_Antp-2/1-60 (identical to D_melanogaster_Antp/1-60) is ignored but added at the end
NOTE: D_silvatica_Antp-A/1-60 (identical to D_melanogaster_Antp/1-60) is ignored but added at the end
NOTE: D_plantarius_Antp-A/1-60 (identical to D_melanogaster_Antp/1-60) is ignored but added at the end
NOTE: A_bruennichi_Antp-A/1-60 (identical to D_melanogaster_Antp/1-60) is ignored but added at the end
NOTE: T_antipodiana_Antp-A/1-60 (identical to D_melanogaster_Antp/1-60) is ignored but added at the end
NOTE: T_clavata_Antp-A/1-60 (identical to D_melanogaster_Antp/1-60) is ignored but added at the end
NOTE: H_graminicola_Antp-A-1/1-60 (identical to D_melanogaster_Antp/1-60) is ignored but added at the end
NOTE: H_graminicola_Antp-A-2/1-60 (identical to D_melanogaster_Antp/1-60) is ignored but added at the end
NOTE: D_silvatica_Antp-B/1-60 (identical to D_melanogaster_Antp/1-60) is ignored but added at the end
NOTE: D_plantarius_Antp-B/1-60 (identical to D_melanogaster_Antp/1-60) is ignored but added at the end
NOTE: L_elegans_Antp-B/1-60 (identical to D_melanogaster_Antp/1-60) is ignored but added at the end
NOTE: P_tepidariorum_Antp-B/1-60 (identical to D_melanogaster_Antp/1-60) is ignored but added at the end
NOTE: H_graminicola_Antp-B/1-60 (identical to D_melanogaster_Antp/1-60) is ignored but added at the end
NOTE: A_bruennichi_Antp-B/1-60 (identical to D_melanogaster_Antp/1-60) is ignored but added at the end
NOTE: T_antipodiana_Antp-B/1-60 (identical to D_melanogaster_Antp/1-60) is ignored but added at the end
NOTE: T_clavata_Antp-B/1-60 (identical to D_melanogaster_Antp/1-60) is ignored but added at the end
NOTE: T_castaneum_ptl/1-60 (identical to D_melanogaster_Antp/1-60) is ignored but added at the end
NOTE: N_gracile_antp/55-114 (identical to D_melanogaster_Antp/1-60) is ignored but added at the end
NOTE: P_femoratum_antp/9-68 (identical to D_melanogaster_Antp/1-60) is ignored but added at the end
NOTE: S_cheilorhynchus_antp/106-165 (identical to D_melanogaster_Antp/1-60) is ignored but added at the end
NOTE: E_spinosa_antp/129-188 (identical to D_melanogaster_Antp/1-60) is ignored but added at the end
NOTE: P_litorale_Antp/198-257 (identical to D_melanogaster_Antp/1-60) is ignored but added at the end
NOTE: group_07/198-257 (identical to D_melanogaster_Antp/1-60) is ignored but added at the end
NOTE: I_scapularis_Ubx/1-60 (identical to D_melanogaster_Ubx/1-60) is ignored but added at the end
NOTE: P_opilio_Ubx/1-60 (identical to D_melanogaster_Ubx/1-60) is ignored but added at the end
NOTE: C_sculpturatus_Ubx-A/1-60 (identical to D_melanogaster_Ubx/1-60) is ignored but added at the end
NOTE: D_silvatica_Ubx-A/1-60 (identical to D_melanogaster_Ubx/1-60) is ignored but added at the end
NOTE: C_sculpturatus_Ubx-B/1-60 (identical to D_melanogaster_Ubx/1-60) is ignored but added at the end
NOTE: D_silvatica_Ubx-B/1-60 (identical to D_melanogaster_Ubx/1-60) is ignored but added at the end
NOTE: D_plantarius_Ubx-B/1-60 (identical to D_melanogaster_Ubx/1-60) is ignored but added at the end
NOTE: L_elegans_Ubx-B/1-60 (identical to D_melanogaster_Ubx/1-60) is ignored but added at the end
NOTE: P_tepidariorum_Ubx-B/1-60 (identical to D_melanogaster_Ubx/1-60) is ignored but added at the end
NOTE: A_bruennichi_Ubx-B/1-60 (identical to D_melanogaster_Ubx/1-60) is ignored but added at the end
NOTE: T_antipodiana_Ubx-B/1-60 (identical to D_melanogaster_Ubx/1-60) is ignored but added at the end
NOTE: T_clavata_Ubx-B/1-60 (identical to D_melanogaster_Ubx/1-60) is ignored but added at the end
NOTE: H_graminicola_Ubx-B-1/1-60 (identical to D_melanogaster_Ubx/1-60) is ignored but added at the end
NOTE: H_graminicola_Ubx-B-2/1-60 (identical to D_melanogaster_Ubx/1-60) is ignored but added at the end
NOTE: T_castaneum_Utx/1-60 (identical to D_melanogaster_Ubx/1-60) is ignored but added at the end
NOTE: E_spinosa_ubx/161-220 (identical to D_melanogaster_Ubx/1-60) is ignored but added at the end
NOTE: P_litorale_Ubx/172-231 (identical to D_melanogaster_Ubx/1-60) is ignored but added at the end
NOTE: group_02/113-172 (identical to D_melanogaster_Ubx/1-60) is ignored but added at the end
NOTE: group_04/172-231 (identical to D_melanogaster_Ubx/1-60) is ignored but added at the end
NOTE: group_05/172-231 (identical to D_melanogaster_Ubx/1-60) is ignored but added at the end
NOTE: group_06/172-231 (identical to D_melanogaster_Ubx/1-60) is ignored but added at the end
NOTE: group_18/121-180 (identical to D_melanogaster_Ubx/1-60) is ignored but added at the end
NOTE: T_antipodiana_Ubx-A/1-60 (identical to H_graminicola_Ubx-A/1-60) is ignored but added at the end
NOTE: T_clavata_Ubx-A/1-60 (identical to H_graminicola_Ubx-A/1-60) is ignored but added at the end
NOTE: D_silvatica_Abd-B-A/1-60 (identical to I_scapularis_Abd-B/1-60) is ignored but added at the end
NOTE: D_plantarius_Abd-B-A/1-60 (identical to I_scapularis_Abd-B/1-60) is ignored but added at the end
NOTE: L_elegans_Abd-B-A/1-60 (identical to I_scapularis_Abd-B/1-60) is ignored but added at the end
NOTE: A_bruennichi_Abd-B-A/1-60 (identical to I_scapularis_Abd-B/1-60) is ignored but added at the end
NOTE: T_antipodiana_Abd-B-A/1-60 (identical to I_scapularis_Abd-B/1-60) is ignored but added at the end
NOTE: T_clavata_Abd-B-A/1-60 (identical to I_scapularis_Abd-B/1-60) is ignored but added at the end
NOTE: H_graminicola_Abd-B-A-1/1-60 (identical to I_scapularis_Abd-B/1-60) is ignored but added at the end
NOTE: H_graminicola_Abd-B-A-2/1-60 (identical to I_scapularis_Abd-B/1-60) is ignored but added at the end
NOTE: P_tepidariorum_Abd-B-B/1-60 (identical to I_scapularis_Abd-B/1-60) is ignored but added at the end
NOTE: D_plantarius_Abd-B-B/1-60 (identical to P_tepidariorum_Abd-B-A/1-60) is ignored but added at the end
NOTE: L_elegans_Abd-B-B/1-60 (identical to P_tepidariorum_Abd-B-A/1-60) is ignored but added at the end
NOTE: H_graminicola_Abd-B-B/1-60 (identical to P_tepidariorum_Abd-B-A/1-60) is ignored but added at the end
NOTE: A_bruennichi_Abd-B-B/1-60 (identical to P_tepidariorum_Abd-B-A/1-60) is ignored but added at the end
NOTE: T_antipodiana_Abd-B-B/1-60 (identical to P_tepidariorum_Abd-B-A/1-60) is ignored but added at the end
NOTE: T_clavata_Abd-B-B/1-60 (identical to P_tepidariorum_Abd-B-A/1-60) is ignored but added at the end
NOTE: M_giganteus_g14421.t1/1-59 (identical to M_giganteus_g814.t1/1-59) is ignored but added at the end
NOTE: O_spinosus_antp/1-59 (identical to M_giganteus_g836.t1/1-59) is ignored but added at the end
NOTE: O_spinosus_scr/1-59 (identical to M_giganteus_g845.t1/1-59) is ignored but added at the end
NOTE: O_spinosus_lab/1-59 (identical to M_giganteus_g867.t1/1-59) is ignored but added at the end
NOTE: O_spinosus_Dfd/1-59 (identical to M_giganteus_g14395.t1/1-59) is ignored but added at the end
NOTE: S_cheilorhynchus_ftz/211-270 (identical to E_spinosa_ftz/225-284) is ignored but added at the end
NOTE: N_molleri_ftz/7-66 (identical to E_spinosa_ftz/225-284) is ignored but added at the end
NOTE: P_litorale_ftz.t1/233-292 (identical to E_spinosa_ftz/225-284) is ignored but added at the end
NOTE: P_litorale_ftz.t2/227-286 (identical to E_spinosa_ftz/225-284) is ignored but added at the end
NOTE: group_09/213-272 (identical to E_spinosa_ftz/225-284) is ignored but added at the end
NOTE: group_16/227-286 (identical to E_spinosa_ftz/225-284) is ignored but added at the end
Alignment was printed to ./homeobox_aligned.fasta.uniqueseq.phy

For your convenience alignment with unique sequences printed to ./homeobox_aligned.fasta.uniqueseq.phy

Creating fast initial parsimony tree by random order stepwise addition...
0.087 seconds, parsimony score: 561 (based on 56 sites)
WARNING: Number of threads seems too high for short alignments. Use -T AUTO to determine best number of threads.
Perform fast likelihood tree search using LG+I+G model...
Estimate model parameters (epsilon = 5.000)
Perform nearest neighbor interchange...
Estimate model parameters (epsilon = 1.000)
1. Initial log-likelihood: -2918.320
Optimal log-likelihood: -2918.319
Proportion of invariable sites: 0.026
Gamma shape alpha: 0.689
Parameters optimization took 1 rounds (0.115 sec)
Time for fast ML tree search: 5.555 seconds

NOTE: ModelFinder requires 21 MB RAM!
ModelFinder will test up to 1232 protein models (sample size: 60 epsilon: 0.100) ...
 No. Model         -LnL         df  AIC          AICc         BIC
WARNING: Number of threads seems too high for short alignments. Use -T AUTO to determine best number of threads.
  1  LG            3205.162     337 7084.324     234896.324   7790.118
WARNING: Number of threads seems too high for short alignments. Use -T AUTO to determine best number of threads.
  2  LG+I          3177.799     338 7031.599     236195.599   7739.487
WARNING: Number of threads seems too high for short alignments. Use -T AUTO to determine best number of threads.
  3  LG+G4         2918.761     338 6513.523     235677.523   7221.411
WARNING: Number of threads seems too high for short alignments. Use -T AUTO to determine best number of threads.
  4  LG+I+G4       2918.382     339 6514.763     237034.763   7224.746
WARNING: Number of threads seems too high for short alignments. Use -T AUTO to determine best number of threads.
  5  LG+R2         2966.961     339 6611.921     237131.921   7321.904
WARNING: Number of threads seems too high for short alignments. Use -T AUTO to determine best number of threads.
  6  LG+R3         2915.681     341 6513.363     239757.363   7227.534
WARNING: Number of threads seems too high for short alignments. Use -T AUTO to determine best number of threads.
  7  LG+R4         2909.461     343 6504.923     242488.923   7223.283
WARNING: Number of threads seems too high for short alignments. Use -T AUTO to determine best number of threads.
  8  LG+R5         2908.671     345 6507.343     245247.343   7229.892
WARNING: Number of threads seems too high for short alignments. Use -T AUTO to determine best number of threads.
 14  LG+I+R2       2958.001     340 6596.002     238476.002   7308.079
WARNING: Number of threads seems too high for short alignments. Use -T AUTO to determine best number of threads.
 15  LG+I+R3       2914.726     342 6513.452     241125.452   7229.718
WARNING: Number of threads seems too high for short alignments. Use -T AUTO to determine best number of threads.
 16  LG+I+R4       2909.435     344 6506.870     243866.870   7227.325
WARNING: Number of threads seems too high for short alignments. Use -T AUTO to determine best number of threads.
 17  LG+I+R5       2908.705     346 6509.410     246633.410   7234.053
WARNING: Number of threads seems too high for short alignments. Use -T AUTO to determine best number of threads.
 25  LG+F+G4       3009.199     357 6732.397     262344.397   7480.078
WARNING: Number of threads seems too high for short alignments. Use -T AUTO to determine best number of threads.
 26  LG+F+I+G4     3008.867     358 6733.734     263777.734   7483.509
WARNING: Number of threads seems too high for short alignments. Use -T AUTO to determine best number of threads.
 28  LG+F+R3       3008.876     360 6737.752     266657.752   7491.716
WARNING: Number of threads seems too high for short alignments. Use -T AUTO to determine best number of threads.
 29  LG+F+R4       3000.413     362 6724.825     269536.825   7482.978
WARNING: Number of threads seems too high for short alignments. Use -T AUTO to determine best number of threads.
 30  LG+F+R5       3000.303     364 6728.607     272448.607   7490.948
WARNING: Number of threads seems too high for short alignments. Use -T AUTO to determine best number of threads.
 37  LG+F+I+R3     3008.971     361 6739.942     268103.942   7496.001
WARNING: Number of threads seems too high for short alignments. Use -T AUTO to determine best number of threads.
 38  LG+F+I+R4     3000.680     363 6727.360     270991.360   7487.607
WARNING: Number of threads seems too high for short alignments. Use -T AUTO to determine best number of threads.
 47  WAG+G4        2952.737     338 6581.474     235745.474   7289.362
WARNING: Number of threads seems too high for short alignments. Use -T AUTO to determine best number of threads.
 48  WAG+I+G4      2951.747     339 6581.495     237101.495   7291.477
WARNING: Number of threads seems too high for short alignments. Use -T AUTO to determine best number of threads.
 50  WAG+R3        2952.914     341 6587.827     239831.827   7301.999
WARNING: Number of threads seems too high for short alignments. Use -T AUTO to determine best number of threads.
 51  WAG+R4        2944.671     343 6575.342     242559.342   7293.702
WARNING: Number of threads seems too high for short alignments. Use -T AUTO to determine best number of threads.
 52  WAG+R5        2944.670     345 6579.340     245319.340   7301.889
WARNING: Number of threads seems too high for short alignments. Use -T AUTO to determine best number of threads.
 59  WAG+I+R3      2951.854     342 6587.708     241199.708   7303.973
WARNING: Number of threads seems too high for short alignments. Use -T AUTO to determine best number of threads.
 60  WAG+I+R4      2944.041     344 6576.082     243936.082   7296.536
WARNING: Number of threads seems too high for short alignments. Use -T AUTO to determine best number of threads.
 69  WAG+F+G4      3050.687     357 6815.373     262427.373   7563.054
WARNING: Number of threads seems too high for short alignments. Use -T AUTO to determine best number of threads.
 70  WAG+F+I+G4    3050.232     358 6816.465     263860.465   7566.240
WARNING: Number of threads seems too high for short alignments. Use -T AUTO to determine best number of threads.
 72  WAG+F+R3      3053.927     360 6827.855     266747.855   7581.819
WARNING: Number of threads seems too high for short alignments. Use -T AUTO to determine best number of threads.
 73  WAG+F+R4      3042.162     362 6808.324     269620.324   7566.476
WARNING: Number of threads seems too high for short alignments. Use -T AUTO to determine best number of threads.
 74  WAG+F+R5      3042.151     364 6812.303     272532.303   7574.644
WARNING: Number of threads seems too high for short alignments. Use -T AUTO to determine best number of threads.
 81  WAG+F+I+R3    3053.919     361 6829.837     268193.837   7585.895
WARNING: Number of threads seems too high for short alignments. Use -T AUTO to determine best number of threads.
 82  WAG+F+I+R4    3042.312     363 6810.624     271074.624   7570.872
WARNING: Number of threads seems too high for short alignments. Use -T AUTO to determine best number of threads.
 91  JTT+G4        2945.612     338 6567.224     235731.224   7275.113
WARNING: Number of threads seems too high for short alignments. Use -T AUTO to determine best number of threads.
 92  JTT+I+G4      2944.880     339 6567.759     237087.759   7277.742
WARNING: Number of threads seems too high for short alignments. Use -T AUTO to determine best number of threads.
 94  JTT+R3        2943.053     341 6568.105     239812.105   7282.277
WARNING: Number of threads seems too high for short alignments. Use -T AUTO to determine best number of threads.
 95  JTT+R4        2937.249     343 6560.497     242544.497   7278.857
WARNING: Number of threads seems too high for short alignments. Use -T AUTO to determine best number of threads.
 96  JTT+R5        2937.246     345 6564.492     245304.492   7287.041
WARNING: Number of threads seems too high for short alignments. Use -T AUTO to determine best number of threads.
103  JTT+I+R3      2942.311     342 6568.622     241180.622   7284.888
WARNING: Number of threads seems too high for short alignments. Use -T AUTO to determine best number of threads.
104  JTT+I+R4      2936.820     344 6561.640     243921.640   7282.095
WARNING: Number of threads seems too high for short alignments. Use -T AUTO to determine best number of threads.
113  JTT+F+G4      3025.965     357 6765.930     262377.930   7513.611
WARNING: Number of threads seems too high for short alignments. Use -T AUTO to determine best number of threads.
114  JTT+F+I+G4    3025.680     358 6767.359     263811.359   7517.134
WARNING: Number of threads seems too high for short alignments. Use -T AUTO to determine best number of threads.
116  JTT+F+R3      3028.405     360 6776.810     266696.810   7530.774
WARNING: Number of threads seems too high for short alignments. Use -T AUTO to determine best number of threads.
117  JTT+F+R4      3018.113     362 6760.226     269572.226   7518.378
WARNING: Number of threads seems too high for short alignments. Use -T AUTO to determine best number of threads.
118  JTT+F+R5      3018.111     364 6764.222     272484.222   7526.564
WARNING: Number of threads seems too high for short alignments. Use -T AUTO to determine best number of threads.
125  JTT+F+I+R3    3028.352     361 6778.704     268142.704   7534.763
WARNING: Number of threads seems too high for short alignments. Use -T AUTO to determine best number of threads.
126  JTT+F+I+R4    3018.257     363 6762.515     271026.515   7522.762
WARNING: Normalizing state frequencies so that sum of them equals to 1
WARNING: Number of threads seems too high for short alignments. Use -T AUTO to determine best number of threads.
135  Q.pfam+G4     2922.249     338 6520.498     235684.498   7228.386
WARNING: Normalizing state frequencies so that sum of them equals to 1
WARNING: Number of threads seems too high for short alignments. Use -T AUTO to determine best number of threads.
136  Q.pfam+I+G4   2921.970     339 6521.939     237041.939   7231.922
WARNING: Normalizing state frequencies so that sum of them equals to 1
WARNING: Number of threads seems too high for short alignments. Use -T AUTO to determine best number of threads.
138  Q.pfam+R3     2914.563     341 6511.125     239755.125   7225.297
WARNING: Normalizing state frequencies so that sum of them equals to 1
WARNING: Number of threads seems too high for short alignments. Use -T AUTO to determine best number of threads.
139  Q.pfam+R4     2911.986     343 6509.973     242493.973   7228.333
WARNING: Normalizing state frequencies so that sum of them equals to 1
WARNING: Number of threads seems too high for short alignments. Use -T AUTO to determine best number of threads.
147  Q.pfam+I+R3   2914.098     342 6512.197     241124.197   7228.463
WARNING: Normalizing state frequencies so that sum of them equals to 1
WARNING: Number of threads seems too high for short alignments. Use -T AUTO to determine best number of threads.
148  Q.pfam+I+R4   2911.541     344 6511.082     243871.082   7231.536
WARNING: Normalizing state frequencies so that sum of them equals to 1
WARNING: Number of threads seems too high for short alignments. Use -T AUTO to determine best number of threads.
157  Q.pfam+F+G4   3011.572     357 6737.145     262349.145   7484.826
WARNING: Normalizing state frequencies so that sum of them equals to 1
WARNING: Number of threads seems too high for short alignments. Use -T AUTO to determine best number of threads.
158  Q.pfam+F+I+G4 3011.331     358 6738.661     263782.661   7488.436
WARNING: Normalizing state frequencies so that sum of them equals to 1
WARNING: Number of threads seems too high for short alignments. Use -T AUTO to determine best number of threads.
160  Q.pfam+F+R3   3009.744     360 6739.489     266659.489   7493.453
WARNING: Normalizing state frequencies so that sum of them equals to 1
WARNING: Number of threads seems too high for short alignments. Use -T AUTO to determine best number of threads.
161  Q.pfam+F+R4   3003.074     362 6730.147     269542.147   7488.300
WARNING: Normalizing state frequencies so that sum of them equals to 1
WARNING: Number of threads seems too high for short alignments. Use -T AUTO to determine best number of threads.
162  Q.pfam+F+R5   3002.990     364 6733.981     272453.981   7496.322
WARNING: Normalizing state frequencies so that sum of them equals to 1
WARNING: Number of threads seems too high for short alignments. Use -T AUTO to determine best number of threads.
169  Q.pfam+F+I+R3 3009.882     361 6741.764     268105.764   7497.822
WARNING: Normalizing state frequencies so that sum of them equals to 1
WARNING: Number of threads seems too high for short alignments. Use -T AUTO to determine best number of threads.
170  Q.pfam+F+I+R4 3002.934     363 6731.868     270995.868   7492.115
WARNING: Normalizing state frequencies so that sum of them equals to 1
WARNING: Number of threads seems too high for short alignments. Use -T AUTO to determine best number of threads.
179  Q.bird+G4     3015.999     338 6707.997     235871.997   7415.886
WARNING: Normalizing state frequencies so that sum of them equals to 1
WARNING: Number of threads seems too high for short alignments. Use -T AUTO to determine best number of threads.
180  Q.bird+I+G4   3015.572     339 6709.143     237229.143   7419.126
WARNING: Normalizing state frequencies so that sum of them equals to 1
WARNING: Number of threads seems too high for short alignments. Use -T AUTO to determine best number of threads.
182  Q.bird+R3     3011.894     341 6705.788     239949.788   7419.960
WARNING: Normalizing state frequencies so that sum of them equals to 1
WARNING: Number of threads seems too high for short alignments. Use -T AUTO to determine best number of threads.
183  Q.bird+R4     3005.852     343 6697.705     242681.705   7416.065
WARNING: Normalizing state frequencies so that sum of them equals to 1
WARNING: Number of threads seems too high for short alignments. Use -T AUTO to determine best number of threads.
184  Q.bird+R5     3004.302     345 6698.603     245438.603   7421.152
WARNING: Normalizing state frequencies so that sum of them equals to 1
WARNING: Number of threads seems too high for short alignments. Use -T AUTO to determine best number of threads.
191  Q.bird+I+R3   3011.441     342 6706.882     241318.882   7423.148
WARNING: Normalizing state frequencies so that sum of them equals to 1
WARNING: Number of threads seems too high for short alignments. Use -T AUTO to determine best number of threads.
192  Q.bird+I+R4   3005.559     344 6699.117     244059.117   7419.572
WARNING: Normalizing state frequencies so that sum of them equals to 1
WARNING: Number of threads seems too high for short alignments. Use -T AUTO to determine best number of threads.
201  Q.bird+F+G4   3098.770     357 6911.540     262523.540   7659.221
WARNING: Normalizing state frequencies so that sum of them equals to 1
WARNING: Number of threads seems too high for short alignments. Use -T AUTO to determine best number of threads.
202  Q.bird+F+I+G4 3098.613     358 6913.226     263957.226   7663.001
WARNING: Normalizing state frequencies so that sum of them equals to 1
WARNING: Number of threads seems too high for short alignments. Use -T AUTO to determine best number of threads.
204  Q.bird+F+R3   3099.524     360 6919.047     266839.047   7673.011
WARNING: Normalizing state frequencies so that sum of them equals to 1
WARNING: Number of threads seems too high for short alignments. Use -T AUTO to determine best number of threads.
205  Q.bird+F+R4   3091.508     362 6907.016     269719.016   7665.169
WARNING: Normalizing state frequencies so that sum of them equals to 1
WARNING: Number of threads seems too high for short alignments. Use -T AUTO to determine best number of threads.
206  Q.bird+F+R5   3090.023     364 6908.046     272628.046   7670.387
WARNING: Normalizing state frequencies so that sum of them equals to 1
WARNING: Number of threads seems too high for short alignments. Use -T AUTO to determine best number of threads.
213  Q.bird+F+I+R3 3099.540     361 6921.080     268285.080   7677.138
WARNING: Normalizing state frequencies so that sum of them equals to 1
WARNING: Number of threads seems too high for short alignments. Use -T AUTO to determine best number of threads.
214  Q.bird+F+I+R4 3091.563     363 6909.126     271173.126   7669.373
WARNING: Normalizing state frequencies so that sum of them equals to 1
WARNING: Number of threads seems too high for short alignments. Use -T AUTO to determine best number of threads.
223  Q.mammal+G4   2980.226     338 6636.451     235800.451   7344.340
WARNING: Normalizing state frequencies so that sum of them equals to 1
WARNING: Number of threads seems too high for short alignments. Use -T AUTO to determine best number of threads.
224  Q.mammal+I+G4 2979.715     339 6637.429     237157.429   7347.412
WARNING: Normalizing state frequencies so that sum of them equals to 1
WARNING: Number of threads seems too high for short alignments. Use -T AUTO to determine best number of threads.
226  Q.mammal+R3   2974.901     341 6631.801     239875.801   7345.973
WARNING: Normalizing state frequencies so that sum of them equals to 1
WARNING: Number of threads seems too high for short alignments. Use -T AUTO to determine best number of threads.
227  Q.mammal+R4   2970.606     343 6627.213     242611.213   7345.573
WARNING: Normalizing state frequencies so that sum of them equals to 1
WARNING: Number of threads seems too high for short alignments. Use -T AUTO to determine best number of threads.
228  Q.mammal+R5   2969.172     345 6628.345     245368.345   7350.894
WARNING: Normalizing state frequencies so that sum of them equals to 1
WARNING: Number of threads seems too high for short alignments. Use -T AUTO to determine best number of threads.
235  Q.mammal+I+R3 2974.575     342 6633.151     241245.151   7349.417
WARNING: Normalizing state frequencies so that sum of them equals to 1
WARNING: Number of threads seems too high for short alignments. Use -T AUTO to determine best number of threads.
236  Q.mammal+I+R4 2970.301     344 6628.603     243988.603   7349.057
WARNING: Normalizing state frequencies so that sum of them equals to 1
WARNING: Number of threads seems too high for short alignments. Use -T AUTO to determine best number of threads.
245  Q.mammal+F+G4 3062.374     357 6838.747     262450.747   7586.428
WARNING: Normalizing state frequencies so that sum of them equals to 1
WARNING: Number of threads seems too high for short alignments. Use -T AUTO to determine best number of threads.
246  Q.mammal+F+I+G4 3062.136     358 6840.271     263884.271   7590.047
WARNING: Normalizing state frequencies so that sum of them equals to 1
WARNING: Number of threads seems too high for short alignments. Use -T AUTO to determine best number of threads.
248  Q.mammal+F+R3 3061.766     360 6843.532     266763.532   7597.496
WARNING: Normalizing state frequencies so that sum of them equals to 1
WARNING: Number of threads seems too high for short alignments. Use -T AUTO to determine best number of threads.
249  Q.mammal+F+R4 3055.761     362 6835.523     269647.523   7593.676
WARNING: Normalizing state frequencies so that sum of them equals to 1
WARNING: Number of threads seems too high for short alignments. Use -T AUTO to determine best number of threads.
250  Q.mammal+F+R5 3053.839     364 6835.679     272555.679   7598.020
WARNING: Normalizing state frequencies so that sum of them equals to 1
WARNING: Number of threads seems too high for short alignments. Use -T AUTO to determine best number of threads.
257  Q.mammal+F+I+R3 3061.765     361 6845.531     268209.531   7601.589
WARNING: Normalizing state frequencies so that sum of them equals to 1
WARNING: Number of threads seems too high for short alignments. Use -T AUTO to determine best number of threads.
258  Q.mammal+F+I+R4 3055.857     363 6837.715     271101.715   7597.962
WARNING: Number of threads seems too high for short alignments. Use -T AUTO to determine best number of threads.
267  Q.insect+G4   2879.596     338 6435.191     235599.191   7143.079
WARNING: Number of threads seems too high for short alignments. Use -T AUTO to determine best number of threads.
268  Q.insect+I+G4 2879.130     339 6436.260     236956.260   7146.242
WARNING: Number of threads seems too high for short alignments. Use -T AUTO to determine best number of threads.
270  Q.insect+R3   2872.337     341 6426.675     239670.675   7140.846
WARNING: Number of threads seems too high for short alignments. Use -T AUTO to determine best number of threads.
271  Q.insect+R4   2869.568     343 6425.136     242409.136   7143.496
WARNING: Number of threads seems too high for short alignments. Use -T AUTO to determine best number of threads.
279  Q.insect+I+R3 2872.164     342 6428.328     241040.328   7144.594
WARNING: Number of threads seems too high for short alignments. Use -T AUTO to determine best number of threads.
280  Q.insect+I+R4 2869.401     344 6426.802     243786.802   7147.256
WARNING: Number of threads seems too high for short alignments. Use -T AUTO to determine best number of threads.
289  Q.insect+F+G4 2964.399     357 6642.799     262254.799   7390.480
WARNING: Number of threads seems too high for short alignments. Use -T AUTO to determine best number of threads.
290  Q.insect+F+I+G4 2963.928     358 6643.855     263687.855   7393.631
WARNING: Number of threads seems too high for short alignments. Use -T AUTO to determine best number of threads.
292  Q.insect+F+R3 2962.610     360 6645.221     266565.221   7399.185
WARNING: Number of threads seems too high for short alignments. Use -T AUTO to determine best number of threads.
293  Q.insect+F+R4 2956.473     362 6636.947     269448.947   7395.100
WARNING: Number of threads seems too high for short alignments. Use -T AUTO to determine best number of threads.
294  Q.insect+F+R5 2955.988     364 6639.976     272359.976   7402.317
WARNING: Number of threads seems too high for short alignments. Use -T AUTO to determine best number of threads.
301  Q.insect+F+I+R3 2962.484     361 6646.968     268010.968   7403.027
WARNING: Number of threads seems too high for short alignments. Use -T AUTO to determine best number of threads.
302  Q.insect+F+I+R4 2956.420     363 6638.840     270902.840   7399.087
WARNING: Normalizing state frequencies so that sum of them equals to 1
WARNING: Number of threads seems too high for short alignments. Use -T AUTO to determine best number of threads.
311  Q.plant+G4    2942.136     338 6560.271     235724.271   7268.160
WARNING: Normalizing state frequencies so that sum of them equals to 1
WARNING: Number of threads seems too high for short alignments. Use -T AUTO to determine best number of threads.
312  Q.plant+I+G4  2941.534     339 6561.068     237081.068   7271.050
WARNING: Normalizing state frequencies so that sum of them equals to 1
WARNING: Number of threads seems too high for short alignments. Use -T AUTO to determine best number of threads.
314  Q.plant+R3    2933.198     341 6548.396     239792.396   7262.568
WARNING: Normalizing state frequencies so that sum of them equals to 1
WARNING: Number of threads seems too high for short alignments. Use -T AUTO to determine best number of threads.
315  Q.plant+R4    2928.913     343 6543.827     242527.827   7262.187
WARNING: Normalizing state frequencies so that sum of them equals to 1
WARNING: Number of threads seems too high for short alignments. Use -T AUTO to determine best number of threads.
316  Q.plant+R5    2928.497     345 6546.995     245286.995   7269.544
WARNING: Normalizing state frequencies so that sum of them equals to 1
WARNING: Number of threads seems too high for short alignments. Use -T AUTO to determine best number of threads.
323  Q.plant+I+R3  2932.844     342 6549.689     241161.689   7265.954
WARNING: Normalizing state frequencies so that sum of them equals to 1
WARNING: Number of threads seems too high for short alignments. Use -T AUTO to determine best number of threads.
324  Q.plant+I+R4  2928.497     344 6544.994     243904.994   7265.448
WARNING: Normalizing state frequencies so that sum of them equals to 1
WARNING: Number of threads seems too high for short alignments. Use -T AUTO to determine best number of threads.
333  Q.plant+F+G4  3035.172     357 6784.344     262396.344   7532.025
WARNING: Normalizing state frequencies so that sum of them equals to 1
WARNING: Number of threads seems too high for short alignments. Use -T AUTO to determine best number of threads.
334  Q.plant+F+I+G4 3034.796     358 6785.592     263829.592   7535.367
WARNING: Normalizing state frequencies so that sum of them equals to 1
WARNING: Number of threads seems too high for short alignments. Use -T AUTO to determine best number of threads.
336  Q.plant+F+R3  3034.357     360 6788.714     266708.714   7542.678
WARNING: Normalizing state frequencies so that sum of them equals to 1
WARNING: Number of threads seems too high for short alignments. Use -T AUTO to determine best number of threads.
337  Q.plant+F+R4  3026.251     362 6776.503     269588.503   7534.655
WARNING: Normalizing state frequencies so that sum of them equals to 1
WARNING: Number of threads seems too high for short alignments. Use -T AUTO to determine best number of threads.
338  Q.plant+F+R5  3025.663     364 6779.325     272499.325   7541.667
WARNING: Normalizing state frequencies so that sum of them equals to 1
WARNING: Number of threads seems too high for short alignments. Use -T AUTO to determine best number of threads.
345  Q.plant+F+I+R3 3034.525     361 6791.050     268155.050   7547.108
WARNING: Normalizing state frequencies so that sum of them equals to 1
WARNING: Number of threads seems too high for short alignments. Use -T AUTO to determine best number of threads.
346  Q.plant+F+I+R4 3026.330     363 6778.659     271042.659   7538.906
WARNING: Normalizing state frequencies so that sum of them equals to 1
WARNING: Number of threads seems too high for short alignments. Use -T AUTO to determine best number of threads.
355  Q.yeast+G4    2896.557     338 6469.115     235633.115   7177.003
WARNING: Normalizing state frequencies so that sum of them equals to 1
WARNING: Number of threads seems too high for short alignments. Use -T AUTO to determine best number of threads.
356  Q.yeast+I+G4  2895.880     339 6469.761     236989.761   7179.744
WARNING: Normalizing state frequencies so that sum of them equals to 1
WARNING: Number of threads seems too high for short alignments. Use -T AUTO to determine best number of threads.
358  Q.yeast+R3    2890.024     341 6462.048     239706.048   7176.220
WARNING: Normalizing state frequencies so that sum of them equals to 1
WARNING: Number of threads seems too high for short alignments. Use -T AUTO to determine best number of threads.
359  Q.yeast+R4    2886.974     343 6459.947     242443.947   7178.308
WARNING: Normalizing state frequencies so that sum of them equals to 1
WARNING: Number of threads seems too high for short alignments. Use -T AUTO to determine best number of threads.
367  Q.yeast+I+R3  2889.916     342 6463.832     241075.832   7180.098
WARNING: Normalizing state frequencies so that sum of them equals to 1
WARNING: Number of threads seems too high for short alignments. Use -T AUTO to determine best number of threads.
368  Q.yeast+I+R4  2886.872     344 6461.743     243821.743   7182.198
WARNING: Normalizing state frequencies so that sum of them equals to 1
WARNING: Number of threads seems too high for short alignments. Use -T AUTO to determine best number of threads.
377  Q.yeast+F+G4  2985.830     357 6685.659     262297.659   7433.340
WARNING: Normalizing state frequencies so that sum of them equals to 1
WARNING: Number of threads seems too high for short alignments. Use -T AUTO to determine best number of threads.
378  Q.yeast+F+I+G4 2985.422     358 6686.845     263730.845   7436.620
WARNING: Normalizing state frequencies so that sum of them equals to 1
WARNING: Number of threads seems too high for short alignments. Use -T AUTO to determine best number of threads.
380  Q.yeast+F+R3  2984.837     360 6689.674     266609.674   7443.638
WARNING: Normalizing state frequencies so that sum of them equals to 1
WARNING: Number of threads seems too high for short alignments. Use -T AUTO to determine best number of threads.
381  Q.yeast+F+R4  2977.699     362 6679.397     269491.397   7437.550
WARNING: Normalizing state frequencies so that sum of them equals to 1
WARNING: Number of threads seems too high for short alignments. Use -T AUTO to determine best number of threads.
382  Q.yeast+F+R5  2977.537     364 6683.074     272403.074   7445.415
WARNING: Normalizing state frequencies so that sum of them equals to 1
WARNING: Number of threads seems too high for short alignments. Use -T AUTO to determine best number of threads.
389  Q.yeast+F+I+R3 2984.865     361 6691.730     268055.730   7447.789
WARNING: Normalizing state frequencies so that sum of them equals to 1
WARNING: Number of threads seems too high for short alignments. Use -T AUTO to determine best number of threads.
390  Q.yeast+F+I+R4 2977.718     363 6681.436     270945.436   7441.683
WARNING: Number of threads seems too high for short alignments. Use -T AUTO to determine best number of threads.
399  JTTDCMut+G4   2945.187     338 6566.375     235730.375   7274.263
WARNING: Number of threads seems too high for short alignments. Use -T AUTO to determine best number of threads.
400  JTTDCMut+I+G4 2944.435     339 6566.871     237086.871   7276.854
WARNING: Number of threads seems too high for short alignments. Use -T AUTO to determine best number of threads.
402  JTTDCMut+R3   2942.517     341 6567.035     239811.035   7281.206
WARNING: Number of threads seems too high for short alignments. Use -T AUTO to determine best number of threads.
403  JTTDCMut+R4   2936.721     343 6559.442     242543.442   7277.802
WARNING: Number of threads seems too high for short alignments. Use -T AUTO to determine best number of threads.
404  JTTDCMut+R5   2935.616     345 6561.233     245301.233   7283.782
WARNING: Number of threads seems too high for short alignments. Use -T AUTO to determine best number of threads.
411  JTTDCMut+I+R3 2941.783     342 6567.566     241179.566   7283.832
WARNING: Number of threads seems too high for short alignments. Use -T AUTO to determine best number of threads.
412  JTTDCMut+I+R4 2936.246     344 6560.493     243920.493   7280.947
WARNING: Number of threads seems too high for short alignments. Use -T AUTO to determine best number of threads.
421  JTTDCMut+F+G4 3025.119     357 6764.238     262376.238   7511.919
WARNING: Number of threads seems too high for short alignments. Use -T AUTO to determine best number of threads.
422  JTTDCMut+F+I+G4 3024.830     358 6765.660     263809.660   7515.435
WARNING: Number of threads seems too high for short alignments. Use -T AUTO to determine best number of threads.
424  JTTDCMut+F+R3 3027.834     360 6775.668     266695.668   7529.632
WARNING: Number of threads seems too high for short alignments. Use -T AUTO to determine best number of threads.
425  JTTDCMut+F+R4 3017.192     362 6758.384     269570.384   7516.537
WARNING: Number of threads seems too high for short alignments. Use -T AUTO to determine best number of threads.
426  JTTDCMut+F+R5 3017.036     364 6762.072     272482.072   7524.413
WARNING: Number of threads seems too high for short alignments. Use -T AUTO to determine best number of threads.
433  JTTDCMut+F+I+R3 3027.827     361 6777.654     268141.654   7533.712
WARNING: Number of threads seems too high for short alignments. Use -T AUTO to determine best number of threads.
434  JTTDCMut+F+I+R4 3017.399     363 6760.799     271024.799   7521.046
WARNING: Number of threads seems too high for short alignments. Use -T AUTO to determine best number of threads.
443  DCMut+G4      2968.860     338 6613.719     235777.719   7321.608
WARNING: Number of threads seems too high for short alignments. Use -T AUTO to determine best number of threads.
444  DCMut+I+G4    2967.213     339 6612.427     237132.427   7322.410
WARNING: Number of threads seems too high for short alignments. Use -T AUTO to determine best number of threads.
446  DCMut+R3      2970.197     341 6622.394     239866.394   7336.566
WARNING: Number of threads seems too high for short alignments. Use -T AUTO to determine best number of threads.
447  DCMut+R4      2961.429     343 6608.857     242592.857   7327.217
WARNING: Number of threads seems too high for short alignments. Use -T AUTO to determine best number of threads.
448  DCMut+R5      2961.145     345 6612.290     245352.290   7334.839
WARNING: Number of threads seems too high for short alignments. Use -T AUTO to determine best number of threads.
455  DCMut+I+R3    2967.190     342 6618.380     241230.380   7334.646
WARNING: Number of threads seems too high for short alignments. Use -T AUTO to determine best number of threads.
456  DCMut+I+R4    2959.443     344 6606.886     243966.886   7327.341
WARNING: Number of threads seems too high for short alignments. Use -T AUTO to determine best number of threads.
465  DCMut+F+G4    3032.783     357 6779.566     262391.566   7527.247
WARNING: Number of threads seems too high for short alignments. Use -T AUTO to determine best number of threads.
466  DCMut+F+I+G4  3031.981     358 6779.962     263823.962   7529.738
WARNING: Number of threads seems too high for short alignments. Use -T AUTO to determine best number of threads.
468  DCMut+F+R3    3035.475     360 6790.949     266710.949   7544.913
WARNING: Number of threads seems too high for short alignments. Use -T AUTO to determine best number of threads.
469  DCMut+F+R4    3024.336     362 6772.673     269584.673   7530.826
WARNING: Number of threads seems too high for short alignments. Use -T AUTO to determine best number of threads.
470  DCMut+F+R5    3024.327     364 6776.654     272496.654   7538.995
WARNING: Number of threads seems too high for short alignments. Use -T AUTO to determine best number of threads.
477  DCMut+F+I+R3  3035.138     361 6792.276     268156.276   7548.335
WARNING: Number of threads seems too high for short alignments. Use -T AUTO to determine best number of threads.
478  DCMut+F+I+R4  3024.372     363 6774.743     271038.743   7534.990
WARNING: Number of threads seems too high for short alignments. Use -T AUTO to determine best number of threads.
487  VT+G4         2948.679     338 6573.357     235737.357   7281.246
WARNING: Number of threads seems too high for short alignments. Use -T AUTO to determine best number of threads.
488  VT+I+G4       2947.685     339 6573.369     237093.369   7283.352
WARNING: Number of threads seems too high for short alignments. Use -T AUTO to determine best number of threads.
490  VT+R3         2945.319     341 6572.638     239816.638   7286.810
WARNING: Number of threads seems too high for short alignments. Use -T AUTO to determine best number of threads.
491  VT+R4         2939.920     343 6565.841     242549.841   7284.201
WARNING: Number of threads seems too high for short alignments. Use -T AUTO to determine best number of threads.
492  VT+R5         2939.916     345 6569.832     245309.832   7292.380
WARNING: Number of threads seems too high for short alignments. Use -T AUTO to determine best number of threads.
499  VT+I+R3       2944.940     342 6573.880     241185.880   7290.146
WARNING: Number of threads seems too high for short alignments. Use -T AUTO to determine best number of threads.
500  VT+I+R4       2939.735     344 6567.471     243927.471   7287.925
WARNING: Number of threads seems too high for short alignments. Use -T AUTO to determine best number of threads.
509  VT+F+G4       3042.930     357 6799.861     262411.861   7547.542
WARNING: Number of threads seems too high for short alignments. Use -T AUTO to determine best number of threads.
510  VT+F+I+G4     3042.566     358 6801.131     263845.131   7550.906
WARNING: Number of threads seems too high for short alignments. Use -T AUTO to determine best number of threads.
512  VT+F+R3       3043.622     360 6807.245     266727.245   7561.209
WARNING: Number of threads seems too high for short alignments. Use -T AUTO to determine best number of threads.
513  VT+F+R4       3034.583     362 6793.165     269605.165   7551.318
WARNING: Number of threads seems too high for short alignments. Use -T AUTO to determine best number of threads.
514  VT+F+R5       3034.585     364 6797.171     272517.171   7559.512
WARNING: Number of threads seems too high for short alignments. Use -T AUTO to determine best number of threads.
521  VT+F+I+R3     3043.505     361 6809.009     268173.009   7565.068
WARNING: Number of threads seems too high for short alignments. Use -T AUTO to determine best number of threads.
522  VT+F+I+R4     3034.727     363 6795.455     271059.455   7555.702
WARNING: Number of threads seems too high for short alignments. Use -T AUTO to determine best number of threads.
531  PMB+G4        2973.368     338 6622.736     235786.736   7330.624
WARNING: Number of threads seems too high for short alignments. Use -T AUTO to determine best number of threads.
532  PMB+I+G4      2972.881     339 6623.761     237143.761   7333.744
WARNING: Number of threads seems too high for short alignments. Use -T AUTO to determine best number of threads.
534  PMB+R3        2972.858     341 6627.717     239871.717   7341.888
WARNING: Number of threads seems too high for short alignments. Use -T AUTO to determine best number of threads.
535  PMB+R4        2964.777     343 6615.554     242599.554   7333.914
WARNING: Number of threads seems too high for short alignments. Use -T AUTO to determine best number of threads.
536  PMB+R5        2964.776     345 6619.552     245359.552   7342.101
WARNING: Number of threads seems too high for short alignments. Use -T AUTO to determine best number of threads.
543  PMB+I+R3      2972.678     342 6629.356     241241.356   7345.622
WARNING: Number of threads seems too high for short alignments. Use -T AUTO to determine best number of threads.
544  PMB+I+R4      2964.763     344 6617.526     243977.526   7337.980
WARNING: Number of threads seems too high for short alignments. Use -T AUTO to determine best number of threads.
553  PMB+F+G4      3072.063     357 6858.126     262470.126   7605.807
WARNING: Number of threads seems too high for short alignments. Use -T AUTO to determine best number of threads.
554  PMB+F+I+G4    3071.618     358 6859.235     263903.235   7609.011
WARNING: Number of threads seems too high for short alignments. Use -T AUTO to determine best number of threads.
556  PMB+F+R3      3073.578     360 6867.156     266787.156   7621.120
WARNING: Number of threads seems too high for short alignments. Use -T AUTO to determine best number of threads.
557  PMB+F+R4      3063.977     362 6851.955     269663.955   7610.107
WARNING: Number of threads seems too high for short alignments. Use -T AUTO to determine best number of threads.
558  PMB+F+R5      3063.992     364 6855.983     272575.983   7618.325
WARNING: Number of threads seems too high for short alignments. Use -T AUTO to determine best number of threads.
565  PMB+F+I+R3    3073.367     361 6868.734     268232.734   7624.793
WARNING: Number of threads seems too high for short alignments. Use -T AUTO to determine best number of threads.
566  PMB+F+I+R4    3064.039     363 6854.077     271118.077   7614.324
WARNING: Number of threads seems too high for short alignments. Use -T AUTO to determine best number of threads.
575  Blosum62+G4   2977.854     338 6631.708     235795.708   7339.597
WARNING: Number of threads seems too high for short alignments. Use -T AUTO to determine best number of threads.
576  Blosum62+I+G4 2977.312     339 6632.624     237152.624   7342.607
WARNING: Number of threads seems too high for short alignments. Use -T AUTO to determine best number of threads.
578  Blosum62+R3   2975.642     341 6633.285     239877.285   7347.456
WARNING: Number of threads seems too high for short alignments. Use -T AUTO to determine best number of threads.
579  Blosum62+R4   2969.601     343 6625.202     242609.202   7343.562
WARNING: Number of threads seems too high for short alignments. Use -T AUTO to determine best number of threads.
580  Blosum62+R5   2969.599     345 6629.197     245369.197   7351.746
WARNING: Number of threads seems too high for short alignments. Use -T AUTO to determine best number of threads.
587  Blosum62+I+R3 2975.440     342 6634.880     241246.880   7351.146
WARNING: Number of threads seems too high for short alignments. Use -T AUTO to determine best number of threads.
588  Blosum62+I+R4 2969.529     344 6627.058     243987.058   7347.513
WARNING: Number of threads seems too high for short alignments. Use -T AUTO to determine best number of threads.
597  Blosum62+F+G4 3068.914     357 6851.827     262463.827   7599.508
WARNING: Number of threads seems too high for short alignments. Use -T AUTO to determine best number of threads.
598  Blosum62+F+I+G4 3068.328     358 6852.657     263896.657   7602.432
WARNING: Number of threads seems too high for short alignments. Use -T AUTO to determine best number of threads.
600  Blosum62+F+R3 3068.798     360 6857.596     266777.596   7611.560
WARNING: Number of threads seems too high for short alignments. Use -T AUTO to determine best number of threads.
601  Blosum62+F+R4 3060.429     362 6844.857     269656.857   7603.010
WARNING: Number of threads seems too high for short alignments. Use -T AUTO to determine best number of threads.
602  Blosum62+F+R5 3060.423     364 6848.847     272568.847   7611.188
WARNING: Number of threads seems too high for short alignments. Use -T AUTO to determine best number of threads.
609  Blosum62+F+I+R3 3068.545     361 6859.091     268223.091   7615.149
WARNING: Number of threads seems too high for short alignments. Use -T AUTO to determine best number of threads.
610  Blosum62+F+I+R4 3060.318     363 6846.637     271110.637   7606.884
WARNING: Number of threads seems too high for short alignments. Use -T AUTO to determine best number of threads.
619  Dayhoff+G4    2968.836     338 6613.672     235777.672   7321.561
WARNING: Number of threads seems too high for short alignments. Use -T AUTO to determine best number of threads.
620  Dayhoff+I+G4  2967.128     339 6612.257     237132.257   7322.239
WARNING: Number of threads seems too high for short alignments. Use -T AUTO to determine best number of threads.
622  Dayhoff+R3    2970.345     341 6622.689     239866.689   7336.861
WARNING: Number of threads seems too high for short alignments. Use -T AUTO to determine best number of threads.
623  Dayhoff+R4    2961.410     343 6608.820     242592.820   7327.180
WARNING: Number of threads seems too high for short alignments. Use -T AUTO to determine best number of threads.
624  Dayhoff+R5    2961.413     345 6612.826     245352.826   7335.375
WARNING: Number of threads seems too high for short alignments. Use -T AUTO to determine best number of threads.
631  Dayhoff+I+R3  2966.955     342 6617.909     241229.909   7334.175
WARNING: Number of threads seems too high for short alignments. Use -T AUTO to determine best number of threads.
632  Dayhoff+I+R4  2959.356     344 6606.713     243966.713   7327.167
WARNING: Number of threads seems too high for short alignments. Use -T AUTO to determine best number of threads.
641  Dayhoff+F+G4  3032.733     357 6779.465     262391.465   7527.146
WARNING: Number of threads seems too high for short alignments. Use -T AUTO to determine best number of threads.
642  Dayhoff+F+I+G4 3031.924     358 6779.848     263823.848   7529.623
WARNING: Number of threads seems too high for short alignments. Use -T AUTO to determine best number of threads.
644  Dayhoff+F+R3  3035.412     360 6790.825     266710.825   7544.789
WARNING: Number of threads seems too high for short alignments. Use -T AUTO to determine best number of threads.
645  Dayhoff+F+R4  3024.382     362 6772.765     269584.765   7530.918
WARNING: Number of threads seems too high for short alignments. Use -T AUTO to determine best number of threads.
646  Dayhoff+F+R5  3024.393     364 6776.786     272496.786   7539.127
WARNING: Number of threads seems too high for short alignments. Use -T AUTO to determine best number of threads.
653  Dayhoff+F+I+R3 3035.071     361 6792.142     268156.142   7548.200
WARNING: Number of threads seems too high for short alignments. Use -T AUTO to determine best number of threads.
654  Dayhoff+F+I+R4 3024.377     363 6774.753     271038.753   7535.000
WARNING: Number of threads seems too high for short alignments. Use -T AUTO to determine best number of threads.
663  mtREV+G4      3061.411     338 6798.822     235962.822   7506.711
WARNING: Number of threads seems too high for short alignments. Use -T AUTO to determine best number of threads.
664  mtREV+I+G4    3061.507     339 6801.014     237321.014   7510.997
WARNING: Number of threads seems too high for short alignments. Use -T AUTO to determine best number of threads.
666  mtREV+R3      3060.560     341 6803.120     240047.120   7517.291
WARNING: Number of threads seems too high for short alignments. Use -T AUTO to determine best number of threads.
667  mtREV+R4      3056.967     343 6799.934     242783.934   7518.294
WARNING: Number of threads seems too high for short alignments. Use -T AUTO to determine best number of threads.
675  mtREV+I+R3    3060.681     342 6805.363     241417.363   7521.629
WARNING: Number of threads seems too high for short alignments. Use -T AUTO to determine best number of threads.
676  mtREV+I+R4    3057.307     344 6802.614     244162.614   7523.068
WARNING: Number of threads seems too high for short alignments. Use -T AUTO to determine best number of threads.
685  mtREV+F+G4    3065.521     357 6845.043     262457.043   7592.724
WARNING: Number of threads seems too high for short alignments. Use -T AUTO to determine best number of threads.
686  mtREV+F+I+G4  3065.295     358 6846.590     263890.590   7596.366
WARNING: Number of threads seems too high for short alignments. Use -T AUTO to determine best number of threads.
688  mtREV+F+R3    3061.616     360 6843.232     266763.232   7597.196
WARNING: Number of threads seems too high for short alignments. Use -T AUTO to determine best number of threads.
689  mtREV+F+R4    3060.476     362 6844.951     269656.951   7603.104
WARNING: Number of threads seems too high for short alignments. Use -T AUTO to determine best number of threads.
697  mtREV+F+I+R3  3061.262     361 6844.525     268208.525   7600.583
WARNING: Number of threads seems too high for short alignments. Use -T AUTO to determine best number of threads.
698  mtREV+F+I+R4  3060.231     363 6846.462     271110.462   7606.709
WARNING: Number of threads seems too high for short alignments. Use -T AUTO to determine best number of threads.
707  mtART+G4      3074.057     338 6824.114     235988.114   7532.003
WARNING: Number of threads seems too high for short alignments. Use -T AUTO to determine best number of threads.
708  mtART+I+G4    3074.076     339 6826.152     237346.152   7536.135
WARNING: Number of threads seems too high for short alignments. Use -T AUTO to determine best number of threads.
710  mtART+R3      3076.320     341 6834.641     240078.641   7548.812
WARNING: Number of threads seems too high for short alignments. Use -T AUTO to determine best number of threads.
711  mtART+R4      3072.264     343 6830.528     242814.528   7548.888
WARNING: Number of threads seems too high for short alignments. Use -T AUTO to determine best number of threads.
719  mtART+I+R3    3077.022     342 6838.045     241450.045   7554.311
WARNING: Number of threads seems too high for short alignments. Use -T AUTO to determine best number of threads.
720  mtART+I+R4    3072.905     344 6833.810     244193.810   7554.264
WARNING: Number of threads seems too high for short alignments. Use -T AUTO to determine best number of threads.
729  mtART+F+G4    3028.836     357 6771.672     262383.672   7519.353
WARNING: Number of threads seems too high for short alignments. Use -T AUTO to determine best number of threads.
730  mtART+F+I+G4  3028.716     358 6773.431     263817.431   7523.207
WARNING: Number of threads seems too high for short alignments. Use -T AUTO to determine best number of threads.
732  mtART+F+R3    3027.921     360 6775.841     266695.841   7529.805
WARNING: Number of threads seems too high for short alignments. Use -T AUTO to determine best number of threads.
733  mtART+F+R4    3024.977     362 6773.955     269585.955   7532.108
WARNING: Number of threads seems too high for short alignments. Use -T AUTO to determine best number of threads.
741  mtART+F+I+R3  3027.427     361 6776.854     268140.854   7532.912
WARNING: Number of threads seems too high for short alignments. Use -T AUTO to determine best number of threads.
742  mtART+F+I+R4  3024.797     363 6775.595     271039.595   7535.842
WARNING: Number of threads seems too high for short alignments. Use -T AUTO to determine best number of threads.
751  mtZOA+G4      3026.191     338 6728.382     235892.382   7436.270
WARNING: Number of threads seems too high for short alignments. Use -T AUTO to determine best number of threads.
752  mtZOA+I+G4    3026.209     339 6730.419     237250.419   7440.401
WARNING: Number of threads seems too high for short alignments. Use -T AUTO to determine best number of threads.
754  mtZOA+R3      3027.227     341 6736.454     239980.454   7450.625
WARNING: Number of threads seems too high for short alignments. Use -T AUTO to determine best number of threads.
755  mtZOA+R4      3023.162     343 6732.323     242716.323   7450.684
WARNING: Number of threads seems too high for short alignments. Use -T AUTO to determine best number of threads.
763  mtZOA+I+R3    3027.383     342 6738.765     241350.765   7455.031
WARNING: Number of threads seems too high for short alignments. Use -T AUTO to determine best number of threads.
764  mtZOA+I+R4    3023.264     344 6734.528     244094.528   7454.983
WARNING: Number of threads seems too high for short alignments. Use -T AUTO to determine best number of threads.
773  mtZOA+F+G4    3017.133     357 6748.265     262360.265   7495.946
WARNING: Number of threads seems too high for short alignments. Use -T AUTO to determine best number of threads.
774  mtZOA+F+I+G4  3016.988     358 6749.976     263793.976   7499.751
WARNING: Number of threads seems too high for short alignments. Use -T AUTO to determine best number of threads.
776  mtZOA+F+R3    3011.957     360 6743.914     266663.914   7497.878
WARNING: Number of threads seems too high for short alignments. Use -T AUTO to determine best number of threads.
777  mtZOA+F+R4    3009.578     362 6743.155     269555.155   7501.308
WARNING: Number of threads seems too high for short alignments. Use -T AUTO to determine best number of threads.
785  mtZOA+F+I+R3  3011.743     361 6745.486     268109.486   7501.544
WARNING: Number of threads seems too high for short alignments. Use -T AUTO to determine best number of threads.
786  mtZOA+F+I+R4  3009.367     363 6744.735     271008.735   7504.982
WARNING: Number of threads seems too high for short alignments. Use -T AUTO to determine best number of threads.
795  mtMet+G4      3069.605     338 6815.210     235979.210   7523.098
WARNING: Number of threads seems too high for short alignments. Use -T AUTO to determine best number of threads.
796  mtMet+I+G4    3069.635     339 6817.270     237337.270   7527.253
WARNING: Number of threads seems too high for short alignments. Use -T AUTO to determine best number of threads.
798  mtMet+R3      3068.436     341 6818.873     240062.873   7533.044
WARNING: Number of threads seems too high for short alignments. Use -T AUTO to determine best number of threads.
799  mtMet+R4      3066.486     343 6818.971     242802.971   7537.331
WARNING: Number of threads seems too high for short alignments. Use -T AUTO to determine best number of threads.
807  mtMet+I+R3    3068.535     342 6821.069     241433.069   7537.335
WARNING: Number of threads seems too high for short alignments. Use -T AUTO to determine best number of threads.
808  mtMet+I+R4    3066.514     344 6821.028     244181.028   7541.483
WARNING: Number of threads seems too high for short alignments. Use -T AUTO to determine best number of threads.
817  mtMet+F+G4    3066.920     357 6847.839     262459.839   7595.520
WARNING: Number of threads seems too high for short alignments. Use -T AUTO to determine best number of threads.
818  mtMet+F+I+G4  3066.848     358 6849.697     263893.697   7599.472
WARNING: Number of threads seems too high for short alignments. Use -T AUTO to determine best number of threads.
820  mtMet+F+R3    3060.997     360 6841.995     266761.995   7595.959
WARNING: Number of threads seems too high for short alignments. Use -T AUTO to determine best number of threads.
821  mtMet+F+R4    3058.700     362 6841.399     269653.399   7599.552
WARNING: Number of threads seems too high for short alignments. Use -T AUTO to determine best number of threads.
829  mtMet+F+I+R3  3060.946     361 6843.893     268207.893   7599.951
WARNING: Number of threads seems too high for short alignments. Use -T AUTO to determine best number of threads.
830  mtMet+F+I+R4  3058.654     363 6843.307     271107.307   7603.554
WARNING: Number of threads seems too high for short alignments. Use -T AUTO to determine best number of threads.
839  mtVer+G4      3129.449     338 6934.898     236098.898   7642.787
WARNING: Number of threads seems too high for short alignments. Use -T AUTO to determine best number of threads.
840  mtVer+I+G4    3129.343     339 6936.686     237456.686   7646.669
WARNING: Number of threads seems too high for short alignments. Use -T AUTO to determine best number of threads.
842  mtVer+R3      3125.947     341 6933.893     240177.893   7648.065
WARNING: Number of threads seems too high for short alignments. Use -T AUTO to determine best number of threads.
843  mtVer+R4      3123.021     343 6932.043     242916.043   7650.403
WARNING: Number of threads seems too high for short alignments. Use -T AUTO to determine best number of threads.
851  mtVer+I+R3    3126.012     342 6936.025     241548.025   7652.291
WARNING: Number of threads seems too high for short alignments. Use -T AUTO to determine best number of threads.
852  mtVer+I+R4    3123.050     344 6934.100     244294.100   7654.555
WARNING: Number of threads seems too high for short alignments. Use -T AUTO to determine best number of threads.
861  mtVer+F+G4    3123.921     357 6961.842     262573.842   7709.523
WARNING: Number of threads seems too high for short alignments. Use -T AUTO to determine best number of threads.
862  mtVer+F+I+G4  3123.761     358 6963.522     264007.522   7713.298
WARNING: Number of threads seems too high for short alignments. Use -T AUTO to determine best number of threads.
864  mtVer+F+R3    3120.283     360 6960.566     266880.566   7714.530
WARNING: Number of threads seems too high for short alignments. Use -T AUTO to determine best number of threads.
865  mtVer+F+R4    3117.148     362 6958.295     269770.295   7716.448
WARNING: Number of threads seems too high for short alignments. Use -T AUTO to determine best number of threads.
873  mtVer+F+I+R3  3119.993     361 6961.986     268325.986   7718.044
WARNING: Number of threads seems too high for short alignments. Use -T AUTO to determine best number of threads.
874  mtVer+F+I+R4  3116.939     363 6959.878     271223.878   7720.125
WARNING: Number of threads seems too high for short alignments. Use -T AUTO to determine best number of threads.
883  mtInv+G4      3066.145     338 6808.290     235972.290   7516.179
WARNING: Number of threads seems too high for short alignments. Use -T AUTO to determine best number of threads.
884  mtInv+I+G4    3065.677     339 6809.355     237329.355   7519.338
WARNING: Number of threads seems too high for short alignments. Use -T AUTO to determine best number of threads.
886  mtInv+R3      3064.020     341 6810.040     240054.040   7524.212
WARNING: Number of threads seems too high for short alignments. Use -T AUTO to determine best number of threads.
887  mtInv+R4      3061.884     343 6809.767     242793.767   7528.127
WARNING: Number of threads seems too high for short alignments. Use -T AUTO to determine best number of threads.
895  mtInv+I+R3    3064.069     342 6812.138     241424.138   7528.404
WARNING: Number of threads seems too high for short alignments. Use -T AUTO to determine best number of threads.
896  mtInv+I+R4    3061.945     344 6811.890     244171.890   7532.345
WARNING: Number of threads seems too high for short alignments. Use -T AUTO to determine best number of threads.
905  mtInv+F+G4    3034.182     357 6782.363     262394.363   7530.044
WARNING: Number of threads seems too high for short alignments. Use -T AUTO to determine best number of threads.
906  mtInv+F+I+G4  3034.070     358 6784.140     263828.140   7533.915
WARNING: Number of threads seems too high for short alignments. Use -T AUTO to determine best number of threads.
908  mtInv+F+R3    3029.078     360 6778.156     266698.156   7532.120
WARNING: Number of threads seems too high for short alignments. Use -T AUTO to determine best number of threads.
909  mtInv+F+R4    3025.634     362 6775.269     269587.269   7533.422
WARNING: Number of threads seems too high for short alignments. Use -T AUTO to determine best number of threads.
917  mtInv+F+I+R3  3028.933     361 6779.865     268143.865   7535.924
WARNING: Number of threads seems too high for short alignments. Use -T AUTO to determine best number of threads.
918  mtInv+F+I+R4  3025.509     363 6777.018     271041.018   7537.265
WARNING: Number of threads seems too high for short alignments. Use -T AUTO to determine best number of threads.
927  mtMAM+G4      3159.883     338 6995.766     236159.766   7703.655
WARNING: Number of threads seems too high for short alignments. Use -T AUTO to determine best number of threads.
928  mtMAM+I+G4    3159.850     339 6997.701     237517.701   7707.684
WARNING: Number of threads seems too high for short alignments. Use -T AUTO to determine best number of threads.
930  mtMAM+R3      3161.073     341 7004.145     240248.145   7718.317
WARNING: Number of threads seems too high for short alignments. Use -T AUTO to determine best number of threads.
931  mtMAM+R4      3158.461     343 7002.922     242986.922   7721.282
WARNING: Number of threads seems too high for short alignments. Use -T AUTO to determine best number of threads.
939  mtMAM+I+R3    3161.166     342 7006.333     241618.333   7722.598
WARNING: Number of threads seems too high for short alignments. Use -T AUTO to determine best number of threads.
940  mtMAM+I+R4    3158.339     344 7004.678     244364.678   7725.132
WARNING: Number of threads seems too high for short alignments. Use -T AUTO to determine best number of threads.
949  mtMAM+F+G4    3137.731     357 6989.462     262601.462   7737.143
WARNING: Number of threads seems too high for short alignments. Use -T AUTO to determine best number of threads.
950  mtMAM+F+I+G4  3137.231     358 6990.462     264034.462   7740.237
WARNING: Number of threads seems too high for short alignments. Use -T AUTO to determine best number of threads.
952  mtMAM+F+R3    3134.106     360 6988.211     266908.211   7742.175
WARNING: Number of threads seems too high for short alignments. Use -T AUTO to determine best number of threads.
953  mtMAM+F+R4    3131.936     362 6987.871     269799.871   7746.024
WARNING: Number of threads seems too high for short alignments. Use -T AUTO to determine best number of threads.
961  mtMAM+F+I+R3  3133.132     361 6988.265     268352.265   7744.323
WARNING: Number of threads seems too high for short alignments. Use -T AUTO to determine best number of threads.
962  mtMAM+F+I+R4  3130.849     363 6987.698     271251.698   7747.945
WARNING: Normalizing state frequencies so that sum of them equals to 1
WARNING: Number of threads seems too high for short alignments. Use -T AUTO to determine best number of threads.
971  FLAVI+G4      3110.150     338 6896.300     236060.300   7604.188
WARNING: Normalizing state frequencies so that sum of them equals to 1
WARNING: Number of threads seems too high for short alignments. Use -T AUTO to determine best number of threads.
972  FLAVI+I+G4    3109.009     339 6896.017     237416.017   7606.000
WARNING: Normalizing state frequencies so that sum of them equals to 1
WARNING: Number of threads seems too high for short alignments. Use -T AUTO to determine best number of threads.
974  FLAVI+R3      3111.660     341 6905.321     240149.321   7619.492
WARNING: Normalizing state frequencies so that sum of them equals to 1
WARNING: Number of threads seems too high for short alignments. Use -T AUTO to determine best number of threads.
975  FLAVI+R4      3100.354     343 6886.707     242870.707   7605.067
WARNING: Normalizing state frequencies so that sum of them equals to 1
WARNING: Number of threads seems too high for short alignments. Use -T AUTO to determine best number of threads.
+R5 reinitialized from +R4 with factor 0.500
976  FLAVI+R5      3100.309     345 6890.618     245630.618   7613.167
WARNING: Normalizing state frequencies so that sum of them equals to 1
WARNING: Number of threads seems too high for short alignments. Use -T AUTO to determine best number of threads.
983  FLAVI+I+R3    3110.746     342 6905.492     241517.492   7621.758
WARNING: Normalizing state frequencies so that sum of them equals to 1
WARNING: Number of threads seems too high for short alignments. Use -T AUTO to determine best number of threads.
984  FLAVI+I+R4    3099.981     344 6887.961     244247.961   7608.416
WARNING: Normalizing state frequencies so that sum of them equals to 1
WARNING: Number of threads seems too high for short alignments. Use -T AUTO to determine best number of threads.
993  FLAVI+F+G4    3200.909     357 7115.818     262727.818   7863.499
WARNING: Normalizing state frequencies so that sum of them equals to 1
WARNING: Number of threads seems too high for short alignments. Use -T AUTO to determine best number of threads.
994  FLAVI+F+I+G4  3200.619     358 7117.237     264161.237   7867.012
WARNING: Normalizing state frequencies so that sum of them equals to 1
WARNING: Number of threads seems too high for short alignments. Use -T AUTO to determine best number of threads.
996  FLAVI+F+R3    3207.707     360 7135.415     267055.415   7889.379
WARNING: Normalizing state frequencies so that sum of them equals to 1
WARNING: Number of threads seems too high for short alignments. Use -T AUTO to determine best number of threads.
997  FLAVI+F+R4    3197.076     362 7118.152     269930.152   7876.305
WARNING: Normalizing state frequencies so that sum of them equals to 1
WARNING: Number of threads seems too high for short alignments. Use -T AUTO to determine best number of threads.
998  FLAVI+F+R5    3194.707     364 7117.415     272837.415   7879.756
WARNING: Normalizing state frequencies so that sum of them equals to 1
WARNING: Number of threads seems too high for short alignments. Use -T AUTO to determine best number of threads.
1005  FLAVI+F+I+R3  3206.553     361 7135.105     268499.105   7891.164
WARNING: Normalizing state frequencies so that sum of them equals to 1
WARNING: Number of threads seems too high for short alignments. Use -T AUTO to determine best number of threads.
1006  FLAVI+F+I+R4  3196.901     363 7119.801     271383.801   7880.048
WARNING: Number of threads seems too high for short alignments. Use -T AUTO to determine best number of threads.
1015  HIVb+G4       3032.875     338 6741.751     235905.751   7449.639
WARNING: Number of threads seems too high for short alignments. Use -T AUTO to determine best number of threads.
1016  HIVb+I+G4     3032.642     339 6743.284     237263.284   7453.267
WARNING: Number of threads seems too high for short alignments. Use -T AUTO to determine best number of threads.
1018  HIVb+R3       3028.224     341 6738.448     239982.448   7452.620
WARNING: Number of threads seems too high for short alignments. Use -T AUTO to determine best number of threads.
1019  HIVb+R4       3022.450     343 6730.899     242714.899   7449.259
WARNING: Number of threads seems too high for short alignments. Use -T AUTO to determine best number of threads.
1020  HIVb+R5       3019.285     345 6728.571     245468.571   7451.120
WARNING: Number of threads seems too high for short alignments. Use -T AUTO to determine best number of threads.
1027  HIVb+I+R3     3027.546     342 6739.091     241351.091   7455.357
WARNING: Number of threads seems too high for short alignments. Use -T AUTO to determine best number of threads.
1028  HIVb+I+R4     3021.873     344 6731.747     244091.747   7452.201
WARNING: Number of threads seems too high for short alignments. Use -T AUTO to determine best number of threads.
1037  HIVb+F+G4     3124.238     357 6962.477     262574.477   7710.158
WARNING: Number of threads seems too high for short alignments. Use -T AUTO to determine best number of threads.
1038  HIVb+F+I+G4   3124.043     358 6964.086     264008.086   7713.862
WARNING: Number of threads seems too high for short alignments. Use -T AUTO to determine best number of threads.
1040  HIVb+F+R3     3122.326     360 6964.652     266884.652   7718.616
WARNING: Number of threads seems too high for short alignments. Use -T AUTO to determine best number of threads.
1041  HIVb+F+R4     3118.996     362 6961.992     269773.992   7720.144
WARNING: Number of threads seems too high for short alignments. Use -T AUTO to determine best number of threads.
1049  HIVb+F+I+R3   3122.383     361 6966.765     268330.765   7722.824
WARNING: Number of threads seems too high for short alignments. Use -T AUTO to determine best number of threads.
1050  HIVb+F+I+R4   3119.157     363 6964.314     271228.314   7724.562
WARNING: Number of threads seems too high for short alignments. Use -T AUTO to determine best number of threads.
1059  HIVw+G4       3177.850     338 7031.700     236195.700   7739.588
WARNING: Number of threads seems too high for short alignments. Use -T AUTO to determine best number of threads.
1060  HIVw+I+G4     3177.061     339 7032.122     237552.122   7742.104
WARNING: Number of threads seems too high for short alignments. Use -T AUTO to determine best number of threads.
1062  HIVw+R3       3182.605     341 7047.210     240291.210   7761.381
WARNING: Number of threads seems too high for short alignments. Use -T AUTO to determine best number of threads.
1063  HIVw+R4       3167.956     343 7021.912     243005.912   7740.272
WARNING: Number of threads seems too high for short alignments. Use -T AUTO to determine best number of threads.
1064  HIVw+R5       3166.150     345 7022.301     245762.301   7744.849
WARNING: Number of threads seems too high for short alignments. Use -T AUTO to determine best number of threads.
1071  HIVw+I+R3     3179.606     342 7043.212     241655.212   7759.478
WARNING: Number of threads seems too high for short alignments. Use -T AUTO to determine best number of threads.
1072  HIVw+I+R4     3167.670     344 7023.340     244383.340   7743.795
WARNING: Number of threads seems too high for short alignments. Use -T AUTO to determine best number of threads.
1081  HIVw+F+G4     3250.460     357 7214.920     262826.920   7962.601
WARNING: Number of threads seems too high for short alignments. Use -T AUTO to determine best number of threads.
1082  HIVw+F+I+G4   3250.409     358 7216.818     264260.818   7966.593
WARNING: Number of threads seems too high for short alignments. Use -T AUTO to determine best number of threads.
1084  HIVw+F+R3     3265.526     360 7251.052     267171.052   8005.016
WARNING: Number of threads seems too high for short alignments. Use -T AUTO to determine best number of threads.
1085  HIVw+F+R4     3245.818     362 7215.636     270027.636   7973.789
WARNING: Number of threads seems too high for short alignments. Use -T AUTO to determine best number of threads.
1086  HIVw+F+R5     3242.702     364 7213.404     272933.404   7975.745
WARNING: Number of threads seems too high for short alignments. Use -T AUTO to determine best number of threads.
1093  HIVw+F+I+R3   3263.808     361 7249.616     268613.616   8005.675
WARNING: Number of threads seems too high for short alignments. Use -T AUTO to determine best number of threads.
1094  HIVw+F+I+R4   3248.116     363 7222.233     271486.233   7982.480
WARNING: Number of threads seems too high for short alignments. Use -T AUTO to determine best number of threads.
1103  FLU+G4        3015.683     338 6707.367     235871.367   7415.255
WARNING: Number of threads seems too high for short alignments. Use -T AUTO to determine best number of threads.
1104  FLU+I+G4      3015.117     339 6708.233     237228.233   7418.216
WARNING: Number of threads seems too high for short alignments. Use -T AUTO to determine best number of threads.
1106  FLU+R3        3017.187     341 6716.374     239960.374   7430.545
WARNING: Number of threads seems too high for short alignments. Use -T AUTO to determine best number of threads.
1107  FLU+R4        3006.233     343 6698.466     242682.466   7416.826
WARNING: Number of threads seems too high for short alignments. Use -T AUTO to determine best number of threads.
1108  FLU+R5        3005.998     345 6701.996     245441.996   7424.545
WARNING: Number of threads seems too high for short alignments. Use -T AUTO to determine best number of threads.
1115  FLU+I+R3      3016.845     342 6717.690     241329.690   7433.956
WARNING: Number of threads seems too high for short alignments. Use -T AUTO to determine best number of threads.
1116  FLU+I+R4      3006.195     344 6700.390     244060.390   7420.844
WARNING: Number of threads seems too high for short alignments. Use -T AUTO to determine best number of threads.
1125  FLU+F+G4      3150.164     357 7014.329     262626.329   7762.010
WARNING: Number of threads seems too high for short alignments. Use -T AUTO to determine best number of threads.
1126  FLU+F+I+G4    3149.954     358 7015.909     264059.909   7765.684
WARNING: Number of threads seems too high for short alignments. Use -T AUTO to determine best number of threads.
1128  FLU+F+R3      3155.879     360 7031.759     266951.759   7785.723
WARNING: Number of threads seems too high for short alignments. Use -T AUTO to determine best number of threads.
1129  FLU+F+R4      3143.455     362 7010.910     269822.910   7769.063
WARNING: Number of threads seems too high for short alignments. Use -T AUTO to determine best number of threads.
1130  FLU+F+R5      3138.641     364 7005.282     272725.282   7767.624
WARNING: Number of threads seems too high for short alignments. Use -T AUTO to determine best number of threads.
1137  FLU+F+I+R3    3153.481     361 7028.962     268392.962   7785.020
WARNING: Number of threads seems too high for short alignments. Use -T AUTO to determine best number of threads.
1138  FLU+F+I+R4    3144.269     363 7014.539     271278.539   7774.786
WARNING: Number of threads seems too high for short alignments. Use -T AUTO to determine best number of threads.
1147  rtREV+G4      2934.071     338 6544.142     235708.142   7252.030
WARNING: Number of threads seems too high for short alignments. Use -T AUTO to determine best number of threads.
1148  rtREV+I+G4    2933.591     339 6545.182     237065.182   7255.165
WARNING: Number of threads seems too high for short alignments. Use -T AUTO to determine best number of threads.
1150  rtREV+R3      2927.421     341 6536.841     239780.841   7251.013
WARNING: Number of threads seems too high for short alignments. Use -T AUTO to determine best number of threads.
1151  rtREV+R4      2922.808     343 6531.616     242515.616   7249.976
WARNING: Number of threads seems too high for short alignments. Use -T AUTO to determine best number of threads.
1152  rtREV+R5      2922.580     345 6535.159     245275.159   7257.708
WARNING: Number of threads seems too high for short alignments. Use -T AUTO to determine best number of threads.
1159  rtREV+I+R3    2927.346     342 6538.692     241150.692   7254.958
WARNING: Number of threads seems too high for short alignments. Use -T AUTO to determine best number of threads.
1160  rtREV+I+R4    2922.715     344 6533.429     243893.429   7253.884
WARNING: Number of threads seems too high for short alignments. Use -T AUTO to determine best number of threads.
1169  rtREV+F+G4    3005.514     357 6725.028     262337.028   7472.709
WARNING: Number of threads seems too high for short alignments. Use -T AUTO to determine best number of threads.
1170  rtREV+F+I+G4  3005.215     358 6726.430     263770.430   7476.205
WARNING: Number of threads seems too high for short alignments. Use -T AUTO to determine best number of threads.
1172  rtREV+F+R3    3002.148     360 6724.295     266644.295   7478.259
WARNING: Number of threads seems too high for short alignments. Use -T AUTO to determine best number of threads.
1173  rtREV+F+R4    2996.473     362 6716.946     269528.946   7475.099
WARNING: Number of threads seems too high for short alignments. Use -T AUTO to determine best number of threads.
1174  rtREV+F+R5    2996.510     364 6721.019     272441.019   7483.361
WARNING: Number of threads seems too high for short alignments. Use -T AUTO to determine best number of threads.
1181  rtREV+F+I+R3  3002.159     361 6726.317     268090.317   7482.375
WARNING: Number of threads seems too high for short alignments. Use -T AUTO to determine best number of threads.
1182  rtREV+F+I+R4  2996.521     363 6719.043     270983.043   7479.290
WARNING: Number of threads seems too high for short alignments. Use -T AUTO to determine best number of threads.
1191  cpREV+G4      2971.963     338 6619.926     235783.926   7327.814
WARNING: Number of threads seems too high for short alignments. Use -T AUTO to determine best number of threads.
1192  cpREV+I+G4    2971.369     339 6620.739     237140.739   7330.722
WARNING: Number of threads seems too high for short alignments. Use -T AUTO to determine best number of threads.
1194  cpREV+R3      2973.709     341 6629.417     239873.417   7343.589
WARNING: Number of threads seems too high for short alignments. Use -T AUTO to determine best number of threads.
1195  cpREV+R4      2964.395     343 6614.791     242598.791   7333.151
WARNING: Number of threads seems too high for short alignments. Use -T AUTO to determine best number of threads.
1196  cpREV+R5      2964.404     345 6618.808     245358.808   7341.356
WARNING: Number of threads seems too high for short alignments. Use -T AUTO to determine best number of threads.
1203  cpREV+I+R3    2973.022     342 6630.043     241242.043   7346.309
WARNING: Number of threads seems too high for short alignments. Use -T AUTO to determine best number of threads.
1204  cpREV+I+R4    2964.061     344 6616.122     243976.122   7336.577
WARNING: Number of threads seems too high for short alignments. Use -T AUTO to determine best number of threads.
1213  cpREV+F+G4    3082.556     357 6879.111     262491.111   7626.792
WARNING: Number of threads seems too high for short alignments. Use -T AUTO to determine best number of threads.
1214  cpREV+F+I+G4  3082.516     358 6881.032     263925.032   7630.807
WARNING: Number of threads seems too high for short alignments. Use -T AUTO to determine best number of threads.
1216  cpREV+F+R3    3091.658     360 6903.317     266823.317   7657.281
WARNING: Number of threads seems too high for short alignments. Use -T AUTO to determine best number of threads.
1217  cpREV+F+R4    3077.237     362 6878.475     269690.475   7636.628
WARNING: Number of threads seems too high for short alignments. Use -T AUTO to determine best number of threads.
1218  cpREV+F+R5    3077.210     364 6882.419     272602.419   7644.761
WARNING: Number of threads seems too high for short alignments. Use -T AUTO to determine best number of threads.
1225  cpREV+F+I+R3  3091.827     361 6905.654     268269.654   7661.712
WARNING: Number of threads seems too high for short alignments. Use -T AUTO to determine best number of threads.
1226  cpREV+F+I+R4  3077.419     363 6880.838     271144.838   7641.085
Akaike Information Criterion:           Q.insect+R4
Corrected Akaike Information Criterion: LG
Bayesian Information Criterion:         Q.insect+R3
Best-fit model: Q.insect+R3 chosen according to BIC

All model information printed to ./homeobox_aligned.fasta.model.gz
CPU time for ModelFinder: 1253.922 seconds (0h:20m:53s)
Wall-clock time for ModelFinder: 317.143 seconds (0h:5m:17s)
Generating 1000 samples for ultrafast bootstrap (seed: 468652)...

NOTE: 6 MB RAM (0 GB) is required!
WARNING: Number of threads seems too high for short alignments. Use -T AUTO to determine best number of threads.
Estimate model parameters (epsilon = 0.100)
1. Initial log-likelihood: -2895.480
2. Current log-likelihood: -2874.649
3. Current log-likelihood: -2873.704
Optimal log-likelihood: -2873.666
Site proportion and rates:  (0.448,0.112) (0.374,0.704) (0.178,3.858)
Parameters optimization took 3 rounds (0.649 sec)
Wrote distance file to... 
Computing ML distances based on estimated model parameters...
Calculating distance matrix: done in 0.853424 secs using 397.1% CPU
Computing ML distances took 0.853697 sec (of wall-clock time) 3.389918 sec (of CPU time)
Setting up auxiliary I and S matrices: done in 0.00160668 secs using 88.38% CPU
Computing RapidNJ tree took 0.005611 sec (of wall-clock time) 0.008330 sec (of CPU time)
Log-likelihood of RapidNJ tree: -2976.613
--------------------------------------------------------------------
|             INITIALIZING CANDIDATE TREE SET                      |
--------------------------------------------------------------------
Generating 98 parsimony trees... 2.922 second
Computing log-likelihood of 98 initial trees ... 3.897 seconds
Current best score: -2873.666

Do NNI search on 20 best initial trees
Estimate model parameters (epsilon = 0.100)
BETTER TREE FOUND at iteration 1: -2871.393
Estimate model parameters (epsilon = 0.100)
BETTER TREE FOUND at iteration 4: -2854.512
Iteration 10 / LogL: -2881.988 / Time: 0h:5m:45s
Iteration 20 / LogL: -2880.893 / Time: 0h:6m:9s
Finish initializing candidate tree set (20)
Current best tree score: -2854.512 / CPU time: 50.582
Number of iterations: 20
--------------------------------------------------------------------
|               OPTIMIZING CANDIDATE TREE SET                      |
--------------------------------------------------------------------
Estimate model parameters (epsilon = 0.100)
BETTER TREE FOUND at iteration 22: -2850.970
Estimate model parameters (epsilon = 0.100)
BETTER TREE FOUND at iteration 25: -2847.600
Iteration 30 / LogL: -2853.000 / Time: 0h:6m:26s (0h:3m:47s left)
Iteration 40 / LogL: -2853.362 / Time: 0h:6m:43s (0h:3m:8s left)
Estimate model parameters (epsilon = 0.100)
BETTER TREE FOUND at iteration 44: -2847.270
Iteration 50 / LogL: -2925.662 / Time: 0h:7m:0s (0h:3m:18s left)
Log-likelihood cutoff on original alignment: -2900.892
Iteration 60 / LogL: -2851.394 / Time: 0h:7m:16s (0h:2m:49s left)
Iteration 70 / LogL: -2870.530 / Time: 0h:7m:31s (0h:2m:24s left)
BETTER TREE FOUND at iteration 75: -2847.266
Iteration 80 / LogL: -2861.991 / Time: 0h:7m:47s (0h:3m:1s left)
Estimate model parameters (epsilon = 0.100)
BETTER TREE FOUND at iteration 82: -2846.237
Iteration 90 / LogL: -2928.521 / Time: 0h:8m:4s (0h:2m:53s left)
Estimate model parameters (epsilon = 0.100)
BETTER TREE FOUND at iteration 93: -2845.359
Estimate model parameters (epsilon = 0.100)
BETTER TREE FOUND at iteration 94: -2845.273
Estimate model parameters (epsilon = 0.100)
BETTER TREE FOUND at iteration 96: -2844.839
Iteration 100 / LogL: -2857.088 / Time: 0h:8m:22s (0h:3m:0s left)
Log-likelihood cutoff on original alignment: -2896.958
NOTE: Bootstrap correlation coefficient of split occurrence frequencies: 0.981
NOTE: UFBoot does not converge, continue at least 100 more iterations
Iteration 110 / LogL: -2851.758 / Time: 0h:8m:40s (0h:2m:47s left)
Estimate model parameters (epsilon = 0.100)
BETTER TREE FOUND at iteration 113: -2844.744
Estimate model parameters (epsilon = 0.100)
BETTER TREE FOUND at iteration 115: -2844.717
Estimate model parameters (epsilon = 0.100)
BETTER TREE FOUND at iteration 118: -2843.700
Iteration 120 / LogL: -2868.973 / Time: 0h:8m:58s (0h:3m:2s left)
Iteration 130 / LogL: -2852.027 / Time: 0h:9m:16s (0h:2m:42s left)
Estimate model parameters (epsilon = 0.100)
BETTER TREE FOUND at iteration 134: -2841.448
Iteration 140 / LogL: -2854.779 / Time: 0h:9m:32s (0h:2m:52s left)
Iteration 150 / LogL: -2884.104 / Time: 0h:9m:53s (0h:2m:35s left)
Log-likelihood cutoff on original alignment: -2892.556
Estimate model parameters (epsilon = 0.100)
BETTER TREE FOUND at iteration 154: -2840.679
Iteration 160 / LogL: -2847.062 / Time: 0h:10m:11s (0h:2m:53s left)
Estimate model parameters (epsilon = 0.100)
BETTER TREE FOUND at iteration 169: -2839.189
Iteration 170 / LogL: -2848.280 / Time: 0h:10m:28s (0h:3m:2s left)
Iteration 180 / LogL: -2877.370 / Time: 0h:10m:44s (0h:2m:42s left)
Iteration 190 / LogL: -2874.680 / Time: 0h:10m:58s (0h:2m:22s left)
Iteration 200 / LogL: -2864.432 / Time: 0h:11m:15s (0h:2m:4s left)
Log-likelihood cutoff on original alignment: -2892.556
NOTE: Bootstrap correlation coefficient of split occurrence frequencies: 0.938
NOTE: UFBoot does not converge, continue at least 100 more iterations
Iteration 210 / LogL: -2840.772 / Time: 0h:11m:32s (0h:2m:41s left)
Iteration 220 / LogL: -2847.589 / Time: 0h:12m:1s (0h:2m:27s left)
Estimate model parameters (epsilon = 0.100)
BETTER TREE FOUND at iteration 221: -2838.753
Iteration 230 / LogL: -2867.366 / Time: 0h:12m:21s (0h:2m:48s left)
Iteration 240 / LogL: -2840.479 / Time: 0h:12m:43s (0h:2m:31s left)
Iteration 250 / LogL: -2869.685 / Time: 0h:13m:2s (0h:2m:12s left)
Log-likelihood cutoff on original alignment: -2892.389
Estimate model parameters (epsilon = 0.100)
BETTER TREE FOUND at iteration 254: -2838.051
Estimate model parameters (epsilon = 0.100)
BETTER TREE FOUND at iteration 258: -2837.965
Iteration 260 / LogL: -2844.925 / Time: 0h:13m:18s (0h:3m:2s left)
BETTER TREE FOUND at iteration 265: -2837.964
Iteration 270 / LogL: -2837.998 / Time: 0h:13m:31s (0h:2m:54s left)
Estimate model parameters (epsilon = 0.100)
BETTER TREE FOUND at iteration 271: -2837.294
Iteration 280 / LogL: -2884.661 / Time: 0h:13m:47s (0h:2m:46s left)
Iteration 290 / LogL: -2842.660 / Time: 0h:14m:3s (0h:2m:27s left)
Iteration 300 / LogL: -2867.668 / Time: 0h:14m:19s (0h:2m:8s left)
Log-likelihood cutoff on original alignment: -2892.389
NOTE: Bootstrap correlation coefficient of split occurrence frequencies: 0.960
NOTE: UFBoot does not converge, continue at least 100 more iterations
Iteration 310 / LogL: -2925.757 / Time: 0h:14m:39s (0h:2m:43s left)
Iteration 320 / LogL: -2900.364 / Time: 0h:14m:58s (0h:2m:25s left)
BETTER TREE FOUND at iteration 324: -2837.294
Iteration 330 / LogL: -2837.640 / Time: 0h:15m:16s (0h:2m:51s left)
BETTER TREE FOUND at iteration 334: -2837.293
Iteration 340 / LogL: -2837.554 / Time: 0h:15m:37s (0h:2m:51s left)
Iteration 350 / LogL: -2837.294 / Time: 0h:15m:59s (0h:2m:34s left)
Log-likelihood cutoff on original alignment: -2892.389
Estimate model parameters (epsilon = 0.100)
BETTER TREE FOUND at iteration 354: -2837.187
Iteration 360 / LogL: -2839.728 / Time: 0h:16m:20s (0h:2m:53s left)
Estimate model parameters (epsilon = 0.100)
BETTER TREE FOUND at iteration 364: -2835.664
Iteration 370 / LogL: -2867.843 / Time: 0h:16m:42s (0h:2m:54s left)
Estimate model parameters (epsilon = 0.100)
BETTER TREE FOUND at iteration 380: -2835.571
Iteration 380 / LogL: -2835.571 / Time: 0h:17m:1s (0h:3m:5s left)
Iteration 390 / LogL: -2837.558 / Time: 0h:17m:17s (0h:2m:46s left)
Estimate model parameters (epsilon = 0.100)
BETTER TREE FOUND at iteration 399: -2835.453
Estimate model parameters (epsilon = 0.100)
BETTER TREE FOUND at iteration 400: -2835.324
Iteration 400 / LogL: -2835.324 / Time: 0h:17m:36s (0h:3m:5s left)
Log-likelihood cutoff on original alignment: -2892.389
NOTE: Bootstrap correlation coefficient of split occurrence frequencies: 0.977
NOTE: UFBoot does not converge, continue at least 100 more iterations
Estimate model parameters (epsilon = 0.100)
BETTER TREE FOUND at iteration 409: -2835.004
Iteration 410 / LogL: -2835.317 / Time: 0h:17m:54s (0h:3m:3s left)
Iteration 420 / LogL: -2851.932 / Time: 0h:18m:11s (0h:2m:44s left)
Iteration 430 / LogL: -2843.246 / Time: 0h:18m:29s (0h:2m:25s left)
BETTER TREE FOUND at iteration 434: -2834.997
Iteration 440 / LogL: -2905.459 / Time: 0h:18m:50s (0h:2m:54s left)
Iteration 450 / LogL: -2850.239 / Time: 0h:19m:16s (0h:2m:37s left)
Log-likelihood cutoff on original alignment: -2892.389
Iteration 460 / LogL: -2835.804 / Time: 0h:19m:38s (0h:2m:18s left)
Iteration 470 / LogL: -2864.916 / Time: 0h:20m:2s (0h:2m:0s left)
Iteration 480 / LogL: -2837.508 / Time: 0h:20m:23s (0h:1m:42s left)
Iteration 490 / LogL: -2835.792 / Time: 0h:20m:46s (0h:1m:23s left)
BETTER TREE FOUND at iteration 495: -2834.993
Iteration 500 / LogL: -2836.393 / Time: 0h:21m:9s (0h:3m:1s left)
Log-likelihood cutoff on original alignment: -2892.389
NOTE: Bootstrap correlation coefficient of split occurrence frequencies: 0.983
NOTE: UFBoot does not converge, continue at least 100 more iterations
Iteration 510 / LogL: -2838.975 / Time: 0h:21m:37s (0h:2m:53s left)
Iteration 520 / LogL: -2835.688 / Time: 0h:22m:2s (0h:2m:34s left)
Iteration 530 / LogL: -2836.910 / Time: 0h:22m:34s (0h:2m:17s left)
Iteration 540 / LogL: -2835.464 / Time: 0h:22m:52s (0h:1m:57s left)
Iteration 550 / LogL: -2835.013 / Time: 0h:23m:10s (0h:1m:37s left)
Log-likelihood cutoff on original alignment: -2892.389
Iteration 560 / LogL: -2837.730 / Time: 0h:23m:27s (0h:1m:18s left)
Estimate model parameters (epsilon = 0.100)
BETTER TREE FOUND at iteration 566: -2834.619
Iteration 570 / LogL: -2836.962 / Time: 0h:23m:48s (0h:3m:7s left)
Iteration 580 / LogL: -2837.169 / Time: 0h:24m:7s (0h:2m:47s left)
Iteration 590 / LogL: -2845.759 / Time: 0h:24m:32s (0h:2m:29s left)
Iteration 600 / LogL: -2844.416 / Time: 0h:24m:50s (0h:2m:9s left)
Log-likelihood cutoff on original alignment: -2892.389
NOTE: Bootstrap correlation coefficient of split occurrence frequencies: 0.985
NOTE: UFBoot does not converge, continue at least 100 more iterations
Iteration 610 / LogL: -2868.652 / Time: 0h:25m:6s (0h:2m:55s left)
Iteration 620 / LogL: -2843.319 / Time: 0h:25m:33s (0h:2m:37s left)
Iteration 630 / LogL: -2840.835 / Time: 0h:25m:52s (0h:2m:17s left)
Iteration 640 / LogL: -2834.992 / Time: 0h:26m:14s (0h:1m:58s left)
Iteration 650 / LogL: -2835.786 / Time: 0h:26m:36s (0h:1m:38s left)
Log-likelihood cutoff on original alignment: -2892.389
Iteration 660 / LogL: -2835.835 / Time: 0h:27m:0s (0h:1m:19s left)
BETTER TREE FOUND at iteration 670: -2834.615
Iteration 670 / LogL: -2834.615 / Time: 0h:27m:24s (0h:3m:18s left)
Iteration 680 / LogL: -2835.248 / Time: 0h:27m:49s (0h:2m:59s left)
Iteration 690 / LogL: -2846.857 / Time: 0h:28m:18s (0h:2m:40s left)
Iteration 700 / LogL: -2848.863 / Time: 0h:28m:43s (0h:2m:20s left)
Log-likelihood cutoff on original alignment: -2892.389
NOTE: Bootstrap correlation coefficient of split occurrence frequencies: 0.985
NOTE: UFBoot does not converge, continue at least 100 more iterations
Iteration 710 / LogL: -2852.839 / Time: 0h:29m:9s (0h:3m:1s left)
Iteration 720 / LogL: -2890.354 / Time: 0h:29m:30s (0h:2m:41s left)
Iteration 730 / LogL: -2861.285 / Time: 0h:29m:55s (0h:2m:21s left)
Iteration 740 / LogL: -2834.952 / Time: 0h:30m:25s (0h:2m:2s left)
Iteration 750 / LogL: -2836.216 / Time: 0h:30m:48s (0h:1m:42s left)
Log-likelihood cutoff on original alignment: -2892.389
Iteration 760 / LogL: -2871.965 / Time: 0h:31m:23s (0h:1m:22s left)
Iteration 770 / LogL: -2843.351 / Time: 0h:31m:49s (0h:1m:2s left)
Iteration 780 / LogL: -2846.363 / Time: 0h:32m:18s (0h:0m:41s left)
Iteration 790 / LogL: -2842.027 / Time: 0h:32m:37s (0h:0m:20s left)
Iteration 800 / LogL: -2834.625 / Time: 0h:33m:2s (0h:0m:0s left)
Log-likelihood cutoff on original alignment: -2892.389
NOTE: Bootstrap correlation coefficient of split occurrence frequencies: 0.989
NOTE: UFBoot does not converge, continue at least 100 more iterations
Iteration 810 / LogL: -2857.035 / Time: 0h:33m:32s (0h:3m:8s left)
Iteration 820 / LogL: -2854.284 / Time: 0h:33m:57s (0h:2m:48s left)
BETTER TREE FOUND at iteration 821: -2834.615
Iteration 830 / LogL: -2837.246 / Time: 0h:34m:27s (0h:3m:12s left)
Iteration 840 / LogL: -2835.595 / Time: 0h:34m:57s (0h:2m:51s left)
Iteration 850 / LogL: -2837.836 / Time: 0h:35m:27s (0h:2m:31s left)
Log-likelihood cutoff on original alignment: -2892.389
Iteration 860 / LogL: -2837.413 / Time: 0h:36m:3s (0h:2m:11s left)
Iteration 870 / LogL: -2846.479 / Time: 0h:36m:40s (0h:1m:50s left)
Iteration 880 / LogL: -2846.251 / Time: 0h:37m:11s (0h:1m:29s left)
Iteration 890 / LogL: -2838.120 / Time: 0h:37m:41s (0h:1m:7s left)
Iteration 900 / LogL: -2834.615 / Time: 0h:38m:8s (0h:0m:46s left)
Log-likelihood cutoff on original alignment: -2892.389
NOTE: Bootstrap correlation coefficient of split occurrence frequencies: 0.990
NOTE: UFBoot does not converge, continue at least 100 more iterations
Iteration 910 / LogL: -2836.671 / Time: 0h:38m:39s (0h:3m:18s left)
Iteration 920 / LogL: -2839.577 / Time: 0h:39m:8s (0h:2m:56s left)
Iteration 930 / LogL: -2867.181 / Time: 0h:39m:42s (0h:2m:35s left)
Iteration 940 / LogL: -2863.799 / Time: 0h:40m:15s (0h:2m:14s left)
Iteration 950 / LogL: -2835.730 / Time: 0h:40m:43s (0h:1m:52s left)
Log-likelihood cutoff on original alignment: -2892.389
Iteration 960 / LogL: -2841.885 / Time: 0h:41m:16s (0h:1m:30s left)
Iteration 970 / LogL: -2835.878 / Time: 0h:41m:43s (0h:1m:7s left)
Iteration 980 / LogL: -2893.167 / Time: 0h:42m:12s (0h:0m:45s left)
Iteration 990 / LogL: -2841.455 / Time: 0h:42m:43s (0h:0m:22s left)
BETTER TREE FOUND at iteration 996: -2834.615
Iteration 1000 / LogL: -2834.619 / Time: 0h:43m:16s (0h:3m:39s left)
Log-likelihood cutoff on original alignment: -2892.389
NOTE: Bootstrap correlation coefficient of split occurrence frequencies: 0.990
TREE SEARCH COMPLETED AFTER 1001 ITERATIONS / Time: 0h:43m:20s

--------------------------------------------------------------------
|                    FINALIZING TREE SEARCH                        |
--------------------------------------------------------------------
Performs final model parameters optimization
Estimate model parameters (epsilon = 0.010)
1. Initial log-likelihood: -2834.615
Optimal log-likelihood: -2834.614
Site proportion and rates:  (0.462,0.128) (0.387,0.794) (0.151,4.192)
Parameters optimization took 1 rounds (0.314 sec)
BEST SCORE FOUND : -2834.614
Creating bootstrap support values...
Split supports printed to NEXUS file ./homeobox_aligned.fasta.splits.nex
Total tree length: 19.961

Total number of iterations: 1001
CPU time used for tree search: 8532.994 sec (2h:22m:12s)
Wall-clock time used for tree search: 2280.919 sec (0h:38m:0s)
Total CPU time used: 9796.421 sec (2h:43m:16s)
Total wall-clock time used: 2600.961 sec (0h:43m:20s)

Computing bootstrap consensus tree...
Reading input file ./homeobox_aligned.fasta.splits.nex...
170 taxa and 2649 splits.
Consensus tree written to ./homeobox_aligned.fasta.contree
Reading input trees file ./homeobox_aligned.fasta.contree
Log-likelihood of consensus tree: -2835.009

Analysis results written to: 
  IQ-TREE report:                ./homeobox_aligned.fasta.iqtree
  Maximum-likelihood tree:       ./homeobox_aligned.fasta.treefile
  Likelihood distances:          ./homeobox_aligned.fasta.mldist

Ultrafast bootstrap approximation results written to:
  Split support values:          ./homeobox_aligned.fasta.splits.nex
  Consensus tree:                ./homeobox_aligned.fasta.contree
  Screen log file:               ./homeobox_aligned.fasta.log

Date and Time: Tue Jan 28 17:12:50 2025
