# Supplementary material for: The genome of a sea spider corroborates a shared Hox cluster motif in arthropods with a reduced posterior tagma
Source: BMC Biol. 2025 Jul 2;23:196. doi: 10.1186/s12915-025-02276-x (PMC12220506; doi:10.1186/s12915-025-02276-x)
Supplement: Supplementary file 3 — Additional file 3. [file 12915_2025_2276_MOESM3_ESM.zip › suppl-file7-gene_analysis/hox/abdA_SUBADULT.m8]

S_maritima_abd-A	TRINITY_DN4226_c3_g1_i1.p1	0.933	60	4	0	1	60	113	172	1.716E-31	115	60
S_maritima_abd-A	TRINITY_DN6952_c0_g1_i12.p1	0.932	59	4	0	1	59	198	256	1.579E-30	113	60
S_maritima_abd-A	TRINITY_DN6952_c0_g1_i2.p1	0.932	59	4	0	1	59	198	256	1.579E-30	113	60
S_maritima_abd-A	TRINITY_DN6952_c0_g1_i3.p1	0.932	59	4	0	1	59	198	256	1.579E-30	113	60
S_maritima_abd-A	TRINITY_DN6952_c0_g1_i4.p1	0.932	59	4	0	1	59	198	256	1.579E-30	113	60
S_maritima_abd-A	TRINITY_DN6952_c0_g1_i5.p1	0.932	59	4	0	1	59	198	256	1.579E-30	113	60
S_maritima_abd-A	TRINITY_DN6952_c0_g1_i6.p1	0.932	59	4	0	1	59	198	256	1.579E-30	113	60
S_maritima_abd-A	TRINITY_DN6952_c0_g1_i7.p1	0.932	59	4	0	1	59	198	256	1.579E-30	113	60
S_maritima_abd-A	TRINITY_DN6952_c0_g1_i8.p1	0.932	59	4	0	1	59	198	256	1.579E-30	113	60
S_maritima_abd-A	TRINITY_DN6952_c0_g1_i10.p1	0.932	59	4	0	1	59	198	256	1.579E-30	113	60
S_maritima_abd-A	TRINITY_DN7980_c0_g1_i1.p1	0.862	58	8	0	2	59	218	275	6.024E-27	102	60
S_maritima_abd-A	TRINITY_DN7980_c0_g1_i3.p1	0.862	58	8	0	2	59	218	275	6.024E-27	102	60
S_maritima_abd-A	TRINITY_DN5330_c2_g1_i1.p1	0.879	58	7	0	2	59	214	271	8.273E-27	102	60
S_maritima_abd-A	TRINITY_DN5330_c2_g1_i2.p1	0.879	58	7	0	2	59	214	271	8.273E-27	102	60
S_maritima_abd-A	TRINITY_DN42809_c0_g1_i1.p1	0.810	58	11	0	2	59	205	262	1.327E-24	96	60
S_maritima_abd-A	TRINITY_DN5093_c0_g1_i1.p1	0.689	58	18	0	2	59	192	249	1.134E-18	79	60
S_maritima_abd-A	TRINITY_DN5093_c0_g1_i2.p1	0.689	58	18	0	2	59	192	249	1.134E-18	79	60
S_maritima_abd-A	TRINITY_DN5093_c0_g1_i3.p1	0.689	58	18	0	2	59	192	249	1.134E-18	79	60
S_maritima_abd-A	TRINITY_DN50311_c0_g1_i2.p2	0.689	58	18	0	2	59	38	95	4.044E-18	77	60
S_maritima_abd-A	TRINITY_DN68275_c0_g1_i1.p1	0.701	57	17	0	4	60	162	218	4.044E-18	77	60
S_maritima_abd-A	TRINITY_DN6885_c0_g1_i1.p1	0.631	57	21	0	2	58	269	325	1.337E-16	73	60
S_maritima_abd-A	TRINITY_DN8932_c4_g1_i1.p1	0.583	60	25	0	1	60	232	291	6.087E-15	68	60
S_maritima_abd-A	TRINITY_DN94089_c0_g1_i1.p1	0.603	58	23	0	2	59	216	273	7.772E-14	65	60
S_maritima_abd-A	TRINITY_DN844_c0_g2_i2.p1	0.614	57	22	0	3	59	696	752	7.772E-14	65	60
S_maritima_abd-A	TRINITY_DN844_c0_g2_i3.p1	0.614	57	22	0	3	59	696	752	7.772E-14	65	60
S_maritima_abd-A	TRINITY_DN844_c0_g2_i1.p1	0.614	57	22	0	3	59	696	752	7.772E-14	65	60
S_maritima_abd-A	TRINITY_DN3276_c2_g1_i1.p1	0.578	57	24	0	2	58	200	256	3.821E-13	63	60
S_maritima_abd-A	TRINITY_DN13569_c0_g1_i1.p1	0.578	57	24	0	2	58	206	262	1.366E-12	61	60
S_maritima_abd-A	TRINITY_DN5087_c1_g1_i1.p1	0.543	57	26	0	2	58	139	195	8.618E-11	56	60
S_maritima_abd-A	TRINITY_DN5087_c1_g1_i2.p1	0.543	57	26	0	2	58	139	195	8.618E-11	56	60
S_maritima_abd-A	TRINITY_DN3581_c4_g1_i3.p1	0.500	58	29	0	1	58	7	64	2.244E-10	55	60
S_maritima_abd-A	TRINITY_DN3581_c4_g1_i1.p1	0.500	58	29	0	1	58	97	154	2.244E-10	55	60
S_maritima_abd-A	TRINITY_DN3581_c4_g1_i2.p1	0.500	58	29	0	1	58	280	337	2.244E-10	55	60
S_maritima_abd-A	TRINITY_DN35158_c0_g1_i1.p1	0.482	58	30	0	1	58	140	197	4.248E-10	54	60
S_maritima_abd-A	TRINITY_DN35158_c0_g1_i2.p1	0.482	58	30	0	1	58	140	197	4.248E-10	54	60
S_maritima_abd-A	TRINITY_DN54695_c0_g1_i4.p1	0.440	59	32	0	1	59	17	75	1.106E-09	53	60
S_maritima_abd-A	TRINITY_DN8143_c0_g1_i1.p1	0.508	57	28	0	2	58	109	165	1.106E-09	53	60
S_maritima_abd-A	TRINITY_DN54695_c0_g1_i3.p1	0.440	59	32	0	1	59	185	243	1.106E-09	53	60
S_maritima_abd-A	TRINITY_DN1915_c4_g1_i1.p1	0.466	60	32	0	1	60	173	232	2.095E-09	52	60
S_maritima_abd-A	TRINITY_DN6208_c1_g1_i1.p1	0.482	58	30	0	2	59	210	267	5.460E-09	51	60
S_maritima_abd-A	TRINITY_DN74767_c0_g1_i1.p1	0.473	57	30	0	2	58	176	232	1.423E-08	50	60
S_maritima_abd-A	TRINITY_DN15196_c0_g1_i2.p1	0.456	57	30	0	2	58	195	251	1.959E-08	49	60
S_maritima_abd-A	TRINITY_DN15196_c0_g1_i1.p1	0.456	57	30	0	2	58	195	251	1.959E-08	49	60
S_maritima_abd-A	TRINITY_DN5440_c0_g3_i1.p1	0.456	57	30	0	2	58	43	99	3.711E-08	49	60
S_maritima_abd-A	TRINITY_DN5440_c0_g3_i2.p1	0.456	57	30	0	2	58	145	201	3.711E-08	49	60
S_maritima_abd-A	TRINITY_DN5440_c0_g2_i1.p1	0.456	57	30	0	2	58	155	211	3.711E-08	49	60
S_maritima_abd-A	TRINITY_DN1340_c1_g1_i1.p1	0.457	59	31	0	2	60	130	188	3.711E-08	49	60
S_maritima_abd-A	TRINITY_DN1921_c0_g1_i1.p1	0.472	55	29	0	1	55	169	223	9.680E-08	48	60
S_maritima_abd-A	TRINITY_DN5028_c0_g1_i1.p1	0.431	58	32	0	2	59	32	89	1.333E-07	47	60
S_maritima_abd-A	TRINITY_DN4696_c0_g1_i1.p1	0.423	59	33	0	1	59	170	228	1.333E-07	47	60
S_maritima_abd-A	TRINITY_DN4696_c0_g1_i2.p1	0.423	59	33	0	1	59	170	228	1.333E-07	47	60
S_maritima_abd-A	TRINITY_DN3800_c0_g1_i1.p1	0.465	58	30	0	2	59	74	131	1.333E-07	47	60
S_maritima_abd-A	TRINITY_DN5028_c0_g1_i2.p1	0.431	58	32	0	2	59	167	224	1.333E-07	47	60
S_maritima_abd-A	TRINITY_DN7490_c0_g1_i2.p1	0.448	58	31	0	2	59	54	111	1.835E-07	47	60
S_maritima_abd-A	TRINITY_DN7490_c0_g1_i6.p1	0.448	58	31	0	2	59	54	111	1.835E-07	47	60
S_maritima_abd-A	TRINITY_DN7490_c0_g1_i3.p1	0.448	58	31	0	2	59	150	207	1.835E-07	47	60
S_maritima_abd-A	TRINITY_DN7490_c0_g1_i4.p1	0.448	58	31	0	2	59	150	207	1.835E-07	47	60
S_maritima_abd-A	TRINITY_DN8621_c0_g1_i1.p1	0.431	58	32	0	2	59	134	191	1.835E-07	47	60
S_maritima_abd-A	TRINITY_DN9102_c1_g1_i1.p1	0.473	57	30	0	2	58	119	175	2.526E-07	46	60
S_maritima_abd-A	TRINITY_DN13626_c0_g2_i1.p1	0.431	58	32	0	2	59	155	212	2.526E-07	46	60
S_maritima_abd-A	TRINITY_DN3800_c0_g1_i2.p1	0.473	57	30	0	2	58	74	130	2.526E-07	46	60
S_maritima_abd-A	TRINITY_DN5630_c0_g2_i1.p1	0.413	58	33	0	2	59	46	103	4.788E-07	46	60
S_maritima_abd-A	TRINITY_DN5630_c0_g2_i2.p1	0.413	58	33	0	2	59	46	103	4.788E-07	46	60
S_maritima_abd-A	TRINITY_DN1610_c10_g1_i1.p1	0.444	54	29	0	5	58	216	269	4.788E-07	46	60
S_maritima_abd-A	TRINITY_DN653_c0_g1_i5.p1	0.413	58	33	0	1	58	204	261	6.593E-07	45	60
S_maritima_abd-A	TRINITY_DN653_c0_g1_i1.p1	0.413	58	33	0	1	58	204	261	6.593E-07	45	60
S_maritima_abd-A	TRINITY_DN653_c0_g1_i4.p1	0.413	58	33	0	1	58	204	261	6.593E-07	45	60
S_maritima_abd-A	TRINITY_DN653_c0_g1_i6.p1	0.413	58	33	0	1	58	253	310	6.593E-07	45	60
S_maritima_abd-A	TRINITY_DN653_c0_g1_i2.p1	0.413	58	33	0	1	58	253	310	6.593E-07	45	60
S_maritima_abd-A	TRINITY_DN653_c0_g1_i3.p1	0.413	58	33	0	1	58	253	310	6.593E-07	45	60
S_maritima_abd-A	TRINITY_DN7960_c1_g1_i1.p1	0.423	59	33	0	1	59	179	237	9.078E-07	45	60
S_maritima_abd-A	TRINITY_DN7960_c1_g1_i2.p1	0.423	59	33	0	1	59	179	237	9.078E-07	45	60
S_maritima_abd-A	TRINITY_DN75292_c0_g1_i1.p1	0.421	57	32	0	4	60	178	234	2.371E-06	44	60
S_maritima_abd-A	TRINITY_DN87576_c0_g1_i1.p1	0.438	57	31	0	2	58	99	155	4.496E-06	43	60
S_maritima_abd-A	TRINITY_DN13352_c0_g1_i1.p1	0.406	59	34	0	2	60	224	282	6.193E-06	42	60
S_maritima_abd-A	TRINITY_DN13352_c0_g1_i3.p1	0.406	59	34	0	2	60	224	282	6.193E-06	42	60
S_maritima_abd-A	TRINITY_DN3296_c1_g1_i2.p1	0.389	59	35	0	1	59	5	63	8.530E-06	42	60
S_maritima_abd-A	TRINITY_DN3296_c1_g1_i1.p1	0.389	59	35	0	1	59	167	225	8.530E-06	42	60
S_maritima_abd-A	TRINITY_DN38792_c0_g1_i1.p1	0.421	57	31	0	2	55	130	186	1.175E-05	42	60
S_maritima_abd-A	TRINITY_DN4774_c4_g1_i1.p1	0.406	59	34	0	1	59	187	245	1.175E-05	42	60
S_maritima_abd-A	TRINITY_DN7264_c0_g1_i1.p1	0.407	54	31	0	2	55	248	301	3.072E-05	40	60
S_maritima_abd-A	TRINITY_DN7264_c0_g1_i2.p1	0.407	54	31	0	2	55	248	301	3.072E-05	40	60
S_maritima_abd-A	TRINITY_DN4861_c0_g3_i1.p1	0.396	58	34	0	1	58	134	191	5.831E-05	40	60
S_maritima_abd-A	TRINITY_DN4935_c0_g1_i1.p1	0.438	57	31	0	2	58	139	195	5.831E-05	40	60
S_maritima_abd-A	TRINITY_DN3124_c0_g1_i1.p1	0.388	54	32	0	2	55	228	281	5.831E-05	40	60
S_maritima_abd-A	TRINITY_DN3124_c0_g1_i2.p1	0.388	54	32	0	2	55	228	281	5.831E-05	40	60
S_maritima_abd-A	TRINITY_DN3124_c0_g1_i3.p1	0.388	54	32	0	2	55	228	281	5.831E-05	40	60
S_maritima_abd-A	TRINITY_DN3124_c0_g1_i4.p1	0.388	54	32	0	2	55	228	281	5.831E-05	40	60
S_maritima_abd-A	TRINITY_DN3124_c0_g1_i5.p1	0.388	54	32	0	2	55	228	281	5.831E-05	40	60
S_maritima_abd-A	TRINITY_DN49921_c0_g1_i1.p1	0.403	57	33	0	3	59	174	230	8.034E-05	39	60
S_maritima_abd-A	TRINITY_DN23307_c0_g1_i1.p1	0.385	57	34	0	3	59	110	166	8.034E-05	39	60
S_maritima_abd-A	TRINITY_DN23307_c0_g1_i3.p1	0.385	57	34	0	3	59	251	307	8.034E-05	39	60
S_maritima_abd-A	TRINITY_DN11697_c0_g1_i4.p1	0.413	58	33	0	1	58	9	66	2.102E-04	38	60
S_maritima_abd-A	TRINITY_DN11697_c0_g1_i1.p1	0.413	58	33	0	1	58	209	266	2.102E-04	38	60
S_maritima_abd-A	TRINITY_DN11697_c0_g1_i3.p1	0.413	58	33	0	1	58	209	266	2.102E-04	38	60
P_opilio_abd-A	TRINITY_DN6952_c0_g1_i12.p1	0.915	59	5	0	1	59	198	256	1.058E-29	110	60
P_opilio_abd-A	TRINITY_DN6952_c0_g1_i2.p1	0.915	59	5	0	1	59	198	256	1.058E-29	110	60
P_opilio_abd-A	TRINITY_DN6952_c0_g1_i3.p1	0.915	59	5	0	1	59	198	256	1.058E-29	110	60
P_opilio_abd-A	TRINITY_DN6952_c0_g1_i4.p1	0.915	59	5	0	1	59	198	256	1.058E-29	110	60
P_opilio_abd-A	TRINITY_DN6952_c0_g1_i5.p1	0.915	59	5	0	1	59	198	256	1.058E-29	110	60
P_opilio_abd-A	TRINITY_DN6952_c0_g1_i6.p1	0.915	59	5	0	1	59	198	256	1.058E-29	110	60
P_opilio_abd-A	TRINITY_DN6952_c0_g1_i7.p1	0.915	59	5	0	1	59	198	256	1.058E-29	110	60
P_opilio_abd-A	TRINITY_DN6952_c0_g1_i8.p1	0.915	59	5	0	1	59	198	256	1.058E-29	110	60
P_opilio_abd-A	TRINITY_DN6952_c0_g1_i10.p1	0.915	59	5	0	1	59	198	256	1.058E-29	110	60
P_opilio_abd-A	TRINITY_DN4226_c3_g1_i1.p1	0.883	60	7	0	1	60	113	172	1.838E-28	107	60
P_opilio_abd-A	TRINITY_DN7980_c0_g1_i1.p1	0.844	58	9	0	2	59	218	275	4.043E-26	100	60
P_opilio_abd-A	TRINITY_DN7980_c0_g1_i3.p1	0.844	58	9	0	2	59	218	275	4.043E-26	100	60
P_opilio_abd-A	TRINITY_DN5330_c2_g1_i1.p1	0.862	58	8	0	2	59	214	271	7.626E-26	99	60
P_opilio_abd-A	TRINITY_DN5330_c2_g1_i2.p1	0.862	58	8	0	2	59	214	271	7.626E-26	99	60
P_opilio_abd-A	TRINITY_DN42809_c0_g1_i1.p1	0.793	58	12	0	2	59	205	262	8.913E-24	93	60
P_opilio_abd-A	TRINITY_DN50311_c0_g1_i2.p2	0.689	58	18	0	2	59	38	95	6.004E-19	79	60
P_opilio_abd-A	TRINITY_DN68275_c0_g1_i1.p1	0.684	57	18	0	4	60	162	218	1.050E-17	76	60
P_opilio_abd-A	TRINITY_DN5093_c0_g1_i1.p1	0.672	58	19	0	2	59	192	249	1.050E-17	76	60
P_opilio_abd-A	TRINITY_DN5093_c0_g1_i2.p1	0.672	58	19	0	2	59	192	249	1.050E-17	76	60
P_opilio_abd-A	TRINITY_DN5093_c0_g1_i3.p1	0.672	58	19	0	2	59	192	249	1.050E-17	76	60
P_opilio_abd-A	TRINITY_DN6885_c0_g1_i1.p1	0.614	57	22	0	2	58	269	325	2.526E-16	72	60
P_opilio_abd-A	TRINITY_DN8932_c4_g1_i1.p1	0.566	60	26	0	1	60	232	291	1.582E-14	67	60
P_opilio_abd-A	TRINITY_DN13569_c0_g1_i1.p1	0.596	57	23	0	2	58	206	262	2.020E-13	64	60
P_opilio_abd-A	TRINITY_DN94089_c0_g1_i1.p1	0.586	58	24	0	2	59	216	273	5.254E-13	63	60
P_opilio_abd-A	TRINITY_DN3276_c2_g1_i1.p1	0.561	57	25	0	2	58	200	256	1.879E-12	61	60
P_opilio_abd-A	TRINITY_DN844_c0_g2_i2.p1	0.574	54	23	0	2	55	158	211	6.724E-12	59	60
P_opilio_abd-A	TRINITY_DN844_c0_g2_i3.p1	0.574	54	23	0	2	55	158	211	6.724E-12	59	60
P_opilio_abd-A	TRINITY_DN844_c0_g2_i1.p1	0.574	54	23	0	2	55	158	211	6.724E-12	59	60
P_opilio_abd-A	TRINITY_DN3581_c4_g1_i3.p1	0.517	58	28	0	1	58	7	64	3.311E-11	57	60
P_opilio_abd-A	TRINITY_DN3581_c4_g1_i1.p1	0.517	58	28	0	1	58	97	154	3.311E-11	57	60
P_opilio_abd-A	TRINITY_DN3581_c4_g1_i2.p1	0.517	58	28	0	1	58	280	337	3.311E-11	57	60
P_opilio_abd-A	TRINITY_DN35158_c0_g1_i1.p1	0.482	58	30	0	1	58	140	197	4.248E-10	54	60
P_opilio_abd-A	TRINITY_DN35158_c0_g1_i2.p1	0.482	58	30	0	1	58	140	197	4.248E-10	54	60
P_opilio_abd-A	TRINITY_DN54695_c0_g1_i4.p1	0.440	59	32	0	1	59	17	75	5.844E-10	54	60
P_opilio_abd-A	TRINITY_DN54695_c0_g1_i3.p1	0.440	59	32	0	1	59	185	243	5.844E-10	54	60
P_opilio_abd-A	TRINITY_DN74767_c0_g1_i1.p1	0.508	57	28	0	2	58	176	232	1.106E-09	53	60
P_opilio_abd-A	TRINITY_DN5440_c0_g3_i1.p1	0.491	57	29	0	2	58	43	99	2.883E-09	52	60
P_opilio_abd-A	TRINITY_DN5087_c1_g1_i1.p1	0.526	57	27	0	2	58	139	195	2.883E-09	52	60
P_opilio_abd-A	TRINITY_DN5087_c1_g1_i2.p1	0.526	57	27	0	2	58	139	195	2.883E-09	52	60
P_opilio_abd-A	TRINITY_DN5440_c0_g3_i2.p1	0.491	57	29	0	2	58	145	201	2.883E-09	52	60
P_opilio_abd-A	TRINITY_DN5440_c0_g2_i1.p1	0.491	57	29	0	2	58	155	211	2.883E-09	52	60
P_opilio_abd-A	TRINITY_DN8143_c0_g1_i1.p1	0.491	57	29	0	2	58	109	165	5.460E-09	51	60
P_opilio_abd-A	TRINITY_DN1340_c1_g1_i1.p1	0.474	59	31	0	2	60	130	188	5.460E-09	51	60
P_opilio_abd-A	TRINITY_DN6208_c1_g1_i1.p1	0.482	58	30	0	2	59	210	267	7.514E-09	51	60
P_opilio_abd-A	TRINITY_DN1915_c4_g1_i1.p1	0.450	60	32	0	1	60	173	232	1.034E-08	50	60
P_opilio_abd-A	TRINITY_DN7960_c1_g1_i1.p1	0.440	59	32	0	1	59	179	237	1.423E-08	50	60
P_opilio_abd-A	TRINITY_DN7960_c1_g1_i2.p1	0.440	59	32	0	1	59	179	237	1.423E-08	50	60
P_opilio_abd-A	TRINITY_DN7490_c0_g1_i2.p1	0.465	58	30	0	2	59	54	111	3.711E-08	49	60
P_opilio_abd-A	TRINITY_DN7490_c0_g1_i6.p1	0.465	58	30	0	2	59	54	111	3.711E-08	49	60
P_opilio_abd-A	TRINITY_DN7490_c0_g1_i3.p1	0.465	58	30	0	2	59	150	207	3.711E-08	49	60
P_opilio_abd-A	TRINITY_DN7490_c0_g1_i4.p1	0.465	58	30	0	2	59	150	207	3.711E-08	49	60
P_opilio_abd-A	TRINITY_DN1921_c0_g1_i1.p1	0.472	55	29	0	1	55	169	223	5.108E-08	48	60
P_opilio_abd-A	TRINITY_DN5028_c0_g1_i1.p1	0.431	58	32	0	2	59	32	89	7.032E-08	48	60
P_opilio_abd-A	TRINITY_DN9102_c1_g1_i1.p1	0.491	57	29	0	2	58	119	175	7.032E-08	48	60
P_opilio_abd-A	TRINITY_DN15196_c0_g1_i2.p1	0.438	57	31	0	2	58	195	251	7.032E-08	48	60
P_opilio_abd-A	TRINITY_DN15196_c0_g1_i1.p1	0.438	57	31	0	2	58	195	251	7.032E-08	48	60
P_opilio_abd-A	TRINITY_DN5028_c0_g1_i2.p1	0.431	58	32	0	2	59	167	224	7.032E-08	48	60
P_opilio_abd-A	TRINITY_DN8621_c0_g1_i1.p1	0.431	58	32	0	2	59	134	191	9.680E-08	48	60
P_opilio_abd-A	TRINITY_DN4696_c0_g1_i1.p1	0.423	59	33	0	1	59	170	228	1.835E-07	47	60
P_opilio_abd-A	TRINITY_DN4696_c0_g1_i2.p1	0.423	59	33	0	1	59	170	228	1.835E-07	47	60
P_opilio_abd-A	TRINITY_DN5630_c0_g2_i1.p1	0.413	58	33	0	2	59	46	103	2.526E-07	46	60
P_opilio_abd-A	TRINITY_DN5630_c0_g2_i2.p1	0.413	58	33	0	2	59	46	103	2.526E-07	46	60
P_opilio_abd-A	TRINITY_DN1610_c10_g1_i1.p1	0.444	54	29	0	5	58	216	269	4.788E-07	46	60
P_opilio_abd-A	TRINITY_DN653_c0_g1_i5.p1	0.413	58	33	0	1	58	204	261	6.593E-07	45	60
P_opilio_abd-A	TRINITY_DN653_c0_g1_i1.p1	0.413	58	33	0	1	58	204	261	6.593E-07	45	60
P_opilio_abd-A	TRINITY_DN653_c0_g1_i4.p1	0.413	58	33	0	1	58	204	261	6.593E-07	45	60
P_opilio_abd-A	TRINITY_DN653_c0_g1_i6.p1	0.413	58	33	0	1	58	253	310	6.593E-07	45	60
P_opilio_abd-A	TRINITY_DN653_c0_g1_i2.p1	0.413	58	33	0	1	58	253	310	6.593E-07	45	60
P_opilio_abd-A	TRINITY_DN653_c0_g1_i3.p1	0.413	58	33	0	1	58	253	310	6.593E-07	45	60
P_opilio_abd-A	TRINITY_DN75292_c0_g1_i1.p1	0.421	57	32	0	4	60	178	234	1.250E-06	44	60
P_opilio_abd-A	TRINITY_DN3800_c0_g1_i1.p1	0.442	58	32	0	2	59	74	131	1.250E-06	44	60
P_opilio_abd-A	TRINITY_DN3800_c0_g1_i2.p1	0.450	57	31	0	2	58	74	130	2.371E-06	44	60
P_opilio_abd-A	TRINITY_DN13352_c0_g1_i1.p1	0.423	59	33	0	2	60	224	282	2.371E-06	44	60
P_opilio_abd-A	TRINITY_DN13352_c0_g1_i3.p1	0.423	59	33	0	2	60	224	282	2.371E-06	44	60
P_opilio_abd-A	TRINITY_DN13626_c0_g2_i1.p1	0.413	58	33	0	2	59	155	212	6.193E-06	42	60
P_opilio_abd-A	TRINITY_DN38792_c0_g1_i1.p1	0.421	57	31	0	2	55	130	186	6.193E-06	42	60
P_opilio_abd-A	TRINITY_DN4861_c0_g3_i1.p1	0.396	58	34	0	1	58	134	191	4.232E-05	40	60
P_opilio_abd-A	TRINITY_DN87576_c0_g1_i1.p1	0.421	57	32	0	2	58	99	155	1.107E-04	39	60
P_opilio_abd-A	TRINITY_DN3296_c1_g1_i2.p1	0.372	59	36	0	1	59	5	63	2.102E-04	38	60
P_opilio_abd-A	TRINITY_DN3296_c1_g1_i1.p1	0.372	59	36	0	1	59	167	225	2.102E-04	38	60
P_opilio_abd-A	TRINITY_DN4774_c4_g1_i1.p1	0.389	59	35	0	1	59	187	245	2.897E-04	38	60
P_opilio_abd-A	TRINITY_DN4935_c0_g1_i1.p1	0.421	57	32	0	2	58	139	195	3.993E-04	37	60
P_opilio_abd-A	TRINITY_DN7264_c0_g1_i1.p1	0.388	54	32	0	2	55	248	301	7.586E-04	36	60
P_opilio_abd-A	TRINITY_DN7264_c0_g1_i2.p1	0.388	54	32	0	2	55	248	301	7.586E-04	36	60
L_polyphemus_abd-a_A2	TRINITY_DN4226_c3_g1_i1.p1	0.950	60	3	0	1	60	113	172	6.628E-32	117	60
L_polyphemus_abd-a_A2	TRINITY_DN6952_c0_g1_i12.p1	0.932	59	4	0	1	59	198	256	1.579E-30	113	60
L_polyphemus_abd-a_A2	TRINITY_DN6952_c0_g1_i2.p1	0.932	59	4	0	1	59	198	256	1.579E-30	113	60
L_polyphemus_abd-a_A2	TRINITY_DN6952_c0_g1_i3.p1	0.932	59	4	0	1	59	198	256	1.579E-30	113	60
L_polyphemus_abd-a_A2	TRINITY_DN6952_c0_g1_i4.p1	0.932	59	4	0	1	59	198	256	1.579E-30	113	60
L_polyphemus_abd-a_A2	TRINITY_DN6952_c0_g1_i5.p1	0.932	59	4	0	1	59	198	256	1.579E-30	113	60
L_polyphemus_abd-a_A2	TRINITY_DN6952_c0_g1_i6.p1	0.932	59	4	0	1	59	198	256	1.579E-30	113	60
L_polyphemus_abd-a_A2	TRINITY_DN6952_c0_g1_i7.p1	0.932	59	4	0	1	59	198	256	1.579E-30	113	60
L_polyphemus_abd-a_A2	TRINITY_DN6952_c0_g1_i8.p1	0.932	59	4	0	1	59	198	256	1.579E-30	113	60
L_polyphemus_abd-a_A2	TRINITY_DN6952_c0_g1_i10.p1	0.932	59	4	0	1	59	198	256	1.579E-30	113	60
L_polyphemus_abd-a_A2	TRINITY_DN7980_c0_g1_i1.p1	0.862	58	8	0	2	59	218	275	6.024E-27	102	60
L_polyphemus_abd-a_A2	TRINITY_DN7980_c0_g1_i3.p1	0.862	58	8	0	2	59	218	275	6.024E-27	102	60
L_polyphemus_abd-a_A2	TRINITY_DN5330_c2_g1_i1.p1	0.879	58	7	0	2	59	214	271	8.273E-27	102	60
L_polyphemus_abd-a_A2	TRINITY_DN5330_c2_g1_i2.p1	0.879	58	7	0	2	59	214	271	8.273E-27	102	60
L_polyphemus_abd-a_A2	TRINITY_DN42809_c0_g1_i1.p1	0.810	58	11	0	2	59	205	262	1.327E-24	96	60
L_polyphemus_abd-a_A2	TRINITY_DN5093_c0_g1_i1.p1	0.689	58	18	0	2	59	192	249	1.134E-18	79	60
L_polyphemus_abd-a_A2	TRINITY_DN5093_c0_g1_i2.p1	0.689	58	18	0	2	59	192	249	1.134E-18	79	60
L_polyphemus_abd-a_A2	TRINITY_DN5093_c0_g1_i3.p1	0.689	58	18	0	2	59	192	249	1.134E-18	79	60
L_polyphemus_abd-a_A2	TRINITY_DN50311_c0_g1_i2.p2	0.689	58	18	0	2	59	38	95	4.044E-18	77	60
L_polyphemus_abd-a_A2	TRINITY_DN68275_c0_g1_i1.p1	0.684	57	18	0	4	60	162	218	1.443E-17	76	60
L_polyphemus_abd-a_A2	TRINITY_DN6885_c0_g1_i1.p1	0.631	57	21	0	2	58	269	325	1.337E-16	73	60
L_polyphemus_abd-a_A2	TRINITY_DN8932_c4_g1_i1.p1	0.583	60	25	0	1	60	232	291	6.087E-15	68	60
L_polyphemus_abd-a_A2	TRINITY_DN94089_c0_g1_i1.p1	0.603	58	23	0	2	59	216	273	7.772E-14	65	60
L_polyphemus_abd-a_A2	TRINITY_DN844_c0_g2_i2.p1	0.614	57	22	0	3	59	696	752	7.772E-14	65	60
L_polyphemus_abd-a_A2	TRINITY_DN844_c0_g2_i3.p1	0.614	57	22	0	3	59	696	752	7.772E-14	65	60
L_polyphemus_abd-a_A2	TRINITY_DN844_c0_g2_i1.p1	0.614	57	22	0	3	59	696	752	7.772E-14	65	60
L_polyphemus_abd-a_A2	TRINITY_DN3276_c2_g1_i1.p1	0.578	57	24	0	2	58	200	256	3.821E-13	63	60
L_polyphemus_abd-a_A2	TRINITY_DN13569_c0_g1_i1.p1	0.578	57	24	0	2	58	206	262	1.366E-12	61	60
L_polyphemus_abd-a_A2	TRINITY_DN5087_c1_g1_i1.p1	0.543	57	26	0	2	58	139	195	8.618E-11	56	60
L_polyphemus_abd-a_A2	TRINITY_DN5087_c1_g1_i2.p1	0.543	57	26	0	2	58	139	195	8.618E-11	56	60
L_polyphemus_abd-a_A2	TRINITY_DN3581_c4_g1_i3.p1	0.500	58	29	0	1	58	7	64	2.244E-10	55	60
L_polyphemus_abd-a_A2	TRINITY_DN3581_c4_g1_i1.p1	0.500	58	29	0	1	58	97	154	2.244E-10	55	60
L_polyphemus_abd-a_A2	TRINITY_DN3581_c4_g1_i2.p1	0.500	58	29	0	1	58	280	337	2.244E-10	55	60
L_polyphemus_abd-a_A2	TRINITY_DN35158_c0_g1_i1.p1	0.482	58	30	0	1	58	140	197	4.248E-10	54	60
L_polyphemus_abd-a_A2	TRINITY_DN35158_c0_g1_i2.p1	0.482	58	30	0	1	58	140	197	4.248E-10	54	60
L_polyphemus_abd-a_A2	TRINITY_DN54695_c0_g1_i4.p1	0.440	59	32	0	1	59	17	75	1.106E-09	53	60
L_polyphemus_abd-a_A2	TRINITY_DN8143_c0_g1_i1.p1	0.508	57	28	0	2	58	109	165	1.106E-09	53	60
L_polyphemus_abd-a_A2	TRINITY_DN1915_c4_g1_i1.p1	0.466	60	32	0	1	60	173	232	1.106E-09	53	60
L_polyphemus_abd-a_A2	TRINITY_DN54695_c0_g1_i3.p1	0.440	59	32	0	1	59	185	243	1.106E-09	53	60
L_polyphemus_abd-a_A2	TRINITY_DN6208_c1_g1_i1.p1	0.482	58	30	0	2	59	210	267	5.460E-09	51	60
L_polyphemus_abd-a_A2	TRINITY_DN74767_c0_g1_i1.p1	0.473	57	30	0	2	58	176	232	1.423E-08	50	60
L_polyphemus_abd-a_A2	TRINITY_DN15196_c0_g1_i2.p1	0.456	57	30	0	2	58	195	251	1.959E-08	49	60
L_polyphemus_abd-a_A2	TRINITY_DN15196_c0_g1_i1.p1	0.456	57	30	0	2	58	195	251	1.959E-08	49	60
L_polyphemus_abd-a_A2	TRINITY_DN5440_c0_g3_i1.p1	0.456	57	30	0	2	58	43	99	3.711E-08	49	60
L_polyphemus_abd-a_A2	TRINITY_DN5440_c0_g3_i2.p1	0.456	57	30	0	2	58	145	201	3.711E-08	49	60
L_polyphemus_abd-a_A2	TRINITY_DN5440_c0_g2_i1.p1	0.456	57	30	0	2	58	155	211	3.711E-08	49	60
L_polyphemus_abd-a_A2	TRINITY_DN1340_c1_g1_i1.p1	0.456	57	30	0	2	58	130	186	7.032E-08	48	60
L_polyphemus_abd-a_A2	TRINITY_DN1921_c0_g1_i1.p1	0.472	55	29	0	1	55	169	223	9.680E-08	48	60
L_polyphemus_abd-a_A2	TRINITY_DN5028_c0_g1_i1.p1	0.431	58	32	0	2	59	32	89	1.333E-07	47	60
L_polyphemus_abd-a_A2	TRINITY_DN4696_c0_g1_i1.p1	0.423	59	33	0	1	59	170	228	1.333E-07	47	60
L_polyphemus_abd-a_A2	TRINITY_DN4696_c0_g1_i2.p1	0.423	59	33	0	1	59	170	228	1.333E-07	47	60
L_polyphemus_abd-a_A2	TRINITY_DN3800_c0_g1_i1.p1	0.465	58	30	0	2	59	74	131	1.333E-07	47	60
L_polyphemus_abd-a_A2	TRINITY_DN5028_c0_g1_i2.p1	0.431	58	32	0	2	59	167	224	1.333E-07	47	60
L_polyphemus_abd-a_A2	TRINITY_DN7490_c0_g1_i2.p1	0.448	58	31	0	2	59	54	111	1.835E-07	47	60
L_polyphemus_abd-a_A2	TRINITY_DN7490_c0_g1_i6.p1	0.448	58	31	0	2	59	54	111	1.835E-07	47	60
L_polyphemus_abd-a_A2	TRINITY_DN7490_c0_g1_i3.p1	0.448	58	31	0	2	59	150	207	1.835E-07	47	60
L_polyphemus_abd-a_A2	TRINITY_DN7490_c0_g1_i4.p1	0.448	58	31	0	2	59	150	207	1.835E-07	47	60
L_polyphemus_abd-a_A2	TRINITY_DN8621_c0_g1_i1.p1	0.431	58	32	0	2	59	134	191	1.835E-07	47	60
L_polyphemus_abd-a_A2	TRINITY_DN9102_c1_g1_i1.p1	0.473	57	30	0	2	58	119	175	2.526E-07	46	60
L_polyphemus_abd-a_A2	TRINITY_DN13626_c0_g2_i1.p1	0.431	58	32	0	2	59	155	212	2.526E-07	46	60
L_polyphemus_abd-a_A2	TRINITY_DN3800_c0_g1_i2.p1	0.473	57	30	0	2	58	74	130	2.526E-07	46	60
L_polyphemus_abd-a_A2	TRINITY_DN5630_c0_g2_i1.p1	0.413	58	33	0	2	59	46	103	4.788E-07	46	60
L_polyphemus_abd-a_A2	TRINITY_DN5630_c0_g2_i2.p1	0.413	58	33	0	2	59	46	103	4.788E-07	46	60
L_polyphemus_abd-a_A2	TRINITY_DN1610_c10_g1_i1.p1	0.444	54	29	0	5	58	216	269	4.788E-07	46	60
L_polyphemus_abd-a_A2	TRINITY_DN653_c0_g1_i5.p1	0.413	58	33	0	1	58	204	261	6.593E-07	45	60
L_polyphemus_abd-a_A2	TRINITY_DN653_c0_g1_i1.p1	0.413	58	33	0	1	58	204	261	6.593E-07	45	60
L_polyphemus_abd-a_A2	TRINITY_DN653_c0_g1_i4.p1	0.413	58	33	0	1	58	204	261	6.593E-07	45	60
L_polyphemus_abd-a_A2	TRINITY_DN653_c0_g1_i6.p1	0.413	58	33	0	1	58	253	310	6.593E-07	45	60
L_polyphemus_abd-a_A2	TRINITY_DN653_c0_g1_i2.p1	0.413	58	33	0	1	58	253	310	6.593E-07	45	60
L_polyphemus_abd-a_A2	TRINITY_DN653_c0_g1_i3.p1	0.413	58	33	0	1	58	253	310	6.593E-07	45	60
L_polyphemus_abd-a_A2	TRINITY_DN7960_c1_g1_i1.p1	0.423	59	33	0	1	59	179	237	9.078E-07	45	60
L_polyphemus_abd-a_A2	TRINITY_DN7960_c1_g1_i2.p1	0.423	59	33	0	1	59	179	237	9.078E-07	45	60
L_polyphemus_abd-a_A2	TRINITY_DN75292_c0_g1_i1.p1	0.442	52	28	0	4	55	178	229	3.265E-06	43	60
L_polyphemus_abd-a_A2	TRINITY_DN13352_c0_g1_i1.p1	0.406	59	34	0	2	60	224	282	3.265E-06	43	60
L_polyphemus_abd-a_A2	TRINITY_DN13352_c0_g1_i3.p1	0.406	59	34	0	2	60	224	282	3.265E-06	43	60
L_polyphemus_abd-a_A2	TRINITY_DN87576_c0_g1_i1.p1	0.438	57	31	0	2	58	99	155	4.496E-06	43	60
L_polyphemus_abd-a_A2	TRINITY_DN3296_c1_g1_i2.p1	0.389	59	35	0	1	59	5	63	8.530E-06	42	60
L_polyphemus_abd-a_A2	TRINITY_DN3296_c1_g1_i1.p1	0.389	59	35	0	1	59	167	225	8.530E-06	42	60
L_polyphemus_abd-a_A2	TRINITY_DN38792_c0_g1_i1.p1	0.421	57	31	0	2	55	130	186	1.175E-05	42	60
L_polyphemus_abd-a_A2	TRINITY_DN4774_c4_g1_i1.p1	0.406	59	34	0	1	59	187	245	1.175E-05	42	60
L_polyphemus_abd-a_A2	TRINITY_DN7264_c0_g1_i1.p1	0.407	54	31	0	2	55	248	301	3.072E-05	40	60
L_polyphemus_abd-a_A2	TRINITY_DN7264_c0_g1_i2.p1	0.407	54	31	0	2	55	248	301	3.072E-05	40	60
L_polyphemus_abd-a_A2	TRINITY_DN4861_c0_g3_i1.p1	0.396	58	34	0	1	58	134	191	5.831E-05	40	60
L_polyphemus_abd-a_A2	TRINITY_DN4935_c0_g1_i1.p1	0.438	57	31	0	2	58	139	195	5.831E-05	40	60
L_polyphemus_abd-a_A2	TRINITY_DN3124_c0_g1_i1.p1	0.388	54	32	0	2	55	228	281	5.831E-05	40	60
L_polyphemus_abd-a_A2	TRINITY_DN3124_c0_g1_i2.p1	0.388	54	32	0	2	55	228	281	5.831E-05	40	60
L_polyphemus_abd-a_A2	TRINITY_DN3124_c0_g1_i3.p1	0.388	54	32	0	2	55	228	281	5.831E-05	40	60
L_polyphemus_abd-a_A2	TRINITY_DN3124_c0_g1_i4.p1	0.388	54	32	0	2	55	228	281	5.831E-05	40	60
L_polyphemus_abd-a_A2	TRINITY_DN3124_c0_g1_i5.p1	0.388	54	32	0	2	55	228	281	5.831E-05	40	60
L_polyphemus_abd-a_A2	TRINITY_DN49921_c0_g1_i1.p1	0.403	57	33	0	3	59	174	230	8.034E-05	39	60
L_polyphemus_abd-a_A2	TRINITY_DN23307_c0_g1_i1.p1	0.385	57	34	0	3	59	110	166	8.034E-05	39	60
L_polyphemus_abd-a_A2	TRINITY_DN23307_c0_g1_i3.p1	0.385	57	34	0	3	59	251	307	8.034E-05	39	60
L_polyphemus_abd-a_A2	TRINITY_DN11697_c0_g1_i4.p1	0.413	58	33	0	1	58	9	66	2.102E-04	38	60
L_polyphemus_abd-a_A2	TRINITY_DN11697_c0_g1_i1.p1	0.413	58	33	0	1	58	209	266	2.102E-04	38	60
L_polyphemus_abd-a_A2	TRINITY_DN11697_c0_g1_i3.p1	0.413	58	33	0	1	58	209	266	2.102E-04	38	60
T_tridentatus_abd-a_B	TRINITY_DN4226_c3_g1_i1.p1	0.950	60	3	0	1	60	113	172	6.628E-32	117	60
T_tridentatus_abd-a_B	TRINITY_DN6952_c0_g1_i12.p1	0.932	59	4	0	1	59	198	256	1.579E-30	113	60
T_tridentatus_abd-a_B	TRINITY_DN6952_c0_g1_i2.p1	0.932	59	4	0	1	59	198	256	1.579E-30	113	60
T_tridentatus_abd-a_B	TRINITY_DN6952_c0_g1_i3.p1	0.932	59	4	0	1	59	198	256	1.579E-30	113	60
T_tridentatus_abd-a_B	TRINITY_DN6952_c0_g1_i4.p1	0.932	59	4	0	1	59	198	256	1.579E-30	113	60
T_tridentatus_abd-a_B	TRINITY_DN6952_c0_g1_i5.p1	0.932	59	4	0	1	59	198	256	1.579E-30	113	60
T_tridentatus_abd-a_B	TRINITY_DN6952_c0_g1_i6.p1	0.932	59	4	0	1	59	198	256	1.579E-30	113	60
T_tridentatus_abd-a_B	TRINITY_DN6952_c0_g1_i7.p1	0.932	59	4	0	1	59	198	256	1.579E-30	113	60
T_tridentatus_abd-a_B	TRINITY_DN6952_c0_g1_i8.p1	0.932	59	4	0	1	59	198	256	1.579E-30	113	60
T_tridentatus_abd-a_B	TRINITY_DN6952_c0_g1_i10.p1	0.932	59	4	0	1	59	198	256	1.579E-30	113	60
T_tridentatus_abd-a_B	TRINITY_DN7980_c0_g1_i1.p1	0.862	58	8	0	2	59	218	275	6.024E-27	102	60
T_tridentatus_abd-a_B	TRINITY_DN7980_c0_g1_i3.p1	0.862	58	8	0	2	59	218	275	6.024E-27	102	60
T_tridentatus_abd-a_B	TRINITY_DN5330_c2_g1_i1.p1	0.879	58	7	0	2	59	214	271	8.273E-27	102	60
T_tridentatus_abd-a_B	TRINITY_DN5330_c2_g1_i2.p1	0.879	58	7	0	2	59	214	271	8.273E-27	102	60
T_tridentatus_abd-a_B	TRINITY_DN42809_c0_g1_i1.p1	0.810	58	11	0	2	59	205	262	1.327E-24	96	60
T_tridentatus_abd-a_B	TRINITY_DN5093_c0_g1_i1.p1	0.689	58	18	0	2	59	192	249	1.134E-18	79	60
T_tridentatus_abd-a_B	TRINITY_DN5093_c0_g1_i2.p1	0.689	58	18	0	2	59	192	249	1.134E-18	79	60
T_tridentatus_abd-a_B	TRINITY_DN5093_c0_g1_i3.p1	0.689	58	18	0	2	59	192	249	1.134E-18	79	60
T_tridentatus_abd-a_B	TRINITY_DN50311_c0_g1_i2.p2	0.689	58	18	0	2	59	38	95	4.044E-18	77	60
T_tridentatus_abd-a_B	TRINITY_DN68275_c0_g1_i1.p1	0.684	57	18	0	4	60	162	218	1.443E-17	76	60
T_tridentatus_abd-a_B	TRINITY_DN6885_c0_g1_i1.p1	0.631	57	21	0	2	58	269	325	1.337E-16	73	60
T_tridentatus_abd-a_B	TRINITY_DN8932_c4_g1_i1.p1	0.583	60	25	0	1	60	232	291	6.087E-15	68	60
T_tridentatus_abd-a_B	TRINITY_DN94089_c0_g1_i1.p1	0.603	58	23	0	2	59	216	273	7.772E-14	65	60
T_tridentatus_abd-a_B	TRINITY_DN844_c0_g2_i2.p1	0.614	57	22	0	3	59	696	752	7.772E-14	65	60
T_tridentatus_abd-a_B	TRINITY_DN844_c0_g2_i3.p1	0.614	57	22	0	3	59	696	752	7.772E-14	65	60
T_tridentatus_abd-a_B	TRINITY_DN844_c0_g2_i1.p1	0.614	57	22	0	3	59	696	752	7.772E-14	65	60
T_tridentatus_abd-a_B	TRINITY_DN3276_c2_g1_i1.p1	0.578	57	24	0	2	58	200	256	3.821E-13	63	60
T_tridentatus_abd-a_B	TRINITY_DN13569_c0_g1_i1.p1	0.578	57	24	0	2	58	206	262	1.366E-12	61	60
T_tridentatus_abd-a_B	TRINITY_DN5087_c1_g1_i1.p1	0.543	57	26	0	2	58	139	195	8.618E-11	56	60
T_tridentatus_abd-a_B	TRINITY_DN5087_c1_g1_i2.p1	0.543	57	26	0	2	58	139	195	8.618E-11	56	60
T_tridentatus_abd-a_B	TRINITY_DN3581_c4_g1_i3.p1	0.500	58	29	0	1	58	7	64	2.244E-10	55	60
T_tridentatus_abd-a_B	TRINITY_DN3581_c4_g1_i1.p1	0.500	58	29	0	1	58	97	154	2.244E-10	55	60
T_tridentatus_abd-a_B	TRINITY_DN3581_c4_g1_i2.p1	0.500	58	29	0	1	58	280	337	2.244E-10	55	60
T_tridentatus_abd-a_B	TRINITY_DN35158_c0_g1_i1.p1	0.482	58	30	0	1	58	140	197	4.248E-10	54	60
T_tridentatus_abd-a_B	TRINITY_DN35158_c0_g1_i2.p1	0.482	58	30	0	1	58	140	197	4.248E-10	54	60
T_tridentatus_abd-a_B	TRINITY_DN54695_c0_g1_i4.p1	0.440	59	32	0	1	59	17	75	1.106E-09	53	60
T_tridentatus_abd-a_B	TRINITY_DN8143_c0_g1_i1.p1	0.508	57	28	0	2	58	109	165	1.106E-09	53	60
T_tridentatus_abd-a_B	TRINITY_DN1915_c4_g1_i1.p1	0.466	60	32	0	1	60	173	232	1.106E-09	53	60
T_tridentatus_abd-a_B	TRINITY_DN54695_c0_g1_i3.p1	0.440	59	32	0	1	59	185	243	1.106E-09	53	60
T_tridentatus_abd-a_B	TRINITY_DN6208_c1_g1_i1.p1	0.482	58	30	0	2	59	210	267	5.460E-09	51	60
T_tridentatus_abd-a_B	TRINITY_DN74767_c0_g1_i1.p1	0.473	57	30	0	2	58	176	232	1.423E-08	50	60
T_tridentatus_abd-a_B	TRINITY_DN15196_c0_g1_i2.p1	0.456	57	30	0	2	58	195	251	1.959E-08	49	60
T_tridentatus_abd-a_B	TRINITY_DN15196_c0_g1_i1.p1	0.456	57	30	0	2	58	195	251	1.959E-08	49	60
T_tridentatus_abd-a_B	TRINITY_DN5440_c0_g3_i1.p1	0.456	57	30	0	2	58	43	99	3.711E-08	49	60
T_tridentatus_abd-a_B	TRINITY_DN5440_c0_g3_i2.p1	0.456	57	30	0	2	58	145	201	3.711E-08	49	60
T_tridentatus_abd-a_B	TRINITY_DN5440_c0_g2_i1.p1	0.456	57	30	0	2	58	155	211	3.711E-08	49	60
T_tridentatus_abd-a_B	TRINITY_DN1340_c1_g1_i1.p1	0.456	57	30	0	2	58	130	186	7.032E-08	48	60
T_tridentatus_abd-a_B	TRINITY_DN1921_c0_g1_i1.p1	0.472	55	29	0	1	55	169	223	9.680E-08	48	60
T_tridentatus_abd-a_B	TRINITY_DN5028_c0_g1_i1.p1	0.431	58	32	0	2	59	32	89	1.333E-07	47	60
T_tridentatus_abd-a_B	TRINITY_DN4696_c0_g1_i1.p1	0.423	59	33	0	1	59	170	228	1.333E-07	47	60
T_tridentatus_abd-a_B	TRINITY_DN4696_c0_g1_i2.p1	0.423	59	33	0	1	59	170	228	1.333E-07	47	60
T_tridentatus_abd-a_B	TRINITY_DN3800_c0_g1_i1.p1	0.465	58	30	0	2	59	74	131	1.333E-07	47	60
T_tridentatus_abd-a_B	TRINITY_DN5028_c0_g1_i2.p1	0.431	58	32	0	2	59	167	224	1.333E-07	47	60
T_tridentatus_abd-a_B	TRINITY_DN7490_c0_g1_i2.p1	0.448	58	31	0	2	59	54	111	1.835E-07	47	60
T_tridentatus_abd-a_B	TRINITY_DN7490_c0_g1_i6.p1	0.448	58	31	0	2	59	54	111	1.835E-07	47	60
T_tridentatus_abd-a_B	TRINITY_DN7490_c0_g1_i3.p1	0.448	58	31	0	2	59	150	207	1.835E-07	47	60
T_tridentatus_abd-a_B	TRINITY_DN7490_c0_g1_i4.p1	0.448	58	31	0	2	59	150	207	1.835E-07	47	60
T_tridentatus_abd-a_B	TRINITY_DN8621_c0_g1_i1.p1	0.431	58	32	0	2	59	134	191	1.835E-07	47	60
T_tridentatus_abd-a_B	TRINITY_DN9102_c1_g1_i1.p1	0.473	57	30	0	2	58	119	175	2.526E-07	46	60
T_tridentatus_abd-a_B	TRINITY_DN13626_c0_g2_i1.p1	0.431	58	32	0	2	59	155	212	2.526E-07	46	60
T_tridentatus_abd-a_B	TRINITY_DN3800_c0_g1_i2.p1	0.473	57	30	0	2	58	74	130	2.526E-07	46	60
T_tridentatus_abd-a_B	TRINITY_DN5630_c0_g2_i1.p1	0.413	58	33	0	2	59	46	103	4.788E-07	46	60
T_tridentatus_abd-a_B	TRINITY_DN5630_c0_g2_i2.p1	0.413	58	33	0	2	59	46	103	4.788E-07	46	60
T_tridentatus_abd-a_B	TRINITY_DN1610_c10_g1_i1.p1	0.444	54	29	0	5	58	216	269	4.788E-07	46	60
T_tridentatus_abd-a_B	TRINITY_DN653_c0_g1_i5.p1	0.413	58	33	0	1	58	204	261	6.593E-07	45	60
T_tridentatus_abd-a_B	TRINITY_DN653_c0_g1_i1.p1	0.413	58	33	0	1	58	204	261	6.593E-07	45	60
T_tridentatus_abd-a_B	TRINITY_DN653_c0_g1_i4.p1	0.413	58	33	0	1	58	204	261	6.593E-07	45	60
T_tridentatus_abd-a_B	TRINITY_DN653_c0_g1_i6.p1	0.413	58	33	0	1	58	253	310	6.593E-07	45	60
T_tridentatus_abd-a_B	TRINITY_DN653_c0_g1_i2.p1	0.413	58	33	0	1	58	253	310	6.593E-07	45	60
T_tridentatus_abd-a_B	TRINITY_DN653_c0_g1_i3.p1	0.413	58	33	0	1	58	253	310	6.593E-07	45	60
T_tridentatus_abd-a_B	TRINITY_DN7960_c1_g1_i1.p1	0.423	59	33	0	1	59	179	237	9.078E-07	45	60
T_tridentatus_abd-a_B	TRINITY_DN7960_c1_g1_i2.p1	0.423	59	33	0	1	59	179	237	9.078E-07	45	60
T_tridentatus_abd-a_B	TRINITY_DN75292_c0_g1_i1.p1	0.442	52	28	0	4	55	178	229	3.265E-06	43	60
T_tridentatus_abd-a_B	TRINITY_DN13352_c0_g1_i1.p1	0.406	59	34	0	2	60	224	282	3.265E-06	43	60
T_tridentatus_abd-a_B	TRINITY_DN13352_c0_g1_i3.p1	0.406	59	34	0	2	60	224	282	3.265E-06	43	60
T_tridentatus_abd-a_B	TRINITY_DN87576_c0_g1_i1.p1	0.438	57	31	0	2	58	99	155	4.496E-06	43	60
T_tridentatus_abd-a_B	TRINITY_DN3296_c1_g1_i2.p1	0.389	59	35	0	1	59	5	63	8.530E-06	42	60
T_tridentatus_abd-a_B	TRINITY_DN3296_c1_g1_i1.p1	0.389	59	35	0	1	59	167	225	8.530E-06	42	60
T_tridentatus_abd-a_B	TRINITY_DN38792_c0_g1_i1.p1	0.421	57	31	0	2	55	130	186	1.175E-05	42	60
T_tridentatus_abd-a_B	TRINITY_DN4774_c4_g1_i1.p1	0.406	59	34	0	1	59	187	245	1.175E-05	42	60
T_tridentatus_abd-a_B	TRINITY_DN7264_c0_g1_i1.p1	0.407	54	31	0	2	55	248	301	3.072E-05	40	60
T_tridentatus_abd-a_B	TRINITY_DN7264_c0_g1_i2.p1	0.407	54	31	0	2	55	248	301	3.072E-05	40	60
T_tridentatus_abd-a_B	TRINITY_DN4861_c0_g3_i1.p1	0.396	58	34	0	1	58	134	191	5.831E-05	40	60
T_tridentatus_abd-a_B	TRINITY_DN4935_c0_g1_i1.p1	0.438	57	31	0	2	58	139	195	5.831E-05	40	60
T_tridentatus_abd-a_B	TRINITY_DN3124_c0_g1_i1.p1	0.388	54	32	0	2	55	228	281	5.831E-05	40	60
T_tridentatus_abd-a_B	TRINITY_DN3124_c0_g1_i2.p1	0.388	54	32	0	2	55	228	281	5.831E-05	40	60
T_tridentatus_abd-a_B	TRINITY_DN3124_c0_g1_i3.p1	0.388	54	32	0	2	55	228	281	5.831E-05	40	60
T_tridentatus_abd-a_B	TRINITY_DN3124_c0_g1_i4.p1	0.388	54	32	0	2	55	228	281	5.831E-05	40	60
T_tridentatus_abd-a_B	TRINITY_DN3124_c0_g1_i5.p1	0.388	54	32	0	2	55	228	281	5.831E-05	40	60
T_tridentatus_abd-a_B	TRINITY_DN49921_c0_g1_i1.p1	0.403	57	33	0	3	59	174	230	8.034E-05	39	60
T_tridentatus_abd-a_B	TRINITY_DN23307_c0_g1_i1.p1	0.385	57	34	0	3	59	110	166	8.034E-05	39	60
T_tridentatus_abd-a_B	TRINITY_DN23307_c0_g1_i3.p1	0.385	57	34	0	3	59	251	307	8.034E-05	39	60
T_tridentatus_abd-a_B	TRINITY_DN11697_c0_g1_i4.p1	0.413	58	33	0	1	58	9	66	2.102E-04	38	60
T_tridentatus_abd-a_B	TRINITY_DN11697_c0_g1_i1.p1	0.413	58	33	0	1	58	209	266	2.102E-04	38	60
T_tridentatus_abd-a_B	TRINITY_DN11697_c0_g1_i3.p1	0.413	58	33	0	1	58	209	266	2.102E-04	38	60
D_silvatica_abd-A-A	TRINITY_DN4226_c3_g1_i1.p1	0.933	60	4	0	1	60	113	172	1.250E-31	116	60
D_silvatica_abd-A-A	TRINITY_DN6952_c0_g1_i12.p1	0.932	59	4	0	1	59	198	256	1.579E-30	113	60
D_silvatica_abd-A-A	TRINITY_DN6952_c0_g1_i2.p1	0.932	59	4	0	1	59	198	256	1.579E-30	113	60
D_silvatica_abd-A-A	TRINITY_DN6952_c0_g1_i3.p1	0.932	59	4	0	1	59	198	256	1.579E-30	113	60
D_silvatica_abd-A-A	TRINITY_DN6952_c0_g1_i4.p1	0.932	59	4	0	1	59	198	256	1.579E-30	113	60
D_silvatica_abd-A-A	TRINITY_DN6952_c0_g1_i5.p1	0.932	59	4	0	1	59	198	256	1.579E-30	113	60
D_silvatica_abd-A-A	TRINITY_DN6952_c0_g1_i6.p1	0.932	59	4	0	1	59	198	256	1.579E-30	113	60
D_silvatica_abd-A-A	TRINITY_DN6952_c0_g1_i7.p1	0.932	59	4	0	1	59	198	256	1.579E-30	113	60
D_silvatica_abd-A-A	TRINITY_DN6952_c0_g1_i8.p1	0.932	59	4	0	1	59	198	256	1.579E-30	113	60
D_silvatica_abd-A-A	TRINITY_DN6952_c0_g1_i10.p1	0.932	59	4	0	1	59	198	256	1.579E-30	113	60
D_silvatica_abd-A-A	TRINITY_DN7980_c0_g1_i1.p1	0.862	58	8	0	2	59	218	275	6.024E-27	102	60
D_silvatica_abd-A-A	TRINITY_DN7980_c0_g1_i3.p1	0.862	58	8	0	2	59	218	275	6.024E-27	102	60
D_silvatica_abd-A-A	TRINITY_DN5330_c2_g1_i1.p1	0.879	58	7	0	2	59	214	271	8.273E-27	102	60
D_silvatica_abd-A-A	TRINITY_DN5330_c2_g1_i2.p1	0.879	58	7	0	2	59	214	271	8.273E-27	102	60
D_silvatica_abd-A-A	TRINITY_DN42809_c0_g1_i1.p1	0.810	58	11	0	2	59	205	262	1.327E-24	96	60
D_silvatica_abd-A-A	TRINITY_DN5093_c0_g1_i1.p1	0.689	58	18	0	2	59	192	249	1.134E-18	79	60
D_silvatica_abd-A-A	TRINITY_DN5093_c0_g1_i2.p1	0.689	58	18	0	2	59	192	249	1.134E-18	79	60
D_silvatica_abd-A-A	TRINITY_DN5093_c0_g1_i3.p1	0.689	58	18	0	2	59	192	249	1.134E-18	79	60
D_silvatica_abd-A-A	TRINITY_DN50311_c0_g1_i2.p2	0.689	58	18	0	2	59	38	95	4.044E-18	77	60
D_silvatica_abd-A-A	TRINITY_DN68275_c0_g1_i1.p1	0.684	57	18	0	4	60	162	218	1.050E-17	76	60
D_silvatica_abd-A-A	TRINITY_DN6885_c0_g1_i1.p1	0.631	57	21	0	2	58	269	325	1.337E-16	73	60
D_silvatica_abd-A-A	TRINITY_DN8932_c4_g1_i1.p1	0.600	60	24	0	1	60	232	291	3.220E-15	69	60
D_silvatica_abd-A-A	TRINITY_DN94089_c0_g1_i1.p1	0.603	58	23	0	2	59	216	273	7.772E-14	65	60
D_silvatica_abd-A-A	TRINITY_DN844_c0_g2_i2.p1	0.614	57	22	0	3	59	696	752	7.772E-14	65	60
D_silvatica_abd-A-A	TRINITY_DN844_c0_g2_i3.p1	0.614	57	22	0	3	59	696	752	7.772E-14	65	60
D_silvatica_abd-A-A	TRINITY_DN844_c0_g2_i1.p1	0.614	57	22	0	3	59	696	752	7.772E-14	65	60
D_silvatica_abd-A-A	TRINITY_DN3276_c2_g1_i1.p1	0.578	57	24	0	2	58	200	256	3.821E-13	63	60
D_silvatica_abd-A-A	TRINITY_DN13569_c0_g1_i1.p1	0.578	57	24	0	2	58	206	262	1.366E-12	61	60
D_silvatica_abd-A-A	TRINITY_DN5087_c1_g1_i1.p1	0.543	57	26	0	2	58	139	195	8.618E-11	56	60
D_silvatica_abd-A-A	TRINITY_DN5087_c1_g1_i2.p1	0.543	57	26	0	2	58	139	195	8.618E-11	56	60
D_silvatica_abd-A-A	TRINITY_DN3581_c4_g1_i3.p1	0.500	58	29	0	1	58	7	64	2.244E-10	55	60
D_silvatica_abd-A-A	TRINITY_DN3581_c4_g1_i1.p1	0.500	58	29	0	1	58	97	154	2.244E-10	55	60
D_silvatica_abd-A-A	TRINITY_DN3581_c4_g1_i2.p1	0.500	58	29	0	1	58	280	337	2.244E-10	55	60
D_silvatica_abd-A-A	TRINITY_DN35158_c0_g1_i1.p1	0.482	58	30	0	1	58	140	197	4.248E-10	54	60
D_silvatica_abd-A-A	TRINITY_DN35158_c0_g1_i2.p1	0.482	58	30	0	1	58	140	197	4.248E-10	54	60
D_silvatica_abd-A-A	TRINITY_DN54695_c0_g1_i4.p1	0.440	59	32	0	1	59	17	75	1.106E-09	53	60
D_silvatica_abd-A-A	TRINITY_DN8143_c0_g1_i1.p1	0.508	57	28	0	2	58	109	165	1.106E-09	53	60
D_silvatica_abd-A-A	TRINITY_DN54695_c0_g1_i3.p1	0.440	59	32	0	1	59	185	243	1.106E-09	53	60
D_silvatica_abd-A-A	TRINITY_DN1915_c4_g1_i1.p1	0.466	60	32	0	1	60	173	232	2.095E-09	52	60
D_silvatica_abd-A-A	TRINITY_DN6208_c1_g1_i1.p1	0.482	58	30	0	2	59	210	267	5.460E-09	51	60
D_silvatica_abd-A-A	TRINITY_DN74767_c0_g1_i1.p1	0.473	57	30	0	2	58	176	232	1.423E-08	50	60
D_silvatica_abd-A-A	TRINITY_DN15196_c0_g1_i2.p1	0.456	57	30	0	2	58	195	251	1.959E-08	49	60
D_silvatica_abd-A-A	TRINITY_DN15196_c0_g1_i1.p1	0.456	57	30	0	2	58	195	251	1.959E-08	49	60
D_silvatica_abd-A-A	TRINITY_DN5440_c0_g3_i1.p1	0.456	57	30	0	2	58	43	99	3.711E-08	49	60
D_silvatica_abd-A-A	TRINITY_DN5440_c0_g3_i2.p1	0.456	57	30	0	2	58	145	201	3.711E-08	49	60
D_silvatica_abd-A-A	TRINITY_DN5440_c0_g2_i1.p1	0.456	57	30	0	2	58	155	211	3.711E-08	49	60
D_silvatica_abd-A-A	TRINITY_DN1340_c1_g1_i1.p1	0.456	57	30	0	2	58	130	186	7.032E-08	48	60
D_silvatica_abd-A-A	TRINITY_DN1921_c0_g1_i1.p1	0.472	55	29	0	1	55	169	223	9.680E-08	48	60
D_silvatica_abd-A-A	TRINITY_DN5028_c0_g1_i1.p1	0.431	58	32	0	2	59	32	89	1.333E-07	47	60
D_silvatica_abd-A-A	TRINITY_DN4696_c0_g1_i1.p1	0.423	59	33	0	1	59	170	228	1.333E-07	47	60
D_silvatica_abd-A-A	TRINITY_DN4696_c0_g1_i2.p1	0.423	59	33	0	1	59	170	228	1.333E-07	47	60
D_silvatica_abd-A-A	TRINITY_DN3800_c0_g1_i1.p1	0.465	58	30	0	2	59	74	131	1.333E-07	47	60
D_silvatica_abd-A-A	TRINITY_DN5028_c0_g1_i2.p1	0.431	58	32	0	2	59	167	224	1.333E-07	47	60
D_silvatica_abd-A-A	TRINITY_DN7490_c0_g1_i2.p1	0.448	58	31	0	2	59	54	111	1.835E-07	47	60
D_silvatica_abd-A-A	TRINITY_DN7490_c0_g1_i6.p1	0.448	58	31	0	2	59	54	111	1.835E-07	47	60
D_silvatica_abd-A-A	TRINITY_DN7490_c0_g1_i3.p1	0.448	58	31	0	2	59	150	207	1.835E-07	47	60
D_silvatica_abd-A-A	TRINITY_DN7490_c0_g1_i4.p1	0.448	58	31	0	2	59	150	207	1.835E-07	47	60
D_silvatica_abd-A-A	TRINITY_DN8621_c0_g1_i1.p1	0.431	58	32	0	2	59	134	191	1.835E-07	47	60
D_silvatica_abd-A-A	TRINITY_DN9102_c1_g1_i1.p1	0.473	57	30	0	2	58	119	175	2.526E-07	46	60
D_silvatica_abd-A-A	TRINITY_DN13626_c0_g2_i1.p1	0.431	58	32	0	2	59	155	212	2.526E-07	46	60
D_silvatica_abd-A-A	TRINITY_DN3800_c0_g1_i2.p1	0.473	57	30	0	2	58	74	130	2.526E-07	46	60
D_silvatica_abd-A-A	TRINITY_DN5630_c0_g2_i1.p1	0.413	58	33	0	2	59	46	103	4.788E-07	46	60
D_silvatica_abd-A-A	TRINITY_DN5630_c0_g2_i2.p1	0.413	58	33	0	2	59	46	103	4.788E-07	46	60
D_silvatica_abd-A-A	TRINITY_DN1610_c10_g1_i1.p1	0.444	54	29	0	5	58	216	269	4.788E-07	46	60
D_silvatica_abd-A-A	TRINITY_DN653_c0_g1_i5.p1	0.413	58	33	0	1	58	204	261	6.593E-07	45	60
D_silvatica_abd-A-A	TRINITY_DN653_c0_g1_i1.p1	0.413	58	33	0	1	58	204	261	6.593E-07	45	60
D_silvatica_abd-A-A	TRINITY_DN653_c0_g1_i4.p1	0.413	58	33	0	1	58	204	261	6.593E-07	45	60
D_silvatica_abd-A-A	TRINITY_DN653_c0_g1_i6.p1	0.413	58	33	0	1	58	253	310	6.593E-07	45	60
D_silvatica_abd-A-A	TRINITY_DN653_c0_g1_i2.p1	0.413	58	33	0	1	58	253	310	6.593E-07	45	60
D_silvatica_abd-A-A	TRINITY_DN653_c0_g1_i3.p1	0.413	58	33	0	1	58	253	310	6.593E-07	45	60
D_silvatica_abd-A-A	TRINITY_DN7960_c1_g1_i1.p1	0.423	59	33	0	1	59	179	237	9.078E-07	45	60
D_silvatica_abd-A-A	TRINITY_DN7960_c1_g1_i2.p1	0.423	59	33	0	1	59	179	237	9.078E-07	45	60
D_silvatica_abd-A-A	TRINITY_DN75292_c0_g1_i1.p1	0.442	52	28	0	4	55	178	229	3.265E-06	43	60
D_silvatica_abd-A-A	TRINITY_DN87576_c0_g1_i1.p1	0.438	57	31	0	2	58	99	155	4.496E-06	43	60
D_silvatica_abd-A-A	TRINITY_DN13352_c0_g1_i1.p1	0.406	59	34	0	2	60	224	282	6.193E-06	42	60
D_silvatica_abd-A-A	TRINITY_DN13352_c0_g1_i3.p1	0.406	59	34	0	2	60	224	282	6.193E-06	42	60
D_silvatica_abd-A-A	TRINITY_DN3296_c1_g1_i2.p1	0.389	59	35	0	1	59	5	63	8.530E-06	42	60
D_silvatica_abd-A-A	TRINITY_DN3296_c1_g1_i1.p1	0.389	59	35	0	1	59	167	225	8.530E-06	42	60
D_silvatica_abd-A-A	TRINITY_DN38792_c0_g1_i1.p1	0.421	57	31	0	2	55	130	186	1.175E-05	42	60
D_silvatica_abd-A-A	TRINITY_DN4774_c4_g1_i1.p1	0.406	59	34	0	1	59	187	245	1.175E-05	42	60
D_silvatica_abd-A-A	TRINITY_DN7264_c0_g1_i1.p1	0.407	54	31	0	2	55	248	301	3.072E-05	40	60
D_silvatica_abd-A-A	TRINITY_DN7264_c0_g1_i2.p1	0.407	54	31	0	2	55	248	301	3.072E-05	40	60
D_silvatica_abd-A-A	TRINITY_DN4861_c0_g3_i1.p1	0.396	58	34	0	1	58	134	191	5.831E-05	40	60
D_silvatica_abd-A-A	TRINITY_DN4935_c0_g1_i1.p1	0.438	57	31	0	2	58	139	195	5.831E-05	40	60
D_silvatica_abd-A-A	TRINITY_DN3124_c0_g1_i1.p1	0.388	54	32	0	2	55	228	281	5.831E-05	40	60
D_silvatica_abd-A-A	TRINITY_DN3124_c0_g1_i2.p1	0.388	54	32	0	2	55	228	281	5.831E-05	40	60
D_silvatica_abd-A-A	TRINITY_DN3124_c0_g1_i3.p1	0.388	54	32	0	2	55	228	281	5.831E-05	40	60
D_silvatica_abd-A-A	TRINITY_DN3124_c0_g1_i4.p1	0.388	54	32	0	2	55	228	281	5.831E-05	40	60
D_silvatica_abd-A-A	TRINITY_DN3124_c0_g1_i5.p1	0.388	54	32	0	2	55	228	281	5.831E-05	40	60
D_silvatica_abd-A-A	TRINITY_DN49921_c0_g1_i1.p1	0.403	57	33	0	3	59	174	230	8.034E-05	39	60
D_silvatica_abd-A-A	TRINITY_DN23307_c0_g1_i1.p1	0.385	57	34	0	3	59	110	166	8.034E-05	39	60
D_silvatica_abd-A-A	TRINITY_DN23307_c0_g1_i3.p1	0.385	57	34	0	3	59	251	307	8.034E-05	39	60
D_silvatica_abd-A-A	TRINITY_DN11697_c0_g1_i4.p1	0.413	58	33	0	1	58	9	66	2.102E-04	38	60
D_silvatica_abd-A-A	TRINITY_DN11697_c0_g1_i1.p1	0.413	58	33	0	1	58	209	266	2.102E-04	38	60
D_silvatica_abd-A-A	TRINITY_DN11697_c0_g1_i3.p1	0.413	58	33	0	1	58	209	266	2.102E-04	38	60
T_castaneum_abd-A	TRINITY_DN4226_c3_g1_i1.p1	0.933	60	4	0	1	60	113	172	1.250E-31	116	60
T_castaneum_abd-A	TRINITY_DN6952_c0_g1_i12.p1	0.932	59	4	0	1	59	198	256	1.579E-30	113	60
T_castaneum_abd-A	TRINITY_DN6952_c0_g1_i2.p1	0.932	59	4	0	1	59	198	256	1.579E-30	113	60
T_castaneum_abd-A	TRINITY_DN6952_c0_g1_i3.p1	0.932	59	4	0	1	59	198	256	1.579E-30	113	60
T_castaneum_abd-A	TRINITY_DN6952_c0_g1_i4.p1	0.932	59	4	0	1	59	198	256	1.579E-30	113	60
T_castaneum_abd-A	TRINITY_DN6952_c0_g1_i5.p1	0.932	59	4	0	1	59	198	256	1.579E-30	113	60
T_castaneum_abd-A	TRINITY_DN6952_c0_g1_i6.p1	0.932	59	4	0	1	59	198	256	1.579E-30	113	60
T_castaneum_abd-A	TRINITY_DN6952_c0_g1_i7.p1	0.932	59	4	0	1	59	198	256	1.579E-30	113	60
T_castaneum_abd-A	TRINITY_DN6952_c0_g1_i8.p1	0.932	59	4	0	1	59	198	256	1.579E-30	113	60
T_castaneum_abd-A	TRINITY_DN6952_c0_g1_i10.p1	0.932	59	4	0	1	59	198	256	1.579E-30	113	60
T_castaneum_abd-A	TRINITY_DN7980_c0_g1_i1.p1	0.862	58	8	0	2	59	218	275	6.024E-27	102	60
T_castaneum_abd-A	TRINITY_DN7980_c0_g1_i3.p1	0.862	58	8	0	2	59	218	275	6.024E-27	102	60
T_castaneum_abd-A	TRINITY_DN5330_c2_g1_i1.p1	0.879	58	7	0	2	59	214	271	8.273E-27	102	60
T_castaneum_abd-A	TRINITY_DN5330_c2_g1_i2.p1	0.879	58	7	0	2	59	214	271	8.273E-27	102	60
T_castaneum_abd-A	TRINITY_DN42809_c0_g1_i1.p1	0.810	58	11	0	2	59	205	262	1.327E-24	96	60
T_castaneum_abd-A	TRINITY_DN5093_c0_g1_i1.p1	0.689	58	18	0	2	59	192	249	1.134E-18	79	60
T_castaneum_abd-A	TRINITY_DN5093_c0_g1_i2.p1	0.689	58	18	0	2	59	192	249	1.134E-18	79	60
T_castaneum_abd-A	TRINITY_DN5093_c0_g1_i3.p1	0.689	58	18	0	2	59	192	249	1.134E-18	79	60
T_castaneum_abd-A	TRINITY_DN50311_c0_g1_i2.p2	0.689	58	18	0	2	59	38	95	4.044E-18	77	60
T_castaneum_abd-A	TRINITY_DN68275_c0_g1_i1.p1	0.684	57	18	0	4	60	162	218	1.050E-17	76	60
T_castaneum_abd-A	TRINITY_DN6885_c0_g1_i1.p1	0.631	57	21	0	2	58	269	325	1.337E-16	73	60
T_castaneum_abd-A	TRINITY_DN8932_c4_g1_i1.p1	0.600	60	24	0	1	60	232	291	3.220E-15	69	60
T_castaneum_abd-A	TRINITY_DN94089_c0_g1_i1.p1	0.603	58	23	0	2	59	216	273	7.772E-14	65	60
T_castaneum_abd-A	TRINITY_DN844_c0_g2_i2.p1	0.614	57	22	0	3	59	696	752	7.772E-14	65	60
T_castaneum_abd-A	TRINITY_DN844_c0_g2_i3.p1	0.614	57	22	0	3	59	696	752	7.772E-14	65	60
T_castaneum_abd-A	TRINITY_DN844_c0_g2_i1.p1	0.614	57	22	0	3	59	696	752	7.772E-14	65	60
T_castaneum_abd-A	TRINITY_DN3276_c2_g1_i1.p1	0.578	57	24	0	2	58	200	256	3.821E-13	63	60
T_castaneum_abd-A	TRINITY_DN13569_c0_g1_i1.p1	0.578	57	24	0	2	58	206	262	1.366E-12	61	60
T_castaneum_abd-A	TRINITY_DN5087_c1_g1_i1.p1	0.543	57	26	0	2	58	139	195	8.618E-11	56	60
T_castaneum_abd-A	TRINITY_DN5087_c1_g1_i2.p1	0.543	57	26	0	2	58	139	195	8.618E-11	56	60
T_castaneum_abd-A	TRINITY_DN3581_c4_g1_i3.p1	0.500	58	29	0	1	58	7	64	2.244E-10	55	60
T_castaneum_abd-A	TRINITY_DN3581_c4_g1_i1.p1	0.500	58	29	0	1	58	97	154	2.244E-10	55	60
T_castaneum_abd-A	TRINITY_DN3581_c4_g1_i2.p1	0.500	58	29	0	1	58	280	337	2.244E-10	55	60
T_castaneum_abd-A	TRINITY_DN35158_c0_g1_i1.p1	0.482	58	30	0	1	58	140	197	4.248E-10	54	60
T_castaneum_abd-A	TRINITY_DN35158_c0_g1_i2.p1	0.482	58	30	0	1	58	140	197	4.248E-10	54	60
T_castaneum_abd-A	TRINITY_DN54695_c0_g1_i4.p1	0.440	59	32	0	1	59	17	75	1.106E-09	53	60
T_castaneum_abd-A	TRINITY_DN8143_c0_g1_i1.p1	0.508	57	28	0	2	58	109	165	1.106E-09	53	60
T_castaneum_abd-A	TRINITY_DN54695_c0_g1_i3.p1	0.440	59	32	0	1	59	185	243	1.106E-09	53	60
T_castaneum_abd-A	TRINITY_DN1915_c4_g1_i1.p1	0.466	60	32	0	1	60	173	232	2.095E-09	52	60
T_castaneum_abd-A	TRINITY_DN6208_c1_g1_i1.p1	0.482	58	30	0	2	59	210	267	5.460E-09	51	60
T_castaneum_abd-A	TRINITY_DN74767_c0_g1_i1.p1	0.473	57	30	0	2	58	176	232	1.423E-08	50	60
T_castaneum_abd-A	TRINITY_DN15196_c0_g1_i2.p1	0.456	57	30	0	2	58	195	251	1.959E-08	49	60
T_castaneum_abd-A	TRINITY_DN15196_c0_g1_i1.p1	0.456	57	30	0	2	58	195	251	1.959E-08	49	60
T_castaneum_abd-A	TRINITY_DN5440_c0_g3_i1.p1	0.456	57	30	0	2	58	43	99	3.711E-08	49	60
T_castaneum_abd-A	TRINITY_DN5440_c0_g3_i2.p1	0.456	57	30	0	2	58	145	201	3.711E-08	49	60
T_castaneum_abd-A	TRINITY_DN5440_c0_g2_i1.p1	0.456	57	30	0	2	58	155	211	3.711E-08	49	60
T_castaneum_abd-A	TRINITY_DN1340_c1_g1_i1.p1	0.456	57	30	0	2	58	130	186	7.032E-08	48	60
T_castaneum_abd-A	TRINITY_DN1921_c0_g1_i1.p1	0.472	55	29	0	1	55	169	223	9.680E-08	48	60
T_castaneum_abd-A	TRINITY_DN5028_c0_g1_i1.p1	0.431	58	32	0	2	59	32	89	1.333E-07	47	60
T_castaneum_abd-A	TRINITY_DN4696_c0_g1_i1.p1	0.423	59	33	0	1	59	170	228	1.333E-07	47	60
T_castaneum_abd-A	TRINITY_DN4696_c0_g1_i2.p1	0.423	59	33	0	1	59	170	228	1.333E-07	47	60
T_castaneum_abd-A	TRINITY_DN3800_c0_g1_i1.p1	0.465	58	30	0	2	59	74	131	1.333E-07	47	60
T_castaneum_abd-A	TRINITY_DN5028_c0_g1_i2.p1	0.431	58	32	0	2	59	167	224	1.333E-07	47	60
T_castaneum_abd-A	TRINITY_DN7490_c0_g1_i2.p1	0.448	58	31	0	2	59	54	111	1.835E-07	47	60
T_castaneum_abd-A	TRINITY_DN7490_c0_g1_i6.p1	0.448	58	31	0	2	59	54	111	1.835E-07	47	60
T_castaneum_abd-A	TRINITY_DN7490_c0_g1_i3.p1	0.448	58	31	0	2	59	150	207	1.835E-07	47	60
T_castaneum_abd-A	TRINITY_DN7490_c0_g1_i4.p1	0.448	58	31	0	2	59	150	207	1.835E-07	47	60
T_castaneum_abd-A	TRINITY_DN8621_c0_g1_i1.p1	0.431	58	32	0	2	59	134	191	1.835E-07	47	60
T_castaneum_abd-A	TRINITY_DN9102_c1_g1_i1.p1	0.473	57	30	0	2	58	119	175	2.526E-07	46	60
T_castaneum_abd-A	TRINITY_DN13626_c0_g2_i1.p1	0.431	58	32	0	2	59	155	212	2.526E-07	46	60
T_castaneum_abd-A	TRINITY_DN3800_c0_g1_i2.p1	0.473	57	30	0	2	58	74	130	2.526E-07	46	60
T_castaneum_abd-A	TRINITY_DN5630_c0_g2_i1.p1	0.413	58	33	0	2	59	46	103	4.788E-07	46	60
T_castaneum_abd-A	TRINITY_DN5630_c0_g2_i2.p1	0.413	58	33	0	2	59	46	103	4.788E-07	46	60
T_castaneum_abd-A	TRINITY_DN1610_c10_g1_i1.p1	0.444	54	29	0	5	58	216	269	4.788E-07	46	60
T_castaneum_abd-A	TRINITY_DN653_c0_g1_i5.p1	0.413	58	33	0	1	58	204	261	6.593E-07	45	60
T_castaneum_abd-A	TRINITY_DN653_c0_g1_i1.p1	0.413	58	33	0	1	58	204	261	6.593E-07	45	60
T_castaneum_abd-A	TRINITY_DN653_c0_g1_i4.p1	0.413	58	33	0	1	58	204	261	6.593E-07	45	60
T_castaneum_abd-A	TRINITY_DN653_c0_g1_i6.p1	0.413	58	33	0	1	58	253	310	6.593E-07	45	60
T_castaneum_abd-A	TRINITY_DN653_c0_g1_i2.p1	0.413	58	33	0	1	58	253	310	6.593E-07	45	60
T_castaneum_abd-A	TRINITY_DN653_c0_g1_i3.p1	0.413	58	33	0	1	58	253	310	6.593E-07	45	60
T_castaneum_abd-A	TRINITY_DN7960_c1_g1_i1.p1	0.423	59	33	0	1	59	179	237	9.078E-07	45	60
T_castaneum_abd-A	TRINITY_DN7960_c1_g1_i2.p1	0.423	59	33	0	1	59	179	237	9.078E-07	45	60
T_castaneum_abd-A	TRINITY_DN75292_c0_g1_i1.p1	0.442	52	28	0	4	55	178	229	3.265E-06	43	60
T_castaneum_abd-A	TRINITY_DN87576_c0_g1_i1.p1	0.438	57	31	0	2	58	99	155	4.496E-06	43	60
T_castaneum_abd-A	TRINITY_DN13352_c0_g1_i1.p1	0.406	59	34	0	2	60	224	282	6.193E-06	42	60
T_castaneum_abd-A	TRINITY_DN13352_c0_g1_i3.p1	0.406	59	34	0	2	60	224	282	6.193E-06	42	60
T_castaneum_abd-A	TRINITY_DN3296_c1_g1_i2.p1	0.389	59	35	0	1	59	5	63	8.530E-06	42	60
T_castaneum_abd-A	TRINITY_DN3296_c1_g1_i1.p1	0.389	59	35	0	1	59	167	225	8.530E-06	42	60
T_castaneum_abd-A	TRINITY_DN38792_c0_g1_i1.p1	0.421	57	31	0	2	55	130	186	1.175E-05	42	60
T_castaneum_abd-A	TRINITY_DN4774_c4_g1_i1.p1	0.406	59	34	0	1	59	187	245	1.175E-05	42	60
T_castaneum_abd-A	TRINITY_DN7264_c0_g1_i1.p1	0.407	54	31	0	2	55	248	301	3.072E-05	40	60
T_castaneum_abd-A	TRINITY_DN7264_c0_g1_i2.p1	0.407	54	31	0	2	55	248	301	3.072E-05	40	60
T_castaneum_abd-A	TRINITY_DN4861_c0_g3_i1.p1	0.396	58	34	0	1	58	134	191	5.831E-05	40	60
T_castaneum_abd-A	TRINITY_DN4935_c0_g1_i1.p1	0.438	57	31	0	2	58	139	195	5.831E-05	40	60
T_castaneum_abd-A	TRINITY_DN3124_c0_g1_i1.p1	0.388	54	32	0	2	55	228	281	5.831E-05	40	60
T_castaneum_abd-A	TRINITY_DN3124_c0_g1_i2.p1	0.388	54	32	0	2	55	228	281	5.831E-05	40	60
T_castaneum_abd-A	TRINITY_DN3124_c0_g1_i3.p1	0.388	54	32	0	2	55	228	281	5.831E-05	40	60
T_castaneum_abd-A	TRINITY_DN3124_c0_g1_i4.p1	0.388	54	32	0	2	55	228	281	5.831E-05	40	60
T_castaneum_abd-A	TRINITY_DN3124_c0_g1_i5.p1	0.388	54	32	0	2	55	228	281	5.831E-05	40	60
T_castaneum_abd-A	TRINITY_DN49921_c0_g1_i1.p1	0.403	57	33	0	3	59	174	230	8.034E-05	39	60
T_castaneum_abd-A	TRINITY_DN23307_c0_g1_i1.p1	0.385	57	34	0	3	59	110	166	8.034E-05	39	60
T_castaneum_abd-A	TRINITY_DN23307_c0_g1_i3.p1	0.385	57	34	0	3	59	251	307	8.034E-05	39	60
T_castaneum_abd-A	TRINITY_DN11697_c0_g1_i4.p1	0.413	58	33	0	1	58	9	66	2.102E-04	38	60
T_castaneum_abd-A	TRINITY_DN11697_c0_g1_i1.p1	0.413	58	33	0	1	58	209	266	2.102E-04	38	60
T_castaneum_abd-A	TRINITY_DN11697_c0_g1_i3.p1	0.413	58	33	0	1	58	209	266	2.102E-04	38	60
C_rotundicauda_abd-a_A	TRINITY_DN4226_c3_g1_i1.p1	0.950	60	3	0	1	60	113	172	6.628E-32	117	60
C_rotundicauda_abd-a_A	TRINITY_DN6952_c0_g1_i12.p1	0.932	59	4	0	1	59	198	256	1.579E-30	113	60
C_rotundicauda_abd-a_A	TRINITY_DN6952_c0_g1_i2.p1	0.932	59	4	0	1	59	198	256	1.579E-30	113	60
C_rotundicauda_abd-a_A	TRINITY_DN6952_c0_g1_i3.p1	0.932	59	4	0	1	59	198	256	1.579E-30	113	60
C_rotundicauda_abd-a_A	TRINITY_DN6952_c0_g1_i4.p1	0.932	59	4	0	1	59	198	256	1.579E-30	113	60
C_rotundicauda_abd-a_A	TRINITY_DN6952_c0_g1_i5.p1	0.932	59	4	0	1	59	198	256	1.579E-30	113	60
C_rotundicauda_abd-a_A	TRINITY_DN6952_c0_g1_i6.p1	0.932	59	4	0	1	59	198	256	1.579E-30	113	60
C_rotundicauda_abd-a_A	TRINITY_DN6952_c0_g1_i7.p1	0.932	59	4	0	1	59	198	256	1.579E-30	113	60
C_rotundicauda_abd-a_A	TRINITY_DN6952_c0_g1_i8.p1	0.932	59	4	0	1	59	198	256	1.579E-30	113	60
C_rotundicauda_abd-a_A	TRINITY_DN6952_c0_g1_i10.p1	0.932	59	4	0	1	59	198	256	1.579E-30	113	60
C_rotundicauda_abd-a_A	TRINITY_DN7980_c0_g1_i1.p1	0.862	58	8	0	2	59	218	275	6.024E-27	102	60
C_rotundicauda_abd-a_A	TRINITY_DN7980_c0_g1_i3.p1	0.862	58	8	0	2	59	218	275	6.024E-27	102	60
C_rotundicauda_abd-a_A	TRINITY_DN5330_c2_g1_i1.p1	0.879	58	7	0	2	59	214	271	8.273E-27	102	60
C_rotundicauda_abd-a_A	TRINITY_DN5330_c2_g1_i2.p1	0.879	58	7	0	2	59	214	271	8.273E-27	102	60
C_rotundicauda_abd-a_A	TRINITY_DN42809_c0_g1_i1.p1	0.810	58	11	0	2	59	205	262	1.327E-24	96	60
C_rotundicauda_abd-a_A	TRINITY_DN5093_c0_g1_i1.p1	0.689	58	18	0	2	59	192	249	1.134E-18	79	60
C_rotundicauda_abd-a_A	TRINITY_DN5093_c0_g1_i2.p1	0.689	58	18	0	2	59	192	249	1.134E-18	79	60
C_rotundicauda_abd-a_A	TRINITY_DN5093_c0_g1_i3.p1	0.689	58	18	0	2	59	192	249	1.134E-18	79	60
C_rotundicauda_abd-a_A	TRINITY_DN50311_c0_g1_i2.p2	0.689	58	18	0	2	59	38	95	4.044E-18	77	60
C_rotundicauda_abd-a_A	TRINITY_DN68275_c0_g1_i1.p1	0.684	57	18	0	4	60	162	218	1.443E-17	76	60
C_rotundicauda_abd-a_A	TRINITY_DN6885_c0_g1_i1.p1	0.631	57	21	0	2	58	269	325	1.337E-16	73	60
C_rotundicauda_abd-a_A	TRINITY_DN8932_c4_g1_i1.p1	0.583	60	25	0	1	60	232	291	6.087E-15	68	60
C_rotundicauda_abd-a_A	TRINITY_DN94089_c0_g1_i1.p1	0.603	58	23	0	2	59	216	273	7.772E-14	65	60
C_rotundicauda_abd-a_A	TRINITY_DN844_c0_g2_i2.p1	0.614	57	22	0	3	59	696	752	7.772E-14	65	60
C_rotundicauda_abd-a_A	TRINITY_DN844_c0_g2_i3.p1	0.614	57	22	0	3	59	696	752	7.772E-14	65	60
C_rotundicauda_abd-a_A	TRINITY_DN844_c0_g2_i1.p1	0.614	57	22	0	3	59	696	752	7.772E-14	65	60
C_rotundicauda_abd-a_A	TRINITY_DN3276_c2_g1_i1.p1	0.578	57	24	0	2	58	200	256	3.821E-13	63	60
C_rotundicauda_abd-a_A	TRINITY_DN13569_c0_g1_i1.p1	0.578	57	24	0	2	58	206	262	1.366E-12	61	60
C_rotundicauda_abd-a_A	TRINITY_DN5087_c1_g1_i1.p1	0.543	57	26	0	2	58	139	195	8.618E-11	56	60
C_rotundicauda_abd-a_A	TRINITY_DN5087_c1_g1_i2.p1	0.543	57	26	0	2	58	139	195	8.618E-11	56	60
C_rotundicauda_abd-a_A	TRINITY_DN3581_c4_g1_i3.p1	0.500	58	29	0	1	58	7	64	2.244E-10	55	60
C_rotundicauda_abd-a_A	TRINITY_DN3581_c4_g1_i1.p1	0.500	58	29	0	1	58	97	154	2.244E-10	55	60
C_rotundicauda_abd-a_A	TRINITY_DN3581_c4_g1_i2.p1	0.500	58	29	0	1	58	280	337	2.244E-10	55	60
C_rotundicauda_abd-a_A	TRINITY_DN35158_c0_g1_i1.p1	0.482	58	30	0	1	58	140	197	4.248E-10	54	60
C_rotundicauda_abd-a_A	TRINITY_DN35158_c0_g1_i2.p1	0.482	58	30	0	1	58	140	197	4.248E-10	54	60
C_rotundicauda_abd-a_A	TRINITY_DN54695_c0_g1_i4.p1	0.440	59	32	0	1	59	17	75	1.106E-09	53	60
C_rotundicauda_abd-a_A	TRINITY_DN8143_c0_g1_i1.p1	0.508	57	28	0	2	58	109	165	1.106E-09	53	60
C_rotundicauda_abd-a_A	TRINITY_DN1915_c4_g1_i1.p1	0.466	60	32	0	1	60	173	232	1.106E-09	53	60
C_rotundicauda_abd-a_A	TRINITY_DN54695_c0_g1_i3.p1	0.440	59	32	0	1	59	185	243	1.106E-09	53	60
C_rotundicauda_abd-a_A	TRINITY_DN6208_c1_g1_i1.p1	0.482	58	30	0	2	59	210	267	5.460E-09	51	60
C_rotundicauda_abd-a_A	TRINITY_DN74767_c0_g1_i1.p1	0.473	57	30	0	2	58	176	232	1.423E-08	50	60
C_rotundicauda_abd-a_A	TRINITY_DN15196_c0_g1_i2.p1	0.456	57	30	0	2	58	195	251	1.959E-08	49	60
C_rotundicauda_abd-a_A	TRINITY_DN15196_c0_g1_i1.p1	0.456	57	30	0	2	58	195	251	1.959E-08	49	60
C_rotundicauda_abd-a_A	TRINITY_DN5440_c0_g3_i1.p1	0.456	57	30	0	2	58	43	99	3.711E-08	49	60
C_rotundicauda_abd-a_A	TRINITY_DN5440_c0_g3_i2.p1	0.456	57	30	0	2	58	145	201	3.711E-08	49	60
C_rotundicauda_abd-a_A	TRINITY_DN5440_c0_g2_i1.p1	0.456	57	30	0	2	58	155	211	3.711E-08	49	60
C_rotundicauda_abd-a_A	TRINITY_DN1340_c1_g1_i1.p1	0.456	57	30	0	2	58	130	186	7.032E-08	48	60
C_rotundicauda_abd-a_A	TRINITY_DN1921_c0_g1_i1.p1	0.472	55	29	0	1	55	169	223	9.680E-08	48	60
C_rotundicauda_abd-a_A	TRINITY_DN5028_c0_g1_i1.p1	0.431	58	32	0	2	59	32	89	1.333E-07	47	60
C_rotundicauda_abd-a_A	TRINITY_DN4696_c0_g1_i1.p1	0.423	59	33	0	1	59	170	228	1.333E-07	47	60
C_rotundicauda_abd-a_A	TRINITY_DN4696_c0_g1_i2.p1	0.423	59	33	0	1	59	170	228	1.333E-07	47	60
C_rotundicauda_abd-a_A	TRINITY_DN3800_c0_g1_i1.p1	0.465	58	30	0	2	59	74	131	1.333E-07	47	60
C_rotundicauda_abd-a_A	TRINITY_DN5028_c0_g1_i2.p1	0.431	58	32	0	2	59	167	224	1.333E-07	47	60
C_rotundicauda_abd-a_A	TRINITY_DN7490_c0_g1_i2.p1	0.448	58	31	0	2	59	54	111	1.835E-07	47	60
C_rotundicauda_abd-a_A	TRINITY_DN7490_c0_g1_i6.p1	0.448	58	31	0	2	59	54	111	1.835E-07	47	60
C_rotundicauda_abd-a_A	TRINITY_DN7490_c0_g1_i3.p1	0.448	58	31	0	2	59	150	207	1.835E-07	47	60
C_rotundicauda_abd-a_A	TRINITY_DN7490_c0_g1_i4.p1	0.448	58	31	0	2	59	150	207	1.835E-07	47	60
C_rotundicauda_abd-a_A	TRINITY_DN8621_c0_g1_i1.p1	0.431	58	32	0	2	59	134	191	1.835E-07	47	60
C_rotundicauda_abd-a_A	TRINITY_DN9102_c1_g1_i1.p1	0.473	57	30	0	2	58	119	175	2.526E-07	46	60
C_rotundicauda_abd-a_A	TRINITY_DN13626_c0_g2_i1.p1	0.431	58	32	0	2	59	155	212	2.526E-07	46	60
C_rotundicauda_abd-a_A	TRINITY_DN3800_c0_g1_i2.p1	0.473	57	30	0	2	58	74	130	2.526E-07	46	60
C_rotundicauda_abd-a_A	TRINITY_DN5630_c0_g2_i1.p1	0.413	58	33	0	2	59	46	103	4.788E-07	46	60
C_rotundicauda_abd-a_A	TRINITY_DN5630_c0_g2_i2.p1	0.413	58	33	0	2	59	46	103	4.788E-07	46	60
C_rotundicauda_abd-a_A	TRINITY_DN1610_c10_g1_i1.p1	0.444	54	29	0	5	58	216	269	4.788E-07	46	60
C_rotundicauda_abd-a_A	TRINITY_DN653_c0_g1_i5.p1	0.413	58	33	0	1	58	204	261	6.593E-07	45	60
C_rotundicauda_abd-a_A	TRINITY_DN653_c0_g1_i1.p1	0.413	58	33	0	1	58	204	261	6.593E-07	45	60
C_rotundicauda_abd-a_A	TRINITY_DN653_c0_g1_i4.p1	0.413	58	33	0	1	58	204	261	6.593E-07	45	60
C_rotundicauda_abd-a_A	TRINITY_DN653_c0_g1_i6.p1	0.413	58	33	0	1	58	253	310	6.593E-07	45	60
C_rotundicauda_abd-a_A	TRINITY_DN653_c0_g1_i2.p1	0.413	58	33	0	1	58	253	310	6.593E-07	45	60
C_rotundicauda_abd-a_A	TRINITY_DN653_c0_g1_i3.p1	0.413	58	33	0	1	58	253	310	6.593E-07	45	60
C_rotundicauda_abd-a_A	TRINITY_DN7960_c1_g1_i1.p1	0.423	59	33	0	1	59	179	237	9.078E-07	45	60
C_rotundicauda_abd-a_A	TRINITY_DN7960_c1_g1_i2.p1	0.423	59	33	0	1	59	179	237	9.078E-07	45	60
C_rotundicauda_abd-a_A	TRINITY_DN75292_c0_g1_i1.p1	0.442	52	28	0	4	55	178	229	3.265E-06	43	60
C_rotundicauda_abd-a_A	TRINITY_DN13352_c0_g1_i1.p1	0.406	59	34	0	2	60	224	282	3.265E-06	43	60
C_rotundicauda_abd-a_A	TRINITY_DN13352_c0_g1_i3.p1	0.406	59	34	0	2	60	224	282	3.265E-06	43	60
C_rotundicauda_abd-a_A	TRINITY_DN87576_c0_g1_i1.p1	0.438	57	31	0	2	58	99	155	4.496E-06	43	60
C_rotundicauda_abd-a_A	TRINITY_DN3296_c1_g1_i2.p1	0.389	59	35	0	1	59	5	63	8.530E-06	42	60
C_rotundicauda_abd-a_A	TRINITY_DN3296_c1_g1_i1.p1	0.389	59	35	0	1	59	167	225	8.530E-06	42	60
C_rotundicauda_abd-a_A	TRINITY_DN38792_c0_g1_i1.p1	0.421	57	31	0	2	55	130	186	1.175E-05	42	60
C_rotundicauda_abd-a_A	TRINITY_DN4774_c4_g1_i1.p1	0.406	59	34	0	1	59	187	245	1.175E-05	42	60
C_rotundicauda_abd-a_A	TRINITY_DN7264_c0_g1_i1.p1	0.407	54	31	0	2	55	248	301	3.072E-05	40	60
C_rotundicauda_abd-a_A	TRINITY_DN7264_c0_g1_i2.p1	0.407	54	31	0	2	55	248	301	3.072E-05	40	60
C_rotundicauda_abd-a_A	TRINITY_DN4861_c0_g3_i1.p1	0.396	58	34	0	1	58	134	191	5.831E-05	40	60
C_rotundicauda_abd-a_A	TRINITY_DN4935_c0_g1_i1.p1	0.438	57	31	0	2	58	139	195	5.831E-05	40	60
C_rotundicauda_abd-a_A	TRINITY_DN3124_c0_g1_i1.p1	0.388	54	32	0	2	55	228	281	5.831E-05	40	60
C_rotundicauda_abd-a_A	TRINITY_DN3124_c0_g1_i2.p1	0.388	54	32	0	2	55	228	281	5.831E-05	40	60
C_rotundicauda_abd-a_A	TRINITY_DN3124_c0_g1_i3.p1	0.388	54	32	0	2	55	228	281	5.831E-05	40	60
C_rotundicauda_abd-a_A	TRINITY_DN3124_c0_g1_i4.p1	0.388	54	32	0	2	55	228	281	5.831E-05	40	60
C_rotundicauda_abd-a_A	TRINITY_DN3124_c0_g1_i5.p1	0.388	54	32	0	2	55	228	281	5.831E-05	40	60
C_rotundicauda_abd-a_A	TRINITY_DN49921_c0_g1_i1.p1	0.403	57	33	0	3	59	174	230	8.034E-05	39	60
C_rotundicauda_abd-a_A	TRINITY_DN23307_c0_g1_i1.p1	0.385	57	34	0	3	59	110	166	8.034E-05	39	60
C_rotundicauda_abd-a_A	TRINITY_DN23307_c0_g1_i3.p1	0.385	57	34	0	3	59	251	307	8.034E-05	39	60
C_rotundicauda_abd-a_A	TRINITY_DN11697_c0_g1_i4.p1	0.413	58	33	0	1	58	9	66	2.102E-04	38	60
C_rotundicauda_abd-a_A	TRINITY_DN11697_c0_g1_i1.p1	0.413	58	33	0	1	58	209	266	2.102E-04	38	60
C_rotundicauda_abd-a_A	TRINITY_DN11697_c0_g1_i3.p1	0.413	58	33	0	1	58	209	266	2.102E-04	38	60
L_polyphemus_abd-a_A1-b	TRINITY_DN4226_c3_g1_i1.p1	0.883	60	7	0	1	60	113	172	2.977E-30	112	60
L_polyphemus_abd-a_A1-b	TRINITY_DN6952_c0_g1_i12.p1	0.864	59	8	0	1	59	198	256	1.338E-28	107	60
L_polyphemus_abd-a_A1-b	TRINITY_DN6952_c0_g1_i2.p1	0.864	59	8	0	1	59	198	256	1.338E-28	107	60
L_polyphemus_abd-a_A1-b	TRINITY_DN6952_c0_g1_i3.p1	0.864	59	8	0	1	59	198	256	1.338E-28	107	60
L_polyphemus_abd-a_A1-b	TRINITY_DN6952_c0_g1_i4.p1	0.864	59	8	0	1	59	198	256	1.338E-28	107	60
L_polyphemus_abd-a_A1-b	TRINITY_DN6952_c0_g1_i5.p1	0.864	59	8	0	1	59	198	256	1.338E-28	107	60
L_polyphemus_abd-a_A1-b	TRINITY_DN6952_c0_g1_i6.p1	0.864	59	8	0	1	59	198	256	1.338E-28	107	60
L_polyphemus_abd-a_A1-b	TRINITY_DN6952_c0_g1_i7.p1	0.864	59	8	0	1	59	198	256	1.338E-28	107	60
L_polyphemus_abd-a_A1-b	TRINITY_DN6952_c0_g1_i8.p1	0.864	59	8	0	1	59	198	256	1.338E-28	107	60
L_polyphemus_abd-a_A1-b	TRINITY_DN6952_c0_g1_i10.p1	0.864	59	8	0	1	59	198	256	1.338E-28	107	60
L_polyphemus_abd-a_A1-b	TRINITY_DN7980_c0_g1_i1.p1	0.827	58	10	0	2	59	218	275	5.553E-26	100	60
L_polyphemus_abd-a_A1-b	TRINITY_DN7980_c0_g1_i3.p1	0.827	58	10	0	2	59	218	275	5.553E-26	100	60
L_polyphemus_abd-a_A1-b	TRINITY_DN5330_c2_g1_i1.p1	0.810	58	11	0	2	59	214	271	7.033E-25	96	60
L_polyphemus_abd-a_A1-b	TRINITY_DN5330_c2_g1_i2.p1	0.810	58	11	0	2	59	214	271	7.033E-25	96	60
L_polyphemus_abd-a_A1-b	TRINITY_DN42809_c0_g1_i1.p1	0.775	58	13	0	2	59	205	262	1.682E-23	93	60
L_polyphemus_abd-a_A1-b	TRINITY_DN5093_c0_g1_i1.p1	0.689	58	18	0	2	59	192	249	8.251E-19	79	60
L_polyphemus_abd-a_A1-b	TRINITY_DN5093_c0_g1_i2.p1	0.689	58	18	0	2	59	192	249	8.251E-19	79	60
L_polyphemus_abd-a_A1-b	TRINITY_DN5093_c0_g1_i3.p1	0.689	58	18	0	2	59	192	249	8.251E-19	79	60
L_polyphemus_abd-a_A1-b	TRINITY_DN50311_c0_g1_i2.p2	0.655	58	20	0	2	59	38	95	5.148E-17	74	60
L_polyphemus_abd-a_A1-b	TRINITY_DN68275_c0_g1_i1.p1	0.631	57	21	0	4	60	162	218	2.526E-16	72	60
L_polyphemus_abd-a_A1-b	TRINITY_DN6885_c0_g1_i1.p1	0.631	57	21	0	2	58	269	325	3.472E-16	72	60
L_polyphemus_abd-a_A1-b	TRINITY_DN8932_c4_g1_i1.p1	0.583	60	25	0	1	60	232	291	4.111E-14	66	60
L_polyphemus_abd-a_A1-b	TRINITY_DN844_c0_g2_i2.p1	0.631	57	21	0	3	59	696	752	1.469E-13	64	60
L_polyphemus_abd-a_A1-b	TRINITY_DN844_c0_g2_i3.p1	0.631	57	21	0	3	59	696	752	1.469E-13	64	60
L_polyphemus_abd-a_A1-b	TRINITY_DN844_c0_g2_i1.p1	0.631	57	21	0	3	59	696	752	1.469E-13	64	60
L_polyphemus_abd-a_A1-b	TRINITY_DN94089_c0_g1_i1.p1	0.568	58	25	0	2	59	216	273	2.778E-13	63	60
L_polyphemus_abd-a_A1-b	TRINITY_DN3276_c2_g1_i1.p1	0.561	57	25	0	2	58	200	256	1.879E-12	61	60
L_polyphemus_abd-a_A1-b	TRINITY_DN13569_c0_g1_i1.p1	0.543	57	26	0	2	58	206	262	1.750E-11	58	60
L_polyphemus_abd-a_A1-b	TRINITY_DN5087_c1_g1_i1.p1	0.543	57	26	0	2	58	139	195	1.631E-10	55	60
L_polyphemus_abd-a_A1-b	TRINITY_DN5087_c1_g1_i2.p1	0.543	57	26	0	2	58	139	195	1.631E-10	55	60
L_polyphemus_abd-a_A1-b	TRINITY_DN54695_c0_g1_i4.p1	0.457	59	31	0	1	59	17	75	8.041E-10	53	60
L_polyphemus_abd-a_A1-b	TRINITY_DN54695_c0_g1_i3.p1	0.457	59	31	0	1	59	185	243	8.041E-10	53	60
L_polyphemus_abd-a_A1-b	TRINITY_DN3581_c4_g1_i3.p1	0.465	58	30	0	1	58	7	64	1.106E-09	53	60
L_polyphemus_abd-a_A1-b	TRINITY_DN3581_c4_g1_i1.p1	0.465	58	30	0	1	58	97	154	1.106E-09	53	60
L_polyphemus_abd-a_A1-b	TRINITY_DN3581_c4_g1_i2.p1	0.465	58	30	0	1	58	280	337	1.106E-09	53	60
L_polyphemus_abd-a_A1-b	TRINITY_DN35158_c0_g1_i1.p1	0.465	58	30	0	1	58	140	197	2.095E-09	52	60
L_polyphemus_abd-a_A1-b	TRINITY_DN35158_c0_g1_i2.p1	0.465	58	30	0	1	58	140	197	2.095E-09	52	60
L_polyphemus_abd-a_A1-b	TRINITY_DN8143_c0_g1_i1.p1	0.508	57	28	0	2	58	109	165	3.967E-09	51	60
L_polyphemus_abd-a_A1-b	TRINITY_DN1915_c4_g1_i1.p1	0.450	60	32	0	1	60	173	232	1.034E-08	50	60
L_polyphemus_abd-a_A1-b	TRINITY_DN6208_c1_g1_i1.p1	0.482	58	30	0	2	59	210	267	1.959E-08	49	60
L_polyphemus_abd-a_A1-b	TRINITY_DN15196_c0_g1_i2.p1	0.456	57	30	0	2	58	195	251	7.032E-08	48	60
L_polyphemus_abd-a_A1-b	TRINITY_DN15196_c0_g1_i1.p1	0.456	57	30	0	2	58	195	251	7.032E-08	48	60
L_polyphemus_abd-a_A1-b	TRINITY_DN74767_c0_g1_i1.p1	0.456	57	30	0	2	58	176	232	1.333E-07	47	60
L_polyphemus_abd-a_A1-b	TRINITY_DN653_c0_g1_i5.p1	0.431	58	32	0	1	58	204	261	1.333E-07	47	60
L_polyphemus_abd-a_A1-b	TRINITY_DN653_c0_g1_i1.p1	0.431	58	32	0	1	58	204	261	1.333E-07	47	60
L_polyphemus_abd-a_A1-b	TRINITY_DN653_c0_g1_i4.p1	0.431	58	32	0	1	58	204	261	1.333E-07	47	60
L_polyphemus_abd-a_A1-b	TRINITY_DN653_c0_g1_i6.p1	0.431	58	32	0	1	58	253	310	1.333E-07	47	60
L_polyphemus_abd-a_A1-b	TRINITY_DN653_c0_g1_i2.p1	0.431	58	32	0	1	58	253	310	1.333E-07	47	60
L_polyphemus_abd-a_A1-b	TRINITY_DN653_c0_g1_i3.p1	0.431	58	32	0	1	58	253	310	1.333E-07	47	60
L_polyphemus_abd-a_A1-b	TRINITY_DN4696_c0_g1_i1.p1	0.423	59	33	0	1	59	170	228	1.835E-07	47	60
L_polyphemus_abd-a_A1-b	TRINITY_DN4696_c0_g1_i2.p1	0.423	59	33	0	1	59	170	228	1.835E-07	47	60
L_polyphemus_abd-a_A1-b	TRINITY_DN1921_c0_g1_i1.p1	0.472	55	29	0	1	55	169	223	2.526E-07	46	60
L_polyphemus_abd-a_A1-b	TRINITY_DN3800_c0_g1_i1.p1	0.482	58	30	0	2	59	74	131	2.526E-07	46	60
L_polyphemus_abd-a_A1-b	TRINITY_DN5440_c0_g3_i1.p1	0.438	57	31	0	2	58	43	99	3.477E-07	46	60
L_polyphemus_abd-a_A1-b	TRINITY_DN5440_c0_g3_i2.p1	0.438	57	31	0	2	58	145	201	3.477E-07	46	60
L_polyphemus_abd-a_A1-b	TRINITY_DN5440_c0_g2_i1.p1	0.438	57	31	0	2	58	155	211	3.477E-07	46	60
L_polyphemus_abd-a_A1-b	TRINITY_DN13626_c0_g2_i1.p1	0.448	58	31	0	2	59	155	212	3.477E-07	46	60
L_polyphemus_abd-a_A1-b	TRINITY_DN7960_c1_g1_i1.p1	0.440	59	32	0	1	59	179	237	3.477E-07	46	60
L_polyphemus_abd-a_A1-b	TRINITY_DN7960_c1_g1_i2.p1	0.440	59	32	0	1	59	179	237	3.477E-07	46	60
L_polyphemus_abd-a_A1-b	TRINITY_DN7490_c0_g1_i2.p1	0.448	58	31	0	2	59	54	111	4.788E-07	46	60
L_polyphemus_abd-a_A1-b	TRINITY_DN7490_c0_g1_i6.p1	0.448	58	31	0	2	59	54	111	4.788E-07	46	60
L_polyphemus_abd-a_A1-b	TRINITY_DN7490_c0_g1_i3.p1	0.448	58	31	0	2	59	150	207	4.788E-07	46	60
L_polyphemus_abd-a_A1-b	TRINITY_DN7490_c0_g1_i4.p1	0.448	58	31	0	2	59	150	207	4.788E-07	46	60
L_polyphemus_abd-a_A1-b	TRINITY_DN5028_c0_g1_i1.p1	0.431	58	32	0	2	59	32	89	4.788E-07	46	60
L_polyphemus_abd-a_A1-b	TRINITY_DN3800_c0_g1_i2.p1	0.491	57	29	0	2	58	74	130	4.788E-07	46	60
L_polyphemus_abd-a_A1-b	TRINITY_DN1340_c1_g1_i1.p1	0.456	57	30	0	2	58	130	186	4.788E-07	46	60
L_polyphemus_abd-a_A1-b	TRINITY_DN5028_c0_g1_i2.p1	0.431	58	32	0	2	59	167	224	4.788E-07	46	60
L_polyphemus_abd-a_A1-b	TRINITY_DN8621_c0_g1_i1.p1	0.431	58	32	0	2	59	134	191	6.593E-07	45	60
L_polyphemus_abd-a_A1-b	TRINITY_DN9102_c1_g1_i1.p1	0.456	57	30	0	2	58	119	175	1.721E-06	44	60
L_polyphemus_abd-a_A1-b	TRINITY_DN5630_c0_g2_i1.p1	0.413	58	33	0	2	59	46	103	1.721E-06	44	60
L_polyphemus_abd-a_A1-b	TRINITY_DN5630_c0_g2_i2.p1	0.413	58	33	0	2	59	46	103	1.721E-06	44	60
L_polyphemus_abd-a_A1-b	TRINITY_DN87576_c0_g1_i1.p1	0.456	57	30	0	2	58	99	155	4.496E-06	43	60
L_polyphemus_abd-a_A1-b	TRINITY_DN1610_c10_g1_i1.p1	0.403	62	33	0	2	58	208	269	8.530E-06	42	60
L_polyphemus_abd-a_A1-b	TRINITY_DN13352_c0_g1_i1.p1	0.423	59	33	0	2	60	224	282	8.530E-06	42	60
L_polyphemus_abd-a_A1-b	TRINITY_DN13352_c0_g1_i3.p1	0.423	59	33	0	2	60	224	282	8.530E-06	42	60
L_polyphemus_abd-a_A1-b	TRINITY_DN3296_c1_g1_i2.p1	0.389	59	35	0	1	59	5	63	2.230E-05	41	60
L_polyphemus_abd-a_A1-b	TRINITY_DN49921_c0_g1_i1.p1	0.438	57	31	0	3	59	174	230	2.230E-05	41	60
L_polyphemus_abd-a_A1-b	TRINITY_DN3296_c1_g1_i1.p1	0.389	59	35	0	1	59	167	225	2.230E-05	41	60
L_polyphemus_abd-a_A1-b	TRINITY_DN23307_c0_g1_i1.p1	0.421	57	32	0	3	59	110	166	2.230E-05	41	60
L_polyphemus_abd-a_A1-b	TRINITY_DN23307_c0_g1_i3.p1	0.421	57	32	0	3	59	251	307	2.230E-05	41	60
L_polyphemus_abd-a_A1-b	TRINITY_DN75292_c0_g1_i1.p1	0.442	52	28	0	4	55	178	229	3.072E-05	40	60
L_polyphemus_abd-a_A1-b	TRINITY_DN4774_c4_g1_i1.p1	0.406	59	34	0	1	59	187	245	3.072E-05	40	60
L_polyphemus_abd-a_A1-b	TRINITY_DN38792_c0_g1_i1.p1	0.475	40	20	0	16	55	147	186	5.831E-05	40	60
L_polyphemus_abd-a_A1-b	TRINITY_DN7264_c0_g1_i1.p1	0.407	54	31	0	2	55	248	301	5.831E-05	40	60
L_polyphemus_abd-a_A1-b	TRINITY_DN7264_c0_g1_i2.p1	0.407	54	31	0	2	55	248	301	5.831E-05	40	60
L_polyphemus_abd-a_A1-b	TRINITY_DN4935_c0_g1_i1.p1	0.421	57	32	0	2	58	139	195	8.034E-05	39	60
L_polyphemus_abd-a_A1-b	TRINITY_DN11697_c0_g1_i4.p1	0.431	58	32	0	1	58	9	66	2.102E-04	38	60
L_polyphemus_abd-a_A1-b	TRINITY_DN11697_c0_g1_i1.p1	0.431	58	32	0	1	58	209	266	2.102E-04	38	60
L_polyphemus_abd-a_A1-b	TRINITY_DN11697_c0_g1_i3.p1	0.431	58	32	0	1	58	209	266	2.102E-04	38	60
L_polyphemus_abd-a_A1-b	TRINITY_DN3124_c0_g1_i1.p1	0.388	54	32	0	2	55	228	281	2.897E-04	38	60
L_polyphemus_abd-a_A1-b	TRINITY_DN3124_c0_g1_i2.p1	0.388	54	32	0	2	55	228	281	2.897E-04	38	60
L_polyphemus_abd-a_A1-b	TRINITY_DN3124_c0_g1_i3.p1	0.388	54	32	0	2	55	228	281	2.897E-04	38	60
L_polyphemus_abd-a_A1-b	TRINITY_DN3124_c0_g1_i4.p1	0.388	54	32	0	2	55	228	281	2.897E-04	38	60
L_polyphemus_abd-a_A1-b	TRINITY_DN3124_c0_g1_i5.p1	0.388	54	32	0	2	55	228	281	2.897E-04	38	60
L_polyphemus_abd-a_A1-b	TRINITY_DN4861_c0_g3_i1.p1	0.379	58	35	0	1	58	134	191	5.503E-04	37	60
P_tepidariorum_abd-A-A	TRINITY_DN4226_c3_g1_i1.p1	0.933	60	4	0	1	60	113	172	1.716E-31	115	60
P_tepidariorum_abd-A-A	TRINITY_DN6952_c0_g1_i12.p1	0.932	59	4	0	1	59	198	256	1.579E-30	113	60
P_tepidariorum_abd-A-A	TRINITY_DN6952_c0_g1_i2.p1	0.932	59	4	0	1	59	198	256	1.579E-30	113	60
P_tepidariorum_abd-A-A	TRINITY_DN6952_c0_g1_i3.p1	0.932	59	4	0	1	59	198	256	1.579E-30	113	60
P_tepidariorum_abd-A-A	TRINITY_DN6952_c0_g1_i4.p1	0.932	59	4	0	1	59	198	256	1.579E-30	113	60
P_tepidariorum_abd-A-A	TRINITY_DN6952_c0_g1_i5.p1	0.932	59	4	0	1	59	198	256	1.579E-30	113	60
P_tepidariorum_abd-A-A	TRINITY_DN6952_c0_g1_i6.p1	0.932	59	4	0	1	59	198	256	1.579E-30	113	60
P_tepidariorum_abd-A-A	TRINITY_DN6952_c0_g1_i7.p1	0.932	59	4	0	1	59	198	256	1.579E-30	113	60
P_tepidariorum_abd-A-A	TRINITY_DN6952_c0_g1_i8.p1	0.932	59	4	0	1	59	198	256	1.579E-30	113	60
P_tepidariorum_abd-A-A	TRINITY_DN6952_c0_g1_i10.p1	0.932	59	4	0	1	59	198	256	1.579E-30	113	60
P_tepidariorum_abd-A-A	TRINITY_DN7980_c0_g1_i1.p1	0.862	58	8	0	2	59	218	275	6.024E-27	102	60
P_tepidariorum_abd-A-A	TRINITY_DN7980_c0_g1_i3.p1	0.862	58	8	0	2	59	218	275	6.024E-27	102	60
P_tepidariorum_abd-A-A	TRINITY_DN5330_c2_g1_i1.p1	0.879	58	7	0	2	59	214	271	8.273E-27	102	60
P_tepidariorum_abd-A-A	TRINITY_DN5330_c2_g1_i2.p1	0.879	58	7	0	2	59	214	271	8.273E-27	102	60
P_tepidariorum_abd-A-A	TRINITY_DN42809_c0_g1_i1.p1	0.810	58	11	0	2	59	205	262	1.327E-24	96	60
P_tepidariorum_abd-A-A	TRINITY_DN5093_c0_g1_i1.p1	0.689	58	18	0	2	59	192	249	1.134E-18	79	60
P_tepidariorum_abd-A-A	TRINITY_DN5093_c0_g1_i2.p1	0.689	58	18	0	2	59	192	249	1.134E-18	79	60
P_tepidariorum_abd-A-A	TRINITY_DN5093_c0_g1_i3.p1	0.689	58	18	0	2	59	192	249	1.134E-18	79	60
P_tepidariorum_abd-A-A	TRINITY_DN50311_c0_g1_i2.p2	0.689	58	18	0	2	59	38	95	4.044E-18	77	60
P_tepidariorum_abd-A-A	TRINITY_DN68275_c0_g1_i1.p1	0.701	57	17	0	4	60	162	218	4.044E-18	77	60
P_tepidariorum_abd-A-A	TRINITY_DN6885_c0_g1_i1.p1	0.631	57	21	0	2	58	269	325	1.337E-16	73	60
P_tepidariorum_abd-A-A	TRINITY_DN8932_c4_g1_i1.p1	0.583	60	25	0	1	60	232	291	6.087E-15	68	60
P_tepidariorum_abd-A-A	TRINITY_DN94089_c0_g1_i1.p1	0.603	58	23	0	2	59	216	273	7.772E-14	65	60
P_tepidariorum_abd-A-A	TRINITY_DN844_c0_g2_i2.p1	0.614	57	22	0	3	59	696	752	7.772E-14	65	60
P_tepidariorum_abd-A-A	TRINITY_DN844_c0_g2_i3.p1	0.614	57	22	0	3	59	696	752	7.772E-14	65	60
P_tepidariorum_abd-A-A	TRINITY_DN844_c0_g2_i1.p1	0.614	57	22	0	3	59	696	752	7.772E-14	65	60
P_tepidariorum_abd-A-A	TRINITY_DN3276_c2_g1_i1.p1	0.578	57	24	0	2	58	200	256	3.821E-13	63	60
P_tepidariorum_abd-A-A	TRINITY_DN13569_c0_g1_i1.p1	0.578	57	24	0	2	58	206	262	1.366E-12	61	60
P_tepidariorum_abd-A-A	TRINITY_DN5087_c1_g1_i1.p1	0.543	57	26	0	2	58	139	195	8.618E-11	56	60
P_tepidariorum_abd-A-A	TRINITY_DN5087_c1_g1_i2.p1	0.543	57	26	0	2	58	139	195	8.618E-11	56	60
P_tepidariorum_abd-A-A	TRINITY_DN3581_c4_g1_i3.p1	0.500	58	29	0	1	58	7	64	2.244E-10	55	60
P_tepidariorum_abd-A-A	TRINITY_DN3581_c4_g1_i1.p1	0.500	58	29	0	1	58	97	154	2.244E-10	55	60
P_tepidariorum_abd-A-A	TRINITY_DN3581_c4_g1_i2.p1	0.500	58	29	0	1	58	280	337	2.244E-10	55	60
P_tepidariorum_abd-A-A	TRINITY_DN35158_c0_g1_i1.p1	0.482	58	30	0	1	58	140	197	4.248E-10	54	60
P_tepidariorum_abd-A-A	TRINITY_DN35158_c0_g1_i2.p1	0.482	58	30	0	1	58	140	197	4.248E-10	54	60
P_tepidariorum_abd-A-A	TRINITY_DN54695_c0_g1_i4.p1	0.440	59	32	0	1	59	17	75	1.106E-09	53	60
P_tepidariorum_abd-A-A	TRINITY_DN8143_c0_g1_i1.p1	0.508	57	28	0	2	58	109	165	1.106E-09	53	60
P_tepidariorum_abd-A-A	TRINITY_DN54695_c0_g1_i3.p1	0.440	59	32	0	1	59	185	243	1.106E-09	53	60
P_tepidariorum_abd-A-A	TRINITY_DN1915_c4_g1_i1.p1	0.466	60	32	0	1	60	173	232	2.095E-09	52	60
P_tepidariorum_abd-A-A	TRINITY_DN6208_c1_g1_i1.p1	0.482	58	30	0	2	59	210	267	5.460E-09	51	60
P_tepidariorum_abd-A-A	TRINITY_DN74767_c0_g1_i1.p1	0.473	57	30	0	2	58	176	232	1.423E-08	50	60
P_tepidariorum_abd-A-A	TRINITY_DN15196_c0_g1_i2.p1	0.456	57	30	0	2	58	195	251	1.959E-08	49	60
P_tepidariorum_abd-A-A	TRINITY_DN15196_c0_g1_i1.p1	0.456	57	30	0	2	58	195	251	1.959E-08	49	60
P_tepidariorum_abd-A-A	TRINITY_DN5440_c0_g3_i1.p1	0.456	57	30	0	2	58	43	99	3.711E-08	49	60
P_tepidariorum_abd-A-A	TRINITY_DN5440_c0_g3_i2.p1	0.456	57	30	0	2	58	145	201	3.711E-08	49	60
P_tepidariorum_abd-A-A	TRINITY_DN5440_c0_g2_i1.p1	0.456	57	30	0	2	58	155	211	3.711E-08	49	60
P_tepidariorum_abd-A-A	TRINITY_DN1340_c1_g1_i1.p1	0.457	59	31	0	2	60	130	188	3.711E-08	49	60
P_tepidariorum_abd-A-A	TRINITY_DN1921_c0_g1_i1.p1	0.472	55	29	0	1	55	169	223	9.680E-08	48	60
P_tepidariorum_abd-A-A	TRINITY_DN5028_c0_g1_i1.p1	0.431	58	32	0	2	59	32	89	1.333E-07	47	60
P_tepidariorum_abd-A-A	TRINITY_DN4696_c0_g1_i1.p1	0.423	59	33	0	1	59	170	228	1.333E-07	47	60
P_tepidariorum_abd-A-A	TRINITY_DN4696_c0_g1_i2.p1	0.423	59	33	0	1	59	170	228	1.333E-07	47	60
P_tepidariorum_abd-A-A	TRINITY_DN3800_c0_g1_i1.p1	0.465	58	30	0	2	59	74	131	1.333E-07	47	60
P_tepidariorum_abd-A-A	TRINITY_DN5028_c0_g1_i2.p1	0.431	58	32	0	2	59	167	224	1.333E-07	47	60
P_tepidariorum_abd-A-A	TRINITY_DN7490_c0_g1_i2.p1	0.448	58	31	0	2	59	54	111	1.835E-07	47	60
P_tepidariorum_abd-A-A	TRINITY_DN7490_c0_g1_i6.p1	0.448	58	31	0	2	59	54	111	1.835E-07	47	60
P_tepidariorum_abd-A-A	TRINITY_DN7490_c0_g1_i3.p1	0.448	58	31	0	2	59	150	207	1.835E-07	47	60
P_tepidariorum_abd-A-A	TRINITY_DN7490_c0_g1_i4.p1	0.448	58	31	0	2	59	150	207	1.835E-07	47	60
P_tepidariorum_abd-A-A	TRINITY_DN8621_c0_g1_i1.p1	0.431	58	32	0	2	59	134	191	1.835E-07	47	60
P_tepidariorum_abd-A-A	TRINITY_DN9102_c1_g1_i1.p1	0.473	57	30	0	2	58	119	175	2.526E-07	46	60
P_tepidariorum_abd-A-A	TRINITY_DN13626_c0_g2_i1.p1	0.431	58	32	0	2	59	155	212	2.526E-07	46	60
P_tepidariorum_abd-A-A	TRINITY_DN3800_c0_g1_i2.p1	0.473	57	30	0	2	58	74	130	2.526E-07	46	60
P_tepidariorum_abd-A-A	TRINITY_DN5630_c0_g2_i1.p1	0.413	58	33	0	2	59	46	103	4.788E-07	46	60
P_tepidariorum_abd-A-A	TRINITY_DN5630_c0_g2_i2.p1	0.413	58	33	0	2	59	46	103	4.788E-07	46	60
P_tepidariorum_abd-A-A	TRINITY_DN1610_c10_g1_i1.p1	0.444	54	29	0	5	58	216	269	4.788E-07	46	60
P_tepidariorum_abd-A-A	TRINITY_DN653_c0_g1_i5.p1	0.413	58	33	0	1	58	204	261	6.593E-07	45	60
P_tepidariorum_abd-A-A	TRINITY_DN653_c0_g1_i1.p1	0.413	58	33	0	1	58	204	261	6.593E-07	45	60
P_tepidariorum_abd-A-A	TRINITY_DN653_c0_g1_i4.p1	0.413	58	33	0	1	58	204	261	6.593E-07	45	60
P_tepidariorum_abd-A-A	TRINITY_DN653_c0_g1_i6.p1	0.413	58	33	0	1	58	253	310	6.593E-07	45	60
P_tepidariorum_abd-A-A	TRINITY_DN653_c0_g1_i2.p1	0.413	58	33	0	1	58	253	310	6.593E-07	45	60
P_tepidariorum_abd-A-A	TRINITY_DN653_c0_g1_i3.p1	0.413	58	33	0	1	58	253	310	6.593E-07	45	60
P_tepidariorum_abd-A-A	TRINITY_DN7960_c1_g1_i1.p1	0.423	59	33	0	1	59	179	237	9.078E-07	45	60
P_tepidariorum_abd-A-A	TRINITY_DN7960_c1_g1_i2.p1	0.423	59	33	0	1	59	179	237	9.078E-07	45	60
P_tepidariorum_abd-A-A	TRINITY_DN75292_c0_g1_i1.p1	0.421	57	32	0	4	60	178	234	2.371E-06	44	60
P_tepidariorum_abd-A-A	TRINITY_DN87576_c0_g1_i1.p1	0.438	57	31	0	2	58	99	155	4.496E-06	43	60
P_tepidariorum_abd-A-A	TRINITY_DN13352_c0_g1_i1.p1	0.406	59	34	0	2	60	224	282	6.193E-06	42	60
P_tepidariorum_abd-A-A	TRINITY_DN13352_c0_g1_i3.p1	0.406	59	34	0	2	60	224	282	6.193E-06	42	60
P_tepidariorum_abd-A-A	TRINITY_DN3296_c1_g1_i2.p1	0.389	59	35	0	1	59	5	63	8.530E-06	42	60
P_tepidariorum_abd-A-A	TRINITY_DN3296_c1_g1_i1.p1	0.389	59	35	0	1	59	167	225	8.530E-06	42	60
P_tepidariorum_abd-A-A	TRINITY_DN38792_c0_g1_i1.p1	0.421	57	31	0	2	55	130	186	1.175E-05	42	60
P_tepidariorum_abd-A-A	TRINITY_DN4774_c4_g1_i1.p1	0.406	59	34	0	1	59	187	245	1.175E-05	42	60
P_tepidariorum_abd-A-A	TRINITY_DN7264_c0_g1_i1.p1	0.407	54	31	0	2	55	248	301	3.072E-05	40	60
P_tepidariorum_abd-A-A	TRINITY_DN7264_c0_g1_i2.p1	0.407	54	31	0	2	55	248	301	3.072E-05	40	60
P_tepidariorum_abd-A-A	TRINITY_DN4861_c0_g3_i1.p1	0.396	58	34	0	1	58	134	191	5.831E-05	40	60
P_tepidariorum_abd-A-A	TRINITY_DN4935_c0_g1_i1.p1	0.438	57	31	0	2	58	139	195	5.831E-05	40	60
P_tepidariorum_abd-A-A	TRINITY_DN3124_c0_g1_i1.p1	0.388	54	32	0	2	55	228	281	5.831E-05	40	60
P_tepidariorum_abd-A-A	TRINITY_DN3124_c0_g1_i2.p1	0.388	54	32	0	2	55	228	281	5.831E-05	40	60
P_tepidariorum_abd-A-A	TRINITY_DN3124_c0_g1_i3.p1	0.388	54	32	0	2	55	228	281	5.831E-05	40	60
P_tepidariorum_abd-A-A	TRINITY_DN3124_c0_g1_i4.p1	0.388	54	32	0	2	55	228	281	5.831E-05	40	60
P_tepidariorum_abd-A-A	TRINITY_DN3124_c0_g1_i5.p1	0.388	54	32	0	2	55	228	281	5.831E-05	40	60
P_tepidariorum_abd-A-A	TRINITY_DN49921_c0_g1_i1.p1	0.403	57	33	0	3	59	174	230	8.034E-05	39	60
P_tepidariorum_abd-A-A	TRINITY_DN23307_c0_g1_i1.p1	0.385	57	34	0	3	59	110	166	8.034E-05	39	60
P_tepidariorum_abd-A-A	TRINITY_DN23307_c0_g1_i3.p1	0.385	57	34	0	3	59	251	307	8.034E-05	39	60
P_tepidariorum_abd-A-A	TRINITY_DN11697_c0_g1_i4.p1	0.413	58	33	0	1	58	9	66	2.102E-04	38	60
P_tepidariorum_abd-A-A	TRINITY_DN11697_c0_g1_i1.p1	0.413	58	33	0	1	58	209	266	2.102E-04	38	60
P_tepidariorum_abd-A-A	TRINITY_DN11697_c0_g1_i3.p1	0.413	58	33	0	1	58	209	266	2.102E-04	38	60
T_antipodiana_abd-A-A	TRINITY_DN4226_c3_g1_i1.p1	0.933	60	4	0	1	60	113	172	1.716E-31	115	60
T_antipodiana_abd-A-A	TRINITY_DN6952_c0_g1_i12.p1	0.932	59	4	0	1	59	198	256	1.579E-30	113	60
T_antipodiana_abd-A-A	TRINITY_DN6952_c0_g1_i2.p1	0.932	59	4	0	1	59	198	256	1.579E-30	113	60
T_antipodiana_abd-A-A	TRINITY_DN6952_c0_g1_i3.p1	0.932	59	4	0	1	59	198	256	1.579E-30	113	60
T_antipodiana_abd-A-A	TRINITY_DN6952_c0_g1_i4.p1	0.932	59	4	0	1	59	198	256	1.579E-30	113	60
T_antipodiana_abd-A-A	TRINITY_DN6952_c0_g1_i5.p1	0.932	59	4	0	1	59	198	256	1.579E-30	113	60
T_antipodiana_abd-A-A	TRINITY_DN6952_c0_g1_i6.p1	0.932	59	4	0	1	59	198	256	1.579E-30	113	60
T_antipodiana_abd-A-A	TRINITY_DN6952_c0_g1_i7.p1	0.932	59	4	0	1	59	198	256	1.579E-30	113	60
T_antipodiana_abd-A-A	TRINITY_DN6952_c0_g1_i8.p1	0.932	59	4	0	1	59	198	256	1.579E-30	113	60
T_antipodiana_abd-A-A	TRINITY_DN6952_c0_g1_i10.p1	0.932	59	4	0	1	59	198	256	1.579E-30	113	60
T_antipodiana_abd-A-A	TRINITY_DN7980_c0_g1_i1.p1	0.862	58	8	0	2	59	218	275	6.024E-27	102	60
T_antipodiana_abd-A-A	TRINITY_DN7980_c0_g1_i3.p1	0.862	58	8	0	2	59	218	275	6.024E-27	102	60
T_antipodiana_abd-A-A	TRINITY_DN5330_c2_g1_i1.p1	0.879	58	7	0	2	59	214	271	8.273E-27	102	60
T_antipodiana_abd-A-A	TRINITY_DN5330_c2_g1_i2.p1	0.879	58	7	0	2	59	214	271	8.273E-27	102	60
T_antipodiana_abd-A-A	TRINITY_DN42809_c0_g1_i1.p1	0.810	58	11	0	2	59	205	262	1.327E-24	96	60
T_antipodiana_abd-A-A	TRINITY_DN5093_c0_g1_i1.p1	0.689	58	18	0	2	59	192	249	1.134E-18	79	60
T_antipodiana_abd-A-A	TRINITY_DN5093_c0_g1_i2.p1	0.689	58	18	0	2	59	192	249	1.134E-18	79	60
T_antipodiana_abd-A-A	TRINITY_DN5093_c0_g1_i3.p1	0.689	58	18	0	2	59	192	249	1.134E-18	79	60
T_antipodiana_abd-A-A	TRINITY_DN50311_c0_g1_i2.p2	0.689	58	18	0	2	59	38	95	4.044E-18	77	60
T_antipodiana_abd-A-A	TRINITY_DN68275_c0_g1_i1.p1	0.701	57	17	0	4	60	162	218	4.044E-18	77	60
T_antipodiana_abd-A-A	TRINITY_DN6885_c0_g1_i1.p1	0.631	57	21	0	2	58	269	325	1.337E-16	73	60
T_antipodiana_abd-A-A	TRINITY_DN8932_c4_g1_i1.p1	0.583	60	25	0	1	60	232	291	6.087E-15	68	60
T_antipodiana_abd-A-A	TRINITY_DN94089_c0_g1_i1.p1	0.603	58	23	0	2	59	216	273	7.772E-14	65	60
T_antipodiana_abd-A-A	TRINITY_DN844_c0_g2_i2.p1	0.614	57	22	0	3	59	696	752	7.772E-14	65	60
T_antipodiana_abd-A-A	TRINITY_DN844_c0_g2_i3.p1	0.614	57	22	0	3	59	696	752	7.772E-14	65	60
T_antipodiana_abd-A-A	TRINITY_DN844_c0_g2_i1.p1	0.614	57	22	0	3	59	696	752	7.772E-14	65	60
T_antipodiana_abd-A-A	TRINITY_DN3276_c2_g1_i1.p1	0.578	57	24	0	2	58	200	256	3.821E-13	63	60
T_antipodiana_abd-A-A	TRINITY_DN13569_c0_g1_i1.p1	0.578	57	24	0	2	58	206	262	1.366E-12	61	60
T_antipodiana_abd-A-A	TRINITY_DN5087_c1_g1_i1.p1	0.543	57	26	0	2	58	139	195	8.618E-11	56	60
T_antipodiana_abd-A-A	TRINITY_DN5087_c1_g1_i2.p1	0.543	57	26	0	2	58	139	195	8.618E-11	56	60
T_antipodiana_abd-A-A	TRINITY_DN3581_c4_g1_i3.p1	0.500	58	29	0	1	58	7	64	2.244E-10	55	60
T_antipodiana_abd-A-A	TRINITY_DN3581_c4_g1_i1.p1	0.500	58	29	0	1	58	97	154	2.244E-10	55	60
T_antipodiana_abd-A-A	TRINITY_DN3581_c4_g1_i2.p1	0.500	58	29	0	1	58	280	337	2.244E-10	55	60
T_antipodiana_abd-A-A	TRINITY_DN35158_c0_g1_i1.p1	0.482	58	30	0	1	58	140	197	4.248E-10	54	60
T_antipodiana_abd-A-A	TRINITY_DN35158_c0_g1_i2.p1	0.482	58	30	0	1	58	140	197	4.248E-10	54	60
T_antipodiana_abd-A-A	TRINITY_DN54695_c0_g1_i4.p1	0.440	59	32	0	1	59	17	75	1.106E-09	53	60
T_antipodiana_abd-A-A	TRINITY_DN8143_c0_g1_i1.p1	0.508	57	28	0	2	58	109	165	1.106E-09	53	60
T_antipodiana_abd-A-A	TRINITY_DN54695_c0_g1_i3.p1	0.440	59	32	0	1	59	185	243	1.106E-09	53	60
T_antipodiana_abd-A-A	TRINITY_DN1915_c4_g1_i1.p1	0.466	60	32	0	1	60	173	232	2.095E-09	52	60
T_antipodiana_abd-A-A	TRINITY_DN6208_c1_g1_i1.p1	0.482	58	30	0	2	59	210	267	5.460E-09	51	60
T_antipodiana_abd-A-A	TRINITY_DN74767_c0_g1_i1.p1	0.473	57	30	0	2	58	176	232	1.423E-08	50	60
T_antipodiana_abd-A-A	TRINITY_DN15196_c0_g1_i2.p1	0.456	57	30	0	2	58	195	251	1.959E-08	49	60
T_antipodiana_abd-A-A	TRINITY_DN15196_c0_g1_i1.p1	0.456	57	30	0	2	58	195	251	1.959E-08	49	60
T_antipodiana_abd-A-A	TRINITY_DN5440_c0_g3_i1.p1	0.456	57	30	0	2	58	43	99	3.711E-08	49	60
T_antipodiana_abd-A-A	TRINITY_DN5440_c0_g3_i2.p1	0.456	57	30	0	2	58	145	201	3.711E-08	49	60
T_antipodiana_abd-A-A	TRINITY_DN5440_c0_g2_i1.p1	0.456	57	30	0	2	58	155	211	3.711E-08	49	60
T_antipodiana_abd-A-A	TRINITY_DN1340_c1_g1_i1.p1	0.457	59	31	0	2	60	130	188	3.711E-08	49	60
T_antipodiana_abd-A-A	TRINITY_DN1921_c0_g1_i1.p1	0.472	55	29	0	1	55	169	223	9.680E-08	48	60
T_antipodiana_abd-A-A	TRINITY_DN5028_c0_g1_i1.p1	0.431	58	32	0	2	59	32	89	1.333E-07	47	60
T_antipodiana_abd-A-A	TRINITY_DN4696_c0_g1_i1.p1	0.423	59	33	0	1	59	170	228	1.333E-07	47	60
T_antipodiana_abd-A-A	TRINITY_DN4696_c0_g1_i2.p1	0.423	59	33	0	1	59	170	228	1.333E-07	47	60
T_antipodiana_abd-A-A	TRINITY_DN3800_c0_g1_i1.p1	0.465	58	30	0	2	59	74	131	1.333E-07	47	60
T_antipodiana_abd-A-A	TRINITY_DN5028_c0_g1_i2.p1	0.431	58	32	0	2	59	167	224	1.333E-07	47	60
T_antipodiana_abd-A-A	TRINITY_DN7490_c0_g1_i2.p1	0.448	58	31	0	2	59	54	111	1.835E-07	47	60
T_antipodiana_abd-A-A	TRINITY_DN7490_c0_g1_i6.p1	0.448	58	31	0	2	59	54	111	1.835E-07	47	60
T_antipodiana_abd-A-A	TRINITY_DN7490_c0_g1_i3.p1	0.448	58	31	0	2	59	150	207	1.835E-07	47	60
T_antipodiana_abd-A-A	TRINITY_DN7490_c0_g1_i4.p1	0.448	58	31	0	2	59	150	207	1.835E-07	47	60
T_antipodiana_abd-A-A	TRINITY_DN8621_c0_g1_i1.p1	0.431	58	32	0	2	59	134	191	1.835E-07	47	60
T_antipodiana_abd-A-A	TRINITY_DN9102_c1_g1_i1.p1	0.473	57	30	0	2	58	119	175	2.526E-07	46	60
T_antipodiana_abd-A-A	TRINITY_DN13626_c0_g2_i1.p1	0.431	58	32	0	2	59	155	212	2.526E-07	46	60
T_antipodiana_abd-A-A	TRINITY_DN3800_c0_g1_i2.p1	0.473	57	30	0	2	58	74	130	2.526E-07	46	60
T_antipodiana_abd-A-A	TRINITY_DN5630_c0_g2_i1.p1	0.413	58	33	0	2	59	46	103	4.788E-07	46	60
T_antipodiana_abd-A-A	TRINITY_DN5630_c0_g2_i2.p1	0.413	58	33	0	2	59	46	103	4.788E-07	46	60
T_antipodiana_abd-A-A	TRINITY_DN1610_c10_g1_i1.p1	0.444	54	29	0	5	58	216	269	4.788E-07	46	60
T_antipodiana_abd-A-A	TRINITY_DN653_c0_g1_i5.p1	0.413	58	33	0	1	58	204	261	6.593E-07	45	60
T_antipodiana_abd-A-A	TRINITY_DN653_c0_g1_i1.p1	0.413	58	33	0	1	58	204	261	6.593E-07	45	60
T_antipodiana_abd-A-A	TRINITY_DN653_c0_g1_i4.p1	0.413	58	33	0	1	58	204	261	6.593E-07	45	60
T_antipodiana_abd-A-A	TRINITY_DN653_c0_g1_i6.p1	0.413	58	33	0	1	58	253	310	6.593E-07	45	60
T_antipodiana_abd-A-A	TRINITY_DN653_c0_g1_i2.p1	0.413	58	33	0	1	58	253	310	6.593E-07	45	60
T_antipodiana_abd-A-A	TRINITY_DN653_c0_g1_i3.p1	0.413	58	33	0	1	58	253	310	6.593E-07	45	60
T_antipodiana_abd-A-A	TRINITY_DN7960_c1_g1_i1.p1	0.423	59	33	0	1	59	179	237	9.078E-07	45	60
T_antipodiana_abd-A-A	TRINITY_DN7960_c1_g1_i2.p1	0.423	59	33	0	1	59	179	237	9.078E-07	45	60
T_antipodiana_abd-A-A	TRINITY_DN75292_c0_g1_i1.p1	0.421	57	32	0	4	60	178	234	2.371E-06	44	60
T_antipodiana_abd-A-A	TRINITY_DN87576_c0_g1_i1.p1	0.438	57	31	0	2	58	99	155	4.496E-06	43	60
T_antipodiana_abd-A-A	TRINITY_DN13352_c0_g1_i1.p1	0.406	59	34	0	2	60	224	282	6.193E-06	42	60
T_antipodiana_abd-A-A	TRINITY_DN13352_c0_g1_i3.p1	0.406	59	34	0	2	60	224	282	6.193E-06	42	60
T_antipodiana_abd-A-A	TRINITY_DN3296_c1_g1_i2.p1	0.389	59	35	0	1	59	5	63	8.530E-06	42	60
T_antipodiana_abd-A-A	TRINITY_DN3296_c1_g1_i1.p1	0.389	59	35	0	1	59	167	225	8.530E-06	42	60
T_antipodiana_abd-A-A	TRINITY_DN38792_c0_g1_i1.p1	0.421	57	31	0	2	55	130	186	1.175E-05	42	60
T_antipodiana_abd-A-A	TRINITY_DN4774_c4_g1_i1.p1	0.406	59	34	0	1	59	187	245	1.175E-05	42	60
T_antipodiana_abd-A-A	TRINITY_DN7264_c0_g1_i1.p1	0.407	54	31	0	2	55	248	301	3.072E-05	40	60
T_antipodiana_abd-A-A	TRINITY_DN7264_c0_g1_i2.p1	0.407	54	31	0	2	55	248	301	3.072E-05	40	60
T_antipodiana_abd-A-A	TRINITY_DN4861_c0_g3_i1.p1	0.396	58	34	0	1	58	134	191	5.831E-05	40	60
T_antipodiana_abd-A-A	TRINITY_DN4935_c0_g1_i1.p1	0.438	57	31	0	2	58	139	195	5.831E-05	40	60
T_antipodiana_abd-A-A	TRINITY_DN3124_c0_g1_i1.p1	0.388	54	32	0	2	55	228	281	5.831E-05	40	60
T_antipodiana_abd-A-A	TRINITY_DN3124_c0_g1_i2.p1	0.388	54	32	0	2	55	228	281	5.831E-05	40	60
T_antipodiana_abd-A-A	TRINITY_DN3124_c0_g1_i3.p1	0.388	54	32	0	2	55	228	281	5.831E-05	40	60
T_antipodiana_abd-A-A	TRINITY_DN3124_c0_g1_i4.p1	0.388	54	32	0	2	55	228	281	5.831E-05	40	60
T_antipodiana_abd-A-A	TRINITY_DN3124_c0_g1_i5.p1	0.388	54	32	0	2	55	228	281	5.831E-05	40	60
T_antipodiana_abd-A-A	TRINITY_DN49921_c0_g1_i1.p1	0.403	57	33	0	3	59	174	230	8.034E-05	39	60
T_antipodiana_abd-A-A	TRINITY_DN23307_c0_g1_i1.p1	0.385	57	34	0	3	59	110	166	8.034E-05	39	60
T_antipodiana_abd-A-A	TRINITY_DN23307_c0_g1_i3.p1	0.385	57	34	0	3	59	251	307	8.034E-05	39	60
T_antipodiana_abd-A-A	TRINITY_DN11697_c0_g1_i4.p1	0.413	58	33	0	1	58	9	66	2.102E-04	38	60
T_antipodiana_abd-A-A	TRINITY_DN11697_c0_g1_i1.p1	0.413	58	33	0	1	58	209	266	2.102E-04	38	60
T_antipodiana_abd-A-A	TRINITY_DN11697_c0_g1_i3.p1	0.413	58	33	0	1	58	209	266	2.102E-04	38	60
E_kanangrensis_abdA_CCK73377	TRINITY_DN4226_c3_g1_i1.p1	0.932	59	4	0	1	59	114	172	7.957E-31	113	59
E_kanangrensis_abdA_CCK73377	TRINITY_DN6952_c0_g1_i12.p1	0.931	58	4	0	1	58	199	256	1.006E-29	110	59
E_kanangrensis_abdA_CCK73377	TRINITY_DN6952_c0_g1_i2.p1	0.931	58	4	0	1	58	199	256	1.006E-29	110	59
E_kanangrensis_abdA_CCK73377	TRINITY_DN6952_c0_g1_i3.p1	0.931	58	4	0	1	58	199	256	1.006E-29	110	59
E_kanangrensis_abdA_CCK73377	TRINITY_DN6952_c0_g1_i4.p1	0.931	58	4	0	1	58	199	256	1.006E-29	110	59
E_kanangrensis_abdA_CCK73377	TRINITY_DN6952_c0_g1_i5.p1	0.931	58	4	0	1	58	199	256	1.006E-29	110	59
E_kanangrensis_abdA_CCK73377	TRINITY_DN6952_c0_g1_i6.p1	0.931	58	4	0	1	58	199	256	1.006E-29	110	59
E_kanangrensis_abdA_CCK73377	TRINITY_DN6952_c0_g1_i7.p1	0.931	58	4	0	1	58	199	256	1.006E-29	110	59
E_kanangrensis_abdA_CCK73377	TRINITY_DN6952_c0_g1_i8.p1	0.931	58	4	0	1	58	199	256	1.006E-29	110	59
E_kanangrensis_abdA_CCK73377	TRINITY_DN6952_c0_g1_i10.p1	0.931	58	4	0	1	58	199	256	1.006E-29	110	59
E_kanangrensis_abdA_CCK73377	TRINITY_DN7980_c0_g1_i1.p1	0.862	58	8	0	1	58	218	275	1.080E-26	102	59
E_kanangrensis_abdA_CCK73377	TRINITY_DN7980_c0_g1_i3.p1	0.862	58	8	0	1	58	218	275	1.080E-26	102	59
E_kanangrensis_abdA_CCK73377	TRINITY_DN5330_c2_g1_i1.p1	0.879	58	7	0	1	58	214	271	1.483E-26	101	59
E_kanangrensis_abdA_CCK73377	TRINITY_DN5330_c2_g1_i2.p1	0.879	58	7	0	1	58	214	271	1.483E-26	101	59
E_kanangrensis_abdA_CCK73377	TRINITY_DN42809_c0_g1_i1.p1	0.810	58	11	0	1	58	205	262	2.379E-24	95	59
E_kanangrensis_abdA_CCK73377	TRINITY_DN5093_c0_g1_i1.p1	0.689	58	18	0	1	58	192	249	1.078E-18	79	59
E_kanangrensis_abdA_CCK73377	TRINITY_DN5093_c0_g1_i2.p1	0.689	58	18	0	1	58	192	249	1.078E-18	79	59
E_kanangrensis_abdA_CCK73377	TRINITY_DN5093_c0_g1_i3.p1	0.689	58	18	0	1	58	192	249	1.078E-18	79	59
E_kanangrensis_abdA_CCK73377	TRINITY_DN50311_c0_g1_i2.p2	0.689	58	18	0	1	58	38	95	1.886E-17	75	59
E_kanangrensis_abdA_CCK73377	TRINITY_DN68275_c0_g1_i1.p1	0.666	57	19	0	3	59	162	218	4.896E-17	74	59
E_kanangrensis_abdA_CCK73377	TRINITY_DN6885_c0_g1_i1.p1	0.614	57	22	0	1	57	269	325	8.576E-16	70	59
E_kanangrensis_abdA_CCK73377	TRINITY_DN8932_c4_g1_i1.p1	0.625	56	21	0	4	59	236	291	1.094E-14	67	59
E_kanangrensis_abdA_CCK73377	TRINITY_DN94089_c0_g1_i1.p1	0.603	58	23	0	1	58	216	273	1.017E-13	64	59
E_kanangrensis_abdA_CCK73377	TRINITY_DN844_c0_g2_i2.p1	0.614	57	22	0	2	58	696	752	1.017E-13	64	59
E_kanangrensis_abdA_CCK73377	TRINITY_DN844_c0_g2_i3.p1	0.614	57	22	0	2	58	696	752	1.017E-13	64	59
E_kanangrensis_abdA_CCK73377	TRINITY_DN844_c0_g2_i1.p1	0.614	57	22	0	2	58	696	752	1.017E-13	64	59
E_kanangrensis_abdA_CCK73377	TRINITY_DN3276_c2_g1_i1.p1	0.578	57	24	0	1	57	200	256	3.635E-13	63	59
E_kanangrensis_abdA_CCK73377	TRINITY_DN13569_c0_g1_i1.p1	0.578	57	24	0	1	57	206	262	4.652E-12	60	59
E_kanangrensis_abdA_CCK73377	TRINITY_DN5087_c1_g1_i1.p1	0.543	57	26	0	1	57	139	195	1.552E-10	55	59
E_kanangrensis_abdA_CCK73377	TRINITY_DN5087_c1_g1_i2.p1	0.543	57	26	0	1	57	139	195	1.552E-10	55	59
E_kanangrensis_abdA_CCK73377	TRINITY_DN3581_c4_g1_i3.p1	0.508	57	28	0	1	57	8	64	2.136E-10	55	59
E_kanangrensis_abdA_CCK73377	TRINITY_DN3581_c4_g1_i1.p1	0.508	57	28	0	1	57	98	154	2.136E-10	55	59
E_kanangrensis_abdA_CCK73377	TRINITY_DN3581_c4_g1_i2.p1	0.508	57	28	0	1	57	281	337	2.136E-10	55	59
E_kanangrensis_abdA_CCK73377	TRINITY_DN35158_c0_g1_i1.p1	0.473	57	30	0	1	57	141	197	3.777E-09	51	59
E_kanangrensis_abdA_CCK73377	TRINITY_DN35158_c0_g1_i2.p1	0.473	57	30	0	1	57	141	197	3.777E-09	51	59
E_kanangrensis_abdA_CCK73377	TRINITY_DN1915_c4_g1_i1.p1	0.474	59	31	0	1	59	174	232	5.198E-09	51	59
E_kanangrensis_abdA_CCK73377	TRINITY_DN8143_c0_g1_i1.p1	0.508	57	28	0	1	57	109	165	7.154E-09	51	59
E_kanangrensis_abdA_CCK73377	TRINITY_DN54695_c0_g1_i4.p1	0.431	58	32	0	1	58	18	75	9.847E-09	50	59
E_kanangrensis_abdA_CCK73377	TRINITY_DN54695_c0_g1_i3.p1	0.431	58	32	0	1	58	186	243	9.847E-09	50	59
E_kanangrensis_abdA_CCK73377	TRINITY_DN6208_c1_g1_i1.p1	0.482	58	30	0	1	58	210	267	1.865E-08	49	59
E_kanangrensis_abdA_CCK73377	TRINITY_DN74767_c0_g1_i1.p1	0.473	57	30	0	1	57	176	232	3.534E-08	49	59
E_kanangrensis_abdA_CCK73377	TRINITY_DN5440_c0_g3_i1.p1	0.456	57	30	0	1	57	43	99	9.220E-08	48	59
E_kanangrensis_abdA_CCK73377	TRINITY_DN5440_c0_g3_i2.p1	0.456	57	30	0	1	57	145	201	9.220E-08	48	59
E_kanangrensis_abdA_CCK73377	TRINITY_DN5440_c0_g2_i1.p1	0.456	57	30	0	1	57	155	211	9.220E-08	48	59
E_kanangrensis_abdA_CCK73377	TRINITY_DN15196_c0_g1_i2.p1	0.456	57	30	0	1	57	195	251	9.220E-08	48	59
E_kanangrensis_abdA_CCK73377	TRINITY_DN15196_c0_g1_i1.p1	0.456	57	30	0	1	57	195	251	9.220E-08	48	59
E_kanangrensis_abdA_CCK73377	TRINITY_DN4696_c0_g1_i1.p1	0.431	58	32	0	1	58	171	228	1.748E-07	47	59
E_kanangrensis_abdA_CCK73377	TRINITY_DN4696_c0_g1_i2.p1	0.431	58	32	0	1	58	171	228	1.748E-07	47	59
E_kanangrensis_abdA_CCK73377	TRINITY_DN7490_c0_g1_i2.p1	0.448	58	31	0	1	58	54	111	2.406E-07	46	59
E_kanangrensis_abdA_CCK73377	TRINITY_DN7490_c0_g1_i6.p1	0.448	58	31	0	1	58	54	111	2.406E-07	46	59
E_kanangrensis_abdA_CCK73377	TRINITY_DN7490_c0_g1_i3.p1	0.448	58	31	0	1	58	150	207	2.406E-07	46	59
E_kanangrensis_abdA_CCK73377	TRINITY_DN7490_c0_g1_i4.p1	0.448	58	31	0	1	58	150	207	2.406E-07	46	59
E_kanangrensis_abdA_CCK73377	TRINITY_DN5028_c0_g1_i1.p1	0.431	58	32	0	1	58	32	89	2.406E-07	46	59
E_kanangrensis_abdA_CCK73377	TRINITY_DN5028_c0_g1_i2.p1	0.431	58	32	0	1	58	167	224	2.406E-07	46	59
E_kanangrensis_abdA_CCK73377	TRINITY_DN8621_c0_g1_i1.p1	0.431	58	32	0	1	58	134	191	3.313E-07	46	59
E_kanangrensis_abdA_CCK73377	TRINITY_DN1921_c0_g1_i1.p1	0.480	52	27	0	3	54	172	223	4.561E-07	46	59
E_kanangrensis_abdA_CCK73377	TRINITY_DN1340_c1_g1_i1.p1	0.456	57	30	0	1	57	130	186	4.561E-07	46	59
E_kanangrensis_abdA_CCK73377	TRINITY_DN653_c0_g1_i5.p1	0.421	57	32	0	1	57	205	261	4.561E-07	46	59
E_kanangrensis_abdA_CCK73377	TRINITY_DN653_c0_g1_i1.p1	0.421	57	32	0	1	57	205	261	4.561E-07	46	59
E_kanangrensis_abdA_CCK73377	TRINITY_DN653_c0_g1_i4.p1	0.421	57	32	0	1	57	205	261	4.561E-07	46	59
E_kanangrensis_abdA_CCK73377	TRINITY_DN653_c0_g1_i6.p1	0.421	57	32	0	1	57	254	310	4.561E-07	46	59
E_kanangrensis_abdA_CCK73377	TRINITY_DN653_c0_g1_i2.p1	0.421	57	32	0	1	57	254	310	4.561E-07	46	59
E_kanangrensis_abdA_CCK73377	TRINITY_DN653_c0_g1_i3.p1	0.421	57	32	0	1	57	254	310	4.561E-07	46	59
E_kanangrensis_abdA_CCK73377	TRINITY_DN9102_c1_g1_i1.p1	0.473	57	30	0	1	57	119	175	6.281E-07	45	59
E_kanangrensis_abdA_CCK73377	TRINITY_DN5630_c0_g2_i1.p1	0.413	58	33	0	1	58	46	103	8.649E-07	45	59
E_kanangrensis_abdA_CCK73377	TRINITY_DN5630_c0_g2_i2.p1	0.413	58	33	0	1	58	46	103	8.649E-07	45	59
E_kanangrensis_abdA_CCK73377	TRINITY_DN3800_c0_g1_i1.p1	0.448	58	31	0	1	58	74	131	1.191E-06	44	59
E_kanangrensis_abdA_CCK73377	TRINITY_DN13626_c0_g2_i1.p1	0.413	58	33	0	1	58	155	212	1.640E-06	44	59
E_kanangrensis_abdA_CCK73377	TRINITY_DN1610_c10_g1_i1.p1	0.425	54	30	0	4	57	216	269	1.640E-06	44	59
E_kanangrensis_abdA_CCK73377	TRINITY_DN3800_c0_g1_i2.p1	0.456	57	30	0	1	57	74	130	2.259E-06	44	59
E_kanangrensis_abdA_CCK73377	TRINITY_DN7960_c1_g1_i1.p1	0.413	58	33	0	1	58	180	237	3.111E-06	43	59
E_kanangrensis_abdA_CCK73377	TRINITY_DN7960_c1_g1_i2.p1	0.413	58	33	0	1	58	180	237	3.111E-06	43	59
E_kanangrensis_abdA_CCK73377	TRINITY_DN13352_c0_g1_i1.p1	0.406	59	34	0	1	59	224	282	8.130E-06	42	59
E_kanangrensis_abdA_CCK73377	TRINITY_DN13352_c0_g1_i3.p1	0.406	59	34	0	1	59	224	282	8.130E-06	42	59
E_kanangrensis_abdA_CCK73377	TRINITY_DN87576_c0_g1_i1.p1	0.438	57	31	0	1	57	99	155	1.543E-05	41	59
E_kanangrensis_abdA_CCK73377	TRINITY_DN75292_c0_g1_i1.p1	0.442	52	28	0	3	54	178	229	2.126E-05	41	59
E_kanangrensis_abdA_CCK73377	TRINITY_DN38792_c0_g1_i1.p1	0.421	57	31	0	1	54	130	186	2.928E-05	40	59
E_kanangrensis_abdA_CCK73377	TRINITY_DN7264_c0_g1_i1.p1	0.407	54	31	0	1	54	248	301	4.035E-05	40	59
E_kanangrensis_abdA_CCK73377	TRINITY_DN7264_c0_g1_i2.p1	0.407	54	31	0	1	54	248	301	4.035E-05	40	59
E_kanangrensis_abdA_CCK73377	TRINITY_DN4861_c0_g3_i1.p1	0.421	57	32	0	1	57	135	191	5.559E-05	40	59
E_kanangrensis_abdA_CCK73377	TRINITY_DN4935_c0_g1_i1.p1	0.438	57	31	0	1	57	139	195	5.559E-05	40	59
E_kanangrensis_abdA_CCK73377	TRINITY_DN3296_c1_g1_i2.p1	0.379	58	35	0	1	58	6	63	7.661E-05	39	59
E_kanangrensis_abdA_CCK73377	TRINITY_DN3296_c1_g1_i1.p1	0.379	58	35	0	1	58	168	225	7.661E-05	39	59
E_kanangrensis_abdA_CCK73377	TRINITY_DN4774_c4_g1_i1.p1	0.396	58	34	0	1	58	188	245	1.056E-04	39	59
E_kanangrensis_abdA_CCK73377	TRINITY_DN49921_c0_g1_i1.p1	0.403	57	33	0	2	58	174	230	1.455E-04	38	59
E_kanangrensis_abdA_CCK73377	TRINITY_DN23307_c0_g1_i1.p1	0.385	57	34	0	2	58	110	166	2.005E-04	38	59
E_kanangrensis_abdA_CCK73377	TRINITY_DN3124_c0_g1_i1.p1	0.388	54	32	0	1	54	228	281	2.005E-04	38	59
E_kanangrensis_abdA_CCK73377	TRINITY_DN3124_c0_g1_i2.p1	0.388	54	32	0	1	54	228	281	2.005E-04	38	59
E_kanangrensis_abdA_CCK73377	TRINITY_DN3124_c0_g1_i3.p1	0.388	54	32	0	1	54	228	281	2.005E-04	38	59
E_kanangrensis_abdA_CCK73377	TRINITY_DN3124_c0_g1_i4.p1	0.388	54	32	0	1	54	228	281	2.005E-04	38	59
E_kanangrensis_abdA_CCK73377	TRINITY_DN3124_c0_g1_i5.p1	0.388	54	32	0	1	54	228	281	2.005E-04	38	59
E_kanangrensis_abdA_CCK73377	TRINITY_DN23307_c0_g1_i3.p1	0.385	57	34	0	2	58	251	307	2.005E-04	38	59
E_kanangrensis_abdA_CCK73377	TRINITY_DN11697_c0_g1_i4.p1	0.421	57	32	0	1	57	10	66	5.250E-04	37	59
E_kanangrensis_abdA_CCK73377	TRINITY_DN11697_c0_g1_i1.p1	0.421	57	32	0	1	57	210	266	5.250E-04	37	59
E_kanangrensis_abdA_CCK73377	TRINITY_DN11697_c0_g1_i3.p1	0.421	57	32	0	1	57	210	266	5.250E-04	37	59
D_melanogaster_abd-A	TRINITY_DN4226_c3_g1_i1.p1	0.933	60	4	0	1	60	113	172	1.250E-31	116	60
D_melanogaster_abd-A	TRINITY_DN6952_c0_g1_i12.p1	0.932	59	4	0	1	59	198	256	1.579E-30	113	60
D_melanogaster_abd-A	TRINITY_DN6952_c0_g1_i2.p1	0.932	59	4	0	1	59	198	256	1.579E-30	113	60
D_melanogaster_abd-A	TRINITY_DN6952_c0_g1_i3.p1	0.932	59	4	0	1	59	198	256	1.579E-30	113	60
D_melanogaster_abd-A	TRINITY_DN6952_c0_g1_i4.p1	0.932	59	4	0	1	59	198	256	1.579E-30	113	60
D_melanogaster_abd-A	TRINITY_DN6952_c0_g1_i5.p1	0.932	59	4	0	1	59	198	256	1.579E-30	113	60
D_melanogaster_abd-A	TRINITY_DN6952_c0_g1_i6.p1	0.932	59	4	0	1	59	198	256	1.579E-30	113	60
D_melanogaster_abd-A	TRINITY_DN6952_c0_g1_i7.p1	0.932	59	4	0	1	59	198	256	1.579E-30	113	60
D_melanogaster_abd-A	TRINITY_DN6952_c0_g1_i8.p1	0.932	59	4	0	1	59	198	256	1.579E-30	113	60
D_melanogaster_abd-A	TRINITY_DN6952_c0_g1_i10.p1	0.932	59	4	0	1	59	198	256	1.579E-30	113	60
D_melanogaster_abd-A	TRINITY_DN7980_c0_g1_i1.p1	0.862	58	8	0	2	59	218	275	6.024E-27	102	60
D_melanogaster_abd-A	TRINITY_DN7980_c0_g1_i3.p1	0.862	58	8	0	2	59	218	275	6.024E-27	102	60
D_melanogaster_abd-A	TRINITY_DN5330_c2_g1_i1.p1	0.879	58	7	0	2	59	214	271	8.273E-27	102	60
D_melanogaster_abd-A	TRINITY_DN5330_c2_g1_i2.p1	0.879	58	7	0	2	59	214	271	8.273E-27	102	60
D_melanogaster_abd-A	TRINITY_DN42809_c0_g1_i1.p1	0.810	58	11	0	2	59	205	262	1.327E-24	96	60
D_melanogaster_abd-A	TRINITY_DN5093_c0_g1_i1.p1	0.689	58	18	0	2	59	192	249	1.134E-18	79	60
D_melanogaster_abd-A	TRINITY_DN5093_c0_g1_i2.p1	0.689	58	18	0	2	59	192	249	1.134E-18	79	60
D_melanogaster_abd-A	TRINITY_DN5093_c0_g1_i3.p1	0.689	58	18	0	2	59	192	249	1.134E-18	79	60
D_melanogaster_abd-A	TRINITY_DN50311_c0_g1_i2.p2	0.689	58	18	0	2	59	38	95	4.044E-18	77	60
D_melanogaster_abd-A	TRINITY_DN68275_c0_g1_i1.p1	0.684	57	18	0	4	60	162	218	1.050E-17	76	60
D_melanogaster_abd-A	TRINITY_DN6885_c0_g1_i1.p1	0.631	57	21	0	2	58	269	325	1.337E-16	73	60
D_melanogaster_abd-A	TRINITY_DN8932_c4_g1_i1.p1	0.600	60	24	0	1	60	232	291	3.220E-15	69	60
D_melanogaster_abd-A	TRINITY_DN94089_c0_g1_i1.p1	0.603	58	23	0	2	59	216	273	7.772E-14	65	60
D_melanogaster_abd-A	TRINITY_DN844_c0_g2_i2.p1	0.614	57	22	0	3	59	696	752	7.772E-14	65	60
D_melanogaster_abd-A	TRINITY_DN844_c0_g2_i3.p1	0.614	57	22	0	3	59	696	752	7.772E-14	65	60
D_melanogaster_abd-A	TRINITY_DN844_c0_g2_i1.p1	0.614	57	22	0	3	59	696	752	7.772E-14	65	60
D_melanogaster_abd-A	TRINITY_DN3276_c2_g1_i1.p1	0.578	57	24	0	2	58	200	256	3.821E-13	63	60
D_melanogaster_abd-A	TRINITY_DN13569_c0_g1_i1.p1	0.578	57	24	0	2	58	206	262	1.366E-12	61	60
D_melanogaster_abd-A	TRINITY_DN5087_c1_g1_i1.p1	0.543	57	26	0	2	58	139	195	8.618E-11	56	60
D_melanogaster_abd-A	TRINITY_DN5087_c1_g1_i2.p1	0.543	57	26	0	2	58	139	195	8.618E-11	56	60
D_melanogaster_abd-A	TRINITY_DN3581_c4_g1_i3.p1	0.500	58	29	0	1	58	7	64	2.244E-10	55	60
D_melanogaster_abd-A	TRINITY_DN3581_c4_g1_i1.p1	0.500	58	29	0	1	58	97	154	2.244E-10	55	60
D_melanogaster_abd-A	TRINITY_DN3581_c4_g1_i2.p1	0.500	58	29	0	1	58	280	337	2.244E-10	55	60
D_melanogaster_abd-A	TRINITY_DN35158_c0_g1_i1.p1	0.482	58	30	0	1	58	140	197	4.248E-10	54	60
D_melanogaster_abd-A	TRINITY_DN35158_c0_g1_i2.p1	0.482	58	30	0	1	58	140	197	4.248E-10	54	60
D_melanogaster_abd-A	TRINITY_DN54695_c0_g1_i4.p1	0.440	59	32	0	1	59	17	75	1.106E-09	53	60
D_melanogaster_abd-A	TRINITY_DN8143_c0_g1_i1.p1	0.508	57	28	0	2	58	109	165	1.106E-09	53	60
D_melanogaster_abd-A	TRINITY_DN54695_c0_g1_i3.p1	0.440	59	32	0	1	59	185	243	1.106E-09	53	60
D_melanogaster_abd-A	TRINITY_DN1915_c4_g1_i1.p1	0.466	60	32	0	1	60	173	232	2.095E-09	52	60
D_melanogaster_abd-A	TRINITY_DN6208_c1_g1_i1.p1	0.482	58	30	0	2	59	210	267	5.460E-09	51	60
D_melanogaster_abd-A	TRINITY_DN74767_c0_g1_i1.p1	0.473	57	30	0	2	58	176	232	1.423E-08	50	60
D_melanogaster_abd-A	TRINITY_DN15196_c0_g1_i2.p1	0.456	57	30	0	2	58	195	251	1.959E-08	49	60
D_melanogaster_abd-A	TRINITY_DN15196_c0_g1_i1.p1	0.456	57	30	0	2	58	195	251	1.959E-08	49	60
D_melanogaster_abd-A	TRINITY_DN5440_c0_g3_i1.p1	0.456	57	30	0	2	58	43	99	3.711E-08	49	60
D_melanogaster_abd-A	TRINITY_DN5440_c0_g3_i2.p1	0.456	57	30	0	2	58	145	201	3.711E-08	49	60
D_melanogaster_abd-A	TRINITY_DN5440_c0_g2_i1.p1	0.456	57	30	0	2	58	155	211	3.711E-08	49	60
D_melanogaster_abd-A	TRINITY_DN1340_c1_g1_i1.p1	0.456	57	30	0	2	58	130	186	7.032E-08	48	60
D_melanogaster_abd-A	TRINITY_DN1921_c0_g1_i1.p1	0.472	55	29	0	1	55	169	223	9.680E-08	48	60
D_melanogaster_abd-A	TRINITY_DN5028_c0_g1_i1.p1	0.431	58	32	0	2	59	32	89	1.333E-07	47	60
D_melanogaster_abd-A	TRINITY_DN4696_c0_g1_i1.p1	0.423	59	33	0	1	59	170	228	1.333E-07	47	60
D_melanogaster_abd-A	TRINITY_DN4696_c0_g1_i2.p1	0.423	59	33	0	1	59	170	228	1.333E-07	47	60
D_melanogaster_abd-A	TRINITY_DN3800_c0_g1_i1.p1	0.465	58	30	0	2	59	74	131	1.333E-07	47	60
D_melanogaster_abd-A	TRINITY_DN5028_c0_g1_i2.p1	0.431	58	32	0	2	59	167	224	1.333E-07	47	60
D_melanogaster_abd-A	TRINITY_DN7490_c0_g1_i2.p1	0.448	58	31	0	2	59	54	111	1.835E-07	47	60
D_melanogaster_abd-A	TRINITY_DN7490_c0_g1_i6.p1	0.448	58	31	0	2	59	54	111	1.835E-07	47	60
D_melanogaster_abd-A	TRINITY_DN7490_c0_g1_i3.p1	0.448	58	31	0	2	59	150	207	1.835E-07	47	60
D_melanogaster_abd-A	TRINITY_DN7490_c0_g1_i4.p1	0.448	58	31	0	2	59	150	207	1.835E-07	47	60
D_melanogaster_abd-A	TRINITY_DN8621_c0_g1_i1.p1	0.431	58	32	0	2	59	134	191	1.835E-07	47	60
D_melanogaster_abd-A	TRINITY_DN9102_c1_g1_i1.p1	0.473	57	30	0	2	58	119	175	2.526E-07	46	60
D_melanogaster_abd-A	TRINITY_DN13626_c0_g2_i1.p1	0.431	58	32	0	2	59	155	212	2.526E-07	46	60
D_melanogaster_abd-A	TRINITY_DN3800_c0_g1_i2.p1	0.473	57	30	0	2	58	74	130	2.526E-07	46	60
D_melanogaster_abd-A	TRINITY_DN5630_c0_g2_i1.p1	0.413	58	33	0	2	59	46	103	4.788E-07	46	60
D_melanogaster_abd-A	TRINITY_DN5630_c0_g2_i2.p1	0.413	58	33	0	2	59	46	103	4.788E-07	46	60
D_melanogaster_abd-A	TRINITY_DN1610_c10_g1_i1.p1	0.444	54	29	0	5	58	216	269	4.788E-07	46	60
D_melanogaster_abd-A	TRINITY_DN653_c0_g1_i5.p1	0.413	58	33	0	1	58	204	261	6.593E-07	45	60
D_melanogaster_abd-A	TRINITY_DN653_c0_g1_i1.p1	0.413	58	33	0	1	58	204	261	6.593E-07	45	60
D_melanogaster_abd-A	TRINITY_DN653_c0_g1_i4.p1	0.413	58	33	0	1	58	204	261	6.593E-07	45	60
D_melanogaster_abd-A	TRINITY_DN653_c0_g1_i6.p1	0.413	58	33	0	1	58	253	310	6.593E-07	45	60
D_melanogaster_abd-A	TRINITY_DN653_c0_g1_i2.p1	0.413	58	33	0	1	58	253	310	6.593E-07	45	60
D_melanogaster_abd-A	TRINITY_DN653_c0_g1_i3.p1	0.413	58	33	0	1	58	253	310	6.593E-07	45	60
D_melanogaster_abd-A	TRINITY_DN7960_c1_g1_i1.p1	0.423	59	33	0	1	59	179	237	9.078E-07	45	60
D_melanogaster_abd-A	TRINITY_DN7960_c1_g1_i2.p1	0.423	59	33	0	1	59	179	237	9.078E-07	45	60
D_melanogaster_abd-A	TRINITY_DN75292_c0_g1_i1.p1	0.442	52	28	0	4	55	178	229	3.265E-06	43	60
D_melanogaster_abd-A	TRINITY_DN87576_c0_g1_i1.p1	0.438	57	31	0	2	58	99	155	4.496E-06	43	60
D_melanogaster_abd-A	TRINITY_DN13352_c0_g1_i1.p1	0.406	59	34	0	2	60	224	282	6.193E-06	42	60
D_melanogaster_abd-A	TRINITY_DN13352_c0_g1_i3.p1	0.406	59	34	0	2	60	224	282	6.193E-06	42	60
D_melanogaster_abd-A	TRINITY_DN3296_c1_g1_i2.p1	0.389	59	35	0	1	59	5	63	8.530E-06	42	60
D_melanogaster_abd-A	TRINITY_DN3296_c1_g1_i1.p1	0.389	59	35	0	1	59	167	225	8.530E-06	42	60
D_melanogaster_abd-A	TRINITY_DN38792_c0_g1_i1.p1	0.421	57	31	0	2	55	130	186	1.175E-05	42	60
D_melanogaster_abd-A	TRINITY_DN4774_c4_g1_i1.p1	0.406	59	34	0	1	59	187	245	1.175E-05	42	60
D_melanogaster_abd-A	TRINITY_DN7264_c0_g1_i1.p1	0.407	54	31	0	2	55	248	301	3.072E-05	40	60
D_melanogaster_abd-A	TRINITY_DN7264_c0_g1_i2.p1	0.407	54	31	0	2	55	248	301	3.072E-05	40	60
D_melanogaster_abd-A	TRINITY_DN4861_c0_g3_i1.p1	0.396	58	34	0	1	58	134	191	5.831E-05	40	60
D_melanogaster_abd-A	TRINITY_DN4935_c0_g1_i1.p1	0.438	57	31	0	2	58	139	195	5.831E-05	40	60
D_melanogaster_abd-A	TRINITY_DN3124_c0_g1_i1.p1	0.388	54	32	0	2	55	228	281	5.831E-05	40	60
D_melanogaster_abd-A	TRINITY_DN3124_c0_g1_i2.p1	0.388	54	32	0	2	55	228	281	5.831E-05	40	60
D_melanogaster_abd-A	TRINITY_DN3124_c0_g1_i3.p1	0.388	54	32	0	2	55	228	281	5.831E-05	40	60
D_melanogaster_abd-A	TRINITY_DN3124_c0_g1_i4.p1	0.388	54	32	0	2	55	228	281	5.831E-05	40	60
D_melanogaster_abd-A	TRINITY_DN3124_c0_g1_i5.p1	0.388	54	32	0	2	55	228	281	5.831E-05	40	60
D_melanogaster_abd-A	TRINITY_DN49921_c0_g1_i1.p1	0.403	57	33	0	3	59	174	230	8.034E-05	39	60
D_melanogaster_abd-A	TRINITY_DN23307_c0_g1_i1.p1	0.385	57	34	0	3	59	110	166	8.034E-05	39	60
D_melanogaster_abd-A	TRINITY_DN23307_c0_g1_i3.p1	0.385	57	34	0	3	59	251	307	8.034E-05	39	60
D_melanogaster_abd-A	TRINITY_DN11697_c0_g1_i4.p1	0.413	58	33	0	1	58	9	66	2.102E-04	38	60
D_melanogaster_abd-A	TRINITY_DN11697_c0_g1_i1.p1	0.413	58	33	0	1	58	209	266	2.102E-04	38	60
D_melanogaster_abd-A	TRINITY_DN11697_c0_g1_i3.p1	0.413	58	33	0	1	58	209	266	2.102E-04	38	60
T_tridentatus_abd-a_A	TRINITY_DN4226_c3_g1_i1.p1	0.950	60	3	0	1	60	113	172	6.628E-32	117	60
T_tridentatus_abd-a_A	TRINITY_DN6952_c0_g1_i12.p1	0.932	59	4	0	1	59	198	256	1.579E-30	113	60
T_tridentatus_abd-a_A	TRINITY_DN6952_c0_g1_i2.p1	0.932	59	4	0	1	59	198	256	1.579E-30	113	60
T_tridentatus_abd-a_A	TRINITY_DN6952_c0_g1_i3.p1	0.932	59	4	0	1	59	198	256	1.579E-30	113	60
T_tridentatus_abd-a_A	TRINITY_DN6952_c0_g1_i4.p1	0.932	59	4	0	1	59	198	256	1.579E-30	113	60
T_tridentatus_abd-a_A	TRINITY_DN6952_c0_g1_i5.p1	0.932	59	4	0	1	59	198	256	1.579E-30	113	60
T_tridentatus_abd-a_A	TRINITY_DN6952_c0_g1_i6.p1	0.932	59	4	0	1	59	198	256	1.579E-30	113	60
T_tridentatus_abd-a_A	TRINITY_DN6952_c0_g1_i7.p1	0.932	59	4	0	1	59	198	256	1.579E-30	113	60
T_tridentatus_abd-a_A	TRINITY_DN6952_c0_g1_i8.p1	0.932	59	4	0	1	59	198	256	1.579E-30	113	60
T_tridentatus_abd-a_A	TRINITY_DN6952_c0_g1_i10.p1	0.932	59	4	0	1	59	198	256	1.579E-30	113	60
T_tridentatus_abd-a_A	TRINITY_DN7980_c0_g1_i1.p1	0.862	58	8	0	2	59	218	275	6.024E-27	102	60
T_tridentatus_abd-a_A	TRINITY_DN7980_c0_g1_i3.p1	0.862	58	8	0	2	59	218	275	6.024E-27	102	60
T_tridentatus_abd-a_A	TRINITY_DN5330_c2_g1_i1.p1	0.879	58	7	0	2	59	214	271	8.273E-27	102	60
T_tridentatus_abd-a_A	TRINITY_DN5330_c2_g1_i2.p1	0.879	58	7	0	2	59	214	271	8.273E-27	102	60
T_tridentatus_abd-a_A	TRINITY_DN42809_c0_g1_i1.p1	0.810	58	11	0	2	59	205	262	1.327E-24	96	60
T_tridentatus_abd-a_A	TRINITY_DN5093_c0_g1_i1.p1	0.689	58	18	0	2	59	192	249	1.134E-18	79	60
T_tridentatus_abd-a_A	TRINITY_DN5093_c0_g1_i2.p1	0.689	58	18	0	2	59	192	249	1.134E-18	79	60
T_tridentatus_abd-a_A	TRINITY_DN5093_c0_g1_i3.p1	0.689	58	18	0	2	59	192	249	1.134E-18	79	60
T_tridentatus_abd-a_A	TRINITY_DN50311_c0_g1_i2.p2	0.689	58	18	0	2	59	38	95	4.044E-18	77	60
T_tridentatus_abd-a_A	TRINITY_DN68275_c0_g1_i1.p1	0.684	57	18	0	4	60	162	218	1.443E-17	76	60
T_tridentatus_abd-a_A	TRINITY_DN6885_c0_g1_i1.p1	0.631	57	21	0	2	58	269	325	1.337E-16	73	60
T_tridentatus_abd-a_A	TRINITY_DN8932_c4_g1_i1.p1	0.583	60	25	0	1	60	232	291	6.087E-15	68	60
T_tridentatus_abd-a_A	TRINITY_DN94089_c0_g1_i1.p1	0.603	58	23	0	2	59	216	273	7.772E-14	65	60
T_tridentatus_abd-a_A	TRINITY_DN844_c0_g2_i2.p1	0.614	57	22	0	3	59	696	752	7.772E-14	65	60
T_tridentatus_abd-a_A	TRINITY_DN844_c0_g2_i3.p1	0.614	57	22	0	3	59	696	752	7.772E-14	65	60
T_tridentatus_abd-a_A	TRINITY_DN844_c0_g2_i1.p1	0.614	57	22	0	3	59	696	752	7.772E-14	65	60
T_tridentatus_abd-a_A	TRINITY_DN3276_c2_g1_i1.p1	0.578	57	24	0	2	58	200	256	3.821E-13	63	60
T_tridentatus_abd-a_A	TRINITY_DN13569_c0_g1_i1.p1	0.578	57	24	0	2	58	206	262	1.366E-12	61	60
T_tridentatus_abd-a_A	TRINITY_DN5087_c1_g1_i1.p1	0.543	57	26	0	2	58	139	195	8.618E-11	56	60
T_tridentatus_abd-a_A	TRINITY_DN5087_c1_g1_i2.p1	0.543	57	26	0	2	58	139	195	8.618E-11	56	60
T_tridentatus_abd-a_A	TRINITY_DN3581_c4_g1_i3.p1	0.500	58	29	0	1	58	7	64	2.244E-10	55	60
T_tridentatus_abd-a_A	TRINITY_DN3581_c4_g1_i1.p1	0.500	58	29	0	1	58	97	154	2.244E-10	55	60
T_tridentatus_abd-a_A	TRINITY_DN3581_c4_g1_i2.p1	0.500	58	29	0	1	58	280	337	2.244E-10	55	60
T_tridentatus_abd-a_A	TRINITY_DN35158_c0_g1_i1.p1	0.482	58	30	0	1	58	140	197	4.248E-10	54	60
T_tridentatus_abd-a_A	TRINITY_DN35158_c0_g1_i2.p1	0.482	58	30	0	1	58	140	197	4.248E-10	54	60
T_tridentatus_abd-a_A	TRINITY_DN54695_c0_g1_i4.p1	0.440	59	32	0	1	59	17	75	1.106E-09	53	60
T_tridentatus_abd-a_A	TRINITY_DN8143_c0_g1_i1.p1	0.508	57	28	0	2	58	109	165	1.106E-09	53	60
T_tridentatus_abd-a_A	TRINITY_DN1915_c4_g1_i1.p1	0.466	60	32	0	1	60	173	232	1.106E-09	53	60
T_tridentatus_abd-a_A	TRINITY_DN54695_c0_g1_i3.p1	0.440	59	32	0	1	59	185	243	1.106E-09	53	60
T_tridentatus_abd-a_A	TRINITY_DN6208_c1_g1_i1.p1	0.482	58	30	0	2	59	210	267	5.460E-09	51	60
T_tridentatus_abd-a_A	TRINITY_DN74767_c0_g1_i1.p1	0.473	57	30	0	2	58	176	232	1.423E-08	50	60
T_tridentatus_abd-a_A	TRINITY_DN15196_c0_g1_i2.p1	0.456	57	30	0	2	58	195	251	1.959E-08	49	60
T_tridentatus_abd-a_A	TRINITY_DN15196_c0_g1_i1.p1	0.456	57	30	0	2	58	195	251	1.959E-08	49	60
T_tridentatus_abd-a_A	TRINITY_DN5440_c0_g3_i1.p1	0.456	57	30	0	2	58	43	99	3.711E-08	49	60
T_tridentatus_abd-a_A	TRINITY_DN5440_c0_g3_i2.p1	0.456	57	30	0	2	58	145	201	3.711E-08	49	60
T_tridentatus_abd-a_A	TRINITY_DN5440_c0_g2_i1.p1	0.456	57	30	0	2	58	155	211	3.711E-08	49	60
T_tridentatus_abd-a_A	TRINITY_DN1340_c1_g1_i1.p1	0.456	57	30	0	2	58	130	186	7.032E-08	48	60
T_tridentatus_abd-a_A	TRINITY_DN1921_c0_g1_i1.p1	0.472	55	29	0	1	55	169	223	9.680E-08	48	60
T_tridentatus_abd-a_A	TRINITY_DN5028_c0_g1_i1.p1	0.431	58	32	0	2	59	32	89	1.333E-07	47	60
T_tridentatus_abd-a_A	TRINITY_DN4696_c0_g1_i1.p1	0.423	59	33	0	1	59	170	228	1.333E-07	47	60
T_tridentatus_abd-a_A	TRINITY_DN4696_c0_g1_i2.p1	0.423	59	33	0	1	59	170	228	1.333E-07	47	60
T_tridentatus_abd-a_A	TRINITY_DN3800_c0_g1_i1.p1	0.465	58	30	0	2	59	74	131	1.333E-07	47	60
T_tridentatus_abd-a_A	TRINITY_DN5028_c0_g1_i2.p1	0.431	58	32	0	2	59	167	224	1.333E-07	47	60
T_tridentatus_abd-a_A	TRINITY_DN7490_c0_g1_i2.p1	0.448	58	31	0	2	59	54	111	1.835E-07	47	60
T_tridentatus_abd-a_A	TRINITY_DN7490_c0_g1_i6.p1	0.448	58	31	0	2	59	54	111	1.835E-07	47	60
T_tridentatus_abd-a_A	TRINITY_DN7490_c0_g1_i3.p1	0.448	58	31	0	2	59	150	207	1.835E-07	47	60
T_tridentatus_abd-a_A	TRINITY_DN7490_c0_g1_i4.p1	0.448	58	31	0	2	59	150	207	1.835E-07	47	60
T_tridentatus_abd-a_A	TRINITY_DN8621_c0_g1_i1.p1	0.431	58	32	0	2	59	134	191	1.835E-07	47	60
T_tridentatus_abd-a_A	TRINITY_DN9102_c1_g1_i1.p1	0.473	57	30	0	2	58	119	175	2.526E-07	46	60
T_tridentatus_abd-a_A	TRINITY_DN13626_c0_g2_i1.p1	0.431	58	32	0	2	59	155	212	2.526E-07	46	60
T_tridentatus_abd-a_A	TRINITY_DN3800_c0_g1_i2.p1	0.473	57	30	0	2	58	74	130	2.526E-07	46	60
T_tridentatus_abd-a_A	TRINITY_DN5630_c0_g2_i1.p1	0.413	58	33	0	2	59	46	103	4.788E-07	46	60
T_tridentatus_abd-a_A	TRINITY_DN5630_c0_g2_i2.p1	0.413	58	33	0	2	59	46	103	4.788E-07	46	60
T_tridentatus_abd-a_A	TRINITY_DN1610_c10_g1_i1.p1	0.444	54	29	0	5	58	216	269	4.788E-07	46	60
T_tridentatus_abd-a_A	TRINITY_DN653_c0_g1_i5.p1	0.413	58	33	0	1	58	204	261	6.593E-07	45	60
T_tridentatus_abd-a_A	TRINITY_DN653_c0_g1_i1.p1	0.413	58	33	0	1	58	204	261	6.593E-07	45	60
T_tridentatus_abd-a_A	TRINITY_DN653_c0_g1_i4.p1	0.413	58	33	0	1	58	204	261	6.593E-07	45	60
T_tridentatus_abd-a_A	TRINITY_DN653_c0_g1_i6.p1	0.413	58	33	0	1	58	253	310	6.593E-07	45	60
T_tridentatus_abd-a_A	TRINITY_DN653_c0_g1_i2.p1	0.413	58	33	0	1	58	253	310	6.593E-07	45	60
T_tridentatus_abd-a_A	TRINITY_DN653_c0_g1_i3.p1	0.413	58	33	0	1	58	253	310	6.593E-07	45	60
T_tridentatus_abd-a_A	TRINITY_DN7960_c1_g1_i1.p1	0.423	59	33	0	1	59	179	237	9.078E-07	45	60
T_tridentatus_abd-a_A	TRINITY_DN7960_c1_g1_i2.p1	0.423	59	33	0	1	59	179	237	9.078E-07	45	60
T_tridentatus_abd-a_A	TRINITY_DN75292_c0_g1_i1.p1	0.442	52	28	0	4	55	178	229	3.265E-06	43	60
T_tridentatus_abd-a_A	TRINITY_DN13352_c0_g1_i1.p1	0.406	59	34	0	2	60	224	282	3.265E-06	43	60
T_tridentatus_abd-a_A	TRINITY_DN13352_c0_g1_i3.p1	0.406	59	34	0	2	60	224	282	3.265E-06	43	60
T_tridentatus_abd-a_A	TRINITY_DN87576_c0_g1_i1.p1	0.438	57	31	0	2	58	99	155	4.496E-06	43	60
T_tridentatus_abd-a_A	TRINITY_DN3296_c1_g1_i2.p1	0.389	59	35	0	1	59	5	63	8.530E-06	42	60
T_tridentatus_abd-a_A	TRINITY_DN3296_c1_g1_i1.p1	0.389	59	35	0	1	59	167	225	8.530E-06	42	60
T_tridentatus_abd-a_A	TRINITY_DN38792_c0_g1_i1.p1	0.421	57	31	0	2	55	130	186	1.175E-05	42	60
T_tridentatus_abd-a_A	TRINITY_DN4774_c4_g1_i1.p1	0.406	59	34	0	1	59	187	245	1.175E-05	42	60
T_tridentatus_abd-a_A	TRINITY_DN7264_c0_g1_i1.p1	0.407	54	31	0	2	55	248	301	3.072E-05	40	60
T_tridentatus_abd-a_A	TRINITY_DN7264_c0_g1_i2.p1	0.407	54	31	0	2	55	248	301	3.072E-05	40	60
T_tridentatus_abd-a_A	TRINITY_DN4861_c0_g3_i1.p1	0.396	58	34	0	1	58	134	191	5.831E-05	40	60
T_tridentatus_abd-a_A	TRINITY_DN4935_c0_g1_i1.p1	0.438	57	31	0	2	58	139	195	5.831E-05	40	60
T_tridentatus_abd-a_A	TRINITY_DN3124_c0_g1_i1.p1	0.388	54	32	0	2	55	228	281	5.831E-05	40	60
T_tridentatus_abd-a_A	TRINITY_DN3124_c0_g1_i2.p1	0.388	54	32	0	2	55	228	281	5.831E-05	40	60
T_tridentatus_abd-a_A	TRINITY_DN3124_c0_g1_i3.p1	0.388	54	32	0	2	55	228	281	5.831E-05	40	60
T_tridentatus_abd-a_A	TRINITY_DN3124_c0_g1_i4.p1	0.388	54	32	0	2	55	228	281	5.831E-05	40	60
T_tridentatus_abd-a_A	TRINITY_DN3124_c0_g1_i5.p1	0.388	54	32	0	2	55	228	281	5.831E-05	40	60
T_tridentatus_abd-a_A	TRINITY_DN49921_c0_g1_i1.p1	0.403	57	33	0	3	59	174	230	8.034E-05	39	60
T_tridentatus_abd-a_A	TRINITY_DN23307_c0_g1_i1.p1	0.385	57	34	0	3	59	110	166	8.034E-05	39	60
T_tridentatus_abd-a_A	TRINITY_DN23307_c0_g1_i3.p1	0.385	57	34	0	3	59	251	307	8.034E-05	39	60
T_tridentatus_abd-a_A	TRINITY_DN11697_c0_g1_i4.p1	0.413	58	33	0	1	58	9	66	2.102E-04	38	60
T_tridentatus_abd-a_A	TRINITY_DN11697_c0_g1_i1.p1	0.413	58	33	0	1	58	209	266	2.102E-04	38	60
T_tridentatus_abd-a_A	TRINITY_DN11697_c0_g1_i3.p1	0.413	58	33	0	1	58	209	266	2.102E-04	38	60
L_polyphemus_abd-a_B	TRINITY_DN4226_c3_g1_i1.p1	0.950	60	3	0	1	60	113	172	6.628E-32	117	60
L_polyphemus_abd-a_B	TRINITY_DN6952_c0_g1_i12.p1	0.932	59	4	0	1	59	198	256	1.579E-30	113	60
L_polyphemus_abd-a_B	TRINITY_DN6952_c0_g1_i2.p1	0.932	59	4	0	1	59	198	256	1.579E-30	113	60
L_polyphemus_abd-a_B	TRINITY_DN6952_c0_g1_i3.p1	0.932	59	4	0	1	59	198	256	1.579E-30	113	60
L_polyphemus_abd-a_B	TRINITY_DN6952_c0_g1_i4.p1	0.932	59	4	0	1	59	198	256	1.579E-30	113	60
L_polyphemus_abd-a_B	TRINITY_DN6952_c0_g1_i5.p1	0.932	59	4	0	1	59	198	256	1.579E-30	113	60
L_polyphemus_abd-a_B	TRINITY_DN6952_c0_g1_i6.p1	0.932	59	4	0	1	59	198	256	1.579E-30	113	60
L_polyphemus_abd-a_B	TRINITY_DN6952_c0_g1_i7.p1	0.932	59	4	0	1	59	198	256	1.579E-30	113	60
L_polyphemus_abd-a_B	TRINITY_DN6952_c0_g1_i8.p1	0.932	59	4	0	1	59	198	256	1.579E-30	113	60
L_polyphemus_abd-a_B	TRINITY_DN6952_c0_g1_i10.p1	0.932	59	4	0	1	59	198	256	1.579E-30	113	60
L_polyphemus_abd-a_B	TRINITY_DN7980_c0_g1_i1.p1	0.862	58	8	0	2	59	218	275	6.024E-27	102	60
L_polyphemus_abd-a_B	TRINITY_DN7980_c0_g1_i3.p1	0.862	58	8	0	2	59	218	275	6.024E-27	102	60
L_polyphemus_abd-a_B	TRINITY_DN5330_c2_g1_i1.p1	0.879	58	7	0	2	59	214	271	8.273E-27	102	60
L_polyphemus_abd-a_B	TRINITY_DN5330_c2_g1_i2.p1	0.879	58	7	0	2	59	214	271	8.273E-27	102	60
L_polyphemus_abd-a_B	TRINITY_DN42809_c0_g1_i1.p1	0.810	58	11	0	2	59	205	262	1.327E-24	96	60
L_polyphemus_abd-a_B	TRINITY_DN5093_c0_g1_i1.p1	0.689	58	18	0	2	59	192	249	1.134E-18	79	60
L_polyphemus_abd-a_B	TRINITY_DN5093_c0_g1_i2.p1	0.689	58	18	0	2	59	192	249	1.134E-18	79	60
L_polyphemus_abd-a_B	TRINITY_DN5093_c0_g1_i3.p1	0.689	58	18	0	2	59	192	249	1.134E-18	79	60
L_polyphemus_abd-a_B	TRINITY_DN50311_c0_g1_i2.p2	0.689	58	18	0	2	59	38	95	4.044E-18	77	60
L_polyphemus_abd-a_B	TRINITY_DN68275_c0_g1_i1.p1	0.684	57	18	0	4	60	162	218	1.443E-17	76	60
L_polyphemus_abd-a_B	TRINITY_DN6885_c0_g1_i1.p1	0.631	57	21	0	2	58	269	325	1.337E-16	73	60
L_polyphemus_abd-a_B	TRINITY_DN8932_c4_g1_i1.p1	0.583	60	25	0	1	60	232	291	6.087E-15	68	60
L_polyphemus_abd-a_B	TRINITY_DN94089_c0_g1_i1.p1	0.603	58	23	0	2	59	216	273	7.772E-14	65	60
L_polyphemus_abd-a_B	TRINITY_DN844_c0_g2_i2.p1	0.614	57	22	0	3	59	696	752	7.772E-14	65	60
L_polyphemus_abd-a_B	TRINITY_DN844_c0_g2_i3.p1	0.614	57	22	0	3	59	696	752	7.772E-14	65	60
L_polyphemus_abd-a_B	TRINITY_DN844_c0_g2_i1.p1	0.614	57	22	0	3	59	696	752	7.772E-14	65	60
L_polyphemus_abd-a_B	TRINITY_DN3276_c2_g1_i1.p1	0.578	57	24	0	2	58	200	256	3.821E-13	63	60
L_polyphemus_abd-a_B	TRINITY_DN13569_c0_g1_i1.p1	0.578	57	24	0	2	58	206	262	1.366E-12	61	60
L_polyphemus_abd-a_B	TRINITY_DN5087_c1_g1_i1.p1	0.543	57	26	0	2	58	139	195	8.618E-11	56	60
L_polyphemus_abd-a_B	TRINITY_DN5087_c1_g1_i2.p1	0.543	57	26	0	2	58	139	195	8.618E-11	56	60
L_polyphemus_abd-a_B	TRINITY_DN3581_c4_g1_i3.p1	0.500	58	29	0	1	58	7	64	2.244E-10	55	60
L_polyphemus_abd-a_B	TRINITY_DN3581_c4_g1_i1.p1	0.500	58	29	0	1	58	97	154	2.244E-10	55	60
L_polyphemus_abd-a_B	TRINITY_DN3581_c4_g1_i2.p1	0.500	58	29	0	1	58	280	337	2.244E-10	55	60
L_polyphemus_abd-a_B	TRINITY_DN35158_c0_g1_i1.p1	0.482	58	30	0	1	58	140	197	4.248E-10	54	60
L_polyphemus_abd-a_B	TRINITY_DN35158_c0_g1_i2.p1	0.482	58	30	0	1	58	140	197	4.248E-10	54	60
L_polyphemus_abd-a_B	TRINITY_DN54695_c0_g1_i4.p1	0.440	59	32	0	1	59	17	75	1.106E-09	53	60
L_polyphemus_abd-a_B	TRINITY_DN8143_c0_g1_i1.p1	0.508	57	28	0	2	58	109	165	1.106E-09	53	60
L_polyphemus_abd-a_B	TRINITY_DN1915_c4_g1_i1.p1	0.466	60	32	0	1	60	173	232	1.106E-09	53	60
L_polyphemus_abd-a_B	TRINITY_DN54695_c0_g1_i3.p1	0.440	59	32	0	1	59	185	243	1.106E-09	53	60
L_polyphemus_abd-a_B	TRINITY_DN6208_c1_g1_i1.p1	0.482	58	30	0	2	59	210	267	5.460E-09	51	60
L_polyphemus_abd-a_B	TRINITY_DN74767_c0_g1_i1.p1	0.473	57	30	0	2	58	176	232	1.423E-08	50	60
L_polyphemus_abd-a_B	TRINITY_DN15196_c0_g1_i2.p1	0.456	57	30	0	2	58	195	251	1.959E-08	49	60
L_polyphemus_abd-a_B	TRINITY_DN15196_c0_g1_i1.p1	0.456	57	30	0	2	58	195	251	1.959E-08	49	60
L_polyphemus_abd-a_B	TRINITY_DN5440_c0_g3_i1.p1	0.456	57	30	0	2	58	43	99	3.711E-08	49	60
L_polyphemus_abd-a_B	TRINITY_DN5440_c0_g3_i2.p1	0.456	57	30	0	2	58	145	201	3.711E-08	49	60
L_polyphemus_abd-a_B	TRINITY_DN5440_c0_g2_i1.p1	0.456	57	30	0	2	58	155	211	3.711E-08	49	60
L_polyphemus_abd-a_B	TRINITY_DN1340_c1_g1_i1.p1	0.456	57	30	0	2	58	130	186	7.032E-08	48	60
L_polyphemus_abd-a_B	TRINITY_DN1921_c0_g1_i1.p1	0.472	55	29	0	1	55	169	223	9.680E-08	48	60
L_polyphemus_abd-a_B	TRINITY_DN5028_c0_g1_i1.p1	0.431	58	32	0	2	59	32	89	1.333E-07	47	60
L_polyphemus_abd-a_B	TRINITY_DN4696_c0_g1_i1.p1	0.423	59	33	0	1	59	170	228	1.333E-07	47	60
L_polyphemus_abd-a_B	TRINITY_DN4696_c0_g1_i2.p1	0.423	59	33	0	1	59	170	228	1.333E-07	47	60
L_polyphemus_abd-a_B	TRINITY_DN3800_c0_g1_i1.p1	0.465	58	30	0	2	59	74	131	1.333E-07	47	60
L_polyphemus_abd-a_B	TRINITY_DN5028_c0_g1_i2.p1	0.431	58	32	0	2	59	167	224	1.333E-07	47	60
L_polyphemus_abd-a_B	TRINITY_DN7490_c0_g1_i2.p1	0.448	58	31	0	2	59	54	111	1.835E-07	47	60
L_polyphemus_abd-a_B	TRINITY_DN7490_c0_g1_i6.p1	0.448	58	31	0	2	59	54	111	1.835E-07	47	60
L_polyphemus_abd-a_B	TRINITY_DN7490_c0_g1_i3.p1	0.448	58	31	0	2	59	150	207	1.835E-07	47	60
L_polyphemus_abd-a_B	TRINITY_DN7490_c0_g1_i4.p1	0.448	58	31	0	2	59	150	207	1.835E-07	47	60
L_polyphemus_abd-a_B	TRINITY_DN8621_c0_g1_i1.p1	0.431	58	32	0	2	59	134	191	1.835E-07	47	60
L_polyphemus_abd-a_B	TRINITY_DN9102_c1_g1_i1.p1	0.473	57	30	0	2	58	119	175	2.526E-07	46	60
L_polyphemus_abd-a_B	TRINITY_DN13626_c0_g2_i1.p1	0.431	58	32	0	2	59	155	212	2.526E-07	46	60
L_polyphemus_abd-a_B	TRINITY_DN3800_c0_g1_i2.p1	0.473	57	30	0	2	58	74	130	2.526E-07	46	60
L_polyphemus_abd-a_B	TRINITY_DN5630_c0_g2_i1.p1	0.413	58	33	0	2	59	46	103	4.788E-07	46	60
L_polyphemus_abd-a_B	TRINITY_DN5630_c0_g2_i2.p1	0.413	58	33	0	2	59	46	103	4.788E-07	46	60
L_polyphemus_abd-a_B	TRINITY_DN1610_c10_g1_i1.p1	0.444	54	29	0	5	58	216	269	4.788E-07	46	60
L_polyphemus_abd-a_B	TRINITY_DN653_c0_g1_i5.p1	0.413	58	33	0	1	58	204	261	6.593E-07	45	60
L_polyphemus_abd-a_B	TRINITY_DN653_c0_g1_i1.p1	0.413	58	33	0	1	58	204	261	6.593E-07	45	60
L_polyphemus_abd-a_B	TRINITY_DN653_c0_g1_i4.p1	0.413	58	33	0	1	58	204	261	6.593E-07	45	60
L_polyphemus_abd-a_B	TRINITY_DN653_c0_g1_i6.p1	0.413	58	33	0	1	58	253	310	6.593E-07	45	60
L_polyphemus_abd-a_B	TRINITY_DN653_c0_g1_i2.p1	0.413	58	33	0	1	58	253	310	6.593E-07	45	60
L_polyphemus_abd-a_B	TRINITY_DN653_c0_g1_i3.p1	0.413	58	33	0	1	58	253	310	6.593E-07	45	60
L_polyphemus_abd-a_B	TRINITY_DN7960_c1_g1_i1.p1	0.423	59	33	0	1	59	179	237	9.078E-07	45	60
L_polyphemus_abd-a_B	TRINITY_DN7960_c1_g1_i2.p1	0.423	59	33	0	1	59	179	237	9.078E-07	45	60
L_polyphemus_abd-a_B	TRINITY_DN75292_c0_g1_i1.p1	0.442	52	28	0	4	55	178	229	3.265E-06	43	60
L_polyphemus_abd-a_B	TRINITY_DN13352_c0_g1_i1.p1	0.406	59	34	0	2	60	224	282	3.265E-06	43	60
L_polyphemus_abd-a_B	TRINITY_DN13352_c0_g1_i3.p1	0.406	59	34	0	2	60	224	282	3.265E-06	43	60
L_polyphemus_abd-a_B	TRINITY_DN87576_c0_g1_i1.p1	0.438	57	31	0	2	58	99	155	4.496E-06	43	60
L_polyphemus_abd-a_B	TRINITY_DN3296_c1_g1_i2.p1	0.389	59	35	0	1	59	5	63	8.530E-06	42	60
L_polyphemus_abd-a_B	TRINITY_DN3296_c1_g1_i1.p1	0.389	59	35	0	1	59	167	225	8.530E-06	42	60
L_polyphemus_abd-a_B	TRINITY_DN38792_c0_g1_i1.p1	0.421	57	31	0	2	55	130	186	1.175E-05	42	60
L_polyphemus_abd-a_B	TRINITY_DN4774_c4_g1_i1.p1	0.406	59	34	0	1	59	187	245	1.175E-05	42	60
L_polyphemus_abd-a_B	TRINITY_DN7264_c0_g1_i1.p1	0.407	54	31	0	2	55	248	301	3.072E-05	40	60
L_polyphemus_abd-a_B	TRINITY_DN7264_c0_g1_i2.p1	0.407	54	31	0	2	55	248	301	3.072E-05	40	60
L_polyphemus_abd-a_B	TRINITY_DN4861_c0_g3_i1.p1	0.396	58	34	0	1	58	134	191	5.831E-05	40	60
L_polyphemus_abd-a_B	TRINITY_DN4935_c0_g1_i1.p1	0.438	57	31	0	2	58	139	195	5.831E-05	40	60
L_polyphemus_abd-a_B	TRINITY_DN3124_c0_g1_i1.p1	0.388	54	32	0	2	55	228	281	5.831E-05	40	60
L_polyphemus_abd-a_B	TRINITY_DN3124_c0_g1_i2.p1	0.388	54	32	0	2	55	228	281	5.831E-05	40	60
L_polyphemus_abd-a_B	TRINITY_DN3124_c0_g1_i3.p1	0.388	54	32	0	2	55	228	281	5.831E-05	40	60
L_polyphemus_abd-a_B	TRINITY_DN3124_c0_g1_i4.p1	0.388	54	32	0	2	55	228	281	5.831E-05	40	60
L_polyphemus_abd-a_B	TRINITY_DN3124_c0_g1_i5.p1	0.388	54	32	0	2	55	228	281	5.831E-05	40	60
L_polyphemus_abd-a_B	TRINITY_DN49921_c0_g1_i1.p1	0.403	57	33	0	3	59	174	230	8.034E-05	39	60
L_polyphemus_abd-a_B	TRINITY_DN23307_c0_g1_i1.p1	0.385	57	34	0	3	59	110	166	8.034E-05	39	60
L_polyphemus_abd-a_B	TRINITY_DN23307_c0_g1_i3.p1	0.385	57	34	0	3	59	251	307	8.034E-05	39	60
L_polyphemus_abd-a_B	TRINITY_DN11697_c0_g1_i4.p1	0.413	58	33	0	1	58	9	66	2.102E-04	38	60
L_polyphemus_abd-a_B	TRINITY_DN11697_c0_g1_i1.p1	0.413	58	33	0	1	58	209	266	2.102E-04	38	60
L_polyphemus_abd-a_B	TRINITY_DN11697_c0_g1_i3.p1	0.413	58	33	0	1	58	209	266	2.102E-04	38	60
C_rotundicauda_abd-a_B	TRINITY_DN4226_c3_g1_i1.p1	0.950	60	3	0	1	60	113	172	6.628E-32	117	60
C_rotundicauda_abd-a_B	TRINITY_DN6952_c0_g1_i12.p1	0.932	59	4	0	1	59	198	256	1.579E-30	113	60
C_rotundicauda_abd-a_B	TRINITY_DN6952_c0_g1_i2.p1	0.932	59	4	0	1	59	198	256	1.579E-30	113	60
C_rotundicauda_abd-a_B	TRINITY_DN6952_c0_g1_i3.p1	0.932	59	4	0	1	59	198	256	1.579E-30	113	60
C_rotundicauda_abd-a_B	TRINITY_DN6952_c0_g1_i4.p1	0.932	59	4	0	1	59	198	256	1.579E-30	113	60
C_rotundicauda_abd-a_B	TRINITY_DN6952_c0_g1_i5.p1	0.932	59	4	0	1	59	198	256	1.579E-30	113	60
C_rotundicauda_abd-a_B	TRINITY_DN6952_c0_g1_i6.p1	0.932	59	4	0	1	59	198	256	1.579E-30	113	60
C_rotundicauda_abd-a_B	TRINITY_DN6952_c0_g1_i7.p1	0.932	59	4	0	1	59	198	256	1.579E-30	113	60
C_rotundicauda_abd-a_B	TRINITY_DN6952_c0_g1_i8.p1	0.932	59	4	0	1	59	198	256	1.579E-30	113	60
C_rotundicauda_abd-a_B	TRINITY_DN6952_c0_g1_i10.p1	0.932	59	4	0	1	59	198	256	1.579E-30	113	60
C_rotundicauda_abd-a_B	TRINITY_DN7980_c0_g1_i1.p1	0.862	58	8	0	2	59	218	275	6.024E-27	102	60
C_rotundicauda_abd-a_B	TRINITY_DN7980_c0_g1_i3.p1	0.862	58	8	0	2	59	218	275	6.024E-27	102	60
C_rotundicauda_abd-a_B	TRINITY_DN5330_c2_g1_i1.p1	0.879	58	7	0	2	59	214	271	8.273E-27	102	60
C_rotundicauda_abd-a_B	TRINITY_DN5330_c2_g1_i2.p1	0.879	58	7	0	2	59	214	271	8.273E-27	102	60
C_rotundicauda_abd-a_B	TRINITY_DN42809_c0_g1_i1.p1	0.810	58	11	0	2	59	205	262	1.327E-24	96	60
C_rotundicauda_abd-a_B	TRINITY_DN5093_c0_g1_i1.p1	0.689	58	18	0	2	59	192	249	1.134E-18	79	60
C_rotundicauda_abd-a_B	TRINITY_DN5093_c0_g1_i2.p1	0.689	58	18	0	2	59	192	249	1.134E-18	79	60
C_rotundicauda_abd-a_B	TRINITY_DN5093_c0_g1_i3.p1	0.689	58	18	0	2	59	192	249	1.134E-18	79	60
C_rotundicauda_abd-a_B	TRINITY_DN50311_c0_g1_i2.p2	0.689	58	18	0	2	59	38	95	4.044E-18	77	60
C_rotundicauda_abd-a_B	TRINITY_DN68275_c0_g1_i1.p1	0.684	57	18	0	4	60	162	218	1.443E-17	76	60
C_rotundicauda_abd-a_B	TRINITY_DN6885_c0_g1_i1.p1	0.631	57	21	0	2	58	269	325	1.337E-16	73	60
C_rotundicauda_abd-a_B	TRINITY_DN8932_c4_g1_i1.p1	0.583	60	25	0	1	60	232	291	6.087E-15	68	60
C_rotundicauda_abd-a_B	TRINITY_DN94089_c0_g1_i1.p1	0.603	58	23	0	2	59	216	273	7.772E-14	65	60
C_rotundicauda_abd-a_B	TRINITY_DN844_c0_g2_i2.p1	0.614	57	22	0	3	59	696	752	7.772E-14	65	60
C_rotundicauda_abd-a_B	TRINITY_DN844_c0_g2_i3.p1	0.614	57	22	0	3	59	696	752	7.772E-14	65	60
C_rotundicauda_abd-a_B	TRINITY_DN844_c0_g2_i1.p1	0.614	57	22	0	3	59	696	752	7.772E-14	65	60
C_rotundicauda_abd-a_B	TRINITY_DN3276_c2_g1_i1.p1	0.578	57	24	0	2	58	200	256	3.821E-13	63	60
C_rotundicauda_abd-a_B	TRINITY_DN13569_c0_g1_i1.p1	0.578	57	24	0	2	58	206	262	1.366E-12	61	60
C_rotundicauda_abd-a_B	TRINITY_DN5087_c1_g1_i1.p1	0.543	57	26	0	2	58	139	195	8.618E-11	56	60
C_rotundicauda_abd-a_B	TRINITY_DN5087_c1_g1_i2.p1	0.543	57	26	0	2	58	139	195	8.618E-11	56	60
C_rotundicauda_abd-a_B	TRINITY_DN3581_c4_g1_i3.p1	0.500	58	29	0	1	58	7	64	2.244E-10	55	60
C_rotundicauda_abd-a_B	TRINITY_DN3581_c4_g1_i1.p1	0.500	58	29	0	1	58	97	154	2.244E-10	55	60
C_rotundicauda_abd-a_B	TRINITY_DN3581_c4_g1_i2.p1	0.500	58	29	0	1	58	280	337	2.244E-10	55	60
C_rotundicauda_abd-a_B	TRINITY_DN35158_c0_g1_i1.p1	0.482	58	30	0	1	58	140	197	4.248E-10	54	60
C_rotundicauda_abd-a_B	TRINITY_DN35158_c0_g1_i2.p1	0.482	58	30	0	1	58	140	197	4.248E-10	54	60
C_rotundicauda_abd-a_B	TRINITY_DN54695_c0_g1_i4.p1	0.440	59	32	0	1	59	17	75	1.106E-09	53	60
C_rotundicauda_abd-a_B	TRINITY_DN8143_c0_g1_i1.p1	0.508	57	28	0	2	58	109	165	1.106E-09	53	60
C_rotundicauda_abd-a_B	TRINITY_DN1915_c4_g1_i1.p1	0.466	60	32	0	1	60	173	232	1.106E-09	53	60
C_rotundicauda_abd-a_B	TRINITY_DN54695_c0_g1_i3.p1	0.440	59	32	0	1	59	185	243	1.106E-09	53	60
C_rotundicauda_abd-a_B	TRINITY_DN6208_c1_g1_i1.p1	0.482	58	30	0	2	59	210	267	5.460E-09	51	60
C_rotundicauda_abd-a_B	TRINITY_DN74767_c0_g1_i1.p1	0.473	57	30	0	2	58	176	232	1.423E-08	50	60
C_rotundicauda_abd-a_B	TRINITY_DN15196_c0_g1_i2.p1	0.456	57	30	0	2	58	195	251	1.959E-08	49	60
C_rotundicauda_abd-a_B	TRINITY_DN15196_c0_g1_i1.p1	0.456	57	30	0	2	58	195	251	1.959E-08	49	60
C_rotundicauda_abd-a_B	TRINITY_DN5440_c0_g3_i1.p1	0.456	57	30	0	2	58	43	99	3.711E-08	49	60
C_rotundicauda_abd-a_B	TRINITY_DN5440_c0_g3_i2.p1	0.456	57	30	0	2	58	145	201	3.711E-08	49	60
C_rotundicauda_abd-a_B	TRINITY_DN5440_c0_g2_i1.p1	0.456	57	30	0	2	58	155	211	3.711E-08	49	60
C_rotundicauda_abd-a_B	TRINITY_DN1340_c1_g1_i1.p1	0.456	57	30	0	2	58	130	186	7.032E-08	48	60
C_rotundicauda_abd-a_B	TRINITY_DN1921_c0_g1_i1.p1	0.472	55	29	0	1	55	169	223	9.680E-08	48	60
C_rotundicauda_abd-a_B	TRINITY_DN5028_c0_g1_i1.p1	0.431	58	32	0	2	59	32	89	1.333E-07	47	60
C_rotundicauda_abd-a_B	TRINITY_DN4696_c0_g1_i1.p1	0.423	59	33	0	1	59	170	228	1.333E-07	47	60
C_rotundicauda_abd-a_B	TRINITY_DN4696_c0_g1_i2.p1	0.423	59	33	0	1	59	170	228	1.333E-07	47	60
C_rotundicauda_abd-a_B	TRINITY_DN3800_c0_g1_i1.p1	0.465	58	30	0	2	59	74	131	1.333E-07	47	60
C_rotundicauda_abd-a_B	TRINITY_DN5028_c0_g1_i2.p1	0.431	58	32	0	2	59	167	224	1.333E-07	47	60
C_rotundicauda_abd-a_B	TRINITY_DN7490_c0_g1_i2.p1	0.448	58	31	0	2	59	54	111	1.835E-07	47	60
C_rotundicauda_abd-a_B	TRINITY_DN7490_c0_g1_i6.p1	0.448	58	31	0	2	59	54	111	1.835E-07	47	60
C_rotundicauda_abd-a_B	TRINITY_DN7490_c0_g1_i3.p1	0.448	58	31	0	2	59	150	207	1.835E-07	47	60
C_rotundicauda_abd-a_B	TRINITY_DN7490_c0_g1_i4.p1	0.448	58	31	0	2	59	150	207	1.835E-07	47	60
C_rotundicauda_abd-a_B	TRINITY_DN8621_c0_g1_i1.p1	0.431	58	32	0	2	59	134	191	1.835E-07	47	60
C_rotundicauda_abd-a_B	TRINITY_DN9102_c1_g1_i1.p1	0.473	57	30	0	2	58	119	175	2.526E-07	46	60
C_rotundicauda_abd-a_B	TRINITY_DN13626_c0_g2_i1.p1	0.431	58	32	0	2	59	155	212	2.526E-07	46	60
C_rotundicauda_abd-a_B	TRINITY_DN3800_c0_g1_i2.p1	0.473	57	30	0	2	58	74	130	2.526E-07	46	60
C_rotundicauda_abd-a_B	TRINITY_DN5630_c0_g2_i1.p1	0.413	58	33	0	2	59	46	103	4.788E-07	46	60
C_rotundicauda_abd-a_B	TRINITY_DN5630_c0_g2_i2.p1	0.413	58	33	0	2	59	46	103	4.788E-07	46	60
C_rotundicauda_abd-a_B	TRINITY_DN1610_c10_g1_i1.p1	0.444	54	29	0	5	58	216	269	4.788E-07	46	60
C_rotundicauda_abd-a_B	TRINITY_DN653_c0_g1_i5.p1	0.413	58	33	0	1	58	204	261	6.593E-07	45	60
C_rotundicauda_abd-a_B	TRINITY_DN653_c0_g1_i1.p1	0.413	58	33	0	1	58	204	261	6.593E-07	45	60
C_rotundicauda_abd-a_B	TRINITY_DN653_c0_g1_i4.p1	0.413	58	33	0	1	58	204	261	6.593E-07	45	60
C_rotundicauda_abd-a_B	TRINITY_DN653_c0_g1_i6.p1	0.413	58	33	0	1	58	253	310	6.593E-07	45	60
C_rotundicauda_abd-a_B	TRINITY_DN653_c0_g1_i2.p1	0.413	58	33	0	1	58	253	310	6.593E-07	45	60
C_rotundicauda_abd-a_B	TRINITY_DN653_c0_g1_i3.p1	0.413	58	33	0	1	58	253	310	6.593E-07	45	60
C_rotundicauda_abd-a_B	TRINITY_DN7960_c1_g1_i1.p1	0.423	59	33	0	1	59	179	237	9.078E-07	45	60
C_rotundicauda_abd-a_B	TRINITY_DN7960_c1_g1_i2.p1	0.423	59	33	0	1	59	179	237	9.078E-07	45	60
C_rotundicauda_abd-a_B	TRINITY_DN75292_c0_g1_i1.p1	0.442	52	28	0	4	55	178	229	3.265E-06	43	60
C_rotundicauda_abd-a_B	TRINITY_DN13352_c0_g1_i1.p1	0.406	59	34	0	2	60	224	282	3.265E-06	43	60
C_rotundicauda_abd-a_B	TRINITY_DN13352_c0_g1_i3.p1	0.406	59	34	0	2	60	224	282	3.265E-06	43	60
C_rotundicauda_abd-a_B	TRINITY_DN87576_c0_g1_i1.p1	0.438	57	31	0	2	58	99	155	4.496E-06	43	60
C_rotundicauda_abd-a_B	TRINITY_DN3296_c1_g1_i2.p1	0.389	59	35	0	1	59	5	63	8.530E-06	42	60
C_rotundicauda_abd-a_B	TRINITY_DN3296_c1_g1_i1.p1	0.389	59	35	0	1	59	167	225	8.530E-06	42	60
C_rotundicauda_abd-a_B	TRINITY_DN38792_c0_g1_i1.p1	0.421	57	31	0	2	55	130	186	1.175E-05	42	60
C_rotundicauda_abd-a_B	TRINITY_DN4774_c4_g1_i1.p1	0.406	59	34	0	1	59	187	245	1.175E-05	42	60
C_rotundicauda_abd-a_B	TRINITY_DN7264_c0_g1_i1.p1	0.407	54	31	0	2	55	248	301	3.072E-05	40	60
C_rotundicauda_abd-a_B	TRINITY_DN7264_c0_g1_i2.p1	0.407	54	31	0	2	55	248	301	3.072E-05	40	60
C_rotundicauda_abd-a_B	TRINITY_DN4861_c0_g3_i1.p1	0.396	58	34	0	1	58	134	191	5.831E-05	40	60
C_rotundicauda_abd-a_B	TRINITY_DN4935_c0_g1_i1.p1	0.438	57	31	0	2	58	139	195	5.831E-05	40	60
C_rotundicauda_abd-a_B	TRINITY_DN3124_c0_g1_i1.p1	0.388	54	32	0	2	55	228	281	5.831E-05	40	60
C_rotundicauda_abd-a_B	TRINITY_DN3124_c0_g1_i2.p1	0.388	54	32	0	2	55	228	281	5.831E-05	40	60
C_rotundicauda_abd-a_B	TRINITY_DN3124_c0_g1_i3.p1	0.388	54	32	0	2	55	228	281	5.831E-05	40	60
C_rotundicauda_abd-a_B	TRINITY_DN3124_c0_g1_i4.p1	0.388	54	32	0	2	55	228	281	5.831E-05	40	60
C_rotundicauda_abd-a_B	TRINITY_DN3124_c0_g1_i5.p1	0.388	54	32	0	2	55	228	281	5.831E-05	40	60
C_rotundicauda_abd-a_B	TRINITY_DN49921_c0_g1_i1.p1	0.403	57	33	0	3	59	174	230	8.034E-05	39	60
C_rotundicauda_abd-a_B	TRINITY_DN23307_c0_g1_i1.p1	0.385	57	34	0	3	59	110	166	8.034E-05	39	60
C_rotundicauda_abd-a_B	TRINITY_DN23307_c0_g1_i3.p1	0.385	57	34	0	3	59	251	307	8.034E-05	39	60
C_rotundicauda_abd-a_B	TRINITY_DN11697_c0_g1_i4.p1	0.413	58	33	0	1	58	9	66	2.102E-04	38	60
C_rotundicauda_abd-a_B	TRINITY_DN11697_c0_g1_i1.p1	0.413	58	33	0	1	58	209	266	2.102E-04	38	60
C_rotundicauda_abd-a_B	TRINITY_DN11697_c0_g1_i3.p1	0.413	58	33	0	1	58	209	266	2.102E-04	38	60
D_silvatica_abd-A-B	TRINITY_DN4226_c3_g1_i1.p1	0.933	60	4	0	1	60	113	172	1.250E-31	116	60
D_silvatica_abd-A-B	TRINITY_DN6952_c0_g1_i12.p1	0.932	59	4	0	1	59	198	256	1.579E-30	113	60
D_silvatica_abd-A-B	TRINITY_DN6952_c0_g1_i2.p1	0.932	59	4	0	1	59	198	256	1.579E-30	113	60
D_silvatica_abd-A-B	TRINITY_DN6952_c0_g1_i3.p1	0.932	59	4	0	1	59	198	256	1.579E-30	113	60
D_silvatica_abd-A-B	TRINITY_DN6952_c0_g1_i4.p1	0.932	59	4	0	1	59	198	256	1.579E-30	113	60
D_silvatica_abd-A-B	TRINITY_DN6952_c0_g1_i5.p1	0.932	59	4	0	1	59	198	256	1.579E-30	113	60
D_silvatica_abd-A-B	TRINITY_DN6952_c0_g1_i6.p1	0.932	59	4	0	1	59	198	256	1.579E-30	113	60
D_silvatica_abd-A-B	TRINITY_DN6952_c0_g1_i7.p1	0.932	59	4	0	1	59	198	256	1.579E-30	113	60
D_silvatica_abd-A-B	TRINITY_DN6952_c0_g1_i8.p1	0.932	59	4	0	1	59	198	256	1.579E-30	113	60
D_silvatica_abd-A-B	TRINITY_DN6952_c0_g1_i10.p1	0.932	59	4	0	1	59	198	256	1.579E-30	113	60
D_silvatica_abd-A-B	TRINITY_DN7980_c0_g1_i1.p1	0.862	58	8	0	2	59	218	275	6.024E-27	102	60
D_silvatica_abd-A-B	TRINITY_DN7980_c0_g1_i3.p1	0.862	58	8	0	2	59	218	275	6.024E-27	102	60
D_silvatica_abd-A-B	TRINITY_DN5330_c2_g1_i1.p1	0.879	58	7	0	2	59	214	271	8.273E-27	102	60
D_silvatica_abd-A-B	TRINITY_DN5330_c2_g1_i2.p1	0.879	58	7	0	2	59	214	271	8.273E-27	102	60
D_silvatica_abd-A-B	TRINITY_DN42809_c0_g1_i1.p1	0.810	58	11	0	2	59	205	262	1.327E-24	96	60
D_silvatica_abd-A-B	TRINITY_DN5093_c0_g1_i1.p1	0.689	58	18	0	2	59	192	249	1.134E-18	79	60
D_silvatica_abd-A-B	TRINITY_DN5093_c0_g1_i2.p1	0.689	58	18	0	2	59	192	249	1.134E-18	79	60
D_silvatica_abd-A-B	TRINITY_DN5093_c0_g1_i3.p1	0.689	58	18	0	2	59	192	249	1.134E-18	79	60
D_silvatica_abd-A-B	TRINITY_DN50311_c0_g1_i2.p2	0.689	58	18	0	2	59	38	95	4.044E-18	77	60
D_silvatica_abd-A-B	TRINITY_DN68275_c0_g1_i1.p1	0.684	57	18	0	4	60	162	218	1.050E-17	76	60
D_silvatica_abd-A-B	TRINITY_DN6885_c0_g1_i1.p1	0.631	57	21	0	2	58	269	325	1.337E-16	73	60
D_silvatica_abd-A-B	TRINITY_DN8932_c4_g1_i1.p1	0.600	60	24	0	1	60	232	291	3.220E-15	69	60
D_silvatica_abd-A-B	TRINITY_DN94089_c0_g1_i1.p1	0.603	58	23	0	2	59	216	273	7.772E-14	65	60
D_silvatica_abd-A-B	TRINITY_DN844_c0_g2_i2.p1	0.614	57	22	0	3	59	696	752	7.772E-14	65	60
D_silvatica_abd-A-B	TRINITY_DN844_c0_g2_i3.p1	0.614	57	22	0	3	59	696	752	7.772E-14	65	60
D_silvatica_abd-A-B	TRINITY_DN844_c0_g2_i1.p1	0.614	57	22	0	3	59	696	752	7.772E-14	65	60
D_silvatica_abd-A-B	TRINITY_DN3276_c2_g1_i1.p1	0.578	57	24	0	2	58	200	256	3.821E-13	63	60
D_silvatica_abd-A-B	TRINITY_DN13569_c0_g1_i1.p1	0.578	57	24	0	2	58	206	262	1.366E-12	61	60
D_silvatica_abd-A-B	TRINITY_DN5087_c1_g1_i1.p1	0.543	57	26	0	2	58	139	195	8.618E-11	56	60
D_silvatica_abd-A-B	TRINITY_DN5087_c1_g1_i2.p1	0.543	57	26	0	2	58	139	195	8.618E-11	56	60
D_silvatica_abd-A-B	TRINITY_DN3581_c4_g1_i3.p1	0.500	58	29	0	1	58	7	64	2.244E-10	55	60
D_silvatica_abd-A-B	TRINITY_DN3581_c4_g1_i1.p1	0.500	58	29	0	1	58	97	154	2.244E-10	55	60
D_silvatica_abd-A-B	TRINITY_DN3581_c4_g1_i2.p1	0.500	58	29	0	1	58	280	337	2.244E-10	55	60
D_silvatica_abd-A-B	TRINITY_DN35158_c0_g1_i1.p1	0.482	58	30	0	1	58	140	197	4.248E-10	54	60
D_silvatica_abd-A-B	TRINITY_DN35158_c0_g1_i2.p1	0.482	58	30	0	1	58	140	197	4.248E-10	54	60
D_silvatica_abd-A-B	TRINITY_DN54695_c0_g1_i4.p1	0.440	59	32	0	1	59	17	75	1.106E-09	53	60
D_silvatica_abd-A-B	TRINITY_DN8143_c0_g1_i1.p1	0.508	57	28	0	2	58	109	165	1.106E-09	53	60
D_silvatica_abd-A-B	TRINITY_DN54695_c0_g1_i3.p1	0.440	59	32	0	1	59	185	243	1.106E-09	53	60
D_silvatica_abd-A-B	TRINITY_DN1915_c4_g1_i1.p1	0.466	60	32	0	1	60	173	232	2.095E-09	52	60
D_silvatica_abd-A-B	TRINITY_DN6208_c1_g1_i1.p1	0.482	58	30	0	2	59	210	267	5.460E-09	51	60
D_silvatica_abd-A-B	TRINITY_DN74767_c0_g1_i1.p1	0.473	57	30	0	2	58	176	232	1.423E-08	50	60
D_silvatica_abd-A-B	TRINITY_DN15196_c0_g1_i2.p1	0.456	57	30	0	2	58	195	251	1.959E-08	49	60
D_silvatica_abd-A-B	TRINITY_DN15196_c0_g1_i1.p1	0.456	57	30	0	2	58	195	251	1.959E-08	49	60
D_silvatica_abd-A-B	TRINITY_DN5440_c0_g3_i1.p1	0.456	57	30	0	2	58	43	99	3.711E-08	49	60
D_silvatica_abd-A-B	TRINITY_DN5440_c0_g3_i2.p1	0.456	57	30	0	2	58	145	201	3.711E-08	49	60
D_silvatica_abd-A-B	TRINITY_DN5440_c0_g2_i1.p1	0.456	57	30	0	2	58	155	211	3.711E-08	49	60
D_silvatica_abd-A-B	TRINITY_DN1340_c1_g1_i1.p1	0.456	57	30	0	2	58	130	186	7.032E-08	48	60
D_silvatica_abd-A-B	TRINITY_DN1921_c0_g1_i1.p1	0.472	55	29	0	1	55	169	223	9.680E-08	48	60
D_silvatica_abd-A-B	TRINITY_DN5028_c0_g1_i1.p1	0.431	58	32	0	2	59	32	89	1.333E-07	47	60
D_silvatica_abd-A-B	TRINITY_DN4696_c0_g1_i1.p1	0.423	59	33	0	1	59	170	228	1.333E-07	47	60
D_silvatica_abd-A-B	TRINITY_DN4696_c0_g1_i2.p1	0.423	59	33	0	1	59	170	228	1.333E-07	47	60
D_silvatica_abd-A-B	TRINITY_DN3800_c0_g1_i1.p1	0.465	58	30	0	2	59	74	131	1.333E-07	47	60
D_silvatica_abd-A-B	TRINITY_DN5028_c0_g1_i2.p1	0.431	58	32	0	2	59	167	224	1.333E-07	47	60
D_silvatica_abd-A-B	TRINITY_DN7490_c0_g1_i2.p1	0.448	58	31	0	2	59	54	111	1.835E-07	47	60
D_silvatica_abd-A-B	TRINITY_DN7490_c0_g1_i6.p1	0.448	58	31	0	2	59	54	111	1.835E-07	47	60
D_silvatica_abd-A-B	TRINITY_DN7490_c0_g1_i3.p1	0.448	58	31	0	2	59	150	207	1.835E-07	47	60
D_silvatica_abd-A-B	TRINITY_DN7490_c0_g1_i4.p1	0.448	58	31	0	2	59	150	207	1.835E-07	47	60
D_silvatica_abd-A-B	TRINITY_DN8621_c0_g1_i1.p1	0.431	58	32	0	2	59	134	191	1.835E-07	47	60
D_silvatica_abd-A-B	TRINITY_DN9102_c1_g1_i1.p1	0.473	57	30	0	2	58	119	175	2.526E-07	46	60
D_silvatica_abd-A-B	TRINITY_DN13626_c0_g2_i1.p1	0.431	58	32	0	2	59	155	212	2.526E-07	46	60
D_silvatica_abd-A-B	TRINITY_DN3800_c0_g1_i2.p1	0.473	57	30	0	2	58	74	130	2.526E-07	46	60
D_silvatica_abd-A-B	TRINITY_DN5630_c0_g2_i1.p1	0.413	58	33	0	2	59	46	103	4.788E-07	46	60
D_silvatica_abd-A-B	TRINITY_DN5630_c0_g2_i2.p1	0.413	58	33	0	2	59	46	103	4.788E-07	46	60
D_silvatica_abd-A-B	TRINITY_DN1610_c10_g1_i1.p1	0.444	54	29	0	5	58	216	269	4.788E-07	46	60
D_silvatica_abd-A-B	TRINITY_DN653_c0_g1_i5.p1	0.413	58	33	0	1	58	204	261	6.593E-07	45	60
D_silvatica_abd-A-B	TRINITY_DN653_c0_g1_i1.p1	0.413	58	33	0	1	58	204	261	6.593E-07	45	60
D_silvatica_abd-A-B	TRINITY_DN653_c0_g1_i4.p1	0.413	58	33	0	1	58	204	261	6.593E-07	45	60
D_silvatica_abd-A-B	TRINITY_DN653_c0_g1_i6.p1	0.413	58	33	0	1	58	253	310	6.593E-07	45	60
D_silvatica_abd-A-B	TRINITY_DN653_c0_g1_i2.p1	0.413	58	33	0	1	58	253	310	6.593E-07	45	60
D_silvatica_abd-A-B	TRINITY_DN653_c0_g1_i3.p1	0.413	58	33	0	1	58	253	310	6.593E-07	45	60
D_silvatica_abd-A-B	TRINITY_DN7960_c1_g1_i1.p1	0.423	59	33	0	1	59	179	237	9.078E-07	45	60
D_silvatica_abd-A-B	TRINITY_DN7960_c1_g1_i2.p1	0.423	59	33	0	1	59	179	237	9.078E-07	45	60
D_silvatica_abd-A-B	TRINITY_DN75292_c0_g1_i1.p1	0.442	52	28	0	4	55	178	229	3.265E-06	43	60
D_silvatica_abd-A-B	TRINITY_DN87576_c0_g1_i1.p1	0.438	57	31	0	2	58	99	155	4.496E-06	43	60
D_silvatica_abd-A-B	TRINITY_DN13352_c0_g1_i1.p1	0.406	59	34	0	2	60	224	282	6.193E-06	42	60
D_silvatica_abd-A-B	TRINITY_DN13352_c0_g1_i3.p1	0.406	59	34	0	2	60	224	282	6.193E-06	42	60
D_silvatica_abd-A-B	TRINITY_DN3296_c1_g1_i2.p1	0.389	59	35	0	1	59	5	63	8.530E-06	42	60
D_silvatica_abd-A-B	TRINITY_DN3296_c1_g1_i1.p1	0.389	59	35	0	1	59	167	225	8.530E-06	42	60
D_silvatica_abd-A-B	TRINITY_DN38792_c0_g1_i1.p1	0.421	57	31	0	2	55	130	186	1.175E-05	42	60
D_silvatica_abd-A-B	TRINITY_DN4774_c4_g1_i1.p1	0.406	59	34	0	1	59	187	245	1.175E-05	42	60
D_silvatica_abd-A-B	TRINITY_DN7264_c0_g1_i1.p1	0.407	54	31	0	2	55	248	301	3.072E-05	40	60
D_silvatica_abd-A-B	TRINITY_DN7264_c0_g1_i2.p1	0.407	54	31	0	2	55	248	301	3.072E-05	40	60
D_silvatica_abd-A-B	TRINITY_DN4861_c0_g3_i1.p1	0.396	58	34	0	1	58	134	191	5.831E-05	40	60
D_silvatica_abd-A-B	TRINITY_DN4935_c0_g1_i1.p1	0.438	57	31	0	2	58	139	195	5.831E-05	40	60
D_silvatica_abd-A-B	TRINITY_DN3124_c0_g1_i1.p1	0.388	54	32	0	2	55	228	281	5.831E-05	40	60
D_silvatica_abd-A-B	TRINITY_DN3124_c0_g1_i2.p1	0.388	54	32	0	2	55	228	281	5.831E-05	40	60
D_silvatica_abd-A-B	TRINITY_DN3124_c0_g1_i3.p1	0.388	54	32	0	2	55	228	281	5.831E-05	40	60
D_silvatica_abd-A-B	TRINITY_DN3124_c0_g1_i4.p1	0.388	54	32	0	2	55	228	281	5.831E-05	40	60
D_silvatica_abd-A-B	TRINITY_DN3124_c0_g1_i5.p1	0.388	54	32	0	2	55	228	281	5.831E-05	40	60
D_silvatica_abd-A-B	TRINITY_DN49921_c0_g1_i1.p1	0.403	57	33	0	3	59	174	230	8.034E-05	39	60
D_silvatica_abd-A-B	TRINITY_DN23307_c0_g1_i1.p1	0.385	57	34	0	3	59	110	166	8.034E-05	39	60
D_silvatica_abd-A-B	TRINITY_DN23307_c0_g1_i3.p1	0.385	57	34	0	3	59	251	307	8.034E-05	39	60
D_silvatica_abd-A-B	TRINITY_DN11697_c0_g1_i4.p1	0.413	58	33	0	1	58	9	66	2.102E-04	38	60
D_silvatica_abd-A-B	TRINITY_DN11697_c0_g1_i1.p1	0.413	58	33	0	1	58	209	266	2.102E-04	38	60
D_silvatica_abd-A-B	TRINITY_DN11697_c0_g1_i3.p1	0.413	58	33	0	1	58	209	266	2.102E-04	38	60
P_tepidariorum_abd-a-B	TRINITY_DN4226_c3_g1_i1.p1	0.933	60	4	0	1	60	113	172	1.250E-31	116	60
P_tepidariorum_abd-a-B	TRINITY_DN6952_c0_g1_i12.p1	0.932	59	4	0	1	59	198	256	1.579E-30	113	60
P_tepidariorum_abd-a-B	TRINITY_DN6952_c0_g1_i2.p1	0.932	59	4	0	1	59	198	256	1.579E-30	113	60
P_tepidariorum_abd-a-B	TRINITY_DN6952_c0_g1_i3.p1	0.932	59	4	0	1	59	198	256	1.579E-30	113	60
P_tepidariorum_abd-a-B	TRINITY_DN6952_c0_g1_i4.p1	0.932	59	4	0	1	59	198	256	1.579E-30	113	60
P_tepidariorum_abd-a-B	TRINITY_DN6952_c0_g1_i5.p1	0.932	59	4	0	1	59	198	256	1.579E-30	113	60
P_tepidariorum_abd-a-B	TRINITY_DN6952_c0_g1_i6.p1	0.932	59	4	0	1	59	198	256	1.579E-30	113	60
P_tepidariorum_abd-a-B	TRINITY_DN6952_c0_g1_i7.p1	0.932	59	4	0	1	59	198	256	1.579E-30	113	60
P_tepidariorum_abd-a-B	TRINITY_DN6952_c0_g1_i8.p1	0.932	59	4	0	1	59	198	256	1.579E-30	113	60
P_tepidariorum_abd-a-B	TRINITY_DN6952_c0_g1_i10.p1	0.932	59	4	0	1	59	198	256	1.579E-30	113	60
P_tepidariorum_abd-a-B	TRINITY_DN7980_c0_g1_i1.p1	0.862	58	8	0	2	59	218	275	6.024E-27	102	60
P_tepidariorum_abd-a-B	TRINITY_DN7980_c0_g1_i3.p1	0.862	58	8	0	2	59	218	275	6.024E-27	102	60
P_tepidariorum_abd-a-B	TRINITY_DN5330_c2_g1_i1.p1	0.879	58	7	0	2	59	214	271	8.273E-27	102	60
P_tepidariorum_abd-a-B	TRINITY_DN5330_c2_g1_i2.p1	0.879	58	7	0	2	59	214	271	8.273E-27	102	60
P_tepidariorum_abd-a-B	TRINITY_DN42809_c0_g1_i1.p1	0.810	58	11	0	2	59	205	262	1.327E-24	96	60
P_tepidariorum_abd-a-B	TRINITY_DN5093_c0_g1_i1.p1	0.689	58	18	0	2	59	192	249	1.134E-18	79	60
P_tepidariorum_abd-a-B	TRINITY_DN5093_c0_g1_i2.p1	0.689	58	18	0	2	59	192	249	1.134E-18	79	60
P_tepidariorum_abd-a-B	TRINITY_DN5093_c0_g1_i3.p1	0.689	58	18	0	2	59	192	249	1.134E-18	79	60
P_tepidariorum_abd-a-B	TRINITY_DN50311_c0_g1_i2.p2	0.689	58	18	0	2	59	38	95	4.044E-18	77	60
P_tepidariorum_abd-a-B	TRINITY_DN68275_c0_g1_i1.p1	0.684	57	18	0	4	60	162	218	1.050E-17	76	60
P_tepidariorum_abd-a-B	TRINITY_DN6885_c0_g1_i1.p1	0.631	57	21	0	2	58	269	325	1.337E-16	73	60
P_tepidariorum_abd-a-B	TRINITY_DN8932_c4_g1_i1.p1	0.600	60	24	0	1	60	232	291	3.220E-15	69	60
P_tepidariorum_abd-a-B	TRINITY_DN94089_c0_g1_i1.p1	0.603	58	23	0	2	59	216	273	7.772E-14	65	60
P_tepidariorum_abd-a-B	TRINITY_DN844_c0_g2_i2.p1	0.614	57	22	0	3	59	696	752	7.772E-14	65	60
P_tepidariorum_abd-a-B	TRINITY_DN844_c0_g2_i3.p1	0.614	57	22	0	3	59	696	752	7.772E-14	65	60
P_tepidariorum_abd-a-B	TRINITY_DN844_c0_g2_i1.p1	0.614	57	22	0	3	59	696	752	7.772E-14	65	60
P_tepidariorum_abd-a-B	TRINITY_DN3276_c2_g1_i1.p1	0.578	57	24	0	2	58	200	256	3.821E-13	63	60
P_tepidariorum_abd-a-B	TRINITY_DN13569_c0_g1_i1.p1	0.578	57	24	0	2	58	206	262	1.366E-12	61	60
P_tepidariorum_abd-a-B	TRINITY_DN5087_c1_g1_i1.p1	0.543	57	26	0	2	58	139	195	8.618E-11	56	60
P_tepidariorum_abd-a-B	TRINITY_DN5087_c1_g1_i2.p1	0.543	57	26	0	2	58	139	195	8.618E-11	56	60
P_tepidariorum_abd-a-B	TRINITY_DN3581_c4_g1_i3.p1	0.500	58	29	0	1	58	7	64	2.244E-10	55	60
P_tepidariorum_abd-a-B	TRINITY_DN3581_c4_g1_i1.p1	0.500	58	29	0	1	58	97	154	2.244E-10	55	60
P_tepidariorum_abd-a-B	TRINITY_DN3581_c4_g1_i2.p1	0.500	58	29	0	1	58	280	337	2.244E-10	55	60
P_tepidariorum_abd-a-B	TRINITY_DN35158_c0_g1_i1.p1	0.482	58	30	0	1	58	140	197	4.248E-10	54	60
P_tepidariorum_abd-a-B	TRINITY_DN35158_c0_g1_i2.p1	0.482	58	30	0	1	58	140	197	4.248E-10	54	60
P_tepidariorum_abd-a-B	TRINITY_DN54695_c0_g1_i4.p1	0.440	59	32	0	1	59	17	75	1.106E-09	53	60
P_tepidariorum_abd-a-B	TRINITY_DN8143_c0_g1_i1.p1	0.508	57	28	0	2	58	109	165	1.106E-09	53	60
P_tepidariorum_abd-a-B	TRINITY_DN54695_c0_g1_i3.p1	0.440	59	32	0	1	59	185	243	1.106E-09	53	60
P_tepidariorum_abd-a-B	TRINITY_DN1915_c4_g1_i1.p1	0.466	60	32	0	1	60	173	232	2.095E-09	52	60
P_tepidariorum_abd-a-B	TRINITY_DN6208_c1_g1_i1.p1	0.482	58	30	0	2	59	210	267	5.460E-09	51	60
P_tepidariorum_abd-a-B	TRINITY_DN74767_c0_g1_i1.p1	0.473	57	30	0	2	58	176	232	1.423E-08	50	60
P_tepidariorum_abd-a-B	TRINITY_DN15196_c0_g1_i2.p1	0.456	57	30	0	2	58	195	251	1.959E-08	49	60
P_tepidariorum_abd-a-B	TRINITY_DN15196_c0_g1_i1.p1	0.456	57	30	0	2	58	195	251	1.959E-08	49	60
P_tepidariorum_abd-a-B	TRINITY_DN5440_c0_g3_i1.p1	0.456	57	30	0	2	58	43	99	3.711E-08	49	60
P_tepidariorum_abd-a-B	TRINITY_DN5440_c0_g3_i2.p1	0.456	57	30	0	2	58	145	201	3.711E-08	49	60
P_tepidariorum_abd-a-B	TRINITY_DN5440_c0_g2_i1.p1	0.456	57	30	0	2	58	155	211	3.711E-08	49	60
P_tepidariorum_abd-a-B	TRINITY_DN1340_c1_g1_i1.p1	0.456	57	30	0	2	58	130	186	7.032E-08	48	60
P_tepidariorum_abd-a-B	TRINITY_DN1921_c0_g1_i1.p1	0.472	55	29	0	1	55	169	223	9.680E-08	48	60
P_tepidariorum_abd-a-B	TRINITY_DN5028_c0_g1_i1.p1	0.431	58	32	0	2	59	32	89	1.333E-07	47	60
P_tepidariorum_abd-a-B	TRINITY_DN4696_c0_g1_i1.p1	0.423	59	33	0	1	59	170	228	1.333E-07	47	60
P_tepidariorum_abd-a-B	TRINITY_DN4696_c0_g1_i2.p1	0.423	59	33	0	1	59	170	228	1.333E-07	47	60
P_tepidariorum_abd-a-B	TRINITY_DN3800_c0_g1_i1.p1	0.465	58	30	0	2	59	74	131	1.333E-07	47	60
P_tepidariorum_abd-a-B	TRINITY_DN5028_c0_g1_i2.p1	0.431	58	32	0	2	59	167	224	1.333E-07	47	60
P_tepidariorum_abd-a-B	TRINITY_DN7490_c0_g1_i2.p1	0.448	58	31	0	2	59	54	111	1.835E-07	47	60
P_tepidariorum_abd-a-B	TRINITY_DN7490_c0_g1_i6.p1	0.448	58	31	0	2	59	54	111	1.835E-07	47	60
P_tepidariorum_abd-a-B	TRINITY_DN7490_c0_g1_i3.p1	0.448	58	31	0	2	59	150	207	1.835E-07	47	60
P_tepidariorum_abd-a-B	TRINITY_DN7490_c0_g1_i4.p1	0.448	58	31	0	2	59	150	207	1.835E-07	47	60
P_tepidariorum_abd-a-B	TRINITY_DN8621_c0_g1_i1.p1	0.431	58	32	0	2	59	134	191	1.835E-07	47	60
P_tepidariorum_abd-a-B	TRINITY_DN9102_c1_g1_i1.p1	0.473	57	30	0	2	58	119	175	2.526E-07	46	60
P_tepidariorum_abd-a-B	TRINITY_DN13626_c0_g2_i1.p1	0.431	58	32	0	2	59	155	212	2.526E-07	46	60
P_tepidariorum_abd-a-B	TRINITY_DN3800_c0_g1_i2.p1	0.473	57	30	0	2	58	74	130	2.526E-07	46	60
P_tepidariorum_abd-a-B	TRINITY_DN5630_c0_g2_i1.p1	0.413	58	33	0	2	59	46	103	4.788E-07	46	60
P_tepidariorum_abd-a-B	TRINITY_DN5630_c0_g2_i2.p1	0.413	58	33	0	2	59	46	103	4.788E-07	46	60
P_tepidariorum_abd-a-B	TRINITY_DN1610_c10_g1_i1.p1	0.444	54	29	0	5	58	216	269	4.788E-07	46	60
P_tepidariorum_abd-a-B	TRINITY_DN653_c0_g1_i5.p1	0.413	58	33	0	1	58	204	261	6.593E-07	45	60
P_tepidariorum_abd-a-B	TRINITY_DN653_c0_g1_i1.p1	0.413	58	33	0	1	58	204	261	6.593E-07	45	60
P_tepidariorum_abd-a-B	TRINITY_DN653_c0_g1_i4.p1	0.413	58	33	0	1	58	204	261	6.593E-07	45	60
P_tepidariorum_abd-a-B	TRINITY_DN653_c0_g1_i6.p1	0.413	58	33	0	1	58	253	310	6.593E-07	45	60
P_tepidariorum_abd-a-B	TRINITY_DN653_c0_g1_i2.p1	0.413	58	33	0	1	58	253	310	6.593E-07	45	60
P_tepidariorum_abd-a-B	TRINITY_DN653_c0_g1_i3.p1	0.413	58	33	0	1	58	253	310	6.593E-07	45	60
P_tepidariorum_abd-a-B	TRINITY_DN7960_c1_g1_i1.p1	0.423	59	33	0	1	59	179	237	9.078E-07	45	60
P_tepidariorum_abd-a-B	TRINITY_DN7960_c1_g1_i2.p1	0.423	59	33	0	1	59	179	237	9.078E-07	45	60
P_tepidariorum_abd-a-B	TRINITY_DN75292_c0_g1_i1.p1	0.442	52	28	0	4	55	178	229	3.265E-06	43	60
P_tepidariorum_abd-a-B	TRINITY_DN87576_c0_g1_i1.p1	0.438	57	31	0	2	58	99	155	4.496E-06	43	60
P_tepidariorum_abd-a-B	TRINITY_DN13352_c0_g1_i1.p1	0.406	59	34	0	2	60	224	282	6.193E-06	42	60
P_tepidariorum_abd-a-B	TRINITY_DN13352_c0_g1_i3.p1	0.406	59	34	0	2	60	224	282	6.193E-06	42	60
P_tepidariorum_abd-a-B	TRINITY_DN3296_c1_g1_i2.p1	0.389	59	35	0	1	59	5	63	8.530E-06	42	60
P_tepidariorum_abd-a-B	TRINITY_DN3296_c1_g1_i1.p1	0.389	59	35	0	1	59	167	225	8.530E-06	42	60
P_tepidariorum_abd-a-B	TRINITY_DN38792_c0_g1_i1.p1	0.421	57	31	0	2	55	130	186	1.175E-05	42	60
P_tepidariorum_abd-a-B	TRINITY_DN4774_c4_g1_i1.p1	0.406	59	34	0	1	59	187	245	1.175E-05	42	60
P_tepidariorum_abd-a-B	TRINITY_DN7264_c0_g1_i1.p1	0.407	54	31	0	2	55	248	301	3.072E-05	40	60
P_tepidariorum_abd-a-B	TRINITY_DN7264_c0_g1_i2.p1	0.407	54	31	0	2	55	248	301	3.072E-05	40	60
P_tepidariorum_abd-a-B	TRINITY_DN4861_c0_g3_i1.p1	0.396	58	34	0	1	58	134	191	5.831E-05	40	60
P_tepidariorum_abd-a-B	TRINITY_DN4935_c0_g1_i1.p1	0.438	57	31	0	2	58	139	195	5.831E-05	40	60
P_tepidariorum_abd-a-B	TRINITY_DN3124_c0_g1_i1.p1	0.388	54	32	0	2	55	228	281	5.831E-05	40	60
P_tepidariorum_abd-a-B	TRINITY_DN3124_c0_g1_i2.p1	0.388	54	32	0	2	55	228	281	5.831E-05	40	60
P_tepidariorum_abd-a-B	TRINITY_DN3124_c0_g1_i3.p1	0.388	54	32	0	2	55	228	281	5.831E-05	40	60
P_tepidariorum_abd-a-B	TRINITY_DN3124_c0_g1_i4.p1	0.388	54	32	0	2	55	228	281	5.831E-05	40	60
P_tepidariorum_abd-a-B	TRINITY_DN3124_c0_g1_i5.p1	0.388	54	32	0	2	55	228	281	5.831E-05	40	60
P_tepidariorum_abd-a-B	TRINITY_DN49921_c0_g1_i1.p1	0.403	57	33	0	3	59	174	230	8.034E-05	39	60
P_tepidariorum_abd-a-B	TRINITY_DN23307_c0_g1_i1.p1	0.385	57	34	0	3	59	110	166	8.034E-05	39	60
P_tepidariorum_abd-a-B	TRINITY_DN23307_c0_g1_i3.p1	0.385	57	34	0	3	59	251	307	8.034E-05	39	60
P_tepidariorum_abd-a-B	TRINITY_DN11697_c0_g1_i4.p1	0.413	58	33	0	1	58	9	66	2.102E-04	38	60
P_tepidariorum_abd-a-B	TRINITY_DN11697_c0_g1_i1.p1	0.413	58	33	0	1	58	209	266	2.102E-04	38	60
P_tepidariorum_abd-a-B	TRINITY_DN11697_c0_g1_i3.p1	0.413	58	33	0	1	58	209	266	2.102E-04	38	60
T_antipodiana_abd-A-B	TRINITY_DN4226_c3_g1_i1.p1	0.933	60	4	0	1	60	113	172	1.250E-31	116	60
T_antipodiana_abd-A-B	TRINITY_DN6952_c0_g1_i12.p1	0.932	59	4	0	1	59	198	256	1.579E-30	113	60
T_antipodiana_abd-A-B	TRINITY_DN6952_c0_g1_i2.p1	0.932	59	4	0	1	59	198	256	1.579E-30	113	60
T_antipodiana_abd-A-B	TRINITY_DN6952_c0_g1_i3.p1	0.932	59	4	0	1	59	198	256	1.579E-30	113	60
T_antipodiana_abd-A-B	TRINITY_DN6952_c0_g1_i4.p1	0.932	59	4	0	1	59	198	256	1.579E-30	113	60
T_antipodiana_abd-A-B	TRINITY_DN6952_c0_g1_i5.p1	0.932	59	4	0	1	59	198	256	1.579E-30	113	60
T_antipodiana_abd-A-B	TRINITY_DN6952_c0_g1_i6.p1	0.932	59	4	0	1	59	198	256	1.579E-30	113	60
T_antipodiana_abd-A-B	TRINITY_DN6952_c0_g1_i7.p1	0.932	59	4	0	1	59	198	256	1.579E-30	113	60
T_antipodiana_abd-A-B	TRINITY_DN6952_c0_g1_i8.p1	0.932	59	4	0	1	59	198	256	1.579E-30	113	60
T_antipodiana_abd-A-B	TRINITY_DN6952_c0_g1_i10.p1	0.932	59	4	0	1	59	198	256	1.579E-30	113	60
T_antipodiana_abd-A-B	TRINITY_DN7980_c0_g1_i1.p1	0.862	58	8	0	2	59	218	275	6.024E-27	102	60
T_antipodiana_abd-A-B	TRINITY_DN7980_c0_g1_i3.p1	0.862	58	8	0	2	59	218	275	6.024E-27	102	60
T_antipodiana_abd-A-B	TRINITY_DN5330_c2_g1_i1.p1	0.879	58	7	0	2	59	214	271	8.273E-27	102	60
T_antipodiana_abd-A-B	TRINITY_DN5330_c2_g1_i2.p1	0.879	58	7	0	2	59	214	271	8.273E-27	102	60
T_antipodiana_abd-A-B	TRINITY_DN42809_c0_g1_i1.p1	0.810	58	11	0	2	59	205	262	1.327E-24	96	60
T_antipodiana_abd-A-B	TRINITY_DN5093_c0_g1_i1.p1	0.689	58	18	0	2	59	192	249	1.134E-18	79	60
T_antipodiana_abd-A-B	TRINITY_DN5093_c0_g1_i2.p1	0.689	58	18	0	2	59	192	249	1.134E-18	79	60
T_antipodiana_abd-A-B	TRINITY_DN5093_c0_g1_i3.p1	0.689	58	18	0	2	59	192	249	1.134E-18	79	60
T_antipodiana_abd-A-B	TRINITY_DN50311_c0_g1_i2.p2	0.689	58	18	0	2	59	38	95	4.044E-18	77	60
T_antipodiana_abd-A-B	TRINITY_DN68275_c0_g1_i1.p1	0.684	57	18	0	4	60	162	218	1.050E-17	76	60
T_antipodiana_abd-A-B	TRINITY_DN6885_c0_g1_i1.p1	0.631	57	21	0	2	58	269	325	1.337E-16	73	60
T_antipodiana_abd-A-B	TRINITY_DN8932_c4_g1_i1.p1	0.600	60	24	0	1	60	232	291	3.220E-15	69	60
T_antipodiana_abd-A-B	TRINITY_DN94089_c0_g1_i1.p1	0.603	58	23	0	2	59	216	273	7.772E-14	65	60
T_antipodiana_abd-A-B	TRINITY_DN844_c0_g2_i2.p1	0.614	57	22	0	3	59	696	752	7.772E-14	65	60
T_antipodiana_abd-A-B	TRINITY_DN844_c0_g2_i3.p1	0.614	57	22	0	3	59	696	752	7.772E-14	65	60
T_antipodiana_abd-A-B	TRINITY_DN844_c0_g2_i1.p1	0.614	57	22	0	3	59	696	752	7.772E-14	65	60
T_antipodiana_abd-A-B	TRINITY_DN3276_c2_g1_i1.p1	0.578	57	24	0	2	58	200	256	3.821E-13	63	60
T_antipodiana_abd-A-B	TRINITY_DN13569_c0_g1_i1.p1	0.578	57	24	0	2	58	206	262	1.366E-12	61	60
T_antipodiana_abd-A-B	TRINITY_DN5087_c1_g1_i1.p1	0.543	57	26	0	2	58	139	195	8.618E-11	56	60
T_antipodiana_abd-A-B	TRINITY_DN5087_c1_g1_i2.p1	0.543	57	26	0	2	58	139	195	8.618E-11	56	60
T_antipodiana_abd-A-B	TRINITY_DN3581_c4_g1_i3.p1	0.500	58	29	0	1	58	7	64	2.244E-10	55	60
T_antipodiana_abd-A-B	TRINITY_DN3581_c4_g1_i1.p1	0.500	58	29	0	1	58	97	154	2.244E-10	55	60
T_antipodiana_abd-A-B	TRINITY_DN3581_c4_g1_i2.p1	0.500	58	29	0	1	58	280	337	2.244E-10	55	60
T_antipodiana_abd-A-B	TRINITY_DN35158_c0_g1_i1.p1	0.482	58	30	0	1	58	140	197	4.248E-10	54	60
T_antipodiana_abd-A-B	TRINITY_DN35158_c0_g1_i2.p1	0.482	58	30	0	1	58	140	197	4.248E-10	54	60
T_antipodiana_abd-A-B	TRINITY_DN54695_c0_g1_i4.p1	0.440	59	32	0	1	59	17	75	1.106E-09	53	60
T_antipodiana_abd-A-B	TRINITY_DN8143_c0_g1_i1.p1	0.508	57	28	0	2	58	109	165	1.106E-09	53	60
T_antipodiana_abd-A-B	TRINITY_DN54695_c0_g1_i3.p1	0.440	59	32	0	1	59	185	243	1.106E-09	53	60
T_antipodiana_abd-A-B	TRINITY_DN1915_c4_g1_i1.p1	0.466	60	32	0	1	60	173	232	2.095E-09	52	60
T_antipodiana_abd-A-B	TRINITY_DN6208_c1_g1_i1.p1	0.482	58	30	0	2	59	210	267	5.460E-09	51	60
T_antipodiana_abd-A-B	TRINITY_DN74767_c0_g1_i1.p1	0.473	57	30	0	2	58	176	232	1.423E-08	50	60
T_antipodiana_abd-A-B	TRINITY_DN15196_c0_g1_i2.p1	0.456	57	30	0	2	58	195	251	1.959E-08	49	60
T_antipodiana_abd-A-B	TRINITY_DN15196_c0_g1_i1.p1	0.456	57	30	0	2	58	195	251	1.959E-08	49	60
T_antipodiana_abd-A-B	TRINITY_DN5440_c0_g3_i1.p1	0.456	57	30	0	2	58	43	99	3.711E-08	49	60
T_antipodiana_abd-A-B	TRINITY_DN5440_c0_g3_i2.p1	0.456	57	30	0	2	58	145	201	3.711E-08	49	60
T_antipodiana_abd-A-B	TRINITY_DN5440_c0_g2_i1.p1	0.456	57	30	0	2	58	155	211	3.711E-08	49	60
T_antipodiana_abd-A-B	TRINITY_DN1340_c1_g1_i1.p1	0.456	57	30	0	2	58	130	186	7.032E-08	48	60
T_antipodiana_abd-A-B	TRINITY_DN1921_c0_g1_i1.p1	0.472	55	29	0	1	55	169	223	9.680E-08	48	60
T_antipodiana_abd-A-B	TRINITY_DN5028_c0_g1_i1.p1	0.431	58	32	0	2	59	32	89	1.333E-07	47	60
T_antipodiana_abd-A-B	TRINITY_DN4696_c0_g1_i1.p1	0.423	59	33	0	1	59	170	228	1.333E-07	47	60
T_antipodiana_abd-A-B	TRINITY_DN4696_c0_g1_i2.p1	0.423	59	33	0	1	59	170	228	1.333E-07	47	60
T_antipodiana_abd-A-B	TRINITY_DN3800_c0_g1_i1.p1	0.465	58	30	0	2	59	74	131	1.333E-07	47	60
T_antipodiana_abd-A-B	TRINITY_DN5028_c0_g1_i2.p1	0.431	58	32	0	2	59	167	224	1.333E-07	47	60
T_antipodiana_abd-A-B	TRINITY_DN7490_c0_g1_i2.p1	0.448	58	31	0	2	59	54	111	1.835E-07	47	60
T_antipodiana_abd-A-B	TRINITY_DN7490_c0_g1_i6.p1	0.448	58	31	0	2	59	54	111	1.835E-07	47	60
T_antipodiana_abd-A-B	TRINITY_DN7490_c0_g1_i3.p1	0.448	58	31	0	2	59	150	207	1.835E-07	47	60
T_antipodiana_abd-A-B	TRINITY_DN7490_c0_g1_i4.p1	0.448	58	31	0	2	59	150	207	1.835E-07	47	60
T_antipodiana_abd-A-B	TRINITY_DN8621_c0_g1_i1.p1	0.431	58	32	0	2	59	134	191	1.835E-07	47	60
T_antipodiana_abd-A-B	TRINITY_DN9102_c1_g1_i1.p1	0.473	57	30	0	2	58	119	175	2.526E-07	46	60
T_antipodiana_abd-A-B	TRINITY_DN13626_c0_g2_i1.p1	0.431	58	32	0	2	59	155	212	2.526E-07	46	60
T_antipodiana_abd-A-B	TRINITY_DN3800_c0_g1_i2.p1	0.473	57	30	0	2	58	74	130	2.526E-07	46	60
T_antipodiana_abd-A-B	TRINITY_DN5630_c0_g2_i1.p1	0.413	58	33	0	2	59	46	103	4.788E-07	46	60
T_antipodiana_abd-A-B	TRINITY_DN5630_c0_g2_i2.p1	0.413	58	33	0	2	59	46	103	4.788E-07	46	60
T_antipodiana_abd-A-B	TRINITY_DN1610_c10_g1_i1.p1	0.444	54	29	0	5	58	216	269	4.788E-07	46	60
T_antipodiana_abd-A-B	TRINITY_DN653_c0_g1_i5.p1	0.413	58	33	0	1	58	204	261	6.593E-07	45	60
T_antipodiana_abd-A-B	TRINITY_DN653_c0_g1_i1.p1	0.413	58	33	0	1	58	204	261	6.593E-07	45	60
T_antipodiana_abd-A-B	TRINITY_DN653_c0_g1_i4.p1	0.413	58	33	0	1	58	204	261	6.593E-07	45	60
T_antipodiana_abd-A-B	TRINITY_DN653_c0_g1_i6.p1	0.413	58	33	0	1	58	253	310	6.593E-07	45	60
T_antipodiana_abd-A-B	TRINITY_DN653_c0_g1_i2.p1	0.413	58	33	0	1	58	253	310	6.593E-07	45	60
T_antipodiana_abd-A-B	TRINITY_DN653_c0_g1_i3.p1	0.413	58	33	0	1	58	253	310	6.593E-07	45	60
T_antipodiana_abd-A-B	TRINITY_DN7960_c1_g1_i1.p1	0.423	59	33	0	1	59	179	237	9.078E-07	45	60
T_antipodiana_abd-A-B	TRINITY_DN7960_c1_g1_i2.p1	0.423	59	33	0	1	59	179	237	9.078E-07	45	60
T_antipodiana_abd-A-B	TRINITY_DN75292_c0_g1_i1.p1	0.442	52	28	0	4	55	178	229	3.265E-06	43	60
T_antipodiana_abd-A-B	TRINITY_DN87576_c0_g1_i1.p1	0.438	57	31	0	2	58	99	155	4.496E-06	43	60
T_antipodiana_abd-A-B	TRINITY_DN13352_c0_g1_i1.p1	0.406	59	34	0	2	60	224	282	6.193E-06	42	60
T_antipodiana_abd-A-B	TRINITY_DN13352_c0_g1_i3.p1	0.406	59	34	0	2	60	224	282	6.193E-06	42	60
T_antipodiana_abd-A-B	TRINITY_DN3296_c1_g1_i2.p1	0.389	59	35	0	1	59	5	63	8.530E-06	42	60
T_antipodiana_abd-A-B	TRINITY_DN3296_c1_g1_i1.p1	0.389	59	35	0	1	59	167	225	8.530E-06	42	60
T_antipodiana_abd-A-B	TRINITY_DN38792_c0_g1_i1.p1	0.421	57	31	0	2	55	130	186	1.175E-05	42	60
T_antipodiana_abd-A-B	TRINITY_DN4774_c4_g1_i1.p1	0.406	59	34	0	1	59	187	245	1.175E-05	42	60
T_antipodiana_abd-A-B	TRINITY_DN7264_c0_g1_i1.p1	0.407	54	31	0	2	55	248	301	3.072E-05	40	60
T_antipodiana_abd-A-B	TRINITY_DN7264_c0_g1_i2.p1	0.407	54	31	0	2	55	248	301	3.072E-05	40	60
T_antipodiana_abd-A-B	TRINITY_DN4861_c0_g3_i1.p1	0.396	58	34	0	1	58	134	191	5.831E-05	40	60
T_antipodiana_abd-A-B	TRINITY_DN4935_c0_g1_i1.p1	0.438	57	31	0	2	58	139	195	5.831E-05	40	60
T_antipodiana_abd-A-B	TRINITY_DN3124_c0_g1_i1.p1	0.388	54	32	0	2	55	228	281	5.831E-05	40	60
T_antipodiana_abd-A-B	TRINITY_DN3124_c0_g1_i2.p1	0.388	54	32	0	2	55	228	281	5.831E-05	40	60
T_antipodiana_abd-A-B	TRINITY_DN3124_c0_g1_i3.p1	0.388	54	32	0	2	55	228	281	5.831E-05	40	60
T_antipodiana_abd-A-B	TRINITY_DN3124_c0_g1_i4.p1	0.388	54	32	0	2	55	228	281	5.831E-05	40	60
T_antipodiana_abd-A-B	TRINITY_DN3124_c0_g1_i5.p1	0.388	54	32	0	2	55	228	281	5.831E-05	40	60
T_antipodiana_abd-A-B	TRINITY_DN49921_c0_g1_i1.p1	0.403	57	33	0	3	59	174	230	8.034E-05	39	60
T_antipodiana_abd-A-B	TRINITY_DN23307_c0_g1_i1.p1	0.385	57	34	0	3	59	110	166	8.034E-05	39	60
T_antipodiana_abd-A-B	TRINITY_DN23307_c0_g1_i3.p1	0.385	57	34	0	3	59	251	307	8.034E-05	39	60
T_antipodiana_abd-A-B	TRINITY_DN11697_c0_g1_i4.p1	0.413	58	33	0	1	58	9	66	2.102E-04	38	60
T_antipodiana_abd-A-B	TRINITY_DN11697_c0_g1_i1.p1	0.413	58	33	0	1	58	209	266	2.102E-04	38	60
T_antipodiana_abd-A-B	TRINITY_DN11697_c0_g1_i3.p1	0.413	58	33	0	1	58	209	266	2.102E-04	38	60
Gm_AbdA	TRINITY_DN4226_c3_g1_i1.p1	0.900	40	4	0	1	40	133	172	1.038E-18	78	40
Gm_AbdA	TRINITY_DN6952_c0_g1_i12.p1	0.923	39	3	0	1	39	218	256	5.090E-18	76	40
Gm_AbdA	TRINITY_DN6952_c0_g1_i2.p1	0.923	39	3	0	1	39	218	256	5.090E-18	76	40
Gm_AbdA	TRINITY_DN6952_c0_g1_i3.p1	0.923	39	3	0	1	39	218	256	5.090E-18	76	40
Gm_AbdA	TRINITY_DN6952_c0_g1_i4.p1	0.923	39	3	0	1	39	218	256	5.090E-18	76	40
Gm_AbdA	TRINITY_DN6952_c0_g1_i5.p1	0.923	39	3	0	1	39	218	256	5.090E-18	76	40
Gm_AbdA	TRINITY_DN6952_c0_g1_i6.p1	0.923	39	3	0	1	39	218	256	5.090E-18	76	40
Gm_AbdA	TRINITY_DN6952_c0_g1_i7.p1	0.923	39	3	0	1	39	218	256	5.090E-18	76	40
Gm_AbdA	TRINITY_DN6952_c0_g1_i8.p1	0.923	39	3	0	1	39	218	256	5.090E-18	76	40
Gm_AbdA	TRINITY_DN6952_c0_g1_i10.p1	0.923	39	3	0	1	39	218	256	5.090E-18	76	40
Gm_AbdA	TRINITY_DN7980_c0_g1_i1.p1	0.897	39	4	0	1	39	237	275	1.817E-17	74	40
Gm_AbdA	TRINITY_DN7980_c0_g1_i3.p1	0.897	39	4	0	1	39	237	275	1.817E-17	74	40
Gm_AbdA	TRINITY_DN42809_c0_g1_i1.p1	0.846	39	6	0	1	39	224	262	1.226E-16	72	40
Gm_AbdA	TRINITY_DN5330_c2_g1_i1.p1	0.871	39	5	0	1	39	233	271	6.019E-16	70	40
Gm_AbdA	TRINITY_DN5330_c2_g1_i2.p1	0.871	39	5	0	1	39	233	271	6.019E-16	70	40
Gm_AbdA	TRINITY_DN68275_c0_g1_i1.p1	0.725	40	11	0	1	40	179	218	2.382E-12	59	40
Gm_AbdA	TRINITY_DN5093_c0_g1_i1.p1	0.717	39	11	0	1	39	211	249	8.531E-12	58	40
Gm_AbdA	TRINITY_DN5093_c0_g1_i2.p1	0.717	39	11	0	1	39	211	249	8.531E-12	58	40
Gm_AbdA	TRINITY_DN5093_c0_g1_i3.p1	0.717	39	11	0	1	39	211	249	8.531E-12	58	40
Gm_AbdA	TRINITY_DN50311_c0_g1_i2.p2	0.666	39	13	0	1	39	57	95	7.964E-11	55	40
Gm_AbdA	TRINITY_DN844_c0_g2_i2.p1	0.702	37	11	0	3	39	716	752	1.025E-09	52	40
Gm_AbdA	TRINITY_DN844_c0_g2_i3.p1	0.702	37	11	0	3	39	716	752	1.025E-09	52	40
Gm_AbdA	TRINITY_DN844_c0_g2_i1.p1	0.702	37	11	0	3	39	716	752	1.025E-09	52	40
Gm_AbdA	TRINITY_DN94089_c0_g1_i1.p1	0.675	37	12	0	3	39	237	273	3.679E-09	50	40
Gm_AbdA	TRINITY_DN8932_c4_g1_i1.p1	0.575	40	17	0	1	40	252	291	6.974E-09	49	40
Gm_AbdA	TRINITY_DN6885_c0_g1_i1.p1	0.594	37	15	0	2	38	289	325	3.451E-08	48	40
Gm_AbdA	TRINITY_DN3276_c2_g1_i1.p1	0.611	36	14	0	3	38	221	256	4.752E-08	47	40
Gm_AbdA	TRINITY_DN5087_c1_g1_i1.p1	0.611	36	14	0	3	38	160	195	2.355E-07	45	40
Gm_AbdA	TRINITY_DN5087_c1_g1_i2.p1	0.611	36	14	0	3	38	160	195	2.355E-07	45	40
Gm_AbdA	TRINITY_DN35158_c0_g1_i1.p1	0.564	39	16	0	2	38	159	197	3.057E-06	42	40
Gm_AbdA	TRINITY_DN35158_c0_g1_i2.p1	0.564	39	16	0	2	38	159	197	3.057E-06	42	40
Gm_AbdA	TRINITY_DN8143_c0_g1_i1.p1	0.555	36	16	0	3	38	130	165	5.806E-06	41	40
Gm_AbdA	TRINITY_DN13569_c0_g1_i1.p1	0.526	38	18	0	1	38	225	262	8.003E-06	41	40
Gm_AbdA	TRINITY_DN15196_c0_g1_i2.p1	0.500	36	18	0	3	38	216	251	1.103E-05	40	40
Gm_AbdA	TRINITY_DN15196_c0_g1_i1.p1	0.500	36	18	0	3	38	216	251	1.103E-05	40	40
Gm_AbdA	TRINITY_DN6208_c1_g1_i1.p1	0.542	35	16	0	5	39	233	267	2.890E-05	39	40
Gm_AbdA	TRINITY_DN3581_c4_g1_i3.p1	0.558	34	15	0	5	38	31	64	5.494E-05	38	40
Gm_AbdA	TRINITY_DN3581_c4_g1_i1.p1	0.558	34	15	0	5	38	121	154	5.494E-05	38	40
Gm_AbdA	TRINITY_DN1340_c1_g1_i1.p1	0.558	34	15	0	5	38	153	186	5.494E-05	38	40
Gm_AbdA	TRINITY_DN3581_c4_g1_i2.p1	0.558	34	15	0	5	38	304	337	5.494E-05	38	40
Gm_AbdA	TRINITY_DN74767_c0_g1_i1.p1	0.529	34	16	0	5	38	199	232	7.575E-05	38	40
Gm_AbdA	TRINITY_DN7490_c0_g1_i2.p1	0.485	35	18	0	5	39	77	111	1.045E-04	38	40
Gm_AbdA	TRINITY_DN7490_c0_g1_i6.p1	0.485	35	18	0	5	39	77	111	1.045E-04	38	40
Gm_AbdA	TRINITY_DN7490_c0_g1_i3.p1	0.485	35	18	0	5	39	173	207	1.045E-04	38	40
Gm_AbdA	TRINITY_DN7490_c0_g1_i4.p1	0.485	35	18	0	5	39	173	207	1.045E-04	38	40
Gm_AbdA	TRINITY_DN5440_c0_g3_i1.p1	0.529	34	16	0	5	38	66	99	1.441E-04	37	40
Gm_AbdA	TRINITY_DN5440_c0_g3_i2.p1	0.529	34	16	0	5	38	168	201	1.441E-04	37	40
Gm_AbdA	TRINITY_DN5440_c0_g2_i1.p1	0.529	34	16	0	5	38	178	211	1.441E-04	37	40
Gm_AbdA	TRINITY_DN9102_c1_g1_i1.p1	0.558	34	15	0	5	38	142	175	1.987E-04	37	40
Gm_AbdA	TRINITY_DN1610_c10_g1_i1.p1	0.470	34	17	0	5	38	236	269	2.741E-04	36	40
Gm_AbdA	TRINITY_DN5028_c0_g1_i1.p1	0.457	35	18	0	5	39	55	89	5.217E-04	36	40
Gm_AbdA	TRINITY_DN5630_c0_g2_i1.p1	0.457	35	18	0	5	39	69	103	5.217E-04	36	40
Gm_AbdA	TRINITY_DN5630_c0_g2_i2.p1	0.457	35	18	0	5	39	69	103	5.217E-04	36	40
Gm_AbdA	TRINITY_DN75292_c0_g1_i1.p1	0.516	31	15	0	5	35	199	229	5.217E-04	36	40
Gm_AbdA	TRINITY_DN1915_c4_g1_i1.p1	0.461	39	20	0	2	40	194	232	5.217E-04	36	40
Gm_AbdA	TRINITY_DN8621_c0_g1_i1.p1	0.457	35	18	0	5	39	157	191	5.217E-04	36	40
Gm_AbdA	TRINITY_DN4696_c0_g1_i1.p1	0.485	35	18	0	5	39	194	228	5.217E-04	36	40
Gm_AbdA	TRINITY_DN4696_c0_g1_i2.p1	0.485	35	18	0	5	39	194	228	5.217E-04	36	40
Gm_AbdA	TRINITY_DN5028_c0_g1_i2.p1	0.457	35	18	0	5	39	190	224	5.217E-04	36	40
Gm_AbdA	TRINITY_DN1921_c0_g1_i1.p1	0.548	31	14	0	5	35	193	223	9.934E-04	35	40
C_sculpturatus_abd-A-A	TRINITY_DN4226_c3_g1_i1.p1	0.950	60	3	0	1	60	113	172	6.628E-32	117	60
C_sculpturatus_abd-A-A	TRINITY_DN6952_c0_g1_i12.p1	0.932	59	4	0	1	59	198	256	1.579E-30	113	60
C_sculpturatus_abd-A-A	TRINITY_DN6952_c0_g1_i2.p1	0.932	59	4	0	1	59	198	256	1.579E-30	113	60
C_sculpturatus_abd-A-A	TRINITY_DN6952_c0_g1_i3.p1	0.932	59	4	0	1	59	198	256	1.579E-30	113	60
C_sculpturatus_abd-A-A	TRINITY_DN6952_c0_g1_i4.p1	0.932	59	4	0	1	59	198	256	1.579E-30	113	60
C_sculpturatus_abd-A-A	TRINITY_DN6952_c0_g1_i5.p1	0.932	59	4	0	1	59	198	256	1.579E-30	113	60
C_sculpturatus_abd-A-A	TRINITY_DN6952_c0_g1_i6.p1	0.932	59	4	0	1	59	198	256	1.579E-30	113	60
C_sculpturatus_abd-A-A	TRINITY_DN6952_c0_g1_i7.p1	0.932	59	4	0	1	59	198	256	1.579E-30	113	60
C_sculpturatus_abd-A-A	TRINITY_DN6952_c0_g1_i8.p1	0.932	59	4	0	1	59	198	256	1.579E-30	113	60
C_sculpturatus_abd-A-A	TRINITY_DN6952_c0_g1_i10.p1	0.932	59	4	0	1	59	198	256	1.579E-30	113	60
C_sculpturatus_abd-A-A	TRINITY_DN7980_c0_g1_i1.p1	0.862	58	8	0	2	59	218	275	6.024E-27	102	60
C_sculpturatus_abd-A-A	TRINITY_DN7980_c0_g1_i3.p1	0.862	58	8	0	2	59	218	275	6.024E-27	102	60
C_sculpturatus_abd-A-A	TRINITY_DN5330_c2_g1_i1.p1	0.879	58	7	0	2	59	214	271	8.273E-27	102	60
C_sculpturatus_abd-A-A	TRINITY_DN5330_c2_g1_i2.p1	0.879	58	7	0	2	59	214	271	8.273E-27	102	60
C_sculpturatus_abd-A-A	TRINITY_DN42809_c0_g1_i1.p1	0.810	58	11	0	2	59	205	262	1.327E-24	96	60
C_sculpturatus_abd-A-A	TRINITY_DN5093_c0_g1_i1.p1	0.689	58	18	0	2	59	192	249	1.134E-18	79	60
C_sculpturatus_abd-A-A	TRINITY_DN5093_c0_g1_i2.p1	0.689	58	18	0	2	59	192	249	1.134E-18	79	60
C_sculpturatus_abd-A-A	TRINITY_DN5093_c0_g1_i3.p1	0.689	58	18	0	2	59	192	249	1.134E-18	79	60
C_sculpturatus_abd-A-A	TRINITY_DN50311_c0_g1_i2.p2	0.689	58	18	0	2	59	38	95	4.044E-18	77	60
C_sculpturatus_abd-A-A	TRINITY_DN68275_c0_g1_i1.p1	0.684	57	18	0	4	60	162	218	1.443E-17	76	60
C_sculpturatus_abd-A-A	TRINITY_DN6885_c0_g1_i1.p1	0.631	57	21	0	2	58	269	325	1.337E-16	73	60
C_sculpturatus_abd-A-A	TRINITY_DN8932_c4_g1_i1.p1	0.583	60	25	0	1	60	232	291	6.087E-15	68	60
C_sculpturatus_abd-A-A	TRINITY_DN94089_c0_g1_i1.p1	0.603	58	23	0	2	59	216	273	7.772E-14	65	60
C_sculpturatus_abd-A-A	TRINITY_DN844_c0_g2_i2.p1	0.614	57	22	0	3	59	696	752	7.772E-14	65	60
C_sculpturatus_abd-A-A	TRINITY_DN844_c0_g2_i3.p1	0.614	57	22	0	3	59	696	752	7.772E-14	65	60
C_sculpturatus_abd-A-A	TRINITY_DN844_c0_g2_i1.p1	0.614	57	22	0	3	59	696	752	7.772E-14	65	60
C_sculpturatus_abd-A-A	TRINITY_DN3276_c2_g1_i1.p1	0.578	57	24	0	2	58	200	256	3.821E-13	63	60
C_sculpturatus_abd-A-A	TRINITY_DN13569_c0_g1_i1.p1	0.578	57	24	0	2	58	206	262	1.366E-12	61	60
C_sculpturatus_abd-A-A	TRINITY_DN5087_c1_g1_i1.p1	0.543	57	26	0	2	58	139	195	8.618E-11	56	60
C_sculpturatus_abd-A-A	TRINITY_DN5087_c1_g1_i2.p1	0.543	57	26	0	2	58	139	195	8.618E-11	56	60
C_sculpturatus_abd-A-A	TRINITY_DN3581_c4_g1_i3.p1	0.500	58	29	0	1	58	7	64	2.244E-10	55	60
C_sculpturatus_abd-A-A	TRINITY_DN3581_c4_g1_i1.p1	0.500	58	29	0	1	58	97	154	2.244E-10	55	60
C_sculpturatus_abd-A-A	TRINITY_DN3581_c4_g1_i2.p1	0.500	58	29	0	1	58	280	337	2.244E-10	55	60
C_sculpturatus_abd-A-A	TRINITY_DN35158_c0_g1_i1.p1	0.482	58	30	0	1	58	140	197	4.248E-10	54	60
C_sculpturatus_abd-A-A	TRINITY_DN35158_c0_g1_i2.p1	0.482	58	30	0	1	58	140	197	4.248E-10	54	60
C_sculpturatus_abd-A-A	TRINITY_DN54695_c0_g1_i4.p1	0.440	59	32	0	1	59	17	75	1.106E-09	53	60
C_sculpturatus_abd-A-A	TRINITY_DN8143_c0_g1_i1.p1	0.508	57	28	0	2	58	109	165	1.106E-09	53	60
C_sculpturatus_abd-A-A	TRINITY_DN1915_c4_g1_i1.p1	0.466	60	32	0	1	60	173	232	1.106E-09	53	60
C_sculpturatus_abd-A-A	TRINITY_DN54695_c0_g1_i3.p1	0.440	59	32	0	1	59	185	243	1.106E-09	53	60
C_sculpturatus_abd-A-A	TRINITY_DN6208_c1_g1_i1.p1	0.482	58	30	0	2	59	210	267	5.460E-09	51	60
C_sculpturatus_abd-A-A	TRINITY_DN74767_c0_g1_i1.p1	0.473	57	30	0	2	58	176	232	1.423E-08	50	60
C_sculpturatus_abd-A-A	TRINITY_DN15196_c0_g1_i2.p1	0.456	57	30	0	2	58	195	251	1.959E-08	49	60
C_sculpturatus_abd-A-A	TRINITY_DN15196_c0_g1_i1.p1	0.456	57	30	0	2	58	195	251	1.959E-08	49	60
C_sculpturatus_abd-A-A	TRINITY_DN5440_c0_g3_i1.p1	0.456	57	30	0	2	58	43	99	3.711E-08	49	60
C_sculpturatus_abd-A-A	TRINITY_DN5440_c0_g3_i2.p1	0.456	57	30	0	2	58	145	201	3.711E-08	49	60
C_sculpturatus_abd-A-A	TRINITY_DN5440_c0_g2_i1.p1	0.456	57	30	0	2	58	155	211	3.711E-08	49	60
C_sculpturatus_abd-A-A	TRINITY_DN1340_c1_g1_i1.p1	0.456	57	30	0	2	58	130	186	7.032E-08	48	60
C_sculpturatus_abd-A-A	TRINITY_DN1921_c0_g1_i1.p1	0.472	55	29	0	1	55	169	223	9.680E-08	48	60
C_sculpturatus_abd-A-A	TRINITY_DN5028_c0_g1_i1.p1	0.431	58	32	0	2	59	32	89	1.333E-07	47	60
C_sculpturatus_abd-A-A	TRINITY_DN4696_c0_g1_i1.p1	0.423	59	33	0	1	59	170	228	1.333E-07	47	60
C_sculpturatus_abd-A-A	TRINITY_DN4696_c0_g1_i2.p1	0.423	59	33	0	1	59	170	228	1.333E-07	47	60
C_sculpturatus_abd-A-A	TRINITY_DN3800_c0_g1_i1.p1	0.465	58	30	0	2	59	74	131	1.333E-07	47	60
C_sculpturatus_abd-A-A	TRINITY_DN5028_c0_g1_i2.p1	0.431	58	32	0	2	59	167	224	1.333E-07	47	60
C_sculpturatus_abd-A-A	TRINITY_DN7490_c0_g1_i2.p1	0.448	58	31	0	2	59	54	111	1.835E-07	47	60
C_sculpturatus_abd-A-A	TRINITY_DN7490_c0_g1_i6.p1	0.448	58	31	0	2	59	54	111	1.835E-07	47	60
C_sculpturatus_abd-A-A	TRINITY_DN7490_c0_g1_i3.p1	0.448	58	31	0	2	59	150	207	1.835E-07	47	60
C_sculpturatus_abd-A-A	TRINITY_DN7490_c0_g1_i4.p1	0.448	58	31	0	2	59	150	207	1.835E-07	47	60
C_sculpturatus_abd-A-A	TRINITY_DN8621_c0_g1_i1.p1	0.431	58	32	0	2	59	134	191	1.835E-07	47	60
C_sculpturatus_abd-A-A	TRINITY_DN9102_c1_g1_i1.p1	0.473	57	30	0	2	58	119	175	2.526E-07	46	60
C_sculpturatus_abd-A-A	TRINITY_DN13626_c0_g2_i1.p1	0.431	58	32	0	2	59	155	212	2.526E-07	46	60
C_sculpturatus_abd-A-A	TRINITY_DN3800_c0_g1_i2.p1	0.473	57	30	0	2	58	74	130	2.526E-07	46	60
C_sculpturatus_abd-A-A	TRINITY_DN5630_c0_g2_i1.p1	0.413	58	33	0	2	59	46	103	4.788E-07	46	60
C_sculpturatus_abd-A-A	TRINITY_DN5630_c0_g2_i2.p1	0.413	58	33	0	2	59	46	103	4.788E-07	46	60
C_sculpturatus_abd-A-A	TRINITY_DN1610_c10_g1_i1.p1	0.444	54	29	0	5	58	216	269	4.788E-07	46	60
C_sculpturatus_abd-A-A	TRINITY_DN653_c0_g1_i5.p1	0.413	58	33	0	1	58	204	261	6.593E-07	45	60
C_sculpturatus_abd-A-A	TRINITY_DN653_c0_g1_i1.p1	0.413	58	33	0	1	58	204	261	6.593E-07	45	60
C_sculpturatus_abd-A-A	TRINITY_DN653_c0_g1_i4.p1	0.413	58	33	0	1	58	204	261	6.593E-07	45	60
C_sculpturatus_abd-A-A	TRINITY_DN653_c0_g1_i6.p1	0.413	58	33	0	1	58	253	310	6.593E-07	45	60
C_sculpturatus_abd-A-A	TRINITY_DN653_c0_g1_i2.p1	0.413	58	33	0	1	58	253	310	6.593E-07	45	60
C_sculpturatus_abd-A-A	TRINITY_DN653_c0_g1_i3.p1	0.413	58	33	0	1	58	253	310	6.593E-07	45	60
C_sculpturatus_abd-A-A	TRINITY_DN7960_c1_g1_i1.p1	0.423	59	33	0	1	59	179	237	9.078E-07	45	60
C_sculpturatus_abd-A-A	TRINITY_DN7960_c1_g1_i2.p1	0.423	59	33	0	1	59	179	237	9.078E-07	45	60
C_sculpturatus_abd-A-A	TRINITY_DN75292_c0_g1_i1.p1	0.442	52	28	0	4	55	178	229	3.265E-06	43	60
C_sculpturatus_abd-A-A	TRINITY_DN13352_c0_g1_i1.p1	0.406	59	34	0	2	60	224	282	3.265E-06	43	60
C_sculpturatus_abd-A-A	TRINITY_DN13352_c0_g1_i3.p1	0.406	59	34	0	2	60	224	282	3.265E-06	43	60
C_sculpturatus_abd-A-A	TRINITY_DN87576_c0_g1_i1.p1	0.438	57	31	0	2	58	99	155	4.496E-06	43	60
C_sculpturatus_abd-A-A	TRINITY_DN3296_c1_g1_i2.p1	0.389	59	35	0	1	59	5	63	8.530E-06	42	60
C_sculpturatus_abd-A-A	TRINITY_DN3296_c1_g1_i1.p1	0.389	59	35	0	1	59	167	225	8.530E-06	42	60
C_sculpturatus_abd-A-A	TRINITY_DN38792_c0_g1_i1.p1	0.421	57	31	0	2	55	130	186	1.175E-05	42	60
C_sculpturatus_abd-A-A	TRINITY_DN4774_c4_g1_i1.p1	0.406	59	34	0	1	59	187	245	1.175E-05	42	60
C_sculpturatus_abd-A-A	TRINITY_DN7264_c0_g1_i1.p1	0.407	54	31	0	2	55	248	301	3.072E-05	40	60
C_sculpturatus_abd-A-A	TRINITY_DN7264_c0_g1_i2.p1	0.407	54	31	0	2	55	248	301	3.072E-05	40	60
C_sculpturatus_abd-A-A	TRINITY_DN4861_c0_g3_i1.p1	0.396	58	34	0	1	58	134	191	5.831E-05	40	60
C_sculpturatus_abd-A-A	TRINITY_DN4935_c0_g1_i1.p1	0.438	57	31	0	2	58	139	195	5.831E-05	40	60
C_sculpturatus_abd-A-A	TRINITY_DN3124_c0_g1_i1.p1	0.388	54	32	0	2	55	228	281	5.831E-05	40	60
C_sculpturatus_abd-A-A	TRINITY_DN3124_c0_g1_i2.p1	0.388	54	32	0	2	55	228	281	5.831E-05	40	60
C_sculpturatus_abd-A-A	TRINITY_DN3124_c0_g1_i3.p1	0.388	54	32	0	2	55	228	281	5.831E-05	40	60
C_sculpturatus_abd-A-A	TRINITY_DN3124_c0_g1_i4.p1	0.388	54	32	0	2	55	228	281	5.831E-05	40	60
C_sculpturatus_abd-A-A	TRINITY_DN3124_c0_g1_i5.p1	0.388	54	32	0	2	55	228	281	5.831E-05	40	60
C_sculpturatus_abd-A-A	TRINITY_DN49921_c0_g1_i1.p1	0.403	57	33	0	3	59	174	230	8.034E-05	39	60
C_sculpturatus_abd-A-A	TRINITY_DN23307_c0_g1_i1.p1	0.385	57	34	0	3	59	110	166	8.034E-05	39	60
C_sculpturatus_abd-A-A	TRINITY_DN23307_c0_g1_i3.p1	0.385	57	34	0	3	59	251	307	8.034E-05	39	60
C_sculpturatus_abd-A-A	TRINITY_DN11697_c0_g1_i4.p1	0.413	58	33	0	1	58	9	66	2.102E-04	38	60
C_sculpturatus_abd-A-A	TRINITY_DN11697_c0_g1_i1.p1	0.413	58	33	0	1	58	209	266	2.102E-04	38	60
C_sculpturatus_abd-A-A	TRINITY_DN11697_c0_g1_i3.p1	0.413	58	33	0	1	58	209	266	2.102E-04	38	60
L_elegans_abd-A-A	TRINITY_DN4226_c3_g1_i1.p1	0.933	60	4	0	1	60	113	172	1.716E-31	115	60
L_elegans_abd-A-A	TRINITY_DN6952_c0_g1_i12.p1	0.932	59	4	0	1	59	198	256	1.579E-30	113	60
L_elegans_abd-A-A	TRINITY_DN6952_c0_g1_i2.p1	0.932	59	4	0	1	59	198	256	1.579E-30	113	60
L_elegans_abd-A-A	TRINITY_DN6952_c0_g1_i3.p1	0.932	59	4	0	1	59	198	256	1.579E-30	113	60
L_elegans_abd-A-A	TRINITY_DN6952_c0_g1_i4.p1	0.932	59	4	0	1	59	198	256	1.579E-30	113	60
L_elegans_abd-A-A	TRINITY_DN6952_c0_g1_i5.p1	0.932	59	4	0	1	59	198	256	1.579E-30	113	60
L_elegans_abd-A-A	TRINITY_DN6952_c0_g1_i6.p1	0.932	59	4	0	1	59	198	256	1.579E-30	113	60
L_elegans_abd-A-A	TRINITY_DN6952_c0_g1_i7.p1	0.932	59	4	0	1	59	198	256	1.579E-30	113	60
L_elegans_abd-A-A	TRINITY_DN6952_c0_g1_i8.p1	0.932	59	4	0	1	59	198	256	1.579E-30	113	60
L_elegans_abd-A-A	TRINITY_DN6952_c0_g1_i10.p1	0.932	59	4	0	1	59	198	256	1.579E-30	113	60
L_elegans_abd-A-A	TRINITY_DN7980_c0_g1_i1.p1	0.862	58	8	0	2	59	218	275	6.024E-27	102	60
L_elegans_abd-A-A	TRINITY_DN7980_c0_g1_i3.p1	0.862	58	8	0	2	59	218	275	6.024E-27	102	60
L_elegans_abd-A-A	TRINITY_DN5330_c2_g1_i1.p1	0.879	58	7	0	2	59	214	271	8.273E-27	102	60
L_elegans_abd-A-A	TRINITY_DN5330_c2_g1_i2.p1	0.879	58	7	0	2	59	214	271	8.273E-27	102	60
L_elegans_abd-A-A	TRINITY_DN42809_c0_g1_i1.p1	0.810	58	11	0	2	59	205	262	1.327E-24	96	60
L_elegans_abd-A-A	TRINITY_DN5093_c0_g1_i1.p1	0.689	58	18	0	2	59	192	249	1.134E-18	79	60
L_elegans_abd-A-A	TRINITY_DN5093_c0_g1_i2.p1	0.689	58	18	0	2	59	192	249	1.134E-18	79	60
L_elegans_abd-A-A	TRINITY_DN5093_c0_g1_i3.p1	0.689	58	18	0	2	59	192	249	1.134E-18	79	60
L_elegans_abd-A-A	TRINITY_DN50311_c0_g1_i2.p2	0.689	58	18	0	2	59	38	95	4.044E-18	77	60
L_elegans_abd-A-A	TRINITY_DN68275_c0_g1_i1.p1	0.701	57	17	0	4	60	162	218	4.044E-18	77	60
L_elegans_abd-A-A	TRINITY_DN6885_c0_g1_i1.p1	0.631	57	21	0	2	58	269	325	1.337E-16	73	60
L_elegans_abd-A-A	TRINITY_DN8932_c4_g1_i1.p1	0.583	60	25	0	1	60	232	291	6.087E-15	68	60
L_elegans_abd-A-A	TRINITY_DN94089_c0_g1_i1.p1	0.603	58	23	0	2	59	216	273	7.772E-14	65	60
L_elegans_abd-A-A	TRINITY_DN844_c0_g2_i2.p1	0.614	57	22	0	3	59	696	752	7.772E-14	65	60
L_elegans_abd-A-A	TRINITY_DN844_c0_g2_i3.p1	0.614	57	22	0	3	59	696	752	7.772E-14	65	60
L_elegans_abd-A-A	TRINITY_DN844_c0_g2_i1.p1	0.614	57	22	0	3	59	696	752	7.772E-14	65	60
L_elegans_abd-A-A	TRINITY_DN3276_c2_g1_i1.p1	0.578	57	24	0	2	58	200	256	3.821E-13	63	60
L_elegans_abd-A-A	TRINITY_DN13569_c0_g1_i1.p1	0.578	57	24	0	2	58	206	262	1.366E-12	61	60
L_elegans_abd-A-A	TRINITY_DN5087_c1_g1_i1.p1	0.543	57	26	0	2	58	139	195	8.618E-11	56	60
L_elegans_abd-A-A	TRINITY_DN5087_c1_g1_i2.p1	0.543	57	26	0	2	58	139	195	8.618E-11	56	60
L_elegans_abd-A-A	TRINITY_DN3581_c4_g1_i3.p1	0.500	58	29	0	1	58	7	64	2.244E-10	55	60
L_elegans_abd-A-A	TRINITY_DN3581_c4_g1_i1.p1	0.500	58	29	0	1	58	97	154	2.244E-10	55	60
L_elegans_abd-A-A	TRINITY_DN3581_c4_g1_i2.p1	0.500	58	29	0	1	58	280	337	2.244E-10	55	60
L_elegans_abd-A-A	TRINITY_DN35158_c0_g1_i1.p1	0.482	58	30	0	1	58	140	197	4.248E-10	54	60
L_elegans_abd-A-A	TRINITY_DN35158_c0_g1_i2.p1	0.482	58	30	0	1	58	140	197	4.248E-10	54	60
L_elegans_abd-A-A	TRINITY_DN54695_c0_g1_i4.p1	0.440	59	32	0	1	59	17	75	1.106E-09	53	60
L_elegans_abd-A-A	TRINITY_DN8143_c0_g1_i1.p1	0.508	57	28	0	2	58	109	165	1.106E-09	53	60
L_elegans_abd-A-A	TRINITY_DN54695_c0_g1_i3.p1	0.440	59	32	0	1	59	185	243	1.106E-09	53	60
L_elegans_abd-A-A	TRINITY_DN1915_c4_g1_i1.p1	0.466	60	32	0	1	60	173	232	2.095E-09	52	60
L_elegans_abd-A-A	TRINITY_DN6208_c1_g1_i1.p1	0.482	58	30	0	2	59	210	267	5.460E-09	51	60
L_elegans_abd-A-A	TRINITY_DN74767_c0_g1_i1.p1	0.473	57	30	0	2	58	176	232	1.423E-08	50	60
L_elegans_abd-A-A	TRINITY_DN15196_c0_g1_i2.p1	0.456	57	30	0	2	58	195	251	1.959E-08	49	60
L_elegans_abd-A-A	TRINITY_DN15196_c0_g1_i1.p1	0.456	57	30	0	2	58	195	251	1.959E-08	49	60
L_elegans_abd-A-A	TRINITY_DN5440_c0_g3_i1.p1	0.456	57	30	0	2	58	43	99	3.711E-08	49	60
L_elegans_abd-A-A	TRINITY_DN5440_c0_g3_i2.p1	0.456	57	30	0	2	58	145	201	3.711E-08	49	60
L_elegans_abd-A-A	TRINITY_DN5440_c0_g2_i1.p1	0.456	57	30	0	2	58	155	211	3.711E-08	49	60
L_elegans_abd-A-A	TRINITY_DN1340_c1_g1_i1.p1	0.457	59	31	0	2	60	130	188	3.711E-08	49	60
L_elegans_abd-A-A	TRINITY_DN1921_c0_g1_i1.p1	0.472	55	29	0	1	55	169	223	9.680E-08	48	60
L_elegans_abd-A-A	TRINITY_DN5028_c0_g1_i1.p1	0.431	58	32	0	2	59	32	89	1.333E-07	47	60
L_elegans_abd-A-A	TRINITY_DN4696_c0_g1_i1.p1	0.423	59	33	0	1	59	170	228	1.333E-07	47	60
L_elegans_abd-A-A	TRINITY_DN4696_c0_g1_i2.p1	0.423	59	33	0	1	59	170	228	1.333E-07	47	60
L_elegans_abd-A-A	TRINITY_DN3800_c0_g1_i1.p1	0.465	58	30	0	2	59	74	131	1.333E-07	47	60
L_elegans_abd-A-A	TRINITY_DN5028_c0_g1_i2.p1	0.431	58	32	0	2	59	167	224	1.333E-07	47	60
L_elegans_abd-A-A	TRINITY_DN7490_c0_g1_i2.p1	0.448	58	31	0	2	59	54	111	1.835E-07	47	60
L_elegans_abd-A-A	TRINITY_DN7490_c0_g1_i6.p1	0.448	58	31	0	2	59	54	111	1.835E-07	47	60
L_elegans_abd-A-A	TRINITY_DN7490_c0_g1_i3.p1	0.448	58	31	0	2	59	150	207	1.835E-07	47	60
L_elegans_abd-A-A	TRINITY_DN7490_c0_g1_i4.p1	0.448	58	31	0	2	59	150	207	1.835E-07	47	60
L_elegans_abd-A-A	TRINITY_DN8621_c0_g1_i1.p1	0.431	58	32	0	2	59	134	191	1.835E-07	47	60
L_elegans_abd-A-A	TRINITY_DN9102_c1_g1_i1.p1	0.473	57	30	0	2	58	119	175	2.526E-07	46	60
L_elegans_abd-A-A	TRINITY_DN13626_c0_g2_i1.p1	0.431	58	32	0	2	59	155	212	2.526E-07	46	60
L_elegans_abd-A-A	TRINITY_DN3800_c0_g1_i2.p1	0.473	57	30	0	2	58	74	130	2.526E-07	46	60
L_elegans_abd-A-A	TRINITY_DN5630_c0_g2_i1.p1	0.413	58	33	0	2	59	46	103	4.788E-07	46	60
L_elegans_abd-A-A	TRINITY_DN5630_c0_g2_i2.p1	0.413	58	33	0	2	59	46	103	4.788E-07	46	60
L_elegans_abd-A-A	TRINITY_DN1610_c10_g1_i1.p1	0.444	54	29	0	5	58	216	269	4.788E-07	46	60
L_elegans_abd-A-A	TRINITY_DN653_c0_g1_i5.p1	0.413	58	33	0	1	58	204	261	6.593E-07	45	60
L_elegans_abd-A-A	TRINITY_DN653_c0_g1_i1.p1	0.413	58	33	0	1	58	204	261	6.593E-07	45	60
L_elegans_abd-A-A	TRINITY_DN653_c0_g1_i4.p1	0.413	58	33	0	1	58	204	261	6.593E-07	45	60
L_elegans_abd-A-A	TRINITY_DN653_c0_g1_i6.p1	0.413	58	33	0	1	58	253	310	6.593E-07	45	60
L_elegans_abd-A-A	TRINITY_DN653_c0_g1_i2.p1	0.413	58	33	0	1	58	253	310	6.593E-07	45	60
L_elegans_abd-A-A	TRINITY_DN653_c0_g1_i3.p1	0.413	58	33	0	1	58	253	310	6.593E-07	45	60
L_elegans_abd-A-A	TRINITY_DN7960_c1_g1_i1.p1	0.423	59	33	0	1	59	179	237	9.078E-07	45	60
L_elegans_abd-A-A	TRINITY_DN7960_c1_g1_i2.p1	0.423	59	33	0	1	59	179	237	9.078E-07	45	60
L_elegans_abd-A-A	TRINITY_DN75292_c0_g1_i1.p1	0.421	57	32	0	4	60	178	234	2.371E-06	44	60
L_elegans_abd-A-A	TRINITY_DN87576_c0_g1_i1.p1	0.438	57	31	0	2	58	99	155	4.496E-06	43	60
L_elegans_abd-A-A	TRINITY_DN13352_c0_g1_i1.p1	0.406	59	34	0	2	60	224	282	6.193E-06	42	60
L_elegans_abd-A-A	TRINITY_DN13352_c0_g1_i3.p1	0.406	59	34	0	2	60	224	282	6.193E-06	42	60
L_elegans_abd-A-A	TRINITY_DN3296_c1_g1_i2.p1	0.389	59	35	0	1	59	5	63	8.530E-06	42	60
L_elegans_abd-A-A	TRINITY_DN3296_c1_g1_i1.p1	0.389	59	35	0	1	59	167	225	8.530E-06	42	60
L_elegans_abd-A-A	TRINITY_DN38792_c0_g1_i1.p1	0.421	57	31	0	2	55	130	186	1.175E-05	42	60
L_elegans_abd-A-A	TRINITY_DN4774_c4_g1_i1.p1	0.406	59	34	0	1	59	187	245	1.175E-05	42	60
L_elegans_abd-A-A	TRINITY_DN7264_c0_g1_i1.p1	0.407	54	31	0	2	55	248	301	3.072E-05	40	60
L_elegans_abd-A-A	TRINITY_DN7264_c0_g1_i2.p1	0.407	54	31	0	2	55	248	301	3.072E-05	40	60
L_elegans_abd-A-A	TRINITY_DN4861_c0_g3_i1.p1	0.396	58	34	0	1	58	134	191	5.831E-05	40	60
L_elegans_abd-A-A	TRINITY_DN4935_c0_g1_i1.p1	0.438	57	31	0	2	58	139	195	5.831E-05	40	60
L_elegans_abd-A-A	TRINITY_DN3124_c0_g1_i1.p1	0.388	54	32	0	2	55	228	281	5.831E-05	40	60
L_elegans_abd-A-A	TRINITY_DN3124_c0_g1_i2.p1	0.388	54	32	0	2	55	228	281	5.831E-05	40	60
L_elegans_abd-A-A	TRINITY_DN3124_c0_g1_i3.p1	0.388	54	32	0	2	55	228	281	5.831E-05	40	60
L_elegans_abd-A-A	TRINITY_DN3124_c0_g1_i4.p1	0.388	54	32	0	2	55	228	281	5.831E-05	40	60
L_elegans_abd-A-A	TRINITY_DN3124_c0_g1_i5.p1	0.388	54	32	0	2	55	228	281	5.831E-05	40	60
L_elegans_abd-A-A	TRINITY_DN49921_c0_g1_i1.p1	0.403	57	33	0	3	59	174	230	8.034E-05	39	60
L_elegans_abd-A-A	TRINITY_DN23307_c0_g1_i1.p1	0.385	57	34	0	3	59	110	166	8.034E-05	39	60
L_elegans_abd-A-A	TRINITY_DN23307_c0_g1_i3.p1	0.385	57	34	0	3	59	251	307	8.034E-05	39	60
L_elegans_abd-A-A	TRINITY_DN11697_c0_g1_i4.p1	0.413	58	33	0	1	58	9	66	2.102E-04	38	60
L_elegans_abd-A-A	TRINITY_DN11697_c0_g1_i1.p1	0.413	58	33	0	1	58	209	266	2.102E-04	38	60
L_elegans_abd-A-A	TRINITY_DN11697_c0_g1_i3.p1	0.413	58	33	0	1	58	209	266	2.102E-04	38	60
A_bruennichi_abd-A-A	TRINITY_DN4226_c3_g1_i1.p1	0.933	60	4	0	1	60	113	172	1.716E-31	115	60
A_bruennichi_abd-A-A	TRINITY_DN6952_c0_g1_i12.p1	0.932	59	4	0	1	59	198	256	1.579E-30	113	60
A_bruennichi_abd-A-A	TRINITY_DN6952_c0_g1_i2.p1	0.932	59	4	0	1	59	198	256	1.579E-30	113	60
A_bruennichi_abd-A-A	TRINITY_DN6952_c0_g1_i3.p1	0.932	59	4	0	1	59	198	256	1.579E-30	113	60
A_bruennichi_abd-A-A	TRINITY_DN6952_c0_g1_i4.p1	0.932	59	4	0	1	59	198	256	1.579E-30	113	60
A_bruennichi_abd-A-A	TRINITY_DN6952_c0_g1_i5.p1	0.932	59	4	0	1	59	198	256	1.579E-30	113	60
A_bruennichi_abd-A-A	TRINITY_DN6952_c0_g1_i6.p1	0.932	59	4	0	1	59	198	256	1.579E-30	113	60
A_bruennichi_abd-A-A	TRINITY_DN6952_c0_g1_i7.p1	0.932	59	4	0	1	59	198	256	1.579E-30	113	60
A_bruennichi_abd-A-A	TRINITY_DN6952_c0_g1_i8.p1	0.932	59	4	0	1	59	198	256	1.579E-30	113	60
A_bruennichi_abd-A-A	TRINITY_DN6952_c0_g1_i10.p1	0.932	59	4	0	1	59	198	256	1.579E-30	113	60
A_bruennichi_abd-A-A	TRINITY_DN7980_c0_g1_i1.p1	0.862	58	8	0	2	59	218	275	6.024E-27	102	60
A_bruennichi_abd-A-A	TRINITY_DN7980_c0_g1_i3.p1	0.862	58	8	0	2	59	218	275	6.024E-27	102	60
A_bruennichi_abd-A-A	TRINITY_DN5330_c2_g1_i1.p1	0.879	58	7	0	2	59	214	271	8.273E-27	102	60
A_bruennichi_abd-A-A	TRINITY_DN5330_c2_g1_i2.p1	0.879	58	7	0	2	59	214	271	8.273E-27	102	60
A_bruennichi_abd-A-A	TRINITY_DN42809_c0_g1_i1.p1	0.810	58	11	0	2	59	205	262	1.327E-24	96	60
A_bruennichi_abd-A-A	TRINITY_DN5093_c0_g1_i1.p1	0.689	58	18	0	2	59	192	249	1.134E-18	79	60
A_bruennichi_abd-A-A	TRINITY_DN5093_c0_g1_i2.p1	0.689	58	18	0	2	59	192	249	1.134E-18	79	60
A_bruennichi_abd-A-A	TRINITY_DN5093_c0_g1_i3.p1	0.689	58	18	0	2	59	192	249	1.134E-18	79	60
A_bruennichi_abd-A-A	TRINITY_DN50311_c0_g1_i2.p2	0.689	58	18	0	2	59	38	95	4.044E-18	77	60
A_bruennichi_abd-A-A	TRINITY_DN68275_c0_g1_i1.p1	0.701	57	17	0	4	60	162	218	4.044E-18	77	60
A_bruennichi_abd-A-A	TRINITY_DN6885_c0_g1_i1.p1	0.631	57	21	0	2	58	269	325	1.337E-16	73	60
A_bruennichi_abd-A-A	TRINITY_DN8932_c4_g1_i1.p1	0.583	60	25	0	1	60	232	291	6.087E-15	68	60
A_bruennichi_abd-A-A	TRINITY_DN94089_c0_g1_i1.p1	0.603	58	23	0	2	59	216	273	7.772E-14	65	60
A_bruennichi_abd-A-A	TRINITY_DN844_c0_g2_i2.p1	0.614	57	22	0	3	59	696	752	7.772E-14	65	60
A_bruennichi_abd-A-A	TRINITY_DN844_c0_g2_i3.p1	0.614	57	22	0	3	59	696	752	7.772E-14	65	60
A_bruennichi_abd-A-A	TRINITY_DN844_c0_g2_i1.p1	0.614	57	22	0	3	59	696	752	7.772E-14	65	60
A_bruennichi_abd-A-A	TRINITY_DN3276_c2_g1_i1.p1	0.578	57	24	0	2	58	200	256	3.821E-13	63	60
A_bruennichi_abd-A-A	TRINITY_DN13569_c0_g1_i1.p1	0.578	57	24	0	2	58	206	262	1.366E-12	61	60
A_bruennichi_abd-A-A	TRINITY_DN5087_c1_g1_i1.p1	0.543	57	26	0	2	58	139	195	8.618E-11	56	60
A_bruennichi_abd-A-A	TRINITY_DN5087_c1_g1_i2.p1	0.543	57	26	0	2	58	139	195	8.618E-11	56	60
A_bruennichi_abd-A-A	TRINITY_DN3581_c4_g1_i3.p1	0.500	58	29	0	1	58	7	64	2.244E-10	55	60
A_bruennichi_abd-A-A	TRINITY_DN3581_c4_g1_i1.p1	0.500	58	29	0	1	58	97	154	2.244E-10	55	60
A_bruennichi_abd-A-A	TRINITY_DN3581_c4_g1_i2.p1	0.500	58	29	0	1	58	280	337	2.244E-10	55	60
A_bruennichi_abd-A-A	TRINITY_DN35158_c0_g1_i1.p1	0.482	58	30	0	1	58	140	197	4.248E-10	54	60
A_bruennichi_abd-A-A	TRINITY_DN35158_c0_g1_i2.p1	0.482	58	30	0	1	58	140	197	4.248E-10	54	60
A_bruennichi_abd-A-A	TRINITY_DN54695_c0_g1_i4.p1	0.440	59	32	0	1	59	17	75	1.106E-09	53	60
A_bruennichi_abd-A-A	TRINITY_DN8143_c0_g1_i1.p1	0.508	57	28	0	2	58	109	165	1.106E-09	53	60
A_bruennichi_abd-A-A	TRINITY_DN54695_c0_g1_i3.p1	0.440	59	32	0	1	59	185	243	1.106E-09	53	60
A_bruennichi_abd-A-A	TRINITY_DN1915_c4_g1_i1.p1	0.466	60	32	0	1	60	173	232	2.095E-09	52	60
A_bruennichi_abd-A-A	TRINITY_DN6208_c1_g1_i1.p1	0.482	58	30	0	2	59	210	267	5.460E-09	51	60
A_bruennichi_abd-A-A	TRINITY_DN74767_c0_g1_i1.p1	0.473	57	30	0	2	58	176	232	1.423E-08	50	60
A_bruennichi_abd-A-A	TRINITY_DN15196_c0_g1_i2.p1	0.456	57	30	0	2	58	195	251	1.959E-08	49	60
A_bruennichi_abd-A-A	TRINITY_DN15196_c0_g1_i1.p1	0.456	57	30	0	2	58	195	251	1.959E-08	49	60
A_bruennichi_abd-A-A	TRINITY_DN5440_c0_g3_i1.p1	0.456	57	30	0	2	58	43	99	3.711E-08	49	60
A_bruennichi_abd-A-A	TRINITY_DN5440_c0_g3_i2.p1	0.456	57	30	0	2	58	145	201	3.711E-08	49	60
A_bruennichi_abd-A-A	TRINITY_DN5440_c0_g2_i1.p1	0.456	57	30	0	2	58	155	211	3.711E-08	49	60
A_bruennichi_abd-A-A	TRINITY_DN1340_c1_g1_i1.p1	0.457	59	31	0	2	60	130	188	3.711E-08	49	60
A_bruennichi_abd-A-A	TRINITY_DN1921_c0_g1_i1.p1	0.472	55	29	0	1	55	169	223	9.680E-08	48	60
A_bruennichi_abd-A-A	TRINITY_DN5028_c0_g1_i1.p1	0.431	58	32	0	2	59	32	89	1.333E-07	47	60
A_bruennichi_abd-A-A	TRINITY_DN4696_c0_g1_i1.p1	0.423	59	33	0	1	59	170	228	1.333E-07	47	60
A_bruennichi_abd-A-A	TRINITY_DN4696_c0_g1_i2.p1	0.423	59	33	0	1	59	170	228	1.333E-07	47	60
[truncated: 1,184 more rows]
