# Supplementary material for: The genome of a sea spider corroborates a shared Hox cluster motif in arthropods with a reduced posterior tagma
Source: BMC Biol. 2025 Jul 2;23:196. doi: 10.1186/s12915-025-02276-x (PMC12220506; doi:10.1186/s12915-025-02276-x)
Supplement: Supplementary file 3 — Additional file 3. [file 12915_2025_2276_MOESM3_ESM.zip › suppl-file7-gene_analysis/hox/homeobox_aligned.fasta.parstree]

(C_sculpturatus_lab-B/1-60:0.0169642857,D_silvatica_lab-A/1-60:0.0716981132,((D_plantarius_lab-A/1-60:0.0169642857,(M_giganteus_g867.t1/1-59:0.0000010000,(L_elegans_lab-A/1-60:0.0527777778,(S_maritima_lab/1-60:0.0345454545,(T_clavata_lab-A/1-60:0.0345454545,T_antipodiana_lab-A/1-60:0.0527777778):0.0345454545):0.0169642857):0.0169642857):0.0000010000):0.0169642857,(D_silvatica_lab-B/1-60:0.0000010000,(P_tepidariorum_lab-B/1-60:0.0169642857,((A_bruennichi_lab-B/1-60:0.1117647059,(T_antipodiana_lab-B/1-60:0.0169642857,T_clavata_lab-B/1-60:0.0000010000):0.0716981132):0.0169642857,((C_sculpturatus_lab-A/1-60:0.0000010000,(L_elegans_lab-B/1-60:0.0169642857,((H_graminicola_lab-A-2/1-60:0.0000010000,H_graminicola_lab-A-1/1-60:0.0000010000):0.0716981132,(M_giganteus_g14374.t1/1-59:0.0000010000,P_opilio_lab/1-60:0.0000010000):0.0000010000):0.0000010000):0.0000010000):0.0345454545,((H_graminicola_lab-B-2/1-60:0.0527777778,H_graminicola_lab-B-1/1-60:0.0169642857):0.2021276596,(D_plantarius_lab-B/1-60:0.0000010000,(I_scapularis_lab/1-60:0.0000010000,(T_castaneum_lab/1-60:0.0345454545,((P_litorale_lab/299-358:0.0000010000,(P_femoratum_Lab/311-370:0.0169642857,(T_orbiculare_lab/17-76:0.0000010000,(S_cheilorhynchus_Lab/280-339:0.0169642857,(N_gracile_Lab/282-341:0.0000010000,N_molleri_Lab/285-344:0.0000010000):0.0000010000):0.0169642857):0.0169642857):0.0000010000):0.0527777778,((P_tepidariorum_lab-A/1-60:0.0913461538,A_bruennichi_lab-A/1-60:0.0345454545):0.0527777778,(D_melanogaster_lab/1-60:0.0527777778,((T_castaneum_Slou/1-60:0.0000010000,((L_polyphemus_Slou_D-a/1-60:0.0000010000,C_sculpturatus_NK1-B-1/1-60:0.0000010000):0.0169642857,(S_maritima_NK1/1-60:0.0000010000,D_melanogaster_slou/1-60:0.0169642857):0.0000010000):0.0000010000):0.3392857143,((D_melanogaster_zen/1-60:0.1117647059,D_melanogaster_zen2/1-60:0.1781250000):0.1781250000,(((S_maritima_Hox3/1-60:0.1117647059,((L_elegans_Hox3-B/1-60:0.0169642857,(((Tantystylum_Hox3/200-259:0.0000010000,T_orbiculare_Hox3/200-259:0.0000010000):0.0345454545,((P_litorale_Hox3.t3/208-267:0.0000010000,P_litorale_Hox3.t1/191-250:0.0000010000):0.0345454545,(P_opilio_Hox3/1-60:0.0169642857,O_spinosus_g11673.t1/1-59:0.0716981132):0.1330000000):0.0345454545):0.0345454545,(S_cheilorhynchus_Hox3_putative/189-248:0.1117647059,((P_femoratum_Hox3_putative/233-292:0.0345454545,P_tepidariorum_Hox3-B/1-60:0.0000010000):0.0169642857,(A_bruennichi_Hox3-B/1-60:0.0000010000,(T_antipodiana_Hox3-B/1-60:0.0000010000,((C_sculpturatus_Hox3-B/1-60:0.0169642857,(I_scapularis_Hox3/1-60:0.1117647059,H_graminicola_Hox3-B/1-60:0.0000010000):0.0000010000):0.0169642857,(D_silvatica_Hox3-B/1-60:0.0169642857,(D_plantarius_Hox3-B/1-60:0.0000010000,E_spinosa_Hox3/1-27:0.0169642857):0.0527777778):0.0000010000):0.0169642857):0.0000010000):0.0000010000):0.0169642857):0.0169642857):0.0169642857):0.0527777778,(((T_castaneum_zen/1-60:0.0913461538,T_castaneum_zen2/1-60:0.0716981132):0.1117647059,((C_sculpturatus_Hox3-A/1-60:0.4384615385,(P_tepidariorum_Hox3-A/1-60:0.4750000000,D_plantarius_Hox3-A/1-60:0.4037500000):0.2021276596):0.3093023256,D_silvatica_Hox3-A/1-60:0.1117647059):0.1551020408):0.0527777778,N_molleri_Hox3_or_antp/1-43:0.0345454545):0.0169642857):0.0527777778):0.0716981132,((D_plantarius_Scr-A-2/1-52:0.0169642857,((I_scapularis_Scr/1-60:0.0000010000,(M_giganteus_g845.t1/1-59:0.0000010000,(S_cheilorhynchus_scr/88-119:0.0169642857,((D_melanogaster_Scr/1-60:0.0000010000,T_castaneum_Cx/1-60:0.0000010000):0.0169642857,(M_giganteus_g14399.t1/1-59:0.0000010000,(S_maritima_Scr/1-60:0.0000010000,T_orbiculare_scr/38-97:0.0913461538):0.0000010000):0.0000010000):0.0000010000):0.0000010000):0.0000010000):0.0345454545,(D_silvatica_Dfd-A/1-60:0.0000010000,(M_giganteus_g14395.t2/1-59:0.0000010000,(P_opilio_Dfd/1-60:0.0000010000,((S_maritima_Dfd/1-60:0.0169642857,(D_melanogaster_Dfd/1-60:0.0000010000,(N_molleri_dfd/33-92:0.0716981132,T_castaneum_Dfd/1-60:0.0000010000):0.0000010000):0.0345454545):0.0169642857,((C_sculpturatus_Dfd-1/1-60:0.0000010000,(((T_antipodiana_Dfd-A/1-60:0.0000010000,T_clavata_Dfd-A/1-60:0.0000010000):0.0169642857,A_bruennichi_Dfd-A/1-60:0.0000010000):0.0169642857,I_scapularis_Dfd/1-60:0.0000010000):0.0000010000):0.0169642857,(((P_femoratum_dfd/213-272:0.0345454545,E_spinosa_Dfd/217-276:0.0345454545):0.0345454545,T_orbiculare_dfd/151-210:0.0000010000):0.1551020408,M_giganteus_g14395.t1/1-59:0.0000010000):0.0000010000):0.0000010000):0.0000010000):0.0000010000):0.0000010000):0.0716981132):0.0000010000):0.0345454545,(M_giganteus_g14410.t1/1-59:0.0000010000,(group_08/198-257:0.0169642857,(L_elegans_Antp-A/1-60:0.0169642857,(M_giganteus_g836.t1/1-59:0.0000010000,(D_melanogaster_Antp/1-60:0.0000010000,(S_maritima_Antp/1-60:0.0000010000,(P_tepidariorum_Antp-A/1-60:0.0169642857,((M_giganteus_g14401.t1/1-59:0.0000010000,(S_maritima_ftz/1-60:0.0169642857,(I_scapularis_ftz/1-60:0.0000010000,((T_orbiculare_ftz/1-57:0.0000010000,(E_spinosa_ftz/225-284:0.0000010000,((N_gracile_AbdA/149-208:0.2806818182,D_melanogaster_ftz/1-60:0.0913461538):0.1117647059,P_femoratum_ftz/261-320:0.0000010000):0.0000010000):0.0000010000):0.0169642857,(D_silvatica_ftz-B/1-60:0.0527777778,((D_plantarius_ftz-pseudo/1-58:0.1330000000,D_plantarius_ftz-B/1-60:0.0000010000):0.0169642857,((L_elegans_ftz-B/1-60:0.0345454545,(P_tepidariorum_ftz-pseudo/1-59:0.1551020408,P_tepidariorum_ftz-B/1-60:0.0000010000):0.0000010000):0.0716981132,(H_graminicola_ftz-B/1-60:0.0000010000,((C_sculpturatus_ftz-A/1-60:0.0716981132,(C_sculpturatus_ftz-B/1-60:0.0169642857,((M_giganteus_g844.t1/1-59:0.0345454545,T_castaneum_ftz/1-60:0.0527777778):0.0345454545,(O_spinosus_ftz/1-59:0.0000010000,P_opilio_ftz/1-60:0.0000010000):0.0169642857):0.0169642857):0.0345454545):0.0345454545,((T_antipodiana_ftz-B/1-60:0.0000010000,T_clavata_ftz-B/1-60:0.0000010000):0.0527777778,A_bruennichi_ftz-B/1-60:0.0000010000):0.0345454545):0.0169642857):0.0000010000):0.0000010000):0.0169642857):0.0169642857):0.0000010000):0.0000010000):0.0000010000):0.0527777778,(I_scapularis_abd-A/1-60:0.0000010000,(D_melanogaster_abd-A/1-60:0.0000010000,(T_castaneum_abd-A/1-60:0.0000010000,((C_sculpturatus_abd-A-A/1-60:0.0000010000,(O_spinosus_Ubx/1-59:0.0000010000,(D_melanogaster_Ubx/1-60:0.0000010000,(S_maritima_Ubx/1-60:0.0000010000,(P_tepidariorum_Ubx-A/1-60:0.0000010000,(D_plantarius_Ubx-A/1-60:0.0169642857,((H_graminicola_Ubx-A/1-60:0.0000010000,A_bruennichi_Ubx-A/1-60:0.0000010000):0.0169642857,(L_elegans_Ubx-A/1-60:0.0345454545,M_giganteus_g821.t1/1-59:0.0000010000):0.0000010000):0.0000010000):0.0000010000):0.0169642857):0.0000010000):0.0000010000):0.0527777778):0.0169642857,(M_giganteus_g814.t2/1-59:0.0000010000,((P_opilio_abd-A/1-60:0.0527777778,(D_plantarius_abd-A-A/1-60:0.0000010000,S_maritima_abd-A/1-60:0.0000010000):0.0000010000):0.0169642857,M_giganteus_g814.t1/1-59:0.0000010000):0.0000010000):0.0000010000):0.0000010000):0.0000010000):0.0169642857):0.0716981132):0.0169642857):0.0000010000):0.0000010000):0.0000010000):0.0000010000):0.0000010000):0.0000010000):0.0716981132):0.1551020408):0.0527777778,((N_gracile_pb/12-71:0.0000010000,(N_molleri_pb/107-166:0.0000010000,(S_cheilorhynchus_pb/60-119:0.0000010000,((P_litorale_pb.t1/116-175:0.0000010000,P_femoratum_pb/168-227:0.0000010000):0.0169642857,(O_spinosus_pb/1-59:0.0000010000,(C_sculpturatus_pb-B/1-60:0.0000010000,(P_opilio_pb/1-60:0.0000010000,(D_melanogaster_pb/1-60:0.0000010000,(T_castaneum_mxp/1-60:0.0000010000,(M_giganteus_g858.t1/1-59:0.0000010000,M_giganteus_g14380.t1/1-59:0.0000010000):0.0000010000):0.0000010000):0.0169642857):0.0000010000):0.0000010000):0.0000010000):0.0345454545):0.0000010000):0.0000010000):0.1330000000,(D_melanogaster_bcd/1-60:0.5135135135,(D_melanogaster_Abd-B/1-60:0.0169642857,(P_femoratum_abdB/10-69:0.0169642857,(N_molleri_abdB/1-58:0.0000010000,(N_gracile_AbdB/1-40:0.0000010000,(S_cheilorhynchus_abdB/38-97:0.0000010000,(((P_tepidariorum_Abd-B-A/1-60:0.0000010000,D_silvatica_Abd-B-B/1-60:0.0000010000):0.0169642857,S_maritima_Abd-B/1-60:0.0169642857):0.0169642857,(E_spinosa_AbdB/38-97:0.0527777778,(P_litorale_AbdB/268-327:0.0345454545,(T_castaneum_Abd-B/1-60:0.0000010000,(C_sculpturatus_Abd-B-A/1-60:0.0000010000,(M_giganteus_g803.t2/1-59:0.0000010000,(C_sculpturatus_Abd-B-B/1-60:0.0169642857,(I_scapularis_Abd-B/1-60:0.0000010000,(O_spinosus_AbdB/1-59:0.0000010000,P_opilio_Abd-B/1-60:0.0000010000):0.0169642857):0.0000010000):0.0000010000):0.0000010000):0.0169642857):0.0000010000):0.0000010000):0.0000010000):0.0000010000):0.0000010000):0.0000010000):0.0000010000):0.0000010000):0.4037500000):0.1551020408):0.0913461538):0.0913461538):0.0913461538):0.3093023256):0.0527777778):0.0345454545):0.0000010000):0.0345454545):0.0345454545):0.0000010000):0.0000010000):0.0000010000):0.0000010000):0.0000010000):0.0345454545):0.0000010000);
