# Supplementary material for: The genome of a sea spider corroborates a shared Hox cluster motif in arthropods with a reduced posterior tagma
Source: BMC Biol. 2025 Jul 2;23:196. doi: 10.1186/s12915-025-02276-x (PMC12220506; doi:10.1186/s12915-025-02276-x)
Supplement: Supplementary file 3 — Additional file 3. [file 12915_2025_2276_MOESM3_ESM.zip › suppl-file7-gene_analysis/hox/abdA_INSTAR2.m8]

D_melanogaster_abd-A	TRINITY_DN6789_c0_g1_i1.p1	0.932	59	4	0	1	59	198	256	1.782E-30	113	60
D_melanogaster_abd-A	TRINITY_DN6789_c0_g1_i3.p1	0.932	59	4	0	1	59	198	256	1.782E-30	113	60
D_melanogaster_abd-A	TRINITY_DN6789_c0_g1_i4.p1	0.932	59	4	0	1	59	198	256	1.782E-30	113	60
D_melanogaster_abd-A	TRINITY_DN6789_c1_g1_i2.p1	0.862	58	8	0	2	59	218	275	6.798E-27	102	60
D_melanogaster_abd-A	TRINITY_DN9213_c0_g1_i1.p1	0.879	58	7	0	2	59	214	271	9.337E-27	102	60
D_melanogaster_abd-A	TRINITY_DN7393_c0_g1_i1.p1	0.810	58	11	0	2	59	208	265	1.497E-24	96	60
D_melanogaster_abd-A	TRINITY_DN6640_c1_g1_i2.p1	0.689	58	18	0	2	59	192	249	1.280E-18	79	60
D_melanogaster_abd-A	TRINITY_DN6640_c1_g1_i3.p1	0.689	58	18	0	2	59	192	249	1.280E-18	79	60
D_melanogaster_abd-A	TRINITY_DN6640_c1_g1_i4.p1	0.689	58	18	0	2	59	192	249	1.280E-18	79	60
D_melanogaster_abd-A	TRINITY_DN3637_c1_g1_i2.p1	0.714	56	16	0	4	59	271	326	4.564E-18	77	60
D_melanogaster_abd-A	TRINITY_DN28998_c1_g2_i1.p1	0.689	58	18	0	2	59	117	174	4.564E-18	77	60
D_melanogaster_abd-A	TRINITY_DN3637_c1_g1_i1.p1	0.684	57	18	0	4	60	311	367	1.185E-17	76	60
D_melanogaster_abd-A	TRINITY_DN3637_c1_g1_i4.p1	0.711	52	15	0	4	55	295	346	1.509E-16	73	60
D_melanogaster_abd-A	TRINITY_DN30224_c0_g1_i1.p1	0.600	60	24	0	1	60	231	290	3.634E-15	69	60
D_melanogaster_abd-A	TRINITY_DN9322_c0_g1_i1.p1	0.603	58	23	0	2	59	216	273	8.771E-14	65	60
D_melanogaster_abd-A	TRINITY_DN6282_c0_g1_i1.p1	0.614	57	22	0	3	59	70	126	8.771E-14	65	60
D_melanogaster_abd-A	TRINITY_DN6282_c0_g1_i2.p1	0.614	57	22	0	3	59	696	752	8.771E-14	65	60
D_melanogaster_abd-A	TRINITY_DN25209_c0_g1_i1.p1	0.614	57	22	0	2	58	127	183	1.206E-13	64	60
D_melanogaster_abd-A	TRINITY_DN12231_c0_g1_i1.p1	0.578	57	24	0	2	58	206	262	1.542E-12	61	60
D_melanogaster_abd-A	TRINITY_DN6282_c0_g1_i3.p1	0.561	57	25	0	2	58	158	214	4.011E-12	60	60
D_melanogaster_abd-A	TRINITY_DN6973_c1_g1_i4.p1	0.534	58	27	0	2	59	90	147	5.139E-11	57	60
D_melanogaster_abd-A	TRINITY_DN2935_c0_g1_i1.p1	0.543	57	26	0	2	58	139	195	9.726E-11	56	60
D_melanogaster_abd-A	TRINITY_DN2935_c0_g1_i2.p1	0.543	57	26	0	2	58	139	195	9.726E-11	56	60
D_melanogaster_abd-A	TRINITY_DN8280_c0_g1_i2.p1	0.542	59	27	0	2	60	128	186	2.532E-10	55	60
D_melanogaster_abd-A	TRINITY_DN285_c1_g1_i2.p1	0.500	58	29	0	1	58	280	337	2.532E-10	55	60
D_melanogaster_abd-A	TRINITY_DN3997_c0_g1_i2.p1	0.508	57	28	0	2	58	97	153	1.249E-09	53	60
D_melanogaster_abd-A	TRINITY_DN3997_c0_g1_i1.p1	0.508	57	28	0	2	58	97	153	1.249E-09	53	60
D_melanogaster_abd-A	TRINITY_DN6596_c1_g1_i1.p1	0.440	59	32	0	1	59	185	243	1.249E-09	53	60
D_melanogaster_abd-A	TRINITY_DN6596_c1_g1_i2.p1	0.440	59	32	0	1	59	185	243	1.249E-09	53	60
D_melanogaster_abd-A	TRINITY_DN10148_c5_g1_i1.p1	0.466	60	32	0	1	60	205	264	2.364E-09	52	60
D_melanogaster_abd-A	TRINITY_DN11408_c0_g5_i1.p1	0.482	58	30	0	2	59	210	267	6.161E-09	51	60
D_melanogaster_abd-A	TRINITY_DN8280_c0_g1_i3.p1	0.557	52	23	0	2	53	128	179	1.167E-08	50	60
D_melanogaster_abd-A	TRINITY_DN10861_c0_g1_i1.p1	0.473	57	30	0	2	58	176	232	1.606E-08	50	60
D_melanogaster_abd-A	TRINITY_DN3894_c1_g1_i1.p1	0.433	60	33	0	1	60	231	290	1.606E-08	50	60
D_melanogaster_abd-A	TRINITY_DN3894_c1_g1_i2.p1	0.433	60	33	0	1	60	231	290	1.606E-08	50	60
D_melanogaster_abd-A	TRINITY_DN3894_c1_g1_i3.p1	0.433	60	33	0	1	60	231	290	1.606E-08	50	60
D_melanogaster_abd-A	TRINITY_DN3894_c1_g1_i4.p1	0.433	60	33	0	1	60	231	290	1.606E-08	50	60
D_melanogaster_abd-A	TRINITY_DN3894_c1_g1_i6.p1	0.433	60	33	0	1	60	231	290	1.606E-08	50	60
D_melanogaster_abd-A	TRINITY_DN3894_c1_g1_i7.p1	0.433	60	33	0	1	60	231	290	1.606E-08	50	60
D_melanogaster_abd-A	TRINITY_DN821_c1_g1_i1.p1	0.456	57	30	0	2	58	195	251	2.211E-08	49	60
D_melanogaster_abd-A	TRINITY_DN821_c1_g3_i1.p1	0.456	57	30	0	2	58	204	260	2.211E-08	49	60
D_melanogaster_abd-A	TRINITY_DN18291_c0_g1_i1.p1	0.482	58	30	0	2	59	139	196	3.043E-08	49	60
D_melanogaster_abd-A	TRINITY_DN3706_c0_g1_i1.p1	0.456	57	30	0	2	58	145	201	4.188E-08	49	60
D_melanogaster_abd-A	TRINITY_DN3706_c0_g1_i4.p1	0.456	57	30	0	2	58	145	201	4.188E-08	49	60
D_melanogaster_abd-A	TRINITY_DN3706_c0_g1_i2.p1	0.456	57	30	0	2	58	155	211	4.188E-08	49	60
D_melanogaster_abd-A	TRINITY_DN3706_c0_g1_i3.p1	0.456	57	30	0	2	58	155	211	4.188E-08	49	60
D_melanogaster_abd-A	TRINITY_DN3966_c4_g1_i1.p1	0.456	57	30	0	2	58	130	186	7.936E-08	48	60
D_melanogaster_abd-A	TRINITY_DN529_c6_g1_i2.p1	0.472	55	29	0	1	55	56	110	1.092E-07	48	60
D_melanogaster_abd-A	TRINITY_DN529_c6_g1_i1.p1	0.472	55	29	0	1	55	169	223	1.092E-07	48	60
D_melanogaster_abd-A	TRINITY_DN3781_c0_g1_i3.p1	0.431	58	32	0	2	59	41	98	1.504E-07	47	60
D_melanogaster_abd-A	TRINITY_DN6715_c1_g1_i1.p1	0.423	59	33	0	1	59	170	228	1.504E-07	47	60
D_melanogaster_abd-A	TRINITY_DN1827_c0_g1_i1.p1	0.465	58	30	0	2	59	74	131	1.504E-07	47	60
D_melanogaster_abd-A	TRINITY_DN3781_c0_g1_i4.p1	0.431	58	32	0	2	59	167	224	1.504E-07	47	60
D_melanogaster_abd-A	TRINITY_DN7156_c0_g1_i1.p1	0.448	58	31	0	2	59	150	207	2.070E-07	47	60
D_melanogaster_abd-A	TRINITY_DN7156_c0_g1_i2.p1	0.448	58	31	0	2	59	150	207	2.070E-07	47	60
D_melanogaster_abd-A	TRINITY_DN71433_c0_g1_i1.p1	0.431	58	32	0	2	59	134	191	2.070E-07	47	60
D_melanogaster_abd-A	TRINITY_DN19246_c0_g1_i1.p1	0.473	57	30	0	2	58	124	180	2.850E-07	46	60
D_melanogaster_abd-A	TRINITY_DN9957_c0_g1_i1.p1	0.444	54	29	0	5	58	216	269	5.403E-07	46	60
D_melanogaster_abd-A	TRINITY_DN8483_c0_g1_i1.p1	0.413	58	33	0	2	59	141	198	5.403E-07	46	60
D_melanogaster_abd-A	TRINITY_DN8483_c0_g1_i5.p1	0.413	58	33	0	2	59	141	198	5.403E-07	46	60
D_melanogaster_abd-A	TRINITY_DN1403_c0_g1_i1.p1	0.413	58	33	0	1	58	204	261	7.440E-07	45	60
D_melanogaster_abd-A	TRINITY_DN1403_c0_g1_i3.p1	0.413	58	33	0	1	58	204	261	7.440E-07	45	60
D_melanogaster_abd-A	TRINITY_DN1403_c0_g1_i2.p1	0.413	58	33	0	1	58	253	310	7.440E-07	45	60
D_melanogaster_abd-A	TRINITY_DN4562_c1_g1_i1.p1	0.423	59	33	0	1	59	179	237	1.024E-06	45	60
D_melanogaster_abd-A	TRINITY_DN9215_c0_g1_i1.p1	0.442	52	28	0	4	55	178	229	3.684E-06	43	60
D_melanogaster_abd-A	TRINITY_DN7271_c0_g2_i1.p1	0.413	58	33	0	2	59	105	162	5.074E-06	43	60
D_melanogaster_abd-A	TRINITY_DN23471_c0_g1_i1.p1	0.438	57	31	0	2	58	99	155	5.074E-06	43	60
D_melanogaster_abd-A	TRINITY_DN14283_c0_g2_i1.p1	0.438	57	30	0	2	55	335	391	5.074E-06	43	60
D_melanogaster_abd-A	TRINITY_DN11329_c0_g1_i1.p1	0.421	57	32	0	2	58	157	213	6.989E-06	42	60
D_melanogaster_abd-A	TRINITY_DN1107_c1_g1_i1.p1	0.406	59	34	0	2	60	224	282	6.989E-06	42	60
D_melanogaster_abd-A	TRINITY_DN1107_c1_g1_i3.p1	0.406	59	34	0	2	60	224	282	6.989E-06	42	60
D_melanogaster_abd-A	TRINITY_DN1870_c0_g1_i2.p1	0.389	59	35	0	1	59	5	63	9.627E-06	42	60
D_melanogaster_abd-A	TRINITY_DN1870_c0_g1_i1.p1	0.389	59	35	0	1	59	164	222	9.627E-06	42	60
D_melanogaster_abd-A	TRINITY_DN666_c9_g1_i1.p1	0.406	59	34	0	1	59	187	245	1.326E-05	42	60
D_melanogaster_abd-A	TRINITY_DN3992_c1_g1_i1.p1	0.407	54	31	0	2	55	248	301	3.467E-05	40	60
D_melanogaster_abd-A	TRINITY_DN11395_c0_g1_i2.p1	0.385	57	34	0	2	58	14	70	4.776E-05	40	60
D_melanogaster_abd-A	TRINITY_DN11395_c0_g1_i3.p1	0.385	57	34	0	2	58	49	105	4.776E-05	40	60
D_melanogaster_abd-A	TRINITY_DN433_c2_g1_i2.p1	0.389	59	35	0	2	60	150	208	4.776E-05	40	60
D_melanogaster_abd-A	TRINITY_DN433_c2_g1_i3.p1	0.389	59	35	0	2	60	154	212	4.776E-05	40	60
D_melanogaster_abd-A	TRINITY_DN433_c2_g1_i4.p1	0.389	59	35	0	2	60	198	256	4.776E-05	40	60
D_melanogaster_abd-A	TRINITY_DN433_c2_g1_i1.p1	0.389	59	35	0	2	60	202	260	4.776E-05	40	60
D_melanogaster_abd-A	TRINITY_DN9289_c0_g2_i1.p1	0.438	57	31	0	2	58	44	100	6.580E-05	40	60
D_melanogaster_abd-A	TRINITY_DN3568_c1_g1_i1.p1	0.396	58	34	0	1	58	135	192	6.580E-05	40	60
D_melanogaster_abd-A	TRINITY_DN6299_c0_g1_i5.p1	0.388	54	32	0	2	55	227	280	6.580E-05	40	60
D_melanogaster_abd-A	TRINITY_DN6299_c0_g1_i1.p1	0.388	54	32	0	2	55	228	281	6.580E-05	40	60
D_melanogaster_abd-A	TRINITY_DN6299_c0_g1_i12.p1	0.388	54	32	0	2	55	228	281	6.580E-05	40	60
D_melanogaster_abd-A	TRINITY_DN6299_c0_g1_i2.p1	0.388	54	32	0	2	55	228	281	6.580E-05	40	60
D_melanogaster_abd-A	TRINITY_DN6299_c0_g1_i3.p1	0.388	54	32	0	2	55	228	281	6.580E-05	40	60
D_melanogaster_abd-A	TRINITY_DN643_c0_g2_i3.p1	0.385	57	34	0	3	59	243	299	9.066E-05	39	60
D_melanogaster_abd-A	TRINITY_DN643_c0_g2_i1.p1	0.385	57	34	0	3	59	251	307	9.066E-05	39	60
D_melanogaster_abd-A	TRINITY_DN643_c0_g2_i2.p1	0.385	57	34	0	3	59	251	307	9.066E-05	39	60
D_melanogaster_abd-A	TRINITY_DN643_c0_g1_i2.p1	0.403	57	33	0	3	59	215	271	9.066E-05	39	60
D_melanogaster_abd-A	TRINITY_DN643_c0_g1_i8.p1	0.403	57	33	0	3	59	215	271	9.066E-05	39	60
D_melanogaster_abd-A	TRINITY_DN643_c0_g1_i1.p1	0.403	57	33	0	3	59	215	271	9.066E-05	39	60
D_melanogaster_abd-A	TRINITY_DN643_c0_g1_i12.p1	0.403	57	33	0	3	59	215	271	9.066E-05	39	60
D_melanogaster_abd-A	TRINITY_DN643_c0_g1_i3.p1	0.403	57	33	0	3	59	215	271	9.066E-05	39	60
D_melanogaster_abd-A	TRINITY_DN643_c0_g1_i5.p1	0.403	57	33	0	3	59	215	271	9.066E-05	39	60
D_melanogaster_abd-A	TRINITY_DN643_c0_g1_i11.p1	0.403	57	33	0	3	59	252	308	9.066E-05	39	60
D_melanogaster_abd-A	TRINITY_DN643_c0_g1_i6.p1	0.403	57	33	0	3	59	252	308	9.066E-05	39	60
D_melanogaster_abd-A	TRINITY_DN643_c0_g1_i10.p1	0.403	57	33	0	3	59	252	308	9.066E-05	39	60
D_melanogaster_abd-A	TRINITY_DN643_c0_g1_i4.p1	0.403	57	33	0	3	59	252	308	9.066E-05	39	60
D_melanogaster_abd-A	TRINITY_DN643_c0_g1_i7.p1	0.403	57	33	0	3	59	252	308	9.066E-05	39	60
D_melanogaster_abd-A	TRINITY_DN643_c0_g1_i9.p1	0.403	57	33	0	3	59	252	308	9.066E-05	39	60
D_melanogaster_abd-A	TRINITY_DN30696_c0_g2_i1.p1	0.384	52	31	0	8	59	1	52	1.249E-04	39	60
D_melanogaster_abd-A	TRINITY_DN3568_c1_g1_i3.p1	0.425	54	30	0	5	58	26	79	1.249E-04	39	60
D_melanogaster_abd-A	TRINITY_DN4035_c0_g1_i3.p1	0.413	58	33	0	1	58	208	265	2.372E-04	38	60
D_melanogaster_abd-A	TRINITY_DN4035_c0_g1_i4.p1	0.413	58	33	0	1	58	208	265	2.372E-04	38	60
D_melanogaster_abd-A	TRINITY_DN9934_c0_g2_i1.p1	0.403	57	33	0	2	58	101	157	6.211E-04	37	60
C_rotundicauda_abd-a_A	TRINITY_DN6789_c0_g1_i1.p1	0.932	59	4	0	1	59	198	256	1.782E-30	113	60
C_rotundicauda_abd-a_A	TRINITY_DN6789_c0_g1_i3.p1	0.932	59	4	0	1	59	198	256	1.782E-30	113	60
C_rotundicauda_abd-a_A	TRINITY_DN6789_c0_g1_i4.p1	0.932	59	4	0	1	59	198	256	1.782E-30	113	60
C_rotundicauda_abd-a_A	TRINITY_DN6789_c1_g1_i2.p1	0.862	58	8	0	2	59	218	275	6.798E-27	102	60
C_rotundicauda_abd-a_A	TRINITY_DN9213_c0_g1_i1.p1	0.879	58	7	0	2	59	214	271	9.337E-27	102	60
C_rotundicauda_abd-a_A	TRINITY_DN7393_c0_g1_i1.p1	0.810	58	11	0	2	59	208	265	1.497E-24	96	60
C_rotundicauda_abd-a_A	TRINITY_DN6640_c1_g1_i2.p1	0.689	58	18	0	2	59	192	249	1.280E-18	79	60
C_rotundicauda_abd-a_A	TRINITY_DN6640_c1_g1_i3.p1	0.689	58	18	0	2	59	192	249	1.280E-18	79	60
C_rotundicauda_abd-a_A	TRINITY_DN6640_c1_g1_i4.p1	0.689	58	18	0	2	59	192	249	1.280E-18	79	60
C_rotundicauda_abd-a_A	TRINITY_DN3637_c1_g1_i2.p1	0.714	56	16	0	4	59	271	326	4.564E-18	77	60
C_rotundicauda_abd-a_A	TRINITY_DN28998_c1_g2_i1.p1	0.689	58	18	0	2	59	117	174	4.564E-18	77	60
C_rotundicauda_abd-a_A	TRINITY_DN3637_c1_g1_i1.p1	0.684	57	18	0	4	60	311	367	1.628E-17	76	60
C_rotundicauda_abd-a_A	TRINITY_DN3637_c1_g1_i4.p1	0.711	52	15	0	4	55	295	346	1.509E-16	73	60
C_rotundicauda_abd-a_A	TRINITY_DN30224_c0_g1_i1.p1	0.583	60	25	0	1	60	231	290	6.869E-15	68	60
C_rotundicauda_abd-a_A	TRINITY_DN9322_c0_g1_i1.p1	0.603	58	23	0	2	59	216	273	8.771E-14	65	60
C_rotundicauda_abd-a_A	TRINITY_DN6282_c0_g1_i1.p1	0.614	57	22	0	3	59	70	126	8.771E-14	65	60
C_rotundicauda_abd-a_A	TRINITY_DN6282_c0_g1_i2.p1	0.614	57	22	0	3	59	696	752	8.771E-14	65	60
C_rotundicauda_abd-a_A	TRINITY_DN25209_c0_g1_i1.p1	0.614	57	22	0	2	58	127	183	1.206E-13	64	60
C_rotundicauda_abd-a_A	TRINITY_DN12231_c0_g1_i1.p1	0.578	57	24	0	2	58	206	262	1.542E-12	61	60
C_rotundicauda_abd-a_A	TRINITY_DN6282_c0_g1_i3.p1	0.561	57	25	0	2	58	158	214	4.011E-12	60	60
C_rotundicauda_abd-a_A	TRINITY_DN6973_c1_g1_i4.p1	0.534	58	27	0	2	59	90	147	5.139E-11	57	60
C_rotundicauda_abd-a_A	TRINITY_DN2935_c0_g1_i1.p1	0.543	57	26	0	2	58	139	195	9.726E-11	56	60
C_rotundicauda_abd-a_A	TRINITY_DN2935_c0_g1_i2.p1	0.543	57	26	0	2	58	139	195	9.726E-11	56	60
C_rotundicauda_abd-a_A	TRINITY_DN8280_c0_g1_i2.p1	0.542	59	27	0	2	60	128	186	1.338E-10	56	60
C_rotundicauda_abd-a_A	TRINITY_DN285_c1_g1_i2.p1	0.500	58	29	0	1	58	280	337	2.532E-10	55	60
C_rotundicauda_abd-a_A	TRINITY_DN3997_c0_g1_i2.p1	0.508	57	28	0	2	58	97	153	1.249E-09	53	60
C_rotundicauda_abd-a_A	TRINITY_DN3997_c0_g1_i1.p1	0.508	57	28	0	2	58	97	153	1.249E-09	53	60
C_rotundicauda_abd-a_A	TRINITY_DN10148_c5_g1_i1.p1	0.466	60	32	0	1	60	205	264	1.249E-09	53	60
C_rotundicauda_abd-a_A	TRINITY_DN6596_c1_g1_i1.p1	0.440	59	32	0	1	59	185	243	1.249E-09	53	60
C_rotundicauda_abd-a_A	TRINITY_DN6596_c1_g1_i2.p1	0.440	59	32	0	1	59	185	243	1.249E-09	53	60
C_rotundicauda_abd-a_A	TRINITY_DN11408_c0_g5_i1.p1	0.482	58	30	0	2	59	210	267	6.161E-09	51	60
C_rotundicauda_abd-a_A	TRINITY_DN8280_c0_g1_i3.p1	0.557	52	23	0	2	53	128	179	1.167E-08	50	60
C_rotundicauda_abd-a_A	TRINITY_DN10861_c0_g1_i1.p1	0.473	57	30	0	2	58	176	232	1.606E-08	50	60
C_rotundicauda_abd-a_A	TRINITY_DN821_c1_g1_i1.p1	0.456	57	30	0	2	58	195	251	2.211E-08	49	60
C_rotundicauda_abd-a_A	TRINITY_DN821_c1_g3_i1.p1	0.456	57	30	0	2	58	204	260	2.211E-08	49	60
C_rotundicauda_abd-a_A	TRINITY_DN18291_c0_g1_i1.p1	0.482	58	30	0	2	59	139	196	3.043E-08	49	60
C_rotundicauda_abd-a_A	TRINITY_DN3894_c1_g1_i1.p1	0.416	60	34	0	1	60	231	290	3.043E-08	49	60
C_rotundicauda_abd-a_A	TRINITY_DN3894_c1_g1_i2.p1	0.416	60	34	0	1	60	231	290	3.043E-08	49	60
C_rotundicauda_abd-a_A	TRINITY_DN3894_c1_g1_i3.p1	0.416	60	34	0	1	60	231	290	3.043E-08	49	60
C_rotundicauda_abd-a_A	TRINITY_DN3894_c1_g1_i4.p1	0.416	60	34	0	1	60	231	290	3.043E-08	49	60
C_rotundicauda_abd-a_A	TRINITY_DN3894_c1_g1_i6.p1	0.416	60	34	0	1	60	231	290	3.043E-08	49	60
C_rotundicauda_abd-a_A	TRINITY_DN3894_c1_g1_i7.p1	0.416	60	34	0	1	60	231	290	3.043E-08	49	60
C_rotundicauda_abd-a_A	TRINITY_DN3706_c0_g1_i1.p1	0.456	57	30	0	2	58	145	201	4.188E-08	49	60
C_rotundicauda_abd-a_A	TRINITY_DN3706_c0_g1_i4.p1	0.456	57	30	0	2	58	145	201	4.188E-08	49	60
C_rotundicauda_abd-a_A	TRINITY_DN3706_c0_g1_i2.p1	0.456	57	30	0	2	58	155	211	4.188E-08	49	60
C_rotundicauda_abd-a_A	TRINITY_DN3706_c0_g1_i3.p1	0.456	57	30	0	2	58	155	211	4.188E-08	49	60
C_rotundicauda_abd-a_A	TRINITY_DN3966_c4_g1_i1.p1	0.456	57	30	0	2	58	130	186	7.936E-08	48	60
C_rotundicauda_abd-a_A	TRINITY_DN529_c6_g1_i2.p1	0.472	55	29	0	1	55	56	110	1.092E-07	48	60
C_rotundicauda_abd-a_A	TRINITY_DN529_c6_g1_i1.p1	0.472	55	29	0	1	55	169	223	1.092E-07	48	60
C_rotundicauda_abd-a_A	TRINITY_DN3781_c0_g1_i3.p1	0.431	58	32	0	2	59	41	98	1.504E-07	47	60
C_rotundicauda_abd-a_A	TRINITY_DN6715_c1_g1_i1.p1	0.423	59	33	0	1	59	170	228	1.504E-07	47	60
C_rotundicauda_abd-a_A	TRINITY_DN1827_c0_g1_i1.p1	0.465	58	30	0	2	59	74	131	1.504E-07	47	60
C_rotundicauda_abd-a_A	TRINITY_DN3781_c0_g1_i4.p1	0.431	58	32	0	2	59	167	224	1.504E-07	47	60
C_rotundicauda_abd-a_A	TRINITY_DN7156_c0_g1_i1.p1	0.448	58	31	0	2	59	150	207	2.070E-07	47	60
C_rotundicauda_abd-a_A	TRINITY_DN7156_c0_g1_i2.p1	0.448	58	31	0	2	59	150	207	2.070E-07	47	60
C_rotundicauda_abd-a_A	TRINITY_DN71433_c0_g1_i1.p1	0.431	58	32	0	2	59	134	191	2.070E-07	47	60
C_rotundicauda_abd-a_A	TRINITY_DN19246_c0_g1_i1.p1	0.473	57	30	0	2	58	124	180	2.850E-07	46	60
C_rotundicauda_abd-a_A	TRINITY_DN9957_c0_g1_i1.p1	0.444	54	29	0	5	58	216	269	5.403E-07	46	60
C_rotundicauda_abd-a_A	TRINITY_DN8483_c0_g1_i1.p1	0.413	58	33	0	2	59	141	198	5.403E-07	46	60
C_rotundicauda_abd-a_A	TRINITY_DN8483_c0_g1_i5.p1	0.413	58	33	0	2	59	141	198	5.403E-07	46	60
C_rotundicauda_abd-a_A	TRINITY_DN1403_c0_g1_i1.p1	0.413	58	33	0	1	58	204	261	7.440E-07	45	60
C_rotundicauda_abd-a_A	TRINITY_DN1403_c0_g1_i3.p1	0.413	58	33	0	1	58	204	261	7.440E-07	45	60
C_rotundicauda_abd-a_A	TRINITY_DN1403_c0_g1_i2.p1	0.413	58	33	0	1	58	253	310	7.440E-07	45	60
C_rotundicauda_abd-a_A	TRINITY_DN4562_c1_g1_i1.p1	0.423	59	33	0	1	59	179	237	1.024E-06	45	60
C_rotundicauda_abd-a_A	TRINITY_DN9215_c0_g1_i1.p1	0.442	52	28	0	4	55	178	229	3.684E-06	43	60
C_rotundicauda_abd-a_A	TRINITY_DN1107_c1_g1_i1.p1	0.406	59	34	0	2	60	224	282	3.684E-06	43	60
C_rotundicauda_abd-a_A	TRINITY_DN1107_c1_g1_i3.p1	0.406	59	34	0	2	60	224	282	3.684E-06	43	60
C_rotundicauda_abd-a_A	TRINITY_DN7271_c0_g2_i1.p1	0.413	58	33	0	2	59	105	162	5.074E-06	43	60
C_rotundicauda_abd-a_A	TRINITY_DN23471_c0_g1_i1.p1	0.438	57	31	0	2	58	99	155	5.074E-06	43	60
C_rotundicauda_abd-a_A	TRINITY_DN14283_c0_g2_i1.p1	0.438	57	30	0	2	55	335	391	5.074E-06	43	60
C_rotundicauda_abd-a_A	TRINITY_DN11329_c0_g1_i1.p1	0.421	57	32	0	2	58	157	213	6.989E-06	42	60
C_rotundicauda_abd-a_A	TRINITY_DN1870_c0_g1_i2.p1	0.389	59	35	0	1	59	5	63	9.627E-06	42	60
C_rotundicauda_abd-a_A	TRINITY_DN1870_c0_g1_i1.p1	0.389	59	35	0	1	59	164	222	9.627E-06	42	60
C_rotundicauda_abd-a_A	TRINITY_DN666_c9_g1_i1.p1	0.406	59	34	0	1	59	187	245	1.326E-05	42	60
C_rotundicauda_abd-a_A	TRINITY_DN3992_c1_g1_i1.p1	0.407	54	31	0	2	55	248	301	3.467E-05	40	60
C_rotundicauda_abd-a_A	TRINITY_DN11395_c0_g1_i2.p1	0.385	57	34	0	2	58	14	70	4.776E-05	40	60
C_rotundicauda_abd-a_A	TRINITY_DN11395_c0_g1_i3.p1	0.385	57	34	0	2	58	49	105	4.776E-05	40	60
C_rotundicauda_abd-a_A	TRINITY_DN9289_c0_g2_i1.p1	0.438	57	31	0	2	58	44	100	6.580E-05	40	60
C_rotundicauda_abd-a_A	TRINITY_DN3568_c1_g1_i1.p1	0.396	58	34	0	1	58	135	192	6.580E-05	40	60
C_rotundicauda_abd-a_A	TRINITY_DN6299_c0_g1_i5.p1	0.388	54	32	0	2	55	227	280	6.580E-05	40	60
C_rotundicauda_abd-a_A	TRINITY_DN6299_c0_g1_i1.p1	0.388	54	32	0	2	55	228	281	6.580E-05	40	60
C_rotundicauda_abd-a_A	TRINITY_DN6299_c0_g1_i12.p1	0.388	54	32	0	2	55	228	281	6.580E-05	40	60
C_rotundicauda_abd-a_A	TRINITY_DN6299_c0_g1_i2.p1	0.388	54	32	0	2	55	228	281	6.580E-05	40	60
C_rotundicauda_abd-a_A	TRINITY_DN6299_c0_g1_i3.p1	0.388	54	32	0	2	55	228	281	6.580E-05	40	60
C_rotundicauda_abd-a_A	TRINITY_DN433_c2_g1_i2.p1	0.372	59	36	0	2	60	150	208	9.066E-05	39	60
C_rotundicauda_abd-a_A	TRINITY_DN433_c2_g1_i3.p1	0.372	59	36	0	2	60	154	212	9.066E-05	39	60
C_rotundicauda_abd-a_A	TRINITY_DN433_c2_g1_i4.p1	0.372	59	36	0	2	60	198	256	9.066E-05	39	60
C_rotundicauda_abd-a_A	TRINITY_DN433_c2_g1_i1.p1	0.372	59	36	0	2	60	202	260	9.066E-05	39	60
C_rotundicauda_abd-a_A	TRINITY_DN643_c0_g2_i3.p1	0.385	57	34	0	3	59	243	299	9.066E-05	39	60
C_rotundicauda_abd-a_A	TRINITY_DN643_c0_g2_i1.p1	0.385	57	34	0	3	59	251	307	9.066E-05	39	60
C_rotundicauda_abd-a_A	TRINITY_DN643_c0_g2_i2.p1	0.385	57	34	0	3	59	251	307	9.066E-05	39	60
C_rotundicauda_abd-a_A	TRINITY_DN643_c0_g1_i2.p1	0.403	57	33	0	3	59	215	271	9.066E-05	39	60
C_rotundicauda_abd-a_A	TRINITY_DN643_c0_g1_i8.p1	0.403	57	33	0	3	59	215	271	9.066E-05	39	60
C_rotundicauda_abd-a_A	TRINITY_DN643_c0_g1_i1.p1	0.403	57	33	0	3	59	215	271	9.066E-05	39	60
C_rotundicauda_abd-a_A	TRINITY_DN643_c0_g1_i12.p1	0.403	57	33	0	3	59	215	271	9.066E-05	39	60
C_rotundicauda_abd-a_A	TRINITY_DN643_c0_g1_i3.p1	0.403	57	33	0	3	59	215	271	9.066E-05	39	60
C_rotundicauda_abd-a_A	TRINITY_DN643_c0_g1_i5.p1	0.403	57	33	0	3	59	215	271	9.066E-05	39	60
C_rotundicauda_abd-a_A	TRINITY_DN643_c0_g1_i11.p1	0.403	57	33	0	3	59	252	308	9.066E-05	39	60
C_rotundicauda_abd-a_A	TRINITY_DN643_c0_g1_i6.p1	0.403	57	33	0	3	59	252	308	9.066E-05	39	60
C_rotundicauda_abd-a_A	TRINITY_DN643_c0_g1_i10.p1	0.403	57	33	0	3	59	252	308	9.066E-05	39	60
C_rotundicauda_abd-a_A	TRINITY_DN643_c0_g1_i4.p1	0.403	57	33	0	3	59	252	308	9.066E-05	39	60
C_rotundicauda_abd-a_A	TRINITY_DN643_c0_g1_i7.p1	0.403	57	33	0	3	59	252	308	9.066E-05	39	60
C_rotundicauda_abd-a_A	TRINITY_DN643_c0_g1_i9.p1	0.403	57	33	0	3	59	252	308	9.066E-05	39	60
C_rotundicauda_abd-a_A	TRINITY_DN30696_c0_g2_i1.p1	0.384	52	31	0	8	59	1	52	1.249E-04	39	60
C_rotundicauda_abd-a_A	TRINITY_DN3568_c1_g1_i3.p1	0.425	54	30	0	5	58	26	79	1.249E-04	39	60
C_rotundicauda_abd-a_A	TRINITY_DN4035_c0_g1_i3.p1	0.413	58	33	0	1	58	208	265	2.372E-04	38	60
C_rotundicauda_abd-a_A	TRINITY_DN4035_c0_g1_i4.p1	0.413	58	33	0	1	58	208	265	2.372E-04	38	60
C_rotundicauda_abd-a_A	TRINITY_DN9934_c0_g2_i1.p1	0.403	57	33	0	2	58	101	157	6.211E-04	37	60
L_polyphemus_abd-a_A1-b	TRINITY_DN6789_c0_g1_i1.p1	0.864	59	8	0	1	59	198	256	1.511E-28	107	60
L_polyphemus_abd-a_A1-b	TRINITY_DN6789_c0_g1_i3.p1	0.864	59	8	0	1	59	198	256	1.511E-28	107	60
L_polyphemus_abd-a_A1-b	TRINITY_DN6789_c0_g1_i4.p1	0.864	59	8	0	1	59	198	256	1.511E-28	107	60
L_polyphemus_abd-a_A1-b	TRINITY_DN6789_c1_g1_i2.p1	0.827	58	10	0	2	59	218	275	6.266E-26	100	60
L_polyphemus_abd-a_A1-b	TRINITY_DN9213_c0_g1_i1.p1	0.810	58	11	0	2	59	214	271	7.937E-25	96	60
L_polyphemus_abd-a_A1-b	TRINITY_DN7393_c0_g1_i1.p1	0.775	58	13	0	2	59	208	265	1.898E-23	93	60
L_polyphemus_abd-a_A1-b	TRINITY_DN6640_c1_g1_i2.p1	0.689	58	18	0	2	59	192	249	9.312E-19	79	60
L_polyphemus_abd-a_A1-b	TRINITY_DN6640_c1_g1_i3.p1	0.689	58	18	0	2	59	192	249	9.312E-19	79	60
L_polyphemus_abd-a_A1-b	TRINITY_DN6640_c1_g1_i4.p1	0.689	58	18	0	2	59	192	249	9.312E-19	79	60
L_polyphemus_abd-a_A1-b	TRINITY_DN28998_c1_g2_i1.p1	0.655	58	20	0	2	59	117	174	5.810E-17	74	60
L_polyphemus_abd-a_A1-b	TRINITY_DN3637_c1_g1_i2.p1	0.660	56	19	0	4	59	271	326	7.986E-17	74	60
L_polyphemus_abd-a_A1-b	TRINITY_DN3637_c1_g1_i1.p1	0.631	57	21	0	4	60	311	367	2.850E-16	72	60
L_polyphemus_abd-a_A1-b	TRINITY_DN3637_c1_g1_i4.p1	0.653	52	18	0	4	55	295	346	2.644E-15	69	60
L_polyphemus_abd-a_A1-b	TRINITY_DN30224_c0_g1_i1.p1	0.583	60	25	0	1	60	231	290	4.639E-14	66	60
L_polyphemus_abd-a_A1-b	TRINITY_DN6282_c0_g1_i1.p1	0.631	57	21	0	3	59	70	126	1.658E-13	64	60
L_polyphemus_abd-a_A1-b	TRINITY_DN6282_c0_g1_i2.p1	0.631	57	21	0	3	59	696	752	1.658E-13	64	60
L_polyphemus_abd-a_A1-b	TRINITY_DN9322_c0_g1_i1.p1	0.568	58	25	0	2	59	216	273	3.136E-13	63	60
L_polyphemus_abd-a_A1-b	TRINITY_DN25209_c0_g1_i1.p1	0.596	57	23	0	2	58	127	183	1.121E-12	62	60
L_polyphemus_abd-a_A1-b	TRINITY_DN6282_c0_g1_i3.p1	0.561	57	25	0	2	58	158	214	4.011E-12	60	60
L_polyphemus_abd-a_A1-b	TRINITY_DN12231_c0_g1_i1.p1	0.543	57	26	0	2	58	206	262	1.975E-11	58	60
L_polyphemus_abd-a_A1-b	TRINITY_DN2935_c0_g1_i1.p1	0.543	57	26	0	2	58	139	195	1.841E-10	55	60
L_polyphemus_abd-a_A1-b	TRINITY_DN2935_c0_g1_i2.p1	0.543	57	26	0	2	58	139	195	1.841E-10	55	60
L_polyphemus_abd-a_A1-b	TRINITY_DN6973_c1_g1_i4.p1	0.517	58	28	0	2	59	90	147	2.532E-10	55	60
L_polyphemus_abd-a_A1-b	TRINITY_DN8280_c0_g1_i2.p1	0.542	59	27	0	2	60	128	186	4.794E-10	54	60
L_polyphemus_abd-a_A1-b	TRINITY_DN6596_c1_g1_i1.p1	0.457	59	31	0	1	59	185	243	9.075E-10	53	60
L_polyphemus_abd-a_A1-b	TRINITY_DN6596_c1_g1_i2.p1	0.457	59	31	0	1	59	185	243	9.075E-10	53	60
L_polyphemus_abd-a_A1-b	TRINITY_DN285_c1_g1_i2.p1	0.465	58	30	0	1	58	280	337	1.249E-09	53	60
L_polyphemus_abd-a_A1-b	TRINITY_DN3997_c0_g1_i2.p1	0.508	57	28	0	2	58	97	153	4.477E-09	51	60
L_polyphemus_abd-a_A1-b	TRINITY_DN3997_c0_g1_i1.p1	0.508	57	28	0	2	58	97	153	4.477E-09	51	60
L_polyphemus_abd-a_A1-b	TRINITY_DN10148_c5_g1_i1.p1	0.450	60	32	0	1	60	205	264	1.167E-08	50	60
L_polyphemus_abd-a_A1-b	TRINITY_DN11408_c0_g5_i1.p1	0.482	58	30	0	2	59	210	267	2.211E-08	49	60
L_polyphemus_abd-a_A1-b	TRINITY_DN8280_c0_g1_i3.p1	0.538	52	24	0	2	53	128	179	5.765E-08	48	60
L_polyphemus_abd-a_A1-b	TRINITY_DN821_c1_g1_i1.p1	0.456	57	30	0	2	58	195	251	7.936E-08	48	60
L_polyphemus_abd-a_A1-b	TRINITY_DN821_c1_g3_i1.p1	0.456	57	30	0	2	58	204	260	7.936E-08	48	60
L_polyphemus_abd-a_A1-b	TRINITY_DN10861_c0_g1_i1.p1	0.456	57	30	0	2	58	176	232	1.504E-07	47	60
L_polyphemus_abd-a_A1-b	TRINITY_DN1403_c0_g1_i1.p1	0.431	58	32	0	1	58	204	261	1.504E-07	47	60
L_polyphemus_abd-a_A1-b	TRINITY_DN1403_c0_g1_i3.p1	0.431	58	32	0	1	58	204	261	1.504E-07	47	60
L_polyphemus_abd-a_A1-b	TRINITY_DN1403_c0_g1_i2.p1	0.431	58	32	0	1	58	253	310	1.504E-07	47	60
L_polyphemus_abd-a_A1-b	TRINITY_DN6715_c1_g1_i1.p1	0.423	59	33	0	1	59	170	228	2.070E-07	47	60
L_polyphemus_abd-a_A1-b	TRINITY_DN529_c6_g1_i2.p1	0.472	55	29	0	1	55	56	110	2.850E-07	46	60
L_polyphemus_abd-a_A1-b	TRINITY_DN529_c6_g1_i1.p1	0.472	55	29	0	1	55	169	223	2.850E-07	46	60
L_polyphemus_abd-a_A1-b	TRINITY_DN18291_c0_g1_i1.p1	0.448	58	31	0	2	59	139	196	2.850E-07	46	60
L_polyphemus_abd-a_A1-b	TRINITY_DN1827_c0_g1_i1.p1	0.482	58	30	0	2	59	74	131	2.850E-07	46	60
L_polyphemus_abd-a_A1-b	TRINITY_DN3706_c0_g1_i1.p1	0.438	57	31	0	2	58	145	201	3.924E-07	46	60
L_polyphemus_abd-a_A1-b	TRINITY_DN3706_c0_g1_i4.p1	0.438	57	31	0	2	58	145	201	3.924E-07	46	60
L_polyphemus_abd-a_A1-b	TRINITY_DN3706_c0_g1_i2.p1	0.438	57	31	0	2	58	155	211	3.924E-07	46	60
L_polyphemus_abd-a_A1-b	TRINITY_DN3706_c0_g1_i3.p1	0.438	57	31	0	2	58	155	211	3.924E-07	46	60
L_polyphemus_abd-a_A1-b	TRINITY_DN4562_c1_g1_i1.p1	0.440	59	32	0	1	59	179	237	3.924E-07	46	60
L_polyphemus_abd-a_A1-b	TRINITY_DN3894_c1_g1_i1.p1	0.416	60	34	0	1	60	231	290	3.924E-07	46	60
L_polyphemus_abd-a_A1-b	TRINITY_DN3894_c1_g1_i2.p1	0.416	60	34	0	1	60	231	290	3.924E-07	46	60
L_polyphemus_abd-a_A1-b	TRINITY_DN3894_c1_g1_i3.p1	0.416	60	34	0	1	60	231	290	3.924E-07	46	60
L_polyphemus_abd-a_A1-b	TRINITY_DN3894_c1_g1_i4.p1	0.416	60	34	0	1	60	231	290	3.924E-07	46	60
L_polyphemus_abd-a_A1-b	TRINITY_DN3894_c1_g1_i6.p1	0.416	60	34	0	1	60	231	290	3.924E-07	46	60
L_polyphemus_abd-a_A1-b	TRINITY_DN3894_c1_g1_i7.p1	0.416	60	34	0	1	60	231	290	3.924E-07	46	60
L_polyphemus_abd-a_A1-b	TRINITY_DN7156_c0_g1_i1.p1	0.448	58	31	0	2	59	150	207	5.403E-07	46	60
L_polyphemus_abd-a_A1-b	TRINITY_DN7156_c0_g1_i2.p1	0.448	58	31	0	2	59	150	207	5.403E-07	46	60
L_polyphemus_abd-a_A1-b	TRINITY_DN3781_c0_g1_i3.p1	0.431	58	32	0	2	59	41	98	5.403E-07	46	60
L_polyphemus_abd-a_A1-b	TRINITY_DN3966_c4_g1_i1.p1	0.456	57	30	0	2	58	130	186	5.403E-07	46	60
L_polyphemus_abd-a_A1-b	TRINITY_DN3781_c0_g1_i4.p1	0.431	58	32	0	2	59	167	224	5.403E-07	46	60
L_polyphemus_abd-a_A1-b	TRINITY_DN71433_c0_g1_i1.p1	0.431	58	32	0	2	59	134	191	7.440E-07	45	60
L_polyphemus_abd-a_A1-b	TRINITY_DN19246_c0_g1_i1.p1	0.456	57	30	0	2	58	124	180	1.943E-06	44	60
L_polyphemus_abd-a_A1-b	TRINITY_DN8483_c0_g1_i1.p1	0.413	58	33	0	2	59	141	198	1.943E-06	44	60
L_polyphemus_abd-a_A1-b	TRINITY_DN8483_c0_g1_i5.p1	0.413	58	33	0	2	59	141	198	1.943E-06	44	60
L_polyphemus_abd-a_A1-b	TRINITY_DN23471_c0_g1_i1.p1	0.456	57	30	0	2	58	99	155	5.074E-06	43	60
L_polyphemus_abd-a_A1-b	TRINITY_DN11395_c0_g1_i2.p1	0.403	57	33	0	2	58	14	70	9.627E-06	42	60
L_polyphemus_abd-a_A1-b	TRINITY_DN11395_c0_g1_i3.p1	0.403	57	33	0	2	58	49	105	9.627E-06	42	60
L_polyphemus_abd-a_A1-b	TRINITY_DN9957_c0_g1_i1.p1	0.403	62	33	0	2	58	208	269	9.627E-06	42	60
L_polyphemus_abd-a_A1-b	TRINITY_DN1107_c1_g1_i1.p1	0.423	59	33	0	2	60	224	282	9.627E-06	42	60
L_polyphemus_abd-a_A1-b	TRINITY_DN1107_c1_g1_i3.p1	0.423	59	33	0	2	60	224	282	9.627E-06	42	60
L_polyphemus_abd-a_A1-b	TRINITY_DN11329_c0_g1_i1.p1	0.421	57	32	0	2	58	157	213	1.827E-05	41	60
L_polyphemus_abd-a_A1-b	TRINITY_DN1870_c0_g1_i2.p1	0.389	59	35	0	1	59	5	63	2.516E-05	41	60
L_polyphemus_abd-a_A1-b	TRINITY_DN1870_c0_g1_i1.p1	0.389	59	35	0	1	59	164	222	2.516E-05	41	60
L_polyphemus_abd-a_A1-b	TRINITY_DN643_c0_g2_i3.p1	0.421	57	32	0	3	59	243	299	2.516E-05	41	60
L_polyphemus_abd-a_A1-b	TRINITY_DN14283_c0_g2_i1.p1	0.500	40	20	0	16	55	352	391	2.516E-05	41	60
L_polyphemus_abd-a_A1-b	TRINITY_DN643_c0_g2_i1.p1	0.421	57	32	0	3	59	251	307	2.516E-05	41	60
L_polyphemus_abd-a_A1-b	TRINITY_DN643_c0_g2_i2.p1	0.421	57	32	0	3	59	251	307	2.516E-05	41	60
L_polyphemus_abd-a_A1-b	TRINITY_DN643_c0_g1_i2.p1	0.438	57	31	0	3	59	215	271	2.516E-05	41	60
L_polyphemus_abd-a_A1-b	TRINITY_DN643_c0_g1_i8.p1	0.438	57	31	0	3	59	215	271	2.516E-05	41	60
L_polyphemus_abd-a_A1-b	TRINITY_DN643_c0_g1_i1.p1	0.438	57	31	0	3	59	215	271	2.516E-05	41	60
L_polyphemus_abd-a_A1-b	TRINITY_DN643_c0_g1_i12.p1	0.438	57	31	0	3	59	215	271	2.516E-05	41	60
L_polyphemus_abd-a_A1-b	TRINITY_DN643_c0_g1_i3.p1	0.438	57	31	0	3	59	215	271	2.516E-05	41	60
L_polyphemus_abd-a_A1-b	TRINITY_DN643_c0_g1_i5.p1	0.438	57	31	0	3	59	215	271	2.516E-05	41	60
L_polyphemus_abd-a_A1-b	TRINITY_DN643_c0_g1_i11.p1	0.438	57	31	0	3	59	252	308	2.516E-05	41	60
L_polyphemus_abd-a_A1-b	TRINITY_DN643_c0_g1_i6.p1	0.438	57	31	0	3	59	252	308	2.516E-05	41	60
L_polyphemus_abd-a_A1-b	TRINITY_DN643_c0_g1_i10.p1	0.438	57	31	0	3	59	252	308	2.516E-05	41	60
L_polyphemus_abd-a_A1-b	TRINITY_DN643_c0_g1_i4.p1	0.438	57	31	0	3	59	252	308	2.516E-05	41	60
L_polyphemus_abd-a_A1-b	TRINITY_DN643_c0_g1_i7.p1	0.438	57	31	0	3	59	252	308	2.516E-05	41	60
L_polyphemus_abd-a_A1-b	TRINITY_DN643_c0_g1_i9.p1	0.438	57	31	0	3	59	252	308	2.516E-05	41	60
L_polyphemus_abd-a_A1-b	TRINITY_DN9215_c0_g1_i1.p1	0.442	52	28	0	4	55	178	229	3.467E-05	40	60
L_polyphemus_abd-a_A1-b	TRINITY_DN666_c9_g1_i1.p1	0.406	59	34	0	1	59	187	245	3.467E-05	40	60
L_polyphemus_abd-a_A1-b	TRINITY_DN30696_c0_g2_i1.p1	0.423	52	29	0	8	59	1	52	4.776E-05	40	60
L_polyphemus_abd-a_A1-b	TRINITY_DN7271_c0_g2_i1.p1	0.396	58	34	0	2	59	105	162	4.776E-05	40	60
L_polyphemus_abd-a_A1-b	TRINITY_DN3992_c1_g1_i1.p1	0.407	54	31	0	2	55	248	301	6.580E-05	40	60
L_polyphemus_abd-a_A1-b	TRINITY_DN9289_c0_g2_i1.p1	0.421	57	32	0	2	58	44	100	9.066E-05	39	60
L_polyphemus_abd-a_A1-b	TRINITY_DN4035_c0_g1_i3.p1	0.431	58	32	0	1	58	208	265	2.372E-04	38	60
L_polyphemus_abd-a_A1-b	TRINITY_DN4035_c0_g1_i4.p1	0.431	58	32	0	1	58	208	265	2.372E-04	38	60
L_polyphemus_abd-a_A1-b	TRINITY_DN433_c2_g1_i2.p1	0.372	59	36	0	2	60	150	208	3.269E-04	38	60
L_polyphemus_abd-a_A1-b	TRINITY_DN433_c2_g1_i3.p1	0.372	59	36	0	2	60	154	212	3.269E-04	38	60
L_polyphemus_abd-a_A1-b	TRINITY_DN433_c2_g1_i4.p1	0.372	59	36	0	2	60	198	256	3.269E-04	38	60
L_polyphemus_abd-a_A1-b	TRINITY_DN433_c2_g1_i1.p1	0.372	59	36	0	2	60	202	260	3.269E-04	38	60
L_polyphemus_abd-a_A1-b	TRINITY_DN6299_c0_g1_i5.p1	0.388	54	32	0	2	55	227	280	3.269E-04	38	60
L_polyphemus_abd-a_A1-b	TRINITY_DN6299_c0_g1_i1.p1	0.388	54	32	0	2	55	228	281	3.269E-04	38	60
L_polyphemus_abd-a_A1-b	TRINITY_DN6299_c0_g1_i12.p1	0.388	54	32	0	2	55	228	281	3.269E-04	38	60
L_polyphemus_abd-a_A1-b	TRINITY_DN6299_c0_g1_i2.p1	0.388	54	32	0	2	55	228	281	3.269E-04	38	60
L_polyphemus_abd-a_A1-b	TRINITY_DN6299_c0_g1_i3.p1	0.388	54	32	0	2	55	228	281	3.269E-04	38	60
L_polyphemus_abd-a_A1-b	TRINITY_DN3568_c1_g1_i1.p1	0.379	58	35	0	1	58	135	192	6.211E-04	37	60
L_polyphemus_abd-a_A1-b	TRINITY_DN9934_c0_g2_i1.p1	0.421	57	32	0	2	58	101	157	6.211E-04	37	60
H_graminicola_abd-A-A	TRINITY_DN6789_c0_g1_i1.p1	0.932	59	4	0	1	59	198	256	1.782E-30	113	60
H_graminicola_abd-A-A	TRINITY_DN6789_c0_g1_i3.p1	0.932	59	4	0	1	59	198	256	1.782E-30	113	60
H_graminicola_abd-A-A	TRINITY_DN6789_c0_g1_i4.p1	0.932	59	4	0	1	59	198	256	1.782E-30	113	60
H_graminicola_abd-A-A	TRINITY_DN6789_c1_g1_i2.p1	0.862	58	8	0	2	59	218	275	6.798E-27	102	60
H_graminicola_abd-A-A	TRINITY_DN9213_c0_g1_i1.p1	0.879	58	7	0	2	59	214	271	9.337E-27	102	60
H_graminicola_abd-A-A	TRINITY_DN7393_c0_g1_i1.p1	0.810	58	11	0	2	59	208	265	1.497E-24	96	60
H_graminicola_abd-A-A	TRINITY_DN6640_c1_g1_i2.p1	0.689	58	18	0	2	59	192	249	1.280E-18	79	60
H_graminicola_abd-A-A	TRINITY_DN6640_c1_g1_i3.p1	0.689	58	18	0	2	59	192	249	1.280E-18	79	60
H_graminicola_abd-A-A	TRINITY_DN6640_c1_g1_i4.p1	0.689	58	18	0	2	59	192	249	1.280E-18	79	60
H_graminicola_abd-A-A	TRINITY_DN3637_c1_g1_i2.p1	0.714	56	16	0	4	59	271	326	4.564E-18	77	60
H_graminicola_abd-A-A	TRINITY_DN3637_c1_g1_i1.p1	0.701	57	17	0	4	60	311	367	4.564E-18	77	60
H_graminicola_abd-A-A	TRINITY_DN28998_c1_g2_i1.p1	0.689	58	18	0	2	59	117	174	4.564E-18	77	60
H_graminicola_abd-A-A	TRINITY_DN3637_c1_g1_i4.p1	0.711	52	15	0	4	55	295	346	1.509E-16	73	60
H_graminicola_abd-A-A	TRINITY_DN30224_c0_g1_i1.p1	0.583	60	25	0	1	60	231	290	6.869E-15	68	60
H_graminicola_abd-A-A	TRINITY_DN9322_c0_g1_i1.p1	0.603	58	23	0	2	59	216	273	8.771E-14	65	60
H_graminicola_abd-A-A	TRINITY_DN6282_c0_g1_i1.p1	0.614	57	22	0	3	59	70	126	8.771E-14	65	60
H_graminicola_abd-A-A	TRINITY_DN6282_c0_g1_i2.p1	0.614	57	22	0	3	59	696	752	8.771E-14	65	60
H_graminicola_abd-A-A	TRINITY_DN25209_c0_g1_i1.p1	0.614	57	22	0	2	58	127	183	1.206E-13	64	60
H_graminicola_abd-A-A	TRINITY_DN12231_c0_g1_i1.p1	0.578	57	24	0	2	58	206	262	1.542E-12	61	60
H_graminicola_abd-A-A	TRINITY_DN6282_c0_g1_i3.p1	0.561	57	25	0	2	58	158	214	4.011E-12	60	60
H_graminicola_abd-A-A	TRINITY_DN6973_c1_g1_i4.p1	0.534	58	27	0	2	59	90	147	5.139E-11	57	60
H_graminicola_abd-A-A	TRINITY_DN2935_c0_g1_i1.p1	0.543	57	26	0	2	58	139	195	9.726E-11	56	60
H_graminicola_abd-A-A	TRINITY_DN2935_c0_g1_i2.p1	0.543	57	26	0	2	58	139	195	9.726E-11	56	60
H_graminicola_abd-A-A	TRINITY_DN8280_c0_g1_i2.p1	0.542	59	27	0	2	60	128	186	2.532E-10	55	60
H_graminicola_abd-A-A	TRINITY_DN285_c1_g1_i2.p1	0.500	58	29	0	1	58	280	337	2.532E-10	55	60
H_graminicola_abd-A-A	TRINITY_DN3997_c0_g1_i2.p1	0.508	57	28	0	2	58	97	153	1.249E-09	53	60
H_graminicola_abd-A-A	TRINITY_DN3997_c0_g1_i1.p1	0.508	57	28	0	2	58	97	153	1.249E-09	53	60
H_graminicola_abd-A-A	TRINITY_DN6596_c1_g1_i1.p1	0.440	59	32	0	1	59	185	243	1.249E-09	53	60
H_graminicola_abd-A-A	TRINITY_DN6596_c1_g1_i2.p1	0.440	59	32	0	1	59	185	243	1.249E-09	53	60
H_graminicola_abd-A-A	TRINITY_DN10148_c5_g1_i1.p1	0.466	60	32	0	1	60	205	264	2.364E-09	52	60
H_graminicola_abd-A-A	TRINITY_DN11408_c0_g5_i1.p1	0.482	58	30	0	2	59	210	267	6.161E-09	51	60
H_graminicola_abd-A-A	TRINITY_DN8280_c0_g1_i3.p1	0.557	52	23	0	2	53	128	179	1.167E-08	50	60
H_graminicola_abd-A-A	TRINITY_DN10861_c0_g1_i1.p1	0.473	57	30	0	2	58	176	232	1.606E-08	50	60
H_graminicola_abd-A-A	TRINITY_DN821_c1_g1_i1.p1	0.456	57	30	0	2	58	195	251	2.211E-08	49	60
H_graminicola_abd-A-A	TRINITY_DN821_c1_g3_i1.p1	0.456	57	30	0	2	58	204	260	2.211E-08	49	60
H_graminicola_abd-A-A	TRINITY_DN18291_c0_g1_i1.p1	0.482	58	30	0	2	59	139	196	3.043E-08	49	60
H_graminicola_abd-A-A	TRINITY_DN3894_c1_g1_i1.p1	0.416	60	34	0	1	60	231	290	3.043E-08	49	60
H_graminicola_abd-A-A	TRINITY_DN3894_c1_g1_i2.p1	0.416	60	34	0	1	60	231	290	3.043E-08	49	60
H_graminicola_abd-A-A	TRINITY_DN3894_c1_g1_i3.p1	0.416	60	34	0	1	60	231	290	3.043E-08	49	60
H_graminicola_abd-A-A	TRINITY_DN3894_c1_g1_i4.p1	0.416	60	34	0	1	60	231	290	3.043E-08	49	60
H_graminicola_abd-A-A	TRINITY_DN3894_c1_g1_i6.p1	0.416	60	34	0	1	60	231	290	3.043E-08	49	60
H_graminicola_abd-A-A	TRINITY_DN3894_c1_g1_i7.p1	0.416	60	34	0	1	60	231	290	3.043E-08	49	60
H_graminicola_abd-A-A	TRINITY_DN3706_c0_g1_i1.p1	0.456	57	30	0	2	58	145	201	4.188E-08	49	60
H_graminicola_abd-A-A	TRINITY_DN3706_c0_g1_i4.p1	0.456	57	30	0	2	58	145	201	4.188E-08	49	60
H_graminicola_abd-A-A	TRINITY_DN3706_c0_g1_i2.p1	0.456	57	30	0	2	58	155	211	4.188E-08	49	60
H_graminicola_abd-A-A	TRINITY_DN3706_c0_g1_i3.p1	0.456	57	30	0	2	58	155	211	4.188E-08	49	60
H_graminicola_abd-A-A	TRINITY_DN3966_c4_g1_i1.p1	0.457	59	31	0	2	60	130	188	4.188E-08	49	60
H_graminicola_abd-A-A	TRINITY_DN529_c6_g1_i2.p1	0.472	55	29	0	1	55	56	110	1.092E-07	48	60
H_graminicola_abd-A-A	TRINITY_DN529_c6_g1_i1.p1	0.472	55	29	0	1	55	169	223	1.092E-07	48	60
H_graminicola_abd-A-A	TRINITY_DN3781_c0_g1_i3.p1	0.431	58	32	0	2	59	41	98	1.504E-07	47	60
H_graminicola_abd-A-A	TRINITY_DN6715_c1_g1_i1.p1	0.423	59	33	0	1	59	170	228	1.504E-07	47	60
H_graminicola_abd-A-A	TRINITY_DN1827_c0_g1_i1.p1	0.465	58	30	0	2	59	74	131	1.504E-07	47	60
H_graminicola_abd-A-A	TRINITY_DN3781_c0_g1_i4.p1	0.431	58	32	0	2	59	167	224	1.504E-07	47	60
H_graminicola_abd-A-A	TRINITY_DN7156_c0_g1_i1.p1	0.448	58	31	0	2	59	150	207	2.070E-07	47	60
H_graminicola_abd-A-A	TRINITY_DN7156_c0_g1_i2.p1	0.448	58	31	0	2	59	150	207	2.070E-07	47	60
H_graminicola_abd-A-A	TRINITY_DN71433_c0_g1_i1.p1	0.431	58	32	0	2	59	134	191	2.070E-07	47	60
H_graminicola_abd-A-A	TRINITY_DN19246_c0_g1_i1.p1	0.473	57	30	0	2	58	124	180	2.850E-07	46	60
H_graminicola_abd-A-A	TRINITY_DN9957_c0_g1_i1.p1	0.444	54	29	0	5	58	216	269	5.403E-07	46	60
H_graminicola_abd-A-A	TRINITY_DN8483_c0_g1_i1.p1	0.413	58	33	0	2	59	141	198	5.403E-07	46	60
H_graminicola_abd-A-A	TRINITY_DN8483_c0_g1_i5.p1	0.413	58	33	0	2	59	141	198	5.403E-07	46	60
H_graminicola_abd-A-A	TRINITY_DN1403_c0_g1_i1.p1	0.413	58	33	0	1	58	204	261	7.440E-07	45	60
H_graminicola_abd-A-A	TRINITY_DN1403_c0_g1_i3.p1	0.413	58	33	0	1	58	204	261	7.440E-07	45	60
H_graminicola_abd-A-A	TRINITY_DN1403_c0_g1_i2.p1	0.413	58	33	0	1	58	253	310	7.440E-07	45	60
H_graminicola_abd-A-A	TRINITY_DN4562_c1_g1_i1.p1	0.423	59	33	0	1	59	179	237	1.024E-06	45	60
H_graminicola_abd-A-A	TRINITY_DN9215_c0_g1_i1.p1	0.421	57	32	0	4	60	178	234	2.675E-06	44	60
H_graminicola_abd-A-A	TRINITY_DN7271_c0_g2_i1.p1	0.413	58	33	0	2	59	105	162	5.074E-06	43	60
H_graminicola_abd-A-A	TRINITY_DN23471_c0_g1_i1.p1	0.438	57	31	0	2	58	99	155	5.074E-06	43	60
H_graminicola_abd-A-A	TRINITY_DN14283_c0_g2_i1.p1	0.438	57	30	0	2	55	335	391	5.074E-06	43	60
H_graminicola_abd-A-A	TRINITY_DN11329_c0_g1_i1.p1	0.421	57	32	0	2	58	157	213	6.989E-06	42	60
H_graminicola_abd-A-A	TRINITY_DN1107_c1_g1_i1.p1	0.406	59	34	0	2	60	224	282	6.989E-06	42	60
H_graminicola_abd-A-A	TRINITY_DN1107_c1_g1_i3.p1	0.406	59	34	0	2	60	224	282	6.989E-06	42	60
H_graminicola_abd-A-A	TRINITY_DN1870_c0_g1_i2.p1	0.389	59	35	0	1	59	5	63	9.627E-06	42	60
H_graminicola_abd-A-A	TRINITY_DN1870_c0_g1_i1.p1	0.389	59	35	0	1	59	164	222	9.627E-06	42	60
H_graminicola_abd-A-A	TRINITY_DN666_c9_g1_i1.p1	0.406	59	34	0	1	59	187	245	1.326E-05	42	60
H_graminicola_abd-A-A	TRINITY_DN3992_c1_g1_i1.p1	0.407	54	31	0	2	55	248	301	3.467E-05	40	60
H_graminicola_abd-A-A	TRINITY_DN11395_c0_g1_i2.p1	0.385	57	34	0	2	58	14	70	4.776E-05	40	60
H_graminicola_abd-A-A	TRINITY_DN11395_c0_g1_i3.p1	0.385	57	34	0	2	58	49	105	4.776E-05	40	60
H_graminicola_abd-A-A	TRINITY_DN9289_c0_g2_i1.p1	0.438	57	31	0	2	58	44	100	6.580E-05	40	60
H_graminicola_abd-A-A	TRINITY_DN3568_c1_g1_i1.p1	0.396	58	34	0	1	58	135	192	6.580E-05	40	60
H_graminicola_abd-A-A	TRINITY_DN6299_c0_g1_i5.p1	0.388	54	32	0	2	55	227	280	6.580E-05	40	60
H_graminicola_abd-A-A	TRINITY_DN6299_c0_g1_i1.p1	0.388	54	32	0	2	55	228	281	6.580E-05	40	60
H_graminicola_abd-A-A	TRINITY_DN6299_c0_g1_i12.p1	0.388	54	32	0	2	55	228	281	6.580E-05	40	60
H_graminicola_abd-A-A	TRINITY_DN6299_c0_g1_i2.p1	0.388	54	32	0	2	55	228	281	6.580E-05	40	60
H_graminicola_abd-A-A	TRINITY_DN6299_c0_g1_i3.p1	0.388	54	32	0	2	55	228	281	6.580E-05	40	60
H_graminicola_abd-A-A	TRINITY_DN433_c2_g1_i2.p1	0.372	59	36	0	2	60	150	208	9.066E-05	39	60
H_graminicola_abd-A-A	TRINITY_DN433_c2_g1_i3.p1	0.372	59	36	0	2	60	154	212	9.066E-05	39	60
H_graminicola_abd-A-A	TRINITY_DN433_c2_g1_i4.p1	0.372	59	36	0	2	60	198	256	9.066E-05	39	60
H_graminicola_abd-A-A	TRINITY_DN433_c2_g1_i1.p1	0.372	59	36	0	2	60	202	260	9.066E-05	39	60
H_graminicola_abd-A-A	TRINITY_DN643_c0_g2_i3.p1	0.385	57	34	0	3	59	243	299	9.066E-05	39	60
H_graminicola_abd-A-A	TRINITY_DN643_c0_g2_i1.p1	0.385	57	34	0	3	59	251	307	9.066E-05	39	60
H_graminicola_abd-A-A	TRINITY_DN643_c0_g2_i2.p1	0.385	57	34	0	3	59	251	307	9.066E-05	39	60
H_graminicola_abd-A-A	TRINITY_DN643_c0_g1_i2.p1	0.403	57	33	0	3	59	215	271	9.066E-05	39	60
H_graminicola_abd-A-A	TRINITY_DN643_c0_g1_i8.p1	0.403	57	33	0	3	59	215	271	9.066E-05	39	60
H_graminicola_abd-A-A	TRINITY_DN643_c0_g1_i1.p1	0.403	57	33	0	3	59	215	271	9.066E-05	39	60
H_graminicola_abd-A-A	TRINITY_DN643_c0_g1_i12.p1	0.403	57	33	0	3	59	215	271	9.066E-05	39	60
H_graminicola_abd-A-A	TRINITY_DN643_c0_g1_i3.p1	0.403	57	33	0	3	59	215	271	9.066E-05	39	60
H_graminicola_abd-A-A	TRINITY_DN643_c0_g1_i5.p1	0.403	57	33	0	3	59	215	271	9.066E-05	39	60
H_graminicola_abd-A-A	TRINITY_DN643_c0_g1_i11.p1	0.403	57	33	0	3	59	252	308	9.066E-05	39	60
H_graminicola_abd-A-A	TRINITY_DN643_c0_g1_i6.p1	0.403	57	33	0	3	59	252	308	9.066E-05	39	60
H_graminicola_abd-A-A	TRINITY_DN643_c0_g1_i10.p1	0.403	57	33	0	3	59	252	308	9.066E-05	39	60
H_graminicola_abd-A-A	TRINITY_DN643_c0_g1_i4.p1	0.403	57	33	0	3	59	252	308	9.066E-05	39	60
H_graminicola_abd-A-A	TRINITY_DN643_c0_g1_i7.p1	0.403	57	33	0	3	59	252	308	9.066E-05	39	60
H_graminicola_abd-A-A	TRINITY_DN643_c0_g1_i9.p1	0.403	57	33	0	3	59	252	308	9.066E-05	39	60
H_graminicola_abd-A-A	TRINITY_DN30696_c0_g2_i1.p1	0.384	52	31	0	8	59	1	52	1.249E-04	39	60
H_graminicola_abd-A-A	TRINITY_DN3568_c1_g1_i3.p1	0.425	54	30	0	5	58	26	79	1.249E-04	39	60
H_graminicola_abd-A-A	TRINITY_DN4035_c0_g1_i3.p1	0.413	58	33	0	1	58	208	265	2.372E-04	38	60
H_graminicola_abd-A-A	TRINITY_DN4035_c0_g1_i4.p1	0.413	58	33	0	1	58	208	265	2.372E-04	38	60
H_graminicola_abd-A-A	TRINITY_DN9934_c0_g2_i1.p1	0.403	57	33	0	2	58	101	157	6.211E-04	37	60
L_elegans_abd-A-B	TRINITY_DN6789_c0_g1_i1.p1	0.932	59	4	0	1	59	198	256	1.782E-30	113	60
L_elegans_abd-A-B	TRINITY_DN6789_c0_g1_i3.p1	0.932	59	4	0	1	59	198	256	1.782E-30	113	60
L_elegans_abd-A-B	TRINITY_DN6789_c0_g1_i4.p1	0.932	59	4	0	1	59	198	256	1.782E-30	113	60
L_elegans_abd-A-B	TRINITY_DN6789_c1_g1_i2.p1	0.862	58	8	0	2	59	218	275	6.798E-27	102	60
L_elegans_abd-A-B	TRINITY_DN9213_c0_g1_i1.p1	0.879	58	7	0	2	59	214	271	9.337E-27	102	60
L_elegans_abd-A-B	TRINITY_DN7393_c0_g1_i1.p1	0.810	58	11	0	2	59	208	265	1.497E-24	96	60
L_elegans_abd-A-B	TRINITY_DN6640_c1_g1_i2.p1	0.689	58	18	0	2	59	192	249	1.280E-18	79	60
L_elegans_abd-A-B	TRINITY_DN6640_c1_g1_i3.p1	0.689	58	18	0	2	59	192	249	1.280E-18	79	60
L_elegans_abd-A-B	TRINITY_DN6640_c1_g1_i4.p1	0.689	58	18	0	2	59	192	249	1.280E-18	79	60
L_elegans_abd-A-B	TRINITY_DN3637_c1_g1_i2.p1	0.714	56	16	0	4	59	271	326	4.564E-18	77	60
L_elegans_abd-A-B	TRINITY_DN28998_c1_g2_i1.p1	0.689	58	18	0	2	59	117	174	4.564E-18	77	60
L_elegans_abd-A-B	TRINITY_DN3637_c1_g1_i1.p1	0.684	57	18	0	4	60	311	367	1.185E-17	76	60
L_elegans_abd-A-B	TRINITY_DN3637_c1_g1_i4.p1	0.711	52	15	0	4	55	295	346	1.509E-16	73	60
L_elegans_abd-A-B	TRINITY_DN30224_c0_g1_i1.p1	0.600	60	24	0	1	60	231	290	3.634E-15	69	60
L_elegans_abd-A-B	TRINITY_DN9322_c0_g1_i1.p1	0.603	58	23	0	2	59	216	273	8.771E-14	65	60
L_elegans_abd-A-B	TRINITY_DN6282_c0_g1_i1.p1	0.614	57	22	0	3	59	70	126	8.771E-14	65	60
L_elegans_abd-A-B	TRINITY_DN6282_c0_g1_i2.p1	0.614	57	22	0	3	59	696	752	8.771E-14	65	60
L_elegans_abd-A-B	TRINITY_DN25209_c0_g1_i1.p1	0.614	57	22	0	2	58	127	183	1.206E-13	64	60
L_elegans_abd-A-B	TRINITY_DN12231_c0_g1_i1.p1	0.578	57	24	0	2	58	206	262	1.542E-12	61	60
L_elegans_abd-A-B	TRINITY_DN6282_c0_g1_i3.p1	0.561	57	25	0	2	58	158	214	4.011E-12	60	60
L_elegans_abd-A-B	TRINITY_DN6973_c1_g1_i4.p1	0.534	58	27	0	2	59	90	147	5.139E-11	57	60
L_elegans_abd-A-B	TRINITY_DN2935_c0_g1_i1.p1	0.543	57	26	0	2	58	139	195	9.726E-11	56	60
L_elegans_abd-A-B	TRINITY_DN2935_c0_g1_i2.p1	0.543	57	26	0	2	58	139	195	9.726E-11	56	60
L_elegans_abd-A-B	TRINITY_DN8280_c0_g1_i2.p1	0.542	59	27	0	2	60	128	186	2.532E-10	55	60
L_elegans_abd-A-B	TRINITY_DN285_c1_g1_i2.p1	0.500	58	29	0	1	58	280	337	2.532E-10	55	60
L_elegans_abd-A-B	TRINITY_DN3997_c0_g1_i2.p1	0.508	57	28	0	2	58	97	153	1.249E-09	53	60
L_elegans_abd-A-B	TRINITY_DN3997_c0_g1_i1.p1	0.508	57	28	0	2	58	97	153	1.249E-09	53	60
L_elegans_abd-A-B	TRINITY_DN6596_c1_g1_i1.p1	0.440	59	32	0	1	59	185	243	1.249E-09	53	60
L_elegans_abd-A-B	TRINITY_DN6596_c1_g1_i2.p1	0.440	59	32	0	1	59	185	243	1.249E-09	53	60
L_elegans_abd-A-B	TRINITY_DN10148_c5_g1_i1.p1	0.466	60	32	0	1	60	205	264	2.364E-09	52	60
L_elegans_abd-A-B	TRINITY_DN11408_c0_g5_i1.p1	0.482	58	30	0	2	59	210	267	6.161E-09	51	60
L_elegans_abd-A-B	TRINITY_DN8280_c0_g1_i3.p1	0.557	52	23	0	2	53	128	179	1.167E-08	50	60
L_elegans_abd-A-B	TRINITY_DN10861_c0_g1_i1.p1	0.473	57	30	0	2	58	176	232	1.606E-08	50	60
L_elegans_abd-A-B	TRINITY_DN3894_c1_g1_i1.p1	0.433	60	33	0	1	60	231	290	1.606E-08	50	60
L_elegans_abd-A-B	TRINITY_DN3894_c1_g1_i2.p1	0.433	60	33	0	1	60	231	290	1.606E-08	50	60
L_elegans_abd-A-B	TRINITY_DN3894_c1_g1_i3.p1	0.433	60	33	0	1	60	231	290	1.606E-08	50	60
L_elegans_abd-A-B	TRINITY_DN3894_c1_g1_i4.p1	0.433	60	33	0	1	60	231	290	1.606E-08	50	60
L_elegans_abd-A-B	TRINITY_DN3894_c1_g1_i6.p1	0.433	60	33	0	1	60	231	290	1.606E-08	50	60
L_elegans_abd-A-B	TRINITY_DN3894_c1_g1_i7.p1	0.433	60	33	0	1	60	231	290	1.606E-08	50	60
L_elegans_abd-A-B	TRINITY_DN821_c1_g1_i1.p1	0.456	57	30	0	2	58	195	251	2.211E-08	49	60
L_elegans_abd-A-B	TRINITY_DN821_c1_g3_i1.p1	0.456	57	30	0	2	58	204	260	2.211E-08	49	60
L_elegans_abd-A-B	TRINITY_DN18291_c0_g1_i1.p1	0.482	58	30	0	2	59	139	196	3.043E-08	49	60
L_elegans_abd-A-B	TRINITY_DN3706_c0_g1_i1.p1	0.456	57	30	0	2	58	145	201	4.188E-08	49	60
L_elegans_abd-A-B	TRINITY_DN3706_c0_g1_i4.p1	0.456	57	30	0	2	58	145	201	4.188E-08	49	60
L_elegans_abd-A-B	TRINITY_DN3706_c0_g1_i2.p1	0.456	57	30	0	2	58	155	211	4.188E-08	49	60
L_elegans_abd-A-B	TRINITY_DN3706_c0_g1_i3.p1	0.456	57	30	0	2	58	155	211	4.188E-08	49	60
L_elegans_abd-A-B	TRINITY_DN3966_c4_g1_i1.p1	0.456	57	30	0	2	58	130	186	7.936E-08	48	60
L_elegans_abd-A-B	TRINITY_DN529_c6_g1_i2.p1	0.472	55	29	0	1	55	56	110	1.092E-07	48	60
L_elegans_abd-A-B	TRINITY_DN529_c6_g1_i1.p1	0.472	55	29	0	1	55	169	223	1.092E-07	48	60
L_elegans_abd-A-B	TRINITY_DN3781_c0_g1_i3.p1	0.431	58	32	0	2	59	41	98	1.504E-07	47	60
L_elegans_abd-A-B	TRINITY_DN6715_c1_g1_i1.p1	0.423	59	33	0	1	59	170	228	1.504E-07	47	60
L_elegans_abd-A-B	TRINITY_DN1827_c0_g1_i1.p1	0.465	58	30	0	2	59	74	131	1.504E-07	47	60
L_elegans_abd-A-B	TRINITY_DN3781_c0_g1_i4.p1	0.431	58	32	0	2	59	167	224	1.504E-07	47	60
L_elegans_abd-A-B	TRINITY_DN7156_c0_g1_i1.p1	0.448	58	31	0	2	59	150	207	2.070E-07	47	60
L_elegans_abd-A-B	TRINITY_DN7156_c0_g1_i2.p1	0.448	58	31	0	2	59	150	207	2.070E-07	47	60
L_elegans_abd-A-B	TRINITY_DN71433_c0_g1_i1.p1	0.431	58	32	0	2	59	134	191	2.070E-07	47	60
L_elegans_abd-A-B	TRINITY_DN19246_c0_g1_i1.p1	0.473	57	30	0	2	58	124	180	2.850E-07	46	60
L_elegans_abd-A-B	TRINITY_DN9957_c0_g1_i1.p1	0.444	54	29	0	5	58	216	269	5.403E-07	46	60
L_elegans_abd-A-B	TRINITY_DN8483_c0_g1_i1.p1	0.413	58	33	0	2	59	141	198	5.403E-07	46	60
L_elegans_abd-A-B	TRINITY_DN8483_c0_g1_i5.p1	0.413	58	33	0	2	59	141	198	5.403E-07	46	60
L_elegans_abd-A-B	TRINITY_DN1403_c0_g1_i1.p1	0.413	58	33	0	1	58	204	261	7.440E-07	45	60
L_elegans_abd-A-B	TRINITY_DN1403_c0_g1_i3.p1	0.413	58	33	0	1	58	204	261	7.440E-07	45	60
L_elegans_abd-A-B	TRINITY_DN1403_c0_g1_i2.p1	0.413	58	33	0	1	58	253	310	7.440E-07	45	60
L_elegans_abd-A-B	TRINITY_DN4562_c1_g1_i1.p1	0.423	59	33	0	1	59	179	237	1.024E-06	45	60
L_elegans_abd-A-B	TRINITY_DN9215_c0_g1_i1.p1	0.442	52	28	0	4	55	178	229	3.684E-06	43	60
L_elegans_abd-A-B	TRINITY_DN7271_c0_g2_i1.p1	0.413	58	33	0	2	59	105	162	5.074E-06	43	60
L_elegans_abd-A-B	TRINITY_DN23471_c0_g1_i1.p1	0.438	57	31	0	2	58	99	155	5.074E-06	43	60
L_elegans_abd-A-B	TRINITY_DN14283_c0_g2_i1.p1	0.438	57	30	0	2	55	335	391	5.074E-06	43	60
L_elegans_abd-A-B	TRINITY_DN11329_c0_g1_i1.p1	0.421	57	32	0	2	58	157	213	6.989E-06	42	60
L_elegans_abd-A-B	TRINITY_DN1107_c1_g1_i1.p1	0.406	59	34	0	2	60	224	282	6.989E-06	42	60
L_elegans_abd-A-B	TRINITY_DN1107_c1_g1_i3.p1	0.406	59	34	0	2	60	224	282	6.989E-06	42	60
L_elegans_abd-A-B	TRINITY_DN1870_c0_g1_i2.p1	0.389	59	35	0	1	59	5	63	9.627E-06	42	60
L_elegans_abd-A-B	TRINITY_DN1870_c0_g1_i1.p1	0.389	59	35	0	1	59	164	222	9.627E-06	42	60
L_elegans_abd-A-B	TRINITY_DN666_c9_g1_i1.p1	0.406	59	34	0	1	59	187	245	1.326E-05	42	60
L_elegans_abd-A-B	TRINITY_DN3992_c1_g1_i1.p1	0.407	54	31	0	2	55	248	301	3.467E-05	40	60
L_elegans_abd-A-B	TRINITY_DN11395_c0_g1_i2.p1	0.385	57	34	0	2	58	14	70	4.776E-05	40	60
L_elegans_abd-A-B	TRINITY_DN11395_c0_g1_i3.p1	0.385	57	34	0	2	58	49	105	4.776E-05	40	60
L_elegans_abd-A-B	TRINITY_DN433_c2_g1_i2.p1	0.389	59	35	0	2	60	150	208	4.776E-05	40	60
L_elegans_abd-A-B	TRINITY_DN433_c2_g1_i3.p1	0.389	59	35	0	2	60	154	212	4.776E-05	40	60
L_elegans_abd-A-B	TRINITY_DN433_c2_g1_i4.p1	0.389	59	35	0	2	60	198	256	4.776E-05	40	60
L_elegans_abd-A-B	TRINITY_DN433_c2_g1_i1.p1	0.389	59	35	0	2	60	202	260	4.776E-05	40	60
L_elegans_abd-A-B	TRINITY_DN9289_c0_g2_i1.p1	0.438	57	31	0	2	58	44	100	6.580E-05	40	60
L_elegans_abd-A-B	TRINITY_DN3568_c1_g1_i1.p1	0.396	58	34	0	1	58	135	192	6.580E-05	40	60
L_elegans_abd-A-B	TRINITY_DN6299_c0_g1_i5.p1	0.388	54	32	0	2	55	227	280	6.580E-05	40	60
L_elegans_abd-A-B	TRINITY_DN6299_c0_g1_i1.p1	0.388	54	32	0	2	55	228	281	6.580E-05	40	60
L_elegans_abd-A-B	TRINITY_DN6299_c0_g1_i12.p1	0.388	54	32	0	2	55	228	281	6.580E-05	40	60
L_elegans_abd-A-B	TRINITY_DN6299_c0_g1_i2.p1	0.388	54	32	0	2	55	228	281	6.580E-05	40	60
L_elegans_abd-A-B	TRINITY_DN6299_c0_g1_i3.p1	0.388	54	32	0	2	55	228	281	6.580E-05	40	60
L_elegans_abd-A-B	TRINITY_DN643_c0_g2_i3.p1	0.385	57	34	0	3	59	243	299	9.066E-05	39	60
L_elegans_abd-A-B	TRINITY_DN643_c0_g2_i1.p1	0.385	57	34	0	3	59	251	307	9.066E-05	39	60
L_elegans_abd-A-B	TRINITY_DN643_c0_g2_i2.p1	0.385	57	34	0	3	59	251	307	9.066E-05	39	60
L_elegans_abd-A-B	TRINITY_DN643_c0_g1_i2.p1	0.403	57	33	0	3	59	215	271	9.066E-05	39	60
L_elegans_abd-A-B	TRINITY_DN643_c0_g1_i8.p1	0.403	57	33	0	3	59	215	271	9.066E-05	39	60
L_elegans_abd-A-B	TRINITY_DN643_c0_g1_i1.p1	0.403	57	33	0	3	59	215	271	9.066E-05	39	60
L_elegans_abd-A-B	TRINITY_DN643_c0_g1_i12.p1	0.403	57	33	0	3	59	215	271	9.066E-05	39	60
L_elegans_abd-A-B	TRINITY_DN643_c0_g1_i3.p1	0.403	57	33	0	3	59	215	271	9.066E-05	39	60
L_elegans_abd-A-B	TRINITY_DN643_c0_g1_i5.p1	0.403	57	33	0	3	59	215	271	9.066E-05	39	60
L_elegans_abd-A-B	TRINITY_DN643_c0_g1_i11.p1	0.403	57	33	0	3	59	252	308	9.066E-05	39	60
L_elegans_abd-A-B	TRINITY_DN643_c0_g1_i6.p1	0.403	57	33	0	3	59	252	308	9.066E-05	39	60
L_elegans_abd-A-B	TRINITY_DN643_c0_g1_i10.p1	0.403	57	33	0	3	59	252	308	9.066E-05	39	60
L_elegans_abd-A-B	TRINITY_DN643_c0_g1_i4.p1	0.403	57	33	0	3	59	252	308	9.066E-05	39	60
L_elegans_abd-A-B	TRINITY_DN643_c0_g1_i7.p1	0.403	57	33	0	3	59	252	308	9.066E-05	39	60
L_elegans_abd-A-B	TRINITY_DN643_c0_g1_i9.p1	0.403	57	33	0	3	59	252	308	9.066E-05	39	60
L_elegans_abd-A-B	TRINITY_DN30696_c0_g2_i1.p1	0.384	52	31	0	8	59	1	52	1.249E-04	39	60
L_elegans_abd-A-B	TRINITY_DN3568_c1_g1_i3.p1	0.425	54	30	0	5	58	26	79	1.249E-04	39	60
L_elegans_abd-A-B	TRINITY_DN4035_c0_g1_i3.p1	0.413	58	33	0	1	58	208	265	2.372E-04	38	60
L_elegans_abd-A-B	TRINITY_DN4035_c0_g1_i4.p1	0.413	58	33	0	1	58	208	265	2.372E-04	38	60
L_elegans_abd-A-B	TRINITY_DN9934_c0_g2_i1.p1	0.403	57	33	0	2	58	101	157	6.211E-04	37	60
C_sculpturatus_abd-A-B	TRINITY_DN6789_c0_g1_i1.p1	0.932	59	4	0	1	59	198	256	1.782E-30	113	60
C_sculpturatus_abd-A-B	TRINITY_DN6789_c0_g1_i3.p1	0.932	59	4	0	1	59	198	256	1.782E-30	113	60
C_sculpturatus_abd-A-B	TRINITY_DN6789_c0_g1_i4.p1	0.932	59	4	0	1	59	198	256	1.782E-30	113	60
C_sculpturatus_abd-A-B	TRINITY_DN6789_c1_g1_i2.p1	0.862	58	8	0	2	59	218	275	6.798E-27	102	60
C_sculpturatus_abd-A-B	TRINITY_DN9213_c0_g1_i1.p1	0.879	58	7	0	2	59	214	271	9.337E-27	102	60
C_sculpturatus_abd-A-B	TRINITY_DN7393_c0_g1_i1.p1	0.810	58	11	0	2	59	208	265	1.497E-24	96	60
C_sculpturatus_abd-A-B	TRINITY_DN6640_c1_g1_i2.p1	0.689	58	18	0	2	59	192	249	1.280E-18	79	60
C_sculpturatus_abd-A-B	TRINITY_DN6640_c1_g1_i3.p1	0.689	58	18	0	2	59	192	249	1.280E-18	79	60
C_sculpturatus_abd-A-B	TRINITY_DN6640_c1_g1_i4.p1	0.689	58	18	0	2	59	192	249	1.280E-18	79	60
C_sculpturatus_abd-A-B	TRINITY_DN3637_c1_g1_i2.p1	0.714	56	16	0	4	59	271	326	4.564E-18	77	60
C_sculpturatus_abd-A-B	TRINITY_DN28998_c1_g2_i1.p1	0.689	58	18	0	2	59	117	174	4.564E-18	77	60
C_sculpturatus_abd-A-B	TRINITY_DN3637_c1_g1_i1.p1	0.684	57	18	0	4	60	311	367	1.185E-17	76	60
C_sculpturatus_abd-A-B	TRINITY_DN3637_c1_g1_i4.p1	0.711	52	15	0	4	55	295	346	1.509E-16	73	60
C_sculpturatus_abd-A-B	TRINITY_DN30224_c0_g1_i1.p1	0.600	60	24	0	1	60	231	290	3.634E-15	69	60
C_sculpturatus_abd-A-B	TRINITY_DN9322_c0_g1_i1.p1	0.603	58	23	0	2	59	216	273	8.771E-14	65	60
C_sculpturatus_abd-A-B	TRINITY_DN6282_c0_g1_i1.p1	0.614	57	22	0	3	59	70	126	8.771E-14	65	60
C_sculpturatus_abd-A-B	TRINITY_DN6282_c0_g1_i2.p1	0.614	57	22	0	3	59	696	752	8.771E-14	65	60
C_sculpturatus_abd-A-B	TRINITY_DN25209_c0_g1_i1.p1	0.614	57	22	0	2	58	127	183	1.206E-13	64	60
C_sculpturatus_abd-A-B	TRINITY_DN12231_c0_g1_i1.p1	0.578	57	24	0	2	58	206	262	1.542E-12	61	60
C_sculpturatus_abd-A-B	TRINITY_DN6282_c0_g1_i3.p1	0.561	57	25	0	2	58	158	214	4.011E-12	60	60
C_sculpturatus_abd-A-B	TRINITY_DN6973_c1_g1_i4.p1	0.534	58	27	0	2	59	90	147	5.139E-11	57	60
C_sculpturatus_abd-A-B	TRINITY_DN2935_c0_g1_i1.p1	0.543	57	26	0	2	58	139	195	9.726E-11	56	60
C_sculpturatus_abd-A-B	TRINITY_DN2935_c0_g1_i2.p1	0.543	57	26	0	2	58	139	195	9.726E-11	56	60
C_sculpturatus_abd-A-B	TRINITY_DN8280_c0_g1_i2.p1	0.542	59	27	0	2	60	128	186	2.532E-10	55	60
C_sculpturatus_abd-A-B	TRINITY_DN285_c1_g1_i2.p1	0.500	58	29	0	1	58	280	337	2.532E-10	55	60
C_sculpturatus_abd-A-B	TRINITY_DN3997_c0_g1_i2.p1	0.508	57	28	0	2	58	97	153	1.249E-09	53	60
C_sculpturatus_abd-A-B	TRINITY_DN3997_c0_g1_i1.p1	0.508	57	28	0	2	58	97	153	1.249E-09	53	60
C_sculpturatus_abd-A-B	TRINITY_DN6596_c1_g1_i1.p1	0.440	59	32	0	1	59	185	243	1.249E-09	53	60
C_sculpturatus_abd-A-B	TRINITY_DN6596_c1_g1_i2.p1	0.440	59	32	0	1	59	185	243	1.249E-09	53	60
C_sculpturatus_abd-A-B	TRINITY_DN10148_c5_g1_i1.p1	0.466	60	32	0	1	60	205	264	2.364E-09	52	60
C_sculpturatus_abd-A-B	TRINITY_DN11408_c0_g5_i1.p1	0.482	58	30	0	2	59	210	267	6.161E-09	51	60
C_sculpturatus_abd-A-B	TRINITY_DN8280_c0_g1_i3.p1	0.557	52	23	0	2	53	128	179	1.167E-08	50	60
C_sculpturatus_abd-A-B	TRINITY_DN10861_c0_g1_i1.p1	0.473	57	30	0	2	58	176	232	1.606E-08	50	60
C_sculpturatus_abd-A-B	TRINITY_DN3894_c1_g1_i1.p1	0.433	60	33	0	1	60	231	290	1.606E-08	50	60
C_sculpturatus_abd-A-B	TRINITY_DN3894_c1_g1_i2.p1	0.433	60	33	0	1	60	231	290	1.606E-08	50	60
C_sculpturatus_abd-A-B	TRINITY_DN3894_c1_g1_i3.p1	0.433	60	33	0	1	60	231	290	1.606E-08	50	60
C_sculpturatus_abd-A-B	TRINITY_DN3894_c1_g1_i4.p1	0.433	60	33	0	1	60	231	290	1.606E-08	50	60
C_sculpturatus_abd-A-B	TRINITY_DN3894_c1_g1_i6.p1	0.433	60	33	0	1	60	231	290	1.606E-08	50	60
C_sculpturatus_abd-A-B	TRINITY_DN3894_c1_g1_i7.p1	0.433	60	33	0	1	60	231	290	1.606E-08	50	60
C_sculpturatus_abd-A-B	TRINITY_DN821_c1_g1_i1.p1	0.456	57	30	0	2	58	195	251	2.211E-08	49	60
C_sculpturatus_abd-A-B	TRINITY_DN821_c1_g3_i1.p1	0.456	57	30	0	2	58	204	260	2.211E-08	49	60
C_sculpturatus_abd-A-B	TRINITY_DN18291_c0_g1_i1.p1	0.482	58	30	0	2	59	139	196	3.043E-08	49	60
C_sculpturatus_abd-A-B	TRINITY_DN3706_c0_g1_i1.p1	0.456	57	30	0	2	58	145	201	4.188E-08	49	60
C_sculpturatus_abd-A-B	TRINITY_DN3706_c0_g1_i4.p1	0.456	57	30	0	2	58	145	201	4.188E-08	49	60
C_sculpturatus_abd-A-B	TRINITY_DN3706_c0_g1_i2.p1	0.456	57	30	0	2	58	155	211	4.188E-08	49	60
C_sculpturatus_abd-A-B	TRINITY_DN3706_c0_g1_i3.p1	0.456	57	30	0	2	58	155	211	4.188E-08	49	60
C_sculpturatus_abd-A-B	TRINITY_DN3966_c4_g1_i1.p1	0.456	57	30	0	2	58	130	186	7.936E-08	48	60
C_sculpturatus_abd-A-B	TRINITY_DN529_c6_g1_i2.p1	0.472	55	29	0	1	55	56	110	1.092E-07	48	60
C_sculpturatus_abd-A-B	TRINITY_DN529_c6_g1_i1.p1	0.472	55	29	0	1	55	169	223	1.092E-07	48	60
C_sculpturatus_abd-A-B	TRINITY_DN3781_c0_g1_i3.p1	0.431	58	32	0	2	59	41	98	1.504E-07	47	60
C_sculpturatus_abd-A-B	TRINITY_DN6715_c1_g1_i1.p1	0.423	59	33	0	1	59	170	228	1.504E-07	47	60
C_sculpturatus_abd-A-B	TRINITY_DN1827_c0_g1_i1.p1	0.465	58	30	0	2	59	74	131	1.504E-07	47	60
C_sculpturatus_abd-A-B	TRINITY_DN3781_c0_g1_i4.p1	0.431	58	32	0	2	59	167	224	1.504E-07	47	60
C_sculpturatus_abd-A-B	TRINITY_DN7156_c0_g1_i1.p1	0.448	58	31	0	2	59	150	207	2.070E-07	47	60
C_sculpturatus_abd-A-B	TRINITY_DN7156_c0_g1_i2.p1	0.448	58	31	0	2	59	150	207	2.070E-07	47	60
C_sculpturatus_abd-A-B	TRINITY_DN71433_c0_g1_i1.p1	0.431	58	32	0	2	59	134	191	2.070E-07	47	60
C_sculpturatus_abd-A-B	TRINITY_DN19246_c0_g1_i1.p1	0.473	57	30	0	2	58	124	180	2.850E-07	46	60
C_sculpturatus_abd-A-B	TRINITY_DN9957_c0_g1_i1.p1	0.444	54	29	0	5	58	216	269	5.403E-07	46	60
C_sculpturatus_abd-A-B	TRINITY_DN8483_c0_g1_i1.p1	0.413	58	33	0	2	59	141	198	5.403E-07	46	60
C_sculpturatus_abd-A-B	TRINITY_DN8483_c0_g1_i5.p1	0.413	58	33	0	2	59	141	198	5.403E-07	46	60
C_sculpturatus_abd-A-B	TRINITY_DN1403_c0_g1_i1.p1	0.413	58	33	0	1	58	204	261	7.440E-07	45	60
C_sculpturatus_abd-A-B	TRINITY_DN1403_c0_g1_i3.p1	0.413	58	33	0	1	58	204	261	7.440E-07	45	60
C_sculpturatus_abd-A-B	TRINITY_DN1403_c0_g1_i2.p1	0.413	58	33	0	1	58	253	310	7.440E-07	45	60
C_sculpturatus_abd-A-B	TRINITY_DN4562_c1_g1_i1.p1	0.423	59	33	0	1	59	179	237	1.024E-06	45	60
C_sculpturatus_abd-A-B	TRINITY_DN9215_c0_g1_i1.p1	0.442	52	28	0	4	55	178	229	3.684E-06	43	60
C_sculpturatus_abd-A-B	TRINITY_DN7271_c0_g2_i1.p1	0.413	58	33	0	2	59	105	162	5.074E-06	43	60
C_sculpturatus_abd-A-B	TRINITY_DN23471_c0_g1_i1.p1	0.438	57	31	0	2	58	99	155	5.074E-06	43	60
C_sculpturatus_abd-A-B	TRINITY_DN14283_c0_g2_i1.p1	0.438	57	30	0	2	55	335	391	5.074E-06	43	60
C_sculpturatus_abd-A-B	TRINITY_DN11329_c0_g1_i1.p1	0.421	57	32	0	2	58	157	213	6.989E-06	42	60
C_sculpturatus_abd-A-B	TRINITY_DN1107_c1_g1_i1.p1	0.406	59	34	0	2	60	224	282	6.989E-06	42	60
C_sculpturatus_abd-A-B	TRINITY_DN1107_c1_g1_i3.p1	0.406	59	34	0	2	60	224	282	6.989E-06	42	60
C_sculpturatus_abd-A-B	TRINITY_DN1870_c0_g1_i2.p1	0.389	59	35	0	1	59	5	63	9.627E-06	42	60
C_sculpturatus_abd-A-B	TRINITY_DN1870_c0_g1_i1.p1	0.389	59	35	0	1	59	164	222	9.627E-06	42	60
C_sculpturatus_abd-A-B	TRINITY_DN666_c9_g1_i1.p1	0.406	59	34	0	1	59	187	245	1.326E-05	42	60
C_sculpturatus_abd-A-B	TRINITY_DN3992_c1_g1_i1.p1	0.407	54	31	0	2	55	248	301	3.467E-05	40	60
C_sculpturatus_abd-A-B	TRINITY_DN11395_c0_g1_i2.p1	0.385	57	34	0	2	58	14	70	4.776E-05	40	60
C_sculpturatus_abd-A-B	TRINITY_DN11395_c0_g1_i3.p1	0.385	57	34	0	2	58	49	105	4.776E-05	40	60
C_sculpturatus_abd-A-B	TRINITY_DN433_c2_g1_i2.p1	0.389	59	35	0	2	60	150	208	4.776E-05	40	60
C_sculpturatus_abd-A-B	TRINITY_DN433_c2_g1_i3.p1	0.389	59	35	0	2	60	154	212	4.776E-05	40	60
C_sculpturatus_abd-A-B	TRINITY_DN433_c2_g1_i4.p1	0.389	59	35	0	2	60	198	256	4.776E-05	40	60
C_sculpturatus_abd-A-B	TRINITY_DN433_c2_g1_i1.p1	0.389	59	35	0	2	60	202	260	4.776E-05	40	60
C_sculpturatus_abd-A-B	TRINITY_DN9289_c0_g2_i1.p1	0.438	57	31	0	2	58	44	100	6.580E-05	40	60
C_sculpturatus_abd-A-B	TRINITY_DN3568_c1_g1_i1.p1	0.396	58	34	0	1	58	135	192	6.580E-05	40	60
C_sculpturatus_abd-A-B	TRINITY_DN6299_c0_g1_i5.p1	0.388	54	32	0	2	55	227	280	6.580E-05	40	60
C_sculpturatus_abd-A-B	TRINITY_DN6299_c0_g1_i1.p1	0.388	54	32	0	2	55	228	281	6.580E-05	40	60
C_sculpturatus_abd-A-B	TRINITY_DN6299_c0_g1_i12.p1	0.388	54	32	0	2	55	228	281	6.580E-05	40	60
C_sculpturatus_abd-A-B	TRINITY_DN6299_c0_g1_i2.p1	0.388	54	32	0	2	55	228	281	6.580E-05	40	60
C_sculpturatus_abd-A-B	TRINITY_DN6299_c0_g1_i3.p1	0.388	54	32	0	2	55	228	281	6.580E-05	40	60
C_sculpturatus_abd-A-B	TRINITY_DN643_c0_g2_i3.p1	0.385	57	34	0	3	59	243	299	9.066E-05	39	60
C_sculpturatus_abd-A-B	TRINITY_DN643_c0_g2_i1.p1	0.385	57	34	0	3	59	251	307	9.066E-05	39	60
C_sculpturatus_abd-A-B	TRINITY_DN643_c0_g2_i2.p1	0.385	57	34	0	3	59	251	307	9.066E-05	39	60
C_sculpturatus_abd-A-B	TRINITY_DN643_c0_g1_i2.p1	0.403	57	33	0	3	59	215	271	9.066E-05	39	60
C_sculpturatus_abd-A-B	TRINITY_DN643_c0_g1_i8.p1	0.403	57	33	0	3	59	215	271	9.066E-05	39	60
C_sculpturatus_abd-A-B	TRINITY_DN643_c0_g1_i1.p1	0.403	57	33	0	3	59	215	271	9.066E-05	39	60
C_sculpturatus_abd-A-B	TRINITY_DN643_c0_g1_i12.p1	0.403	57	33	0	3	59	215	271	9.066E-05	39	60
C_sculpturatus_abd-A-B	TRINITY_DN643_c0_g1_i3.p1	0.403	57	33	0	3	59	215	271	9.066E-05	39	60
C_sculpturatus_abd-A-B	TRINITY_DN643_c0_g1_i5.p1	0.403	57	33	0	3	59	215	271	9.066E-05	39	60
C_sculpturatus_abd-A-B	TRINITY_DN643_c0_g1_i11.p1	0.403	57	33	0	3	59	252	308	9.066E-05	39	60
C_sculpturatus_abd-A-B	TRINITY_DN643_c0_g1_i6.p1	0.403	57	33	0	3	59	252	308	9.066E-05	39	60
C_sculpturatus_abd-A-B	TRINITY_DN643_c0_g1_i10.p1	0.403	57	33	0	3	59	252	308	9.066E-05	39	60
C_sculpturatus_abd-A-B	TRINITY_DN643_c0_g1_i4.p1	0.403	57	33	0	3	59	252	308	9.066E-05	39	60
C_sculpturatus_abd-A-B	TRINITY_DN643_c0_g1_i7.p1	0.403	57	33	0	3	59	252	308	9.066E-05	39	60
C_sculpturatus_abd-A-B	TRINITY_DN643_c0_g1_i9.p1	0.403	57	33	0	3	59	252	308	9.066E-05	39	60
C_sculpturatus_abd-A-B	TRINITY_DN30696_c0_g2_i1.p1	0.384	52	31	0	8	59	1	52	1.249E-04	39	60
C_sculpturatus_abd-A-B	TRINITY_DN3568_c1_g1_i3.p1	0.425	54	30	0	5	58	26	79	1.249E-04	39	60
C_sculpturatus_abd-A-B	TRINITY_DN4035_c0_g1_i3.p1	0.413	58	33	0	1	58	208	265	2.372E-04	38	60
C_sculpturatus_abd-A-B	TRINITY_DN4035_c0_g1_i4.p1	0.413	58	33	0	1	58	208	265	2.372E-04	38	60
C_sculpturatus_abd-A-B	TRINITY_DN9934_c0_g2_i1.p1	0.403	57	33	0	2	58	101	157	6.211E-04	37	60
P_tepidariorum_abd-a-B	TRINITY_DN6789_c0_g1_i1.p1	0.932	59	4	0	1	59	198	256	1.782E-30	113	60
P_tepidariorum_abd-a-B	TRINITY_DN6789_c0_g1_i3.p1	0.932	59	4	0	1	59	198	256	1.782E-30	113	60
P_tepidariorum_abd-a-B	TRINITY_DN6789_c0_g1_i4.p1	0.932	59	4	0	1	59	198	256	1.782E-30	113	60
P_tepidariorum_abd-a-B	TRINITY_DN6789_c1_g1_i2.p1	0.862	58	8	0	2	59	218	275	6.798E-27	102	60
P_tepidariorum_abd-a-B	TRINITY_DN9213_c0_g1_i1.p1	0.879	58	7	0	2	59	214	271	9.337E-27	102	60
P_tepidariorum_abd-a-B	TRINITY_DN7393_c0_g1_i1.p1	0.810	58	11	0	2	59	208	265	1.497E-24	96	60
P_tepidariorum_abd-a-B	TRINITY_DN6640_c1_g1_i2.p1	0.689	58	18	0	2	59	192	249	1.280E-18	79	60
P_tepidariorum_abd-a-B	TRINITY_DN6640_c1_g1_i3.p1	0.689	58	18	0	2	59	192	249	1.280E-18	79	60
P_tepidariorum_abd-a-B	TRINITY_DN6640_c1_g1_i4.p1	0.689	58	18	0	2	59	192	249	1.280E-18	79	60
P_tepidariorum_abd-a-B	TRINITY_DN3637_c1_g1_i2.p1	0.714	56	16	0	4	59	271	326	4.564E-18	77	60
P_tepidariorum_abd-a-B	TRINITY_DN28998_c1_g2_i1.p1	0.689	58	18	0	2	59	117	174	4.564E-18	77	60
P_tepidariorum_abd-a-B	TRINITY_DN3637_c1_g1_i1.p1	0.684	57	18	0	4	60	311	367	1.185E-17	76	60
P_tepidariorum_abd-a-B	TRINITY_DN3637_c1_g1_i4.p1	0.711	52	15	0	4	55	295	346	1.509E-16	73	60
P_tepidariorum_abd-a-B	TRINITY_DN30224_c0_g1_i1.p1	0.600	60	24	0	1	60	231	290	3.634E-15	69	60
P_tepidariorum_abd-a-B	TRINITY_DN9322_c0_g1_i1.p1	0.603	58	23	0	2	59	216	273	8.771E-14	65	60
P_tepidariorum_abd-a-B	TRINITY_DN6282_c0_g1_i1.p1	0.614	57	22	0	3	59	70	126	8.771E-14	65	60
P_tepidariorum_abd-a-B	TRINITY_DN6282_c0_g1_i2.p1	0.614	57	22	0	3	59	696	752	8.771E-14	65	60
P_tepidariorum_abd-a-B	TRINITY_DN25209_c0_g1_i1.p1	0.614	57	22	0	2	58	127	183	1.206E-13	64	60
P_tepidariorum_abd-a-B	TRINITY_DN12231_c0_g1_i1.p1	0.578	57	24	0	2	58	206	262	1.542E-12	61	60
P_tepidariorum_abd-a-B	TRINITY_DN6282_c0_g1_i3.p1	0.561	57	25	0	2	58	158	214	4.011E-12	60	60
P_tepidariorum_abd-a-B	TRINITY_DN6973_c1_g1_i4.p1	0.534	58	27	0	2	59	90	147	5.139E-11	57	60
P_tepidariorum_abd-a-B	TRINITY_DN2935_c0_g1_i1.p1	0.543	57	26	0	2	58	139	195	9.726E-11	56	60
P_tepidariorum_abd-a-B	TRINITY_DN2935_c0_g1_i2.p1	0.543	57	26	0	2	58	139	195	9.726E-11	56	60
P_tepidariorum_abd-a-B	TRINITY_DN8280_c0_g1_i2.p1	0.542	59	27	0	2	60	128	186	2.532E-10	55	60
P_tepidariorum_abd-a-B	TRINITY_DN285_c1_g1_i2.p1	0.500	58	29	0	1	58	280	337	2.532E-10	55	60
P_tepidariorum_abd-a-B	TRINITY_DN3997_c0_g1_i2.p1	0.508	57	28	0	2	58	97	153	1.249E-09	53	60
P_tepidariorum_abd-a-B	TRINITY_DN3997_c0_g1_i1.p1	0.508	57	28	0	2	58	97	153	1.249E-09	53	60
P_tepidariorum_abd-a-B	TRINITY_DN6596_c1_g1_i1.p1	0.440	59	32	0	1	59	185	243	1.249E-09	53	60
P_tepidariorum_abd-a-B	TRINITY_DN6596_c1_g1_i2.p1	0.440	59	32	0	1	59	185	243	1.249E-09	53	60
P_tepidariorum_abd-a-B	TRINITY_DN10148_c5_g1_i1.p1	0.466	60	32	0	1	60	205	264	2.364E-09	52	60
P_tepidariorum_abd-a-B	TRINITY_DN11408_c0_g5_i1.p1	0.482	58	30	0	2	59	210	267	6.161E-09	51	60
P_tepidariorum_abd-a-B	TRINITY_DN8280_c0_g1_i3.p1	0.557	52	23	0	2	53	128	179	1.167E-08	50	60
P_tepidariorum_abd-a-B	TRINITY_DN10861_c0_g1_i1.p1	0.473	57	30	0	2	58	176	232	1.606E-08	50	60
P_tepidariorum_abd-a-B	TRINITY_DN3894_c1_g1_i1.p1	0.433	60	33	0	1	60	231	290	1.606E-08	50	60
P_tepidariorum_abd-a-B	TRINITY_DN3894_c1_g1_i2.p1	0.433	60	33	0	1	60	231	290	1.606E-08	50	60
P_tepidariorum_abd-a-B	TRINITY_DN3894_c1_g1_i3.p1	0.433	60	33	0	1	60	231	290	1.606E-08	50	60
P_tepidariorum_abd-a-B	TRINITY_DN3894_c1_g1_i4.p1	0.433	60	33	0	1	60	231	290	1.606E-08	50	60
P_tepidariorum_abd-a-B	TRINITY_DN3894_c1_g1_i6.p1	0.433	60	33	0	1	60	231	290	1.606E-08	50	60
P_tepidariorum_abd-a-B	TRINITY_DN3894_c1_g1_i7.p1	0.433	60	33	0	1	60	231	290	1.606E-08	50	60
P_tepidariorum_abd-a-B	TRINITY_DN821_c1_g1_i1.p1	0.456	57	30	0	2	58	195	251	2.211E-08	49	60
P_tepidariorum_abd-a-B	TRINITY_DN821_c1_g3_i1.p1	0.456	57	30	0	2	58	204	260	2.211E-08	49	60
P_tepidariorum_abd-a-B	TRINITY_DN18291_c0_g1_i1.p1	0.482	58	30	0	2	59	139	196	3.043E-08	49	60
P_tepidariorum_abd-a-B	TRINITY_DN3706_c0_g1_i1.p1	0.456	57	30	0	2	58	145	201	4.188E-08	49	60
P_tepidariorum_abd-a-B	TRINITY_DN3706_c0_g1_i4.p1	0.456	57	30	0	2	58	145	201	4.188E-08	49	60
P_tepidariorum_abd-a-B	TRINITY_DN3706_c0_g1_i2.p1	0.456	57	30	0	2	58	155	211	4.188E-08	49	60
P_tepidariorum_abd-a-B	TRINITY_DN3706_c0_g1_i3.p1	0.456	57	30	0	2	58	155	211	4.188E-08	49	60
P_tepidariorum_abd-a-B	TRINITY_DN3966_c4_g1_i1.p1	0.456	57	30	0	2	58	130	186	7.936E-08	48	60
P_tepidariorum_abd-a-B	TRINITY_DN529_c6_g1_i2.p1	0.472	55	29	0	1	55	56	110	1.092E-07	48	60
P_tepidariorum_abd-a-B	TRINITY_DN529_c6_g1_i1.p1	0.472	55	29	0	1	55	169	223	1.092E-07	48	60
P_tepidariorum_abd-a-B	TRINITY_DN3781_c0_g1_i3.p1	0.431	58	32	0	2	59	41	98	1.504E-07	47	60
P_tepidariorum_abd-a-B	TRINITY_DN6715_c1_g1_i1.p1	0.423	59	33	0	1	59	170	228	1.504E-07	47	60
P_tepidariorum_abd-a-B	TRINITY_DN1827_c0_g1_i1.p1	0.465	58	30	0	2	59	74	131	1.504E-07	47	60
P_tepidariorum_abd-a-B	TRINITY_DN3781_c0_g1_i4.p1	0.431	58	32	0	2	59	167	224	1.504E-07	47	60
P_tepidariorum_abd-a-B	TRINITY_DN7156_c0_g1_i1.p1	0.448	58	31	0	2	59	150	207	2.070E-07	47	60
P_tepidariorum_abd-a-B	TRINITY_DN7156_c0_g1_i2.p1	0.448	58	31	0	2	59	150	207	2.070E-07	47	60
P_tepidariorum_abd-a-B	TRINITY_DN71433_c0_g1_i1.p1	0.431	58	32	0	2	59	134	191	2.070E-07	47	60
P_tepidariorum_abd-a-B	TRINITY_DN19246_c0_g1_i1.p1	0.473	57	30	0	2	58	124	180	2.850E-07	46	60
P_tepidariorum_abd-a-B	TRINITY_DN9957_c0_g1_i1.p1	0.444	54	29	0	5	58	216	269	5.403E-07	46	60
P_tepidariorum_abd-a-B	TRINITY_DN8483_c0_g1_i1.p1	0.413	58	33	0	2	59	141	198	5.403E-07	46	60
P_tepidariorum_abd-a-B	TRINITY_DN8483_c0_g1_i5.p1	0.413	58	33	0	2	59	141	198	5.403E-07	46	60
P_tepidariorum_abd-a-B	TRINITY_DN1403_c0_g1_i1.p1	0.413	58	33	0	1	58	204	261	7.440E-07	45	60
P_tepidariorum_abd-a-B	TRINITY_DN1403_c0_g1_i3.p1	0.413	58	33	0	1	58	204	261	7.440E-07	45	60
P_tepidariorum_abd-a-B	TRINITY_DN1403_c0_g1_i2.p1	0.413	58	33	0	1	58	253	310	7.440E-07	45	60
P_tepidariorum_abd-a-B	TRINITY_DN4562_c1_g1_i1.p1	0.423	59	33	0	1	59	179	237	1.024E-06	45	60
P_tepidariorum_abd-a-B	TRINITY_DN9215_c0_g1_i1.p1	0.442	52	28	0	4	55	178	229	3.684E-06	43	60
P_tepidariorum_abd-a-B	TRINITY_DN7271_c0_g2_i1.p1	0.413	58	33	0	2	59	105	162	5.074E-06	43	60
P_tepidariorum_abd-a-B	TRINITY_DN23471_c0_g1_i1.p1	0.438	57	31	0	2	58	99	155	5.074E-06	43	60
P_tepidariorum_abd-a-B	TRINITY_DN14283_c0_g2_i1.p1	0.438	57	30	0	2	55	335	391	5.074E-06	43	60
P_tepidariorum_abd-a-B	TRINITY_DN11329_c0_g1_i1.p1	0.421	57	32	0	2	58	157	213	6.989E-06	42	60
P_tepidariorum_abd-a-B	TRINITY_DN1107_c1_g1_i1.p1	0.406	59	34	0	2	60	224	282	6.989E-06	42	60
P_tepidariorum_abd-a-B	TRINITY_DN1107_c1_g1_i3.p1	0.406	59	34	0	2	60	224	282	6.989E-06	42	60
P_tepidariorum_abd-a-B	TRINITY_DN1870_c0_g1_i2.p1	0.389	59	35	0	1	59	5	63	9.627E-06	42	60
P_tepidariorum_abd-a-B	TRINITY_DN1870_c0_g1_i1.p1	0.389	59	35	0	1	59	164	222	9.627E-06	42	60
P_tepidariorum_abd-a-B	TRINITY_DN666_c9_g1_i1.p1	0.406	59	34	0	1	59	187	245	1.326E-05	42	60
P_tepidariorum_abd-a-B	TRINITY_DN3992_c1_g1_i1.p1	0.407	54	31	0	2	55	248	301	3.467E-05	40	60
P_tepidariorum_abd-a-B	TRINITY_DN11395_c0_g1_i2.p1	0.385	57	34	0	2	58	14	70	4.776E-05	40	60
P_tepidariorum_abd-a-B	TRINITY_DN11395_c0_g1_i3.p1	0.385	57	34	0	2	58	49	105	4.776E-05	40	60
P_tepidariorum_abd-a-B	TRINITY_DN433_c2_g1_i2.p1	0.389	59	35	0	2	60	150	208	4.776E-05	40	60
P_tepidariorum_abd-a-B	TRINITY_DN433_c2_g1_i3.p1	0.389	59	35	0	2	60	154	212	4.776E-05	40	60
P_tepidariorum_abd-a-B	TRINITY_DN433_c2_g1_i4.p1	0.389	59	35	0	2	60	198	256	4.776E-05	40	60
P_tepidariorum_abd-a-B	TRINITY_DN433_c2_g1_i1.p1	0.389	59	35	0	2	60	202	260	4.776E-05	40	60
P_tepidariorum_abd-a-B	TRINITY_DN9289_c0_g2_i1.p1	0.438	57	31	0	2	58	44	100	6.580E-05	40	60
P_tepidariorum_abd-a-B	TRINITY_DN3568_c1_g1_i1.p1	0.396	58	34	0	1	58	135	192	6.580E-05	40	60
P_tepidariorum_abd-a-B	TRINITY_DN6299_c0_g1_i5.p1	0.388	54	32	0	2	55	227	280	6.580E-05	40	60
P_tepidariorum_abd-a-B	TRINITY_DN6299_c0_g1_i1.p1	0.388	54	32	0	2	55	228	281	6.580E-05	40	60
P_tepidariorum_abd-a-B	TRINITY_DN6299_c0_g1_i12.p1	0.388	54	32	0	2	55	228	281	6.580E-05	40	60
P_tepidariorum_abd-a-B	TRINITY_DN6299_c0_g1_i2.p1	0.388	54	32	0	2	55	228	281	6.580E-05	40	60
P_tepidariorum_abd-a-B	TRINITY_DN6299_c0_g1_i3.p1	0.388	54	32	0	2	55	228	281	6.580E-05	40	60
P_tepidariorum_abd-a-B	TRINITY_DN643_c0_g2_i3.p1	0.385	57	34	0	3	59	243	299	9.066E-05	39	60
P_tepidariorum_abd-a-B	TRINITY_DN643_c0_g2_i1.p1	0.385	57	34	0	3	59	251	307	9.066E-05	39	60
P_tepidariorum_abd-a-B	TRINITY_DN643_c0_g2_i2.p1	0.385	57	34	0	3	59	251	307	9.066E-05	39	60
P_tepidariorum_abd-a-B	TRINITY_DN643_c0_g1_i2.p1	0.403	57	33	0	3	59	215	271	9.066E-05	39	60
P_tepidariorum_abd-a-B	TRINITY_DN643_c0_g1_i8.p1	0.403	57	33	0	3	59	215	271	9.066E-05	39	60
P_tepidariorum_abd-a-B	TRINITY_DN643_c0_g1_i1.p1	0.403	57	33	0	3	59	215	271	9.066E-05	39	60
P_tepidariorum_abd-a-B	TRINITY_DN643_c0_g1_i12.p1	0.403	57	33	0	3	59	215	271	9.066E-05	39	60
P_tepidariorum_abd-a-B	TRINITY_DN643_c0_g1_i3.p1	0.403	57	33	0	3	59	215	271	9.066E-05	39	60
P_tepidariorum_abd-a-B	TRINITY_DN643_c0_g1_i5.p1	0.403	57	33	0	3	59	215	271	9.066E-05	39	60
P_tepidariorum_abd-a-B	TRINITY_DN643_c0_g1_i11.p1	0.403	57	33	0	3	59	252	308	9.066E-05	39	60
P_tepidariorum_abd-a-B	TRINITY_DN643_c0_g1_i6.p1	0.403	57	33	0	3	59	252	308	9.066E-05	39	60
P_tepidariorum_abd-a-B	TRINITY_DN643_c0_g1_i10.p1	0.403	57	33	0	3	59	252	308	9.066E-05	39	60
P_tepidariorum_abd-a-B	TRINITY_DN643_c0_g1_i4.p1	0.403	57	33	0	3	59	252	308	9.066E-05	39	60
P_tepidariorum_abd-a-B	TRINITY_DN643_c0_g1_i7.p1	0.403	57	33	0	3	59	252	308	9.066E-05	39	60
P_tepidariorum_abd-a-B	TRINITY_DN643_c0_g1_i9.p1	0.403	57	33	0	3	59	252	308	9.066E-05	39	60
P_tepidariorum_abd-a-B	TRINITY_DN30696_c0_g2_i1.p1	0.384	52	31	0	8	59	1	52	1.249E-04	39	60
P_tepidariorum_abd-a-B	TRINITY_DN3568_c1_g1_i3.p1	0.425	54	30	0	5	58	26	79	1.249E-04	39	60
P_tepidariorum_abd-a-B	TRINITY_DN4035_c0_g1_i3.p1	0.413	58	33	0	1	58	208	265	2.372E-04	38	60
P_tepidariorum_abd-a-B	TRINITY_DN4035_c0_g1_i4.p1	0.413	58	33	0	1	58	208	265	2.372E-04	38	60
P_tepidariorum_abd-a-B	TRINITY_DN9934_c0_g2_i1.p1	0.403	57	33	0	2	58	101	157	6.211E-04	37	60
T_clavata_abd-A-B	TRINITY_DN6789_c0_g1_i1.p1	0.932	59	4	0	1	59	198	256	1.782E-30	113	60
T_clavata_abd-A-B	TRINITY_DN6789_c0_g1_i3.p1	0.932	59	4	0	1	59	198	256	1.782E-30	113	60
T_clavata_abd-A-B	TRINITY_DN6789_c0_g1_i4.p1	0.932	59	4	0	1	59	198	256	1.782E-30	113	60
T_clavata_abd-A-B	TRINITY_DN6789_c1_g1_i2.p1	0.862	58	8	0	2	59	218	275	6.798E-27	102	60
T_clavata_abd-A-B	TRINITY_DN9213_c0_g1_i1.p1	0.879	58	7	0	2	59	214	271	9.337E-27	102	60
T_clavata_abd-A-B	TRINITY_DN7393_c0_g1_i1.p1	0.810	58	11	0	2	59	208	265	1.497E-24	96	60
T_clavata_abd-A-B	TRINITY_DN6640_c1_g1_i2.p1	0.689	58	18	0	2	59	192	249	1.280E-18	79	60
T_clavata_abd-A-B	TRINITY_DN6640_c1_g1_i3.p1	0.689	58	18	0	2	59	192	249	1.280E-18	79	60
T_clavata_abd-A-B	TRINITY_DN6640_c1_g1_i4.p1	0.689	58	18	0	2	59	192	249	1.280E-18	79	60
T_clavata_abd-A-B	TRINITY_DN3637_c1_g1_i2.p1	0.714	56	16	0	4	59	271	326	4.564E-18	77	60
T_clavata_abd-A-B	TRINITY_DN28998_c1_g2_i1.p1	0.689	58	18	0	2	59	117	174	4.564E-18	77	60
T_clavata_abd-A-B	TRINITY_DN3637_c1_g1_i1.p1	0.684	57	18	0	4	60	311	367	1.185E-17	76	60
T_clavata_abd-A-B	TRINITY_DN3637_c1_g1_i4.p1	0.711	52	15	0	4	55	295	346	1.509E-16	73	60
T_clavata_abd-A-B	TRINITY_DN30224_c0_g1_i1.p1	0.600	60	24	0	1	60	231	290	3.634E-15	69	60
T_clavata_abd-A-B	TRINITY_DN9322_c0_g1_i1.p1	0.603	58	23	0	2	59	216	273	8.771E-14	65	60
T_clavata_abd-A-B	TRINITY_DN6282_c0_g1_i1.p1	0.614	57	22	0	3	59	70	126	8.771E-14	65	60
T_clavata_abd-A-B	TRINITY_DN6282_c0_g1_i2.p1	0.614	57	22	0	3	59	696	752	8.771E-14	65	60
T_clavata_abd-A-B	TRINITY_DN25209_c0_g1_i1.p1	0.614	57	22	0	2	58	127	183	1.206E-13	64	60
T_clavata_abd-A-B	TRINITY_DN12231_c0_g1_i1.p1	0.578	57	24	0	2	58	206	262	1.542E-12	61	60
T_clavata_abd-A-B	TRINITY_DN6282_c0_g1_i3.p1	0.561	57	25	0	2	58	158	214	4.011E-12	60	60
T_clavata_abd-A-B	TRINITY_DN6973_c1_g1_i4.p1	0.534	58	27	0	2	59	90	147	5.139E-11	57	60
T_clavata_abd-A-B	TRINITY_DN2935_c0_g1_i1.p1	0.543	57	26	0	2	58	139	195	9.726E-11	56	60
T_clavata_abd-A-B	TRINITY_DN2935_c0_g1_i2.p1	0.543	57	26	0	2	58	139	195	9.726E-11	56	60
T_clavata_abd-A-B	TRINITY_DN8280_c0_g1_i2.p1	0.542	59	27	0	2	60	128	186	2.532E-10	55	60
T_clavata_abd-A-B	TRINITY_DN285_c1_g1_i2.p1	0.500	58	29	0	1	58	280	337	2.532E-10	55	60
T_clavata_abd-A-B	TRINITY_DN3997_c0_g1_i2.p1	0.508	57	28	0	2	58	97	153	1.249E-09	53	60
T_clavata_abd-A-B	TRINITY_DN3997_c0_g1_i1.p1	0.508	57	28	0	2	58	97	153	1.249E-09	53	60
T_clavata_abd-A-B	TRINITY_DN6596_c1_g1_i1.p1	0.440	59	32	0	1	59	185	243	1.249E-09	53	60
T_clavata_abd-A-B	TRINITY_DN6596_c1_g1_i2.p1	0.440	59	32	0	1	59	185	243	1.249E-09	53	60
T_clavata_abd-A-B	TRINITY_DN10148_c5_g1_i1.p1	0.466	60	32	0	1	60	205	264	2.364E-09	52	60
T_clavata_abd-A-B	TRINITY_DN11408_c0_g5_i1.p1	0.482	58	30	0	2	59	210	267	6.161E-09	51	60
T_clavata_abd-A-B	TRINITY_DN8280_c0_g1_i3.p1	0.557	52	23	0	2	53	128	179	1.167E-08	50	60
T_clavata_abd-A-B	TRINITY_DN10861_c0_g1_i1.p1	0.473	57	30	0	2	58	176	232	1.606E-08	50	60
T_clavata_abd-A-B	TRINITY_DN3894_c1_g1_i1.p1	0.433	60	33	0	1	60	231	290	1.606E-08	50	60
T_clavata_abd-A-B	TRINITY_DN3894_c1_g1_i2.p1	0.433	60	33	0	1	60	231	290	1.606E-08	50	60
T_clavata_abd-A-B	TRINITY_DN3894_c1_g1_i3.p1	0.433	60	33	0	1	60	231	290	1.606E-08	50	60
T_clavata_abd-A-B	TRINITY_DN3894_c1_g1_i4.p1	0.433	60	33	0	1	60	231	290	1.606E-08	50	60
T_clavata_abd-A-B	TRINITY_DN3894_c1_g1_i6.p1	0.433	60	33	0	1	60	231	290	1.606E-08	50	60
T_clavata_abd-A-B	TRINITY_DN3894_c1_g1_i7.p1	0.433	60	33	0	1	60	231	290	1.606E-08	50	60
T_clavata_abd-A-B	TRINITY_DN821_c1_g1_i1.p1	0.456	57	30	0	2	58	195	251	2.211E-08	49	60
T_clavata_abd-A-B	TRINITY_DN821_c1_g3_i1.p1	0.456	57	30	0	2	58	204	260	2.211E-08	49	60
T_clavata_abd-A-B	TRINITY_DN18291_c0_g1_i1.p1	0.482	58	30	0	2	59	139	196	3.043E-08	49	60
T_clavata_abd-A-B	TRINITY_DN3706_c0_g1_i1.p1	0.456	57	30	0	2	58	145	201	4.188E-08	49	60
T_clavata_abd-A-B	TRINITY_DN3706_c0_g1_i4.p1	0.456	57	30	0	2	58	145	201	4.188E-08	49	60
T_clavata_abd-A-B	TRINITY_DN3706_c0_g1_i2.p1	0.456	57	30	0	2	58	155	211	4.188E-08	49	60
T_clavata_abd-A-B	TRINITY_DN3706_c0_g1_i3.p1	0.456	57	30	0	2	58	155	211	4.188E-08	49	60
T_clavata_abd-A-B	TRINITY_DN3966_c4_g1_i1.p1	0.456	57	30	0	2	58	130	186	7.936E-08	48	60
T_clavata_abd-A-B	TRINITY_DN529_c6_g1_i2.p1	0.472	55	29	0	1	55	56	110	1.092E-07	48	60
T_clavata_abd-A-B	TRINITY_DN529_c6_g1_i1.p1	0.472	55	29	0	1	55	169	223	1.092E-07	48	60
T_clavata_abd-A-B	TRINITY_DN3781_c0_g1_i3.p1	0.431	58	32	0	2	59	41	98	1.504E-07	47	60
T_clavata_abd-A-B	TRINITY_DN6715_c1_g1_i1.p1	0.423	59	33	0	1	59	170	228	1.504E-07	47	60
T_clavata_abd-A-B	TRINITY_DN1827_c0_g1_i1.p1	0.465	58	30	0	2	59	74	131	1.504E-07	47	60
T_clavata_abd-A-B	TRINITY_DN3781_c0_g1_i4.p1	0.431	58	32	0	2	59	167	224	1.504E-07	47	60
T_clavata_abd-A-B	TRINITY_DN7156_c0_g1_i1.p1	0.448	58	31	0	2	59	150	207	2.070E-07	47	60
T_clavata_abd-A-B	TRINITY_DN7156_c0_g1_i2.p1	0.448	58	31	0	2	59	150	207	2.070E-07	47	60
T_clavata_abd-A-B	TRINITY_DN71433_c0_g1_i1.p1	0.431	58	32	0	2	59	134	191	2.070E-07	47	60
T_clavata_abd-A-B	TRINITY_DN19246_c0_g1_i1.p1	0.473	57	30	0	2	58	124	180	2.850E-07	46	60
T_clavata_abd-A-B	TRINITY_DN9957_c0_g1_i1.p1	0.444	54	29	0	5	58	216	269	5.403E-07	46	60
T_clavata_abd-A-B	TRINITY_DN8483_c0_g1_i1.p1	0.413	58	33	0	2	59	141	198	5.403E-07	46	60
T_clavata_abd-A-B	TRINITY_DN8483_c0_g1_i5.p1	0.413	58	33	0	2	59	141	198	5.403E-07	46	60
T_clavata_abd-A-B	TRINITY_DN1403_c0_g1_i1.p1	0.413	58	33	0	1	58	204	261	7.440E-07	45	60
T_clavata_abd-A-B	TRINITY_DN1403_c0_g1_i3.p1	0.413	58	33	0	1	58	204	261	7.440E-07	45	60
T_clavata_abd-A-B	TRINITY_DN1403_c0_g1_i2.p1	0.413	58	33	0	1	58	253	310	7.440E-07	45	60
T_clavata_abd-A-B	TRINITY_DN4562_c1_g1_i1.p1	0.423	59	33	0	1	59	179	237	1.024E-06	45	60
T_clavata_abd-A-B	TRINITY_DN9215_c0_g1_i1.p1	0.442	52	28	0	4	55	178	229	3.684E-06	43	60
T_clavata_abd-A-B	TRINITY_DN7271_c0_g2_i1.p1	0.413	58	33	0	2	59	105	162	5.074E-06	43	60
T_clavata_abd-A-B	TRINITY_DN23471_c0_g1_i1.p1	0.438	57	31	0	2	58	99	155	5.074E-06	43	60
T_clavata_abd-A-B	TRINITY_DN14283_c0_g2_i1.p1	0.438	57	30	0	2	55	335	391	5.074E-06	43	60
T_clavata_abd-A-B	TRINITY_DN11329_c0_g1_i1.p1	0.421	57	32	0	2	58	157	213	6.989E-06	42	60
T_clavata_abd-A-B	TRINITY_DN1107_c1_g1_i1.p1	0.406	59	34	0	2	60	224	282	6.989E-06	42	60
T_clavata_abd-A-B	TRINITY_DN1107_c1_g1_i3.p1	0.406	59	34	0	2	60	224	282	6.989E-06	42	60
T_clavata_abd-A-B	TRINITY_DN1870_c0_g1_i2.p1	0.389	59	35	0	1	59	5	63	9.627E-06	42	60
T_clavata_abd-A-B	TRINITY_DN1870_c0_g1_i1.p1	0.389	59	35	0	1	59	164	222	9.627E-06	42	60
T_clavata_abd-A-B	TRINITY_DN666_c9_g1_i1.p1	0.406	59	34	0	1	59	187	245	1.326E-05	42	60
T_clavata_abd-A-B	TRINITY_DN3992_c1_g1_i1.p1	0.407	54	31	0	2	55	248	301	3.467E-05	40	60
T_clavata_abd-A-B	TRINITY_DN11395_c0_g1_i2.p1	0.385	57	34	0	2	58	14	70	4.776E-05	40	60
T_clavata_abd-A-B	TRINITY_DN11395_c0_g1_i3.p1	0.385	57	34	0	2	58	49	105	4.776E-05	40	60
T_clavata_abd-A-B	TRINITY_DN433_c2_g1_i2.p1	0.389	59	35	0	2	60	150	208	4.776E-05	40	60
T_clavata_abd-A-B	TRINITY_DN433_c2_g1_i3.p1	0.389	59	35	0	2	60	154	212	4.776E-05	40	60
T_clavata_abd-A-B	TRINITY_DN433_c2_g1_i4.p1	0.389	59	35	0	2	60	198	256	4.776E-05	40	60
T_clavata_abd-A-B	TRINITY_DN433_c2_g1_i1.p1	0.389	59	35	0	2	60	202	260	4.776E-05	40	60
T_clavata_abd-A-B	TRINITY_DN9289_c0_g2_i1.p1	0.438	57	31	0	2	58	44	100	6.580E-05	40	60
T_clavata_abd-A-B	TRINITY_DN3568_c1_g1_i1.p1	0.396	58	34	0	1	58	135	192	6.580E-05	40	60
T_clavata_abd-A-B	TRINITY_DN6299_c0_g1_i5.p1	0.388	54	32	0	2	55	227	280	6.580E-05	40	60
T_clavata_abd-A-B	TRINITY_DN6299_c0_g1_i1.p1	0.388	54	32	0	2	55	228	281	6.580E-05	40	60
T_clavata_abd-A-B	TRINITY_DN6299_c0_g1_i12.p1	0.388	54	32	0	2	55	228	281	6.580E-05	40	60
T_clavata_abd-A-B	TRINITY_DN6299_c0_g1_i2.p1	0.388	54	32	0	2	55	228	281	6.580E-05	40	60
T_clavata_abd-A-B	TRINITY_DN6299_c0_g1_i3.p1	0.388	54	32	0	2	55	228	281	6.580E-05	40	60
T_clavata_abd-A-B	TRINITY_DN643_c0_g2_i3.p1	0.385	57	34	0	3	59	243	299	9.066E-05	39	60
T_clavata_abd-A-B	TRINITY_DN643_c0_g2_i1.p1	0.385	57	34	0	3	59	251	307	9.066E-05	39	60
T_clavata_abd-A-B	TRINITY_DN643_c0_g2_i2.p1	0.385	57	34	0	3	59	251	307	9.066E-05	39	60
T_clavata_abd-A-B	TRINITY_DN643_c0_g1_i2.p1	0.403	57	33	0	3	59	215	271	9.066E-05	39	60
T_clavata_abd-A-B	TRINITY_DN643_c0_g1_i8.p1	0.403	57	33	0	3	59	215	271	9.066E-05	39	60
T_clavata_abd-A-B	TRINITY_DN643_c0_g1_i1.p1	0.403	57	33	0	3	59	215	271	9.066E-05	39	60
T_clavata_abd-A-B	TRINITY_DN643_c0_g1_i12.p1	0.403	57	33	0	3	59	215	271	9.066E-05	39	60
T_clavata_abd-A-B	TRINITY_DN643_c0_g1_i3.p1	0.403	57	33	0	3	59	215	271	9.066E-05	39	60
T_clavata_abd-A-B	TRINITY_DN643_c0_g1_i5.p1	0.403	57	33	0	3	59	215	271	9.066E-05	39	60
T_clavata_abd-A-B	TRINITY_DN643_c0_g1_i11.p1	0.403	57	33	0	3	59	252	308	9.066E-05	39	60
T_clavata_abd-A-B	TRINITY_DN643_c0_g1_i6.p1	0.403	57	33	0	3	59	252	308	9.066E-05	39	60
T_clavata_abd-A-B	TRINITY_DN643_c0_g1_i10.p1	0.403	57	33	0	3	59	252	308	9.066E-05	39	60
T_clavata_abd-A-B	TRINITY_DN643_c0_g1_i4.p1	0.403	57	33	0	3	59	252	308	9.066E-05	39	60
T_clavata_abd-A-B	TRINITY_DN643_c0_g1_i7.p1	0.403	57	33	0	3	59	252	308	9.066E-05	39	60
T_clavata_abd-A-B	TRINITY_DN643_c0_g1_i9.p1	0.403	57	33	0	3	59	252	308	9.066E-05	39	60
T_clavata_abd-A-B	TRINITY_DN30696_c0_g2_i1.p1	0.384	52	31	0	8	59	1	52	1.249E-04	39	60
T_clavata_abd-A-B	TRINITY_DN3568_c1_g1_i3.p1	0.425	54	30	0	5	58	26	79	1.249E-04	39	60
T_clavata_abd-A-B	TRINITY_DN4035_c0_g1_i3.p1	0.413	58	33	0	1	58	208	265	2.372E-04	38	60
T_clavata_abd-A-B	TRINITY_DN4035_c0_g1_i4.p1	0.413	58	33	0	1	58	208	265	2.372E-04	38	60
T_clavata_abd-A-B	TRINITY_DN9934_c0_g2_i1.p1	0.403	57	33	0	2	58	101	157	6.211E-04	37	60
M_giganteus_abdA_g814.t1	TRINITY_DN6789_c0_g1_i1.p1	0.931	58	4	0	1	58	199	256	6.020E-30	111	59
M_giganteus_abdA_g814.t1	TRINITY_DN6789_c0_g1_i3.p1	0.931	58	4	0	1	58	199	256	6.020E-30	111	59
M_giganteus_abdA_g814.t1	TRINITY_DN6789_c0_g1_i4.p1	0.931	58	4	0	1	58	199	256	6.020E-30	111	59
M_giganteus_abdA_g814.t1	TRINITY_DN6789_c1_g1_i2.p1	0.862	58	8	0	1	58	218	275	6.460E-27	102	59
M_giganteus_abdA_g814.t1	TRINITY_DN9213_c0_g1_i1.p1	0.879	58	7	0	1	58	214	271	8.873E-27	102	59
M_giganteus_abdA_g814.t1	TRINITY_DN7393_c0_g1_i1.p1	0.810	58	11	0	1	58	208	265	1.423E-24	96	59
M_giganteus_abdA_g814.t1	TRINITY_DN6640_c1_g1_i2.p1	0.689	58	18	0	1	58	192	249	1.217E-18	79	59
M_giganteus_abdA_g814.t1	TRINITY_DN6640_c1_g1_i3.p1	0.689	58	18	0	1	58	192	249	1.217E-18	79	59
M_giganteus_abdA_g814.t1	TRINITY_DN6640_c1_g1_i4.p1	0.689	58	18	0	1	58	192	249	1.217E-18	79	59
M_giganteus_abdA_g814.t1	TRINITY_DN3637_c1_g1_i2.p1	0.714	56	16	0	3	58	271	326	4.340E-18	77	59
M_giganteus_abdA_g814.t1	TRINITY_DN28998_c1_g2_i1.p1	0.689	58	18	0	1	58	117	174	4.340E-18	77	59
M_giganteus_abdA_g814.t1	TRINITY_DN3637_c1_g1_i1.p1	0.684	57	18	0	3	59	311	367	1.127E-17	76	59
M_giganteus_abdA_g814.t1	TRINITY_DN3637_c1_g1_i4.p1	0.711	52	15	0	3	54	295	346	1.435E-16	73	59
M_giganteus_abdA_g814.t1	TRINITY_DN30224_c0_g1_i1.p1	0.625	56	21	0	4	59	235	290	6.533E-15	68	59
M_giganteus_abdA_g814.t1	TRINITY_DN9322_c0_g1_i1.p1	0.603	58	23	0	1	58	216	273	8.343E-14	65	59
M_giganteus_abdA_g814.t1	TRINITY_DN6282_c0_g1_i1.p1	0.614	57	22	0	2	58	70	126	8.343E-14	65	59
M_giganteus_abdA_g814.t1	TRINITY_DN6282_c0_g1_i2.p1	0.614	57	22	0	2	58	696	752	8.343E-14	65	59
M_giganteus_abdA_g814.t1	TRINITY_DN25209_c0_g1_i1.p1	0.614	57	22	0	1	57	127	183	1.147E-13	64	59
M_giganteus_abdA_g814.t1	TRINITY_DN12231_c0_g1_i1.p1	0.578	57	24	0	1	57	206	262	1.467E-12	61	59
M_giganteus_abdA_g814.t1	TRINITY_DN6282_c0_g1_i3.p1	0.561	57	25	0	1	57	158	214	3.817E-12	60	59
M_giganteus_abdA_g814.t1	TRINITY_DN6973_c1_g1_i4.p1	0.534	58	27	0	1	58	90	147	4.891E-11	57	59
M_giganteus_abdA_g814.t1	TRINITY_DN2935_c0_g1_i1.p1	0.543	57	26	0	1	57	139	195	9.257E-11	56	59
M_giganteus_abdA_g814.t1	TRINITY_DN2935_c0_g1_i2.p1	0.543	57	26	0	1	57	139	195	9.257E-11	56	59
M_giganteus_abdA_g814.t1	TRINITY_DN8280_c0_g1_i2.p1	0.542	59	27	0	1	59	128	186	2.410E-10	55	59
M_giganteus_abdA_g814.t1	TRINITY_DN285_c1_g1_i2.p1	0.508	57	28	0	1	57	281	337	3.316E-10	55	59
M_giganteus_abdA_g814.t1	TRINITY_DN3997_c0_g1_i2.p1	0.508	57	28	0	1	57	97	153	1.189E-09	53	59
M_giganteus_abdA_g814.t1	TRINITY_DN3997_c0_g1_i1.p1	0.508	57	28	0	1	57	97	153	1.189E-09	53	59
M_giganteus_abdA_g814.t1	TRINITY_DN10148_c5_g1_i1.p1	0.474	59	31	0	1	59	206	264	3.098E-09	52	59
M_giganteus_abdA_g814.t1	TRINITY_DN6596_c1_g1_i1.p1	0.431	58	32	0	1	58	186	243	4.263E-09	51	59
M_giganteus_abdA_g814.t1	TRINITY_DN6596_c1_g1_i2.p1	0.431	58	32	0	1	58	186	243	4.263E-09	51	59
M_giganteus_abdA_g814.t1	TRINITY_DN11408_c0_g5_i1.p1	0.482	58	30	0	1	58	210	267	5.867E-09	51	59
M_giganteus_abdA_g814.t1	TRINITY_DN8280_c0_g1_i3.p1	0.557	52	23	0	1	52	128	179	1.111E-08	50	59
M_giganteus_abdA_g814.t1	TRINITY_DN10861_c0_g1_i1.p1	0.473	57	30	0	1	57	176	232	1.529E-08	50	59
M_giganteus_abdA_g814.t1	TRINITY_DN821_c1_g1_i1.p1	0.456	57	30	0	1	57	195	251	2.105E-08	49	59
M_giganteus_abdA_g814.t1	TRINITY_DN821_c1_g3_i1.p1	0.456	57	30	0	1	57	204	260	2.105E-08	49	59
M_giganteus_abdA_g814.t1	TRINITY_DN3894_c1_g1_i1.p1	0.440	59	32	0	1	59	232	290	2.105E-08	49	59
M_giganteus_abdA_g814.t1	TRINITY_DN3894_c1_g1_i2.p1	0.440	59	32	0	1	59	232	290	2.105E-08	49	59
M_giganteus_abdA_g814.t1	TRINITY_DN3894_c1_g1_i3.p1	0.440	59	32	0	1	59	232	290	2.105E-08	49	59
M_giganteus_abdA_g814.t1	TRINITY_DN3894_c1_g1_i4.p1	0.440	59	32	0	1	59	232	290	2.105E-08	49	59
M_giganteus_abdA_g814.t1	TRINITY_DN3894_c1_g1_i6.p1	0.440	59	32	0	1	59	232	290	2.105E-08	49	59
M_giganteus_abdA_g814.t1	TRINITY_DN3894_c1_g1_i7.p1	0.440	59	32	0	1	59	232	290	2.105E-08	49	59
M_giganteus_abdA_g814.t1	TRINITY_DN18291_c0_g1_i1.p1	0.482	58	30	0	1	58	139	196	2.898E-08	49	59
M_giganteus_abdA_g814.t1	TRINITY_DN3706_c0_g1_i1.p1	0.456	57	30	0	1	57	145	201	3.989E-08	49	59
M_giganteus_abdA_g814.t1	TRINITY_DN3706_c0_g1_i4.p1	0.456	57	30	0	1	57	145	201	3.989E-08	49	59
M_giganteus_abdA_g814.t1	TRINITY_DN3706_c0_g1_i2.p1	0.456	57	30	0	1	57	155	211	3.989E-08	49	59
M_giganteus_abdA_g814.t1	TRINITY_DN3706_c0_g1_i3.p1	0.456	57	30	0	1	57	155	211	3.989E-08	49	59
M_giganteus_abdA_g814.t1	TRINITY_DN3966_c4_g1_i1.p1	0.456	57	30	0	1	57	130	186	7.558E-08	48	59
M_giganteus_abdA_g814.t1	TRINITY_DN3781_c0_g1_i3.p1	0.431	58	32	0	1	58	41	98	1.432E-07	47	59
M_giganteus_abdA_g814.t1	TRINITY_DN1827_c0_g1_i1.p1	0.465	58	30	0	1	58	74	131	1.432E-07	47	59
M_giganteus_abdA_g814.t1	TRINITY_DN3781_c0_g1_i4.p1	0.431	58	32	0	1	58	167	224	1.432E-07	47	59
M_giganteus_abdA_g814.t1	TRINITY_DN529_c6_g1_i2.p1	0.480	52	27	0	3	54	59	110	1.972E-07	47	59
M_giganteus_abdA_g814.t1	TRINITY_DN7156_c0_g1_i1.p1	0.448	58	31	0	1	58	150	207	1.972E-07	47	59
M_giganteus_abdA_g814.t1	TRINITY_DN7156_c0_g1_i2.p1	0.448	58	31	0	1	58	150	207	1.972E-07	47	59
M_giganteus_abdA_g814.t1	TRINITY_DN529_c6_g1_i1.p1	0.480	52	27	0	3	54	172	223	1.972E-07	47	59
M_giganteus_abdA_g814.t1	TRINITY_DN71433_c0_g1_i1.p1	0.431	58	32	0	1	58	134	191	1.972E-07	47	59
M_giganteus_abdA_g814.t1	TRINITY_DN6715_c1_g1_i1.p1	0.431	58	32	0	1	58	171	228	1.972E-07	47	59
M_giganteus_abdA_g814.t1	TRINITY_DN19246_c0_g1_i1.p1	0.473	57	30	0	1	57	124	180	2.715E-07	46	59
M_giganteus_abdA_g814.t1	TRINITY_DN9957_c0_g1_i1.p1	0.444	54	29	0	4	57	216	269	5.148E-07	46	59
M_giganteus_abdA_g814.t1	TRINITY_DN8483_c0_g1_i1.p1	0.413	58	33	0	1	58	141	198	5.148E-07	46	59
M_giganteus_abdA_g814.t1	TRINITY_DN8483_c0_g1_i5.p1	0.413	58	33	0	1	58	141	198	5.148E-07	46	59
M_giganteus_abdA_g814.t1	TRINITY_DN1403_c0_g1_i1.p1	0.421	57	32	0	1	57	205	261	9.761E-07	45	59
M_giganteus_abdA_g814.t1	TRINITY_DN1403_c0_g1_i3.p1	0.421	57	32	0	1	57	205	261	9.761E-07	45	59
M_giganteus_abdA_g814.t1	TRINITY_DN1403_c0_g1_i2.p1	0.421	57	32	0	1	57	254	310	9.761E-07	45	59
M_giganteus_abdA_g814.t1	TRINITY_DN9215_c0_g1_i1.p1	0.442	52	28	0	3	54	178	229	3.511E-06	43	59
M_giganteus_abdA_g814.t1	TRINITY_DN4562_c1_g1_i1.p1	0.413	58	33	0	1	58	180	237	3.511E-06	43	59
M_giganteus_abdA_g814.t1	TRINITY_DN7271_c0_g2_i1.p1	0.413	58	33	0	1	58	105	162	4.836E-06	43	59
M_giganteus_abdA_g814.t1	TRINITY_DN23471_c0_g1_i1.p1	0.438	57	31	0	1	57	99	155	4.836E-06	43	59
M_giganteus_abdA_g814.t1	TRINITY_DN14283_c0_g2_i1.p1	0.438	57	30	0	1	54	335	391	4.836E-06	43	59
M_giganteus_abdA_g814.t1	TRINITY_DN11329_c0_g1_i1.p1	0.421	57	32	0	1	57	157	213	6.661E-06	42	59
M_giganteus_abdA_g814.t1	TRINITY_DN1107_c1_g1_i1.p1	0.406	59	34	0	1	59	224	282	6.661E-06	42	59
M_giganteus_abdA_g814.t1	TRINITY_DN1107_c1_g1_i3.p1	0.406	59	34	0	1	59	224	282	6.661E-06	42	59
M_giganteus_abdA_g814.t1	TRINITY_DN1870_c0_g1_i2.p1	0.379	58	35	0	1	58	6	63	3.305E-05	40	59
M_giganteus_abdA_g814.t1	TRINITY_DN1870_c0_g1_i1.p1	0.379	58	35	0	1	58	165	222	3.305E-05	40	59
M_giganteus_abdA_g814.t1	TRINITY_DN3992_c1_g1_i1.p1	0.407	54	31	0	1	54	248	301	3.305E-05	40	59
M_giganteus_abdA_g814.t1	TRINITY_DN11395_c0_g1_i2.p1	0.385	57	34	0	1	57	14	70	4.554E-05	40	59
M_giganteus_abdA_g814.t1	TRINITY_DN11395_c0_g1_i3.p1	0.385	57	34	0	1	57	49	105	4.554E-05	40	59
M_giganteus_abdA_g814.t1	TRINITY_DN666_c9_g1_i1.p1	0.396	58	34	0	1	58	188	245	4.554E-05	40	59
M_giganteus_abdA_g814.t1	TRINITY_DN433_c2_g1_i2.p1	0.389	59	35	0	1	59	150	208	4.554E-05	40	59
M_giganteus_abdA_g814.t1	TRINITY_DN433_c2_g1_i3.p1	0.389	59	35	0	1	59	154	212	4.554E-05	40	59
M_giganteus_abdA_g814.t1	TRINITY_DN433_c2_g1_i4.p1	0.389	59	35	0	1	59	198	256	4.554E-05	40	59
M_giganteus_abdA_g814.t1	TRINITY_DN433_c2_g1_i1.p1	0.389	59	35	0	1	59	202	260	4.554E-05	40	59
M_giganteus_abdA_g814.t1	TRINITY_DN9289_c0_g2_i1.p1	0.438	57	31	0	1	57	44	100	6.274E-05	40	59
M_giganteus_abdA_g814.t1	TRINITY_DN6299_c0_g1_i5.p1	0.388	54	32	0	1	54	227	280	6.274E-05	40	59
M_giganteus_abdA_g814.t1	TRINITY_DN6299_c0_g1_i1.p1	0.388	54	32	0	1	54	228	281	6.274E-05	40	59
M_giganteus_abdA_g814.t1	TRINITY_DN6299_c0_g1_i12.p1	0.388	54	32	0	1	54	228	281	6.274E-05	40	59
M_giganteus_abdA_g814.t1	TRINITY_DN6299_c0_g1_i2.p1	0.388	54	32	0	1	54	228	281	6.274E-05	40	59
M_giganteus_abdA_g814.t1	TRINITY_DN6299_c0_g1_i3.p1	0.388	54	32	0	1	54	228	281	6.274E-05	40	59
M_giganteus_abdA_g814.t1	TRINITY_DN3568_c1_g1_i1.p1	0.403	57	33	0	1	57	136	192	8.645E-05	39	59
M_giganteus_abdA_g814.t1	TRINITY_DN643_c0_g2_i3.p1	0.385	57	34	0	2	58	243	299	8.645E-05	39	59
M_giganteus_abdA_g814.t1	TRINITY_DN643_c0_g2_i1.p1	0.385	57	34	0	2	58	251	307	8.645E-05	39	59
M_giganteus_abdA_g814.t1	TRINITY_DN643_c0_g2_i2.p1	0.385	57	34	0	2	58	251	307	8.645E-05	39	59
M_giganteus_abdA_g814.t1	TRINITY_DN643_c0_g1_i2.p1	0.403	57	33	0	2	58	215	271	8.645E-05	39	59
M_giganteus_abdA_g814.t1	TRINITY_DN643_c0_g1_i8.p1	0.403	57	33	0	2	58	215	271	8.645E-05	39	59
M_giganteus_abdA_g814.t1	TRINITY_DN643_c0_g1_i1.p1	0.403	57	33	0	2	58	215	271	8.645E-05	39	59
M_giganteus_abdA_g814.t1	TRINITY_DN643_c0_g1_i12.p1	0.403	57	33	0	2	58	215	271	8.645E-05	39	59
M_giganteus_abdA_g814.t1	TRINITY_DN643_c0_g1_i3.p1	0.403	57	33	0	2	58	215	271	8.645E-05	39	59
M_giganteus_abdA_g814.t1	TRINITY_DN643_c0_g1_i5.p1	0.403	57	33	0	2	58	215	271	8.645E-05	39	59
M_giganteus_abdA_g814.t1	TRINITY_DN643_c0_g1_i11.p1	0.403	57	33	0	2	58	252	308	8.645E-05	39	59
M_giganteus_abdA_g814.t1	TRINITY_DN643_c0_g1_i6.p1	0.403	57	33	0	2	58	252	308	8.645E-05	39	59
M_giganteus_abdA_g814.t1	TRINITY_DN643_c0_g1_i10.p1	0.403	57	33	0	2	58	252	308	8.645E-05	39	59
M_giganteus_abdA_g814.t1	TRINITY_DN643_c0_g1_i4.p1	0.403	57	33	0	2	58	252	308	8.645E-05	39	59
M_giganteus_abdA_g814.t1	TRINITY_DN643_c0_g1_i7.p1	0.403	57	33	0	2	58	252	308	8.645E-05	39	59
M_giganteus_abdA_g814.t1	TRINITY_DN643_c0_g1_i9.p1	0.403	57	33	0	2	58	252	308	8.645E-05	39	59
M_giganteus_abdA_g814.t1	TRINITY_DN30696_c0_g2_i1.p1	0.384	52	31	0	7	58	1	52	1.191E-04	39	59
M_giganteus_abdA_g814.t1	TRINITY_DN3568_c1_g1_i3.p1	0.425	54	30	0	4	57	26	79	1.191E-04	39	59
M_giganteus_abdA_g814.t1	TRINITY_DN4035_c0_g1_i3.p1	0.421	57	32	0	1	57	209	265	3.119E-04	38	59
M_giganteus_abdA_g814.t1	TRINITY_DN4035_c0_g1_i4.p1	0.421	57	32	0	1	57	209	265	3.119E-04	38	59
M_giganteus_abdA_g814.t1	TRINITY_DN9934_c0_g2_i1.p1	0.403	57	33	0	1	57	101	157	5.925E-04	37	59
S_maritima_abd-A	TRINITY_DN6789_c0_g1_i1.p1	0.932	59	4	0	1	59	198	256	1.782E-30	113	60
S_maritima_abd-A	TRINITY_DN6789_c0_g1_i3.p1	0.932	59	4	0	1	59	198	256	1.782E-30	113	60
S_maritima_abd-A	TRINITY_DN6789_c0_g1_i4.p1	0.932	59	4	0	1	59	198	256	1.782E-30	113	60
S_maritima_abd-A	TRINITY_DN6789_c1_g1_i2.p1	0.862	58	8	0	2	59	218	275	6.798E-27	102	60
S_maritima_abd-A	TRINITY_DN9213_c0_g1_i1.p1	0.879	58	7	0	2	59	214	271	9.337E-27	102	60
S_maritima_abd-A	TRINITY_DN7393_c0_g1_i1.p1	0.810	58	11	0	2	59	208	265	1.497E-24	96	60
S_maritima_abd-A	TRINITY_DN6640_c1_g1_i2.p1	0.689	58	18	0	2	59	192	249	1.280E-18	79	60
S_maritima_abd-A	TRINITY_DN6640_c1_g1_i3.p1	0.689	58	18	0	2	59	192	249	1.280E-18	79	60
S_maritima_abd-A	TRINITY_DN6640_c1_g1_i4.p1	0.689	58	18	0	2	59	192	249	1.280E-18	79	60
S_maritima_abd-A	TRINITY_DN3637_c1_g1_i2.p1	0.714	56	16	0	4	59	271	326	4.564E-18	77	60
S_maritima_abd-A	TRINITY_DN3637_c1_g1_i1.p1	0.701	57	17	0	4	60	311	367	4.564E-18	77	60
S_maritima_abd-A	TRINITY_DN28998_c1_g2_i1.p1	0.689	58	18	0	2	59	117	174	4.564E-18	77	60
S_maritima_abd-A	TRINITY_DN3637_c1_g1_i4.p1	0.711	52	15	0	4	55	295	346	1.509E-16	73	60
S_maritima_abd-A	TRINITY_DN30224_c0_g1_i1.p1	0.583	60	25	0	1	60	231	290	6.869E-15	68	60
S_maritima_abd-A	TRINITY_DN9322_c0_g1_i1.p1	0.603	58	23	0	2	59	216	273	8.771E-14	65	60
S_maritima_abd-A	TRINITY_DN6282_c0_g1_i1.p1	0.614	57	22	0	3	59	70	126	8.771E-14	65	60
S_maritima_abd-A	TRINITY_DN6282_c0_g1_i2.p1	0.614	57	22	0	3	59	696	752	8.771E-14	65	60
S_maritima_abd-A	TRINITY_DN25209_c0_g1_i1.p1	0.614	57	22	0	2	58	127	183	1.206E-13	64	60
S_maritima_abd-A	TRINITY_DN12231_c0_g1_i1.p1	0.578	57	24	0	2	58	206	262	1.542E-12	61	60
S_maritima_abd-A	TRINITY_DN6282_c0_g1_i3.p1	0.561	57	25	0	2	58	158	214	4.011E-12	60	60
S_maritima_abd-A	TRINITY_DN6973_c1_g1_i4.p1	0.534	58	27	0	2	59	90	147	5.139E-11	57	60
S_maritima_abd-A	TRINITY_DN2935_c0_g1_i1.p1	0.543	57	26	0	2	58	139	195	9.726E-11	56	60
S_maritima_abd-A	TRINITY_DN2935_c0_g1_i2.p1	0.543	57	26	0	2	58	139	195	9.726E-11	56	60
S_maritima_abd-A	TRINITY_DN8280_c0_g1_i2.p1	0.542	59	27	0	2	60	128	186	2.532E-10	55	60
S_maritima_abd-A	TRINITY_DN285_c1_g1_i2.p1	0.500	58	29	0	1	58	280	337	2.532E-10	55	60
S_maritima_abd-A	TRINITY_DN3997_c0_g1_i2.p1	0.508	57	28	0	2	58	97	153	1.249E-09	53	60
S_maritima_abd-A	TRINITY_DN3997_c0_g1_i1.p1	0.508	57	28	0	2	58	97	153	1.249E-09	53	60
S_maritima_abd-A	TRINITY_DN6596_c1_g1_i1.p1	0.440	59	32	0	1	59	185	243	1.249E-09	53	60
S_maritima_abd-A	TRINITY_DN6596_c1_g1_i2.p1	0.440	59	32	0	1	59	185	243	1.249E-09	53	60
S_maritima_abd-A	TRINITY_DN10148_c5_g1_i1.p1	0.466	60	32	0	1	60	205	264	2.364E-09	52	60
S_maritima_abd-A	TRINITY_DN11408_c0_g5_i1.p1	0.482	58	30	0	2	59	210	267	6.161E-09	51	60
S_maritima_abd-A	TRINITY_DN8280_c0_g1_i3.p1	0.557	52	23	0	2	53	128	179	1.167E-08	50	60
S_maritima_abd-A	TRINITY_DN10861_c0_g1_i1.p1	0.473	57	30	0	2	58	176	232	1.606E-08	50	60
S_maritima_abd-A	TRINITY_DN821_c1_g1_i1.p1	0.456	57	30	0	2	58	195	251	2.211E-08	49	60
S_maritima_abd-A	TRINITY_DN821_c1_g3_i1.p1	0.456	57	30	0	2	58	204	260	2.211E-08	49	60
S_maritima_abd-A	TRINITY_DN18291_c0_g1_i1.p1	0.482	58	30	0	2	59	139	196	3.043E-08	49	60
S_maritima_abd-A	TRINITY_DN3894_c1_g1_i1.p1	0.416	60	34	0	1	60	231	290	3.043E-08	49	60
S_maritima_abd-A	TRINITY_DN3894_c1_g1_i2.p1	0.416	60	34	0	1	60	231	290	3.043E-08	49	60
S_maritima_abd-A	TRINITY_DN3894_c1_g1_i3.p1	0.416	60	34	0	1	60	231	290	3.043E-08	49	60
S_maritima_abd-A	TRINITY_DN3894_c1_g1_i4.p1	0.416	60	34	0	1	60	231	290	3.043E-08	49	60
S_maritima_abd-A	TRINITY_DN3894_c1_g1_i6.p1	0.416	60	34	0	1	60	231	290	3.043E-08	49	60
S_maritima_abd-A	TRINITY_DN3894_c1_g1_i7.p1	0.416	60	34	0	1	60	231	290	3.043E-08	49	60
S_maritima_abd-A	TRINITY_DN3706_c0_g1_i1.p1	0.456	57	30	0	2	58	145	201	4.188E-08	49	60
S_maritima_abd-A	TRINITY_DN3706_c0_g1_i4.p1	0.456	57	30	0	2	58	145	201	4.188E-08	49	60
S_maritima_abd-A	TRINITY_DN3706_c0_g1_i2.p1	0.456	57	30	0	2	58	155	211	4.188E-08	49	60
S_maritima_abd-A	TRINITY_DN3706_c0_g1_i3.p1	0.456	57	30	0	2	58	155	211	4.188E-08	49	60
S_maritima_abd-A	TRINITY_DN3966_c4_g1_i1.p1	0.457	59	31	0	2	60	130	188	4.188E-08	49	60
S_maritima_abd-A	TRINITY_DN529_c6_g1_i2.p1	0.472	55	29	0	1	55	56	110	1.092E-07	48	60
S_maritima_abd-A	TRINITY_DN529_c6_g1_i1.p1	0.472	55	29	0	1	55	169	223	1.092E-07	48	60
S_maritima_abd-A	TRINITY_DN3781_c0_g1_i3.p1	0.431	58	32	0	2	59	41	98	1.504E-07	47	60
S_maritima_abd-A	TRINITY_DN6715_c1_g1_i1.p1	0.423	59	33	0	1	59	170	228	1.504E-07	47	60
S_maritima_abd-A	TRINITY_DN1827_c0_g1_i1.p1	0.465	58	30	0	2	59	74	131	1.504E-07	47	60
S_maritima_abd-A	TRINITY_DN3781_c0_g1_i4.p1	0.431	58	32	0	2	59	167	224	1.504E-07	47	60
S_maritima_abd-A	TRINITY_DN7156_c0_g1_i1.p1	0.448	58	31	0	2	59	150	207	2.070E-07	47	60
S_maritima_abd-A	TRINITY_DN7156_c0_g1_i2.p1	0.448	58	31	0	2	59	150	207	2.070E-07	47	60
S_maritima_abd-A	TRINITY_DN71433_c0_g1_i1.p1	0.431	58	32	0	2	59	134	191	2.070E-07	47	60
S_maritima_abd-A	TRINITY_DN19246_c0_g1_i1.p1	0.473	57	30	0	2	58	124	180	2.850E-07	46	60
S_maritima_abd-A	TRINITY_DN9957_c0_g1_i1.p1	0.444	54	29	0	5	58	216	269	5.403E-07	46	60
S_maritima_abd-A	TRINITY_DN8483_c0_g1_i1.p1	0.413	58	33	0	2	59	141	198	5.403E-07	46	60
S_maritima_abd-A	TRINITY_DN8483_c0_g1_i5.p1	0.413	58	33	0	2	59	141	198	5.403E-07	46	60
S_maritima_abd-A	TRINITY_DN1403_c0_g1_i1.p1	0.413	58	33	0	1	58	204	261	7.440E-07	45	60
S_maritima_abd-A	TRINITY_DN1403_c0_g1_i3.p1	0.413	58	33	0	1	58	204	261	7.440E-07	45	60
S_maritima_abd-A	TRINITY_DN1403_c0_g1_i2.p1	0.413	58	33	0	1	58	253	310	7.440E-07	45	60
S_maritima_abd-A	TRINITY_DN4562_c1_g1_i1.p1	0.423	59	33	0	1	59	179	237	1.024E-06	45	60
S_maritima_abd-A	TRINITY_DN9215_c0_g1_i1.p1	0.421	57	32	0	4	60	178	234	2.675E-06	44	60
S_maritima_abd-A	TRINITY_DN7271_c0_g2_i1.p1	0.413	58	33	0	2	59	105	162	5.074E-06	43	60
S_maritima_abd-A	TRINITY_DN23471_c0_g1_i1.p1	0.438	57	31	0	2	58	99	155	5.074E-06	43	60
S_maritima_abd-A	TRINITY_DN14283_c0_g2_i1.p1	0.438	57	30	0	2	55	335	391	5.074E-06	43	60
S_maritima_abd-A	TRINITY_DN11329_c0_g1_i1.p1	0.421	57	32	0	2	58	157	213	6.989E-06	42	60
S_maritima_abd-A	TRINITY_DN1107_c1_g1_i1.p1	0.406	59	34	0	2	60	224	282	6.989E-06	42	60
S_maritima_abd-A	TRINITY_DN1107_c1_g1_i3.p1	0.406	59	34	0	2	60	224	282	6.989E-06	42	60
S_maritima_abd-A	TRINITY_DN1870_c0_g1_i2.p1	0.389	59	35	0	1	59	5	63	9.627E-06	42	60
S_maritima_abd-A	TRINITY_DN1870_c0_g1_i1.p1	0.389	59	35	0	1	59	164	222	9.627E-06	42	60
S_maritima_abd-A	TRINITY_DN666_c9_g1_i1.p1	0.406	59	34	0	1	59	187	245	1.326E-05	42	60
S_maritima_abd-A	TRINITY_DN3992_c1_g1_i1.p1	0.407	54	31	0	2	55	248	301	3.467E-05	40	60
S_maritima_abd-A	TRINITY_DN11395_c0_g1_i2.p1	0.385	57	34	0	2	58	14	70	4.776E-05	40	60
S_maritima_abd-A	TRINITY_DN11395_c0_g1_i3.p1	0.385	57	34	0	2	58	49	105	4.776E-05	40	60
S_maritima_abd-A	TRINITY_DN9289_c0_g2_i1.p1	0.438	57	31	0	2	58	44	100	6.580E-05	40	60
S_maritima_abd-A	TRINITY_DN3568_c1_g1_i1.p1	0.396	58	34	0	1	58	135	192	6.580E-05	40	60
S_maritima_abd-A	TRINITY_DN6299_c0_g1_i5.p1	0.388	54	32	0	2	55	227	280	6.580E-05	40	60
S_maritima_abd-A	TRINITY_DN6299_c0_g1_i1.p1	0.388	54	32	0	2	55	228	281	6.580E-05	40	60
S_maritima_abd-A	TRINITY_DN6299_c0_g1_i12.p1	0.388	54	32	0	2	55	228	281	6.580E-05	40	60
S_maritima_abd-A	TRINITY_DN6299_c0_g1_i2.p1	0.388	54	32	0	2	55	228	281	6.580E-05	40	60
S_maritima_abd-A	TRINITY_DN6299_c0_g1_i3.p1	0.388	54	32	0	2	55	228	281	6.580E-05	40	60
S_maritima_abd-A	TRINITY_DN433_c2_g1_i2.p1	0.372	59	36	0	2	60	150	208	9.066E-05	39	60
S_maritima_abd-A	TRINITY_DN433_c2_g1_i3.p1	0.372	59	36	0	2	60	154	212	9.066E-05	39	60
S_maritima_abd-A	TRINITY_DN433_c2_g1_i4.p1	0.372	59	36	0	2	60	198	256	9.066E-05	39	60
S_maritima_abd-A	TRINITY_DN433_c2_g1_i1.p1	0.372	59	36	0	2	60	202	260	9.066E-05	39	60
S_maritima_abd-A	TRINITY_DN643_c0_g2_i3.p1	0.385	57	34	0	3	59	243	299	9.066E-05	39	60
S_maritima_abd-A	TRINITY_DN643_c0_g2_i1.p1	0.385	57	34	0	3	59	251	307	9.066E-05	39	60
S_maritima_abd-A	TRINITY_DN643_c0_g2_i2.p1	0.385	57	34	0	3	59	251	307	9.066E-05	39	60
S_maritima_abd-A	TRINITY_DN643_c0_g1_i2.p1	0.403	57	33	0	3	59	215	271	9.066E-05	39	60
S_maritima_abd-A	TRINITY_DN643_c0_g1_i8.p1	0.403	57	33	0	3	59	215	271	9.066E-05	39	60
S_maritima_abd-A	TRINITY_DN643_c0_g1_i1.p1	0.403	57	33	0	3	59	215	271	9.066E-05	39	60
S_maritima_abd-A	TRINITY_DN643_c0_g1_i12.p1	0.403	57	33	0	3	59	215	271	9.066E-05	39	60
S_maritima_abd-A	TRINITY_DN643_c0_g1_i3.p1	0.403	57	33	0	3	59	215	271	9.066E-05	39	60
S_maritima_abd-A	TRINITY_DN643_c0_g1_i5.p1	0.403	57	33	0	3	59	215	271	9.066E-05	39	60
S_maritima_abd-A	TRINITY_DN643_c0_g1_i11.p1	0.403	57	33	0	3	59	252	308	9.066E-05	39	60
S_maritima_abd-A	TRINITY_DN643_c0_g1_i6.p1	0.403	57	33	0	3	59	252	308	9.066E-05	39	60
S_maritima_abd-A	TRINITY_DN643_c0_g1_i10.p1	0.403	57	33	0	3	59	252	308	9.066E-05	39	60
S_maritima_abd-A	TRINITY_DN643_c0_g1_i4.p1	0.403	57	33	0	3	59	252	308	9.066E-05	39	60
S_maritima_abd-A	TRINITY_DN643_c0_g1_i7.p1	0.403	57	33	0	3	59	252	308	9.066E-05	39	60
S_maritima_abd-A	TRINITY_DN643_c0_g1_i9.p1	0.403	57	33	0	3	59	252	308	9.066E-05	39	60
S_maritima_abd-A	TRINITY_DN30696_c0_g2_i1.p1	0.384	52	31	0	8	59	1	52	1.249E-04	39	60
S_maritima_abd-A	TRINITY_DN3568_c1_g1_i3.p1	0.425	54	30	0	5	58	26	79	1.249E-04	39	60
S_maritima_abd-A	TRINITY_DN4035_c0_g1_i3.p1	0.413	58	33	0	1	58	208	265	2.372E-04	38	60
S_maritima_abd-A	TRINITY_DN4035_c0_g1_i4.p1	0.413	58	33	0	1	58	208	265	2.372E-04	38	60
S_maritima_abd-A	TRINITY_DN9934_c0_g2_i1.p1	0.403	57	33	0	2	58	101	157	6.211E-04	37	60
T_castaneum_abd-A	TRINITY_DN6789_c0_g1_i1.p1	0.932	59	4	0	1	59	198	256	1.782E-30	113	60
T_castaneum_abd-A	TRINITY_DN6789_c0_g1_i3.p1	0.932	59	4	0	1	59	198	256	1.782E-30	113	60
T_castaneum_abd-A	TRINITY_DN6789_c0_g1_i4.p1	0.932	59	4	0	1	59	198	256	1.782E-30	113	60
T_castaneum_abd-A	TRINITY_DN6789_c1_g1_i2.p1	0.862	58	8	0	2	59	218	275	6.798E-27	102	60
T_castaneum_abd-A	TRINITY_DN9213_c0_g1_i1.p1	0.879	58	7	0	2	59	214	271	9.337E-27	102	60
T_castaneum_abd-A	TRINITY_DN7393_c0_g1_i1.p1	0.810	58	11	0	2	59	208	265	1.497E-24	96	60
T_castaneum_abd-A	TRINITY_DN6640_c1_g1_i2.p1	0.689	58	18	0	2	59	192	249	1.280E-18	79	60
T_castaneum_abd-A	TRINITY_DN6640_c1_g1_i3.p1	0.689	58	18	0	2	59	192	249	1.280E-18	79	60
T_castaneum_abd-A	TRINITY_DN6640_c1_g1_i4.p1	0.689	58	18	0	2	59	192	249	1.280E-18	79	60
T_castaneum_abd-A	TRINITY_DN3637_c1_g1_i2.p1	0.714	56	16	0	4	59	271	326	4.564E-18	77	60
T_castaneum_abd-A	TRINITY_DN28998_c1_g2_i1.p1	0.689	58	18	0	2	59	117	174	4.564E-18	77	60
T_castaneum_abd-A	TRINITY_DN3637_c1_g1_i1.p1	0.684	57	18	0	4	60	311	367	1.185E-17	76	60
T_castaneum_abd-A	TRINITY_DN3637_c1_g1_i4.p1	0.711	52	15	0	4	55	295	346	1.509E-16	73	60
T_castaneum_abd-A	TRINITY_DN30224_c0_g1_i1.p1	0.600	60	24	0	1	60	231	290	3.634E-15	69	60
T_castaneum_abd-A	TRINITY_DN9322_c0_g1_i1.p1	0.603	58	23	0	2	59	216	273	8.771E-14	65	60
T_castaneum_abd-A	TRINITY_DN6282_c0_g1_i1.p1	0.614	57	22	0	3	59	70	126	8.771E-14	65	60
T_castaneum_abd-A	TRINITY_DN6282_c0_g1_i2.p1	0.614	57	22	0	3	59	696	752	8.771E-14	65	60
T_castaneum_abd-A	TRINITY_DN25209_c0_g1_i1.p1	0.614	57	22	0	2	58	127	183	1.206E-13	64	60
T_castaneum_abd-A	TRINITY_DN12231_c0_g1_i1.p1	0.578	57	24	0	2	58	206	262	1.542E-12	61	60
T_castaneum_abd-A	TRINITY_DN6282_c0_g1_i3.p1	0.561	57	25	0	2	58	158	214	4.011E-12	60	60
T_castaneum_abd-A	TRINITY_DN6973_c1_g1_i4.p1	0.534	58	27	0	2	59	90	147	5.139E-11	57	60
T_castaneum_abd-A	TRINITY_DN2935_c0_g1_i1.p1	0.543	57	26	0	2	58	139	195	9.726E-11	56	60
T_castaneum_abd-A	TRINITY_DN2935_c0_g1_i2.p1	0.543	57	26	0	2	58	139	195	9.726E-11	56	60
T_castaneum_abd-A	TRINITY_DN8280_c0_g1_i2.p1	0.542	59	27	0	2	60	128	186	2.532E-10	55	60
T_castaneum_abd-A	TRINITY_DN285_c1_g1_i2.p1	0.500	58	29	0	1	58	280	337	2.532E-10	55	60
T_castaneum_abd-A	TRINITY_DN3997_c0_g1_i2.p1	0.508	57	28	0	2	58	97	153	1.249E-09	53	60
T_castaneum_abd-A	TRINITY_DN3997_c0_g1_i1.p1	0.508	57	28	0	2	58	97	153	1.249E-09	53	60
T_castaneum_abd-A	TRINITY_DN6596_c1_g1_i1.p1	0.440	59	32	0	1	59	185	243	1.249E-09	53	60
T_castaneum_abd-A	TRINITY_DN6596_c1_g1_i2.p1	0.440	59	32	0	1	59	185	243	1.249E-09	53	60
T_castaneum_abd-A	TRINITY_DN10148_c5_g1_i1.p1	0.466	60	32	0	1	60	205	264	2.364E-09	52	60
T_castaneum_abd-A	TRINITY_DN11408_c0_g5_i1.p1	0.482	58	30	0	2	59	210	267	6.161E-09	51	60
T_castaneum_abd-A	TRINITY_DN8280_c0_g1_i3.p1	0.557	52	23	0	2	53	128	179	1.167E-08	50	60
T_castaneum_abd-A	TRINITY_DN10861_c0_g1_i1.p1	0.473	57	30	0	2	58	176	232	1.606E-08	50	60
T_castaneum_abd-A	TRINITY_DN3894_c1_g1_i1.p1	0.433	60	33	0	1	60	231	290	1.606E-08	50	60
T_castaneum_abd-A	TRINITY_DN3894_c1_g1_i2.p1	0.433	60	33	0	1	60	231	290	1.606E-08	50	60
T_castaneum_abd-A	TRINITY_DN3894_c1_g1_i3.p1	0.433	60	33	0	1	60	231	290	1.606E-08	50	60
T_castaneum_abd-A	TRINITY_DN3894_c1_g1_i4.p1	0.433	60	33	0	1	60	231	290	1.606E-08	50	60
T_castaneum_abd-A	TRINITY_DN3894_c1_g1_i6.p1	0.433	60	33	0	1	60	231	290	1.606E-08	50	60
T_castaneum_abd-A	TRINITY_DN3894_c1_g1_i7.p1	0.433	60	33	0	1	60	231	290	1.606E-08	50	60
T_castaneum_abd-A	TRINITY_DN821_c1_g1_i1.p1	0.456	57	30	0	2	58	195	251	2.211E-08	49	60
T_castaneum_abd-A	TRINITY_DN821_c1_g3_i1.p1	0.456	57	30	0	2	58	204	260	2.211E-08	49	60
T_castaneum_abd-A	TRINITY_DN18291_c0_g1_i1.p1	0.482	58	30	0	2	59	139	196	3.043E-08	49	60
T_castaneum_abd-A	TRINITY_DN3706_c0_g1_i1.p1	0.456	57	30	0	2	58	145	201	4.188E-08	49	60
T_castaneum_abd-A	TRINITY_DN3706_c0_g1_i4.p1	0.456	57	30	0	2	58	145	201	4.188E-08	49	60
T_castaneum_abd-A	TRINITY_DN3706_c0_g1_i2.p1	0.456	57	30	0	2	58	155	211	4.188E-08	49	60
T_castaneum_abd-A	TRINITY_DN3706_c0_g1_i3.p1	0.456	57	30	0	2	58	155	211	4.188E-08	49	60
T_castaneum_abd-A	TRINITY_DN3966_c4_g1_i1.p1	0.456	57	30	0	2	58	130	186	7.936E-08	48	60
T_castaneum_abd-A	TRINITY_DN529_c6_g1_i2.p1	0.472	55	29	0	1	55	56	110	1.092E-07	48	60
T_castaneum_abd-A	TRINITY_DN529_c6_g1_i1.p1	0.472	55	29	0	1	55	169	223	1.092E-07	48	60
T_castaneum_abd-A	TRINITY_DN3781_c0_g1_i3.p1	0.431	58	32	0	2	59	41	98	1.504E-07	47	60
T_castaneum_abd-A	TRINITY_DN6715_c1_g1_i1.p1	0.423	59	33	0	1	59	170	228	1.504E-07	47	60
T_castaneum_abd-A	TRINITY_DN1827_c0_g1_i1.p1	0.465	58	30	0	2	59	74	131	1.504E-07	47	60
T_castaneum_abd-A	TRINITY_DN3781_c0_g1_i4.p1	0.431	58	32	0	2	59	167	224	1.504E-07	47	60
T_castaneum_abd-A	TRINITY_DN7156_c0_g1_i1.p1	0.448	58	31	0	2	59	150	207	2.070E-07	47	60
T_castaneum_abd-A	TRINITY_DN7156_c0_g1_i2.p1	0.448	58	31	0	2	59	150	207	2.070E-07	47	60
T_castaneum_abd-A	TRINITY_DN71433_c0_g1_i1.p1	0.431	58	32	0	2	59	134	191	2.070E-07	47	60
T_castaneum_abd-A	TRINITY_DN19246_c0_g1_i1.p1	0.473	57	30	0	2	58	124	180	2.850E-07	46	60
T_castaneum_abd-A	TRINITY_DN9957_c0_g1_i1.p1	0.444	54	29	0	5	58	216	269	5.403E-07	46	60
T_castaneum_abd-A	TRINITY_DN8483_c0_g1_i1.p1	0.413	58	33	0	2	59	141	198	5.403E-07	46	60
T_castaneum_abd-A	TRINITY_DN8483_c0_g1_i5.p1	0.413	58	33	0	2	59	141	198	5.403E-07	46	60
T_castaneum_abd-A	TRINITY_DN1403_c0_g1_i1.p1	0.413	58	33	0	1	58	204	261	7.440E-07	45	60
T_castaneum_abd-A	TRINITY_DN1403_c0_g1_i3.p1	0.413	58	33	0	1	58	204	261	7.440E-07	45	60
T_castaneum_abd-A	TRINITY_DN1403_c0_g1_i2.p1	0.413	58	33	0	1	58	253	310	7.440E-07	45	60
T_castaneum_abd-A	TRINITY_DN4562_c1_g1_i1.p1	0.423	59	33	0	1	59	179	237	1.024E-06	45	60
T_castaneum_abd-A	TRINITY_DN9215_c0_g1_i1.p1	0.442	52	28	0	4	55	178	229	3.684E-06	43	60
T_castaneum_abd-A	TRINITY_DN7271_c0_g2_i1.p1	0.413	58	33	0	2	59	105	162	5.074E-06	43	60
T_castaneum_abd-A	TRINITY_DN23471_c0_g1_i1.p1	0.438	57	31	0	2	58	99	155	5.074E-06	43	60
T_castaneum_abd-A	TRINITY_DN14283_c0_g2_i1.p1	0.438	57	30	0	2	55	335	391	5.074E-06	43	60
T_castaneum_abd-A	TRINITY_DN11329_c0_g1_i1.p1	0.421	57	32	0	2	58	157	213	6.989E-06	42	60
T_castaneum_abd-A	TRINITY_DN1107_c1_g1_i1.p1	0.406	59	34	0	2	60	224	282	6.989E-06	42	60
T_castaneum_abd-A	TRINITY_DN1107_c1_g1_i3.p1	0.406	59	34	0	2	60	224	282	6.989E-06	42	60
T_castaneum_abd-A	TRINITY_DN1870_c0_g1_i2.p1	0.389	59	35	0	1	59	5	63	9.627E-06	42	60
T_castaneum_abd-A	TRINITY_DN1870_c0_g1_i1.p1	0.389	59	35	0	1	59	164	222	9.627E-06	42	60
T_castaneum_abd-A	TRINITY_DN666_c9_g1_i1.p1	0.406	59	34	0	1	59	187	245	1.326E-05	42	60
T_castaneum_abd-A	TRINITY_DN3992_c1_g1_i1.p1	0.407	54	31	0	2	55	248	301	3.467E-05	40	60
T_castaneum_abd-A	TRINITY_DN11395_c0_g1_i2.p1	0.385	57	34	0	2	58	14	70	4.776E-05	40	60
T_castaneum_abd-A	TRINITY_DN11395_c0_g1_i3.p1	0.385	57	34	0	2	58	49	105	4.776E-05	40	60
T_castaneum_abd-A	TRINITY_DN433_c2_g1_i2.p1	0.389	59	35	0	2	60	150	208	4.776E-05	40	60
T_castaneum_abd-A	TRINITY_DN433_c2_g1_i3.p1	0.389	59	35	0	2	60	154	212	4.776E-05	40	60
T_castaneum_abd-A	TRINITY_DN433_c2_g1_i4.p1	0.389	59	35	0	2	60	198	256	4.776E-05	40	60
T_castaneum_abd-A	TRINITY_DN433_c2_g1_i1.p1	0.389	59	35	0	2	60	202	260	4.776E-05	40	60
T_castaneum_abd-A	TRINITY_DN9289_c0_g2_i1.p1	0.438	57	31	0	2	58	44	100	6.580E-05	40	60
T_castaneum_abd-A	TRINITY_DN3568_c1_g1_i1.p1	0.396	58	34	0	1	58	135	192	6.580E-05	40	60
T_castaneum_abd-A	TRINITY_DN6299_c0_g1_i5.p1	0.388	54	32	0	2	55	227	280	6.580E-05	40	60
T_castaneum_abd-A	TRINITY_DN6299_c0_g1_i1.p1	0.388	54	32	0	2	55	228	281	6.580E-05	40	60
T_castaneum_abd-A	TRINITY_DN6299_c0_g1_i12.p1	0.388	54	32	0	2	55	228	281	6.580E-05	40	60
T_castaneum_abd-A	TRINITY_DN6299_c0_g1_i2.p1	0.388	54	32	0	2	55	228	281	6.580E-05	40	60
T_castaneum_abd-A	TRINITY_DN6299_c0_g1_i3.p1	0.388	54	32	0	2	55	228	281	6.580E-05	40	60
T_castaneum_abd-A	TRINITY_DN643_c0_g2_i3.p1	0.385	57	34	0	3	59	243	299	9.066E-05	39	60
T_castaneum_abd-A	TRINITY_DN643_c0_g2_i1.p1	0.385	57	34	0	3	59	251	307	9.066E-05	39	60
T_castaneum_abd-A	TRINITY_DN643_c0_g2_i2.p1	0.385	57	34	0	3	59	251	307	9.066E-05	39	60
T_castaneum_abd-A	TRINITY_DN643_c0_g1_i2.p1	0.403	57	33	0	3	59	215	271	9.066E-05	39	60
T_castaneum_abd-A	TRINITY_DN643_c0_g1_i8.p1	0.403	57	33	0	3	59	215	271	9.066E-05	39	60
T_castaneum_abd-A	TRINITY_DN643_c0_g1_i1.p1	0.403	57	33	0	3	59	215	271	9.066E-05	39	60
T_castaneum_abd-A	TRINITY_DN643_c0_g1_i12.p1	0.403	57	33	0	3	59	215	271	9.066E-05	39	60
T_castaneum_abd-A	TRINITY_DN643_c0_g1_i3.p1	0.403	57	33	0	3	59	215	271	9.066E-05	39	60
T_castaneum_abd-A	TRINITY_DN643_c0_g1_i5.p1	0.403	57	33	0	3	59	215	271	9.066E-05	39	60
T_castaneum_abd-A	TRINITY_DN643_c0_g1_i11.p1	0.403	57	33	0	3	59	252	308	9.066E-05	39	60
T_castaneum_abd-A	TRINITY_DN643_c0_g1_i6.p1	0.403	57	33	0	3	59	252	308	9.066E-05	39	60
T_castaneum_abd-A	TRINITY_DN643_c0_g1_i10.p1	0.403	57	33	0	3	59	252	308	9.066E-05	39	60
T_castaneum_abd-A	TRINITY_DN643_c0_g1_i4.p1	0.403	57	33	0	3	59	252	308	9.066E-05	39	60
T_castaneum_abd-A	TRINITY_DN643_c0_g1_i7.p1	0.403	57	33	0	3	59	252	308	9.066E-05	39	60
T_castaneum_abd-A	TRINITY_DN643_c0_g1_i9.p1	0.403	57	33	0	3	59	252	308	9.066E-05	39	60
T_castaneum_abd-A	TRINITY_DN30696_c0_g2_i1.p1	0.384	52	31	0	8	59	1	52	1.249E-04	39	60
T_castaneum_abd-A	TRINITY_DN3568_c1_g1_i3.p1	0.425	54	30	0	5	58	26	79	1.249E-04	39	60
T_castaneum_abd-A	TRINITY_DN4035_c0_g1_i3.p1	0.413	58	33	0	1	58	208	265	2.372E-04	38	60
T_castaneum_abd-A	TRINITY_DN4035_c0_g1_i4.p1	0.413	58	33	0	1	58	208	265	2.372E-04	38	60
T_castaneum_abd-A	TRINITY_DN9934_c0_g2_i1.p1	0.403	57	33	0	2	58	101	157	6.211E-04	37	60
L_polyphemus_abd-a_A1-a	TRINITY_DN6789_c0_g1_i1.p1	0.864	59	8	0	1	59	198	256	1.511E-28	107	60
L_polyphemus_abd-a_A1-a	TRINITY_DN6789_c0_g1_i3.p1	0.864	59	8	0	1	59	198	256	1.511E-28	107	60
L_polyphemus_abd-a_A1-a	TRINITY_DN6789_c0_g1_i4.p1	0.864	59	8	0	1	59	198	256	1.511E-28	107	60
L_polyphemus_abd-a_A1-a	TRINITY_DN6789_c1_g1_i2.p1	0.810	58	11	0	2	59	218	275	1.182E-25	99	60
L_polyphemus_abd-a_A1-a	TRINITY_DN9213_c0_g1_i1.p1	0.810	58	11	0	2	59	214	271	7.937E-25	96	60
L_polyphemus_abd-a_A1-a	TRINITY_DN7393_c0_g1_i1.p1	0.793	58	12	0	2	59	208	265	5.331E-24	94	60
L_polyphemus_abd-a_A1-a	TRINITY_DN6640_c1_g1_i2.p1	0.672	58	19	0	2	59	192	249	9.312E-19	79	60
L_polyphemus_abd-a_A1-a	TRINITY_DN6640_c1_g1_i3.p1	0.672	58	19	0	2	59	192	249	9.312E-19	79	60
L_polyphemus_abd-a_A1-a	TRINITY_DN6640_c1_g1_i4.p1	0.672	58	19	0	2	59	192	249	9.312E-19	79	60
L_polyphemus_abd-a_A1-a	TRINITY_DN28998_c1_g2_i1.p1	0.672	58	19	0	2	59	117	174	1.628E-17	76	60
L_polyphemus_abd-a_A1-a	TRINITY_DN3637_c1_g1_i2.p1	0.678	56	18	0	4	59	271	326	2.238E-17	75	60
L_polyphemus_abd-a_A1-a	TRINITY_DN3637_c1_g1_i1.p1	0.649	57	20	0	4	60	311	367	7.986E-17	74	60
L_polyphemus_abd-a_A1-a	TRINITY_DN3637_c1_g1_i4.p1	0.673	52	17	0	4	55	295	346	7.403E-16	71	60
L_polyphemus_abd-a_A1-a	TRINITY_DN9322_c0_g1_i1.p1	0.603	58	23	0	2	59	216	273	3.374E-14	66	60
L_polyphemus_abd-a_A1-a	TRINITY_DN30224_c0_g1_i1.p1	0.550	60	27	0	1	60	231	290	4.639E-14	66	60
L_polyphemus_abd-a_A1-a	TRINITY_DN6282_c0_g1_i1.p1	0.614	57	22	0	3	59	70	126	1.206E-13	64	60
L_polyphemus_abd-a_A1-a	TRINITY_DN6282_c0_g1_i2.p1	0.614	57	22	0	3	59	696	752	1.206E-13	64	60
L_polyphemus_abd-a_A1-a	TRINITY_DN25209_c0_g1_i1.p1	0.578	57	24	0	2	58	127	183	1.121E-12	62	60
L_polyphemus_abd-a_A1-a	TRINITY_DN12231_c0_g1_i1.p1	0.578	57	24	0	2	58	206	262	2.917E-12	61	60
L_polyphemus_abd-a_A1-a	TRINITY_DN6282_c0_g1_i3.p1	0.543	57	26	0	2	58	158	214	2.917E-12	61	60
L_polyphemus_abd-a_A1-a	TRINITY_DN2935_c0_g1_i1.p1	0.543	57	26	0	2	58	139	195	5.139E-11	57	60
L_polyphemus_abd-a_A1-a	TRINITY_DN2935_c0_g1_i2.p1	0.543	57	26	0	2	58	139	195	5.139E-11	57	60
L_polyphemus_abd-a_A1-a	TRINITY_DN6973_c1_g1_i4.p1	0.517	58	28	0	2	59	90	147	7.070E-11	57	60
L_polyphemus_abd-a_A1-a	TRINITY_DN8280_c0_g1_i2.p1	0.525	59	28	0	2	60	128	186	2.532E-10	55	60
L_polyphemus_abd-a_A1-a	TRINITY_DN10148_c5_g1_i1.p1	0.483	60	31	0	1	60	205	264	4.794E-10	54	60
L_polyphemus_abd-a_A1-a	TRINITY_DN3997_c0_g1_i2.p1	0.508	57	28	0	2	58	97	153	1.249E-09	53	60
L_polyphemus_abd-a_A1-a	TRINITY_DN3997_c0_g1_i1.p1	0.508	57	28	0	2	58	97	153	1.249E-09	53	60
L_polyphemus_abd-a_A1-a	TRINITY_DN285_c1_g1_i2.p1	0.465	58	30	0	1	58	280	337	1.249E-09	53	60
L_polyphemus_abd-a_A1-a	TRINITY_DN6596_c1_g1_i1.p1	0.423	59	33	0	1	59	185	243	1.718E-09	53	60
L_polyphemus_abd-a_A1-a	TRINITY_DN6596_c1_g1_i2.p1	0.423	59	33	0	1	59	185	243	1.718E-09	53	60
L_polyphemus_abd-a_A1-a	TRINITY_DN11408_c0_g5_i1.p1	0.482	58	30	0	2	59	210	267	8.480E-09	51	60
L_polyphemus_abd-a_A1-a	TRINITY_DN8280_c0_g1_i3.p1	0.538	52	24	0	2	53	128	179	2.211E-08	49	60
L_polyphemus_abd-a_A1-a	TRINITY_DN821_c1_g1_i1.p1	0.456	57	30	0	2	58	195	251	2.211E-08	49	60
L_polyphemus_abd-a_A1-a	TRINITY_DN821_c1_g3_i1.p1	0.456	57	30	0	2	58	204	260	2.211E-08	49	60
L_polyphemus_abd-a_A1-a	TRINITY_DN10861_c0_g1_i1.p1	0.456	57	30	0	2	58	176	232	5.765E-08	48	60
L_polyphemus_abd-a_A1-a	TRINITY_DN1403_c0_g1_i1.p1	0.413	58	33	0	1	58	204	261	5.765E-08	48	60
L_polyphemus_abd-a_A1-a	TRINITY_DN1403_c0_g1_i3.p1	0.413	58	33	0	1	58	204	261	5.765E-08	48	60
L_polyphemus_abd-a_A1-a	TRINITY_DN1403_c0_g1_i2.p1	0.413	58	33	0	1	58	253	310	5.765E-08	48	60
L_polyphemus_abd-a_A1-a	TRINITY_DN6715_c1_g1_i1.p1	0.406	59	34	0	1	59	170	228	7.936E-08	48	60
L_polyphemus_abd-a_A1-a	TRINITY_DN18291_c0_g1_i1.p1	0.465	58	30	0	2	59	139	196	7.936E-08	48	60
L_polyphemus_abd-a_A1-a	TRINITY_DN4562_c1_g1_i1.p1	0.423	59	33	0	1	59	179	237	1.504E-07	47	60
L_polyphemus_abd-a_A1-a	TRINITY_DN3894_c1_g1_i1.p1	0.400	60	35	0	1	60	231	290	1.504E-07	47	60
L_polyphemus_abd-a_A1-a	TRINITY_DN3894_c1_g1_i2.p1	0.400	60	35	0	1	60	231	290	1.504E-07	47	60
L_polyphemus_abd-a_A1-a	TRINITY_DN3894_c1_g1_i3.p1	0.400	60	35	0	1	60	231	290	1.504E-07	47	60
L_polyphemus_abd-a_A1-a	TRINITY_DN3894_c1_g1_i4.p1	0.400	60	35	0	1	60	231	290	1.504E-07	47	60
L_polyphemus_abd-a_A1-a	TRINITY_DN3894_c1_g1_i6.p1	0.400	60	35	0	1	60	231	290	1.504E-07	47	60
L_polyphemus_abd-a_A1-a	TRINITY_DN3894_c1_g1_i7.p1	0.400	60	35	0	1	60	231	290	1.504E-07	47	60
L_polyphemus_abd-a_A1-a	TRINITY_DN3781_c0_g1_i3.p1	0.431	58	32	0	2	59	41	98	2.070E-07	47	60
L_polyphemus_abd-a_A1-a	TRINITY_DN3706_c0_g1_i1.p1	0.438	57	31	0	2	58	145	201	2.070E-07	47	60
L_polyphemus_abd-a_A1-a	TRINITY_DN3706_c0_g1_i4.p1	0.438	57	31	0	2	58	145	201	2.070E-07	47	60
L_polyphemus_abd-a_A1-a	TRINITY_DN3706_c0_g1_i2.p1	0.438	57	31	0	2	58	155	211	2.070E-07	47	60
L_polyphemus_abd-a_A1-a	TRINITY_DN3706_c0_g1_i3.p1	0.438	57	31	0	2	58	155	211	2.070E-07	47	60
L_polyphemus_abd-a_A1-a	TRINITY_DN71433_c0_g1_i1.p1	0.431	58	32	0	2	59	134	191	2.070E-07	47	60
L_polyphemus_abd-a_A1-a	TRINITY_DN3781_c0_g1_i4.p1	0.431	58	32	0	2	59	167	224	2.070E-07	47	60
L_polyphemus_abd-a_A1-a	TRINITY_DN529_c6_g1_i2.p1	0.454	55	29	0	1	55	56	110	2.850E-07	46	60
L_polyphemus_abd-a_A1-a	TRINITY_DN7156_c0_g1_i1.p1	0.431	58	32	0	2	59	150	207	2.850E-07	46	60
L_polyphemus_abd-a_A1-a	TRINITY_DN7156_c0_g1_i2.p1	0.431	58	32	0	2	59	150	207	2.850E-07	46	60
L_polyphemus_abd-a_A1-a	TRINITY_DN529_c6_g1_i1.p1	0.454	55	29	0	1	55	169	223	2.850E-07	46	60
L_polyphemus_abd-a_A1-a	TRINITY_DN3966_c4_g1_i1.p1	0.438	57	31	0	2	58	130	186	2.850E-07	46	60
L_polyphemus_abd-a_A1-a	TRINITY_DN1827_c0_g1_i1.p1	0.465	58	30	0	2	59	74	131	2.850E-07	46	60
L_polyphemus_abd-a_A1-a	TRINITY_DN8483_c0_g1_i1.p1	0.413	58	33	0	2	59	141	198	5.403E-07	46	60
L_polyphemus_abd-a_A1-a	TRINITY_DN8483_c0_g1_i5.p1	0.413	58	33	0	2	59	141	198	5.403E-07	46	60
L_polyphemus_abd-a_A1-a	TRINITY_DN19246_c0_g1_i1.p1	0.456	57	30	0	2	58	124	180	1.024E-06	45	60
L_polyphemus_abd-a_A1-a	TRINITY_DN11395_c0_g1_i2.p1	0.403	57	33	0	2	58	14	70	2.675E-06	44	60
L_polyphemus_abd-a_A1-a	TRINITY_DN11395_c0_g1_i3.p1	0.403	57	33	0	2	58	49	105	2.675E-06	44	60
L_polyphemus_abd-a_A1-a	TRINITY_DN23471_c0_g1_i1.p1	0.438	57	31	0	2	58	99	155	3.684E-06	43	60
L_polyphemus_abd-a_A1-a	TRINITY_DN9957_c0_g1_i1.p1	0.387	62	34	0	2	58	208	269	6.989E-06	42	60
L_polyphemus_abd-a_A1-a	TRINITY_DN9215_c0_g1_i1.p1	0.423	52	29	0	4	55	178	229	1.326E-05	42	60
L_polyphemus_abd-a_A1-a	TRINITY_DN1107_c1_g1_i1.p1	0.389	59	35	0	2	60	224	282	1.326E-05	42	60
L_polyphemus_abd-a_A1-a	TRINITY_DN1107_c1_g1_i3.p1	0.389	59	35	0	2	60	224	282	1.326E-05	42	60
L_polyphemus_abd-a_A1-a	TRINITY_DN14283_c0_g2_i1.p1	0.421	57	31	0	2	55	335	391	1.827E-05	41	60
L_polyphemus_abd-a_A1-a	TRINITY_DN9289_c0_g2_i1.p1	0.438	57	31	0	2	58	44	100	2.516E-05	41	60
L_polyphemus_abd-a_A1-a	TRINITY_DN11329_c0_g1_i1.p1	0.403	57	33	0	2	58	157	213	3.467E-05	40	60
L_polyphemus_abd-a_A1-a	TRINITY_DN30696_c0_g2_i1.p1	0.403	52	30	0	8	59	1	52	4.776E-05	40	60
L_polyphemus_abd-a_A1-a	TRINITY_DN7271_c0_g2_i1.p1	0.379	58	35	0	2	59	105	162	4.776E-05	40	60
L_polyphemus_abd-a_A1-a	TRINITY_DN643_c0_g2_i3.p1	0.385	57	34	0	3	59	243	299	4.776E-05	40	60
L_polyphemus_abd-a_A1-a	TRINITY_DN643_c0_g2_i1.p1	0.385	57	34	0	3	59	251	307	4.776E-05	40	60
L_polyphemus_abd-a_A1-a	TRINITY_DN643_c0_g2_i2.p1	0.385	57	34	0	3	59	251	307	4.776E-05	40	60
L_polyphemus_abd-a_A1-a	TRINITY_DN643_c0_g1_i2.p1	0.403	57	33	0	3	59	215	271	4.776E-05	40	60
L_polyphemus_abd-a_A1-a	TRINITY_DN643_c0_g1_i8.p1	0.403	57	33	0	3	59	215	271	4.776E-05	40	60
L_polyphemus_abd-a_A1-a	TRINITY_DN643_c0_g1_i1.p1	0.403	57	33	0	3	59	215	271	4.776E-05	40	60
L_polyphemus_abd-a_A1-a	TRINITY_DN643_c0_g1_i12.p1	0.403	57	33	0	3	59	215	271	4.776E-05	40	60
L_polyphemus_abd-a_A1-a	TRINITY_DN643_c0_g1_i3.p1	0.403	57	33	0	3	59	215	271	4.776E-05	40	60
L_polyphemus_abd-a_A1-a	TRINITY_DN643_c0_g1_i5.p1	0.403	57	33	0	3	59	215	271	4.776E-05	40	60
L_polyphemus_abd-a_A1-a	TRINITY_DN643_c0_g1_i11.p1	0.403	57	33	0	3	59	252	308	4.776E-05	40	60
L_polyphemus_abd-a_A1-a	TRINITY_DN643_c0_g1_i6.p1	0.403	57	33	0	3	59	252	308	4.776E-05	40	60
L_polyphemus_abd-a_A1-a	TRINITY_DN643_c0_g1_i10.p1	0.403	57	33	0	3	59	252	308	4.776E-05	40	60
L_polyphemus_abd-a_A1-a	TRINITY_DN643_c0_g1_i4.p1	0.403	57	33	0	3	59	252	308	4.776E-05	40	60
L_polyphemus_abd-a_A1-a	TRINITY_DN643_c0_g1_i7.p1	0.403	57	33	0	3	59	252	308	4.776E-05	40	60
L_polyphemus_abd-a_A1-a	TRINITY_DN643_c0_g1_i9.p1	0.403	57	33	0	3	59	252	308	4.776E-05	40	60
L_polyphemus_abd-a_A1-a	TRINITY_DN1870_c0_g1_i2.p1	0.372	59	36	0	1	59	5	63	6.580E-05	40	60
L_polyphemus_abd-a_A1-a	TRINITY_DN1870_c0_g1_i1.p1	0.372	59	36	0	1	59	164	222	6.580E-05	40	60
L_polyphemus_abd-a_A1-a	TRINITY_DN3992_c1_g1_i1.p1	0.388	54	32	0	2	55	248	301	6.580E-05	40	60
L_polyphemus_abd-a_A1-a	TRINITY_DN666_c9_g1_i1.p1	0.389	59	35	0	1	59	187	245	9.066E-05	39	60
L_polyphemus_abd-a_A1-a	TRINITY_DN4035_c0_g1_i3.p1	0.413	58	33	0	1	58	208	265	1.249E-04	39	60
L_polyphemus_abd-a_A1-a	TRINITY_DN4035_c0_g1_i4.p1	0.413	58	33	0	1	58	208	265	1.249E-04	39	60
L_polyphemus_abd-a_A1-a	TRINITY_DN9934_c0_g2_i1.p1	0.421	57	32	0	2	58	101	157	1.722E-04	38	60
L_polyphemus_abd-a_A1-a	TRINITY_DN6299_c0_g1_i5.p1	0.370	54	33	0	2	55	227	280	3.269E-04	38	60
L_polyphemus_abd-a_A1-a	TRINITY_DN6299_c0_g1_i1.p1	0.370	54	33	0	2	55	228	281	3.269E-04	38	60
L_polyphemus_abd-a_A1-a	TRINITY_DN6299_c0_g1_i12.p1	0.370	54	33	0	2	55	228	281	3.269E-04	38	60
L_polyphemus_abd-a_A1-a	TRINITY_DN6299_c0_g1_i2.p1	0.370	54	33	0	2	55	228	281	3.269E-04	38	60
L_polyphemus_abd-a_A1-a	TRINITY_DN6299_c0_g1_i3.p1	0.370	54	33	0	2	55	228	281	3.269E-04	38	60
L_polyphemus_abd-a_A1-a	TRINITY_DN433_c2_g1_i2.p1	0.355	59	37	0	2	60	150	208	4.506E-04	37	60
L_polyphemus_abd-a_A1-a	TRINITY_DN433_c2_g1_i3.p1	0.355	59	37	0	2	60	154	212	4.506E-04	37	60
L_polyphemus_abd-a_A1-a	TRINITY_DN433_c2_g1_i4.p1	0.355	59	37	0	2	60	198	256	4.506E-04	37	60
L_polyphemus_abd-a_A1-a	TRINITY_DN433_c2_g1_i1.p1	0.355	59	37	0	2	60	202	260	4.506E-04	37	60
L_polyphemus_abd-a_A1-a	TRINITY_DN3568_c1_g1_i1.p1	0.362	58	36	0	1	58	135	192	6.211E-04	37	60
D_plantarius_abd-A-A	TRINITY_DN6789_c0_g1_i1.p1	0.932	59	4	0	1	59	198	256	1.782E-30	113	60
D_plantarius_abd-A-A	TRINITY_DN6789_c0_g1_i3.p1	0.932	59	4	0	1	59	198	256	1.782E-30	113	60
D_plantarius_abd-A-A	TRINITY_DN6789_c0_g1_i4.p1	0.932	59	4	0	1	59	198	256	1.782E-30	113	60
D_plantarius_abd-A-A	TRINITY_DN6789_c1_g1_i2.p1	0.862	58	8	0	2	59	218	275	6.798E-27	102	60
D_plantarius_abd-A-A	TRINITY_DN9213_c0_g1_i1.p1	0.879	58	7	0	2	59	214	271	9.337E-27	102	60
D_plantarius_abd-A-A	TRINITY_DN7393_c0_g1_i1.p1	0.810	58	11	0	2	59	208	265	1.497E-24	96	60
D_plantarius_abd-A-A	TRINITY_DN6640_c1_g1_i2.p1	0.689	58	18	0	2	59	192	249	1.280E-18	79	60
D_plantarius_abd-A-A	TRINITY_DN6640_c1_g1_i3.p1	0.689	58	18	0	2	59	192	249	1.280E-18	79	60
D_plantarius_abd-A-A	TRINITY_DN6640_c1_g1_i4.p1	0.689	58	18	0	2	59	192	249	1.280E-18	79	60
D_plantarius_abd-A-A	TRINITY_DN3637_c1_g1_i2.p1	0.714	56	16	0	4	59	271	326	4.564E-18	77	60
D_plantarius_abd-A-A	TRINITY_DN3637_c1_g1_i1.p1	0.701	57	17	0	4	60	311	367	4.564E-18	77	60
D_plantarius_abd-A-A	TRINITY_DN28998_c1_g2_i1.p1	0.689	58	18	0	2	59	117	174	4.564E-18	77	60
D_plantarius_abd-A-A	TRINITY_DN3637_c1_g1_i4.p1	0.711	52	15	0	4	55	295	346	1.509E-16	73	60
D_plantarius_abd-A-A	TRINITY_DN30224_c0_g1_i1.p1	0.583	60	25	0	1	60	231	290	6.869E-15	68	60
D_plantarius_abd-A-A	TRINITY_DN9322_c0_g1_i1.p1	0.603	58	23	0	2	59	216	273	8.771E-14	65	60
D_plantarius_abd-A-A	TRINITY_DN6282_c0_g1_i1.p1	0.614	57	22	0	3	59	70	126	8.771E-14	65	60
D_plantarius_abd-A-A	TRINITY_DN6282_c0_g1_i2.p1	0.614	57	22	0	3	59	696	752	8.771E-14	65	60
D_plantarius_abd-A-A	TRINITY_DN25209_c0_g1_i1.p1	0.614	57	22	0	2	58	127	183	1.206E-13	64	60
D_plantarius_abd-A-A	TRINITY_DN12231_c0_g1_i1.p1	0.578	57	24	0	2	58	206	262	1.542E-12	61	60
D_plantarius_abd-A-A	TRINITY_DN6282_c0_g1_i3.p1	0.561	57	25	0	2	58	158	214	4.011E-12	60	60
D_plantarius_abd-A-A	TRINITY_DN6973_c1_g1_i4.p1	0.534	58	27	0	2	59	90	147	5.139E-11	57	60
D_plantarius_abd-A-A	TRINITY_DN2935_c0_g1_i1.p1	0.543	57	26	0	2	58	139	195	9.726E-11	56	60
D_plantarius_abd-A-A	TRINITY_DN2935_c0_g1_i2.p1	0.543	57	26	0	2	58	139	195	9.726E-11	56	60
D_plantarius_abd-A-A	TRINITY_DN8280_c0_g1_i2.p1	0.542	59	27	0	2	60	128	186	2.532E-10	55	60
D_plantarius_abd-A-A	TRINITY_DN285_c1_g1_i2.p1	0.500	58	29	0	1	58	280	337	2.532E-10	55	60
D_plantarius_abd-A-A	TRINITY_DN3997_c0_g1_i2.p1	0.508	57	28	0	2	58	97	153	1.249E-09	53	60
D_plantarius_abd-A-A	TRINITY_DN3997_c0_g1_i1.p1	0.508	57	28	0	2	58	97	153	1.249E-09	53	60
D_plantarius_abd-A-A	TRINITY_DN6596_c1_g1_i1.p1	0.440	59	32	0	1	59	185	243	1.249E-09	53	60
D_plantarius_abd-A-A	TRINITY_DN6596_c1_g1_i2.p1	0.440	59	32	0	1	59	185	243	1.249E-09	53	60
D_plantarius_abd-A-A	TRINITY_DN10148_c5_g1_i1.p1	0.466	60	32	0	1	60	205	264	2.364E-09	52	60
D_plantarius_abd-A-A	TRINITY_DN11408_c0_g5_i1.p1	0.482	58	30	0	2	59	210	267	6.161E-09	51	60
D_plantarius_abd-A-A	TRINITY_DN8280_c0_g1_i3.p1	0.557	52	23	0	2	53	128	179	1.167E-08	50	60
D_plantarius_abd-A-A	TRINITY_DN10861_c0_g1_i1.p1	0.473	57	30	0	2	58	176	232	1.606E-08	50	60
D_plantarius_abd-A-A	TRINITY_DN821_c1_g1_i1.p1	0.456	57	30	0	2	58	195	251	2.211E-08	49	60
D_plantarius_abd-A-A	TRINITY_DN821_c1_g3_i1.p1	0.456	57	30	0	2	58	204	260	2.211E-08	49	60
D_plantarius_abd-A-A	TRINITY_DN18291_c0_g1_i1.p1	0.482	58	30	0	2	59	139	196	3.043E-08	49	60
D_plantarius_abd-A-A	TRINITY_DN3894_c1_g1_i1.p1	0.416	60	34	0	1	60	231	290	3.043E-08	49	60
D_plantarius_abd-A-A	TRINITY_DN3894_c1_g1_i2.p1	0.416	60	34	0	1	60	231	290	3.043E-08	49	60
D_plantarius_abd-A-A	TRINITY_DN3894_c1_g1_i3.p1	0.416	60	34	0	1	60	231	290	3.043E-08	49	60
D_plantarius_abd-A-A	TRINITY_DN3894_c1_g1_i4.p1	0.416	60	34	0	1	60	231	290	3.043E-08	49	60
D_plantarius_abd-A-A	TRINITY_DN3894_c1_g1_i6.p1	0.416	60	34	0	1	60	231	290	3.043E-08	49	60
D_plantarius_abd-A-A	TRINITY_DN3894_c1_g1_i7.p1	0.416	60	34	0	1	60	231	290	3.043E-08	49	60
D_plantarius_abd-A-A	TRINITY_DN3706_c0_g1_i1.p1	0.456	57	30	0	2	58	145	201	4.188E-08	49	60
D_plantarius_abd-A-A	TRINITY_DN3706_c0_g1_i4.p1	0.456	57	30	0	2	58	145	201	4.188E-08	49	60
D_plantarius_abd-A-A	TRINITY_DN3706_c0_g1_i2.p1	0.456	57	30	0	2	58	155	211	4.188E-08	49	60
D_plantarius_abd-A-A	TRINITY_DN3706_c0_g1_i3.p1	0.456	57	30	0	2	58	155	211	4.188E-08	49	60
D_plantarius_abd-A-A	TRINITY_DN3966_c4_g1_i1.p1	0.457	59	31	0	2	60	130	188	4.188E-08	49	60
D_plantarius_abd-A-A	TRINITY_DN529_c6_g1_i2.p1	0.472	55	29	0	1	55	56	110	1.092E-07	48	60
D_plantarius_abd-A-A	TRINITY_DN529_c6_g1_i1.p1	0.472	55	29	0	1	55	169	223	1.092E-07	48	60
D_plantarius_abd-A-A	TRINITY_DN3781_c0_g1_i3.p1	0.431	58	32	0	2	59	41	98	1.504E-07	47	60
D_plantarius_abd-A-A	TRINITY_DN6715_c1_g1_i1.p1	0.423	59	33	0	1	59	170	228	1.504E-07	47	60
D_plantarius_abd-A-A	TRINITY_DN1827_c0_g1_i1.p1	0.465	58	30	0	2	59	74	131	1.504E-07	47	60
D_plantarius_abd-A-A	TRINITY_DN3781_c0_g1_i4.p1	0.431	58	32	0	2	59	167	224	1.504E-07	47	60
D_plantarius_abd-A-A	TRINITY_DN7156_c0_g1_i1.p1	0.448	58	31	0	2	59	150	207	2.070E-07	47	60
D_plantarius_abd-A-A	TRINITY_DN7156_c0_g1_i2.p1	0.448	58	31	0	2	59	150	207	2.070E-07	47	60
D_plantarius_abd-A-A	TRINITY_DN71433_c0_g1_i1.p1	0.431	58	32	0	2	59	134	191	2.070E-07	47	60
D_plantarius_abd-A-A	TRINITY_DN19246_c0_g1_i1.p1	0.473	57	30	0	2	58	124	180	2.850E-07	46	60
D_plantarius_abd-A-A	TRINITY_DN9957_c0_g1_i1.p1	0.444	54	29	0	5	58	216	269	5.403E-07	46	60
D_plantarius_abd-A-A	TRINITY_DN8483_c0_g1_i1.p1	0.413	58	33	0	2	59	141	198	5.403E-07	46	60
D_plantarius_abd-A-A	TRINITY_DN8483_c0_g1_i5.p1	0.413	58	33	0	2	59	141	198	5.403E-07	46	60
D_plantarius_abd-A-A	TRINITY_DN1403_c0_g1_i1.p1	0.413	58	33	0	1	58	204	261	7.440E-07	45	60
D_plantarius_abd-A-A	TRINITY_DN1403_c0_g1_i3.p1	0.413	58	33	0	1	58	204	261	7.440E-07	45	60
D_plantarius_abd-A-A	TRINITY_DN1403_c0_g1_i2.p1	0.413	58	33	0	1	58	253	310	7.440E-07	45	60
D_plantarius_abd-A-A	TRINITY_DN4562_c1_g1_i1.p1	0.423	59	33	0	1	59	179	237	1.024E-06	45	60
D_plantarius_abd-A-A	TRINITY_DN9215_c0_g1_i1.p1	0.421	57	32	0	4	60	178	234	2.675E-06	44	60
D_plantarius_abd-A-A	TRINITY_DN7271_c0_g2_i1.p1	0.413	58	33	0	2	59	105	162	5.074E-06	43	60
D_plantarius_abd-A-A	TRINITY_DN23471_c0_g1_i1.p1	0.438	57	31	0	2	58	99	155	5.074E-06	43	60
D_plantarius_abd-A-A	TRINITY_DN14283_c0_g2_i1.p1	0.438	57	30	0	2	55	335	391	5.074E-06	43	60
D_plantarius_abd-A-A	TRINITY_DN11329_c0_g1_i1.p1	0.421	57	32	0	2	58	157	213	6.989E-06	42	60
D_plantarius_abd-A-A	TRINITY_DN1107_c1_g1_i1.p1	0.406	59	34	0	2	60	224	282	6.989E-06	42	60
D_plantarius_abd-A-A	TRINITY_DN1107_c1_g1_i3.p1	0.406	59	34	0	2	60	224	282	6.989E-06	42	60
D_plantarius_abd-A-A	TRINITY_DN1870_c0_g1_i2.p1	0.389	59	35	0	1	59	5	63	9.627E-06	42	60
D_plantarius_abd-A-A	TRINITY_DN1870_c0_g1_i1.p1	0.389	59	35	0	1	59	164	222	9.627E-06	42	60
D_plantarius_abd-A-A	TRINITY_DN666_c9_g1_i1.p1	0.406	59	34	0	1	59	187	245	1.326E-05	42	60
D_plantarius_abd-A-A	TRINITY_DN3992_c1_g1_i1.p1	0.407	54	31	0	2	55	248	301	3.467E-05	40	60
D_plantarius_abd-A-A	TRINITY_DN11395_c0_g1_i2.p1	0.385	57	34	0	2	58	14	70	4.776E-05	40	60
D_plantarius_abd-A-A	TRINITY_DN11395_c0_g1_i3.p1	0.385	57	34	0	2	58	49	105	4.776E-05	40	60
D_plantarius_abd-A-A	TRINITY_DN9289_c0_g2_i1.p1	0.438	57	31	0	2	58	44	100	6.580E-05	40	60
D_plantarius_abd-A-A	TRINITY_DN3568_c1_g1_i1.p1	0.396	58	34	0	1	58	135	192	6.580E-05	40	60
D_plantarius_abd-A-A	TRINITY_DN6299_c0_g1_i5.p1	0.388	54	32	0	2	55	227	280	6.580E-05	40	60
D_plantarius_abd-A-A	TRINITY_DN6299_c0_g1_i1.p1	0.388	54	32	0	2	55	228	281	6.580E-05	40	60
D_plantarius_abd-A-A	TRINITY_DN6299_c0_g1_i12.p1	0.388	54	32	0	2	55	228	281	6.580E-05	40	60
D_plantarius_abd-A-A	TRINITY_DN6299_c0_g1_i2.p1	0.388	54	32	0	2	55	228	281	6.580E-05	40	60
D_plantarius_abd-A-A	TRINITY_DN6299_c0_g1_i3.p1	0.388	54	32	0	2	55	228	281	6.580E-05	40	60
D_plantarius_abd-A-A	TRINITY_DN433_c2_g1_i2.p1	0.372	59	36	0	2	60	150	208	9.066E-05	39	60
D_plantarius_abd-A-A	TRINITY_DN433_c2_g1_i3.p1	0.372	59	36	0	2	60	154	212	9.066E-05	39	60
D_plantarius_abd-A-A	TRINITY_DN433_c2_g1_i4.p1	0.372	59	36	0	2	60	198	256	9.066E-05	39	60
D_plantarius_abd-A-A	TRINITY_DN433_c2_g1_i1.p1	0.372	59	36	0	2	60	202	260	9.066E-05	39	60
D_plantarius_abd-A-A	TRINITY_DN643_c0_g2_i3.p1	0.385	57	34	0	3	59	243	299	9.066E-05	39	60
D_plantarius_abd-A-A	TRINITY_DN643_c0_g2_i1.p1	0.385	57	34	0	3	59	251	307	9.066E-05	39	60
D_plantarius_abd-A-A	TRINITY_DN643_c0_g2_i2.p1	0.385	57	34	0	3	59	251	307	9.066E-05	39	60
D_plantarius_abd-A-A	TRINITY_DN643_c0_g1_i2.p1	0.403	57	33	0	3	59	215	271	9.066E-05	39	60
D_plantarius_abd-A-A	TRINITY_DN643_c0_g1_i8.p1	0.403	57	33	0	3	59	215	271	9.066E-05	39	60
D_plantarius_abd-A-A	TRINITY_DN643_c0_g1_i1.p1	0.403	57	33	0	3	59	215	271	9.066E-05	39	60
D_plantarius_abd-A-A	TRINITY_DN643_c0_g1_i12.p1	0.403	57	33	0	3	59	215	271	9.066E-05	39	60
D_plantarius_abd-A-A	TRINITY_DN643_c0_g1_i3.p1	0.403	57	33	0	3	59	215	271	9.066E-05	39	60
D_plantarius_abd-A-A	TRINITY_DN643_c0_g1_i5.p1	0.403	57	33	0	3	59	215	271	9.066E-05	39	60
D_plantarius_abd-A-A	TRINITY_DN643_c0_g1_i11.p1	0.403	57	33	0	3	59	252	308	9.066E-05	39	60
D_plantarius_abd-A-A	TRINITY_DN643_c0_g1_i6.p1	0.403	57	33	0	3	59	252	308	9.066E-05	39	60
D_plantarius_abd-A-A	TRINITY_DN643_c0_g1_i10.p1	0.403	57	33	0	3	59	252	308	9.066E-05	39	60
D_plantarius_abd-A-A	TRINITY_DN643_c0_g1_i4.p1	0.403	57	33	0	3	59	252	308	9.066E-05	39	60
D_plantarius_abd-A-A	TRINITY_DN643_c0_g1_i7.p1	0.403	57	33	0	3	59	252	308	9.066E-05	39	60
D_plantarius_abd-A-A	TRINITY_DN643_c0_g1_i9.p1	0.403	57	33	0	3	59	252	308	9.066E-05	39	60
D_plantarius_abd-A-A	TRINITY_DN30696_c0_g2_i1.p1	0.384	52	31	0	8	59	1	52	1.249E-04	39	60
D_plantarius_abd-A-A	TRINITY_DN3568_c1_g1_i3.p1	0.425	54	30	0	5	58	26	79	1.249E-04	39	60
D_plantarius_abd-A-A	TRINITY_DN4035_c0_g1_i3.p1	0.413	58	33	0	1	58	208	265	2.372E-04	38	60
D_plantarius_abd-A-A	TRINITY_DN4035_c0_g1_i4.p1	0.413	58	33	0	1	58	208	265	2.372E-04	38	60
D_plantarius_abd-A-A	TRINITY_DN9934_c0_g2_i1.p1	0.403	57	33	0	2	58	101	157	6.211E-04	37	60
A_bruennichi_abd-A-A	TRINITY_DN6789_c0_g1_i1.p1	0.932	59	4	0	1	59	198	256	1.782E-30	113	60
A_bruennichi_abd-A-A	TRINITY_DN6789_c0_g1_i3.p1	0.932	59	4	0	1	59	198	256	1.782E-30	113	60
A_bruennichi_abd-A-A	TRINITY_DN6789_c0_g1_i4.p1	0.932	59	4	0	1	59	198	256	1.782E-30	113	60
A_bruennichi_abd-A-A	TRINITY_DN6789_c1_g1_i2.p1	0.862	58	8	0	2	59	218	275	6.798E-27	102	60
A_bruennichi_abd-A-A	TRINITY_DN9213_c0_g1_i1.p1	0.879	58	7	0	2	59	214	271	9.337E-27	102	60
A_bruennichi_abd-A-A	TRINITY_DN7393_c0_g1_i1.p1	0.810	58	11	0	2	59	208	265	1.497E-24	96	60
A_bruennichi_abd-A-A	TRINITY_DN6640_c1_g1_i2.p1	0.689	58	18	0	2	59	192	249	1.280E-18	79	60
A_bruennichi_abd-A-A	TRINITY_DN6640_c1_g1_i3.p1	0.689	58	18	0	2	59	192	249	1.280E-18	79	60
A_bruennichi_abd-A-A	TRINITY_DN6640_c1_g1_i4.p1	0.689	58	18	0	2	59	192	249	1.280E-18	79	60
A_bruennichi_abd-A-A	TRINITY_DN3637_c1_g1_i2.p1	0.714	56	16	0	4	59	271	326	4.564E-18	77	60
A_bruennichi_abd-A-A	TRINITY_DN3637_c1_g1_i1.p1	0.701	57	17	0	4	60	311	367	4.564E-18	77	60
A_bruennichi_abd-A-A	TRINITY_DN28998_c1_g2_i1.p1	0.689	58	18	0	2	59	117	174	4.564E-18	77	60
A_bruennichi_abd-A-A	TRINITY_DN3637_c1_g1_i4.p1	0.711	52	15	0	4	55	295	346	1.509E-16	73	60
A_bruennichi_abd-A-A	TRINITY_DN30224_c0_g1_i1.p1	0.583	60	25	0	1	60	231	290	6.869E-15	68	60
A_bruennichi_abd-A-A	TRINITY_DN9322_c0_g1_i1.p1	0.603	58	23	0	2	59	216	273	8.771E-14	65	60
A_bruennichi_abd-A-A	TRINITY_DN6282_c0_g1_i1.p1	0.614	57	22	0	3	59	70	126	8.771E-14	65	60
A_bruennichi_abd-A-A	TRINITY_DN6282_c0_g1_i2.p1	0.614	57	22	0	3	59	696	752	8.771E-14	65	60
A_bruennichi_abd-A-A	TRINITY_DN25209_c0_g1_i1.p1	0.614	57	22	0	2	58	127	183	1.206E-13	64	60
A_bruennichi_abd-A-A	TRINITY_DN12231_c0_g1_i1.p1	0.578	57	24	0	2	58	206	262	1.542E-12	61	60
A_bruennichi_abd-A-A	TRINITY_DN6282_c0_g1_i3.p1	0.561	57	25	0	2	58	158	214	4.011E-12	60	60
A_bruennichi_abd-A-A	TRINITY_DN6973_c1_g1_i4.p1	0.534	58	27	0	2	59	90	147	5.139E-11	57	60
A_bruennichi_abd-A-A	TRINITY_DN2935_c0_g1_i1.p1	0.543	57	26	0	2	58	139	195	9.726E-11	56	60
A_bruennichi_abd-A-A	TRINITY_DN2935_c0_g1_i2.p1	0.543	57	26	0	2	58	139	195	9.726E-11	56	60
A_bruennichi_abd-A-A	TRINITY_DN8280_c0_g1_i2.p1	0.542	59	27	0	2	60	128	186	2.532E-10	55	60
A_bruennichi_abd-A-A	TRINITY_DN285_c1_g1_i2.p1	0.500	58	29	0	1	58	280	337	2.532E-10	55	60
A_bruennichi_abd-A-A	TRINITY_DN3997_c0_g1_i2.p1	0.508	57	28	0	2	58	97	153	1.249E-09	53	60
A_bruennichi_abd-A-A	TRINITY_DN3997_c0_g1_i1.p1	0.508	57	28	0	2	58	97	153	1.249E-09	53	60
A_bruennichi_abd-A-A	TRINITY_DN6596_c1_g1_i1.p1	0.440	59	32	0	1	59	185	243	1.249E-09	53	60
A_bruennichi_abd-A-A	TRINITY_DN6596_c1_g1_i2.p1	0.440	59	32	0	1	59	185	243	1.249E-09	53	60
A_bruennichi_abd-A-A	TRINITY_DN10148_c5_g1_i1.p1	0.466	60	32	0	1	60	205	264	2.364E-09	52	60
A_bruennichi_abd-A-A	TRINITY_DN11408_c0_g5_i1.p1	0.482	58	30	0	2	59	210	267	6.161E-09	51	60
A_bruennichi_abd-A-A	TRINITY_DN8280_c0_g1_i3.p1	0.557	52	23	0	2	53	128	179	1.167E-08	50	60
A_bruennichi_abd-A-A	TRINITY_DN10861_c0_g1_i1.p1	0.473	57	30	0	2	58	176	232	1.606E-08	50	60
A_bruennichi_abd-A-A	TRINITY_DN821_c1_g1_i1.p1	0.456	57	30	0	2	58	195	251	2.211E-08	49	60
A_bruennichi_abd-A-A	TRINITY_DN821_c1_g3_i1.p1	0.456	57	30	0	2	58	204	260	2.211E-08	49	60
A_bruennichi_abd-A-A	TRINITY_DN18291_c0_g1_i1.p1	0.482	58	30	0	2	59	139	196	3.043E-08	49	60
A_bruennichi_abd-A-A	TRINITY_DN3894_c1_g1_i1.p1	0.416	60	34	0	1	60	231	290	3.043E-08	49	60
A_bruennichi_abd-A-A	TRINITY_DN3894_c1_g1_i2.p1	0.416	60	34	0	1	60	231	290	3.043E-08	49	60
A_bruennichi_abd-A-A	TRINITY_DN3894_c1_g1_i3.p1	0.416	60	34	0	1	60	231	290	3.043E-08	49	60
A_bruennichi_abd-A-A	TRINITY_DN3894_c1_g1_i4.p1	0.416	60	34	0	1	60	231	290	3.043E-08	49	60
A_bruennichi_abd-A-A	TRINITY_DN3894_c1_g1_i6.p1	0.416	60	34	0	1	60	231	290	3.043E-08	49	60
A_bruennichi_abd-A-A	TRINITY_DN3894_c1_g1_i7.p1	0.416	60	34	0	1	60	231	290	3.043E-08	49	60
A_bruennichi_abd-A-A	TRINITY_DN3706_c0_g1_i1.p1	0.456	57	30	0	2	58	145	201	4.188E-08	49	60
A_bruennichi_abd-A-A	TRINITY_DN3706_c0_g1_i4.p1	0.456	57	30	0	2	58	145	201	4.188E-08	49	60
A_bruennichi_abd-A-A	TRINITY_DN3706_c0_g1_i2.p1	0.456	57	30	0	2	58	155	211	4.188E-08	49	60
A_bruennichi_abd-A-A	TRINITY_DN3706_c0_g1_i3.p1	0.456	57	30	0	2	58	155	211	4.188E-08	49	60
A_bruennichi_abd-A-A	TRINITY_DN3966_c4_g1_i1.p1	0.457	59	31	0	2	60	130	188	4.188E-08	49	60
A_bruennichi_abd-A-A	TRINITY_DN529_c6_g1_i2.p1	0.472	55	29	0	1	55	56	110	1.092E-07	48	60
A_bruennichi_abd-A-A	TRINITY_DN529_c6_g1_i1.p1	0.472	55	29	0	1	55	169	223	1.092E-07	48	60
A_bruennichi_abd-A-A	TRINITY_DN3781_c0_g1_i3.p1	0.431	58	32	0	2	59	41	98	1.504E-07	47	60
A_bruennichi_abd-A-A	TRINITY_DN6715_c1_g1_i1.p1	0.423	59	33	0	1	59	170	228	1.504E-07	47	60
A_bruennichi_abd-A-A	TRINITY_DN1827_c0_g1_i1.p1	0.465	58	30	0	2	59	74	131	1.504E-07	47	60
A_bruennichi_abd-A-A	TRINITY_DN3781_c0_g1_i4.p1	0.431	58	32	0	2	59	167	224	1.504E-07	47	60
A_bruennichi_abd-A-A	TRINITY_DN7156_c0_g1_i1.p1	0.448	58	31	0	2	59	150	207	2.070E-07	47	60
A_bruennichi_abd-A-A	TRINITY_DN7156_c0_g1_i2.p1	0.448	58	31	0	2	59	150	207	2.070E-07	47	60
A_bruennichi_abd-A-A	TRINITY_DN71433_c0_g1_i1.p1	0.431	58	32	0	2	59	134	191	2.070E-07	47	60
A_bruennichi_abd-A-A	TRINITY_DN19246_c0_g1_i1.p1	0.473	57	30	0	2	58	124	180	2.850E-07	46	60
A_bruennichi_abd-A-A	TRINITY_DN9957_c0_g1_i1.p1	0.444	54	29	0	5	58	216	269	5.403E-07	46	60
A_bruennichi_abd-A-A	TRINITY_DN8483_c0_g1_i1.p1	0.413	58	33	0	2	59	141	198	5.403E-07	46	60
A_bruennichi_abd-A-A	TRINITY_DN8483_c0_g1_i5.p1	0.413	58	33	0	2	59	141	198	5.403E-07	46	60
A_bruennichi_abd-A-A	TRINITY_DN1403_c0_g1_i1.p1	0.413	58	33	0	1	58	204	261	7.440E-07	45	60
A_bruennichi_abd-A-A	TRINITY_DN1403_c0_g1_i3.p1	0.413	58	33	0	1	58	204	261	7.440E-07	45	60
A_bruennichi_abd-A-A	TRINITY_DN1403_c0_g1_i2.p1	0.413	58	33	0	1	58	253	310	7.440E-07	45	60
A_bruennichi_abd-A-A	TRINITY_DN4562_c1_g1_i1.p1	0.423	59	33	0	1	59	179	237	1.024E-06	45	60
A_bruennichi_abd-A-A	TRINITY_DN9215_c0_g1_i1.p1	0.421	57	32	0	4	60	178	234	2.675E-06	44	60
A_bruennichi_abd-A-A	TRINITY_DN7271_c0_g2_i1.p1	0.413	58	33	0	2	59	105	162	5.074E-06	43	60
A_bruennichi_abd-A-A	TRINITY_DN23471_c0_g1_i1.p1	0.438	57	31	0	2	58	99	155	5.074E-06	43	60
A_bruennichi_abd-A-A	TRINITY_DN14283_c0_g2_i1.p1	0.438	57	30	0	2	55	335	391	5.074E-06	43	60
A_bruennichi_abd-A-A	TRINITY_DN11329_c0_g1_i1.p1	0.421	57	32	0	2	58	157	213	6.989E-06	42	60
A_bruennichi_abd-A-A	TRINITY_DN1107_c1_g1_i1.p1	0.406	59	34	0	2	60	224	282	6.989E-06	42	60
A_bruennichi_abd-A-A	TRINITY_DN1107_c1_g1_i3.p1	0.406	59	34	0	2	60	224	282	6.989E-06	42	60
A_bruennichi_abd-A-A	TRINITY_DN1870_c0_g1_i2.p1	0.389	59	35	0	1	59	5	63	9.627E-06	42	60
A_bruennichi_abd-A-A	TRINITY_DN1870_c0_g1_i1.p1	0.389	59	35	0	1	59	164	222	9.627E-06	42	60
A_bruennichi_abd-A-A	TRINITY_DN666_c9_g1_i1.p1	0.406	59	34	0	1	59	187	245	1.326E-05	42	60
A_bruennichi_abd-A-A	TRINITY_DN3992_c1_g1_i1.p1	0.407	54	31	0	2	55	248	301	3.467E-05	40	60
A_bruennichi_abd-A-A	TRINITY_DN11395_c0_g1_i2.p1	0.385	57	34	0	2	58	14	70	4.776E-05	40	60
A_bruennichi_abd-A-A	TRINITY_DN11395_c0_g1_i3.p1	0.385	57	34	0	2	58	49	105	4.776E-05	40	60
A_bruennichi_abd-A-A	TRINITY_DN9289_c0_g2_i1.p1	0.438	57	31	0	2	58	44	100	6.580E-05	40	60
A_bruennichi_abd-A-A	TRINITY_DN3568_c1_g1_i1.p1	0.396	58	34	0	1	58	135	192	6.580E-05	40	60
A_bruennichi_abd-A-A	TRINITY_DN6299_c0_g1_i5.p1	0.388	54	32	0	2	55	227	280	6.580E-05	40	60
A_bruennichi_abd-A-A	TRINITY_DN6299_c0_g1_i1.p1	0.388	54	32	0	2	55	228	281	6.580E-05	40	60
A_bruennichi_abd-A-A	TRINITY_DN6299_c0_g1_i12.p1	0.388	54	32	0	2	55	228	281	6.580E-05	40	60
A_bruennichi_abd-A-A	TRINITY_DN6299_c0_g1_i2.p1	0.388	54	32	0	2	55	228	281	6.580E-05	40	60
A_bruennichi_abd-A-A	TRINITY_DN6299_c0_g1_i3.p1	0.388	54	32	0	2	55	228	281	6.580E-05	40	60
A_bruennichi_abd-A-A	TRINITY_DN433_c2_g1_i2.p1	0.372	59	36	0	2	60	150	208	9.066E-05	39	60
A_bruennichi_abd-A-A	TRINITY_DN433_c2_g1_i3.p1	0.372	59	36	0	2	60	154	212	9.066E-05	39	60
A_bruennichi_abd-A-A	TRINITY_DN433_c2_g1_i4.p1	0.372	59	36	0	2	60	198	256	9.066E-05	39	60
A_bruennichi_abd-A-A	TRINITY_DN433_c2_g1_i1.p1	0.372	59	36	0	2	60	202	260	9.066E-05	39	60
A_bruennichi_abd-A-A	TRINITY_DN643_c0_g2_i3.p1	0.385	57	34	0	3	59	243	299	9.066E-05	39	60
A_bruennichi_abd-A-A	TRINITY_DN643_c0_g2_i1.p1	0.385	57	34	0	3	59	251	307	9.066E-05	39	60
A_bruennichi_abd-A-A	TRINITY_DN643_c0_g2_i2.p1	0.385	57	34	0	3	59	251	307	9.066E-05	39	60
A_bruennichi_abd-A-A	TRINITY_DN643_c0_g1_i2.p1	0.403	57	33	0	3	59	215	271	9.066E-05	39	60
A_bruennichi_abd-A-A	TRINITY_DN643_c0_g1_i8.p1	0.403	57	33	0	3	59	215	271	9.066E-05	39	60
A_bruennichi_abd-A-A	TRINITY_DN643_c0_g1_i1.p1	0.403	57	33	0	3	59	215	271	9.066E-05	39	60
A_bruennichi_abd-A-A	TRINITY_DN643_c0_g1_i12.p1	0.403	57	33	0	3	59	215	271	9.066E-05	39	60
A_bruennichi_abd-A-A	TRINITY_DN643_c0_g1_i3.p1	0.403	57	33	0	3	59	215	271	9.066E-05	39	60
A_bruennichi_abd-A-A	TRINITY_DN643_c0_g1_i5.p1	0.403	57	33	0	3	59	215	271	9.066E-05	39	60
A_bruennichi_abd-A-A	TRINITY_DN643_c0_g1_i11.p1	0.403	57	33	0	3	59	252	308	9.066E-05	39	60
A_bruennichi_abd-A-A	TRINITY_DN643_c0_g1_i6.p1	0.403	57	33	0	3	59	252	308	9.066E-05	39	60
A_bruennichi_abd-A-A	TRINITY_DN643_c0_g1_i10.p1	0.403	57	33	0	3	59	252	308	9.066E-05	39	60
A_bruennichi_abd-A-A	TRINITY_DN643_c0_g1_i4.p1	0.403	57	33	0	3	59	252	308	9.066E-05	39	60
A_bruennichi_abd-A-A	TRINITY_DN643_c0_g1_i7.p1	0.403	57	33	0	3	59	252	308	9.066E-05	39	60
A_bruennichi_abd-A-A	TRINITY_DN643_c0_g1_i9.p1	0.403	57	33	0	3	59	252	308	9.066E-05	39	60
A_bruennichi_abd-A-A	TRINITY_DN30696_c0_g2_i1.p1	0.384	52	31	0	8	59	1	52	1.249E-04	39	60
A_bruennichi_abd-A-A	TRINITY_DN3568_c1_g1_i3.p1	0.425	54	30	0	5	58	26	79	1.249E-04	39	60
A_bruennichi_abd-A-A	TRINITY_DN4035_c0_g1_i3.p1	0.413	58	33	0	1	58	208	265	2.372E-04	38	60
A_bruennichi_abd-A-A	TRINITY_DN4035_c0_g1_i4.p1	0.413	58	33	0	1	58	208	265	2.372E-04	38	60
A_bruennichi_abd-A-A	TRINITY_DN9934_c0_g2_i1.p1	0.403	57	33	0	2	58	101	157	6.211E-04	37	60
C_sculpturatus_abd-A-A	TRINITY_DN6789_c0_g1_i1.p1	0.932	59	4	0	1	59	198	256	1.782E-30	113	60
C_sculpturatus_abd-A-A	TRINITY_DN6789_c0_g1_i3.p1	0.932	59	4	0	1	59	198	256	1.782E-30	113	60
C_sculpturatus_abd-A-A	TRINITY_DN6789_c0_g1_i4.p1	0.932	59	4	0	1	59	198	256	1.782E-30	113	60
C_sculpturatus_abd-A-A	TRINITY_DN6789_c1_g1_i2.p1	0.862	58	8	0	2	59	218	275	6.798E-27	102	60
C_sculpturatus_abd-A-A	TRINITY_DN9213_c0_g1_i1.p1	0.879	58	7	0	2	59	214	271	9.337E-27	102	60
C_sculpturatus_abd-A-A	TRINITY_DN7393_c0_g1_i1.p1	0.810	58	11	0	2	59	208	265	1.497E-24	96	60
C_sculpturatus_abd-A-A	TRINITY_DN6640_c1_g1_i2.p1	0.689	58	18	0	2	59	192	249	1.280E-18	79	60
C_sculpturatus_abd-A-A	TRINITY_DN6640_c1_g1_i3.p1	0.689	58	18	0	2	59	192	249	1.280E-18	79	60
C_sculpturatus_abd-A-A	TRINITY_DN6640_c1_g1_i4.p1	0.689	58	18	0	2	59	192	249	1.280E-18	79	60
C_sculpturatus_abd-A-A	TRINITY_DN3637_c1_g1_i2.p1	0.714	56	16	0	4	59	271	326	4.564E-18	77	60
C_sculpturatus_abd-A-A	TRINITY_DN28998_c1_g2_i1.p1	0.689	58	18	0	2	59	117	174	4.564E-18	77	60
C_sculpturatus_abd-A-A	TRINITY_DN3637_c1_g1_i1.p1	0.684	57	18	0	4	60	311	367	1.628E-17	76	60
C_sculpturatus_abd-A-A	TRINITY_DN3637_c1_g1_i4.p1	0.711	52	15	0	4	55	295	346	1.509E-16	73	60
C_sculpturatus_abd-A-A	TRINITY_DN30224_c0_g1_i1.p1	0.583	60	25	0	1	60	231	290	6.869E-15	68	60
C_sculpturatus_abd-A-A	TRINITY_DN9322_c0_g1_i1.p1	0.603	58	23	0	2	59	216	273	8.771E-14	65	60
C_sculpturatus_abd-A-A	TRINITY_DN6282_c0_g1_i1.p1	0.614	57	22	0	3	59	70	126	8.771E-14	65	60
C_sculpturatus_abd-A-A	TRINITY_DN6282_c0_g1_i2.p1	0.614	57	22	0	3	59	696	752	8.771E-14	65	60
C_sculpturatus_abd-A-A	TRINITY_DN25209_c0_g1_i1.p1	0.614	57	22	0	2	58	127	183	1.206E-13	64	60
C_sculpturatus_abd-A-A	TRINITY_DN12231_c0_g1_i1.p1	0.578	57	24	0	2	58	206	262	1.542E-12	61	60
C_sculpturatus_abd-A-A	TRINITY_DN6282_c0_g1_i3.p1	0.561	57	25	0	2	58	158	214	4.011E-12	60	60
C_sculpturatus_abd-A-A	TRINITY_DN6973_c1_g1_i4.p1	0.534	58	27	0	2	59	90	147	5.139E-11	57	60
C_sculpturatus_abd-A-A	TRINITY_DN2935_c0_g1_i1.p1	0.543	57	26	0	2	58	139	195	9.726E-11	56	60
C_sculpturatus_abd-A-A	TRINITY_DN2935_c0_g1_i2.p1	0.543	57	26	0	2	58	139	195	9.726E-11	56	60
C_sculpturatus_abd-A-A	TRINITY_DN8280_c0_g1_i2.p1	0.542	59	27	0	2	60	128	186	1.338E-10	56	60
C_sculpturatus_abd-A-A	TRINITY_DN285_c1_g1_i2.p1	0.500	58	29	0	1	58	280	337	2.532E-10	55	60
C_sculpturatus_abd-A-A	TRINITY_DN3997_c0_g1_i2.p1	0.508	57	28	0	2	58	97	153	1.249E-09	53	60
C_sculpturatus_abd-A-A	TRINITY_DN3997_c0_g1_i1.p1	0.508	57	28	0	2	58	97	153	1.249E-09	53	60
C_sculpturatus_abd-A-A	TRINITY_DN10148_c5_g1_i1.p1	0.466	60	32	0	1	60	205	264	1.249E-09	53	60
C_sculpturatus_abd-A-A	TRINITY_DN6596_c1_g1_i1.p1	0.440	59	32	0	1	59	185	243	1.249E-09	53	60
C_sculpturatus_abd-A-A	TRINITY_DN6596_c1_g1_i2.p1	0.440	59	32	0	1	59	185	243	1.249E-09	53	60
C_sculpturatus_abd-A-A	TRINITY_DN11408_c0_g5_i1.p1	0.482	58	30	0	2	59	210	267	6.161E-09	51	60
C_sculpturatus_abd-A-A	TRINITY_DN8280_c0_g1_i3.p1	0.557	52	23	0	2	53	128	179	1.167E-08	50	60
C_sculpturatus_abd-A-A	TRINITY_DN10861_c0_g1_i1.p1	0.473	57	30	0	2	58	176	232	1.606E-08	50	60
C_sculpturatus_abd-A-A	TRINITY_DN821_c1_g1_i1.p1	0.456	57	30	0	2	58	195	251	2.211E-08	49	60
C_sculpturatus_abd-A-A	TRINITY_DN821_c1_g3_i1.p1	0.456	57	30	0	2	58	204	260	2.211E-08	49	60
C_sculpturatus_abd-A-A	TRINITY_DN18291_c0_g1_i1.p1	0.482	58	30	0	2	59	139	196	3.043E-08	49	60
C_sculpturatus_abd-A-A	TRINITY_DN3894_c1_g1_i1.p1	0.416	60	34	0	1	60	231	290	3.043E-08	49	60
C_sculpturatus_abd-A-A	TRINITY_DN3894_c1_g1_i2.p1	0.416	60	34	0	1	60	231	290	3.043E-08	49	60
C_sculpturatus_abd-A-A	TRINITY_DN3894_c1_g1_i3.p1	0.416	60	34	0	1	60	231	290	3.043E-08	49	60
C_sculpturatus_abd-A-A	TRINITY_DN3894_c1_g1_i4.p1	0.416	60	34	0	1	60	231	290	3.043E-08	49	60
C_sculpturatus_abd-A-A	TRINITY_DN3894_c1_g1_i6.p1	0.416	60	34	0	1	60	231	290	3.043E-08	49	60
C_sculpturatus_abd-A-A	TRINITY_DN3894_c1_g1_i7.p1	0.416	60	34	0	1	60	231	290	3.043E-08	49	60
C_sculpturatus_abd-A-A	TRINITY_DN3706_c0_g1_i1.p1	0.456	57	30	0	2	58	145	201	4.188E-08	49	60
C_sculpturatus_abd-A-A	TRINITY_DN3706_c0_g1_i4.p1	0.456	57	30	0	2	58	145	201	4.188E-08	49	60
C_sculpturatus_abd-A-A	TRINITY_DN3706_c0_g1_i2.p1	0.456	57	30	0	2	58	155	211	4.188E-08	49	60
C_sculpturatus_abd-A-A	TRINITY_DN3706_c0_g1_i3.p1	0.456	57	30	0	2	58	155	211	4.188E-08	49	60
C_sculpturatus_abd-A-A	TRINITY_DN3966_c4_g1_i1.p1	0.456	57	30	0	2	58	130	186	7.936E-08	48	60
C_sculpturatus_abd-A-A	TRINITY_DN529_c6_g1_i2.p1	0.472	55	29	0	1	55	56	110	1.092E-07	48	60
C_sculpturatus_abd-A-A	TRINITY_DN529_c6_g1_i1.p1	0.472	55	29	0	1	55	169	223	1.092E-07	48	60
C_sculpturatus_abd-A-A	TRINITY_DN3781_c0_g1_i3.p1	0.431	58	32	0	2	59	41	98	1.504E-07	47	60
C_sculpturatus_abd-A-A	TRINITY_DN6715_c1_g1_i1.p1	0.423	59	33	0	1	59	170	228	1.504E-07	47	60
C_sculpturatus_abd-A-A	TRINITY_DN1827_c0_g1_i1.p1	0.465	58	30	0	2	59	74	131	1.504E-07	47	60
C_sculpturatus_abd-A-A	TRINITY_DN3781_c0_g1_i4.p1	0.431	58	32	0	2	59	167	224	1.504E-07	47	60
C_sculpturatus_abd-A-A	TRINITY_DN7156_c0_g1_i1.p1	0.448	58	31	0	2	59	150	207	2.070E-07	47	60
C_sculpturatus_abd-A-A	TRINITY_DN7156_c0_g1_i2.p1	0.448	58	31	0	2	59	150	207	2.070E-07	47	60
C_sculpturatus_abd-A-A	TRINITY_DN71433_c0_g1_i1.p1	0.431	58	32	0	2	59	134	191	2.070E-07	47	60
C_sculpturatus_abd-A-A	TRINITY_DN19246_c0_g1_i1.p1	0.473	57	30	0	2	58	124	180	2.850E-07	46	60
C_sculpturatus_abd-A-A	TRINITY_DN9957_c0_g1_i1.p1	0.444	54	29	0	5	58	216	269	5.403E-07	46	60
C_sculpturatus_abd-A-A	TRINITY_DN8483_c0_g1_i1.p1	0.413	58	33	0	2	59	141	198	5.403E-07	46	60
C_sculpturatus_abd-A-A	TRINITY_DN8483_c0_g1_i5.p1	0.413	58	33	0	2	59	141	198	5.403E-07	46	60
C_sculpturatus_abd-A-A	TRINITY_DN1403_c0_g1_i1.p1	0.413	58	33	0	1	58	204	261	7.440E-07	45	60
C_sculpturatus_abd-A-A	TRINITY_DN1403_c0_g1_i3.p1	0.413	58	33	0	1	58	204	261	7.440E-07	45	60
C_sculpturatus_abd-A-A	TRINITY_DN1403_c0_g1_i2.p1	0.413	58	33	0	1	58	253	310	7.440E-07	45	60
C_sculpturatus_abd-A-A	TRINITY_DN4562_c1_g1_i1.p1	0.423	59	33	0	1	59	179	237	1.024E-06	45	60
C_sculpturatus_abd-A-A	TRINITY_DN9215_c0_g1_i1.p1	0.442	52	28	0	4	55	178	229	3.684E-06	43	60
C_sculpturatus_abd-A-A	TRINITY_DN1107_c1_g1_i1.p1	0.406	59	34	0	2	60	224	282	3.684E-06	43	60
C_sculpturatus_abd-A-A	TRINITY_DN1107_c1_g1_i3.p1	0.406	59	34	0	2	60	224	282	3.684E-06	43	60
C_sculpturatus_abd-A-A	TRINITY_DN7271_c0_g2_i1.p1	0.413	58	33	0	2	59	105	162	5.074E-06	43	60
C_sculpturatus_abd-A-A	TRINITY_DN23471_c0_g1_i1.p1	0.438	57	31	0	2	58	99	155	5.074E-06	43	60
C_sculpturatus_abd-A-A	TRINITY_DN14283_c0_g2_i1.p1	0.438	57	30	0	2	55	335	391	5.074E-06	43	60
C_sculpturatus_abd-A-A	TRINITY_DN11329_c0_g1_i1.p1	0.421	57	32	0	2	58	157	213	6.989E-06	42	60
C_sculpturatus_abd-A-A	TRINITY_DN1870_c0_g1_i2.p1	0.389	59	35	0	1	59	5	63	9.627E-06	42	60
C_sculpturatus_abd-A-A	TRINITY_DN1870_c0_g1_i1.p1	0.389	59	35	0	1	59	164	222	9.627E-06	42	60
C_sculpturatus_abd-A-A	TRINITY_DN666_c9_g1_i1.p1	0.406	59	34	0	1	59	187	245	1.326E-05	42	60
C_sculpturatus_abd-A-A	TRINITY_DN3992_c1_g1_i1.p1	0.407	54	31	0	2	55	248	301	3.467E-05	40	60
C_sculpturatus_abd-A-A	TRINITY_DN11395_c0_g1_i2.p1	0.385	57	34	0	2	58	14	70	4.776E-05	40	60
C_sculpturatus_abd-A-A	TRINITY_DN11395_c0_g1_i3.p1	0.385	57	34	0	2	58	49	105	4.776E-05	40	60
C_sculpturatus_abd-A-A	TRINITY_DN9289_c0_g2_i1.p1	0.438	57	31	0	2	58	44	100	6.580E-05	40	60
C_sculpturatus_abd-A-A	TRINITY_DN3568_c1_g1_i1.p1	0.396	58	34	0	1	58	135	192	6.580E-05	40	60
C_sculpturatus_abd-A-A	TRINITY_DN6299_c0_g1_i5.p1	0.388	54	32	0	2	55	227	280	6.580E-05	40	60
C_sculpturatus_abd-A-A	TRINITY_DN6299_c0_g1_i1.p1	0.388	54	32	0	2	55	228	281	6.580E-05	40	60
C_sculpturatus_abd-A-A	TRINITY_DN6299_c0_g1_i12.p1	0.388	54	32	0	2	55	228	281	6.580E-05	40	60
C_sculpturatus_abd-A-A	TRINITY_DN6299_c0_g1_i2.p1	0.388	54	32	0	2	55	228	281	6.580E-05	40	60
C_sculpturatus_abd-A-A	TRINITY_DN6299_c0_g1_i3.p1	0.388	54	32	0	2	55	228	281	6.580E-05	40	60
C_sculpturatus_abd-A-A	TRINITY_DN433_c2_g1_i2.p1	0.372	59	36	0	2	60	150	208	9.066E-05	39	60
C_sculpturatus_abd-A-A	TRINITY_DN433_c2_g1_i3.p1	0.372	59	36	0	2	60	154	212	9.066E-05	39	60
C_sculpturatus_abd-A-A	TRINITY_DN433_c2_g1_i4.p1	0.372	59	36	0	2	60	198	256	9.066E-05	39	60
C_sculpturatus_abd-A-A	TRINITY_DN433_c2_g1_i1.p1	0.372	59	36	0	2	60	202	260	9.066E-05	39	60
C_sculpturatus_abd-A-A	TRINITY_DN643_c0_g2_i3.p1	0.385	57	34	0	3	59	243	299	9.066E-05	39	60
C_sculpturatus_abd-A-A	TRINITY_DN643_c0_g2_i1.p1	0.385	57	34	0	3	59	251	307	9.066E-05	39	60
C_sculpturatus_abd-A-A	TRINITY_DN643_c0_g2_i2.p1	0.385	57	34	0	3	59	251	307	9.066E-05	39	60
C_sculpturatus_abd-A-A	TRINITY_DN643_c0_g1_i2.p1	0.403	57	33	0	3	59	215	271	9.066E-05	39	60
C_sculpturatus_abd-A-A	TRINITY_DN643_c0_g1_i8.p1	0.403	57	33	0	3	59	215	271	9.066E-05	39	60
C_sculpturatus_abd-A-A	TRINITY_DN643_c0_g1_i1.p1	0.403	57	33	0	3	59	215	271	9.066E-05	39	60
C_sculpturatus_abd-A-A	TRINITY_DN643_c0_g1_i12.p1	0.403	57	33	0	3	59	215	271	9.066E-05	39	60
C_sculpturatus_abd-A-A	TRINITY_DN643_c0_g1_i3.p1	0.403	57	33	0	3	59	215	271	9.066E-05	39	60
C_sculpturatus_abd-A-A	TRINITY_DN643_c0_g1_i5.p1	0.403	57	33	0	3	59	215	271	9.066E-05	39	60
C_sculpturatus_abd-A-A	TRINITY_DN643_c0_g1_i11.p1	0.403	57	33	0	3	59	252	308	9.066E-05	39	60
C_sculpturatus_abd-A-A	TRINITY_DN643_c0_g1_i6.p1	0.403	57	33	0	3	59	252	308	9.066E-05	39	60
C_sculpturatus_abd-A-A	TRINITY_DN643_c0_g1_i10.p1	0.403	57	33	0	3	59	252	308	9.066E-05	39	60
C_sculpturatus_abd-A-A	TRINITY_DN643_c0_g1_i4.p1	0.403	57	33	0	3	59	252	308	9.066E-05	39	60
C_sculpturatus_abd-A-A	TRINITY_DN643_c0_g1_i7.p1	0.403	57	33	0	3	59	252	308	9.066E-05	39	60
C_sculpturatus_abd-A-A	TRINITY_DN643_c0_g1_i9.p1	0.403	57	33	0	3	59	252	308	9.066E-05	39	60
C_sculpturatus_abd-A-A	TRINITY_DN30696_c0_g2_i1.p1	0.384	52	31	0	8	59	1	52	1.249E-04	39	60
C_sculpturatus_abd-A-A	TRINITY_DN3568_c1_g1_i3.p1	0.425	54	30	0	5	58	26	79	1.249E-04	39	60
C_sculpturatus_abd-A-A	TRINITY_DN4035_c0_g1_i3.p1	0.413	58	33	0	1	58	208	265	2.372E-04	38	60
C_sculpturatus_abd-A-A	TRINITY_DN4035_c0_g1_i4.p1	0.413	58	33	0	1	58	208	265	2.372E-04	38	60
C_sculpturatus_abd-A-A	TRINITY_DN9934_c0_g2_i1.p1	0.403	57	33	0	2	58	101	157	6.211E-04	37	60
L_elegans_abd-A-A	TRINITY_DN6789_c0_g1_i1.p1	0.932	59	4	0	1	59	198	256	1.782E-30	113	60
L_elegans_abd-A-A	TRINITY_DN6789_c0_g1_i3.p1	0.932	59	4	0	1	59	198	256	1.782E-30	113	60
L_elegans_abd-A-A	TRINITY_DN6789_c0_g1_i4.p1	0.932	59	4	0	1	59	198	256	1.782E-30	113	60
L_elegans_abd-A-A	TRINITY_DN6789_c1_g1_i2.p1	0.862	58	8	0	2	59	218	275	6.798E-27	102	60
L_elegans_abd-A-A	TRINITY_DN9213_c0_g1_i1.p1	0.879	58	7	0	2	59	214	271	9.337E-27	102	60
L_elegans_abd-A-A	TRINITY_DN7393_c0_g1_i1.p1	0.810	58	11	0	2	59	208	265	1.497E-24	96	60
L_elegans_abd-A-A	TRINITY_DN6640_c1_g1_i2.p1	0.689	58	18	0	2	59	192	249	1.280E-18	79	60
L_elegans_abd-A-A	TRINITY_DN6640_c1_g1_i3.p1	0.689	58	18	0	2	59	192	249	1.280E-18	79	60
L_elegans_abd-A-A	TRINITY_DN6640_c1_g1_i4.p1	0.689	58	18	0	2	59	192	249	1.280E-18	79	60
L_elegans_abd-A-A	TRINITY_DN3637_c1_g1_i2.p1	0.714	56	16	0	4	59	271	326	4.564E-18	77	60
L_elegans_abd-A-A	TRINITY_DN3637_c1_g1_i1.p1	0.701	57	17	0	4	60	311	367	4.564E-18	77	60
L_elegans_abd-A-A	TRINITY_DN28998_c1_g2_i1.p1	0.689	58	18	0	2	59	117	174	4.564E-18	77	60
L_elegans_abd-A-A	TRINITY_DN3637_c1_g1_i4.p1	0.711	52	15	0	4	55	295	346	1.509E-16	73	60
L_elegans_abd-A-A	TRINITY_DN30224_c0_g1_i1.p1	0.583	60	25	0	1	60	231	290	6.869E-15	68	60
L_elegans_abd-A-A	TRINITY_DN9322_c0_g1_i1.p1	0.603	58	23	0	2	59	216	273	8.771E-14	65	60
L_elegans_abd-A-A	TRINITY_DN6282_c0_g1_i1.p1	0.614	57	22	0	3	59	70	126	8.771E-14	65	60
L_elegans_abd-A-A	TRINITY_DN6282_c0_g1_i2.p1	0.614	57	22	0	3	59	696	752	8.771E-14	65	60
L_elegans_abd-A-A	TRINITY_DN25209_c0_g1_i1.p1	0.614	57	22	0	2	58	127	183	1.206E-13	64	60
L_elegans_abd-A-A	TRINITY_DN12231_c0_g1_i1.p1	0.578	57	24	0	2	58	206	262	1.542E-12	61	60
L_elegans_abd-A-A	TRINITY_DN6282_c0_g1_i3.p1	0.561	57	25	0	2	58	158	214	4.011E-12	60	60
L_elegans_abd-A-A	TRINITY_DN6973_c1_g1_i4.p1	0.534	58	27	0	2	59	90	147	5.139E-11	57	60
L_elegans_abd-A-A	TRINITY_DN2935_c0_g1_i1.p1	0.543	57	26	0	2	58	139	195	9.726E-11	56	60
L_elegans_abd-A-A	TRINITY_DN2935_c0_g1_i2.p1	0.543	57	26	0	2	58	139	195	9.726E-11	56	60
L_elegans_abd-A-A	TRINITY_DN8280_c0_g1_i2.p1	0.542	59	27	0	2	60	128	186	2.532E-10	55	60
L_elegans_abd-A-A	TRINITY_DN285_c1_g1_i2.p1	0.500	58	29	0	1	58	280	337	2.532E-10	55	60
L_elegans_abd-A-A	TRINITY_DN3997_c0_g1_i2.p1	0.508	57	28	0	2	58	97	153	1.249E-09	53	60
L_elegans_abd-A-A	TRINITY_DN3997_c0_g1_i1.p1	0.508	57	28	0	2	58	97	153	1.249E-09	53	60
L_elegans_abd-A-A	TRINITY_DN6596_c1_g1_i1.p1	0.440	59	32	0	1	59	185	243	1.249E-09	53	60
L_elegans_abd-A-A	TRINITY_DN6596_c1_g1_i2.p1	0.440	59	32	0	1	59	185	243	1.249E-09	53	60
L_elegans_abd-A-A	TRINITY_DN10148_c5_g1_i1.p1	0.466	60	32	0	1	60	205	264	2.364E-09	52	60
L_elegans_abd-A-A	TRINITY_DN11408_c0_g5_i1.p1	0.482	58	30	0	2	59	210	267	6.161E-09	51	60
L_elegans_abd-A-A	TRINITY_DN8280_c0_g1_i3.p1	0.557	52	23	0	2	53	128	179	1.167E-08	50	60
L_elegans_abd-A-A	TRINITY_DN10861_c0_g1_i1.p1	0.473	57	30	0	2	58	176	232	1.606E-08	50	60
L_elegans_abd-A-A	TRINITY_DN821_c1_g1_i1.p1	0.456	57	30	0	2	58	195	251	2.211E-08	49	60
L_elegans_abd-A-A	TRINITY_DN821_c1_g3_i1.p1	0.456	57	30	0	2	58	204	260	2.211E-08	49	60
L_elegans_abd-A-A	TRINITY_DN18291_c0_g1_i1.p1	0.482	58	30	0	2	59	139	196	3.043E-08	49	60
L_elegans_abd-A-A	TRINITY_DN3894_c1_g1_i1.p1	0.416	60	34	0	1	60	231	290	3.043E-08	49	60
L_elegans_abd-A-A	TRINITY_DN3894_c1_g1_i2.p1	0.416	60	34	0	1	60	231	290	3.043E-08	49	60
L_elegans_abd-A-A	TRINITY_DN3894_c1_g1_i3.p1	0.416	60	34	0	1	60	231	290	3.043E-08	49	60
L_elegans_abd-A-A	TRINITY_DN3894_c1_g1_i4.p1	0.416	60	34	0	1	60	231	290	3.043E-08	49	60
L_elegans_abd-A-A	TRINITY_DN3894_c1_g1_i6.p1	0.416	60	34	0	1	60	231	290	3.043E-08	49	60
L_elegans_abd-A-A	TRINITY_DN3894_c1_g1_i7.p1	0.416	60	34	0	1	60	231	290	3.043E-08	49	60
L_elegans_abd-A-A	TRINITY_DN3706_c0_g1_i1.p1	0.456	57	30	0	2	58	145	201	4.188E-08	49	60
L_elegans_abd-A-A	TRINITY_DN3706_c0_g1_i4.p1	0.456	57	30	0	2	58	145	201	4.188E-08	49	60
L_elegans_abd-A-A	TRINITY_DN3706_c0_g1_i2.p1	0.456	57	30	0	2	58	155	211	4.188E-08	49	60
L_elegans_abd-A-A	TRINITY_DN3706_c0_g1_i3.p1	0.456	57	30	0	2	58	155	211	4.188E-08	49	60
L_elegans_abd-A-A	TRINITY_DN3966_c4_g1_i1.p1	0.457	59	31	0	2	60	130	188	4.188E-08	49	60
L_elegans_abd-A-A	TRINITY_DN529_c6_g1_i2.p1	0.472	55	29	0	1	55	56	110	1.092E-07	48	60
L_elegans_abd-A-A	TRINITY_DN529_c6_g1_i1.p1	0.472	55	29	0	1	55	169	223	1.092E-07	48	60
L_elegans_abd-A-A	TRINITY_DN3781_c0_g1_i3.p1	0.431	58	32	0	2	59	41	98	1.504E-07	47	60
L_elegans_abd-A-A	TRINITY_DN6715_c1_g1_i1.p1	0.423	59	33	0	1	59	170	228	1.504E-07	47	60
L_elegans_abd-A-A	TRINITY_DN1827_c0_g1_i1.p1	0.465	58	30	0	2	59	74	131	1.504E-07	47	60
L_elegans_abd-A-A	TRINITY_DN3781_c0_g1_i4.p1	0.431	58	32	0	2	59	167	224	1.504E-07	47	60
L_elegans_abd-A-A	TRINITY_DN7156_c0_g1_i1.p1	0.448	58	31	0	2	59	150	207	2.070E-07	47	60
L_elegans_abd-A-A	TRINITY_DN7156_c0_g1_i2.p1	0.448	58	31	0	2	59	150	207	2.070E-07	47	60
L_elegans_abd-A-A	TRINITY_DN71433_c0_g1_i1.p1	0.431	58	32	0	2	59	134	191	2.070E-07	47	60
L_elegans_abd-A-A	TRINITY_DN19246_c0_g1_i1.p1	0.473	57	30	0	2	58	124	180	2.850E-07	46	60
L_elegans_abd-A-A	TRINITY_DN9957_c0_g1_i1.p1	0.444	54	29	0	5	58	216	269	5.403E-07	46	60
L_elegans_abd-A-A	TRINITY_DN8483_c0_g1_i1.p1	0.413	58	33	0	2	59	141	198	5.403E-07	46	60
L_elegans_abd-A-A	TRINITY_DN8483_c0_g1_i5.p1	0.413	58	33	0	2	59	141	198	5.403E-07	46	60
L_elegans_abd-A-A	TRINITY_DN1403_c0_g1_i1.p1	0.413	58	33	0	1	58	204	261	7.440E-07	45	60
L_elegans_abd-A-A	TRINITY_DN1403_c0_g1_i3.p1	0.413	58	33	0	1	58	204	261	7.440E-07	45	60
L_elegans_abd-A-A	TRINITY_DN1403_c0_g1_i2.p1	0.413	58	33	0	1	58	253	310	7.440E-07	45	60
L_elegans_abd-A-A	TRINITY_DN4562_c1_g1_i1.p1	0.423	59	33	0	1	59	179	237	1.024E-06	45	60
L_elegans_abd-A-A	TRINITY_DN9215_c0_g1_i1.p1	0.421	57	32	0	4	60	178	234	2.675E-06	44	60
L_elegans_abd-A-A	TRINITY_DN7271_c0_g2_i1.p1	0.413	58	33	0	2	59	105	162	5.074E-06	43	60
L_elegans_abd-A-A	TRINITY_DN23471_c0_g1_i1.p1	0.438	57	31	0	2	58	99	155	5.074E-06	43	60
L_elegans_abd-A-A	TRINITY_DN14283_c0_g2_i1.p1	0.438	57	30	0	2	55	335	391	5.074E-06	43	60
L_elegans_abd-A-A	TRINITY_DN11329_c0_g1_i1.p1	0.421	57	32	0	2	58	157	213	6.989E-06	42	60
L_elegans_abd-A-A	TRINITY_DN1107_c1_g1_i1.p1	0.406	59	34	0	2	60	224	282	6.989E-06	42	60
L_elegans_abd-A-A	TRINITY_DN1107_c1_g1_i3.p1	0.406	59	34	0	2	60	224	282	6.989E-06	42	60
L_elegans_abd-A-A	TRINITY_DN1870_c0_g1_i2.p1	0.389	59	35	0	1	59	5	63	9.627E-06	42	60
L_elegans_abd-A-A	TRINITY_DN1870_c0_g1_i1.p1	0.389	59	35	0	1	59	164	222	9.627E-06	42	60
L_elegans_abd-A-A	TRINITY_DN666_c9_g1_i1.p1	0.406	59	34	0	1	59	187	245	1.326E-05	42	60
L_elegans_abd-A-A	TRINITY_DN3992_c1_g1_i1.p1	0.407	54	31	0	2	55	248	301	3.467E-05	40	60
L_elegans_abd-A-A	TRINITY_DN11395_c0_g1_i2.p1	0.385	57	34	0	2	58	14	70	4.776E-05	40	60
L_elegans_abd-A-A	TRINITY_DN11395_c0_g1_i3.p1	0.385	57	34	0	2	58	49	105	4.776E-05	40	60
L_elegans_abd-A-A	TRINITY_DN9289_c0_g2_i1.p1	0.438	57	31	0	2	58	44	100	6.580E-05	40	60
L_elegans_abd-A-A	TRINITY_DN3568_c1_g1_i1.p1	0.396	58	34	0	1	58	135	192	6.580E-05	40	60
L_elegans_abd-A-A	TRINITY_DN6299_c0_g1_i5.p1	0.388	54	32	0	2	55	227	280	6.580E-05	40	60
L_elegans_abd-A-A	TRINITY_DN6299_c0_g1_i1.p1	0.388	54	32	0	2	55	228	281	6.580E-05	40	60
L_elegans_abd-A-A	TRINITY_DN6299_c0_g1_i12.p1	0.388	54	32	0	2	55	228	281	6.580E-05	40	60
L_elegans_abd-A-A	TRINITY_DN6299_c0_g1_i2.p1	0.388	54	32	0	2	55	228	281	6.580E-05	40	60
L_elegans_abd-A-A	TRINITY_DN6299_c0_g1_i3.p1	0.388	54	32	0	2	55	228	281	6.580E-05	40	60
L_elegans_abd-A-A	TRINITY_DN433_c2_g1_i2.p1	0.372	59	36	0	2	60	150	208	9.066E-05	39	60
L_elegans_abd-A-A	TRINITY_DN433_c2_g1_i3.p1	0.372	59	36	0	2	60	154	212	9.066E-05	39	60
L_elegans_abd-A-A	TRINITY_DN433_c2_g1_i4.p1	0.372	59	36	0	2	60	198	256	9.066E-05	39	60
L_elegans_abd-A-A	TRINITY_DN433_c2_g1_i1.p1	0.372	59	36	0	2	60	202	260	9.066E-05	39	60
L_elegans_abd-A-A	TRINITY_DN643_c0_g2_i3.p1	0.385	57	34	0	3	59	243	299	9.066E-05	39	60
L_elegans_abd-A-A	TRINITY_DN643_c0_g2_i1.p1	0.385	57	34	0	3	59	251	307	9.066E-05	39	60
L_elegans_abd-A-A	TRINITY_DN643_c0_g2_i2.p1	0.385	57	34	0	3	59	251	307	9.066E-05	39	60
L_elegans_abd-A-A	TRINITY_DN643_c0_g1_i2.p1	0.403	57	33	0	3	59	215	271	9.066E-05	39	60
L_elegans_abd-A-A	TRINITY_DN643_c0_g1_i8.p1	0.403	57	33	0	3	59	215	271	9.066E-05	39	60
L_elegans_abd-A-A	TRINITY_DN643_c0_g1_i1.p1	0.403	57	33	0	3	59	215	271	9.066E-05	39	60
L_elegans_abd-A-A	TRINITY_DN643_c0_g1_i12.p1	0.403	57	33	0	3	59	215	271	9.066E-05	39	60
L_elegans_abd-A-A	TRINITY_DN643_c0_g1_i3.p1	0.403	57	33	0	3	59	215	271	9.066E-05	39	60
L_elegans_abd-A-A	TRINITY_DN643_c0_g1_i5.p1	0.403	57	33	0	3	59	215	271	9.066E-05	39	60
L_elegans_abd-A-A	TRINITY_DN643_c0_g1_i11.p1	0.403	57	33	0	3	59	252	308	9.066E-05	39	60
L_elegans_abd-A-A	TRINITY_DN643_c0_g1_i6.p1	0.403	57	33	0	3	59	252	308	9.066E-05	39	60
L_elegans_abd-A-A	TRINITY_DN643_c0_g1_i10.p1	0.403	57	33	0	3	59	252	308	9.066E-05	39	60
L_elegans_abd-A-A	TRINITY_DN643_c0_g1_i4.p1	0.403	57	33	0	3	59	252	308	9.066E-05	39	60
L_elegans_abd-A-A	TRINITY_DN643_c0_g1_i7.p1	0.403	57	33	0	3	59	252	308	9.066E-05	39	60
L_elegans_abd-A-A	TRINITY_DN643_c0_g1_i9.p1	0.403	57	33	0	3	59	252	308	9.066E-05	39	60
L_elegans_abd-A-A	TRINITY_DN30696_c0_g2_i1.p1	0.384	52	31	0	8	59	1	52	1.249E-04	39	60
L_elegans_abd-A-A	TRINITY_DN3568_c1_g1_i3.p1	0.425	54	30	0	5	58	26	79	1.249E-04	39	60
L_elegans_abd-A-A	TRINITY_DN4035_c0_g1_i3.p1	0.413	58	33	0	1	58	208	265	2.372E-04	38	60
L_elegans_abd-A-A	TRINITY_DN4035_c0_g1_i4.p1	0.413	58	33	0	1	58	208	265	2.372E-04	38	60
L_elegans_abd-A-A	TRINITY_DN9934_c0_g2_i1.p1	0.403	57	33	0	2	58	101	157	6.211E-04	37	60
T_antipodiana_abd-A-A	TRINITY_DN6789_c0_g1_i1.p1	0.932	59	4	0	1	59	198	256	1.782E-30	113	60
T_antipodiana_abd-A-A	TRINITY_DN6789_c0_g1_i3.p1	0.932	59	4	0	1	59	198	256	1.782E-30	113	60
T_antipodiana_abd-A-A	TRINITY_DN6789_c0_g1_i4.p1	0.932	59	4	0	1	59	198	256	1.782E-30	113	60
T_antipodiana_abd-A-A	TRINITY_DN6789_c1_g1_i2.p1	0.862	58	8	0	2	59	218	275	6.798E-27	102	60
T_antipodiana_abd-A-A	TRINITY_DN9213_c0_g1_i1.p1	0.879	58	7	0	2	59	214	271	9.337E-27	102	60
T_antipodiana_abd-A-A	TRINITY_DN7393_c0_g1_i1.p1	0.810	58	11	0	2	59	208	265	1.497E-24	96	60
T_antipodiana_abd-A-A	TRINITY_DN6640_c1_g1_i2.p1	0.689	58	18	0	2	59	192	249	1.280E-18	79	60
T_antipodiana_abd-A-A	TRINITY_DN6640_c1_g1_i3.p1	0.689	58	18	0	2	59	192	249	1.280E-18	79	60
T_antipodiana_abd-A-A	TRINITY_DN6640_c1_g1_i4.p1	0.689	58	18	0	2	59	192	249	1.280E-18	79	60
T_antipodiana_abd-A-A	TRINITY_DN3637_c1_g1_i2.p1	0.714	56	16	0	4	59	271	326	4.564E-18	77	60
T_antipodiana_abd-A-A	TRINITY_DN3637_c1_g1_i1.p1	0.701	57	17	0	4	60	311	367	4.564E-18	77	60
T_antipodiana_abd-A-A	TRINITY_DN28998_c1_g2_i1.p1	0.689	58	18	0	2	59	117	174	4.564E-18	77	60
T_antipodiana_abd-A-A	TRINITY_DN3637_c1_g1_i4.p1	0.711	52	15	0	4	55	295	346	1.509E-16	73	60
T_antipodiana_abd-A-A	TRINITY_DN30224_c0_g1_i1.p1	0.583	60	25	0	1	60	231	290	6.869E-15	68	60
T_antipodiana_abd-A-A	TRINITY_DN9322_c0_g1_i1.p1	0.603	58	23	0	2	59	216	273	8.771E-14	65	60
T_antipodiana_abd-A-A	TRINITY_DN6282_c0_g1_i1.p1	0.614	57	22	0	3	59	70	126	8.771E-14	65	60
T_antipodiana_abd-A-A	TRINITY_DN6282_c0_g1_i2.p1	0.614	57	22	0	3	59	696	752	8.771E-14	65	60
T_antipodiana_abd-A-A	TRINITY_DN25209_c0_g1_i1.p1	0.614	57	22	0	2	58	127	183	1.206E-13	64	60
T_antipodiana_abd-A-A	TRINITY_DN12231_c0_g1_i1.p1	0.578	57	24	0	2	58	206	262	1.542E-12	61	60
T_antipodiana_abd-A-A	TRINITY_DN6282_c0_g1_i3.p1	0.561	57	25	0	2	58	158	214	4.011E-12	60	60
T_antipodiana_abd-A-A	TRINITY_DN6973_c1_g1_i4.p1	0.534	58	27	0	2	59	90	147	5.139E-11	57	60
T_antipodiana_abd-A-A	TRINITY_DN2935_c0_g1_i1.p1	0.543	57	26	0	2	58	139	195	9.726E-11	56	60
T_antipodiana_abd-A-A	TRINITY_DN2935_c0_g1_i2.p1	0.543	57	26	0	2	58	139	195	9.726E-11	56	60
T_antipodiana_abd-A-A	TRINITY_DN8280_c0_g1_i2.p1	0.542	59	27	0	2	60	128	186	2.532E-10	55	60
T_antipodiana_abd-A-A	TRINITY_DN285_c1_g1_i2.p1	0.500	58	29	0	1	58	280	337	2.532E-10	55	60
T_antipodiana_abd-A-A	TRINITY_DN3997_c0_g1_i2.p1	0.508	57	28	0	2	58	97	153	1.249E-09	53	60
T_antipodiana_abd-A-A	TRINITY_DN3997_c0_g1_i1.p1	0.508	57	28	0	2	58	97	153	1.249E-09	53	60
T_antipodiana_abd-A-A	TRINITY_DN6596_c1_g1_i1.p1	0.440	59	32	0	1	59	185	243	1.249E-09	53	60
T_antipodiana_abd-A-A	TRINITY_DN6596_c1_g1_i2.p1	0.440	59	32	0	1	59	185	243	1.249E-09	53	60
T_antipodiana_abd-A-A	TRINITY_DN10148_c5_g1_i1.p1	0.466	60	32	0	1	60	205	264	2.364E-09	52	60
T_antipodiana_abd-A-A	TRINITY_DN11408_c0_g5_i1.p1	0.482	58	30	0	2	59	210	267	6.161E-09	51	60
T_antipodiana_abd-A-A	TRINITY_DN8280_c0_g1_i3.p1	0.557	52	23	0	2	53	128	179	1.167E-08	50	60
T_antipodiana_abd-A-A	TRINITY_DN10861_c0_g1_i1.p1	0.473	57	30	0	2	58	176	232	1.606E-08	50	60
T_antipodiana_abd-A-A	TRINITY_DN821_c1_g1_i1.p1	0.456	57	30	0	2	58	195	251	2.211E-08	49	60
T_antipodiana_abd-A-A	TRINITY_DN821_c1_g3_i1.p1	0.456	57	30	0	2	58	204	260	2.211E-08	49	60
T_antipodiana_abd-A-A	TRINITY_DN18291_c0_g1_i1.p1	0.482	58	30	0	2	59	139	196	3.043E-08	49	60
T_antipodiana_abd-A-A	TRINITY_DN3894_c1_g1_i1.p1	0.416	60	34	0	1	60	231	290	3.043E-08	49	60
T_antipodiana_abd-A-A	TRINITY_DN3894_c1_g1_i2.p1	0.416	60	34	0	1	60	231	290	3.043E-08	49	60
T_antipodiana_abd-A-A	TRINITY_DN3894_c1_g1_i3.p1	0.416	60	34	0	1	60	231	290	3.043E-08	49	60
T_antipodiana_abd-A-A	TRINITY_DN3894_c1_g1_i4.p1	0.416	60	34	0	1	60	231	290	3.043E-08	49	60
T_antipodiana_abd-A-A	TRINITY_DN3894_c1_g1_i6.p1	0.416	60	34	0	1	60	231	290	3.043E-08	49	60
T_antipodiana_abd-A-A	TRINITY_DN3894_c1_g1_i7.p1	0.416	60	34	0	1	60	231	290	3.043E-08	49	60
T_antipodiana_abd-A-A	TRINITY_DN3706_c0_g1_i1.p1	0.456	57	30	0	2	58	145	201	4.188E-08	49	60
T_antipodiana_abd-A-A	TRINITY_DN3706_c0_g1_i4.p1	0.456	57	30	0	2	58	145	201	4.188E-08	49	60
T_antipodiana_abd-A-A	TRINITY_DN3706_c0_g1_i2.p1	0.456	57	30	0	2	58	155	211	4.188E-08	49	60
T_antipodiana_abd-A-A	TRINITY_DN3706_c0_g1_i3.p1	0.456	57	30	0	2	58	155	211	4.188E-08	49	60
T_antipodiana_abd-A-A	TRINITY_DN3966_c4_g1_i1.p1	0.457	59	31	0	2	60	130	188	4.188E-08	49	60
T_antipodiana_abd-A-A	TRINITY_DN529_c6_g1_i2.p1	0.472	55	29	0	1	55	56	110	1.092E-07	48	60
T_antipodiana_abd-A-A	TRINITY_DN529_c6_g1_i1.p1	0.472	55	29	0	1	55	169	223	1.092E-07	48	60
T_antipodiana_abd-A-A	TRINITY_DN3781_c0_g1_i3.p1	0.431	58	32	0	2	59	41	98	1.504E-07	47	60
T_antipodiana_abd-A-A	TRINITY_DN6715_c1_g1_i1.p1	0.423	59	33	0	1	59	170	228	1.504E-07	47	60
T_antipodiana_abd-A-A	TRINITY_DN1827_c0_g1_i1.p1	0.465	58	30	0	2	59	74	131	1.504E-07	47	60
T_antipodiana_abd-A-A	TRINITY_DN3781_c0_g1_i4.p1	0.431	58	32	0	2	59	167	224	1.504E-07	47	60
T_antipodiana_abd-A-A	TRINITY_DN7156_c0_g1_i1.p1	0.448	58	31	0	2	59	150	207	2.070E-07	47	60
T_antipodiana_abd-A-A	TRINITY_DN7156_c0_g1_i2.p1	0.448	58	31	0	2	59	150	207	2.070E-07	47	60
T_antipodiana_abd-A-A	TRINITY_DN71433_c0_g1_i1.p1	0.431	58	32	0	2	59	134	191	2.070E-07	47	60
T_antipodiana_abd-A-A	TRINITY_DN19246_c0_g1_i1.p1	0.473	57	30	0	2	58	124	180	2.850E-07	46	60
T_antipodiana_abd-A-A	TRINITY_DN9957_c0_g1_i1.p1	0.444	54	29	0	5	58	216	269	5.403E-07	46	60
T_antipodiana_abd-A-A	TRINITY_DN8483_c0_g1_i1.p1	0.413	58	33	0	2	59	141	198	5.403E-07	46	60
T_antipodiana_abd-A-A	TRINITY_DN8483_c0_g1_i5.p1	0.413	58	33	0	2	59	141	198	5.403E-07	46	60
T_antipodiana_abd-A-A	TRINITY_DN1403_c0_g1_i1.p1	0.413	58	33	0	1	58	204	261	7.440E-07	45	60
T_antipodiana_abd-A-A	TRINITY_DN1403_c0_g1_i3.p1	0.413	58	33	0	1	58	204	261	7.440E-07	45	60
T_antipodiana_abd-A-A	TRINITY_DN1403_c0_g1_i2.p1	0.413	58	33	0	1	58	253	310	7.440E-07	45	60
T_antipodiana_abd-A-A	TRINITY_DN4562_c1_g1_i1.p1	0.423	59	33	0	1	59	179	237	1.024E-06	45	60
T_antipodiana_abd-A-A	TRINITY_DN9215_c0_g1_i1.p1	0.421	57	32	0	4	60	178	234	2.675E-06	44	60
T_antipodiana_abd-A-A	TRINITY_DN7271_c0_g2_i1.p1	0.413	58	33	0	2	59	105	162	5.074E-06	43	60
T_antipodiana_abd-A-A	TRINITY_DN23471_c0_g1_i1.p1	0.438	57	31	0	2	58	99	155	5.074E-06	43	60
T_antipodiana_abd-A-A	TRINITY_DN14283_c0_g2_i1.p1	0.438	57	30	0	2	55	335	391	5.074E-06	43	60
T_antipodiana_abd-A-A	TRINITY_DN11329_c0_g1_i1.p1	0.421	57	32	0	2	58	157	213	6.989E-06	42	60
T_antipodiana_abd-A-A	TRINITY_DN1107_c1_g1_i1.p1	0.406	59	34	0	2	60	224	282	6.989E-06	42	60
T_antipodiana_abd-A-A	TRINITY_DN1107_c1_g1_i3.p1	0.406	59	34	0	2	60	224	282	6.989E-06	42	60
T_antipodiana_abd-A-A	TRINITY_DN1870_c0_g1_i2.p1	0.389	59	35	0	1	59	5	63	9.627E-06	42	60
T_antipodiana_abd-A-A	TRINITY_DN1870_c0_g1_i1.p1	0.389	59	35	0	1	59	164	222	9.627E-06	42	60
T_antipodiana_abd-A-A	TRINITY_DN666_c9_g1_i1.p1	0.406	59	34	0	1	59	187	245	1.326E-05	42	60
T_antipodiana_abd-A-A	TRINITY_DN3992_c1_g1_i1.p1	0.407	54	31	0	2	55	248	301	3.467E-05	40	60
T_antipodiana_abd-A-A	TRINITY_DN11395_c0_g1_i2.p1	0.385	57	34	0	2	58	14	70	4.776E-05	40	60
T_antipodiana_abd-A-A	TRINITY_DN11395_c0_g1_i3.p1	0.385	57	34	0	2	58	49	105	4.776E-05	40	60
T_antipodiana_abd-A-A	TRINITY_DN9289_c0_g2_i1.p1	0.438	57	31	0	2	58	44	100	6.580E-05	40	60
T_antipodiana_abd-A-A	TRINITY_DN3568_c1_g1_i1.p1	0.396	58	34	0	1	58	135	192	6.580E-05	40	60
T_antipodiana_abd-A-A	TRINITY_DN6299_c0_g1_i5.p1	0.388	54	32	0	2	55	227	280	6.580E-05	40	60
T_antipodiana_abd-A-A	TRINITY_DN6299_c0_g1_i1.p1	0.388	54	32	0	2	55	228	281	6.580E-05	40	60
T_antipodiana_abd-A-A	TRINITY_DN6299_c0_g1_i12.p1	0.388	54	32	0	2	55	228	281	6.580E-05	40	60
T_antipodiana_abd-A-A	TRINITY_DN6299_c0_g1_i2.p1	0.388	54	32	0	2	55	228	281	6.580E-05	40	60
T_antipodiana_abd-A-A	TRINITY_DN6299_c0_g1_i3.p1	0.388	54	32	0	2	55	228	281	6.580E-05	40	60
T_antipodiana_abd-A-A	TRINITY_DN433_c2_g1_i2.p1	0.372	59	36	0	2	60	150	208	9.066E-05	39	60
T_antipodiana_abd-A-A	TRINITY_DN433_c2_g1_i3.p1	0.372	59	36	0	2	60	154	212	9.066E-05	39	60
T_antipodiana_abd-A-A	TRINITY_DN433_c2_g1_i4.p1	0.372	59	36	0	2	60	198	256	9.066E-05	39	60
T_antipodiana_abd-A-A	TRINITY_DN433_c2_g1_i1.p1	0.372	59	36	0	2	60	202	260	9.066E-05	39	60
T_antipodiana_abd-A-A	TRINITY_DN643_c0_g2_i3.p1	0.385	57	34	0	3	59	243	299	9.066E-05	39	60
T_antipodiana_abd-A-A	TRINITY_DN643_c0_g2_i1.p1	0.385	57	34	0	3	59	251	307	9.066E-05	39	60
T_antipodiana_abd-A-A	TRINITY_DN643_c0_g2_i2.p1	0.385	57	34	0	3	59	251	307	9.066E-05	39	60
T_antipodiana_abd-A-A	TRINITY_DN643_c0_g1_i2.p1	0.403	57	33	0	3	59	215	271	9.066E-05	39	60
T_antipodiana_abd-A-A	TRINITY_DN643_c0_g1_i8.p1	0.403	57	33	0	3	59	215	271	9.066E-05	39	60
T_antipodiana_abd-A-A	TRINITY_DN643_c0_g1_i1.p1	0.403	57	33	0	3	59	215	271	9.066E-05	39	60
T_antipodiana_abd-A-A	TRINITY_DN643_c0_g1_i12.p1	0.403	57	33	0	3	59	215	271	9.066E-05	39	60
T_antipodiana_abd-A-A	TRINITY_DN643_c0_g1_i3.p1	0.403	57	33	0	3	59	215	271	9.066E-05	39	60
T_antipodiana_abd-A-A	TRINITY_DN643_c0_g1_i5.p1	0.403	57	33	0	3	59	215	271	9.066E-05	39	60
T_antipodiana_abd-A-A	TRINITY_DN643_c0_g1_i11.p1	0.403	57	33	0	3	59	252	308	9.066E-05	39	60
T_antipodiana_abd-A-A	TRINITY_DN643_c0_g1_i6.p1	0.403	57	33	0	3	59	252	308	9.066E-05	39	60
T_antipodiana_abd-A-A	TRINITY_DN643_c0_g1_i10.p1	0.403	57	33	0	3	59	252	308	9.066E-05	39	60
T_antipodiana_abd-A-A	TRINITY_DN643_c0_g1_i4.p1	0.403	57	33	0	3	59	252	308	9.066E-05	39	60
T_antipodiana_abd-A-A	TRINITY_DN643_c0_g1_i7.p1	0.403	57	33	0	3	59	252	308	9.066E-05	39	60
T_antipodiana_abd-A-A	TRINITY_DN643_c0_g1_i9.p1	0.403	57	33	0	3	59	252	308	9.066E-05	39	60
T_antipodiana_abd-A-A	TRINITY_DN30696_c0_g2_i1.p1	0.384	52	31	0	8	59	1	52	1.249E-04	39	60
T_antipodiana_abd-A-A	TRINITY_DN3568_c1_g1_i3.p1	0.425	54	30	0	5	58	26	79	1.249E-04	39	60
T_antipodiana_abd-A-A	TRINITY_DN4035_c0_g1_i3.p1	0.413	58	33	0	1	58	208	265	2.372E-04	38	60
T_antipodiana_abd-A-A	TRINITY_DN4035_c0_g1_i4.p1	0.413	58	33	0	1	58	208	265	2.372E-04	38	60
T_antipodiana_abd-A-A	TRINITY_DN9934_c0_g2_i1.p1	0.403	57	33	0	2	58	101	157	6.211E-04	37	60
D_silvatica_abd-A-B	TRINITY_DN6789_c0_g1_i1.p1	0.932	59	4	0	1	59	198	256	1.782E-30	113	60
D_silvatica_abd-A-B	TRINITY_DN6789_c0_g1_i3.p1	0.932	59	4	0	1	59	198	256	1.782E-30	113	60
D_silvatica_abd-A-B	TRINITY_DN6789_c0_g1_i4.p1	0.932	59	4	0	1	59	198	256	1.782E-30	113	60
D_silvatica_abd-A-B	TRINITY_DN6789_c1_g1_i2.p1	0.862	58	8	0	2	59	218	275	6.798E-27	102	60
D_silvatica_abd-A-B	TRINITY_DN9213_c0_g1_i1.p1	0.879	58	7	0	2	59	214	271	9.337E-27	102	60
D_silvatica_abd-A-B	TRINITY_DN7393_c0_g1_i1.p1	0.810	58	11	0	2	59	208	265	1.497E-24	96	60
D_silvatica_abd-A-B	TRINITY_DN6640_c1_g1_i2.p1	0.689	58	18	0	2	59	192	249	1.280E-18	79	60
D_silvatica_abd-A-B	TRINITY_DN6640_c1_g1_i3.p1	0.689	58	18	0	2	59	192	249	1.280E-18	79	60
D_silvatica_abd-A-B	TRINITY_DN6640_c1_g1_i4.p1	0.689	58	18	0	2	59	192	249	1.280E-18	79	60
D_silvatica_abd-A-B	TRINITY_DN3637_c1_g1_i2.p1	0.714	56	16	0	4	59	271	326	4.564E-18	77	60
D_silvatica_abd-A-B	TRINITY_DN28998_c1_g2_i1.p1	0.689	58	18	0	2	59	117	174	4.564E-18	77	60
D_silvatica_abd-A-B	TRINITY_DN3637_c1_g1_i1.p1	0.684	57	18	0	4	60	311	367	1.185E-17	76	60
D_silvatica_abd-A-B	TRINITY_DN3637_c1_g1_i4.p1	0.711	52	15	0	4	55	295	346	1.509E-16	73	60
D_silvatica_abd-A-B	TRINITY_DN30224_c0_g1_i1.p1	0.600	60	24	0	1	60	231	290	3.634E-15	69	60
D_silvatica_abd-A-B	TRINITY_DN9322_c0_g1_i1.p1	0.603	58	23	0	2	59	216	273	8.771E-14	65	60
D_silvatica_abd-A-B	TRINITY_DN6282_c0_g1_i1.p1	0.614	57	22	0	3	59	70	126	8.771E-14	65	60
D_silvatica_abd-A-B	TRINITY_DN6282_c0_g1_i2.p1	0.614	57	22	0	3	59	696	752	8.771E-14	65	60
D_silvatica_abd-A-B	TRINITY_DN25209_c0_g1_i1.p1	0.614	57	22	0	2	58	127	183	1.206E-13	64	60
D_silvatica_abd-A-B	TRINITY_DN12231_c0_g1_i1.p1	0.578	57	24	0	2	58	206	262	1.542E-12	61	60
D_silvatica_abd-A-B	TRINITY_DN6282_c0_g1_i3.p1	0.561	57	25	0	2	58	158	214	4.011E-12	60	60
D_silvatica_abd-A-B	TRINITY_DN6973_c1_g1_i4.p1	0.534	58	27	0	2	59	90	147	5.139E-11	57	60
D_silvatica_abd-A-B	TRINITY_DN2935_c0_g1_i1.p1	0.543	57	26	0	2	58	139	195	9.726E-11	56	60
D_silvatica_abd-A-B	TRINITY_DN2935_c0_g1_i2.p1	0.543	57	26	0	2	58	139	195	9.726E-11	56	60
D_silvatica_abd-A-B	TRINITY_DN8280_c0_g1_i2.p1	0.542	59	27	0	2	60	128	186	2.532E-10	55	60
D_silvatica_abd-A-B	TRINITY_DN285_c1_g1_i2.p1	0.500	58	29	0	1	58	280	337	2.532E-10	55	60
D_silvatica_abd-A-B	TRINITY_DN3997_c0_g1_i2.p1	0.508	57	28	0	2	58	97	153	1.249E-09	53	60
D_silvatica_abd-A-B	TRINITY_DN3997_c0_g1_i1.p1	0.508	57	28	0	2	58	97	153	1.249E-09	53	60
D_silvatica_abd-A-B	TRINITY_DN6596_c1_g1_i1.p1	0.440	59	32	0	1	59	185	243	1.249E-09	53	60
D_silvatica_abd-A-B	TRINITY_DN6596_c1_g1_i2.p1	0.440	59	32	0	1	59	185	243	1.249E-09	53	60
D_silvatica_abd-A-B	TRINITY_DN10148_c5_g1_i1.p1	0.466	60	32	0	1	60	205	264	2.364E-09	52	60
D_silvatica_abd-A-B	TRINITY_DN11408_c0_g5_i1.p1	0.482	58	30	0	2	59	210	267	6.161E-09	51	60
D_silvatica_abd-A-B	TRINITY_DN8280_c0_g1_i3.p1	0.557	52	23	0	2	53	128	179	1.167E-08	50	60
D_silvatica_abd-A-B	TRINITY_DN10861_c0_g1_i1.p1	0.473	57	30	0	2	58	176	232	1.606E-08	50	60
D_silvatica_abd-A-B	TRINITY_DN3894_c1_g1_i1.p1	0.433	60	33	0	1	60	231	290	1.606E-08	50	60
D_silvatica_abd-A-B	TRINITY_DN3894_c1_g1_i2.p1	0.433	60	33	0	1	60	231	290	1.606E-08	50	60
D_silvatica_abd-A-B	TRINITY_DN3894_c1_g1_i3.p1	0.433	60	33	0	1	60	231	290	1.606E-08	50	60
D_silvatica_abd-A-B	TRINITY_DN3894_c1_g1_i4.p1	0.433	60	33	0	1	60	231	290	1.606E-08	50	60
D_silvatica_abd-A-B	TRINITY_DN3894_c1_g1_i6.p1	0.433	60	33	0	1	60	231	290	1.606E-08	50	60
D_silvatica_abd-A-B	TRINITY_DN3894_c1_g1_i7.p1	0.433	60	33	0	1	60	231	290	1.606E-08	50	60
D_silvatica_abd-A-B	TRINITY_DN821_c1_g1_i1.p1	0.456	57	30	0	2	58	195	251	2.211E-08	49	60
D_silvatica_abd-A-B	TRINITY_DN821_c1_g3_i1.p1	0.456	57	30	0	2	58	204	260	2.211E-08	49	60
D_silvatica_abd-A-B	TRINITY_DN18291_c0_g1_i1.p1	0.482	58	30	0	2	59	139	196	3.043E-08	49	60
D_silvatica_abd-A-B	TRINITY_DN3706_c0_g1_i1.p1	0.456	57	30	0	2	58	145	201	4.188E-08	49	60
D_silvatica_abd-A-B	TRINITY_DN3706_c0_g1_i4.p1	0.456	57	30	0	2	58	145	201	4.188E-08	49	60
D_silvatica_abd-A-B	TRINITY_DN3706_c0_g1_i2.p1	0.456	57	30	0	2	58	155	211	4.188E-08	49	60
D_silvatica_abd-A-B	TRINITY_DN3706_c0_g1_i3.p1	0.456	57	30	0	2	58	155	211	4.188E-08	49	60
D_silvatica_abd-A-B	TRINITY_DN3966_c4_g1_i1.p1	0.456	57	30	0	2	58	130	186	7.936E-08	48	60
D_silvatica_abd-A-B	TRINITY_DN529_c6_g1_i2.p1	0.472	55	29	0	1	55	56	110	1.092E-07	48	60
D_silvatica_abd-A-B	TRINITY_DN529_c6_g1_i1.p1	0.472	55	29	0	1	55	169	223	1.092E-07	48	60
D_silvatica_abd-A-B	TRINITY_DN3781_c0_g1_i3.p1	0.431	58	32	0	2	59	41	98	1.504E-07	47	60
D_silvatica_abd-A-B	TRINITY_DN6715_c1_g1_i1.p1	0.423	59	33	0	1	59	170	228	1.504E-07	47	60
D_silvatica_abd-A-B	TRINITY_DN1827_c0_g1_i1.p1	0.465	58	30	0	2	59	74	131	1.504E-07	47	60
D_silvatica_abd-A-B	TRINITY_DN3781_c0_g1_i4.p1	0.431	58	32	0	2	59	167	224	1.504E-07	47	60
D_silvatica_abd-A-B	TRINITY_DN7156_c0_g1_i1.p1	0.448	58	31	0	2	59	150	207	2.070E-07	47	60
D_silvatica_abd-A-B	TRINITY_DN7156_c0_g1_i2.p1	0.448	58	31	0	2	59	150	207	2.070E-07	47	60
D_silvatica_abd-A-B	TRINITY_DN71433_c0_g1_i1.p1	0.431	58	32	0	2	59	134	191	2.070E-07	47	60
D_silvatica_abd-A-B	TRINITY_DN19246_c0_g1_i1.p1	0.473	57	30	0	2	58	124	180	2.850E-07	46	60
D_silvatica_abd-A-B	TRINITY_DN9957_c0_g1_i1.p1	0.444	54	29	0	5	58	216	269	5.403E-07	46	60
D_silvatica_abd-A-B	TRINITY_DN8483_c0_g1_i1.p1	0.413	58	33	0	2	59	141	198	5.403E-07	46	60
D_silvatica_abd-A-B	TRINITY_DN8483_c0_g1_i5.p1	0.413	58	33	0	2	59	141	198	5.403E-07	46	60
D_silvatica_abd-A-B	TRINITY_DN1403_c0_g1_i1.p1	0.413	58	33	0	1	58	204	261	7.440E-07	45	60
D_silvatica_abd-A-B	TRINITY_DN1403_c0_g1_i3.p1	0.413	58	33	0	1	58	204	261	7.440E-07	45	60
D_silvatica_abd-A-B	TRINITY_DN1403_c0_g1_i2.p1	0.413	58	33	0	1	58	253	310	7.440E-07	45	60
D_silvatica_abd-A-B	TRINITY_DN4562_c1_g1_i1.p1	0.423	59	33	0	1	59	179	237	1.024E-06	45	60
D_silvatica_abd-A-B	TRINITY_DN9215_c0_g1_i1.p1	0.442	52	28	0	4	55	178	229	3.684E-06	43	60
D_silvatica_abd-A-B	TRINITY_DN7271_c0_g2_i1.p1	0.413	58	33	0	2	59	105	162	5.074E-06	43	60
D_silvatica_abd-A-B	TRINITY_DN23471_c0_g1_i1.p1	0.438	57	31	0	2	58	99	155	5.074E-06	43	60
D_silvatica_abd-A-B	TRINITY_DN14283_c0_g2_i1.p1	0.438	57	30	0	2	55	335	391	5.074E-06	43	60
D_silvatica_abd-A-B	TRINITY_DN11329_c0_g1_i1.p1	0.421	57	32	0	2	58	157	213	6.989E-06	42	60
D_silvatica_abd-A-B	TRINITY_DN1107_c1_g1_i1.p1	0.406	59	34	0	2	60	224	282	6.989E-06	42	60
D_silvatica_abd-A-B	TRINITY_DN1107_c1_g1_i3.p1	0.406	59	34	0	2	60	224	282	6.989E-06	42	60
D_silvatica_abd-A-B	TRINITY_DN1870_c0_g1_i2.p1	0.389	59	35	0	1	59	5	63	9.627E-06	42	60
D_silvatica_abd-A-B	TRINITY_DN1870_c0_g1_i1.p1	0.389	59	35	0	1	59	164	222	9.627E-06	42	60
D_silvatica_abd-A-B	TRINITY_DN666_c9_g1_i1.p1	0.406	59	34	0	1	59	187	245	1.326E-05	42	60
D_silvatica_abd-A-B	TRINITY_DN3992_c1_g1_i1.p1	0.407	54	31	0	2	55	248	301	3.467E-05	40	60
D_silvatica_abd-A-B	TRINITY_DN11395_c0_g1_i2.p1	0.385	57	34	0	2	58	14	70	4.776E-05	40	60
D_silvatica_abd-A-B	TRINITY_DN11395_c0_g1_i3.p1	0.385	57	34	0	2	58	49	105	4.776E-05	40	60
D_silvatica_abd-A-B	TRINITY_DN433_c2_g1_i2.p1	0.389	59	35	0	2	60	150	208	4.776E-05	40	60
D_silvatica_abd-A-B	TRINITY_DN433_c2_g1_i3.p1	0.389	59	35	0	2	60	154	212	4.776E-05	40	60
D_silvatica_abd-A-B	TRINITY_DN433_c2_g1_i4.p1	0.389	59	35	0	2	60	198	256	4.776E-05	40	60
D_silvatica_abd-A-B	TRINITY_DN433_c2_g1_i1.p1	0.389	59	35	0	2	60	202	260	4.776E-05	40	60
D_silvatica_abd-A-B	TRINITY_DN9289_c0_g2_i1.p1	0.438	57	31	0	2	58	44	100	6.580E-05	40	60
D_silvatica_abd-A-B	TRINITY_DN3568_c1_g1_i1.p1	0.396	58	34	0	1	58	135	192	6.580E-05	40	60
D_silvatica_abd-A-B	TRINITY_DN6299_c0_g1_i5.p1	0.388	54	32	0	2	55	227	280	6.580E-05	40	60
D_silvatica_abd-A-B	TRINITY_DN6299_c0_g1_i1.p1	0.388	54	32	0	2	55	228	281	6.580E-05	40	60
D_silvatica_abd-A-B	TRINITY_DN6299_c0_g1_i12.p1	0.388	54	32	0	2	55	228	281	6.580E-05	40	60
D_silvatica_abd-A-B	TRINITY_DN6299_c0_g1_i2.p1	0.388	54	32	0	2	55	228	281	6.580E-05	40	60
D_silvatica_abd-A-B	TRINITY_DN6299_c0_g1_i3.p1	0.388	54	32	0	2	55	228	281	6.580E-05	40	60
D_silvatica_abd-A-B	TRINITY_DN643_c0_g2_i3.p1	0.385	57	34	0	3	59	243	299	9.066E-05	39	60
D_silvatica_abd-A-B	TRINITY_DN643_c0_g2_i1.p1	0.385	57	34	0	3	59	251	307	9.066E-05	39	60
D_silvatica_abd-A-B	TRINITY_DN643_c0_g2_i2.p1	0.385	57	34	0	3	59	251	307	9.066E-05	39	60
D_silvatica_abd-A-B	TRINITY_DN643_c0_g1_i2.p1	0.403	57	33	0	3	59	215	271	9.066E-05	39	60
D_silvatica_abd-A-B	TRINITY_DN643_c0_g1_i8.p1	0.403	57	33	0	3	59	215	271	9.066E-05	39	60
D_silvatica_abd-A-B	TRINITY_DN643_c0_g1_i1.p1	0.403	57	33	0	3	59	215	271	9.066E-05	39	60
D_silvatica_abd-A-B	TRINITY_DN643_c0_g1_i12.p1	0.403	57	33	0	3	59	215	271	9.066E-05	39	60
D_silvatica_abd-A-B	TRINITY_DN643_c0_g1_i3.p1	0.403	57	33	0	3	59	215	271	9.066E-05	39	60
D_silvatica_abd-A-B	TRINITY_DN643_c0_g1_i5.p1	0.403	57	33	0	3	59	215	271	9.066E-05	39	60
D_silvatica_abd-A-B	TRINITY_DN643_c0_g1_i11.p1	0.403	57	33	0	3	59	252	308	9.066E-05	39	60
D_silvatica_abd-A-B	TRINITY_DN643_c0_g1_i6.p1	0.403	57	33	0	3	59	252	308	9.066E-05	39	60
D_silvatica_abd-A-B	TRINITY_DN643_c0_g1_i10.p1	0.403	57	33	0	3	59	252	308	9.066E-05	39	60
D_silvatica_abd-A-B	TRINITY_DN643_c0_g1_i4.p1	0.403	57	33	0	3	59	252	308	9.066E-05	39	60
D_silvatica_abd-A-B	TRINITY_DN643_c0_g1_i7.p1	0.403	57	33	0	3	59	252	308	9.066E-05	39	60
D_silvatica_abd-A-B	TRINITY_DN643_c0_g1_i9.p1	0.403	57	33	0	3	59	252	308	9.066E-05	39	60
D_silvatica_abd-A-B	TRINITY_DN30696_c0_g2_i1.p1	0.384	52	31	0	8	59	1	52	1.249E-04	39	60
D_silvatica_abd-A-B	TRINITY_DN3568_c1_g1_i3.p1	0.425	54	30	0	5	58	26	79	1.249E-04	39	60
D_silvatica_abd-A-B	TRINITY_DN4035_c0_g1_i3.p1	0.413	58	33	0	1	58	208	265	2.372E-04	38	60
D_silvatica_abd-A-B	TRINITY_DN4035_c0_g1_i4.p1	0.413	58	33	0	1	58	208	265	2.372E-04	38	60
D_silvatica_abd-A-B	TRINITY_DN9934_c0_g2_i1.p1	0.403	57	33	0	2	58	101	157	6.211E-04	37	60
A_bruennichi_abd-A-B	TRINITY_DN6789_c0_g1_i1.p1	0.932	59	4	0	1	59	198	256	1.782E-30	113	60
A_bruennichi_abd-A-B	TRINITY_DN6789_c0_g1_i3.p1	0.932	59	4	0	1	59	198	256	1.782E-30	113	60
A_bruennichi_abd-A-B	TRINITY_DN6789_c0_g1_i4.p1	0.932	59	4	0	1	59	198	256	1.782E-30	113	60
A_bruennichi_abd-A-B	TRINITY_DN6789_c1_g1_i2.p1	0.862	58	8	0	2	59	218	275	6.798E-27	102	60
A_bruennichi_abd-A-B	TRINITY_DN9213_c0_g1_i1.p1	0.879	58	7	0	2	59	214	271	9.337E-27	102	60
A_bruennichi_abd-A-B	TRINITY_DN7393_c0_g1_i1.p1	0.810	58	11	0	2	59	208	265	1.497E-24	96	60
A_bruennichi_abd-A-B	TRINITY_DN6640_c1_g1_i2.p1	0.689	58	18	0	2	59	192	249	1.280E-18	79	60
A_bruennichi_abd-A-B	TRINITY_DN6640_c1_g1_i3.p1	0.689	58	18	0	2	59	192	249	1.280E-18	79	60
A_bruennichi_abd-A-B	TRINITY_DN6640_c1_g1_i4.p1	0.689	58	18	0	2	59	192	249	1.280E-18	79	60
A_bruennichi_abd-A-B	TRINITY_DN3637_c1_g1_i2.p1	0.714	56	16	0	4	59	271	326	4.564E-18	77	60
A_bruennichi_abd-A-B	TRINITY_DN28998_c1_g2_i1.p1	0.689	58	18	0	2	59	117	174	4.564E-18	77	60
A_bruennichi_abd-A-B	TRINITY_DN3637_c1_g1_i1.p1	0.684	57	18	0	4	60	311	367	1.185E-17	76	60
A_bruennichi_abd-A-B	TRINITY_DN3637_c1_g1_i4.p1	0.711	52	15	0	4	55	295	346	1.509E-16	73	60
A_bruennichi_abd-A-B	TRINITY_DN30224_c0_g1_i1.p1	0.600	60	24	0	1	60	231	290	3.634E-15	69	60
A_bruennichi_abd-A-B	TRINITY_DN9322_c0_g1_i1.p1	0.603	58	23	0	2	59	216	273	8.771E-14	65	60
A_bruennichi_abd-A-B	TRINITY_DN6282_c0_g1_i1.p1	0.614	57	22	0	3	59	70	126	8.771E-14	65	60
A_bruennichi_abd-A-B	TRINITY_DN6282_c0_g1_i2.p1	0.614	57	22	0	3	59	696	752	8.771E-14	65	60
A_bruennichi_abd-A-B	TRINITY_DN25209_c0_g1_i1.p1	0.614	57	22	0	2	58	127	183	1.206E-13	64	60
A_bruennichi_abd-A-B	TRINITY_DN12231_c0_g1_i1.p1	0.578	57	24	0	2	58	206	262	1.542E-12	61	60
A_bruennichi_abd-A-B	TRINITY_DN6282_c0_g1_i3.p1	0.561	57	25	0	2	58	158	214	4.011E-12	60	60
A_bruennichi_abd-A-B	TRINITY_DN6973_c1_g1_i4.p1	0.534	58	27	0	2	59	90	147	5.139E-11	57	60
A_bruennichi_abd-A-B	TRINITY_DN2935_c0_g1_i1.p1	0.543	57	26	0	2	58	139	195	9.726E-11	56	60
A_bruennichi_abd-A-B	TRINITY_DN2935_c0_g1_i2.p1	0.543	57	26	0	2	58	139	195	9.726E-11	56	60
A_bruennichi_abd-A-B	TRINITY_DN8280_c0_g1_i2.p1	0.542	59	27	0	2	60	128	186	2.532E-10	55	60
A_bruennichi_abd-A-B	TRINITY_DN285_c1_g1_i2.p1	0.500	58	29	0	1	58	280	337	2.532E-10	55	60
A_bruennichi_abd-A-B	TRINITY_DN3997_c0_g1_i2.p1	0.508	57	28	0	2	58	97	153	1.249E-09	53	60
A_bruennichi_abd-A-B	TRINITY_DN3997_c0_g1_i1.p1	0.508	57	28	0	2	58	97	153	1.249E-09	53	60
A_bruennichi_abd-A-B	TRINITY_DN6596_c1_g1_i1.p1	0.440	59	32	0	1	59	185	243	1.249E-09	53	60
A_bruennichi_abd-A-B	TRINITY_DN6596_c1_g1_i2.p1	0.440	59	32	0	1	59	185	243	1.249E-09	53	60
A_bruennichi_abd-A-B	TRINITY_DN10148_c5_g1_i1.p1	0.466	60	32	0	1	60	205	264	2.364E-09	52	60
A_bruennichi_abd-A-B	TRINITY_DN11408_c0_g5_i1.p1	0.482	58	30	0	2	59	210	267	6.161E-09	51	60
A_bruennichi_abd-A-B	TRINITY_DN8280_c0_g1_i3.p1	0.557	52	23	0	2	53	128	179	1.167E-08	50	60
A_bruennichi_abd-A-B	TRINITY_DN10861_c0_g1_i1.p1	0.473	57	30	0	2	58	176	232	1.606E-08	50	60
A_bruennichi_abd-A-B	TRINITY_DN3894_c1_g1_i1.p1	0.433	60	33	0	1	60	231	290	1.606E-08	50	60
A_bruennichi_abd-A-B	TRINITY_DN3894_c1_g1_i2.p1	0.433	60	33	0	1	60	231	290	1.606E-08	50	60
A_bruennichi_abd-A-B	TRINITY_DN3894_c1_g1_i3.p1	0.433	60	33	0	1	60	231	290	1.606E-08	50	60
A_bruennichi_abd-A-B	TRINITY_DN3894_c1_g1_i4.p1	0.433	60	33	0	1	60	231	290	1.606E-08	50	60
A_bruennichi_abd-A-B	TRINITY_DN3894_c1_g1_i6.p1	0.433	60	33	0	1	60	231	290	1.606E-08	50	60
A_bruennichi_abd-A-B	TRINITY_DN3894_c1_g1_i7.p1	0.433	60	33	0	1	60	231	290	1.606E-08	50	60
A_bruennichi_abd-A-B	TRINITY_DN821_c1_g1_i1.p1	0.456	57	30	0	2	58	195	251	2.211E-08	49	60
A_bruennichi_abd-A-B	TRINITY_DN821_c1_g3_i1.p1	0.456	57	30	0	2	58	204	260	2.211E-08	49	60
A_bruennichi_abd-A-B	TRINITY_DN18291_c0_g1_i1.p1	0.482	58	30	0	2	59	139	196	3.043E-08	49	60
A_bruennichi_abd-A-B	TRINITY_DN3706_c0_g1_i1.p1	0.456	57	30	0	2	58	145	201	4.188E-08	49	60
A_bruennichi_abd-A-B	TRINITY_DN3706_c0_g1_i4.p1	0.456	57	30	0	2	58	145	201	4.188E-08	49	60
A_bruennichi_abd-A-B	TRINITY_DN3706_c0_g1_i2.p1	0.456	57	30	0	2	58	155	211	4.188E-08	49	60
A_bruennichi_abd-A-B	TRINITY_DN3706_c0_g1_i3.p1	0.456	57	30	0	2	58	155	211	4.188E-08	49	60
A_bruennichi_abd-A-B	TRINITY_DN3966_c4_g1_i1.p1	0.456	57	30	0	2	58	130	186	7.936E-08	48	60
A_bruennichi_abd-A-B	TRINITY_DN529_c6_g1_i2.p1	0.472	55	29	0	1	55	56	110	1.092E-07	48	60
A_bruennichi_abd-A-B	TRINITY_DN529_c6_g1_i1.p1	0.472	55	29	0	1	55	169	223	1.092E-07	48	60
A_bruennichi_abd-A-B	TRINITY_DN3781_c0_g1_i3.p1	0.431	58	32	0	2	59	41	98	1.504E-07	47	60
A_bruennichi_abd-A-B	TRINITY_DN6715_c1_g1_i1.p1	0.423	59	33	0	1	59	170	228	1.504E-07	47	60
A_bruennichi_abd-A-B	TRINITY_DN1827_c0_g1_i1.p1	0.465	58	30	0	2	59	74	131	1.504E-07	47	60
A_bruennichi_abd-A-B	TRINITY_DN3781_c0_g1_i4.p1	0.431	58	32	0	2	59	167	224	1.504E-07	47	60
A_bruennichi_abd-A-B	TRINITY_DN7156_c0_g1_i1.p1	0.448	58	31	0	2	59	150	207	2.070E-07	47	60
A_bruennichi_abd-A-B	TRINITY_DN7156_c0_g1_i2.p1	0.448	58	31	0	2	59	150	207	2.070E-07	47	60
A_bruennichi_abd-A-B	TRINITY_DN71433_c0_g1_i1.p1	0.431	58	32	0	2	59	134	191	2.070E-07	47	60
A_bruennichi_abd-A-B	TRINITY_DN19246_c0_g1_i1.p1	0.473	57	30	0	2	58	124	180	2.850E-07	46	60
A_bruennichi_abd-A-B	TRINITY_DN9957_c0_g1_i1.p1	0.444	54	29	0	5	58	216	269	5.403E-07	46	60
[truncated: 1,591 more rows]
