# Supplementary material for: The genome of a sea spider corroborates a shared Hox cluster motif in arthropods with a reduced posterior tagma
Source: BMC Biol. 2025 Jul 2;23:196. doi: 10.1186/s12915-025-02276-x (PMC12220506; doi:10.1186/s12915-025-02276-x)
Supplement: Supplementary file 3 — Additional file 3. [file 12915_2025_2276_MOESM3_ESM.zip › suppl-file7-gene_analysis/hox/abdA_INSTAR6.m8]

P_tepidariorum_abd-a-B	TRINITY_DN1259_c5_g1_i1.p1	0.933	60	4	0	1	60	172	231	1.254E-31	116	60
P_tepidariorum_abd-a-B	TRINITY_DN572_c0_g1_i2.p1	0.915	59	5	0	1	59	198	256	5.633E-30	111	60
P_tepidariorum_abd-a-B	TRINITY_DN572_c0_g1_i3.p1	0.915	59	5	0	1	59	198	256	5.633E-30	111	60
P_tepidariorum_abd-a-B	TRINITY_DN5963_c1_g1_i1.p1	0.862	58	8	0	2	59	217	274	6.045E-27	102	60
P_tepidariorum_abd-a-B	TRINITY_DN5963_c1_g1_i3.p1	0.862	58	8	0	2	59	217	274	6.045E-27	102	60
P_tepidariorum_abd-a-B	TRINITY_DN5963_c1_g1_i4.p1	0.862	58	8	0	2	59	217	274	6.045E-27	102	60
P_tepidariorum_abd-a-B	TRINITY_DN5963_c1_g1_i5.p1	0.862	58	8	0	2	59	217	274	6.045E-27	102	60
P_tepidariorum_abd-a-B	TRINITY_DN5963_c1_g1_i7.p1	0.862	58	8	0	2	59	218	275	6.045E-27	102	60
P_tepidariorum_abd-a-B	TRINITY_DN5963_c1_g1_i8.p1	0.862	58	8	0	2	59	218	275	6.045E-27	102	60
P_tepidariorum_abd-a-B	TRINITY_DN9432_c1_g1_i5.p1	0.879	58	7	0	2	59	228	285	8.302E-27	102	60
P_tepidariorum_abd-a-B	TRINITY_DN9432_c1_g1_i6.p1	0.879	58	7	0	2	59	228	285	8.302E-27	102	60
P_tepidariorum_abd-a-B	TRINITY_DN9432_c1_g1_i7.p1	0.879	58	7	0	2	59	228	285	8.302E-27	102	60
P_tepidariorum_abd-a-B	TRINITY_DN9432_c1_g1_i4.p1	0.879	58	7	0	2	59	228	285	8.302E-27	102	60
P_tepidariorum_abd-a-B	TRINITY_DN103119_c0_g1_i1.p1	0.810	58	11	0	2	59	208	265	1.331E-24	96	60
P_tepidariorum_abd-a-B	TRINITY_DN3672_c0_g3_i1.p1	0.689	58	18	0	2	59	192	249	1.138E-18	79	60
P_tepidariorum_abd-a-B	TRINITY_DN4367_c0_g1_i1.p1	0.689	58	18	0	2	59	107	164	4.058E-18	77	60
P_tepidariorum_abd-a-B	TRINITY_DN2648_c0_g1_i1.p1	0.684	57	18	0	4	60	311	367	1.053E-17	76	60
P_tepidariorum_abd-a-B	TRINITY_DN29954_c0_g2_i1.p1	0.631	57	21	0	2	58	269	325	1.341E-16	73	60
P_tepidariorum_abd-a-B	TRINITY_DN90697_c0_g1_i1.p1	0.600	60	24	0	1	60	232	291	3.232E-15	69	60
P_tepidariorum_abd-a-B	TRINITY_DN12193_c0_g1_i1.p1	0.603	58	23	0	2	59	216	273	7.799E-14	65	60
P_tepidariorum_abd-a-B	TRINITY_DN4830_c0_g1_i5.p1	0.614	57	22	0	3	59	221	277	7.799E-14	65	60
P_tepidariorum_abd-a-B	TRINITY_DN4830_c0_g1_i1.p1	0.614	57	22	0	3	59	524	580	7.799E-14	65	60
P_tepidariorum_abd-a-B	TRINITY_DN4830_c0_g1_i6.p1	0.614	57	22	0	3	59	524	580	7.799E-14	65	60
P_tepidariorum_abd-a-B	TRINITY_DN4830_c0_g1_i8.p1	0.614	57	22	0	3	59	524	580	7.799E-14	65	60
P_tepidariorum_abd-a-B	TRINITY_DN6372_c0_g1_i1.p1	0.578	57	24	0	2	58	206	262	1.371E-12	61	60
P_tepidariorum_abd-a-B	TRINITY_DN104894_c0_g1_i1.p1	0.483	60	31	0	1	60	136	195	3.322E-11	57	60
P_tepidariorum_abd-a-B	TRINITY_DN8531_c0_g1_i1.p1	0.543	57	26	0	2	58	139	195	8.648E-11	56	60
P_tepidariorum_abd-a-B	TRINITY_DN8531_c0_g1_i3.p1	0.543	57	26	0	2	58	139	195	8.648E-11	56	60
P_tepidariorum_abd-a-B	TRINITY_DN293_c6_g1_i1.p1	0.500	58	29	0	1	58	280	337	2.252E-10	55	60
P_tepidariorum_abd-a-B	TRINITY_DN293_c6_g1_i2.p1	0.500	58	29	0	1	58	280	337	2.252E-10	55	60
P_tepidariorum_abd-a-B	TRINITY_DN10836_c0_g1_i1.p1	0.482	58	30	0	1	58	137	194	4.262E-10	54	60
P_tepidariorum_abd-a-B	TRINITY_DN572_c1_g1_i2.p1	0.508	57	28	0	2	58	99	155	1.110E-09	53	60
P_tepidariorum_abd-a-B	TRINITY_DN572_c1_g1_i1.p1	0.508	57	28	0	2	58	99	155	1.110E-09	53	60
P_tepidariorum_abd-a-B	TRINITY_DN6954_c0_g1_i1.p1	0.440	59	32	0	1	59	185	243	1.110E-09	53	60
P_tepidariorum_abd-a-B	TRINITY_DN6954_c0_g1_i2.p1	0.440	59	32	0	1	59	214	272	1.110E-09	53	60
P_tepidariorum_abd-a-B	TRINITY_DN542_c3_g2_i1.p1	0.466	60	32	0	1	60	193	252	2.102E-09	52	60
P_tepidariorum_abd-a-B	TRINITY_DN14039_c1_g1_i1.p1	0.482	58	30	0	2	59	210	267	5.479E-09	51	60
P_tepidariorum_abd-a-B	TRINITY_DN7443_c0_g1_i2.p1	0.473	57	30	0	2	58	176	232	1.428E-08	50	60
P_tepidariorum_abd-a-B	TRINITY_DN7443_c0_g1_i1.p1	0.473	57	30	0	2	58	176	232	1.428E-08	50	60
P_tepidariorum_abd-a-B	TRINITY_DN3687_c0_g1_i5.p1	0.433	60	33	0	1	60	231	290	1.428E-08	50	60
P_tepidariorum_abd-a-B	TRINITY_DN3687_c0_g1_i1.p1	0.433	60	33	0	1	60	231	290	1.428E-08	50	60
P_tepidariorum_abd-a-B	TRINITY_DN1606_c0_g2_i1.p1	0.456	57	30	0	2	58	195	251	1.966E-08	49	60
P_tepidariorum_abd-a-B	TRINITY_DN1606_c0_g1_i1.p1	0.456	57	30	0	2	58	204	260	1.966E-08	49	60
P_tepidariorum_abd-a-B	TRINITY_DN25779_c1_g1_i1.p1	0.482	58	30	0	2	59	139	196	2.706E-08	49	60
P_tepidariorum_abd-a-B	TRINITY_DN13317_c0_g1_i4.p1	0.456	57	30	0	2	58	155	211	3.724E-08	49	60
P_tepidariorum_abd-a-B	TRINITY_DN13317_c0_g1_i2.p1	0.456	57	30	0	2	58	145	201	3.724E-08	49	60
P_tepidariorum_abd-a-B	TRINITY_DN13317_c0_g1_i6.p1	0.456	57	30	0	2	58	145	201	3.724E-08	49	60
P_tepidariorum_abd-a-B	TRINITY_DN13317_c0_g1_i1.p1	0.456	57	30	0	2	58	155	211	3.724E-08	49	60
P_tepidariorum_abd-a-B	TRINITY_DN13317_c0_g1_i3.p1	0.456	57	30	0	2	58	155	211	3.724E-08	49	60
P_tepidariorum_abd-a-B	TRINITY_DN10248_c0_g1_i1.p1	0.456	57	30	0	2	58	130	186	7.056E-08	48	60
P_tepidariorum_abd-a-B	TRINITY_DN10248_c0_g1_i4.p1	0.456	57	30	0	2	58	130	186	7.056E-08	48	60
P_tepidariorum_abd-a-B	TRINITY_DN2175_c0_g1_i1.p1	0.472	55	29	0	1	55	169	223	9.714E-08	48	60
P_tepidariorum_abd-a-B	TRINITY_DN63142_c0_g1_i1.p1	0.423	59	33	0	1	59	38	96	1.337E-07	47	60
P_tepidariorum_abd-a-B	TRINITY_DN13687_c0_g2_i1.p1	0.647	34	12	0	25	58	2	35	1.337E-07	47	60
P_tepidariorum_abd-a-B	TRINITY_DN63142_c0_g1_i2.p1	0.423	59	33	0	1	59	170	228	1.337E-07	47	60
P_tepidariorum_abd-a-B	TRINITY_DN63142_c0_g1_i5.p1	0.423	59	33	0	1	59	170	228	1.337E-07	47	60
P_tepidariorum_abd-a-B	TRINITY_DN63142_c0_g1_i7.p1	0.423	59	33	0	1	59	170	228	1.337E-07	47	60
P_tepidariorum_abd-a-B	TRINITY_DN1080_c0_g1_i1.p1	0.465	58	30	0	2	59	74	131	1.337E-07	47	60
P_tepidariorum_abd-a-B	TRINITY_DN1080_c0_g2_i1.p1	0.465	58	30	0	2	59	74	131	1.337E-07	47	60
P_tepidariorum_abd-a-B	TRINITY_DN1858_c0_g1_i1.p1	0.431	58	32	0	2	59	167	224	1.337E-07	47	60
P_tepidariorum_abd-a-B	TRINITY_DN1858_c0_g1_i2.p1	0.431	58	32	0	2	59	167	224	1.337E-07	47	60
P_tepidariorum_abd-a-B	TRINITY_DN1858_c0_g1_i3.p1	0.431	58	32	0	2	59	167	224	1.337E-07	47	60
P_tepidariorum_abd-a-B	TRINITY_DN1858_c0_g1_i4.p1	0.431	58	32	0	2	59	167	224	1.337E-07	47	60
P_tepidariorum_abd-a-B	TRINITY_DN1858_c0_g1_i5.p1	0.431	58	32	0	2	59	167	224	1.337E-07	47	60
P_tepidariorum_abd-a-B	TRINITY_DN1858_c0_g1_i7.p1	0.431	58	32	0	2	59	167	224	1.337E-07	47	60
P_tepidariorum_abd-a-B	TRINITY_DN1858_c0_g1_i8.p1	0.431	58	32	0	2	59	167	224	1.337E-07	47	60
P_tepidariorum_abd-a-B	TRINITY_DN117107_c0_g1_i1.p1	0.448	58	31	0	2	59	149	206	1.841E-07	47	60
P_tepidariorum_abd-a-B	TRINITY_DN17472_c0_g1_i1.p1	0.431	58	32	0	2	59	134	191	1.841E-07	47	60
P_tepidariorum_abd-a-B	TRINITY_DN12654_c0_g1_i1.p1	0.431	58	32	0	2	59	47	104	2.535E-07	46	60
P_tepidariorum_abd-a-B	TRINITY_DN4543_c0_g1_i2.p1	0.473	57	30	0	2	58	128	184	2.535E-07	46	60
P_tepidariorum_abd-a-B	TRINITY_DN4543_c0_g1_i1.p1	0.473	57	30	0	2	58	128	184	2.535E-07	46	60
P_tepidariorum_abd-a-B	TRINITY_DN4543_c0_g1_i3.p1	0.473	57	30	0	2	58	128	184	2.535E-07	46	60
P_tepidariorum_abd-a-B	TRINITY_DN4830_c0_g1_i5.p2	0.547	42	19	0	17	58	1	42	2.535E-07	46	60
P_tepidariorum_abd-a-B	TRINITY_DN30683_c0_g1_i1.p1	0.457	59	31	0	1	59	133	191	3.490E-07	46	60
P_tepidariorum_abd-a-B	TRINITY_DN15178_c0_g1_i1.p1	0.413	58	33	0	2	59	50	107	4.805E-07	46	60
P_tepidariorum_abd-a-B	TRINITY_DN1040_c1_g1_i1.p1	0.444	54	29	0	5	58	216	269	4.805E-07	46	60
P_tepidariorum_abd-a-B	TRINITY_DN643_c1_g1_i1.p1	0.413	58	33	0	1	58	204	261	6.615E-07	45	60
P_tepidariorum_abd-a-B	TRINITY_DN643_c1_g1_i5.p1	0.413	58	33	0	1	58	204	261	6.615E-07	45	60
P_tepidariorum_abd-a-B	TRINITY_DN643_c1_g1_i2.p1	0.413	58	33	0	1	58	253	310	6.615E-07	45	60
P_tepidariorum_abd-a-B	TRINITY_DN643_c1_g1_i3.p1	0.413	58	33	0	1	58	253	310	6.615E-07	45	60
P_tepidariorum_abd-a-B	TRINITY_DN5474_c0_g1_i1.p1	0.423	59	33	0	1	59	179	237	9.109E-07	45	60
P_tepidariorum_abd-a-B	TRINITY_DN5474_c0_g1_i2.p1	0.423	59	33	0	1	59	179	237	9.109E-07	45	60
P_tepidariorum_abd-a-B	TRINITY_DN16048_c0_g2_i1.p1	0.438	57	31	0	2	58	24	80	1.254E-06	44	60
P_tepidariorum_abd-a-B	TRINITY_DN6190_c0_g1_i1.p1	0.442	52	28	0	4	55	178	229	3.276E-06	43	60
P_tepidariorum_abd-a-B	TRINITY_DN37349_c0_g1_i1.p1	0.438	57	31	0	2	58	99	155	4.512E-06	43	60
P_tepidariorum_abd-a-B	TRINITY_DN37349_c0_g1_i4.p1	0.438	57	31	0	2	58	99	155	4.512E-06	43	60
P_tepidariorum_abd-a-B	TRINITY_DN9628_c0_g1_i1.p1	0.438	57	30	0	2	55	219	275	4.512E-06	43	60
P_tepidariorum_abd-a-B	TRINITY_DN3287_c1_g3_i1.p1	0.438	57	31	0	2	58	53	109	4.512E-06	43	60
P_tepidariorum_abd-a-B	TRINITY_DN3287_c1_g3_i2.p1	0.438	57	31	0	2	58	53	109	4.512E-06	43	60
P_tepidariorum_abd-a-B	TRINITY_DN9628_c0_g1_i3.p1	0.438	57	30	0	2	55	335	391	4.512E-06	43	60
P_tepidariorum_abd-a-B	TRINITY_DN9628_c0_g1_i4.p1	0.438	57	30	0	2	55	335	391	4.512E-06	43	60
P_tepidariorum_abd-a-B	TRINITY_DN8105_c2_g1_i1.p1	0.421	57	32	0	2	58	166	222	6.214E-06	42	60
P_tepidariorum_abd-a-B	TRINITY_DN8105_c2_g1_i2.p1	0.421	57	32	0	2	58	166	222	6.214E-06	42	60
P_tepidariorum_abd-a-B	TRINITY_DN608_c2_g1_i1.p1	0.389	59	35	0	1	59	165	223	8.560E-06	42	60
P_tepidariorum_abd-a-B	TRINITY_DN608_c2_g1_i3.p1	0.389	59	35	0	1	59	165	223	8.560E-06	42	60
P_tepidariorum_abd-a-B	TRINITY_DN2788_c0_g1_i1.p1	0.406	59	34	0	1	59	187	245	1.179E-05	42	60
P_tepidariorum_abd-a-B	TRINITY_DN119554_c0_g1_i1.p1	0.645	31	11	0	30	60	5	35	2.237E-05	41	60
P_tepidariorum_abd-a-B	TRINITY_DN33617_c0_g1_i1.p1	0.407	54	31	0	2	55	248	301	3.082E-05	40	60
P_tepidariorum_abd-a-B	TRINITY_DN34902_c0_g1_i1.p1	0.385	57	34	0	2	58	49	105	4.247E-05	40	60
P_tepidariorum_abd-a-B	TRINITY_DN8142_c0_g1_i1.p1	0.389	59	35	0	2	60	150	208	4.247E-05	40	60
P_tepidariorum_abd-a-B	TRINITY_DN5664_c1_g1_i1.p1	0.396	58	34	0	1	58	134	191	5.851E-05	40	60
P_tepidariorum_abd-a-B	TRINITY_DN5664_c1_g1_i2.p1	0.396	58	34	0	1	58	134	191	5.851E-05	40	60
P_tepidariorum_abd-a-B	TRINITY_DN2362_c0_g3_i1.p1	0.438	57	31	0	2	58	139	195	5.851E-05	40	60
P_tepidariorum_abd-a-B	TRINITY_DN8236_c0_g1_i10.p1	0.388	54	32	0	2	55	228	281	5.851E-05	40	60
P_tepidariorum_abd-a-B	TRINITY_DN8236_c0_g1_i4.p1	0.388	54	32	0	2	55	228	281	5.851E-05	40	60
P_tepidariorum_abd-a-B	TRINITY_DN8236_c0_g1_i5.p1	0.388	54	32	0	2	55	228	281	5.851E-05	40	60
P_tepidariorum_abd-a-B	TRINITY_DN8236_c0_g1_i6.p1	0.388	54	32	0	2	55	228	281	5.851E-05	40	60
P_tepidariorum_abd-a-B	TRINITY_DN8236_c0_g1_i7.p1	0.388	54	32	0	2	55	228	281	5.851E-05	40	60
P_tepidariorum_abd-a-B	TRINITY_DN8236_c0_g1_i8.p1	0.388	54	32	0	2	55	228	281	5.851E-05	40	60
P_tepidariorum_abd-a-B	TRINITY_DN819_c0_g1_i10.p1	0.403	57	33	0	3	59	252	308	8.062E-05	39	60
P_tepidariorum_abd-a-B	TRINITY_DN819_c0_g1_i8.p1	0.403	57	33	0	3	59	255	311	8.062E-05	39	60
P_tepidariorum_abd-a-B	TRINITY_DN819_c0_g1_i11.p1	0.403	57	33	0	3	59	260	316	8.062E-05	39	60
P_tepidariorum_abd-a-B	TRINITY_DN819_c0_g1_i9.p1	0.385	57	34	0	3	59	243	299	8.062E-05	39	60
P_tepidariorum_abd-a-B	TRINITY_DN819_c0_g1_i6.p1	0.385	57	34	0	3	59	246	302	8.062E-05	39	60
P_tepidariorum_abd-a-B	TRINITY_DN819_c0_g1_i4.p1	0.385	57	34	0	3	59	251	307	8.062E-05	39	60
P_tepidariorum_abd-a-B	TRINITY_DN1155_c0_g1_i5.p1	0.413	58	33	0	1	58	208	265	2.109E-04	38	60
P_tepidariorum_abd-a-B	TRINITY_DN1155_c0_g1_i4.p1	0.413	58	33	0	1	58	208	265	2.109E-04	38	60
P_tepidariorum_abd-a-B	TRINITY_DN1155_c0_g1_i1.p1	0.413	58	33	0	1	58	209	266	2.109E-04	38	60
P_tepidariorum_abd-a-B	TRINITY_DN1155_c0_g1_i3.p1	0.413	58	33	0	1	58	209	266	2.109E-04	38	60
P_tepidariorum_abd-a-B	TRINITY_DN1155_c0_g1_i7.p1	0.413	58	33	0	1	58	209	266	2.109E-04	38	60
P_tepidariorum_abd-a-B	TRINITY_DN8637_c1_g2_i1.p1	0.403	57	33	0	2	58	101	157	5.522E-04	37	60
T_clavata_abd-A-B	TRINITY_DN1259_c5_g1_i1.p1	0.933	60	4	0	1	60	172	231	1.254E-31	116	60
T_clavata_abd-A-B	TRINITY_DN572_c0_g1_i2.p1	0.915	59	5	0	1	59	198	256	5.633E-30	111	60
T_clavata_abd-A-B	TRINITY_DN572_c0_g1_i3.p1	0.915	59	5	0	1	59	198	256	5.633E-30	111	60
T_clavata_abd-A-B	TRINITY_DN5963_c1_g1_i1.p1	0.862	58	8	0	2	59	217	274	6.045E-27	102	60
T_clavata_abd-A-B	TRINITY_DN5963_c1_g1_i3.p1	0.862	58	8	0	2	59	217	274	6.045E-27	102	60
T_clavata_abd-A-B	TRINITY_DN5963_c1_g1_i4.p1	0.862	58	8	0	2	59	217	274	6.045E-27	102	60
T_clavata_abd-A-B	TRINITY_DN5963_c1_g1_i5.p1	0.862	58	8	0	2	59	217	274	6.045E-27	102	60
T_clavata_abd-A-B	TRINITY_DN5963_c1_g1_i7.p1	0.862	58	8	0	2	59	218	275	6.045E-27	102	60
T_clavata_abd-A-B	TRINITY_DN5963_c1_g1_i8.p1	0.862	58	8	0	2	59	218	275	6.045E-27	102	60
T_clavata_abd-A-B	TRINITY_DN9432_c1_g1_i5.p1	0.879	58	7	0	2	59	228	285	8.302E-27	102	60
T_clavata_abd-A-B	TRINITY_DN9432_c1_g1_i6.p1	0.879	58	7	0	2	59	228	285	8.302E-27	102	60
T_clavata_abd-A-B	TRINITY_DN9432_c1_g1_i7.p1	0.879	58	7	0	2	59	228	285	8.302E-27	102	60
T_clavata_abd-A-B	TRINITY_DN9432_c1_g1_i4.p1	0.879	58	7	0	2	59	228	285	8.302E-27	102	60
T_clavata_abd-A-B	TRINITY_DN103119_c0_g1_i1.p1	0.810	58	11	0	2	59	208	265	1.331E-24	96	60
T_clavata_abd-A-B	TRINITY_DN3672_c0_g3_i1.p1	0.689	58	18	0	2	59	192	249	1.138E-18	79	60
T_clavata_abd-A-B	TRINITY_DN4367_c0_g1_i1.p1	0.689	58	18	0	2	59	107	164	4.058E-18	77	60
T_clavata_abd-A-B	TRINITY_DN2648_c0_g1_i1.p1	0.684	57	18	0	4	60	311	367	1.053E-17	76	60
T_clavata_abd-A-B	TRINITY_DN29954_c0_g2_i1.p1	0.631	57	21	0	2	58	269	325	1.341E-16	73	60
T_clavata_abd-A-B	TRINITY_DN90697_c0_g1_i1.p1	0.600	60	24	0	1	60	232	291	3.232E-15	69	60
T_clavata_abd-A-B	TRINITY_DN12193_c0_g1_i1.p1	0.603	58	23	0	2	59	216	273	7.799E-14	65	60
T_clavata_abd-A-B	TRINITY_DN4830_c0_g1_i5.p1	0.614	57	22	0	3	59	221	277	7.799E-14	65	60
T_clavata_abd-A-B	TRINITY_DN4830_c0_g1_i1.p1	0.614	57	22	0	3	59	524	580	7.799E-14	65	60
T_clavata_abd-A-B	TRINITY_DN4830_c0_g1_i6.p1	0.614	57	22	0	3	59	524	580	7.799E-14	65	60
T_clavata_abd-A-B	TRINITY_DN4830_c0_g1_i8.p1	0.614	57	22	0	3	59	524	580	7.799E-14	65	60
T_clavata_abd-A-B	TRINITY_DN6372_c0_g1_i1.p1	0.578	57	24	0	2	58	206	262	1.371E-12	61	60
T_clavata_abd-A-B	TRINITY_DN104894_c0_g1_i1.p1	0.483	60	31	0	1	60	136	195	3.322E-11	57	60
T_clavata_abd-A-B	TRINITY_DN8531_c0_g1_i1.p1	0.543	57	26	0	2	58	139	195	8.648E-11	56	60
T_clavata_abd-A-B	TRINITY_DN8531_c0_g1_i3.p1	0.543	57	26	0	2	58	139	195	8.648E-11	56	60
T_clavata_abd-A-B	TRINITY_DN293_c6_g1_i1.p1	0.500	58	29	0	1	58	280	337	2.252E-10	55	60
T_clavata_abd-A-B	TRINITY_DN293_c6_g1_i2.p1	0.500	58	29	0	1	58	280	337	2.252E-10	55	60
T_clavata_abd-A-B	TRINITY_DN10836_c0_g1_i1.p1	0.482	58	30	0	1	58	137	194	4.262E-10	54	60
T_clavata_abd-A-B	TRINITY_DN572_c1_g1_i2.p1	0.508	57	28	0	2	58	99	155	1.110E-09	53	60
T_clavata_abd-A-B	TRINITY_DN572_c1_g1_i1.p1	0.508	57	28	0	2	58	99	155	1.110E-09	53	60
T_clavata_abd-A-B	TRINITY_DN6954_c0_g1_i1.p1	0.440	59	32	0	1	59	185	243	1.110E-09	53	60
T_clavata_abd-A-B	TRINITY_DN6954_c0_g1_i2.p1	0.440	59	32	0	1	59	214	272	1.110E-09	53	60
T_clavata_abd-A-B	TRINITY_DN542_c3_g2_i1.p1	0.466	60	32	0	1	60	193	252	2.102E-09	52	60
T_clavata_abd-A-B	TRINITY_DN14039_c1_g1_i1.p1	0.482	58	30	0	2	59	210	267	5.479E-09	51	60
T_clavata_abd-A-B	TRINITY_DN7443_c0_g1_i2.p1	0.473	57	30	0	2	58	176	232	1.428E-08	50	60
T_clavata_abd-A-B	TRINITY_DN7443_c0_g1_i1.p1	0.473	57	30	0	2	58	176	232	1.428E-08	50	60
T_clavata_abd-A-B	TRINITY_DN3687_c0_g1_i5.p1	0.433	60	33	0	1	60	231	290	1.428E-08	50	60
T_clavata_abd-A-B	TRINITY_DN3687_c0_g1_i1.p1	0.433	60	33	0	1	60	231	290	1.428E-08	50	60
T_clavata_abd-A-B	TRINITY_DN1606_c0_g2_i1.p1	0.456	57	30	0	2	58	195	251	1.966E-08	49	60
T_clavata_abd-A-B	TRINITY_DN1606_c0_g1_i1.p1	0.456	57	30	0	2	58	204	260	1.966E-08	49	60
T_clavata_abd-A-B	TRINITY_DN25779_c1_g1_i1.p1	0.482	58	30	0	2	59	139	196	2.706E-08	49	60
T_clavata_abd-A-B	TRINITY_DN13317_c0_g1_i4.p1	0.456	57	30	0	2	58	155	211	3.724E-08	49	60
T_clavata_abd-A-B	TRINITY_DN13317_c0_g1_i2.p1	0.456	57	30	0	2	58	145	201	3.724E-08	49	60
T_clavata_abd-A-B	TRINITY_DN13317_c0_g1_i6.p1	0.456	57	30	0	2	58	145	201	3.724E-08	49	60
T_clavata_abd-A-B	TRINITY_DN13317_c0_g1_i1.p1	0.456	57	30	0	2	58	155	211	3.724E-08	49	60
T_clavata_abd-A-B	TRINITY_DN13317_c0_g1_i3.p1	0.456	57	30	0	2	58	155	211	3.724E-08	49	60
T_clavata_abd-A-B	TRINITY_DN10248_c0_g1_i1.p1	0.456	57	30	0	2	58	130	186	7.056E-08	48	60
T_clavata_abd-A-B	TRINITY_DN10248_c0_g1_i4.p1	0.456	57	30	0	2	58	130	186	7.056E-08	48	60
T_clavata_abd-A-B	TRINITY_DN2175_c0_g1_i1.p1	0.472	55	29	0	1	55	169	223	9.714E-08	48	60
T_clavata_abd-A-B	TRINITY_DN63142_c0_g1_i1.p1	0.423	59	33	0	1	59	38	96	1.337E-07	47	60
T_clavata_abd-A-B	TRINITY_DN13687_c0_g2_i1.p1	0.647	34	12	0	25	58	2	35	1.337E-07	47	60
T_clavata_abd-A-B	TRINITY_DN63142_c0_g1_i2.p1	0.423	59	33	0	1	59	170	228	1.337E-07	47	60
T_clavata_abd-A-B	TRINITY_DN63142_c0_g1_i5.p1	0.423	59	33	0	1	59	170	228	1.337E-07	47	60
T_clavata_abd-A-B	TRINITY_DN63142_c0_g1_i7.p1	0.423	59	33	0	1	59	170	228	1.337E-07	47	60
T_clavata_abd-A-B	TRINITY_DN1080_c0_g1_i1.p1	0.465	58	30	0	2	59	74	131	1.337E-07	47	60
T_clavata_abd-A-B	TRINITY_DN1080_c0_g2_i1.p1	0.465	58	30	0	2	59	74	131	1.337E-07	47	60
T_clavata_abd-A-B	TRINITY_DN1858_c0_g1_i1.p1	0.431	58	32	0	2	59	167	224	1.337E-07	47	60
T_clavata_abd-A-B	TRINITY_DN1858_c0_g1_i2.p1	0.431	58	32	0	2	59	167	224	1.337E-07	47	60
T_clavata_abd-A-B	TRINITY_DN1858_c0_g1_i3.p1	0.431	58	32	0	2	59	167	224	1.337E-07	47	60
T_clavata_abd-A-B	TRINITY_DN1858_c0_g1_i4.p1	0.431	58	32	0	2	59	167	224	1.337E-07	47	60
T_clavata_abd-A-B	TRINITY_DN1858_c0_g1_i5.p1	0.431	58	32	0	2	59	167	224	1.337E-07	47	60
T_clavata_abd-A-B	TRINITY_DN1858_c0_g1_i7.p1	0.431	58	32	0	2	59	167	224	1.337E-07	47	60
T_clavata_abd-A-B	TRINITY_DN1858_c0_g1_i8.p1	0.431	58	32	0	2	59	167	224	1.337E-07	47	60
T_clavata_abd-A-B	TRINITY_DN117107_c0_g1_i1.p1	0.448	58	31	0	2	59	149	206	1.841E-07	47	60
T_clavata_abd-A-B	TRINITY_DN17472_c0_g1_i1.p1	0.431	58	32	0	2	59	134	191	1.841E-07	47	60
T_clavata_abd-A-B	TRINITY_DN12654_c0_g1_i1.p1	0.431	58	32	0	2	59	47	104	2.535E-07	46	60
T_clavata_abd-A-B	TRINITY_DN4543_c0_g1_i2.p1	0.473	57	30	0	2	58	128	184	2.535E-07	46	60
T_clavata_abd-A-B	TRINITY_DN4543_c0_g1_i1.p1	0.473	57	30	0	2	58	128	184	2.535E-07	46	60
T_clavata_abd-A-B	TRINITY_DN4543_c0_g1_i3.p1	0.473	57	30	0	2	58	128	184	2.535E-07	46	60
T_clavata_abd-A-B	TRINITY_DN4830_c0_g1_i5.p2	0.547	42	19	0	17	58	1	42	2.535E-07	46	60
T_clavata_abd-A-B	TRINITY_DN30683_c0_g1_i1.p1	0.457	59	31	0	1	59	133	191	3.490E-07	46	60
T_clavata_abd-A-B	TRINITY_DN15178_c0_g1_i1.p1	0.413	58	33	0	2	59	50	107	4.805E-07	46	60
T_clavata_abd-A-B	TRINITY_DN1040_c1_g1_i1.p1	0.444	54	29	0	5	58	216	269	4.805E-07	46	60
T_clavata_abd-A-B	TRINITY_DN643_c1_g1_i1.p1	0.413	58	33	0	1	58	204	261	6.615E-07	45	60
T_clavata_abd-A-B	TRINITY_DN643_c1_g1_i5.p1	0.413	58	33	0	1	58	204	261	6.615E-07	45	60
T_clavata_abd-A-B	TRINITY_DN643_c1_g1_i2.p1	0.413	58	33	0	1	58	253	310	6.615E-07	45	60
T_clavata_abd-A-B	TRINITY_DN643_c1_g1_i3.p1	0.413	58	33	0	1	58	253	310	6.615E-07	45	60
T_clavata_abd-A-B	TRINITY_DN5474_c0_g1_i1.p1	0.423	59	33	0	1	59	179	237	9.109E-07	45	60
T_clavata_abd-A-B	TRINITY_DN5474_c0_g1_i2.p1	0.423	59	33	0	1	59	179	237	9.109E-07	45	60
T_clavata_abd-A-B	TRINITY_DN16048_c0_g2_i1.p1	0.438	57	31	0	2	58	24	80	1.254E-06	44	60
T_clavata_abd-A-B	TRINITY_DN6190_c0_g1_i1.p1	0.442	52	28	0	4	55	178	229	3.276E-06	43	60
T_clavata_abd-A-B	TRINITY_DN37349_c0_g1_i1.p1	0.438	57	31	0	2	58	99	155	4.512E-06	43	60
T_clavata_abd-A-B	TRINITY_DN37349_c0_g1_i4.p1	0.438	57	31	0	2	58	99	155	4.512E-06	43	60
T_clavata_abd-A-B	TRINITY_DN9628_c0_g1_i1.p1	0.438	57	30	0	2	55	219	275	4.512E-06	43	60
T_clavata_abd-A-B	TRINITY_DN3287_c1_g3_i1.p1	0.438	57	31	0	2	58	53	109	4.512E-06	43	60
T_clavata_abd-A-B	TRINITY_DN3287_c1_g3_i2.p1	0.438	57	31	0	2	58	53	109	4.512E-06	43	60
T_clavata_abd-A-B	TRINITY_DN9628_c0_g1_i3.p1	0.438	57	30	0	2	55	335	391	4.512E-06	43	60
T_clavata_abd-A-B	TRINITY_DN9628_c0_g1_i4.p1	0.438	57	30	0	2	55	335	391	4.512E-06	43	60
T_clavata_abd-A-B	TRINITY_DN8105_c2_g1_i1.p1	0.421	57	32	0	2	58	166	222	6.214E-06	42	60
T_clavata_abd-A-B	TRINITY_DN8105_c2_g1_i2.p1	0.421	57	32	0	2	58	166	222	6.214E-06	42	60
T_clavata_abd-A-B	TRINITY_DN608_c2_g1_i1.p1	0.389	59	35	0	1	59	165	223	8.560E-06	42	60
T_clavata_abd-A-B	TRINITY_DN608_c2_g1_i3.p1	0.389	59	35	0	1	59	165	223	8.560E-06	42	60
T_clavata_abd-A-B	TRINITY_DN2788_c0_g1_i1.p1	0.406	59	34	0	1	59	187	245	1.179E-05	42	60
T_clavata_abd-A-B	TRINITY_DN119554_c0_g1_i1.p1	0.645	31	11	0	30	60	5	35	2.237E-05	41	60
T_clavata_abd-A-B	TRINITY_DN33617_c0_g1_i1.p1	0.407	54	31	0	2	55	248	301	3.082E-05	40	60
T_clavata_abd-A-B	TRINITY_DN34902_c0_g1_i1.p1	0.385	57	34	0	2	58	49	105	4.247E-05	40	60
T_clavata_abd-A-B	TRINITY_DN8142_c0_g1_i1.p1	0.389	59	35	0	2	60	150	208	4.247E-05	40	60
T_clavata_abd-A-B	TRINITY_DN5664_c1_g1_i1.p1	0.396	58	34	0	1	58	134	191	5.851E-05	40	60
T_clavata_abd-A-B	TRINITY_DN5664_c1_g1_i2.p1	0.396	58	34	0	1	58	134	191	5.851E-05	40	60
T_clavata_abd-A-B	TRINITY_DN2362_c0_g3_i1.p1	0.438	57	31	0	2	58	139	195	5.851E-05	40	60
T_clavata_abd-A-B	TRINITY_DN8236_c0_g1_i10.p1	0.388	54	32	0	2	55	228	281	5.851E-05	40	60
T_clavata_abd-A-B	TRINITY_DN8236_c0_g1_i4.p1	0.388	54	32	0	2	55	228	281	5.851E-05	40	60
T_clavata_abd-A-B	TRINITY_DN8236_c0_g1_i5.p1	0.388	54	32	0	2	55	228	281	5.851E-05	40	60
T_clavata_abd-A-B	TRINITY_DN8236_c0_g1_i6.p1	0.388	54	32	0	2	55	228	281	5.851E-05	40	60
T_clavata_abd-A-B	TRINITY_DN8236_c0_g1_i7.p1	0.388	54	32	0	2	55	228	281	5.851E-05	40	60
T_clavata_abd-A-B	TRINITY_DN8236_c0_g1_i8.p1	0.388	54	32	0	2	55	228	281	5.851E-05	40	60
T_clavata_abd-A-B	TRINITY_DN819_c0_g1_i10.p1	0.403	57	33	0	3	59	252	308	8.062E-05	39	60
T_clavata_abd-A-B	TRINITY_DN819_c0_g1_i8.p1	0.403	57	33	0	3	59	255	311	8.062E-05	39	60
T_clavata_abd-A-B	TRINITY_DN819_c0_g1_i11.p1	0.403	57	33	0	3	59	260	316	8.062E-05	39	60
T_clavata_abd-A-B	TRINITY_DN819_c0_g1_i9.p1	0.385	57	34	0	3	59	243	299	8.062E-05	39	60
T_clavata_abd-A-B	TRINITY_DN819_c0_g1_i6.p1	0.385	57	34	0	3	59	246	302	8.062E-05	39	60
T_clavata_abd-A-B	TRINITY_DN819_c0_g1_i4.p1	0.385	57	34	0	3	59	251	307	8.062E-05	39	60
T_clavata_abd-A-B	TRINITY_DN1155_c0_g1_i5.p1	0.413	58	33	0	1	58	208	265	2.109E-04	38	60
T_clavata_abd-A-B	TRINITY_DN1155_c0_g1_i4.p1	0.413	58	33	0	1	58	208	265	2.109E-04	38	60
T_clavata_abd-A-B	TRINITY_DN1155_c0_g1_i1.p1	0.413	58	33	0	1	58	209	266	2.109E-04	38	60
T_clavata_abd-A-B	TRINITY_DN1155_c0_g1_i3.p1	0.413	58	33	0	1	58	209	266	2.109E-04	38	60
T_clavata_abd-A-B	TRINITY_DN1155_c0_g1_i7.p1	0.413	58	33	0	1	58	209	266	2.109E-04	38	60
T_clavata_abd-A-B	TRINITY_DN8637_c1_g2_i1.p1	0.403	57	33	0	2	58	101	157	5.522E-04	37	60
T_castaneum_abd-A	TRINITY_DN1259_c5_g1_i1.p1	0.933	60	4	0	1	60	172	231	1.254E-31	116	60
T_castaneum_abd-A	TRINITY_DN572_c0_g1_i2.p1	0.915	59	5	0	1	59	198	256	5.633E-30	111	60
T_castaneum_abd-A	TRINITY_DN572_c0_g1_i3.p1	0.915	59	5	0	1	59	198	256	5.633E-30	111	60
T_castaneum_abd-A	TRINITY_DN5963_c1_g1_i1.p1	0.862	58	8	0	2	59	217	274	6.045E-27	102	60
T_castaneum_abd-A	TRINITY_DN5963_c1_g1_i3.p1	0.862	58	8	0	2	59	217	274	6.045E-27	102	60
T_castaneum_abd-A	TRINITY_DN5963_c1_g1_i4.p1	0.862	58	8	0	2	59	217	274	6.045E-27	102	60
T_castaneum_abd-A	TRINITY_DN5963_c1_g1_i5.p1	0.862	58	8	0	2	59	217	274	6.045E-27	102	60
T_castaneum_abd-A	TRINITY_DN5963_c1_g1_i7.p1	0.862	58	8	0	2	59	218	275	6.045E-27	102	60
T_castaneum_abd-A	TRINITY_DN5963_c1_g1_i8.p1	0.862	58	8	0	2	59	218	275	6.045E-27	102	60
T_castaneum_abd-A	TRINITY_DN9432_c1_g1_i5.p1	0.879	58	7	0	2	59	228	285	8.302E-27	102	60
T_castaneum_abd-A	TRINITY_DN9432_c1_g1_i6.p1	0.879	58	7	0	2	59	228	285	8.302E-27	102	60
T_castaneum_abd-A	TRINITY_DN9432_c1_g1_i7.p1	0.879	58	7	0	2	59	228	285	8.302E-27	102	60
T_castaneum_abd-A	TRINITY_DN9432_c1_g1_i4.p1	0.879	58	7	0	2	59	228	285	8.302E-27	102	60
T_castaneum_abd-A	TRINITY_DN103119_c0_g1_i1.p1	0.810	58	11	0	2	59	208	265	1.331E-24	96	60
T_castaneum_abd-A	TRINITY_DN3672_c0_g3_i1.p1	0.689	58	18	0	2	59	192	249	1.138E-18	79	60
T_castaneum_abd-A	TRINITY_DN4367_c0_g1_i1.p1	0.689	58	18	0	2	59	107	164	4.058E-18	77	60
T_castaneum_abd-A	TRINITY_DN2648_c0_g1_i1.p1	0.684	57	18	0	4	60	311	367	1.053E-17	76	60
T_castaneum_abd-A	TRINITY_DN29954_c0_g2_i1.p1	0.631	57	21	0	2	58	269	325	1.341E-16	73	60
T_castaneum_abd-A	TRINITY_DN90697_c0_g1_i1.p1	0.600	60	24	0	1	60	232	291	3.232E-15	69	60
T_castaneum_abd-A	TRINITY_DN12193_c0_g1_i1.p1	0.603	58	23	0	2	59	216	273	7.799E-14	65	60
T_castaneum_abd-A	TRINITY_DN4830_c0_g1_i5.p1	0.614	57	22	0	3	59	221	277	7.799E-14	65	60
T_castaneum_abd-A	TRINITY_DN4830_c0_g1_i1.p1	0.614	57	22	0	3	59	524	580	7.799E-14	65	60
T_castaneum_abd-A	TRINITY_DN4830_c0_g1_i6.p1	0.614	57	22	0	3	59	524	580	7.799E-14	65	60
T_castaneum_abd-A	TRINITY_DN4830_c0_g1_i8.p1	0.614	57	22	0	3	59	524	580	7.799E-14	65	60
T_castaneum_abd-A	TRINITY_DN6372_c0_g1_i1.p1	0.578	57	24	0	2	58	206	262	1.371E-12	61	60
T_castaneum_abd-A	TRINITY_DN104894_c0_g1_i1.p1	0.483	60	31	0	1	60	136	195	3.322E-11	57	60
T_castaneum_abd-A	TRINITY_DN8531_c0_g1_i1.p1	0.543	57	26	0	2	58	139	195	8.648E-11	56	60
T_castaneum_abd-A	TRINITY_DN8531_c0_g1_i3.p1	0.543	57	26	0	2	58	139	195	8.648E-11	56	60
T_castaneum_abd-A	TRINITY_DN293_c6_g1_i1.p1	0.500	58	29	0	1	58	280	337	2.252E-10	55	60
T_castaneum_abd-A	TRINITY_DN293_c6_g1_i2.p1	0.500	58	29	0	1	58	280	337	2.252E-10	55	60
T_castaneum_abd-A	TRINITY_DN10836_c0_g1_i1.p1	0.482	58	30	0	1	58	137	194	4.262E-10	54	60
T_castaneum_abd-A	TRINITY_DN572_c1_g1_i2.p1	0.508	57	28	0	2	58	99	155	1.110E-09	53	60
T_castaneum_abd-A	TRINITY_DN572_c1_g1_i1.p1	0.508	57	28	0	2	58	99	155	1.110E-09	53	60
T_castaneum_abd-A	TRINITY_DN6954_c0_g1_i1.p1	0.440	59	32	0	1	59	185	243	1.110E-09	53	60
T_castaneum_abd-A	TRINITY_DN6954_c0_g1_i2.p1	0.440	59	32	0	1	59	214	272	1.110E-09	53	60
T_castaneum_abd-A	TRINITY_DN542_c3_g2_i1.p1	0.466	60	32	0	1	60	193	252	2.102E-09	52	60
T_castaneum_abd-A	TRINITY_DN14039_c1_g1_i1.p1	0.482	58	30	0	2	59	210	267	5.479E-09	51	60
T_castaneum_abd-A	TRINITY_DN7443_c0_g1_i2.p1	0.473	57	30	0	2	58	176	232	1.428E-08	50	60
T_castaneum_abd-A	TRINITY_DN7443_c0_g1_i1.p1	0.473	57	30	0	2	58	176	232	1.428E-08	50	60
T_castaneum_abd-A	TRINITY_DN3687_c0_g1_i5.p1	0.433	60	33	0	1	60	231	290	1.428E-08	50	60
T_castaneum_abd-A	TRINITY_DN3687_c0_g1_i1.p1	0.433	60	33	0	1	60	231	290	1.428E-08	50	60
T_castaneum_abd-A	TRINITY_DN1606_c0_g2_i1.p1	0.456	57	30	0	2	58	195	251	1.966E-08	49	60
T_castaneum_abd-A	TRINITY_DN1606_c0_g1_i1.p1	0.456	57	30	0	2	58	204	260	1.966E-08	49	60
T_castaneum_abd-A	TRINITY_DN25779_c1_g1_i1.p1	0.482	58	30	0	2	59	139	196	2.706E-08	49	60
T_castaneum_abd-A	TRINITY_DN13317_c0_g1_i4.p1	0.456	57	30	0	2	58	155	211	3.724E-08	49	60
T_castaneum_abd-A	TRINITY_DN13317_c0_g1_i2.p1	0.456	57	30	0	2	58	145	201	3.724E-08	49	60
T_castaneum_abd-A	TRINITY_DN13317_c0_g1_i6.p1	0.456	57	30	0	2	58	145	201	3.724E-08	49	60
T_castaneum_abd-A	TRINITY_DN13317_c0_g1_i1.p1	0.456	57	30	0	2	58	155	211	3.724E-08	49	60
T_castaneum_abd-A	TRINITY_DN13317_c0_g1_i3.p1	0.456	57	30	0	2	58	155	211	3.724E-08	49	60
T_castaneum_abd-A	TRINITY_DN10248_c0_g1_i1.p1	0.456	57	30	0	2	58	130	186	7.056E-08	48	60
T_castaneum_abd-A	TRINITY_DN10248_c0_g1_i4.p1	0.456	57	30	0	2	58	130	186	7.056E-08	48	60
T_castaneum_abd-A	TRINITY_DN2175_c0_g1_i1.p1	0.472	55	29	0	1	55	169	223	9.714E-08	48	60
T_castaneum_abd-A	TRINITY_DN63142_c0_g1_i1.p1	0.423	59	33	0	1	59	38	96	1.337E-07	47	60
T_castaneum_abd-A	TRINITY_DN13687_c0_g2_i1.p1	0.647	34	12	0	25	58	2	35	1.337E-07	47	60
T_castaneum_abd-A	TRINITY_DN63142_c0_g1_i2.p1	0.423	59	33	0	1	59	170	228	1.337E-07	47	60
T_castaneum_abd-A	TRINITY_DN63142_c0_g1_i5.p1	0.423	59	33	0	1	59	170	228	1.337E-07	47	60
T_castaneum_abd-A	TRINITY_DN63142_c0_g1_i7.p1	0.423	59	33	0	1	59	170	228	1.337E-07	47	60
T_castaneum_abd-A	TRINITY_DN1080_c0_g1_i1.p1	0.465	58	30	0	2	59	74	131	1.337E-07	47	60
T_castaneum_abd-A	TRINITY_DN1080_c0_g2_i1.p1	0.465	58	30	0	2	59	74	131	1.337E-07	47	60
T_castaneum_abd-A	TRINITY_DN1858_c0_g1_i1.p1	0.431	58	32	0	2	59	167	224	1.337E-07	47	60
T_castaneum_abd-A	TRINITY_DN1858_c0_g1_i2.p1	0.431	58	32	0	2	59	167	224	1.337E-07	47	60
T_castaneum_abd-A	TRINITY_DN1858_c0_g1_i3.p1	0.431	58	32	0	2	59	167	224	1.337E-07	47	60
T_castaneum_abd-A	TRINITY_DN1858_c0_g1_i4.p1	0.431	58	32	0	2	59	167	224	1.337E-07	47	60
T_castaneum_abd-A	TRINITY_DN1858_c0_g1_i5.p1	0.431	58	32	0	2	59	167	224	1.337E-07	47	60
T_castaneum_abd-A	TRINITY_DN1858_c0_g1_i7.p1	0.431	58	32	0	2	59	167	224	1.337E-07	47	60
T_castaneum_abd-A	TRINITY_DN1858_c0_g1_i8.p1	0.431	58	32	0	2	59	167	224	1.337E-07	47	60
T_castaneum_abd-A	TRINITY_DN117107_c0_g1_i1.p1	0.448	58	31	0	2	59	149	206	1.841E-07	47	60
T_castaneum_abd-A	TRINITY_DN17472_c0_g1_i1.p1	0.431	58	32	0	2	59	134	191	1.841E-07	47	60
T_castaneum_abd-A	TRINITY_DN12654_c0_g1_i1.p1	0.431	58	32	0	2	59	47	104	2.535E-07	46	60
T_castaneum_abd-A	TRINITY_DN4543_c0_g1_i2.p1	0.473	57	30	0	2	58	128	184	2.535E-07	46	60
T_castaneum_abd-A	TRINITY_DN4543_c0_g1_i1.p1	0.473	57	30	0	2	58	128	184	2.535E-07	46	60
T_castaneum_abd-A	TRINITY_DN4543_c0_g1_i3.p1	0.473	57	30	0	2	58	128	184	2.535E-07	46	60
T_castaneum_abd-A	TRINITY_DN4830_c0_g1_i5.p2	0.547	42	19	0	17	58	1	42	2.535E-07	46	60
T_castaneum_abd-A	TRINITY_DN30683_c0_g1_i1.p1	0.457	59	31	0	1	59	133	191	3.490E-07	46	60
T_castaneum_abd-A	TRINITY_DN15178_c0_g1_i1.p1	0.413	58	33	0	2	59	50	107	4.805E-07	46	60
T_castaneum_abd-A	TRINITY_DN1040_c1_g1_i1.p1	0.444	54	29	0	5	58	216	269	4.805E-07	46	60
T_castaneum_abd-A	TRINITY_DN643_c1_g1_i1.p1	0.413	58	33	0	1	58	204	261	6.615E-07	45	60
T_castaneum_abd-A	TRINITY_DN643_c1_g1_i5.p1	0.413	58	33	0	1	58	204	261	6.615E-07	45	60
T_castaneum_abd-A	TRINITY_DN643_c1_g1_i2.p1	0.413	58	33	0	1	58	253	310	6.615E-07	45	60
T_castaneum_abd-A	TRINITY_DN643_c1_g1_i3.p1	0.413	58	33	0	1	58	253	310	6.615E-07	45	60
T_castaneum_abd-A	TRINITY_DN5474_c0_g1_i1.p1	0.423	59	33	0	1	59	179	237	9.109E-07	45	60
T_castaneum_abd-A	TRINITY_DN5474_c0_g1_i2.p1	0.423	59	33	0	1	59	179	237	9.109E-07	45	60
T_castaneum_abd-A	TRINITY_DN16048_c0_g2_i1.p1	0.438	57	31	0	2	58	24	80	1.254E-06	44	60
T_castaneum_abd-A	TRINITY_DN6190_c0_g1_i1.p1	0.442	52	28	0	4	55	178	229	3.276E-06	43	60
T_castaneum_abd-A	TRINITY_DN37349_c0_g1_i1.p1	0.438	57	31	0	2	58	99	155	4.512E-06	43	60
T_castaneum_abd-A	TRINITY_DN37349_c0_g1_i4.p1	0.438	57	31	0	2	58	99	155	4.512E-06	43	60
T_castaneum_abd-A	TRINITY_DN9628_c0_g1_i1.p1	0.438	57	30	0	2	55	219	275	4.512E-06	43	60
T_castaneum_abd-A	TRINITY_DN3287_c1_g3_i1.p1	0.438	57	31	0	2	58	53	109	4.512E-06	43	60
T_castaneum_abd-A	TRINITY_DN3287_c1_g3_i2.p1	0.438	57	31	0	2	58	53	109	4.512E-06	43	60
T_castaneum_abd-A	TRINITY_DN9628_c0_g1_i3.p1	0.438	57	30	0	2	55	335	391	4.512E-06	43	60
T_castaneum_abd-A	TRINITY_DN9628_c0_g1_i4.p1	0.438	57	30	0	2	55	335	391	4.512E-06	43	60
T_castaneum_abd-A	TRINITY_DN8105_c2_g1_i1.p1	0.421	57	32	0	2	58	166	222	6.214E-06	42	60
T_castaneum_abd-A	TRINITY_DN8105_c2_g1_i2.p1	0.421	57	32	0	2	58	166	222	6.214E-06	42	60
T_castaneum_abd-A	TRINITY_DN608_c2_g1_i1.p1	0.389	59	35	0	1	59	165	223	8.560E-06	42	60
T_castaneum_abd-A	TRINITY_DN608_c2_g1_i3.p1	0.389	59	35	0	1	59	165	223	8.560E-06	42	60
T_castaneum_abd-A	TRINITY_DN2788_c0_g1_i1.p1	0.406	59	34	0	1	59	187	245	1.179E-05	42	60
T_castaneum_abd-A	TRINITY_DN119554_c0_g1_i1.p1	0.645	31	11	0	30	60	5	35	2.237E-05	41	60
T_castaneum_abd-A	TRINITY_DN33617_c0_g1_i1.p1	0.407	54	31	0	2	55	248	301	3.082E-05	40	60
T_castaneum_abd-A	TRINITY_DN34902_c0_g1_i1.p1	0.385	57	34	0	2	58	49	105	4.247E-05	40	60
T_castaneum_abd-A	TRINITY_DN8142_c0_g1_i1.p1	0.389	59	35	0	2	60	150	208	4.247E-05	40	60
T_castaneum_abd-A	TRINITY_DN5664_c1_g1_i1.p1	0.396	58	34	0	1	58	134	191	5.851E-05	40	60
T_castaneum_abd-A	TRINITY_DN5664_c1_g1_i2.p1	0.396	58	34	0	1	58	134	191	5.851E-05	40	60
T_castaneum_abd-A	TRINITY_DN2362_c0_g3_i1.p1	0.438	57	31	0	2	58	139	195	5.851E-05	40	60
T_castaneum_abd-A	TRINITY_DN8236_c0_g1_i10.p1	0.388	54	32	0	2	55	228	281	5.851E-05	40	60
T_castaneum_abd-A	TRINITY_DN8236_c0_g1_i4.p1	0.388	54	32	0	2	55	228	281	5.851E-05	40	60
T_castaneum_abd-A	TRINITY_DN8236_c0_g1_i5.p1	0.388	54	32	0	2	55	228	281	5.851E-05	40	60
T_castaneum_abd-A	TRINITY_DN8236_c0_g1_i6.p1	0.388	54	32	0	2	55	228	281	5.851E-05	40	60
T_castaneum_abd-A	TRINITY_DN8236_c0_g1_i7.p1	0.388	54	32	0	2	55	228	281	5.851E-05	40	60
T_castaneum_abd-A	TRINITY_DN8236_c0_g1_i8.p1	0.388	54	32	0	2	55	228	281	5.851E-05	40	60
T_castaneum_abd-A	TRINITY_DN819_c0_g1_i10.p1	0.403	57	33	0	3	59	252	308	8.062E-05	39	60
T_castaneum_abd-A	TRINITY_DN819_c0_g1_i8.p1	0.403	57	33	0	3	59	255	311	8.062E-05	39	60
T_castaneum_abd-A	TRINITY_DN819_c0_g1_i11.p1	0.403	57	33	0	3	59	260	316	8.062E-05	39	60
T_castaneum_abd-A	TRINITY_DN819_c0_g1_i9.p1	0.385	57	34	0	3	59	243	299	8.062E-05	39	60
T_castaneum_abd-A	TRINITY_DN819_c0_g1_i6.p1	0.385	57	34	0	3	59	246	302	8.062E-05	39	60
T_castaneum_abd-A	TRINITY_DN819_c0_g1_i4.p1	0.385	57	34	0	3	59	251	307	8.062E-05	39	60
T_castaneum_abd-A	TRINITY_DN1155_c0_g1_i5.p1	0.413	58	33	0	1	58	208	265	2.109E-04	38	60
T_castaneum_abd-A	TRINITY_DN1155_c0_g1_i4.p1	0.413	58	33	0	1	58	208	265	2.109E-04	38	60
T_castaneum_abd-A	TRINITY_DN1155_c0_g1_i1.p1	0.413	58	33	0	1	58	209	266	2.109E-04	38	60
T_castaneum_abd-A	TRINITY_DN1155_c0_g1_i3.p1	0.413	58	33	0	1	58	209	266	2.109E-04	38	60
T_castaneum_abd-A	TRINITY_DN1155_c0_g1_i7.p1	0.413	58	33	0	1	58	209	266	2.109E-04	38	60
T_castaneum_abd-A	TRINITY_DN8637_c1_g2_i1.p1	0.403	57	33	0	2	58	101	157	5.522E-04	37	60
C_rotundicauda_abd-a_A	TRINITY_DN1259_c5_g1_i1.p1	0.950	60	3	0	1	60	172	231	6.651E-32	117	60
C_rotundicauda_abd-a_A	TRINITY_DN572_c0_g1_i2.p1	0.915	59	5	0	1	59	198	256	5.633E-30	111	60
C_rotundicauda_abd-a_A	TRINITY_DN572_c0_g1_i3.p1	0.915	59	5	0	1	59	198	256	5.633E-30	111	60
C_rotundicauda_abd-a_A	TRINITY_DN5963_c1_g1_i1.p1	0.862	58	8	0	2	59	217	274	6.045E-27	102	60
C_rotundicauda_abd-a_A	TRINITY_DN5963_c1_g1_i3.p1	0.862	58	8	0	2	59	217	274	6.045E-27	102	60
C_rotundicauda_abd-a_A	TRINITY_DN5963_c1_g1_i4.p1	0.862	58	8	0	2	59	217	274	6.045E-27	102	60
C_rotundicauda_abd-a_A	TRINITY_DN5963_c1_g1_i5.p1	0.862	58	8	0	2	59	217	274	6.045E-27	102	60
C_rotundicauda_abd-a_A	TRINITY_DN5963_c1_g1_i7.p1	0.862	58	8	0	2	59	218	275	6.045E-27	102	60
C_rotundicauda_abd-a_A	TRINITY_DN5963_c1_g1_i8.p1	0.862	58	8	0	2	59	218	275	6.045E-27	102	60
C_rotundicauda_abd-a_A	TRINITY_DN9432_c1_g1_i5.p1	0.879	58	7	0	2	59	228	285	8.302E-27	102	60
C_rotundicauda_abd-a_A	TRINITY_DN9432_c1_g1_i6.p1	0.879	58	7	0	2	59	228	285	8.302E-27	102	60
C_rotundicauda_abd-a_A	TRINITY_DN9432_c1_g1_i7.p1	0.879	58	7	0	2	59	228	285	8.302E-27	102	60
C_rotundicauda_abd-a_A	TRINITY_DN9432_c1_g1_i4.p1	0.879	58	7	0	2	59	228	285	8.302E-27	102	60
C_rotundicauda_abd-a_A	TRINITY_DN103119_c0_g1_i1.p1	0.810	58	11	0	2	59	208	265	1.331E-24	96	60
C_rotundicauda_abd-a_A	TRINITY_DN3672_c0_g3_i1.p1	0.689	58	18	0	2	59	192	249	1.138E-18	79	60
C_rotundicauda_abd-a_A	TRINITY_DN4367_c0_g1_i1.p1	0.689	58	18	0	2	59	107	164	4.058E-18	77	60
C_rotundicauda_abd-a_A	TRINITY_DN2648_c0_g1_i1.p1	0.684	57	18	0	4	60	311	367	1.448E-17	76	60
C_rotundicauda_abd-a_A	TRINITY_DN29954_c0_g2_i1.p1	0.631	57	21	0	2	58	269	325	1.341E-16	73	60
C_rotundicauda_abd-a_A	TRINITY_DN90697_c0_g1_i1.p1	0.583	60	25	0	1	60	232	291	6.108E-15	68	60
C_rotundicauda_abd-a_A	TRINITY_DN12193_c0_g1_i1.p1	0.603	58	23	0	2	59	216	273	7.799E-14	65	60
C_rotundicauda_abd-a_A	TRINITY_DN4830_c0_g1_i5.p1	0.614	57	22	0	3	59	221	277	7.799E-14	65	60
C_rotundicauda_abd-a_A	TRINITY_DN4830_c0_g1_i1.p1	0.614	57	22	0	3	59	524	580	7.799E-14	65	60
C_rotundicauda_abd-a_A	TRINITY_DN4830_c0_g1_i6.p1	0.614	57	22	0	3	59	524	580	7.799E-14	65	60
C_rotundicauda_abd-a_A	TRINITY_DN4830_c0_g1_i8.p1	0.614	57	22	0	3	59	524	580	7.799E-14	65	60
C_rotundicauda_abd-a_A	TRINITY_DN6372_c0_g1_i1.p1	0.578	57	24	0	2	58	206	262	1.371E-12	61	60
C_rotundicauda_abd-a_A	TRINITY_DN104894_c0_g1_i1.p1	0.466	60	32	0	1	60	136	195	6.286E-11	57	60
C_rotundicauda_abd-a_A	TRINITY_DN8531_c0_g1_i1.p1	0.543	57	26	0	2	58	139	195	8.648E-11	56	60
C_rotundicauda_abd-a_A	TRINITY_DN8531_c0_g1_i3.p1	0.543	57	26	0	2	58	139	195	8.648E-11	56	60
C_rotundicauda_abd-a_A	TRINITY_DN293_c6_g1_i1.p1	0.500	58	29	0	1	58	280	337	2.252E-10	55	60
C_rotundicauda_abd-a_A	TRINITY_DN293_c6_g1_i2.p1	0.500	58	29	0	1	58	280	337	2.252E-10	55	60
C_rotundicauda_abd-a_A	TRINITY_DN10836_c0_g1_i1.p1	0.482	58	30	0	1	58	137	194	4.262E-10	54	60
C_rotundicauda_abd-a_A	TRINITY_DN572_c1_g1_i2.p1	0.508	57	28	0	2	58	99	155	1.110E-09	53	60
C_rotundicauda_abd-a_A	TRINITY_DN572_c1_g1_i1.p1	0.508	57	28	0	2	58	99	155	1.110E-09	53	60
C_rotundicauda_abd-a_A	TRINITY_DN542_c3_g2_i1.p1	0.466	60	32	0	1	60	193	252	1.110E-09	53	60
C_rotundicauda_abd-a_A	TRINITY_DN6954_c0_g1_i1.p1	0.440	59	32	0	1	59	185	243	1.110E-09	53	60
C_rotundicauda_abd-a_A	TRINITY_DN6954_c0_g1_i2.p1	0.440	59	32	0	1	59	214	272	1.110E-09	53	60
C_rotundicauda_abd-a_A	TRINITY_DN14039_c1_g1_i1.p1	0.482	58	30	0	2	59	210	267	5.479E-09	51	60
C_rotundicauda_abd-a_A	TRINITY_DN7443_c0_g1_i2.p1	0.473	57	30	0	2	58	176	232	1.428E-08	50	60
C_rotundicauda_abd-a_A	TRINITY_DN7443_c0_g1_i1.p1	0.473	57	30	0	2	58	176	232	1.428E-08	50	60
C_rotundicauda_abd-a_A	TRINITY_DN1606_c0_g2_i1.p1	0.456	57	30	0	2	58	195	251	1.966E-08	49	60
C_rotundicauda_abd-a_A	TRINITY_DN1606_c0_g1_i1.p1	0.456	57	30	0	2	58	204	260	1.966E-08	49	60
C_rotundicauda_abd-a_A	TRINITY_DN25779_c1_g1_i1.p1	0.482	58	30	0	2	59	139	196	2.706E-08	49	60
C_rotundicauda_abd-a_A	TRINITY_DN3687_c0_g1_i5.p1	0.416	60	34	0	1	60	231	290	2.706E-08	49	60
C_rotundicauda_abd-a_A	TRINITY_DN3687_c0_g1_i1.p1	0.416	60	34	0	1	60	231	290	2.706E-08	49	60
C_rotundicauda_abd-a_A	TRINITY_DN13317_c0_g1_i4.p1	0.456	57	30	0	2	58	155	211	3.724E-08	49	60
C_rotundicauda_abd-a_A	TRINITY_DN13317_c0_g1_i2.p1	0.456	57	30	0	2	58	145	201	3.724E-08	49	60
C_rotundicauda_abd-a_A	TRINITY_DN13317_c0_g1_i6.p1	0.456	57	30	0	2	58	145	201	3.724E-08	49	60
C_rotundicauda_abd-a_A	TRINITY_DN13317_c0_g1_i1.p1	0.456	57	30	0	2	58	155	211	3.724E-08	49	60
C_rotundicauda_abd-a_A	TRINITY_DN13317_c0_g1_i3.p1	0.456	57	30	0	2	58	155	211	3.724E-08	49	60
C_rotundicauda_abd-a_A	TRINITY_DN10248_c0_g1_i1.p1	0.456	57	30	0	2	58	130	186	7.056E-08	48	60
C_rotundicauda_abd-a_A	TRINITY_DN10248_c0_g1_i4.p1	0.456	57	30	0	2	58	130	186	7.056E-08	48	60
C_rotundicauda_abd-a_A	TRINITY_DN2175_c0_g1_i1.p1	0.472	55	29	0	1	55	169	223	9.714E-08	48	60
C_rotundicauda_abd-a_A	TRINITY_DN63142_c0_g1_i1.p1	0.423	59	33	0	1	59	38	96	1.337E-07	47	60
C_rotundicauda_abd-a_A	TRINITY_DN13687_c0_g2_i1.p1	0.647	34	12	0	25	58	2	35	1.337E-07	47	60
C_rotundicauda_abd-a_A	TRINITY_DN63142_c0_g1_i2.p1	0.423	59	33	0	1	59	170	228	1.337E-07	47	60
C_rotundicauda_abd-a_A	TRINITY_DN63142_c0_g1_i5.p1	0.423	59	33	0	1	59	170	228	1.337E-07	47	60
C_rotundicauda_abd-a_A	TRINITY_DN63142_c0_g1_i7.p1	0.423	59	33	0	1	59	170	228	1.337E-07	47	60
C_rotundicauda_abd-a_A	TRINITY_DN1080_c0_g1_i1.p1	0.465	58	30	0	2	59	74	131	1.337E-07	47	60
C_rotundicauda_abd-a_A	TRINITY_DN1080_c0_g2_i1.p1	0.465	58	30	0	2	59	74	131	1.337E-07	47	60
C_rotundicauda_abd-a_A	TRINITY_DN1858_c0_g1_i1.p1	0.431	58	32	0	2	59	167	224	1.337E-07	47	60
C_rotundicauda_abd-a_A	TRINITY_DN1858_c0_g1_i2.p1	0.431	58	32	0	2	59	167	224	1.337E-07	47	60
C_rotundicauda_abd-a_A	TRINITY_DN1858_c0_g1_i3.p1	0.431	58	32	0	2	59	167	224	1.337E-07	47	60
C_rotundicauda_abd-a_A	TRINITY_DN1858_c0_g1_i4.p1	0.431	58	32	0	2	59	167	224	1.337E-07	47	60
C_rotundicauda_abd-a_A	TRINITY_DN1858_c0_g1_i5.p1	0.431	58	32	0	2	59	167	224	1.337E-07	47	60
C_rotundicauda_abd-a_A	TRINITY_DN1858_c0_g1_i7.p1	0.431	58	32	0	2	59	167	224	1.337E-07	47	60
C_rotundicauda_abd-a_A	TRINITY_DN1858_c0_g1_i8.p1	0.431	58	32	0	2	59	167	224	1.337E-07	47	60
C_rotundicauda_abd-a_A	TRINITY_DN117107_c0_g1_i1.p1	0.448	58	31	0	2	59	149	206	1.841E-07	47	60
C_rotundicauda_abd-a_A	TRINITY_DN17472_c0_g1_i1.p1	0.431	58	32	0	2	59	134	191	1.841E-07	47	60
C_rotundicauda_abd-a_A	TRINITY_DN12654_c0_g1_i1.p1	0.431	58	32	0	2	59	47	104	2.535E-07	46	60
C_rotundicauda_abd-a_A	TRINITY_DN4543_c0_g1_i2.p1	0.473	57	30	0	2	58	128	184	2.535E-07	46	60
C_rotundicauda_abd-a_A	TRINITY_DN4543_c0_g1_i1.p1	0.473	57	30	0	2	58	128	184	2.535E-07	46	60
C_rotundicauda_abd-a_A	TRINITY_DN4543_c0_g1_i3.p1	0.473	57	30	0	2	58	128	184	2.535E-07	46	60
C_rotundicauda_abd-a_A	TRINITY_DN4830_c0_g1_i5.p2	0.547	42	19	0	17	58	1	42	2.535E-07	46	60
C_rotundicauda_abd-a_A	TRINITY_DN30683_c0_g1_i1.p1	0.457	59	31	0	1	59	133	191	3.490E-07	46	60
C_rotundicauda_abd-a_A	TRINITY_DN15178_c0_g1_i1.p1	0.413	58	33	0	2	59	50	107	4.805E-07	46	60
C_rotundicauda_abd-a_A	TRINITY_DN1040_c1_g1_i1.p1	0.444	54	29	0	5	58	216	269	4.805E-07	46	60
C_rotundicauda_abd-a_A	TRINITY_DN16048_c0_g2_i1.p1	0.440	59	32	0	2	60	24	82	6.615E-07	45	60
C_rotundicauda_abd-a_A	TRINITY_DN643_c1_g1_i1.p1	0.413	58	33	0	1	58	204	261	6.615E-07	45	60
C_rotundicauda_abd-a_A	TRINITY_DN643_c1_g1_i5.p1	0.413	58	33	0	1	58	204	261	6.615E-07	45	60
C_rotundicauda_abd-a_A	TRINITY_DN643_c1_g1_i2.p1	0.413	58	33	0	1	58	253	310	6.615E-07	45	60
C_rotundicauda_abd-a_A	TRINITY_DN643_c1_g1_i3.p1	0.413	58	33	0	1	58	253	310	6.615E-07	45	60
C_rotundicauda_abd-a_A	TRINITY_DN5474_c0_g1_i1.p1	0.423	59	33	0	1	59	179	237	9.109E-07	45	60
C_rotundicauda_abd-a_A	TRINITY_DN5474_c0_g1_i2.p1	0.423	59	33	0	1	59	179	237	9.109E-07	45	60
C_rotundicauda_abd-a_A	TRINITY_DN6190_c0_g1_i1.p1	0.442	52	28	0	4	55	178	229	3.276E-06	43	60
C_rotundicauda_abd-a_A	TRINITY_DN37349_c0_g1_i1.p1	0.438	57	31	0	2	58	99	155	4.512E-06	43	60
C_rotundicauda_abd-a_A	TRINITY_DN37349_c0_g1_i4.p1	0.438	57	31	0	2	58	99	155	4.512E-06	43	60
C_rotundicauda_abd-a_A	TRINITY_DN9628_c0_g1_i1.p1	0.438	57	30	0	2	55	219	275	4.512E-06	43	60
C_rotundicauda_abd-a_A	TRINITY_DN3287_c1_g3_i1.p1	0.438	57	31	0	2	58	53	109	4.512E-06	43	60
C_rotundicauda_abd-a_A	TRINITY_DN3287_c1_g3_i2.p1	0.438	57	31	0	2	58	53	109	4.512E-06	43	60
C_rotundicauda_abd-a_A	TRINITY_DN9628_c0_g1_i3.p1	0.438	57	30	0	2	55	335	391	4.512E-06	43	60
C_rotundicauda_abd-a_A	TRINITY_DN9628_c0_g1_i4.p1	0.438	57	30	0	2	55	335	391	4.512E-06	43	60
C_rotundicauda_abd-a_A	TRINITY_DN8105_c2_g1_i1.p1	0.421	57	32	0	2	58	166	222	6.214E-06	42	60
C_rotundicauda_abd-a_A	TRINITY_DN8105_c2_g1_i2.p1	0.421	57	32	0	2	58	166	222	6.214E-06	42	60
C_rotundicauda_abd-a_A	TRINITY_DN608_c2_g1_i1.p1	0.389	59	35	0	1	59	165	223	8.560E-06	42	60
C_rotundicauda_abd-a_A	TRINITY_DN608_c2_g1_i3.p1	0.389	59	35	0	1	59	165	223	8.560E-06	42	60
C_rotundicauda_abd-a_A	TRINITY_DN119554_c0_g1_i1.p1	0.645	31	11	0	30	60	5	35	1.179E-05	42	60
C_rotundicauda_abd-a_A	TRINITY_DN2788_c0_g1_i1.p1	0.406	59	34	0	1	59	187	245	1.179E-05	42	60
C_rotundicauda_abd-a_A	TRINITY_DN33617_c0_g1_i1.p1	0.407	54	31	0	2	55	248	301	3.082E-05	40	60
C_rotundicauda_abd-a_A	TRINITY_DN34902_c0_g1_i1.p1	0.385	57	34	0	2	58	49	105	4.247E-05	40	60
C_rotundicauda_abd-a_A	TRINITY_DN5664_c1_g1_i1.p1	0.396	58	34	0	1	58	134	191	5.851E-05	40	60
C_rotundicauda_abd-a_A	TRINITY_DN5664_c1_g1_i2.p1	0.396	58	34	0	1	58	134	191	5.851E-05	40	60
C_rotundicauda_abd-a_A	TRINITY_DN2362_c0_g3_i1.p1	0.438	57	31	0	2	58	139	195	5.851E-05	40	60
C_rotundicauda_abd-a_A	TRINITY_DN8236_c0_g1_i10.p1	0.388	54	32	0	2	55	228	281	5.851E-05	40	60
C_rotundicauda_abd-a_A	TRINITY_DN8236_c0_g1_i4.p1	0.388	54	32	0	2	55	228	281	5.851E-05	40	60
C_rotundicauda_abd-a_A	TRINITY_DN8236_c0_g1_i5.p1	0.388	54	32	0	2	55	228	281	5.851E-05	40	60
C_rotundicauda_abd-a_A	TRINITY_DN8236_c0_g1_i6.p1	0.388	54	32	0	2	55	228	281	5.851E-05	40	60
C_rotundicauda_abd-a_A	TRINITY_DN8236_c0_g1_i7.p1	0.388	54	32	0	2	55	228	281	5.851E-05	40	60
C_rotundicauda_abd-a_A	TRINITY_DN8236_c0_g1_i8.p1	0.388	54	32	0	2	55	228	281	5.851E-05	40	60
C_rotundicauda_abd-a_A	TRINITY_DN819_c0_g1_i10.p1	0.403	57	33	0	3	59	252	308	8.062E-05	39	60
C_rotundicauda_abd-a_A	TRINITY_DN8142_c0_g1_i1.p1	0.372	59	36	0	2	60	150	208	8.062E-05	39	60
C_rotundicauda_abd-a_A	TRINITY_DN819_c0_g1_i8.p1	0.403	57	33	0	3	59	255	311	8.062E-05	39	60
C_rotundicauda_abd-a_A	TRINITY_DN819_c0_g1_i11.p1	0.403	57	33	0	3	59	260	316	8.062E-05	39	60
C_rotundicauda_abd-a_A	TRINITY_DN819_c0_g1_i9.p1	0.385	57	34	0	3	59	243	299	8.062E-05	39	60
C_rotundicauda_abd-a_A	TRINITY_DN819_c0_g1_i6.p1	0.385	57	34	0	3	59	246	302	8.062E-05	39	60
C_rotundicauda_abd-a_A	TRINITY_DN819_c0_g1_i4.p1	0.385	57	34	0	3	59	251	307	8.062E-05	39	60
C_rotundicauda_abd-a_A	TRINITY_DN1155_c0_g1_i5.p1	0.413	58	33	0	1	58	208	265	2.109E-04	38	60
C_rotundicauda_abd-a_A	TRINITY_DN1155_c0_g1_i4.p1	0.413	58	33	0	1	58	208	265	2.109E-04	38	60
C_rotundicauda_abd-a_A	TRINITY_DN1155_c0_g1_i1.p1	0.413	58	33	0	1	58	209	266	2.109E-04	38	60
C_rotundicauda_abd-a_A	TRINITY_DN1155_c0_g1_i3.p1	0.413	58	33	0	1	58	209	266	2.109E-04	38	60
C_rotundicauda_abd-a_A	TRINITY_DN1155_c0_g1_i7.p1	0.413	58	33	0	1	58	209	266	2.109E-04	38	60
C_rotundicauda_abd-a_A	TRINITY_DN8637_c1_g2_i1.p1	0.403	57	33	0	2	58	101	157	5.522E-04	37	60
L_polyphemus_abd-a_B	TRINITY_DN1259_c5_g1_i1.p1	0.950	60	3	0	1	60	172	231	6.651E-32	117	60
L_polyphemus_abd-a_B	TRINITY_DN572_c0_g1_i2.p1	0.915	59	5	0	1	59	198	256	5.633E-30	111	60
L_polyphemus_abd-a_B	TRINITY_DN572_c0_g1_i3.p1	0.915	59	5	0	1	59	198	256	5.633E-30	111	60
L_polyphemus_abd-a_B	TRINITY_DN5963_c1_g1_i1.p1	0.862	58	8	0	2	59	217	274	6.045E-27	102	60
L_polyphemus_abd-a_B	TRINITY_DN5963_c1_g1_i3.p1	0.862	58	8	0	2	59	217	274	6.045E-27	102	60
L_polyphemus_abd-a_B	TRINITY_DN5963_c1_g1_i4.p1	0.862	58	8	0	2	59	217	274	6.045E-27	102	60
L_polyphemus_abd-a_B	TRINITY_DN5963_c1_g1_i5.p1	0.862	58	8	0	2	59	217	274	6.045E-27	102	60
L_polyphemus_abd-a_B	TRINITY_DN5963_c1_g1_i7.p1	0.862	58	8	0	2	59	218	275	6.045E-27	102	60
L_polyphemus_abd-a_B	TRINITY_DN5963_c1_g1_i8.p1	0.862	58	8	0	2	59	218	275	6.045E-27	102	60
L_polyphemus_abd-a_B	TRINITY_DN9432_c1_g1_i5.p1	0.879	58	7	0	2	59	228	285	8.302E-27	102	60
L_polyphemus_abd-a_B	TRINITY_DN9432_c1_g1_i6.p1	0.879	58	7	0	2	59	228	285	8.302E-27	102	60
L_polyphemus_abd-a_B	TRINITY_DN9432_c1_g1_i7.p1	0.879	58	7	0	2	59	228	285	8.302E-27	102	60
L_polyphemus_abd-a_B	TRINITY_DN9432_c1_g1_i4.p1	0.879	58	7	0	2	59	228	285	8.302E-27	102	60
L_polyphemus_abd-a_B	TRINITY_DN103119_c0_g1_i1.p1	0.810	58	11	0	2	59	208	265	1.331E-24	96	60
L_polyphemus_abd-a_B	TRINITY_DN3672_c0_g3_i1.p1	0.689	58	18	0	2	59	192	249	1.138E-18	79	60
L_polyphemus_abd-a_B	TRINITY_DN4367_c0_g1_i1.p1	0.689	58	18	0	2	59	107	164	4.058E-18	77	60
L_polyphemus_abd-a_B	TRINITY_DN2648_c0_g1_i1.p1	0.684	57	18	0	4	60	311	367	1.448E-17	76	60
L_polyphemus_abd-a_B	TRINITY_DN29954_c0_g2_i1.p1	0.631	57	21	0	2	58	269	325	1.341E-16	73	60
L_polyphemus_abd-a_B	TRINITY_DN90697_c0_g1_i1.p1	0.583	60	25	0	1	60	232	291	6.108E-15	68	60
L_polyphemus_abd-a_B	TRINITY_DN12193_c0_g1_i1.p1	0.603	58	23	0	2	59	216	273	7.799E-14	65	60
L_polyphemus_abd-a_B	TRINITY_DN4830_c0_g1_i5.p1	0.614	57	22	0	3	59	221	277	7.799E-14	65	60
L_polyphemus_abd-a_B	TRINITY_DN4830_c0_g1_i1.p1	0.614	57	22	0	3	59	524	580	7.799E-14	65	60
L_polyphemus_abd-a_B	TRINITY_DN4830_c0_g1_i6.p1	0.614	57	22	0	3	59	524	580	7.799E-14	65	60
L_polyphemus_abd-a_B	TRINITY_DN4830_c0_g1_i8.p1	0.614	57	22	0	3	59	524	580	7.799E-14	65	60
L_polyphemus_abd-a_B	TRINITY_DN6372_c0_g1_i1.p1	0.578	57	24	0	2	58	206	262	1.371E-12	61	60
L_polyphemus_abd-a_B	TRINITY_DN104894_c0_g1_i1.p1	0.466	60	32	0	1	60	136	195	6.286E-11	57	60
L_polyphemus_abd-a_B	TRINITY_DN8531_c0_g1_i1.p1	0.543	57	26	0	2	58	139	195	8.648E-11	56	60
L_polyphemus_abd-a_B	TRINITY_DN8531_c0_g1_i3.p1	0.543	57	26	0	2	58	139	195	8.648E-11	56	60
L_polyphemus_abd-a_B	TRINITY_DN293_c6_g1_i1.p1	0.500	58	29	0	1	58	280	337	2.252E-10	55	60
L_polyphemus_abd-a_B	TRINITY_DN293_c6_g1_i2.p1	0.500	58	29	0	1	58	280	337	2.252E-10	55	60
L_polyphemus_abd-a_B	TRINITY_DN10836_c0_g1_i1.p1	0.482	58	30	0	1	58	137	194	4.262E-10	54	60
L_polyphemus_abd-a_B	TRINITY_DN572_c1_g1_i2.p1	0.508	57	28	0	2	58	99	155	1.110E-09	53	60
L_polyphemus_abd-a_B	TRINITY_DN572_c1_g1_i1.p1	0.508	57	28	0	2	58	99	155	1.110E-09	53	60
L_polyphemus_abd-a_B	TRINITY_DN542_c3_g2_i1.p1	0.466	60	32	0	1	60	193	252	1.110E-09	53	60
L_polyphemus_abd-a_B	TRINITY_DN6954_c0_g1_i1.p1	0.440	59	32	0	1	59	185	243	1.110E-09	53	60
L_polyphemus_abd-a_B	TRINITY_DN6954_c0_g1_i2.p1	0.440	59	32	0	1	59	214	272	1.110E-09	53	60
L_polyphemus_abd-a_B	TRINITY_DN14039_c1_g1_i1.p1	0.482	58	30	0	2	59	210	267	5.479E-09	51	60
L_polyphemus_abd-a_B	TRINITY_DN7443_c0_g1_i2.p1	0.473	57	30	0	2	58	176	232	1.428E-08	50	60
L_polyphemus_abd-a_B	TRINITY_DN7443_c0_g1_i1.p1	0.473	57	30	0	2	58	176	232	1.428E-08	50	60
L_polyphemus_abd-a_B	TRINITY_DN1606_c0_g2_i1.p1	0.456	57	30	0	2	58	195	251	1.966E-08	49	60
L_polyphemus_abd-a_B	TRINITY_DN1606_c0_g1_i1.p1	0.456	57	30	0	2	58	204	260	1.966E-08	49	60
L_polyphemus_abd-a_B	TRINITY_DN25779_c1_g1_i1.p1	0.482	58	30	0	2	59	139	196	2.706E-08	49	60
L_polyphemus_abd-a_B	TRINITY_DN3687_c0_g1_i5.p1	0.416	60	34	0	1	60	231	290	2.706E-08	49	60
L_polyphemus_abd-a_B	TRINITY_DN3687_c0_g1_i1.p1	0.416	60	34	0	1	60	231	290	2.706E-08	49	60
L_polyphemus_abd-a_B	TRINITY_DN13317_c0_g1_i4.p1	0.456	57	30	0	2	58	155	211	3.724E-08	49	60
L_polyphemus_abd-a_B	TRINITY_DN13317_c0_g1_i2.p1	0.456	57	30	0	2	58	145	201	3.724E-08	49	60
L_polyphemus_abd-a_B	TRINITY_DN13317_c0_g1_i6.p1	0.456	57	30	0	2	58	145	201	3.724E-08	49	60
L_polyphemus_abd-a_B	TRINITY_DN13317_c0_g1_i1.p1	0.456	57	30	0	2	58	155	211	3.724E-08	49	60
L_polyphemus_abd-a_B	TRINITY_DN13317_c0_g1_i3.p1	0.456	57	30	0	2	58	155	211	3.724E-08	49	60
L_polyphemus_abd-a_B	TRINITY_DN10248_c0_g1_i1.p1	0.456	57	30	0	2	58	130	186	7.056E-08	48	60
L_polyphemus_abd-a_B	TRINITY_DN10248_c0_g1_i4.p1	0.456	57	30	0	2	58	130	186	7.056E-08	48	60
L_polyphemus_abd-a_B	TRINITY_DN2175_c0_g1_i1.p1	0.472	55	29	0	1	55	169	223	9.714E-08	48	60
L_polyphemus_abd-a_B	TRINITY_DN63142_c0_g1_i1.p1	0.423	59	33	0	1	59	38	96	1.337E-07	47	60
L_polyphemus_abd-a_B	TRINITY_DN13687_c0_g2_i1.p1	0.647	34	12	0	25	58	2	35	1.337E-07	47	60
L_polyphemus_abd-a_B	TRINITY_DN63142_c0_g1_i2.p1	0.423	59	33	0	1	59	170	228	1.337E-07	47	60
L_polyphemus_abd-a_B	TRINITY_DN63142_c0_g1_i5.p1	0.423	59	33	0	1	59	170	228	1.337E-07	47	60
L_polyphemus_abd-a_B	TRINITY_DN63142_c0_g1_i7.p1	0.423	59	33	0	1	59	170	228	1.337E-07	47	60
L_polyphemus_abd-a_B	TRINITY_DN1080_c0_g1_i1.p1	0.465	58	30	0	2	59	74	131	1.337E-07	47	60
L_polyphemus_abd-a_B	TRINITY_DN1080_c0_g2_i1.p1	0.465	58	30	0	2	59	74	131	1.337E-07	47	60
L_polyphemus_abd-a_B	TRINITY_DN1858_c0_g1_i1.p1	0.431	58	32	0	2	59	167	224	1.337E-07	47	60
L_polyphemus_abd-a_B	TRINITY_DN1858_c0_g1_i2.p1	0.431	58	32	0	2	59	167	224	1.337E-07	47	60
L_polyphemus_abd-a_B	TRINITY_DN1858_c0_g1_i3.p1	0.431	58	32	0	2	59	167	224	1.337E-07	47	60
L_polyphemus_abd-a_B	TRINITY_DN1858_c0_g1_i4.p1	0.431	58	32	0	2	59	167	224	1.337E-07	47	60
L_polyphemus_abd-a_B	TRINITY_DN1858_c0_g1_i5.p1	0.431	58	32	0	2	59	167	224	1.337E-07	47	60
L_polyphemus_abd-a_B	TRINITY_DN1858_c0_g1_i7.p1	0.431	58	32	0	2	59	167	224	1.337E-07	47	60
L_polyphemus_abd-a_B	TRINITY_DN1858_c0_g1_i8.p1	0.431	58	32	0	2	59	167	224	1.337E-07	47	60
L_polyphemus_abd-a_B	TRINITY_DN117107_c0_g1_i1.p1	0.448	58	31	0	2	59	149	206	1.841E-07	47	60
L_polyphemus_abd-a_B	TRINITY_DN17472_c0_g1_i1.p1	0.431	58	32	0	2	59	134	191	1.841E-07	47	60
L_polyphemus_abd-a_B	TRINITY_DN12654_c0_g1_i1.p1	0.431	58	32	0	2	59	47	104	2.535E-07	46	60
L_polyphemus_abd-a_B	TRINITY_DN4543_c0_g1_i2.p1	0.473	57	30	0	2	58	128	184	2.535E-07	46	60
L_polyphemus_abd-a_B	TRINITY_DN4543_c0_g1_i1.p1	0.473	57	30	0	2	58	128	184	2.535E-07	46	60
L_polyphemus_abd-a_B	TRINITY_DN4543_c0_g1_i3.p1	0.473	57	30	0	2	58	128	184	2.535E-07	46	60
L_polyphemus_abd-a_B	TRINITY_DN4830_c0_g1_i5.p2	0.547	42	19	0	17	58	1	42	2.535E-07	46	60
L_polyphemus_abd-a_B	TRINITY_DN30683_c0_g1_i1.p1	0.457	59	31	0	1	59	133	191	3.490E-07	46	60
L_polyphemus_abd-a_B	TRINITY_DN15178_c0_g1_i1.p1	0.413	58	33	0	2	59	50	107	4.805E-07	46	60
L_polyphemus_abd-a_B	TRINITY_DN1040_c1_g1_i1.p1	0.444	54	29	0	5	58	216	269	4.805E-07	46	60
L_polyphemus_abd-a_B	TRINITY_DN16048_c0_g2_i1.p1	0.440	59	32	0	2	60	24	82	6.615E-07	45	60
L_polyphemus_abd-a_B	TRINITY_DN643_c1_g1_i1.p1	0.413	58	33	0	1	58	204	261	6.615E-07	45	60
L_polyphemus_abd-a_B	TRINITY_DN643_c1_g1_i5.p1	0.413	58	33	0	1	58	204	261	6.615E-07	45	60
L_polyphemus_abd-a_B	TRINITY_DN643_c1_g1_i2.p1	0.413	58	33	0	1	58	253	310	6.615E-07	45	60
L_polyphemus_abd-a_B	TRINITY_DN643_c1_g1_i3.p1	0.413	58	33	0	1	58	253	310	6.615E-07	45	60
L_polyphemus_abd-a_B	TRINITY_DN5474_c0_g1_i1.p1	0.423	59	33	0	1	59	179	237	9.109E-07	45	60
L_polyphemus_abd-a_B	TRINITY_DN5474_c0_g1_i2.p1	0.423	59	33	0	1	59	179	237	9.109E-07	45	60
L_polyphemus_abd-a_B	TRINITY_DN6190_c0_g1_i1.p1	0.442	52	28	0	4	55	178	229	3.276E-06	43	60
L_polyphemus_abd-a_B	TRINITY_DN37349_c0_g1_i1.p1	0.438	57	31	0	2	58	99	155	4.512E-06	43	60
L_polyphemus_abd-a_B	TRINITY_DN37349_c0_g1_i4.p1	0.438	57	31	0	2	58	99	155	4.512E-06	43	60
L_polyphemus_abd-a_B	TRINITY_DN9628_c0_g1_i1.p1	0.438	57	30	0	2	55	219	275	4.512E-06	43	60
L_polyphemus_abd-a_B	TRINITY_DN3287_c1_g3_i1.p1	0.438	57	31	0	2	58	53	109	4.512E-06	43	60
L_polyphemus_abd-a_B	TRINITY_DN3287_c1_g3_i2.p1	0.438	57	31	0	2	58	53	109	4.512E-06	43	60
L_polyphemus_abd-a_B	TRINITY_DN9628_c0_g1_i3.p1	0.438	57	30	0	2	55	335	391	4.512E-06	43	60
L_polyphemus_abd-a_B	TRINITY_DN9628_c0_g1_i4.p1	0.438	57	30	0	2	55	335	391	4.512E-06	43	60
L_polyphemus_abd-a_B	TRINITY_DN8105_c2_g1_i1.p1	0.421	57	32	0	2	58	166	222	6.214E-06	42	60
L_polyphemus_abd-a_B	TRINITY_DN8105_c2_g1_i2.p1	0.421	57	32	0	2	58	166	222	6.214E-06	42	60
L_polyphemus_abd-a_B	TRINITY_DN608_c2_g1_i1.p1	0.389	59	35	0	1	59	165	223	8.560E-06	42	60
L_polyphemus_abd-a_B	TRINITY_DN608_c2_g1_i3.p1	0.389	59	35	0	1	59	165	223	8.560E-06	42	60
L_polyphemus_abd-a_B	TRINITY_DN119554_c0_g1_i1.p1	0.645	31	11	0	30	60	5	35	1.179E-05	42	60
L_polyphemus_abd-a_B	TRINITY_DN2788_c0_g1_i1.p1	0.406	59	34	0	1	59	187	245	1.179E-05	42	60
L_polyphemus_abd-a_B	TRINITY_DN33617_c0_g1_i1.p1	0.407	54	31	0	2	55	248	301	3.082E-05	40	60
L_polyphemus_abd-a_B	TRINITY_DN34902_c0_g1_i1.p1	0.385	57	34	0	2	58	49	105	4.247E-05	40	60
L_polyphemus_abd-a_B	TRINITY_DN5664_c1_g1_i1.p1	0.396	58	34	0	1	58	134	191	5.851E-05	40	60
L_polyphemus_abd-a_B	TRINITY_DN5664_c1_g1_i2.p1	0.396	58	34	0	1	58	134	191	5.851E-05	40	60
L_polyphemus_abd-a_B	TRINITY_DN2362_c0_g3_i1.p1	0.438	57	31	0	2	58	139	195	5.851E-05	40	60
L_polyphemus_abd-a_B	TRINITY_DN8236_c0_g1_i10.p1	0.388	54	32	0	2	55	228	281	5.851E-05	40	60
L_polyphemus_abd-a_B	TRINITY_DN8236_c0_g1_i4.p1	0.388	54	32	0	2	55	228	281	5.851E-05	40	60
L_polyphemus_abd-a_B	TRINITY_DN8236_c0_g1_i5.p1	0.388	54	32	0	2	55	228	281	5.851E-05	40	60
L_polyphemus_abd-a_B	TRINITY_DN8236_c0_g1_i6.p1	0.388	54	32	0	2	55	228	281	5.851E-05	40	60
L_polyphemus_abd-a_B	TRINITY_DN8236_c0_g1_i7.p1	0.388	54	32	0	2	55	228	281	5.851E-05	40	60
L_polyphemus_abd-a_B	TRINITY_DN8236_c0_g1_i8.p1	0.388	54	32	0	2	55	228	281	5.851E-05	40	60
L_polyphemus_abd-a_B	TRINITY_DN819_c0_g1_i10.p1	0.403	57	33	0	3	59	252	308	8.062E-05	39	60
L_polyphemus_abd-a_B	TRINITY_DN8142_c0_g1_i1.p1	0.372	59	36	0	2	60	150	208	8.062E-05	39	60
L_polyphemus_abd-a_B	TRINITY_DN819_c0_g1_i8.p1	0.403	57	33	0	3	59	255	311	8.062E-05	39	60
L_polyphemus_abd-a_B	TRINITY_DN819_c0_g1_i11.p1	0.403	57	33	0	3	59	260	316	8.062E-05	39	60
L_polyphemus_abd-a_B	TRINITY_DN819_c0_g1_i9.p1	0.385	57	34	0	3	59	243	299	8.062E-05	39	60
L_polyphemus_abd-a_B	TRINITY_DN819_c0_g1_i6.p1	0.385	57	34	0	3	59	246	302	8.062E-05	39	60
L_polyphemus_abd-a_B	TRINITY_DN819_c0_g1_i4.p1	0.385	57	34	0	3	59	251	307	8.062E-05	39	60
L_polyphemus_abd-a_B	TRINITY_DN1155_c0_g1_i5.p1	0.413	58	33	0	1	58	208	265	2.109E-04	38	60
L_polyphemus_abd-a_B	TRINITY_DN1155_c0_g1_i4.p1	0.413	58	33	0	1	58	208	265	2.109E-04	38	60
L_polyphemus_abd-a_B	TRINITY_DN1155_c0_g1_i1.p1	0.413	58	33	0	1	58	209	266	2.109E-04	38	60
L_polyphemus_abd-a_B	TRINITY_DN1155_c0_g1_i3.p1	0.413	58	33	0	1	58	209	266	2.109E-04	38	60
L_polyphemus_abd-a_B	TRINITY_DN1155_c0_g1_i7.p1	0.413	58	33	0	1	58	209	266	2.109E-04	38	60
L_polyphemus_abd-a_B	TRINITY_DN8637_c1_g2_i1.p1	0.403	57	33	0	2	58	101	157	5.522E-04	37	60
L_polyphemus_abd-a_A2	TRINITY_DN1259_c5_g1_i1.p1	0.950	60	3	0	1	60	172	231	6.651E-32	117	60
L_polyphemus_abd-a_A2	TRINITY_DN572_c0_g1_i2.p1	0.915	59	5	0	1	59	198	256	5.633E-30	111	60
L_polyphemus_abd-a_A2	TRINITY_DN572_c0_g1_i3.p1	0.915	59	5	0	1	59	198	256	5.633E-30	111	60
L_polyphemus_abd-a_A2	TRINITY_DN5963_c1_g1_i1.p1	0.862	58	8	0	2	59	217	274	6.045E-27	102	60
L_polyphemus_abd-a_A2	TRINITY_DN5963_c1_g1_i3.p1	0.862	58	8	0	2	59	217	274	6.045E-27	102	60
L_polyphemus_abd-a_A2	TRINITY_DN5963_c1_g1_i4.p1	0.862	58	8	0	2	59	217	274	6.045E-27	102	60
L_polyphemus_abd-a_A2	TRINITY_DN5963_c1_g1_i5.p1	0.862	58	8	0	2	59	217	274	6.045E-27	102	60
L_polyphemus_abd-a_A2	TRINITY_DN5963_c1_g1_i7.p1	0.862	58	8	0	2	59	218	275	6.045E-27	102	60
L_polyphemus_abd-a_A2	TRINITY_DN5963_c1_g1_i8.p1	0.862	58	8	0	2	59	218	275	6.045E-27	102	60
L_polyphemus_abd-a_A2	TRINITY_DN9432_c1_g1_i5.p1	0.879	58	7	0	2	59	228	285	8.302E-27	102	60
L_polyphemus_abd-a_A2	TRINITY_DN9432_c1_g1_i6.p1	0.879	58	7	0	2	59	228	285	8.302E-27	102	60
L_polyphemus_abd-a_A2	TRINITY_DN9432_c1_g1_i7.p1	0.879	58	7	0	2	59	228	285	8.302E-27	102	60
L_polyphemus_abd-a_A2	TRINITY_DN9432_c1_g1_i4.p1	0.879	58	7	0	2	59	228	285	8.302E-27	102	60
L_polyphemus_abd-a_A2	TRINITY_DN103119_c0_g1_i1.p1	0.810	58	11	0	2	59	208	265	1.331E-24	96	60
L_polyphemus_abd-a_A2	TRINITY_DN3672_c0_g3_i1.p1	0.689	58	18	0	2	59	192	249	1.138E-18	79	60
L_polyphemus_abd-a_A2	TRINITY_DN4367_c0_g1_i1.p1	0.689	58	18	0	2	59	107	164	4.058E-18	77	60
L_polyphemus_abd-a_A2	TRINITY_DN2648_c0_g1_i1.p1	0.684	57	18	0	4	60	311	367	1.448E-17	76	60
L_polyphemus_abd-a_A2	TRINITY_DN29954_c0_g2_i1.p1	0.631	57	21	0	2	58	269	325	1.341E-16	73	60
L_polyphemus_abd-a_A2	TRINITY_DN90697_c0_g1_i1.p1	0.583	60	25	0	1	60	232	291	6.108E-15	68	60
L_polyphemus_abd-a_A2	TRINITY_DN12193_c0_g1_i1.p1	0.603	58	23	0	2	59	216	273	7.799E-14	65	60
L_polyphemus_abd-a_A2	TRINITY_DN4830_c0_g1_i5.p1	0.614	57	22	0	3	59	221	277	7.799E-14	65	60
L_polyphemus_abd-a_A2	TRINITY_DN4830_c0_g1_i1.p1	0.614	57	22	0	3	59	524	580	7.799E-14	65	60
L_polyphemus_abd-a_A2	TRINITY_DN4830_c0_g1_i6.p1	0.614	57	22	0	3	59	524	580	7.799E-14	65	60
L_polyphemus_abd-a_A2	TRINITY_DN4830_c0_g1_i8.p1	0.614	57	22	0	3	59	524	580	7.799E-14	65	60
L_polyphemus_abd-a_A2	TRINITY_DN6372_c0_g1_i1.p1	0.578	57	24	0	2	58	206	262	1.371E-12	61	60
L_polyphemus_abd-a_A2	TRINITY_DN104894_c0_g1_i1.p1	0.466	60	32	0	1	60	136	195	6.286E-11	57	60
L_polyphemus_abd-a_A2	TRINITY_DN8531_c0_g1_i1.p1	0.543	57	26	0	2	58	139	195	8.648E-11	56	60
L_polyphemus_abd-a_A2	TRINITY_DN8531_c0_g1_i3.p1	0.543	57	26	0	2	58	139	195	8.648E-11	56	60
L_polyphemus_abd-a_A2	TRINITY_DN293_c6_g1_i1.p1	0.500	58	29	0	1	58	280	337	2.252E-10	55	60
L_polyphemus_abd-a_A2	TRINITY_DN293_c6_g1_i2.p1	0.500	58	29	0	1	58	280	337	2.252E-10	55	60
L_polyphemus_abd-a_A2	TRINITY_DN10836_c0_g1_i1.p1	0.482	58	30	0	1	58	137	194	4.262E-10	54	60
L_polyphemus_abd-a_A2	TRINITY_DN572_c1_g1_i2.p1	0.508	57	28	0	2	58	99	155	1.110E-09	53	60
L_polyphemus_abd-a_A2	TRINITY_DN572_c1_g1_i1.p1	0.508	57	28	0	2	58	99	155	1.110E-09	53	60
L_polyphemus_abd-a_A2	TRINITY_DN542_c3_g2_i1.p1	0.466	60	32	0	1	60	193	252	1.110E-09	53	60
L_polyphemus_abd-a_A2	TRINITY_DN6954_c0_g1_i1.p1	0.440	59	32	0	1	59	185	243	1.110E-09	53	60
L_polyphemus_abd-a_A2	TRINITY_DN6954_c0_g1_i2.p1	0.440	59	32	0	1	59	214	272	1.110E-09	53	60
L_polyphemus_abd-a_A2	TRINITY_DN14039_c1_g1_i1.p1	0.482	58	30	0	2	59	210	267	5.479E-09	51	60
L_polyphemus_abd-a_A2	TRINITY_DN7443_c0_g1_i2.p1	0.473	57	30	0	2	58	176	232	1.428E-08	50	60
L_polyphemus_abd-a_A2	TRINITY_DN7443_c0_g1_i1.p1	0.473	57	30	0	2	58	176	232	1.428E-08	50	60
L_polyphemus_abd-a_A2	TRINITY_DN1606_c0_g2_i1.p1	0.456	57	30	0	2	58	195	251	1.966E-08	49	60
L_polyphemus_abd-a_A2	TRINITY_DN1606_c0_g1_i1.p1	0.456	57	30	0	2	58	204	260	1.966E-08	49	60
L_polyphemus_abd-a_A2	TRINITY_DN25779_c1_g1_i1.p1	0.482	58	30	0	2	59	139	196	2.706E-08	49	60
L_polyphemus_abd-a_A2	TRINITY_DN3687_c0_g1_i5.p1	0.416	60	34	0	1	60	231	290	2.706E-08	49	60
L_polyphemus_abd-a_A2	TRINITY_DN3687_c0_g1_i1.p1	0.416	60	34	0	1	60	231	290	2.706E-08	49	60
L_polyphemus_abd-a_A2	TRINITY_DN13317_c0_g1_i4.p1	0.456	57	30	0	2	58	155	211	3.724E-08	49	60
L_polyphemus_abd-a_A2	TRINITY_DN13317_c0_g1_i2.p1	0.456	57	30	0	2	58	145	201	3.724E-08	49	60
L_polyphemus_abd-a_A2	TRINITY_DN13317_c0_g1_i6.p1	0.456	57	30	0	2	58	145	201	3.724E-08	49	60
L_polyphemus_abd-a_A2	TRINITY_DN13317_c0_g1_i1.p1	0.456	57	30	0	2	58	155	211	3.724E-08	49	60
L_polyphemus_abd-a_A2	TRINITY_DN13317_c0_g1_i3.p1	0.456	57	30	0	2	58	155	211	3.724E-08	49	60
L_polyphemus_abd-a_A2	TRINITY_DN10248_c0_g1_i1.p1	0.456	57	30	0	2	58	130	186	7.056E-08	48	60
L_polyphemus_abd-a_A2	TRINITY_DN10248_c0_g1_i4.p1	0.456	57	30	0	2	58	130	186	7.056E-08	48	60
L_polyphemus_abd-a_A2	TRINITY_DN2175_c0_g1_i1.p1	0.472	55	29	0	1	55	169	223	9.714E-08	48	60
L_polyphemus_abd-a_A2	TRINITY_DN63142_c0_g1_i1.p1	0.423	59	33	0	1	59	38	96	1.337E-07	47	60
L_polyphemus_abd-a_A2	TRINITY_DN13687_c0_g2_i1.p1	0.647	34	12	0	25	58	2	35	1.337E-07	47	60
L_polyphemus_abd-a_A2	TRINITY_DN63142_c0_g1_i2.p1	0.423	59	33	0	1	59	170	228	1.337E-07	47	60
L_polyphemus_abd-a_A2	TRINITY_DN63142_c0_g1_i5.p1	0.423	59	33	0	1	59	170	228	1.337E-07	47	60
L_polyphemus_abd-a_A2	TRINITY_DN63142_c0_g1_i7.p1	0.423	59	33	0	1	59	170	228	1.337E-07	47	60
L_polyphemus_abd-a_A2	TRINITY_DN1080_c0_g1_i1.p1	0.465	58	30	0	2	59	74	131	1.337E-07	47	60
L_polyphemus_abd-a_A2	TRINITY_DN1080_c0_g2_i1.p1	0.465	58	30	0	2	59	74	131	1.337E-07	47	60
L_polyphemus_abd-a_A2	TRINITY_DN1858_c0_g1_i1.p1	0.431	58	32	0	2	59	167	224	1.337E-07	47	60
L_polyphemus_abd-a_A2	TRINITY_DN1858_c0_g1_i2.p1	0.431	58	32	0	2	59	167	224	1.337E-07	47	60
L_polyphemus_abd-a_A2	TRINITY_DN1858_c0_g1_i3.p1	0.431	58	32	0	2	59	167	224	1.337E-07	47	60
L_polyphemus_abd-a_A2	TRINITY_DN1858_c0_g1_i4.p1	0.431	58	32	0	2	59	167	224	1.337E-07	47	60
L_polyphemus_abd-a_A2	TRINITY_DN1858_c0_g1_i5.p1	0.431	58	32	0	2	59	167	224	1.337E-07	47	60
L_polyphemus_abd-a_A2	TRINITY_DN1858_c0_g1_i7.p1	0.431	58	32	0	2	59	167	224	1.337E-07	47	60
L_polyphemus_abd-a_A2	TRINITY_DN1858_c0_g1_i8.p1	0.431	58	32	0	2	59	167	224	1.337E-07	47	60
L_polyphemus_abd-a_A2	TRINITY_DN117107_c0_g1_i1.p1	0.448	58	31	0	2	59	149	206	1.841E-07	47	60
L_polyphemus_abd-a_A2	TRINITY_DN17472_c0_g1_i1.p1	0.431	58	32	0	2	59	134	191	1.841E-07	47	60
L_polyphemus_abd-a_A2	TRINITY_DN12654_c0_g1_i1.p1	0.431	58	32	0	2	59	47	104	2.535E-07	46	60
L_polyphemus_abd-a_A2	TRINITY_DN4543_c0_g1_i2.p1	0.473	57	30	0	2	58	128	184	2.535E-07	46	60
L_polyphemus_abd-a_A2	TRINITY_DN4543_c0_g1_i1.p1	0.473	57	30	0	2	58	128	184	2.535E-07	46	60
L_polyphemus_abd-a_A2	TRINITY_DN4543_c0_g1_i3.p1	0.473	57	30	0	2	58	128	184	2.535E-07	46	60
L_polyphemus_abd-a_A2	TRINITY_DN4830_c0_g1_i5.p2	0.547	42	19	0	17	58	1	42	2.535E-07	46	60
L_polyphemus_abd-a_A2	TRINITY_DN30683_c0_g1_i1.p1	0.457	59	31	0	1	59	133	191	3.490E-07	46	60
L_polyphemus_abd-a_A2	TRINITY_DN15178_c0_g1_i1.p1	0.413	58	33	0	2	59	50	107	4.805E-07	46	60
L_polyphemus_abd-a_A2	TRINITY_DN1040_c1_g1_i1.p1	0.444	54	29	0	5	58	216	269	4.805E-07	46	60
L_polyphemus_abd-a_A2	TRINITY_DN16048_c0_g2_i1.p1	0.440	59	32	0	2	60	24	82	6.615E-07	45	60
L_polyphemus_abd-a_A2	TRINITY_DN643_c1_g1_i1.p1	0.413	58	33	0	1	58	204	261	6.615E-07	45	60
L_polyphemus_abd-a_A2	TRINITY_DN643_c1_g1_i5.p1	0.413	58	33	0	1	58	204	261	6.615E-07	45	60
L_polyphemus_abd-a_A2	TRINITY_DN643_c1_g1_i2.p1	0.413	58	33	0	1	58	253	310	6.615E-07	45	60
L_polyphemus_abd-a_A2	TRINITY_DN643_c1_g1_i3.p1	0.413	58	33	0	1	58	253	310	6.615E-07	45	60
L_polyphemus_abd-a_A2	TRINITY_DN5474_c0_g1_i1.p1	0.423	59	33	0	1	59	179	237	9.109E-07	45	60
L_polyphemus_abd-a_A2	TRINITY_DN5474_c0_g1_i2.p1	0.423	59	33	0	1	59	179	237	9.109E-07	45	60
L_polyphemus_abd-a_A2	TRINITY_DN6190_c0_g1_i1.p1	0.442	52	28	0	4	55	178	229	3.276E-06	43	60
L_polyphemus_abd-a_A2	TRINITY_DN37349_c0_g1_i1.p1	0.438	57	31	0	2	58	99	155	4.512E-06	43	60
L_polyphemus_abd-a_A2	TRINITY_DN37349_c0_g1_i4.p1	0.438	57	31	0	2	58	99	155	4.512E-06	43	60
L_polyphemus_abd-a_A2	TRINITY_DN9628_c0_g1_i1.p1	0.438	57	30	0	2	55	219	275	4.512E-06	43	60
L_polyphemus_abd-a_A2	TRINITY_DN3287_c1_g3_i1.p1	0.438	57	31	0	2	58	53	109	4.512E-06	43	60
L_polyphemus_abd-a_A2	TRINITY_DN3287_c1_g3_i2.p1	0.438	57	31	0	2	58	53	109	4.512E-06	43	60
L_polyphemus_abd-a_A2	TRINITY_DN9628_c0_g1_i3.p1	0.438	57	30	0	2	55	335	391	4.512E-06	43	60
L_polyphemus_abd-a_A2	TRINITY_DN9628_c0_g1_i4.p1	0.438	57	30	0	2	55	335	391	4.512E-06	43	60
L_polyphemus_abd-a_A2	TRINITY_DN8105_c2_g1_i1.p1	0.421	57	32	0	2	58	166	222	6.214E-06	42	60
L_polyphemus_abd-a_A2	TRINITY_DN8105_c2_g1_i2.p1	0.421	57	32	0	2	58	166	222	6.214E-06	42	60
L_polyphemus_abd-a_A2	TRINITY_DN608_c2_g1_i1.p1	0.389	59	35	0	1	59	165	223	8.560E-06	42	60
L_polyphemus_abd-a_A2	TRINITY_DN608_c2_g1_i3.p1	0.389	59	35	0	1	59	165	223	8.560E-06	42	60
L_polyphemus_abd-a_A2	TRINITY_DN119554_c0_g1_i1.p1	0.645	31	11	0	30	60	5	35	1.179E-05	42	60
L_polyphemus_abd-a_A2	TRINITY_DN2788_c0_g1_i1.p1	0.406	59	34	0	1	59	187	245	1.179E-05	42	60
L_polyphemus_abd-a_A2	TRINITY_DN33617_c0_g1_i1.p1	0.407	54	31	0	2	55	248	301	3.082E-05	40	60
L_polyphemus_abd-a_A2	TRINITY_DN34902_c0_g1_i1.p1	0.385	57	34	0	2	58	49	105	4.247E-05	40	60
L_polyphemus_abd-a_A2	TRINITY_DN5664_c1_g1_i1.p1	0.396	58	34	0	1	58	134	191	5.851E-05	40	60
L_polyphemus_abd-a_A2	TRINITY_DN5664_c1_g1_i2.p1	0.396	58	34	0	1	58	134	191	5.851E-05	40	60
L_polyphemus_abd-a_A2	TRINITY_DN2362_c0_g3_i1.p1	0.438	57	31	0	2	58	139	195	5.851E-05	40	60
L_polyphemus_abd-a_A2	TRINITY_DN8236_c0_g1_i10.p1	0.388	54	32	0	2	55	228	281	5.851E-05	40	60
L_polyphemus_abd-a_A2	TRINITY_DN8236_c0_g1_i4.p1	0.388	54	32	0	2	55	228	281	5.851E-05	40	60
L_polyphemus_abd-a_A2	TRINITY_DN8236_c0_g1_i5.p1	0.388	54	32	0	2	55	228	281	5.851E-05	40	60
L_polyphemus_abd-a_A2	TRINITY_DN8236_c0_g1_i6.p1	0.388	54	32	0	2	55	228	281	5.851E-05	40	60
L_polyphemus_abd-a_A2	TRINITY_DN8236_c0_g1_i7.p1	0.388	54	32	0	2	55	228	281	5.851E-05	40	60
L_polyphemus_abd-a_A2	TRINITY_DN8236_c0_g1_i8.p1	0.388	54	32	0	2	55	228	281	5.851E-05	40	60
L_polyphemus_abd-a_A2	TRINITY_DN819_c0_g1_i10.p1	0.403	57	33	0	3	59	252	308	8.062E-05	39	60
L_polyphemus_abd-a_A2	TRINITY_DN8142_c0_g1_i1.p1	0.372	59	36	0	2	60	150	208	8.062E-05	39	60
L_polyphemus_abd-a_A2	TRINITY_DN819_c0_g1_i8.p1	0.403	57	33	0	3	59	255	311	8.062E-05	39	60
L_polyphemus_abd-a_A2	TRINITY_DN819_c0_g1_i11.p1	0.403	57	33	0	3	59	260	316	8.062E-05	39	60
L_polyphemus_abd-a_A2	TRINITY_DN819_c0_g1_i9.p1	0.385	57	34	0	3	59	243	299	8.062E-05	39	60
L_polyphemus_abd-a_A2	TRINITY_DN819_c0_g1_i6.p1	0.385	57	34	0	3	59	246	302	8.062E-05	39	60
L_polyphemus_abd-a_A2	TRINITY_DN819_c0_g1_i4.p1	0.385	57	34	0	3	59	251	307	8.062E-05	39	60
L_polyphemus_abd-a_A2	TRINITY_DN1155_c0_g1_i5.p1	0.413	58	33	0	1	58	208	265	2.109E-04	38	60
L_polyphemus_abd-a_A2	TRINITY_DN1155_c0_g1_i4.p1	0.413	58	33	0	1	58	208	265	2.109E-04	38	60
L_polyphemus_abd-a_A2	TRINITY_DN1155_c0_g1_i1.p1	0.413	58	33	0	1	58	209	266	2.109E-04	38	60
L_polyphemus_abd-a_A2	TRINITY_DN1155_c0_g1_i3.p1	0.413	58	33	0	1	58	209	266	2.109E-04	38	60
L_polyphemus_abd-a_A2	TRINITY_DN1155_c0_g1_i7.p1	0.413	58	33	0	1	58	209	266	2.109E-04	38	60
L_polyphemus_abd-a_A2	TRINITY_DN8637_c1_g2_i1.p1	0.403	57	33	0	2	58	101	157	5.522E-04	37	60
C_rotundicauda_abd-a_B	TRINITY_DN1259_c5_g1_i1.p1	0.950	60	3	0	1	60	172	231	6.651E-32	117	60
C_rotundicauda_abd-a_B	TRINITY_DN572_c0_g1_i2.p1	0.915	59	5	0	1	59	198	256	5.633E-30	111	60
C_rotundicauda_abd-a_B	TRINITY_DN572_c0_g1_i3.p1	0.915	59	5	0	1	59	198	256	5.633E-30	111	60
C_rotundicauda_abd-a_B	TRINITY_DN5963_c1_g1_i1.p1	0.862	58	8	0	2	59	217	274	6.045E-27	102	60
C_rotundicauda_abd-a_B	TRINITY_DN5963_c1_g1_i3.p1	0.862	58	8	0	2	59	217	274	6.045E-27	102	60
C_rotundicauda_abd-a_B	TRINITY_DN5963_c1_g1_i4.p1	0.862	58	8	0	2	59	217	274	6.045E-27	102	60
C_rotundicauda_abd-a_B	TRINITY_DN5963_c1_g1_i5.p1	0.862	58	8	0	2	59	217	274	6.045E-27	102	60
C_rotundicauda_abd-a_B	TRINITY_DN5963_c1_g1_i7.p1	0.862	58	8	0	2	59	218	275	6.045E-27	102	60
C_rotundicauda_abd-a_B	TRINITY_DN5963_c1_g1_i8.p1	0.862	58	8	0	2	59	218	275	6.045E-27	102	60
C_rotundicauda_abd-a_B	TRINITY_DN9432_c1_g1_i5.p1	0.879	58	7	0	2	59	228	285	8.302E-27	102	60
C_rotundicauda_abd-a_B	TRINITY_DN9432_c1_g1_i6.p1	0.879	58	7	0	2	59	228	285	8.302E-27	102	60
C_rotundicauda_abd-a_B	TRINITY_DN9432_c1_g1_i7.p1	0.879	58	7	0	2	59	228	285	8.302E-27	102	60
C_rotundicauda_abd-a_B	TRINITY_DN9432_c1_g1_i4.p1	0.879	58	7	0	2	59	228	285	8.302E-27	102	60
C_rotundicauda_abd-a_B	TRINITY_DN103119_c0_g1_i1.p1	0.810	58	11	0	2	59	208	265	1.331E-24	96	60
C_rotundicauda_abd-a_B	TRINITY_DN3672_c0_g3_i1.p1	0.689	58	18	0	2	59	192	249	1.138E-18	79	60
C_rotundicauda_abd-a_B	TRINITY_DN4367_c0_g1_i1.p1	0.689	58	18	0	2	59	107	164	4.058E-18	77	60
C_rotundicauda_abd-a_B	TRINITY_DN2648_c0_g1_i1.p1	0.684	57	18	0	4	60	311	367	1.448E-17	76	60
C_rotundicauda_abd-a_B	TRINITY_DN29954_c0_g2_i1.p1	0.631	57	21	0	2	58	269	325	1.341E-16	73	60
C_rotundicauda_abd-a_B	TRINITY_DN90697_c0_g1_i1.p1	0.583	60	25	0	1	60	232	291	6.108E-15	68	60
C_rotundicauda_abd-a_B	TRINITY_DN12193_c0_g1_i1.p1	0.603	58	23	0	2	59	216	273	7.799E-14	65	60
C_rotundicauda_abd-a_B	TRINITY_DN4830_c0_g1_i5.p1	0.614	57	22	0	3	59	221	277	7.799E-14	65	60
C_rotundicauda_abd-a_B	TRINITY_DN4830_c0_g1_i1.p1	0.614	57	22	0	3	59	524	580	7.799E-14	65	60
C_rotundicauda_abd-a_B	TRINITY_DN4830_c0_g1_i6.p1	0.614	57	22	0	3	59	524	580	7.799E-14	65	60
C_rotundicauda_abd-a_B	TRINITY_DN4830_c0_g1_i8.p1	0.614	57	22	0	3	59	524	580	7.799E-14	65	60
C_rotundicauda_abd-a_B	TRINITY_DN6372_c0_g1_i1.p1	0.578	57	24	0	2	58	206	262	1.371E-12	61	60
C_rotundicauda_abd-a_B	TRINITY_DN104894_c0_g1_i1.p1	0.466	60	32	0	1	60	136	195	6.286E-11	57	60
C_rotundicauda_abd-a_B	TRINITY_DN8531_c0_g1_i1.p1	0.543	57	26	0	2	58	139	195	8.648E-11	56	60
C_rotundicauda_abd-a_B	TRINITY_DN8531_c0_g1_i3.p1	0.543	57	26	0	2	58	139	195	8.648E-11	56	60
C_rotundicauda_abd-a_B	TRINITY_DN293_c6_g1_i1.p1	0.500	58	29	0	1	58	280	337	2.252E-10	55	60
C_rotundicauda_abd-a_B	TRINITY_DN293_c6_g1_i2.p1	0.500	58	29	0	1	58	280	337	2.252E-10	55	60
C_rotundicauda_abd-a_B	TRINITY_DN10836_c0_g1_i1.p1	0.482	58	30	0	1	58	137	194	4.262E-10	54	60
C_rotundicauda_abd-a_B	TRINITY_DN572_c1_g1_i2.p1	0.508	57	28	0	2	58	99	155	1.110E-09	53	60
C_rotundicauda_abd-a_B	TRINITY_DN572_c1_g1_i1.p1	0.508	57	28	0	2	58	99	155	1.110E-09	53	60
C_rotundicauda_abd-a_B	TRINITY_DN542_c3_g2_i1.p1	0.466	60	32	0	1	60	193	252	1.110E-09	53	60
C_rotundicauda_abd-a_B	TRINITY_DN6954_c0_g1_i1.p1	0.440	59	32	0	1	59	185	243	1.110E-09	53	60
C_rotundicauda_abd-a_B	TRINITY_DN6954_c0_g1_i2.p1	0.440	59	32	0	1	59	214	272	1.110E-09	53	60
C_rotundicauda_abd-a_B	TRINITY_DN14039_c1_g1_i1.p1	0.482	58	30	0	2	59	210	267	5.479E-09	51	60
C_rotundicauda_abd-a_B	TRINITY_DN7443_c0_g1_i2.p1	0.473	57	30	0	2	58	176	232	1.428E-08	50	60
C_rotundicauda_abd-a_B	TRINITY_DN7443_c0_g1_i1.p1	0.473	57	30	0	2	58	176	232	1.428E-08	50	60
C_rotundicauda_abd-a_B	TRINITY_DN1606_c0_g2_i1.p1	0.456	57	30	0	2	58	195	251	1.966E-08	49	60
C_rotundicauda_abd-a_B	TRINITY_DN1606_c0_g1_i1.p1	0.456	57	30	0	2	58	204	260	1.966E-08	49	60
C_rotundicauda_abd-a_B	TRINITY_DN25779_c1_g1_i1.p1	0.482	58	30	0	2	59	139	196	2.706E-08	49	60
C_rotundicauda_abd-a_B	TRINITY_DN3687_c0_g1_i5.p1	0.416	60	34	0	1	60	231	290	2.706E-08	49	60
C_rotundicauda_abd-a_B	TRINITY_DN3687_c0_g1_i1.p1	0.416	60	34	0	1	60	231	290	2.706E-08	49	60
C_rotundicauda_abd-a_B	TRINITY_DN13317_c0_g1_i4.p1	0.456	57	30	0	2	58	155	211	3.724E-08	49	60
C_rotundicauda_abd-a_B	TRINITY_DN13317_c0_g1_i2.p1	0.456	57	30	0	2	58	145	201	3.724E-08	49	60
C_rotundicauda_abd-a_B	TRINITY_DN13317_c0_g1_i6.p1	0.456	57	30	0	2	58	145	201	3.724E-08	49	60
C_rotundicauda_abd-a_B	TRINITY_DN13317_c0_g1_i1.p1	0.456	57	30	0	2	58	155	211	3.724E-08	49	60
C_rotundicauda_abd-a_B	TRINITY_DN13317_c0_g1_i3.p1	0.456	57	30	0	2	58	155	211	3.724E-08	49	60
C_rotundicauda_abd-a_B	TRINITY_DN10248_c0_g1_i1.p1	0.456	57	30	0	2	58	130	186	7.056E-08	48	60
C_rotundicauda_abd-a_B	TRINITY_DN10248_c0_g1_i4.p1	0.456	57	30	0	2	58	130	186	7.056E-08	48	60
C_rotundicauda_abd-a_B	TRINITY_DN2175_c0_g1_i1.p1	0.472	55	29	0	1	55	169	223	9.714E-08	48	60
C_rotundicauda_abd-a_B	TRINITY_DN63142_c0_g1_i1.p1	0.423	59	33	0	1	59	38	96	1.337E-07	47	60
C_rotundicauda_abd-a_B	TRINITY_DN13687_c0_g2_i1.p1	0.647	34	12	0	25	58	2	35	1.337E-07	47	60
C_rotundicauda_abd-a_B	TRINITY_DN63142_c0_g1_i2.p1	0.423	59	33	0	1	59	170	228	1.337E-07	47	60
C_rotundicauda_abd-a_B	TRINITY_DN63142_c0_g1_i5.p1	0.423	59	33	0	1	59	170	228	1.337E-07	47	60
C_rotundicauda_abd-a_B	TRINITY_DN63142_c0_g1_i7.p1	0.423	59	33	0	1	59	170	228	1.337E-07	47	60
C_rotundicauda_abd-a_B	TRINITY_DN1080_c0_g1_i1.p1	0.465	58	30	0	2	59	74	131	1.337E-07	47	60
C_rotundicauda_abd-a_B	TRINITY_DN1080_c0_g2_i1.p1	0.465	58	30	0	2	59	74	131	1.337E-07	47	60
C_rotundicauda_abd-a_B	TRINITY_DN1858_c0_g1_i1.p1	0.431	58	32	0	2	59	167	224	1.337E-07	47	60
C_rotundicauda_abd-a_B	TRINITY_DN1858_c0_g1_i2.p1	0.431	58	32	0	2	59	167	224	1.337E-07	47	60
C_rotundicauda_abd-a_B	TRINITY_DN1858_c0_g1_i3.p1	0.431	58	32	0	2	59	167	224	1.337E-07	47	60
C_rotundicauda_abd-a_B	TRINITY_DN1858_c0_g1_i4.p1	0.431	58	32	0	2	59	167	224	1.337E-07	47	60
C_rotundicauda_abd-a_B	TRINITY_DN1858_c0_g1_i5.p1	0.431	58	32	0	2	59	167	224	1.337E-07	47	60
C_rotundicauda_abd-a_B	TRINITY_DN1858_c0_g1_i7.p1	0.431	58	32	0	2	59	167	224	1.337E-07	47	60
C_rotundicauda_abd-a_B	TRINITY_DN1858_c0_g1_i8.p1	0.431	58	32	0	2	59	167	224	1.337E-07	47	60
C_rotundicauda_abd-a_B	TRINITY_DN117107_c0_g1_i1.p1	0.448	58	31	0	2	59	149	206	1.841E-07	47	60
C_rotundicauda_abd-a_B	TRINITY_DN17472_c0_g1_i1.p1	0.431	58	32	0	2	59	134	191	1.841E-07	47	60
C_rotundicauda_abd-a_B	TRINITY_DN12654_c0_g1_i1.p1	0.431	58	32	0	2	59	47	104	2.535E-07	46	60
C_rotundicauda_abd-a_B	TRINITY_DN4543_c0_g1_i2.p1	0.473	57	30	0	2	58	128	184	2.535E-07	46	60
C_rotundicauda_abd-a_B	TRINITY_DN4543_c0_g1_i1.p1	0.473	57	30	0	2	58	128	184	2.535E-07	46	60
C_rotundicauda_abd-a_B	TRINITY_DN4543_c0_g1_i3.p1	0.473	57	30	0	2	58	128	184	2.535E-07	46	60
C_rotundicauda_abd-a_B	TRINITY_DN4830_c0_g1_i5.p2	0.547	42	19	0	17	58	1	42	2.535E-07	46	60
C_rotundicauda_abd-a_B	TRINITY_DN30683_c0_g1_i1.p1	0.457	59	31	0	1	59	133	191	3.490E-07	46	60
C_rotundicauda_abd-a_B	TRINITY_DN15178_c0_g1_i1.p1	0.413	58	33	0	2	59	50	107	4.805E-07	46	60
C_rotundicauda_abd-a_B	TRINITY_DN1040_c1_g1_i1.p1	0.444	54	29	0	5	58	216	269	4.805E-07	46	60
C_rotundicauda_abd-a_B	TRINITY_DN16048_c0_g2_i1.p1	0.440	59	32	0	2	60	24	82	6.615E-07	45	60
C_rotundicauda_abd-a_B	TRINITY_DN643_c1_g1_i1.p1	0.413	58	33	0	1	58	204	261	6.615E-07	45	60
C_rotundicauda_abd-a_B	TRINITY_DN643_c1_g1_i5.p1	0.413	58	33	0	1	58	204	261	6.615E-07	45	60
C_rotundicauda_abd-a_B	TRINITY_DN643_c1_g1_i2.p1	0.413	58	33	0	1	58	253	310	6.615E-07	45	60
C_rotundicauda_abd-a_B	TRINITY_DN643_c1_g1_i3.p1	0.413	58	33	0	1	58	253	310	6.615E-07	45	60
C_rotundicauda_abd-a_B	TRINITY_DN5474_c0_g1_i1.p1	0.423	59	33	0	1	59	179	237	9.109E-07	45	60
C_rotundicauda_abd-a_B	TRINITY_DN5474_c0_g1_i2.p1	0.423	59	33	0	1	59	179	237	9.109E-07	45	60
C_rotundicauda_abd-a_B	TRINITY_DN6190_c0_g1_i1.p1	0.442	52	28	0	4	55	178	229	3.276E-06	43	60
C_rotundicauda_abd-a_B	TRINITY_DN37349_c0_g1_i1.p1	0.438	57	31	0	2	58	99	155	4.512E-06	43	60
C_rotundicauda_abd-a_B	TRINITY_DN37349_c0_g1_i4.p1	0.438	57	31	0	2	58	99	155	4.512E-06	43	60
C_rotundicauda_abd-a_B	TRINITY_DN9628_c0_g1_i1.p1	0.438	57	30	0	2	55	219	275	4.512E-06	43	60
C_rotundicauda_abd-a_B	TRINITY_DN3287_c1_g3_i1.p1	0.438	57	31	0	2	58	53	109	4.512E-06	43	60
C_rotundicauda_abd-a_B	TRINITY_DN3287_c1_g3_i2.p1	0.438	57	31	0	2	58	53	109	4.512E-06	43	60
C_rotundicauda_abd-a_B	TRINITY_DN9628_c0_g1_i3.p1	0.438	57	30	0	2	55	335	391	4.512E-06	43	60
C_rotundicauda_abd-a_B	TRINITY_DN9628_c0_g1_i4.p1	0.438	57	30	0	2	55	335	391	4.512E-06	43	60
C_rotundicauda_abd-a_B	TRINITY_DN8105_c2_g1_i1.p1	0.421	57	32	0	2	58	166	222	6.214E-06	42	60
C_rotundicauda_abd-a_B	TRINITY_DN8105_c2_g1_i2.p1	0.421	57	32	0	2	58	166	222	6.214E-06	42	60
C_rotundicauda_abd-a_B	TRINITY_DN608_c2_g1_i1.p1	0.389	59	35	0	1	59	165	223	8.560E-06	42	60
C_rotundicauda_abd-a_B	TRINITY_DN608_c2_g1_i3.p1	0.389	59	35	0	1	59	165	223	8.560E-06	42	60
C_rotundicauda_abd-a_B	TRINITY_DN119554_c0_g1_i1.p1	0.645	31	11	0	30	60	5	35	1.179E-05	42	60
C_rotundicauda_abd-a_B	TRINITY_DN2788_c0_g1_i1.p1	0.406	59	34	0	1	59	187	245	1.179E-05	42	60
C_rotundicauda_abd-a_B	TRINITY_DN33617_c0_g1_i1.p1	0.407	54	31	0	2	55	248	301	3.082E-05	40	60
C_rotundicauda_abd-a_B	TRINITY_DN34902_c0_g1_i1.p1	0.385	57	34	0	2	58	49	105	4.247E-05	40	60
C_rotundicauda_abd-a_B	TRINITY_DN5664_c1_g1_i1.p1	0.396	58	34	0	1	58	134	191	5.851E-05	40	60
C_rotundicauda_abd-a_B	TRINITY_DN5664_c1_g1_i2.p1	0.396	58	34	0	1	58	134	191	5.851E-05	40	60
C_rotundicauda_abd-a_B	TRINITY_DN2362_c0_g3_i1.p1	0.438	57	31	0	2	58	139	195	5.851E-05	40	60
C_rotundicauda_abd-a_B	TRINITY_DN8236_c0_g1_i10.p1	0.388	54	32	0	2	55	228	281	5.851E-05	40	60
C_rotundicauda_abd-a_B	TRINITY_DN8236_c0_g1_i4.p1	0.388	54	32	0	2	55	228	281	5.851E-05	40	60
C_rotundicauda_abd-a_B	TRINITY_DN8236_c0_g1_i5.p1	0.388	54	32	0	2	55	228	281	5.851E-05	40	60
C_rotundicauda_abd-a_B	TRINITY_DN8236_c0_g1_i6.p1	0.388	54	32	0	2	55	228	281	5.851E-05	40	60
C_rotundicauda_abd-a_B	TRINITY_DN8236_c0_g1_i7.p1	0.388	54	32	0	2	55	228	281	5.851E-05	40	60
C_rotundicauda_abd-a_B	TRINITY_DN8236_c0_g1_i8.p1	0.388	54	32	0	2	55	228	281	5.851E-05	40	60
C_rotundicauda_abd-a_B	TRINITY_DN819_c0_g1_i10.p1	0.403	57	33	0	3	59	252	308	8.062E-05	39	60
C_rotundicauda_abd-a_B	TRINITY_DN8142_c0_g1_i1.p1	0.372	59	36	0	2	60	150	208	8.062E-05	39	60
C_rotundicauda_abd-a_B	TRINITY_DN819_c0_g1_i8.p1	0.403	57	33	0	3	59	255	311	8.062E-05	39	60
C_rotundicauda_abd-a_B	TRINITY_DN819_c0_g1_i11.p1	0.403	57	33	0	3	59	260	316	8.062E-05	39	60
C_rotundicauda_abd-a_B	TRINITY_DN819_c0_g1_i9.p1	0.385	57	34	0	3	59	243	299	8.062E-05	39	60
C_rotundicauda_abd-a_B	TRINITY_DN819_c0_g1_i6.p1	0.385	57	34	0	3	59	246	302	8.062E-05	39	60
C_rotundicauda_abd-a_B	TRINITY_DN819_c0_g1_i4.p1	0.385	57	34	0	3	59	251	307	8.062E-05	39	60
C_rotundicauda_abd-a_B	TRINITY_DN1155_c0_g1_i5.p1	0.413	58	33	0	1	58	208	265	2.109E-04	38	60
C_rotundicauda_abd-a_B	TRINITY_DN1155_c0_g1_i4.p1	0.413	58	33	0	1	58	208	265	2.109E-04	38	60
C_rotundicauda_abd-a_B	TRINITY_DN1155_c0_g1_i1.p1	0.413	58	33	0	1	58	209	266	2.109E-04	38	60
C_rotundicauda_abd-a_B	TRINITY_DN1155_c0_g1_i3.p1	0.413	58	33	0	1	58	209	266	2.109E-04	38	60
C_rotundicauda_abd-a_B	TRINITY_DN1155_c0_g1_i7.p1	0.413	58	33	0	1	58	209	266	2.109E-04	38	60
C_rotundicauda_abd-a_B	TRINITY_DN8637_c1_g2_i1.p1	0.403	57	33	0	2	58	101	157	5.522E-04	37	60
C_sculpturatus_abd-A-A	TRINITY_DN1259_c5_g1_i1.p1	0.950	60	3	0	1	60	172	231	6.651E-32	117	60
C_sculpturatus_abd-A-A	TRINITY_DN572_c0_g1_i2.p1	0.915	59	5	0	1	59	198	256	5.633E-30	111	60
C_sculpturatus_abd-A-A	TRINITY_DN572_c0_g1_i3.p1	0.915	59	5	0	1	59	198	256	5.633E-30	111	60
C_sculpturatus_abd-A-A	TRINITY_DN5963_c1_g1_i1.p1	0.862	58	8	0	2	59	217	274	6.045E-27	102	60
C_sculpturatus_abd-A-A	TRINITY_DN5963_c1_g1_i3.p1	0.862	58	8	0	2	59	217	274	6.045E-27	102	60
C_sculpturatus_abd-A-A	TRINITY_DN5963_c1_g1_i4.p1	0.862	58	8	0	2	59	217	274	6.045E-27	102	60
C_sculpturatus_abd-A-A	TRINITY_DN5963_c1_g1_i5.p1	0.862	58	8	0	2	59	217	274	6.045E-27	102	60
C_sculpturatus_abd-A-A	TRINITY_DN5963_c1_g1_i7.p1	0.862	58	8	0	2	59	218	275	6.045E-27	102	60
C_sculpturatus_abd-A-A	TRINITY_DN5963_c1_g1_i8.p1	0.862	58	8	0	2	59	218	275	6.045E-27	102	60
C_sculpturatus_abd-A-A	TRINITY_DN9432_c1_g1_i5.p1	0.879	58	7	0	2	59	228	285	8.302E-27	102	60
C_sculpturatus_abd-A-A	TRINITY_DN9432_c1_g1_i6.p1	0.879	58	7	0	2	59	228	285	8.302E-27	102	60
C_sculpturatus_abd-A-A	TRINITY_DN9432_c1_g1_i7.p1	0.879	58	7	0	2	59	228	285	8.302E-27	102	60
C_sculpturatus_abd-A-A	TRINITY_DN9432_c1_g1_i4.p1	0.879	58	7	0	2	59	228	285	8.302E-27	102	60
C_sculpturatus_abd-A-A	TRINITY_DN103119_c0_g1_i1.p1	0.810	58	11	0	2	59	208	265	1.331E-24	96	60
C_sculpturatus_abd-A-A	TRINITY_DN3672_c0_g3_i1.p1	0.689	58	18	0	2	59	192	249	1.138E-18	79	60
C_sculpturatus_abd-A-A	TRINITY_DN4367_c0_g1_i1.p1	0.689	58	18	0	2	59	107	164	4.058E-18	77	60
C_sculpturatus_abd-A-A	TRINITY_DN2648_c0_g1_i1.p1	0.684	57	18	0	4	60	311	367	1.448E-17	76	60
C_sculpturatus_abd-A-A	TRINITY_DN29954_c0_g2_i1.p1	0.631	57	21	0	2	58	269	325	1.341E-16	73	60
C_sculpturatus_abd-A-A	TRINITY_DN90697_c0_g1_i1.p1	0.583	60	25	0	1	60	232	291	6.108E-15	68	60
C_sculpturatus_abd-A-A	TRINITY_DN12193_c0_g1_i1.p1	0.603	58	23	0	2	59	216	273	7.799E-14	65	60
C_sculpturatus_abd-A-A	TRINITY_DN4830_c0_g1_i5.p1	0.614	57	22	0	3	59	221	277	7.799E-14	65	60
C_sculpturatus_abd-A-A	TRINITY_DN4830_c0_g1_i1.p1	0.614	57	22	0	3	59	524	580	7.799E-14	65	60
C_sculpturatus_abd-A-A	TRINITY_DN4830_c0_g1_i6.p1	0.614	57	22	0	3	59	524	580	7.799E-14	65	60
C_sculpturatus_abd-A-A	TRINITY_DN4830_c0_g1_i8.p1	0.614	57	22	0	3	59	524	580	7.799E-14	65	60
C_sculpturatus_abd-A-A	TRINITY_DN6372_c0_g1_i1.p1	0.578	57	24	0	2	58	206	262	1.371E-12	61	60
C_sculpturatus_abd-A-A	TRINITY_DN104894_c0_g1_i1.p1	0.466	60	32	0	1	60	136	195	6.286E-11	57	60
C_sculpturatus_abd-A-A	TRINITY_DN8531_c0_g1_i1.p1	0.543	57	26	0	2	58	139	195	8.648E-11	56	60
C_sculpturatus_abd-A-A	TRINITY_DN8531_c0_g1_i3.p1	0.543	57	26	0	2	58	139	195	8.648E-11	56	60
C_sculpturatus_abd-A-A	TRINITY_DN293_c6_g1_i1.p1	0.500	58	29	0	1	58	280	337	2.252E-10	55	60
C_sculpturatus_abd-A-A	TRINITY_DN293_c6_g1_i2.p1	0.500	58	29	0	1	58	280	337	2.252E-10	55	60
C_sculpturatus_abd-A-A	TRINITY_DN10836_c0_g1_i1.p1	0.482	58	30	0	1	58	137	194	4.262E-10	54	60
C_sculpturatus_abd-A-A	TRINITY_DN572_c1_g1_i2.p1	0.508	57	28	0	2	58	99	155	1.110E-09	53	60
C_sculpturatus_abd-A-A	TRINITY_DN572_c1_g1_i1.p1	0.508	57	28	0	2	58	99	155	1.110E-09	53	60
C_sculpturatus_abd-A-A	TRINITY_DN542_c3_g2_i1.p1	0.466	60	32	0	1	60	193	252	1.110E-09	53	60
C_sculpturatus_abd-A-A	TRINITY_DN6954_c0_g1_i1.p1	0.440	59	32	0	1	59	185	243	1.110E-09	53	60
C_sculpturatus_abd-A-A	TRINITY_DN6954_c0_g1_i2.p1	0.440	59	32	0	1	59	214	272	1.110E-09	53	60
C_sculpturatus_abd-A-A	TRINITY_DN14039_c1_g1_i1.p1	0.482	58	30	0	2	59	210	267	5.479E-09	51	60
C_sculpturatus_abd-A-A	TRINITY_DN7443_c0_g1_i2.p1	0.473	57	30	0	2	58	176	232	1.428E-08	50	60
C_sculpturatus_abd-A-A	TRINITY_DN7443_c0_g1_i1.p1	0.473	57	30	0	2	58	176	232	1.428E-08	50	60
C_sculpturatus_abd-A-A	TRINITY_DN1606_c0_g2_i1.p1	0.456	57	30	0	2	58	195	251	1.966E-08	49	60
C_sculpturatus_abd-A-A	TRINITY_DN1606_c0_g1_i1.p1	0.456	57	30	0	2	58	204	260	1.966E-08	49	60
C_sculpturatus_abd-A-A	TRINITY_DN25779_c1_g1_i1.p1	0.482	58	30	0	2	59	139	196	2.706E-08	49	60
C_sculpturatus_abd-A-A	TRINITY_DN3687_c0_g1_i5.p1	0.416	60	34	0	1	60	231	290	2.706E-08	49	60
C_sculpturatus_abd-A-A	TRINITY_DN3687_c0_g1_i1.p1	0.416	60	34	0	1	60	231	290	2.706E-08	49	60
C_sculpturatus_abd-A-A	TRINITY_DN13317_c0_g1_i4.p1	0.456	57	30	0	2	58	155	211	3.724E-08	49	60
C_sculpturatus_abd-A-A	TRINITY_DN13317_c0_g1_i2.p1	0.456	57	30	0	2	58	145	201	3.724E-08	49	60
C_sculpturatus_abd-A-A	TRINITY_DN13317_c0_g1_i6.p1	0.456	57	30	0	2	58	145	201	3.724E-08	49	60
C_sculpturatus_abd-A-A	TRINITY_DN13317_c0_g1_i1.p1	0.456	57	30	0	2	58	155	211	3.724E-08	49	60
C_sculpturatus_abd-A-A	TRINITY_DN13317_c0_g1_i3.p1	0.456	57	30	0	2	58	155	211	3.724E-08	49	60
C_sculpturatus_abd-A-A	TRINITY_DN10248_c0_g1_i1.p1	0.456	57	30	0	2	58	130	186	7.056E-08	48	60
C_sculpturatus_abd-A-A	TRINITY_DN10248_c0_g1_i4.p1	0.456	57	30	0	2	58	130	186	7.056E-08	48	60
C_sculpturatus_abd-A-A	TRINITY_DN2175_c0_g1_i1.p1	0.472	55	29	0	1	55	169	223	9.714E-08	48	60
C_sculpturatus_abd-A-A	TRINITY_DN63142_c0_g1_i1.p1	0.423	59	33	0	1	59	38	96	1.337E-07	47	60
C_sculpturatus_abd-A-A	TRINITY_DN13687_c0_g2_i1.p1	0.647	34	12	0	25	58	2	35	1.337E-07	47	60
C_sculpturatus_abd-A-A	TRINITY_DN63142_c0_g1_i2.p1	0.423	59	33	0	1	59	170	228	1.337E-07	47	60
C_sculpturatus_abd-A-A	TRINITY_DN63142_c0_g1_i5.p1	0.423	59	33	0	1	59	170	228	1.337E-07	47	60
C_sculpturatus_abd-A-A	TRINITY_DN63142_c0_g1_i7.p1	0.423	59	33	0	1	59	170	228	1.337E-07	47	60
C_sculpturatus_abd-A-A	TRINITY_DN1080_c0_g1_i1.p1	0.465	58	30	0	2	59	74	131	1.337E-07	47	60
C_sculpturatus_abd-A-A	TRINITY_DN1080_c0_g2_i1.p1	0.465	58	30	0	2	59	74	131	1.337E-07	47	60
C_sculpturatus_abd-A-A	TRINITY_DN1858_c0_g1_i1.p1	0.431	58	32	0	2	59	167	224	1.337E-07	47	60
C_sculpturatus_abd-A-A	TRINITY_DN1858_c0_g1_i2.p1	0.431	58	32	0	2	59	167	224	1.337E-07	47	60
C_sculpturatus_abd-A-A	TRINITY_DN1858_c0_g1_i3.p1	0.431	58	32	0	2	59	167	224	1.337E-07	47	60
C_sculpturatus_abd-A-A	TRINITY_DN1858_c0_g1_i4.p1	0.431	58	32	0	2	59	167	224	1.337E-07	47	60
C_sculpturatus_abd-A-A	TRINITY_DN1858_c0_g1_i5.p1	0.431	58	32	0	2	59	167	224	1.337E-07	47	60
C_sculpturatus_abd-A-A	TRINITY_DN1858_c0_g1_i7.p1	0.431	58	32	0	2	59	167	224	1.337E-07	47	60
C_sculpturatus_abd-A-A	TRINITY_DN1858_c0_g1_i8.p1	0.431	58	32	0	2	59	167	224	1.337E-07	47	60
C_sculpturatus_abd-A-A	TRINITY_DN117107_c0_g1_i1.p1	0.448	58	31	0	2	59	149	206	1.841E-07	47	60
C_sculpturatus_abd-A-A	TRINITY_DN17472_c0_g1_i1.p1	0.431	58	32	0	2	59	134	191	1.841E-07	47	60
C_sculpturatus_abd-A-A	TRINITY_DN12654_c0_g1_i1.p1	0.431	58	32	0	2	59	47	104	2.535E-07	46	60
C_sculpturatus_abd-A-A	TRINITY_DN4543_c0_g1_i2.p1	0.473	57	30	0	2	58	128	184	2.535E-07	46	60
C_sculpturatus_abd-A-A	TRINITY_DN4543_c0_g1_i1.p1	0.473	57	30	0	2	58	128	184	2.535E-07	46	60
C_sculpturatus_abd-A-A	TRINITY_DN4543_c0_g1_i3.p1	0.473	57	30	0	2	58	128	184	2.535E-07	46	60
C_sculpturatus_abd-A-A	TRINITY_DN4830_c0_g1_i5.p2	0.547	42	19	0	17	58	1	42	2.535E-07	46	60
C_sculpturatus_abd-A-A	TRINITY_DN30683_c0_g1_i1.p1	0.457	59	31	0	1	59	133	191	3.490E-07	46	60
C_sculpturatus_abd-A-A	TRINITY_DN15178_c0_g1_i1.p1	0.413	58	33	0	2	59	50	107	4.805E-07	46	60
C_sculpturatus_abd-A-A	TRINITY_DN1040_c1_g1_i1.p1	0.444	54	29	0	5	58	216	269	4.805E-07	46	60
C_sculpturatus_abd-A-A	TRINITY_DN16048_c0_g2_i1.p1	0.440	59	32	0	2	60	24	82	6.615E-07	45	60
C_sculpturatus_abd-A-A	TRINITY_DN643_c1_g1_i1.p1	0.413	58	33	0	1	58	204	261	6.615E-07	45	60
C_sculpturatus_abd-A-A	TRINITY_DN643_c1_g1_i5.p1	0.413	58	33	0	1	58	204	261	6.615E-07	45	60
C_sculpturatus_abd-A-A	TRINITY_DN643_c1_g1_i2.p1	0.413	58	33	0	1	58	253	310	6.615E-07	45	60
C_sculpturatus_abd-A-A	TRINITY_DN643_c1_g1_i3.p1	0.413	58	33	0	1	58	253	310	6.615E-07	45	60
C_sculpturatus_abd-A-A	TRINITY_DN5474_c0_g1_i1.p1	0.423	59	33	0	1	59	179	237	9.109E-07	45	60
C_sculpturatus_abd-A-A	TRINITY_DN5474_c0_g1_i2.p1	0.423	59	33	0	1	59	179	237	9.109E-07	45	60
C_sculpturatus_abd-A-A	TRINITY_DN6190_c0_g1_i1.p1	0.442	52	28	0	4	55	178	229	3.276E-06	43	60
C_sculpturatus_abd-A-A	TRINITY_DN37349_c0_g1_i1.p1	0.438	57	31	0	2	58	99	155	4.512E-06	43	60
C_sculpturatus_abd-A-A	TRINITY_DN37349_c0_g1_i4.p1	0.438	57	31	0	2	58	99	155	4.512E-06	43	60
C_sculpturatus_abd-A-A	TRINITY_DN9628_c0_g1_i1.p1	0.438	57	30	0	2	55	219	275	4.512E-06	43	60
C_sculpturatus_abd-A-A	TRINITY_DN3287_c1_g3_i1.p1	0.438	57	31	0	2	58	53	109	4.512E-06	43	60
C_sculpturatus_abd-A-A	TRINITY_DN3287_c1_g3_i2.p1	0.438	57	31	0	2	58	53	109	4.512E-06	43	60
C_sculpturatus_abd-A-A	TRINITY_DN9628_c0_g1_i3.p1	0.438	57	30	0	2	55	335	391	4.512E-06	43	60
C_sculpturatus_abd-A-A	TRINITY_DN9628_c0_g1_i4.p1	0.438	57	30	0	2	55	335	391	4.512E-06	43	60
C_sculpturatus_abd-A-A	TRINITY_DN8105_c2_g1_i1.p1	0.421	57	32	0	2	58	166	222	6.214E-06	42	60
C_sculpturatus_abd-A-A	TRINITY_DN8105_c2_g1_i2.p1	0.421	57	32	0	2	58	166	222	6.214E-06	42	60
C_sculpturatus_abd-A-A	TRINITY_DN608_c2_g1_i1.p1	0.389	59	35	0	1	59	165	223	8.560E-06	42	60
C_sculpturatus_abd-A-A	TRINITY_DN608_c2_g1_i3.p1	0.389	59	35	0	1	59	165	223	8.560E-06	42	60
C_sculpturatus_abd-A-A	TRINITY_DN119554_c0_g1_i1.p1	0.645	31	11	0	30	60	5	35	1.179E-05	42	60
C_sculpturatus_abd-A-A	TRINITY_DN2788_c0_g1_i1.p1	0.406	59	34	0	1	59	187	245	1.179E-05	42	60
C_sculpturatus_abd-A-A	TRINITY_DN33617_c0_g1_i1.p1	0.407	54	31	0	2	55	248	301	3.082E-05	40	60
C_sculpturatus_abd-A-A	TRINITY_DN34902_c0_g1_i1.p1	0.385	57	34	0	2	58	49	105	4.247E-05	40	60
C_sculpturatus_abd-A-A	TRINITY_DN5664_c1_g1_i1.p1	0.396	58	34	0	1	58	134	191	5.851E-05	40	60
C_sculpturatus_abd-A-A	TRINITY_DN5664_c1_g1_i2.p1	0.396	58	34	0	1	58	134	191	5.851E-05	40	60
C_sculpturatus_abd-A-A	TRINITY_DN2362_c0_g3_i1.p1	0.438	57	31	0	2	58	139	195	5.851E-05	40	60
C_sculpturatus_abd-A-A	TRINITY_DN8236_c0_g1_i10.p1	0.388	54	32	0	2	55	228	281	5.851E-05	40	60
C_sculpturatus_abd-A-A	TRINITY_DN8236_c0_g1_i4.p1	0.388	54	32	0	2	55	228	281	5.851E-05	40	60
C_sculpturatus_abd-A-A	TRINITY_DN8236_c0_g1_i5.p1	0.388	54	32	0	2	55	228	281	5.851E-05	40	60
C_sculpturatus_abd-A-A	TRINITY_DN8236_c0_g1_i6.p1	0.388	54	32	0	2	55	228	281	5.851E-05	40	60
C_sculpturatus_abd-A-A	TRINITY_DN8236_c0_g1_i7.p1	0.388	54	32	0	2	55	228	281	5.851E-05	40	60
C_sculpturatus_abd-A-A	TRINITY_DN8236_c0_g1_i8.p1	0.388	54	32	0	2	55	228	281	5.851E-05	40	60
C_sculpturatus_abd-A-A	TRINITY_DN819_c0_g1_i10.p1	0.403	57	33	0	3	59	252	308	8.062E-05	39	60
C_sculpturatus_abd-A-A	TRINITY_DN8142_c0_g1_i1.p1	0.372	59	36	0	2	60	150	208	8.062E-05	39	60
C_sculpturatus_abd-A-A	TRINITY_DN819_c0_g1_i8.p1	0.403	57	33	0	3	59	255	311	8.062E-05	39	60
C_sculpturatus_abd-A-A	TRINITY_DN819_c0_g1_i11.p1	0.403	57	33	0	3	59	260	316	8.062E-05	39	60
C_sculpturatus_abd-A-A	TRINITY_DN819_c0_g1_i9.p1	0.385	57	34	0	3	59	243	299	8.062E-05	39	60
C_sculpturatus_abd-A-A	TRINITY_DN819_c0_g1_i6.p1	0.385	57	34	0	3	59	246	302	8.062E-05	39	60
C_sculpturatus_abd-A-A	TRINITY_DN819_c0_g1_i4.p1	0.385	57	34	0	3	59	251	307	8.062E-05	39	60
C_sculpturatus_abd-A-A	TRINITY_DN1155_c0_g1_i5.p1	0.413	58	33	0	1	58	208	265	2.109E-04	38	60
C_sculpturatus_abd-A-A	TRINITY_DN1155_c0_g1_i4.p1	0.413	58	33	0	1	58	208	265	2.109E-04	38	60
C_sculpturatus_abd-A-A	TRINITY_DN1155_c0_g1_i1.p1	0.413	58	33	0	1	58	209	266	2.109E-04	38	60
C_sculpturatus_abd-A-A	TRINITY_DN1155_c0_g1_i3.p1	0.413	58	33	0	1	58	209	266	2.109E-04	38	60
C_sculpturatus_abd-A-A	TRINITY_DN1155_c0_g1_i7.p1	0.413	58	33	0	1	58	209	266	2.109E-04	38	60
C_sculpturatus_abd-A-A	TRINITY_DN8637_c1_g2_i1.p1	0.403	57	33	0	2	58	101	157	5.522E-04	37	60
D_plantarius_abd-A-A	TRINITY_DN1259_c5_g1_i1.p1	0.933	60	4	0	1	60	172	231	1.722E-31	115	60
D_plantarius_abd-A-A	TRINITY_DN572_c0_g1_i2.p1	0.915	59	5	0	1	59	198	256	5.633E-30	111	60
D_plantarius_abd-A-A	TRINITY_DN572_c0_g1_i3.p1	0.915	59	5	0	1	59	198	256	5.633E-30	111	60
D_plantarius_abd-A-A	TRINITY_DN5963_c1_g1_i1.p1	0.862	58	8	0	2	59	217	274	6.045E-27	102	60
D_plantarius_abd-A-A	TRINITY_DN5963_c1_g1_i3.p1	0.862	58	8	0	2	59	217	274	6.045E-27	102	60
D_plantarius_abd-A-A	TRINITY_DN5963_c1_g1_i4.p1	0.862	58	8	0	2	59	217	274	6.045E-27	102	60
D_plantarius_abd-A-A	TRINITY_DN5963_c1_g1_i5.p1	0.862	58	8	0	2	59	217	274	6.045E-27	102	60
D_plantarius_abd-A-A	TRINITY_DN5963_c1_g1_i7.p1	0.862	58	8	0	2	59	218	275	6.045E-27	102	60
D_plantarius_abd-A-A	TRINITY_DN5963_c1_g1_i8.p1	0.862	58	8	0	2	59	218	275	6.045E-27	102	60
D_plantarius_abd-A-A	TRINITY_DN9432_c1_g1_i5.p1	0.879	58	7	0	2	59	228	285	8.302E-27	102	60
D_plantarius_abd-A-A	TRINITY_DN9432_c1_g1_i6.p1	0.879	58	7	0	2	59	228	285	8.302E-27	102	60
D_plantarius_abd-A-A	TRINITY_DN9432_c1_g1_i7.p1	0.879	58	7	0	2	59	228	285	8.302E-27	102	60
D_plantarius_abd-A-A	TRINITY_DN9432_c1_g1_i4.p1	0.879	58	7	0	2	59	228	285	8.302E-27	102	60
D_plantarius_abd-A-A	TRINITY_DN103119_c0_g1_i1.p1	0.810	58	11	0	2	59	208	265	1.331E-24	96	60
D_plantarius_abd-A-A	TRINITY_DN3672_c0_g3_i1.p1	0.689	58	18	0	2	59	192	249	1.138E-18	79	60
D_plantarius_abd-A-A	TRINITY_DN2648_c0_g1_i1.p1	0.701	57	17	0	4	60	311	367	4.058E-18	77	60
D_plantarius_abd-A-A	TRINITY_DN4367_c0_g1_i1.p1	0.689	58	18	0	2	59	107	164	4.058E-18	77	60
D_plantarius_abd-A-A	TRINITY_DN29954_c0_g2_i1.p1	0.631	57	21	0	2	58	269	325	1.341E-16	73	60
D_plantarius_abd-A-A	TRINITY_DN90697_c0_g1_i1.p1	0.583	60	25	0	1	60	232	291	6.108E-15	68	60
D_plantarius_abd-A-A	TRINITY_DN12193_c0_g1_i1.p1	0.603	58	23	0	2	59	216	273	7.799E-14	65	60
D_plantarius_abd-A-A	TRINITY_DN4830_c0_g1_i5.p1	0.614	57	22	0	3	59	221	277	7.799E-14	65	60
D_plantarius_abd-A-A	TRINITY_DN4830_c0_g1_i1.p1	0.614	57	22	0	3	59	524	580	7.799E-14	65	60
D_plantarius_abd-A-A	TRINITY_DN4830_c0_g1_i6.p1	0.614	57	22	0	3	59	524	580	7.799E-14	65	60
D_plantarius_abd-A-A	TRINITY_DN4830_c0_g1_i8.p1	0.614	57	22	0	3	59	524	580	7.799E-14	65	60
D_plantarius_abd-A-A	TRINITY_DN6372_c0_g1_i1.p1	0.578	57	24	0	2	58	206	262	1.371E-12	61	60
D_plantarius_abd-A-A	TRINITY_DN104894_c0_g1_i1.p1	0.466	60	32	0	1	60	136	195	6.286E-11	57	60
D_plantarius_abd-A-A	TRINITY_DN8531_c0_g1_i1.p1	0.543	57	26	0	2	58	139	195	8.648E-11	56	60
D_plantarius_abd-A-A	TRINITY_DN8531_c0_g1_i3.p1	0.543	57	26	0	2	58	139	195	8.648E-11	56	60
D_plantarius_abd-A-A	TRINITY_DN293_c6_g1_i1.p1	0.500	58	29	0	1	58	280	337	2.252E-10	55	60
D_plantarius_abd-A-A	TRINITY_DN293_c6_g1_i2.p1	0.500	58	29	0	1	58	280	337	2.252E-10	55	60
D_plantarius_abd-A-A	TRINITY_DN10836_c0_g1_i1.p1	0.482	58	30	0	1	58	137	194	4.262E-10	54	60
D_plantarius_abd-A-A	TRINITY_DN572_c1_g1_i2.p1	0.508	57	28	0	2	58	99	155	1.110E-09	53	60
D_plantarius_abd-A-A	TRINITY_DN572_c1_g1_i1.p1	0.508	57	28	0	2	58	99	155	1.110E-09	53	60
D_plantarius_abd-A-A	TRINITY_DN6954_c0_g1_i1.p1	0.440	59	32	0	1	59	185	243	1.110E-09	53	60
D_plantarius_abd-A-A	TRINITY_DN6954_c0_g1_i2.p1	0.440	59	32	0	1	59	214	272	1.110E-09	53	60
D_plantarius_abd-A-A	TRINITY_DN542_c3_g2_i1.p1	0.466	60	32	0	1	60	193	252	2.102E-09	52	60
D_plantarius_abd-A-A	TRINITY_DN14039_c1_g1_i1.p1	0.482	58	30	0	2	59	210	267	5.479E-09	51	60
D_plantarius_abd-A-A	TRINITY_DN7443_c0_g1_i2.p1	0.473	57	30	0	2	58	176	232	1.428E-08	50	60
D_plantarius_abd-A-A	TRINITY_DN7443_c0_g1_i1.p1	0.473	57	30	0	2	58	176	232	1.428E-08	50	60
D_plantarius_abd-A-A	TRINITY_DN1606_c0_g2_i1.p1	0.456	57	30	0	2	58	195	251	1.966E-08	49	60
D_plantarius_abd-A-A	TRINITY_DN1606_c0_g1_i1.p1	0.456	57	30	0	2	58	204	260	1.966E-08	49	60
D_plantarius_abd-A-A	TRINITY_DN25779_c1_g1_i1.p1	0.482	58	30	0	2	59	139	196	2.706E-08	49	60
D_plantarius_abd-A-A	TRINITY_DN3687_c0_g1_i5.p1	0.416	60	34	0	1	60	231	290	2.706E-08	49	60
D_plantarius_abd-A-A	TRINITY_DN3687_c0_g1_i1.p1	0.416	60	34	0	1	60	231	290	2.706E-08	49	60
D_plantarius_abd-A-A	TRINITY_DN13317_c0_g1_i4.p1	0.456	57	30	0	2	58	155	211	3.724E-08	49	60
D_plantarius_abd-A-A	TRINITY_DN13317_c0_g1_i2.p1	0.456	57	30	0	2	58	145	201	3.724E-08	49	60
D_plantarius_abd-A-A	TRINITY_DN13317_c0_g1_i6.p1	0.456	57	30	0	2	58	145	201	3.724E-08	49	60
D_plantarius_abd-A-A	TRINITY_DN13317_c0_g1_i1.p1	0.456	57	30	0	2	58	155	211	3.724E-08	49	60
D_plantarius_abd-A-A	TRINITY_DN13317_c0_g1_i3.p1	0.456	57	30	0	2	58	155	211	3.724E-08	49	60
D_plantarius_abd-A-A	TRINITY_DN10248_c0_g1_i1.p1	0.457	59	31	0	2	60	130	188	3.724E-08	49	60
D_plantarius_abd-A-A	TRINITY_DN10248_c0_g1_i4.p1	0.457	59	31	0	2	60	130	188	3.724E-08	49	60
D_plantarius_abd-A-A	TRINITY_DN2175_c0_g1_i1.p1	0.472	55	29	0	1	55	169	223	9.714E-08	48	60
D_plantarius_abd-A-A	TRINITY_DN63142_c0_g1_i1.p1	0.423	59	33	0	1	59	38	96	1.337E-07	47	60
D_plantarius_abd-A-A	TRINITY_DN13687_c0_g2_i1.p1	0.647	34	12	0	25	58	2	35	1.337E-07	47	60
D_plantarius_abd-A-A	TRINITY_DN63142_c0_g1_i2.p1	0.423	59	33	0	1	59	170	228	1.337E-07	47	60
D_plantarius_abd-A-A	TRINITY_DN63142_c0_g1_i5.p1	0.423	59	33	0	1	59	170	228	1.337E-07	47	60
D_plantarius_abd-A-A	TRINITY_DN63142_c0_g1_i7.p1	0.423	59	33	0	1	59	170	228	1.337E-07	47	60
D_plantarius_abd-A-A	TRINITY_DN1080_c0_g1_i1.p1	0.465	58	30	0	2	59	74	131	1.337E-07	47	60
D_plantarius_abd-A-A	TRINITY_DN1080_c0_g2_i1.p1	0.465	58	30	0	2	59	74	131	1.337E-07	47	60
D_plantarius_abd-A-A	TRINITY_DN1858_c0_g1_i1.p1	0.431	58	32	0	2	59	167	224	1.337E-07	47	60
D_plantarius_abd-A-A	TRINITY_DN1858_c0_g1_i2.p1	0.431	58	32	0	2	59	167	224	1.337E-07	47	60
D_plantarius_abd-A-A	TRINITY_DN1858_c0_g1_i3.p1	0.431	58	32	0	2	59	167	224	1.337E-07	47	60
D_plantarius_abd-A-A	TRINITY_DN1858_c0_g1_i4.p1	0.431	58	32	0	2	59	167	224	1.337E-07	47	60
D_plantarius_abd-A-A	TRINITY_DN1858_c0_g1_i5.p1	0.431	58	32	0	2	59	167	224	1.337E-07	47	60
D_plantarius_abd-A-A	TRINITY_DN1858_c0_g1_i7.p1	0.431	58	32	0	2	59	167	224	1.337E-07	47	60
D_plantarius_abd-A-A	TRINITY_DN1858_c0_g1_i8.p1	0.431	58	32	0	2	59	167	224	1.337E-07	47	60
D_plantarius_abd-A-A	TRINITY_DN117107_c0_g1_i1.p1	0.448	58	31	0	2	59	149	206	1.841E-07	47	60
D_plantarius_abd-A-A	TRINITY_DN17472_c0_g1_i1.p1	0.431	58	32	0	2	59	134	191	1.841E-07	47	60
D_plantarius_abd-A-A	TRINITY_DN12654_c0_g1_i1.p1	0.431	58	32	0	2	59	47	104	2.535E-07	46	60
D_plantarius_abd-A-A	TRINITY_DN4543_c0_g1_i2.p1	0.473	57	30	0	2	58	128	184	2.535E-07	46	60
D_plantarius_abd-A-A	TRINITY_DN4543_c0_g1_i1.p1	0.473	57	30	0	2	58	128	184	2.535E-07	46	60
D_plantarius_abd-A-A	TRINITY_DN4543_c0_g1_i3.p1	0.473	57	30	0	2	58	128	184	2.535E-07	46	60
D_plantarius_abd-A-A	TRINITY_DN4830_c0_g1_i5.p2	0.547	42	19	0	17	58	1	42	2.535E-07	46	60
D_plantarius_abd-A-A	TRINITY_DN30683_c0_g1_i1.p1	0.457	59	31	0	1	59	133	191	3.490E-07	46	60
D_plantarius_abd-A-A	TRINITY_DN15178_c0_g1_i1.p1	0.413	58	33	0	2	59	50	107	4.805E-07	46	60
D_plantarius_abd-A-A	TRINITY_DN1040_c1_g1_i1.p1	0.444	54	29	0	5	58	216	269	4.805E-07	46	60
D_plantarius_abd-A-A	TRINITY_DN643_c1_g1_i1.p1	0.413	58	33	0	1	58	204	261	6.615E-07	45	60
D_plantarius_abd-A-A	TRINITY_DN643_c1_g1_i5.p1	0.413	58	33	0	1	58	204	261	6.615E-07	45	60
D_plantarius_abd-A-A	TRINITY_DN643_c1_g1_i2.p1	0.413	58	33	0	1	58	253	310	6.615E-07	45	60
D_plantarius_abd-A-A	TRINITY_DN643_c1_g1_i3.p1	0.413	58	33	0	1	58	253	310	6.615E-07	45	60
D_plantarius_abd-A-A	TRINITY_DN5474_c0_g1_i1.p1	0.423	59	33	0	1	59	179	237	9.109E-07	45	60
D_plantarius_abd-A-A	TRINITY_DN5474_c0_g1_i2.p1	0.423	59	33	0	1	59	179	237	9.109E-07	45	60
D_plantarius_abd-A-A	TRINITY_DN16048_c0_g2_i1.p1	0.438	57	31	0	2	58	24	80	1.254E-06	44	60
D_plantarius_abd-A-A	TRINITY_DN6190_c0_g1_i1.p1	0.421	57	32	0	4	60	178	234	2.379E-06	44	60
D_plantarius_abd-A-A	TRINITY_DN37349_c0_g1_i1.p1	0.438	57	31	0	2	58	99	155	4.512E-06	43	60
D_plantarius_abd-A-A	TRINITY_DN37349_c0_g1_i4.p1	0.438	57	31	0	2	58	99	155	4.512E-06	43	60
D_plantarius_abd-A-A	TRINITY_DN9628_c0_g1_i1.p1	0.438	57	30	0	2	55	219	275	4.512E-06	43	60
D_plantarius_abd-A-A	TRINITY_DN3287_c1_g3_i1.p1	0.438	57	31	0	2	58	53	109	4.512E-06	43	60
D_plantarius_abd-A-A	TRINITY_DN3287_c1_g3_i2.p1	0.438	57	31	0	2	58	53	109	4.512E-06	43	60
D_plantarius_abd-A-A	TRINITY_DN9628_c0_g1_i3.p1	0.438	57	30	0	2	55	335	391	4.512E-06	43	60
D_plantarius_abd-A-A	TRINITY_DN9628_c0_g1_i4.p1	0.438	57	30	0	2	55	335	391	4.512E-06	43	60
D_plantarius_abd-A-A	TRINITY_DN8105_c2_g1_i1.p1	0.421	57	32	0	2	58	166	222	6.214E-06	42	60
D_plantarius_abd-A-A	TRINITY_DN8105_c2_g1_i2.p1	0.421	57	32	0	2	58	166	222	6.214E-06	42	60
D_plantarius_abd-A-A	TRINITY_DN608_c2_g1_i1.p1	0.389	59	35	0	1	59	165	223	8.560E-06	42	60
D_plantarius_abd-A-A	TRINITY_DN608_c2_g1_i3.p1	0.389	59	35	0	1	59	165	223	8.560E-06	42	60
D_plantarius_abd-A-A	TRINITY_DN2788_c0_g1_i1.p1	0.406	59	34	0	1	59	187	245	1.179E-05	42	60
D_plantarius_abd-A-A	TRINITY_DN119554_c0_g1_i1.p1	0.645	31	11	0	30	60	5	35	2.237E-05	41	60
D_plantarius_abd-A-A	TRINITY_DN33617_c0_g1_i1.p1	0.407	54	31	0	2	55	248	301	3.082E-05	40	60
D_plantarius_abd-A-A	TRINITY_DN34902_c0_g1_i1.p1	0.385	57	34	0	2	58	49	105	4.247E-05	40	60
D_plantarius_abd-A-A	TRINITY_DN5664_c1_g1_i1.p1	0.396	58	34	0	1	58	134	191	5.851E-05	40	60
D_plantarius_abd-A-A	TRINITY_DN5664_c1_g1_i2.p1	0.396	58	34	0	1	58	134	191	5.851E-05	40	60
D_plantarius_abd-A-A	TRINITY_DN2362_c0_g3_i1.p1	0.438	57	31	0	2	58	139	195	5.851E-05	40	60
D_plantarius_abd-A-A	TRINITY_DN8236_c0_g1_i10.p1	0.388	54	32	0	2	55	228	281	5.851E-05	40	60
D_plantarius_abd-A-A	TRINITY_DN8236_c0_g1_i4.p1	0.388	54	32	0	2	55	228	281	5.851E-05	40	60
D_plantarius_abd-A-A	TRINITY_DN8236_c0_g1_i5.p1	0.388	54	32	0	2	55	228	281	5.851E-05	40	60
D_plantarius_abd-A-A	TRINITY_DN8236_c0_g1_i6.p1	0.388	54	32	0	2	55	228	281	5.851E-05	40	60
D_plantarius_abd-A-A	TRINITY_DN8236_c0_g1_i7.p1	0.388	54	32	0	2	55	228	281	5.851E-05	40	60
D_plantarius_abd-A-A	TRINITY_DN8236_c0_g1_i8.p1	0.388	54	32	0	2	55	228	281	5.851E-05	40	60
D_plantarius_abd-A-A	TRINITY_DN819_c0_g1_i10.p1	0.403	57	33	0	3	59	252	308	8.062E-05	39	60
D_plantarius_abd-A-A	TRINITY_DN8142_c0_g1_i1.p1	0.372	59	36	0	2	60	150	208	8.062E-05	39	60
D_plantarius_abd-A-A	TRINITY_DN819_c0_g1_i8.p1	0.403	57	33	0	3	59	255	311	8.062E-05	39	60
D_plantarius_abd-A-A	TRINITY_DN819_c0_g1_i11.p1	0.403	57	33	0	3	59	260	316	8.062E-05	39	60
D_plantarius_abd-A-A	TRINITY_DN819_c0_g1_i9.p1	0.385	57	34	0	3	59	243	299	8.062E-05	39	60
D_plantarius_abd-A-A	TRINITY_DN819_c0_g1_i6.p1	0.385	57	34	0	3	59	246	302	8.062E-05	39	60
D_plantarius_abd-A-A	TRINITY_DN819_c0_g1_i4.p1	0.385	57	34	0	3	59	251	307	8.062E-05	39	60
D_plantarius_abd-A-A	TRINITY_DN1155_c0_g1_i5.p1	0.413	58	33	0	1	58	208	265	2.109E-04	38	60
D_plantarius_abd-A-A	TRINITY_DN1155_c0_g1_i4.p1	0.413	58	33	0	1	58	208	265	2.109E-04	38	60
D_plantarius_abd-A-A	TRINITY_DN1155_c0_g1_i1.p1	0.413	58	33	0	1	58	209	266	2.109E-04	38	60
D_plantarius_abd-A-A	TRINITY_DN1155_c0_g1_i3.p1	0.413	58	33	0	1	58	209	266	2.109E-04	38	60
D_plantarius_abd-A-A	TRINITY_DN1155_c0_g1_i7.p1	0.413	58	33	0	1	58	209	266	2.109E-04	38	60
D_plantarius_abd-A-A	TRINITY_DN8637_c1_g2_i1.p1	0.403	57	33	0	2	58	101	157	5.522E-04	37	60
P_tepidariorum_abd-A-A	TRINITY_DN1259_c5_g1_i1.p1	0.933	60	4	0	1	60	172	231	1.722E-31	115	60
P_tepidariorum_abd-A-A	TRINITY_DN572_c0_g1_i2.p1	0.915	59	5	0	1	59	198	256	5.633E-30	111	60
P_tepidariorum_abd-A-A	TRINITY_DN572_c0_g1_i3.p1	0.915	59	5	0	1	59	198	256	5.633E-30	111	60
P_tepidariorum_abd-A-A	TRINITY_DN5963_c1_g1_i1.p1	0.862	58	8	0	2	59	217	274	6.045E-27	102	60
P_tepidariorum_abd-A-A	TRINITY_DN5963_c1_g1_i3.p1	0.862	58	8	0	2	59	217	274	6.045E-27	102	60
P_tepidariorum_abd-A-A	TRINITY_DN5963_c1_g1_i4.p1	0.862	58	8	0	2	59	217	274	6.045E-27	102	60
P_tepidariorum_abd-A-A	TRINITY_DN5963_c1_g1_i5.p1	0.862	58	8	0	2	59	217	274	6.045E-27	102	60
P_tepidariorum_abd-A-A	TRINITY_DN5963_c1_g1_i7.p1	0.862	58	8	0	2	59	218	275	6.045E-27	102	60
P_tepidariorum_abd-A-A	TRINITY_DN5963_c1_g1_i8.p1	0.862	58	8	0	2	59	218	275	6.045E-27	102	60
P_tepidariorum_abd-A-A	TRINITY_DN9432_c1_g1_i5.p1	0.879	58	7	0	2	59	228	285	8.302E-27	102	60
P_tepidariorum_abd-A-A	TRINITY_DN9432_c1_g1_i6.p1	0.879	58	7	0	2	59	228	285	8.302E-27	102	60
P_tepidariorum_abd-A-A	TRINITY_DN9432_c1_g1_i7.p1	0.879	58	7	0	2	59	228	285	8.302E-27	102	60
P_tepidariorum_abd-A-A	TRINITY_DN9432_c1_g1_i4.p1	0.879	58	7	0	2	59	228	285	8.302E-27	102	60
P_tepidariorum_abd-A-A	TRINITY_DN103119_c0_g1_i1.p1	0.810	58	11	0	2	59	208	265	1.331E-24	96	60
P_tepidariorum_abd-A-A	TRINITY_DN3672_c0_g3_i1.p1	0.689	58	18	0	2	59	192	249	1.138E-18	79	60
P_tepidariorum_abd-A-A	TRINITY_DN2648_c0_g1_i1.p1	0.701	57	17	0	4	60	311	367	4.058E-18	77	60
P_tepidariorum_abd-A-A	TRINITY_DN4367_c0_g1_i1.p1	0.689	58	18	0	2	59	107	164	4.058E-18	77	60
P_tepidariorum_abd-A-A	TRINITY_DN29954_c0_g2_i1.p1	0.631	57	21	0	2	58	269	325	1.341E-16	73	60
P_tepidariorum_abd-A-A	TRINITY_DN90697_c0_g1_i1.p1	0.583	60	25	0	1	60	232	291	6.108E-15	68	60
P_tepidariorum_abd-A-A	TRINITY_DN12193_c0_g1_i1.p1	0.603	58	23	0	2	59	216	273	7.799E-14	65	60
P_tepidariorum_abd-A-A	TRINITY_DN4830_c0_g1_i5.p1	0.614	57	22	0	3	59	221	277	7.799E-14	65	60
P_tepidariorum_abd-A-A	TRINITY_DN4830_c0_g1_i1.p1	0.614	57	22	0	3	59	524	580	7.799E-14	65	60
P_tepidariorum_abd-A-A	TRINITY_DN4830_c0_g1_i6.p1	0.614	57	22	0	3	59	524	580	7.799E-14	65	60
P_tepidariorum_abd-A-A	TRINITY_DN4830_c0_g1_i8.p1	0.614	57	22	0	3	59	524	580	7.799E-14	65	60
P_tepidariorum_abd-A-A	TRINITY_DN6372_c0_g1_i1.p1	0.578	57	24	0	2	58	206	262	1.371E-12	61	60
P_tepidariorum_abd-A-A	TRINITY_DN104894_c0_g1_i1.p1	0.466	60	32	0	1	60	136	195	6.286E-11	57	60
P_tepidariorum_abd-A-A	TRINITY_DN8531_c0_g1_i1.p1	0.543	57	26	0	2	58	139	195	8.648E-11	56	60
P_tepidariorum_abd-A-A	TRINITY_DN8531_c0_g1_i3.p1	0.543	57	26	0	2	58	139	195	8.648E-11	56	60
P_tepidariorum_abd-A-A	TRINITY_DN293_c6_g1_i1.p1	0.500	58	29	0	1	58	280	337	2.252E-10	55	60
P_tepidariorum_abd-A-A	TRINITY_DN293_c6_g1_i2.p1	0.500	58	29	0	1	58	280	337	2.252E-10	55	60
P_tepidariorum_abd-A-A	TRINITY_DN10836_c0_g1_i1.p1	0.482	58	30	0	1	58	137	194	4.262E-10	54	60
P_tepidariorum_abd-A-A	TRINITY_DN572_c1_g1_i2.p1	0.508	57	28	0	2	58	99	155	1.110E-09	53	60
P_tepidariorum_abd-A-A	TRINITY_DN572_c1_g1_i1.p1	0.508	57	28	0	2	58	99	155	1.110E-09	53	60
P_tepidariorum_abd-A-A	TRINITY_DN6954_c0_g1_i1.p1	0.440	59	32	0	1	59	185	243	1.110E-09	53	60
P_tepidariorum_abd-A-A	TRINITY_DN6954_c0_g1_i2.p1	0.440	59	32	0	1	59	214	272	1.110E-09	53	60
P_tepidariorum_abd-A-A	TRINITY_DN542_c3_g2_i1.p1	0.466	60	32	0	1	60	193	252	2.102E-09	52	60
P_tepidariorum_abd-A-A	TRINITY_DN14039_c1_g1_i1.p1	0.482	58	30	0	2	59	210	267	5.479E-09	51	60
P_tepidariorum_abd-A-A	TRINITY_DN7443_c0_g1_i2.p1	0.473	57	30	0	2	58	176	232	1.428E-08	50	60
P_tepidariorum_abd-A-A	TRINITY_DN7443_c0_g1_i1.p1	0.473	57	30	0	2	58	176	232	1.428E-08	50	60
P_tepidariorum_abd-A-A	TRINITY_DN1606_c0_g2_i1.p1	0.456	57	30	0	2	58	195	251	1.966E-08	49	60
P_tepidariorum_abd-A-A	TRINITY_DN1606_c0_g1_i1.p1	0.456	57	30	0	2	58	204	260	1.966E-08	49	60
P_tepidariorum_abd-A-A	TRINITY_DN25779_c1_g1_i1.p1	0.482	58	30	0	2	59	139	196	2.706E-08	49	60
P_tepidariorum_abd-A-A	TRINITY_DN3687_c0_g1_i5.p1	0.416	60	34	0	1	60	231	290	2.706E-08	49	60
P_tepidariorum_abd-A-A	TRINITY_DN3687_c0_g1_i1.p1	0.416	60	34	0	1	60	231	290	2.706E-08	49	60
P_tepidariorum_abd-A-A	TRINITY_DN13317_c0_g1_i4.p1	0.456	57	30	0	2	58	155	211	3.724E-08	49	60
P_tepidariorum_abd-A-A	TRINITY_DN13317_c0_g1_i2.p1	0.456	57	30	0	2	58	145	201	3.724E-08	49	60
P_tepidariorum_abd-A-A	TRINITY_DN13317_c0_g1_i6.p1	0.456	57	30	0	2	58	145	201	3.724E-08	49	60
P_tepidariorum_abd-A-A	TRINITY_DN13317_c0_g1_i1.p1	0.456	57	30	0	2	58	155	211	3.724E-08	49	60
P_tepidariorum_abd-A-A	TRINITY_DN13317_c0_g1_i3.p1	0.456	57	30	0	2	58	155	211	3.724E-08	49	60
P_tepidariorum_abd-A-A	TRINITY_DN10248_c0_g1_i1.p1	0.457	59	31	0	2	60	130	188	3.724E-08	49	60
P_tepidariorum_abd-A-A	TRINITY_DN10248_c0_g1_i4.p1	0.457	59	31	0	2	60	130	188	3.724E-08	49	60
P_tepidariorum_abd-A-A	TRINITY_DN2175_c0_g1_i1.p1	0.472	55	29	0	1	55	169	223	9.714E-08	48	60
P_tepidariorum_abd-A-A	TRINITY_DN63142_c0_g1_i1.p1	0.423	59	33	0	1	59	38	96	1.337E-07	47	60
P_tepidariorum_abd-A-A	TRINITY_DN13687_c0_g2_i1.p1	0.647	34	12	0	25	58	2	35	1.337E-07	47	60
P_tepidariorum_abd-A-A	TRINITY_DN63142_c0_g1_i2.p1	0.423	59	33	0	1	59	170	228	1.337E-07	47	60
P_tepidariorum_abd-A-A	TRINITY_DN63142_c0_g1_i5.p1	0.423	59	33	0	1	59	170	228	1.337E-07	47	60
P_tepidariorum_abd-A-A	TRINITY_DN63142_c0_g1_i7.p1	0.423	59	33	0	1	59	170	228	1.337E-07	47	60
P_tepidariorum_abd-A-A	TRINITY_DN1080_c0_g1_i1.p1	0.465	58	30	0	2	59	74	131	1.337E-07	47	60
P_tepidariorum_abd-A-A	TRINITY_DN1080_c0_g2_i1.p1	0.465	58	30	0	2	59	74	131	1.337E-07	47	60
P_tepidariorum_abd-A-A	TRINITY_DN1858_c0_g1_i1.p1	0.431	58	32	0	2	59	167	224	1.337E-07	47	60
P_tepidariorum_abd-A-A	TRINITY_DN1858_c0_g1_i2.p1	0.431	58	32	0	2	59	167	224	1.337E-07	47	60
P_tepidariorum_abd-A-A	TRINITY_DN1858_c0_g1_i3.p1	0.431	58	32	0	2	59	167	224	1.337E-07	47	60
P_tepidariorum_abd-A-A	TRINITY_DN1858_c0_g1_i4.p1	0.431	58	32	0	2	59	167	224	1.337E-07	47	60
P_tepidariorum_abd-A-A	TRINITY_DN1858_c0_g1_i5.p1	0.431	58	32	0	2	59	167	224	1.337E-07	47	60
P_tepidariorum_abd-A-A	TRINITY_DN1858_c0_g1_i7.p1	0.431	58	32	0	2	59	167	224	1.337E-07	47	60
P_tepidariorum_abd-A-A	TRINITY_DN1858_c0_g1_i8.p1	0.431	58	32	0	2	59	167	224	1.337E-07	47	60
P_tepidariorum_abd-A-A	TRINITY_DN117107_c0_g1_i1.p1	0.448	58	31	0	2	59	149	206	1.841E-07	47	60
P_tepidariorum_abd-A-A	TRINITY_DN17472_c0_g1_i1.p1	0.431	58	32	0	2	59	134	191	1.841E-07	47	60
P_tepidariorum_abd-A-A	TRINITY_DN12654_c0_g1_i1.p1	0.431	58	32	0	2	59	47	104	2.535E-07	46	60
P_tepidariorum_abd-A-A	TRINITY_DN4543_c0_g1_i2.p1	0.473	57	30	0	2	58	128	184	2.535E-07	46	60
P_tepidariorum_abd-A-A	TRINITY_DN4543_c0_g1_i1.p1	0.473	57	30	0	2	58	128	184	2.535E-07	46	60
P_tepidariorum_abd-A-A	TRINITY_DN4543_c0_g1_i3.p1	0.473	57	30	0	2	58	128	184	2.535E-07	46	60
P_tepidariorum_abd-A-A	TRINITY_DN4830_c0_g1_i5.p2	0.547	42	19	0	17	58	1	42	2.535E-07	46	60
P_tepidariorum_abd-A-A	TRINITY_DN30683_c0_g1_i1.p1	0.457	59	31	0	1	59	133	191	3.490E-07	46	60
P_tepidariorum_abd-A-A	TRINITY_DN15178_c0_g1_i1.p1	0.413	58	33	0	2	59	50	107	4.805E-07	46	60
P_tepidariorum_abd-A-A	TRINITY_DN1040_c1_g1_i1.p1	0.444	54	29	0	5	58	216	269	4.805E-07	46	60
P_tepidariorum_abd-A-A	TRINITY_DN643_c1_g1_i1.p1	0.413	58	33	0	1	58	204	261	6.615E-07	45	60
P_tepidariorum_abd-A-A	TRINITY_DN643_c1_g1_i5.p1	0.413	58	33	0	1	58	204	261	6.615E-07	45	60
P_tepidariorum_abd-A-A	TRINITY_DN643_c1_g1_i2.p1	0.413	58	33	0	1	58	253	310	6.615E-07	45	60
P_tepidariorum_abd-A-A	TRINITY_DN643_c1_g1_i3.p1	0.413	58	33	0	1	58	253	310	6.615E-07	45	60
P_tepidariorum_abd-A-A	TRINITY_DN5474_c0_g1_i1.p1	0.423	59	33	0	1	59	179	237	9.109E-07	45	60
P_tepidariorum_abd-A-A	TRINITY_DN5474_c0_g1_i2.p1	0.423	59	33	0	1	59	179	237	9.109E-07	45	60
P_tepidariorum_abd-A-A	TRINITY_DN16048_c0_g2_i1.p1	0.438	57	31	0	2	58	24	80	1.254E-06	44	60
P_tepidariorum_abd-A-A	TRINITY_DN6190_c0_g1_i1.p1	0.421	57	32	0	4	60	178	234	2.379E-06	44	60
P_tepidariorum_abd-A-A	TRINITY_DN37349_c0_g1_i1.p1	0.438	57	31	0	2	58	99	155	4.512E-06	43	60
P_tepidariorum_abd-A-A	TRINITY_DN37349_c0_g1_i4.p1	0.438	57	31	0	2	58	99	155	4.512E-06	43	60
P_tepidariorum_abd-A-A	TRINITY_DN9628_c0_g1_i1.p1	0.438	57	30	0	2	55	219	275	4.512E-06	43	60
P_tepidariorum_abd-A-A	TRINITY_DN3287_c1_g3_i1.p1	0.438	57	31	0	2	58	53	109	4.512E-06	43	60
P_tepidariorum_abd-A-A	TRINITY_DN3287_c1_g3_i2.p1	0.438	57	31	0	2	58	53	109	4.512E-06	43	60
P_tepidariorum_abd-A-A	TRINITY_DN9628_c0_g1_i3.p1	0.438	57	30	0	2	55	335	391	4.512E-06	43	60
P_tepidariorum_abd-A-A	TRINITY_DN9628_c0_g1_i4.p1	0.438	57	30	0	2	55	335	391	4.512E-06	43	60
P_tepidariorum_abd-A-A	TRINITY_DN8105_c2_g1_i1.p1	0.421	57	32	0	2	58	166	222	6.214E-06	42	60
P_tepidariorum_abd-A-A	TRINITY_DN8105_c2_g1_i2.p1	0.421	57	32	0	2	58	166	222	6.214E-06	42	60
P_tepidariorum_abd-A-A	TRINITY_DN608_c2_g1_i1.p1	0.389	59	35	0	1	59	165	223	8.560E-06	42	60
P_tepidariorum_abd-A-A	TRINITY_DN608_c2_g1_i3.p1	0.389	59	35	0	1	59	165	223	8.560E-06	42	60
P_tepidariorum_abd-A-A	TRINITY_DN2788_c0_g1_i1.p1	0.406	59	34	0	1	59	187	245	1.179E-05	42	60
P_tepidariorum_abd-A-A	TRINITY_DN119554_c0_g1_i1.p1	0.645	31	11	0	30	60	5	35	2.237E-05	41	60
P_tepidariorum_abd-A-A	TRINITY_DN33617_c0_g1_i1.p1	0.407	54	31	0	2	55	248	301	3.082E-05	40	60
P_tepidariorum_abd-A-A	TRINITY_DN34902_c0_g1_i1.p1	0.385	57	34	0	2	58	49	105	4.247E-05	40	60
P_tepidariorum_abd-A-A	TRINITY_DN5664_c1_g1_i1.p1	0.396	58	34	0	1	58	134	191	5.851E-05	40	60
P_tepidariorum_abd-A-A	TRINITY_DN5664_c1_g1_i2.p1	0.396	58	34	0	1	58	134	191	5.851E-05	40	60
P_tepidariorum_abd-A-A	TRINITY_DN2362_c0_g3_i1.p1	0.438	57	31	0	2	58	139	195	5.851E-05	40	60
P_tepidariorum_abd-A-A	TRINITY_DN8236_c0_g1_i10.p1	0.388	54	32	0	2	55	228	281	5.851E-05	40	60
P_tepidariorum_abd-A-A	TRINITY_DN8236_c0_g1_i4.p1	0.388	54	32	0	2	55	228	281	5.851E-05	40	60
P_tepidariorum_abd-A-A	TRINITY_DN8236_c0_g1_i5.p1	0.388	54	32	0	2	55	228	281	5.851E-05	40	60
P_tepidariorum_abd-A-A	TRINITY_DN8236_c0_g1_i6.p1	0.388	54	32	0	2	55	228	281	5.851E-05	40	60
P_tepidariorum_abd-A-A	TRINITY_DN8236_c0_g1_i7.p1	0.388	54	32	0	2	55	228	281	5.851E-05	40	60
P_tepidariorum_abd-A-A	TRINITY_DN8236_c0_g1_i8.p1	0.388	54	32	0	2	55	228	281	5.851E-05	40	60
P_tepidariorum_abd-A-A	TRINITY_DN819_c0_g1_i10.p1	0.403	57	33	0	3	59	252	308	8.062E-05	39	60
P_tepidariorum_abd-A-A	TRINITY_DN8142_c0_g1_i1.p1	0.372	59	36	0	2	60	150	208	8.062E-05	39	60
P_tepidariorum_abd-A-A	TRINITY_DN819_c0_g1_i8.p1	0.403	57	33	0	3	59	255	311	8.062E-05	39	60
P_tepidariorum_abd-A-A	TRINITY_DN819_c0_g1_i11.p1	0.403	57	33	0	3	59	260	316	8.062E-05	39	60
P_tepidariorum_abd-A-A	TRINITY_DN819_c0_g1_i9.p1	0.385	57	34	0	3	59	243	299	8.062E-05	39	60
P_tepidariorum_abd-A-A	TRINITY_DN819_c0_g1_i6.p1	0.385	57	34	0	3	59	246	302	8.062E-05	39	60
P_tepidariorum_abd-A-A	TRINITY_DN819_c0_g1_i4.p1	0.385	57	34	0	3	59	251	307	8.062E-05	39	60
P_tepidariorum_abd-A-A	TRINITY_DN1155_c0_g1_i5.p1	0.413	58	33	0	1	58	208	265	2.109E-04	38	60
P_tepidariorum_abd-A-A	TRINITY_DN1155_c0_g1_i4.p1	0.413	58	33	0	1	58	208	265	2.109E-04	38	60
P_tepidariorum_abd-A-A	TRINITY_DN1155_c0_g1_i1.p1	0.413	58	33	0	1	58	209	266	2.109E-04	38	60
P_tepidariorum_abd-A-A	TRINITY_DN1155_c0_g1_i3.p1	0.413	58	33	0	1	58	209	266	2.109E-04	38	60
P_tepidariorum_abd-A-A	TRINITY_DN1155_c0_g1_i7.p1	0.413	58	33	0	1	58	209	266	2.109E-04	38	60
P_tepidariorum_abd-A-A	TRINITY_DN8637_c1_g2_i1.p1	0.403	57	33	0	2	58	101	157	5.522E-04	37	60
T_tridentatus_abd-a_A	TRINITY_DN1259_c5_g1_i1.p1	0.950	60	3	0	1	60	172	231	6.651E-32	117	60
T_tridentatus_abd-a_A	TRINITY_DN572_c0_g1_i2.p1	0.915	59	5	0	1	59	198	256	5.633E-30	111	60
T_tridentatus_abd-a_A	TRINITY_DN572_c0_g1_i3.p1	0.915	59	5	0	1	59	198	256	5.633E-30	111	60
T_tridentatus_abd-a_A	TRINITY_DN5963_c1_g1_i1.p1	0.862	58	8	0	2	59	217	274	6.045E-27	102	60
T_tridentatus_abd-a_A	TRINITY_DN5963_c1_g1_i3.p1	0.862	58	8	0	2	59	217	274	6.045E-27	102	60
T_tridentatus_abd-a_A	TRINITY_DN5963_c1_g1_i4.p1	0.862	58	8	0	2	59	217	274	6.045E-27	102	60
T_tridentatus_abd-a_A	TRINITY_DN5963_c1_g1_i5.p1	0.862	58	8	0	2	59	217	274	6.045E-27	102	60
T_tridentatus_abd-a_A	TRINITY_DN5963_c1_g1_i7.p1	0.862	58	8	0	2	59	218	275	6.045E-27	102	60
T_tridentatus_abd-a_A	TRINITY_DN5963_c1_g1_i8.p1	0.862	58	8	0	2	59	218	275	6.045E-27	102	60
T_tridentatus_abd-a_A	TRINITY_DN9432_c1_g1_i5.p1	0.879	58	7	0	2	59	228	285	8.302E-27	102	60
T_tridentatus_abd-a_A	TRINITY_DN9432_c1_g1_i6.p1	0.879	58	7	0	2	59	228	285	8.302E-27	102	60
T_tridentatus_abd-a_A	TRINITY_DN9432_c1_g1_i7.p1	0.879	58	7	0	2	59	228	285	8.302E-27	102	60
T_tridentatus_abd-a_A	TRINITY_DN9432_c1_g1_i4.p1	0.879	58	7	0	2	59	228	285	8.302E-27	102	60
T_tridentatus_abd-a_A	TRINITY_DN103119_c0_g1_i1.p1	0.810	58	11	0	2	59	208	265	1.331E-24	96	60
T_tridentatus_abd-a_A	TRINITY_DN3672_c0_g3_i1.p1	0.689	58	18	0	2	59	192	249	1.138E-18	79	60
T_tridentatus_abd-a_A	TRINITY_DN4367_c0_g1_i1.p1	0.689	58	18	0	2	59	107	164	4.058E-18	77	60
T_tridentatus_abd-a_A	TRINITY_DN2648_c0_g1_i1.p1	0.684	57	18	0	4	60	311	367	1.448E-17	76	60
T_tridentatus_abd-a_A	TRINITY_DN29954_c0_g2_i1.p1	0.631	57	21	0	2	58	269	325	1.341E-16	73	60
T_tridentatus_abd-a_A	TRINITY_DN90697_c0_g1_i1.p1	0.583	60	25	0	1	60	232	291	6.108E-15	68	60
T_tridentatus_abd-a_A	TRINITY_DN12193_c0_g1_i1.p1	0.603	58	23	0	2	59	216	273	7.799E-14	65	60
T_tridentatus_abd-a_A	TRINITY_DN4830_c0_g1_i5.p1	0.614	57	22	0	3	59	221	277	7.799E-14	65	60
T_tridentatus_abd-a_A	TRINITY_DN4830_c0_g1_i1.p1	0.614	57	22	0	3	59	524	580	7.799E-14	65	60
T_tridentatus_abd-a_A	TRINITY_DN4830_c0_g1_i6.p1	0.614	57	22	0	3	59	524	580	7.799E-14	65	60
T_tridentatus_abd-a_A	TRINITY_DN4830_c0_g1_i8.p1	0.614	57	22	0	3	59	524	580	7.799E-14	65	60
T_tridentatus_abd-a_A	TRINITY_DN6372_c0_g1_i1.p1	0.578	57	24	0	2	58	206	262	1.371E-12	61	60
T_tridentatus_abd-a_A	TRINITY_DN104894_c0_g1_i1.p1	0.466	60	32	0	1	60	136	195	6.286E-11	57	60
T_tridentatus_abd-a_A	TRINITY_DN8531_c0_g1_i1.p1	0.543	57	26	0	2	58	139	195	8.648E-11	56	60
T_tridentatus_abd-a_A	TRINITY_DN8531_c0_g1_i3.p1	0.543	57	26	0	2	58	139	195	8.648E-11	56	60
T_tridentatus_abd-a_A	TRINITY_DN293_c6_g1_i1.p1	0.500	58	29	0	1	58	280	337	2.252E-10	55	60
T_tridentatus_abd-a_A	TRINITY_DN293_c6_g1_i2.p1	0.500	58	29	0	1	58	280	337	2.252E-10	55	60
T_tridentatus_abd-a_A	TRINITY_DN10836_c0_g1_i1.p1	0.482	58	30	0	1	58	137	194	4.262E-10	54	60
T_tridentatus_abd-a_A	TRINITY_DN572_c1_g1_i2.p1	0.508	57	28	0	2	58	99	155	1.110E-09	53	60
T_tridentatus_abd-a_A	TRINITY_DN572_c1_g1_i1.p1	0.508	57	28	0	2	58	99	155	1.110E-09	53	60
T_tridentatus_abd-a_A	TRINITY_DN542_c3_g2_i1.p1	0.466	60	32	0	1	60	193	252	1.110E-09	53	60
T_tridentatus_abd-a_A	TRINITY_DN6954_c0_g1_i1.p1	0.440	59	32	0	1	59	185	243	1.110E-09	53	60
T_tridentatus_abd-a_A	TRINITY_DN6954_c0_g1_i2.p1	0.440	59	32	0	1	59	214	272	1.110E-09	53	60
T_tridentatus_abd-a_A	TRINITY_DN14039_c1_g1_i1.p1	0.482	58	30	0	2	59	210	267	5.479E-09	51	60
T_tridentatus_abd-a_A	TRINITY_DN7443_c0_g1_i2.p1	0.473	57	30	0	2	58	176	232	1.428E-08	50	60
T_tridentatus_abd-a_A	TRINITY_DN7443_c0_g1_i1.p1	0.473	57	30	0	2	58	176	232	1.428E-08	50	60
T_tridentatus_abd-a_A	TRINITY_DN1606_c0_g2_i1.p1	0.456	57	30	0	2	58	195	251	1.966E-08	49	60
T_tridentatus_abd-a_A	TRINITY_DN1606_c0_g1_i1.p1	0.456	57	30	0	2	58	204	260	1.966E-08	49	60
T_tridentatus_abd-a_A	TRINITY_DN25779_c1_g1_i1.p1	0.482	58	30	0	2	59	139	196	2.706E-08	49	60
T_tridentatus_abd-a_A	TRINITY_DN3687_c0_g1_i5.p1	0.416	60	34	0	1	60	231	290	2.706E-08	49	60
T_tridentatus_abd-a_A	TRINITY_DN3687_c0_g1_i1.p1	0.416	60	34	0	1	60	231	290	2.706E-08	49	60
T_tridentatus_abd-a_A	TRINITY_DN13317_c0_g1_i4.p1	0.456	57	30	0	2	58	155	211	3.724E-08	49	60
T_tridentatus_abd-a_A	TRINITY_DN13317_c0_g1_i2.p1	0.456	57	30	0	2	58	145	201	3.724E-08	49	60
T_tridentatus_abd-a_A	TRINITY_DN13317_c0_g1_i6.p1	0.456	57	30	0	2	58	145	201	3.724E-08	49	60
T_tridentatus_abd-a_A	TRINITY_DN13317_c0_g1_i1.p1	0.456	57	30	0	2	58	155	211	3.724E-08	49	60
T_tridentatus_abd-a_A	TRINITY_DN13317_c0_g1_i3.p1	0.456	57	30	0	2	58	155	211	3.724E-08	49	60
T_tridentatus_abd-a_A	TRINITY_DN10248_c0_g1_i1.p1	0.456	57	30	0	2	58	130	186	7.056E-08	48	60
T_tridentatus_abd-a_A	TRINITY_DN10248_c0_g1_i4.p1	0.456	57	30	0	2	58	130	186	7.056E-08	48	60
T_tridentatus_abd-a_A	TRINITY_DN2175_c0_g1_i1.p1	0.472	55	29	0	1	55	169	223	9.714E-08	48	60
T_tridentatus_abd-a_A	TRINITY_DN63142_c0_g1_i1.p1	0.423	59	33	0	1	59	38	96	1.337E-07	47	60
T_tridentatus_abd-a_A	TRINITY_DN13687_c0_g2_i1.p1	0.647	34	12	0	25	58	2	35	1.337E-07	47	60
T_tridentatus_abd-a_A	TRINITY_DN63142_c0_g1_i2.p1	0.423	59	33	0	1	59	170	228	1.337E-07	47	60
T_tridentatus_abd-a_A	TRINITY_DN63142_c0_g1_i5.p1	0.423	59	33	0	1	59	170	228	1.337E-07	47	60
T_tridentatus_abd-a_A	TRINITY_DN63142_c0_g1_i7.p1	0.423	59	33	0	1	59	170	228	1.337E-07	47	60
T_tridentatus_abd-a_A	TRINITY_DN1080_c0_g1_i1.p1	0.465	58	30	0	2	59	74	131	1.337E-07	47	60
T_tridentatus_abd-a_A	TRINITY_DN1080_c0_g2_i1.p1	0.465	58	30	0	2	59	74	131	1.337E-07	47	60
T_tridentatus_abd-a_A	TRINITY_DN1858_c0_g1_i1.p1	0.431	58	32	0	2	59	167	224	1.337E-07	47	60
T_tridentatus_abd-a_A	TRINITY_DN1858_c0_g1_i2.p1	0.431	58	32	0	2	59	167	224	1.337E-07	47	60
T_tridentatus_abd-a_A	TRINITY_DN1858_c0_g1_i3.p1	0.431	58	32	0	2	59	167	224	1.337E-07	47	60
T_tridentatus_abd-a_A	TRINITY_DN1858_c0_g1_i4.p1	0.431	58	32	0	2	59	167	224	1.337E-07	47	60
T_tridentatus_abd-a_A	TRINITY_DN1858_c0_g1_i5.p1	0.431	58	32	0	2	59	167	224	1.337E-07	47	60
T_tridentatus_abd-a_A	TRINITY_DN1858_c0_g1_i7.p1	0.431	58	32	0	2	59	167	224	1.337E-07	47	60
T_tridentatus_abd-a_A	TRINITY_DN1858_c0_g1_i8.p1	0.431	58	32	0	2	59	167	224	1.337E-07	47	60
T_tridentatus_abd-a_A	TRINITY_DN117107_c0_g1_i1.p1	0.448	58	31	0	2	59	149	206	1.841E-07	47	60
T_tridentatus_abd-a_A	TRINITY_DN17472_c0_g1_i1.p1	0.431	58	32	0	2	59	134	191	1.841E-07	47	60
T_tridentatus_abd-a_A	TRINITY_DN12654_c0_g1_i1.p1	0.431	58	32	0	2	59	47	104	2.535E-07	46	60
T_tridentatus_abd-a_A	TRINITY_DN4543_c0_g1_i2.p1	0.473	57	30	0	2	58	128	184	2.535E-07	46	60
T_tridentatus_abd-a_A	TRINITY_DN4543_c0_g1_i1.p1	0.473	57	30	0	2	58	128	184	2.535E-07	46	60
T_tridentatus_abd-a_A	TRINITY_DN4543_c0_g1_i3.p1	0.473	57	30	0	2	58	128	184	2.535E-07	46	60
T_tridentatus_abd-a_A	TRINITY_DN4830_c0_g1_i5.p2	0.547	42	19	0	17	58	1	42	2.535E-07	46	60
T_tridentatus_abd-a_A	TRINITY_DN30683_c0_g1_i1.p1	0.457	59	31	0	1	59	133	191	3.490E-07	46	60
T_tridentatus_abd-a_A	TRINITY_DN15178_c0_g1_i1.p1	0.413	58	33	0	2	59	50	107	4.805E-07	46	60
T_tridentatus_abd-a_A	TRINITY_DN1040_c1_g1_i1.p1	0.444	54	29	0	5	58	216	269	4.805E-07	46	60
T_tridentatus_abd-a_A	TRINITY_DN16048_c0_g2_i1.p1	0.440	59	32	0	2	60	24	82	6.615E-07	45	60
T_tridentatus_abd-a_A	TRINITY_DN643_c1_g1_i1.p1	0.413	58	33	0	1	58	204	261	6.615E-07	45	60
T_tridentatus_abd-a_A	TRINITY_DN643_c1_g1_i5.p1	0.413	58	33	0	1	58	204	261	6.615E-07	45	60
T_tridentatus_abd-a_A	TRINITY_DN643_c1_g1_i2.p1	0.413	58	33	0	1	58	253	310	6.615E-07	45	60
T_tridentatus_abd-a_A	TRINITY_DN643_c1_g1_i3.p1	0.413	58	33	0	1	58	253	310	6.615E-07	45	60
T_tridentatus_abd-a_A	TRINITY_DN5474_c0_g1_i1.p1	0.423	59	33	0	1	59	179	237	9.109E-07	45	60
T_tridentatus_abd-a_A	TRINITY_DN5474_c0_g1_i2.p1	0.423	59	33	0	1	59	179	237	9.109E-07	45	60
T_tridentatus_abd-a_A	TRINITY_DN6190_c0_g1_i1.p1	0.442	52	28	0	4	55	178	229	3.276E-06	43	60
T_tridentatus_abd-a_A	TRINITY_DN37349_c0_g1_i1.p1	0.438	57	31	0	2	58	99	155	4.512E-06	43	60
T_tridentatus_abd-a_A	TRINITY_DN37349_c0_g1_i4.p1	0.438	57	31	0	2	58	99	155	4.512E-06	43	60
T_tridentatus_abd-a_A	TRINITY_DN9628_c0_g1_i1.p1	0.438	57	30	0	2	55	219	275	4.512E-06	43	60
T_tridentatus_abd-a_A	TRINITY_DN3287_c1_g3_i1.p1	0.438	57	31	0	2	58	53	109	4.512E-06	43	60
T_tridentatus_abd-a_A	TRINITY_DN3287_c1_g3_i2.p1	0.438	57	31	0	2	58	53	109	4.512E-06	43	60
T_tridentatus_abd-a_A	TRINITY_DN9628_c0_g1_i3.p1	0.438	57	30	0	2	55	335	391	4.512E-06	43	60
T_tridentatus_abd-a_A	TRINITY_DN9628_c0_g1_i4.p1	0.438	57	30	0	2	55	335	391	4.512E-06	43	60
T_tridentatus_abd-a_A	TRINITY_DN8105_c2_g1_i1.p1	0.421	57	32	0	2	58	166	222	6.214E-06	42	60
T_tridentatus_abd-a_A	TRINITY_DN8105_c2_g1_i2.p1	0.421	57	32	0	2	58	166	222	6.214E-06	42	60
T_tridentatus_abd-a_A	TRINITY_DN608_c2_g1_i1.p1	0.389	59	35	0	1	59	165	223	8.560E-06	42	60
T_tridentatus_abd-a_A	TRINITY_DN608_c2_g1_i3.p1	0.389	59	35	0	1	59	165	223	8.560E-06	42	60
T_tridentatus_abd-a_A	TRINITY_DN119554_c0_g1_i1.p1	0.645	31	11	0	30	60	5	35	1.179E-05	42	60
T_tridentatus_abd-a_A	TRINITY_DN2788_c0_g1_i1.p1	0.406	59	34	0	1	59	187	245	1.179E-05	42	60
T_tridentatus_abd-a_A	TRINITY_DN33617_c0_g1_i1.p1	0.407	54	31	0	2	55	248	301	3.082E-05	40	60
T_tridentatus_abd-a_A	TRINITY_DN34902_c0_g1_i1.p1	0.385	57	34	0	2	58	49	105	4.247E-05	40	60
T_tridentatus_abd-a_A	TRINITY_DN5664_c1_g1_i1.p1	0.396	58	34	0	1	58	134	191	5.851E-05	40	60
T_tridentatus_abd-a_A	TRINITY_DN5664_c1_g1_i2.p1	0.396	58	34	0	1	58	134	191	5.851E-05	40	60
T_tridentatus_abd-a_A	TRINITY_DN2362_c0_g3_i1.p1	0.438	57	31	0	2	58	139	195	5.851E-05	40	60
T_tridentatus_abd-a_A	TRINITY_DN8236_c0_g1_i10.p1	0.388	54	32	0	2	55	228	281	5.851E-05	40	60
T_tridentatus_abd-a_A	TRINITY_DN8236_c0_g1_i4.p1	0.388	54	32	0	2	55	228	281	5.851E-05	40	60
T_tridentatus_abd-a_A	TRINITY_DN8236_c0_g1_i5.p1	0.388	54	32	0	2	55	228	281	5.851E-05	40	60
T_tridentatus_abd-a_A	TRINITY_DN8236_c0_g1_i6.p1	0.388	54	32	0	2	55	228	281	5.851E-05	40	60
T_tridentatus_abd-a_A	TRINITY_DN8236_c0_g1_i7.p1	0.388	54	32	0	2	55	228	281	5.851E-05	40	60
T_tridentatus_abd-a_A	TRINITY_DN8236_c0_g1_i8.p1	0.388	54	32	0	2	55	228	281	5.851E-05	40	60
T_tridentatus_abd-a_A	TRINITY_DN819_c0_g1_i10.p1	0.403	57	33	0	3	59	252	308	8.062E-05	39	60
T_tridentatus_abd-a_A	TRINITY_DN8142_c0_g1_i1.p1	0.372	59	36	0	2	60	150	208	8.062E-05	39	60
T_tridentatus_abd-a_A	TRINITY_DN819_c0_g1_i8.p1	0.403	57	33	0	3	59	255	311	8.062E-05	39	60
T_tridentatus_abd-a_A	TRINITY_DN819_c0_g1_i11.p1	0.403	57	33	0	3	59	260	316	8.062E-05	39	60
T_tridentatus_abd-a_A	TRINITY_DN819_c0_g1_i9.p1	0.385	57	34	0	3	59	243	299	8.062E-05	39	60
T_tridentatus_abd-a_A	TRINITY_DN819_c0_g1_i6.p1	0.385	57	34	0	3	59	246	302	8.062E-05	39	60
T_tridentatus_abd-a_A	TRINITY_DN819_c0_g1_i4.p1	0.385	57	34	0	3	59	251	307	8.062E-05	39	60
T_tridentatus_abd-a_A	TRINITY_DN1155_c0_g1_i5.p1	0.413	58	33	0	1	58	208	265	2.109E-04	38	60
T_tridentatus_abd-a_A	TRINITY_DN1155_c0_g1_i4.p1	0.413	58	33	0	1	58	208	265	2.109E-04	38	60
T_tridentatus_abd-a_A	TRINITY_DN1155_c0_g1_i1.p1	0.413	58	33	0	1	58	209	266	2.109E-04	38	60
T_tridentatus_abd-a_A	TRINITY_DN1155_c0_g1_i3.p1	0.413	58	33	0	1	58	209	266	2.109E-04	38	60
T_tridentatus_abd-a_A	TRINITY_DN1155_c0_g1_i7.p1	0.413	58	33	0	1	58	209	266	2.109E-04	38	60
T_tridentatus_abd-a_A	TRINITY_DN8637_c1_g2_i1.p1	0.403	57	33	0	2	58	101	157	5.522E-04	37	60
L_polyphemus_abd-a_A1-b	TRINITY_DN1259_c5_g1_i1.p1	0.883	60	7	0	1	60	172	231	2.987E-30	112	60
L_polyphemus_abd-a_A1-b	TRINITY_DN572_c0_g1_i2.p1	0.847	59	9	0	1	59	198	256	4.777E-28	106	60
L_polyphemus_abd-a_A1-b	TRINITY_DN572_c0_g1_i3.p1	0.847	59	9	0	1	59	198	256	4.777E-28	106	60
L_polyphemus_abd-a_A1-b	TRINITY_DN5963_c1_g1_i1.p1	0.827	58	10	0	2	59	217	274	5.572E-26	100	60
L_polyphemus_abd-a_A1-b	TRINITY_DN5963_c1_g1_i3.p1	0.827	58	10	0	2	59	217	274	5.572E-26	100	60
L_polyphemus_abd-a_A1-b	TRINITY_DN5963_c1_g1_i4.p1	0.827	58	10	0	2	59	217	274	5.572E-26	100	60
L_polyphemus_abd-a_A1-b	TRINITY_DN5963_c1_g1_i5.p1	0.827	58	10	0	2	59	217	274	5.572E-26	100	60
L_polyphemus_abd-a_A1-b	TRINITY_DN5963_c1_g1_i7.p1	0.827	58	10	0	2	59	218	275	5.572E-26	100	60
L_polyphemus_abd-a_A1-b	TRINITY_DN5963_c1_g1_i8.p1	0.827	58	10	0	2	59	218	275	5.572E-26	100	60
L_polyphemus_abd-a_A1-b	TRINITY_DN9432_c1_g1_i5.p1	0.810	58	11	0	2	59	228	285	7.057E-25	96	60
L_polyphemus_abd-a_A1-b	TRINITY_DN9432_c1_g1_i6.p1	0.810	58	11	0	2	59	228	285	7.057E-25	96	60
L_polyphemus_abd-a_A1-b	TRINITY_DN9432_c1_g1_i7.p1	0.810	58	11	0	2	59	228	285	7.057E-25	96	60
L_polyphemus_abd-a_A1-b	TRINITY_DN9432_c1_g1_i4.p1	0.810	58	11	0	2	59	228	285	7.057E-25	96	60
L_polyphemus_abd-a_A1-b	TRINITY_DN103119_c0_g1_i1.p1	0.775	58	13	0	2	59	208	265	1.688E-23	93	60
L_polyphemus_abd-a_A1-b	TRINITY_DN3672_c0_g3_i1.p1	0.689	58	18	0	2	59	192	249	8.280E-19	79	60
L_polyphemus_abd-a_A1-b	TRINITY_DN4367_c0_g1_i1.p1	0.655	58	20	0	2	59	107	164	5.166E-17	74	60
L_polyphemus_abd-a_A1-b	TRINITY_DN2648_c0_g1_i1.p1	0.631	57	21	0	4	60	311	367	2.534E-16	72	60
L_polyphemus_abd-a_A1-b	TRINITY_DN29954_c0_g2_i1.p1	0.631	57	21	0	2	58	269	325	3.484E-16	72	60
L_polyphemus_abd-a_A1-b	TRINITY_DN90697_c0_g1_i1.p1	0.583	60	25	0	1	60	232	291	4.125E-14	66	60
L_polyphemus_abd-a_A1-b	TRINITY_DN4830_c0_g1_i5.p1	0.631	57	21	0	3	59	221	277	1.474E-13	64	60
L_polyphemus_abd-a_A1-b	TRINITY_DN4830_c0_g1_i1.p1	0.631	57	21	0	3	59	524	580	1.474E-13	64	60
L_polyphemus_abd-a_A1-b	TRINITY_DN4830_c0_g1_i6.p1	0.631	57	21	0	3	59	524	580	1.474E-13	64	60
L_polyphemus_abd-a_A1-b	TRINITY_DN4830_c0_g1_i8.p1	0.631	57	21	0	3	59	524	580	1.474E-13	64	60
L_polyphemus_abd-a_A1-b	TRINITY_DN12193_c0_g1_i1.p1	0.568	58	25	0	2	59	216	273	2.788E-13	63	60
L_polyphemus_abd-a_A1-b	TRINITY_DN6372_c0_g1_i1.p1	0.543	57	26	0	2	58	206	262	1.756E-11	58	60
L_polyphemus_abd-a_A1-b	TRINITY_DN8531_c0_g1_i1.p1	0.543	57	26	0	2	58	139	195	1.637E-10	55	60
L_polyphemus_abd-a_A1-b	TRINITY_DN8531_c0_g1_i3.p1	0.543	57	26	0	2	58	139	195	1.637E-10	55	60
L_polyphemus_abd-a_A1-b	TRINITY_DN104894_c0_g1_i1.p1	0.466	60	32	0	1	60	136	195	8.069E-10	53	60
L_polyphemus_abd-a_A1-b	TRINITY_DN6954_c0_g1_i1.p1	0.457	59	31	0	1	59	185	243	8.069E-10	53	60
L_polyphemus_abd-a_A1-b	TRINITY_DN6954_c0_g1_i2.p1	0.457	59	31	0	1	59	214	272	8.069E-10	53	60
L_polyphemus_abd-a_A1-b	TRINITY_DN293_c6_g1_i1.p1	0.465	58	30	0	1	58	280	337	1.110E-09	53	60
L_polyphemus_abd-a_A1-b	TRINITY_DN293_c6_g1_i2.p1	0.465	58	30	0	1	58	280	337	1.110E-09	53	60
L_polyphemus_abd-a_A1-b	TRINITY_DN10836_c0_g1_i1.p1	0.465	58	30	0	1	58	137	194	2.102E-09	52	60
L_polyphemus_abd-a_A1-b	TRINITY_DN572_c1_g1_i2.p1	0.508	57	28	0	2	58	99	155	3.981E-09	51	60
L_polyphemus_abd-a_A1-b	TRINITY_DN572_c1_g1_i1.p1	0.508	57	28	0	2	58	99	155	3.981E-09	51	60
L_polyphemus_abd-a_A1-b	TRINITY_DN542_c3_g2_i1.p1	0.450	60	32	0	1	60	193	252	1.038E-08	50	60
L_polyphemus_abd-a_A1-b	TRINITY_DN14039_c1_g1_i1.p1	0.482	58	30	0	2	59	210	267	1.966E-08	49	60
L_polyphemus_abd-a_A1-b	TRINITY_DN1606_c0_g2_i1.p1	0.456	57	30	0	2	58	195	251	7.056E-08	48	60
L_polyphemus_abd-a_A1-b	TRINITY_DN1606_c0_g1_i1.p1	0.456	57	30	0	2	58	204	260	7.056E-08	48	60
L_polyphemus_abd-a_A1-b	TRINITY_DN7443_c0_g1_i2.p1	0.456	57	30	0	2	58	176	232	1.337E-07	47	60
L_polyphemus_abd-a_A1-b	TRINITY_DN7443_c0_g1_i1.p1	0.456	57	30	0	2	58	176	232	1.337E-07	47	60
L_polyphemus_abd-a_A1-b	TRINITY_DN643_c1_g1_i1.p1	0.431	58	32	0	1	58	204	261	1.337E-07	47	60
L_polyphemus_abd-a_A1-b	TRINITY_DN643_c1_g1_i5.p1	0.431	58	32	0	1	58	204	261	1.337E-07	47	60
L_polyphemus_abd-a_A1-b	TRINITY_DN643_c1_g1_i2.p1	0.431	58	32	0	1	58	253	310	1.337E-07	47	60
L_polyphemus_abd-a_A1-b	TRINITY_DN643_c1_g1_i3.p1	0.431	58	32	0	1	58	253	310	1.337E-07	47	60
L_polyphemus_abd-a_A1-b	TRINITY_DN63142_c0_g1_i1.p1	0.423	59	33	0	1	59	38	96	1.841E-07	47	60
L_polyphemus_abd-a_A1-b	TRINITY_DN63142_c0_g1_i2.p1	0.423	59	33	0	1	59	170	228	1.841E-07	47	60
L_polyphemus_abd-a_A1-b	TRINITY_DN63142_c0_g1_i5.p1	0.423	59	33	0	1	59	170	228	1.841E-07	47	60
L_polyphemus_abd-a_A1-b	TRINITY_DN63142_c0_g1_i7.p1	0.423	59	33	0	1	59	170	228	1.841E-07	47	60
L_polyphemus_abd-a_A1-b	TRINITY_DN2175_c0_g1_i1.p1	0.472	55	29	0	1	55	169	223	2.535E-07	46	60
L_polyphemus_abd-a_A1-b	TRINITY_DN4830_c0_g1_i5.p2	0.547	42	19	0	17	58	1	42	2.535E-07	46	60
L_polyphemus_abd-a_A1-b	TRINITY_DN25779_c1_g1_i1.p1	0.448	58	31	0	2	59	139	196	2.535E-07	46	60
L_polyphemus_abd-a_A1-b	TRINITY_DN1080_c0_g1_i1.p1	0.482	58	30	0	2	59	74	131	2.535E-07	46	60
L_polyphemus_abd-a_A1-b	TRINITY_DN1080_c0_g2_i1.p1	0.482	58	30	0	2	59	74	131	2.535E-07	46	60
L_polyphemus_abd-a_A1-b	TRINITY_DN12654_c0_g1_i1.p1	0.448	58	31	0	2	59	47	104	3.490E-07	46	60
L_polyphemus_abd-a_A1-b	TRINITY_DN13317_c0_g1_i4.p1	0.438	57	31	0	2	58	155	211	3.490E-07	46	60
L_polyphemus_abd-a_A1-b	TRINITY_DN13317_c0_g1_i2.p1	0.438	57	31	0	2	58	145	201	3.490E-07	46	60
L_polyphemus_abd-a_A1-b	TRINITY_DN13317_c0_g1_i6.p1	0.438	57	31	0	2	58	145	201	3.490E-07	46	60
L_polyphemus_abd-a_A1-b	TRINITY_DN13317_c0_g1_i1.p1	0.438	57	31	0	2	58	155	211	3.490E-07	46	60
L_polyphemus_abd-a_A1-b	TRINITY_DN13317_c0_g1_i3.p1	0.438	57	31	0	2	58	155	211	3.490E-07	46	60
L_polyphemus_abd-a_A1-b	TRINITY_DN5474_c0_g1_i1.p1	0.440	59	32	0	1	59	179	237	3.490E-07	46	60
L_polyphemus_abd-a_A1-b	TRINITY_DN5474_c0_g1_i2.p1	0.440	59	32	0	1	59	179	237	3.490E-07	46	60
L_polyphemus_abd-a_A1-b	TRINITY_DN3687_c0_g1_i5.p1	0.416	60	34	0	1	60	231	290	3.490E-07	46	60
L_polyphemus_abd-a_A1-b	TRINITY_DN3687_c0_g1_i1.p1	0.416	60	34	0	1	60	231	290	3.490E-07	46	60
L_polyphemus_abd-a_A1-b	TRINITY_DN117107_c0_g1_i1.p1	0.448	58	31	0	2	59	149	206	4.805E-07	46	60
L_polyphemus_abd-a_A1-b	TRINITY_DN10248_c0_g1_i1.p1	0.456	57	30	0	2	58	130	186	4.805E-07	46	60
L_polyphemus_abd-a_A1-b	TRINITY_DN10248_c0_g1_i4.p1	0.456	57	30	0	2	58	130	186	4.805E-07	46	60
L_polyphemus_abd-a_A1-b	TRINITY_DN1858_c0_g1_i1.p1	0.431	58	32	0	2	59	167	224	4.805E-07	46	60
L_polyphemus_abd-a_A1-b	TRINITY_DN1858_c0_g1_i2.p1	0.431	58	32	0	2	59	167	224	4.805E-07	46	60
L_polyphemus_abd-a_A1-b	TRINITY_DN1858_c0_g1_i3.p1	0.431	58	32	0	2	59	167	224	4.805E-07	46	60
L_polyphemus_abd-a_A1-b	TRINITY_DN1858_c0_g1_i4.p1	0.431	58	32	0	2	59	167	224	4.805E-07	46	60
L_polyphemus_abd-a_A1-b	TRINITY_DN1858_c0_g1_i5.p1	0.431	58	32	0	2	59	167	224	4.805E-07	46	60
L_polyphemus_abd-a_A1-b	TRINITY_DN1858_c0_g1_i7.p1	0.431	58	32	0	2	59	167	224	4.805E-07	46	60
L_polyphemus_abd-a_A1-b	TRINITY_DN1858_c0_g1_i8.p1	0.431	58	32	0	2	59	167	224	4.805E-07	46	60
L_polyphemus_abd-a_A1-b	TRINITY_DN13687_c0_g2_i1.p1	0.617	34	13	0	25	58	2	35	6.615E-07	45	60
L_polyphemus_abd-a_A1-b	TRINITY_DN17472_c0_g1_i1.p1	0.431	58	32	0	2	59	134	191	6.615E-07	45	60
L_polyphemus_abd-a_A1-b	TRINITY_DN30683_c0_g1_i1.p1	0.457	59	31	0	1	59	133	191	6.615E-07	45	60
L_polyphemus_abd-a_A1-b	TRINITY_DN4543_c0_g1_i2.p1	0.456	57	30	0	2	58	128	184	1.727E-06	44	60
L_polyphemus_abd-a_A1-b	TRINITY_DN4543_c0_g1_i1.p1	0.456	57	30	0	2	58	128	184	1.727E-06	44	60
L_polyphemus_abd-a_A1-b	TRINITY_DN4543_c0_g1_i3.p1	0.456	57	30	0	2	58	128	184	1.727E-06	44	60
L_polyphemus_abd-a_A1-b	TRINITY_DN15178_c0_g1_i1.p1	0.413	58	33	0	2	59	50	107	1.727E-06	44	60
L_polyphemus_abd-a_A1-b	TRINITY_DN16048_c0_g2_i1.p1	0.423	59	33	0	2	60	24	82	2.379E-06	44	60
L_polyphemus_abd-a_A1-b	TRINITY_DN37349_c0_g1_i1.p1	0.456	57	30	0	2	58	99	155	4.512E-06	43	60
L_polyphemus_abd-a_A1-b	TRINITY_DN37349_c0_g1_i4.p1	0.456	57	30	0	2	58	99	155	4.512E-06	43	60
L_polyphemus_abd-a_A1-b	TRINITY_DN34902_c0_g1_i1.p1	0.403	57	33	0	2	58	49	105	8.560E-06	42	60
L_polyphemus_abd-a_A1-b	TRINITY_DN1040_c1_g1_i1.p1	0.403	62	33	0	2	58	208	269	8.560E-06	42	60
L_polyphemus_abd-a_A1-b	TRINITY_DN3287_c1_g3_i1.p1	0.438	57	31	0	2	58	53	109	1.179E-05	42	60
L_polyphemus_abd-a_A1-b	TRINITY_DN3287_c1_g3_i2.p1	0.438	57	31	0	2	58	53	109	1.179E-05	42	60
L_polyphemus_abd-a_A1-b	TRINITY_DN8105_c2_g1_i1.p1	0.421	57	32	0	2	58	166	222	1.624E-05	41	60
L_polyphemus_abd-a_A1-b	TRINITY_DN8105_c2_g1_i2.p1	0.421	57	32	0	2	58	166	222	1.624E-05	41	60
L_polyphemus_abd-a_A1-b	TRINITY_DN608_c2_g1_i1.p1	0.389	59	35	0	1	59	165	223	2.237E-05	41	60
L_polyphemus_abd-a_A1-b	TRINITY_DN608_c2_g1_i3.p1	0.389	59	35	0	1	59	165	223	2.237E-05	41	60
L_polyphemus_abd-a_A1-b	TRINITY_DN9628_c0_g1_i1.p1	0.500	40	20	0	16	55	236	275	2.237E-05	41	60
L_polyphemus_abd-a_A1-b	TRINITY_DN819_c0_g1_i10.p1	0.438	57	31	0	3	59	252	308	2.237E-05	41	60
L_polyphemus_abd-a_A1-b	TRINITY_DN819_c0_g1_i8.p1	0.438	57	31	0	3	59	255	311	2.237E-05	41	60
L_polyphemus_abd-a_A1-b	TRINITY_DN819_c0_g1_i11.p1	0.438	57	31	0	3	59	260	316	2.237E-05	41	60
L_polyphemus_abd-a_A1-b	TRINITY_DN9628_c0_g1_i3.p1	0.500	40	20	0	16	55	352	391	2.237E-05	41	60
L_polyphemus_abd-a_A1-b	TRINITY_DN9628_c0_g1_i4.p1	0.500	40	20	0	16	55	352	391	2.237E-05	41	60
L_polyphemus_abd-a_A1-b	TRINITY_DN819_c0_g1_i9.p1	0.421	57	32	0	3	59	243	299	2.237E-05	41	60
L_polyphemus_abd-a_A1-b	TRINITY_DN819_c0_g1_i6.p1	0.421	57	32	0	3	59	246	302	2.237E-05	41	60
L_polyphemus_abd-a_A1-b	TRINITY_DN819_c0_g1_i4.p1	0.421	57	32	0	3	59	251	307	2.237E-05	41	60
L_polyphemus_abd-a_A1-b	TRINITY_DN6190_c0_g1_i1.p1	0.442	52	28	0	4	55	178	229	3.082E-05	40	60
L_polyphemus_abd-a_A1-b	TRINITY_DN2788_c0_g1_i1.p1	0.406	59	34	0	1	59	187	245	3.082E-05	40	60
L_polyphemus_abd-a_A1-b	TRINITY_DN119554_c0_g1_i1.p1	0.645	31	11	0	30	60	5	35	4.247E-05	40	60
L_polyphemus_abd-a_A1-b	TRINITY_DN33617_c0_g1_i1.p1	0.407	54	31	0	2	55	248	301	5.851E-05	40	60
L_polyphemus_abd-a_A1-b	TRINITY_DN2362_c0_g3_i1.p1	0.421	57	32	0	2	58	139	195	8.062E-05	39	60
L_polyphemus_abd-a_A1-b	TRINITY_DN1155_c0_g1_i5.p1	0.431	58	32	0	1	58	208	265	2.109E-04	38	60
L_polyphemus_abd-a_A1-b	TRINITY_DN1155_c0_g1_i4.p1	0.431	58	32	0	1	58	208	265	2.109E-04	38	60
L_polyphemus_abd-a_A1-b	TRINITY_DN1155_c0_g1_i1.p1	0.431	58	32	0	1	58	209	266	2.109E-04	38	60
L_polyphemus_abd-a_A1-b	TRINITY_DN1155_c0_g1_i3.p1	0.431	58	32	0	1	58	209	266	2.109E-04	38	60
L_polyphemus_abd-a_A1-b	TRINITY_DN1155_c0_g1_i7.p1	0.431	58	32	0	1	58	209	266	2.109E-04	38	60
L_polyphemus_abd-a_A1-b	TRINITY_DN8142_c0_g1_i1.p1	0.372	59	36	0	2	60	150	208	2.907E-04	38	60
L_polyphemus_abd-a_A1-b	TRINITY_DN8236_c0_g1_i10.p1	0.388	54	32	0	2	55	228	281	2.907E-04	38	60
L_polyphemus_abd-a_A1-b	TRINITY_DN8236_c0_g1_i4.p1	0.388	54	32	0	2	55	228	281	2.907E-04	38	60
L_polyphemus_abd-a_A1-b	TRINITY_DN8236_c0_g1_i5.p1	0.388	54	32	0	2	55	228	281	2.907E-04	38	60
L_polyphemus_abd-a_A1-b	TRINITY_DN8236_c0_g1_i6.p1	0.388	54	32	0	2	55	228	281	2.907E-04	38	60
L_polyphemus_abd-a_A1-b	TRINITY_DN8236_c0_g1_i7.p1	0.388	54	32	0	2	55	228	281	2.907E-04	38	60
L_polyphemus_abd-a_A1-b	TRINITY_DN8236_c0_g1_i8.p1	0.388	54	32	0	2	55	228	281	2.907E-04	38	60
L_polyphemus_abd-a_A1-b	TRINITY_DN8637_c1_g2_i1.p1	0.421	57	32	0	2	58	101	157	5.522E-04	37	60
L_polyphemus_abd-a_A1-b	TRINITY_DN5664_c1_g1_i1.p1	0.379	58	35	0	1	58	134	191	5.522E-04	37	60
L_polyphemus_abd-a_A1-b	TRINITY_DN5664_c1_g1_i2.p1	0.379	58	35	0	1	58	134	191	5.522E-04	37	60
A_bruennichi_abd-A-A	TRINITY_DN1259_c5_g1_i1.p1	0.933	60	4	0	1	60	172	231	1.722E-31	115	60
A_bruennichi_abd-A-A	TRINITY_DN572_c0_g1_i2.p1	0.915	59	5	0	1	59	198	256	5.633E-30	111	60
A_bruennichi_abd-A-A	TRINITY_DN572_c0_g1_i3.p1	0.915	59	5	0	1	59	198	256	5.633E-30	111	60
A_bruennichi_abd-A-A	TRINITY_DN5963_c1_g1_i1.p1	0.862	58	8	0	2	59	217	274	6.045E-27	102	60
A_bruennichi_abd-A-A	TRINITY_DN5963_c1_g1_i3.p1	0.862	58	8	0	2	59	217	274	6.045E-27	102	60
A_bruennichi_abd-A-A	TRINITY_DN5963_c1_g1_i4.p1	0.862	58	8	0	2	59	217	274	6.045E-27	102	60
A_bruennichi_abd-A-A	TRINITY_DN5963_c1_g1_i5.p1	0.862	58	8	0	2	59	217	274	6.045E-27	102	60
A_bruennichi_abd-A-A	TRINITY_DN5963_c1_g1_i7.p1	0.862	58	8	0	2	59	218	275	6.045E-27	102	60
A_bruennichi_abd-A-A	TRINITY_DN5963_c1_g1_i8.p1	0.862	58	8	0	2	59	218	275	6.045E-27	102	60
A_bruennichi_abd-A-A	TRINITY_DN9432_c1_g1_i5.p1	0.879	58	7	0	2	59	228	285	8.302E-27	102	60
A_bruennichi_abd-A-A	TRINITY_DN9432_c1_g1_i6.p1	0.879	58	7	0	2	59	228	285	8.302E-27	102	60
A_bruennichi_abd-A-A	TRINITY_DN9432_c1_g1_i7.p1	0.879	58	7	0	2	59	228	285	8.302E-27	102	60
A_bruennichi_abd-A-A	TRINITY_DN9432_c1_g1_i4.p1	0.879	58	7	0	2	59	228	285	8.302E-27	102	60
A_bruennichi_abd-A-A	TRINITY_DN103119_c0_g1_i1.p1	0.810	58	11	0	2	59	208	265	1.331E-24	96	60
A_bruennichi_abd-A-A	TRINITY_DN3672_c0_g3_i1.p1	0.689	58	18	0	2	59	192	249	1.138E-18	79	60
A_bruennichi_abd-A-A	TRINITY_DN2648_c0_g1_i1.p1	0.701	57	17	0	4	60	311	367	4.058E-18	77	60
A_bruennichi_abd-A-A	TRINITY_DN4367_c0_g1_i1.p1	0.689	58	18	0	2	59	107	164	4.058E-18	77	60
A_bruennichi_abd-A-A	TRINITY_DN29954_c0_g2_i1.p1	0.631	57	21	0	2	58	269	325	1.341E-16	73	60
A_bruennichi_abd-A-A	TRINITY_DN90697_c0_g1_i1.p1	0.583	60	25	0	1	60	232	291	6.108E-15	68	60
A_bruennichi_abd-A-A	TRINITY_DN12193_c0_g1_i1.p1	0.603	58	23	0	2	59	216	273	7.799E-14	65	60
A_bruennichi_abd-A-A	TRINITY_DN4830_c0_g1_i5.p1	0.614	57	22	0	3	59	221	277	7.799E-14	65	60
A_bruennichi_abd-A-A	TRINITY_DN4830_c0_g1_i1.p1	0.614	57	22	0	3	59	524	580	7.799E-14	65	60
A_bruennichi_abd-A-A	TRINITY_DN4830_c0_g1_i6.p1	0.614	57	22	0	3	59	524	580	7.799E-14	65	60
A_bruennichi_abd-A-A	TRINITY_DN4830_c0_g1_i8.p1	0.614	57	22	0	3	59	524	580	7.799E-14	65	60
A_bruennichi_abd-A-A	TRINITY_DN6372_c0_g1_i1.p1	0.578	57	24	0	2	58	206	262	1.371E-12	61	60
A_bruennichi_abd-A-A	TRINITY_DN104894_c0_g1_i1.p1	0.466	60	32	0	1	60	136	195	6.286E-11	57	60
A_bruennichi_abd-A-A	TRINITY_DN8531_c0_g1_i1.p1	0.543	57	26	0	2	58	139	195	8.648E-11	56	60
A_bruennichi_abd-A-A	TRINITY_DN8531_c0_g1_i3.p1	0.543	57	26	0	2	58	139	195	8.648E-11	56	60
A_bruennichi_abd-A-A	TRINITY_DN293_c6_g1_i1.p1	0.500	58	29	0	1	58	280	337	2.252E-10	55	60
A_bruennichi_abd-A-A	TRINITY_DN293_c6_g1_i2.p1	0.500	58	29	0	1	58	280	337	2.252E-10	55	60
A_bruennichi_abd-A-A	TRINITY_DN10836_c0_g1_i1.p1	0.482	58	30	0	1	58	137	194	4.262E-10	54	60
A_bruennichi_abd-A-A	TRINITY_DN572_c1_g1_i2.p1	0.508	57	28	0	2	58	99	155	1.110E-09	53	60
A_bruennichi_abd-A-A	TRINITY_DN572_c1_g1_i1.p1	0.508	57	28	0	2	58	99	155	1.110E-09	53	60
A_bruennichi_abd-A-A	TRINITY_DN6954_c0_g1_i1.p1	0.440	59	32	0	1	59	185	243	1.110E-09	53	60
A_bruennichi_abd-A-A	TRINITY_DN6954_c0_g1_i2.p1	0.440	59	32	0	1	59	214	272	1.110E-09	53	60
A_bruennichi_abd-A-A	TRINITY_DN542_c3_g2_i1.p1	0.466	60	32	0	1	60	193	252	2.102E-09	52	60
A_bruennichi_abd-A-A	TRINITY_DN14039_c1_g1_i1.p1	0.482	58	30	0	2	59	210	267	5.479E-09	51	60
A_bruennichi_abd-A-A	TRINITY_DN7443_c0_g1_i2.p1	0.473	57	30	0	2	58	176	232	1.428E-08	50	60
A_bruennichi_abd-A-A	TRINITY_DN7443_c0_g1_i1.p1	0.473	57	30	0	2	58	176	232	1.428E-08	50	60
A_bruennichi_abd-A-A	TRINITY_DN1606_c0_g2_i1.p1	0.456	57	30	0	2	58	195	251	1.966E-08	49	60
A_bruennichi_abd-A-A	TRINITY_DN1606_c0_g1_i1.p1	0.456	57	30	0	2	58	204	260	1.966E-08	49	60
A_bruennichi_abd-A-A	TRINITY_DN25779_c1_g1_i1.p1	0.482	58	30	0	2	59	139	196	2.706E-08	49	60
A_bruennichi_abd-A-A	TRINITY_DN3687_c0_g1_i5.p1	0.416	60	34	0	1	60	231	290	2.706E-08	49	60
A_bruennichi_abd-A-A	TRINITY_DN3687_c0_g1_i1.p1	0.416	60	34	0	1	60	231	290	2.706E-08	49	60
A_bruennichi_abd-A-A	TRINITY_DN13317_c0_g1_i4.p1	0.456	57	30	0	2	58	155	211	3.724E-08	49	60
A_bruennichi_abd-A-A	TRINITY_DN13317_c0_g1_i2.p1	0.456	57	30	0	2	58	145	201	3.724E-08	49	60
A_bruennichi_abd-A-A	TRINITY_DN13317_c0_g1_i6.p1	0.456	57	30	0	2	58	145	201	3.724E-08	49	60
A_bruennichi_abd-A-A	TRINITY_DN13317_c0_g1_i1.p1	0.456	57	30	0	2	58	155	211	3.724E-08	49	60
A_bruennichi_abd-A-A	TRINITY_DN13317_c0_g1_i3.p1	0.456	57	30	0	2	58	155	211	3.724E-08	49	60
A_bruennichi_abd-A-A	TRINITY_DN10248_c0_g1_i1.p1	0.457	59	31	0	2	60	130	188	3.724E-08	49	60
A_bruennichi_abd-A-A	TRINITY_DN10248_c0_g1_i4.p1	0.457	59	31	0	2	60	130	188	3.724E-08	49	60
A_bruennichi_abd-A-A	TRINITY_DN2175_c0_g1_i1.p1	0.472	55	29	0	1	55	169	223	9.714E-08	48	60
A_bruennichi_abd-A-A	TRINITY_DN63142_c0_g1_i1.p1	0.423	59	33	0	1	59	38	96	1.337E-07	47	60
A_bruennichi_abd-A-A	TRINITY_DN13687_c0_g2_i1.p1	0.647	34	12	0	25	58	2	35	1.337E-07	47	60
A_bruennichi_abd-A-A	TRINITY_DN63142_c0_g1_i2.p1	0.423	59	33	0	1	59	170	228	1.337E-07	47	60
A_bruennichi_abd-A-A	TRINITY_DN63142_c0_g1_i5.p1	0.423	59	33	0	1	59	170	228	1.337E-07	47	60
A_bruennichi_abd-A-A	TRINITY_DN63142_c0_g1_i7.p1	0.423	59	33	0	1	59	170	228	1.337E-07	47	60
A_bruennichi_abd-A-A	TRINITY_DN1080_c0_g1_i1.p1	0.465	58	30	0	2	59	74	131	1.337E-07	47	60
A_bruennichi_abd-A-A	TRINITY_DN1080_c0_g2_i1.p1	0.465	58	30	0	2	59	74	131	1.337E-07	47	60
A_bruennichi_abd-A-A	TRINITY_DN1858_c0_g1_i1.p1	0.431	58	32	0	2	59	167	224	1.337E-07	47	60
A_bruennichi_abd-A-A	TRINITY_DN1858_c0_g1_i2.p1	0.431	58	32	0	2	59	167	224	1.337E-07	47	60
A_bruennichi_abd-A-A	TRINITY_DN1858_c0_g1_i3.p1	0.431	58	32	0	2	59	167	224	1.337E-07	47	60
A_bruennichi_abd-A-A	TRINITY_DN1858_c0_g1_i4.p1	0.431	58	32	0	2	59	167	224	1.337E-07	47	60
A_bruennichi_abd-A-A	TRINITY_DN1858_c0_g1_i5.p1	0.431	58	32	0	2	59	167	224	1.337E-07	47	60
A_bruennichi_abd-A-A	TRINITY_DN1858_c0_g1_i7.p1	0.431	58	32	0	2	59	167	224	1.337E-07	47	60
A_bruennichi_abd-A-A	TRINITY_DN1858_c0_g1_i8.p1	0.431	58	32	0	2	59	167	224	1.337E-07	47	60
A_bruennichi_abd-A-A	TRINITY_DN117107_c0_g1_i1.p1	0.448	58	31	0	2	59	149	206	1.841E-07	47	60
A_bruennichi_abd-A-A	TRINITY_DN17472_c0_g1_i1.p1	0.431	58	32	0	2	59	134	191	1.841E-07	47	60
A_bruennichi_abd-A-A	TRINITY_DN12654_c0_g1_i1.p1	0.431	58	32	0	2	59	47	104	2.535E-07	46	60
A_bruennichi_abd-A-A	TRINITY_DN4543_c0_g1_i2.p1	0.473	57	30	0	2	58	128	184	2.535E-07	46	60
A_bruennichi_abd-A-A	TRINITY_DN4543_c0_g1_i1.p1	0.473	57	30	0	2	58	128	184	2.535E-07	46	60
A_bruennichi_abd-A-A	TRINITY_DN4543_c0_g1_i3.p1	0.473	57	30	0	2	58	128	184	2.535E-07	46	60
A_bruennichi_abd-A-A	TRINITY_DN4830_c0_g1_i5.p2	0.547	42	19	0	17	58	1	42	2.535E-07	46	60
A_bruennichi_abd-A-A	TRINITY_DN30683_c0_g1_i1.p1	0.457	59	31	0	1	59	133	191	3.490E-07	46	60
A_bruennichi_abd-A-A	TRINITY_DN15178_c0_g1_i1.p1	0.413	58	33	0	2	59	50	107	4.805E-07	46	60
A_bruennichi_abd-A-A	TRINITY_DN1040_c1_g1_i1.p1	0.444	54	29	0	5	58	216	269	4.805E-07	46	60
A_bruennichi_abd-A-A	TRINITY_DN643_c1_g1_i1.p1	0.413	58	33	0	1	58	204	261	6.615E-07	45	60
A_bruennichi_abd-A-A	TRINITY_DN643_c1_g1_i5.p1	0.413	58	33	0	1	58	204	261	6.615E-07	45	60
A_bruennichi_abd-A-A	TRINITY_DN643_c1_g1_i2.p1	0.413	58	33	0	1	58	253	310	6.615E-07	45	60
A_bruennichi_abd-A-A	TRINITY_DN643_c1_g1_i3.p1	0.413	58	33	0	1	58	253	310	6.615E-07	45	60
A_bruennichi_abd-A-A	TRINITY_DN5474_c0_g1_i1.p1	0.423	59	33	0	1	59	179	237	9.109E-07	45	60
A_bruennichi_abd-A-A	TRINITY_DN5474_c0_g1_i2.p1	0.423	59	33	0	1	59	179	237	9.109E-07	45	60
A_bruennichi_abd-A-A	TRINITY_DN16048_c0_g2_i1.p1	0.438	57	31	0	2	58	24	80	1.254E-06	44	60
A_bruennichi_abd-A-A	TRINITY_DN6190_c0_g1_i1.p1	0.421	57	32	0	4	60	178	234	2.379E-06	44	60
A_bruennichi_abd-A-A	TRINITY_DN37349_c0_g1_i1.p1	0.438	57	31	0	2	58	99	155	4.512E-06	43	60
A_bruennichi_abd-A-A	TRINITY_DN37349_c0_g1_i4.p1	0.438	57	31	0	2	58	99	155	4.512E-06	43	60
A_bruennichi_abd-A-A	TRINITY_DN9628_c0_g1_i1.p1	0.438	57	30	0	2	55	219	275	4.512E-06	43	60
A_bruennichi_abd-A-A	TRINITY_DN3287_c1_g3_i1.p1	0.438	57	31	0	2	58	53	109	4.512E-06	43	60
A_bruennichi_abd-A-A	TRINITY_DN3287_c1_g3_i2.p1	0.438	57	31	0	2	58	53	109	4.512E-06	43	60
A_bruennichi_abd-A-A	TRINITY_DN9628_c0_g1_i3.p1	0.438	57	30	0	2	55	335	391	4.512E-06	43	60
A_bruennichi_abd-A-A	TRINITY_DN9628_c0_g1_i4.p1	0.438	57	30	0	2	55	335	391	4.512E-06	43	60
A_bruennichi_abd-A-A	TRINITY_DN8105_c2_g1_i1.p1	0.421	57	32	0	2	58	166	222	6.214E-06	42	60
A_bruennichi_abd-A-A	TRINITY_DN8105_c2_g1_i2.p1	0.421	57	32	0	2	58	166	222	6.214E-06	42	60
A_bruennichi_abd-A-A	TRINITY_DN608_c2_g1_i1.p1	0.389	59	35	0	1	59	165	223	8.560E-06	42	60
A_bruennichi_abd-A-A	TRINITY_DN608_c2_g1_i3.p1	0.389	59	35	0	1	59	165	223	8.560E-06	42	60
A_bruennichi_abd-A-A	TRINITY_DN2788_c0_g1_i1.p1	0.406	59	34	0	1	59	187	245	1.179E-05	42	60
A_bruennichi_abd-A-A	TRINITY_DN119554_c0_g1_i1.p1	0.645	31	11	0	30	60	5	35	2.237E-05	41	60
A_bruennichi_abd-A-A	TRINITY_DN33617_c0_g1_i1.p1	0.407	54	31	0	2	55	248	301	3.082E-05	40	60
A_bruennichi_abd-A-A	TRINITY_DN34902_c0_g1_i1.p1	0.385	57	34	0	2	58	49	105	4.247E-05	40	60
A_bruennichi_abd-A-A	TRINITY_DN5664_c1_g1_i1.p1	0.396	58	34	0	1	58	134	191	5.851E-05	40	60
A_bruennichi_abd-A-A	TRINITY_DN5664_c1_g1_i2.p1	0.396	58	34	0	1	58	134	191	5.851E-05	40	60
A_bruennichi_abd-A-A	TRINITY_DN2362_c0_g3_i1.p1	0.438	57	31	0	2	58	139	195	5.851E-05	40	60
A_bruennichi_abd-A-A	TRINITY_DN8236_c0_g1_i10.p1	0.388	54	32	0	2	55	228	281	5.851E-05	40	60
A_bruennichi_abd-A-A	TRINITY_DN8236_c0_g1_i4.p1	0.388	54	32	0	2	55	228	281	5.851E-05	40	60
A_bruennichi_abd-A-A	TRINITY_DN8236_c0_g1_i5.p1	0.388	54	32	0	2	55	228	281	5.851E-05	40	60
A_bruennichi_abd-A-A	TRINITY_DN8236_c0_g1_i6.p1	0.388	54	32	0	2	55	228	281	5.851E-05	40	60
A_bruennichi_abd-A-A	TRINITY_DN8236_c0_g1_i7.p1	0.388	54	32	0	2	55	228	281	5.851E-05	40	60
A_bruennichi_abd-A-A	TRINITY_DN8236_c0_g1_i8.p1	0.388	54	32	0	2	55	228	281	5.851E-05	40	60
A_bruennichi_abd-A-A	TRINITY_DN819_c0_g1_i10.p1	0.403	57	33	0	3	59	252	308	8.062E-05	39	60
A_bruennichi_abd-A-A	TRINITY_DN8142_c0_g1_i1.p1	0.372	59	36	0	2	60	150	208	8.062E-05	39	60
A_bruennichi_abd-A-A	TRINITY_DN819_c0_g1_i8.p1	0.403	57	33	0	3	59	255	311	8.062E-05	39	60
A_bruennichi_abd-A-A	TRINITY_DN819_c0_g1_i11.p1	0.403	57	33	0	3	59	260	316	8.062E-05	39	60
A_bruennichi_abd-A-A	TRINITY_DN819_c0_g1_i9.p1	0.385	57	34	0	3	59	243	299	8.062E-05	39	60
A_bruennichi_abd-A-A	TRINITY_DN819_c0_g1_i6.p1	0.385	57	34	0	3	59	246	302	8.062E-05	39	60
A_bruennichi_abd-A-A	TRINITY_DN819_c0_g1_i4.p1	0.385	57	34	0	3	59	251	307	8.062E-05	39	60
A_bruennichi_abd-A-A	TRINITY_DN1155_c0_g1_i5.p1	0.413	58	33	0	1	58	208	265	2.109E-04	38	60
A_bruennichi_abd-A-A	TRINITY_DN1155_c0_g1_i4.p1	0.413	58	33	0	1	58	208	265	2.109E-04	38	60
A_bruennichi_abd-A-A	TRINITY_DN1155_c0_g1_i1.p1	0.413	58	33	0	1	58	209	266	2.109E-04	38	60
A_bruennichi_abd-A-A	TRINITY_DN1155_c0_g1_i3.p1	0.413	58	33	0	1	58	209	266	2.109E-04	38	60
A_bruennichi_abd-A-A	TRINITY_DN1155_c0_g1_i7.p1	0.413	58	33	0	1	58	209	266	2.109E-04	38	60
A_bruennichi_abd-A-A	TRINITY_DN8637_c1_g2_i1.p1	0.403	57	33	0	2	58	101	157	5.522E-04	37	60
D_silvatica_abd-A-B	TRINITY_DN1259_c5_g1_i1.p1	0.933	60	4	0	1	60	172	231	1.254E-31	116	60
D_silvatica_abd-A-B	TRINITY_DN572_c0_g1_i2.p1	0.915	59	5	0	1	59	198	256	5.633E-30	111	60
D_silvatica_abd-A-B	TRINITY_DN572_c0_g1_i3.p1	0.915	59	5	0	1	59	198	256	5.633E-30	111	60
D_silvatica_abd-A-B	TRINITY_DN5963_c1_g1_i1.p1	0.862	58	8	0	2	59	217	274	6.045E-27	102	60
D_silvatica_abd-A-B	TRINITY_DN5963_c1_g1_i3.p1	0.862	58	8	0	2	59	217	274	6.045E-27	102	60
D_silvatica_abd-A-B	TRINITY_DN5963_c1_g1_i4.p1	0.862	58	8	0	2	59	217	274	6.045E-27	102	60
D_silvatica_abd-A-B	TRINITY_DN5963_c1_g1_i5.p1	0.862	58	8	0	2	59	217	274	6.045E-27	102	60
D_silvatica_abd-A-B	TRINITY_DN5963_c1_g1_i7.p1	0.862	58	8	0	2	59	218	275	6.045E-27	102	60
D_silvatica_abd-A-B	TRINITY_DN5963_c1_g1_i8.p1	0.862	58	8	0	2	59	218	275	6.045E-27	102	60
D_silvatica_abd-A-B	TRINITY_DN9432_c1_g1_i5.p1	0.879	58	7	0	2	59	228	285	8.302E-27	102	60
D_silvatica_abd-A-B	TRINITY_DN9432_c1_g1_i6.p1	0.879	58	7	0	2	59	228	285	8.302E-27	102	60
D_silvatica_abd-A-B	TRINITY_DN9432_c1_g1_i7.p1	0.879	58	7	0	2	59	228	285	8.302E-27	102	60
D_silvatica_abd-A-B	TRINITY_DN9432_c1_g1_i4.p1	0.879	58	7	0	2	59	228	285	8.302E-27	102	60
D_silvatica_abd-A-B	TRINITY_DN103119_c0_g1_i1.p1	0.810	58	11	0	2	59	208	265	1.331E-24	96	60
D_silvatica_abd-A-B	TRINITY_DN3672_c0_g3_i1.p1	0.689	58	18	0	2	59	192	249	1.138E-18	79	60
D_silvatica_abd-A-B	TRINITY_DN4367_c0_g1_i1.p1	0.689	58	18	0	2	59	107	164	4.058E-18	77	60
D_silvatica_abd-A-B	TRINITY_DN2648_c0_g1_i1.p1	0.684	57	18	0	4	60	311	367	1.053E-17	76	60
D_silvatica_abd-A-B	TRINITY_DN29954_c0_g2_i1.p1	0.631	57	21	0	2	58	269	325	1.341E-16	73	60
D_silvatica_abd-A-B	TRINITY_DN90697_c0_g1_i1.p1	0.600	60	24	0	1	60	232	291	3.232E-15	69	60
D_silvatica_abd-A-B	TRINITY_DN12193_c0_g1_i1.p1	0.603	58	23	0	2	59	216	273	7.799E-14	65	60
D_silvatica_abd-A-B	TRINITY_DN4830_c0_g1_i5.p1	0.614	57	22	0	3	59	221	277	7.799E-14	65	60
D_silvatica_abd-A-B	TRINITY_DN4830_c0_g1_i1.p1	0.614	57	22	0	3	59	524	580	7.799E-14	65	60
D_silvatica_abd-A-B	TRINITY_DN4830_c0_g1_i6.p1	0.614	57	22	0	3	59	524	580	7.799E-14	65	60
D_silvatica_abd-A-B	TRINITY_DN4830_c0_g1_i8.p1	0.614	57	22	0	3	59	524	580	7.799E-14	65	60
D_silvatica_abd-A-B	TRINITY_DN6372_c0_g1_i1.p1	0.578	57	24	0	2	58	206	262	1.371E-12	61	60
D_silvatica_abd-A-B	TRINITY_DN104894_c0_g1_i1.p1	0.483	60	31	0	1	60	136	195	3.322E-11	57	60
D_silvatica_abd-A-B	TRINITY_DN8531_c0_g1_i1.p1	0.543	57	26	0	2	58	139	195	8.648E-11	56	60
D_silvatica_abd-A-B	TRINITY_DN8531_c0_g1_i3.p1	0.543	57	26	0	2	58	139	195	8.648E-11	56	60
D_silvatica_abd-A-B	TRINITY_DN293_c6_g1_i1.p1	0.500	58	29	0	1	58	280	337	2.252E-10	55	60
D_silvatica_abd-A-B	TRINITY_DN293_c6_g1_i2.p1	0.500	58	29	0	1	58	280	337	2.252E-10	55	60
D_silvatica_abd-A-B	TRINITY_DN10836_c0_g1_i1.p1	0.482	58	30	0	1	58	137	194	4.262E-10	54	60
D_silvatica_abd-A-B	TRINITY_DN572_c1_g1_i2.p1	0.508	57	28	0	2	58	99	155	1.110E-09	53	60
D_silvatica_abd-A-B	TRINITY_DN572_c1_g1_i1.p1	0.508	57	28	0	2	58	99	155	1.110E-09	53	60
D_silvatica_abd-A-B	TRINITY_DN6954_c0_g1_i1.p1	0.440	59	32	0	1	59	185	243	1.110E-09	53	60
D_silvatica_abd-A-B	TRINITY_DN6954_c0_g1_i2.p1	0.440	59	32	0	1	59	214	272	1.110E-09	53	60
D_silvatica_abd-A-B	TRINITY_DN542_c3_g2_i1.p1	0.466	60	32	0	1	60	193	252	2.102E-09	52	60
D_silvatica_abd-A-B	TRINITY_DN14039_c1_g1_i1.p1	0.482	58	30	0	2	59	210	267	5.479E-09	51	60
D_silvatica_abd-A-B	TRINITY_DN7443_c0_g1_i2.p1	0.473	57	30	0	2	58	176	232	1.428E-08	50	60
D_silvatica_abd-A-B	TRINITY_DN7443_c0_g1_i1.p1	0.473	57	30	0	2	58	176	232	1.428E-08	50	60
D_silvatica_abd-A-B	TRINITY_DN3687_c0_g1_i5.p1	0.433	60	33	0	1	60	231	290	1.428E-08	50	60
D_silvatica_abd-A-B	TRINITY_DN3687_c0_g1_i1.p1	0.433	60	33	0	1	60	231	290	1.428E-08	50	60
D_silvatica_abd-A-B	TRINITY_DN1606_c0_g2_i1.p1	0.456	57	30	0	2	58	195	251	1.966E-08	49	60
D_silvatica_abd-A-B	TRINITY_DN1606_c0_g1_i1.p1	0.456	57	30	0	2	58	204	260	1.966E-08	49	60
D_silvatica_abd-A-B	TRINITY_DN25779_c1_g1_i1.p1	0.482	58	30	0	2	59	139	196	2.706E-08	49	60
D_silvatica_abd-A-B	TRINITY_DN13317_c0_g1_i4.p1	0.456	57	30	0	2	58	155	211	3.724E-08	49	60
D_silvatica_abd-A-B	TRINITY_DN13317_c0_g1_i2.p1	0.456	57	30	0	2	58	145	201	3.724E-08	49	60
D_silvatica_abd-A-B	TRINITY_DN13317_c0_g1_i6.p1	0.456	57	30	0	2	58	145	201	3.724E-08	49	60
D_silvatica_abd-A-B	TRINITY_DN13317_c0_g1_i1.p1	0.456	57	30	0	2	58	155	211	3.724E-08	49	60
D_silvatica_abd-A-B	TRINITY_DN13317_c0_g1_i3.p1	0.456	57	30	0	2	58	155	211	3.724E-08	49	60
D_silvatica_abd-A-B	TRINITY_DN10248_c0_g1_i1.p1	0.456	57	30	0	2	58	130	186	7.056E-08	48	60
D_silvatica_abd-A-B	TRINITY_DN10248_c0_g1_i4.p1	0.456	57	30	0	2	58	130	186	7.056E-08	48	60
D_silvatica_abd-A-B	TRINITY_DN2175_c0_g1_i1.p1	0.472	55	29	0	1	55	169	223	9.714E-08	48	60
D_silvatica_abd-A-B	TRINITY_DN63142_c0_g1_i1.p1	0.423	59	33	0	1	59	38	96	1.337E-07	47	60
D_silvatica_abd-A-B	TRINITY_DN13687_c0_g2_i1.p1	0.647	34	12	0	25	58	2	35	1.337E-07	47	60
D_silvatica_abd-A-B	TRINITY_DN63142_c0_g1_i2.p1	0.423	59	33	0	1	59	170	228	1.337E-07	47	60
D_silvatica_abd-A-B	TRINITY_DN63142_c0_g1_i5.p1	0.423	59	33	0	1	59	170	228	1.337E-07	47	60
D_silvatica_abd-A-B	TRINITY_DN63142_c0_g1_i7.p1	0.423	59	33	0	1	59	170	228	1.337E-07	47	60
D_silvatica_abd-A-B	TRINITY_DN1080_c0_g1_i1.p1	0.465	58	30	0	2	59	74	131	1.337E-07	47	60
D_silvatica_abd-A-B	TRINITY_DN1080_c0_g2_i1.p1	0.465	58	30	0	2	59	74	131	1.337E-07	47	60
D_silvatica_abd-A-B	TRINITY_DN1858_c0_g1_i1.p1	0.431	58	32	0	2	59	167	224	1.337E-07	47	60
D_silvatica_abd-A-B	TRINITY_DN1858_c0_g1_i2.p1	0.431	58	32	0	2	59	167	224	1.337E-07	47	60
D_silvatica_abd-A-B	TRINITY_DN1858_c0_g1_i3.p1	0.431	58	32	0	2	59	167	224	1.337E-07	47	60
D_silvatica_abd-A-B	TRINITY_DN1858_c0_g1_i4.p1	0.431	58	32	0	2	59	167	224	1.337E-07	47	60
D_silvatica_abd-A-B	TRINITY_DN1858_c0_g1_i5.p1	0.431	58	32	0	2	59	167	224	1.337E-07	47	60
D_silvatica_abd-A-B	TRINITY_DN1858_c0_g1_i7.p1	0.431	58	32	0	2	59	167	224	1.337E-07	47	60
D_silvatica_abd-A-B	TRINITY_DN1858_c0_g1_i8.p1	0.431	58	32	0	2	59	167	224	1.337E-07	47	60
D_silvatica_abd-A-B	TRINITY_DN117107_c0_g1_i1.p1	0.448	58	31	0	2	59	149	206	1.841E-07	47	60
D_silvatica_abd-A-B	TRINITY_DN17472_c0_g1_i1.p1	0.431	58	32	0	2	59	134	191	1.841E-07	47	60
D_silvatica_abd-A-B	TRINITY_DN12654_c0_g1_i1.p1	0.431	58	32	0	2	59	47	104	2.535E-07	46	60
D_silvatica_abd-A-B	TRINITY_DN4543_c0_g1_i2.p1	0.473	57	30	0	2	58	128	184	2.535E-07	46	60
D_silvatica_abd-A-B	TRINITY_DN4543_c0_g1_i1.p1	0.473	57	30	0	2	58	128	184	2.535E-07	46	60
D_silvatica_abd-A-B	TRINITY_DN4543_c0_g1_i3.p1	0.473	57	30	0	2	58	128	184	2.535E-07	46	60
D_silvatica_abd-A-B	TRINITY_DN4830_c0_g1_i5.p2	0.547	42	19	0	17	58	1	42	2.535E-07	46	60
D_silvatica_abd-A-B	TRINITY_DN30683_c0_g1_i1.p1	0.457	59	31	0	1	59	133	191	3.490E-07	46	60
D_silvatica_abd-A-B	TRINITY_DN15178_c0_g1_i1.p1	0.413	58	33	0	2	59	50	107	4.805E-07	46	60
D_silvatica_abd-A-B	TRINITY_DN1040_c1_g1_i1.p1	0.444	54	29	0	5	58	216	269	4.805E-07	46	60
D_silvatica_abd-A-B	TRINITY_DN643_c1_g1_i1.p1	0.413	58	33	0	1	58	204	261	6.615E-07	45	60
D_silvatica_abd-A-B	TRINITY_DN643_c1_g1_i5.p1	0.413	58	33	0	1	58	204	261	6.615E-07	45	60
D_silvatica_abd-A-B	TRINITY_DN643_c1_g1_i2.p1	0.413	58	33	0	1	58	253	310	6.615E-07	45	60
D_silvatica_abd-A-B	TRINITY_DN643_c1_g1_i3.p1	0.413	58	33	0	1	58	253	310	6.615E-07	45	60
D_silvatica_abd-A-B	TRINITY_DN5474_c0_g1_i1.p1	0.423	59	33	0	1	59	179	237	9.109E-07	45	60
D_silvatica_abd-A-B	TRINITY_DN5474_c0_g1_i2.p1	0.423	59	33	0	1	59	179	237	9.109E-07	45	60
D_silvatica_abd-A-B	TRINITY_DN16048_c0_g2_i1.p1	0.438	57	31	0	2	58	24	80	1.254E-06	44	60
D_silvatica_abd-A-B	TRINITY_DN6190_c0_g1_i1.p1	0.442	52	28	0	4	55	178	229	3.276E-06	43	60
D_silvatica_abd-A-B	TRINITY_DN37349_c0_g1_i1.p1	0.438	57	31	0	2	58	99	155	4.512E-06	43	60
D_silvatica_abd-A-B	TRINITY_DN37349_c0_g1_i4.p1	0.438	57	31	0	2	58	99	155	4.512E-06	43	60
D_silvatica_abd-A-B	TRINITY_DN9628_c0_g1_i1.p1	0.438	57	30	0	2	55	219	275	4.512E-06	43	60
D_silvatica_abd-A-B	TRINITY_DN3287_c1_g3_i1.p1	0.438	57	31	0	2	58	53	109	4.512E-06	43	60
D_silvatica_abd-A-B	TRINITY_DN3287_c1_g3_i2.p1	0.438	57	31	0	2	58	53	109	4.512E-06	43	60
D_silvatica_abd-A-B	TRINITY_DN9628_c0_g1_i3.p1	0.438	57	30	0	2	55	335	391	4.512E-06	43	60
D_silvatica_abd-A-B	TRINITY_DN9628_c0_g1_i4.p1	0.438	57	30	0	2	55	335	391	4.512E-06	43	60
D_silvatica_abd-A-B	TRINITY_DN8105_c2_g1_i1.p1	0.421	57	32	0	2	58	166	222	6.214E-06	42	60
D_silvatica_abd-A-B	TRINITY_DN8105_c2_g1_i2.p1	0.421	57	32	0	2	58	166	222	6.214E-06	42	60
D_silvatica_abd-A-B	TRINITY_DN608_c2_g1_i1.p1	0.389	59	35	0	1	59	165	223	8.560E-06	42	60
D_silvatica_abd-A-B	TRINITY_DN608_c2_g1_i3.p1	0.389	59	35	0	1	59	165	223	8.560E-06	42	60
D_silvatica_abd-A-B	TRINITY_DN2788_c0_g1_i1.p1	0.406	59	34	0	1	59	187	245	1.179E-05	42	60
D_silvatica_abd-A-B	TRINITY_DN119554_c0_g1_i1.p1	0.645	31	11	0	30	60	5	35	2.237E-05	41	60
D_silvatica_abd-A-B	TRINITY_DN33617_c0_g1_i1.p1	0.407	54	31	0	2	55	248	301	3.082E-05	40	60
D_silvatica_abd-A-B	TRINITY_DN34902_c0_g1_i1.p1	0.385	57	34	0	2	58	49	105	4.247E-05	40	60
D_silvatica_abd-A-B	TRINITY_DN8142_c0_g1_i1.p1	0.389	59	35	0	2	60	150	208	4.247E-05	40	60
D_silvatica_abd-A-B	TRINITY_DN5664_c1_g1_i1.p1	0.396	58	34	0	1	58	134	191	5.851E-05	40	60
D_silvatica_abd-A-B	TRINITY_DN5664_c1_g1_i2.p1	0.396	58	34	0	1	58	134	191	5.851E-05	40	60
D_silvatica_abd-A-B	TRINITY_DN2362_c0_g3_i1.p1	0.438	57	31	0	2	58	139	195	5.851E-05	40	60
D_silvatica_abd-A-B	TRINITY_DN8236_c0_g1_i10.p1	0.388	54	32	0	2	55	228	281	5.851E-05	40	60
D_silvatica_abd-A-B	TRINITY_DN8236_c0_g1_i4.p1	0.388	54	32	0	2	55	228	281	5.851E-05	40	60
D_silvatica_abd-A-B	TRINITY_DN8236_c0_g1_i5.p1	0.388	54	32	0	2	55	228	281	5.851E-05	40	60
D_silvatica_abd-A-B	TRINITY_DN8236_c0_g1_i6.p1	0.388	54	32	0	2	55	228	281	5.851E-05	40	60
D_silvatica_abd-A-B	TRINITY_DN8236_c0_g1_i7.p1	0.388	54	32	0	2	55	228	281	5.851E-05	40	60
D_silvatica_abd-A-B	TRINITY_DN8236_c0_g1_i8.p1	0.388	54	32	0	2	55	228	281	5.851E-05	40	60
D_silvatica_abd-A-B	TRINITY_DN819_c0_g1_i10.p1	0.403	57	33	0	3	59	252	308	8.062E-05	39	60
D_silvatica_abd-A-B	TRINITY_DN819_c0_g1_i8.p1	0.403	57	33	0	3	59	255	311	8.062E-05	39	60
D_silvatica_abd-A-B	TRINITY_DN819_c0_g1_i11.p1	0.403	57	33	0	3	59	260	316	8.062E-05	39	60
D_silvatica_abd-A-B	TRINITY_DN819_c0_g1_i9.p1	0.385	57	34	0	3	59	243	299	8.062E-05	39	60
D_silvatica_abd-A-B	TRINITY_DN819_c0_g1_i6.p1	0.385	57	34	0	3	59	246	302	8.062E-05	39	60
D_silvatica_abd-A-B	TRINITY_DN819_c0_g1_i4.p1	0.385	57	34	0	3	59	251	307	8.062E-05	39	60
D_silvatica_abd-A-B	TRINITY_DN1155_c0_g1_i5.p1	0.413	58	33	0	1	58	208	265	2.109E-04	38	60
D_silvatica_abd-A-B	TRINITY_DN1155_c0_g1_i4.p1	0.413	58	33	0	1	58	208	265	2.109E-04	38	60
D_silvatica_abd-A-B	TRINITY_DN1155_c0_g1_i1.p1	0.413	58	33	0	1	58	209	266	2.109E-04	38	60
D_silvatica_abd-A-B	TRINITY_DN1155_c0_g1_i3.p1	0.413	58	33	0	1	58	209	266	2.109E-04	38	60
D_silvatica_abd-A-B	TRINITY_DN1155_c0_g1_i7.p1	0.413	58	33	0	1	58	209	266	2.109E-04	38	60
D_silvatica_abd-A-B	TRINITY_DN8637_c1_g2_i1.p1	0.403	57	33	0	2	58	101	157	5.522E-04	37	60
T_antipodiana_abd-A-B	TRINITY_DN1259_c5_g1_i1.p1	0.933	60	4	0	1	60	172	231	1.254E-31	116	60
T_antipodiana_abd-A-B	TRINITY_DN572_c0_g1_i2.p1	0.915	59	5	0	1	59	198	256	5.633E-30	111	60
T_antipodiana_abd-A-B	TRINITY_DN572_c0_g1_i3.p1	0.915	59	5	0	1	59	198	256	5.633E-30	111	60
T_antipodiana_abd-A-B	TRINITY_DN5963_c1_g1_i1.p1	0.862	58	8	0	2	59	217	274	6.045E-27	102	60
T_antipodiana_abd-A-B	TRINITY_DN5963_c1_g1_i3.p1	0.862	58	8	0	2	59	217	274	6.045E-27	102	60
T_antipodiana_abd-A-B	TRINITY_DN5963_c1_g1_i4.p1	0.862	58	8	0	2	59	217	274	6.045E-27	102	60
T_antipodiana_abd-A-B	TRINITY_DN5963_c1_g1_i5.p1	0.862	58	8	0	2	59	217	274	6.045E-27	102	60
T_antipodiana_abd-A-B	TRINITY_DN5963_c1_g1_i7.p1	0.862	58	8	0	2	59	218	275	6.045E-27	102	60
T_antipodiana_abd-A-B	TRINITY_DN5963_c1_g1_i8.p1	0.862	58	8	0	2	59	218	275	6.045E-27	102	60
T_antipodiana_abd-A-B	TRINITY_DN9432_c1_g1_i5.p1	0.879	58	7	0	2	59	228	285	8.302E-27	102	60
T_antipodiana_abd-A-B	TRINITY_DN9432_c1_g1_i6.p1	0.879	58	7	0	2	59	228	285	8.302E-27	102	60
T_antipodiana_abd-A-B	TRINITY_DN9432_c1_g1_i7.p1	0.879	58	7	0	2	59	228	285	8.302E-27	102	60
T_antipodiana_abd-A-B	TRINITY_DN9432_c1_g1_i4.p1	0.879	58	7	0	2	59	228	285	8.302E-27	102	60
T_antipodiana_abd-A-B	TRINITY_DN103119_c0_g1_i1.p1	0.810	58	11	0	2	59	208	265	1.331E-24	96	60
T_antipodiana_abd-A-B	TRINITY_DN3672_c0_g3_i1.p1	0.689	58	18	0	2	59	192	249	1.138E-18	79	60
T_antipodiana_abd-A-B	TRINITY_DN4367_c0_g1_i1.p1	0.689	58	18	0	2	59	107	164	4.058E-18	77	60
T_antipodiana_abd-A-B	TRINITY_DN2648_c0_g1_i1.p1	0.684	57	18	0	4	60	311	367	1.053E-17	76	60
T_antipodiana_abd-A-B	TRINITY_DN29954_c0_g2_i1.p1	0.631	57	21	0	2	58	269	325	1.341E-16	73	60
T_antipodiana_abd-A-B	TRINITY_DN90697_c0_g1_i1.p1	0.600	60	24	0	1	60	232	291	3.232E-15	69	60
T_antipodiana_abd-A-B	TRINITY_DN12193_c0_g1_i1.p1	0.603	58	23	0	2	59	216	273	7.799E-14	65	60
T_antipodiana_abd-A-B	TRINITY_DN4830_c0_g1_i5.p1	0.614	57	22	0	3	59	221	277	7.799E-14	65	60
T_antipodiana_abd-A-B	TRINITY_DN4830_c0_g1_i1.p1	0.614	57	22	0	3	59	524	580	7.799E-14	65	60
T_antipodiana_abd-A-B	TRINITY_DN4830_c0_g1_i6.p1	0.614	57	22	0	3	59	524	580	7.799E-14	65	60
T_antipodiana_abd-A-B	TRINITY_DN4830_c0_g1_i8.p1	0.614	57	22	0	3	59	524	580	7.799E-14	65	60
T_antipodiana_abd-A-B	TRINITY_DN6372_c0_g1_i1.p1	0.578	57	24	0	2	58	206	262	1.371E-12	61	60
T_antipodiana_abd-A-B	TRINITY_DN104894_c0_g1_i1.p1	0.483	60	31	0	1	60	136	195	3.322E-11	57	60
T_antipodiana_abd-A-B	TRINITY_DN8531_c0_g1_i1.p1	0.543	57	26	0	2	58	139	195	8.648E-11	56	60
T_antipodiana_abd-A-B	TRINITY_DN8531_c0_g1_i3.p1	0.543	57	26	0	2	58	139	195	8.648E-11	56	60
T_antipodiana_abd-A-B	TRINITY_DN293_c6_g1_i1.p1	0.500	58	29	0	1	58	280	337	2.252E-10	55	60
T_antipodiana_abd-A-B	TRINITY_DN293_c6_g1_i2.p1	0.500	58	29	0	1	58	280	337	2.252E-10	55	60
T_antipodiana_abd-A-B	TRINITY_DN10836_c0_g1_i1.p1	0.482	58	30	0	1	58	137	194	4.262E-10	54	60
T_antipodiana_abd-A-B	TRINITY_DN572_c1_g1_i2.p1	0.508	57	28	0	2	58	99	155	1.110E-09	53	60
T_antipodiana_abd-A-B	TRINITY_DN572_c1_g1_i1.p1	0.508	57	28	0	2	58	99	155	1.110E-09	53	60
T_antipodiana_abd-A-B	TRINITY_DN6954_c0_g1_i1.p1	0.440	59	32	0	1	59	185	243	1.110E-09	53	60
T_antipodiana_abd-A-B	TRINITY_DN6954_c0_g1_i2.p1	0.440	59	32	0	1	59	214	272	1.110E-09	53	60
T_antipodiana_abd-A-B	TRINITY_DN542_c3_g2_i1.p1	0.466	60	32	0	1	60	193	252	2.102E-09	52	60
T_antipodiana_abd-A-B	TRINITY_DN14039_c1_g1_i1.p1	0.482	58	30	0	2	59	210	267	5.479E-09	51	60
T_antipodiana_abd-A-B	TRINITY_DN7443_c0_g1_i2.p1	0.473	57	30	0	2	58	176	232	1.428E-08	50	60
T_antipodiana_abd-A-B	TRINITY_DN7443_c0_g1_i1.p1	0.473	57	30	0	2	58	176	232	1.428E-08	50	60
T_antipodiana_abd-A-B	TRINITY_DN3687_c0_g1_i5.p1	0.433	60	33	0	1	60	231	290	1.428E-08	50	60
T_antipodiana_abd-A-B	TRINITY_DN3687_c0_g1_i1.p1	0.433	60	33	0	1	60	231	290	1.428E-08	50	60
T_antipodiana_abd-A-B	TRINITY_DN1606_c0_g2_i1.p1	0.456	57	30	0	2	58	195	251	1.966E-08	49	60
T_antipodiana_abd-A-B	TRINITY_DN1606_c0_g1_i1.p1	0.456	57	30	0	2	58	204	260	1.966E-08	49	60
T_antipodiana_abd-A-B	TRINITY_DN25779_c1_g1_i1.p1	0.482	58	30	0	2	59	139	196	2.706E-08	49	60
T_antipodiana_abd-A-B	TRINITY_DN13317_c0_g1_i4.p1	0.456	57	30	0	2	58	155	211	3.724E-08	49	60
T_antipodiana_abd-A-B	TRINITY_DN13317_c0_g1_i2.p1	0.456	57	30	0	2	58	145	201	3.724E-08	49	60
T_antipodiana_abd-A-B	TRINITY_DN13317_c0_g1_i6.p1	0.456	57	30	0	2	58	145	201	3.724E-08	49	60
T_antipodiana_abd-A-B	TRINITY_DN13317_c0_g1_i1.p1	0.456	57	30	0	2	58	155	211	3.724E-08	49	60
T_antipodiana_abd-A-B	TRINITY_DN13317_c0_g1_i3.p1	0.456	57	30	0	2	58	155	211	3.724E-08	49	60
T_antipodiana_abd-A-B	TRINITY_DN10248_c0_g1_i1.p1	0.456	57	30	0	2	58	130	186	7.056E-08	48	60
T_antipodiana_abd-A-B	TRINITY_DN10248_c0_g1_i4.p1	0.456	57	30	0	2	58	130	186	7.056E-08	48	60
T_antipodiana_abd-A-B	TRINITY_DN2175_c0_g1_i1.p1	0.472	55	29	0	1	55	169	223	9.714E-08	48	60
T_antipodiana_abd-A-B	TRINITY_DN63142_c0_g1_i1.p1	0.423	59	33	0	1	59	38	96	1.337E-07	47	60
T_antipodiana_abd-A-B	TRINITY_DN13687_c0_g2_i1.p1	0.647	34	12	0	25	58	2	35	1.337E-07	47	60
T_antipodiana_abd-A-B	TRINITY_DN63142_c0_g1_i2.p1	0.423	59	33	0	1	59	170	228	1.337E-07	47	60
T_antipodiana_abd-A-B	TRINITY_DN63142_c0_g1_i5.p1	0.423	59	33	0	1	59	170	228	1.337E-07	47	60
T_antipodiana_abd-A-B	TRINITY_DN63142_c0_g1_i7.p1	0.423	59	33	0	1	59	170	228	1.337E-07	47	60
T_antipodiana_abd-A-B	TRINITY_DN1080_c0_g1_i1.p1	0.465	58	30	0	2	59	74	131	1.337E-07	47	60
T_antipodiana_abd-A-B	TRINITY_DN1080_c0_g2_i1.p1	0.465	58	30	0	2	59	74	131	1.337E-07	47	60
T_antipodiana_abd-A-B	TRINITY_DN1858_c0_g1_i1.p1	0.431	58	32	0	2	59	167	224	1.337E-07	47	60
T_antipodiana_abd-A-B	TRINITY_DN1858_c0_g1_i2.p1	0.431	58	32	0	2	59	167	224	1.337E-07	47	60
T_antipodiana_abd-A-B	TRINITY_DN1858_c0_g1_i3.p1	0.431	58	32	0	2	59	167	224	1.337E-07	47	60
T_antipodiana_abd-A-B	TRINITY_DN1858_c0_g1_i4.p1	0.431	58	32	0	2	59	167	224	1.337E-07	47	60
T_antipodiana_abd-A-B	TRINITY_DN1858_c0_g1_i5.p1	0.431	58	32	0	2	59	167	224	1.337E-07	47	60
T_antipodiana_abd-A-B	TRINITY_DN1858_c0_g1_i7.p1	0.431	58	32	0	2	59	167	224	1.337E-07	47	60
T_antipodiana_abd-A-B	TRINITY_DN1858_c0_g1_i8.p1	0.431	58	32	0	2	59	167	224	1.337E-07	47	60
T_antipodiana_abd-A-B	TRINITY_DN117107_c0_g1_i1.p1	0.448	58	31	0	2	59	149	206	1.841E-07	47	60
T_antipodiana_abd-A-B	TRINITY_DN17472_c0_g1_i1.p1	0.431	58	32	0	2	59	134	191	1.841E-07	47	60
T_antipodiana_abd-A-B	TRINITY_DN12654_c0_g1_i1.p1	0.431	58	32	0	2	59	47	104	2.535E-07	46	60
T_antipodiana_abd-A-B	TRINITY_DN4543_c0_g1_i2.p1	0.473	57	30	0	2	58	128	184	2.535E-07	46	60
T_antipodiana_abd-A-B	TRINITY_DN4543_c0_g1_i1.p1	0.473	57	30	0	2	58	128	184	2.535E-07	46	60
T_antipodiana_abd-A-B	TRINITY_DN4543_c0_g1_i3.p1	0.473	57	30	0	2	58	128	184	2.535E-07	46	60
T_antipodiana_abd-A-B	TRINITY_DN4830_c0_g1_i5.p2	0.547	42	19	0	17	58	1	42	2.535E-07	46	60
T_antipodiana_abd-A-B	TRINITY_DN30683_c0_g1_i1.p1	0.457	59	31	0	1	59	133	191	3.490E-07	46	60
T_antipodiana_abd-A-B	TRINITY_DN15178_c0_g1_i1.p1	0.413	58	33	0	2	59	50	107	4.805E-07	46	60
T_antipodiana_abd-A-B	TRINITY_DN1040_c1_g1_i1.p1	0.444	54	29	0	5	58	216	269	4.805E-07	46	60
T_antipodiana_abd-A-B	TRINITY_DN643_c1_g1_i1.p1	0.413	58	33	0	1	58	204	261	6.615E-07	45	60
T_antipodiana_abd-A-B	TRINITY_DN643_c1_g1_i5.p1	0.413	58	33	0	1	58	204	261	6.615E-07	45	60
T_antipodiana_abd-A-B	TRINITY_DN643_c1_g1_i2.p1	0.413	58	33	0	1	58	253	310	6.615E-07	45	60
T_antipodiana_abd-A-B	TRINITY_DN643_c1_g1_i3.p1	0.413	58	33	0	1	58	253	310	6.615E-07	45	60
T_antipodiana_abd-A-B	TRINITY_DN5474_c0_g1_i1.p1	0.423	59	33	0	1	59	179	237	9.109E-07	45	60
T_antipodiana_abd-A-B	TRINITY_DN5474_c0_g1_i2.p1	0.423	59	33	0	1	59	179	237	9.109E-07	45	60
T_antipodiana_abd-A-B	TRINITY_DN16048_c0_g2_i1.p1	0.438	57	31	0	2	58	24	80	1.254E-06	44	60
T_antipodiana_abd-A-B	TRINITY_DN6190_c0_g1_i1.p1	0.442	52	28	0	4	55	178	229	3.276E-06	43	60
T_antipodiana_abd-A-B	TRINITY_DN37349_c0_g1_i1.p1	0.438	57	31	0	2	58	99	155	4.512E-06	43	60
T_antipodiana_abd-A-B	TRINITY_DN37349_c0_g1_i4.p1	0.438	57	31	0	2	58	99	155	4.512E-06	43	60
T_antipodiana_abd-A-B	TRINITY_DN9628_c0_g1_i1.p1	0.438	57	30	0	2	55	219	275	4.512E-06	43	60
T_antipodiana_abd-A-B	TRINITY_DN3287_c1_g3_i1.p1	0.438	57	31	0	2	58	53	109	4.512E-06	43	60
T_antipodiana_abd-A-B	TRINITY_DN3287_c1_g3_i2.p1	0.438	57	31	0	2	58	53	109	4.512E-06	43	60
T_antipodiana_abd-A-B	TRINITY_DN9628_c0_g1_i3.p1	0.438	57	30	0	2	55	335	391	4.512E-06	43	60
T_antipodiana_abd-A-B	TRINITY_DN9628_c0_g1_i4.p1	0.438	57	30	0	2	55	335	391	4.512E-06	43	60
T_antipodiana_abd-A-B	TRINITY_DN8105_c2_g1_i1.p1	0.421	57	32	0	2	58	166	222	6.214E-06	42	60
T_antipodiana_abd-A-B	TRINITY_DN8105_c2_g1_i2.p1	0.421	57	32	0	2	58	166	222	6.214E-06	42	60
T_antipodiana_abd-A-B	TRINITY_DN608_c2_g1_i1.p1	0.389	59	35	0	1	59	165	223	8.560E-06	42	60
T_antipodiana_abd-A-B	TRINITY_DN608_c2_g1_i3.p1	0.389	59	35	0	1	59	165	223	8.560E-06	42	60
T_antipodiana_abd-A-B	TRINITY_DN2788_c0_g1_i1.p1	0.406	59	34	0	1	59	187	245	1.179E-05	42	60
T_antipodiana_abd-A-B	TRINITY_DN119554_c0_g1_i1.p1	0.645	31	11	0	30	60	5	35	2.237E-05	41	60
T_antipodiana_abd-A-B	TRINITY_DN33617_c0_g1_i1.p1	0.407	54	31	0	2	55	248	301	3.082E-05	40	60
T_antipodiana_abd-A-B	TRINITY_DN34902_c0_g1_i1.p1	0.385	57	34	0	2	58	49	105	4.247E-05	40	60
T_antipodiana_abd-A-B	TRINITY_DN8142_c0_g1_i1.p1	0.389	59	35	0	2	60	150	208	4.247E-05	40	60
T_antipodiana_abd-A-B	TRINITY_DN5664_c1_g1_i1.p1	0.396	58	34	0	1	58	134	191	5.851E-05	40	60
T_antipodiana_abd-A-B	TRINITY_DN5664_c1_g1_i2.p1	0.396	58	34	0	1	58	134	191	5.851E-05	40	60
T_antipodiana_abd-A-B	TRINITY_DN2362_c0_g3_i1.p1	0.438	57	31	0	2	58	139	195	5.851E-05	40	60
T_antipodiana_abd-A-B	TRINITY_DN8236_c0_g1_i10.p1	0.388	54	32	0	2	55	228	281	5.851E-05	40	60
T_antipodiana_abd-A-B	TRINITY_DN8236_c0_g1_i4.p1	0.388	54	32	0	2	55	228	281	5.851E-05	40	60
T_antipodiana_abd-A-B	TRINITY_DN8236_c0_g1_i5.p1	0.388	54	32	0	2	55	228	281	5.851E-05	40	60
T_antipodiana_abd-A-B	TRINITY_DN8236_c0_g1_i6.p1	0.388	54	32	0	2	55	228	281	5.851E-05	40	60
T_antipodiana_abd-A-B	TRINITY_DN8236_c0_g1_i7.p1	0.388	54	32	0	2	55	228	281	5.851E-05	40	60
T_antipodiana_abd-A-B	TRINITY_DN8236_c0_g1_i8.p1	0.388	54	32	0	2	55	228	281	5.851E-05	40	60
T_antipodiana_abd-A-B	TRINITY_DN819_c0_g1_i10.p1	0.403	57	33	0	3	59	252	308	8.062E-05	39	60
T_antipodiana_abd-A-B	TRINITY_DN819_c0_g1_i8.p1	0.403	57	33	0	3	59	255	311	8.062E-05	39	60
T_antipodiana_abd-A-B	TRINITY_DN819_c0_g1_i11.p1	0.403	57	33	0	3	59	260	316	8.062E-05	39	60
T_antipodiana_abd-A-B	TRINITY_DN819_c0_g1_i9.p1	0.385	57	34	0	3	59	243	299	8.062E-05	39	60
T_antipodiana_abd-A-B	TRINITY_DN819_c0_g1_i6.p1	0.385	57	34	0	3	59	246	302	8.062E-05	39	60
T_antipodiana_abd-A-B	TRINITY_DN819_c0_g1_i4.p1	0.385	57	34	0	3	59	251	307	8.062E-05	39	60
T_antipodiana_abd-A-B	TRINITY_DN1155_c0_g1_i5.p1	0.413	58	33	0	1	58	208	265	2.109E-04	38	60
T_antipodiana_abd-A-B	TRINITY_DN1155_c0_g1_i4.p1	0.413	58	33	0	1	58	208	265	2.109E-04	38	60
T_antipodiana_abd-A-B	TRINITY_DN1155_c0_g1_i1.p1	0.413	58	33	0	1	58	209	266	2.109E-04	38	60
T_antipodiana_abd-A-B	TRINITY_DN1155_c0_g1_i3.p1	0.413	58	33	0	1	58	209	266	2.109E-04	38	60
T_antipodiana_abd-A-B	TRINITY_DN1155_c0_g1_i7.p1	0.413	58	33	0	1	58	209	266	2.109E-04	38	60
T_antipodiana_abd-A-B	TRINITY_DN8637_c1_g2_i1.p1	0.403	57	33	0	2	58	101	157	5.522E-04	37	60
M_giganteus_abdA_g814.t1	TRINITY_DN1259_c5_g1_i1.p1	0.932	59	4	0	1	59	173	231	4.235E-31	114	59
M_giganteus_abdA_g814.t1	TRINITY_DN572_c0_g1_i2.p1	0.913	58	5	0	1	58	199	256	1.903E-29	109	59
M_giganteus_abdA_g814.t1	TRINITY_DN572_c0_g1_i3.p1	0.913	58	5	0	1	58	199	256	1.903E-29	109	59
M_giganteus_abdA_g814.t1	TRINITY_DN5963_c1_g1_i1.p1	0.862	58	8	0	1	58	217	274	5.744E-27	102	59
M_giganteus_abdA_g814.t1	TRINITY_DN5963_c1_g1_i3.p1	0.862	58	8	0	1	58	217	274	5.744E-27	102	59
M_giganteus_abdA_g814.t1	TRINITY_DN5963_c1_g1_i4.p1	0.862	58	8	0	1	58	217	274	5.744E-27	102	59
M_giganteus_abdA_g814.t1	TRINITY_DN5963_c1_g1_i5.p1	0.862	58	8	0	1	58	217	274	5.744E-27	102	59
M_giganteus_abdA_g814.t1	TRINITY_DN5963_c1_g1_i7.p1	0.862	58	8	0	1	58	218	275	5.744E-27	102	59
M_giganteus_abdA_g814.t1	TRINITY_DN5963_c1_g1_i8.p1	0.862	58	8	0	1	58	218	275	5.744E-27	102	59
M_giganteus_abdA_g814.t1	TRINITY_DN9432_c1_g1_i5.p1	0.879	58	7	0	1	58	228	285	7.889E-27	102	59
M_giganteus_abdA_g814.t1	TRINITY_DN9432_c1_g1_i6.p1	0.879	58	7	0	1	58	228	285	7.889E-27	102	59
M_giganteus_abdA_g814.t1	TRINITY_DN9432_c1_g1_i7.p1	0.879	58	7	0	1	58	228	285	7.889E-27	102	59
M_giganteus_abdA_g814.t1	TRINITY_DN9432_c1_g1_i4.p1	0.879	58	7	0	1	58	228	285	7.889E-27	102	59
M_giganteus_abdA_g814.t1	TRINITY_DN103119_c0_g1_i1.p1	0.810	58	11	0	1	58	208	265	1.265E-24	96	59
M_giganteus_abdA_g814.t1	TRINITY_DN3672_c0_g3_i1.p1	0.689	58	18	0	1	58	192	249	1.082E-18	79	59
M_giganteus_abdA_g814.t1	TRINITY_DN4367_c0_g1_i1.p1	0.689	58	18	0	1	58	107	164	3.859E-18	77	59
M_giganteus_abdA_g814.t1	TRINITY_DN2648_c0_g1_i1.p1	0.684	57	18	0	3	59	311	367	1.002E-17	76	59
M_giganteus_abdA_g814.t1	TRINITY_DN29954_c0_g2_i1.p1	0.631	57	21	0	1	57	269	325	1.276E-16	73	59
M_giganteus_abdA_g814.t1	TRINITY_DN90697_c0_g1_i1.p1	0.625	56	21	0	4	59	236	291	5.809E-15	68	59
M_giganteus_abdA_g814.t1	TRINITY_DN12193_c0_g1_i1.p1	0.603	58	23	0	1	58	216	273	7.419E-14	65	59
M_giganteus_abdA_g814.t1	TRINITY_DN4830_c0_g1_i5.p1	0.614	57	22	0	2	58	221	277	7.419E-14	65	59
M_giganteus_abdA_g814.t1	TRINITY_DN4830_c0_g1_i1.p1	0.614	57	22	0	2	58	524	580	7.419E-14	65	59
M_giganteus_abdA_g814.t1	TRINITY_DN4830_c0_g1_i6.p1	0.614	57	22	0	2	58	524	580	7.419E-14	65	59
M_giganteus_abdA_g814.t1	TRINITY_DN4830_c0_g1_i8.p1	0.614	57	22	0	2	58	524	580	7.419E-14	65	59
M_giganteus_abdA_g814.t1	TRINITY_DN6372_c0_g1_i1.p1	0.578	57	24	0	1	57	206	262	1.305E-12	61	59
M_giganteus_abdA_g814.t1	TRINITY_DN8531_c0_g1_i1.p1	0.543	57	26	0	1	57	139	195	8.231E-11	56	59
M_giganteus_abdA_g814.t1	TRINITY_DN8531_c0_g1_i3.p1	0.543	57	26	0	1	57	139	195	8.231E-11	56	59
M_giganteus_abdA_g814.t1	TRINITY_DN104894_c0_g1_i1.p1	0.474	59	31	0	1	59	137	195	1.132E-10	56	59
M_giganteus_abdA_g814.t1	TRINITY_DN293_c6_g1_i1.p1	0.508	57	28	0	1	57	281	337	2.949E-10	55	59
M_giganteus_abdA_g814.t1	TRINITY_DN293_c6_g1_i2.p1	0.508	57	28	0	1	57	281	337	2.949E-10	55	59
M_giganteus_abdA_g814.t1	TRINITY_DN10836_c0_g1_i1.p1	0.491	57	29	0	1	57	138	194	5.583E-10	54	59
M_giganteus_abdA_g814.t1	TRINITY_DN572_c1_g1_i2.p1	0.508	57	28	0	1	57	99	155	1.057E-09	53	59
M_giganteus_abdA_g814.t1	TRINITY_DN572_c1_g1_i1.p1	0.508	57	28	0	1	57	99	155	1.057E-09	53	59
M_giganteus_abdA_g814.t1	TRINITY_DN542_c3_g2_i1.p1	0.474	59	31	0	1	59	194	252	2.754E-09	52	59
M_giganteus_abdA_g814.t1	TRINITY_DN6954_c0_g1_i1.p1	0.431	58	32	0	1	58	186	243	3.790E-09	51	59
M_giganteus_abdA_g814.t1	TRINITY_DN6954_c0_g1_i2.p1	0.431	58	32	0	1	58	215	272	3.790E-09	51	59
M_giganteus_abdA_g814.t1	TRINITY_DN14039_c1_g1_i1.p1	0.482	58	30	0	1	58	210	267	5.216E-09	51	59
M_giganteus_abdA_g814.t1	TRINITY_DN7443_c0_g1_i2.p1	0.473	57	30	0	1	57	176	232	1.360E-08	50	59
M_giganteus_abdA_g814.t1	TRINITY_DN7443_c0_g1_i1.p1	0.473	57	30	0	1	57	176	232	1.360E-08	50	59
M_giganteus_abdA_g814.t1	TRINITY_DN1606_c0_g2_i1.p1	0.456	57	30	0	1	57	195	251	1.872E-08	49	59
M_giganteus_abdA_g814.t1	TRINITY_DN1606_c0_g1_i1.p1	0.456	57	30	0	1	57	204	260	1.872E-08	49	59
M_giganteus_abdA_g814.t1	TRINITY_DN3687_c0_g1_i5.p1	0.440	59	32	0	1	59	232	290	1.872E-08	49	59
M_giganteus_abdA_g814.t1	TRINITY_DN3687_c0_g1_i1.p1	0.440	59	32	0	1	59	232	290	1.872E-08	49	59
M_giganteus_abdA_g814.t1	TRINITY_DN25779_c1_g1_i1.p1	0.482	58	30	0	1	58	139	196	2.577E-08	49	59
M_giganteus_abdA_g814.t1	TRINITY_DN13317_c0_g1_i4.p1	0.456	57	30	0	1	57	155	211	3.547E-08	49	59
M_giganteus_abdA_g814.t1	TRINITY_DN13317_c0_g1_i2.p1	0.456	57	30	0	1	57	145	201	3.547E-08	49	59
M_giganteus_abdA_g814.t1	TRINITY_DN13317_c0_g1_i6.p1	0.456	57	30	0	1	57	145	201	3.547E-08	49	59
M_giganteus_abdA_g814.t1	TRINITY_DN13317_c0_g1_i1.p1	0.456	57	30	0	1	57	155	211	3.547E-08	49	59
M_giganteus_abdA_g814.t1	TRINITY_DN13317_c0_g1_i3.p1	0.456	57	30	0	1	57	155	211	3.547E-08	49	59
M_giganteus_abdA_g814.t1	TRINITY_DN10248_c0_g1_i1.p1	0.456	57	30	0	1	57	130	186	6.721E-08	48	59
M_giganteus_abdA_g814.t1	TRINITY_DN10248_c0_g1_i4.p1	0.456	57	30	0	1	57	130	186	6.721E-08	48	59
M_giganteus_abdA_g814.t1	TRINITY_DN13687_c0_g2_i1.p1	0.647	34	12	0	24	57	2	35	1.274E-07	47	59
M_giganteus_abdA_g814.t1	TRINITY_DN1080_c0_g1_i1.p1	0.465	58	30	0	1	58	74	131	1.274E-07	47	59
M_giganteus_abdA_g814.t1	TRINITY_DN1080_c0_g2_i1.p1	0.465	58	30	0	1	58	74	131	1.274E-07	47	59
M_giganteus_abdA_g814.t1	TRINITY_DN1858_c0_g1_i1.p1	0.431	58	32	0	1	58	167	224	1.274E-07	47	59
M_giganteus_abdA_g814.t1	TRINITY_DN1858_c0_g1_i2.p1	0.431	58	32	0	1	58	167	224	1.274E-07	47	59
M_giganteus_abdA_g814.t1	TRINITY_DN1858_c0_g1_i3.p1	0.431	58	32	0	1	58	167	224	1.274E-07	47	59
M_giganteus_abdA_g814.t1	TRINITY_DN1858_c0_g1_i4.p1	0.431	58	32	0	1	58	167	224	1.274E-07	47	59
M_giganteus_abdA_g814.t1	TRINITY_DN1858_c0_g1_i5.p1	0.431	58	32	0	1	58	167	224	1.274E-07	47	59
M_giganteus_abdA_g814.t1	TRINITY_DN1858_c0_g1_i7.p1	0.431	58	32	0	1	58	167	224	1.274E-07	47	59
M_giganteus_abdA_g814.t1	TRINITY_DN1858_c0_g1_i8.p1	0.431	58	32	0	1	58	167	224	1.274E-07	47	59
M_giganteus_abdA_g814.t1	TRINITY_DN63142_c0_g1_i1.p1	0.431	58	32	0	1	58	39	96	1.754E-07	47	59
M_giganteus_abdA_g814.t1	TRINITY_DN117107_c0_g1_i1.p1	0.448	58	31	0	1	58	149	206	1.754E-07	47	59
M_giganteus_abdA_g814.t1	TRINITY_DN2175_c0_g1_i1.p1	0.480	52	27	0	3	54	172	223	1.754E-07	47	59
M_giganteus_abdA_g814.t1	TRINITY_DN17472_c0_g1_i1.p1	0.431	58	32	0	1	58	134	191	1.754E-07	47	59
M_giganteus_abdA_g814.t1	TRINITY_DN63142_c0_g1_i2.p1	0.431	58	32	0	1	58	171	228	1.754E-07	47	59
M_giganteus_abdA_g814.t1	TRINITY_DN63142_c0_g1_i5.p1	0.431	58	32	0	1	58	171	228	1.754E-07	47	59
M_giganteus_abdA_g814.t1	TRINITY_DN63142_c0_g1_i7.p1	0.431	58	32	0	1	58	171	228	1.754E-07	47	59
M_giganteus_abdA_g814.t1	TRINITY_DN12654_c0_g1_i1.p1	0.431	58	32	0	1	58	47	104	2.414E-07	46	59
M_giganteus_abdA_g814.t1	TRINITY_DN4543_c0_g1_i2.p1	0.473	57	30	0	1	57	128	184	2.414E-07	46	59
M_giganteus_abdA_g814.t1	TRINITY_DN4543_c0_g1_i1.p1	0.473	57	30	0	1	57	128	184	2.414E-07	46	59
M_giganteus_abdA_g814.t1	TRINITY_DN4543_c0_g1_i3.p1	0.473	57	30	0	1	57	128	184	2.414E-07	46	59
M_giganteus_abdA_g814.t1	TRINITY_DN4830_c0_g1_i5.p2	0.547	42	19	0	16	57	1	42	2.414E-07	46	59
M_giganteus_abdA_g814.t1	TRINITY_DN15178_c0_g1_i1.p1	0.413	58	33	0	1	58	50	107	4.577E-07	46	59
M_giganteus_abdA_g814.t1	TRINITY_DN1040_c1_g1_i1.p1	0.444	54	29	0	4	57	216	269	4.577E-07	46	59
M_giganteus_abdA_g814.t1	TRINITY_DN643_c1_g1_i1.p1	0.421	57	32	0	1	57	205	261	8.679E-07	45	59
M_giganteus_abdA_g814.t1	TRINITY_DN643_c1_g1_i5.p1	0.421	57	32	0	1	57	205	261	8.679E-07	45	59
M_giganteus_abdA_g814.t1	TRINITY_DN643_c1_g1_i2.p1	0.421	57	32	0	1	57	254	310	8.679E-07	45	59
M_giganteus_abdA_g814.t1	TRINITY_DN643_c1_g1_i3.p1	0.421	57	32	0	1	57	254	310	8.679E-07	45	59
M_giganteus_abdA_g814.t1	TRINITY_DN16048_c0_g2_i1.p1	0.438	57	31	0	1	57	24	80	1.195E-06	44	59
M_giganteus_abdA_g814.t1	TRINITY_DN30683_c0_g1_i1.p1	0.448	58	31	0	1	58	134	191	1.195E-06	44	59
M_giganteus_abdA_g814.t1	TRINITY_DN6190_c0_g1_i1.p1	0.442	52	28	0	3	54	178	229	3.122E-06	43	59
M_giganteus_abdA_g814.t1	TRINITY_DN5474_c0_g1_i1.p1	0.413	58	33	0	1	58	180	237	3.122E-06	43	59
M_giganteus_abdA_g814.t1	TRINITY_DN5474_c0_g1_i2.p1	0.413	58	33	0	1	58	180	237	3.122E-06	43	59
M_giganteus_abdA_g814.t1	TRINITY_DN37349_c0_g1_i1.p1	0.438	57	31	0	1	57	99	155	4.300E-06	43	59
M_giganteus_abdA_g814.t1	TRINITY_DN37349_c0_g1_i4.p1	0.438	57	31	0	1	57	99	155	4.300E-06	43	59
M_giganteus_abdA_g814.t1	TRINITY_DN9628_c0_g1_i1.p1	0.438	57	30	0	1	54	219	275	4.300E-06	43	59
M_giganteus_abdA_g814.t1	TRINITY_DN3287_c1_g3_i1.p1	0.438	57	31	0	1	57	53	109	4.300E-06	43	59
M_giganteus_abdA_g814.t1	TRINITY_DN3287_c1_g3_i2.p1	0.438	57	31	0	1	57	53	109	4.300E-06	43	59
M_giganteus_abdA_g814.t1	TRINITY_DN9628_c0_g1_i3.p1	0.438	57	30	0	1	54	335	391	4.300E-06	43	59
M_giganteus_abdA_g814.t1	TRINITY_DN9628_c0_g1_i4.p1	0.438	57	30	0	1	54	335	391	4.300E-06	43	59
M_giganteus_abdA_g814.t1	TRINITY_DN8105_c2_g1_i1.p1	0.421	57	32	0	1	57	166	222	5.923E-06	42	59
M_giganteus_abdA_g814.t1	TRINITY_DN8105_c2_g1_i2.p1	0.421	57	32	0	1	57	166	222	5.923E-06	42	59
M_giganteus_abdA_g814.t1	TRINITY_DN119554_c0_g1_i1.p1	0.645	31	11	0	29	59	5	35	2.133E-05	41	59
M_giganteus_abdA_g814.t1	TRINITY_DN608_c2_g1_i1.p1	0.379	58	35	0	1	58	166	223	2.939E-05	40	59
M_giganteus_abdA_g814.t1	TRINITY_DN608_c2_g1_i3.p1	0.379	58	35	0	1	58	166	223	2.939E-05	40	59
M_giganteus_abdA_g814.t1	TRINITY_DN33617_c0_g1_i1.p1	0.407	54	31	0	1	54	248	301	2.939E-05	40	59
M_giganteus_abdA_g814.t1	TRINITY_DN34902_c0_g1_i1.p1	0.385	57	34	0	1	57	49	105	4.049E-05	40	59
M_giganteus_abdA_g814.t1	TRINITY_DN8142_c0_g1_i1.p1	0.389	59	35	0	1	59	150	208	4.049E-05	40	59
M_giganteus_abdA_g814.t1	TRINITY_DN2788_c0_g1_i1.p1	0.396	58	34	0	1	58	188	245	4.049E-05	40	59
M_giganteus_abdA_g814.t1	TRINITY_DN2362_c0_g3_i1.p1	0.438	57	31	0	1	57	139	195	5.579E-05	40	59
M_giganteus_abdA_g814.t1	TRINITY_DN8236_c0_g1_i10.p1	0.388	54	32	0	1	54	228	281	5.579E-05	40	59
M_giganteus_abdA_g814.t1	TRINITY_DN8236_c0_g1_i4.p1	0.388	54	32	0	1	54	228	281	5.579E-05	40	59
M_giganteus_abdA_g814.t1	TRINITY_DN8236_c0_g1_i5.p1	0.388	54	32	0	1	54	228	281	5.579E-05	40	59
M_giganteus_abdA_g814.t1	TRINITY_DN8236_c0_g1_i6.p1	0.388	54	32	0	1	54	228	281	5.579E-05	40	59
M_giganteus_abdA_g814.t1	TRINITY_DN8236_c0_g1_i7.p1	0.388	54	32	0	1	54	228	281	5.579E-05	40	59
M_giganteus_abdA_g814.t1	TRINITY_DN8236_c0_g1_i8.p1	0.388	54	32	0	1	54	228	281	5.579E-05	40	59
M_giganteus_abdA_g814.t1	TRINITY_DN5664_c1_g1_i1.p1	0.403	57	33	0	1	57	135	191	7.687E-05	39	59
M_giganteus_abdA_g814.t1	TRINITY_DN5664_c1_g1_i2.p1	0.403	57	33	0	1	57	135	191	7.687E-05	39	59
M_giganteus_abdA_g814.t1	TRINITY_DN819_c0_g1_i10.p1	0.403	57	33	0	2	58	252	308	7.687E-05	39	59
M_giganteus_abdA_g814.t1	TRINITY_DN819_c0_g1_i8.p1	0.403	57	33	0	2	58	255	311	7.687E-05	39	59
M_giganteus_abdA_g814.t1	TRINITY_DN819_c0_g1_i11.p1	0.403	57	33	0	2	58	260	316	7.687E-05	39	59
M_giganteus_abdA_g814.t1	TRINITY_DN819_c0_g1_i9.p1	0.385	57	34	0	2	58	243	299	7.687E-05	39	59
M_giganteus_abdA_g814.t1	TRINITY_DN819_c0_g1_i6.p1	0.385	57	34	0	2	58	246	302	7.687E-05	39	59
M_giganteus_abdA_g814.t1	TRINITY_DN819_c0_g1_i4.p1	0.385	57	34	0	2	58	251	307	7.687E-05	39	59
M_giganteus_abdA_g814.t1	TRINITY_DN1155_c0_g1_i5.p1	0.421	57	32	0	1	57	209	265	2.773E-04	38	59
M_giganteus_abdA_g814.t1	TRINITY_DN1155_c0_g1_i4.p1	0.421	57	32	0	1	57	209	265	2.773E-04	38	59
M_giganteus_abdA_g814.t1	TRINITY_DN8637_c1_g2_i1.p1	0.403	57	33	0	1	57	101	157	5.268E-04	37	59
M_giganteus_abdA_g814.t1	TRINITY_DN1155_c0_g1_i1.p1	0.403	57	33	0	1	57	210	266	7.262E-04	36	59
M_giganteus_abdA_g814.t1	TRINITY_DN1155_c0_g1_i3.p1	0.403	57	33	0	1	57	210	266	7.262E-04	36	59
M_giganteus_abdA_g814.t1	TRINITY_DN1155_c0_g1_i7.p1	0.403	57	33	0	1	57	210	266	7.262E-04	36	59
I_scapularis_abd-A	TRINITY_DN1259_c5_g1_i1.p1	0.950	60	3	0	1	60	172	231	6.651E-32	117	60
I_scapularis_abd-A	TRINITY_DN572_c0_g1_i2.p1	0.932	59	4	0	1	59	198	256	2.987E-30	112	60
I_scapularis_abd-A	TRINITY_DN572_c0_g1_i3.p1	0.932	59	4	0	1	59	198	256	2.987E-30	112	60
I_scapularis_abd-A	TRINITY_DN5963_c1_g1_i1.p1	0.879	58	7	0	2	59	217	274	3.205E-27	103	60
I_scapularis_abd-A	TRINITY_DN5963_c1_g1_i3.p1	0.879	58	7	0	2	59	217	274	3.205E-27	103	60
I_scapularis_abd-A	TRINITY_DN5963_c1_g1_i4.p1	0.879	58	7	0	2	59	217	274	3.205E-27	103	60
I_scapularis_abd-A	TRINITY_DN5963_c1_g1_i5.p1	0.879	58	7	0	2	59	217	274	3.205E-27	103	60
I_scapularis_abd-A	TRINITY_DN5963_c1_g1_i7.p1	0.879	58	7	0	2	59	218	275	3.205E-27	103	60
I_scapularis_abd-A	TRINITY_DN5963_c1_g1_i8.p1	0.879	58	7	0	2	59	218	275	3.205E-27	103	60
I_scapularis_abd-A	TRINITY_DN9432_c1_g1_i5.p1	0.896	58	6	0	2	59	228	285	4.401E-27	103	60
I_scapularis_abd-A	TRINITY_DN9432_c1_g1_i6.p1	0.896	58	6	0	2	59	228	285	4.401E-27	103	60
I_scapularis_abd-A	TRINITY_DN9432_c1_g1_i7.p1	0.896	58	6	0	2	59	228	285	4.401E-27	103	60
I_scapularis_abd-A	TRINITY_DN9432_c1_g1_i4.p1	0.896	58	6	0	2	59	228	285	4.401E-27	103	60
I_scapularis_abd-A	TRINITY_DN103119_c0_g1_i1.p1	0.810	58	11	0	2	59	208	265	9.694E-25	96	60
I_scapularis_abd-A	TRINITY_DN3672_c0_g3_i1.p1	0.689	58	18	0	2	59	192	249	2.149E-18	78	60
I_scapularis_abd-A	TRINITY_DN4367_c0_g1_i1.p1	0.689	58	18	0	2	59	107	164	7.665E-18	76	60
I_scapularis_abd-A	TRINITY_DN2648_c0_g1_i1.p1	0.684	57	18	0	4	60	311	367	1.448E-17	76	60
I_scapularis_abd-A	TRINITY_DN29954_c0_g2_i1.p1	0.614	57	22	0	2	58	269	325	6.583E-16	71	60
I_scapularis_abd-A	TRINITY_DN90697_c0_g1_i1.p1	0.600	60	24	0	1	60	232	291	4.443E-15	68	60
I_scapularis_abd-A	TRINITY_DN4830_c0_g1_i5.p1	0.614	57	22	0	3	59	221	277	7.799E-14	65	60
I_scapularis_abd-A	TRINITY_DN4830_c0_g1_i1.p1	0.614	57	22	0	3	59	524	580	7.799E-14	65	60
I_scapularis_abd-A	TRINITY_DN4830_c0_g1_i6.p1	0.614	57	22	0	3	59	524	580	7.799E-14	65	60
I_scapularis_abd-A	TRINITY_DN4830_c0_g1_i8.p1	0.614	57	22	0	3	59	524	580	7.799E-14	65	60
I_scapularis_abd-A	TRINITY_DN12193_c0_g1_i1.p1	0.603	58	23	0	2	59	216	273	1.474E-13	64	60
I_scapularis_abd-A	TRINITY_DN6372_c0_g1_i1.p1	0.578	57	24	0	2	58	206	262	1.886E-12	61	60
I_scapularis_abd-A	TRINITY_DN104894_c0_g1_i1.p1	0.483	60	31	0	1	60	136	195	2.415E-11	58	60
I_scapularis_abd-A	TRINITY_DN8531_c0_g1_i1.p1	0.543	57	26	0	2	58	139	195	1.190E-10	56	60
I_scapularis_abd-A	TRINITY_DN8531_c0_g1_i3.p1	0.543	57	26	0	2	58	139	195	1.190E-10	56	60
I_scapularis_abd-A	TRINITY_DN293_c6_g1_i1.p1	0.500	58	29	0	1	58	280	337	3.098E-10	55	60
I_scapularis_abd-A	TRINITY_DN293_c6_g1_i2.p1	0.500	58	29	0	1	58	280	337	3.098E-10	55	60
I_scapularis_abd-A	TRINITY_DN10836_c0_g1_i1.p1	0.482	58	30	0	1	58	137	194	8.069E-10	53	60
I_scapularis_abd-A	TRINITY_DN542_c3_g2_i1.p1	0.466	60	32	0	1	60	193	252	1.528E-09	53	60
I_scapularis_abd-A	TRINITY_DN572_c1_g1_i2.p1	0.508	57	28	0	2	58	99	155	2.893E-09	52	60
I_scapularis_abd-A	TRINITY_DN572_c1_g1_i1.p1	0.508	57	28	0	2	58	99	155	2.893E-09	52	60
I_scapularis_abd-A	TRINITY_DN6954_c0_g1_i1.p1	0.440	59	32	0	1	59	185	243	2.893E-09	52	60
I_scapularis_abd-A	TRINITY_DN6954_c0_g1_i2.p1	0.440	59	32	0	1	59	214	272	2.893E-09	52	60
I_scapularis_abd-A	TRINITY_DN14039_c1_g1_i1.p1	0.482	58	30	0	2	59	210	267	7.540E-09	51	60
I_scapularis_abd-A	TRINITY_DN7443_c0_g1_i2.p1	0.473	57	30	0	2	58	176	232	1.428E-08	50	60
I_scapularis_abd-A	TRINITY_DN7443_c0_g1_i1.p1	0.473	57	30	0	2	58	176	232	1.428E-08	50	60
I_scapularis_abd-A	TRINITY_DN3687_c0_g1_i5.p1	0.433	60	33	0	1	60	231	290	2.706E-08	49	60
I_scapularis_abd-A	TRINITY_DN3687_c0_g1_i1.p1	0.433	60	33	0	1	60	231	290	2.706E-08	49	60
I_scapularis_abd-A	TRINITY_DN13317_c0_g1_i4.p1	0.456	57	30	0	2	58	155	211	3.724E-08	49	60
I_scapularis_abd-A	TRINITY_DN13317_c0_g1_i2.p1	0.456	57	30	0	2	58	145	201	3.724E-08	49	60
I_scapularis_abd-A	TRINITY_DN13317_c0_g1_i6.p1	0.456	57	30	0	2	58	145	201	3.724E-08	49	60
I_scapularis_abd-A	TRINITY_DN13317_c0_g1_i1.p1	0.456	57	30	0	2	58	155	211	3.724E-08	49	60
I_scapularis_abd-A	TRINITY_DN13317_c0_g1_i3.p1	0.456	57	30	0	2	58	155	211	3.724E-08	49	60
I_scapularis_abd-A	TRINITY_DN1606_c0_g2_i1.p1	0.456	57	30	0	2	58	195	251	3.724E-08	49	60
I_scapularis_abd-A	TRINITY_DN1606_c0_g1_i1.p1	0.456	57	30	0	2	58	204	260	3.724E-08	49	60
I_scapularis_abd-A	TRINITY_DN25779_c1_g1_i1.p1	0.482	58	30	0	2	59	139	196	5.126E-08	48	60
I_scapularis_abd-A	TRINITY_DN1858_c0_g1_i1.p1	0.431	58	32	0	2	59	167	224	9.714E-08	48	60
I_scapularis_abd-A	TRINITY_DN1858_c0_g1_i2.p1	0.431	58	32	0	2	59	167	224	9.714E-08	48	60
I_scapularis_abd-A	TRINITY_DN1858_c0_g1_i3.p1	0.431	58	32	0	2	59	167	224	9.714E-08	48	60
I_scapularis_abd-A	TRINITY_DN1858_c0_g1_i4.p1	0.431	58	32	0	2	59	167	224	9.714E-08	48	60
I_scapularis_abd-A	TRINITY_DN1858_c0_g1_i5.p1	0.431	58	32	0	2	59	167	224	9.714E-08	48	60
I_scapularis_abd-A	TRINITY_DN1858_c0_g1_i7.p1	0.431	58	32	0	2	59	167	224	9.714E-08	48	60
I_scapularis_abd-A	TRINITY_DN1858_c0_g1_i8.p1	0.431	58	32	0	2	59	167	224	9.714E-08	48	60
I_scapularis_abd-A	TRINITY_DN13687_c0_g2_i1.p1	0.647	34	12	0	25	58	2	35	1.337E-07	47	60
I_scapularis_abd-A	TRINITY_DN17472_c0_g1_i1.p1	0.431	58	32	0	2	59	134	191	1.337E-07	47	60
I_scapularis_abd-A	TRINITY_DN2175_c0_g1_i1.p1	0.472	55	29	0	1	55	169	223	1.841E-07	47	60
I_scapularis_abd-A	TRINITY_DN10248_c0_g1_i1.p1	0.456	57	30	0	2	58	130	186	1.841E-07	47	60
I_scapularis_abd-A	TRINITY_DN10248_c0_g1_i4.p1	0.456	57	30	0	2	58	130	186	1.841E-07	47	60
I_scapularis_abd-A	TRINITY_DN63142_c0_g1_i1.p1	0.423	59	33	0	1	59	38	96	2.535E-07	46	60
I_scapularis_abd-A	TRINITY_DN117107_c0_g1_i1.p1	0.448	58	31	0	2	59	149	206	2.535E-07	46	60
I_scapularis_abd-A	TRINITY_DN63142_c0_g1_i2.p1	0.423	59	33	0	1	59	170	228	2.535E-07	46	60
[truncated: 2,046 more rows]
