# Supplementary material for: The genome of a sea spider corroborates a shared Hox cluster motif in arthropods with a reduced posterior tagma
Source: BMC Biol. 2025 Jul 2;23:196. doi: 10.1186/s12915-025-02276-x (PMC12220506; doi:10.1186/s12915-025-02276-x)
Supplement: Supplementary file 3 — Additional file 3. [file 12915_2025_2276_MOESM3_ESM.zip › suppl-file7-gene_analysis/hox/homeobox_aligned.fasta.splits.nex]

#nexus

BEGIN Taxa;
DIMENSIONS ntax=170;
TAXLABELS
[1] 'C_sculpturatus_NK1-B-1/1-60'
[2] 'D_melanogaster_slou/1-60'
[3] 'L_polyphemus_Slou_D-a/1-60'
[4] 'S_maritima_NK1/1-60'
[5] 'T_castaneum_Slou/1-60'
[6] 'D_melanogaster_lab/1-60'
[7] 'T_castaneum_lab/1-60'
[8] 'S_maritima_lab/1-60'
[9] 'I_scapularis_lab/1-60'
[10] 'P_opilio_lab/1-60'
[11] 'C_sculpturatus_lab-A/1-60'
[12] 'D_silvatica_lab-A/1-60'
[13] 'D_plantarius_lab-A/1-60'
[14] 'L_elegans_lab-A/1-60'
[15] 'P_tepidariorum_lab-A/1-60'
[16] 'A_bruennichi_lab-A/1-60'
[17] 'T_antipodiana_lab-A/1-60'
[18] 'T_clavata_lab-A/1-60'
[19] 'H_graminicola_lab-A-1/1-60'
[20] 'H_graminicola_lab-A-2/1-60'
[21] 'C_sculpturatus_lab-B/1-60'
[22] 'D_silvatica_lab-B/1-60'
[23] 'D_plantarius_lab-B/1-60'
[24] 'L_elegans_lab-B/1-60'
[25] 'P_tepidariorum_lab-B/1-60'
[26] 'A_bruennichi_lab-B/1-60'
[27] 'T_antipodiana_lab-B/1-60'
[28] 'T_clavata_lab-B/1-60'
[29] 'H_graminicola_lab-B-1/1-60'
[30] 'H_graminicola_lab-B-2/1-60'
[31] 'T_castaneum_mxp/1-60'
[32] 'D_melanogaster_pb/1-60'
[33] 'P_opilio_pb/1-60'
[34] 'C_sculpturatus_pb-B/1-60'
[35] 'D_melanogaster_bcd/1-60'
[36] 'S_maritima_Hox3/1-60'
[37] 'I_scapularis_Hox3/1-60'
[38] 'P_opilio_Hox3/1-60'
[39] 'C_sculpturatus_Hox3-A/1-60'
[40] 'D_silvatica_Hox3-A/1-60'
[41] 'D_plantarius_Hox3-A/1-60'
[42] 'P_tepidariorum_Hox3-A/1-60'
[43] 'C_sculpturatus_Hox3-B/1-60'
[44] 'D_silvatica_Hox3-B/1-60'
[45] 'D_plantarius_Hox3-B/1-60'
[46] 'L_elegans_Hox3-B/1-60'
[47] 'P_tepidariorum_Hox3-B/1-60'
[48] 'H_graminicola_Hox3-B/1-60'
[49] 'A_bruennichi_Hox3-B/1-60'
[50] 'T_antipodiana_Hox3-B/1-60'
[51] 'D_melanogaster_zen/1-60'
[52] 'T_castaneum_zen/1-60'
[53] 'D_melanogaster_zen2/1-60'
[54] 'T_castaneum_zen2/1-60'
[55] 'D_melanogaster_Dfd/1-60'
[56] 'T_castaneum_Dfd/1-60'
[57] 'S_maritima_Dfd/1-60'
[58] 'I_scapularis_Dfd/1-60'
[59] 'P_opilio_Dfd/1-60'
[60] 'C_sculpturatus_Dfd-1/1-60'
[61] 'D_silvatica_Dfd-A/1-60'
[62] 'A_bruennichi_Dfd-A/1-60'
[63] 'T_antipodiana_Dfd-A/1-60'
[64] 'T_clavata_Dfd-A/1-60'
[65] 'T_castaneum_Cx/1-60'
[66] 'D_melanogaster_Scr/1-60'
[67] 'S_maritima_Scr/1-60'
[68] 'I_scapularis_Scr/1-60'
[69] 'D_plantarius_Scr-A-2/1-52'
[70] 'D_melanogaster_abd-A/1-60'
[71] 'T_castaneum_abd-A/1-60'
[72] 'S_maritima_abd-A/1-60'
[73] 'I_scapularis_abd-A/1-60'
[74] 'P_opilio_abd-A/1-60'
[75] 'C_sculpturatus_abd-A-A/1-60'
[76] 'D_plantarius_abd-A-A/1-60'
[77] 'D_melanogaster_Antp/1-60'
[78] 'S_maritima_Antp/1-60'
[79] 'L_elegans_Antp-A/1-60'
[80] 'P_tepidariorum_Antp-A/1-60'
[81] 'D_melanogaster_ftz/1-60'
[82] 'T_castaneum_ftz/1-60'
[83] 'S_maritima_ftz/1-60'
[84] 'I_scapularis_ftz/1-60'
[85] 'P_opilio_ftz/1-60'
[86] 'C_sculpturatus_ftz-A/1-60'
[87] 'C_sculpturatus_ftz-B/1-60'
[88] 'D_silvatica_ftz-B/1-60'
[89] 'D_plantarius_ftz-B/1-60'
[90] 'L_elegans_ftz-B/1-60'
[91] 'P_tepidariorum_ftz-B/1-60'
[92] 'H_graminicola_ftz-B/1-60'
[93] 'A_bruennichi_ftz-B/1-60'
[94] 'T_antipodiana_ftz-B/1-60'
[95] 'T_clavata_ftz-B/1-60'
[96] 'D_plantarius_ftz-pseudo/1-58'
[97] 'P_tepidariorum_ftz-pseudo/1-59'
[98] 'D_melanogaster_Ubx/1-60'
[99] 'S_maritima_Ubx/1-60'
[100] 'D_plantarius_Ubx-A/1-60'
[101] 'L_elegans_Ubx-A/1-60'
[102] 'P_tepidariorum_Ubx-A/1-60'
[103] 'H_graminicola_Ubx-A/1-60'
[104] 'A_bruennichi_Ubx-A/1-60'
[105] 'D_melanogaster_Abd-B/1-60'
[106] 'T_castaneum_Abd-B/1-60'
[107] 'S_maritima_Abd-B/1-60'
[108] 'I_scapularis_Abd-B/1-60'
[109] 'P_opilio_Abd-B/1-60'
[110] 'C_sculpturatus_Abd-B-A/1-60'
[111] 'P_tepidariorum_Abd-B-A/1-60'
[112] 'C_sculpturatus_Abd-B-B/1-60'
[113] 'D_silvatica_Abd-B-B/1-60'
[114] 'M_giganteus_g803.t2/1-59'
[115] 'M_giganteus_g814.t1/1-59'
[116] 'M_giganteus_g814.t2/1-59'
[117] 'M_giganteus_g821.t1/1-59'
[118] 'M_giganteus_g836.t1/1-59'
[119] 'M_giganteus_g844.t1/1-59'
[120] 'M_giganteus_g845.t1/1-59'
[121] 'M_giganteus_g858.t1/1-59'
[122] 'M_giganteus_g867.t1/1-59'
[123] 'M_giganteus_g14374.t1/1-59'
[124] 'M_giganteus_g14380.t1/1-59'
[125] 'M_giganteus_g14395.t1/1-59'
[126] 'M_giganteus_g14395.t2/1-59'
[127] 'M_giganteus_g14399.t1/1-59'
[128] 'M_giganteus_g14401.t1/1-59'
[129] 'M_giganteus_g14410.t1/1-59'
[130] 'O_spinosus_pb/1-59'
[131] 'O_spinosus_g11673.t1/1-59'
[132] 'O_spinosus_ftz/1-59'
[133] 'O_spinosus_Ubx/1-59'
[134] 'O_spinosus_AbdB/1-59'
[135] 'E_spinosa_Hox3/1-27'
[136] 'E_spinosa_Dfd/217-276'
[137] 'E_spinosa_ftz/225-284'
[138] 'T_orbiculare_Hox3/200-259'
[139] 'E_spinosa_AbdB/38-97'
[140] 'P_femoratum_Lab/311-370'
[141] 'P_femoratum_pb/168-227'
[142] 'P_femoratum_Hox3_putative/233-292'
[143] 'P_femoratum_dfd/213-272'
[144] 'P_femoratum_ftz/261-320'
[145] 'P_femoratum_abdB/10-69'
[146] 'T_orbiculare_lab/17-76'
[147] 'Tantystylum_Hox3/200-259'
[148] 'T_orbiculare_dfd/151-210'
[149] 'T_orbiculare_scr/38-97'
[150] 'T_orbiculare_ftz/1-57'
[151] 'S_cheilorhynchus_Lab/280-339'
[152] 'S_cheilorhynchus_pb/60-119'
[153] 'S_cheilorhynchus_Hox3_putative/189-248'
[154] 'S_cheilorhynchus_scr/88-119'
[155] 'S_cheilorhynchus_abdB/38-97'
[156] 'N_molleri_Lab/285-344'
[157] 'N_molleri_pb/107-166'
[158] 'N_molleri_Hox3_or_antp/1-43'
[159] 'N_molleri_dfd/33-92'
[160] 'N_molleri_abdB/1-58'
[161] 'N_gracile_Lab/282-341'
[162] 'N_gracile_pb/12-71'
[163] 'N_gracile_AbdA/149-208'
[164] 'N_gracile_AbdB/1-40'
[165] 'P_litorale_lab/299-358'
[166] 'P_litorale_pb.t1/116-175'
[167] 'P_litorale_Hox3.t1/191-250'
[168] 'P_litorale_Hox3.t3/208-267'
[169] 'P_litorale_AbdB/268-327'
[170] 'group_08/198-257'
;
END; [Taxa]

BEGIN Splits;
DIMENSIONS ntax=170 nsplits=2649;
FORMAT labels=no weights=yes confidences=no intervals=no;
MATRIX
	100	 2,
	100	 4,
	100	 5,
	91	 4 5,
	93	 2 4 5,
	100	 6,
	100	 7,
	94	 6 7,
	100	 8,
	100	 13,
	68	 8 13,
	100	 10,
	100	 11,
	92	 10 11,
	100	 12,
	100	 26,
	75	 12 26,
	100	 22,
	100	 23,
	94	 22 23,
	100	 25,
	100	 27,
	100	 28,
	100	 27 28,
	67	 25 27 28,
	72	 22 23 25 27 28,
	76	 12 22 23 25 26 27 28,
	100	 24,
	80	 12 22 23 24 25 26 27 28,
	100	 19,
	100	 20,
	100	 19 20,
	66	 12 19 20 22 23 24 25 26 27 28,
	70	 10 11 12 19 20 22 23 24 25 26 27 28,
	100	 122,
	29	 10 11 12 19 20 22 23 24 25 26 27 28 122,
	100	 123,
	58	 10 11 12 19 20 22 23 24 25 26 27 28 122 123,
	100	 15,
	100	 29,
	100	 30,
	100	 29 30,
	14	 15 29 30,
	100	 17,
	100	 18,
	90	 17 18,
	16	 15 17 18 29 30,
	12	 10 11 12 15 17 18 19 20 22 23 24 25 26 27 28 29 30 122 123,
	100	 14,
	100	 16,
	10	 14 16,
	85	 10 11 12 14 15 16 17 18 19 20 22 23 24 25 26 27 28 29 30 122 123,
	90	 8 10 11 12 13 14 15 16 17 18 19 20 22 23 24 25 26 27 28 29 30 122 123,
	100	 9,
	100	 21,
	35	 9 21,
	95	 8 9 10 11 12 13 14 15 16 17 18 19 20 21 22 23 24 25 26 27 28 29 30 122 123,
	95	 6 7 8 9 10 11 12 13 14 15 16 17 18 19 20 21 22 23 24 25 26 27 28 29 30 122 123,
	100	 140,
	100	 165,
	93	 140 165,
	100	 146,
	100	 151,
	100	 156,
	100	 161,
	99	 156 161,
	99	 151 156 161,
	96	 146 151 156 161,
	96	 140 146 151 156 161 165,
	100	 6 7 8 9 10 11 12 13 14 15 16 17 18 19 20 21 22 23 24 25 26 27 28 29 30 122 123 140 146 151 156 161 165,
	100	 51,
	100	 53,
	96	 51 53,
	79	 6 7 8 9 10 11 12 13 14 15 16 17 18 19 20 21 22 23 24 25 26 27 28 29 30 51 53 122 123 140 146 151 156 161 165,
	100	 31,
	100	 32,
	100	 121,
	100	 124,
	81	 121 124,
	11	 32 121 124,
	74	 31 32 121 124,
	100	 33,
	100	 34,
	89	 33 34,
	100	 130,
	90	 33 34 130,
	100	 141,
	100	 166,
	100	 141 166,
	88	 33 34 130 141 166,
	100	 152,
	100	 162,
	38	 152 162,
	100	 157,
	100	 152 157 162,
	94	 33 34 130 141 152 157 162 166,
	100	 31 32 33 34 121 124 130 141 152 157 162 166,
	70	 6 7 8 9 10 11 12 13 14 15 16 17 18 19 20 21 22 23 24 25 26 27 28 29 30 31 32 33 34 51 53 121 122 123 124 130 140 141 146 151 152 156 157 161 162 165 166,
	100	 52,
	100	 54,
	95	 52 54,
	63	 6 7 8 9 10 11 12 13 14 15 16 17 18 19 20 21 22 23 24 25 26 27 28 29 30 31 32 33 34 51 52 53 54 121 122 123 124 130 140 141 146 151 152 156 157 161 162 165 166,
	100	 138,
	100	 147,
	98	 138 147,
	100	 142,
	62	 138 142 147,
	58	 6 7 8 9 10 11 12 13 14 15 16 17 18 19 20 21 22 23 24 25 26 27 28 29 30 31 32 33 34 51 52 53 54 121 122 123 124 130 138 140 141 142 146 147 151 152 156 157 161 162 165 166,
	100	 45,
	100	 135,
	94	 45 135,
	30	 6 7 8 9 10 11 12 13 14 15 16 17 18 19 20 21 22 23 24 25 26 27 28 29 30 31 32 33 34 45 51 52 53 54 121 122 123 124 130 135 138 140 141 142 146 147 151 152 156 157 161 162 165 166,
	100	 47,
	54	 6 7 8 9 10 11 12 13 14 15 16 17 18 19 20 21 22 23 24 25 26 27 28 29 30 31 32 33 34 45 47 51 52 53 54 121 122 123 124 130 135 138 140 141 142 146 147 151 152 156 157 161 162 165 166,
	100	 46,
	100	 55,
	100	 56,
	100	 55 56,
	100	 57,
	14	 55 56 57,
	100	 58,
	100	 60,
	79	 58 60,
	100	 62,
	100	 63,
	100	 64,
	100	 63 64,
	99	 62 63 64,
	98	 58 60 62 63 64,
	9	 55 56 57 58 60 62 63 64,
	100	 59,
	100	 61,
	81	 59 61,
	100	 126,
	3	 59 61 126,
	2	 55 56 57 58 59 60 61 62 63 64 126,
	100	 65,
	100	 66,
	85	 65 66,
	100	 70,
	100	 71,
	90	 70 71,
	100	 115,
	100	 116,
	94	 115 116,
	86	 70 71 115 116,
	100	 73,
	11	 70 71 73 115 116,
	100	 75,
	100	 98,
	100	 99,
	79	 98 99,
	100	 133,
	83	 98 99 133,
	100	 100,
	100	 103,
	100	 104,
	96	 103 104,
	29	 100 103 104,
	100	 102,
	100	 117,
	82	 102 117,
	34	 100 102 103 104 117,
	100	 101,
	77	 100 101 102 103 104 117,
	93	 98 99 100 101 102 103 104 117 133,
	100	 105,
	100	 107,
	100	 169,
	64	 107 169,
	22	 105 107 169,
	100	 139,
	100	 160,
	72	 139 160,
	3	 105 107 139 160 169,
	100	 106,
	100	 155,
	90	 106 155,
	3	 105 106 107 139 155 160 169,
	100	 145,
	100	 164,
	72	 145 164,
	72	 105 106 107 139 145 155 160 164 169,
	100	 108,
	100	 110,
	81	 108 110,
	100	 114,
	23	 108 110 114,
	100	 111,
	100	 113,
	99	 111 113,
	100	 112,
	88	 111 112 113,
	50	 108 110 111 112 113 114,
	64	 105 106 107 108 110 111 112 113 114 139 145 155 160 164 169,
	100	 109,
	100	 134,
	85	 109 134,
	100	 105 106 107 108 109 110 111 112 113 114 134 139 145 155 160 164 169,
	100	 163,
	60	 105 106 107 108 109 110 111 112 113 114 134 139 145 155 160 163 164 169,
	55	 98 99 100 101 102 103 104 105 106 107 108 109 110 111 112 113 114 117 133 134 139 145 155 160 163 164 169,
	58	 75 98 99 100 101 102 103 104 105 106 107 108 109 110 111 112 113 114 117 133 134 139 145 155 160 163 164 169,
	6	 70 71 73 75 98 99 100 101 102 103 104 105 106 107 108 109 110 111 112 113 114 115 116 117 133 134 139 145 155 160 163 164 169,
	100	 72,
	100	 76,
	83	 72 76,
	5	 70 71 72 73 75 76 98 99 100 101 102 103 104 105 106 107 108 109 110 111 112 113 114 115 116 117 133 134 139 145 155 160 163 164 169,
	100	 74,
	93	 70 71 72 73 74 75 76 98 99 100 101 102 103 104 105 106 107 108 109 110 111 112 113 114 115 116 117 133 134 139 145 155 160 163 164 169,
	100	 79,
	100	 80,
	96	 79 80,
	66	 70 71 72 73 74 75 76 79 80 98 99 100 101 102 103 104 105 106 107 108 109 110 111 112 113 114 115 116 117 133 134 139 145 155 160 163 164 169,
	100	 77,
	100	 78,
	86	 77 78,
	27	 70 71 72 73 74 75 76 77 78 79 80 98 99 100 101 102 103 104 105 106 107 108 109 110 111 112 113 114 115 116 117 133 134 139 145 155 160 163 164 169,
	100	 170,
	77	 70 71 72 73 74 75 76 77 78 79 80 98 99 100 101 102 103 104 105 106 107 108 109 110 111 112 113 114 115 116 117 133 134 139 145 155 160 163 164 169 170,
	100	 118,
	42	 70 71 72 73 74 75 76 77 78 79 80 98 99 100 101 102 103 104 105 106 107 108 109 110 111 112 113 114 115 116 117 118 133 134 139 145 155 160 163 164 169 170,
	100	 129,
	89	 70 71 72 73 74 75 76 77 78 79 80 98 99 100 101 102 103 104 105 106 107 108 109 110 111 112 113 114 115 116 117 118 129 133 134 139 145 155 160 163 164 169 170,
	100	 81,
	100	 150,
	75	 81 150,
	100	 137,
	12	 81 137 150,
	100	 144,
	93	 81 137 144 150,
	100	 82,
	100	 119,
	100	 82 119,
	100	 85,
	100	 132,
	100	 85 132,
	98	 82 85 119 132,
	100	 87,
	78	 82 85 87 119 132,
	100	 86,
	100	 88,
	100	 89,
	100	 93,
	100	 94,
	100	 95,
	100	 94 95,
	99	 93 94 95,
	100	 96,
	93	 93 94 95 96,
	95	 89 93 94 95 96,
	100	 92,
	67	 89 92 93 94 95 96,
	100	 90,
	100	 97,
	89	 90 97,
	100	 91,
	99	 90 91 97,
	91	 89 90 91 92 93 94 95 96 97,
	50	 88 89 90 91 92 93 94 95 96 97,
	48	 86 88 89 90 91 92 93 94 95 96 97,
	71	 82 85 86 87 88 89 90 91 92 93 94 95 96 97 119 132,
	100	 128,
	4	 82 85 86 87 88 89 90 91 92 93 94 95 96 97 119 128 132,
	100	 84,
	10	 82 84 85 86 87 88 89 90 91 92 93 94 95 96 97 119 128 132,
	12	 81 82 84 85 86 87 88 89 90 91 92 93 94 95 96 97 119 128 132 137 144 150,
	100	 83,
	92	 81 82 83 84 85 86 87 88 89 90 91 92 93 94 95 96 97 119 128 132 137 144 150,
	91	 70 71 72 73 74 75 76 77 78 79 80 81 82 83 84 85 86 87 88 89 90 91 92 93 94 95 96 97 98 99 100 101 102 103 104 105 106 107 108 109 110 111 112 113 114 115 116 117 118 119 128 129 132 133 134 137 139 144 145 150 155 160 163 164 169 170,
	62	 65 66 70 71 72 73 74 75 76 77 78 79 80 81 82 83 84 85 86 87 88 89 90 91 92 93 94 95 96 97 98 99 100 101 102 103 104 105 106 107 108 109 110 111 112 113 114 115 116 117 118 119 128 129 132 133 134 137 139 144 145 150 155 160 163 164 169 170,
	100	 149,
	100	 154,
	92	 149 154,
	38	 65 66 70 71 72 73 74 75 76 77 78 79 80 81 82 83 84 85 86 87 88 89 90 91 92 93 94 95 96 97 98 99 100 101 102 103 104 105 106 107 108 109 110 111 112 113 114 115 116 117 118 119 128 129 132 133 134 137 139 144 145 149 150 154 155 160 163 164 169 170,
	100	 67,
	100	 68,
	81	 67 68,
	45	 65 66 67 68 70 71 72 73 74 75 76 77 78 79 80 81 82 83 84 85 86 87 88 89 90 91 92 93 94 95 96 97 98 99 100 101 102 103 104 105 106 107 108 109 110 111 112 113 114 115 116 117 118 119 128 129 132 133 134 137 139 144 145 149 150 154 155 160 163 164 169 170,
	100	 120,
	40	 65 66 67 68 70 71 72 73 74 75 76 77 78 79 80 81 82 83 84 85 86 87 88 89 90 91 92 93 94 95 96 97 98 99 100 101 102 103 104 105 106 107 108 109 110 111 112 113 114 115 116 117 118 119 120 128 129 132 133 134 137 139 144 145 149 150 154 155 160 163 164 169 170,
	100	 127,
	42	 65 66 67 68 70 71 72 73 74 75 76 77 78 79 80 81 82 83 84 85 86 87 88 89 90 91 92 93 94 95 96 97 98 99 100 101 102 103 104 105 106 107 108 109 110 111 112 113 114 115 116 117 118 119 120 127 128 129 132 133 134 137 139 144 145 149 150 154 155 160 163 164 169 170,
	100	 69,
	69	 65 66 67 68 69 70 71 72 73 74 75 76 77 78 79 80 81 82 83 84 85 86 87 88 89 90 91 92 93 94 95 96 97 98 99 100 101 102 103 104 105 106 107 108 109 110 111 112 113 114 115 116 117 118 119 120 127 128 129 132 133 134 137 139 144 145 149 150 154 155 160 163 164 169 170,
	100	 125,
	11	 65 66 67 68 69 70 71 72 73 74 75 76 77 78 79 80 81 82 83 84 85 86 87 88 89 90 91 92 93 94 95 96 97 98 99 100 101 102 103 104 105 106 107 108 109 110 111 112 113 114 115 116 117 118 119 120 125 127 128 129 132 133 134 137 139 144 145 149 150 154 155 160 163 164 169 170,
	6	 1 2 3 4 5 6 7 8 9 10 11 12 13 14 15 16 17 18 19 20 21 22 23 24 25 26 27 28 29 30 31 32 33 34 35 36 37 38 39 40 41 42 43 44 45 46 47 48 49 50 51 52 53 54 121 122 123 124 130 131 135 136 138 140 141 142 143 146 147 148 151 152 153 156 157 158 159 161 162 165 166 167 168,
	100	 136,
	100	 143,
	100	 136 143,
	100	 148,
	100	 136 143 148,
	61	 1 2 3 4 5 6 7 8 9 10 11 12 13 14 15 16 17 18 19 20 21 22 23 24 25 26 27 28 29 30 31 32 33 34 35 36 37 38 39 40 41 42 43 44 45 46 47 48 49 50 51 52 53 54 121 122 123 124 130 131 135 138 140 141 142 146 147 151 152 153 156 157 158 159 161 162 165 166 167 168,
	100	 159,
	96	 1 2 3 4 5 6 7 8 9 10 11 12 13 14 15 16 17 18 19 20 21 22 23 24 25 26 27 28 29 30 31 32 33 34 35 36 37 38 39 40 41 42 43 44 45 46 47 48 49 50 51 52 53 54 121 122 123 124 130 131 135 138 140 141 142 146 147 151 152 153 156 157 158 161 162 165 166 167 168,
	75	 1 2 3 4 5 6 7 8 9 10 11 12 13 14 15 16 17 18 19 20 21 22 23 24 25 26 27 28 29 30 31 32 33 34 35 36 37 38 39 40 41 42 43 44 45 47 48 49 50 51 52 53 54 121 122 123 124 130 131 135 138 140 141 142 146 147 151 152 153 156 157 158 161 162 165 166 167 168,
	60	 1 2 3 4 5 35 36 37 38 39 40 41 42 43 44 48 49 50 131 153 158 167 168,
	100	 49,
	100	 50,
	88	 49 50,
	64	 1 2 3 4 5 35 36 37 38 39 40 41 42 43 44 48 131 153 158 167 168,
	100	 44,
	66	 1 2 3 4 5 35 36 37 38 39 40 41 42 43 48 131 153 158 167 168,
	100	 48,
	55	 1 2 3 4 5 35 36 37 38 39 40 41 42 43 131 153 158 167 168,
	100	 37,
	100	 43,
	86	 37 43,
	65	 1 2 3 4 5 35 36 38 39 40 41 42 131 153 158 167 168,
	100	 36,
	100	 38,
	100	 131,
	99	 38 131,
	100	 167,
	100	 168,
	89	 167 168,
	94	 38 131 167 168,
	56	 36 38 131 167 168,
	70	 1 2 3 4 5 35 39 40 41 42 153 158,
	100	 153,
	100	 158,
	55	 153 158,
	70	 1 2 3 4 5 35 39 40 41 42,
	100	 35,
	100	 40,
	100	 42,
	82	 40 42,
	46	 35 40 42,
	100	 39,
	100	 41,
	27	 39 41,
	1	 35 39 40 41 42,
	97	 1 2 3 4 5,
	95	 1 3,
	100	 3,
	100	 1,
	35	 10 11 12 19 20 22 23 24 25 26 27 28 123,
	65	 17 18 29 30,
	45	 10 11 12 17 18 19 20 22 23 24 25 26 27 28 29 30 122 123,
	81	 15 16,
	76	 14 15 16,
	83	 31 32,
	60	 152 157,
	17	 31 32 33 34 130 141 152 157 162 166,
	19	 45 47 135,
	77	 72 74 76,
	8	 99 133,
	3	 101 117,
	2	 100 101 117,
	2	 102 103 104,
	3	 99 100 101 102 103 104 117 133,
	19	 139 164,
	23	 139 160 164,
	12	 105 139 160 164,
	27	 105 139 145 160 164,
	2	 105 106 139 145 160 164,
	40	 105 106 139 145 155 160 164,
	70	 72 74 75 76 98 99 100 101 102 103 104 105 106 107 108 109 110 111 112 113 114 117 133 134 139 145 155 160 163 164 169,
	72	 70 71 72 74 75 76 98 99 100 101 102 103 104 105 106 107 108 109 110 111 112 113 114 115 116 117 133 134 139 145 155 160 163 164 169,
	42	 70 71 72 73 74 75 76 79 80 98 99 100 101 102 103 104 105 106 107 108 109 110 111 112 113 114 115 116 117 133 134 139 145 155 160 163 164 169 170,
	38	 70 71 72 73 74 75 76 77 78 79 80 98 99 100 101 102 103 104 105 106 107 108 109 110 111 112 113 114 115 116 117 129 133 134 139 145 155 160 163 164 169 170,
	75	 137 144,
	4	 81 128 137 144 150,
	22	 87 88,
	38	 82 85 87 88 119 132,
	32	 82 85 87 88 89 90 91 92 93 94 95 96 97 119 132,
	3	 81 82 85 86 87 88 89 90 91 92 93 94 95 96 97 119 128 132 137 144 150,
	2	 65 66 67 68 70 71 72 73 74 75 76 77 78 79 80 81 82 83 84 85 86 87 88 89 90 91 92 93 94 95 96 97 98 99 100 101 102 103 104 105 106 107 108 109 110 111 112 113 114 115 116 117 118 119 127 128 129 132 133 134 137 139 144 145 149 150 154 155 160 163 164 169 170,
	37	 65 66 67 68 69 70 71 72 73 74 75 76 77 78 79 80 81 82 83 84 85 86 87 88 89 90 91 92 93 94 95 96 97 98 99 100 101 102 103 104 105 106 107 108 109 110 111 112 113 114 115 116 117 118 119 120 127 128 129 132 133 134 136 137 139 143 144 145 148 149 150 154 155 160 163 164 169 170,
	2	 61 65 66 67 68 69 70 71 72 73 74 75 76 77 78 79 80 81 82 83 84 85 86 87 88 89 90 91 92 93 94 95 96 97 98 99 100 101 102 103 104 105 106 107 108 109 110 111 112 113 114 115 116 117 118 119 120 127 128 129 132 133 134 136 137 139 143 144 145 148 149 150 154 155 160 163 164 169 170,
	1	 59 61 65 66 67 68 69 70 71 72 73 74 75 76 77 78 79 80 81 82 83 84 85 86 87 88 89 90 91 92 93 94 95 96 97 98 99 100 101 102 103 104 105 106 107 108 109 110 111 112 113 114 115 116 117 118 119 120 127 128 129 132 133 134 136 137 139 143 144 145 148 149 150 154 155 160 163 164 169 170,
	61	 125 126,
	53	 59 61 65 66 67 68 69 70 71 72 73 74 75 76 77 78 79 80 81 82 83 84 85 86 87 88 89 90 91 92 93 94 95 96 97 98 99 100 101 102 103 104 105 106 107 108 109 110 111 112 113 114 115 116 117 118 119 120 125 126 127 128 129 132 133 134 136 137 139 143 144 145 148 149 150 154 155 160 163 164 169 170,
	51	 1 2 3 4 5 6 7 8 9 10 11 12 13 14 15 16 17 18 19 20 21 22 23 24 25 26 27 28 29 30 31 32 33 34 35 36 37 38 39 40 41 42 43 44 45 46 47 48 49 50 51 52 53 54 55 56 57 121 122 123 124 130 131 135 138 140 141 142 146 147 151 152 153 156 157 158 159 161 162 165 166 167 168,
	50	 1 2 3 4 5 6 7 8 9 10 11 12 13 14 15 16 17 18 19 20 21 22 23 24 25 26 27 28 29 30 31 32 33 34 35 36 37 38 39 40 41 42 43 44 45 46 47 48 49 50 51 52 53 54 55 56 121 122 123 124 130 131 135 138 140 141 142 146 147 151 152 153 156 157 158 159 161 162 165 166 167 168,
	16	 1 2 3 4 5 35 39 40 41 42 153,
	16	 41 42,
	20	 40 41 42,
	27	 35 40 41 42,
	65	 1 2 3 4 5 39,
	8	 10 11 12 22 23 24 25 26 27 28,
	10	 10 11 12 17 18 19 20 22 23 24 25 26 27 28 29 30,
	15	 10 11 12 14 15 16 17 18 19 20 22 23 24 25 26 27 28 29 30,
	13	 10 11 12 14 15 16 17 18 19 20 22 23 24 25 26 27 28 29 30 123,
	58	 8 9 10 11 12 13 14 15 16 17 18 19 20 22 23 24 25 26 27 28 29 30 122 123,
	1	 33 34 121 130 141 152 157 162 166,
	0	 32 33 34 121 130 141 152 157 162 166,
	6	 31 32 33 34 121 130 141 152 157 162 166,
	16	 45 135 138 142 147,
	17	 45 47 135 138 142 147,
	35	 55 56 159,
	32	 55 56 57 159,
	33	 55 56 57 58 60 62 63 64 159,
	48	 59 61 125 126,
	18	 55 56 57 58 59 60 61 62 63 64 125 126 159,
	31	 55 56 57 58 59 60 61 62 63 64 125 126 136 143 148 159,
	14	 55 56 57 58 59 60 61 62 63 64 69 125 126 136 143 148 159,
	8	 55 56 57 58 59 60 61 62 63 64 69 120 125 126 136 143 148 159,
	14	 55 56 57 58 59 60 61 62 63 64 69 120 125 126 127 136 143 148 159,
	1	 55 56 57 58 59 60 61 62 63 64 68 69 120 125 126 127 136 143 148 159,
	13	 55 56 57 58 59 60 61 62 63 64 67 68 69 120 125 126 127 136 143 148 159,
	19	 55 56 57 58 59 60 61 62 63 64 67 68 69 120 125 126 127 136 143 148 149 154 159,
	13	 55 56 57 58 59 60 61 62 63 64 65 66 67 68 69 120 125 126 127 136 143 148 149 154 159,
	9	 74 76,
	1	 105 106 155,
	1	 105 106 139 155 160,
	13	 105 106 107 139 145 155 160 164,
	1	 105 106 107 108 110 114 139 145 155 160 164,
	13	 105 106 107 108 110 111 112 113 114 139 145 155 160 164,
	3	 105 106 107 108 109 110 111 112 113 114 139 145 155 160 164,
	12	 105 106 107 108 109 110 111 112 113 114 134 139 145 155 160 164,
	22	 72 74 76 105 106 107 108 109 110 111 112 113 114 134 139 145 155 160 164 169,
	12	 98 133,
	1	 101 103,
	27	 101 103 104,
	24	 101 102 103 104 117,
	18	 98 99 100 101 102 103 104 117 133 163,
	22	 75 98 99 100 101 102 103 104 117 133 163,
	1	 70 71 72 73 74 75 76 79 98 99 100 101 102 103 104 105 106 107 108 109 110 111 112 113 114 115 116 117 133 134 139 145 155 160 163 164 169,
	0	 70 71 72 73 74 75 76 77 78 79 98 99 100 101 102 103 104 105 106 107 108 109 110 111 112 113 114 115 116 117 133 134 139 145 155 160 163 164 169,
	0	 70 71 72 73 74 75 76 77 78 79 98 99 100 101 102 103 104 105 106 107 108 109 110 111 112 113 114 115 116 117 133 134 139 145 155 160 163 164 169 170,
	19	 89 90 91 93 94 95 96 97,
	4	 83 84,
	6	 82 83 84 85 86 87 88 89 90 91 92 93 94 95 96 97 119 132,
	33	 81 82 83 84 85 86 87 88 89 90 91 92 93 94 95 96 97 119 132 137 144 150,
	14	 1 2 3 4 5 6 7 8 9 10 11 12 13 14 15 16 17 18 19 20 21 22 23 24 25 26 27 28 29 30 31 32 33 34 35 36 37 38 39 40 41 42 43 44 48 49 50 51 52 53 54 121 122 123 124 130 131 140 141 146 151 152 153 156 157 158 161 162 165 166 167 168,
	14	 1 2 3 4 5 6 7 8 9 10 11 12 13 14 15 16 17 18 19 20 21 22 23 24 25 26 27 28 29 30 31 32 33 34 35 36 37 38 39 40 41 42 43 44 48 51 52 53 54 121 122 123 124 130 131 140 141 146 151 152 153 156 157 158 161 162 165 166 167 168,
	1	 1 2 3 4 5 6 7 8 9 10 11 12 13 14 15 16 17 18 19 20 21 22 23 24 25 26 27 28 29 30 31 32 33 34 35 36 37 38 39 40 41 42 43 48 51 52 53 54 121 122 123 124 130 131 140 141 146 151 152 153 156 157 158 161 162 165 166 167 168,
	22	 35 41,
	8	 10 11 12 17 18 19 20 22 23 24 25 26 27 28 29 30 122,
	13	 10 11 12 14 15 16 17 18 19 20 22 23 24 25 26 27 28 29 30 122,
	6	 65 66 149 154,
	8	 65 66 67 68 149 154,
	3	 65 66 67 68 120 149 154,
	5	 65 66 67 68 120 127 149 154,
	14	 65 66 67 68 69 120 127 149 154,
	24	 82 83 85 86 87 88 89 90 91 92 93 94 95 96 97 119 132,
	27	 84 128,
	11	 82 83 84 85 86 87 88 89 90 91 92 93 94 95 96 97 119 128 132,
	0	 65 66 67 68 69 81 82 83 84 85 86 87 88 89 90 91 92 93 94 95 96 97 119 120 127 128 132 137 144 149 150 154,
	25	 105 139 160,
	3	 109 111 112 113 134,
	2	 108 109 110 111 112 113 134,
	9	 108 109 110 111 112 113 114 134,
	0	 55 56 57 58 60 62 63 64 65 66 67 68 69 70 71 72 73 74 75 76 77 78 79 80 81 82 83 84 85 86 87 88 89 90 91 92 93 94 95 96 97 98 99 100 101 102 103 104 105 106 107 108 109 110 111 112 113 114 115 116 117 118 119 120 127 128 129 132 133 134 137 139 144 145 149 150 154 155 160 163 164 169 170,
	17	 36 37 38 43 131 167 168,
	17	 36 37 38 43 48 131 167 168,
	19	 36 37 38 43 44 48 131 167 168,
	6	 36 37 38 43 44 48 49 50 131 167 168,
	9	 1 2 3 4 5 35 39 40 41 42 158,
	3	 14 15 16 17 18,
	1	 14 15 16 17 18 19 20,
	1	 10 14 15 16 17 18 19 20,
	18	 22 23 25,
	10	 27 28 29 30,
	9	 22 23 25 27 28 29 30,
	3	 12 22 23 25 27 28 29 30,
	11	 12 22 23 25 26 27 28 29 30,
	10	 12 22 23 24 25 26 27 28 29 30,
	0	 11 12 22 23 24 25 26 27 28 29 30,
	20	 37 43 48,
	5	 37 43 44 48,
	3	 36 37 43 44 48,
	3	 36 37 43 44 48 49 50,
	8	 38 131 138 147 167 168,
	2	 38 45 131 135 138 147 167 168,
	4	 38 45 131 135 138 142 147 167 168,
	4	 38 45 47 131 135 138 142 147 167 168,
	4	 38 45 46 47 131 135 138 142 147 167 168,
	7	 36 37 38 43 44 45 46 47 48 49 50 131 135 138 142 147 167 168,
	7	 40 41 42 158,
	11	 40 41 42 153 158,
	3	 36 37 38 40 41 42 43 44 45 46 47 48 49 50 131 135 138 142 147 153 158 167 168,
	6	 36 37 38 40 41 42 43 44 45 46 47 48 49 50 52 54 131 135 138 142 147 153 158 167 168,
	1	 55 56 136 143 148 159,
	1	 57 58 60 62 63 64,
	13	 55 56 57 58 60 62 63 64 136 143 148 159,
	6	 69 127,
	14	 69 120 127,
	9	 67 68 69 120 127,
	10	 67 68 69 120 127 149 154,
	18	 105 106 107 155 169,
	3	 77 78 129,
	1	 77 78 118 129,
	6	 83 84 128,
	16	 81 83 84 128 137 144 150,
	1	 81 82 83 84 85 87 119 128 132 137 144 150,
	1	 88 89,
	4	 88 89 93 94 95 96,
	1	 86 88 89 93 94 95 96,
	1	 86 88 89 92 93 94 95 96,
	5	 1 2 3 4 5 6 7 8 9 10 11 12 13 14 15 16 17 18 19 20 21 22 23 24 25 26 27 28 29 30 31 32 33 34 35 36 37 38 39 40 41 42 43 44 45 46 47 48 49 50 51 52 53 54 65 66 121 122 123 124 130 131 135 138 140 141 142 146 147 151 152 153 156 157 158 161 162 165 166 167 168,
	10	 1 2 3 4 5 6 7 8 9 10 11 12 13 14 15 16 17 18 19 20 21 22 23 24 25 26 27 28 29 30 31 32 33 34 35 39 51 53 121 122 123 124 130 140 141 146 151 152 156 157 161 162 165 166,
	11	 1 2 3 4 5 6 7 8 9 10 11 12 13 14 15 16 17 18 19 20 21 22 23 24 25 26 27 28 29 30 35 39 51 53 122 123 140 146 151 156 161 165,
	11	 1 2 3 4 5 6 7 8 9 10 11 12 13 14 15 16 17 18 19 20 21 22 23 24 25 26 27 28 29 30 35 39 122 123 140 146 151 156 161 165,
	11	 1 2 3 4 5 35 39,
	11	 12 27 28,
	4	 25 26,
	0	 23 25 26,
	0	 12 23 25 26 27 28,
	5	 10 11 12 17 18 19 20 22 23 24 25 26 27 28 29 30 123,
	17	 6 7 8 9 10 11 12 13 14 15 16 17 18 19 20 21 22 23 24 25 26 27 28 29 30 31 32 33 34 51 52 53 54 121 122 123 124 130 138 140 141 146 147 151 152 156 157 161 162 165 166,
	8	 98 99 100 101 102 103 104 117,
	3	 107 145 169,
	3	 106 107 145 155 169,
	35	 111 112 113 114,
	4	 70 71 72 73 74 75 76 78 79 80 98 99 100 101 102 103 104 105 106 107 108 109 110 111 112 113 114 115 116 117 133 134 139 145 155 160 163 164 169,
	23	 81 82 83 85 86 87 88 89 90 91 92 93 94 95 96 97 119 132 137 144 150,
	1	 65 66 68 70 71 72 73 74 75 76 77 78 79 80 81 82 83 84 85 86 87 88 89 90 91 92 93 94 95 96 97 98 99 100 101 102 103 104 105 106 107 108 109 110 111 112 113 114 115 116 117 118 119 128 129 132 133 134 137 139 144 145 149 150 154 155 160 163 164 169 170,
	14	 65 66 67 68 69 70 71 72 73 74 75 76 77 78 79 80 81 82 83 84 85 86 87 88 89 90 91 92 93 94 95 96 97 98 99 100 101 102 103 104 105 106 107 108 109 110 111 112 113 114 115 116 117 118 119 120 125 126 127 128 129 132 133 134 137 139 144 145 149 150 154 155 160 163 164 169 170,
	15	 59 61 65 66 67 68 69 70 71 72 73 74 75 76 77 78 79 80 81 82 83 84 85 86 87 88 89 90 91 92 93 94 95 96 97 98 99 100 101 102 103 104 105 106 107 108 109 110 111 112 113 114 115 116 117 118 119 120 125 126 127 128 129 132 133 134 137 139 144 145 149 150 154 155 160 163 164 169 170,
	1	 17 18 29 30 123,
	0	 14 15 16 17 18 29 30 123,
	2	 31 32 121 124 152 157 162,
	0	 31 32 121 124 141 152 157 162 166,
	9	 6 7 8 9 10 11 12 13 14 15 16 17 18 19 20 21 22 23 24 25 26 27 28 29 30 31 32 33 34 47 51 52 53 54 121 122 123 124 130 138 140 141 142 146 147 151 152 156 157 161 162 165 166,
	1	 70 71 116,
	0	 108 110 112,
	0	 111 113 114,
	1	 72 74 76 105 106 107 108 109 110 111 112 113 114 134 139 145 155 160 163 164 169,
	0	 98 102 117 133,
	0	 98 101 102 117 133,
	0	 98 100 101 102 117 133,
	4	 98 100 101 102 103 104 117 133,
	9	 75 98 99 100 101 102 103 104 117 133,
	0	 70 71 72 74 75 76 98 99 100 101 102 103 104 105 106 107 108 109 110 111 112 113 114 116 117 133 134 139 145 155 160 163 164 169,
	17	 137 144 150,
	6	 81 84 137 144 150,
	11	 90 91,
	9	 66 70 71 72 73 74 75 76 77 78 79 80 81 82 83 84 85 86 87 88 89 90 91 92 93 94 95 96 97 98 99 100 101 102 103 104 105 106 107 108 109 110 111 112 113 114 115 116 117 118 119 128 129 132 133 134 137 139 144 145 150 155 160 163 164 169 170,
	2	 67 68 149 154,
	10	 36 37,
	10	 36 37 43,
	49	 1 2 3 4 5 39 41,
	2	 1 2 4 5,
	12	 55 56 57 58 59 60 61 62 63 64 136 143 148 159,
	7	 55 56 57 58 59 60 61 62 63 64 126 136 143 148 159,
	7	 55 56 57 58 59 60 61 62 63 64 69 125 126 127 136 143 148 159,
	2	 70 71 73 75 98 99 100 101 102 103 104 115 116 117 133 163,
	1	 70 71 72 73 75 76 98 99 100 101 102 103 104 115 116 117 133 163,
	2	 105 145 164,
	1	 105 106 145 155 164,
	1	 107 139 160,
	14	 74 105 106 107 108 109 110 111 112 113 114 134 139 145 155 160 164 169,
	9	 81 144 150,
	14	 1 2 3 4 5 35 36 39 40 41 42 153 158,
	2	 25 27 28 29 30,
	6	 12 14 15 16 22 23 24 25 26 27 28 29 30,
	6	 17 18 19 20,
	4	 12 14 15 16 17 18 19 20 22 23 24 25 26 27 28 29 30,
	1	 31 32 33 34 52 54 121 124 130 141 152 157 162 166,
	3	 72 74,
	4	 72 74 75 76,
	0	 70 71 72 74 75 76,
	5	 70 71 72 74 75 76 115 116,
	5	 70 71 72 73 74 75 76 115 116,
	14	 100 101 102 117,
	4	 106 107 155 169,
	8	 105 106 107 145 155 164 169,
	11	 105 106 107 108 109 110 111 112 113 114 139 145 155 160 164 169,
	14	 79 80 170,
	7	 77 78 79 80 170,
	1	 77 78 79 80 118 170,
	5	 83 128,
	5	 55 56 57 58 59 60 61 62 63 64 70 71 72 73 74 75 76 77 78 79 80 81 82 83 84 85 86 87 88 89 90 91 92 93 94 95 96 97 98 99 100 101 102 103 104 105 106 107 108 109 110 111 112 113 114 115 116 117 118 119 125 126 128 129 132 133 134 136 137 139 143 144 145 148 150 155 159 160 163 164 169 170,
	0	 55 56 57 58 59 60 61 62 63 64 70 71 72 73 74 75 76 77 78 79 80 81 82 83 84 85 86 87 88 89 90 91 92 93 94 95 96 97 98 99 100 101 102 103 104 105 106 107 108 109 110 111 112 113 114 115 116 117 118 119 125 126 127 128 129 132 133 134 136 137 139 143 144 145 148 150 155 159 160 163 164 169 170,
	2	 55 56 57 58 59 60 61 62 63 64 69 70 71 72 73 74 75 76 77 78 79 80 81 82 83 84 85 86 87 88 89 90 91 92 93 94 95 96 97 98 99 100 101 102 103 104 105 106 107 108 109 110 111 112 113 114 115 116 117 118 119 125 126 127 128 129 132 133 134 136 137 139 143 144 145 148 150 155 159 160 163 164 169 170,
	4	 1 2 3 4 5 6 7 8 9 10 11 12 13 14 15 16 17 18 19 20 21 22 23 24 25 26 27 28 29 30 31 32 33 34 35 36 37 38 39 40 41 42 43 44 45 46 47 48 49 50 51 52 53 54 65 66 67 68 121 122 123 124 130 131 135 138 140 141 142 146 147 149 151 152 153 154 156 157 158 161 162 165 166 167 168,
	3	 1 2 3 4 5 6 7 8 9 10 11 12 13 14 15 16 17 18 19 20 21 22 23 24 25 26 27 28 29 30 31 32 33 34 35 36 37 38 39 40 41 42 43 44 45 46 47 48 49 50 51 52 53 54 65 66 121 122 123 124 130 131 135 138 140 141 142 146 147 149 151 152 153 154 156 157 158 161 162 165 166 167 168,
	0	 1 2 3 4 5 6 7 8 9 10 11 12 13 14 15 16 17 18 19 20 21 22 23 24 25 26 27 28 29 30 31 32 33 34 35 36 37 38 39 43 44 48 51 52 53 54 121 122 123 124 130 131 140 141 146 151 152 156 157 161 162 165 166 167 168,
	3	 1 2 3 4 5 6 7 8 9 10 11 12 13 14 15 16 17 18 19 20 21 22 23 24 25 26 27 28 29 30 31 32 33 34 35 39 51 52 53 54 121 122 123 124 130 140 141 146 151 152 156 157 161 162 165 166,
	3	 2 3 4 5,
	4	 107 145 164 169,
	5	 106 107 145 155 164 169,
	5	 106 107 139 145 155 160 164 169,
	7	 82 85 86 87 88 119 132,
	3	 82 85 86 87 88 119 128 132,
	1	 82 84 85 86 87 88 119 128 132,
	2	 81 82 84 85 86 87 88 119 128 132 137 144 150,
	3	 81 82 83 84 85 86 87 88 119 128 132 137 144 150,
	35	 139 145 160 164,
	12	 106 139 145 155 160 164,
	9	 105 106 107 114 139 145 155 160 164 169,
	11	 105 106 107 108 110 114 139 145 155 160 164 169,
	10	 81 82 85 86 87 88 89 90 91 92 93 94 95 96 97 119 132 137 144 150,
	4	 65 66 67 70 71 72 73 74 75 76 77 78 79 80 81 82 83 84 85 86 87 88 89 90 91 92 93 94 95 96 97 98 99 100 101 102 103 104 105 106 107 108 109 110 111 112 113 114 115 116 117 118 119 128 129 132 133 134 137 139 144 145 149 150 154 155 160 163 164 169 170,
	7	 65 66 67 68 69 70 71 72 73 74 75 76 77 78 79 80 81 82 83 84 85 86 87 88 89 90 91 92 93 94 95 96 97 98 99 100 101 102 103 104 105 106 107 108 109 110 111 112 113 114 115 116 117 118 119 120 126 127 128 129 132 133 134 137 139 144 145 149 150 154 155 160 163 164 169 170,
	1	 39 131,
	1	 38 39 131,
	0	 38 39 41 42 131,
	0	 38 39 41 42 131 167,
	0	 38 39 41 42 131 167 168,
	0	 36 38 39 41 42 131 167 168,
	0	 1 2 3 4 5 35 40 153 158,
	0	 1 2 3 4 5 35 40 158,
	0	 1 2 3 4 5 35 40,
	1	 35 40,
	1	 22 25,
	0	 22 25 27 28 29 30,
	2	 10 11 12 14 15 16 22 23 24 25 26 27 28 29 30,
	0	 10 11 12 14 15 16 22 23 24 25 26 27 28 29 30 122,
	1	 17 18 19 20 123,
	1	 6 7 8 9 10 11 12 13 14 15 16 17 18 19 20 21 22 23 24 25 26 27 28 29 30 35 122 123 140 146 151 156 161 165,
	6	 33 34 130 152 157 162,
	1	 33 34 121 124 130 141 152 157 162 166,
	3	 45 46 47 135 138 142 147,
	4	 36 37 38 43 44 45 46 47 48 49 50 52 54 131 135 138 142 147 167 168,
	2	 71 115 116,
	11	 100 102 117,
	7	 109 134 169,
	6	 105 106 107 109 134 139 145 155 160 164 169,
	0	 70 71 72 73 74 75 76 80 98 99 100 101 102 103 104 105 106 107 108 109 110 111 112 113 114 115 116 117 133 134 139 145 155 160 163 164 169,
	0	 70 71 72 73 74 75 76 77 78 80 98 99 100 101 102 103 104 105 106 107 108 109 110 111 112 113 114 115 116 117 133 134 139 145 155 160 163 164 169,
	1	 79 170,
	3	 55 56 57 58 59 60 61 62 63 64 69 70 71 72 73 74 75 76 77 78 79 80 81 82 83 84 85 86 87 88 89 90 91 92 93 94 95 96 97 98 99 100 101 102 103 104 105 106 107 108 109 110 111 112 113 114 115 116 117 118 119 125 126 128 129 132 133 134 136 137 139 143 144 145 148 150 155 159 160 163 164 169 170,
	0	 67 68 127,
	0	 1 2 3 4 5 6 7 8 9 10 11 12 13 14 15 16 17 18 19 20 21 22 23 24 25 26 27 28 29 30 31 32 33 34 35 36 37 38 39 40 41 42 43 44 45 46 47 48 49 50 51 52 53 54 65 66 120 121 122 123 124 130 131 135 138 140 141 142 146 147 149 151 152 153 154 156 157 158 161 162 165 166 167 168,
	1	 120 149 154,
	4	 6 7 8 9 10 11 12 13 14 15 16 17 18 19 20 21 22 23 24 25 26 27 28 29 30 122 123 140 165,
	3	 6 7 8 9 10 11 12 13 14 15 16 17 18 19 20 21 22 23 24 25 26 27 28 29 30 122 123 140 146 165,
	12	 100 101,
	5	 1 2 3 4 5 6 7 8 9 10 11 12 13 14 15 16 17 18 19 20 21 22 23 24 25 26 27 28 29 30 31 32 33 34 35 36 37 38 39 40 41 42 43 44 45 46 47 48 49 50 51 52 53 54 121 122 123 124 130 131 138 140 141 142 146 147 151 152 153 156 157 158 161 162 165 166 167 168,
	5	 1 2 3 4 5 6 7 8 9 10 11 12 13 14 15 16 17 18 19 20 21 22 23 24 25 26 27 28 29 30 31 32 33 34 35 36 37 38 39 40 41 42 43 44 46 47 48 49 50 51 52 53 54 121 122 123 124 130 131 138 140 141 142 146 147 151 152 153 156 157 158 161 162 165 166 167 168,
	7	 1 2 3 4 5 35 36 37 38 39 40 41 42 43 44 46 47 48 49 50 131 153 158 167 168,
	9	 1 2 3 4 5 35 36 37 38 39 40 41 42 43 44 46 48 49 50 131 153 158 167 168,
	3	 12 19 20 22 23 24 25 26 27 28 29 30,
	3	 10 11 12 19 20 22 23 24 25 26 27 28 29 30,
	2	 10 11 12 19 20 22 23 24 25 26 27 28 29 30 122,
	3	 10 11 12 19 20 22 23 24 25 26 27 28 29 30 122 123,
	6	 10 11 12 13 14 15 16 17 18 19 20 22 23 24 25 26 27 28 29 30 122 123,
	6	 9 10 11 12 13 14 15 16 17 18 19 20 21 22 23 24 25 26 27 28 29 30 122 123,
	4	 33 34 141 166,
	3	 32 33 34 121 124 130 141 152 157 162 166,
	1	 36 37 38 43 44 48 49 131 167 168,
	1	 40 41,
	1	 36 37 38 40 41 42 43 44 48 49 131 153 158 167 168,
	9	 58 62 63 64,
	2	 67 68 120,
	2	 55 56 57 58 59 60 61 62 63 64 65 67 68 69 120 125 126 127 136 143 148 149 154 159,
	1	 105 139 164,
	1	 106 145,
	1	 106 145 160,
	6	 110 114,
	2	 70 71 72 73 74 75 76 77 79 80 98 99 100 101 102 103 104 105 106 107 108 109 110 111 112 113 114 115 116 117 133 134 139 145 155 160 163 164 169,
	1	 1 2 3 4 5 6 7 8 9 10 11 12 13 14 15 16 17 18 19 20 21 22 23 24 25 26 27 28 29 30 31 32 33 34 35 36 37 38 39 40 41 42 43 44 45 47 48 49 51 52 53 54 121 122 123 124 130 131 135 138 140 141 142 146 147 151 152 153 156 157 158 161 162 165 166 167 168,
	2	 1 2 3 4 5 6 7 8 9 10 11 12 13 14 15 16 17 18 19 20 21 22 23 24 25 26 27 28 29 30 31 32 33 34 35 39 45 47 51 52 53 54 121 122 123 124 130 135 138 140 141 142 146 147 151 152 156 157 161 162 165 166,
	2	 1 2 3 4 5 6 7 8 9 10 11 12 13 14 15 16 17 18 19 20 21 22 23 24 25 26 27 28 29 30 31 32 33 34 35 39 47 51 52 53 54 121 122 123 124 130 138 140 141 142 146 147 151 152 156 157 161 162 165 166,
	2	 1 2 3 4 5 6 7 8 9 10 11 12 13 14 15 16 17 18 19 20 21 22 23 24 25 26 27 28 29 30 31 32 33 34 35 39 51 52 53 54 121 122 123 124 130 138 140 141 142 146 147 151 152 156 157 161 162 165 166,
	6	 14 15 16 17 18 29 30,
	12	 8 10 11 12 14 15 16 17 18 19 20 22 23 24 25 26 27 28 29 30 122 123,
	5	 55 56 57 58 59 60 61 62 63 64 159,
	6	 55 56 57 58 59 60 61 62 63 64 125 136 143 148 159,
	1	 55 56 57 58 59 60 61 62 63 64 125 126 127 136 143 148 159,
	1	 105 108 109 110 111 112 113 114 134,
	1	 105 106 108 109 110 111 112 113 114 134 155,
	4	 105 106 108 109 110 111 112 113 114 134 139 145 155 160 164,
	4	 72 74 105 106 107 108 109 110 111 112 113 114 134 139 145 155 160 164 169,
	7	 98 99 100 133,
	6	 98 99 100 102 117 133,
	19	 98 99 100 101 102 117 133,
	28	 81 83 137 144 150,
	8	 86 89 90 91 92 93 94 95 96 97,
	6	 1 2 3 4 5 35 36 37 38 39 40 41 42 43 44 48 49 131 153 158 167 168,
	3	 38 131 168,
	1	 6 7 8 9 10 11 12 13 14 15 16 17 18 19 20 21 22 23 24 25 26 27 28 29 30 51 52 53 54 122 123 140 146 151 156 161 165,
	7	 31 32 33 34 124 130 141 152 157 162 166,
	4	 105 106 108 110 139 145 155 160 164,
	2	 105 106 108 110 114 139 145 155 160 164,
	10	 107 111 113,
	11	 107 111 112 113,
	12	 81 83 84 137 144 150,
	5	 81 82 83 84 85 87 88 89 90 91 92 93 94 95 96 97 119 132 137 144 150,
	14	 81 82 83 84 85 87 88 89 90 91 92 93 94 95 96 97 119 128 132 137 144 150,
	11	 60 62 63 64,
	2	 59 136 143 148,
	2	 59 61 136 143 148,
	5	 105 106 107 139 155 160 164 169,
	3	 78 170,
	6	 77 78 170,
	5	 118 129,
	2	 82 84 85 86 87 88 89 90 91 92 93 94 95 96 97 119 132,
	19	 120 127,
	2	 65 66 70 71 72 73 74 75 76 77 78 79 80 81 82 83 84 85 86 87 88 89 90 91 92 93 94 95 96 97 98 99 100 101 102 103 104 105 106 107 108 109 110 111 112 113 114 115 116 117 118 119 120 127 128 129 132 133 134 137 139 144 145 150 155 160 163 164 169 170,
	2	 65 66 67 70 71 72 73 74 75 76 77 78 79 80 81 82 83 84 85 86 87 88 89 90 91 92 93 94 95 96 97 98 99 100 101 102 103 104 105 106 107 108 109 110 111 112 113 114 115 116 117 118 119 120 127 128 129 132 133 134 137 139 144 145 150 155 160 163 164 169 170,
	1	 65 66 67 70 71 72 73 74 75 76 77 78 79 80 81 82 83 84 85 86 87 88 89 90 91 92 93 94 95 96 97 98 99 100 101 102 103 104 105 106 107 108 109 110 111 112 113 114 115 116 117 118 119 120 127 128 129 132 133 134 137 139 144 145 149 150 154 155 160 163 164 169 170,
	7	 39 40 41 42,
	8	 1 2 3 4 5 35,
	2	 12 27 28 29 30,
	1	 12 22 23 27 28 29 30,
	1	 14 15 16 24,
	0	 14 15 16 24 26,
	0	 9 10 11 12 13 14 15 16 17 18 19 20 22 23 24 25 26 27 28 29 30 122 123,
	4	 130 141 166,
	1	 55 56 57 58 59 60 62 63 64 159,
	1	 55 56 57 58 59 60 62 63 64 125 126 159,
	1	 61 136 143 148,
	3	 108 109 110 134,
	4	 108 109 110 114 134,
	1	 86 90 91 97,
	6	 89 96,
	3	 1 2 3 4 5 6 7 8 9 10 11 12 13 14 15 16 17 18 19 20 21 22 23 24 25 26 27 28 29 30 35 36 37 38 39 40 41 42 43 44 45 46 47 48 49 50 51 52 53 54 122 123 131 135 138 140 142 146 147 151 153 156 158 161 165 167 168,
	4	 45 135 142,
	4	 45 47 135 142,
	1	 46 138 147,
	4	 1 3 4 5,
	5	 105 106 139 155 160 164,
	1	 77 79 80,
	4	 77 78 79 80,
	4	 1 2 3 4 5 35 36 37 38 39 40 41 42 43 44 45 46 47 48 49 50 52 54 131 135 138 142 147 153 158 167 168,
	1	 1 2 3 4 5 35 36 37 38 39 40 41 42 43 44 45 47 48 49 50 52 54 131 135 138 142 147 153 158 167 168,
	1	 45 52 54 135 138 142 147,
	1	 45 47 52 54 135 138 142 147,
	1	 12 25 26 27 28,
	1	 105 107 139 145 160 164 169,
	6	 65 66 67 68 70 71 72 73 74 75 76 77 78 79 80 81 82 83 84 85 86 87 88 89 90 91 92 93 94 95 96 97 98 99 100 101 102 103 104 105 106 107 108 109 110 111 112 113 114 115 116 117 118 119 128 129 132 133 134 137 139 144 145 150 155 160 163 164 169 170,
	2	 10 11 12 14 15 16 19 20 22 23 24 25 26 27 28 122 123,
	5	 17 29 30,
	7	 105 106 107 108 109 110 114 134 139 145 155 160 164 169,
	9	 75 163,
	8	 72 74 75 76 105 106 107 108 109 110 111 112 113 114 134 139 145 155 160 163 164 169,
	8	 70 71 72 74 75 76 105 106 107 108 109 110 111 112 113 114 115 116 134 139 145 155 160 163 164 169,
	7	 70 71 72 73 74 75 76 105 106 107 108 109 110 111 112 113 114 115 116 134 139 145 155 160 163 164 169,
	4	 100 117,
	7	 1 2 3 4 5 35 38 39 40 41 42 131 153 158 167 168,
	1	 82 83 85 86 87 88 89 90 91 92 93 94 95 96 97 119 128 132,
	2	 1 2 3 4 5 6 7 8 9 10 11 12 13 14 15 16 17 18 19 20 21 22 23 24 25 26 27 28 29 30 31 32 33 34 35 36 37 38 39 40 41 42 43 44 46 48 49 50 51 52 53 54 121 122 123 124 130 131 138 140 141 142 146 147 151 152 153 156 157 158 161 162 165 166 167 168,
	5	 1 2 3 4 5 35 39 41,
	3	 22 23 25 26,
	6	 122 123,
	3	 81 83 84 86 89 90 91 92 93 94 95 96 97 137 144 150,
	4	 81 83 84 86 89 90 91 92 93 94 95 96 97 128 137 144 150,
	7	 65 66 67 68 69 70 71 72 73 74 75 76 77 78 79 80 81 82 83 84 85 86 87 88 89 90 91 92 93 94 95 96 97 98 99 100 101 102 103 104 105 106 107 108 109 110 111 112 113 114 115 116 117 118 119 120 125 126 127 128 129 132 133 134 136 137 139 143 144 145 148 149 150 154 155 160 163 164 169 170,
	0	 1 2 3 4 5 35 36 37 38 39 40 41 42 43 48 49 50 131 153 158 167 168,
	6	 12 24 26,
	1	 10 12 22 23 24 25 26 27 28,
	4	 10 12 19 20 22 23 24 25 26 27 28,
	0	 55 56 57 58 60 61 62 63 64,
	3	 108 111 112 113 114,
	0	 70 71 72 73 74 75 76 98 99 100 101 102 103 104 105 106 107 108 109 110 111 112 113 114 115 116 117 118 133 134 139 145 155 160 163 164 169,
	0	 70 71 72 73 74 75 76 77 78 98 99 100 101 102 103 104 105 106 107 108 109 110 111 112 113 114 115 116 117 118 133 134 139 145 155 160 163 164 169,
	2	 59 65 66 67 68 69 70 71 72 73 74 75 76 77 78 79 80 81 82 83 84 85 86 87 88 89 90 91 92 93 94 95 96 97 98 99 100 101 102 103 104 105 106 107 108 109 110 111 112 113 114 115 116 117 118 119 120 125 126 127 128 129 132 133 134 137 139 144 145 149 150 154 155 160 163 164 169 170,
	8	 12 22 23 25 27 28,
	3	 31 32 124,
	2	 105 145,
	2	 106 139 155 160 164,
	2	 108 111 112 113,
	3	 100 102 103 104,
	2	 70 71 72 73 74 75 76 77 78 79 80 82 85 87 98 99 100 101 102 103 104 105 106 107 108 109 110 111 112 113 114 115 116 117 118 119 129 132 133 134 139 145 155 160 163 164 169 170,
	1	 70 71 72 73 74 75 76 77 78 79 80 82 85 87 98 99 100 101 102 103 104 105 106 107 108 109 110 111 112 113 114 115 116 117 118 119 128 129 132 133 134 139 145 155 160 163 164 169 170,
	0	 81 86 88 89 90 91 92 93 94 95 96 97 137 144 150,
	1	 70 71 72 73 74 75 76 77 78 79 80 81 82 85 86 87 88 89 90 91 92 93 94 95 96 97 98 99 100 101 102 103 104 105 106 107 108 109 110 111 112 113 114 115 116 117 118 119 128 129 132 133 134 137 139 144 145 150 155 160 163 164 169 170,
	1	 70 71 72 73 74 75 76 77 78 79 80 81 82 84 85 86 87 88 89 90 91 92 93 94 95 96 97 98 99 100 101 102 103 104 105 106 107 108 109 110 111 112 113 114 115 116 117 118 119 128 129 132 133 134 137 139 144 145 150 155 160 163 164 169 170,
	1	 65 66 69 70 71 72 73 74 75 76 77 78 79 80 81 82 83 84 85 86 87 88 89 90 91 92 93 94 95 96 97 98 99 100 101 102 103 104 105 106 107 108 109 110 111 112 113 114 115 116 117 118 119 128 129 132 133 134 137 139 144 145 150 155 160 163 164 169 170,
	1	 65 66 69 70 71 72 73 74 75 76 77 78 79 80 81 82 83 84 85 86 87 88 89 90 91 92 93 94 95 96 97 98 99 100 101 102 103 104 105 106 107 108 109 110 111 112 113 114 115 116 117 118 119 120 127 128 129 132 133 134 137 139 144 145 150 155 160 163 164 169 170,
	1	 59 61 65 66 67 68 69 70 71 72 73 74 75 76 77 78 79 80 81 82 83 84 85 86 87 88 89 90 91 92 93 94 95 96 97 98 99 100 101 102 103 104 105 106 107 108 109 110 111 112 113 114 115 116 117 118 119 120 126 127 128 129 132 133 134 137 139 144 145 149 150 154 155 160 163 164 169 170,
	1	 125 136 143 148,
	8	 38 131 167,
	2	 12 17 18,
	2	 12 17 18 19 20,
	2	 12 14 15 16 17 18 19 20,
	2	 8 12 14 15 16 17 18 19 20,
	3	 10 11 122 123,
	2	 10 11 24 122 123,
	3	 26 27 28 29 30,
	2	 25 26 27 28 29 30,
	0	 22 25 26 27 28 29 30,
	3	 22 23 25 26 27 28 29 30,
	2	 10 11 22 23 24 25 26 27 28 29 30 122 123,
	2	 10 11 21 22 23 24 25 26 27 28 29 30 122 123,
	2	 9 10 11 21 22 23 24 25 26 27 28 29 30 122 123,
	0	 9 10 11 13 21 22 23 24 25 26 27 28 29 30 122 123,
	3	 8 9 10 11 12 13 14 15 16 17 18 19 20 21 22 23 24 25 26 27 28 29 30 122 123 140 146 151 156 161 165,
	3	 34 130,
	1	 31 32 33 34 38 121 124 130 131 141 152 157 162 166,
	4	 72 74 75 76 163,
	1	 70 71 72 74 75 76 163,
	3	 70 71 72 74 75 76 115 116 163,
	5	 70 71 72 73 74 75 76 115 116 163,
	7	 70 71 72 73 74 75 76 98 99 100 101 102 103 104 115 116 117 133 163,
	0	 77 78 80,
	0	 70 71 72 73 74 75 76 77 78 80 98 99 100 101 102 103 104 115 116 117 133 163,
	0	 70 71 72 73 74 75 76 77 78 80 98 99 100 101 102 103 104 115 116 117 133 163 170,
	5	 70 71 72 73 74 75 76 77 78 79 80 98 99 100 101 102 103 104 115 116 117 133 163 170,
	4	 70 71 72 73 74 75 76 77 78 79 80 98 99 100 101 102 103 104 115 116 117 118 133 163 170,
	6	 70 71 72 73 74 75 76 77 78 79 80 98 99 100 101 102 103 104 115 116 117 118 129 133 163 170,
	2	 83 93 94 95,
	0	 81 83 93 94 95 137 144 150,
	8	 90 91 92 97,
	2	 89 90 91 92 96 97,
	2	 88 89 90 91 92 96 97,
	2	 82 85 87 88 89 90 91 92 96 97 119 132,
	0	 82 85 87 88 89 90 91 92 96 97 119 128 132,
	0	 82 84 85 87 88 89 90 91 92 96 97 119 128 132,
	7	 70 71 72 73 74 75 76 77 78 79 80 81 82 83 84 85 86 87 88 89 90 91 92 93 94 95 96 97 98 99 100 101 102 103 104 115 116 117 118 119 128 129 132 133 137 144 150 163 170,
	1	 65 70 71 72 73 74 75 76 77 78 79 80 81 82 83 84 85 86 87 88 89 90 91 92 93 94 95 96 97 98 99 100 101 102 103 104 115 116 117 118 119 128 129 132 133 137 144 150 163 170,
	3	 65 66 70 71 72 73 74 75 76 77 78 79 80 81 82 83 84 85 86 87 88 89 90 91 92 93 94 95 96 97 98 99 100 101 102 103 104 115 116 117 118 119 128 129 132 133 137 144 150 163 170,
	1	 65 66 70 71 72 73 74 75 76 77 78 79 80 81 82 83 84 85 86 87 88 89 90 91 92 93 94 95 96 97 98 99 100 101 102 103 104 115 116 117 118 119 128 129 132 133 137 144 149 150 154 163 170,
	2	 65 66 67 68 70 71 72 73 74 75 76 77 78 79 80 81 82 83 84 85 86 87 88 89 90 91 92 93 94 95 96 97 98 99 100 101 102 103 104 115 116 117 118 119 128 129 132 133 137 144 149 150 154 163 170,
	0	 65 66 67 68 69 70 71 72 73 74 75 76 77 78 79 80 81 82 83 84 85 86 87 88 89 90 91 92 93 94 95 96 97 98 99 100 101 102 103 104 115 116 117 118 119 127 128 129 132 133 137 144 149 150 154 163 170,
	6	 65 66 67 68 69 70 71 72 73 74 75 76 77 78 79 80 81 82 83 84 85 86 87 88 89 90 91 92 93 94 95 96 97 98 99 100 101 102 103 104 115 116 117 118 119 120 127 128 129 132 133 137 144 149 150 154 163 170,
	2	 65 66 67 68 69 70 71 72 73 74 75 76 77 78 79 80 81 82 83 84 85 86 87 88 89 90 91 92 93 94 95 96 97 98 99 100 101 102 103 104 115 116 117 118 119 120 127 128 129 132 133 136 137 143 144 148 149 150 154 163 170,
	0	 65 66 67 68 69 70 71 72 73 74 75 76 77 78 79 80 81 82 83 84 85 86 87 88 89 90 91 92 93 94 95 96 97 98 99 100 101 102 103 104 115 116 117 118 119 120 125 127 128 129 132 133 136 137 143 144 148 149 150 154 163 170,
	0	 59 65 66 67 68 69 70 71 72 73 74 75 76 77 78 79 80 81 82 83 84 85 86 87 88 89 90 91 92 93 94 95 96 97 98 99 100 101 102 103 104 115 116 117 118 119 120 125 127 128 129 132 133 136 137 143 144 148 149 150 154 163 170,
	0	 59 65 66 67 68 69 70 71 72 73 74 75 76 77 78 79 80 81 82 83 84 85 86 87 88 89 90 91 92 93 94 95 96 97 98 99 100 101 102 103 104 115 116 117 118 119 120 125 126 127 128 129 132 133 136 137 143 144 148 149 150 154 163 170,
	2	 59 61 65 66 67 68 69 70 71 72 73 74 75 76 77 78 79 80 81 82 83 84 85 86 87 88 89 90 91 92 93 94 95 96 97 98 99 100 101 102 103 104 115 116 117 118 119 120 125 126 127 128 129 132 133 136 137 143 144 148 149 150 154 163 170,
	2	 55 56 57 59 61 65 66 67 68 69 70 71 72 73 74 75 76 77 78 79 80 81 82 83 84 85 86 87 88 89 90 91 92 93 94 95 96 97 98 99 100 101 102 103 104 115 116 117 118 119 120 125 126 127 128 129 132 133 136 137 143 144 148 149 150 154 163 170,
	2	 55 56 57 58 59 60 61 62 63 64 65 66 67 68 69 70 71 72 73 74 75 76 77 78 79 80 81 82 83 84 85 86 87 88 89 90 91 92 93 94 95 96 97 98 99 100 101 102 103 104 115 116 117 118 119 120 125 126 127 128 129 132 133 136 137 143 144 148 149 150 154 163 170,
	4	 107 108 109 110 111 112 113 114 134,
	3	 107 108 109 110 111 112 113 114 134 169,
	0	 105 107 108 109 110 111 112 113 114 134 139 160 169,
	2	 105 106 107 108 109 110 111 112 113 114 134 139 155 160 169,
	2	 1 2 3 4 5 6 7 8 9 10 11 12 13 14 15 16 17 18 19 20 21 22 23 24 25 26 27 28 29 30 35 36 37 39 40 41 42 43 44 45 46 47 48 49 50 51 52 53 54 122 123 135 138 140 142 146 147 151 153 156 158 161 165 167 168,
	2	 36 37 43 48,
	2	 36 37 43 44 48 49 50 153 158,
	2	 36 37 43 44 46 48 49 50 153 158,
	2	 36 37 43 44 46 47 48 49 50 153 158,
	2	 36 37 43 44 45 46 47 48 49 50 135 153 158,
	0	 36 37 43 44 45 46 47 48 49 50 135 142 153 158,
	3	 51 52 53 54,
	2	 36 37 43 44 45 46 47 48 49 50 51 52 53 54 135 142 153 158,
	1	 138 147 167 168,
	2	 36 37 43 44 45 46 47 48 49 50 51 52 53 54 135 138 142 147 153 158 167 168,
	2	 1 2 3 4 5 6 7 8 9 10 11 12 13 14 15 16 17 18 19 20 21 22 23 24 25 26 27 28 29 30 35 39 40 41 42 122 123 140 146 151 156 161 165,
	0	 24 26,
	3	 59 125 126,
	1	 70 116,
	5	 108 110 111 112 113,
	1	 70 72 74 75 76 98 99 100 101 102 103 104 105 106 107 108 109 110 111 112 113 114 116 117 133 134 139 145 155 160 163 164 169,
	3	 71 115,
	3	 88 89 92 93 94 95 96,
	0	 84 86 88 89 90 91 92 93 94 95 96 97,
	0	 83 84 86 88 89 90 91 92 93 94 95 96 97,
	0	 83 84 86 88 89 90 91 92 93 94 95 96 97 137 144,
	0	 81 83 84 86 88 89 90 91 92 93 94 95 96 97 137 144,
	1	 81 83 84 86 88 89 90 91 92 93 94 95 96 97 137 144 150,
	4	 65 66 67 68 69 70 71 72 73 74 75 76 77 78 79 80 81 82 83 84 85 86 87 88 89 90 91 92 93 94 95 96 97 98 99 100 101 102 103 104 105 106 107 108 109 110 111 112 113 114 115 116 117 118 119 128 129 132 133 134 137 139 144 145 149 150 154 155 160 163 164 169 170,
	2	 65 66 67 68 69 70 71 72 73 74 75 76 77 78 79 80 81 82 83 84 85 86 87 88 89 90 91 92 93 94 95 96 97 98 99 100 101 102 103 104 105 106 107 108 109 110 111 112 113 114 115 116 117 118 119 127 128 129 132 133 134 137 139 144 145 149 150 154 155 160 163 164 169 170,
	0	 61 65 66 67 68 69 70 71 72 73 74 75 76 77 78 79 80 81 82 83 84 85 86 87 88 89 90 91 92 93 94 95 96 97 98 99 100 101 102 103 104 105 106 107 108 109 110 111 112 113 114 115 116 117 118 119 120 127 128 129 132 133 134 137 139 144 145 149 150 154 155 160 163 164 169 170,
	6	 6 7 8 9 10 11 12 13 14 15 16 17 18 19 20 21 22 23 24 25 26 27 28 29 30 51 53 122 123 140 146 151 156 158 161 165,
	2	 37 38 43 131 167 168,
	2	 37 38 43 48 131 167 168,
	2	 37 38 43 44 48 131 167 168,
	1	 55 56 57 58 59 60 61 62 63 64 125 126 136 143 148 149 159,
	2	 69 120,
	2	 55 56 57 58 59 60 61 62 63 64 67 68 69 120 125 126 127 136 143 148 149 159,
	1	 55 56 57 58 59 60 61 62 63 64 66 67 68 69 120 125 126 127 136 143 148 149 154 159,
	6	 98 99 101 133,
	4	 98 99 101 102 117 133,
	2	 72 74 75 76 98 99 100 101 102 103 104 117 133 163,
	2	 70 71 72 74 75 76 98 99 100 101 102 103 104 115 116 117 133 163,
	6	 81 82 84 85 86 87 88 89 90 91 92 93 94 95 96 97 119 132 137 144 150,
	12	 1 2 3 4 5 6 7 8 9 10 11 12 13 14 15 16 17 18 19 20 21 22 23 24 25 26 27 28 29 30 31 32 33 34 35 39 40 41 42 51 52 53 54 121 122 123 124 130 140 141 146 151 152 153 156 157 158 161 162 165 166,
	7	 1 2 3 4 5 6 7 8 9 10 11 12 13 14 15 16 17 18 19 20 21 22 23 24 25 26 27 28 29 30 35 39 40 41 42 51 52 53 54 122 123 140 146 151 153 156 158 161 165,
	7	 1 2 3 4 5 6 7 8 9 10 11 12 13 14 15 16 17 18 19 20 21 22 23 24 25 26 27 28 29 30 35 39 40 41 42 51 53 122 123 140 146 151 153 156 158 161 165,
	8	 1 2 3 4 5 6 7 8 9 10 11 12 13 14 15 16 17 18 19 20 21 22 23 24 25 26 27 28 29 30 35 39 40 41 42 51 53 122 123 140 146 151 156 158 161 165,
	5	 1 2 3 4 5 6 7 8 9 10 11 12 13 14 15 16 17 18 19 20 21 22 23 24 25 26 27 28 29 30 39 51 53 122 123 140 146 151 156 158 161 165,
	3	 65 66 67 68 127 149 154,
	3	 105 107,
	2	 105 107 139 145 160 164,
	2	 108 109 110 111 112 113 114 134 169,
	3	 72 74 75 76 98 99 100 101 102 103 104 105 106 107 108 109 110 111 112 113 114 115 116 117 133 134 139 145 155 160 163 164 169,
	2	 1 2 3 4 5 6 7 8 9 10 11 12 13 14 15 16 17 18 19 20 21 22 23 24 25 26 27 28 29 30 31 32 33 34 35 36 37 38 39 40 41 42 43 44 45 46 47 48 49 50 51 52 53 54 57 121 122 123 124 130 131 135 138 140 141 142 146 147 151 152 153 156 157 158 161 162 165 166 167 168,
	2	 1 2 3 4 5 35 36 37 38 39 40 41 42 43 44 48 52 54 131 153 158 167 168,
	2	 1 2 3 4 5 35 36 37 38 39 40 41 42 43 48 52 54 131 153 158 167 168,
	0	 31 32 33 34 54 121 124 130 141 152 157 162 166,
	3	 6 7 8 9 10 11 12 13 14 15 16 17 18 19 20 21 22 23 24 25 26 27 28 29 30 31 32 33 34 51 53 54 121 122 123 124 130 140 141 146 151 152 156 157 161 162 165 166,
	3	 70 71 115,
	2	 105 106 107 145 155 160 164 169,
	3	 105 106 107 108 139 145 155 160 164 169,
	2	 1 2 3 4 5 6 7 8 9 10 11 12 13 14 15 16 17 18 19 20 21 22 23 24 25 26 27 28 29 30 31 32 33 34 35 36 37 38 39 40 41 42 43 44 48 49 50 51 52 53 54 121 122 123 124 130 131 138 140 141 146 147 151 152 153 156 157 158 161 162 165 166 167 168,
	2	 1 2 3 4 5 6 7 8 9 10 11 12 13 14 15 16 17 18 19 20 21 22 23 24 25 26 27 28 29 30 31 32 33 34 35 36 37 38 39 40 41 42 43 44 48 51 52 53 54 121 122 123 124 130 131 138 140 141 146 147 151 152 153 156 157 158 161 162 165 166 167 168,
	0	 22 25 26,
	0	 12 22 25 26 27 28,
	1	 6 7 8 9 10 11 12 13 14 15 16 17 18 19 20 21 22 23 24 25 26 27 28 29 30 31 32 33 34 121 122 123 124 130 140 141 146 151 152 156 157 161 162 165 166,
	2	 6 7 8 9 10 11 12 13 14 15 16 17 18 19 20 21 22 23 24 25 26 27 28 29 30 31 32 33 34 51 52 53 54 121 122 123 124 130 140 141 142 146 151 152 156 157 161 162 165 166,
	1	 59 125,
	1	 55 56 57 58 59 60 62 63 64 125 159,
	1	 55 56 57 58 59 60 61 62 63 64 125 159,
	1	 68 69 120 127,
	0	 68 69 120 127 149 154,
	6	 102 103 104 117,
	0	 105 160,
	0	 139 169,
	1	 107 139 169,
	0	 107 139 145 164 169,
	0	 106 107 139 145 155 164 169,
	5	 105 106 107 111 112 113 114 139 145 155 160 164 169,
	0	 70 71 73 74 75 98 99 100 101 102 103 104 105 106 107 108 109 110 111 112 113 114 115 116 117 133 134 139 145 155 160 163 164 169,
	1	 70 71 72 73 74 75 76 77 78 79 80 98 99 100 101 102 103 104 105 106 107 108 109 110 111 112 113 114 115 116 117 118 128 129 133 134 139 145 155 160 163 164 169 170,
	5	 86 88,
	0	 86 88 92,
	1	 70 71 72 73 74 75 76 77 78 79 80 82 85 86 87 88 89 90 91 92 93 94 95 96 97 98 99 100 101 102 103 104 105 106 107 108 109 110 111 112 113 114 115 116 117 118 119 128 129 132 133 134 139 145 155 160 163 164 169 170,
	3	 70 71 72 73 74 75 76 77 78 79 80 82 83 84 85 86 87 88 89 90 91 92 93 94 95 96 97 98 99 100 101 102 103 104 105 106 107 108 109 110 111 112 113 114 115 116 117 118 119 128 129 132 133 134 139 145 155 160 163 164 169 170,
	2	 70 71 72 73 74 75 76 77 78 79 80 82 83 84 85 86 87 88 89 90 91 92 93 94 95 96 97 98 99 100 101 102 103 104 105 106 107 108 109 110 111 112 113 114 115 116 117 118 119 128 129 132 133 134 137 139 144 145 155 160 163 164 169 170,
	3	 1 2 3 4 5 6 7 8 9 10 11 12 13 14 15 16 17 18 19 20 21 22 23 24 25 26 27 28 29 30 31 32 33 34 35 36 37 38 39 40 41 42 43 44 45 46 47 48 49 50 51 52 53 54 121 122 123 124 130 131 135 136 138 140 141 142 143 146 147 148 151 152 153 156 157 158 161 162 165 166 167 168,
	1	 1 2 3 4 5 35 36 37 38 39 40 41 42 43 44 48 50 131 153 158 167 168,
	0	 6 7 8 9 10 11 12 13 14 15 16 17 18 19 20 21 22 23 24 25 26 27 28 29 30 31 32 33 34 45 47 51 52 53 54 121 122 123 124 130 135 140 141 146 151 152 156 157 161 162 165 166,
	1	 47 135,
	3	 105 106 107 108 110 111 112 113 139 145 155 160 164,
	1	 17 18 29 30 122,
	0	 14 15 16 17 18 29 30 122,
	4	 146 151 156 161 165,
	0	 6 7 8 9 10 11 12 13 14 15 16 17 18 19 20 21 22 23 24 25 26 27 28 29 30 51 53 122 123 138 140 142 146 147 151 156 161 165,
	1	 6 7 8 9 10 11 12 13 14 15 16 17 18 19 20 21 22 23 24 25 26 27 28 29 30 51 52 53 54 122 123 138 140 142 146 147 151 156 161 165,
	4	 70 115 116,
	1	 98 99 101 117 133,
	2	 98 99 100 101 102 103 117 133,
	2	 70 72 74 75 76 98 99 100 101 102 103 104 105 106 107 108 109 110 111 112 113 114 115 116 117 133 134 139 145 155 160 163 164 169,
	2	 58 60 62 63 64 65 66 67 68 69 70 71 72 73 74 75 76 77 78 79 80 81 82 83 84 85 86 87 88 89 90 91 92 93 94 95 96 97 98 99 100 101 102 103 104 105 106 107 108 109 110 111 112 113 114 115 116 117 118 119 120 127 128 129 132 133 134 136 137 139 143 144 145 148 149 150 154 155 160 163 164 169 170,
	1	 6 7 8 10 11 12 13 14 15 16 17 18 19 20 22 23 24 25 26 27 28 29 30 122 123,
	7	 110 111 112 113 114,
	7	 65 66 67 68 69 70 71 72 73 74 75 76 77 78 79 80 81 82 83 84 85 86 87 88 89 90 91 92 93 94 95 96 97 98 99 100 101 102 103 104 105 106 107 108 109 110 111 112 113 114 115 116 117 118 119 120 128 129 132 133 134 137 139 144 145 149 150 154 155 160 163 164 169 170,
	1	 1 2 3 4 5 6 7 8 9 10 11 12 13 14 15 16 17 18 19 20 21 22 23 24 25 26 27 28 29 30 31 32 33 34 35 36 37 38 39 40 41 42 43 44 48 50 51 52 53 54 121 122 123 124 130 131 138 140 141 146 147 151 152 153 156 157 158 161 162 165 166 167 168,
	1	 1 2 3 4 5 6 7 8 9 10 11 12 13 14 15 16 17 18 19 20 21 22 23 24 25 26 27 28 29 30 31 32 33 34 35 36 37 38 39 40 41 42 43 48 51 52 53 54 121 122 123 124 130 131 138 140 141 146 147 151 152 153 156 157 158 161 162 165 166 167 168,
	1	 1 2 3 4 5 39 41 153,
	3	 26 27 28,
	0	 22 23 26 27 28,
	6	 22 23 25 26 27 28,
	0	 14 24,
	1	 12 14 22 23 24 25 26 27 28 29 30,
	2	 15 16 17 18,
	1	 15 16 17 18 19 20,
	3	 31 32 121,
	1	 141 152 157 162 166,
	0	 33 34 141 152 157 162 166,
	0	 38 131 135,
	0	 38 45 131 135,
	0	 138 142 147 167 168,
	2	 36 38 45 46 47 131 135 138 142 147 167 168,
	1	 37 43 44 48 49 50,
	0	 41 153 158,
	0	 105 107 155,
	1	 105 106 107 155,
	1	 1 2 3 4 5 6 7 8 9 10 11 12 13 14 15 16 17 18 19 20 21 22 23 24 25 26 27 28 29 30 31 32 33 34 35 36 37 38 39 40 41 42 43 44 45 46 47 48 49 50 51 52 53 54 65 66 67 68 121 122 123 124 130 131 135 138 140 141 142 146 147 151 152 153 156 157 158 161 162 165 166 167 168,
	1	 10 11 12 17 18 19 20 22 23 24 25 26 27 28 122 123,
	6	 33 130,
	5	 75 105 106 107 108 109 110 111 112 113 114 134 139 145 155 160 163 164 169,
	2	 118 170,
	3	 70 71 72 73 74 75 76 79 80 98 99 100 101 102 103 104 105 106 107 108 109 110 111 112 113 114 115 116 117 118 133 134 139 145 155 160 163 164 169 170,
	0	 31 32 152 157 162,
	2	 98 99 100 101 102 103 104 105 106 107 108 109 110 111 112 113 114 117 133 134 139 145 155 160 164 169,
	2	 70 71 72 73 74 75 76 98 99 100 101 102 103 104 105 106 107 108 109 110 111 112 113 114 115 116 117 133 134 139 145 155 160 164 169,
	4	 144 150,
	2	 40 41 42 153,
	6	 10 11 12 14 15 17 18 19 20 22 23 24 25 26 27 28 29 30 122 123,
	3	 8 10 11 12 14 15 17 18 19 20 22 23 24 25 26 27 28 29 30 122 123,
	6	 13 16,
	3	 67 120 127,
	4	 67 120 127 149 154,
	4	 67 68 120 127 149 154,
	7	 2 4,
	1	 10 19 20,
	1	 10 11 12 14 15 16 17 18 19 20 22 23 24 25 26 27 28 122 123,
	2	 103 104 117,
	3	 70 71 72 74 75 76 98 99 100 101 102 103 104 105 106 107 108 109 110 111 112 113 114 117 133 134 139 145 155 160 163 164 169,
	0	 81 84,
	1	 65 66 67 70 71 72 73 74 75 76 77 78 79 80 81 82 83 84 85 86 87 88 89 90 91 92 93 94 95 96 97 98 99 100 101 102 103 104 105 106 107 108 109 110 111 112 113 114 115 116 117 118 119 128 129 132 133 134 137 139 144 145 150 155 160 163 164 169 170,
	1	 68 120 149 154,
	0	 1 2 3 4 5 6 7 8 9 10 11 12 13 14 15 16 17 18 19 20 21 22 23 24 25 26 27 28 29 30 31 32 33 34 35 36 37 38 39 40 41 42 43 44 45 47 48 50 51 52 53 54 121 122 123 124 130 131 135 138 140 141 142 146 147 151 152 153 156 157 158 161 162 165 166 167 168,
	2	 1 2 3 4 5 6 7 8 9 10 11 12 13 14 15 16 17 18 19 20 21 22 23 24 25 26 27 28 29 30 31 32 33 34 35 36 37 38 39 40 41 42 43 44 45 47 48 51 52 53 54 121 122 123 124 130 131 135 138 140 141 142 146 147 151 152 153 156 157 158 161 162 165 166 167 168,
	0	 1 2 3 4 5 35 36 37 38 39 40 41 42 43 44 131 153 158 167 168,
	1	 40 42 153 158,
	0	 38 40 42 131 153 158 167 168,
	0	 1 2 3 4 5 35 36 39 41,
	0	 1 2 3 4 5 36 39 41,
	1	 100 103 104 117,
	0	 70 71 72 73 74 75 76 98 99 100 101 102 103 104 105 106 107 108 109 110 111 112 113 114 115 116 117 133 134 139 145 155 160 163 164 169 170,
	1	 65 70 71 72 73 74 75 76 77 78 79 80 81 82 83 84 85 86 87 88 89 90 91 92 93 94 95 96 97 98 99 100 101 102 103 104 105 106 107 108 109 110 111 112 113 114 115 116 117 118 119 128 129 132 133 134 137 139 144 145 150 155 160 163 164 169 170,
	0	 45 47 52 54 135,
	1	 6 7 8 9 10 11 12 13 14 15 16 17 18 19 20 21 22 23 24 25 26 27 28 29 30 53 122 123 140 146 151 156 161 165,
	1	 31 32 33 34 130 141 166,
	0	 55 56 62 63 64,
	0	 55 56 58 60 62 63 64,
	0	 67 68 69 127,
	0	 55 56 57 58 59 60 61 62 63 64 67 68 69 125 126 127 136 143 148 159,
	0	 105 106,
	1	 105 106 139 160 164,
	0	 145 155,
	0	 98 99 100 101 102 105 106 107 108 109 110 111 112 113 114 117 133 134 139 145 155 160 163 164 169,
	1	 1 2 3 4 5 41,
	1	 6 7 140 146 151 156 161 165,
	1	 23 25,
	1	 23 25 27 28 29 30,
	1	 12 14 15 16 17 18 19 20 22 23 24 25 26 27 28 29 30 123,
	2	 31 121 124,
	1	 61 125 126,
	1	 107 160,
	1	 107 160 169,
	1	 107 139 160 169,
	1	 107 139 160 164 169,
	1	 106 107 139 155 160 164 169,
	1	 70 71 72 73 74 75 76 77 78 98 99 100 101 102 103 104 105 106 107 108 109 110 111 112 113 114 115 116 117 133 134 139 145 155 160 163 164 169 170,
	1	 55 56 57 58 59 60 61 62 63 64 70 71 72 73 74 75 76 77 78 79 80 81 82 83 84 85 86 87 88 89 90 91 92 93 94 95 96 97 98 99 100 101 102 103 104 105 106 107 108 109 110 111 112 113 114 115 116 117 118 119 120 125 126 128 129 132 133 134 136 137 139 143 144 145 148 150 155 159 160 163 164 169 170,
	2	 55 56 57 58 59 60 61 62 63 64 69 70 71 72 73 74 75 76 77 78 79 80 81 82 83 84 85 86 87 88 89 90 91 92 93 94 95 96 97 98 99 100 101 102 103 104 105 106 107 108 109 110 111 112 113 114 115 116 117 118 119 120 125 126 128 129 132 133 134 136 137 139 143 144 145 148 150 155 159 160 163 164 169 170,
	1	 1 2 3 4 5 6 7 8 9 10 11 12 13 14 15 16 17 18 19 20 21 22 23 24 25 26 27 28 29 30 31 32 33 34 35 36 37 38 39 40 41 42 43 44 45 46 47 48 49 50 51 52 53 54 65 66 68 121 122 123 124 130 131 135 138 140 141 142 146 147 149 151 152 153 154 156 157 158 161 162 165 166 167 168,
	1	 1 2 3 4 5 6 7 8 9 10 11 12 13 14 15 16 17 18 19 20 21 22 23 24 25 26 27 28 29 30 31 32 33 34 35 36 37 38 39 40 41 42 43 44 45 46 47 48 49 50 51 52 53 54 65 66 68 121 122 123 124 130 131 135 138 140 141 142 146 147 151 152 153 156 157 158 161 162 165 166 167 168,
	1	 1 2 3 4 5 6 7 8 9 10 11 12 13 14 15 16 17 18 19 20 21 22 23 24 25 26 27 28 29 30 31 32 33 34 35 36 37 38 39 40 41 42 43 44 45 46 47 48 49 50 51 52 53 54 66 121 122 123 124 130 131 135 138 140 141 142 146 147 151 152 153 156 157 158 161 162 165 166 167 168,
	1	 98 99 105 106 107 108 109 110 111 112 113 114 133 134 139 145 155 160 163 164 169,
	1	 52 54 138 142 147,
	1	 19 20 122,
	3	 12 19 20 22 23 24 25 26 27 28 122,
	3	 31 33 34 130 141 152 157 162 166,
	3	 139 145 155 160 164,
	3	 105 107 139 145 155 160 164,
	2	 70 71 72 73 74 75 76 81 82 83 84 85 86 87 88 89 90 91 92 93 94 95 96 97 98 99 100 101 102 103 104 105 106 107 108 109 110 111 112 113 114 115 116 117 119 128 132 133 134 137 139 144 145 150 155 160 163 164 169,
	3	 70 71 72 73 74 75 76 79 80 81 82 83 84 85 86 87 88 89 90 91 92 93 94 95 96 97 98 99 100 101 102 103 104 105 106 107 108 109 110 111 112 113 114 115 116 117 119 128 132 133 134 137 139 144 145 150 155 160 163 164 169,
	1	 70 71 72 73 74 75 76 77 78 79 80 81 82 83 84 85 86 87 88 89 90 91 92 93 94 95 96 97 98 99 100 101 102 103 104 105 106 107 108 109 110 111 112 113 114 115 116 117 119 128 132 133 134 137 139 144 145 150 155 160 163 164 169,
	3	 70 71 72 73 74 75 76 77 78 79 80 81 82 83 84 85 86 87 88 89 90 91 92 93 94 95 96 97 98 99 100 101 102 103 104 105 106 107 108 109 110 111 112 113 114 115 116 117 119 128 132 133 134 137 139 144 145 150 155 160 163 164 169 170,
	1	 70 71 72 73 74 75 76 77 78 79 80 81 82 83 84 85 86 87 88 89 90 91 92 93 94 95 96 97 98 99 100 101 102 103 104 105 106 107 108 109 110 111 112 113 114 115 116 117 118 119 128 132 133 134 137 139 144 145 150 155 160 163 164 169 170,
	2	 1 2 3 4 5 35 36 37 38 39 40 41 42 43 44 45 46 47 48 49 50 52 131 135 138 142 147 153 158 167 168,
	3	 1 2 3 4 5 35 36 37 38 39 40 41 42 43 44 45 46 47 48 49 50 131 135 138 142 147 153 158 167 168,
	4	 1 2 3 4 5 35 36 37 38 39 40 41 42 43 44 45 46 47 48 49 50 131 135 153 158 167 168,
	1	 1 2 3 4 5 35 36 37 38 39 40 41 42 43 44 46 48 49 131 153 158 167 168,
	2	 36 38 45 46 47 49 50 131 135 138 142 147 167 168,
	2	 13 15 16,
	0	 8 13 15 16,
	1	 10 11 12 14 17 18 19 20 22 23 24 25 26 27 28 29 30 122 123,
	1	 73 115 116,
	3	 98 99 100 101 133,
	1	 98 99 100 101 102 104 117 133,
	0	 105 139 160 164 169,
	0	 105 139 145 160 164 169,
	0	 77 78 79 80 129,
	1	 70 71 72 73 74 75 76 77 78 79 80 98 99 100 101 102 103 104 105 106 107 108 109 110 111 112 113 114 115 116 117 129 133 134 139 145 155 160 163 164 169,
	1	 70 71 72 73 74 75 76 77 78 79 80 98 99 100 101 102 103 104 105 106 107 108 109 110 111 112 113 114 115 116 117 118 129 133 134 139 145 155 160 163 164 169,
	3	 137 150,
	1	 10 11 14 15 16 17 18 19 20,
	2	 38 131 138 142 147 167 168,
	1	 55 56 57 58 59 60 61 62 63 64 125 126 136 143 148 149 154 159,
	2	 81 83 84 86 88 89 90 91 92 93 94 95 96 97 128 137 144 150,
	1	 12 19 20 22 23 24 25 26 27 28 123,
	0	 10 11 12 13 14 15 16 17 18 19 20 22 23 24 25 26 27 28 29 30 123,
	2	 6 8 10 11 12 13 14 15 16 17 18 19 20 22 23 24 25 26 27 28 29 30 122 123,
	0	 55 56 57 58 60 159,
	1	 55 56 57 58 59 60 61 62 63 64 67 69 120 125 126 127 136 143 148 159,
	1	 105 106 107 108 110 139 145 155 160 164 169,
	4	 100 101 103 104,
	2	 100 101 102 103 104,
	0	 71 72 74 75 76 98 99 100 101 102 103 104 105 106 107 108 109 110 111 112 113 114 115 116 117 133 134 139 145 155 160 163 164 169,
	1	 70 71 72 73 74 75 76 77 79 80 98 99 100 101 102 103 104 105 106 107 108 109 110 111 112 113 114 115 116 117 118 133 134 139 145 155 160 163 164 169 170,
	1	 78 129,
	1	 89 93 94 95,
	0	 1 2 3 4 5 6 7 8 9 10 11 12 13 14 15 16 17 18 19 20 21 22 23 24 25 26 27 28 29 30 31 32 33 34 35 36 37 38 39 40 41 42 43 44 45 46 47 48 51 52 53 54 121 122 123 124 130 131 135 138 140 141 142 146 147 151 152 153 156 157 158 161 162 165 166 167 168,
	0	 1 2 3 4 5 6 7 8 9 10 11 12 13 14 15 16 17 18 19 20 21 22 23 24 25 26 27 28 29 30 35 39 40 41 42 51 53 122 123 140 146 151 156 161 165,
	5	 105 106 107 111 112 113 139 145 155 160 164 169,
	2	 105 106 107 108 110 111 112 113 139 145 155 160 164 169,
	3	 103 104 105 106 107 108 109 110 111 112 113 114 134 139 145 155 160 163 164 169,
	3	 100 103 104 105 106 107 108 109 110 111 112 113 114 134 139 145 155 160 163 164 169,
	3	 100 102 103 104 105 106 107 108 109 110 111 112 113 114 117 134 139 145 155 160 163 164 169,
	4	 100 101 102 103 104 105 106 107 108 109 110 111 112 113 114 117 134 139 145 155 160 163 164 169,
	3	 81 82 85 87 88 89 90 91 92 93 94 95 96 97 119 132 137 144 150,
	1	 81 82 84 85 87 88 89 90 91 92 93 94 95 96 97 119 132 137 144 150,
	2	 35 40 42 153 158,
	3	 10 11 123,
	2	 105 139 145 155 160 164,
	1	 79 80 81 82 83 84 85 86 87 88 89 90 91 92 93 94 95 96 97 119 128 132 137 144 150,
	2	 70 71 72 73 74 75 76 79 80 81 82 83 84 85 86 87 88 89 90 91 92 93 94 95 96 97 98 99 100 101 102 103 104 105 106 107 108 109 110 111 112 113 114 115 116 117 119 128 132 133 134 137 139 144 145 150 155 160 163 164 169 170,
	2	 70 71 72 73 74 75 76 77 78 79 80 81 82 83 84 85 86 87 88 89 90 91 92 93 94 95 96 97 98 99 100 101 102 103 104 105 106 107 108 109 110 111 112 113 114 115 116 117 119 128 129 132 133 134 137 139 144 145 150 155 160 163 164 169 170,
	1	 1 2 3 4 5 35 36 37 38 39 40 41 42 43 44 45 46 47 48 49 50 131 135 138 147 153 158 167 168,
	0	 23 27 28,
	0	 23 27 28 29 30,
	0	 12 23 26 27 28 29 30,
	0	 10 12 22 23 24 25 26 27 28 29 30,
	0	 10 12 19 20 22 23 24 25 26 27 28 29 30,
	1	 151 161,
	0	 37 43 44 48 49,
	0	 37 38 43 44 45 46 47 48 49 50 131 135 138 142 147 167 168,
	0	 55 56 57 136 143 148 159,
	0	 58 59 60 61 62 63 64,
	0	 58 59 60 61 62 63 64 125 126,
	0	 70 71 72 74 76,
	2	 70 71 72 74 76 115 116,
	0	 106 145 155,
	1	 105 106 145 155,
	0	 105 106 145 155 169,
	0	 105 106 107 145 155 169,
	0	 108 110 112 114,
	0	 108 110 112 113 114,
	0	 109 111 134,
	0	 98 99 100 102 103 104 117,
	0	 101 133,
	1	 77 78 79 80 129 170,
	2	 77 78 79 80 118 129 170,
	0	 91 97,
	1	 70 71 72 73 74 75 76 77 78 79 80 82 85 86 87 88 89 90 91 92 93 94 95 96 97 98 99 100 101 102 103 104 105 106 107 108 109 110 111 112 113 114 115 116 117 118 119 129 132 133 134 139 145 155 160 163 164 169 170,
	0	 1 2 3 4 5 6 7 8 9 10 11 12 13 14 15 16 17 18 19 20 21 22 23 24 25 26 27 28 29 30 31 32 33 34 35 36 37 38 39 40 41 42 43 44 45 46 47 48 49 50 51 52 53 54 65 66 67 68 121 122 123 124 130 131 135 138 140 141 142 146 147 151 152 153 154 156 157 158 161 162 165 166 167 168,
	1	 1 2 3 4 5 6 7 8 9 10 11 12 13 14 15 16 17 18 19 20 21 22 23 24 25 26 27 28 29 30 31 32 33 34 35 36 37 38 39 40 41 42 43 44 45 46 47 48 49 50 51 52 53 54 65 66 121 122 123 124 130 131 135 138 140 141 142 146 147 151 152 153 154 156 157 158 161 162 165 166 167 168,
	0	 1 2 3 4 5 6 7 8 9 10 11 12 13 14 15 16 17 18 19 20 21 22 23 24 25 26 27 28 29 30 31 32 33 34 35 36 37 38 39 40 41 42 43 44 45 46 47 48 49 50 51 52 53 54 66 121 122 123 124 130 131 135 138 140 141 142 146 147 151 152 153 154 156 157 158 161 162 165 166 167 168,
	0	 1 2 3 4 5 6 7 8 9 10 11 12 13 14 15 16 17 18 19 20 21 22 23 24 25 26 27 28 29 30 31 32 33 34 35 36 37 38 39 40 41 42 43 44 45 46 47 48 49 50 51 52 53 54 121 122 123 124 130 131 135 138 140 141 142 146 147 151 152 153 154 156 157 158 161 162 165 166 167 168,
	1	 126 136 143 148,
	1	 59 61 126 136 143 148,
	1	 59 61 125 126 136 143 148,
	0	 72 74 76 115 116,
	1	 118 129 170,
	2	 77 78 118 129 170,
	2	 65 66 67 68 70 71 72 73 74 75 76 77 78 79 80 81 82 83 84 85 86 87 88 89 90 91 92 93 94 95 96 97 98 99 100 101 102 103 104 105 106 107 108 109 110 111 112 113 114 115 116 117 118 119 120 127 128 129 132 133 134 137 139 144 145 150 155 160 163 164 169 170,
	4	 65 66 67 68 69 70 71 72 73 74 75 76 77 78 79 80 81 82 83 84 85 86 87 88 89 90 91 92 93 94 95 96 97 98 99 100 101 102 103 104 105 106 107 108 109 110 111 112 113 114 115 116 117 118 119 120 127 128 129 132 133 134 137 139 144 145 150 155 160 163 164 169 170,
	0	 2 3,
	1	 12 26 27 28,
	1	 12 19 20 22 23 25 26 27 28,
	2	 59 126,
	0	 105 106 107 169,
	6	 81 84 128 137 144 150,
	0	 81 82 84 85 87 88 89 90 91 92 93 94 95 96 97 119 128 132 137 144 150,
	2	 65 66 70 71 72 73 74 75 76 77 78 79 80 81 82 83 84 85 86 87 88 89 90 91 92 93 94 95 96 97 98 99 100 101 102 103 104 105 106 107 108 109 110 111 112 113 114 115 116 117 118 119 128 129 132 133 134 137 139 144 145 150 154 155 160 163 164 169 170,
	0	 59 65 66 67 68 69 70 71 72 73 74 75 76 77 78 79 80 81 82 83 84 85 86 87 88 89 90 91 92 93 94 95 96 97 98 99 100 101 102 103 104 105 106 107 108 109 110 111 112 113 114 115 116 117 118 119 120 126 127 128 129 132 133 134 136 137 139 143 144 145 148 149 150 154 155 160 163 164 169 170,
	1	 61 125,
	1	 10 11 12 22 23 24 25 26 27 28 29 30,
	1	 105 106 108 139 145 155 160 164,
	1	 70 71 72 73 74 75 76 77 78 79 80 81 82 83 84 85 87 88 89 90 91 92 93 94 95 96 97 98 99 100 101 102 103 104 105 106 107 108 109 110 111 112 113 114 115 116 117 118 119 128 129 132 133 134 137 139 144 145 150 155 160 163 164 169 170,
	0	 11 12 19 20 22 23 24 25 26 27 28,
	0	 51 52 54,
	1	 55 56 57 58 60 62 63 64 125 159,
	0	 65 66 67,
	1	 69 120 127 149 154,
	0	 65 66 67 68 69 81 120 127 149 154,
	2	 106 145 155 164,
	0	 70 71 73 74 75 76 98 99 100 101 102 103 104 105 106 107 108 109 110 111 112 113 114 115 116 117 133 134 139 145 155 160 163 164 169,
	0	 70 71 72 73 74 75 76 77 78 79 80 83 84 98 99 100 101 102 103 104 105 106 107 108 109 110 111 112 113 114 115 116 117 118 128 129 133 134 139 145 155 160 163 164 169 170,
	1	 70 71 72 73 74 75 76 77 78 79 80 82 83 84 85 86 87 88 89 90 91 92 93 94 95 96 97 98 99 100 101 102 103 104 105 106 107 108 109 110 111 112 113 114 115 116 117 118 119 128 129 132 133 134 139 144 145 155 160 163 164 169 170,
	2	 70 71 72 73 74 75 76 77 78 79 80 82 83 84 85 86 87 88 89 90 91 92 93 94 95 96 97 98 99 100 101 102 103 104 105 106 107 108 109 110 111 112 113 114 115 116 117 118 119 128 129 132 133 134 137 139 144 145 150 155 160 163 164 169 170,
	1	 35 41 42,
	3	 18 29 30,
	0	 107 145 155 169,
	0	 78 79 80,
	1	 65 66 68 70 71 72 73 74 75 76 77 78 79 80 81 82 83 84 85 86 87 88 89 90 91 92 93 94 95 96 97 98 99 100 101 102 103 104 105 106 107 108 109 110 111 112 113 114 115 116 117 118 119 128 129 132 133 134 137 139 144 145 150 155 160 163 164 169 170,
	1	 58 60 62 63 64 159,
	0	 88 89 90 91 93 94 95 96 97,
	1	 81 82 83 84 85 86 87 88 89 90 91 92 93 94 95 96 97 119 128 132 137 150,
	1	 108 110 111 113 114,
	1	 107 139 145 155 160 164,
	1	 105 107 139 145 155 160 164 169,
	0	 107 113,
	3	 107 108 110 111 112 113 114,
	1	 107 108 110 111 112 113 114 145 164,
	1	 106 107 108 110 111 112 113 114 145 155 164,
	1	 106 107 108 110 111 112 113 114 139 145 155 160 164,
	1	 72 75 76 98 99 100 101 102 103 104 105 106 107 108 109 110 111 112 113 114 117 133 134 139 145 155 160 163 164 169,
	0	 72 75 76 98 99 100 101 102 103 104 105 106 107 108 109 110 111 112 113 114 115 116 117 133 134 139 145 155 160 163 164 169,
	0	 71 72 75 76 98 99 100 101 102 103 104 105 106 107 108 109 110 111 112 113 114 115 116 117 133 134 139 145 155 160 163 164 169,
	1	 70 71 72 75 76 98 99 100 101 102 103 104 105 106 107 108 109 110 111 112 113 114 115 116 117 133 134 139 145 155 160 163 164 169,
	1	 6 7 8,
	0	 107 139 160 164,
	0	 105 107 139 160 164,
	0	 105 106 107 139 155 160 164,
	1	 145 169,
	0	 65 66 68 70 71 72 73 74 75 76 77 78 79 80 81 82 83 84 85 86 87 88 89 90 91 92 93 94 95 96 97 98 99 100 101 102 103 104 105 106 107 108 109 110 111 112 113 114 115 116 117 118 119 128 129 132 133 134 137 139 144 145 150 154 155 160 163 164 169 170,
	0	 67 69 120 127,
	1	 65 66 67 68 69 70 71 72 73 74 75 76 77 78 79 80 81 82 83 84 85 86 87 88 89 90 91 92 93 94 95 96 97 98 99 100 101 102 103 104 105 106 107 108 109 110 111 112 113 114 115 116 117 118 119 120 127 128 129 132 133 134 137 139 144 145 150 154 155 160 163 164 169 170,
	0	 1 2 3 4 5 6 7 8 9 10 11 12 13 14 15 16 17 18 19 20 21 22 23 24 25 26 27 28 29 30 31 32 33 34 35 36 37 38 39 40 41 42 43 44 45 46 47 48 49 50 51 52 53 54 55 56 57 59 61 121 122 123 124 130 131 135 138 140 141 142 146 147 151 152 153 156 157 158 159 161 162 165 166 167 168,
	0	 1 2 3 4 5 6 7 8 9 10 11 12 13 14 15 16 17 18 19 20 21 22 23 24 25 26 27 28 29 30 31 32 33 34 35 36 37 38 39 40 41 42 43 44 45 46 47 48 49 50 51 52 53 54 55 56 57 59 121 122 123 124 130 131 135 138 140 141 142 146 147 151 152 153 156 157 158 159 161 162 165 166 167 168,
	3	 45 135 138 147,
	2	 65 66 67 68,
	0	 105 155,
	1	 106 139 145 160 164,
	1	 72 74 76 98 99 100 101 102 103 104 105 106 107 108 109 110 111 112 113 114 117 133 134 139 145 155 160 164 169,
	1	 81 83 128 137 144 150,
	2	 12 14,
	2	 12 14 15 16,
	1	 12 14 15 16 24,
	0	 12 14 15 16 24 26,
	2	 12 14 15 16 22 23 24 25 26 27 28,
	1	 12 14 15 16 19 20 22 23 24 25 26 27 28,
	1	 12 14 15 16 19 20 22 23 24 25 26 27 28 123,
	0	 10 11 12 14 15 16 19 20 22 23 24 25 26 27 28 123,
	3	 31 32 33 34 105 106 107 108 109 110 111 112 113 114 121 124 130 134 139 141 145 152 155 157 160 162 164 166 169,
	1	 36 153 158,
	1	 37 38 43 48 131 138 147 167 168,
	1	 37 38 43 44 48 131 138 147 167 168,
	1	 37 38 43 44 48 49 50 131 138 147 167 168,
	2	 36 37 38 43 44 48 49 50 131 138 147 153 158 167 168,
	2	 36 37 38 43 44 46 48 49 50 131 138 147 153 158 167 168,
	2	 36 37 38 43 44 46 47 48 49 50 131 138 147 153 158 167 168,
	2	 36 37 38 43 44 45 46 47 48 49 50 131 135 138 147 153 158 167 168,
	2	 36 37 38 43 44 45 46 47 48 49 50 52 54 131 135 138 147 153 158 167 168,
	3	 36 37 38 43 44 45 46 47 48 49 50 52 54 131 135 138 142 147 153 158 167 168,
	3	 36 37 38 39 40 41 42 43 44 45 46 47 48 49 50 52 54 131 135 138 142 147 153 158 167 168,
	2	 55 56 57 58 60 62 63 64 126 159,
	2	 55 56 57 58 59 60 62 63 64 126 159,
	3	 55 56 57 58 59 60 61 62 63 64 126 159,
	5	 70 71 72 73 74 75 76 79 80 98 99 100 101 102 103 104 115 116 117 133 163,
	3	 70 71 72 73 74 75 76 79 80 98 99 100 101 102 103 104 115 116 117 133 163 170,
	2	 55 56 57 58 59 60 61 62 63 64 65 66 67 68 69 70 71 72 73 74 75 76 77 78 79 80 81 82 83 84 85 86 87 88 89 90 91 92 93 94 95 96 97 98 99 100 101 102 103 104 115 116 117 118 119 120 125 126 127 128 129 132 133 137 144 149 150 154 159 163 170,
	4	 55 56 57 58 59 60 61 62 63 64 65 66 67 68 69 70 71 72 73 74 75 76 77 78 79 80 81 82 83 84 85 86 87 88 89 90 91 92 93 94 95 96 97 98 99 100 101 102 103 104 115 116 117 118 119 120 125 126 127 128 129 132 133 136 137 143 144 148 149 150 154 159 163 170,
	2	 1 2 3 4 5 6 7 8 9 10 11 12 13 14 15 16 17 18 19 20 21 22 23 24 25 26 27 28 29 30 31 32 33 34 35 51 53 105 106 107 108 109 110 111 112 113 114 121 122 123 124 130 134 139 140 141 145 146 151 152 155 156 157 160 161 162 164 165 166 169,
	3	 1 2 3 4 5 6 7 8 9 10 11 12 13 14 15 16 17 18 19 20 21 22 23 24 25 26 27 28 29 30 35 51 53 122 123 140 146 151 156 161 165,
	3	 1 2 3 4 5 6 7 8 9 10 11 12 13 14 15 16 17 18 19 20 21 22 23 24 25 26 27 28 29 30 35 122 123 140 146 151 156 161 165,
	3	 8 13 16,
	1	 15 18,
	1	 14 15 17 18 29 30,
	1	 112 113,
	0	 9 10 11 12 13 14 15 16 17 18 19 20 21 22 23 24 25 26 27 28 29 30 122 123 140 146 151 156 161 165,
	0	 33 34 152 157 162,
	1	 45 46 47 49 50 135 138 142 147,
	1	 55 56 57 58 60 62 63 64 125 126 159,
	1	 65 67 68 69 120 127 149 154,
	1	 109 114 134,
	0	 81 83 150,
	1	 6 7 8 9 10 11 12 13 14 15 16 17 18 19 20 21 22 23 24 25 26 27 28 29 30 122 123 140 146 156 161 165,
	5	 105 106 107 108 109 110 134 139 145 155 160 164 169,
	3	 17 18 19 20 29 30,
	1	 17 18 19 20 22 23 25 26 27 28 29 30,
	1	 10 11 17 18 19 20 22 23 25 26 27 28 29 30,
	1	 10 11 17 18 19 20 22 23 24 25 26 27 28 29 30,
	1	 10 11 17 18 19 20 22 23 24 25 26 27 28 29 30 122,
	1	 37 43 48 153 158,
	1	 37 38 43 48 131 138 147 153 158 167 168,
	1	 37 38 43 44 48 131 138 147 153 158 167 168,
	1	 37 38 43 44 48 49 50 131 138 147 153 158 167 168,
	3	 67 68 69 120 127 149,
	0	 100 101 102 103 104 117 133,
	1	 73 98 99 100 101 102 103 104 117 133,
	0	 70 71 73 98 99 100 101 102 103 104 115 116 117 133,
	1	 70 71 72 73 74 76 98 99 100 101 102 103 104 115 116 117 133,
	2	 70 71 72 73 74 75 76 98 99 100 101 102 103 104 115 116 117 133,
	3	 70 71 72 73 74 75 76 77 78 79 80 98 99 100 101 102 103 104 115 116 117 133 163,
	1	 77 79 80 170,
	2	 70 71 72 73 74 75 76 77 79 80 98 99 100 101 102 103 104 105 106 107 108 109 110 111 112 113 114 115 116 117 133 134 139 145 155 160 163 164 169 170,
	2	 37 38 131,
	2	 37 38 43 131,
	2	 2 39,
	2	 2 4 5 39,
	1	 15 17 29 30,
	0	 8 9 10 11 12 14 15 17 18 19 20 22 23 24 25 26 27 28 29 30 122 123,
	2	 101 102 117,
	0	 45 47 50 135 138 142 147,
	1	 45 47 49 50 135 138 142 147,
	0	 36 37 38 43 44 45 47 48 49 50 131 135 138 142 147 167 168,
	1	 55 56 57 58 59 60 61 62 63 64 69 120 125 126 127 136 143 148 149 159,
	1	 98 100 101 102 103 104 117,
	0	 1 2 3 4 5 6 7 8 9 10 11 12 13 14 15 16 17 18 19 20 21 22 23 24 25 26 27 28 29 30 31 32 33 34 35 39 40 41 42 51 52 53 54 121 122 123 124 130 140 141 146 151 152 156 157 158 161 162 165 166,
	0	 35 40 41 42 158,
	0	 1 2 3 4 5 6 7 8 9 10 11 12 13 14 15 16 17 18 19 20 21 22 23 24 25 26 27 28 29 30 39 51 53 122 123 140 146 151 156 161 165,
	1	 10 11 12 14 15 16 17 18 19 20 21 22 23 24 25 26 27 28 29 30 122 123,
	1	 9 10 11 12 14 15 16 17 18 19 20 21 22 23 24 25 26 27 28 29 30 122 123,
	1	 70 71 72 73 74 75 76 78 98 99 100 101 102 103 104 105 106 107 108 109 110 111 112 113 114 115 116 117 133 134 139 145 155 160 163 164 169,
	0	 82 85 86 87 88 89 90 91 92 93 94 95 96 97 119 132 144,
	2	 120 127 149 154,
	1	 8 14,
	0	 18 19 20,
	0	 12 17 18 19 20 22 23 24 25 26 27 28,
	0	 10 11 12 17 18 19 20 22 23 24 25 26 27 28,
	0	 10 11 12 17 18 19 20 22 23 24 25 26 27 28 123,
	0	 8 10 11 12 14 17 18 19 20 22 23 24 25 26 27 28 122 123,
	0	 13 15 16 29 30,
	2	 105 139,
	0	 105 106 139 155,
	0	 105 106 107 139 145 155 169,
	0	 160 164,
	0	 81 82 83 84 85 86 87 88 89 90 91 92 93 94 95 96 97 118 119 128 132 137 144 150,
	0	 81 82 83 84 85 86 87 88 89 90 91 92 93 94 95 96 97 118 119 128 129 132 137 144 150,
	0	 81 82 83 84 85 86 87 88 89 90 91 92 93 94 95 96 97 118 119 128 129 132 137 144 150 170,
	0	 77 78 81 82 83 84 85 86 87 88 89 90 91 92 93 94 95 96 97 118 119 128 129 132 137 144 150 170,
	0	 77 78 79 80 81 82 83 84 85 86 87 88 89 90 91 92 93 94 95 96 97 118 119 128 129 132 137 144 150 170,
	2	 34 141 166,
	1	 6 7 8 9 10 11 12 13 14 15 16 17 18 19 20 21 22 23 24 25 26 27 28 29 30 31 32 33 34 51 53 121 122 123 124 130 138 140 141 142 146 147 151 152 156 157 161 162 165 166,
	1	 55 56 57 58 60 62 63 64 125 136 143 148 159,
	2	 55 56 57 58 59 60 61 62 63 64 69 120 125 126 127 136 143 148 149 154 159,
	0	 107 110 111 112 113,
	1	 107 110 111 112 113 114,
	1	 107 108 109 110 111 112 113 114 134 139 160 164 169,
	0	 107 108 109 110 111 112 113 114 134 139 145 160 164 169,
	1	 106 107 108 109 110 111 112 113 114 134 139 145 155 160 164 169,
	2	 11 12 22 23 24 25 26 27 28,
	1	 11 12 17 18 19 20 22 23 24 25 26 27 28 29 30,
	1	 8 10 11 12 14 15 16 17 18 19 20 22 23 24 25 26 27 28 29 30 122,
	1	 55 56 57 58 60 62 63 64 126 136 143 148 159,
	1	 108 109 110 111 112 113 114 134 145 164,
	1	 106 108 109 110 111 112 113 114 134 145 164,
	1	 106 108 109 110 111 112 113 114 134 139 145 160 164,
	2	 106 108 109 110 111 112 113 114 134 139 145 155 160 164,
	0	 6 7 9 21,
	0	 75 98 99 133,
	0	 75 98 99 133 163,
	1	 107 155 169,
	1	 105 106 107 108 109 110 111 112 113 134 139 145 155 160 164 169,
	0	 75 98 99 105 106 107 108 109 110 111 112 113 114 133 134 139 145 155 160 163 164 169,
	2	 67 149 154,
	1	 65 66 67 68 69 70 71 72 73 74 75 76 77 78 79 80 81 82 83 84 85 86 87 88 89 90 91 92 93 94 95 96 97 98 99 100 101 102 103 104 105 106 107 108 109 110 111 112 113 114 115 116 117 118 119 120 126 127 128 129 132 133 134 136 137 139 143 144 145 148 149 150 154 155 160 163 164 169 170,
	1	 61 65 66 67 68 69 70 71 72 73 74 75 76 77 78 79 80 81 82 83 84 85 86 87 88 89 90 91 92 93 94 95 96 97 98 99 100 101 102 103 104 105 106 107 108 109 110 111 112 113 114 115 116 117 118 119 120 125 126 127 128 129 132 133 134 136 137 139 143 144 145 148 149 150 154 155 160 163 164 169 170,
	1	 1 2 3 4 5 6 7 8 9 10 11 12 13 14 15 16 17 18 19 20 21 22 23 24 25 26 27 28 29 30 31 32 33 34 35 36 37 38 39 40 41 42 43 44 46 47 48 49 50 51 52 53 54 121 122 123 124 130 131 140 141 142 146 151 152 153 156 157 158 161 162 165 166 167 168,
	0	 65 66 67 68 69 70 71 72 73 74 75 76 77 78 79 80 81 82 83 84 85 86 87 88 89 90 91 92 93 94 95 96 97 98 99 100 101 102 103 104 105 106 107 108 109 110 111 112 113 114 115 116 117 118 119 120 128 129 132 133 134 137 139 144 145 150 155 160 163 164 169 170,
	1	 1 2 3 4 5 35 36 37 38 39 40 41 42 131 153 158 167 168,
	2	 82 83 85 87 88 89 90 91 92 93 94 95 96 97 119 132,
	1	 82 83 84 85 87 88 89 90 91 92 93 94 95 96 97 119 132,
	0	 1 2 3 4 5 35 36 38 39 40 41 42 131 167 168,
	0	 108 110 111 112 113 114 160,
	0	 105 106 108 110 111 112 113 114 145 155 160 164,
	1	 105 106 108 110 111 112 113 114 139 145 155 160 164,
	0	 83 86,
	0	 81 83 86 137 144 150,
	1	 81 83 84 86 128 137 144 150,
	0	 70 71 72 73 74 75 76 77 78 79 80 81 83 84 86 98 99 100 101 102 103 104 105 106 107 108 109 110 111 112 113 114 115 116 117 118 128 129 133 134 137 139 144 145 150 155 160 163 164 169 170,
	0	 105 106 107 108 109 110 112 134 139 145 155 160 164 169,
	1	 81 83 86 89 90 91 92 93 94 95 96 97 137 144 150,
	3	 1 2 3 4 5 6 7 8 9 10 11 12 13 14 15 16 17 18 19 20 21 22 23 24 25 26 27 28 29 30 31 32 33 34 35 36 37 38 39 40 41 42 43 44 45 46 47 48 49 50 51 52 53 54 58 60 62 63 64 121 122 123 124 130 131 135 138 140 141 142 146 147 151 152 153 156 157 158 159 161 162 165 166 167 168,
	0	 36 37 38 40 41 42 43 44 45 46 47 48 49 50 131 135 138 142 147 158 167 168,
	0	 10 11 12 14 22 23 24 25 26 27 28 29 30,
	0	 38 131 138 167 168,
	1	 105 107 139 160 164 169,
	0	 82 85 86 87 88 89 90 91 92 93 94 95 96 97 119 132 137 144,
	2	 2 5,
	1	 12 24 25 26 27 28,
	2	 140 146 151 156 161,
	2	 31 32 33 34 121 124 130 152 157 162,
	2	 6 7 8 9 10 11 12 13 14 15 16 17 18 19 20 21 22 23 24 25 26 27 28 29 30 31 32 33 34 45 47 49 50 51 52 53 54 121 122 123 124 130 135 138 140 141 142 146 147 151 152 156 157 161 162 165 166,
	1	 55 56 58 60 62 63 64 159,
	1	 98 99 100 102 133,
	4	 105 106 139 145 155 160 164 169,
	3	 107 111 112 113 114,
	2	 70 71 72 73 74 75 76 78 79 80 98 99 100 101 102 103 104 105 106 107 108 109 110 111 112 113 114 115 116 117 133 134 139 145 155 160 163 164 169 170,
	0	 6 10 11 12 17 18 19 20 22 23 24 25 26 27 28 29 30 122 123,
	1	 13 14 15 16,
	1	 8 13 14 15 16,
	1	 6 8 9 10 11 12 13 14 15 16 17 18 19 20 22 23 24 25 26 27 28 29 30 122 123,
	2	 6 8 9 10 11 12 13 14 15 16 17 18 19 20 21 22 23 24 25 26 27 28 29 30 122 123,
	2	 139 145 164,
	0	 105 107 139 145 164 169,
	0	 105 106 107 139 145 155 164 169,
	0	 81 82 83 84 85 86 87 88 89 92 93 94 95 96 119 128 132 137 144 150,
	0	 12 22 23 26,
	2	 108 114,
	0	 108 109 111 112 113 114 134,
	0	 81 83 86 88 89 90 91 92 93 94 95 96 97 137 144 150,
	1	 65 66 67 68 70 71 72 73 74 75 76 77 78 79 80 81 82 83 84 85 86 87 88 89 90 91 92 93 94 95 96 97 98 99 100 101 102 103 104 105 106 107 108 109 110 111 112 113 114 115 116 117 118 119 128 129 132 133 134 137 139 144 145 150 154 155 160 163 164 169 170,
	0	 65 66 67 68 70 71 72 73 74 75 76 77 78 79 80 81 82 83 84 85 86 87 88 89 90 91 92 93 94 95 96 97 98 99 100 101 102 103 104 105 106 107 108 109 110 111 112 113 114 115 116 117 118 119 120 127 128 129 132 133 134 137 139 144 145 150 154 155 160 163 164 169 170,
	0	 1 2 3 4 5 35 36 37 38 39 40 41 42 43 44 46 47 48 49 50 131 138 142 147 153 158 167 168,
	0	 47 138 142 147,
	1	 46 49 50,
	0	 35 40 41 42 153 158,
	2	 10 11 19 20,
	0	 31 32 33 34 121 124 141 166,
	2	 130 152 157 162,
	3	 136 143 148 159,
	0	 59 136 143 148 159,
	2	 55 56 57 58 59 60 62 63 64 136 143 148 159,
	0	 107 139 145 160 164,
	1	 107 139 145 160 164 169,
	2	 1 2 3 4 5 6 7 8 9 10 11 12 13 14 15 16 17 18 19 20 21 22 23 24 25 26 27 28 29 30 31 32 33 34 35 36 37 38 39 40 41 42 43 44 48 50 51 52 53 54 121 122 123 124 130 131 140 141 146 151 152 153 156 157 158 161 162 165 166 167 168,
	0	 1 2 3 4 5 6 7 8 9 10 11 12 13 14 15 16 17 18 19 20 21 22 23 24 25 26 27 28 29 30 31 32 33 34 35 37 38 39 40 41 42 43 44 48 51 52 53 54 121 122 123 124 130 131 140 141 146 151 152 153 156 157 158 161 162 165 166 167 168,
	1	 1 2 3 4 5 6 7 8 9 10 11 12 13 14 15 16 17 18 19 20 21 22 23 24 25 26 27 28 29 30 31 32 33 34 35 39 40 41 42 51 53 121 122 123 124 130 140 141 146 151 152 153 156 157 158 161 162 165 166,
	1	 1 2 3 4 5 39 158,
	1	 106 107 108 110 111 112 113 114 145 155 169,
	0	 10 11 12 15 16 17 18 19 20 22 23 24 25 26 27 28 29 30 122 123,
	1	 103 104 163,
	0	 106 155 169,
	1	 6 7 8 9 10 11 12 13 14 15 16 17 18 19 20 21 22 23 24 25 26 27 28 29 30 51 122 123 140 146 151 156 161 165,
	1	 44 48,
	0	 44 48 49 50,
	1	 6 7 8 9 10 11 12 13 14 15 16 17 18 19 20 21 22 23 24 25 26 27 28 29 30 31 32 33 34 44 45 47 48 49 50 51 52 53 54 121 122 123 124 130 135 138 140 141 142 146 147 151 152 156 157 161 162 165 166,
	0	 105 106 107 114 155 169,
	0	 105 106 107 111 112 113 114 155 169,
	0	 105 106 107 108 110 111 112 113 114 155 169,
	0	 105 106 107 108 109 110 111 112 113 114 134 155 169,
	0	 98 99 101 105 106 107 108 109 110 111 112 113 114 133 134 139 145 155 160 163 164 169,
	0	 70 71 72 73 74 75 76 79 80 98 99 100 101 102 103 104 105 106 107 108 109 110 111 112 113 114 115 116 117 118 133 134 139 145 155 160 163 164 169,
	1	 70 71 72 73 74 75 76 77 78 79 80 98 99 100 101 102 103 104 105 106 107 108 109 110 111 112 113 114 115 116 117 118 133 134 139 145 155 160 163 164 169,
	0	 65 66 67 68 69 70 71 72 73 74 75 76 77 78 79 80 81 82 83 84 85 86 87 88 89 90 91 92 93 94 95 96 97 98 99 100 101 102 103 104 105 106 107 108 109 110 111 112 113 114 115 116 117 118 119 120 125 126 127 128 129 132 133 134 136 137 139 143 144 145 148 149 150 154 155 159 160 163 164 169 170,
	0	 59 61 65 66 67 68 69 70 71 72 73 74 75 76 77 78 79 80 81 82 83 84 85 86 87 88 89 90 91 92 93 94 95 96 97 98 99 100 101 102 103 104 105 106 107 108 109 110 111 112 113 114 115 116 117 118 119 120 125 126 127 128 129 132 133 134 136 137 139 143 144 145 148 149 150 154 155 159 160 163 164 169 170,
	0	 1 2 3 4 5 6 7 8 9 10 11 12 13 14 15 16 17 18 19 20 21 22 23 24 25 26 27 28 29 30 31 32 33 34 35 36 37 38 39 40 41 42 43 44 45 46 47 48 49 50 51 52 53 54 55 56 57 121 122 123 124 130 131 135 138 140 141 142 146 147 151 152 153 156 157 158 161 162 165 166 167 168,
	0	 1 2 3 4 5 36 38 39 41 131 167 168,
	0	 1 2 3 4 5 38 39 41 131 167 168,
	0	 1 2 3 4 5 38 39 41 131 167,
	0	 1 2 3 4 5 38 39 41 131,
	1	 15 16 17 18 29 30,
	2	 105 169,
	1	 74 105 106 107 108 109 110 111 112 113 114 134 139 145 155 160 163 164 169,
	1	 74 75 105 106 107 108 109 110 111 112 113 114 134 139 145 155 160 163 164 169,
	2	 65 66 67 68 69 120 149 154,
	1	 105 106 107 108 110 111 112 113 114 134 139 145 155 160 164 169,
	1	 80 170,
	2	 157 162,
	0	 99 100 101 102 103 104 117,
	1	 82 85 87 89 90 91 92 93 94 95 96 97 119 132,
	1	 65 66 67 68 69 70 71 72 73 74 75 76 77 78 79 80 98 99 100 101 102 103 104 105 106 107 108 109 110 111 112 113 114 115 116 117 118 120 127 129 133 134 139 145 149 154 155 160 163 164 169 170,
	1	 6 7 8 140 146 151 156 161 165,
	0	 6 7 8 9 140 146 151 156 161 165,
	0	 6 7 8 9 21 140 146 151 156 161 165,
	0	 6 7 8 9 12 21 140 146 151 156 161 165,
	0	 13 27 28,
	2	 15 17 18,
	0	 14 15 16 17 18 24,
	0	 13 14 15 16 17 18 24 27 28,
	0	 10 11 13 14 15 16 17 18 24 27 28 122 123,
	0	 10 11 13 14 15 16 17 18 19 20 24 27 28 122 123,
	0	 6 7 8 9 10 11 12 13 14 15 16 17 18 19 20 21 24 27 28 122 123 140 146 151 156 161 165,
	2	 25 29 30,
	2	 22 23 25 29 30,
	0	 22 23 25 26 29 30,
	0	 6 7 8 9 10 11 12 13 14 15 16 17 18 19 20 21 22 23 24 25 26 27 28 29 30 35 41 42 122 123 140 146 151 156 161 165,
	2	 106 107 108 109 110 111 112 113 114 134 155 169,
	0	 106 107 108 109 110 111 112 113 114 134 145 155 169,
	2	 70 71 72 73 74 75 76 77 78 79 80 98 99 100 101 102 103 104 115 116 117 129 133 163 170,
	0	 36 55 56 57 58 59 60 61 62 63 64 65 66 67 68 69 70 71 72 73 74 75 76 77 78 79 80 81 82 83 84 85 86 87 88 89 90 91 92 93 94 95 96 97 98 99 100 101 102 103 104 115 116 117 118 119 120 125 126 127 128 129 132 133 136 137 143 144 148 149 150 154 159 163 170,
	0	 40 52 54,
	0	 40 52 54 142,
	0	 40 45 52 54 135 142,
	0	 40 45 47 52 54 135 142,
	0	 40 45 46 47 52 54 135 142,
	0	 40 45 46 47 52 54 135 142 153 158,
	0	 40 45 46 47 49 50 52 54 135 142 153 158,
	0	 40 44 45 46 47 49 50 52 54 135 142 153 158,
	0	 38 40 44 45 46 47 49 50 52 54 131 135 138 142 147 153 158 167 168,
	0	 38 40 44 45 46 47 48 49 50 52 54 131 135 138 142 147 153 158 167 168,
	0	 38 40 43 44 45 46 47 48 49 50 52 54 131 135 138 142 147 153 158 167 168,
	0	 37 38 40 43 44 45 46 47 48 49 50 52 54 131 135 138 142 147 153 158 167 168,
	0	 1 2 3 4 5 6 7 8 9 10 11 12 13 14 15 16 17 18 19 20 21 22 23 24 25 26 27 28 29 30 31 32 33 34 35 39 41 42 51 53 105 106 107 108 109 110 111 112 113 114 121 122 123 124 130 134 139 140 141 145 146 151 152 155 156 157 160 161 162 164 165 166 169,
	0	 1 2 3 4 5 6 7 8 9 10 11 12 13 14 15 16 17 18 19 20 21 22 23 24 25 26 27 28 29 30 35 39 41 42 51 53 122 123 140 146 151 156 161 165,
	0	 1 2 3 4 5 6 7 8 9 10 11 12 13 14 15 16 17 18 19 20 21 22 23 24 25 26 27 28 29 30 35 39 41 42 122 123 140 146 151 156 161 165,
	1	 65 66 70 71 72 73 74 75 76 77 78 79 80 98 99 100 101 102 103 104 105 106 107 108 109 110 111 112 113 114 115 116 117 118 129 133 134 139 145 155 160 163 164 169 170,
	2	 1 2 3 4 5 35 36 39 40 41 42 153 158 167 168,
	2	 36 167 168,
	0	 12 19 20 22 23 24 25 26 27 28 29 30 123,
	1	 10 11 12 19 20 22 23 24 25 26 27 28 29 30 123,
	1	 101 102 103 104,
	0	 108 109 134,
	0	 108 109 111 112 113 134,
	0	 70 71 72 73 74 75 76 78 80 98 99 100 101 102 103 104 105 106 107 108 109 110 111 112 113 114 115 116 117 133 134 139 145 155 160 163 164 169,
	0	 70 71 72 73 74 75 76 77 78 80 98 99 100 101 102 103 104 105 106 107 108 109 110 111 112 113 114 115 116 117 118 133 134 139 145 155 160 163 164 169,
	2	 40 41 42 52 54 153 158,
	0	 38 167 168,
	0	 36 38 167 168,
	0	 37 131,
	0	 37 43 131,
	0	 36 37 38 43 44 131 167 168,
	1	 36 37 38 40 41 42 43 44 48 49 50 131 153 158 167 168,
	0	 105 145 160 164,
	0	 1 2 3 4 5 31 32 33 34 35 36 37 38 39 40 41 42 43 44 45 47 48 49 50 52 54 121 124 130 131 135 138 141 142 147 152 153 157 158 162 166 167 168,
	1	 52 54 138 147,
	0	 45 52 54 135 138 147,
	0	 31 32 33 34 45 52 54 121 124 130 135 138 141 147 152 157 162 166,
	0	 31 32 33 34 45 52 54 121 124 130 135 138 141 142 147 152 157 162 166,
	0	 31 32 33 34 45 47 52 54 121 124 130 135 138 141 142 147 152 157 162 166,
	1	 36 38 131 153 158 167 168,
	0	 35 38 40 42 131 167 168,
	0	 1 2 3 4 5 36 39 41 153 158,
	1	 1 2 3 4 5 39 41 153 158,
	0	 107 114 169,
	1	 70 71 72 73 74 75 76 77 78 79 80 82 84 85 86 87 88 89 90 91 92 93 94 95 96 97 98 99 100 101 102 103 104 105 106 107 108 109 110 111 112 113 114 115 116 117 118 119 128 129 132 133 134 139 145 155 160 163 164 169 170,
	0	 1 3 4 5 39,
	0	 45 47,
	0	 6 7 8 9 10 11 12 13 14 15 16 17 18 19 20 21 22 23 24 25 26 27 28 29 30 31 32 33 34 45 47 51 52 53 54 121 122 123 124 130 138 140 141 142 146 147 151 152 156 157 161 162 165 166,
	0	 46 135,
	0	 6 7 8 9 10 11 12 13 14 15 16 17 18 19 20 21 22 23 24 25 26 27 28 29 30 31 32 33 34 45 46 47 51 52 53 54 121 122 123 124 130 135 138 140 141 142 146 147 151 152 156 157 161 162 165 166,
	0	 109 111 112 113 114 134,
	0	 109 110 111 112 113 114 134,
	0	 65 66 70 71 72 73 74 75 76 77 78 79 80 98 99 100 101 102 103 104 105 106 107 108 109 110 111 112 113 114 115 116 117 118 129 133 134 139 145 149 154 155 160 163 164 169 170,
	0	 65 66 67 68 70 71 72 73 74 75 76 77 78 79 80 98 99 100 101 102 103 104 105 106 107 108 109 110 111 112 113 114 115 116 117 118 129 133 134 139 145 149 154 155 160 163 164 169 170,
	0	 65 66 67 68 70 71 72 73 74 75 76 77 78 79 80 98 99 100 101 102 103 104 105 106 107 108 109 110 111 112 113 114 115 116 117 118 120 129 133 134 139 145 149 154 155 160 163 164 169 170,
	0	 65 66 67 68 70 71 72 73 74 75 76 77 78 79 80 98 99 100 101 102 103 104 105 106 107 108 109 110 111 112 113 114 115 116 117 118 120 127 129 133 134 139 145 149 154 155 160 163 164 169 170,
	0	 82 83 84 85 86 87 88 89 90 91 92 93 94 95 96 97 119 128 132 137 144,
	0	 82 83 84 85 86 87 88 89 90 91 92 93 94 95 96 97 119 128 132 137 144 150,
	0	 70 71 72 73 74 75 76 77 98 99 100 101 102 103 104 105 106 107 108 109 110 111 112 113 114 115 116 117 133 134 139 145 155 160 163 164 169,
	0	 55 56 57 58 59 60 61 62 63 64 65 66 70 71 72 73 74 75 76 77 78 79 80 81 82 83 84 85 86 87 88 89 90 91 92 93 94 95 96 97 98 99 100 101 102 103 104 105 106 107 108 109 110 111 112 113 114 115 116 117 118 119 125 126 128 129 132 133 134 136 137 139 143 144 145 148 150 155 159 160 163 164 169 170,
	1	 68 149 154,
	1	 1 2 3 4 5 35 39 40 41 42 52 54 153 158,
	1	 11 123,
	0	 11 12 19 20 22 23 24 25 26 27 28 123,
	2	 65 66 67 68 69 149 154,
	0	 105 106 107 109 139 145 155 160 164 169,
	0	 67 68 120 149 154,
	0	 1 2 3 4 5 35 36 38 39 41 131 167 168,
	0	 14 25,
	0	 14 22 23 25,
	0	 14 22 23 25 27 28 29 30,
	0	 12 14 22 23 25 26 27 28 29 30,
	1	 22 23 27 28,
	1	 1 2 3 4 5 35 36 37 38 39 40 41 42 43 44 47 48 49 50 131 153 158 167 168,
	0	 14 15 16 122,
	0	 14 15 16 122 123,
	0	 6 7 8 9 10 11 12 13 14 15 16 17 18 19 20 21 22 23 24 25 26 27 28 29 30 31 32 33 34 47 51 52 53 54 121 122 123 124 130 135 138 140 141 142 146 147 151 152 156 157 161 162 165 166,
	1	 108 109 110 111 112 113 114 134 139 145 160 164,
	0	 82 85 86 87 88 89 90 91 92 93 94 95 96 97 119 132 137,
	0	 70 71 72 73 74 75 76 77 78 79 80 82 83 84 85 86 87 88 89 90 91 92 93 94 95 96 97 98 99 100 101 102 103 104 105 106 107 108 109 110 111 112 113 114 115 116 117 118 119 128 129 132 133 134 137 139 145 155 160 163 164 169 170,
	0	 6 10 11 12 14 15 16 17 18 19 20 22 23 24 25 26 27 28 29 30 122 123,
	0	 105 139 145 160,
	0	 106 155 164,
	0	 70 71 72 73 74 75 76 79 98 99 100 101 102 103 104 105 106 107 108 109 110 111 112 113 114 115 116 117 133 134 139 145 155 160 163 164 169 170,
	1	 82 85 132,
	0	 82 85 87 88 132,
	0	 82 85 86 87 88 89 90 91 92 93 94 95 96 97 132,
	0	 125 126 136 143 148,
	0	 120 127 149,
	0	 70 71 72 73 74 75 76 77 78 79 80 83 98 99 100 101 102 103 104 105 106 107 108 109 110 111 112 113 114 115 116 117 118 129 133 134 139 145 155 160 163 164 169 170,
	1	 6 7 8 9 10 11 12 13 14 15 16 17 18 19 20 21 22 23 24 25 26 27 28 29 30 31 32 33 34 44 45 47 49 50 51 52 53 54 121 122 123 124 130 135 138 140 141 142 146 147 151 152 156 157 161 162 165 166,
	1	 6 7 8 9 10 11 12 13 14 15 16 17 18 19 20 21 22 23 24 25 26 27 28 29 30 31 32 33 34 37 43 44 45 47 48 49 50 51 52 53 54 121 122 123 124 130 135 138 140 141 142 146 147 151 152 156 157 161 162 165 166,
	1	 108 110 111 112 113 114 145 164,
	1	 105 108 110 111 112 113 114 139 145 160 164,
	1	 105 108 110 111 112 113 114 139 145 155 160 164,
	1	 105 106 114 139 145 155 160 164,
	0	 105 107 139 160,
	0	 1 2 3 4 5 31 32 33 34 35 36 37 38 39 40 41 42 43 44 48 49 50 52 54 121 124 130 131 138 141 147 152 153 157 158 162 166 167 168,
	0	 1 2 3 4 5 31 32 33 34 35 36 37 38 39 40 41 42 43 44 48 52 54 121 124 130 131 138 141 147 152 153 157 158 162 166 167 168,
	0	 1 2 3 4 5 31 32 33 34 35 36 37 38 39 40 41 42 43 48 52 54 121 124 130 131 138 141 147 152 153 157 158 162 166 167 168,
	0	 31 32 33 34 52 54 121 124 130 138 141 147 152 157 162 166,
	2	 77 170,
	0	 106 107 155,
	1	 23 25 27 28,
	1	 10 11 12 13 19 20 22 23 24 25 26 27 28 122 123,
	1	 8 10 11 12 13 19 20 22 23 24 25 26 27 28 122 123,
	1	 33 34 124 130 141 152 157 162 166,
	1	 128 137 144,
	1	 128 137 144 150,
	1	 58 59 60 61 65 66 67 68 69 70 71 72 73 74 75 76 77 78 79 80 81 82 83 84 85 86 87 88 89 90 91 92 93 94 95 96 97 98 99 100 101 102 103 104 105 106 107 108 109 110 111 112 113 114 115 116 117 118 119 120 125 126 127 128 129 132 133 134 136 137 139 143 144 145 148 149 150 154 155 160 163 164 169 170,
	1	 35 40 42 158,
	0	 107 112,
	1	 105 106 107 111 112 113 139 145 155 160 164,
	1	 10 11 12 14 15 16 19 20 22 23 24 25 26 27 28,
	1	 1 2 3 4 5 6 7 8 9 10 11 12 13 14 15 16 17 18 19 20 21 22 23 24 25 26 27 28 29 30 31 32 33 34 35 36 37 38 39 40 41 42 43 44 45 46 47 48 49 50 51 52 53 54 121 122 123 124 130 131 135 140 141 142 146 151 152 153 156 157 158 161 162 165 166 167 168,
	1	 1 2 3 4 5 6 7 8 9 10 11 12 13 14 15 16 17 18 19 20 21 22 23 24 25 26 27 28 29 30 31 32 33 34 35 36 37 38 39 40 41 42 43 44 45 46 47 48 49 50 51 52 53 54 121 122 123 124 130 131 135 140 141 146 151 152 153 156 157 158 161 162 165 166 167 168,
	1	 12 22 23 25,
	1	 31 124,
	1	 6 7 8 9 10 11 12 13 14 15 16 17 18 19 20 21 22 23 24 25 26 27 28 29 30 31 32 33 34 51 53 121 122 123 124 130 140 141 146 147 151 152 156 157 161 162 165 166,
	2	 6 7 8 9 10 11 12 13 14 15 16 17 18 19 20 21 22 23 24 25 26 27 28 29 30 31 32 33 34 51 53 121 122 123 124 130 138 140 141 146 147 151 152 156 157 161 162 165 166,
	0	 8 14 15 16,
	0	 8 14 15 16 17 18,
	0	 8 14 15 16 17 18 19 20,
	0	 8 10 11 14 15 16 17 18 19 20 122 123,
	0	 8 10 11 14 15 16 17 18 19 20 24 122 123,
	1	 8 10 11 12 14 15 16 17 18 19 20 21 22 23 24 25 26 27 28 29 30 122 123,
	0	 8 9 10 11 12 14 15 16 17 18 19 20 21 22 23 24 25 26 27 28 29 30 122 123,
	1	 31 121,
	1	 32 124,
	0	 32 33 34 124 130 141 152 157 162 166,
	1	 43 48,
	0	 43 48 52 54 138 147,
	1	 43 44 48 52 54 138 147,
	1	 43 44 48 49 50 52 54 138 147,
	1	 45 135 153,
	2	 47 142,
	1	 45 47 135 142 153,
	1	 43 44 45 47 48 49 50 52 54 135 138 142 147 153,
	1	 43 44 45 46 47 48 49 50 52 54 135 138 142 147 153,
	1	 38 43 44 45 46 47 48 49 50 52 54 131 135 138 142 147 153 167 168,
	1	 37 38 43 44 45 46 47 48 49 50 52 54 131 135 138 142 147 153 167 168,
	1	 36 37 38 43 44 45 46 47 48 49 50 52 54 131 135 138 142 147 153 167 168,
	1	 39 40 41 42 158,
	0	 105 106 108 114 139 145 155 160 164,
	1	 69 105 106 107 108 109 110 111 112 113 114 134 139 145 155 160 164 169,
	0	 65 66 67 68 69 105 106 107 108 109 110 111 112 113 114 120 127 134 139 145 149 154 155 160 164 169,
	1	 72 74 75 76 116,
	1	 70 72 74 75 76 116,
	1	 70 71 72 73 74 75 76 79 80 98 99 100 101 102 103 104 115 116 117 133,
	1	 70 71 72 73 74 75 76 79 80 98 99 100 101 102 103 104 115 116 117 133 170,
	1	 70 71 72 73 74 75 76 77 78 79 80 98 99 100 101 102 103 104 115 116 117 133 170,
	1	 70 71 72 73 74 75 76 77 78 79 80 98 99 100 101 102 103 104 115 116 117 118 133 170,
	1	 70 71 72 73 74 75 76 77 78 79 80 98 99 100 101 102 103 104 115 116 117 118 129 133 170,
	1	 81 163,
	1	 81 150 163,
	0	 81 137 150 163,
	1	 81 137 144 150 163,
	1	 89 92 96,
	0	 81 82 83 85 87 88 89 90 91 92 93 94 95 96 97 119 132 137 144 150 163,
	0	 81 82 83 84 85 87 88 89 90 91 92 93 94 95 96 97 119 132 137 144 150 163,
	0	 81 82 83 84 85 87 88 89 90 91 92 93 94 95 96 97 119 128 132 137 144 150 163,
	0	 70 71 72 73 74 75 76 77 78 79 80 81 82 83 84 85 87 88 89 90 91 92 93 94 95 96 97 98 99 100 101 102 103 104 115 116 117 118 119 128 129 132 133 137 144 150 163 170,
	1	 1 2 3 4 5 6 7 8 9 10 11 12 13 14 15 16 17 18 19 20 21 22 23 24 25 26 27 28 29 30 31 32 33 34 35 51 53 121 122 123 124 130 140 141 146 151 152 156 157 161 162 165 166,
	2	 1 2 3 4 5 51 53,
	2	 1 2 3 4 5 51,
	0	 146 151,
	0	 26 29 30,
	0	 22 23 26 29 30,
	0	 12 22 23 26 27 28 29 30,
	0	 12 19 20 22 23 25 26 27 28 29 30,
	0	 31 32 121 124 141 166,
	1	 55 56 57 58 59 60 61 62 63 64 120 125 126 136 143 148 159,
	0	 55 56 57 58 59 60 61 62 63 64 68 69 120 125 126 127 136 143 148 149 154 159,
	0	 106 145 164,
	0	 79 80 118 170,
	2	 8 12 13 14 15 16 17 18 19 20,
	0	 6 8 9 10 11 12 13 14 15 16 17 18 19 20 21 22 23 24 25 26 27 28 29 30 122 123 140 146 151 156 161 165,
	3	 31 32 33 34 121 124 130 141 166,
	1	 70 71 72 73 74 75 76 80 98 99 100 101 102 103 104 115 116 117 133 163,
	1	 81 82 84 85 87 88 89 90 91 92 96 97 119 128 132 137 144 150,
	0	 65 66 67 68 70 71 72 73 74 75 76 77 78 79 80 81 82 83 84 85 86 87 88 89 90 91 92 93 94 95 96 97 98 99 100 101 102 103 104 115 116 117 118 119 128 129 132 133 137 144 150 163 170,
	2	 65 66 67 68 70 71 72 73 74 75 76 77 78 79 80 81 82 83 84 85 86 87 88 89 90 91 92 93 94 95 96 97 98 99 100 101 102 103 104 115 116 117 118 119 127 128 129 132 133 137 144 149 150 154 163 170,
	2	 65 66 67 68 70 71 72 73 74 75 76 77 78 79 80 81 82 83 84 85 86 87 88 89 90 91 92 93 94 95 96 97 98 99 100 101 102 103 104 115 116 117 118 119 120 127 128 129 132 133 137 144 149 150 154 163 170,
	1	 55 56 57 58 59 60 61 65 66 67 68 69 70 71 72 73 74 75 76 77 78 79 80 81 82 83 84 85 86 87 88 89 90 91 92 93 94 95 96 97 98 99 100 101 102 103 104 115 116 117 118 119 120 125 126 127 128 129 132 133 136 137 143 144 148 149 150 154 163 170,
	2	 36 37 43 44 45 46 47 48 49 50 51 52 53 54 135 153 158,
	2	 36 37 43 44 45 46 47 48 49 50 51 52 53 54 135 138 142 147 153 158,
	1	 1 2 3,
	0	 1 2,
	0	 2 5 39,
	0	 71 72 74 75 76 115 116,
	0	 70 71 72 73 74 75 76 80 98 99 100 101 102 103 104 105 106 107 108 109 110 111 112 113 114 115 116 117 133 134 139 145 155 160 163 164 169 170,
	1	 6 8,
	1	 7 140 146 151 156 161 165,
	0	 6 7 8 13 140 146 151 156 161 165,
	0	 6 7 8 13 122 140 146 151 156 161 165,
	1	 6 7 8 13 122 123 140 146 151 156 161 165,
	0	 6 7 8 13 14 15 16 122 123 140 146 151 156 161 165,
	1	 9 12 21,
	1	 9 12 21 22 23 25 26 27 28 29 30,
	1	 9 12 21 22 23 24 25 26 27 28 29 30,
	0	 9 10 11 12 21 22 23 24 25 26 27 28 29 30,
	0	 6 7 8 9 10 11 12 13 14 15 16 21 22 23 24 25 26 27 28 29 30 122 123 140 146 151 156 161 165,
	1	 6 7 8 9 10 11 12 13 14 15 16 17 18 21 22 23 24 25 26 27 28 29 30 122 123 140 146 151 156 161 165,
	1	 35 39 41,
	1	 37 43 138 147 167 168,
	1	 37 43 48 138 147 167 168,
	1	 37 43 44 48 138 147 167 168,
	1	 37 43 44 48 49 50 138 147 167 168,
	1	 52 54 142,
	1	 45 52 54 135 142,
	1	 45 47 52 54 135 142,
	1	 45 46 47 52 54 135 142,
	1	 37 43 44 45 46 47 48 49 50 52 54 135 138 142 147 167 168,
	1	 37 43 44 45 46 47 48 49 50 52 54 135 138 142 147 153 158 167 168,
	1	 37 38 43 44 45 46 47 48 49 50 52 54 131 135 138 142 147 153 158 167 168,
	1	 35 36 37 38 39 40 41 42 43 44 45 46 47 48 49 50 52 54 131 135 138 142 147 153 158 167 168,
	2	 70 71 72 73 74 76 115 116,
	1	 81 86,
	1	 82 83 84 85 87 88 89 90 91 92 93 94 95 96 97 119 132 137 144 150,
	1	 82 83 84 85 87 88 89 90 91 92 93 94 95 96 97 119 128 132 137 144 150,
	1	 65 66 70 71 72 73 74 75 76 77 78 79 80 81 82 83 84 85 86 87 88 89 90 91 92 93 94 95 96 97 98 99 100 101 102 103 104 115 116 117 118 119 128 129 132 133 137 144 150 154 163 170,
	1	 65 66 67 68 70 71 72 73 74 75 76 77 78 79 80 81 82 83 84 85 86 87 88 89 90 91 92 93 94 95 96 97 98 99 100 101 102 103 104 115 116 117 118 119 128 129 132 133 137 144 150 154 163 170,
	1	 65 66 67 68 69 70 71 72 73 74 75 76 77 78 79 80 81 82 83 84 85 86 87 88 89 90 91 92 93 94 95 96 97 98 99 100 101 102 103 104 115 116 117 118 119 120 127 128 129 132 133 137 144 150 154 163 170,
	1	 65 66 67 68 69 70 71 72 73 74 75 76 77 78 79 80 81 82 83 84 85 86 87 88 89 90 91 92 93 94 95 96 97 98 99 100 101 102 103 104 115 116 117 118 119 120 125 127 128 129 132 133 137 144 149 150 154 163 170,
	1	 65 66 67 68 69 70 71 72 73 74 75 76 77 78 79 80 81 82 83 84 85 86 87 88 89 90 91 92 93 94 95 96 97 98 99 100 101 102 103 104 115 116 117 118 119 120 125 126 127 128 129 132 133 137 144 149 150 154 163 170,
	1	 59 61 65 66 67 68 69 70 71 72 73 74 75 76 77 78 79 80 81 82 83 84 85 86 87 88 89 90 91 92 93 94 95 96 97 98 99 100 101 102 103 104 115 116 117 118 119 120 125 126 127 128 129 132 133 137 144 149 150 154 163 170,
	1	 55 56 57 58 59 60 61 62 63 64 65 66 67 68 69 70 71 72 73 74 75 76 77 78 79 80 81 82 83 84 85 86 87 88 89 90 91 92 93 94 95 96 97 98 99 100 101 102 103 104 115 116 117 118 119 120 125 126 127 128 129 132 133 137 144 149 150 154 163 170,
	1	 1 2 3 4 5 6 7 8 9 10 11 12 13 14 15 16 17 18 19 20 21 22 23 24 25 26 27 28 29 30 31 32 33 34 51 53 105 106 107 108 109 110 111 112 113 114 121 122 123 124 130 134 139 140 141 145 146 151 152 155 156 157 160 161 162 164 165 166 169,
	1	 1 2 3 4 5 6 7 8 9 10 11 12 13 14 15 16 17 18 19 20 21 22 23 24 25 26 27 28 29 30 51 53 122 123 140 146 151 156 161 165,
	1	 17 19 20,
	0	 1 2 3 4 5 6 7 8 9 10 11 12 13 14 15 16 17 18 19 20 21 22 23 24 25 26 27 28 29 30 31 32 33 34 35 36 37 38 39 43 44 48 49 50 51 52 53 54 121 122 123 124 130 131 140 141 146 151 152 156 157 161 162 165 166 167 168,
	0	 1 2 3 4 5 6 7 8 9 10 11 12 13 14 15 16 17 18 19 20 21 22 23 24 25 26 27 28 29 30 31 32 33 34 35 36 37 38 39 43 48 51 52 53 54 121 122 123 124 130 131 140 141 146 151 152 156 157 161 162 165 166 167 168,
	1	 31 32 33 34 51 53 121 124 130 141 152 157 162 166,
	1	 75 98 99 100 101 102 103 104 105 106 107 108 109 110 111 112 113 114 117 133 134 139 145 155 160 164 169,
	0	 10 11 122,
	1	 10 11 17 18 29 30 122,
	0	 10 11 17 18 22 23 25 26 27 28 29 30 122,
	0	 10 11 12 14 15 16 17 18 22 23 24 25 26 27 28 29 30 122,
	0	 8 10 11 12 13 14 15 16 17 18 19 20 22 23 24 25 26 27 28 29 30 122,
	0	 145 160 164,
	1	 106 107 145 155 160 164 169,
	0	 31 32 33 34 36 37 38 39 40 41 42 43 44 45 46 47 48 49 50 52 54 105 106 107 108 109 110 111 112 113 114 121 124 130 131 134 135 138 139 141 142 145 147 152 153 155 157 158 160 162 164 166 167 168 169,
	1	 65 66 68,
	0	 70 71 72 74 75 76 115 163,
	0	 70 71 72 73 74 75 76 77 78 98 99 100 101 102 103 104 115 116 117 133 163,
	1	 70 71 72 73 74 75 76 77 78 79 98 99 100 101 102 103 104 115 116 117 133 163,
	0	 80 129,
	1	 70 71 72 73 74 75 76 77 78 79 80 98 99 100 101 102 103 104 115 116 117 129 133 163,
	0	 81 82 83 84 85 86 87 88 89 90 91 92 93 94 95 96 97 119 128 132,
	1	 81 82 83 84 85 86 87 88 89 90 91 92 93 94 95 96 97 119 128 132 150,
	0	 1 2 3 4 5 35 51 53,
	0	 1 2 3 4,
	1	 10 11 19 20 122,
	1	 10 11 19 20 122 123,
	1	 81 82 84 85 87 88 119 132 137 144 150,
	1	 81 82 83 84 85 87 88 119 132 137 144 150,
	1	 98 99 100 101 102 133,
	0	 82 85 119,
	1	 87 88 89 90 91 92 93 94 95 96 97,
	1	 86 87 88 89 90 91 92 93 94 95 96 97,
	1	 72 74 76 98 99 100 101 102 103 104 105 106 107 108 109 110 111 112 113 114 117 133 134 139 145 155 160 163 164 169,
	0	 72 74 76 98 99 100 101 102 103 104 105 106 107 108 109 110 111 112 113 114 115 116 117 133 134 139 145 155 160 163 164 169,
	0	 70 71 72 74 76 98 99 100 101 102 103 104 105 106 107 108 109 110 111 112 113 114 115 116 117 133 134 139 145 155 160 163 164 169,
	0	 17 18 29 30 122 123,
	0	 145 155 164,
	0	 1 2 3 4 5 6 7 8 9 10 11 12 13 14 15 16 17 18 19 20 21 22 23 24 25 26 27 28 29 30 31 32 33 34 35 36 37 38 39 40 41 42 43 44 45 46 47 48 49 50 51 52 53 54 121 122 123 124 126 130 131 135 138 140 141 142 146 147 151 152 153 156 157 158 161 162 165 166 167 168,
	0	 1 2 3 4 5 31 32 33 34 35 39 40 41 42 52 54 121 124 130 141 152 153 157 158 162 166,
	1	 77 78 118,
	0	 1 2 3 4 5 6 7 8 9 10 11 12 13 14 15 16 17 18 19 20 21 22 23 24 25 26 27 28 29 30 31 32 33 34 35 36 37 38 39 40 41 42 43 44 46 47 48 49 50 51 52 53 54 121 122 123 124 130 131 140 141 146 151 152 153 156 157 158 161 162 165 166 167 168,
	0	 1 2 3 4 5 6 7 8 9 10 11 12 13 14 15 16 17 18 19 20 21 22 23 24 25 26 27 28 29 30 31 32 33 34 35 36 37 38 39 40 41 42 43 44 46 48 49 50 51 52 53 54 121 122 123 124 130 131 140 141 146 151 152 153 156 157 158 161 162 165 166 167 168,
	0	 23 25 29 30,
	0	 10 11 12 14 15 16 19 20 22 23 24 25 26 27 28 29 30 122 123,
	0	 151 156,
	0	 55 56 57 58 59 60 61 62 63 64 68 69 120 125 126 136 143 148 159,
	0	 67 127,
	0	 67 127 149 154,
	1	 105 139 145 164,
	1	 82 85 86 119 132,
	1	 93 96,
	0	 1 2 3 4 5 6 7 8 9 10 11 12 13 14 15 16 17 18 19 20 21 22 23 24 25 26 27 28 29 30 39 122 123 140 146 151 156 161 165,
	1	 83 86 88 89 90 91 92 93 94 95 96 97,
	0	 67 68 69 127 149 154,
	2	 25 26 27 28,
	0	 10 11 22 23 25 26 27 28,
	0	 37 43 44 48 153 158,
	1	 36 37 38 43 44 48 131 138 147 153 158 167 168,
	0	 72 73 74 76 98 99 100 101 102 103 104 117 133,
	0	 82 85 86 87 89 90 91 92 93 94 95 96 97 119 132,
	2	 7 8 9 10 11 12 13 14 15 16 17 18 19 20 21 22 23 24 25 26 27 28 29 30 122 123 140 146 151 156 161 165,
	0	 33 34 121 124 130 141 166,
	1	 81 83 84 93 94 95 128 137 144 150,
	1	 36 37 43 44 45 46 47 48 49 50 51 52 53 54 135 138 142 153 158,
	1	 1 2 3 4 5 6 7 8 9 10 11 12 13 14 15 16 17 18 19 20 21 22 23 24 25 26 27 28 29 30 39 41 122 123 140 146 151 156 161 165,
	0	 12 14 15 16 19 20 22 23 24 25 26 27 28 29 30,
	0	 10 11 12 14 15 16 19 20 22 23 24 25 26 27 28 29 30,
	1	 31 33 34 121 124 130 141 152 157 162 166,
	0	 105 107 155 169,
	0	 22 27 28 29 30,
	0	 40 42 158,
	0	 41 153,
	0	 31 32 33 34 36 37 38 40 41 42 43 44 45 46 47 48 49 50 52 54 121 124 130 131 135 138 141 142 147 152 153 157 158 162 166 167 168,
	1	 59 61 125,
	1	 145 164 169,
	1	 106 145 155 164 169,
	0	 89 90 91 97,
	2	 10 11 12 15 17 18 19 20 22 23 24 25 26 27 28 29 30 123,
	1	 6 7 8 9 10 11 12 13 14 15 16 17 18 19 20 21 22 23 24 25 26 27 28 29 30 35 40 41 42 51 53 122 123 140 146 151 156 158 161 165,
	0	 81 82 83 84 85 86 87 88 90 91 97 119 128 132 137 144 150,
	0	 12 25 27 28,
	0	 59 61 65 66 67 68 69 70 71 72 73 74 75 76 77 78 79 80 81 82 83 84 85 86 87 88 89 90 91 92 93 94 95 96 97 98 99 100 101 102 103 104 105 106 107 108 109 110 111 112 113 114 115 116 117 118 119 120 125 127 128 129 132 133 134 137 139 144 145 149 150 154 155 160 163 164 169 170,
	0	 1 2 3 4 5 6 7 8 9 10 11 12 13 14 15 16 17 18 19 20 21 22 23 24 25 26 27 28 29 30 35 39 51 122 123 140 146 151 156 161 165,
	0	 106 108 110 139 145 155 160 164,
	0	 1 2 3 4 5 6 7 8 9 10 11 12 13 14 15 16 17 18 19 20 21 22 23 24 25 26 27 28 29 30 31 32 33 34 35 36 37 38 39 40 41 42 43 44 47 48 49 50 51 52 53 54 121 122 123 124 130 131 140 141 146 151 152 153 156 157 158 161 162 165 166 167 168,
	0	 81 83 86 87 88 89 90 91 92 93 94 95 96 97 137 144 150,
	0	 81 83 84 86 87 88 89 90 91 92 93 94 95 96 97 137 144 150,
	0	 81 83 84 86 87 88 89 90 91 92 93 94 95 96 97 128 137 144 150,
	0	 72 74 75 76 115 116 163,
	0	 106 145 155 169,
	0	 8 9 13,
	0	 55 56 57 58 60 61 62 63 64 125 159,
	0	 55 56 57 58 60 61 62 63 64 125 136 143 148 159,
	0	 120 136 143 148,
	0	 36 37 38 131,
	0	 36 37 38 43 131,
	0	 1 2 3 4 5 35 39 40 41 42 153 158 167 168,
	1	 70 71 72 74 75 76 98 99 100 101 102 103 104 117 133 163,
	2	 105 106 107 110 139 145 155 160 164 169,
	0	 92 93 94 95 96,
	1	 65 66 67 68 69 127 149 154,
	0	 33 34 130 141 162 166,
	1	 105 106 107 108 114 139 145 155 160 164 169,
	0	 1 2 3 4 5 39 153 158,
	0	 12 22 23 27 28,
	0	 15 16 122,
	0	 70 71 72 73 74 75 76 77 78 79 80 81 83 84 98 99 100 101 102 103 104 105 106 107 108 109 110 111 112 113 114 115 116 117 118 128 129 133 134 137 139 144 145 150 155 160 163 164 169 170,
	0	 6 7 8 9 10 11 12 13 14 15 16 17 18 19 20 21 22 23 24 25 26 27 28 29 30 31 32 33 34 36 37 38 43 48 51 53 121 122 123 124 130 131 140 141 146 151 152 156 157 161 162 165 166 167 168,
	0	 6 7 8 9 10 11 12 13 14 15 16 17 18 19 20 21 22 23 24 25 26 27 28 29 30 31 32 33 34 36 37 38 43 44 48 51 53 121 122 123 124 130 131 140 141 146 151 152 156 157 161 162 165 166 167 168,
	0	 6 7 8 9 10 11 12 13 14 15 16 17 18 19 20 21 22 23 24 25 26 27 28 29 30 31 32 33 34 36 37 38 43 44 48 49 50 51 53 121 122 123 124 130 131 140 141 146 151 152 156 157 161 162 165 166 167 168,
	0	 1 2 3 4 5 6 7 8 9 10 11 12 13 14 15 16 17 18 19 20 21 22 23 24 25 26 27 28 29 30 31 32 33 34 35 36 37 38 39 40 41 42 43 44 48 49 50 51 53 121 122 123 124 130 131 140 141 146 151 152 153 156 157 158 161 162 165 166 167 168,
	1	 38 45 46 47 49 50 131 135 138 142 147 167 168,
	0	 55 56 59 61 125 126 136 143 148 159,
	0	 86 93 94 95 96,
	0	 86 88 89 90 91 93 94 95 96 97,
	0	 55 56 57 58 59 60 61 62 63 64 81 82 83 84 85 86 87 88 89 90 91 92 93 94 95 96 97 119 125 126 128 132 136 137 143 144 148 150 159,
	0	 105 106 107 155 160 169,
	0	 72 75 98 99 100 101 102 103 104 105 106 107 108 109 110 111 112 113 114 117 133 134 139 145 155 160 163 164 169,
	0	 1 2 3 4 5 6 7 8 9 10 11 12 13 14 15 16 17 18 19 20 21 22 23 24 25 26 27 28 29 30 31 32 33 34 35 36 37 38 39 40 41 42 43 44 45 46 47 48 49 50 51 52 53 54 65 121 122 123 124 130 131 135 138 140 141 142 146 147 151 152 153 156 157 158 161 162 165 166 167 168,
	0	 1 2 3 4 5 6 7 8 9 10 11 12 13 14 15 16 17 18 19 20 21 22 23 24 25 26 27 28 29 30 31 32 33 34 35 36 37 38 39 40 41 42 43 44 45 46 47 48 49 50 51 53 121 122 123 124 130 131 135 138 140 141 142 146 147 151 152 153 156 157 158 161 162 165 166 167 168,
	0	 12 24 26 27 28,
	0	 12 22 23 24 26 27 28,
	0	 7 8 9 10 11 12 13 14 15 16 17 18 19 20 21 22 23 24 25 26 27 28 29 30 122 123,
	1	 105 106 139 160,
	1	 88 93 94 95 96,
	1	 8 18,
	1	 8 14 18,
	1	 8 13 14 15 16 18,
	0	 8 13 14 15 16 18 29 30,
	1	 8 13 14 15 16 18 29 30 123,
	1	 8 13 14 15 16 18 29 30 122 123,
	1	 10 11 24,
	1	 8 10 11 13 14 15 16 18 24 29 30 122 123,
	1	 8 10 11 13 14 15 16 17 18 19 20 24 29 30 122 123,
	1	 23 25 26 27 28,
	0	 8 10 11 13 14 15 16 17 18 19 20 22 23 24 25 26 27 28 29 30 122 123,
	1	 8 10 11 12 13 14 15 16 17 18 19 20 21 22 23 24 25 26 27 28 29 30 122 123,
	1	 33 141 166,
	1	 32 33 34 130 141 152 157 162 166,
	1	 36 39,
	1	 37 43 48 51 52 53 54,
	1	 37 43 44 48 51 52 53 54,
	1	 38 131 138 147 153 167 168,
	1	 38 45 131 135 138 147 153 167 168,
	1	 38 45 47 131 135 138 142 147 153 167 168,
	0	 38 45 47 49 50 131 135 138 142 147 153 167 168,
	1	 38 45 46 47 49 50 131 135 138 142 147 153 167 168,
	1	 37 38 43 44 45 46 47 48 49 50 51 52 53 54 131 135 138 142 147 153 167 168,
	1	 36 37 38 39 43 44 45 46 47 48 49 50 51 52 53 54 131 135 138 142 147 153 167 168,
	1	 40 158,
	1	 36 37 38 39 40 43 44 45 46 47 48 49 50 51 52 53 54 131 135 138 142 147 153 158 167 168,
	1	 55 56 57 58 60 61 62 63 64 159,
	1	 55 56 57 58 60 61 62 63 64 126 159,
	1	 67 69,
	1	 68 120 127,
	1	 70 71 72 73 74 75 76 78 79 80 98 99 100 101 102 103 104 115 116 117 133 163,
	0	 70 71 72 73 74 75 76 78 79 80 98 99 100 101 102 103 104 115 116 117 133 163 170,
	1	 1 2 3 4 5 6 7 8 9 10 11 12 13 14 15 16 17 18 19 20 21 22 23 24 25 26 27 28 29 30 31 32 33 34 35 41 42 105 106 107 108 109 110 111 112 113 114 121 122 123 124 130 134 139 140 141 145 146 151 152 155 156 157 160 161 162 164 165 166 169,
	1	 1 2 3 4 5 6 7 8 9 10 11 12 13 14 15 16 17 18 19 20 21 22 23 24 25 26 27 28 29 30 35 41 42 105 106 107 108 109 110 111 112 113 114 122 123 134 139 140 145 146 151 155 156 160 161 164 165 169,
	1	 105 106 109 134 139 145 155 160 164 169,
	1	 105 106 107 109 111 113 134 139 145 155 160 164 169,
	1	 105 106 107 109 110 111 113 134 139 145 155 160 164 169,
	1	 105 106 107 108 109 110 111 113 134 139 145 155 160 164 169,
	1	 105 106 107 108 109 110 111 113 114 134 139 145 155 160 164 169,
	1	 1 2 3 4 5 6 7 8 9 10 11 12 13 14 15 16 17 18 19 20 21 22 23 24 25 26 27 28 29 30 35 41 42 122 123 140 146 151 156 161 165,
	0	 1 2 3 4 5 6 7 8 9 10 11 12 13 14 15 16 17 18 19 20 21 22 23 24 25 26 27 28 29 30 35 42 122 123 140 146 151 156 161 165,
	0	 6 7 8 9 10 11 12 13 14 15 16 17 18 19 20 21 22 23 24 25 26 27 28 29 30 31 32 33 34 45 47 51 52 53 54 121 122 123 124 130 135 140 141 142 146 151 152 156 157 161 162 165 166,
	0	 100 101 102 117 133,
	0	 72 74 75 76 98 99 100 101 102 103 104 105 106 107 108 109 110 111 112 113 114 116 117 133 134 139 145 155 160 163 164 169,
	0	 1 2 3 4 5 35 36 37 38 39 40 41 42 43 44 48 49 50 131 138 147 153 158 167 168,
	0	 1 2 3 4 5 35 36 37 38 39 40 41 42 43 44 48 131 138 147 153 158 167 168,
	0	 1 2 3 4 5 35 36 37 38 39 40 41 42 43 48 131 138 147 153 158 167 168,
	0	 11 19 20,
	0	 11 19 20 123,
	0	 12 22 25 27 28,
	1	 31 32 33 34 121 124 130,
	0	 55 56 57 59 61 125 126,
	0	 100 101 102,
	0	 70 71 72 74 75 76 98 99 100 101 102 103 104 105 106 107 108 109 110 111 112 113 114 115 117 133 134 139 145 155 160 163 164 169,
	0	 55 56 57 59 61 65 66 67 68 69 70 71 72 73 74 75 76 77 78 79 80 81 82 83 84 85 86 87 88 89 90 91 92 93 94 95 96 97 98 99 100 101 102 103 104 105 106 107 108 109 110 111 112 113 114 115 116 117 118 119 120 125 126 127 128 129 132 133 134 137 139 144 145 149 150 154 155 160 163 164 169 170,
	1	 65 66 68 149 154,
	1	 70 71 72 73 74 75 76 79 98 99 100 101 102 103 104 115 116 117 133 163,
	0	 133 163,
	0	 99 133 163,
	0	 99 100 101 102 103 104 117 133 163,
	0	 14 15,
	0	 10 11 17 18 29 30 122 123,
	0	 66 70 71 72 73 74 75 76 77 78 79 80 98 99 100 101 102 103 104 105 106 107 108 109 110 111 112 113 114 115 116 117 118 129 133 134 139 145 155 160 163 164 169 170,
	0	 72 105 106 107 108 109 110 111 112 113 114 134 139 145 155 160 164 169,
	0	 70 71 72 74 75 76 105 106 107 108 109 110 111 112 113 114 115 134 139 145 155 160 163 164 169,
	0	 44 49,
	0	 14 15 16 26,
	0	 36 37 43 46,
	0	 36 37 38 43 45 46 47 131 135 138 142 147 167 168,
	0	 36 37 38 43 45 46 47 49 50 131 135 138 142 147 167 168,
	0	 41 42 44 48,
	0	 36 37 38 41 42 43 44 45 46 47 48 49 50 131 135 138 142 147 167 168,
	0	 40 153 158,
	0	 139 160 164 169,
	1	 106 107 108 109 110 111 112 113 114 134 139 155 160 164 169,
	0	 70 71 72 73 74 75 76 77 78 79 80 86 98 99 100 101 102 103 104 105 106 107 108 109 110 111 112 113 114 115 116 117 118 129 133 134 139 145 155 160 163 164 169 170,
	0	 65 66 67 68 69 70 71 72 73 74 75 76 77 78 79 80 81 82 83 84 85 86 87 88 89 90 91 92 93 94 95 96 97 98 99 100 101 102 103 104 105 106 107 108 109 110 111 112 113 114 115 116 117 118 119 120 125 127 128 129 132 133 134 136 137 139 143 144 145 148 149 150 154 155 160 163 164 169 170,
	0	 59 65 66 67 68 69 70 71 72 73 74 75 76 77 78 79 80 81 82 83 84 85 86 87 88 89 90 91 92 93 94 95 96 97 98 99 100 101 102 103 104 105 106 107 108 109 110 111 112 113 114 115 116 117 118 119 120 125 127 128 129 132 133 134 136 137 139 143 144 145 148 149 150 154 155 160 163 164 169 170,
	0	 59 61 65 66 67 68 69 70 71 72 73 74 75 76 77 78 79 80 81 82 83 84 85 86 87 88 89 90 91 92 93 94 95 96 97 98 99 100 101 102 103 104 105 106 107 108 109 110 111 112 113 114 115 116 117 118 119 120 125 127 128 129 132 133 134 136 137 139 143 144 145 148 149 150 154 155 160 163 164 169 170,
	0	 55 56 57 58 59 60 61 62 63 64 125 126,
	0	 22 25 27 28,
	0	 6 7 8 9 10 11 12 13 14 15 16 17 18 19 20 21 22 23 24 25 26 27 28 29 30 122 123 140,
	0	 65 66 69 70 71 72 73 74 75 76 77 78 79 80 81 82 83 84 85 86 87 88 89 90 91 92 93 94 95 96 97 98 99 100 101 102 103 104 105 106 107 108 109 110 111 112 113 114 115 116 117 118 119 120 128 129 132 133 134 137 139 144 145 150 155 160 163 164 169 170,
	0	 127 136 143 148,
	0	 1 2 3 4 5 35 36 37 38 39 40 41 42 48 131 153 158 167 168,
	0	 37 48,
	0	 70 71 72 73 74 75 76 79 80 98 99 100 101 102 103 104 105 106 107 108 109 110 111 112 113 114 115 116 117 133 134 139 145 155 160 164 169,
	1	 100 105 106 107 108 109 110 111 112 113 114 134 139 145 155 160 163 164 169,
	1	 98 99 100 101 102 103 104 105 106 107 108 109 110 111 112 113 114 117 134 139 145 155 160 163 164 169,
	1	 73 98 99 100 101 102 103 104 105 106 107 108 109 110 111 112 113 114 117 133 134 139 145 155 160 163 164 169,
	1	 82 90 97 119,
	1	 82 85 90 97 119 132,
	1	 91 92,
	0	 89 91 92 93 94 95 96,
	1	 87 88 89 91 92 93 94 95 96,
	1	 81 82 83 85 87 88 89 90 91 92 93 94 95 96 97 119 132 137 144 150,
	1	 65 66 67 70 71 72 73 74 75 76 77 78 79 80 81 82 83 84 85 86 87 88 89 90 91 92 93 94 95 96 97 98 99 100 101 102 103 104 105 106 107 108 109 110 111 112 113 114 115 116 117 118 119 127 128 129 132 133 134 137 139 144 145 150 155 160 163 164 169 170,
	0	 109 111 112 113,
	0	 140 146 165,
	0	 6 7 21,
	1	 33 130 141 166,
	0	 60 63 64,
	1	 101 103 104 117,
	1	 72 74 75 76 98 99 100 101 102 103 104 105 106 107 108 109 110 111 112 113 114 115 117 133 134 139 145 155 160 163 164 169,
	0	 85 86 87 88 89 90 91 92 93 94 95 96 97 132,
	0	 14 17 18,
	0	 8 14 17 18,
	0	 8 14 17 18 122,
	0	 8 13 14 15 16 17 18 122,
	0	 10 11 19 20 123,
	0	 10 11 19 20 24 123,
	0	 10 11 19 20 24 26 123,
	0	 10 11 19 20 22 23 24 25 26 27 28 123,
	0	 10 11 19 20 22 23 24 25 26 27 28 29 30 123,
	0	 12 21,
	0	 10 11 12 19 20 21 22 23 24 25 26 27 28 29 30 123,
	0	 9 10 11 12 19 20 21 22 23 24 25 26 27 28 29 30 123,
	0	 105 107 111 113,
	0	 139 160 169,
	0	 105 107 111 113 139 160 169,
	0	 105 106 107 111 113 139 155 160 169,
	0	 112 114,
	0	 108 109 110 112 114 134,
	0	 105 106 107 108 109 110 111 112 113 114 134 139 155 160 164 169,
	0	 35 105 106 107 108 109 110 111 112 113 114 134 139 145 155 160 164 169,
	0	 31 32 33 34 35 105 106 107 108 109 110 111 112 113 114 121 124 130 134 139 141 145 152 155 157 160 162 164 166 169,
	0	 38 46 131 138 147 167 168,
	0	 37 38 43 44 45 46 47 48 49 50 52 54 131 135 138 142 147 167 168,
	0	 72 74 75 76 98 99 100 101 102 103 104 117 133,
	0	 70 71 72 74 75 76 98 99 100 101 102 103 104 115 116 117 133,
	1	 81 82 83 84 85 86 87 88 89 90 91 92 93 94 95 96 97 119 128 132 137 144 150 163,
	0	 58 59 60 61 62 63 64 65 66 67 68 69 70 71 72 73 74 75 76 77 78 79 80 81 82 83 84 85 86 87 88 89 90 91 92 93 94 95 96 97 98 99 100 101 102 103 104 115 116 117 118 119 120 125 126 127 128 129 132 133 136 137 143 144 148 149 150 154 163 170,
	0	 55 56 58 59 60 61 62 63 64 65 66 67 68 69 70 71 72 73 74 75 76 77 78 79 80 81 82 83 84 85 86 87 88 89 90 91 92 93 94 95 96 97 98 99 100 101 102 103 104 115 116 117 118 119 120 125 126 127 128 129 132 133 136 137 143 144 148 149 150 154 159 163 170,
	0	 1 2 3 4 5 6 7 8 9 10 11 12 13 14 15 16 17 18 19 20 21 22 23 24 25 26 27 28 29 30 122 123 140 146 151 156 161 165,
	0	 83 89 90 91 92 93 94 95 96 97,
	0	 83 84 89 90 91 92 93 94 95 96 97,
	1	 81 83 84 89 90 91 92 93 94 95 96 97 137 144 150,
	1	 81 83 84 89 90 91 92 93 94 95 96 97 128 137 144 150,
	0	 8 10 11 12 14 17 18 19 20 22 23 24 25 26 27 28 29 30 122 123,
	0	 57 59 61 65 66 67 68 69 70 71 72 73 74 75 76 77 78 79 80 81 82 83 84 85 86 87 88 89 90 91 92 93 94 95 96 97 98 99 100 101 102 103 104 105 106 107 108 109 110 111 112 113 114 115 116 117 118 119 120 125 126 127 128 129 132 133 134 136 137 139 143 144 145 148 149 150 154 155 160 163 164 169 170,
	0	 1 2 3 4 5 6 7 8 9 10 11 12 13 14 15 16 17 18 19 20 21 22 23 24 25 26 27 28 29 30 31 32 33 34 35 36 38 39 40 41 42 44 45 47 48 49 50 51 52 53 54 121 122 123 124 130 131 135 138 140 141 142 146 147 151 152 153 156 157 158 161 162 165 166 167 168,
	0	 1 2 3 4 5 35 36 38 39 40 41 42 44 48 49 50 131 153 158 167 168,
	0	 1 2 3 4 5 35 36 38 39 40 41 42 44 48 131 153 158 167 168,
	0	 1 2 3 4 5 35 36 38 39 40 41 42 48 131 153 158 167 168,
	0	 93 95,
	0	 41 42 153 158,
	1	 8 13 14 15 16 18 123,
	0	 8 13 14 15 16 18 122 123,
	0	 8 10 11 12 13 14 15 16 18 24 29 30 122 123,
	0	 8 10 11 12 13 14 15 16 17 18 19 20 24 29 30 122 123,
	0	 37 43 44 48 49 50 51 52 53 54,
	0	 38 45 46 131 135 138 147 153 167 168,
	0	 38 45 46 47 131 135 138 142 147 153 167 168,
	0	 70 71 72 73 74 75 76 77 78 79 80 98 99 100 101 102 103 104 115 116 117 118 133 163,
	0	 70 71 75 115 116,
	0	 72 105 106 107 108 109 110 111 112 113 114 134 139 145 155 160 163 164 169,
	0	 81 82 83 84 85 86 88 89 90 91 92 93 94 95 96 97 119 128 132 137 144 150,
	0	 55 56 57 58 60 61 62 63 64 65 66 67 68 69 70 71 72 73 74 75 76 77 78 79 80 81 82 83 84 85 86 87 88 89 90 91 92 93 94 95 96 97 98 99 100 101 102 103 104 105 106 107 108 109 110 111 112 113 114 115 116 117 118 119 120 127 128 129 132 133 134 137 139 144 145 149 150 154 155 160 163 164 169 170,
	1	 100 105 106 107 108 109 110 111 112 113 114 134 139 145 155 160 164 169,
	1	 70 71 72 73 74 75 76 77 78 79 80 82 83 85 86 87 88 89 90 91 92 93 94 95 96 97 98 99 100 101 102 103 104 105 106 107 108 109 110 111 112 113 114 115 116 117 118 119 129 132 133 134 139 145 155 160 163 164 169 170,
	0	 70 71 72 73 74 75 76 77 78 79 80 82 83 84 85 86 87 88 89 90 91 92 93 94 95 96 97 98 99 100 101 102 103 104 105 106 107 108 109 110 111 112 113 114 115 116 117 118 119 129 132 133 134 139 145 155 160 163 164 169 170,
	0	 10 11 12 14 19 20 22 23 24 25 26 27 28 122 123,
	0	 58 62,
	0	 15 16 29 30,
	0	 14 15 16 29 30,
	0	 1 2 3 4 5 6 7 8 9 10 11 12 13 14 15 16 17 18 19 20 21 22 23 24 25 26 27 28 29 30 31 32 33 34 35 36 37 38 39 40 41 42 43 44 45 47 48 49 50 51 52 53 54 121 122 123 124 130 131 138 140 141 142 146 147 151 152 153 156 157 158 161 162 165 166 167 168,
	0	 83 86 87 88 89 90 91 92 93 94 95 96 97,
	0	 1 2 3 4 5 35 36 37 38 39 40 41 42 43 44 45 46 47 48 49 50 131 135 142 153 158 167 168,
	0	 55 56 57 58 59 60 61 62 63 64 69 81 82 83 84 85 86 87 88 89 90 91 92 93 94 95 96 97 119 125 126 128 132 136 137 143 144 148 150 159,
	0	 55 56 57 58 59 60 61 62 63 64 69 81 82 83 84 85 86 87 88 89 90 91 92 93 94 95 96 97 119 125 126 127 128 132 136 137 143 144 148 150 159,
	0	 55 56 57 58 59 60 61 62 63 64 69 81 82 83 84 85 86 87 88 89 90 91 92 93 94 95 96 97 119 120 125 126 127 128 132 136 137 143 144 148 150 159,
	0	 55 56 57 58 59 60 61 62 63 64 67 68 69 81 82 83 84 85 86 87 88 89 90 91 92 93 94 95 96 97 119 120 125 126 127 128 132 136 137 143 144 148 150 159,
	0	 55 56 57 58 59 60 61 62 63 64 67 68 69 81 82 83 84 85 86 87 88 89 90 91 92 93 94 95 96 97 119 120 125 126 127 128 132 136 137 143 144 148 149 150 154 159,
	0	 55 56 57 58 59 60 61 62 63 64 65 66 67 68 69 81 82 83 84 85 86 87 88 89 90 91 92 93 94 95 96 97 119 120 125 126 127 128 132 136 137 143 144 148 149 150 154 159,
	0	 55 56 57 58 59 60 61 62 63 64 69 125 126 159,
	0	 8 14 15 16 17 18 29 30,
	0	 8 14 15 16 17 18 29 30 123,
	0	 10 11 12 13 19 20 22 23 24 25 26 27 28 122,
	0	 70 71 72 73 74 75 76 78 98 99 100 101 102 103 104 105 106 107 108 109 110 111 112 113 114 115 116 117 133 134 139 145 155 160 163 164 169 170,
	0	 8 9 10 11 12 13 14 15 16 17 18 19 20 21 22 23 24 25 26 27 28 29 30 122 123 140 165,
	0	 55 56 57 58 59 60 62 63 64,
	1	 67 68 120 127,
	1	 69 149 154,
	1	 61 65 66 67 68 69 70 71 72 73 74 75 76 77 78 79 80 81 82 83 84 85 86 87 88 89 90 91 92 93 94 95 96 97 98 99 100 101 102 103 104 105 106 107 108 109 110 111 112 113 114 115 116 117 118 119 120 125 126 127 128 129 132 133 134 137 139 144 145 149 150 154 155 160 163 164 169 170,
	0	 106 109 134 155 169,
	0	 72 75 76 163,
	0	 70 71 72 73 74 75 76 77 78 79 80 87 98 99 100 101 102 103 104 105 106 107 108 109 110 111 112 113 114 115 116 117 118 129 133 134 139 145 155 160 163 164 169 170,
	0	 36 37 38 40 41 42 43 44 48 131 153 158 167 168,
	0	 55 56 57 58 60 61 62 63 64 125 126 159,
	0	 108 109 110 134 169,
	0	 1 2 3 4 5 31 32 33 34 35 39 121 124 130 141 152 157 162 166,
	1	 129 170,
	0	 70 71 72 73 74 75 76 98 99 100 101 102 103 104 105 106 107 108 109 110 111 112 113 114 115 116 117 129 133 134 139 145 155 160 163 164 169 170,
	1	 70 71 72 73 74 75 76 79 80 98 99 100 101 102 103 104 105 106 107 108 109 110 111 112 113 114 115 116 117 129 133 134 139 145 155 160 163 164 169 170,
	0	 35 36 40 42 153 158,
	1	 100 101 103 104 117,
	0	 1 2 3 4 5 35 36 37 38 39 40 41 42 43 44 46 48 131 153 158 167 168,
	0	 39 42,
	0	 39 40 42,
	0	 36 42,
	0	 1 2 3 4 5 35 39 40 41 153 158,
	0	 1 2 3 4 5 35 39 40 41,
	0	 35 40 41,
	0	 6 7 9 140 146 151 156 161 165,
	0	 6 7 9 21 140 146 151 156 161 165,
	0	 6 7 9 21 25 26 27 28 29 30 140 146 151 156 161 165,
	0	 6 7 9 21 22 23 25 26 27 28 29 30 140 146 151 156 161 165,
	0	 8 13 14 15 16 122,
	0	 8 13 14 15 16 122 123,
	0	 8 12 13 14 15 16 17 18 19 20 122 123,
	0	 8 10 11 12 13 14 15 16 17 18 19 20 122 123,
	0	 6 7 8 9 10 11 12 13 14 15 16 17 18 19 20 21 22 23 25 26 27 28 29 30 122 123 140 146 151 156 161 165,
	0	 36 40 158,
	0	 36 38 39 40 41 42 131 158,
	0	 36 38 39 40 41 42 45 47 131 135 142 158,
	0	 36 38 39 40 41 42 45 46 47 131 135 142 158,
	0	 36 38 39 40 41 42 45 46 47 49 50 131 135 142 158,
	0	 36 38 39 40 41 42 45 46 47 49 50 131 135 142 153 158,
	0	 36 38 39 40 41 42 44 45 46 47 49 50 131 135 142 153 158,
	0	 36 38 39 40 41 42 44 45 46 47 49 50 51 52 53 54 131 135 142 153 158,
	0	 36 38 39 40 41 42 44 45 46 47 48 49 50 51 52 53 54 131 135 142 153 158,
	0	 36 38 39 40 41 42 44 45 46 47 48 49 50 51 52 53 54 131 135 138 142 147 153 158 167 168,
	0	 36 38 39 40 41 42 43 44 45 46 47 48 49 50 51 52 53 54 131 135 138 142 147 153 158 167 168,
	0	 36 37 38 39 40 41 42 43 44 45 46 47 48 49 50 51 52 53 54 131 135 138 142 147 153 158 167 168,
	0	 120 149,
	0	 69 120 127 149,
	0	 82 85 86 87 88 89 90 91 92 96 97 119 132,
	0	 1 2 3 4 5 6 7 8 9 10 11 12 13 14 15 16 17 18 19 20 21 22 23 24 25 26 27 28 29 30 31 32 33 34 35 105 106 107 108 109 110 111 112 113 114 121 122 123 124 130 134 139 140 141 145 146 151 152 155 156 157 160 161 162 164 165 166 169,
	0	 1 2 3 4 5 6 7 8 9 10 11 12 13 14 15 16 17 18 19 20 21 22 23 24 25 26 27 28 29 30 35 105 106 107 108 109 110 111 112 113 114 122 123 134 139 140 145 146 151 155 156 160 161 164 165 169,
	0	 105 106 108 109 110 134 139 145 155 160 164 169,
	0	 10 11 12 13 14 15 16 17 18 19 20 21 22 23 24 25 26 27 28 29 30 122 123,
	0	 38 48 131 167 168,
	0	 55 56 57 58 59 60 61 62 63 64 69 125 126 127 136 143 148 149 154 159,
	0	 145 160,
	0	 1 2 3 4 5 6 7 8 9 10 11 12 13 14 15 16 17 18 19 20 21 22 23 24 25 26 27 28 29 30 31 32 33 34 35 39 40 41 42 45 47 51 52 53 54 121 122 123 124 130 135 138 140 141 142 146 147 151 152 153 156 157 158 161 162 165 166,
	0	 106 108 109 110 111 112 113 114 134 155,
	0	 10 11 12 15 16 17 18 19 20 22 23 24 25 26 27 28 29 30,
	0	 88 89 90 91 92 93 94 95 96 97 128,
	0	 81 83 84 88 89 90 91 92 93 94 95 96 97 128 137 144 150,
	0	 10 11 12 17 18 19 20 22 23 24 25 26 27 28 122,
	0	 105 106 107 109 114 134 139 145 155 160 164 169,
	0	 65 66 120 127,
	0	 1 3 39,
	1	 81 83 89 90 91 92 93 94 95 96 97 137 144 150,
	0	 35 42,
	0	 35 38 42 131,
	0	 35 38 42 131 167 168,
	0	 1 2 3 4 5 36 39 40 41 153 158,
	0	 1 2 3 4 5 36 39 40 41,
	0	 1 2 3 4 5 39 40 41,
	0	 39 40 41,
	0	 12 22 23 25 26,
	0	 12 17 18 19 20 22 23 24 25 26 27 28 29 30,
	0	 11 12 17 18 19 20 22 23 24 25 26 27 28 29 30 122,
	0	 55 56 57 58 60 61 62 63 64 126 136 143 148 159,
	0	 106 108 109 110 111 112 113 114 134 145 160 164,
	0	 106 107 108 109 110 111 112 113 114 134 139 145 155 160 164,
	0	 1 2 3 4 5 35 36 38 39 40 41 42 131 153 158,
	0	 31 32 33 34 121 124 130 141 152 162 166,
	0	 81 82 85 87 88 89 90 91 92 96 97 119 132 137 144 150,
	0	 65 66 67 68 69 70 71 72 73 74 75 76 77 78 79 80 81 82 83 84 85 86 87 88 89 90 91 92 93 94 95 96 97 98 99 100 101 102 103 104 115 116 117 118 119 120 125 126 127 128 129 132 133 136 137 143 144 148 149 150 154 163 170,
	0	 10 11 12 18 19 20 22 23 24 25 26 27 28 122 123,
	0	 100 133,
	0	 106 107 139 155 160 164,
	0	 69 136 143 148,
	0	 105 108,
	0	 1 2 3 4 5 35 38 39 41 131 167 168,
	0	 82 85 86 87 119 132,
	0	 82 85 86 87 119 128 132,
	0	 81 82 84 85 86 87 119 128 132 137 144 150,
	0	 81 82 83 84 85 86 87 119 128 132 137 144 150,
	0	 51 53 158,
	0	 12 22 23 26 27 28,
	0	 81 88 89 90 91 92 93 94 95 96 97 137 144 150,
	0	 70 71 72 73 74 75 76 77 78 79 80 81 82 83 85 87 88 89 90 91 92 93 94 95 96 97 98 99 100 101 102 103 104 105 106 107 108 109 110 111 112 113 114 115 116 117 118 119 129 132 133 134 137 139 144 145 150 155 160 163 164 169 170,
	0	 70 71 72 73 74 75 76 77 78 79 80 81 82 83 84 85 87 88 89 90 91 92 93 94 95 96 97 98 99 100 101 102 103 104 105 106 107 108 109 110 111 112 113 114 115 116 117 118 119 129 132 133 134 137 139 144 145 150 155 160 163 164 169 170,
	0	 51 124,
	0	 6 7 8 9 10 11 12 13 14 15 16 17 18 19 20 21 22 23 24 25 26 27 28 29 30 51 122 123 124 140 146 151 156 161 165,
	0	 6 7 8 9 10 11 12 13 14 15 16 17 18 19 20 21 22 23 24 25 26 27 28 29 30 31 32 51 122 123 124 140 146 151 156 161 165,
	0	 6 7 8 9 10 11 12 13 14 15 16 17 18 19 20 21 22 23 24 25 26 27 28 29 30 31 32 51 121 122 123 124 140 146 151 156 161 165,
	0	 6 7 8 9 10 11 12 13 14 15 16 17 18 19 20 21 22 23 24 25 26 27 28 29 30 31 32 33 34 51 121 122 123 124 130 140 141 146 151 152 156 157 161 162 165 166,
	0	 105 108 110 111 112 113 114,
	0	 105 108 110 111 112 113 114 139 160,
	0	 105 106 108 110 111 112 113 114 139 155 160,
	0	 1 2 3 4 5 35 153 158,
	0	 79 80 129 170,
	0	 70 71 72 73 74 75 76 77 78 79 80 84 98 99 100 101 102 103 104 105 106 107 108 109 110 111 112 113 114 115 116 117 118 128 129 133 134 139 145 155 160 163 164 169 170,
	1	 81 82 85 86 87 88 89 90 91 92 93 94 95 96 97 119 132,
	0	 81 82 85 86 87 88 89 90 91 92 93 94 95 96 97 119 128 132,
	1	 81 82 84 85 86 87 88 89 90 91 92 93 94 95 96 97 119 128 132,
	1	 98 99 101,
	0	 86 89 92 93 94 95 96,
	0	 105 106 107 112 139 145 155 160 164 169,
	1	 105 106 107 110 111 112 113 114 139 145 155 160 164 169,
	1	 81 89 90 91 92 93 94 95 96 97 137 144 150,
	0	 81 84 89 90 91 92 93 94 95 96 97 137 144 150,
	0	 70 71 72 73 74 75 76 77 78 79 80 81 82 83 84 85 86 87 88 89 90 91 92 93 94 95 96 97 98 99 100 101 102 103 104 105 106 107 108 109 110 111 112 113 114 115 116 117 118 119 128 129 132 133 134 137 139 144 145 149 150 154 155 160 163 164 169 170,
	0	 8 14 15 16 19 20,
	0	 8 10 14 15 16 19 20,
	0	 11 122 123,
	0	 8 10 11 14 15 16 19 20 122 123,
	0	 8 10 11 14 15 16 19 20 24 122 123,
	0	 12 22 27 28 29 30,
	0	 8 10 11 12 14 15 16 19 20 22 23 24 25 26 27 28 29 30 122 123,
	0	 32 124 141 166,
	0	 70 71 72 73 74 75 76 80 98 99 100 101 102 103 104 115 116 117 133 170,
	0	 70 71 72 73 74 75 76 78 79 80 98 99 100 101 102 103 104 115 116 117 133 170,
	0	 83 84 93 94 95,
	0	 86 128,
	0	 70 71 72 73 74 75 76 77 78 79 80 82 83 84 85 86 87 88 89 90 91 92 93 94 95 96 97 98 99 100 101 102 103 104 115 116 117 118 119 128 129 132 133 170,
	0	 81 144 150 163,
	0	 65 66 67 68 70 71 72 73 74 75 76 77 78 79 80 81 82 83 84 85 86 87 88 89 90 91 92 93 94 95 96 97 98 99 100 101 102 103 104 115 116 117 118 119 120 128 129 132 133 137 144 149 150 154 163 170,
	1	 139 145 160,
	0	 106 139 145 155 160,
	0	 105 106 108 109 110 114 134 139 145 155 160 164 169,
	0	 55 56 57 60 159,
	0	 105 106 107 139 160,
	0	 105 106 107 139 145 160 164,
	0	 105 106 107 114 139 145 155 160 164,
	0	 88 96,
	0	 88 89 96,
	0	 31 32 33 34 53 121 124 130 141 152 157 162 166,
	0	 105 164,
	0	 105 106 155 164,
	0	 107 139 145 160,
	0	 109 169,
	0	 82 83 85 86 87 88 89 90 91 92 93 94 95 96 97 119 132 137 144 150,
	0	 46 49,
	0	 32 33 34 124 130 141 166,
	0	 1 2 3 4 5 6 7 8 9 10 11 12 13 14 15 16 17 18 19 20 21 22 23 24 25 26 27 28 29 30 31 32 33 34 35 36 37 38 39 40 41 42 43 44 45 46 47 48 49 50 51 52 53 54 57 121 122 123 124 130 131 135 138 140 141 142 146 147 151 152 153 156 157 158 159 161 162 165 166 167 168,
	0	 13 123,
	0	 6 7 8 13 123 140 146 151 156 161 165,
	1	 6 7 8 13 14 15 16 17 18 122 123 140 146 151 156 161 165,
	0	 6 7 8 10 11 13 14 15 16 17 18 122 123 140 146 151 156 161 165,
	0	 65 66 67 68 69 70 71 72 73 74 75 76 77 78 79 80 81 82 83 84 85 86 87 88 89 90 91 92 93 94 95 96 97 98 99 100 101 102 103 104 115 116 117 118 119 120 126 127 128 129 132 133 137 144 149 150 154 163 170,
	0	 82 119 132,
	0	 82 85 87 88 119 128 132,
	1	 59 65 66 67 68 69 70 71 72 73 74 75 76 77 78 79 80 81 82 83 84 85 86 87 88 89 90 91 92 93 94 95 96 97 98 99 100 101 102 103 104 105 106 107 108 109 110 111 112 113 114 115 116 117 118 119 120 125 126 127 128 129 132 133 134 136 137 139 143 144 145 148 149 150 154 155 160 163 164 169 170,
	0	 6 7 8 9 10 11 12 13 14 15 16 17 18 19 20 21 22 23 24 25 26 27 28 29 30 31 32 33 34 51 52 53 121 122 123 124 130 140 141 146 151 152 156 157 161 162 165 166,
	0	 6 7 8 9 10 11 12 13 14 15 16 17 18 19 20 21 22 23 24 25 26 27 28 29 30 31 32 33 34 51 52 53 121 122 123 124 130 138 140 141 146 147 151 152 156 157 161 162 165 166,
	0	 6 7 8 9 10 11 12 13 14 15 16 17 18 19 20 21 22 23 24 25 26 27 28 29 30 31 32 33 34 51 52 53 121 122 123 124 130 138 140 141 142 146 147 151 152 156 157 161 162 165 166,
	0	 45 54 135,
	0	 55 56 57 58 59 60 61 62 63 64 120 125 126 127 136 143 148 159,
	0	 108 110 111 112 113 114 139,
	0	 108 110 111 112 113 114 139 160,
	0	 10 11 17 18 29 30,
	0	 10 11 17 18 24 29 30,
	1	 77 78 79 80 118,
	1	 1 2 3 4 5 35 36 37 38 39 40 41 42 43 52 54 131 153 158 167 168,
	1	 1 2 3 4 5 35 36 38 39 40 41 42 52 54 131 153 158 167 168,
	0	 10 11 12 14 17 18 19 20 22 23 24 25 26 27 28 29 30,
	0	 81 83 84 88 89 90 91 92 93 94 95 96 97 137 144 150,
	0	 27 29 30,
	0	 70 71 72 73 75 98 99 100 101 102 103 104 115 116 117 133 163,
	0	 12 26 27 28 29 30,
	0	 12 22 23,
	0	 32 121,
	0	 31 32 33 34 121 124 130 141 152 157 162,
	0	 82 85 87 88 90 91 97 119 132,
	0	 31 32 33 34 121 124 130 141 152 153 157 162 166,
	0	 59 61 125 126 136 143 148 159,
	0	 1 2 3 4 5 6 7 8 9 10 11 12 13 14 15 16 17 18 19 20 21 22 23 24 25 26 27 28 29 30 31 32 33 34 35 37 38 39 40 41 42 43 44 48 50 51 52 53 54 121 122 123 124 130 131 140 141 146 151 152 153 156 157 158 161 162 165 166 167 168,
	0	 1 2 3 4 5 6 7 8 9 10 11 12 13 14 15 16 17 18 19 20 21 22 23 24 25 26 27 28 29 30 31 32 33 34 35 39 40 41 42 44 51 52 53 54 121 122 123 124 130 140 141 146 151 152 153 156 157 158 161 162 165 166,
	0	 1 2 3 4 5 35 39 40 41 42 51 158,
	0	 107 145,
	0	 107 108 109 110 111 112 113 114 134 145 169,
	0	 107 108 109 110 111 112 113 114 134 145 160 164 169,
	0	 107 108 109 110 111 112 113 114 134 145 155 160 164 169,
	0	 106 107 108 109 110 111 112 113 114 134 145 155 160 164 169,
	0	 105 106 107 108 109 110 111 112 113 114 134 145 155 160 164 169,
	0	 36 38 40 43 44 45 46 47 48 49 50 52 54 131 135 138 142 147 153 158 167 168,
	0	 36 37 38 40 43 44 45 46 47 48 49 50 52 54 131 135 138 142 147 153 158 167 168,
	0	 65 66 120,
	0	 65 66 68 120,
	0	 65 66 68 120 149 154,
	0	 85 87 88 132,
	0	 100 101 102 104 117,
	1	 70 71 72 74 75 76 105 106 107 108 109 110 111 112 113 114 134 139 145 155 160 163 164 169,
	0	 59 61 65 66 67 68 69 70 71 72 73 74 75 76 77 78 79 80 81 82 83 84 85 86 87 88 89 90 91 92 93 94 95 96 97 98 99 100 101 102 103 104 105 106 107 108 109 110 111 112 113 114 115 116 117 118 119 120 126 127 128 129 132 133 134 136 137 139 143 144 145 148 149 150 154 155 160 163 164 169 170,
	0	 82 84 85 87 88 89 90 91 92 93 94 95 96 97 119 132,
	0	 98 99 102 117 133,
	0	 60 62,
	0	 107 109 111 112 113 134 169,
	0	 105 106 107 109 111 112 113 134 139 145 155 160 164 169,
	0	 17 18 22 23 25 26 27 28 29 30,
	0	 12 14 15 16 19 20 24,
	0	 10 11 12 13 14 15 16 17 18 19 20 22 23 24 25 26 27 28 29 30 122,
	0	 31 32 33 34 36 37 38 39 40 41 42 43 44 45 46 47 48 49 50 51 52 53 54 105 106 107 108 109 110 111 112 113 114 121 124 130 131 134 135 138 139 141 142 145 147 152 153 155 157 158 160 162 164 166 167 168 169,
	0	 65 66 67 68 69 120 127,
	0	 70 71 72 73 74 75 76 77 78 79 80 98 99 100 101 102 103 104 115 116 117 118 129 133 163,
	0	 62 64,
	0	 10 11 12 22 23 24 25 26 27 28 122,
	0	 19 20 123,
	0	 107 155,
	0	 107 139 155 160 164,
	0	 39 40 41 42 153 158,
	0	 65 66 70 71 72 73 74 75 76 77 78 79 80 81 82 83 84 85 86 87 88 89 90 91 92 93 94 95 96 97 98 99 100 101 102 103 104 105 106 107 108 109 110 111 112 113 114 115 116 117 118 119 120 127 128 129 132 133 134 137 139 144 145 149 150 154 155 160 163 164 169 170,
	0	 1 2 3 4 5 35 36 38 39 40 41 42 49 50 131 153 158 167 168,
	0	 1 2 3 4 5 6 7 8 9 10 11 12 13 14 15 16 17 18 19 20 21 22 23 24 25 26 27 28 29 30 31 32 33 34 35 36 37 38 39 40 41 42 43 48 49 50 51 52 53 54 121 122 123 124 130 131 140 141 146 151 152 153 156 157 158 161 162 165 166 167 168,
	0	 10 12 17 18 19 20 22 23 24 25 26 27 28 29 30,
	0	 81 82 83 84 85 86 87 88 89 90 91 92 93 94 95 96 97 119 128 129 132 137 144 150,
	1	 107 145 164,
	0	 70 71 72 73 74 76 105 106 107 108 109 110 111 112 113 114 115 116 134 139 145 155 160 163 164 169,
	0	 1 2 3 4 5 6 7 8 9 10 11 12 13 14 15 16 17 18 19 20 21 22 23 24 25 26 27 28 29 30 35 36 37 38 39 40 41 42 43 44 45 47 48 49 50 51 52 53 54 122 123 131 135 138 140 142 146 147 151 153 156 158 161 165 167 168,
	0	 1 2 3 4 5 35 36 37 38 39 40 41 42 43 44 45 47 48 49 50 131 135 153 158 167 168,
	0	 44 49 50,
	0	 105 106 139 145 155 160,
	0	 143 148,
	0	 136 143 148 149 154,
	0	 65 66 70 71 72 73 74 75 76 77 78 79 80 81 82 83 84 85 86 87 88 89 90 91 92 93 94 95 96 97 98 99 100 101 102 103 104 105 106 107 108 109 110 111 112 113 114 115 116 117 118 119 128 129 132 133 134 136 137 139 143 144 145 148 149 150 154 155 160 163 164 169 170,
	0	 65 66 67 68 70 71 72 73 74 75 76 77 78 79 80 81 82 83 84 85 86 87 88 89 90 91 92 93 94 95 96 97 98 99 100 101 102 103 104 105 106 107 108 109 110 111 112 113 114 115 116 117 118 119 128 129 132 133 134 136 137 139 143 144 145 148 149 150 154 155 160 163 164 169 170,
	0	 65 66 67 68 70 71 72 73 74 75 76 77 78 79 80 81 82 83 84 85 86 87 88 89 90 91 92 93 94 95 96 97 98 99 100 101 102 103 104 105 106 107 108 109 110 111 112 113 114 115 116 117 118 119 120 127 128 129 132 133 134 136 137 139 143 144 145 148 149 150 154 155 160 163 164 169 170,
	0	 65 66 67 68 69 120 125 127 149 154,
	0	 51 158,
	0	 58 60 62,
	0	 57 59,
	0	 10 11 12 15 16 17 18 19 20 22 23 24 25 26 27 28 29 30 123,
	0	 14 122,
	0	 87 119,
	1	 1 2 3 4 5 39 40 41 42,
	0	 6 7 9 10 11 12 13 14 15 16 17 18 19 20 21 22 23 24 25 26 27 28 29 30 122 123 140 146 151 156 161 165,
	0	 35 42 153,
	0	 35 42 153 158,
	0	 13 122 123,
	0	 6 7 8 13 14 122 123 140 146 151 156 161 165,
	0	 55 56 57 58 59 60 61 62 63 64,
	0	 8 10 11 13 14 15 16 18 24 122 123,
	0	 8 10 11 12 13 14 15 16 18 22 23 24 25 26 27 28 29 30 122 123,
	0	 37 43 44 48 50 51 52 53 54,
	0	 37 38 43 44 45 46 48 49 50 51 52 53 54 131 135 138 147 153 167 168,
	0	 70 73 115 116,
	0	 70 71 72 73 74 76 115 116 163,
	0	 70 71 72 73 74 75 76 78 79 80 98 99 100 101 102 103 104 115 116 117 118 133 163,
	0	 82 83 85 86 87 88 119 132,
	0	 68 120 127 149 154,
	0	 105 106 109 110 134 139 145 155 160 164 169,
	0	 1 2 3 4 5 6 7 8 9 10 11 12 13 14 15 16 17 18 19 20 21 22 23 24 25 26 27 28 29 30 31 32 33 34 35 41 42 121 122 123 124 130 140 141 146 151 152 156 157 161 162 165 166,
	0	 107 109 110 111 112 113 114 134,
	0	 70 71 72 73 74 75 76 77 78 79 80 81 82 83 84 85 86 87 88 89 90 91 92 93 94 95 96 97 98 99 100 101 102 103 104 105 106 107 108 109 110 111 112 113 114 115 116 117 118 119 129 132 133 134 137 139 144 145 150 155 160 163 164 169 170,
	0	 12 22 23 24 25 27 28,
	0	 12 19 20 22 23 24 25 27 28,
	0	 134 169,
	0	 109 114 134 169,
	0	 81 82 83 85 86 87 88 89 90 91 92 93 94 95 96 97 119 128 132 137 144 150,
	0	 6 8 13,
	0	 6 8 13 123,
	0	 7 21 140 146 151 156 161 165,
	0	 7 12 21 140 146 151 156 161 165,
	0	 7 12 21 22 23 25 26 27 28 29 30 140 146 151 156 161 165,
	0	 7 9 12 21 22 23 25 26 27 28 29 30 140 146 151 156 161 165,
	0	 7 9 12 21 22 23 25 26 27 28 29 30 122 140 146 151 156 161 165,
	0	 7 9 11 12 21 22 23 25 26 27 28 29 30 122 140 146 151 156 161 165,
	0	 7 9 10 11 12 21 22 23 25 26 27 28 29 30 122 140 146 151 156 161 165,
	0	 7 9 10 11 12 21 22 23 24 25 26 27 28 29 30 122 140 146 151 156 161 165,
	0	 6 7 8 9 10 11 12 13 21 22 23 24 25 26 27 28 29 30 122 123 140 146 151 156 161 165,
	0	 130 141 152 157 162 166,
	0	 31 33 34 124 130 141 152 157 162 166,
	0	 109 110 111 112 113 134,
	0	 107 108 109 110 111 112 113 114 134 164,
	0	 107 108 109 110 111 112 113 114 134 160 164,
	0	 106 107 108 109 110 111 112 113 114 134 155 160 164,
	0	 139 145,
	0	 38 39 131 167,
	0	 38 39 131 167 168,
	0	 36 38 39 131 167 168,
	0	 36 38 39 131 138 147 167 168,
	0	 46 47 142,
	0	 46 47 49 50 142,
	0	 45 46 47 49 50 135 142,
	0	 36 38 39 45 46 47 49 50 131 135 138 142 147 167 168,
	0	 36 38 39 44 45 46 47 49 50 131 135 138 142 147 167 168,
	0	 36 38 39 44 45 46 47 48 49 50 131 135 138 142 147 167 168,
	0	 36 38 39 43 44 45 46 47 48 49 50 131 135 138 142 147 167 168,
	0	 36 38 39 43 44 45 46 47 48 49 50 131 135 138 142 147 153 158 167 168,
	0	 36 38 39 43 44 45 46 47 48 49 50 52 54 131 135 138 142 147 153 158 167 168,
	0	 36 38 39 40 43 44 45 46 47 48 49 50 52 54 131 135 138 142 147 153 158 167 168,
	0	 36 37 38 39 40 43 44 45 46 47 48 49 50 52 54 131 135 138 142 147 153 158 167 168,
	0	 55 56 57 59 126 136 143 148 159,
	0	 55 56 57 59 61 126 136 143 148 159,
	0	 55 56 57 59 61 125 126 136 143 148 159,
	0	 65 66 154,
	0	 65 66 120 127 149 154,
	0	 72 74 75 76 98 99 100 101 102 103 104 115 117 133,
	0	 72 74 75 76 98 99 100 101 102 103 104 115 116 117 133,
	0	 70 71 72 73 74 75 76 98 99 100 101 102 103 104 115 116 117 133 170,
	0	 70 71 72 73 74 75 76 77 98 99 100 101 102 103 104 115 116 117 133 170,
	0	 70 71 72 73 74 75 76 77 79 80 98 99 100 101 102 103 104 115 116 117 133 170,
	0	 83 137 144 150,
	0	 82 83 85 87 88 89 90 91 92 93 94 95 96 97 119 132 137 144 150,
	0	 55 56 57 59 61 65 66 67 68 69 70 71 72 73 74 75 76 77 78 79 80 81 82 83 84 85 86 87 88 89 90 91 92 93 94 95 96 97 98 99 100 101 102 103 104 115 116 117 118 119 120 125 126 127 128 129 132 133 136 137 143 144 148 149 150 154 159 163 170,
	0	 1 2 3 4 5 6 7 8 9 10 11 12 13 14 15 16 17 18 19 20 21 22 23 24 25 26 27 28 29 30 31 32 33 34 35 41 42 51 53 105 106 107 108 109 110 111 112 113 114 121 122 123 124 130 134 139 140 141 145 146 151 152 155 156 157 160 161 162 164 165 166 169,
	0	 1 2 3 4 5 6 7 8 9 10 11 12 13 14 15 16 17 18 19 20 21 22 23 24 25 26 27 28 29 30 35 41 42 51 53 122 123 140 146 151 156 161 165,
	0	 1 2 3 4 5 6 7 8 9 10 11 12 13 14 15 16 17 18 19 20 21 22 23 24 25 26 27 28 29 30 31 32 33 34 35 36 37 38 39 40 41 42 43 44 45 46 47 48 49 50 51 52 53 54 59 61 121 122 123 124 125 126 130 131 135 138 140 141 142 146 147 151 152 153 156 157 158 161 162 165 166 167 168,
	0	 55 56 57 58 59 60 61 62 63 64 65 66 67 68 69 120 125 126 127 136 143 148 159,
	0	 22 23 24 25 26 27 28,
	0	 10 11 22 23 24 25 26 27 28,
	0	 10 11 19 20 22 23 24 25 26 27 28,
	0	 10 11 19 20 22 23 24 25 26 27 28 122,
	0	 12 17,
	0	 12 17 18 29 30,
	0	 105 145 160,
	0	 108 109 110 111 112 113 114 134 139 160,
	0	 105 108 109 110 111 112 113 114 134 139 145 160 164,
	0	 72 74 75 76 98 99 100 101 102 103 104 105 106 107 108 109 110 111 112 113 114 117 133 134 139 145 155 160 164 169,
	0	 37 43 44,
	0	 70 71 73 75 98 99 100 101 102 103 104 105 106 107 108 109 110 111 112 113 114 115 116 117 133 134 139 145 155 160 164 169,
	0	 70 71 72 73 75 76 98 99 100 101 102 103 104 105 106 107 108 109 110 111 112 113 114 115 116 117 133 134 139 145 155 160 164 169,
	0	 80 163,
	0	 79 80 163,
	0	 10 11 12 19 22 23 24 25 26 27 28,
	0	 6 7 8 9 10 11 12 13 14 15 16 17 18 19 20 21 22 23 24 25 26 27 28 29 30 31 32 33 34 51 53 121 122 123 124 130 140 141 146 151 152 153 156 157 158 161 162 165 166,
	0	 55 56 57 58 60 61 62 63 64 136 143 148 159,
	0	 1 2 3 4 5 35 39 40 41 42 52 54,
	0	 105 106 114 139 145 155 160 164 169,
	0	 105 106 108 110 114 139 145 155 160 164 169,
	0	 58 63 64,
	0	 65 66 67 68 70 71 72 73 74 75 76 77 78 79 80 81 82 83 84 85 86 87 88 89 90 91 92 93 94 95 96 97 98 99 100 101 102 103 104 105 106 107 108 109 110 111 112 113 114 115 116 117 118 119 120 128 129 132 133 134 137 139 144 145 150 155 160 163 164 169 170,
	0	 98 99 100 102 103 104 117 133,
	0	 105 106 107 108 110 112 113 114 139 145 155 160 164 169,
	0	 9 13 21,
	0	 6 7 8 9 10 11 12 13 14 15 16 17 18 19 20 21 22 23 24 25 26 27 28 29 30 122 123 146 151 156 161 165,
	0	 105 106 107 108 109 110 111 112 113 114 134 139 155 160 164,
	0	 81 82 85 86 87 88 119 128 132 137 144 150,
	0	 72 74 75 76 105 106 107 108 109 110 111 112 113 114 134 139 145 155 160 164 169,
	0	 81 82 85 86 87 88 89 90 91 92 93 94 95 96 97 119 132 150,
	0	 1 2 3 4 5 35 36 39 40 41 42 158,
	0	 52 54 153,
	0	 58 60 63 64,
	0	 108 109 110 111 112 113 114,
	0	 55 56 57 58 59 60 61 62 63 64 68 69 120 125 126 127 136 143 148 149 159,
	0	 2 35,
	0	 2 4 5 35,
	0	 1 2 3 4 5 6 7 8 9 10 11 12 13 14 15 16 17 18 19 20 21 22 23 24 25 26 27 28 29 30 31 32 33 34 35 36 37 39 40 41 42 43 44 48 49 50 51 52 53 54 121 122 123 124 130 140 141 146 151 152 153 156 157 158 161 162 165 166,
	0	 1 2 3 4 5 6 7 8 9 10 11 12 13 14 15 16 17 18 19 20 21 22 23 24 25 26 27 28 29 30 31 32 33 34 35 37 39 40 41 42 43 44 48 49 50 51 52 53 54 121 122 123 124 130 140 141 146 151 152 153 156 157 158 161 162 165 166,
	0	 1 2 3 4 5 6 7 8 9 10 11 12 13 14 15 16 17 18 19 20 21 22 23 24 25 26 27 28 29 30 31 32 33 34 35 37 39 40 41 42 43 44 48 51 52 53 54 121 122 123 124 130 140 141 146 151 152 153 156 157 158 161 162 165 166,
	0	 110 112 114,
	0	 100 101 102 103 104 105 106 107 108 109 110 111 112 113 114 117 134 139 145 155 160 164 169,
	0	 70 71 72 74 75 76 98 99 100 101 102 103 104 105 106 107 108 109 110 111 112 113 114 115 116 117 133 134 139 145 155 160 164 169,
	0	 6 7 8 9 10 11 12 13 14 15 16 17 18 19 20 21 22 23 24 25 26 27 28 29 30 31 32 33 34 35 40 42 44 45 47 48 49 50 51 52 53 54 121 122 123 124 130 135 138 140 141 142 146 147 151 152 153 156 157 158 161 162 165 166,
	0	 1 2 3 4 5 36 37 38 39 41 43 131 167 168,
	1	 6 7 8 9 10 11 12 13 14 15 16 17 18 19 20 21 22 23 24 25 26 27 28 29 30 31 32 33 34 51 53 54 121 122 123 124 130 138 140 141 146 147 151 152 156 157 161 162 165 166,
	0	 6 7 8 9 10 11 12 13 14 15 16 17 18 19 20 21 22 23 24 25 26 27 28 29 30 31 32 33 34 51 53 54 121 122 123 124 130 138 140 141 142 146 147 151 152 156 157 161 162 165 166,
	0	 82 83 85 86 87 88 119 128 132,
	0	 82 83 84 85 86 87 88 119 128 132,
	0	 81 82 83 84 85 86 87 88 89 93 94 95 96 119 128 132 137 144 150,
	0	 2 3 4 5 35,
	0	 8 13 14 15 16 18 24 29 30 122 123,
	0	 70 71 72 73 74 75 76 78 98 99 100 101 102 103 104 115 116 117 133 163,
	0	 1 2 3 4 5 6 7 8 9 10 11 12 13 14 15 16 17 18 19 20 21 22 23 24 25 26 27 28 29 30 31 32 33 34 35 40 41 42 105 106 107 108 109 110 111 112 113 114 121 122 123 124 130 134 139 140 141 145 146 151 152 155 156 157 158 160 161 162 164 165 166 169,
	0	 88 89 93 94 95,
	0	 36 37 38 43 44 45 46 47 48 49 50 51 52 53 54 131 135 138 142 147 153 158 167 168,
	0	 1 2 3 4 5 6 7 8 9 10 11 12 13 14 15 16 17 18 19 20 21 22 23 24 25 26 27 28 29 30 31 32 33 34 35 39 121 122 123 124 130 140 141 146 151 152 156 157 161 162 165 166,
	0	 19 20 24,
	0	 10 11 19 20 24,
	0	 10 11 19 20 24 122 123,
	0	 70 71 73,
	0	 105 106 145 155 160 164,
	0	 105 106 107 110 114 139 145 155 160 164 169,
	1	 100 102,
	0	 82 87 88 119,
	0	 107 111,
	0	 105 107 108 109 110 111 112 113 114 134 139 160 164 169,
	0	 105 106 107 108 109 110 111 112 113 114 134 139 160 164 169,
	0	 105 106 107 108 109 110 111 112 113 114 134 139 145 160 164 169,
	0	 79 80 129,
	0	 58 59 60 61 62 63 64 65 66 67 68 69 70 71 72 73 74 75 76 77 78 79 80 81 82 83 84 85 86 87 88 89 90 91 92 93 94 95 96 97 98 99 100 101 102 103 104 105 106 107 108 109 110 111 112 113 114 115 116 117 118 119 120 125 126 127 128 129 132 133 134 137 139 144 145 149 150 154 155 160 163 164 169 170,
	0	 1 2 3 4 5 6 7 8 9 10 11 12 13 14 15 16 17 18 19 20 21 22 23 24 25 26 27 28 29 30 31 32 33 34 35 36 37 38 39 40 41 42 43 44 45 46 47 48 49 50 51 52 53 54 57 121 122 123 124 130 131 135 136 138 140 141 142 143 146 147 148 151 152 153 156 157 158 159 161 162 165 166 167 168,
	0	 82 84 85 86 87 88 89 90 91 92 93 94 95 96 97 119 128 132 137 144 150,
	0	 99 100,
	0	 70 71 72 74 75 76 105 106 107 108 109 110 111 112 113 114 115 116 134 139 145 155 160 164 169,
	0	 6 7 8 9 10 11 12 13 14 15 16 17 18 19 20 21 22 23 24 25 26 27 28 29 30 51 53 54 122 123 140 146 151 156 161 165,
	0	 6 7 8 9 10 11 12 13 14 15 16 17 18 19 20 21 22 23 24 25 26 27 28 29 30 45 51 52 53 54 122 123 135 138 140 142 146 147 151 156 161 165,
	0	 6 7 8 9 10 11 12 13 14 15 16 17 18 19 20 21 22 23 24 25 26 27 28 29 30 45 47 51 52 53 54 122 123 135 138 140 142 146 147 151 156 161 165,
	0	 1 2 3 4 5 6 7 8 9 10 11 12 13 14 15 16 17 18 19 20 21 22 23 24 25 26 27 28 29 30 35 36 37 38 39 40 41 42 43 44 45 47 48 49 51 52 53 54 122 123 131 135 138 140 142 146 147 151 153 156 158 161 165 167 168,
	0	 36 158,
	0	 36 38 131 158 167 168,
	0	 36 37 38 43 131 158 167 168,
	0	 36 37 38 43 48 131 158 167 168,
	0	 36 37 38 43 44 48 131 158 167 168,
	0	 36 37 38 43 44 48 131 153 158 167 168,
	0	 36 37 38 43 44 48 49 50 131 153 158 167 168,
	0	 1 2 3 4 5 6 7 8 9 10 11 12 13 14 15 16 17 18 19 20 21 22 23 24 25 26 27 28 29 30 31 32 33 34 35 39 40 41 42 45 47 51 52 53 54 121 122 123 124 130 135 138 140 141 142 146 147 151 152 156 157 161 162 165 166,
	0	 1 2 3 4 5 6 7 8 9 10 11 12 13 14 15 16 17 18 19 20 21 22 23 24 25 26 27 28 29 30 31 32 33 34 35 39 40 41 42 45 51 52 53 54 121 122 123 124 130 135 138 140 141 142 146 147 151 152 156 157 161 162 165 166,
	0	 1 2 3 4 5 6 7 8 9 10 11 12 13 14 15 16 17 18 19 20 21 22 23 24 25 26 27 28 29 30 31 32 33 34 35 39 40 41 42 51 52 53 54 121 122 123 124 130 138 140 141 142 146 147 151 152 156 157 161 162 165 166,
	0	 1 2 3 4 5 6 7 8 9 10 11 12 13 14 15 16 17 18 19 20 21 22 23 24 25 26 27 28 29 30 31 32 33 34 35 39 40 41 42 51 52 53 54 121 122 123 124 130 138 140 141 146 147 151 152 156 157 161 162 165 166,
	0	 40 41 42 52,
	0	 40 41 42 52 54,
	0	 1 2 3 4 5 6 7 8 9 10 11 12 13 14 15 16 17 18 19 20 21 22 23 24 25 26 27 28 29 30 31 32 33 34 35 39 51 53 121 122 123 124 130 138 140 141 146 147 151 152 156 157 161 162 165 166,
	0	 81 82 83 84 85 89 90 91 92 93 94 95 96 97 119 128 132 137 144 150,
	0	 35 36 38 42 131 167 168,
	0	 1 2 3 4 5 39 40 41 153 158,
	0	 1 2 3 4 5 39 40 41 153,
	0	 36 40 42,
	0	 36 38 40 42 131 167 168,
	0	 1 2 3 4 5 35 39 41 153 158,
	0	 1 2 3 4 5 35 39 41 153,
	0	 7 9,
	0	 7 9 21,
	0	 55 56 57 58 59 60 61 62 63 64 67 69 120 125 126 127 136 143 148 149 159,
	0	 55 56 57 58 59 60 61 62 63 64 67 69 120 125 126 127 136 143 148 149 154 159,
	0	 82 85 87 119 128 132,
	0	 81 82 85 87 119 128 132 137 144 150,
	0	 81 82 84 85 87 119 128 132 137 144 150,
	0	 1 2 3 4 5 35 36 37 38 39 40 41 42 43 44 45 47 48 49 50 131 135 138 142 147 153 158 167 168,
	0	 1 2 3 4 5 35 36 37 38 39 40 41 42 43 44 45 47 48 131 135 138 142 147 153 158 167 168,
	0	 1 2 3 4 5 35 39 40 41 42 45 47 135 138 142 147 153 158,
	0	 19 20 25,
	0	 19 20 22 23 25,
	0	 19 20 22 23 25 27 28,
	0	 70 72 74 75 76 115 116,
	0	 1 2 3 4 5 6 7 8 9 10 11 12 13 14 15 16 17 18 19 20 21 22 23 24 25 26 27 28 29 30 33 34 35 39 51 53 122 123 130 140 141 146 151 152 156 157 161 162 165 166,
	0	 1 2 3 4 5 6 7 8 9 10 11 12 13 14 15 16 17 18 19 20 21 22 23 24 25 26 27 28 29 30 35 39 51 53 122 123 140 146 151 152 156 157 161 162 165,
	0	 8 14 15 16 17 18 19 20 122 123,
	0	 43 44 48,
	0	 105 114,
	0	 70 71 72 74 75 76 116,
	0	 70 71 72 73 74 75 76 77 78 79 80 98 99 100 101 102 103 104 115 116 117 129 133 170,
	0	 6 7 8 9 10 11 12 13 14 15 16 17 18 19 20 21 22 23 24 25 26 27 28 29 30 122 123 140 146 151 156 158 161 165,
	0	 81 82 83 84 85 87 88 90 91 92 97 119 132 137 144 150,
	0	 1 2 3 4 5 6 7 8 9 10 11 12 13 14 15 16 17 18 19 20 21 22 23 24 25 26 27 28 29 30 35 39 40 41 42 51 52 53 54 122 123 140 146 151 156 158 161 165,
	0	 12 22 23 24 25 26 27 28 123,
	0	 10 11 12 22 23 24 25 26 27 28 123,
	0	 8 10 11 12 14 15 16 17 18 19 20 22 23 24 25 26 27 28 29 30 123,
	0	 6 7 8 9 10 11 12 13 14 15 16 17 18 19 20 21 22 23 24 25 26 27 28 29 30 122 123 140 151 156 161 165,
	0	 69 149,
	0	 100 101 102 103 104 117 163,
	0	 98 99 100 101 102 103 104 117 163,
	0	 70 71 72 73 74 75 76 79 80 98 99 100 101 102 103 104 105 106 107 108 109 110 111 112 113 114 115 116 117 118 129 133 134 139 145 155 160 163 164 169 170,
	0	 1 2 3 4 5 6 7 8 9 10 11 12 13 14 15 16 17 18 19 20 21 22 23 24 25 26 27 28 29 30 31 32 33 34 35 39 40 41 42 51 53 121 122 123 124 130 140 141 146 151 152 156 157 158 161 162 165 166,
	0	 1 2 3 4 5 35 39 40 41 42 51 53 158,
	0	 83 86 89 90 91 92 93 94 95 96 97,
	0	 81 83 86 89 90 91 92 93 94 95 96 97 128 137 144 150,
	0	 1 2 3 4 5 6 7 8 9 10 11 12 13 14 15 16 17 18 19 20 21 22 23 24 25 26 27 28 29 30 31 32 33 34 35 36 37 38 39 40 41 42 43 44 45 46 47 48 49 50 51 52 53 54 62 63 64 121 122 123 124 130 131 135 138 140 141 142 146 147 151 152 153 156 157 158 159 161 162 165 166 167 168,
	0	 1 2 3 4 5 39 40 42,
	0	 1 2 3 4 5 40 42,
	0	 82 85 86 88 89 90 91 92 93 94 95 96 97 119 132,
	0	 87 88 89 93 94 95 96,
	0	 6 7 8 9 10 11 12 13 14 15 16 17 18 19 20 21 22 23 24 25 26 27 28 29 30 31 32 33 34 51 52 53 54 121 122 123 124 130 135 138 140 141 142 146 147 151 152 156 157 161 162 165 166,
	0	 89 92 93 94 95 96 97,
	0	 98 99 100 101 102 117 133 163,
	0	 74 76 105 106 107 108 109 110 111 112 113 114 134 139 145 155 160 164 169,
	0	 77 78 79,
	0	 1 2 3 4 5 6 7 8 9 10 11 12 13 14 15 16 17 18 19 20 21 22 23 24 25 26 27 28 29 30 31 32 33 34 35 39 45 51 52 53 54 121 122 123 124 130 135 138 140 141 142 146 147 151 152 156 157 161 162 165 166,
	0	 10 11 12 15 19 20 22 23 24 25 26 27 28 29 30 122 123,
	0	 105 106 109 134 139 155 160 169,
	0	 6 7 146 151 156 161,
	0	 6 7 8 9 10 11 12 13 14 15 16 17 18 19 20 21 22 23 24 25 26 27 28 29 30 122 123 146 151 156 161,
	0	 105 106 107 111 112 113 114 139 145 155 160 164,
	0	 105 106 107 110 111 112 113 114 139 145 155 160 164,
	0	 1 2 3 4 5 31 32 33 34 35 36 37 38 39 40 41 42 43 44 48 52 54 121 124 130 131 141 152 153 157 158 162 166 167 168,
	0	 105 106 107 108 109 111 112 113 134 139 145 155 160 164 169,
	0	 10 11 12 19 20 21 22 23 24 25 26 27 28 122 123,
	0	 9 10 11 12 19 20 21 22 23 24 25 26 27 28 122 123,
	0	 9 10 11 12 13 19 20 21 22 23 24 25 26 27 28 122 123,
	0	 33 130 152 157 162,
	0	 6 7 8 9 10 11 12 13 14 15 16 17 18 19 20 21 22 23 24 25 26 27 28 29 30 31 32 33 34 44 45 47 51 52 53 54 121 122 123 124 130 135 138 140 141 142 146 147 151 152 156 157 161 162 165 166,
	0	 99 100 101 102 117 133,
	0	 105 106 107 109 110 134 139 145 155 160 164 169,
	0	 78 81 82 83 84 85 86 87 88 89 90 91 92 93 94 95 96 97 118 119 128 129 132 137 144 150 170,
	0	 83 144,
	0	 42 153,
	0	 101 102,
	0	 78 79 80 170,
	0	 1 2 3 4 5 6 7 8 9 10 11 12 13 14 15 16 17 18 19 20 21 22 23 24 25 26 27 28 29 30 31 32 33 34 35 36 37 38 39 40 41 42 43 44 47 48 49 50 51 52 53 54 121 122 123 124 130 131 138 140 141 142 146 147 151 152 153 156 157 158 161 162 165 166 167 168,
	0	 105 106 107 109 111 112 113 114 134 139 145 155 160 164 169,
	0	 100 101 103 104 105 106 107 108 109 110 111 112 113 114 134 139 145 155 160 163 164 169,
	0	 105 106 107 108 110 112 114 139 145 155 160 164 169,
	0	 1 3 41,
	0	 1 2 3 4 5 6 7 8 9 10 11 12 13 14 15 16 17 18 19 20 21 22 23 24 25 26 27 28 29 30 35 39 41 122 123 140 146 151 156 161 165,
	0	 6 7 8 9 10 11 12 13 14 15 16 17 18 19 20 21 22 23 24 25 26 27 28 29 30 31 32 33 34 45 51 52 53 54 121 122 123 124 130 135 140 141 146 151 152 156 157 161 162 165 166,
	0	 35 40 42 153,
	0	 31 32 121 124 130 152 157 162,
	0	 1 2 3 4 5 6 7 8 9 10 11 12 13 14 15 16 17 18 19 20 21 22 23 24 25 26 27 28 29 30 31 32 33 34 35 36 37 38 39 40 41 42 43 44 45 46 47 48 49 50 51 52 53 54 55 56 57 121 122 123 124 125 126 130 131 135 138 140 141 142 146 147 151 152 153 156 157 158 159 161 162 165 166 167 168,
	0	 1 2 3 4 5 6 7 8 9 10 11 12 13 14 15 16 17 18 19 20 21 22 23 24 25 26 27 28 29 30 31 32 33 34 35 36 37 38 39 40 41 42 43 44 45 46 47 48 49 50 51 52 53 54 55 56 57 121 122 123 124 126 130 131 135 138 140 141 142 146 147 151 152 153 156 157 158 159 161 162 165 166 167 168,
	0	 1 2 3 4 5 6 7 8 9 10 11 12 13 14 15 16 17 18 19 20 21 22 23 24 25 26 27 28 29 30 35 39 122 123,
	0	 38 131 153 167 168,
	0	 8 13 14 15 16 17 18,
	0	 8 13 14 15 16 17 18 123,
	0	 8 13 14 15 16 17 18 122 123,
	0	 8 10 11 13 14 15 16 17 18 122 123,
	0	 8 10 11 13 14 15 16 17 18 19 20 122 123,
	0	 8 10 11 13 14 15 16 17 18 19 20 24 26 122 123,
	0	 105 107 108 109 110 111 112 113 114 134 169,
	0	 41 42 97,
	0	 41 42 90 97,
	0	 41 42 90 91 97,
	0	 41 42 89 90 91 96 97,
	0	 41 42 89 90 91 92 96 97,
	0	 41 42 88 89 90 91 92 96 97,
	0	 41 42 86 88 89 90 91 92 96 97,
	0	 41 42 82 85 86 87 88 89 90 91 92 96 97 119 132,
	0	 41 42 81 82 84 85 86 87 88 89 90 91 92 96 97 119 128 132 137 144 150,
	0	 41 42 81 82 83 84 85 86 87 88 89 90 91 92 96 97 119 128 132 137 144 150,
	0	 41 42 81 82 83 84 85 86 87 88 89 90 91 92 93 96 97 119 128 132 137 144 150,
	0	 41 42 81 82 83 84 85 86 87 88 89 90 91 92 93 94 95 96 97 119 128 132 137 144 150,
	0	 41 42 74 81 82 83 84 85 86 87 88 89 90 91 92 93 94 95 96 97 119 128 132 137 144 150,
	0	 41 42 72 74 76 81 82 83 84 85 86 87 88 89 90 91 92 93 94 95 96 97 119 128 132 137 144 150,
	0	 41 42 72 74 75 76 81 82 83 84 85 86 87 88 89 90 91 92 93 94 95 96 97 98 99 100 101 102 103 104 117 119 128 132 133 137 144 150 163,
	0	 41 42 70 71 72 74 75 76 81 82 83 84 85 86 87 88 89 90 91 92 93 94 95 96 97 98 99 100 101 102 103 104 115 116 117 119 128 132 133 137 144 150 163,
	0	 41 42 70 71 72 73 74 75 76 81 82 83 84 85 86 87 88 89 90 91 92 93 94 95 96 97 98 99 100 101 102 103 104 115 116 117 119 128 132 133 137 144 150 163,
	0	 41 42 70 71 72 73 74 75 76 77 78 79 80 81 82 83 84 85 86 87 88 89 90 91 92 93 94 95 96 97 98 99 100 101 102 103 104 115 116 117 118 119 128 129 132 133 137 144 150 163 170,
	0	 41 42 65 66 70 71 72 73 74 75 76 77 78 79 80 81 82 83 84 85 86 87 88 89 90 91 92 93 94 95 96 97 98 99 100 101 102 103 104 115 116 117 118 119 128 129 132 133 137 144 150 163 170,
	0	 41 42 65 66 70 71 72 73 74 75 76 77 78 79 80 81 82 83 84 85 86 87 88 89 90 91 92 93 94 95 96 97 98 99 100 101 102 103 104 115 116 117 118 119 128 129 132 133 137 144 150 154 163 170,
	0	 41 42 65 66 67 68 69 70 71 72 73 74 75 76 77 78 79 80 81 82 83 84 85 86 87 88 89 90 91 92 93 94 95 96 97 98 99 100 101 102 103 104 115 116 117 118 119 120 127 128 129 132 133 137 144 150 154 163 170,
	0	 41 42 65 66 67 68 69 70 71 72 73 74 75 76 77 78 79 80 81 82 83 84 85 86 87 88 89 90 91 92 93 94 95 96 97 98 99 100 101 102 103 104 115 116 117 118 119 120 127 128 129 132 133 137 144 149 150 154 163 170,
	0	 41 42 55 56 57 58 59 60 61 62 63 64 65 66 67 68 69 70 71 72 73 74 75 76 77 78 79 80 81 82 83 84 85 86 87 88 89 90 91 92 93 94 95 96 97 98 99 100 101 102 103 104 115 116 117 118 119 120 125 126 127 128 129 132 133 136 137 143 144 148 149 150 154 159 163 170,
	0	 41 42 46 55 56 57 58 59 60 61 62 63 64 65 66 67 68 69 70 71 72 73 74 75 76 77 78 79 80 81 82 83 84 85 86 87 88 89 90 91 92 93 94 95 96 97 98 99 100 101 102 103 104 115 116 117 118 119 120 125 126 127 128 129 132 133 136 137 143 144 148 149 150 154 159 163 170,
	0	 41 42 45 46 47 55 56 57 58 59 60 61 62 63 64 65 66 67 68 69 70 71 72 73 74 75 76 77 78 79 80 81 82 83 84 85 86 87 88 89 90 91 92 93 94 95 96 97 98 99 100 101 102 103 104 115 116 117 118 119 120 125 126 127 128 129 132 133 135 136 137 142 143 144 148 149 150 154 159 163 170,
	0	 36 39 41 42 45 46 47 55 56 57 58 59 60 61 62 63 64 65 66 67 68 69 70 71 72 73 74 75 76 77 78 79 80 81 82 83 84 85 86 87 88 89 90 91 92 93 94 95 96 97 98 99 100 101 102 103 104 115 116 117 118 119 120 125 126 127 128 129 132 133 135 136 137 142 143 144 148 149 150 154 159 163 170,
	0	 1 2 3 4 5 6 7 8 9 10 11 12 13 14 15 16 17 18 19 20 21 22 23 24 25 26 27 28 29 30 31 32 33 34 35 37 38 40 43 44 48 51 52 53 54 105 106 107 108 109 110 111 112 113 114 121 122 123 124 130 131 134 138 139 140 141 145 146 147 151 152 153 155 156 157 158 160 161 162 164 165 166 167 168 169,
	0	 1 2 3 4 5 6 7 8 9 10 11 12 13 14 15 16 17 18 19 20 21 22 23 24 25 26 27 28 29 30 31 32 33 34 35 37 38 40 43 48 51 52 53 54 105 106 107 108 109 110 111 112 113 114 121 122 123 124 130 131 134 138 139 140 141 145 146 147 151 152 153 155 156 157 158 160 161 162 164 165 166 167 168 169,
	0	 37 38 43 131 138 147 167 168,
	0	 1 2 3 4 5 6 7 8 9 10 11 12 13 14 15 16 17 18 19 20 21 22 23 24 25 26 27 28 29 30 31 32 33 34 35 40 51 52 53 54 105 106 107 108 109 110 111 112 113 114 121 122 123 124 130 134 139 140 141 145 146 151 152 153 155 156 157 158 160 161 162 164 165 166 169,
	0	 40 153,
	0	 40 52 54 153 158,
	0	 6 7 8 9 10 11 12 13 14 15 16 17 18 19 20 21 22 23 24 25 26 27 28 29 30 31 32 33 34 51 52 53 54 121 122 123 124 130 140 141 146 147 151 152 156 157 161 162 165 166,
	0	 106 139 155 160,
	0	 105 106 107 139 155 160,
	0	 22 23 24 25 27 28,
	0	 14 15 16 123,
	0	 104 105 106 107 108 109 110 111 112 113 114 134 139 145 155 160 163 164 169,
	0	 35 40 42 44 48 49 50 153 158,
	0	 6 7 8 9 10 11 12 13 14 15 16 17 18 19 20 21 22 23 24 25 26 27 28 29 30 31 32 33 34 51 53 54 121 122 123 124 130 138 140 141 146 151 152 156 157 161 162 165 166,
	0	 105 106 107 108 109 110 111 112 113 114 134 145 155 164,
	0	 98 99 117 133,
	0	 1 2 3 4 5 39 153,
	0	 1 2 3 4 5 6 7 8 9 10 11 12 13 14 15 16 17 18 19 20 21 22 23 24 25 26 27 28 29 30 31 32 33 34 35 36 37 38 39 40 41 42 43 44 48 49 51 52 53 54 121 122 123 124 130 131 140 141 146 151 152 153 156 157 158 161 162 165 166 167 168,
	0	 1 2 3 4 5 6 7 8 9 10 11 12 13 14 15 16 17 18 19 20 21 22 23 24 25 26 27 28 29 30 35 36 37 39 40 41 42 43 44 45 46 47 48 49 50 51 52 53 54 122 123 135 138 140 142 146 147 151 153 156 158 161 165,
	0	 70 71 72 73 74 75 76 77 78 79 80 82 83 84 85 87 88 89 90 91 92 93 94 95 96 97 98 99 100 101 102 103 104 115 116 117 118 119 128 129 132 133 137 144 150 163 170,
	0	 41 42 153,
	0	 35 39,
	0	 106 145 155 160 164,
	0	 136 148,
	0	 34 152 157 162,
	0	 6 7 8 10 11 12 13 14 15 16 17 18 19 20 21 22 23 24 25 26 27 28 29 30 122 123,
	0	 6 7 9 12 17 21 140 146 151 156 161 165,
	0	 6 7 9 12 17 21 22 23 25 26 27 28 29 30 140 146 151 156 161 165,
	0	 6 7 9 12 17 21 22 23 24 25 26 27 28 29 30 140 146 151 156 161 165,
	0	 6 7 9 10 11 12 17 21 22 23 24 25 26 27 28 29 30 140 146 151 156 161 165,
	0	 8 13 122,
	0	 8 13 122 123,
	0	 14 15 16 18,
	0	 33 130 141 152 157 162 166,
	0	 39 41 42,
	0	 36 38 39 41 42 131 153 158 167 168,
	0	 36 37 38 39 41 42 43 131 153 158 167 168,
	0	 36 37 38 39 41 42 43 48 131 153 158 167 168,
	0	 36 37 38 39 41 42 43 44 48 131 153 158 167 168,
	0	 36 37 38 39 41 42 43 44 48 49 50 131 153 158 167 168,
	0	 36 37 38 39 41 42 43 44 46 48 49 50 131 153 158 167 168,
	0	 36 37 38 39 41 42 43 44 46 47 48 49 50 131 153 158 167 168,
	0	 36 37 38 39 41 42 43 44 45 46 47 48 49 50 131 135 153 158 167 168,
	0	 36 37 38 39 41 42 43 44 45 46 47 48 49 50 131 135 142 153 158 167 168,
	0	 36 37 38 39 41 42 43 44 45 46 47 48 49 50 131 135 138 142 147 153 158 167 168,
	0	 107 108 110 111 112 113 114 134,
	0	 107 108 109 110 111 112 113 114 134 145 164,
	0	 107 108 109 110 111 112 113 114 134 145 160 164,
	0	 106 107 108 109 110 111 112 113 114 134 145 155 160 164,
	0	 81 82 83 84 85 86 87 88 89 90 91 92 93 94 95 96 97 105 106 107 108 109 110 111 112 113 114 119 128 132 134 137 139 144 145 150 155 160 164 169,
	0	 69 127 149 154,
	0	 110 111 112 113,
	0	 98 99 101 102 103 104 117 133,
	0	 81 83 88 89 90 91 92 93 94 95 96 97 137 144 150,
	0	 6 7 8 9 10 11 12 13 14 15 16 17 18 19 20 21 22 23 24 25 26 27 28 29 30 31 32 33 34 47 51 52 53 54 121 122 123 124 130 140 141 142 146 151 152 156 157 161 162 165 166,
	0	 65 66 70 71 72 73 74 75 76 77 78 79 80 81 82 83 84 85 86 87 88 89 90 91 92 93 94 95 96 97 98 99 100 101 102 103 104 105 106 107 108 109 110 111 112 113 114 115 116 117 118 119 128 129 132 133 134 137 139 144 145 149 150 155 160 163 164 169 170,
	0	 65 66 67 70 71 72 73 74 75 76 77 78 79 80 81 82 83 84 85 86 87 88 89 90 91 92 93 94 95 96 97 98 99 100 101 102 103 104 105 106 107 108 109 110 111 112 113 114 115 116 117 118 119 128 129 132 133 134 137 139 144 145 149 150 155 160 163 164 169 170,
	0	 65 66 67 68 70 71 72 73 74 75 76 77 78 79 80 81 82 83 84 85 86 87 88 89 90 91 92 93 94 95 96 97 98 99 100 101 102 103 104 105 106 107 108 109 110 111 112 113 114 115 116 117 118 119 128 129 132 133 134 137 139 144 145 149 150 155 160 163 164 169 170,
	0	 1 2 3 4 5 35 36 37 38 39 40 41 42 43 44 45 48 49 50 131 135 138 147 153 158 167 168,
	0	 1 2 3 4 5 35 36 37 38 39 40 41 42 43 44 45 48 49 131 135 138 147 153 158 167 168,
	0	 1 2 3 4 5 35 36 37 38 39 40 41 42 43 44 45 48 131 135 138 147 153 158 167 168,
	0	 45 135 147,
	0	 8 12 13 14 15 16 17 18 19 20 140 146 151 156 161 165,
	0	 65 66 67 68 81 82 83 84 85 86 87 88 89 90 91 92 93 94 95 96 97 119 120 127 128 132 137 144 149 150 154,
	0	 36 37 43 44 45 46 47 48 49 50 51 52 53 54 135 138 147 153 158,
	0	 6 7 8 9 10 11 12 13 14 15 16 17 18 19 20 21 22 23 24 25 26 27 28 29 30 31 32 33 34 51 53 121 122 123 124 130 140 141 142 146 151 152 156 157 161 162 165 166,
	0	 6 7 8 9 10 11 12 13 14 15 16 17 18 19 20 21 22 23 24 25 26 27 28 29 30 31 32 33 34 45 51 52 53 54 121 122 123 124 130 135 140 141 142 146 151 152 156 157 161 162 165 166,
	0	 59 125 126 136 143 148,
	0	 81 144,
	0	 1 2 3 4 5 35 36 37 38 39 40 41 42 43 44 48 50 131 138 147 153 158 167 168,
	0	 1 3 5,
	0	 1 2 3 4 5 6 7 8 9 10 11 12 13 14 15 16 17 18 19 20 21 22 23 24 25 26 27 28 29 30 39 40 42 51 53 122 123 140 146 151 156 158 161 165,
	0	 1 2 3 4 5 6 7 8 9 10 11 12 13 14 15 16 17 18 19 20 21 22 23 24 25 26 27 28 29 30 31 32 33 34 35 36 37 38 39 40 41 42 43 44 45 46 47 48 49 50 51 52 53 54 61 121 122 123 124 130 131 135 136 138 140 141 142 143 146 147 148 151 152 153 156 157 158 159 161 162 165 166 167 168,
	0	 6 8 13 122,
	0	 6 8 13 122 123,
	0	 7 9 140 146 151 156 161 165,
	0	 7 9 21 140 146 151 156 161 165,
	0	 7 9 12 21 140 146 151 156 161 165,
	0	 7 9 12 21 22 25 26 27 28 29 30 140 146 151 156 161 165,
	0	 7 9 12 21 22 23 24 25 26 27 28 29 30 140 146 151 156 161 165,
	0	 7 9 10 11 12 21 22 23 24 25 26 27 28 29 30 140 146 151 156 161 165,
	0	 36 38 39 45 131 135 138 147 167 168,
	0	 52 54 153 158,
	0	 36 37 38 39 43 44 45 46 47 48 49 50 52 54 131 135 138 142 147 153 158 167 168,
	0	 70 71 72 73 74 75 76 77 78 98 99 100 101 102 103 104 115 116 117 133 170,
	0	 81 86 163,
	0	 82 83 84 85 87 88 89 90 91 92 93 94 95 96 97 119 128 132,
	0	 10 11 12 14 15 16 19 20 22 23 24 25 26 27 28 29 30 123,
	0	 17 18 122,
	0	 36 40 41 42 153 158,
	0	 36 40 41 42 49 50 153 158,
	0	 98 99 100 117 133,
	0	 1 2 3 4 5 6 7 8 9 10 11 12 13 14 15 16 17 18 19 20 21 22 23 24 25 26 27 28 29 30 31 32 33 34 35 37 38 39 43 44 45 47 48 51 52 53 54 121 122 123 124 130 131 135 138 140 141 142 146 147 151 152 156 157 161 162 165 166 167 168,
	0	 1 2 3 4 5 6 7 8 9 10 11 12 13 14 15 16 17 18 19 20 21 22 23 24 25 26 27 28 29 30 31 32 33 34 35 39 51 53 54 121 122 123 124 130 140 141 146 151 152 156 157 161 162 165 166,
	0	 1 2 3 4 5 35 38 39 40 41 42 131 153 158,
	0	 36 37 43 44 45 46 47 48 49 50 51 52 53 54 135 138 142 147 153 158 167,
	0	 74 75 76 98 99 100 101 102 103 104 105 106 107 108 109 110 111 112 113 114 117 133 134 139 145 155 160 163 164 169,
	0	 82 85 86 89 90 91 92 93 94 95 96 97 119 132,
	0	 12 22 27 28,
	0	 44 48 50,
	0	 41 42 44 48 50,
	0	 36 37 38 41 42 43 44 45 46 47 48 50 131 135 138 142 147 167 168,
	0	 70 71 72 73 74 75 76 98 99 100 101 102 103 104 105 106 107 108 109 110 111 112 113 114 115 116 117 129 133 134 139 145 155 160 163 164 169,
	0	 79 80 118,
	0	 70 71 72 73 74 75 76 79 80 98 99 100 101 102 103 104 105 106 107 108 109 110 111 112 113 114 115 116 117 118 129 133 134 139 145 155 160 163 164 169,
	0	 70 71 72 73 74 75 76 77 78 79 80 81 82 83 84 85 86 87 88 89 90 91 92 93 94 95 96 97 98 99 100 101 102 103 104 105 106 107 108 109 110 111 112 113 114 115 116 117 118 119 128 129 132 133 134 139 144 145 150 155 160 163 164 169 170,
	0	 1 2 3 4 5 35 39 51 53,
	0	 70 71 72 74 76 105 106 107 108 109 110 111 112 113 114 115 116 134 139 145 155 160 163 164 169,
	0	 75 105 106 107 108 109 110 111 112 113 114 134 139 145 155 160 164 169,
	0	 72 76 105 106 107 108 109 110 111 112 113 114 134 139 145 155 160 164 169,
	0	 71 72 74 75 76 105 106 107 108 109 110 111 112 113 114 115 116 134 139 145 155 160 163 164 169,
	0	 55 56 57 58 59 60 61 62 63 64 70 71 72 73 74 75 76 77 78 79 80 81 82 83 84 85 86 87 88 89 90 91 92 93 94 95 96 97 98 99 100 101 102 103 104 105 106 107 108 109 110 111 112 113 114 115 116 117 118 119 120 125 126 127 128 129 132 133 134 136 137 139 143 144 145 148 150 155 159 160 163 164 169 170,
	0	 6 7 8 13 14 15 16 140 146 151 156 161 165,
	0	 6 7 8 13 14 15 16 17 18 140 146 151 156 161 165,
	0	 6 7 8 13 14 15 16 17 18 123 140 146 151 156 161 165,
	0	 9 12 21 25 26 27 28 29 30,
	0	 65 66 70 71 72 73 74 75 76 77 78 79 80 98 99 100 101 102 103 104 115 116 117 118 129 133 163 170,
	0	 65 66 70 71 72 73 74 75 76 77 78 79 80 98 99 100 101 102 103 104 115 116 117 118 129 133 154 163 170,
	0	 65 66 67 68 70 71 72 73 74 75 76 77 78 79 80 98 99 100 101 102 103 104 115 116 117 118 129 133 154 163 170,
	0	 82 83 84 85 87 88 89 90 91 92 93 94 95 96 97 119 128 132 137 144,
	0	 69 81 82 83 84 85 86 87 88 89 90 91 92 93 94 95 96 97 119 128 132 137 144 150,
	0	 69 81 82 83 84 85 86 87 88 89 90 91 92 93 94 95 96 97 119 127 128 132 137 144 150,
	0	 65 66 67 68 69 70 71 72 73 74 75 76 77 78 79 80 81 82 83 84 85 86 87 88 89 90 91 92 93 94 95 96 97 98 99 100 101 102 103 104 115 116 117 118 119 127 128 129 132 133 137 144 150 154 163 170,
	0	 108 109 110 114 134 169,
	0	 1 2 3 4 5 6 7 8 9 10 11 12 13 14 15 16 17 18 19 20 21 22 23 24 25 26 27 28 29 30 36 37 38 43 44 45 46 47 48 49 50 51 52 53 54 122 123 131 135 138 140 142 146 147 151 153 156 158 161 165 167 168,
	0	 1 2 3 4 5 6 7 8 9 10 11 12 13 14 15 16 17 18 19 20 21 22 23 24 25 26 27 28 29 30 37 38 43 44 45 46 47 48 49 50 51 52 53 54 122 123 131 135 138 140 142 146 147 151 153 156 158 161 165 167 168,
	0	 1 2 3 4 5 6 7 8 9 10 11 12 13 14 15 16 17 18 19 20 21 22 23 24 25 26 27 28 29 30 37 43 44 45 46 47 48 49 50 51 52 53 54 122 123 135 138 140 142 146 147 151 153 156 158 161 165 167 168,
	0	 1 2 3 4 5 6 7 8 9 10 11 12 13 14 15 16 17 18 19 20 21 22 23 24 25 26 27 28 29 30 37 43 44 45 46 47 48 49 50 51 52 53 54 122 123 135 138 140 142 146 147 151 156 161 165 167 168,
	0	 70 71 72 73 74 75 76 77 78 79 80 81 82 83 84 85 86 87 88 98 99 100 101 102 103 104 105 106 107 108 109 110 111 112 113 114 115 116 117 118 119 128 129 132 133 134 137 139 144 145 150 155 160 163 164 169 170,
	0	 31 32 33 34 121 124 141 152 157 162 166,
	0	 108 109 110 111 112 113 114 134 145,
	0	 105 106 107 108 109 110 111 112 113 114 134 145 155 169,
	0	 101 103 104 105 106 107 108 109 110 111 112 113 114 134 139 145 155 160 163 164 169,
	0	 101 102 103 104 105 106 107 108 109 110 111 112 113 114 117 134 139 145 155 160 163 164 169,
	0	 38 131 147 167 168,
	0	 70 71 72 74 75 76 98 99 105 106 107 108 109 110 111 112 113 114 115 116 133 134 139 145 155 160 163 164 169,
	0	 7 12 21,
	0	 7 12 21 22 23 25 26 27 28,
	0	 7 12 21 22 23 24 25 26 27 28,
	0	 7 10 11 12 21 22 23 24 25 26 27 28,
	0	 15 17 18 19 20 29 30,
	0	 7 10 11 12 15 17 18 19 20 21 22 23 24 25 26 27 28 29 30,
	0	 7 10 11 12 15 17 18 19 20 21 22 23 24 25 26 27 28 29 30 122,
	0	 7 10 11 12 15 17 18 19 20 21 22 23 24 25 26 27 28 29 30 122 123,
	0	 13 14 16,
	0	 7 10 11 12 13 14 15 16 17 18 19 20 21 22 23 24 25 26 27 28 29 30 122 123,
	0	 7 9 10 11 12 13 14 15 16 17 18 19 20 21 22 23 24 25 26 27 28 29 30 122 123,
	0	 31 32 33 34 40 41 42 121 124 130 141 152 157 162 166,
	0	 31 32 33 34 36 39 40 41 42 121 124 130 141 152 157 162 166,
	0	 37 38 131 138 147 167 168,
	0	 37 38 46 131 138 147 167 168,
	0	 37 38 45 46 47 131 135 138 142 147 167 168,
	0	 31 32 33 34 36 37 38 39 40 41 42 45 46 47 121 124 130 131 135 138 141 142 147 152 157 162 166 167 168,
	0	 31 32 33 34 36 37 38 39 40 41 42 45 46 47 49 50 121 124 130 131 135 138 141 142 147 152 157 162 166 167 168,
	0	 31 32 33 34 36 37 38 39 40 41 42 43 44 45 46 47 48 49 50 121 124 130 131 135 138 141 142 147 152 157 162 166 167 168,
	0	 31 32 33 34 36 37 38 39 40 41 42 43 44 45 46 47 48 49 50 121 124 130 131 135 138 141 142 147 152 153 157 158 162 166 167 168,
	0	 31 32 33 34 36 37 38 39 40 41 42 43 44 45 46 47 48 49 50 52 54 121 124 130 131 135 138 141 142 147 152 153 157 158 162 166 167 168,
	0	 105 109 134 169,
	0	 105 106 109 134 155 169,
	0	 105 106 109 134 145 155 160 164 169,
	0	 107 139,
	0	 70 71 72 73 74 75 76 94 95 98 99 100 101 102 103 104 105 106 107 108 109 110 111 112 113 114 115 116 117 133 134 139 145 155 160 163 164 169,
	0	 89 90 91 92 97,
	0	 89 90 91 92 93 96 97,
	0	 70 71 72 73 74 75 76 89 90 91 92 93 94 95 96 97 98 99 100 101 102 103 104 105 106 107 108 109 110 111 112 113 114 115 116 117 133 134 139 145 155 160 163 164 169,
	0	 70 71 72 73 74 75 76 83 89 90 91 92 93 94 95 96 97 98 99 100 101 102 103 104 105 106 107 108 109 110 111 112 113 114 115 116 117 133 134 139 145 155 160 163 164 169,
	0	 70 71 72 73 74 75 76 82 83 85 86 87 88 89 90 91 92 93 94 95 96 97 98 99 100 101 102 103 104 105 106 107 108 109 110 111 112 113 114 115 116 117 119 132 133 134 139 145 155 160 163 164 169,
	0	 70 71 72 73 74 75 76 82 83 84 85 86 87 88 89 90 91 92 93 94 95 96 97 98 99 100 101 102 103 104 105 106 107 108 109 110 111 112 113 114 115 116 117 119 132 133 134 139 145 155 160 163 164 169,
	0	 70 71 72 73 74 75 76 82 83 84 85 86 87 88 89 90 91 92 93 94 95 96 97 98 99 100 101 102 103 104 105 106 107 108 109 110 111 112 113 114 115 116 117 119 128 132 133 134 139 145 155 160 163 164 169,
	0	 58 60 62 63 64 65 66 67 68 69 70 71 72 73 74 75 76 77 78 79 80 81 82 83 84 85 86 87 88 89 90 91 92 93 94 95 96 97 98 99 100 101 102 103 104 105 106 107 108 109 110 111 112 113 114 115 116 117 118 119 120 127 128 129 132 133 134 137 139 144 145 149 150 154 155 160 163 164 169 170,
	0	 58 60 62 63 64 65 66 67 68 69 70 71 72 73 74 75 76 77 78 79 80 81 82 83 84 85 86 87 88 89 90 91 92 93 94 95 96 97 98 99 100 101 102 103 104 105 106 107 108 109 110 111 112 113 114 115 116 117 118 119 120 126 127 128 129 132 133 134 137 139 144 145 149 150 154 155 160 163 164 169 170,
	0	 58 59 60 62 63 64 65 66 67 68 69 70 71 72 73 74 75 76 77 78 79 80 81 82 83 84 85 86 87 88 89 90 91 92 93 94 95 96 97 98 99 100 101 102 103 104 105 106 107 108 109 110 111 112 113 114 115 116 117 118 119 120 126 127 128 129 132 133 134 137 139 144 145 149 150 154 155 160 163 164 169 170,
	0	 58 59 60 61 62 63 64 65 66 67 68 69 70 71 72 73 74 75 76 77 78 79 80 81 82 83 84 85 86 87 88 89 90 91 92 93 94 95 96 97 98 99 100 101 102 103 104 105 106 107 108 109 110 111 112 113 114 115 116 117 118 119 120 126 127 128 129 132 133 134 137 139 144 145 149 150 154 155 160 163 164 169 170,
	0	 71 116,
	0	 71 72 74 75 76 98 99 100 101 102 103 104 105 106 107 108 109 110 111 112 113 114 116 117 133 134 139 145 155 160 163 164 169,
	0	 36 37 38 43 44 46 48 49 50 131 167 168,
	0	 36 37 38 41 43 44 45 46 47 48 49 50 131 135 138 142 147 167 168,
	0	 70 71 72 74 76 105 106 107 108 109 110 111 112 113 114 115 116 134 139 145 155 160 164 169,
	0	 11 12 14 22 23 24 25 26 27 28 29 30,
	0	 6 8 10 11 12 13 14 15 16 17 18 19 20 22 23 24 25 26 27 28 29 30 122 123 140 146 151 156 161 165,
	0	 106 107 155 164 169,
	0	 70 71 72 73 74 75 76 78 79 98 99 100 101 102 103 104 105 106 107 108 109 110 111 112 113 114 115 116 117 133 134 139 145 155 160 163 164 169 170,
	0	 82 85 87 132,
	0	 86 89 90 91 92 93 94 95 96 97 119,
	0	 11 12 22 23 25 26 27 28,
	0	 9 12 21 22 23 25,
	0	 65 66 81 82 83 84 85 86 87 88 89 90 91 92 93 94 95 96 97 119 128 132 137 144 150,
	0	 1 2 3 4 5 6 7 8 9 10 11 12 13 14 15 16 17 18 19 20 21 22 23 24 25 26 27 28 29 30 35 39 41 51 53 122 123 140 146 151 156 158 161 165,
	0	 1 2 3 4 5 6 7 8 9 10 11 12 13 14 15 16 17 18 19 20 21 22 23 24 25 26 27 28 29 30 31 32 33 34 35 36 37 38 39 40 41 42 43 44 46 47 48 49 50 51 53 121 122 123 124 130 131 138 140 141 142 146 147 151 152 153 156 157 158 161 162 165 166 167 168,
	0	 66 81 82 83 84 85 86 87 88 89 90 91 92 93 94 95 96 97 119 128 132 137 144 150,
	0	 114 169,
	0	 70 71 72 73 74 75 76 77 78 79 80 82 87 98 99 100 101 102 103 104 105 106 107 108 109 110 111 112 113 114 115 116 117 118 119 129 133 134 139 145 155 160 163 164 169 170,
;
END; [Splits]
