# Supplementary material for: The genome of a sea spider corroborates a shared Hox cluster motif in arthropods with a reduced posterior tagma
Source: BMC Biol. 2025 Jul 2;23:196. doi: 10.1186/s12915-025-02276-x (PMC12220506; doi:10.1186/s12915-025-02276-x)
Supplement: Supplementary file 3 — Additional file 3. [file 12915_2025_2276_MOESM3_ESM.zip › suppl-file7-gene_analysis/hox/homeobox_aligned.fasta.treefile]

(C_sculpturatus_NK1-B-1/1-60:0.0000000000,(((((D_melanogaster_slou/1-60:0.0177671447,(S_maritima_NK1/1-60:0.0000011202,T_castaneum_Slou/1-60:0.0000011202)91:0.0000022187)93:0.0188921134,((((((((((((((((((D_melanogaster_lab/1-60:0.0940883770,T_castaneum_lab/1-60:0.0199423411)94:0.0174458495,(((S_maritima_lab/1-60:0.0724756983,D_plantarius_lab-A/1-60:0.0160736813)68:0.0000020240,((((((P_opilio_lab/1-60:0.0000011202,C_sculpturatus_lab-A/1-60:0.0000011202)92:0.0000029336,((((D_silvatica_lab-A/1-60:0.0731729804,A_bruennichi_lab-B/1-60:0.1206205844)75:0.0000025442,((D_silvatica_lab-B/1-60:0.0000011202,D_plantarius_lab-B/1-60:0.0000011202)94:0.0000026092,(P_tepidariorum_lab-B/1-60:0.0170241908,(T_antipodiana_lab-B/1-60:0.0000029082,T_clavata_lab-B/1-60:0.0163071224)100:0.0861029097)67:0.0000022170)72:0.0161331257)76:0.0171825086,L_elegans_lab-B/1-60:0.0000026335)80:0.0173008140,(H_graminicola_lab-A-1/1-60:0.0000021466,H_graminicola_lab-A-2/1-60:0.0000021726)100:0.0745094723)66:0.0000021171)70:0.0000022368,(M_giganteus_g867.t1/1-59:0.0000000000,O_spinosus_lab/1-59:0.0000000000):0.0000011202)29:0.0000027569,M_giganteus_g14374.t1/1-59:0.0000011202)58:0.0156531500,((T_antipodiana_lab-A/1-60:0.0412855342,T_clavata_lab-A/1-60:0.0563917048)90:0.0000029095,(H_graminicola_lab-B-1/1-60:0.0267136428,H_graminicola_lab-B-2/1-60:0.0434404223)100:0.2059505071)65:0.0416575511)45:0.0000027556,(L_elegans_lab-A/1-60:0.0429982526,(P_tepidariorum_lab-A/1-60:0.1264043806,A_bruennichi_lab-A/1-60:0.0124085279)81:0.0341523096)76:0.0278267451)85:0.0161537691)90:0.0161996857,(I_scapularis_lab/1-60:0.0000011202,C_sculpturatus_lab-B/1-60:0.0166601891)35:0.0000029439)95:0.0315282284)95:0.0318452683,((P_femoratum_Lab/311-370:0.0163984309,P_litorale_lab/299-358:0.0000022773)93:0.0000029801,(T_orbiculare_lab/17-76:0.0000029124,(S_cheilorhynchus_Lab/280-339:0.0161757497,(N_molleri_Lab/285-344:0.0000011202,N_gracile_Lab/282-341:0.0000011202)99:0.0000029774)99:0.0159507427)96:0.0160156464)96:0.0226552084)100:0.5743233716,(D_melanogaster_zen/1-60:0.2869504370,D_melanogaster_zen2/1-60:0.2463327257)96:0.1249050189)79:0.1341989636,(((((((((((((((((T_castaneum_mxp/1-60:0.0000000000,S_maritima_pb/1-60:0.0000000000):0.0000000000,C_sculpturatus_pb-A/1-60:0.0000000000):0.0000000000,D_silvatica_pb-B/1-60:0.0000000000):0.0000000000,T_antipodiana_pb-A/1-60:0.0000000000):0.0000000000,A_bruennichi_pb-A/1-60:0.0000000000):0.0000000000,L_elegans_pb-A/1-60:0.0000000000):0.0000000000,T_orbiculare_pb/42-101:0.0000000000):0.0000000000,H_graminicola_pb-A-2/1-60:0.0000000000):0.0000000000,P_tepidariorum_pb-A/1-60:0.0000000000):0.0000000000,I_scapularis_pb/1-60:0.0000000000):0.0000000000,D_plantarius_pb-A/1-60:0.0000000000):0.0000000000,D_silvatica_pb-A/1-60:0.0000000000):0.0000000000,H_graminicola_pb-A-1/1-60:0.0000000000):0.0000000000,T_clavata_pb-A/1-60:0.0000000000):0.0000022733,D_melanogaster_pb/1-60:0.0000011202)83:0.0000026684,(M_giganteus_g858.t1/1-59:0.0000011202,M_giganteus_g14380.t1/1-59:0.0000011202)81:0.0000029741)74:0.0000028792,(((((((((((P_opilio_pb/1-60:0.0000000000,P_tepidariorum_pb-B/1-60:0.0000000000):0.0000000000,D_plantarius_pb-B/1-60:0.0000000000):0.0000000000,H_graminicola_pb-B/1-60:0.0000000000):0.0000000000,L_elegans_pb-B/1-60:0.0000000000):0.0000000000,T_clavata_pb-B/1-60:0.0000000000):0.0000000000,T_antipodiana_pb-B/1-60:0.0000000000):0.0000000000,A_bruennichi_pb-B/1-60:0.0000000000):0.0000011202,C_sculpturatus_pb-B/1-60:0.0000011202)89:0.0000020211,O_spinosus_pb/1-59:0.0000011202)90:0.0000028109,(P_femoratum_pb/168-227:0.0000020163,P_litorale_pb.t1/116-175:0.0000020163)100:0.0166697124)88:0.0000020234,((S_cheilorhynchus_pb/60-119:0.0000011202,N_molleri_pb/107-166:0.0000022013)60:0.0000020800,N_gracile_pb/12-71:0.0000020274)100:0.0352649140)94:0.0167110832)100:0.3136517302)70:0.1106534663,(T_castaneum_zen/1-60:0.0783891355,T_castaneum_zen2/1-60:0.1185483220)95:0.1707167298)63:0.0218351652,((T_orbiculare_Hox3/200-259:0.0000011202,Tantystylum_Hox3/200-259:0.0000020438)98:0.0717110442,P_femoratum_Hox3_putative/233-292:0.0000021015)62:0.0095233083)58:0.0252456237,((D_plantarius_Hox3-B/1-60:0.0000022405,E_spinosa_Hox3/1-27:0.0368498237)94:0.0355019289,P_tepidariorum_Hox3-B/1-60:0.0000027655)19:0.0000025452)54:0.0174597942,(L_elegans_Hox3-B/1-60:0.0000029150,(((D_melanogaster_Dfd/1-60:0.0000021402,T_castaneum_Dfd/1-60:0.0000022496)100:0.0185935727,(S_maritima_Dfd/1-60:0.0191001760,((((((((((((((((I_scapularis_Dfd/1-60:0.0000000000,group_17/211-270:0.0000000000):0.0000000000,group_15/97-156:0.0000000000):0.0000000000,P_litorale_Dfd/206-265:0.0000000000):0.0000000000,P_tepidariorum_Dfd-A/1-60:0.0000000000):0.0000000000,group_01/210-269:0.0000000000):0.0000000000,group_14/208-267:0.0000000000):0.0000000000,group_03/207-266:0.0000000000):0.0000000000,L_elegans_Dfd-A/1-60:0.0000000000):0.0000000000,C_sculpturatus_Dfd-2/1-60:0.0000000000):0.0000000000,group_19/204-263:0.0000000000):0.0000000000,H_graminicola_Dfd-A/1-60:0.0000000000):0.0000000000,group_13/206-265:0.0000000000):0.0000000000,group_20/209-268:0.0000000000):0.0000023160,C_sculpturatus_Dfd-1/1-60:0.0000020627)79:0.0000020059,(A_bruennichi_Dfd-A/1-60:0.0000021411,(T_antipodiana_Dfd-A/1-60:0.0000026450,T_clavata_Dfd-A/1-60:0.0000025244)100:0.0181783267)99:0.0187727378)98:0.0052994065,((((((((((((P_opilio_Dfd/1-60:0.0000000000,D_plantarius_Dfd-A/1-60:0.0000000000):0.0000000000,A_bruennichi_Dfd-B/1-60:0.0000000000):0.0000000000,D_silvatica_Dfd-B/1-60:0.0000000000):0.0000000000,L_elegans_Dfd-B/1-60:0.0000000000):0.0000000000,H_graminicola_Dfd-B/1-60:0.0000000000):0.0000000000,P_tepidariorum_Dfd-B/1-60:0.0000000000):0.0000000000,T_antipodiana_Dfd-B/1-60:0.0000000000):0.0000000000,T_clavata_Dfd-B/1-60:0.0000000000):0.0000000000,D_plantarius_Dfd-B/1-60:0.0000000000):0.0000011202,D_silvatica_Dfd-A/1-60:0.0000011202)81:0.0000023248,((M_giganteus_g14395.t1/1-59:0.0000000000,O_spinosus_Dfd/1-59:0.0000000000):0.0000011202,M_giganteus_g14395.t2/1-59:0.0000011202)61:0.0000025265)48:0.0000021197,((((((((T_castaneum_Cx/1-60:0.0000020553,D_melanogaster_Scr/1-60:0.0000023514)85:0.0000020545,((((((((((((((((((((D_melanogaster_abd-A/1-60:0.0000000000,H_graminicola_abd-A-B/1-60:0.0000000000):0.0000000000,D_plantarius_abd-A-B/1-60:0.0000000000):0.0000000000,D_silvatica_abd-A-A/1-60:0.0000000000):0.0000000000,D_silvatica_abd-A-B/1-60:0.0000000000):0.0000000000,A_bruennichi_abd-A-B/1-60:0.0000000000):0.0000000000,T_clavata_abd-A-B/1-60:0.0000000000):0.0000000000,L_elegans_abd-A-B/1-60:0.0000000000):0.0000000000,T_antipodiana_abd-A-B/1-60:0.0000000000):0.0000000000,C_sculpturatus_abd-A-B/1-60:0.0000000000):0.0000000000,P_tepidariorum_abd-a-B/1-60:0.0000000000):0.0000011202,T_castaneum_abd-A/1-60:0.0000011202)90:0.0000020495,((M_giganteus_g814.t1/1-59:0.0000000000,M_giganteus_g14421.t1/1-59:0.0000000000):0.0000011202,M_giganteus_g814.t2/1-59:0.0000011202)94:0.0000011203)86:0.0000027012,(((((((((S_maritima_abd-A/1-60:0.0000000000,A_bruennichi_abd-A-A/1-60:0.0000000000):0.0000000000,H_graminicola_abd-A-A/1-60:0.0000000000):0.0000000000,P_tepidariorum_abd-A-A/1-60:0.0000000000):0.0000000000,T_antipodiana_abd-A-A/1-60:0.0000000000):0.0000000000,T_clavata_abd-A-A/1-60:0.0000000000):0.0000000000,L_elegans_abd-A-A/1-60:0.0000000000):0.0000029679,D_plantarius_abd-A-A/1-60:0.0000011202)83:0.0000029186,P_opilio_abd-A/1-60:0.0539280562)77:0.0068642062,(C_sculpturatus_abd-A-A/1-60:0.0000028257,((((((((((((((((((((((((((D_melanogaster_Ubx/1-60:0.0000000000,H_graminicola_Ubx-B-2/1-60:0.0000000000):0.0000000000,P_opilio_Ubx/1-60:0.0000000000):0.0000000000,group_02/113-172:0.0000000000):0.0000000000,T_clavata_Ubx-B/1-60:0.0000000000):0.0000000000,D_silvatica_Ubx-B/1-60:0.0000000000):0.0000000000,P_tepidariorum_Ubx-B/1-60:0.0000000000):0.0000000000,I_scapularis_Ubx/1-60:0.0000000000):0.0000000000,group_05/172-231:0.0000000000):0.0000000000,E_spinosa_ubx/161-220:0.0000000000):0.0000000000,C_sculpturatus_Ubx-A/1-60:0.0000000000):0.0000000000,T_antipodiana_Ubx-B/1-60:0.0000000000):0.0000000000,group_18/121-180:0.0000000000):0.0000000000,T_castaneum_Utx/1-60:0.0000000000):0.0000000000,C_sculpturatus_Ubx-B/1-60:0.0000000000):0.0000000000,group_04/172-231:0.0000000000):0.0000000000,P_litorale_Ubx/172-231:0.0000000000):0.0000000000,L_elegans_Ubx-B/1-60:0.0000000000):0.0000000000,group_06/172-231:0.0000000000):0.0000000000,A_bruennichi_Ubx-B/1-60:0.0000000000):0.0000000000,D_plantarius_Ubx-B/1-60:0.0000000000):0.0000000000,D_silvatica_Ubx-A/1-60:0.0000000000):0.0000000000,H_graminicola_Ubx-B-1/1-60:0.0000000000):0.0000011202,S_maritima_Ubx/1-60:0.0000011202)79:0.0000027759,O_spinosus_Ubx/1-59:0.0000029068)83:0.0000020419,(((D_plantarius_Ubx-A/1-60:0.0207332277,(((H_graminicola_Ubx-A/1-60:0.0000000000,T_clavata_Ubx-A/1-60:0.0000000000):0.0000000000,T_antipodiana_Ubx-A/1-60:0.0000000000):0.0000020255,A_bruennichi_Ubx-A/1-60:0.0000020255)96:0.0166044456)29:0.0000022106,(P_tepidariorum_Ubx-A/1-60:0.0000025212,M_giganteus_g821.t1/1-59:0.0000029211)82:0.0000020604)34:0.0000026979,L_elegans_Ubx-A/1-60:0.0341368200)77:0.0168404166)93:0.0576697667,((((((((D_melanogaster_Abd-B/1-60:0.0177297156,(S_maritima_Abd-B/1-60:0.0356924830,P_litorale_AbdB/268-327:0.0343376798)64:0.0000022704)22:0.0000021616,(T_castaneum_Abd-B/1-60:0.0000011202,S_cheilorhynchus_abdB/38-97:0.0000011202)90:0.0000020573)18:0.0000020218,((E_spinosa_AbdB/38-97:0.0521358724,N_molleri_abdB/1-58:0.0000023721)72:0.0000020660,(P_femoratum_abdB/10-69:0.0170751131,N_gracile_AbdB/1-40:0.0000011202)72:0.0000027913)35:0.0000021659)72:0.0170698945,M_giganteus_g803.t2/1-59:0.0000021323)9:0.0000029291,((((((((((I_scapularis_Abd-B/1-60:0.0000000000,H_graminicola_Abd-B-A-1/1-60:0.0000000000):0.0000000000,H_graminicola_Abd-B-A-2/1-60:0.0000000000):0.0000000000,L_elegans_Abd-B-A/1-60:0.0000000000):0.0000000000,T_clavata_Abd-B-A/1-60:0.0000000000):0.0000000000,D_plantarius_Abd-B-A/1-60:0.0000000000):0.0000000000,P_tepidariorum_Abd-B-B/1-60:0.0000000000):0.0000000000,D_silvatica_Abd-B-A/1-60:0.0000000000):0.0000000000,A_bruennichi_Abd-B-A/1-60:0.0000000000):0.0000000000,T_antipodiana_Abd-B-A/1-60:0.0000000000):0.0000020143,C_sculpturatus_Abd-B-A/1-60:0.0000020059)81:0.0000028985)11:0.0000024547,((((((((P_tepidariorum_Abd-B-A/1-60:0.0000000000,H_graminicola_Abd-B-B/1-60:0.0000000000):0.0000000000,D_plantarius_Abd-B-B/1-60:0.0000000000):0.0000000000,T_clavata_Abd-B-B/1-60:0.0000000000):0.0000000000,T_antipodiana_Abd-B-B/1-60:0.0000000000):0.0000000000,A_bruennichi_Abd-B-B/1-60:0.0000000000):0.0000000000,L_elegans_Abd-B-B/1-60:0.0000000000):0.0000027411,D_silvatica_Abd-B-B/1-60:0.0000011202)99:0.0168424257,C_sculpturatus_Abd-B-B/1-60:0.0000021430)88:0.0170034105)64:0.0168301886,(P_opilio_Abd-B/1-60:0.0000026648,O_spinosus_AbdB/1-59:0.0000020102)85:0.0000028132)100:1.0233802140,N_gracile_AbdA/149-208:0.4543975873)60:0.0567765937)55:0.0010206963)58:0.0148421746)70:0.0137974672)72:0.0182439952,I_scapularis_abd-A/1-60:0.0000027721)93:0.0877802364,(L_elegans_Antp-A/1-60:0.0064435287,P_tepidariorum_Antp-A/1-60:0.0146496495)96:0.0158242433)66:0.0000025852,group_08/198-257:0.0183732828)42:0.0000021425,(((((((((((((((((((((((((((D_melanogaster_Antp/1-60:0.0000000000,P_opilio_Antp/1-60:0.0000000000):0.0000000000,H_graminicola_Antp-A-1/1-60:0.0000000000):0.0000000000,P_tepidariorum_Antp-B/1-60:0.0000000000):0.0000000000,D_plantarius_Antp-A/1-60:0.0000000000):0.0000000000,T_clavata_Antp-B/1-60:0.0000000000):0.0000000000,D_silvatica_Antp-B/1-60:0.0000000000):0.0000000000,T_antipodiana_Antp-A/1-60:0.0000000000):0.0000000000,E_spinosa_antp/129-188:0.0000000000):0.0000000000,D_plantarius_Antp-B/1-60:0.0000000000):0.0000000000,P_femoratum_antp/9-68:0.0000000000):0.0000000000,N_gracile_antp/55-114:0.0000000000):0.0000000000,C_sculpturatus_Antp-1/1-60:0.0000000000):0.0000000000,T_clavata_Antp-A/1-60:0.0000000000):0.0000000000,T_antipodiana_Antp-B/1-60:0.0000000000):0.0000000000,group_07/198-257:0.0000000000):0.0000000000,P_litorale_Antp/198-257:0.0000000000):0.0000000000,A_bruennichi_Antp-A/1-60:0.0000000000):0.0000000000,A_bruennichi_Antp-B/1-60:0.0000000000):0.0000000000,D_silvatica_Antp-A/1-60:0.0000000000):0.0000000000,I_scapularis_Antp/1-60:0.0000000000):0.0000000000,L_elegans_Antp-B/1-60:0.0000000000):0.0000000000,H_graminicola_Antp-A-2/1-60:0.0000000000):0.0000000000,S_cheilorhynchus_antp/106-165:0.0000000000):0.0000000000,H_graminicola_Antp-B/1-60:0.0000000000):0.0000000000,C_sculpturatus_Antp-2/1-60:0.0000000000):0.0000000000,T_castaneum_ptl/1-60:0.0000000000):0.0000011202,S_maritima_Antp/1-60:0.0000011202)86:0.0000024062)77:0.0000025807,(M_giganteus_g836.t1/1-59:0.0000000000,O_spinosus_antp/1-59:0.0000000000):0.0000025216)42:0.0000023938,M_giganteus_g14410.t1/1-59:0.0000026267)89:0.0203766039,((((((D_melanogaster_ftz/1-60:0.1680211180,T_orbiculare_ftz/1-57:0.0000011202)75:0.0000022467,(((((((E_spinosa_ftz/225-284:0.0000000000,P_litorale_ftz.t2/227-286:0.0000000000):0.0000000000,S_cheilorhynchus_ftz/211-270:0.0000000000):0.0000000000,P_litorale_ftz.t1/233-292:0.0000000000):0.0000000000,group_09/213-272:0.0000000000):0.0000000000,group_16/227-286:0.0000000000):0.0000000000,N_molleri_ftz/7-66:0.0000000000):0.0000011202,P_femoratum_ftz/261-320:0.0000011202)75:0.0000020236)93:0.0176507234,((((((T_castaneum_ftz/1-60:0.0816836523,M_giganteus_g844.t1/1-59:0.0400910153)100:0.0183377792,(P_opilio_ftz/1-60:0.0000022377,O_spinosus_ftz/1-59:0.0000022318)100:0.0229000981)98:0.0351212259,C_sculpturatus_ftz-B/1-60:0.0000022436)78:0.0356817654,D_silvatica_ftz-B/1-60:0.0363452410)38:0.0189737509,(((D_plantarius_ftz-B/1-60:0.0000020466,((A_bruennichi_ftz-B/1-60:0.0000028154,(T_antipodiana_ftz-B/1-60:0.0000011202,T_clavata_ftz-B/1-60:0.0000021886)100:0.0549656751)99:0.0352768899,D_plantarius_ftz-pseudo/1-58:0.1328646137)93:0.0009192720)95:0.0175171556,H_graminicola_ftz-B/1-60:0.0000024796)67:0.0000020641,((L_elegans_ftz-B/1-60:0.0365932950,P_tepidariorum_ftz-pseudo/1-59:0.1651347438)89:0.0000029509,P_tepidariorum_ftz-B/1-60:0.0000020880)99:0.0730441518)91:0.0181526281)32:0.0000029551,C_sculpturatus_ftz-A/1-60:0.1263387337)71:0.0175447999)10:0.0000020108,I_scapularis_ftz/1-60:0.0000011202)6:0.0000022464,S_maritima_ftz/1-60:0.0176018649)33:0.0000021079,M_giganteus_g14401.t1/1-59:0.0000024437)92:0.0779586526)91:0.0924093294)62:0.0177103939,(T_orbiculare_scr/38-97:0.0721887975,S_cheilorhynchus_scr/88-119:0.0000023186)92:0.0592000371)38:0.0000020205,((((((((((((((((((((((((((S_maritima_Scr/1-60:0.0000000000,E_spinosa_scr/180-239:0.0000000000):0.0000000000,group_11/217-276:0.0000000000):0.0000000000,D_plantarius_Scr-A-1/1-60:0.0000000000):0.0000000000,T_antipodiana_Scr-B/1-60:0.0000000000):0.0000000000,A_bruennichi_Scr-A/1-60:0.0000000000):0.0000000000,L_elegans_Scr-A/1-60:0.0000000000):0.0000000000,A_bruennichi_Scr-B/1-60:0.0000000000):0.0000000000,D_silvatica_Scr-A/1-60:0.0000000000):0.0000000000,group_10/17-76:0.0000000000):0.0000000000,H_graminicola_Scr-B/1-60:0.0000000000):0.0000000000,N_gracile_scr/190-249:0.0000000000):0.0000000000,T_antipodiana_Scr-A/1-60:0.0000000000):0.0000000000,D_plantarius_Scr-B/1-60:0.0000000000):0.0000000000,C_sculpturatus_Scr-1/1-60:0.0000000000):0.0000000000,P_tepidariorum_Scr-A/1-60:0.0000000000):0.0000000000,group_12/216-275:0.0000000000):0.0000000000,C_sculpturatus_Scr-2/1-60:0.0000000000):0.0000000000,P_tepidariorum_Scr-B/1-60:0.0000000000):0.0000000000,P_femoratum_scr/38-97:0.0000000000):0.0000000000,P_litorale_Scr/217-276:0.0000000000):0.0000000000,L_elegans_Scr-B/1-60:0.0000000000):0.0000000000,P_opilio_Scr/1-60:0.0000000000):0.0000000000,H_graminicola_Scr-A/1-60:0.0000000000):0.0000000000,T_clavata_Scr-B/1-60:0.0000000000):0.0000000000,T_clavata_Scr-A/1-60:0.0000000000):0.0000011202,I_scapularis_Scr/1-60:0.0000011202)81:0.0000021328)45:0.0000020617,(M_giganteus_g845.t1/1-59:0.0000000000,O_spinosus_scr/1-59:0.0000000000):0.0000011202)40:0.0000020496,M_giganteus_g14399.t1/1-59:0.0000021154)42:0.0000028358,D_plantarius_Scr-A-2/1-52:0.0210864802)69:0.1193536510,((E_spinosa_Dfd/217-276:0.0493407613,P_femoratum_dfd/213-272:0.0274250807)100:0.0408776631,T_orbiculare_dfd/151-210:0.0000029993)100:0.1737975423)37:0.0000023112)53:0.0157088719)51:0.0143502421)50:0.0191277770)61:0.0832308987,N_molleri_dfd/33-92:0.0000023149)96:0.4391038932)75:0.0353075571)60:0.0000026260,((A_bruennichi_Hox3-B/1-60:0.0000000000,T_clavata_Hox3-B/1-60:0.0000000000):0.0000011202,T_antipodiana_Hox3-B/1-60:0.0000029920)88:0.0000021358)64:0.0175354956,D_silvatica_Hox3-B/1-60:0.0182499691)66:0.0172062483,H_graminicola_Hox3-B/1-60:0.0000020797)55:0.0000028418,(I_scapularis_Hox3/1-60:0.1282577505,C_sculpturatus_Hox3-B/1-60:0.0000023585)86:0.0222910280)65:0.0319070040,(S_maritima_Hox3/1-60:0.2382376026,((P_opilio_Hox3/1-60:0.0000029067,O_spinosus_g11673.t1/1-59:0.1210883677)99:0.1962104335,(P_litorale_Hox3.t1/191-250:0.0000022146,P_litorale_Hox3.t3/208-267:0.0000024057)89:0.0000027225)94:0.0816378795)56:0.0000024155)70:0.1050781452,(S_cheilorhynchus_Hox3_putative/189-248:0.1030156031,N_molleri_Hox3_or_antp/1-43:0.0000022031)55:0.0000024580)70:0.0764429475,(D_melanogaster_bcd/1-60:1.9609736648,(D_silvatica_Hox3-A/1-60:0.0000025887,P_tepidariorum_Hox3-A/1-60:2.9762272405)82:0.1864445039)46:0.1382145849)49:0.3140735443,D_plantarius_Hox3-A/1-60:2.1414080619)65:0.0000028303,C_sculpturatus_Hox3-A/1-60:1.4224996098)97:0.8620357132)95:0.0000028410,L_polyphemus_Slou_D-a/1-60:0.0000011202):0.0000023077,P_opilio_NK1/1-60:0.0000000000):0.0000000000,T_tridentatus_Slou_A/1-60:0.0000000000):0.0000000000,P_tepidariorum_NK1-B-1/1-60:0.0000000000);
