# Supplementary material for: The genome of a sea spider corroborates a shared Hox cluster motif in arthropods with a reduced posterior tagma
Source: BMC Biol. 2025 Jul 2;23:196. doi: 10.1186/s12915-025-02276-x (PMC12220506; doi:10.1186/s12915-025-02276-x)
Supplement: Supplementary file 3 — Additional file 3. [file 12915_2025_2276_MOESM3_ESM.zip › suppl-file7-gene_analysis/hox/abdA_EMBRYO3.m8]

D_melanogaster_abd-A	TRINITY_DN25865_c0_g1_i1.p1	0.879	58	7	0	2	59	214	271	6.161E-27	102	60
D_melanogaster_abd-A	TRINITY_DN25865_c0_g1_i4.p1	0.879	58	7	0	2	59	214	271	6.161E-27	102	60
D_melanogaster_abd-A	TRINITY_DN1379_c0_g1_i1.p1	0.810	58	11	0	2	59	209	266	9.881E-25	96	60
D_melanogaster_abd-A	TRINITY_DN3356_c0_g1_i3.p1	0.689	58	18	0	2	59	192	249	8.443E-19	79	60
D_melanogaster_abd-A	TRINITY_DN3356_c0_g1_i1.p1	0.689	58	18	0	2	59	192	249	8.443E-19	79	60
D_melanogaster_abd-A	TRINITY_DN11387_c0_g6_i1.p1	0.689	58	18	0	2	59	1	58	3.011E-18	77	60
D_melanogaster_abd-A	TRINITY_DN32529_c1_g1_i1.p1	0.684	57	18	0	4	60	311	367	7.817E-18	76	60
D_melanogaster_abd-A	TRINITY_DN60043_c0_g2_i1.p1	0.600	60	24	0	1	60	74	133	2.398E-15	69	60
D_melanogaster_abd-A	TRINITY_DN3078_c0_g1_i1.p1	0.603	58	23	0	2	59	216	273	5.787E-14	65	60
D_melanogaster_abd-A	TRINITY_DN4970_c0_g1_i1.p1	0.614	57	22	0	3	59	696	752	5.787E-14	65	60
D_melanogaster_abd-A	TRINITY_DN4970_c0_g1_i2.p1	0.614	57	22	0	3	59	696	752	5.787E-14	65	60
D_melanogaster_abd-A	TRINITY_DN4970_c0_g1_i3.p1	0.614	57	22	0	3	59	696	752	5.787E-14	65	60
D_melanogaster_abd-A	TRINITY_DN25223_c0_g1_i1.p1	0.614	57	22	0	2	58	78	134	7.957E-14	64	60
D_melanogaster_abd-A	TRINITY_DN115831_c0_g1_i1.p1	0.578	57	24	0	2	58	206	262	1.018E-12	61	60
D_melanogaster_abd-A	TRINITY_DN4559_c0_g1_i1.p1	0.543	57	26	0	2	58	139	195	6.417E-11	56	60
D_melanogaster_abd-A	TRINITY_DN4559_c0_g1_i3.p1	0.543	57	26	0	2	58	139	195	6.417E-11	56	60
D_melanogaster_abd-A	TRINITY_DN6478_c3_g1_i1.p1	0.482	58	30	0	1	58	137	194	3.163E-10	54	60
D_melanogaster_abd-A	TRINITY_DN6478_c3_g1_i2.p1	0.482	58	30	0	1	58	137	194	3.163E-10	54	60
D_melanogaster_abd-A	TRINITY_DN6789_c1_g2_i1.p1	0.440	59	32	0	1	59	185	243	8.239E-10	53	60
D_melanogaster_abd-A	TRINITY_DN45791_c0_g2_i1.p1	0.490	55	28	0	1	55	228	282	1.134E-09	53	60
D_melanogaster_abd-A	TRINITY_DN40009_c0_g1_i1.p1	0.466	60	32	0	1	60	205	264	1.560E-09	52	60
D_melanogaster_abd-A	TRINITY_DN5303_c2_g1_i1.p1	0.482	58	30	0	2	59	210	267	4.066E-09	51	60
D_melanogaster_abd-A	TRINITY_DN2175_c0_g2_i2.p1	0.473	57	30	0	2	58	176	232	1.060E-08	50	60
D_melanogaster_abd-A	TRINITY_DN2175_c0_g2_i4.p1	0.473	57	30	0	2	58	176	232	1.060E-08	50	60
D_melanogaster_abd-A	TRINITY_DN1966_c0_g1_i1.p1	0.433	60	33	0	1	60	231	290	1.060E-08	50	60
D_melanogaster_abd-A	TRINITY_DN1966_c0_g1_i2.p1	0.433	60	33	0	1	60	231	290	1.060E-08	50	60
D_melanogaster_abd-A	TRINITY_DN1966_c0_g1_i3.p1	0.433	60	33	0	1	60	231	290	1.060E-08	50	60
D_melanogaster_abd-A	TRINITY_DN2175_c0_g2_i1.p1	0.482	56	28	0	2	57	176	231	1.459E-08	49	60
D_melanogaster_abd-A	TRINITY_DN2175_c0_g2_i3.p1	0.482	56	28	0	2	57	176	231	1.459E-08	49	60
D_melanogaster_abd-A	TRINITY_DN12_c1_g2_i1.p1	0.456	57	30	0	2	58	195	251	1.459E-08	49	60
D_melanogaster_abd-A	TRINITY_DN12_c1_g1_i2.p1	0.456	57	30	0	2	58	204	260	1.459E-08	49	60
D_melanogaster_abd-A	TRINITY_DN651_c0_g1_i1.p1	0.456	57	30	0	2	58	47	103	2.764E-08	49	60
D_melanogaster_abd-A	TRINITY_DN651_c0_g1_i3.p1	0.456	57	30	0	2	58	47	103	2.764E-08	49	60
D_melanogaster_abd-A	TRINITY_DN651_c0_g1_i5.p1	0.456	57	30	0	2	58	47	103	2.764E-08	49	60
D_melanogaster_abd-A	TRINITY_DN651_c0_g1_i8.p1	0.456	57	30	0	2	58	145	201	2.764E-08	49	60
D_melanogaster_abd-A	TRINITY_DN651_c0_g1_i9.p1	0.456	57	30	0	2	58	145	201	2.764E-08	49	60
D_melanogaster_abd-A	TRINITY_DN651_c0_g1_i4.p1	0.456	57	30	0	2	58	145	201	2.764E-08	49	60
D_melanogaster_abd-A	TRINITY_DN651_c0_g1_i6.p1	0.456	57	30	0	2	58	153	209	2.764E-08	49	60
D_melanogaster_abd-A	TRINITY_DN651_c0_g1_i7.p1	0.456	57	30	0	2	58	153	209	2.764E-08	49	60
D_melanogaster_abd-A	TRINITY_DN651_c0_g1_i2.p1	0.456	57	30	0	2	58	153	209	2.764E-08	49	60
D_melanogaster_abd-A	TRINITY_DN2924_c0_g1_i1.p1	0.456	57	30	0	2	58	15	71	5.236E-08	48	60
D_melanogaster_abd-A	TRINITY_DN2924_c0_g1_i2.p1	0.456	57	30	0	2	58	130	186	5.236E-08	48	60
D_melanogaster_abd-A	TRINITY_DN2924_c0_g3_i1.p1	0.456	57	30	0	2	58	130	186	5.236E-08	48	60
D_melanogaster_abd-A	TRINITY_DN2924_c0_g3_i2.p1	0.456	57	30	0	2	58	130	186	5.236E-08	48	60
D_melanogaster_abd-A	TRINITY_DN8175_c0_g1_i3.p1	0.472	55	29	0	1	55	67	121	7.208E-08	48	60
D_melanogaster_abd-A	TRINITY_DN8175_c0_g1_i2.p1	0.472	55	29	0	1	55	169	223	7.208E-08	48	60
D_melanogaster_abd-A	TRINITY_DN77370_c5_g2_i1.p1	0.465	58	30	0	2	59	74	131	9.923E-08	47	60
D_melanogaster_abd-A	TRINITY_DN3576_c0_g1_i2.p1	0.431	58	32	0	2	59	167	224	9.923E-08	47	60
D_melanogaster_abd-A	TRINITY_DN3576_c0_g1_i3.p1	0.431	58	32	0	2	59	167	224	9.923E-08	47	60
D_melanogaster_abd-A	TRINITY_DN651_c0_g1_i10.p1	0.470	51	26	0	8	58	3	53	1.366E-07	47	60
D_melanogaster_abd-A	TRINITY_DN3671_c0_g1_i1.p1	0.448	58	31	0	2	59	150	207	1.366E-07	47	60
D_melanogaster_abd-A	TRINITY_DN635_c0_g1_i1.p1	0.431	58	32	0	2	59	134	191	1.366E-07	47	60
D_melanogaster_abd-A	TRINITY_DN5303_c0_g1_i1.p1	0.444	54	29	0	5	58	216	269	3.565E-07	46	60
D_melanogaster_abd-A	TRINITY_DN4289_c0_g1_i3.p1	0.413	58	33	0	1	58	204	261	4.909E-07	45	60
D_melanogaster_abd-A	TRINITY_DN4289_c0_g1_i1.p1	0.413	58	33	0	1	58	208	265	4.909E-07	45	60
D_melanogaster_abd-A	TRINITY_DN4289_c0_g1_i2.p1	0.413	58	33	0	1	58	253	310	4.909E-07	45	60
D_melanogaster_abd-A	TRINITY_DN20522_c0_g1_i1.p1	0.423	59	33	0	1	59	179	237	6.760E-07	45	60
D_melanogaster_abd-A	TRINITY_DN20522_c0_g1_i10.p1	0.423	59	33	0	1	59	179	237	6.760E-07	45	60
D_melanogaster_abd-A	TRINITY_DN20522_c0_g1_i2.p1	0.423	59	33	0	1	59	179	237	6.760E-07	45	60
D_melanogaster_abd-A	TRINITY_DN20522_c0_g1_i3.p1	0.423	59	33	0	1	59	179	237	6.760E-07	45	60
D_melanogaster_abd-A	TRINITY_DN20522_c0_g1_i5.p1	0.423	59	33	0	1	59	179	237	6.760E-07	45	60
D_melanogaster_abd-A	TRINITY_DN20522_c0_g1_i6.p1	0.423	59	33	0	1	59	179	237	6.760E-07	45	60
D_melanogaster_abd-A	TRINITY_DN20522_c0_g1_i7.p1	0.423	59	33	0	1	59	179	237	6.760E-07	45	60
D_melanogaster_abd-A	TRINITY_DN20522_c0_g1_i8.p1	0.423	59	33	0	1	59	179	237	6.760E-07	45	60
D_melanogaster_abd-A	TRINITY_DN136674_c0_g1_i1.p1	0.442	52	28	0	4	55	161	212	2.431E-06	43	60
D_melanogaster_abd-A	TRINITY_DN26492_c0_g1_i1.p1	0.438	57	30	0	2	55	123	179	3.348E-06	43	60
D_melanogaster_abd-A	TRINITY_DN5417_c0_g1_i1.p1	0.413	58	33	0	2	59	105	162	3.348E-06	43	60
D_melanogaster_abd-A	TRINITY_DN5329_c0_g2_i1.p1	0.406	59	34	0	2	60	224	282	4.612E-06	42	60
D_melanogaster_abd-A	TRINITY_DN3447_c0_g1_i2.p1	0.389	59	35	0	1	59	165	223	6.352E-06	42	60
D_melanogaster_abd-A	TRINITY_DN3158_c0_g1_i1.p1	0.406	59	34	0	1	59	187	245	8.750E-06	42	60
D_melanogaster_abd-A	TRINITY_DN4027_c0_g1_i2.p1	0.407	54	31	0	2	55	248	301	2.287E-05	40	60
D_melanogaster_abd-A	TRINITY_DN2730_c1_g1_i1.p1	0.389	59	35	0	2	60	150	208	3.151E-05	40	60
D_melanogaster_abd-A	TRINITY_DN2730_c1_g1_i2.p1	0.389	59	35	0	2	60	150	208	3.151E-05	40	60
D_melanogaster_abd-A	TRINITY_DN2730_c1_g1_i3.p1	0.389	59	35	0	2	60	154	212	3.151E-05	40	60
D_melanogaster_abd-A	TRINITY_DN2730_c1_g1_i4.p1	0.389	59	35	0	2	60	154	212	3.151E-05	40	60
D_melanogaster_abd-A	TRINITY_DN64554_c0_g1_i1.p1	0.438	57	31	0	2	58	50	106	4.342E-05	40	60
D_melanogaster_abd-A	TRINITY_DN3768_c0_g3_i1.p1	0.396	58	34	0	1	58	81	138	4.342E-05	40	60
D_melanogaster_abd-A	TRINITY_DN860_c0_g1_i2.p1	0.388	54	32	0	2	55	228	281	4.342E-05	40	60
D_melanogaster_abd-A	TRINITY_DN860_c0_g1_i3.p1	0.388	54	32	0	2	55	228	281	4.342E-05	40	60
D_melanogaster_abd-A	TRINITY_DN860_c0_g1_i4.p1	0.388	54	32	0	2	55	228	281	4.342E-05	40	60
D_melanogaster_abd-A	TRINITY_DN4548_c0_g1_i3.p1	0.385	57	34	0	3	59	110	166	5.982E-05	39	60
D_melanogaster_abd-A	TRINITY_DN4548_c0_g1_i4.p1	0.385	57	34	0	3	59	110	166	5.982E-05	39	60
D_melanogaster_abd-A	TRINITY_DN4548_c0_g2_i1.p1	0.403	57	33	0	3	59	252	308	5.982E-05	39	60
D_melanogaster_abd-A	TRINITY_DN4548_c0_g2_i3.p1	0.403	57	33	0	3	59	252	308	5.982E-05	39	60
D_melanogaster_abd-A	TRINITY_DN4548_c0_g2_i2.p1	0.403	57	33	0	3	59	252	308	5.982E-05	39	60
D_melanogaster_abd-A	TRINITY_DN4548_c0_g1_i2.p1	0.385	57	34	0	3	59	251	307	5.982E-05	39	60
D_melanogaster_abd-A	TRINITY_DN2793_c0_g1_i1.p1	0.413	58	33	0	1	58	209	266	1.565E-04	38	60
D_melanogaster_abd-A	TRINITY_DN2793_c0_g1_i2.p1	0.413	58	33	0	1	58	209	266	1.565E-04	38	60
D_melanogaster_abd-A	TRINITY_DN3149_c1_g1_i1.p1	0.403	57	33	0	2	58	101	157	4.098E-04	37	60
D_melanogaster_abd-A	TRINITY_DN3149_c1_g1_i3.p1	0.403	57	33	0	2	58	101	157	4.098E-04	37	60
D_melanogaster_abd-A	TRINITY_DN3149_c1_g1_i4.p1	0.403	57	33	0	2	58	101	157	4.098E-04	37	60
D_melanogaster_abd-A	TRINITY_DN3149_c1_g1_i5.p1	0.403	57	33	0	2	58	101	157	4.098E-04	37	60
D_melanogaster_abd-A	TRINITY_DN3149_c1_g1_i6.p1	0.403	57	33	0	2	58	101	157	4.098E-04	37	60
D_melanogaster_abd-A	TRINITY_DN3149_c1_g1_i7.p1	0.403	57	33	0	2	58	101	157	4.098E-04	37	60
C_rotundicauda_abd-a_A	TRINITY_DN25865_c0_g1_i1.p1	0.879	58	7	0	2	59	214	271	6.161E-27	102	60
C_rotundicauda_abd-a_A	TRINITY_DN25865_c0_g1_i4.p1	0.879	58	7	0	2	59	214	271	6.161E-27	102	60
C_rotundicauda_abd-a_A	TRINITY_DN1379_c0_g1_i1.p1	0.810	58	11	0	2	59	209	266	9.881E-25	96	60
C_rotundicauda_abd-a_A	TRINITY_DN3356_c0_g1_i3.p1	0.689	58	18	0	2	59	192	249	8.443E-19	79	60
C_rotundicauda_abd-a_A	TRINITY_DN3356_c0_g1_i1.p1	0.689	58	18	0	2	59	192	249	8.443E-19	79	60
C_rotundicauda_abd-a_A	TRINITY_DN11387_c0_g6_i1.p1	0.689	58	18	0	2	59	1	58	3.011E-18	77	60
C_rotundicauda_abd-a_A	TRINITY_DN32529_c1_g1_i1.p1	0.684	57	18	0	4	60	311	367	1.074E-17	76	60
C_rotundicauda_abd-a_A	TRINITY_DN60043_c0_g2_i1.p1	0.583	60	25	0	1	60	74	133	4.532E-15	68	60
C_rotundicauda_abd-a_A	TRINITY_DN3078_c0_g1_i1.p1	0.603	58	23	0	2	59	216	273	5.787E-14	65	60
C_rotundicauda_abd-a_A	TRINITY_DN4970_c0_g1_i1.p1	0.614	57	22	0	3	59	696	752	5.787E-14	65	60
C_rotundicauda_abd-a_A	TRINITY_DN4970_c0_g1_i2.p1	0.614	57	22	0	3	59	696	752	5.787E-14	65	60
C_rotundicauda_abd-a_A	TRINITY_DN4970_c0_g1_i3.p1	0.614	57	22	0	3	59	696	752	5.787E-14	65	60
C_rotundicauda_abd-a_A	TRINITY_DN25223_c0_g1_i1.p1	0.614	57	22	0	2	58	78	134	7.957E-14	64	60
C_rotundicauda_abd-a_A	TRINITY_DN115831_c0_g1_i1.p1	0.578	57	24	0	2	58	206	262	1.018E-12	61	60
C_rotundicauda_abd-a_A	TRINITY_DN4559_c0_g1_i1.p1	0.543	57	26	0	2	58	139	195	6.417E-11	56	60
C_rotundicauda_abd-a_A	TRINITY_DN4559_c0_g1_i3.p1	0.543	57	26	0	2	58	139	195	6.417E-11	56	60
C_rotundicauda_abd-a_A	TRINITY_DN6478_c3_g1_i1.p1	0.482	58	30	0	1	58	137	194	3.163E-10	54	60
C_rotundicauda_abd-a_A	TRINITY_DN6478_c3_g1_i2.p1	0.482	58	30	0	1	58	137	194	3.163E-10	54	60
C_rotundicauda_abd-a_A	TRINITY_DN40009_c0_g1_i1.p1	0.466	60	32	0	1	60	205	264	8.239E-10	53	60
C_rotundicauda_abd-a_A	TRINITY_DN6789_c1_g2_i1.p1	0.440	59	32	0	1	59	185	243	8.239E-10	53	60
C_rotundicauda_abd-a_A	TRINITY_DN45791_c0_g2_i1.p1	0.490	55	28	0	1	55	228	282	1.134E-09	53	60
C_rotundicauda_abd-a_A	TRINITY_DN5303_c2_g1_i1.p1	0.482	58	30	0	2	59	210	267	4.066E-09	51	60
C_rotundicauda_abd-a_A	TRINITY_DN2175_c0_g2_i2.p1	0.473	57	30	0	2	58	176	232	1.060E-08	50	60
C_rotundicauda_abd-a_A	TRINITY_DN2175_c0_g2_i4.p1	0.473	57	30	0	2	58	176	232	1.060E-08	50	60
C_rotundicauda_abd-a_A	TRINITY_DN2175_c0_g2_i1.p1	0.482	56	28	0	2	57	176	231	1.459E-08	49	60
C_rotundicauda_abd-a_A	TRINITY_DN2175_c0_g2_i3.p1	0.482	56	28	0	2	57	176	231	1.459E-08	49	60
C_rotundicauda_abd-a_A	TRINITY_DN12_c1_g2_i1.p1	0.456	57	30	0	2	58	195	251	1.459E-08	49	60
C_rotundicauda_abd-a_A	TRINITY_DN12_c1_g1_i2.p1	0.456	57	30	0	2	58	204	260	1.459E-08	49	60
C_rotundicauda_abd-a_A	TRINITY_DN1966_c0_g1_i1.p1	0.416	60	34	0	1	60	231	290	2.008E-08	49	60
C_rotundicauda_abd-a_A	TRINITY_DN1966_c0_g1_i2.p1	0.416	60	34	0	1	60	231	290	2.008E-08	49	60
C_rotundicauda_abd-a_A	TRINITY_DN1966_c0_g1_i3.p1	0.416	60	34	0	1	60	231	290	2.008E-08	49	60
C_rotundicauda_abd-a_A	TRINITY_DN651_c0_g1_i1.p1	0.456	57	30	0	2	58	47	103	2.764E-08	49	60
C_rotundicauda_abd-a_A	TRINITY_DN651_c0_g1_i3.p1	0.456	57	30	0	2	58	47	103	2.764E-08	49	60
C_rotundicauda_abd-a_A	TRINITY_DN651_c0_g1_i5.p1	0.456	57	30	0	2	58	47	103	2.764E-08	49	60
C_rotundicauda_abd-a_A	TRINITY_DN651_c0_g1_i8.p1	0.456	57	30	0	2	58	145	201	2.764E-08	49	60
C_rotundicauda_abd-a_A	TRINITY_DN651_c0_g1_i9.p1	0.456	57	30	0	2	58	145	201	2.764E-08	49	60
C_rotundicauda_abd-a_A	TRINITY_DN651_c0_g1_i4.p1	0.456	57	30	0	2	58	145	201	2.764E-08	49	60
C_rotundicauda_abd-a_A	TRINITY_DN651_c0_g1_i6.p1	0.456	57	30	0	2	58	153	209	2.764E-08	49	60
C_rotundicauda_abd-a_A	TRINITY_DN651_c0_g1_i7.p1	0.456	57	30	0	2	58	153	209	2.764E-08	49	60
C_rotundicauda_abd-a_A	TRINITY_DN651_c0_g1_i2.p1	0.456	57	30	0	2	58	153	209	2.764E-08	49	60
C_rotundicauda_abd-a_A	TRINITY_DN2924_c0_g1_i1.p1	0.456	57	30	0	2	58	15	71	5.236E-08	48	60
C_rotundicauda_abd-a_A	TRINITY_DN2924_c0_g1_i2.p1	0.456	57	30	0	2	58	130	186	5.236E-08	48	60
C_rotundicauda_abd-a_A	TRINITY_DN2924_c0_g3_i1.p1	0.456	57	30	0	2	58	130	186	5.236E-08	48	60
C_rotundicauda_abd-a_A	TRINITY_DN2924_c0_g3_i2.p1	0.456	57	30	0	2	58	130	186	5.236E-08	48	60
C_rotundicauda_abd-a_A	TRINITY_DN8175_c0_g1_i3.p1	0.472	55	29	0	1	55	67	121	7.208E-08	48	60
C_rotundicauda_abd-a_A	TRINITY_DN8175_c0_g1_i2.p1	0.472	55	29	0	1	55	169	223	7.208E-08	48	60
C_rotundicauda_abd-a_A	TRINITY_DN77370_c5_g2_i1.p1	0.465	58	30	0	2	59	74	131	9.923E-08	47	60
C_rotundicauda_abd-a_A	TRINITY_DN3576_c0_g1_i2.p1	0.431	58	32	0	2	59	167	224	9.923E-08	47	60
C_rotundicauda_abd-a_A	TRINITY_DN3576_c0_g1_i3.p1	0.431	58	32	0	2	59	167	224	9.923E-08	47	60
C_rotundicauda_abd-a_A	TRINITY_DN651_c0_g1_i10.p1	0.470	51	26	0	8	58	3	53	1.366E-07	47	60
C_rotundicauda_abd-a_A	TRINITY_DN3671_c0_g1_i1.p1	0.448	58	31	0	2	59	150	207	1.366E-07	47	60
C_rotundicauda_abd-a_A	TRINITY_DN635_c0_g1_i1.p1	0.431	58	32	0	2	59	134	191	1.366E-07	47	60
C_rotundicauda_abd-a_A	TRINITY_DN5303_c0_g1_i1.p1	0.444	54	29	0	5	58	216	269	3.565E-07	46	60
C_rotundicauda_abd-a_A	TRINITY_DN4289_c0_g1_i3.p1	0.413	58	33	0	1	58	204	261	4.909E-07	45	60
C_rotundicauda_abd-a_A	TRINITY_DN4289_c0_g1_i1.p1	0.413	58	33	0	1	58	208	265	4.909E-07	45	60
C_rotundicauda_abd-a_A	TRINITY_DN4289_c0_g1_i2.p1	0.413	58	33	0	1	58	253	310	4.909E-07	45	60
C_rotundicauda_abd-a_A	TRINITY_DN20522_c0_g1_i1.p1	0.423	59	33	0	1	59	179	237	6.760E-07	45	60
C_rotundicauda_abd-a_A	TRINITY_DN20522_c0_g1_i10.p1	0.423	59	33	0	1	59	179	237	6.760E-07	45	60
C_rotundicauda_abd-a_A	TRINITY_DN20522_c0_g1_i2.p1	0.423	59	33	0	1	59	179	237	6.760E-07	45	60
C_rotundicauda_abd-a_A	TRINITY_DN20522_c0_g1_i3.p1	0.423	59	33	0	1	59	179	237	6.760E-07	45	60
C_rotundicauda_abd-a_A	TRINITY_DN20522_c0_g1_i5.p1	0.423	59	33	0	1	59	179	237	6.760E-07	45	60
C_rotundicauda_abd-a_A	TRINITY_DN20522_c0_g1_i6.p1	0.423	59	33	0	1	59	179	237	6.760E-07	45	60
C_rotundicauda_abd-a_A	TRINITY_DN20522_c0_g1_i7.p1	0.423	59	33	0	1	59	179	237	6.760E-07	45	60
C_rotundicauda_abd-a_A	TRINITY_DN20522_c0_g1_i8.p1	0.423	59	33	0	1	59	179	237	6.760E-07	45	60
C_rotundicauda_abd-a_A	TRINITY_DN136674_c0_g1_i1.p1	0.442	52	28	0	4	55	161	212	2.431E-06	43	60
C_rotundicauda_abd-a_A	TRINITY_DN5329_c0_g2_i1.p1	0.406	59	34	0	2	60	224	282	2.431E-06	43	60
C_rotundicauda_abd-a_A	TRINITY_DN26492_c0_g1_i1.p1	0.438	57	30	0	2	55	123	179	3.348E-06	43	60
C_rotundicauda_abd-a_A	TRINITY_DN5417_c0_g1_i1.p1	0.413	58	33	0	2	59	105	162	3.348E-06	43	60
C_rotundicauda_abd-a_A	TRINITY_DN3447_c0_g1_i2.p1	0.389	59	35	0	1	59	165	223	6.352E-06	42	60
C_rotundicauda_abd-a_A	TRINITY_DN3158_c0_g1_i1.p1	0.406	59	34	0	1	59	187	245	8.750E-06	42	60
C_rotundicauda_abd-a_A	TRINITY_DN4027_c0_g1_i2.p1	0.407	54	31	0	2	55	248	301	2.287E-05	40	60
C_rotundicauda_abd-a_A	TRINITY_DN64554_c0_g1_i1.p1	0.438	57	31	0	2	58	50	106	4.342E-05	40	60
C_rotundicauda_abd-a_A	TRINITY_DN3768_c0_g3_i1.p1	0.396	58	34	0	1	58	81	138	4.342E-05	40	60
C_rotundicauda_abd-a_A	TRINITY_DN860_c0_g1_i2.p1	0.388	54	32	0	2	55	228	281	4.342E-05	40	60
C_rotundicauda_abd-a_A	TRINITY_DN860_c0_g1_i3.p1	0.388	54	32	0	2	55	228	281	4.342E-05	40	60
C_rotundicauda_abd-a_A	TRINITY_DN860_c0_g1_i4.p1	0.388	54	32	0	2	55	228	281	4.342E-05	40	60
C_rotundicauda_abd-a_A	TRINITY_DN4548_c0_g1_i3.p1	0.385	57	34	0	3	59	110	166	5.982E-05	39	60
C_rotundicauda_abd-a_A	TRINITY_DN4548_c0_g1_i4.p1	0.385	57	34	0	3	59	110	166	5.982E-05	39	60
C_rotundicauda_abd-a_A	TRINITY_DN4548_c0_g2_i1.p1	0.403	57	33	0	3	59	252	308	5.982E-05	39	60
C_rotundicauda_abd-a_A	TRINITY_DN4548_c0_g2_i3.p1	0.403	57	33	0	3	59	252	308	5.982E-05	39	60
C_rotundicauda_abd-a_A	TRINITY_DN2730_c1_g1_i1.p1	0.372	59	36	0	2	60	150	208	5.982E-05	39	60
C_rotundicauda_abd-a_A	TRINITY_DN2730_c1_g1_i2.p1	0.372	59	36	0	2	60	150	208	5.982E-05	39	60
C_rotundicauda_abd-a_A	TRINITY_DN2730_c1_g1_i3.p1	0.372	59	36	0	2	60	154	212	5.982E-05	39	60
C_rotundicauda_abd-a_A	TRINITY_DN2730_c1_g1_i4.p1	0.372	59	36	0	2	60	154	212	5.982E-05	39	60
C_rotundicauda_abd-a_A	TRINITY_DN4548_c0_g2_i2.p1	0.403	57	33	0	3	59	252	308	5.982E-05	39	60
C_rotundicauda_abd-a_A	TRINITY_DN4548_c0_g1_i2.p1	0.385	57	34	0	3	59	251	307	5.982E-05	39	60
C_rotundicauda_abd-a_A	TRINITY_DN2793_c0_g1_i1.p1	0.413	58	33	0	1	58	209	266	1.565E-04	38	60
C_rotundicauda_abd-a_A	TRINITY_DN2793_c0_g1_i2.p1	0.413	58	33	0	1	58	209	266	1.565E-04	38	60
C_rotundicauda_abd-a_A	TRINITY_DN3149_c1_g1_i1.p1	0.403	57	33	0	2	58	101	157	4.098E-04	37	60
C_rotundicauda_abd-a_A	TRINITY_DN3149_c1_g1_i3.p1	0.403	57	33	0	2	58	101	157	4.098E-04	37	60
C_rotundicauda_abd-a_A	TRINITY_DN3149_c1_g1_i4.p1	0.403	57	33	0	2	58	101	157	4.098E-04	37	60
C_rotundicauda_abd-a_A	TRINITY_DN3149_c1_g1_i5.p1	0.403	57	33	0	2	58	101	157	4.098E-04	37	60
C_rotundicauda_abd-a_A	TRINITY_DN3149_c1_g1_i6.p1	0.403	57	33	0	2	58	101	157	4.098E-04	37	60
C_rotundicauda_abd-a_A	TRINITY_DN3149_c1_g1_i7.p1	0.403	57	33	0	2	58	101	157	4.098E-04	37	60
L_polyphemus_abd-a_A1-b	TRINITY_DN25865_c0_g1_i1.p1	0.810	58	11	0	2	59	214	271	5.237E-25	96	60
L_polyphemus_abd-a_A1-b	TRINITY_DN25865_c0_g1_i4.p1	0.810	58	11	0	2	59	214	271	5.237E-25	96	60
L_polyphemus_abd-a_A1-b	TRINITY_DN1379_c0_g1_i1.p1	0.775	58	13	0	2	59	209	266	1.252E-23	93	60
L_polyphemus_abd-a_A1-b	TRINITY_DN3356_c0_g1_i3.p1	0.689	58	18	0	2	59	192	249	6.144E-19	79	60
L_polyphemus_abd-a_A1-b	TRINITY_DN3356_c0_g1_i1.p1	0.689	58	18	0	2	59	192	249	6.144E-19	79	60
L_polyphemus_abd-a_A1-b	TRINITY_DN11387_c0_g6_i1.p1	0.655	58	20	0	2	59	1	58	3.834E-17	74	60
L_polyphemus_abd-a_A1-b	TRINITY_DN32529_c1_g1_i1.p1	0.631	57	21	0	4	60	311	367	1.881E-16	72	60
L_polyphemus_abd-a_A1-b	TRINITY_DN60043_c0_g2_i1.p1	0.583	60	25	0	1	60	74	133	3.061E-14	66	60
L_polyphemus_abd-a_A1-b	TRINITY_DN4970_c0_g1_i1.p1	0.631	57	21	0	3	59	696	752	1.094E-13	64	60
L_polyphemus_abd-a_A1-b	TRINITY_DN4970_c0_g1_i2.p1	0.631	57	21	0	3	59	696	752	1.094E-13	64	60
L_polyphemus_abd-a_A1-b	TRINITY_DN4970_c0_g1_i3.p1	0.631	57	21	0	3	59	696	752	1.094E-13	64	60
L_polyphemus_abd-a_A1-b	TRINITY_DN3078_c0_g1_i1.p1	0.568	58	25	0	2	59	216	273	2.069E-13	63	60
L_polyphemus_abd-a_A1-b	TRINITY_DN25223_c0_g1_i1.p1	0.596	57	23	0	2	58	78	134	7.399E-13	62	60
L_polyphemus_abd-a_A1-b	TRINITY_DN115831_c0_g1_i1.p1	0.543	57	26	0	2	58	206	262	1.303E-11	58	60
L_polyphemus_abd-a_A1-b	TRINITY_DN4559_c0_g1_i1.p1	0.543	57	26	0	2	58	139	195	1.215E-10	55	60
L_polyphemus_abd-a_A1-b	TRINITY_DN4559_c0_g1_i3.p1	0.543	57	26	0	2	58	139	195	1.215E-10	55	60
L_polyphemus_abd-a_A1-b	TRINITY_DN6789_c1_g2_i1.p1	0.457	59	31	0	1	59	185	243	5.988E-10	53	60
L_polyphemus_abd-a_A1-b	TRINITY_DN6478_c3_g1_i1.p1	0.465	58	30	0	1	58	137	194	1.560E-09	52	60
L_polyphemus_abd-a_A1-b	TRINITY_DN6478_c3_g1_i2.p1	0.465	58	30	0	1	58	137	194	1.560E-09	52	60
L_polyphemus_abd-a_A1-b	TRINITY_DN45791_c0_g2_i1.p1	0.454	55	29	0	1	55	228	282	5.595E-09	51	60
L_polyphemus_abd-a_A1-b	TRINITY_DN40009_c0_g1_i1.p1	0.450	60	32	0	1	60	205	264	7.700E-09	50	60
L_polyphemus_abd-a_A1-b	TRINITY_DN5303_c2_g1_i1.p1	0.482	58	30	0	2	59	210	267	1.459E-08	49	60
L_polyphemus_abd-a_A1-b	TRINITY_DN12_c1_g2_i1.p1	0.456	57	30	0	2	58	195	251	5.236E-08	48	60
L_polyphemus_abd-a_A1-b	TRINITY_DN12_c1_g1_i2.p1	0.456	57	30	0	2	58	204	260	5.236E-08	48	60
L_polyphemus_abd-a_A1-b	TRINITY_DN2175_c0_g2_i2.p1	0.456	57	30	0	2	58	176	232	9.923E-08	47	60
L_polyphemus_abd-a_A1-b	TRINITY_DN2175_c0_g2_i4.p1	0.456	57	30	0	2	58	176	232	9.923E-08	47	60
L_polyphemus_abd-a_A1-b	TRINITY_DN4289_c0_g1_i3.p1	0.431	58	32	0	1	58	204	261	9.923E-08	47	60
L_polyphemus_abd-a_A1-b	TRINITY_DN4289_c0_g1_i1.p1	0.431	58	32	0	1	58	208	265	9.923E-08	47	60
L_polyphemus_abd-a_A1-b	TRINITY_DN4289_c0_g1_i2.p1	0.431	58	32	0	1	58	253	310	9.923E-08	47	60
L_polyphemus_abd-a_A1-b	TRINITY_DN2175_c0_g2_i1.p1	0.464	56	29	0	2	57	176	231	1.366E-07	47	60
L_polyphemus_abd-a_A1-b	TRINITY_DN2175_c0_g2_i3.p1	0.464	56	29	0	2	57	176	231	1.366E-07	47	60
L_polyphemus_abd-a_A1-b	TRINITY_DN8175_c0_g1_i3.p1	0.472	55	29	0	1	55	67	121	1.881E-07	46	60
L_polyphemus_abd-a_A1-b	TRINITY_DN8175_c0_g1_i2.p1	0.472	55	29	0	1	55	169	223	1.881E-07	46	60
L_polyphemus_abd-a_A1-b	TRINITY_DN77370_c5_g2_i1.p1	0.482	58	30	0	2	59	74	131	1.881E-07	46	60
L_polyphemus_abd-a_A1-b	TRINITY_DN651_c0_g1_i1.p1	0.438	57	31	0	2	58	47	103	2.590E-07	46	60
L_polyphemus_abd-a_A1-b	TRINITY_DN651_c0_g1_i3.p1	0.438	57	31	0	2	58	47	103	2.590E-07	46	60
L_polyphemus_abd-a_A1-b	TRINITY_DN651_c0_g1_i5.p1	0.438	57	31	0	2	58	47	103	2.590E-07	46	60
L_polyphemus_abd-a_A1-b	TRINITY_DN651_c0_g1_i8.p1	0.438	57	31	0	2	58	145	201	2.590E-07	46	60
L_polyphemus_abd-a_A1-b	TRINITY_DN651_c0_g1_i9.p1	0.438	57	31	0	2	58	145	201	2.590E-07	46	60
L_polyphemus_abd-a_A1-b	TRINITY_DN651_c0_g1_i4.p1	0.438	57	31	0	2	58	145	201	2.590E-07	46	60
L_polyphemus_abd-a_A1-b	TRINITY_DN651_c0_g1_i6.p1	0.438	57	31	0	2	58	153	209	2.590E-07	46	60
L_polyphemus_abd-a_A1-b	TRINITY_DN651_c0_g1_i7.p1	0.438	57	31	0	2	58	153	209	2.590E-07	46	60
L_polyphemus_abd-a_A1-b	TRINITY_DN651_c0_g1_i2.p1	0.438	57	31	0	2	58	153	209	2.590E-07	46	60
L_polyphemus_abd-a_A1-b	TRINITY_DN20522_c0_g1_i1.p1	0.440	59	32	0	1	59	179	237	2.590E-07	46	60
L_polyphemus_abd-a_A1-b	TRINITY_DN20522_c0_g1_i10.p1	0.440	59	32	0	1	59	179	237	2.590E-07	46	60
L_polyphemus_abd-a_A1-b	TRINITY_DN20522_c0_g1_i2.p1	0.440	59	32	0	1	59	179	237	2.590E-07	46	60
L_polyphemus_abd-a_A1-b	TRINITY_DN20522_c0_g1_i3.p1	0.440	59	32	0	1	59	179	237	2.590E-07	46	60
L_polyphemus_abd-a_A1-b	TRINITY_DN20522_c0_g1_i5.p1	0.440	59	32	0	1	59	179	237	2.590E-07	46	60
L_polyphemus_abd-a_A1-b	TRINITY_DN20522_c0_g1_i6.p1	0.440	59	32	0	1	59	179	237	2.590E-07	46	60
L_polyphemus_abd-a_A1-b	TRINITY_DN20522_c0_g1_i7.p1	0.440	59	32	0	1	59	179	237	2.590E-07	46	60
L_polyphemus_abd-a_A1-b	TRINITY_DN20522_c0_g1_i8.p1	0.440	59	32	0	1	59	179	237	2.590E-07	46	60
L_polyphemus_abd-a_A1-b	TRINITY_DN1966_c0_g1_i1.p1	0.416	60	34	0	1	60	231	290	2.590E-07	46	60
L_polyphemus_abd-a_A1-b	TRINITY_DN1966_c0_g1_i2.p1	0.416	60	34	0	1	60	231	290	2.590E-07	46	60
L_polyphemus_abd-a_A1-b	TRINITY_DN1966_c0_g1_i3.p1	0.416	60	34	0	1	60	231	290	2.590E-07	46	60
L_polyphemus_abd-a_A1-b	TRINITY_DN2924_c0_g1_i1.p1	0.456	57	30	0	2	58	15	71	3.565E-07	46	60
L_polyphemus_abd-a_A1-b	TRINITY_DN3671_c0_g1_i1.p1	0.448	58	31	0	2	59	150	207	3.565E-07	46	60
L_polyphemus_abd-a_A1-b	TRINITY_DN2924_c0_g1_i2.p1	0.456	57	30	0	2	58	130	186	3.565E-07	46	60
L_polyphemus_abd-a_A1-b	TRINITY_DN2924_c0_g3_i1.p1	0.456	57	30	0	2	58	130	186	3.565E-07	46	60
L_polyphemus_abd-a_A1-b	TRINITY_DN2924_c0_g3_i2.p1	0.456	57	30	0	2	58	130	186	3.565E-07	46	60
L_polyphemus_abd-a_A1-b	TRINITY_DN3576_c0_g1_i2.p1	0.431	58	32	0	2	59	167	224	3.565E-07	46	60
L_polyphemus_abd-a_A1-b	TRINITY_DN3576_c0_g1_i3.p1	0.431	58	32	0	2	59	167	224	3.565E-07	46	60
L_polyphemus_abd-a_A1-b	TRINITY_DN635_c0_g1_i1.p1	0.431	58	32	0	2	59	134	191	4.909E-07	45	60
L_polyphemus_abd-a_A1-b	TRINITY_DN651_c0_g1_i10.p1	0.450	51	28	0	8	58	3	53	1.282E-06	44	60
L_polyphemus_abd-a_A1-b	TRINITY_DN5303_c0_g1_i1.p1	0.403	62	33	0	2	58	208	269	6.352E-06	42	60
L_polyphemus_abd-a_A1-b	TRINITY_DN5329_c0_g2_i1.p1	0.423	59	33	0	2	60	224	282	6.352E-06	42	60
L_polyphemus_abd-a_A1-b	TRINITY_DN26492_c0_g1_i1.p1	0.500	40	20	0	16	55	140	179	1.660E-05	41	60
L_polyphemus_abd-a_A1-b	TRINITY_DN3447_c0_g1_i2.p1	0.389	59	35	0	1	59	165	223	1.660E-05	41	60
L_polyphemus_abd-a_A1-b	TRINITY_DN4548_c0_g1_i3.p1	0.421	57	32	0	3	59	110	166	1.660E-05	41	60
L_polyphemus_abd-a_A1-b	TRINITY_DN4548_c0_g1_i4.p1	0.421	57	32	0	3	59	110	166	1.660E-05	41	60
L_polyphemus_abd-a_A1-b	TRINITY_DN4548_c0_g2_i1.p1	0.438	57	31	0	3	59	252	308	1.660E-05	41	60
L_polyphemus_abd-a_A1-b	TRINITY_DN4548_c0_g2_i3.p1	0.438	57	31	0	3	59	252	308	1.660E-05	41	60
L_polyphemus_abd-a_A1-b	TRINITY_DN4548_c0_g2_i2.p1	0.438	57	31	0	3	59	252	308	1.660E-05	41	60
L_polyphemus_abd-a_A1-b	TRINITY_DN4548_c0_g1_i2.p1	0.421	57	32	0	3	59	251	307	1.660E-05	41	60
L_polyphemus_abd-a_A1-b	TRINITY_DN136674_c0_g1_i1.p1	0.442	52	28	0	4	55	161	212	2.287E-05	40	60
L_polyphemus_abd-a_A1-b	TRINITY_DN3158_c0_g1_i1.p1	0.406	59	34	0	1	59	187	245	2.287E-05	40	60
L_polyphemus_abd-a_A1-b	TRINITY_DN5417_c0_g1_i1.p1	0.396	58	34	0	2	59	105	162	3.151E-05	40	60
L_polyphemus_abd-a_A1-b	TRINITY_DN4027_c0_g1_i2.p1	0.407	54	31	0	2	55	248	301	4.342E-05	40	60
L_polyphemus_abd-a_A1-b	TRINITY_DN64554_c0_g1_i1.p1	0.421	57	32	0	2	58	50	106	5.982E-05	39	60
L_polyphemus_abd-a_A1-b	TRINITY_DN2793_c0_g1_i1.p1	0.431	58	32	0	1	58	209	266	1.565E-04	38	60
L_polyphemus_abd-a_A1-b	TRINITY_DN2793_c0_g1_i2.p1	0.431	58	32	0	1	58	209	266	1.565E-04	38	60
L_polyphemus_abd-a_A1-b	TRINITY_DN2730_c1_g1_i1.p1	0.372	59	36	0	2	60	150	208	2.157E-04	38	60
L_polyphemus_abd-a_A1-b	TRINITY_DN2730_c1_g1_i2.p1	0.372	59	36	0	2	60	150	208	2.157E-04	38	60
L_polyphemus_abd-a_A1-b	TRINITY_DN2730_c1_g1_i3.p1	0.372	59	36	0	2	60	154	212	2.157E-04	38	60
L_polyphemus_abd-a_A1-b	TRINITY_DN2730_c1_g1_i4.p1	0.372	59	36	0	2	60	154	212	2.157E-04	38	60
L_polyphemus_abd-a_A1-b	TRINITY_DN860_c0_g1_i2.p1	0.388	54	32	0	2	55	228	281	2.157E-04	38	60
L_polyphemus_abd-a_A1-b	TRINITY_DN860_c0_g1_i3.p1	0.388	54	32	0	2	55	228	281	2.157E-04	38	60
L_polyphemus_abd-a_A1-b	TRINITY_DN860_c0_g1_i4.p1	0.388	54	32	0	2	55	228	281	2.157E-04	38	60
L_polyphemus_abd-a_A1-b	TRINITY_DN3768_c0_g3_i1.p1	0.379	58	35	0	1	58	81	138	4.098E-04	37	60
L_polyphemus_abd-a_A1-b	TRINITY_DN3149_c1_g1_i1.p1	0.421	57	32	0	2	58	101	157	4.098E-04	37	60
L_polyphemus_abd-a_A1-b	TRINITY_DN3149_c1_g1_i3.p1	0.421	57	32	0	2	58	101	157	4.098E-04	37	60
L_polyphemus_abd-a_A1-b	TRINITY_DN3149_c1_g1_i4.p1	0.421	57	32	0	2	58	101	157	4.098E-04	37	60
L_polyphemus_abd-a_A1-b	TRINITY_DN3149_c1_g1_i5.p1	0.421	57	32	0	2	58	101	157	4.098E-04	37	60
L_polyphemus_abd-a_A1-b	TRINITY_DN3149_c1_g1_i6.p1	0.421	57	32	0	2	58	101	157	4.098E-04	37	60
L_polyphemus_abd-a_A1-b	TRINITY_DN3149_c1_g1_i7.p1	0.421	57	32	0	2	58	101	157	4.098E-04	37	60
H_graminicola_abd-A-A	TRINITY_DN25865_c0_g1_i1.p1	0.879	58	7	0	2	59	214	271	6.161E-27	102	60
H_graminicola_abd-A-A	TRINITY_DN25865_c0_g1_i4.p1	0.879	58	7	0	2	59	214	271	6.161E-27	102	60
H_graminicola_abd-A-A	TRINITY_DN1379_c0_g1_i1.p1	0.810	58	11	0	2	59	209	266	9.881E-25	96	60
H_graminicola_abd-A-A	TRINITY_DN3356_c0_g1_i3.p1	0.689	58	18	0	2	59	192	249	8.443E-19	79	60
H_graminicola_abd-A-A	TRINITY_DN3356_c0_g1_i1.p1	0.689	58	18	0	2	59	192	249	8.443E-19	79	60
H_graminicola_abd-A-A	TRINITY_DN11387_c0_g6_i1.p1	0.689	58	18	0	2	59	1	58	3.011E-18	77	60
H_graminicola_abd-A-A	TRINITY_DN32529_c1_g1_i1.p1	0.701	57	17	0	4	60	311	367	3.011E-18	77	60
H_graminicola_abd-A-A	TRINITY_DN60043_c0_g2_i1.p1	0.583	60	25	0	1	60	74	133	4.532E-15	68	60
H_graminicola_abd-A-A	TRINITY_DN3078_c0_g1_i1.p1	0.603	58	23	0	2	59	216	273	5.787E-14	65	60
H_graminicola_abd-A-A	TRINITY_DN4970_c0_g1_i1.p1	0.614	57	22	0	3	59	696	752	5.787E-14	65	60
H_graminicola_abd-A-A	TRINITY_DN4970_c0_g1_i2.p1	0.614	57	22	0	3	59	696	752	5.787E-14	65	60
H_graminicola_abd-A-A	TRINITY_DN4970_c0_g1_i3.p1	0.614	57	22	0	3	59	696	752	5.787E-14	65	60
H_graminicola_abd-A-A	TRINITY_DN25223_c0_g1_i1.p1	0.614	57	22	0	2	58	78	134	7.957E-14	64	60
H_graminicola_abd-A-A	TRINITY_DN115831_c0_g1_i1.p1	0.578	57	24	0	2	58	206	262	1.018E-12	61	60
H_graminicola_abd-A-A	TRINITY_DN4559_c0_g1_i1.p1	0.543	57	26	0	2	58	139	195	6.417E-11	56	60
H_graminicola_abd-A-A	TRINITY_DN4559_c0_g1_i3.p1	0.543	57	26	0	2	58	139	195	6.417E-11	56	60
H_graminicola_abd-A-A	TRINITY_DN6478_c3_g1_i1.p1	0.482	58	30	0	1	58	137	194	3.163E-10	54	60
H_graminicola_abd-A-A	TRINITY_DN6478_c3_g1_i2.p1	0.482	58	30	0	1	58	137	194	3.163E-10	54	60
H_graminicola_abd-A-A	TRINITY_DN6789_c1_g2_i1.p1	0.440	59	32	0	1	59	185	243	8.239E-10	53	60
H_graminicola_abd-A-A	TRINITY_DN45791_c0_g2_i1.p1	0.490	55	28	0	1	55	228	282	1.134E-09	53	60
H_graminicola_abd-A-A	TRINITY_DN40009_c0_g1_i1.p1	0.466	60	32	0	1	60	205	264	1.560E-09	52	60
H_graminicola_abd-A-A	TRINITY_DN5303_c2_g1_i1.p1	0.482	58	30	0	2	59	210	267	4.066E-09	51	60
H_graminicola_abd-A-A	TRINITY_DN2175_c0_g2_i2.p1	0.473	57	30	0	2	58	176	232	1.060E-08	50	60
H_graminicola_abd-A-A	TRINITY_DN2175_c0_g2_i4.p1	0.473	57	30	0	2	58	176	232	1.060E-08	50	60
H_graminicola_abd-A-A	TRINITY_DN2175_c0_g2_i1.p1	0.482	56	28	0	2	57	176	231	1.459E-08	49	60
H_graminicola_abd-A-A	TRINITY_DN2175_c0_g2_i3.p1	0.482	56	28	0	2	57	176	231	1.459E-08	49	60
H_graminicola_abd-A-A	TRINITY_DN12_c1_g2_i1.p1	0.456	57	30	0	2	58	195	251	1.459E-08	49	60
H_graminicola_abd-A-A	TRINITY_DN12_c1_g1_i2.p1	0.456	57	30	0	2	58	204	260	1.459E-08	49	60
H_graminicola_abd-A-A	TRINITY_DN1966_c0_g1_i1.p1	0.416	60	34	0	1	60	231	290	2.008E-08	49	60
H_graminicola_abd-A-A	TRINITY_DN1966_c0_g1_i2.p1	0.416	60	34	0	1	60	231	290	2.008E-08	49	60
H_graminicola_abd-A-A	TRINITY_DN1966_c0_g1_i3.p1	0.416	60	34	0	1	60	231	290	2.008E-08	49	60
H_graminicola_abd-A-A	TRINITY_DN651_c0_g1_i1.p1	0.456	57	30	0	2	58	47	103	2.764E-08	49	60
H_graminicola_abd-A-A	TRINITY_DN651_c0_g1_i3.p1	0.456	57	30	0	2	58	47	103	2.764E-08	49	60
H_graminicola_abd-A-A	TRINITY_DN651_c0_g1_i5.p1	0.456	57	30	0	2	58	47	103	2.764E-08	49	60
H_graminicola_abd-A-A	TRINITY_DN2924_c0_g1_i1.p1	0.457	59	31	0	2	60	15	73	2.764E-08	49	60
H_graminicola_abd-A-A	TRINITY_DN651_c0_g1_i8.p1	0.456	57	30	0	2	58	145	201	2.764E-08	49	60
H_graminicola_abd-A-A	TRINITY_DN651_c0_g1_i9.p1	0.456	57	30	0	2	58	145	201	2.764E-08	49	60
H_graminicola_abd-A-A	TRINITY_DN651_c0_g1_i4.p1	0.456	57	30	0	2	58	145	201	2.764E-08	49	60
H_graminicola_abd-A-A	TRINITY_DN651_c0_g1_i6.p1	0.456	57	30	0	2	58	153	209	2.764E-08	49	60
H_graminicola_abd-A-A	TRINITY_DN651_c0_g1_i7.p1	0.456	57	30	0	2	58	153	209	2.764E-08	49	60
H_graminicola_abd-A-A	TRINITY_DN651_c0_g1_i2.p1	0.456	57	30	0	2	58	153	209	2.764E-08	49	60
H_graminicola_abd-A-A	TRINITY_DN2924_c0_g1_i2.p1	0.457	59	31	0	2	60	130	188	2.764E-08	49	60
H_graminicola_abd-A-A	TRINITY_DN2924_c0_g3_i1.p1	0.457	59	31	0	2	60	130	188	2.764E-08	49	60
H_graminicola_abd-A-A	TRINITY_DN2924_c0_g3_i2.p1	0.457	59	31	0	2	60	130	188	2.764E-08	49	60
H_graminicola_abd-A-A	TRINITY_DN8175_c0_g1_i3.p1	0.472	55	29	0	1	55	67	121	7.208E-08	48	60
H_graminicola_abd-A-A	TRINITY_DN8175_c0_g1_i2.p1	0.472	55	29	0	1	55	169	223	7.208E-08	48	60
H_graminicola_abd-A-A	TRINITY_DN77370_c5_g2_i1.p1	0.465	58	30	0	2	59	74	131	9.923E-08	47	60
H_graminicola_abd-A-A	TRINITY_DN3576_c0_g1_i2.p1	0.431	58	32	0	2	59	167	224	9.923E-08	47	60
H_graminicola_abd-A-A	TRINITY_DN3576_c0_g1_i3.p1	0.431	58	32	0	2	59	167	224	9.923E-08	47	60
H_graminicola_abd-A-A	TRINITY_DN651_c0_g1_i10.p1	0.470	51	26	0	8	58	3	53	1.366E-07	47	60
H_graminicola_abd-A-A	TRINITY_DN3671_c0_g1_i1.p1	0.448	58	31	0	2	59	150	207	1.366E-07	47	60
H_graminicola_abd-A-A	TRINITY_DN635_c0_g1_i1.p1	0.431	58	32	0	2	59	134	191	1.366E-07	47	60
H_graminicola_abd-A-A	TRINITY_DN5303_c0_g1_i1.p1	0.444	54	29	0	5	58	216	269	3.565E-07	46	60
H_graminicola_abd-A-A	TRINITY_DN4289_c0_g1_i3.p1	0.413	58	33	0	1	58	204	261	4.909E-07	45	60
H_graminicola_abd-A-A	TRINITY_DN4289_c0_g1_i1.p1	0.413	58	33	0	1	58	208	265	4.909E-07	45	60
H_graminicola_abd-A-A	TRINITY_DN4289_c0_g1_i2.p1	0.413	58	33	0	1	58	253	310	4.909E-07	45	60
H_graminicola_abd-A-A	TRINITY_DN20522_c0_g1_i1.p1	0.423	59	33	0	1	59	179	237	6.760E-07	45	60
H_graminicola_abd-A-A	TRINITY_DN20522_c0_g1_i10.p1	0.423	59	33	0	1	59	179	237	6.760E-07	45	60
H_graminicola_abd-A-A	TRINITY_DN20522_c0_g1_i2.p1	0.423	59	33	0	1	59	179	237	6.760E-07	45	60
H_graminicola_abd-A-A	TRINITY_DN20522_c0_g1_i3.p1	0.423	59	33	0	1	59	179	237	6.760E-07	45	60
H_graminicola_abd-A-A	TRINITY_DN20522_c0_g1_i5.p1	0.423	59	33	0	1	59	179	237	6.760E-07	45	60
H_graminicola_abd-A-A	TRINITY_DN20522_c0_g1_i6.p1	0.423	59	33	0	1	59	179	237	6.760E-07	45	60
H_graminicola_abd-A-A	TRINITY_DN20522_c0_g1_i7.p1	0.423	59	33	0	1	59	179	237	6.760E-07	45	60
H_graminicola_abd-A-A	TRINITY_DN20522_c0_g1_i8.p1	0.423	59	33	0	1	59	179	237	6.760E-07	45	60
H_graminicola_abd-A-A	TRINITY_DN136674_c0_g1_i1.p1	0.421	57	32	0	4	60	161	217	1.765E-06	44	60
H_graminicola_abd-A-A	TRINITY_DN26492_c0_g1_i1.p1	0.438	57	30	0	2	55	123	179	3.348E-06	43	60
H_graminicola_abd-A-A	TRINITY_DN5417_c0_g1_i1.p1	0.413	58	33	0	2	59	105	162	3.348E-06	43	60
H_graminicola_abd-A-A	TRINITY_DN5329_c0_g2_i1.p1	0.406	59	34	0	2	60	224	282	4.612E-06	42	60
H_graminicola_abd-A-A	TRINITY_DN3447_c0_g1_i2.p1	0.389	59	35	0	1	59	165	223	6.352E-06	42	60
H_graminicola_abd-A-A	TRINITY_DN3158_c0_g1_i1.p1	0.406	59	34	0	1	59	187	245	8.750E-06	42	60
H_graminicola_abd-A-A	TRINITY_DN4027_c0_g1_i2.p1	0.407	54	31	0	2	55	248	301	2.287E-05	40	60
H_graminicola_abd-A-A	TRINITY_DN64554_c0_g1_i1.p1	0.438	57	31	0	2	58	50	106	4.342E-05	40	60
H_graminicola_abd-A-A	TRINITY_DN3768_c0_g3_i1.p1	0.396	58	34	0	1	58	81	138	4.342E-05	40	60
H_graminicola_abd-A-A	TRINITY_DN860_c0_g1_i2.p1	0.388	54	32	0	2	55	228	281	4.342E-05	40	60
H_graminicola_abd-A-A	TRINITY_DN860_c0_g1_i3.p1	0.388	54	32	0	2	55	228	281	4.342E-05	40	60
H_graminicola_abd-A-A	TRINITY_DN860_c0_g1_i4.p1	0.388	54	32	0	2	55	228	281	4.342E-05	40	60
H_graminicola_abd-A-A	TRINITY_DN4548_c0_g1_i3.p1	0.385	57	34	0	3	59	110	166	5.982E-05	39	60
H_graminicola_abd-A-A	TRINITY_DN4548_c0_g1_i4.p1	0.385	57	34	0	3	59	110	166	5.982E-05	39	60
H_graminicola_abd-A-A	TRINITY_DN4548_c0_g2_i1.p1	0.403	57	33	0	3	59	252	308	5.982E-05	39	60
H_graminicola_abd-A-A	TRINITY_DN4548_c0_g2_i3.p1	0.403	57	33	0	3	59	252	308	5.982E-05	39	60
H_graminicola_abd-A-A	TRINITY_DN2730_c1_g1_i1.p1	0.372	59	36	0	2	60	150	208	5.982E-05	39	60
H_graminicola_abd-A-A	TRINITY_DN2730_c1_g1_i2.p1	0.372	59	36	0	2	60	150	208	5.982E-05	39	60
H_graminicola_abd-A-A	TRINITY_DN2730_c1_g1_i3.p1	0.372	59	36	0	2	60	154	212	5.982E-05	39	60
H_graminicola_abd-A-A	TRINITY_DN2730_c1_g1_i4.p1	0.372	59	36	0	2	60	154	212	5.982E-05	39	60
H_graminicola_abd-A-A	TRINITY_DN4548_c0_g2_i2.p1	0.403	57	33	0	3	59	252	308	5.982E-05	39	60
H_graminicola_abd-A-A	TRINITY_DN4548_c0_g1_i2.p1	0.385	57	34	0	3	59	251	307	5.982E-05	39	60
H_graminicola_abd-A-A	TRINITY_DN2793_c0_g1_i1.p1	0.413	58	33	0	1	58	209	266	1.565E-04	38	60
H_graminicola_abd-A-A	TRINITY_DN2793_c0_g1_i2.p1	0.413	58	33	0	1	58	209	266	1.565E-04	38	60
H_graminicola_abd-A-A	TRINITY_DN3149_c1_g1_i1.p1	0.403	57	33	0	2	58	101	157	4.098E-04	37	60
H_graminicola_abd-A-A	TRINITY_DN3149_c1_g1_i3.p1	0.403	57	33	0	2	58	101	157	4.098E-04	37	60
H_graminicola_abd-A-A	TRINITY_DN3149_c1_g1_i4.p1	0.403	57	33	0	2	58	101	157	4.098E-04	37	60
H_graminicola_abd-A-A	TRINITY_DN3149_c1_g1_i5.p1	0.403	57	33	0	2	58	101	157	4.098E-04	37	60
H_graminicola_abd-A-A	TRINITY_DN3149_c1_g1_i6.p1	0.403	57	33	0	2	58	101	157	4.098E-04	37	60
H_graminicola_abd-A-A	TRINITY_DN3149_c1_g1_i7.p1	0.403	57	33	0	2	58	101	157	4.098E-04	37	60
T_antipodiana_abd-A-A	TRINITY_DN25865_c0_g1_i1.p1	0.879	58	7	0	2	59	214	271	6.161E-27	102	60
T_antipodiana_abd-A-A	TRINITY_DN25865_c0_g1_i4.p1	0.879	58	7	0	2	59	214	271	6.161E-27	102	60
T_antipodiana_abd-A-A	TRINITY_DN1379_c0_g1_i1.p1	0.810	58	11	0	2	59	209	266	9.881E-25	96	60
T_antipodiana_abd-A-A	TRINITY_DN3356_c0_g1_i3.p1	0.689	58	18	0	2	59	192	249	8.443E-19	79	60
T_antipodiana_abd-A-A	TRINITY_DN3356_c0_g1_i1.p1	0.689	58	18	0	2	59	192	249	8.443E-19	79	60
T_antipodiana_abd-A-A	TRINITY_DN11387_c0_g6_i1.p1	0.689	58	18	0	2	59	1	58	3.011E-18	77	60
T_antipodiana_abd-A-A	TRINITY_DN32529_c1_g1_i1.p1	0.701	57	17	0	4	60	311	367	3.011E-18	77	60
T_antipodiana_abd-A-A	TRINITY_DN60043_c0_g2_i1.p1	0.583	60	25	0	1	60	74	133	4.532E-15	68	60
T_antipodiana_abd-A-A	TRINITY_DN3078_c0_g1_i1.p1	0.603	58	23	0	2	59	216	273	5.787E-14	65	60
T_antipodiana_abd-A-A	TRINITY_DN4970_c0_g1_i1.p1	0.614	57	22	0	3	59	696	752	5.787E-14	65	60
T_antipodiana_abd-A-A	TRINITY_DN4970_c0_g1_i2.p1	0.614	57	22	0	3	59	696	752	5.787E-14	65	60
T_antipodiana_abd-A-A	TRINITY_DN4970_c0_g1_i3.p1	0.614	57	22	0	3	59	696	752	5.787E-14	65	60
T_antipodiana_abd-A-A	TRINITY_DN25223_c0_g1_i1.p1	0.614	57	22	0	2	58	78	134	7.957E-14	64	60
T_antipodiana_abd-A-A	TRINITY_DN115831_c0_g1_i1.p1	0.578	57	24	0	2	58	206	262	1.018E-12	61	60
T_antipodiana_abd-A-A	TRINITY_DN4559_c0_g1_i1.p1	0.543	57	26	0	2	58	139	195	6.417E-11	56	60
T_antipodiana_abd-A-A	TRINITY_DN4559_c0_g1_i3.p1	0.543	57	26	0	2	58	139	195	6.417E-11	56	60
T_antipodiana_abd-A-A	TRINITY_DN6478_c3_g1_i1.p1	0.482	58	30	0	1	58	137	194	3.163E-10	54	60
T_antipodiana_abd-A-A	TRINITY_DN6478_c3_g1_i2.p1	0.482	58	30	0	1	58	137	194	3.163E-10	54	60
T_antipodiana_abd-A-A	TRINITY_DN6789_c1_g2_i1.p1	0.440	59	32	0	1	59	185	243	8.239E-10	53	60
T_antipodiana_abd-A-A	TRINITY_DN45791_c0_g2_i1.p1	0.490	55	28	0	1	55	228	282	1.134E-09	53	60
T_antipodiana_abd-A-A	TRINITY_DN40009_c0_g1_i1.p1	0.466	60	32	0	1	60	205	264	1.560E-09	52	60
T_antipodiana_abd-A-A	TRINITY_DN5303_c2_g1_i1.p1	0.482	58	30	0	2	59	210	267	4.066E-09	51	60
T_antipodiana_abd-A-A	TRINITY_DN2175_c0_g2_i2.p1	0.473	57	30	0	2	58	176	232	1.060E-08	50	60
T_antipodiana_abd-A-A	TRINITY_DN2175_c0_g2_i4.p1	0.473	57	30	0	2	58	176	232	1.060E-08	50	60
T_antipodiana_abd-A-A	TRINITY_DN2175_c0_g2_i1.p1	0.482	56	28	0	2	57	176	231	1.459E-08	49	60
T_antipodiana_abd-A-A	TRINITY_DN2175_c0_g2_i3.p1	0.482	56	28	0	2	57	176	231	1.459E-08	49	60
T_antipodiana_abd-A-A	TRINITY_DN12_c1_g2_i1.p1	0.456	57	30	0	2	58	195	251	1.459E-08	49	60
T_antipodiana_abd-A-A	TRINITY_DN12_c1_g1_i2.p1	0.456	57	30	0	2	58	204	260	1.459E-08	49	60
T_antipodiana_abd-A-A	TRINITY_DN1966_c0_g1_i1.p1	0.416	60	34	0	1	60	231	290	2.008E-08	49	60
T_antipodiana_abd-A-A	TRINITY_DN1966_c0_g1_i2.p1	0.416	60	34	0	1	60	231	290	2.008E-08	49	60
T_antipodiana_abd-A-A	TRINITY_DN1966_c0_g1_i3.p1	0.416	60	34	0	1	60	231	290	2.008E-08	49	60
T_antipodiana_abd-A-A	TRINITY_DN651_c0_g1_i1.p1	0.456	57	30	0	2	58	47	103	2.764E-08	49	60
T_antipodiana_abd-A-A	TRINITY_DN651_c0_g1_i3.p1	0.456	57	30	0	2	58	47	103	2.764E-08	49	60
T_antipodiana_abd-A-A	TRINITY_DN651_c0_g1_i5.p1	0.456	57	30	0	2	58	47	103	2.764E-08	49	60
T_antipodiana_abd-A-A	TRINITY_DN2924_c0_g1_i1.p1	0.457	59	31	0	2	60	15	73	2.764E-08	49	60
T_antipodiana_abd-A-A	TRINITY_DN651_c0_g1_i8.p1	0.456	57	30	0	2	58	145	201	2.764E-08	49	60
T_antipodiana_abd-A-A	TRINITY_DN651_c0_g1_i9.p1	0.456	57	30	0	2	58	145	201	2.764E-08	49	60
T_antipodiana_abd-A-A	TRINITY_DN651_c0_g1_i4.p1	0.456	57	30	0	2	58	145	201	2.764E-08	49	60
T_antipodiana_abd-A-A	TRINITY_DN651_c0_g1_i6.p1	0.456	57	30	0	2	58	153	209	2.764E-08	49	60
T_antipodiana_abd-A-A	TRINITY_DN651_c0_g1_i7.p1	0.456	57	30	0	2	58	153	209	2.764E-08	49	60
T_antipodiana_abd-A-A	TRINITY_DN651_c0_g1_i2.p1	0.456	57	30	0	2	58	153	209	2.764E-08	49	60
T_antipodiana_abd-A-A	TRINITY_DN2924_c0_g1_i2.p1	0.457	59	31	0	2	60	130	188	2.764E-08	49	60
T_antipodiana_abd-A-A	TRINITY_DN2924_c0_g3_i1.p1	0.457	59	31	0	2	60	130	188	2.764E-08	49	60
T_antipodiana_abd-A-A	TRINITY_DN2924_c0_g3_i2.p1	0.457	59	31	0	2	60	130	188	2.764E-08	49	60
T_antipodiana_abd-A-A	TRINITY_DN8175_c0_g1_i3.p1	0.472	55	29	0	1	55	67	121	7.208E-08	48	60
T_antipodiana_abd-A-A	TRINITY_DN8175_c0_g1_i2.p1	0.472	55	29	0	1	55	169	223	7.208E-08	48	60
T_antipodiana_abd-A-A	TRINITY_DN77370_c5_g2_i1.p1	0.465	58	30	0	2	59	74	131	9.923E-08	47	60
T_antipodiana_abd-A-A	TRINITY_DN3576_c0_g1_i2.p1	0.431	58	32	0	2	59	167	224	9.923E-08	47	60
T_antipodiana_abd-A-A	TRINITY_DN3576_c0_g1_i3.p1	0.431	58	32	0	2	59	167	224	9.923E-08	47	60
T_antipodiana_abd-A-A	TRINITY_DN651_c0_g1_i10.p1	0.470	51	26	0	8	58	3	53	1.366E-07	47	60
T_antipodiana_abd-A-A	TRINITY_DN3671_c0_g1_i1.p1	0.448	58	31	0	2	59	150	207	1.366E-07	47	60
T_antipodiana_abd-A-A	TRINITY_DN635_c0_g1_i1.p1	0.431	58	32	0	2	59	134	191	1.366E-07	47	60
T_antipodiana_abd-A-A	TRINITY_DN5303_c0_g1_i1.p1	0.444	54	29	0	5	58	216	269	3.565E-07	46	60
T_antipodiana_abd-A-A	TRINITY_DN4289_c0_g1_i3.p1	0.413	58	33	0	1	58	204	261	4.909E-07	45	60
T_antipodiana_abd-A-A	TRINITY_DN4289_c0_g1_i1.p1	0.413	58	33	0	1	58	208	265	4.909E-07	45	60
T_antipodiana_abd-A-A	TRINITY_DN4289_c0_g1_i2.p1	0.413	58	33	0	1	58	253	310	4.909E-07	45	60
T_antipodiana_abd-A-A	TRINITY_DN20522_c0_g1_i1.p1	0.423	59	33	0	1	59	179	237	6.760E-07	45	60
T_antipodiana_abd-A-A	TRINITY_DN20522_c0_g1_i10.p1	0.423	59	33	0	1	59	179	237	6.760E-07	45	60
T_antipodiana_abd-A-A	TRINITY_DN20522_c0_g1_i2.p1	0.423	59	33	0	1	59	179	237	6.760E-07	45	60
T_antipodiana_abd-A-A	TRINITY_DN20522_c0_g1_i3.p1	0.423	59	33	0	1	59	179	237	6.760E-07	45	60
T_antipodiana_abd-A-A	TRINITY_DN20522_c0_g1_i5.p1	0.423	59	33	0	1	59	179	237	6.760E-07	45	60
T_antipodiana_abd-A-A	TRINITY_DN20522_c0_g1_i6.p1	0.423	59	33	0	1	59	179	237	6.760E-07	45	60
T_antipodiana_abd-A-A	TRINITY_DN20522_c0_g1_i7.p1	0.423	59	33	0	1	59	179	237	6.760E-07	45	60
T_antipodiana_abd-A-A	TRINITY_DN20522_c0_g1_i8.p1	0.423	59	33	0	1	59	179	237	6.760E-07	45	60
T_antipodiana_abd-A-A	TRINITY_DN136674_c0_g1_i1.p1	0.421	57	32	0	4	60	161	217	1.765E-06	44	60
T_antipodiana_abd-A-A	TRINITY_DN26492_c0_g1_i1.p1	0.438	57	30	0	2	55	123	179	3.348E-06	43	60
T_antipodiana_abd-A-A	TRINITY_DN5417_c0_g1_i1.p1	0.413	58	33	0	2	59	105	162	3.348E-06	43	60
T_antipodiana_abd-A-A	TRINITY_DN5329_c0_g2_i1.p1	0.406	59	34	0	2	60	224	282	4.612E-06	42	60
T_antipodiana_abd-A-A	TRINITY_DN3447_c0_g1_i2.p1	0.389	59	35	0	1	59	165	223	6.352E-06	42	60
T_antipodiana_abd-A-A	TRINITY_DN3158_c0_g1_i1.p1	0.406	59	34	0	1	59	187	245	8.750E-06	42	60
T_antipodiana_abd-A-A	TRINITY_DN4027_c0_g1_i2.p1	0.407	54	31	0	2	55	248	301	2.287E-05	40	60
T_antipodiana_abd-A-A	TRINITY_DN64554_c0_g1_i1.p1	0.438	57	31	0	2	58	50	106	4.342E-05	40	60
T_antipodiana_abd-A-A	TRINITY_DN3768_c0_g3_i1.p1	0.396	58	34	0	1	58	81	138	4.342E-05	40	60
T_antipodiana_abd-A-A	TRINITY_DN860_c0_g1_i2.p1	0.388	54	32	0	2	55	228	281	4.342E-05	40	60
T_antipodiana_abd-A-A	TRINITY_DN860_c0_g1_i3.p1	0.388	54	32	0	2	55	228	281	4.342E-05	40	60
T_antipodiana_abd-A-A	TRINITY_DN860_c0_g1_i4.p1	0.388	54	32	0	2	55	228	281	4.342E-05	40	60
T_antipodiana_abd-A-A	TRINITY_DN4548_c0_g1_i3.p1	0.385	57	34	0	3	59	110	166	5.982E-05	39	60
T_antipodiana_abd-A-A	TRINITY_DN4548_c0_g1_i4.p1	0.385	57	34	0	3	59	110	166	5.982E-05	39	60
T_antipodiana_abd-A-A	TRINITY_DN4548_c0_g2_i1.p1	0.403	57	33	0	3	59	252	308	5.982E-05	39	60
T_antipodiana_abd-A-A	TRINITY_DN4548_c0_g2_i3.p1	0.403	57	33	0	3	59	252	308	5.982E-05	39	60
T_antipodiana_abd-A-A	TRINITY_DN2730_c1_g1_i1.p1	0.372	59	36	0	2	60	150	208	5.982E-05	39	60
T_antipodiana_abd-A-A	TRINITY_DN2730_c1_g1_i2.p1	0.372	59	36	0	2	60	150	208	5.982E-05	39	60
T_antipodiana_abd-A-A	TRINITY_DN2730_c1_g1_i3.p1	0.372	59	36	0	2	60	154	212	5.982E-05	39	60
T_antipodiana_abd-A-A	TRINITY_DN2730_c1_g1_i4.p1	0.372	59	36	0	2	60	154	212	5.982E-05	39	60
T_antipodiana_abd-A-A	TRINITY_DN4548_c0_g2_i2.p1	0.403	57	33	0	3	59	252	308	5.982E-05	39	60
T_antipodiana_abd-A-A	TRINITY_DN4548_c0_g1_i2.p1	0.385	57	34	0	3	59	251	307	5.982E-05	39	60
T_antipodiana_abd-A-A	TRINITY_DN2793_c0_g1_i1.p1	0.413	58	33	0	1	58	209	266	1.565E-04	38	60
T_antipodiana_abd-A-A	TRINITY_DN2793_c0_g1_i2.p1	0.413	58	33	0	1	58	209	266	1.565E-04	38	60
T_antipodiana_abd-A-A	TRINITY_DN3149_c1_g1_i1.p1	0.403	57	33	0	2	58	101	157	4.098E-04	37	60
T_antipodiana_abd-A-A	TRINITY_DN3149_c1_g1_i3.p1	0.403	57	33	0	2	58	101	157	4.098E-04	37	60
T_antipodiana_abd-A-A	TRINITY_DN3149_c1_g1_i4.p1	0.403	57	33	0	2	58	101	157	4.098E-04	37	60
T_antipodiana_abd-A-A	TRINITY_DN3149_c1_g1_i5.p1	0.403	57	33	0	2	58	101	157	4.098E-04	37	60
T_antipodiana_abd-A-A	TRINITY_DN3149_c1_g1_i6.p1	0.403	57	33	0	2	58	101	157	4.098E-04	37	60
T_antipodiana_abd-A-A	TRINITY_DN3149_c1_g1_i7.p1	0.403	57	33	0	2	58	101	157	4.098E-04	37	60
L_polyphemus_abd-a_A2	TRINITY_DN25865_c0_g1_i1.p1	0.879	58	7	0	2	59	214	271	6.161E-27	102	60
L_polyphemus_abd-a_A2	TRINITY_DN25865_c0_g1_i4.p1	0.879	58	7	0	2	59	214	271	6.161E-27	102	60
L_polyphemus_abd-a_A2	TRINITY_DN1379_c0_g1_i1.p1	0.810	58	11	0	2	59	209	266	9.881E-25	96	60
L_polyphemus_abd-a_A2	TRINITY_DN3356_c0_g1_i3.p1	0.689	58	18	0	2	59	192	249	8.443E-19	79	60
L_polyphemus_abd-a_A2	TRINITY_DN3356_c0_g1_i1.p1	0.689	58	18	0	2	59	192	249	8.443E-19	79	60
L_polyphemus_abd-a_A2	TRINITY_DN11387_c0_g6_i1.p1	0.689	58	18	0	2	59	1	58	3.011E-18	77	60
L_polyphemus_abd-a_A2	TRINITY_DN32529_c1_g1_i1.p1	0.684	57	18	0	4	60	311	367	1.074E-17	76	60
L_polyphemus_abd-a_A2	TRINITY_DN60043_c0_g2_i1.p1	0.583	60	25	0	1	60	74	133	4.532E-15	68	60
L_polyphemus_abd-a_A2	TRINITY_DN3078_c0_g1_i1.p1	0.603	58	23	0	2	59	216	273	5.787E-14	65	60
L_polyphemus_abd-a_A2	TRINITY_DN4970_c0_g1_i1.p1	0.614	57	22	0	3	59	696	752	5.787E-14	65	60
L_polyphemus_abd-a_A2	TRINITY_DN4970_c0_g1_i2.p1	0.614	57	22	0	3	59	696	752	5.787E-14	65	60
L_polyphemus_abd-a_A2	TRINITY_DN4970_c0_g1_i3.p1	0.614	57	22	0	3	59	696	752	5.787E-14	65	60
L_polyphemus_abd-a_A2	TRINITY_DN25223_c0_g1_i1.p1	0.614	57	22	0	2	58	78	134	7.957E-14	64	60
L_polyphemus_abd-a_A2	TRINITY_DN115831_c0_g1_i1.p1	0.578	57	24	0	2	58	206	262	1.018E-12	61	60
L_polyphemus_abd-a_A2	TRINITY_DN4559_c0_g1_i1.p1	0.543	57	26	0	2	58	139	195	6.417E-11	56	60
L_polyphemus_abd-a_A2	TRINITY_DN4559_c0_g1_i3.p1	0.543	57	26	0	2	58	139	195	6.417E-11	56	60
L_polyphemus_abd-a_A2	TRINITY_DN6478_c3_g1_i1.p1	0.482	58	30	0	1	58	137	194	3.163E-10	54	60
L_polyphemus_abd-a_A2	TRINITY_DN6478_c3_g1_i2.p1	0.482	58	30	0	1	58	137	194	3.163E-10	54	60
L_polyphemus_abd-a_A2	TRINITY_DN40009_c0_g1_i1.p1	0.466	60	32	0	1	60	205	264	8.239E-10	53	60
L_polyphemus_abd-a_A2	TRINITY_DN6789_c1_g2_i1.p1	0.440	59	32	0	1	59	185	243	8.239E-10	53	60
L_polyphemus_abd-a_A2	TRINITY_DN45791_c0_g2_i1.p1	0.490	55	28	0	1	55	228	282	1.134E-09	53	60
L_polyphemus_abd-a_A2	TRINITY_DN5303_c2_g1_i1.p1	0.482	58	30	0	2	59	210	267	4.066E-09	51	60
L_polyphemus_abd-a_A2	TRINITY_DN2175_c0_g2_i2.p1	0.473	57	30	0	2	58	176	232	1.060E-08	50	60
L_polyphemus_abd-a_A2	TRINITY_DN2175_c0_g2_i4.p1	0.473	57	30	0	2	58	176	232	1.060E-08	50	60
L_polyphemus_abd-a_A2	TRINITY_DN2175_c0_g2_i1.p1	0.482	56	28	0	2	57	176	231	1.459E-08	49	60
L_polyphemus_abd-a_A2	TRINITY_DN2175_c0_g2_i3.p1	0.482	56	28	0	2	57	176	231	1.459E-08	49	60
L_polyphemus_abd-a_A2	TRINITY_DN12_c1_g2_i1.p1	0.456	57	30	0	2	58	195	251	1.459E-08	49	60
L_polyphemus_abd-a_A2	TRINITY_DN12_c1_g1_i2.p1	0.456	57	30	0	2	58	204	260	1.459E-08	49	60
L_polyphemus_abd-a_A2	TRINITY_DN1966_c0_g1_i1.p1	0.416	60	34	0	1	60	231	290	2.008E-08	49	60
L_polyphemus_abd-a_A2	TRINITY_DN1966_c0_g1_i2.p1	0.416	60	34	0	1	60	231	290	2.008E-08	49	60
L_polyphemus_abd-a_A2	TRINITY_DN1966_c0_g1_i3.p1	0.416	60	34	0	1	60	231	290	2.008E-08	49	60
L_polyphemus_abd-a_A2	TRINITY_DN651_c0_g1_i1.p1	0.456	57	30	0	2	58	47	103	2.764E-08	49	60
L_polyphemus_abd-a_A2	TRINITY_DN651_c0_g1_i3.p1	0.456	57	30	0	2	58	47	103	2.764E-08	49	60
L_polyphemus_abd-a_A2	TRINITY_DN651_c0_g1_i5.p1	0.456	57	30	0	2	58	47	103	2.764E-08	49	60
L_polyphemus_abd-a_A2	TRINITY_DN651_c0_g1_i8.p1	0.456	57	30	0	2	58	145	201	2.764E-08	49	60
L_polyphemus_abd-a_A2	TRINITY_DN651_c0_g1_i9.p1	0.456	57	30	0	2	58	145	201	2.764E-08	49	60
L_polyphemus_abd-a_A2	TRINITY_DN651_c0_g1_i4.p1	0.456	57	30	0	2	58	145	201	2.764E-08	49	60
L_polyphemus_abd-a_A2	TRINITY_DN651_c0_g1_i6.p1	0.456	57	30	0	2	58	153	209	2.764E-08	49	60
L_polyphemus_abd-a_A2	TRINITY_DN651_c0_g1_i7.p1	0.456	57	30	0	2	58	153	209	2.764E-08	49	60
L_polyphemus_abd-a_A2	TRINITY_DN651_c0_g1_i2.p1	0.456	57	30	0	2	58	153	209	2.764E-08	49	60
L_polyphemus_abd-a_A2	TRINITY_DN2924_c0_g1_i1.p1	0.456	57	30	0	2	58	15	71	5.236E-08	48	60
L_polyphemus_abd-a_A2	TRINITY_DN2924_c0_g1_i2.p1	0.456	57	30	0	2	58	130	186	5.236E-08	48	60
L_polyphemus_abd-a_A2	TRINITY_DN2924_c0_g3_i1.p1	0.456	57	30	0	2	58	130	186	5.236E-08	48	60
L_polyphemus_abd-a_A2	TRINITY_DN2924_c0_g3_i2.p1	0.456	57	30	0	2	58	130	186	5.236E-08	48	60
L_polyphemus_abd-a_A2	TRINITY_DN8175_c0_g1_i3.p1	0.472	55	29	0	1	55	67	121	7.208E-08	48	60
L_polyphemus_abd-a_A2	TRINITY_DN8175_c0_g1_i2.p1	0.472	55	29	0	1	55	169	223	7.208E-08	48	60
L_polyphemus_abd-a_A2	TRINITY_DN77370_c5_g2_i1.p1	0.465	58	30	0	2	59	74	131	9.923E-08	47	60
L_polyphemus_abd-a_A2	TRINITY_DN3576_c0_g1_i2.p1	0.431	58	32	0	2	59	167	224	9.923E-08	47	60
L_polyphemus_abd-a_A2	TRINITY_DN3576_c0_g1_i3.p1	0.431	58	32	0	2	59	167	224	9.923E-08	47	60
L_polyphemus_abd-a_A2	TRINITY_DN651_c0_g1_i10.p1	0.470	51	26	0	8	58	3	53	1.366E-07	47	60
L_polyphemus_abd-a_A2	TRINITY_DN3671_c0_g1_i1.p1	0.448	58	31	0	2	59	150	207	1.366E-07	47	60
L_polyphemus_abd-a_A2	TRINITY_DN635_c0_g1_i1.p1	0.431	58	32	0	2	59	134	191	1.366E-07	47	60
L_polyphemus_abd-a_A2	TRINITY_DN5303_c0_g1_i1.p1	0.444	54	29	0	5	58	216	269	3.565E-07	46	60
L_polyphemus_abd-a_A2	TRINITY_DN4289_c0_g1_i3.p1	0.413	58	33	0	1	58	204	261	4.909E-07	45	60
L_polyphemus_abd-a_A2	TRINITY_DN4289_c0_g1_i1.p1	0.413	58	33	0	1	58	208	265	4.909E-07	45	60
L_polyphemus_abd-a_A2	TRINITY_DN4289_c0_g1_i2.p1	0.413	58	33	0	1	58	253	310	4.909E-07	45	60
L_polyphemus_abd-a_A2	TRINITY_DN20522_c0_g1_i1.p1	0.423	59	33	0	1	59	179	237	6.760E-07	45	60
L_polyphemus_abd-a_A2	TRINITY_DN20522_c0_g1_i10.p1	0.423	59	33	0	1	59	179	237	6.760E-07	45	60
L_polyphemus_abd-a_A2	TRINITY_DN20522_c0_g1_i2.p1	0.423	59	33	0	1	59	179	237	6.760E-07	45	60
L_polyphemus_abd-a_A2	TRINITY_DN20522_c0_g1_i3.p1	0.423	59	33	0	1	59	179	237	6.760E-07	45	60
L_polyphemus_abd-a_A2	TRINITY_DN20522_c0_g1_i5.p1	0.423	59	33	0	1	59	179	237	6.760E-07	45	60
L_polyphemus_abd-a_A2	TRINITY_DN20522_c0_g1_i6.p1	0.423	59	33	0	1	59	179	237	6.760E-07	45	60
L_polyphemus_abd-a_A2	TRINITY_DN20522_c0_g1_i7.p1	0.423	59	33	0	1	59	179	237	6.760E-07	45	60
L_polyphemus_abd-a_A2	TRINITY_DN20522_c0_g1_i8.p1	0.423	59	33	0	1	59	179	237	6.760E-07	45	60
L_polyphemus_abd-a_A2	TRINITY_DN136674_c0_g1_i1.p1	0.442	52	28	0	4	55	161	212	2.431E-06	43	60
L_polyphemus_abd-a_A2	TRINITY_DN5329_c0_g2_i1.p1	0.406	59	34	0	2	60	224	282	2.431E-06	43	60
L_polyphemus_abd-a_A2	TRINITY_DN26492_c0_g1_i1.p1	0.438	57	30	0	2	55	123	179	3.348E-06	43	60
L_polyphemus_abd-a_A2	TRINITY_DN5417_c0_g1_i1.p1	0.413	58	33	0	2	59	105	162	3.348E-06	43	60
L_polyphemus_abd-a_A2	TRINITY_DN3447_c0_g1_i2.p1	0.389	59	35	0	1	59	165	223	6.352E-06	42	60
L_polyphemus_abd-a_A2	TRINITY_DN3158_c0_g1_i1.p1	0.406	59	34	0	1	59	187	245	8.750E-06	42	60
L_polyphemus_abd-a_A2	TRINITY_DN4027_c0_g1_i2.p1	0.407	54	31	0	2	55	248	301	2.287E-05	40	60
L_polyphemus_abd-a_A2	TRINITY_DN64554_c0_g1_i1.p1	0.438	57	31	0	2	58	50	106	4.342E-05	40	60
L_polyphemus_abd-a_A2	TRINITY_DN3768_c0_g3_i1.p1	0.396	58	34	0	1	58	81	138	4.342E-05	40	60
L_polyphemus_abd-a_A2	TRINITY_DN860_c0_g1_i2.p1	0.388	54	32	0	2	55	228	281	4.342E-05	40	60
L_polyphemus_abd-a_A2	TRINITY_DN860_c0_g1_i3.p1	0.388	54	32	0	2	55	228	281	4.342E-05	40	60
L_polyphemus_abd-a_A2	TRINITY_DN860_c0_g1_i4.p1	0.388	54	32	0	2	55	228	281	4.342E-05	40	60
L_polyphemus_abd-a_A2	TRINITY_DN4548_c0_g1_i3.p1	0.385	57	34	0	3	59	110	166	5.982E-05	39	60
L_polyphemus_abd-a_A2	TRINITY_DN4548_c0_g1_i4.p1	0.385	57	34	0	3	59	110	166	5.982E-05	39	60
L_polyphemus_abd-a_A2	TRINITY_DN4548_c0_g2_i1.p1	0.403	57	33	0	3	59	252	308	5.982E-05	39	60
L_polyphemus_abd-a_A2	TRINITY_DN4548_c0_g2_i3.p1	0.403	57	33	0	3	59	252	308	5.982E-05	39	60
L_polyphemus_abd-a_A2	TRINITY_DN2730_c1_g1_i1.p1	0.372	59	36	0	2	60	150	208	5.982E-05	39	60
L_polyphemus_abd-a_A2	TRINITY_DN2730_c1_g1_i2.p1	0.372	59	36	0	2	60	150	208	5.982E-05	39	60
L_polyphemus_abd-a_A2	TRINITY_DN2730_c1_g1_i3.p1	0.372	59	36	0	2	60	154	212	5.982E-05	39	60
L_polyphemus_abd-a_A2	TRINITY_DN2730_c1_g1_i4.p1	0.372	59	36	0	2	60	154	212	5.982E-05	39	60
L_polyphemus_abd-a_A2	TRINITY_DN4548_c0_g2_i2.p1	0.403	57	33	0	3	59	252	308	5.982E-05	39	60
L_polyphemus_abd-a_A2	TRINITY_DN4548_c0_g1_i2.p1	0.385	57	34	0	3	59	251	307	5.982E-05	39	60
L_polyphemus_abd-a_A2	TRINITY_DN2793_c0_g1_i1.p1	0.413	58	33	0	1	58	209	266	1.565E-04	38	60
L_polyphemus_abd-a_A2	TRINITY_DN2793_c0_g1_i2.p1	0.413	58	33	0	1	58	209	266	1.565E-04	38	60
L_polyphemus_abd-a_A2	TRINITY_DN3149_c1_g1_i1.p1	0.403	57	33	0	2	58	101	157	4.098E-04	37	60
L_polyphemus_abd-a_A2	TRINITY_DN3149_c1_g1_i3.p1	0.403	57	33	0	2	58	101	157	4.098E-04	37	60
L_polyphemus_abd-a_A2	TRINITY_DN3149_c1_g1_i4.p1	0.403	57	33	0	2	58	101	157	4.098E-04	37	60
L_polyphemus_abd-a_A2	TRINITY_DN3149_c1_g1_i5.p1	0.403	57	33	0	2	58	101	157	4.098E-04	37	60
L_polyphemus_abd-a_A2	TRINITY_DN3149_c1_g1_i6.p1	0.403	57	33	0	2	58	101	157	4.098E-04	37	60
L_polyphemus_abd-a_A2	TRINITY_DN3149_c1_g1_i7.p1	0.403	57	33	0	2	58	101	157	4.098E-04	37	60
C_rotundicauda_abd-a_B	TRINITY_DN25865_c0_g1_i1.p1	0.879	58	7	0	2	59	214	271	6.161E-27	102	60
C_rotundicauda_abd-a_B	TRINITY_DN25865_c0_g1_i4.p1	0.879	58	7	0	2	59	214	271	6.161E-27	102	60
C_rotundicauda_abd-a_B	TRINITY_DN1379_c0_g1_i1.p1	0.810	58	11	0	2	59	209	266	9.881E-25	96	60
C_rotundicauda_abd-a_B	TRINITY_DN3356_c0_g1_i3.p1	0.689	58	18	0	2	59	192	249	8.443E-19	79	60
C_rotundicauda_abd-a_B	TRINITY_DN3356_c0_g1_i1.p1	0.689	58	18	0	2	59	192	249	8.443E-19	79	60
C_rotundicauda_abd-a_B	TRINITY_DN11387_c0_g6_i1.p1	0.689	58	18	0	2	59	1	58	3.011E-18	77	60
C_rotundicauda_abd-a_B	TRINITY_DN32529_c1_g1_i1.p1	0.684	57	18	0	4	60	311	367	1.074E-17	76	60
C_rotundicauda_abd-a_B	TRINITY_DN60043_c0_g2_i1.p1	0.583	60	25	0	1	60	74	133	4.532E-15	68	60
C_rotundicauda_abd-a_B	TRINITY_DN3078_c0_g1_i1.p1	0.603	58	23	0	2	59	216	273	5.787E-14	65	60
C_rotundicauda_abd-a_B	TRINITY_DN4970_c0_g1_i1.p1	0.614	57	22	0	3	59	696	752	5.787E-14	65	60
C_rotundicauda_abd-a_B	TRINITY_DN4970_c0_g1_i2.p1	0.614	57	22	0	3	59	696	752	5.787E-14	65	60
C_rotundicauda_abd-a_B	TRINITY_DN4970_c0_g1_i3.p1	0.614	57	22	0	3	59	696	752	5.787E-14	65	60
C_rotundicauda_abd-a_B	TRINITY_DN25223_c0_g1_i1.p1	0.614	57	22	0	2	58	78	134	7.957E-14	64	60
C_rotundicauda_abd-a_B	TRINITY_DN115831_c0_g1_i1.p1	0.578	57	24	0	2	58	206	262	1.018E-12	61	60
C_rotundicauda_abd-a_B	TRINITY_DN4559_c0_g1_i1.p1	0.543	57	26	0	2	58	139	195	6.417E-11	56	60
C_rotundicauda_abd-a_B	TRINITY_DN4559_c0_g1_i3.p1	0.543	57	26	0	2	58	139	195	6.417E-11	56	60
C_rotundicauda_abd-a_B	TRINITY_DN6478_c3_g1_i1.p1	0.482	58	30	0	1	58	137	194	3.163E-10	54	60
C_rotundicauda_abd-a_B	TRINITY_DN6478_c3_g1_i2.p1	0.482	58	30	0	1	58	137	194	3.163E-10	54	60
C_rotundicauda_abd-a_B	TRINITY_DN40009_c0_g1_i1.p1	0.466	60	32	0	1	60	205	264	8.239E-10	53	60
C_rotundicauda_abd-a_B	TRINITY_DN6789_c1_g2_i1.p1	0.440	59	32	0	1	59	185	243	8.239E-10	53	60
C_rotundicauda_abd-a_B	TRINITY_DN45791_c0_g2_i1.p1	0.490	55	28	0	1	55	228	282	1.134E-09	53	60
C_rotundicauda_abd-a_B	TRINITY_DN5303_c2_g1_i1.p1	0.482	58	30	0	2	59	210	267	4.066E-09	51	60
C_rotundicauda_abd-a_B	TRINITY_DN2175_c0_g2_i2.p1	0.473	57	30	0	2	58	176	232	1.060E-08	50	60
C_rotundicauda_abd-a_B	TRINITY_DN2175_c0_g2_i4.p1	0.473	57	30	0	2	58	176	232	1.060E-08	50	60
C_rotundicauda_abd-a_B	TRINITY_DN2175_c0_g2_i1.p1	0.482	56	28	0	2	57	176	231	1.459E-08	49	60
C_rotundicauda_abd-a_B	TRINITY_DN2175_c0_g2_i3.p1	0.482	56	28	0	2	57	176	231	1.459E-08	49	60
C_rotundicauda_abd-a_B	TRINITY_DN12_c1_g2_i1.p1	0.456	57	30	0	2	58	195	251	1.459E-08	49	60
C_rotundicauda_abd-a_B	TRINITY_DN12_c1_g1_i2.p1	0.456	57	30	0	2	58	204	260	1.459E-08	49	60
C_rotundicauda_abd-a_B	TRINITY_DN1966_c0_g1_i1.p1	0.416	60	34	0	1	60	231	290	2.008E-08	49	60
C_rotundicauda_abd-a_B	TRINITY_DN1966_c0_g1_i2.p1	0.416	60	34	0	1	60	231	290	2.008E-08	49	60
C_rotundicauda_abd-a_B	TRINITY_DN1966_c0_g1_i3.p1	0.416	60	34	0	1	60	231	290	2.008E-08	49	60
C_rotundicauda_abd-a_B	TRINITY_DN651_c0_g1_i1.p1	0.456	57	30	0	2	58	47	103	2.764E-08	49	60
C_rotundicauda_abd-a_B	TRINITY_DN651_c0_g1_i3.p1	0.456	57	30	0	2	58	47	103	2.764E-08	49	60
C_rotundicauda_abd-a_B	TRINITY_DN651_c0_g1_i5.p1	0.456	57	30	0	2	58	47	103	2.764E-08	49	60
C_rotundicauda_abd-a_B	TRINITY_DN651_c0_g1_i8.p1	0.456	57	30	0	2	58	145	201	2.764E-08	49	60
C_rotundicauda_abd-a_B	TRINITY_DN651_c0_g1_i9.p1	0.456	57	30	0	2	58	145	201	2.764E-08	49	60
C_rotundicauda_abd-a_B	TRINITY_DN651_c0_g1_i4.p1	0.456	57	30	0	2	58	145	201	2.764E-08	49	60
C_rotundicauda_abd-a_B	TRINITY_DN651_c0_g1_i6.p1	0.456	57	30	0	2	58	153	209	2.764E-08	49	60
C_rotundicauda_abd-a_B	TRINITY_DN651_c0_g1_i7.p1	0.456	57	30	0	2	58	153	209	2.764E-08	49	60
C_rotundicauda_abd-a_B	TRINITY_DN651_c0_g1_i2.p1	0.456	57	30	0	2	58	153	209	2.764E-08	49	60
C_rotundicauda_abd-a_B	TRINITY_DN2924_c0_g1_i1.p1	0.456	57	30	0	2	58	15	71	5.236E-08	48	60
C_rotundicauda_abd-a_B	TRINITY_DN2924_c0_g1_i2.p1	0.456	57	30	0	2	58	130	186	5.236E-08	48	60
C_rotundicauda_abd-a_B	TRINITY_DN2924_c0_g3_i1.p1	0.456	57	30	0	2	58	130	186	5.236E-08	48	60
C_rotundicauda_abd-a_B	TRINITY_DN2924_c0_g3_i2.p1	0.456	57	30	0	2	58	130	186	5.236E-08	48	60
C_rotundicauda_abd-a_B	TRINITY_DN8175_c0_g1_i3.p1	0.472	55	29	0	1	55	67	121	7.208E-08	48	60
C_rotundicauda_abd-a_B	TRINITY_DN8175_c0_g1_i2.p1	0.472	55	29	0	1	55	169	223	7.208E-08	48	60
C_rotundicauda_abd-a_B	TRINITY_DN77370_c5_g2_i1.p1	0.465	58	30	0	2	59	74	131	9.923E-08	47	60
C_rotundicauda_abd-a_B	TRINITY_DN3576_c0_g1_i2.p1	0.431	58	32	0	2	59	167	224	9.923E-08	47	60
C_rotundicauda_abd-a_B	TRINITY_DN3576_c0_g1_i3.p1	0.431	58	32	0	2	59	167	224	9.923E-08	47	60
C_rotundicauda_abd-a_B	TRINITY_DN651_c0_g1_i10.p1	0.470	51	26	0	8	58	3	53	1.366E-07	47	60
C_rotundicauda_abd-a_B	TRINITY_DN3671_c0_g1_i1.p1	0.448	58	31	0	2	59	150	207	1.366E-07	47	60
C_rotundicauda_abd-a_B	TRINITY_DN635_c0_g1_i1.p1	0.431	58	32	0	2	59	134	191	1.366E-07	47	60
C_rotundicauda_abd-a_B	TRINITY_DN5303_c0_g1_i1.p1	0.444	54	29	0	5	58	216	269	3.565E-07	46	60
C_rotundicauda_abd-a_B	TRINITY_DN4289_c0_g1_i3.p1	0.413	58	33	0	1	58	204	261	4.909E-07	45	60
C_rotundicauda_abd-a_B	TRINITY_DN4289_c0_g1_i1.p1	0.413	58	33	0	1	58	208	265	4.909E-07	45	60
C_rotundicauda_abd-a_B	TRINITY_DN4289_c0_g1_i2.p1	0.413	58	33	0	1	58	253	310	4.909E-07	45	60
C_rotundicauda_abd-a_B	TRINITY_DN20522_c0_g1_i1.p1	0.423	59	33	0	1	59	179	237	6.760E-07	45	60
C_rotundicauda_abd-a_B	TRINITY_DN20522_c0_g1_i10.p1	0.423	59	33	0	1	59	179	237	6.760E-07	45	60
C_rotundicauda_abd-a_B	TRINITY_DN20522_c0_g1_i2.p1	0.423	59	33	0	1	59	179	237	6.760E-07	45	60
C_rotundicauda_abd-a_B	TRINITY_DN20522_c0_g1_i3.p1	0.423	59	33	0	1	59	179	237	6.760E-07	45	60
C_rotundicauda_abd-a_B	TRINITY_DN20522_c0_g1_i5.p1	0.423	59	33	0	1	59	179	237	6.760E-07	45	60
C_rotundicauda_abd-a_B	TRINITY_DN20522_c0_g1_i6.p1	0.423	59	33	0	1	59	179	237	6.760E-07	45	60
C_rotundicauda_abd-a_B	TRINITY_DN20522_c0_g1_i7.p1	0.423	59	33	0	1	59	179	237	6.760E-07	45	60
C_rotundicauda_abd-a_B	TRINITY_DN20522_c0_g1_i8.p1	0.423	59	33	0	1	59	179	237	6.760E-07	45	60
C_rotundicauda_abd-a_B	TRINITY_DN136674_c0_g1_i1.p1	0.442	52	28	0	4	55	161	212	2.431E-06	43	60
C_rotundicauda_abd-a_B	TRINITY_DN5329_c0_g2_i1.p1	0.406	59	34	0	2	60	224	282	2.431E-06	43	60
C_rotundicauda_abd-a_B	TRINITY_DN26492_c0_g1_i1.p1	0.438	57	30	0	2	55	123	179	3.348E-06	43	60
C_rotundicauda_abd-a_B	TRINITY_DN5417_c0_g1_i1.p1	0.413	58	33	0	2	59	105	162	3.348E-06	43	60
C_rotundicauda_abd-a_B	TRINITY_DN3447_c0_g1_i2.p1	0.389	59	35	0	1	59	165	223	6.352E-06	42	60
C_rotundicauda_abd-a_B	TRINITY_DN3158_c0_g1_i1.p1	0.406	59	34	0	1	59	187	245	8.750E-06	42	60
C_rotundicauda_abd-a_B	TRINITY_DN4027_c0_g1_i2.p1	0.407	54	31	0	2	55	248	301	2.287E-05	40	60
C_rotundicauda_abd-a_B	TRINITY_DN64554_c0_g1_i1.p1	0.438	57	31	0	2	58	50	106	4.342E-05	40	60
C_rotundicauda_abd-a_B	TRINITY_DN3768_c0_g3_i1.p1	0.396	58	34	0	1	58	81	138	4.342E-05	40	60
C_rotundicauda_abd-a_B	TRINITY_DN860_c0_g1_i2.p1	0.388	54	32	0	2	55	228	281	4.342E-05	40	60
C_rotundicauda_abd-a_B	TRINITY_DN860_c0_g1_i3.p1	0.388	54	32	0	2	55	228	281	4.342E-05	40	60
C_rotundicauda_abd-a_B	TRINITY_DN860_c0_g1_i4.p1	0.388	54	32	0	2	55	228	281	4.342E-05	40	60
C_rotundicauda_abd-a_B	TRINITY_DN4548_c0_g1_i3.p1	0.385	57	34	0	3	59	110	166	5.982E-05	39	60
C_rotundicauda_abd-a_B	TRINITY_DN4548_c0_g1_i4.p1	0.385	57	34	0	3	59	110	166	5.982E-05	39	60
C_rotundicauda_abd-a_B	TRINITY_DN4548_c0_g2_i1.p1	0.403	57	33	0	3	59	252	308	5.982E-05	39	60
C_rotundicauda_abd-a_B	TRINITY_DN4548_c0_g2_i3.p1	0.403	57	33	0	3	59	252	308	5.982E-05	39	60
C_rotundicauda_abd-a_B	TRINITY_DN2730_c1_g1_i1.p1	0.372	59	36	0	2	60	150	208	5.982E-05	39	60
C_rotundicauda_abd-a_B	TRINITY_DN2730_c1_g1_i2.p1	0.372	59	36	0	2	60	150	208	5.982E-05	39	60
C_rotundicauda_abd-a_B	TRINITY_DN2730_c1_g1_i3.p1	0.372	59	36	0	2	60	154	212	5.982E-05	39	60
C_rotundicauda_abd-a_B	TRINITY_DN2730_c1_g1_i4.p1	0.372	59	36	0	2	60	154	212	5.982E-05	39	60
C_rotundicauda_abd-a_B	TRINITY_DN4548_c0_g2_i2.p1	0.403	57	33	0	3	59	252	308	5.982E-05	39	60
C_rotundicauda_abd-a_B	TRINITY_DN4548_c0_g1_i2.p1	0.385	57	34	0	3	59	251	307	5.982E-05	39	60
C_rotundicauda_abd-a_B	TRINITY_DN2793_c0_g1_i1.p1	0.413	58	33	0	1	58	209	266	1.565E-04	38	60
C_rotundicauda_abd-a_B	TRINITY_DN2793_c0_g1_i2.p1	0.413	58	33	0	1	58	209	266	1.565E-04	38	60
C_rotundicauda_abd-a_B	TRINITY_DN3149_c1_g1_i1.p1	0.403	57	33	0	2	58	101	157	4.098E-04	37	60
C_rotundicauda_abd-a_B	TRINITY_DN3149_c1_g1_i3.p1	0.403	57	33	0	2	58	101	157	4.098E-04	37	60
C_rotundicauda_abd-a_B	TRINITY_DN3149_c1_g1_i4.p1	0.403	57	33	0	2	58	101	157	4.098E-04	37	60
C_rotundicauda_abd-a_B	TRINITY_DN3149_c1_g1_i5.p1	0.403	57	33	0	2	58	101	157	4.098E-04	37	60
C_rotundicauda_abd-a_B	TRINITY_DN3149_c1_g1_i6.p1	0.403	57	33	0	2	58	101	157	4.098E-04	37	60
C_rotundicauda_abd-a_B	TRINITY_DN3149_c1_g1_i7.p1	0.403	57	33	0	2	58	101	157	4.098E-04	37	60
C_sculpturatus_abd-A-A	TRINITY_DN25865_c0_g1_i1.p1	0.879	58	7	0	2	59	214	271	6.161E-27	102	60
C_sculpturatus_abd-A-A	TRINITY_DN25865_c0_g1_i4.p1	0.879	58	7	0	2	59	214	271	6.161E-27	102	60
C_sculpturatus_abd-A-A	TRINITY_DN1379_c0_g1_i1.p1	0.810	58	11	0	2	59	209	266	9.881E-25	96	60
C_sculpturatus_abd-A-A	TRINITY_DN3356_c0_g1_i3.p1	0.689	58	18	0	2	59	192	249	8.443E-19	79	60
C_sculpturatus_abd-A-A	TRINITY_DN3356_c0_g1_i1.p1	0.689	58	18	0	2	59	192	249	8.443E-19	79	60
C_sculpturatus_abd-A-A	TRINITY_DN11387_c0_g6_i1.p1	0.689	58	18	0	2	59	1	58	3.011E-18	77	60
C_sculpturatus_abd-A-A	TRINITY_DN32529_c1_g1_i1.p1	0.684	57	18	0	4	60	311	367	1.074E-17	76	60
C_sculpturatus_abd-A-A	TRINITY_DN60043_c0_g2_i1.p1	0.583	60	25	0	1	60	74	133	4.532E-15	68	60
C_sculpturatus_abd-A-A	TRINITY_DN3078_c0_g1_i1.p1	0.603	58	23	0	2	59	216	273	5.787E-14	65	60
C_sculpturatus_abd-A-A	TRINITY_DN4970_c0_g1_i1.p1	0.614	57	22	0	3	59	696	752	5.787E-14	65	60
C_sculpturatus_abd-A-A	TRINITY_DN4970_c0_g1_i2.p1	0.614	57	22	0	3	59	696	752	5.787E-14	65	60
C_sculpturatus_abd-A-A	TRINITY_DN4970_c0_g1_i3.p1	0.614	57	22	0	3	59	696	752	5.787E-14	65	60
C_sculpturatus_abd-A-A	TRINITY_DN25223_c0_g1_i1.p1	0.614	57	22	0	2	58	78	134	7.957E-14	64	60
C_sculpturatus_abd-A-A	TRINITY_DN115831_c0_g1_i1.p1	0.578	57	24	0	2	58	206	262	1.018E-12	61	60
C_sculpturatus_abd-A-A	TRINITY_DN4559_c0_g1_i1.p1	0.543	57	26	0	2	58	139	195	6.417E-11	56	60
C_sculpturatus_abd-A-A	TRINITY_DN4559_c0_g1_i3.p1	0.543	57	26	0	2	58	139	195	6.417E-11	56	60
C_sculpturatus_abd-A-A	TRINITY_DN6478_c3_g1_i1.p1	0.482	58	30	0	1	58	137	194	3.163E-10	54	60
C_sculpturatus_abd-A-A	TRINITY_DN6478_c3_g1_i2.p1	0.482	58	30	0	1	58	137	194	3.163E-10	54	60
C_sculpturatus_abd-A-A	TRINITY_DN40009_c0_g1_i1.p1	0.466	60	32	0	1	60	205	264	8.239E-10	53	60
C_sculpturatus_abd-A-A	TRINITY_DN6789_c1_g2_i1.p1	0.440	59	32	0	1	59	185	243	8.239E-10	53	60
C_sculpturatus_abd-A-A	TRINITY_DN45791_c0_g2_i1.p1	0.490	55	28	0	1	55	228	282	1.134E-09	53	60
C_sculpturatus_abd-A-A	TRINITY_DN5303_c2_g1_i1.p1	0.482	58	30	0	2	59	210	267	4.066E-09	51	60
C_sculpturatus_abd-A-A	TRINITY_DN2175_c0_g2_i2.p1	0.473	57	30	0	2	58	176	232	1.060E-08	50	60
C_sculpturatus_abd-A-A	TRINITY_DN2175_c0_g2_i4.p1	0.473	57	30	0	2	58	176	232	1.060E-08	50	60
C_sculpturatus_abd-A-A	TRINITY_DN2175_c0_g2_i1.p1	0.482	56	28	0	2	57	176	231	1.459E-08	49	60
C_sculpturatus_abd-A-A	TRINITY_DN2175_c0_g2_i3.p1	0.482	56	28	0	2	57	176	231	1.459E-08	49	60
C_sculpturatus_abd-A-A	TRINITY_DN12_c1_g2_i1.p1	0.456	57	30	0	2	58	195	251	1.459E-08	49	60
C_sculpturatus_abd-A-A	TRINITY_DN12_c1_g1_i2.p1	0.456	57	30	0	2	58	204	260	1.459E-08	49	60
C_sculpturatus_abd-A-A	TRINITY_DN1966_c0_g1_i1.p1	0.416	60	34	0	1	60	231	290	2.008E-08	49	60
C_sculpturatus_abd-A-A	TRINITY_DN1966_c0_g1_i2.p1	0.416	60	34	0	1	60	231	290	2.008E-08	49	60
C_sculpturatus_abd-A-A	TRINITY_DN1966_c0_g1_i3.p1	0.416	60	34	0	1	60	231	290	2.008E-08	49	60
C_sculpturatus_abd-A-A	TRINITY_DN651_c0_g1_i1.p1	0.456	57	30	0	2	58	47	103	2.764E-08	49	60
C_sculpturatus_abd-A-A	TRINITY_DN651_c0_g1_i3.p1	0.456	57	30	0	2	58	47	103	2.764E-08	49	60
C_sculpturatus_abd-A-A	TRINITY_DN651_c0_g1_i5.p1	0.456	57	30	0	2	58	47	103	2.764E-08	49	60
C_sculpturatus_abd-A-A	TRINITY_DN651_c0_g1_i8.p1	0.456	57	30	0	2	58	145	201	2.764E-08	49	60
C_sculpturatus_abd-A-A	TRINITY_DN651_c0_g1_i9.p1	0.456	57	30	0	2	58	145	201	2.764E-08	49	60
C_sculpturatus_abd-A-A	TRINITY_DN651_c0_g1_i4.p1	0.456	57	30	0	2	58	145	201	2.764E-08	49	60
C_sculpturatus_abd-A-A	TRINITY_DN651_c0_g1_i6.p1	0.456	57	30	0	2	58	153	209	2.764E-08	49	60
C_sculpturatus_abd-A-A	TRINITY_DN651_c0_g1_i7.p1	0.456	57	30	0	2	58	153	209	2.764E-08	49	60
C_sculpturatus_abd-A-A	TRINITY_DN651_c0_g1_i2.p1	0.456	57	30	0	2	58	153	209	2.764E-08	49	60
C_sculpturatus_abd-A-A	TRINITY_DN2924_c0_g1_i1.p1	0.456	57	30	0	2	58	15	71	5.236E-08	48	60
C_sculpturatus_abd-A-A	TRINITY_DN2924_c0_g1_i2.p1	0.456	57	30	0	2	58	130	186	5.236E-08	48	60
C_sculpturatus_abd-A-A	TRINITY_DN2924_c0_g3_i1.p1	0.456	57	30	0	2	58	130	186	5.236E-08	48	60
C_sculpturatus_abd-A-A	TRINITY_DN2924_c0_g3_i2.p1	0.456	57	30	0	2	58	130	186	5.236E-08	48	60
C_sculpturatus_abd-A-A	TRINITY_DN8175_c0_g1_i3.p1	0.472	55	29	0	1	55	67	121	7.208E-08	48	60
C_sculpturatus_abd-A-A	TRINITY_DN8175_c0_g1_i2.p1	0.472	55	29	0	1	55	169	223	7.208E-08	48	60
C_sculpturatus_abd-A-A	TRINITY_DN77370_c5_g2_i1.p1	0.465	58	30	0	2	59	74	131	9.923E-08	47	60
C_sculpturatus_abd-A-A	TRINITY_DN3576_c0_g1_i2.p1	0.431	58	32	0	2	59	167	224	9.923E-08	47	60
C_sculpturatus_abd-A-A	TRINITY_DN3576_c0_g1_i3.p1	0.431	58	32	0	2	59	167	224	9.923E-08	47	60
C_sculpturatus_abd-A-A	TRINITY_DN651_c0_g1_i10.p1	0.470	51	26	0	8	58	3	53	1.366E-07	47	60
C_sculpturatus_abd-A-A	TRINITY_DN3671_c0_g1_i1.p1	0.448	58	31	0	2	59	150	207	1.366E-07	47	60
C_sculpturatus_abd-A-A	TRINITY_DN635_c0_g1_i1.p1	0.431	58	32	0	2	59	134	191	1.366E-07	47	60
C_sculpturatus_abd-A-A	TRINITY_DN5303_c0_g1_i1.p1	0.444	54	29	0	5	58	216	269	3.565E-07	46	60
C_sculpturatus_abd-A-A	TRINITY_DN4289_c0_g1_i3.p1	0.413	58	33	0	1	58	204	261	4.909E-07	45	60
C_sculpturatus_abd-A-A	TRINITY_DN4289_c0_g1_i1.p1	0.413	58	33	0	1	58	208	265	4.909E-07	45	60
C_sculpturatus_abd-A-A	TRINITY_DN4289_c0_g1_i2.p1	0.413	58	33	0	1	58	253	310	4.909E-07	45	60
C_sculpturatus_abd-A-A	TRINITY_DN20522_c0_g1_i1.p1	0.423	59	33	0	1	59	179	237	6.760E-07	45	60
C_sculpturatus_abd-A-A	TRINITY_DN20522_c0_g1_i10.p1	0.423	59	33	0	1	59	179	237	6.760E-07	45	60
C_sculpturatus_abd-A-A	TRINITY_DN20522_c0_g1_i2.p1	0.423	59	33	0	1	59	179	237	6.760E-07	45	60
C_sculpturatus_abd-A-A	TRINITY_DN20522_c0_g1_i3.p1	0.423	59	33	0	1	59	179	237	6.760E-07	45	60
C_sculpturatus_abd-A-A	TRINITY_DN20522_c0_g1_i5.p1	0.423	59	33	0	1	59	179	237	6.760E-07	45	60
C_sculpturatus_abd-A-A	TRINITY_DN20522_c0_g1_i6.p1	0.423	59	33	0	1	59	179	237	6.760E-07	45	60
C_sculpturatus_abd-A-A	TRINITY_DN20522_c0_g1_i7.p1	0.423	59	33	0	1	59	179	237	6.760E-07	45	60
C_sculpturatus_abd-A-A	TRINITY_DN20522_c0_g1_i8.p1	0.423	59	33	0	1	59	179	237	6.760E-07	45	60
C_sculpturatus_abd-A-A	TRINITY_DN136674_c0_g1_i1.p1	0.442	52	28	0	4	55	161	212	2.431E-06	43	60
C_sculpturatus_abd-A-A	TRINITY_DN5329_c0_g2_i1.p1	0.406	59	34	0	2	60	224	282	2.431E-06	43	60
C_sculpturatus_abd-A-A	TRINITY_DN26492_c0_g1_i1.p1	0.438	57	30	0	2	55	123	179	3.348E-06	43	60
C_sculpturatus_abd-A-A	TRINITY_DN5417_c0_g1_i1.p1	0.413	58	33	0	2	59	105	162	3.348E-06	43	60
C_sculpturatus_abd-A-A	TRINITY_DN3447_c0_g1_i2.p1	0.389	59	35	0	1	59	165	223	6.352E-06	42	60
C_sculpturatus_abd-A-A	TRINITY_DN3158_c0_g1_i1.p1	0.406	59	34	0	1	59	187	245	8.750E-06	42	60
C_sculpturatus_abd-A-A	TRINITY_DN4027_c0_g1_i2.p1	0.407	54	31	0	2	55	248	301	2.287E-05	40	60
C_sculpturatus_abd-A-A	TRINITY_DN64554_c0_g1_i1.p1	0.438	57	31	0	2	58	50	106	4.342E-05	40	60
C_sculpturatus_abd-A-A	TRINITY_DN3768_c0_g3_i1.p1	0.396	58	34	0	1	58	81	138	4.342E-05	40	60
C_sculpturatus_abd-A-A	TRINITY_DN860_c0_g1_i2.p1	0.388	54	32	0	2	55	228	281	4.342E-05	40	60
C_sculpturatus_abd-A-A	TRINITY_DN860_c0_g1_i3.p1	0.388	54	32	0	2	55	228	281	4.342E-05	40	60
C_sculpturatus_abd-A-A	TRINITY_DN860_c0_g1_i4.p1	0.388	54	32	0	2	55	228	281	4.342E-05	40	60
C_sculpturatus_abd-A-A	TRINITY_DN4548_c0_g1_i3.p1	0.385	57	34	0	3	59	110	166	5.982E-05	39	60
C_sculpturatus_abd-A-A	TRINITY_DN4548_c0_g1_i4.p1	0.385	57	34	0	3	59	110	166	5.982E-05	39	60
C_sculpturatus_abd-A-A	TRINITY_DN4548_c0_g2_i1.p1	0.403	57	33	0	3	59	252	308	5.982E-05	39	60
C_sculpturatus_abd-A-A	TRINITY_DN4548_c0_g2_i3.p1	0.403	57	33	0	3	59	252	308	5.982E-05	39	60
C_sculpturatus_abd-A-A	TRINITY_DN2730_c1_g1_i1.p1	0.372	59	36	0	2	60	150	208	5.982E-05	39	60
C_sculpturatus_abd-A-A	TRINITY_DN2730_c1_g1_i2.p1	0.372	59	36	0	2	60	150	208	5.982E-05	39	60
C_sculpturatus_abd-A-A	TRINITY_DN2730_c1_g1_i3.p1	0.372	59	36	0	2	60	154	212	5.982E-05	39	60
C_sculpturatus_abd-A-A	TRINITY_DN2730_c1_g1_i4.p1	0.372	59	36	0	2	60	154	212	5.982E-05	39	60
C_sculpturatus_abd-A-A	TRINITY_DN4548_c0_g2_i2.p1	0.403	57	33	0	3	59	252	308	5.982E-05	39	60
C_sculpturatus_abd-A-A	TRINITY_DN4548_c0_g1_i2.p1	0.385	57	34	0	3	59	251	307	5.982E-05	39	60
C_sculpturatus_abd-A-A	TRINITY_DN2793_c0_g1_i1.p1	0.413	58	33	0	1	58	209	266	1.565E-04	38	60
C_sculpturatus_abd-A-A	TRINITY_DN2793_c0_g1_i2.p1	0.413	58	33	0	1	58	209	266	1.565E-04	38	60
C_sculpturatus_abd-A-A	TRINITY_DN3149_c1_g1_i1.p1	0.403	57	33	0	2	58	101	157	4.098E-04	37	60
C_sculpturatus_abd-A-A	TRINITY_DN3149_c1_g1_i3.p1	0.403	57	33	0	2	58	101	157	4.098E-04	37	60
C_sculpturatus_abd-A-A	TRINITY_DN3149_c1_g1_i4.p1	0.403	57	33	0	2	58	101	157	4.098E-04	37	60
C_sculpturatus_abd-A-A	TRINITY_DN3149_c1_g1_i5.p1	0.403	57	33	0	2	58	101	157	4.098E-04	37	60
C_sculpturatus_abd-A-A	TRINITY_DN3149_c1_g1_i6.p1	0.403	57	33	0	2	58	101	157	4.098E-04	37	60
C_sculpturatus_abd-A-A	TRINITY_DN3149_c1_g1_i7.p1	0.403	57	33	0	2	58	101	157	4.098E-04	37	60
D_plantarius_abd-A-A	TRINITY_DN25865_c0_g1_i1.p1	0.879	58	7	0	2	59	214	271	6.161E-27	102	60
D_plantarius_abd-A-A	TRINITY_DN25865_c0_g1_i4.p1	0.879	58	7	0	2	59	214	271	6.161E-27	102	60
D_plantarius_abd-A-A	TRINITY_DN1379_c0_g1_i1.p1	0.810	58	11	0	2	59	209	266	9.881E-25	96	60
D_plantarius_abd-A-A	TRINITY_DN3356_c0_g1_i3.p1	0.689	58	18	0	2	59	192	249	8.443E-19	79	60
D_plantarius_abd-A-A	TRINITY_DN3356_c0_g1_i1.p1	0.689	58	18	0	2	59	192	249	8.443E-19	79	60
D_plantarius_abd-A-A	TRINITY_DN11387_c0_g6_i1.p1	0.689	58	18	0	2	59	1	58	3.011E-18	77	60
D_plantarius_abd-A-A	TRINITY_DN32529_c1_g1_i1.p1	0.701	57	17	0	4	60	311	367	3.011E-18	77	60
D_plantarius_abd-A-A	TRINITY_DN60043_c0_g2_i1.p1	0.583	60	25	0	1	60	74	133	4.532E-15	68	60
D_plantarius_abd-A-A	TRINITY_DN3078_c0_g1_i1.p1	0.603	58	23	0	2	59	216	273	5.787E-14	65	60
D_plantarius_abd-A-A	TRINITY_DN4970_c0_g1_i1.p1	0.614	57	22	0	3	59	696	752	5.787E-14	65	60
D_plantarius_abd-A-A	TRINITY_DN4970_c0_g1_i2.p1	0.614	57	22	0	3	59	696	752	5.787E-14	65	60
D_plantarius_abd-A-A	TRINITY_DN4970_c0_g1_i3.p1	0.614	57	22	0	3	59	696	752	5.787E-14	65	60
D_plantarius_abd-A-A	TRINITY_DN25223_c0_g1_i1.p1	0.614	57	22	0	2	58	78	134	7.957E-14	64	60
D_plantarius_abd-A-A	TRINITY_DN115831_c0_g1_i1.p1	0.578	57	24	0	2	58	206	262	1.018E-12	61	60
D_plantarius_abd-A-A	TRINITY_DN4559_c0_g1_i1.p1	0.543	57	26	0	2	58	139	195	6.417E-11	56	60
D_plantarius_abd-A-A	TRINITY_DN4559_c0_g1_i3.p1	0.543	57	26	0	2	58	139	195	6.417E-11	56	60
D_plantarius_abd-A-A	TRINITY_DN6478_c3_g1_i1.p1	0.482	58	30	0	1	58	137	194	3.163E-10	54	60
D_plantarius_abd-A-A	TRINITY_DN6478_c3_g1_i2.p1	0.482	58	30	0	1	58	137	194	3.163E-10	54	60
D_plantarius_abd-A-A	TRINITY_DN6789_c1_g2_i1.p1	0.440	59	32	0	1	59	185	243	8.239E-10	53	60
D_plantarius_abd-A-A	TRINITY_DN45791_c0_g2_i1.p1	0.490	55	28	0	1	55	228	282	1.134E-09	53	60
D_plantarius_abd-A-A	TRINITY_DN40009_c0_g1_i1.p1	0.466	60	32	0	1	60	205	264	1.560E-09	52	60
D_plantarius_abd-A-A	TRINITY_DN5303_c2_g1_i1.p1	0.482	58	30	0	2	59	210	267	4.066E-09	51	60
D_plantarius_abd-A-A	TRINITY_DN2175_c0_g2_i2.p1	0.473	57	30	0	2	58	176	232	1.060E-08	50	60
D_plantarius_abd-A-A	TRINITY_DN2175_c0_g2_i4.p1	0.473	57	30	0	2	58	176	232	1.060E-08	50	60
D_plantarius_abd-A-A	TRINITY_DN2175_c0_g2_i1.p1	0.482	56	28	0	2	57	176	231	1.459E-08	49	60
D_plantarius_abd-A-A	TRINITY_DN2175_c0_g2_i3.p1	0.482	56	28	0	2	57	176	231	1.459E-08	49	60
D_plantarius_abd-A-A	TRINITY_DN12_c1_g2_i1.p1	0.456	57	30	0	2	58	195	251	1.459E-08	49	60
D_plantarius_abd-A-A	TRINITY_DN12_c1_g1_i2.p1	0.456	57	30	0	2	58	204	260	1.459E-08	49	60
D_plantarius_abd-A-A	TRINITY_DN1966_c0_g1_i1.p1	0.416	60	34	0	1	60	231	290	2.008E-08	49	60
D_plantarius_abd-A-A	TRINITY_DN1966_c0_g1_i2.p1	0.416	60	34	0	1	60	231	290	2.008E-08	49	60
D_plantarius_abd-A-A	TRINITY_DN1966_c0_g1_i3.p1	0.416	60	34	0	1	60	231	290	2.008E-08	49	60
D_plantarius_abd-A-A	TRINITY_DN651_c0_g1_i1.p1	0.456	57	30	0	2	58	47	103	2.764E-08	49	60
D_plantarius_abd-A-A	TRINITY_DN651_c0_g1_i3.p1	0.456	57	30	0	2	58	47	103	2.764E-08	49	60
D_plantarius_abd-A-A	TRINITY_DN651_c0_g1_i5.p1	0.456	57	30	0	2	58	47	103	2.764E-08	49	60
D_plantarius_abd-A-A	TRINITY_DN2924_c0_g1_i1.p1	0.457	59	31	0	2	60	15	73	2.764E-08	49	60
D_plantarius_abd-A-A	TRINITY_DN651_c0_g1_i8.p1	0.456	57	30	0	2	58	145	201	2.764E-08	49	60
D_plantarius_abd-A-A	TRINITY_DN651_c0_g1_i9.p1	0.456	57	30	0	2	58	145	201	2.764E-08	49	60
D_plantarius_abd-A-A	TRINITY_DN651_c0_g1_i4.p1	0.456	57	30	0	2	58	145	201	2.764E-08	49	60
D_plantarius_abd-A-A	TRINITY_DN651_c0_g1_i6.p1	0.456	57	30	0	2	58	153	209	2.764E-08	49	60
D_plantarius_abd-A-A	TRINITY_DN651_c0_g1_i7.p1	0.456	57	30	0	2	58	153	209	2.764E-08	49	60
D_plantarius_abd-A-A	TRINITY_DN651_c0_g1_i2.p1	0.456	57	30	0	2	58	153	209	2.764E-08	49	60
D_plantarius_abd-A-A	TRINITY_DN2924_c0_g1_i2.p1	0.457	59	31	0	2	60	130	188	2.764E-08	49	60
D_plantarius_abd-A-A	TRINITY_DN2924_c0_g3_i1.p1	0.457	59	31	0	2	60	130	188	2.764E-08	49	60
D_plantarius_abd-A-A	TRINITY_DN2924_c0_g3_i2.p1	0.457	59	31	0	2	60	130	188	2.764E-08	49	60
D_plantarius_abd-A-A	TRINITY_DN8175_c0_g1_i3.p1	0.472	55	29	0	1	55	67	121	7.208E-08	48	60
D_plantarius_abd-A-A	TRINITY_DN8175_c0_g1_i2.p1	0.472	55	29	0	1	55	169	223	7.208E-08	48	60
D_plantarius_abd-A-A	TRINITY_DN77370_c5_g2_i1.p1	0.465	58	30	0	2	59	74	131	9.923E-08	47	60
D_plantarius_abd-A-A	TRINITY_DN3576_c0_g1_i2.p1	0.431	58	32	0	2	59	167	224	9.923E-08	47	60
D_plantarius_abd-A-A	TRINITY_DN3576_c0_g1_i3.p1	0.431	58	32	0	2	59	167	224	9.923E-08	47	60
D_plantarius_abd-A-A	TRINITY_DN651_c0_g1_i10.p1	0.470	51	26	0	8	58	3	53	1.366E-07	47	60
D_plantarius_abd-A-A	TRINITY_DN3671_c0_g1_i1.p1	0.448	58	31	0	2	59	150	207	1.366E-07	47	60
D_plantarius_abd-A-A	TRINITY_DN635_c0_g1_i1.p1	0.431	58	32	0	2	59	134	191	1.366E-07	47	60
D_plantarius_abd-A-A	TRINITY_DN5303_c0_g1_i1.p1	0.444	54	29	0	5	58	216	269	3.565E-07	46	60
D_plantarius_abd-A-A	TRINITY_DN4289_c0_g1_i3.p1	0.413	58	33	0	1	58	204	261	4.909E-07	45	60
D_plantarius_abd-A-A	TRINITY_DN4289_c0_g1_i1.p1	0.413	58	33	0	1	58	208	265	4.909E-07	45	60
D_plantarius_abd-A-A	TRINITY_DN4289_c0_g1_i2.p1	0.413	58	33	0	1	58	253	310	4.909E-07	45	60
D_plantarius_abd-A-A	TRINITY_DN20522_c0_g1_i1.p1	0.423	59	33	0	1	59	179	237	6.760E-07	45	60
D_plantarius_abd-A-A	TRINITY_DN20522_c0_g1_i10.p1	0.423	59	33	0	1	59	179	237	6.760E-07	45	60
D_plantarius_abd-A-A	TRINITY_DN20522_c0_g1_i2.p1	0.423	59	33	0	1	59	179	237	6.760E-07	45	60
D_plantarius_abd-A-A	TRINITY_DN20522_c0_g1_i3.p1	0.423	59	33	0	1	59	179	237	6.760E-07	45	60
D_plantarius_abd-A-A	TRINITY_DN20522_c0_g1_i5.p1	0.423	59	33	0	1	59	179	237	6.760E-07	45	60
D_plantarius_abd-A-A	TRINITY_DN20522_c0_g1_i6.p1	0.423	59	33	0	1	59	179	237	6.760E-07	45	60
D_plantarius_abd-A-A	TRINITY_DN20522_c0_g1_i7.p1	0.423	59	33	0	1	59	179	237	6.760E-07	45	60
D_plantarius_abd-A-A	TRINITY_DN20522_c0_g1_i8.p1	0.423	59	33	0	1	59	179	237	6.760E-07	45	60
D_plantarius_abd-A-A	TRINITY_DN136674_c0_g1_i1.p1	0.421	57	32	0	4	60	161	217	1.765E-06	44	60
D_plantarius_abd-A-A	TRINITY_DN26492_c0_g1_i1.p1	0.438	57	30	0	2	55	123	179	3.348E-06	43	60
D_plantarius_abd-A-A	TRINITY_DN5417_c0_g1_i1.p1	0.413	58	33	0	2	59	105	162	3.348E-06	43	60
D_plantarius_abd-A-A	TRINITY_DN5329_c0_g2_i1.p1	0.406	59	34	0	2	60	224	282	4.612E-06	42	60
D_plantarius_abd-A-A	TRINITY_DN3447_c0_g1_i2.p1	0.389	59	35	0	1	59	165	223	6.352E-06	42	60
D_plantarius_abd-A-A	TRINITY_DN3158_c0_g1_i1.p1	0.406	59	34	0	1	59	187	245	8.750E-06	42	60
D_plantarius_abd-A-A	TRINITY_DN4027_c0_g1_i2.p1	0.407	54	31	0	2	55	248	301	2.287E-05	40	60
D_plantarius_abd-A-A	TRINITY_DN64554_c0_g1_i1.p1	0.438	57	31	0	2	58	50	106	4.342E-05	40	60
D_plantarius_abd-A-A	TRINITY_DN3768_c0_g3_i1.p1	0.396	58	34	0	1	58	81	138	4.342E-05	40	60
D_plantarius_abd-A-A	TRINITY_DN860_c0_g1_i2.p1	0.388	54	32	0	2	55	228	281	4.342E-05	40	60
D_plantarius_abd-A-A	TRINITY_DN860_c0_g1_i3.p1	0.388	54	32	0	2	55	228	281	4.342E-05	40	60
D_plantarius_abd-A-A	TRINITY_DN860_c0_g1_i4.p1	0.388	54	32	0	2	55	228	281	4.342E-05	40	60
D_plantarius_abd-A-A	TRINITY_DN4548_c0_g1_i3.p1	0.385	57	34	0	3	59	110	166	5.982E-05	39	60
D_plantarius_abd-A-A	TRINITY_DN4548_c0_g1_i4.p1	0.385	57	34	0	3	59	110	166	5.982E-05	39	60
D_plantarius_abd-A-A	TRINITY_DN4548_c0_g2_i1.p1	0.403	57	33	0	3	59	252	308	5.982E-05	39	60
D_plantarius_abd-A-A	TRINITY_DN4548_c0_g2_i3.p1	0.403	57	33	0	3	59	252	308	5.982E-05	39	60
D_plantarius_abd-A-A	TRINITY_DN2730_c1_g1_i1.p1	0.372	59	36	0	2	60	150	208	5.982E-05	39	60
D_plantarius_abd-A-A	TRINITY_DN2730_c1_g1_i2.p1	0.372	59	36	0	2	60	150	208	5.982E-05	39	60
D_plantarius_abd-A-A	TRINITY_DN2730_c1_g1_i3.p1	0.372	59	36	0	2	60	154	212	5.982E-05	39	60
D_plantarius_abd-A-A	TRINITY_DN2730_c1_g1_i4.p1	0.372	59	36	0	2	60	154	212	5.982E-05	39	60
D_plantarius_abd-A-A	TRINITY_DN4548_c0_g2_i2.p1	0.403	57	33	0	3	59	252	308	5.982E-05	39	60
D_plantarius_abd-A-A	TRINITY_DN4548_c0_g1_i2.p1	0.385	57	34	0	3	59	251	307	5.982E-05	39	60
D_plantarius_abd-A-A	TRINITY_DN2793_c0_g1_i1.p1	0.413	58	33	0	1	58	209	266	1.565E-04	38	60
D_plantarius_abd-A-A	TRINITY_DN2793_c0_g1_i2.p1	0.413	58	33	0	1	58	209	266	1.565E-04	38	60
D_plantarius_abd-A-A	TRINITY_DN3149_c1_g1_i1.p1	0.403	57	33	0	2	58	101	157	4.098E-04	37	60
D_plantarius_abd-A-A	TRINITY_DN3149_c1_g1_i3.p1	0.403	57	33	0	2	58	101	157	4.098E-04	37	60
D_plantarius_abd-A-A	TRINITY_DN3149_c1_g1_i4.p1	0.403	57	33	0	2	58	101	157	4.098E-04	37	60
D_plantarius_abd-A-A	TRINITY_DN3149_c1_g1_i5.p1	0.403	57	33	0	2	58	101	157	4.098E-04	37	60
D_plantarius_abd-A-A	TRINITY_DN3149_c1_g1_i6.p1	0.403	57	33	0	2	58	101	157	4.098E-04	37	60
D_plantarius_abd-A-A	TRINITY_DN3149_c1_g1_i7.p1	0.403	57	33	0	2	58	101	157	4.098E-04	37	60
A_bruennichi_abd-A-A	TRINITY_DN25865_c0_g1_i1.p1	0.879	58	7	0	2	59	214	271	6.161E-27	102	60
A_bruennichi_abd-A-A	TRINITY_DN25865_c0_g1_i4.p1	0.879	58	7	0	2	59	214	271	6.161E-27	102	60
A_bruennichi_abd-A-A	TRINITY_DN1379_c0_g1_i1.p1	0.810	58	11	0	2	59	209	266	9.881E-25	96	60
A_bruennichi_abd-A-A	TRINITY_DN3356_c0_g1_i3.p1	0.689	58	18	0	2	59	192	249	8.443E-19	79	60
A_bruennichi_abd-A-A	TRINITY_DN3356_c0_g1_i1.p1	0.689	58	18	0	2	59	192	249	8.443E-19	79	60
A_bruennichi_abd-A-A	TRINITY_DN11387_c0_g6_i1.p1	0.689	58	18	0	2	59	1	58	3.011E-18	77	60
A_bruennichi_abd-A-A	TRINITY_DN32529_c1_g1_i1.p1	0.701	57	17	0	4	60	311	367	3.011E-18	77	60
A_bruennichi_abd-A-A	TRINITY_DN60043_c0_g2_i1.p1	0.583	60	25	0	1	60	74	133	4.532E-15	68	60
A_bruennichi_abd-A-A	TRINITY_DN3078_c0_g1_i1.p1	0.603	58	23	0	2	59	216	273	5.787E-14	65	60
A_bruennichi_abd-A-A	TRINITY_DN4970_c0_g1_i1.p1	0.614	57	22	0	3	59	696	752	5.787E-14	65	60
A_bruennichi_abd-A-A	TRINITY_DN4970_c0_g1_i2.p1	0.614	57	22	0	3	59	696	752	5.787E-14	65	60
A_bruennichi_abd-A-A	TRINITY_DN4970_c0_g1_i3.p1	0.614	57	22	0	3	59	696	752	5.787E-14	65	60
A_bruennichi_abd-A-A	TRINITY_DN25223_c0_g1_i1.p1	0.614	57	22	0	2	58	78	134	7.957E-14	64	60
A_bruennichi_abd-A-A	TRINITY_DN115831_c0_g1_i1.p1	0.578	57	24	0	2	58	206	262	1.018E-12	61	60
A_bruennichi_abd-A-A	TRINITY_DN4559_c0_g1_i1.p1	0.543	57	26	0	2	58	139	195	6.417E-11	56	60
A_bruennichi_abd-A-A	TRINITY_DN4559_c0_g1_i3.p1	0.543	57	26	0	2	58	139	195	6.417E-11	56	60
A_bruennichi_abd-A-A	TRINITY_DN6478_c3_g1_i1.p1	0.482	58	30	0	1	58	137	194	3.163E-10	54	60
A_bruennichi_abd-A-A	TRINITY_DN6478_c3_g1_i2.p1	0.482	58	30	0	1	58	137	194	3.163E-10	54	60
A_bruennichi_abd-A-A	TRINITY_DN6789_c1_g2_i1.p1	0.440	59	32	0	1	59	185	243	8.239E-10	53	60
A_bruennichi_abd-A-A	TRINITY_DN45791_c0_g2_i1.p1	0.490	55	28	0	1	55	228	282	1.134E-09	53	60
A_bruennichi_abd-A-A	TRINITY_DN40009_c0_g1_i1.p1	0.466	60	32	0	1	60	205	264	1.560E-09	52	60
A_bruennichi_abd-A-A	TRINITY_DN5303_c2_g1_i1.p1	0.482	58	30	0	2	59	210	267	4.066E-09	51	60
A_bruennichi_abd-A-A	TRINITY_DN2175_c0_g2_i2.p1	0.473	57	30	0	2	58	176	232	1.060E-08	50	60
A_bruennichi_abd-A-A	TRINITY_DN2175_c0_g2_i4.p1	0.473	57	30	0	2	58	176	232	1.060E-08	50	60
A_bruennichi_abd-A-A	TRINITY_DN2175_c0_g2_i1.p1	0.482	56	28	0	2	57	176	231	1.459E-08	49	60
A_bruennichi_abd-A-A	TRINITY_DN2175_c0_g2_i3.p1	0.482	56	28	0	2	57	176	231	1.459E-08	49	60
A_bruennichi_abd-A-A	TRINITY_DN12_c1_g2_i1.p1	0.456	57	30	0	2	58	195	251	1.459E-08	49	60
A_bruennichi_abd-A-A	TRINITY_DN12_c1_g1_i2.p1	0.456	57	30	0	2	58	204	260	1.459E-08	49	60
A_bruennichi_abd-A-A	TRINITY_DN1966_c0_g1_i1.p1	0.416	60	34	0	1	60	231	290	2.008E-08	49	60
A_bruennichi_abd-A-A	TRINITY_DN1966_c0_g1_i2.p1	0.416	60	34	0	1	60	231	290	2.008E-08	49	60
A_bruennichi_abd-A-A	TRINITY_DN1966_c0_g1_i3.p1	0.416	60	34	0	1	60	231	290	2.008E-08	49	60
A_bruennichi_abd-A-A	TRINITY_DN651_c0_g1_i1.p1	0.456	57	30	0	2	58	47	103	2.764E-08	49	60
A_bruennichi_abd-A-A	TRINITY_DN651_c0_g1_i3.p1	0.456	57	30	0	2	58	47	103	2.764E-08	49	60
A_bruennichi_abd-A-A	TRINITY_DN651_c0_g1_i5.p1	0.456	57	30	0	2	58	47	103	2.764E-08	49	60
A_bruennichi_abd-A-A	TRINITY_DN2924_c0_g1_i1.p1	0.457	59	31	0	2	60	15	73	2.764E-08	49	60
A_bruennichi_abd-A-A	TRINITY_DN651_c0_g1_i8.p1	0.456	57	30	0	2	58	145	201	2.764E-08	49	60
A_bruennichi_abd-A-A	TRINITY_DN651_c0_g1_i9.p1	0.456	57	30	0	2	58	145	201	2.764E-08	49	60
A_bruennichi_abd-A-A	TRINITY_DN651_c0_g1_i4.p1	0.456	57	30	0	2	58	145	201	2.764E-08	49	60
A_bruennichi_abd-A-A	TRINITY_DN651_c0_g1_i6.p1	0.456	57	30	0	2	58	153	209	2.764E-08	49	60
A_bruennichi_abd-A-A	TRINITY_DN651_c0_g1_i7.p1	0.456	57	30	0	2	58	153	209	2.764E-08	49	60
A_bruennichi_abd-A-A	TRINITY_DN651_c0_g1_i2.p1	0.456	57	30	0	2	58	153	209	2.764E-08	49	60
A_bruennichi_abd-A-A	TRINITY_DN2924_c0_g1_i2.p1	0.457	59	31	0	2	60	130	188	2.764E-08	49	60
A_bruennichi_abd-A-A	TRINITY_DN2924_c0_g3_i1.p1	0.457	59	31	0	2	60	130	188	2.764E-08	49	60
A_bruennichi_abd-A-A	TRINITY_DN2924_c0_g3_i2.p1	0.457	59	31	0	2	60	130	188	2.764E-08	49	60
A_bruennichi_abd-A-A	TRINITY_DN8175_c0_g1_i3.p1	0.472	55	29	0	1	55	67	121	7.208E-08	48	60
A_bruennichi_abd-A-A	TRINITY_DN8175_c0_g1_i2.p1	0.472	55	29	0	1	55	169	223	7.208E-08	48	60
A_bruennichi_abd-A-A	TRINITY_DN77370_c5_g2_i1.p1	0.465	58	30	0	2	59	74	131	9.923E-08	47	60
A_bruennichi_abd-A-A	TRINITY_DN3576_c0_g1_i2.p1	0.431	58	32	0	2	59	167	224	9.923E-08	47	60
A_bruennichi_abd-A-A	TRINITY_DN3576_c0_g1_i3.p1	0.431	58	32	0	2	59	167	224	9.923E-08	47	60
A_bruennichi_abd-A-A	TRINITY_DN651_c0_g1_i10.p1	0.470	51	26	0	8	58	3	53	1.366E-07	47	60
A_bruennichi_abd-A-A	TRINITY_DN3671_c0_g1_i1.p1	0.448	58	31	0	2	59	150	207	1.366E-07	47	60
A_bruennichi_abd-A-A	TRINITY_DN635_c0_g1_i1.p1	0.431	58	32	0	2	59	134	191	1.366E-07	47	60
A_bruennichi_abd-A-A	TRINITY_DN5303_c0_g1_i1.p1	0.444	54	29	0	5	58	216	269	3.565E-07	46	60
A_bruennichi_abd-A-A	TRINITY_DN4289_c0_g1_i3.p1	0.413	58	33	0	1	58	204	261	4.909E-07	45	60
A_bruennichi_abd-A-A	TRINITY_DN4289_c0_g1_i1.p1	0.413	58	33	0	1	58	208	265	4.909E-07	45	60
A_bruennichi_abd-A-A	TRINITY_DN4289_c0_g1_i2.p1	0.413	58	33	0	1	58	253	310	4.909E-07	45	60
A_bruennichi_abd-A-A	TRINITY_DN20522_c0_g1_i1.p1	0.423	59	33	0	1	59	179	237	6.760E-07	45	60
A_bruennichi_abd-A-A	TRINITY_DN20522_c0_g1_i10.p1	0.423	59	33	0	1	59	179	237	6.760E-07	45	60
A_bruennichi_abd-A-A	TRINITY_DN20522_c0_g1_i2.p1	0.423	59	33	0	1	59	179	237	6.760E-07	45	60
A_bruennichi_abd-A-A	TRINITY_DN20522_c0_g1_i3.p1	0.423	59	33	0	1	59	179	237	6.760E-07	45	60
A_bruennichi_abd-A-A	TRINITY_DN20522_c0_g1_i5.p1	0.423	59	33	0	1	59	179	237	6.760E-07	45	60
A_bruennichi_abd-A-A	TRINITY_DN20522_c0_g1_i6.p1	0.423	59	33	0	1	59	179	237	6.760E-07	45	60
A_bruennichi_abd-A-A	TRINITY_DN20522_c0_g1_i7.p1	0.423	59	33	0	1	59	179	237	6.760E-07	45	60
A_bruennichi_abd-A-A	TRINITY_DN20522_c0_g1_i8.p1	0.423	59	33	0	1	59	179	237	6.760E-07	45	60
A_bruennichi_abd-A-A	TRINITY_DN136674_c0_g1_i1.p1	0.421	57	32	0	4	60	161	217	1.765E-06	44	60
A_bruennichi_abd-A-A	TRINITY_DN26492_c0_g1_i1.p1	0.438	57	30	0	2	55	123	179	3.348E-06	43	60
A_bruennichi_abd-A-A	TRINITY_DN5417_c0_g1_i1.p1	0.413	58	33	0	2	59	105	162	3.348E-06	43	60
A_bruennichi_abd-A-A	TRINITY_DN5329_c0_g2_i1.p1	0.406	59	34	0	2	60	224	282	4.612E-06	42	60
A_bruennichi_abd-A-A	TRINITY_DN3447_c0_g1_i2.p1	0.389	59	35	0	1	59	165	223	6.352E-06	42	60
A_bruennichi_abd-A-A	TRINITY_DN3158_c0_g1_i1.p1	0.406	59	34	0	1	59	187	245	8.750E-06	42	60
A_bruennichi_abd-A-A	TRINITY_DN4027_c0_g1_i2.p1	0.407	54	31	0	2	55	248	301	2.287E-05	40	60
A_bruennichi_abd-A-A	TRINITY_DN64554_c0_g1_i1.p1	0.438	57	31	0	2	58	50	106	4.342E-05	40	60
A_bruennichi_abd-A-A	TRINITY_DN3768_c0_g3_i1.p1	0.396	58	34	0	1	58	81	138	4.342E-05	40	60
A_bruennichi_abd-A-A	TRINITY_DN860_c0_g1_i2.p1	0.388	54	32	0	2	55	228	281	4.342E-05	40	60
A_bruennichi_abd-A-A	TRINITY_DN860_c0_g1_i3.p1	0.388	54	32	0	2	55	228	281	4.342E-05	40	60
A_bruennichi_abd-A-A	TRINITY_DN860_c0_g1_i4.p1	0.388	54	32	0	2	55	228	281	4.342E-05	40	60
A_bruennichi_abd-A-A	TRINITY_DN4548_c0_g1_i3.p1	0.385	57	34	0	3	59	110	166	5.982E-05	39	60
A_bruennichi_abd-A-A	TRINITY_DN4548_c0_g1_i4.p1	0.385	57	34	0	3	59	110	166	5.982E-05	39	60
A_bruennichi_abd-A-A	TRINITY_DN4548_c0_g2_i1.p1	0.403	57	33	0	3	59	252	308	5.982E-05	39	60
A_bruennichi_abd-A-A	TRINITY_DN4548_c0_g2_i3.p1	0.403	57	33	0	3	59	252	308	5.982E-05	39	60
A_bruennichi_abd-A-A	TRINITY_DN2730_c1_g1_i1.p1	0.372	59	36	0	2	60	150	208	5.982E-05	39	60
A_bruennichi_abd-A-A	TRINITY_DN2730_c1_g1_i2.p1	0.372	59	36	0	2	60	150	208	5.982E-05	39	60
A_bruennichi_abd-A-A	TRINITY_DN2730_c1_g1_i3.p1	0.372	59	36	0	2	60	154	212	5.982E-05	39	60
A_bruennichi_abd-A-A	TRINITY_DN2730_c1_g1_i4.p1	0.372	59	36	0	2	60	154	212	5.982E-05	39	60
A_bruennichi_abd-A-A	TRINITY_DN4548_c0_g2_i2.p1	0.403	57	33	0	3	59	252	308	5.982E-05	39	60
A_bruennichi_abd-A-A	TRINITY_DN4548_c0_g1_i2.p1	0.385	57	34	0	3	59	251	307	5.982E-05	39	60
A_bruennichi_abd-A-A	TRINITY_DN2793_c0_g1_i1.p1	0.413	58	33	0	1	58	209	266	1.565E-04	38	60
A_bruennichi_abd-A-A	TRINITY_DN2793_c0_g1_i2.p1	0.413	58	33	0	1	58	209	266	1.565E-04	38	60
A_bruennichi_abd-A-A	TRINITY_DN3149_c1_g1_i1.p1	0.403	57	33	0	2	58	101	157	4.098E-04	37	60
A_bruennichi_abd-A-A	TRINITY_DN3149_c1_g1_i3.p1	0.403	57	33	0	2	58	101	157	4.098E-04	37	60
A_bruennichi_abd-A-A	TRINITY_DN3149_c1_g1_i4.p1	0.403	57	33	0	2	58	101	157	4.098E-04	37	60
A_bruennichi_abd-A-A	TRINITY_DN3149_c1_g1_i5.p1	0.403	57	33	0	2	58	101	157	4.098E-04	37	60
A_bruennichi_abd-A-A	TRINITY_DN3149_c1_g1_i6.p1	0.403	57	33	0	2	58	101	157	4.098E-04	37	60
A_bruennichi_abd-A-A	TRINITY_DN3149_c1_g1_i7.p1	0.403	57	33	0	2	58	101	157	4.098E-04	37	60
D_silvatica_abd-A-B	TRINITY_DN25865_c0_g1_i1.p1	0.879	58	7	0	2	59	214	271	6.161E-27	102	60
D_silvatica_abd-A-B	TRINITY_DN25865_c0_g1_i4.p1	0.879	58	7	0	2	59	214	271	6.161E-27	102	60
D_silvatica_abd-A-B	TRINITY_DN1379_c0_g1_i1.p1	0.810	58	11	0	2	59	209	266	9.881E-25	96	60
D_silvatica_abd-A-B	TRINITY_DN3356_c0_g1_i3.p1	0.689	58	18	0	2	59	192	249	8.443E-19	79	60
D_silvatica_abd-A-B	TRINITY_DN3356_c0_g1_i1.p1	0.689	58	18	0	2	59	192	249	8.443E-19	79	60
D_silvatica_abd-A-B	TRINITY_DN11387_c0_g6_i1.p1	0.689	58	18	0	2	59	1	58	3.011E-18	77	60
D_silvatica_abd-A-B	TRINITY_DN32529_c1_g1_i1.p1	0.684	57	18	0	4	60	311	367	7.817E-18	76	60
D_silvatica_abd-A-B	TRINITY_DN60043_c0_g2_i1.p1	0.600	60	24	0	1	60	74	133	2.398E-15	69	60
D_silvatica_abd-A-B	TRINITY_DN3078_c0_g1_i1.p1	0.603	58	23	0	2	59	216	273	5.787E-14	65	60
D_silvatica_abd-A-B	TRINITY_DN4970_c0_g1_i1.p1	0.614	57	22	0	3	59	696	752	5.787E-14	65	60
D_silvatica_abd-A-B	TRINITY_DN4970_c0_g1_i2.p1	0.614	57	22	0	3	59	696	752	5.787E-14	65	60
D_silvatica_abd-A-B	TRINITY_DN4970_c0_g1_i3.p1	0.614	57	22	0	3	59	696	752	5.787E-14	65	60
D_silvatica_abd-A-B	TRINITY_DN25223_c0_g1_i1.p1	0.614	57	22	0	2	58	78	134	7.957E-14	64	60
D_silvatica_abd-A-B	TRINITY_DN115831_c0_g1_i1.p1	0.578	57	24	0	2	58	206	262	1.018E-12	61	60
D_silvatica_abd-A-B	TRINITY_DN4559_c0_g1_i1.p1	0.543	57	26	0	2	58	139	195	6.417E-11	56	60
D_silvatica_abd-A-B	TRINITY_DN4559_c0_g1_i3.p1	0.543	57	26	0	2	58	139	195	6.417E-11	56	60
D_silvatica_abd-A-B	TRINITY_DN6478_c3_g1_i1.p1	0.482	58	30	0	1	58	137	194	3.163E-10	54	60
D_silvatica_abd-A-B	TRINITY_DN6478_c3_g1_i2.p1	0.482	58	30	0	1	58	137	194	3.163E-10	54	60
D_silvatica_abd-A-B	TRINITY_DN6789_c1_g2_i1.p1	0.440	59	32	0	1	59	185	243	8.239E-10	53	60
D_silvatica_abd-A-B	TRINITY_DN45791_c0_g2_i1.p1	0.490	55	28	0	1	55	228	282	1.134E-09	53	60
D_silvatica_abd-A-B	TRINITY_DN40009_c0_g1_i1.p1	0.466	60	32	0	1	60	205	264	1.560E-09	52	60
D_silvatica_abd-A-B	TRINITY_DN5303_c2_g1_i1.p1	0.482	58	30	0	2	59	210	267	4.066E-09	51	60
D_silvatica_abd-A-B	TRINITY_DN2175_c0_g2_i2.p1	0.473	57	30	0	2	58	176	232	1.060E-08	50	60
D_silvatica_abd-A-B	TRINITY_DN2175_c0_g2_i4.p1	0.473	57	30	0	2	58	176	232	1.060E-08	50	60
D_silvatica_abd-A-B	TRINITY_DN1966_c0_g1_i1.p1	0.433	60	33	0	1	60	231	290	1.060E-08	50	60
D_silvatica_abd-A-B	TRINITY_DN1966_c0_g1_i2.p1	0.433	60	33	0	1	60	231	290	1.060E-08	50	60
D_silvatica_abd-A-B	TRINITY_DN1966_c0_g1_i3.p1	0.433	60	33	0	1	60	231	290	1.060E-08	50	60
D_silvatica_abd-A-B	TRINITY_DN2175_c0_g2_i1.p1	0.482	56	28	0	2	57	176	231	1.459E-08	49	60
D_silvatica_abd-A-B	TRINITY_DN2175_c0_g2_i3.p1	0.482	56	28	0	2	57	176	231	1.459E-08	49	60
D_silvatica_abd-A-B	TRINITY_DN12_c1_g2_i1.p1	0.456	57	30	0	2	58	195	251	1.459E-08	49	60
D_silvatica_abd-A-B	TRINITY_DN12_c1_g1_i2.p1	0.456	57	30	0	2	58	204	260	1.459E-08	49	60
D_silvatica_abd-A-B	TRINITY_DN651_c0_g1_i1.p1	0.456	57	30	0	2	58	47	103	2.764E-08	49	60
D_silvatica_abd-A-B	TRINITY_DN651_c0_g1_i3.p1	0.456	57	30	0	2	58	47	103	2.764E-08	49	60
D_silvatica_abd-A-B	TRINITY_DN651_c0_g1_i5.p1	0.456	57	30	0	2	58	47	103	2.764E-08	49	60
D_silvatica_abd-A-B	TRINITY_DN651_c0_g1_i8.p1	0.456	57	30	0	2	58	145	201	2.764E-08	49	60
D_silvatica_abd-A-B	TRINITY_DN651_c0_g1_i9.p1	0.456	57	30	0	2	58	145	201	2.764E-08	49	60
D_silvatica_abd-A-B	TRINITY_DN651_c0_g1_i4.p1	0.456	57	30	0	2	58	145	201	2.764E-08	49	60
D_silvatica_abd-A-B	TRINITY_DN651_c0_g1_i6.p1	0.456	57	30	0	2	58	153	209	2.764E-08	49	60
D_silvatica_abd-A-B	TRINITY_DN651_c0_g1_i7.p1	0.456	57	30	0	2	58	153	209	2.764E-08	49	60
D_silvatica_abd-A-B	TRINITY_DN651_c0_g1_i2.p1	0.456	57	30	0	2	58	153	209	2.764E-08	49	60
D_silvatica_abd-A-B	TRINITY_DN2924_c0_g1_i1.p1	0.456	57	30	0	2	58	15	71	5.236E-08	48	60
D_silvatica_abd-A-B	TRINITY_DN2924_c0_g1_i2.p1	0.456	57	30	0	2	58	130	186	5.236E-08	48	60
D_silvatica_abd-A-B	TRINITY_DN2924_c0_g3_i1.p1	0.456	57	30	0	2	58	130	186	5.236E-08	48	60
D_silvatica_abd-A-B	TRINITY_DN2924_c0_g3_i2.p1	0.456	57	30	0	2	58	130	186	5.236E-08	48	60
D_silvatica_abd-A-B	TRINITY_DN8175_c0_g1_i3.p1	0.472	55	29	0	1	55	67	121	7.208E-08	48	60
D_silvatica_abd-A-B	TRINITY_DN8175_c0_g1_i2.p1	0.472	55	29	0	1	55	169	223	7.208E-08	48	60
D_silvatica_abd-A-B	TRINITY_DN77370_c5_g2_i1.p1	0.465	58	30	0	2	59	74	131	9.923E-08	47	60
D_silvatica_abd-A-B	TRINITY_DN3576_c0_g1_i2.p1	0.431	58	32	0	2	59	167	224	9.923E-08	47	60
D_silvatica_abd-A-B	TRINITY_DN3576_c0_g1_i3.p1	0.431	58	32	0	2	59	167	224	9.923E-08	47	60
D_silvatica_abd-A-B	TRINITY_DN651_c0_g1_i10.p1	0.470	51	26	0	8	58	3	53	1.366E-07	47	60
D_silvatica_abd-A-B	TRINITY_DN3671_c0_g1_i1.p1	0.448	58	31	0	2	59	150	207	1.366E-07	47	60
D_silvatica_abd-A-B	TRINITY_DN635_c0_g1_i1.p1	0.431	58	32	0	2	59	134	191	1.366E-07	47	60
D_silvatica_abd-A-B	TRINITY_DN5303_c0_g1_i1.p1	0.444	54	29	0	5	58	216	269	3.565E-07	46	60
D_silvatica_abd-A-B	TRINITY_DN4289_c0_g1_i3.p1	0.413	58	33	0	1	58	204	261	4.909E-07	45	60
D_silvatica_abd-A-B	TRINITY_DN4289_c0_g1_i1.p1	0.413	58	33	0	1	58	208	265	4.909E-07	45	60
D_silvatica_abd-A-B	TRINITY_DN4289_c0_g1_i2.p1	0.413	58	33	0	1	58	253	310	4.909E-07	45	60
D_silvatica_abd-A-B	TRINITY_DN20522_c0_g1_i1.p1	0.423	59	33	0	1	59	179	237	6.760E-07	45	60
D_silvatica_abd-A-B	TRINITY_DN20522_c0_g1_i10.p1	0.423	59	33	0	1	59	179	237	6.760E-07	45	60
D_silvatica_abd-A-B	TRINITY_DN20522_c0_g1_i2.p1	0.423	59	33	0	1	59	179	237	6.760E-07	45	60
D_silvatica_abd-A-B	TRINITY_DN20522_c0_g1_i3.p1	0.423	59	33	0	1	59	179	237	6.760E-07	45	60
D_silvatica_abd-A-B	TRINITY_DN20522_c0_g1_i5.p1	0.423	59	33	0	1	59	179	237	6.760E-07	45	60
D_silvatica_abd-A-B	TRINITY_DN20522_c0_g1_i6.p1	0.423	59	33	0	1	59	179	237	6.760E-07	45	60
D_silvatica_abd-A-B	TRINITY_DN20522_c0_g1_i7.p1	0.423	59	33	0	1	59	179	237	6.760E-07	45	60
D_silvatica_abd-A-B	TRINITY_DN20522_c0_g1_i8.p1	0.423	59	33	0	1	59	179	237	6.760E-07	45	60
D_silvatica_abd-A-B	TRINITY_DN136674_c0_g1_i1.p1	0.442	52	28	0	4	55	161	212	2.431E-06	43	60
D_silvatica_abd-A-B	TRINITY_DN26492_c0_g1_i1.p1	0.438	57	30	0	2	55	123	179	3.348E-06	43	60
D_silvatica_abd-A-B	TRINITY_DN5417_c0_g1_i1.p1	0.413	58	33	0	2	59	105	162	3.348E-06	43	60
D_silvatica_abd-A-B	TRINITY_DN5329_c0_g2_i1.p1	0.406	59	34	0	2	60	224	282	4.612E-06	42	60
D_silvatica_abd-A-B	TRINITY_DN3447_c0_g1_i2.p1	0.389	59	35	0	1	59	165	223	6.352E-06	42	60
D_silvatica_abd-A-B	TRINITY_DN3158_c0_g1_i1.p1	0.406	59	34	0	1	59	187	245	8.750E-06	42	60
D_silvatica_abd-A-B	TRINITY_DN4027_c0_g1_i2.p1	0.407	54	31	0	2	55	248	301	2.287E-05	40	60
D_silvatica_abd-A-B	TRINITY_DN2730_c1_g1_i1.p1	0.389	59	35	0	2	60	150	208	3.151E-05	40	60
D_silvatica_abd-A-B	TRINITY_DN2730_c1_g1_i2.p1	0.389	59	35	0	2	60	150	208	3.151E-05	40	60
D_silvatica_abd-A-B	TRINITY_DN2730_c1_g1_i3.p1	0.389	59	35	0	2	60	154	212	3.151E-05	40	60
D_silvatica_abd-A-B	TRINITY_DN2730_c1_g1_i4.p1	0.389	59	35	0	2	60	154	212	3.151E-05	40	60
D_silvatica_abd-A-B	TRINITY_DN64554_c0_g1_i1.p1	0.438	57	31	0	2	58	50	106	4.342E-05	40	60
D_silvatica_abd-A-B	TRINITY_DN3768_c0_g3_i1.p1	0.396	58	34	0	1	58	81	138	4.342E-05	40	60
D_silvatica_abd-A-B	TRINITY_DN860_c0_g1_i2.p1	0.388	54	32	0	2	55	228	281	4.342E-05	40	60
D_silvatica_abd-A-B	TRINITY_DN860_c0_g1_i3.p1	0.388	54	32	0	2	55	228	281	4.342E-05	40	60
D_silvatica_abd-A-B	TRINITY_DN860_c0_g1_i4.p1	0.388	54	32	0	2	55	228	281	4.342E-05	40	60
D_silvatica_abd-A-B	TRINITY_DN4548_c0_g1_i3.p1	0.385	57	34	0	3	59	110	166	5.982E-05	39	60
D_silvatica_abd-A-B	TRINITY_DN4548_c0_g1_i4.p1	0.385	57	34	0	3	59	110	166	5.982E-05	39	60
D_silvatica_abd-A-B	TRINITY_DN4548_c0_g2_i1.p1	0.403	57	33	0	3	59	252	308	5.982E-05	39	60
D_silvatica_abd-A-B	TRINITY_DN4548_c0_g2_i3.p1	0.403	57	33	0	3	59	252	308	5.982E-05	39	60
D_silvatica_abd-A-B	TRINITY_DN4548_c0_g2_i2.p1	0.403	57	33	0	3	59	252	308	5.982E-05	39	60
D_silvatica_abd-A-B	TRINITY_DN4548_c0_g1_i2.p1	0.385	57	34	0	3	59	251	307	5.982E-05	39	60
D_silvatica_abd-A-B	TRINITY_DN2793_c0_g1_i1.p1	0.413	58	33	0	1	58	209	266	1.565E-04	38	60
D_silvatica_abd-A-B	TRINITY_DN2793_c0_g1_i2.p1	0.413	58	33	0	1	58	209	266	1.565E-04	38	60
D_silvatica_abd-A-B	TRINITY_DN3149_c1_g1_i1.p1	0.403	57	33	0	2	58	101	157	4.098E-04	37	60
D_silvatica_abd-A-B	TRINITY_DN3149_c1_g1_i3.p1	0.403	57	33	0	2	58	101	157	4.098E-04	37	60
D_silvatica_abd-A-B	TRINITY_DN3149_c1_g1_i4.p1	0.403	57	33	0	2	58	101	157	4.098E-04	37	60
D_silvatica_abd-A-B	TRINITY_DN3149_c1_g1_i5.p1	0.403	57	33	0	2	58	101	157	4.098E-04	37	60
D_silvatica_abd-A-B	TRINITY_DN3149_c1_g1_i6.p1	0.403	57	33	0	2	58	101	157	4.098E-04	37	60
D_silvatica_abd-A-B	TRINITY_DN3149_c1_g1_i7.p1	0.403	57	33	0	2	58	101	157	4.098E-04	37	60
P_tepidariorum_abd-a-B	TRINITY_DN25865_c0_g1_i1.p1	0.879	58	7	0	2	59	214	271	6.161E-27	102	60
P_tepidariorum_abd-a-B	TRINITY_DN25865_c0_g1_i4.p1	0.879	58	7	0	2	59	214	271	6.161E-27	102	60
P_tepidariorum_abd-a-B	TRINITY_DN1379_c0_g1_i1.p1	0.810	58	11	0	2	59	209	266	9.881E-25	96	60
P_tepidariorum_abd-a-B	TRINITY_DN3356_c0_g1_i3.p1	0.689	58	18	0	2	59	192	249	8.443E-19	79	60
P_tepidariorum_abd-a-B	TRINITY_DN3356_c0_g1_i1.p1	0.689	58	18	0	2	59	192	249	8.443E-19	79	60
P_tepidariorum_abd-a-B	TRINITY_DN11387_c0_g6_i1.p1	0.689	58	18	0	2	59	1	58	3.011E-18	77	60
P_tepidariorum_abd-a-B	TRINITY_DN32529_c1_g1_i1.p1	0.684	57	18	0	4	60	311	367	7.817E-18	76	60
P_tepidariorum_abd-a-B	TRINITY_DN60043_c0_g2_i1.p1	0.600	60	24	0	1	60	74	133	2.398E-15	69	60
P_tepidariorum_abd-a-B	TRINITY_DN3078_c0_g1_i1.p1	0.603	58	23	0	2	59	216	273	5.787E-14	65	60
P_tepidariorum_abd-a-B	TRINITY_DN4970_c0_g1_i1.p1	0.614	57	22	0	3	59	696	752	5.787E-14	65	60
P_tepidariorum_abd-a-B	TRINITY_DN4970_c0_g1_i2.p1	0.614	57	22	0	3	59	696	752	5.787E-14	65	60
P_tepidariorum_abd-a-B	TRINITY_DN4970_c0_g1_i3.p1	0.614	57	22	0	3	59	696	752	5.787E-14	65	60
P_tepidariorum_abd-a-B	TRINITY_DN25223_c0_g1_i1.p1	0.614	57	22	0	2	58	78	134	7.957E-14	64	60
P_tepidariorum_abd-a-B	TRINITY_DN115831_c0_g1_i1.p1	0.578	57	24	0	2	58	206	262	1.018E-12	61	60
P_tepidariorum_abd-a-B	TRINITY_DN4559_c0_g1_i1.p1	0.543	57	26	0	2	58	139	195	6.417E-11	56	60
P_tepidariorum_abd-a-B	TRINITY_DN4559_c0_g1_i3.p1	0.543	57	26	0	2	58	139	195	6.417E-11	56	60
P_tepidariorum_abd-a-B	TRINITY_DN6478_c3_g1_i1.p1	0.482	58	30	0	1	58	137	194	3.163E-10	54	60
P_tepidariorum_abd-a-B	TRINITY_DN6478_c3_g1_i2.p1	0.482	58	30	0	1	58	137	194	3.163E-10	54	60
P_tepidariorum_abd-a-B	TRINITY_DN6789_c1_g2_i1.p1	0.440	59	32	0	1	59	185	243	8.239E-10	53	60
P_tepidariorum_abd-a-B	TRINITY_DN45791_c0_g2_i1.p1	0.490	55	28	0	1	55	228	282	1.134E-09	53	60
P_tepidariorum_abd-a-B	TRINITY_DN40009_c0_g1_i1.p1	0.466	60	32	0	1	60	205	264	1.560E-09	52	60
P_tepidariorum_abd-a-B	TRINITY_DN5303_c2_g1_i1.p1	0.482	58	30	0	2	59	210	267	4.066E-09	51	60
P_tepidariorum_abd-a-B	TRINITY_DN2175_c0_g2_i2.p1	0.473	57	30	0	2	58	176	232	1.060E-08	50	60
P_tepidariorum_abd-a-B	TRINITY_DN2175_c0_g2_i4.p1	0.473	57	30	0	2	58	176	232	1.060E-08	50	60
P_tepidariorum_abd-a-B	TRINITY_DN1966_c0_g1_i1.p1	0.433	60	33	0	1	60	231	290	1.060E-08	50	60
P_tepidariorum_abd-a-B	TRINITY_DN1966_c0_g1_i2.p1	0.433	60	33	0	1	60	231	290	1.060E-08	50	60
P_tepidariorum_abd-a-B	TRINITY_DN1966_c0_g1_i3.p1	0.433	60	33	0	1	60	231	290	1.060E-08	50	60
P_tepidariorum_abd-a-B	TRINITY_DN2175_c0_g2_i1.p1	0.482	56	28	0	2	57	176	231	1.459E-08	49	60
P_tepidariorum_abd-a-B	TRINITY_DN2175_c0_g2_i3.p1	0.482	56	28	0	2	57	176	231	1.459E-08	49	60
P_tepidariorum_abd-a-B	TRINITY_DN12_c1_g2_i1.p1	0.456	57	30	0	2	58	195	251	1.459E-08	49	60
P_tepidariorum_abd-a-B	TRINITY_DN12_c1_g1_i2.p1	0.456	57	30	0	2	58	204	260	1.459E-08	49	60
P_tepidariorum_abd-a-B	TRINITY_DN651_c0_g1_i1.p1	0.456	57	30	0	2	58	47	103	2.764E-08	49	60
P_tepidariorum_abd-a-B	TRINITY_DN651_c0_g1_i3.p1	0.456	57	30	0	2	58	47	103	2.764E-08	49	60
P_tepidariorum_abd-a-B	TRINITY_DN651_c0_g1_i5.p1	0.456	57	30	0	2	58	47	103	2.764E-08	49	60
P_tepidariorum_abd-a-B	TRINITY_DN651_c0_g1_i8.p1	0.456	57	30	0	2	58	145	201	2.764E-08	49	60
P_tepidariorum_abd-a-B	TRINITY_DN651_c0_g1_i9.p1	0.456	57	30	0	2	58	145	201	2.764E-08	49	60
P_tepidariorum_abd-a-B	TRINITY_DN651_c0_g1_i4.p1	0.456	57	30	0	2	58	145	201	2.764E-08	49	60
P_tepidariorum_abd-a-B	TRINITY_DN651_c0_g1_i6.p1	0.456	57	30	0	2	58	153	209	2.764E-08	49	60
P_tepidariorum_abd-a-B	TRINITY_DN651_c0_g1_i7.p1	0.456	57	30	0	2	58	153	209	2.764E-08	49	60
P_tepidariorum_abd-a-B	TRINITY_DN651_c0_g1_i2.p1	0.456	57	30	0	2	58	153	209	2.764E-08	49	60
P_tepidariorum_abd-a-B	TRINITY_DN2924_c0_g1_i1.p1	0.456	57	30	0	2	58	15	71	5.236E-08	48	60
P_tepidariorum_abd-a-B	TRINITY_DN2924_c0_g1_i2.p1	0.456	57	30	0	2	58	130	186	5.236E-08	48	60
P_tepidariorum_abd-a-B	TRINITY_DN2924_c0_g3_i1.p1	0.456	57	30	0	2	58	130	186	5.236E-08	48	60
P_tepidariorum_abd-a-B	TRINITY_DN2924_c0_g3_i2.p1	0.456	57	30	0	2	58	130	186	5.236E-08	48	60
P_tepidariorum_abd-a-B	TRINITY_DN8175_c0_g1_i3.p1	0.472	55	29	0	1	55	67	121	7.208E-08	48	60
P_tepidariorum_abd-a-B	TRINITY_DN8175_c0_g1_i2.p1	0.472	55	29	0	1	55	169	223	7.208E-08	48	60
P_tepidariorum_abd-a-B	TRINITY_DN77370_c5_g2_i1.p1	0.465	58	30	0	2	59	74	131	9.923E-08	47	60
P_tepidariorum_abd-a-B	TRINITY_DN3576_c0_g1_i2.p1	0.431	58	32	0	2	59	167	224	9.923E-08	47	60
P_tepidariorum_abd-a-B	TRINITY_DN3576_c0_g1_i3.p1	0.431	58	32	0	2	59	167	224	9.923E-08	47	60
P_tepidariorum_abd-a-B	TRINITY_DN651_c0_g1_i10.p1	0.470	51	26	0	8	58	3	53	1.366E-07	47	60
P_tepidariorum_abd-a-B	TRINITY_DN3671_c0_g1_i1.p1	0.448	58	31	0	2	59	150	207	1.366E-07	47	60
P_tepidariorum_abd-a-B	TRINITY_DN635_c0_g1_i1.p1	0.431	58	32	0	2	59	134	191	1.366E-07	47	60
P_tepidariorum_abd-a-B	TRINITY_DN5303_c0_g1_i1.p1	0.444	54	29	0	5	58	216	269	3.565E-07	46	60
P_tepidariorum_abd-a-B	TRINITY_DN4289_c0_g1_i3.p1	0.413	58	33	0	1	58	204	261	4.909E-07	45	60
P_tepidariorum_abd-a-B	TRINITY_DN4289_c0_g1_i1.p1	0.413	58	33	0	1	58	208	265	4.909E-07	45	60
P_tepidariorum_abd-a-B	TRINITY_DN4289_c0_g1_i2.p1	0.413	58	33	0	1	58	253	310	4.909E-07	45	60
P_tepidariorum_abd-a-B	TRINITY_DN20522_c0_g1_i1.p1	0.423	59	33	0	1	59	179	237	6.760E-07	45	60
P_tepidariorum_abd-a-B	TRINITY_DN20522_c0_g1_i10.p1	0.423	59	33	0	1	59	179	237	6.760E-07	45	60
P_tepidariorum_abd-a-B	TRINITY_DN20522_c0_g1_i2.p1	0.423	59	33	0	1	59	179	237	6.760E-07	45	60
P_tepidariorum_abd-a-B	TRINITY_DN20522_c0_g1_i3.p1	0.423	59	33	0	1	59	179	237	6.760E-07	45	60
P_tepidariorum_abd-a-B	TRINITY_DN20522_c0_g1_i5.p1	0.423	59	33	0	1	59	179	237	6.760E-07	45	60
P_tepidariorum_abd-a-B	TRINITY_DN20522_c0_g1_i6.p1	0.423	59	33	0	1	59	179	237	6.760E-07	45	60
P_tepidariorum_abd-a-B	TRINITY_DN20522_c0_g1_i7.p1	0.423	59	33	0	1	59	179	237	6.760E-07	45	60
P_tepidariorum_abd-a-B	TRINITY_DN20522_c0_g1_i8.p1	0.423	59	33	0	1	59	179	237	6.760E-07	45	60
P_tepidariorum_abd-a-B	TRINITY_DN136674_c0_g1_i1.p1	0.442	52	28	0	4	55	161	212	2.431E-06	43	60
P_tepidariorum_abd-a-B	TRINITY_DN26492_c0_g1_i1.p1	0.438	57	30	0	2	55	123	179	3.348E-06	43	60
P_tepidariorum_abd-a-B	TRINITY_DN5417_c0_g1_i1.p1	0.413	58	33	0	2	59	105	162	3.348E-06	43	60
P_tepidariorum_abd-a-B	TRINITY_DN5329_c0_g2_i1.p1	0.406	59	34	0	2	60	224	282	4.612E-06	42	60
P_tepidariorum_abd-a-B	TRINITY_DN3447_c0_g1_i2.p1	0.389	59	35	0	1	59	165	223	6.352E-06	42	60
P_tepidariorum_abd-a-B	TRINITY_DN3158_c0_g1_i1.p1	0.406	59	34	0	1	59	187	245	8.750E-06	42	60
P_tepidariorum_abd-a-B	TRINITY_DN4027_c0_g1_i2.p1	0.407	54	31	0	2	55	248	301	2.287E-05	40	60
P_tepidariorum_abd-a-B	TRINITY_DN2730_c1_g1_i1.p1	0.389	59	35	0	2	60	150	208	3.151E-05	40	60
P_tepidariorum_abd-a-B	TRINITY_DN2730_c1_g1_i2.p1	0.389	59	35	0	2	60	150	208	3.151E-05	40	60
P_tepidariorum_abd-a-B	TRINITY_DN2730_c1_g1_i3.p1	0.389	59	35	0	2	60	154	212	3.151E-05	40	60
P_tepidariorum_abd-a-B	TRINITY_DN2730_c1_g1_i4.p1	0.389	59	35	0	2	60	154	212	3.151E-05	40	60
P_tepidariorum_abd-a-B	TRINITY_DN64554_c0_g1_i1.p1	0.438	57	31	0	2	58	50	106	4.342E-05	40	60
P_tepidariorum_abd-a-B	TRINITY_DN3768_c0_g3_i1.p1	0.396	58	34	0	1	58	81	138	4.342E-05	40	60
P_tepidariorum_abd-a-B	TRINITY_DN860_c0_g1_i2.p1	0.388	54	32	0	2	55	228	281	4.342E-05	40	60
P_tepidariorum_abd-a-B	TRINITY_DN860_c0_g1_i3.p1	0.388	54	32	0	2	55	228	281	4.342E-05	40	60
P_tepidariorum_abd-a-B	TRINITY_DN860_c0_g1_i4.p1	0.388	54	32	0	2	55	228	281	4.342E-05	40	60
P_tepidariorum_abd-a-B	TRINITY_DN4548_c0_g1_i3.p1	0.385	57	34	0	3	59	110	166	5.982E-05	39	60
P_tepidariorum_abd-a-B	TRINITY_DN4548_c0_g1_i4.p1	0.385	57	34	0	3	59	110	166	5.982E-05	39	60
P_tepidariorum_abd-a-B	TRINITY_DN4548_c0_g2_i1.p1	0.403	57	33	0	3	59	252	308	5.982E-05	39	60
P_tepidariorum_abd-a-B	TRINITY_DN4548_c0_g2_i3.p1	0.403	57	33	0	3	59	252	308	5.982E-05	39	60
P_tepidariorum_abd-a-B	TRINITY_DN4548_c0_g2_i2.p1	0.403	57	33	0	3	59	252	308	5.982E-05	39	60
P_tepidariorum_abd-a-B	TRINITY_DN4548_c0_g1_i2.p1	0.385	57	34	0	3	59	251	307	5.982E-05	39	60
P_tepidariorum_abd-a-B	TRINITY_DN2793_c0_g1_i1.p1	0.413	58	33	0	1	58	209	266	1.565E-04	38	60
P_tepidariorum_abd-a-B	TRINITY_DN2793_c0_g1_i2.p1	0.413	58	33	0	1	58	209	266	1.565E-04	38	60
P_tepidariorum_abd-a-B	TRINITY_DN3149_c1_g1_i1.p1	0.403	57	33	0	2	58	101	157	4.098E-04	37	60
P_tepidariorum_abd-a-B	TRINITY_DN3149_c1_g1_i3.p1	0.403	57	33	0	2	58	101	157	4.098E-04	37	60
P_tepidariorum_abd-a-B	TRINITY_DN3149_c1_g1_i4.p1	0.403	57	33	0	2	58	101	157	4.098E-04	37	60
P_tepidariorum_abd-a-B	TRINITY_DN3149_c1_g1_i5.p1	0.403	57	33	0	2	58	101	157	4.098E-04	37	60
P_tepidariorum_abd-a-B	TRINITY_DN3149_c1_g1_i6.p1	0.403	57	33	0	2	58	101	157	4.098E-04	37	60
P_tepidariorum_abd-a-B	TRINITY_DN3149_c1_g1_i7.p1	0.403	57	33	0	2	58	101	157	4.098E-04	37	60
T_clavata_abd-A-B	TRINITY_DN25865_c0_g1_i1.p1	0.879	58	7	0	2	59	214	271	6.161E-27	102	60
T_clavata_abd-A-B	TRINITY_DN25865_c0_g1_i4.p1	0.879	58	7	0	2	59	214	271	6.161E-27	102	60
T_clavata_abd-A-B	TRINITY_DN1379_c0_g1_i1.p1	0.810	58	11	0	2	59	209	266	9.881E-25	96	60
T_clavata_abd-A-B	TRINITY_DN3356_c0_g1_i3.p1	0.689	58	18	0	2	59	192	249	8.443E-19	79	60
T_clavata_abd-A-B	TRINITY_DN3356_c0_g1_i1.p1	0.689	58	18	0	2	59	192	249	8.443E-19	79	60
T_clavata_abd-A-B	TRINITY_DN11387_c0_g6_i1.p1	0.689	58	18	0	2	59	1	58	3.011E-18	77	60
T_clavata_abd-A-B	TRINITY_DN32529_c1_g1_i1.p1	0.684	57	18	0	4	60	311	367	7.817E-18	76	60
T_clavata_abd-A-B	TRINITY_DN60043_c0_g2_i1.p1	0.600	60	24	0	1	60	74	133	2.398E-15	69	60
T_clavata_abd-A-B	TRINITY_DN3078_c0_g1_i1.p1	0.603	58	23	0	2	59	216	273	5.787E-14	65	60
T_clavata_abd-A-B	TRINITY_DN4970_c0_g1_i1.p1	0.614	57	22	0	3	59	696	752	5.787E-14	65	60
T_clavata_abd-A-B	TRINITY_DN4970_c0_g1_i2.p1	0.614	57	22	0	3	59	696	752	5.787E-14	65	60
T_clavata_abd-A-B	TRINITY_DN4970_c0_g1_i3.p1	0.614	57	22	0	3	59	696	752	5.787E-14	65	60
T_clavata_abd-A-B	TRINITY_DN25223_c0_g1_i1.p1	0.614	57	22	0	2	58	78	134	7.957E-14	64	60
T_clavata_abd-A-B	TRINITY_DN115831_c0_g1_i1.p1	0.578	57	24	0	2	58	206	262	1.018E-12	61	60
T_clavata_abd-A-B	TRINITY_DN4559_c0_g1_i1.p1	0.543	57	26	0	2	58	139	195	6.417E-11	56	60
T_clavata_abd-A-B	TRINITY_DN4559_c0_g1_i3.p1	0.543	57	26	0	2	58	139	195	6.417E-11	56	60
T_clavata_abd-A-B	TRINITY_DN6478_c3_g1_i1.p1	0.482	58	30	0	1	58	137	194	3.163E-10	54	60
T_clavata_abd-A-B	TRINITY_DN6478_c3_g1_i2.p1	0.482	58	30	0	1	58	137	194	3.163E-10	54	60
T_clavata_abd-A-B	TRINITY_DN6789_c1_g2_i1.p1	0.440	59	32	0	1	59	185	243	8.239E-10	53	60
T_clavata_abd-A-B	TRINITY_DN45791_c0_g2_i1.p1	0.490	55	28	0	1	55	228	282	1.134E-09	53	60
T_clavata_abd-A-B	TRINITY_DN40009_c0_g1_i1.p1	0.466	60	32	0	1	60	205	264	1.560E-09	52	60
T_clavata_abd-A-B	TRINITY_DN5303_c2_g1_i1.p1	0.482	58	30	0	2	59	210	267	4.066E-09	51	60
T_clavata_abd-A-B	TRINITY_DN2175_c0_g2_i2.p1	0.473	57	30	0	2	58	176	232	1.060E-08	50	60
T_clavata_abd-A-B	TRINITY_DN2175_c0_g2_i4.p1	0.473	57	30	0	2	58	176	232	1.060E-08	50	60
T_clavata_abd-A-B	TRINITY_DN1966_c0_g1_i1.p1	0.433	60	33	0	1	60	231	290	1.060E-08	50	60
T_clavata_abd-A-B	TRINITY_DN1966_c0_g1_i2.p1	0.433	60	33	0	1	60	231	290	1.060E-08	50	60
T_clavata_abd-A-B	TRINITY_DN1966_c0_g1_i3.p1	0.433	60	33	0	1	60	231	290	1.060E-08	50	60
T_clavata_abd-A-B	TRINITY_DN2175_c0_g2_i1.p1	0.482	56	28	0	2	57	176	231	1.459E-08	49	60
T_clavata_abd-A-B	TRINITY_DN2175_c0_g2_i3.p1	0.482	56	28	0	2	57	176	231	1.459E-08	49	60
T_clavata_abd-A-B	TRINITY_DN12_c1_g2_i1.p1	0.456	57	30	0	2	58	195	251	1.459E-08	49	60
T_clavata_abd-A-B	TRINITY_DN12_c1_g1_i2.p1	0.456	57	30	0	2	58	204	260	1.459E-08	49	60
T_clavata_abd-A-B	TRINITY_DN651_c0_g1_i1.p1	0.456	57	30	0	2	58	47	103	2.764E-08	49	60
T_clavata_abd-A-B	TRINITY_DN651_c0_g1_i3.p1	0.456	57	30	0	2	58	47	103	2.764E-08	49	60
T_clavata_abd-A-B	TRINITY_DN651_c0_g1_i5.p1	0.456	57	30	0	2	58	47	103	2.764E-08	49	60
T_clavata_abd-A-B	TRINITY_DN651_c0_g1_i8.p1	0.456	57	30	0	2	58	145	201	2.764E-08	49	60
T_clavata_abd-A-B	TRINITY_DN651_c0_g1_i9.p1	0.456	57	30	0	2	58	145	201	2.764E-08	49	60
T_clavata_abd-A-B	TRINITY_DN651_c0_g1_i4.p1	0.456	57	30	0	2	58	145	201	2.764E-08	49	60
T_clavata_abd-A-B	TRINITY_DN651_c0_g1_i6.p1	0.456	57	30	0	2	58	153	209	2.764E-08	49	60
T_clavata_abd-A-B	TRINITY_DN651_c0_g1_i7.p1	0.456	57	30	0	2	58	153	209	2.764E-08	49	60
T_clavata_abd-A-B	TRINITY_DN651_c0_g1_i2.p1	0.456	57	30	0	2	58	153	209	2.764E-08	49	60
T_clavata_abd-A-B	TRINITY_DN2924_c0_g1_i1.p1	0.456	57	30	0	2	58	15	71	5.236E-08	48	60
T_clavata_abd-A-B	TRINITY_DN2924_c0_g1_i2.p1	0.456	57	30	0	2	58	130	186	5.236E-08	48	60
T_clavata_abd-A-B	TRINITY_DN2924_c0_g3_i1.p1	0.456	57	30	0	2	58	130	186	5.236E-08	48	60
T_clavata_abd-A-B	TRINITY_DN2924_c0_g3_i2.p1	0.456	57	30	0	2	58	130	186	5.236E-08	48	60
T_clavata_abd-A-B	TRINITY_DN8175_c0_g1_i3.p1	0.472	55	29	0	1	55	67	121	7.208E-08	48	60
T_clavata_abd-A-B	TRINITY_DN8175_c0_g1_i2.p1	0.472	55	29	0	1	55	169	223	7.208E-08	48	60
T_clavata_abd-A-B	TRINITY_DN77370_c5_g2_i1.p1	0.465	58	30	0	2	59	74	131	9.923E-08	47	60
T_clavata_abd-A-B	TRINITY_DN3576_c0_g1_i2.p1	0.431	58	32	0	2	59	167	224	9.923E-08	47	60
T_clavata_abd-A-B	TRINITY_DN3576_c0_g1_i3.p1	0.431	58	32	0	2	59	167	224	9.923E-08	47	60
T_clavata_abd-A-B	TRINITY_DN651_c0_g1_i10.p1	0.470	51	26	0	8	58	3	53	1.366E-07	47	60
T_clavata_abd-A-B	TRINITY_DN3671_c0_g1_i1.p1	0.448	58	31	0	2	59	150	207	1.366E-07	47	60
T_clavata_abd-A-B	TRINITY_DN635_c0_g1_i1.p1	0.431	58	32	0	2	59	134	191	1.366E-07	47	60
T_clavata_abd-A-B	TRINITY_DN5303_c0_g1_i1.p1	0.444	54	29	0	5	58	216	269	3.565E-07	46	60
T_clavata_abd-A-B	TRINITY_DN4289_c0_g1_i3.p1	0.413	58	33	0	1	58	204	261	4.909E-07	45	60
T_clavata_abd-A-B	TRINITY_DN4289_c0_g1_i1.p1	0.413	58	33	0	1	58	208	265	4.909E-07	45	60
T_clavata_abd-A-B	TRINITY_DN4289_c0_g1_i2.p1	0.413	58	33	0	1	58	253	310	4.909E-07	45	60
T_clavata_abd-A-B	TRINITY_DN20522_c0_g1_i1.p1	0.423	59	33	0	1	59	179	237	6.760E-07	45	60
T_clavata_abd-A-B	TRINITY_DN20522_c0_g1_i10.p1	0.423	59	33	0	1	59	179	237	6.760E-07	45	60
T_clavata_abd-A-B	TRINITY_DN20522_c0_g1_i2.p1	0.423	59	33	0	1	59	179	237	6.760E-07	45	60
T_clavata_abd-A-B	TRINITY_DN20522_c0_g1_i3.p1	0.423	59	33	0	1	59	179	237	6.760E-07	45	60
T_clavata_abd-A-B	TRINITY_DN20522_c0_g1_i5.p1	0.423	59	33	0	1	59	179	237	6.760E-07	45	60
T_clavata_abd-A-B	TRINITY_DN20522_c0_g1_i6.p1	0.423	59	33	0	1	59	179	237	6.760E-07	45	60
T_clavata_abd-A-B	TRINITY_DN20522_c0_g1_i7.p1	0.423	59	33	0	1	59	179	237	6.760E-07	45	60
T_clavata_abd-A-B	TRINITY_DN20522_c0_g1_i8.p1	0.423	59	33	0	1	59	179	237	6.760E-07	45	60
T_clavata_abd-A-B	TRINITY_DN136674_c0_g1_i1.p1	0.442	52	28	0	4	55	161	212	2.431E-06	43	60
T_clavata_abd-A-B	TRINITY_DN26492_c0_g1_i1.p1	0.438	57	30	0	2	55	123	179	3.348E-06	43	60
T_clavata_abd-A-B	TRINITY_DN5417_c0_g1_i1.p1	0.413	58	33	0	2	59	105	162	3.348E-06	43	60
T_clavata_abd-A-B	TRINITY_DN5329_c0_g2_i1.p1	0.406	59	34	0	2	60	224	282	4.612E-06	42	60
T_clavata_abd-A-B	TRINITY_DN3447_c0_g1_i2.p1	0.389	59	35	0	1	59	165	223	6.352E-06	42	60
T_clavata_abd-A-B	TRINITY_DN3158_c0_g1_i1.p1	0.406	59	34	0	1	59	187	245	8.750E-06	42	60
T_clavata_abd-A-B	TRINITY_DN4027_c0_g1_i2.p1	0.407	54	31	0	2	55	248	301	2.287E-05	40	60
T_clavata_abd-A-B	TRINITY_DN2730_c1_g1_i1.p1	0.389	59	35	0	2	60	150	208	3.151E-05	40	60
T_clavata_abd-A-B	TRINITY_DN2730_c1_g1_i2.p1	0.389	59	35	0	2	60	150	208	3.151E-05	40	60
T_clavata_abd-A-B	TRINITY_DN2730_c1_g1_i3.p1	0.389	59	35	0	2	60	154	212	3.151E-05	40	60
T_clavata_abd-A-B	TRINITY_DN2730_c1_g1_i4.p1	0.389	59	35	0	2	60	154	212	3.151E-05	40	60
T_clavata_abd-A-B	TRINITY_DN64554_c0_g1_i1.p1	0.438	57	31	0	2	58	50	106	4.342E-05	40	60
T_clavata_abd-A-B	TRINITY_DN3768_c0_g3_i1.p1	0.396	58	34	0	1	58	81	138	4.342E-05	40	60
T_clavata_abd-A-B	TRINITY_DN860_c0_g1_i2.p1	0.388	54	32	0	2	55	228	281	4.342E-05	40	60
T_clavata_abd-A-B	TRINITY_DN860_c0_g1_i3.p1	0.388	54	32	0	2	55	228	281	4.342E-05	40	60
T_clavata_abd-A-B	TRINITY_DN860_c0_g1_i4.p1	0.388	54	32	0	2	55	228	281	4.342E-05	40	60
T_clavata_abd-A-B	TRINITY_DN4548_c0_g1_i3.p1	0.385	57	34	0	3	59	110	166	5.982E-05	39	60
T_clavata_abd-A-B	TRINITY_DN4548_c0_g1_i4.p1	0.385	57	34	0	3	59	110	166	5.982E-05	39	60
T_clavata_abd-A-B	TRINITY_DN4548_c0_g2_i1.p1	0.403	57	33	0	3	59	252	308	5.982E-05	39	60
T_clavata_abd-A-B	TRINITY_DN4548_c0_g2_i3.p1	0.403	57	33	0	3	59	252	308	5.982E-05	39	60
T_clavata_abd-A-B	TRINITY_DN4548_c0_g2_i2.p1	0.403	57	33	0	3	59	252	308	5.982E-05	39	60
T_clavata_abd-A-B	TRINITY_DN4548_c0_g1_i2.p1	0.385	57	34	0	3	59	251	307	5.982E-05	39	60
T_clavata_abd-A-B	TRINITY_DN2793_c0_g1_i1.p1	0.413	58	33	0	1	58	209	266	1.565E-04	38	60
T_clavata_abd-A-B	TRINITY_DN2793_c0_g1_i2.p1	0.413	58	33	0	1	58	209	266	1.565E-04	38	60
T_clavata_abd-A-B	TRINITY_DN3149_c1_g1_i1.p1	0.403	57	33	0	2	58	101	157	4.098E-04	37	60
T_clavata_abd-A-B	TRINITY_DN3149_c1_g1_i3.p1	0.403	57	33	0	2	58	101	157	4.098E-04	37	60
T_clavata_abd-A-B	TRINITY_DN3149_c1_g1_i4.p1	0.403	57	33	0	2	58	101	157	4.098E-04	37	60
T_clavata_abd-A-B	TRINITY_DN3149_c1_g1_i5.p1	0.403	57	33	0	2	58	101	157	4.098E-04	37	60
T_clavata_abd-A-B	TRINITY_DN3149_c1_g1_i6.p1	0.403	57	33	0	2	58	101	157	4.098E-04	37	60
T_clavata_abd-A-B	TRINITY_DN3149_c1_g1_i7.p1	0.403	57	33	0	2	58	101	157	4.098E-04	37	60
M_giganteus_abdA_g814.t1	TRINITY_DN25865_c0_g1_i1.p1	0.879	58	7	0	1	58	214	271	5.854E-27	102	59
M_giganteus_abdA_g814.t1	TRINITY_DN25865_c0_g1_i4.p1	0.879	58	7	0	1	58	214	271	5.854E-27	102	59
M_giganteus_abdA_g814.t1	TRINITY_DN1379_c0_g1_i1.p1	0.810	58	11	0	1	58	209	266	9.391E-25	96	59
M_giganteus_abdA_g814.t1	TRINITY_DN3356_c0_g1_i3.p1	0.689	58	18	0	1	58	192	249	8.028E-19	79	59
M_giganteus_abdA_g814.t1	TRINITY_DN3356_c0_g1_i1.p1	0.689	58	18	0	1	58	192	249	8.028E-19	79	59
M_giganteus_abdA_g814.t1	TRINITY_DN11387_c0_g6_i1.p1	0.689	58	18	0	1	58	1	58	2.863E-18	77	59
M_giganteus_abdA_g814.t1	TRINITY_DN32529_c1_g1_i1.p1	0.684	57	18	0	3	59	311	367	7.433E-18	76	59
M_giganteus_abdA_g814.t1	TRINITY_DN60043_c0_g2_i1.p1	0.625	56	21	0	4	59	78	133	4.311E-15	68	59
M_giganteus_abdA_g814.t1	TRINITY_DN3078_c0_g1_i1.p1	0.603	58	23	0	1	58	216	273	5.505E-14	65	59
M_giganteus_abdA_g814.t1	TRINITY_DN4970_c0_g1_i1.p1	0.614	57	22	0	2	58	696	752	5.505E-14	65	59
M_giganteus_abdA_g814.t1	TRINITY_DN4970_c0_g1_i2.p1	0.614	57	22	0	2	58	696	752	5.505E-14	65	59
M_giganteus_abdA_g814.t1	TRINITY_DN4970_c0_g1_i3.p1	0.614	57	22	0	2	58	696	752	5.505E-14	65	59
M_giganteus_abdA_g814.t1	TRINITY_DN25223_c0_g1_i1.p1	0.614	57	22	0	1	57	78	134	7.570E-14	64	59
M_giganteus_abdA_g814.t1	TRINITY_DN115831_c0_g1_i1.p1	0.578	57	24	0	1	57	206	262	9.681E-13	61	59
M_giganteus_abdA_g814.t1	TRINITY_DN4559_c0_g1_i1.p1	0.543	57	26	0	1	57	139	195	6.108E-11	56	59
M_giganteus_abdA_g814.t1	TRINITY_DN4559_c0_g1_i3.p1	0.543	57	26	0	1	57	139	195	6.108E-11	56	59
M_giganteus_abdA_g814.t1	TRINITY_DN6478_c3_g1_i1.p1	0.491	57	29	0	1	57	138	194	4.143E-10	54	59
M_giganteus_abdA_g814.t1	TRINITY_DN6478_c3_g1_i2.p1	0.491	57	29	0	1	57	138	194	4.143E-10	54	59
M_giganteus_abdA_g814.t1	TRINITY_DN45791_c0_g2_i1.p1	0.500	54	27	0	1	54	229	282	1.485E-09	52	59
M_giganteus_abdA_g814.t1	TRINITY_DN40009_c0_g1_i1.p1	0.474	59	31	0	1	59	206	264	2.044E-09	52	59
M_giganteus_abdA_g814.t1	TRINITY_DN6789_c1_g2_i1.p1	0.431	58	32	0	1	58	186	243	2.813E-09	51	59
M_giganteus_abdA_g814.t1	TRINITY_DN5303_c2_g1_i1.p1	0.482	58	30	0	1	58	210	267	3.871E-09	51	59
M_giganteus_abdA_g814.t1	TRINITY_DN2175_c0_g2_i2.p1	0.473	57	30	0	1	57	176	232	1.009E-08	50	59
M_giganteus_abdA_g814.t1	TRINITY_DN2175_c0_g2_i4.p1	0.473	57	30	0	1	57	176	232	1.009E-08	50	59
M_giganteus_abdA_g814.t1	TRINITY_DN2175_c0_g2_i1.p1	0.482	56	28	0	1	56	176	231	1.389E-08	49	59
M_giganteus_abdA_g814.t1	TRINITY_DN2175_c0_g2_i3.p1	0.482	56	28	0	1	56	176	231	1.389E-08	49	59
M_giganteus_abdA_g814.t1	TRINITY_DN12_c1_g2_i1.p1	0.456	57	30	0	1	57	195	251	1.389E-08	49	59
M_giganteus_abdA_g814.t1	TRINITY_DN12_c1_g1_i2.p1	0.456	57	30	0	1	57	204	260	1.389E-08	49	59
M_giganteus_abdA_g814.t1	TRINITY_DN1966_c0_g1_i1.p1	0.440	59	32	0	1	59	232	290	1.389E-08	49	59
M_giganteus_abdA_g814.t1	TRINITY_DN1966_c0_g1_i2.p1	0.440	59	32	0	1	59	232	290	1.389E-08	49	59
M_giganteus_abdA_g814.t1	TRINITY_DN1966_c0_g1_i3.p1	0.440	59	32	0	1	59	232	290	1.389E-08	49	59
M_giganteus_abdA_g814.t1	TRINITY_DN651_c0_g1_i1.p1	0.456	57	30	0	1	57	47	103	2.632E-08	49	59
M_giganteus_abdA_g814.t1	TRINITY_DN651_c0_g1_i3.p1	0.456	57	30	0	1	57	47	103	2.632E-08	49	59
M_giganteus_abdA_g814.t1	TRINITY_DN651_c0_g1_i5.p1	0.456	57	30	0	1	57	47	103	2.632E-08	49	59
M_giganteus_abdA_g814.t1	TRINITY_DN651_c0_g1_i8.p1	0.456	57	30	0	1	57	145	201	2.632E-08	49	59
M_giganteus_abdA_g814.t1	TRINITY_DN651_c0_g1_i9.p1	0.456	57	30	0	1	57	145	201	2.632E-08	49	59
M_giganteus_abdA_g814.t1	TRINITY_DN651_c0_g1_i4.p1	0.456	57	30	0	1	57	145	201	2.632E-08	49	59
M_giganteus_abdA_g814.t1	TRINITY_DN651_c0_g1_i6.p1	0.456	57	30	0	1	57	153	209	2.632E-08	49	59
M_giganteus_abdA_g814.t1	TRINITY_DN651_c0_g1_i7.p1	0.456	57	30	0	1	57	153	209	2.632E-08	49	59
M_giganteus_abdA_g814.t1	TRINITY_DN651_c0_g1_i2.p1	0.456	57	30	0	1	57	153	209	2.632E-08	49	59
M_giganteus_abdA_g814.t1	TRINITY_DN2924_c0_g1_i1.p1	0.456	57	30	0	1	57	15	71	4.987E-08	48	59
M_giganteus_abdA_g814.t1	TRINITY_DN2924_c0_g1_i2.p1	0.456	57	30	0	1	57	130	186	4.987E-08	48	59
M_giganteus_abdA_g814.t1	TRINITY_DN2924_c0_g3_i1.p1	0.456	57	30	0	1	57	130	186	4.987E-08	48	59
M_giganteus_abdA_g814.t1	TRINITY_DN2924_c0_g3_i2.p1	0.456	57	30	0	1	57	130	186	4.987E-08	48	59
M_giganteus_abdA_g814.t1	TRINITY_DN77370_c5_g2_i1.p1	0.465	58	30	0	1	58	74	131	9.452E-08	47	59
M_giganteus_abdA_g814.t1	TRINITY_DN3576_c0_g1_i2.p1	0.431	58	32	0	1	58	167	224	9.452E-08	47	59
M_giganteus_abdA_g814.t1	TRINITY_DN3576_c0_g1_i3.p1	0.431	58	32	0	1	58	167	224	9.452E-08	47	59
M_giganteus_abdA_g814.t1	TRINITY_DN651_c0_g1_i10.p1	0.470	51	26	0	7	57	3	53	1.301E-07	47	59
M_giganteus_abdA_g814.t1	TRINITY_DN8175_c0_g1_i3.p1	0.480	52	27	0	3	54	70	121	1.301E-07	47	59
M_giganteus_abdA_g814.t1	TRINITY_DN3671_c0_g1_i1.p1	0.448	58	31	0	1	58	150	207	1.301E-07	47	59
M_giganteus_abdA_g814.t1	TRINITY_DN8175_c0_g1_i2.p1	0.480	52	27	0	3	54	172	223	1.301E-07	47	59
M_giganteus_abdA_g814.t1	TRINITY_DN635_c0_g1_i1.p1	0.431	58	32	0	1	58	134	191	1.301E-07	47	59
M_giganteus_abdA_g814.t1	TRINITY_DN5303_c0_g1_i1.p1	0.444	54	29	0	4	57	216	269	3.397E-07	46	59
M_giganteus_abdA_g814.t1	TRINITY_DN4289_c0_g1_i3.p1	0.421	57	32	0	1	57	205	261	6.441E-07	45	59
M_giganteus_abdA_g814.t1	TRINITY_DN4289_c0_g1_i1.p1	0.421	57	32	0	1	57	209	265	6.441E-07	45	59
M_giganteus_abdA_g814.t1	TRINITY_DN4289_c0_g1_i2.p1	0.421	57	32	0	1	57	254	310	6.441E-07	45	59
M_giganteus_abdA_g814.t1	TRINITY_DN136674_c0_g1_i1.p1	0.442	52	28	0	3	54	161	212	2.317E-06	43	59
M_giganteus_abdA_g814.t1	TRINITY_DN20522_c0_g1_i1.p1	0.413	58	33	0	1	58	180	237	2.317E-06	43	59
M_giganteus_abdA_g814.t1	TRINITY_DN20522_c0_g1_i10.p1	0.413	58	33	0	1	58	180	237	2.317E-06	43	59
M_giganteus_abdA_g814.t1	TRINITY_DN20522_c0_g1_i2.p1	0.413	58	33	0	1	58	180	237	2.317E-06	43	59
M_giganteus_abdA_g814.t1	TRINITY_DN20522_c0_g1_i3.p1	0.413	58	33	0	1	58	180	237	2.317E-06	43	59
M_giganteus_abdA_g814.t1	TRINITY_DN20522_c0_g1_i5.p1	0.413	58	33	0	1	58	180	237	2.317E-06	43	59
M_giganteus_abdA_g814.t1	TRINITY_DN20522_c0_g1_i6.p1	0.413	58	33	0	1	58	180	237	2.317E-06	43	59
M_giganteus_abdA_g814.t1	TRINITY_DN20522_c0_g1_i7.p1	0.413	58	33	0	1	58	180	237	2.317E-06	43	59
M_giganteus_abdA_g814.t1	TRINITY_DN20522_c0_g1_i8.p1	0.413	58	33	0	1	58	180	237	2.317E-06	43	59
M_giganteus_abdA_g814.t1	TRINITY_DN26492_c0_g1_i1.p1	0.438	57	30	0	1	54	123	179	3.191E-06	43	59
M_giganteus_abdA_g814.t1	TRINITY_DN5417_c0_g1_i1.p1	0.413	58	33	0	1	58	105	162	3.191E-06	43	59
M_giganteus_abdA_g814.t1	TRINITY_DN5329_c0_g2_i1.p1	0.406	59	34	0	1	59	224	282	4.395E-06	42	59
M_giganteus_abdA_g814.t1	TRINITY_DN3447_c0_g1_i2.p1	0.379	58	35	0	1	58	166	223	2.181E-05	40	59
M_giganteus_abdA_g814.t1	TRINITY_DN4027_c0_g1_i2.p1	0.407	54	31	0	1	54	248	301	2.181E-05	40	59
M_giganteus_abdA_g814.t1	TRINITY_DN2730_c1_g1_i1.p1	0.389	59	35	0	1	59	150	208	3.005E-05	40	59
M_giganteus_abdA_g814.t1	TRINITY_DN2730_c1_g1_i2.p1	0.389	59	35	0	1	59	150	208	3.005E-05	40	59
M_giganteus_abdA_g814.t1	TRINITY_DN2730_c1_g1_i3.p1	0.389	59	35	0	1	59	154	212	3.005E-05	40	59
M_giganteus_abdA_g814.t1	TRINITY_DN2730_c1_g1_i4.p1	0.389	59	35	0	1	59	154	212	3.005E-05	40	59
M_giganteus_abdA_g814.t1	TRINITY_DN3158_c0_g1_i1.p1	0.396	58	34	0	1	58	188	245	3.005E-05	40	59
M_giganteus_abdA_g814.t1	TRINITY_DN64554_c0_g1_i1.p1	0.438	57	31	0	1	57	50	106	4.140E-05	40	59
M_giganteus_abdA_g814.t1	TRINITY_DN860_c0_g1_i2.p1	0.388	54	32	0	1	54	228	281	4.140E-05	40	59
M_giganteus_abdA_g814.t1	TRINITY_DN860_c0_g1_i3.p1	0.388	54	32	0	1	54	228	281	4.140E-05	40	59
M_giganteus_abdA_g814.t1	TRINITY_DN860_c0_g1_i4.p1	0.388	54	32	0	1	54	228	281	4.140E-05	40	59
M_giganteus_abdA_g814.t1	TRINITY_DN3768_c0_g3_i1.p1	0.403	57	33	0	1	57	82	138	5.705E-05	39	59
M_giganteus_abdA_g814.t1	TRINITY_DN4548_c0_g1_i3.p1	0.385	57	34	0	2	58	110	166	5.705E-05	39	59
M_giganteus_abdA_g814.t1	TRINITY_DN4548_c0_g1_i4.p1	0.385	57	34	0	2	58	110	166	5.705E-05	39	59
M_giganteus_abdA_g814.t1	TRINITY_DN4548_c0_g2_i1.p1	0.403	57	33	0	2	58	252	308	5.705E-05	39	59
M_giganteus_abdA_g814.t1	TRINITY_DN4548_c0_g2_i3.p1	0.403	57	33	0	2	58	252	308	5.705E-05	39	59
M_giganteus_abdA_g814.t1	TRINITY_DN4548_c0_g2_i2.p1	0.403	57	33	0	2	58	252	308	5.705E-05	39	59
M_giganteus_abdA_g814.t1	TRINITY_DN4548_c0_g1_i2.p1	0.385	57	34	0	2	58	251	307	5.705E-05	39	59
M_giganteus_abdA_g814.t1	TRINITY_DN3149_c1_g1_i1.p1	0.403	57	33	0	1	57	101	157	3.910E-04	37	59
M_giganteus_abdA_g814.t1	TRINITY_DN3149_c1_g1_i3.p1	0.403	57	33	0	1	57	101	157	3.910E-04	37	59
M_giganteus_abdA_g814.t1	TRINITY_DN3149_c1_g1_i4.p1	0.403	57	33	0	1	57	101	157	3.910E-04	37	59
M_giganteus_abdA_g814.t1	TRINITY_DN3149_c1_g1_i5.p1	0.403	57	33	0	1	57	101	157	3.910E-04	37	59
M_giganteus_abdA_g814.t1	TRINITY_DN3149_c1_g1_i6.p1	0.403	57	33	0	1	57	101	157	3.910E-04	37	59
M_giganteus_abdA_g814.t1	TRINITY_DN3149_c1_g1_i7.p1	0.403	57	33	0	1	57	101	157	3.910E-04	37	59
M_giganteus_abdA_g814.t1	TRINITY_DN2793_c0_g1_i1.p1	0.403	57	33	0	1	57	210	266	5.389E-04	36	59
M_giganteus_abdA_g814.t1	TRINITY_DN2793_c0_g1_i2.p1	0.403	57	33	0	1	57	210	266	5.389E-04	36	59
T_castaneum_abd-A	TRINITY_DN25865_c0_g1_i1.p1	0.879	58	7	0	2	59	214	271	6.161E-27	102	60
T_castaneum_abd-A	TRINITY_DN25865_c0_g1_i4.p1	0.879	58	7	0	2	59	214	271	6.161E-27	102	60
T_castaneum_abd-A	TRINITY_DN1379_c0_g1_i1.p1	0.810	58	11	0	2	59	209	266	9.881E-25	96	60
T_castaneum_abd-A	TRINITY_DN3356_c0_g1_i3.p1	0.689	58	18	0	2	59	192	249	8.443E-19	79	60
T_castaneum_abd-A	TRINITY_DN3356_c0_g1_i1.p1	0.689	58	18	0	2	59	192	249	8.443E-19	79	60
T_castaneum_abd-A	TRINITY_DN11387_c0_g6_i1.p1	0.689	58	18	0	2	59	1	58	3.011E-18	77	60
T_castaneum_abd-A	TRINITY_DN32529_c1_g1_i1.p1	0.684	57	18	0	4	60	311	367	7.817E-18	76	60
T_castaneum_abd-A	TRINITY_DN60043_c0_g2_i1.p1	0.600	60	24	0	1	60	74	133	2.398E-15	69	60
T_castaneum_abd-A	TRINITY_DN3078_c0_g1_i1.p1	0.603	58	23	0	2	59	216	273	5.787E-14	65	60
T_castaneum_abd-A	TRINITY_DN4970_c0_g1_i1.p1	0.614	57	22	0	3	59	696	752	5.787E-14	65	60
T_castaneum_abd-A	TRINITY_DN4970_c0_g1_i2.p1	0.614	57	22	0	3	59	696	752	5.787E-14	65	60
T_castaneum_abd-A	TRINITY_DN4970_c0_g1_i3.p1	0.614	57	22	0	3	59	696	752	5.787E-14	65	60
T_castaneum_abd-A	TRINITY_DN25223_c0_g1_i1.p1	0.614	57	22	0	2	58	78	134	7.957E-14	64	60
T_castaneum_abd-A	TRINITY_DN115831_c0_g1_i1.p1	0.578	57	24	0	2	58	206	262	1.018E-12	61	60
T_castaneum_abd-A	TRINITY_DN4559_c0_g1_i1.p1	0.543	57	26	0	2	58	139	195	6.417E-11	56	60
T_castaneum_abd-A	TRINITY_DN4559_c0_g1_i3.p1	0.543	57	26	0	2	58	139	195	6.417E-11	56	60
T_castaneum_abd-A	TRINITY_DN6478_c3_g1_i1.p1	0.482	58	30	0	1	58	137	194	3.163E-10	54	60
T_castaneum_abd-A	TRINITY_DN6478_c3_g1_i2.p1	0.482	58	30	0	1	58	137	194	3.163E-10	54	60
T_castaneum_abd-A	TRINITY_DN6789_c1_g2_i1.p1	0.440	59	32	0	1	59	185	243	8.239E-10	53	60
T_castaneum_abd-A	TRINITY_DN45791_c0_g2_i1.p1	0.490	55	28	0	1	55	228	282	1.134E-09	53	60
T_castaneum_abd-A	TRINITY_DN40009_c0_g1_i1.p1	0.466	60	32	0	1	60	205	264	1.560E-09	52	60
T_castaneum_abd-A	TRINITY_DN5303_c2_g1_i1.p1	0.482	58	30	0	2	59	210	267	4.066E-09	51	60
T_castaneum_abd-A	TRINITY_DN2175_c0_g2_i2.p1	0.473	57	30	0	2	58	176	232	1.060E-08	50	60
T_castaneum_abd-A	TRINITY_DN2175_c0_g2_i4.p1	0.473	57	30	0	2	58	176	232	1.060E-08	50	60
T_castaneum_abd-A	TRINITY_DN1966_c0_g1_i1.p1	0.433	60	33	0	1	60	231	290	1.060E-08	50	60
T_castaneum_abd-A	TRINITY_DN1966_c0_g1_i2.p1	0.433	60	33	0	1	60	231	290	1.060E-08	50	60
T_castaneum_abd-A	TRINITY_DN1966_c0_g1_i3.p1	0.433	60	33	0	1	60	231	290	1.060E-08	50	60
T_castaneum_abd-A	TRINITY_DN2175_c0_g2_i1.p1	0.482	56	28	0	2	57	176	231	1.459E-08	49	60
T_castaneum_abd-A	TRINITY_DN2175_c0_g2_i3.p1	0.482	56	28	0	2	57	176	231	1.459E-08	49	60
T_castaneum_abd-A	TRINITY_DN12_c1_g2_i1.p1	0.456	57	30	0	2	58	195	251	1.459E-08	49	60
T_castaneum_abd-A	TRINITY_DN12_c1_g1_i2.p1	0.456	57	30	0	2	58	204	260	1.459E-08	49	60
T_castaneum_abd-A	TRINITY_DN651_c0_g1_i1.p1	0.456	57	30	0	2	58	47	103	2.764E-08	49	60
T_castaneum_abd-A	TRINITY_DN651_c0_g1_i3.p1	0.456	57	30	0	2	58	47	103	2.764E-08	49	60
T_castaneum_abd-A	TRINITY_DN651_c0_g1_i5.p1	0.456	57	30	0	2	58	47	103	2.764E-08	49	60
T_castaneum_abd-A	TRINITY_DN651_c0_g1_i8.p1	0.456	57	30	0	2	58	145	201	2.764E-08	49	60
T_castaneum_abd-A	TRINITY_DN651_c0_g1_i9.p1	0.456	57	30	0	2	58	145	201	2.764E-08	49	60
T_castaneum_abd-A	TRINITY_DN651_c0_g1_i4.p1	0.456	57	30	0	2	58	145	201	2.764E-08	49	60
T_castaneum_abd-A	TRINITY_DN651_c0_g1_i6.p1	0.456	57	30	0	2	58	153	209	2.764E-08	49	60
T_castaneum_abd-A	TRINITY_DN651_c0_g1_i7.p1	0.456	57	30	0	2	58	153	209	2.764E-08	49	60
T_castaneum_abd-A	TRINITY_DN651_c0_g1_i2.p1	0.456	57	30	0	2	58	153	209	2.764E-08	49	60
T_castaneum_abd-A	TRINITY_DN2924_c0_g1_i1.p1	0.456	57	30	0	2	58	15	71	5.236E-08	48	60
T_castaneum_abd-A	TRINITY_DN2924_c0_g1_i2.p1	0.456	57	30	0	2	58	130	186	5.236E-08	48	60
T_castaneum_abd-A	TRINITY_DN2924_c0_g3_i1.p1	0.456	57	30	0	2	58	130	186	5.236E-08	48	60
T_castaneum_abd-A	TRINITY_DN2924_c0_g3_i2.p1	0.456	57	30	0	2	58	130	186	5.236E-08	48	60
T_castaneum_abd-A	TRINITY_DN8175_c0_g1_i3.p1	0.472	55	29	0	1	55	67	121	7.208E-08	48	60
T_castaneum_abd-A	TRINITY_DN8175_c0_g1_i2.p1	0.472	55	29	0	1	55	169	223	7.208E-08	48	60
T_castaneum_abd-A	TRINITY_DN77370_c5_g2_i1.p1	0.465	58	30	0	2	59	74	131	9.923E-08	47	60
T_castaneum_abd-A	TRINITY_DN3576_c0_g1_i2.p1	0.431	58	32	0	2	59	167	224	9.923E-08	47	60
T_castaneum_abd-A	TRINITY_DN3576_c0_g1_i3.p1	0.431	58	32	0	2	59	167	224	9.923E-08	47	60
T_castaneum_abd-A	TRINITY_DN651_c0_g1_i10.p1	0.470	51	26	0	8	58	3	53	1.366E-07	47	60
T_castaneum_abd-A	TRINITY_DN3671_c0_g1_i1.p1	0.448	58	31	0	2	59	150	207	1.366E-07	47	60
T_castaneum_abd-A	TRINITY_DN635_c0_g1_i1.p1	0.431	58	32	0	2	59	134	191	1.366E-07	47	60
T_castaneum_abd-A	TRINITY_DN5303_c0_g1_i1.p1	0.444	54	29	0	5	58	216	269	3.565E-07	46	60
T_castaneum_abd-A	TRINITY_DN4289_c0_g1_i3.p1	0.413	58	33	0	1	58	204	261	4.909E-07	45	60
T_castaneum_abd-A	TRINITY_DN4289_c0_g1_i1.p1	0.413	58	33	0	1	58	208	265	4.909E-07	45	60
T_castaneum_abd-A	TRINITY_DN4289_c0_g1_i2.p1	0.413	58	33	0	1	58	253	310	4.909E-07	45	60
T_castaneum_abd-A	TRINITY_DN20522_c0_g1_i1.p1	0.423	59	33	0	1	59	179	237	6.760E-07	45	60
T_castaneum_abd-A	TRINITY_DN20522_c0_g1_i10.p1	0.423	59	33	0	1	59	179	237	6.760E-07	45	60
T_castaneum_abd-A	TRINITY_DN20522_c0_g1_i2.p1	0.423	59	33	0	1	59	179	237	6.760E-07	45	60
T_castaneum_abd-A	TRINITY_DN20522_c0_g1_i3.p1	0.423	59	33	0	1	59	179	237	6.760E-07	45	60
T_castaneum_abd-A	TRINITY_DN20522_c0_g1_i5.p1	0.423	59	33	0	1	59	179	237	6.760E-07	45	60
T_castaneum_abd-A	TRINITY_DN20522_c0_g1_i6.p1	0.423	59	33	0	1	59	179	237	6.760E-07	45	60
T_castaneum_abd-A	TRINITY_DN20522_c0_g1_i7.p1	0.423	59	33	0	1	59	179	237	6.760E-07	45	60
T_castaneum_abd-A	TRINITY_DN20522_c0_g1_i8.p1	0.423	59	33	0	1	59	179	237	6.760E-07	45	60
T_castaneum_abd-A	TRINITY_DN136674_c0_g1_i1.p1	0.442	52	28	0	4	55	161	212	2.431E-06	43	60
T_castaneum_abd-A	TRINITY_DN26492_c0_g1_i1.p1	0.438	57	30	0	2	55	123	179	3.348E-06	43	60
T_castaneum_abd-A	TRINITY_DN5417_c0_g1_i1.p1	0.413	58	33	0	2	59	105	162	3.348E-06	43	60
T_castaneum_abd-A	TRINITY_DN5329_c0_g2_i1.p1	0.406	59	34	0	2	60	224	282	4.612E-06	42	60
T_castaneum_abd-A	TRINITY_DN3447_c0_g1_i2.p1	0.389	59	35	0	1	59	165	223	6.352E-06	42	60
T_castaneum_abd-A	TRINITY_DN3158_c0_g1_i1.p1	0.406	59	34	0	1	59	187	245	8.750E-06	42	60
T_castaneum_abd-A	TRINITY_DN4027_c0_g1_i2.p1	0.407	54	31	0	2	55	248	301	2.287E-05	40	60
T_castaneum_abd-A	TRINITY_DN2730_c1_g1_i1.p1	0.389	59	35	0	2	60	150	208	3.151E-05	40	60
T_castaneum_abd-A	TRINITY_DN2730_c1_g1_i2.p1	0.389	59	35	0	2	60	150	208	3.151E-05	40	60
T_castaneum_abd-A	TRINITY_DN2730_c1_g1_i3.p1	0.389	59	35	0	2	60	154	212	3.151E-05	40	60
T_castaneum_abd-A	TRINITY_DN2730_c1_g1_i4.p1	0.389	59	35	0	2	60	154	212	3.151E-05	40	60
T_castaneum_abd-A	TRINITY_DN64554_c0_g1_i1.p1	0.438	57	31	0	2	58	50	106	4.342E-05	40	60
T_castaneum_abd-A	TRINITY_DN3768_c0_g3_i1.p1	0.396	58	34	0	1	58	81	138	4.342E-05	40	60
T_castaneum_abd-A	TRINITY_DN860_c0_g1_i2.p1	0.388	54	32	0	2	55	228	281	4.342E-05	40	60
T_castaneum_abd-A	TRINITY_DN860_c0_g1_i3.p1	0.388	54	32	0	2	55	228	281	4.342E-05	40	60
T_castaneum_abd-A	TRINITY_DN860_c0_g1_i4.p1	0.388	54	32	0	2	55	228	281	4.342E-05	40	60
T_castaneum_abd-A	TRINITY_DN4548_c0_g1_i3.p1	0.385	57	34	0	3	59	110	166	5.982E-05	39	60
T_castaneum_abd-A	TRINITY_DN4548_c0_g1_i4.p1	0.385	57	34	0	3	59	110	166	5.982E-05	39	60
T_castaneum_abd-A	TRINITY_DN4548_c0_g2_i1.p1	0.403	57	33	0	3	59	252	308	5.982E-05	39	60
T_castaneum_abd-A	TRINITY_DN4548_c0_g2_i3.p1	0.403	57	33	0	3	59	252	308	5.982E-05	39	60
T_castaneum_abd-A	TRINITY_DN4548_c0_g2_i2.p1	0.403	57	33	0	3	59	252	308	5.982E-05	39	60
T_castaneum_abd-A	TRINITY_DN4548_c0_g1_i2.p1	0.385	57	34	0	3	59	251	307	5.982E-05	39	60
T_castaneum_abd-A	TRINITY_DN2793_c0_g1_i1.p1	0.413	58	33	0	1	58	209	266	1.565E-04	38	60
T_castaneum_abd-A	TRINITY_DN2793_c0_g1_i2.p1	0.413	58	33	0	1	58	209	266	1.565E-04	38	60
T_castaneum_abd-A	TRINITY_DN3149_c1_g1_i1.p1	0.403	57	33	0	2	58	101	157	4.098E-04	37	60
T_castaneum_abd-A	TRINITY_DN3149_c1_g1_i3.p1	0.403	57	33	0	2	58	101	157	4.098E-04	37	60
T_castaneum_abd-A	TRINITY_DN3149_c1_g1_i4.p1	0.403	57	33	0	2	58	101	157	4.098E-04	37	60
T_castaneum_abd-A	TRINITY_DN3149_c1_g1_i5.p1	0.403	57	33	0	2	58	101	157	4.098E-04	37	60
T_castaneum_abd-A	TRINITY_DN3149_c1_g1_i6.p1	0.403	57	33	0	2	58	101	157	4.098E-04	37	60
T_castaneum_abd-A	TRINITY_DN3149_c1_g1_i7.p1	0.403	57	33	0	2	58	101	157	4.098E-04	37	60
S_maritima_abd-A	TRINITY_DN25865_c0_g1_i1.p1	0.879	58	7	0	2	59	214	271	6.161E-27	102	60
S_maritima_abd-A	TRINITY_DN25865_c0_g1_i4.p1	0.879	58	7	0	2	59	214	271	6.161E-27	102	60
S_maritima_abd-A	TRINITY_DN1379_c0_g1_i1.p1	0.810	58	11	0	2	59	209	266	9.881E-25	96	60
S_maritima_abd-A	TRINITY_DN3356_c0_g1_i3.p1	0.689	58	18	0	2	59	192	249	8.443E-19	79	60
S_maritima_abd-A	TRINITY_DN3356_c0_g1_i1.p1	0.689	58	18	0	2	59	192	249	8.443E-19	79	60
S_maritima_abd-A	TRINITY_DN11387_c0_g6_i1.p1	0.689	58	18	0	2	59	1	58	3.011E-18	77	60
S_maritima_abd-A	TRINITY_DN32529_c1_g1_i1.p1	0.701	57	17	0	4	60	311	367	3.011E-18	77	60
S_maritima_abd-A	TRINITY_DN60043_c0_g2_i1.p1	0.583	60	25	0	1	60	74	133	4.532E-15	68	60
S_maritima_abd-A	TRINITY_DN3078_c0_g1_i1.p1	0.603	58	23	0	2	59	216	273	5.787E-14	65	60
S_maritima_abd-A	TRINITY_DN4970_c0_g1_i1.p1	0.614	57	22	0	3	59	696	752	5.787E-14	65	60
S_maritima_abd-A	TRINITY_DN4970_c0_g1_i2.p1	0.614	57	22	0	3	59	696	752	5.787E-14	65	60
S_maritima_abd-A	TRINITY_DN4970_c0_g1_i3.p1	0.614	57	22	0	3	59	696	752	5.787E-14	65	60
S_maritima_abd-A	TRINITY_DN25223_c0_g1_i1.p1	0.614	57	22	0	2	58	78	134	7.957E-14	64	60
S_maritima_abd-A	TRINITY_DN115831_c0_g1_i1.p1	0.578	57	24	0	2	58	206	262	1.018E-12	61	60
S_maritima_abd-A	TRINITY_DN4559_c0_g1_i1.p1	0.543	57	26	0	2	58	139	195	6.417E-11	56	60
S_maritima_abd-A	TRINITY_DN4559_c0_g1_i3.p1	0.543	57	26	0	2	58	139	195	6.417E-11	56	60
S_maritima_abd-A	TRINITY_DN6478_c3_g1_i1.p1	0.482	58	30	0	1	58	137	194	3.163E-10	54	60
S_maritima_abd-A	TRINITY_DN6478_c3_g1_i2.p1	0.482	58	30	0	1	58	137	194	3.163E-10	54	60
S_maritima_abd-A	TRINITY_DN6789_c1_g2_i1.p1	0.440	59	32	0	1	59	185	243	8.239E-10	53	60
S_maritima_abd-A	TRINITY_DN45791_c0_g2_i1.p1	0.490	55	28	0	1	55	228	282	1.134E-09	53	60
S_maritima_abd-A	TRINITY_DN40009_c0_g1_i1.p1	0.466	60	32	0	1	60	205	264	1.560E-09	52	60
S_maritima_abd-A	TRINITY_DN5303_c2_g1_i1.p1	0.482	58	30	0	2	59	210	267	4.066E-09	51	60
S_maritima_abd-A	TRINITY_DN2175_c0_g2_i2.p1	0.473	57	30	0	2	58	176	232	1.060E-08	50	60
S_maritima_abd-A	TRINITY_DN2175_c0_g2_i4.p1	0.473	57	30	0	2	58	176	232	1.060E-08	50	60
S_maritima_abd-A	TRINITY_DN2175_c0_g2_i1.p1	0.482	56	28	0	2	57	176	231	1.459E-08	49	60
S_maritima_abd-A	TRINITY_DN2175_c0_g2_i3.p1	0.482	56	28	0	2	57	176	231	1.459E-08	49	60
S_maritima_abd-A	TRINITY_DN12_c1_g2_i1.p1	0.456	57	30	0	2	58	195	251	1.459E-08	49	60
S_maritima_abd-A	TRINITY_DN12_c1_g1_i2.p1	0.456	57	30	0	2	58	204	260	1.459E-08	49	60
S_maritima_abd-A	TRINITY_DN1966_c0_g1_i1.p1	0.416	60	34	0	1	60	231	290	2.008E-08	49	60
S_maritima_abd-A	TRINITY_DN1966_c0_g1_i2.p1	0.416	60	34	0	1	60	231	290	2.008E-08	49	60
S_maritima_abd-A	TRINITY_DN1966_c0_g1_i3.p1	0.416	60	34	0	1	60	231	290	2.008E-08	49	60
S_maritima_abd-A	TRINITY_DN651_c0_g1_i1.p1	0.456	57	30	0	2	58	47	103	2.764E-08	49	60
S_maritima_abd-A	TRINITY_DN651_c0_g1_i3.p1	0.456	57	30	0	2	58	47	103	2.764E-08	49	60
S_maritima_abd-A	TRINITY_DN651_c0_g1_i5.p1	0.456	57	30	0	2	58	47	103	2.764E-08	49	60
S_maritima_abd-A	TRINITY_DN2924_c0_g1_i1.p1	0.457	59	31	0	2	60	15	73	2.764E-08	49	60
S_maritima_abd-A	TRINITY_DN651_c0_g1_i8.p1	0.456	57	30	0	2	58	145	201	2.764E-08	49	60
S_maritima_abd-A	TRINITY_DN651_c0_g1_i9.p1	0.456	57	30	0	2	58	145	201	2.764E-08	49	60
S_maritima_abd-A	TRINITY_DN651_c0_g1_i4.p1	0.456	57	30	0	2	58	145	201	2.764E-08	49	60
S_maritima_abd-A	TRINITY_DN651_c0_g1_i6.p1	0.456	57	30	0	2	58	153	209	2.764E-08	49	60
S_maritima_abd-A	TRINITY_DN651_c0_g1_i7.p1	0.456	57	30	0	2	58	153	209	2.764E-08	49	60
S_maritima_abd-A	TRINITY_DN651_c0_g1_i2.p1	0.456	57	30	0	2	58	153	209	2.764E-08	49	60
S_maritima_abd-A	TRINITY_DN2924_c0_g1_i2.p1	0.457	59	31	0	2	60	130	188	2.764E-08	49	60
S_maritima_abd-A	TRINITY_DN2924_c0_g3_i1.p1	0.457	59	31	0	2	60	130	188	2.764E-08	49	60
S_maritima_abd-A	TRINITY_DN2924_c0_g3_i2.p1	0.457	59	31	0	2	60	130	188	2.764E-08	49	60
S_maritima_abd-A	TRINITY_DN8175_c0_g1_i3.p1	0.472	55	29	0	1	55	67	121	7.208E-08	48	60
S_maritima_abd-A	TRINITY_DN8175_c0_g1_i2.p1	0.472	55	29	0	1	55	169	223	7.208E-08	48	60
S_maritima_abd-A	TRINITY_DN77370_c5_g2_i1.p1	0.465	58	30	0	2	59	74	131	9.923E-08	47	60
S_maritima_abd-A	TRINITY_DN3576_c0_g1_i2.p1	0.431	58	32	0	2	59	167	224	9.923E-08	47	60
S_maritima_abd-A	TRINITY_DN3576_c0_g1_i3.p1	0.431	58	32	0	2	59	167	224	9.923E-08	47	60
S_maritima_abd-A	TRINITY_DN651_c0_g1_i10.p1	0.470	51	26	0	8	58	3	53	1.366E-07	47	60
S_maritima_abd-A	TRINITY_DN3671_c0_g1_i1.p1	0.448	58	31	0	2	59	150	207	1.366E-07	47	60
S_maritima_abd-A	TRINITY_DN635_c0_g1_i1.p1	0.431	58	32	0	2	59	134	191	1.366E-07	47	60
S_maritima_abd-A	TRINITY_DN5303_c0_g1_i1.p1	0.444	54	29	0	5	58	216	269	3.565E-07	46	60
S_maritima_abd-A	TRINITY_DN4289_c0_g1_i3.p1	0.413	58	33	0	1	58	204	261	4.909E-07	45	60
S_maritima_abd-A	TRINITY_DN4289_c0_g1_i1.p1	0.413	58	33	0	1	58	208	265	4.909E-07	45	60
S_maritima_abd-A	TRINITY_DN4289_c0_g1_i2.p1	0.413	58	33	0	1	58	253	310	4.909E-07	45	60
S_maritima_abd-A	TRINITY_DN20522_c0_g1_i1.p1	0.423	59	33	0	1	59	179	237	6.760E-07	45	60
S_maritima_abd-A	TRINITY_DN20522_c0_g1_i10.p1	0.423	59	33	0	1	59	179	237	6.760E-07	45	60
S_maritima_abd-A	TRINITY_DN20522_c0_g1_i2.p1	0.423	59	33	0	1	59	179	237	6.760E-07	45	60
S_maritima_abd-A	TRINITY_DN20522_c0_g1_i3.p1	0.423	59	33	0	1	59	179	237	6.760E-07	45	60
S_maritima_abd-A	TRINITY_DN20522_c0_g1_i5.p1	0.423	59	33	0	1	59	179	237	6.760E-07	45	60
S_maritima_abd-A	TRINITY_DN20522_c0_g1_i6.p1	0.423	59	33	0	1	59	179	237	6.760E-07	45	60
S_maritima_abd-A	TRINITY_DN20522_c0_g1_i7.p1	0.423	59	33	0	1	59	179	237	6.760E-07	45	60
S_maritima_abd-A	TRINITY_DN20522_c0_g1_i8.p1	0.423	59	33	0	1	59	179	237	6.760E-07	45	60
S_maritima_abd-A	TRINITY_DN136674_c0_g1_i1.p1	0.421	57	32	0	4	60	161	217	1.765E-06	44	60
S_maritima_abd-A	TRINITY_DN26492_c0_g1_i1.p1	0.438	57	30	0	2	55	123	179	3.348E-06	43	60
S_maritima_abd-A	TRINITY_DN5417_c0_g1_i1.p1	0.413	58	33	0	2	59	105	162	3.348E-06	43	60
S_maritima_abd-A	TRINITY_DN5329_c0_g2_i1.p1	0.406	59	34	0	2	60	224	282	4.612E-06	42	60
S_maritima_abd-A	TRINITY_DN3447_c0_g1_i2.p1	0.389	59	35	0	1	59	165	223	6.352E-06	42	60
S_maritima_abd-A	TRINITY_DN3158_c0_g1_i1.p1	0.406	59	34	0	1	59	187	245	8.750E-06	42	60
S_maritima_abd-A	TRINITY_DN4027_c0_g1_i2.p1	0.407	54	31	0	2	55	248	301	2.287E-05	40	60
S_maritima_abd-A	TRINITY_DN64554_c0_g1_i1.p1	0.438	57	31	0	2	58	50	106	4.342E-05	40	60
S_maritima_abd-A	TRINITY_DN3768_c0_g3_i1.p1	0.396	58	34	0	1	58	81	138	4.342E-05	40	60
S_maritima_abd-A	TRINITY_DN860_c0_g1_i2.p1	0.388	54	32	0	2	55	228	281	4.342E-05	40	60
S_maritima_abd-A	TRINITY_DN860_c0_g1_i3.p1	0.388	54	32	0	2	55	228	281	4.342E-05	40	60
S_maritima_abd-A	TRINITY_DN860_c0_g1_i4.p1	0.388	54	32	0	2	55	228	281	4.342E-05	40	60
S_maritima_abd-A	TRINITY_DN4548_c0_g1_i3.p1	0.385	57	34	0	3	59	110	166	5.982E-05	39	60
S_maritima_abd-A	TRINITY_DN4548_c0_g1_i4.p1	0.385	57	34	0	3	59	110	166	5.982E-05	39	60
S_maritima_abd-A	TRINITY_DN4548_c0_g2_i1.p1	0.403	57	33	0	3	59	252	308	5.982E-05	39	60
S_maritima_abd-A	TRINITY_DN4548_c0_g2_i3.p1	0.403	57	33	0	3	59	252	308	5.982E-05	39	60
S_maritima_abd-A	TRINITY_DN2730_c1_g1_i1.p1	0.372	59	36	0	2	60	150	208	5.982E-05	39	60
S_maritima_abd-A	TRINITY_DN2730_c1_g1_i2.p1	0.372	59	36	0	2	60	150	208	5.982E-05	39	60
S_maritima_abd-A	TRINITY_DN2730_c1_g1_i3.p1	0.372	59	36	0	2	60	154	212	5.982E-05	39	60
S_maritima_abd-A	TRINITY_DN2730_c1_g1_i4.p1	0.372	59	36	0	2	60	154	212	5.982E-05	39	60
S_maritima_abd-A	TRINITY_DN4548_c0_g2_i2.p1	0.403	57	33	0	3	59	252	308	5.982E-05	39	60
S_maritima_abd-A	TRINITY_DN4548_c0_g1_i2.p1	0.385	57	34	0	3	59	251	307	5.982E-05	39	60
S_maritima_abd-A	TRINITY_DN2793_c0_g1_i1.p1	0.413	58	33	0	1	58	209	266	1.565E-04	38	60
S_maritima_abd-A	TRINITY_DN2793_c0_g1_i2.p1	0.413	58	33	0	1	58	209	266	1.565E-04	38	60
S_maritima_abd-A	TRINITY_DN3149_c1_g1_i1.p1	0.403	57	33	0	2	58	101	157	4.098E-04	37	60
S_maritima_abd-A	TRINITY_DN3149_c1_g1_i3.p1	0.403	57	33	0	2	58	101	157	4.098E-04	37	60
S_maritima_abd-A	TRINITY_DN3149_c1_g1_i4.p1	0.403	57	33	0	2	58	101	157	4.098E-04	37	60
S_maritima_abd-A	TRINITY_DN3149_c1_g1_i5.p1	0.403	57	33	0	2	58	101	157	4.098E-04	37	60
S_maritima_abd-A	TRINITY_DN3149_c1_g1_i6.p1	0.403	57	33	0	2	58	101	157	4.098E-04	37	60
S_maritima_abd-A	TRINITY_DN3149_c1_g1_i7.p1	0.403	57	33	0	2	58	101	157	4.098E-04	37	60
L_polyphemus_abd-a_A1-a	TRINITY_DN25865_c0_g1_i1.p1	0.810	58	11	0	2	59	214	271	5.237E-25	96	60
L_polyphemus_abd-a_A1-a	TRINITY_DN25865_c0_g1_i4.p1	0.810	58	11	0	2	59	214	271	5.237E-25	96	60
L_polyphemus_abd-a_A1-a	TRINITY_DN1379_c0_g1_i1.p1	0.793	58	12	0	2	59	209	266	3.517E-24	94	60
L_polyphemus_abd-a_A1-a	TRINITY_DN3356_c0_g1_i3.p1	0.672	58	19	0	2	59	192	249	6.144E-19	79	60
L_polyphemus_abd-a_A1-a	TRINITY_DN3356_c0_g1_i1.p1	0.672	58	19	0	2	59	192	249	6.144E-19	79	60
L_polyphemus_abd-a_A1-a	TRINITY_DN11387_c0_g6_i1.p1	0.672	58	19	0	2	59	1	58	1.074E-17	76	60
L_polyphemus_abd-a_A1-a	TRINITY_DN32529_c1_g1_i1.p1	0.649	57	20	0	4	60	311	367	5.269E-17	74	60
L_polyphemus_abd-a_A1-a	TRINITY_DN3078_c0_g1_i1.p1	0.603	58	23	0	2	59	216	273	2.226E-14	66	60
L_polyphemus_abd-a_A1-a	TRINITY_DN60043_c0_g2_i1.p1	0.550	60	27	0	1	60	74	133	3.061E-14	66	60
L_polyphemus_abd-a_A1-a	TRINITY_DN4970_c0_g1_i1.p1	0.614	57	22	0	3	59	696	752	7.957E-14	64	60
L_polyphemus_abd-a_A1-a	TRINITY_DN4970_c0_g1_i2.p1	0.614	57	22	0	3	59	696	752	7.957E-14	64	60
L_polyphemus_abd-a_A1-a	TRINITY_DN4970_c0_g1_i3.p1	0.614	57	22	0	3	59	696	752	7.957E-14	64	60
L_polyphemus_abd-a_A1-a	TRINITY_DN25223_c0_g1_i1.p1	0.578	57	24	0	2	58	78	134	7.399E-13	62	60
L_polyphemus_abd-a_A1-a	TRINITY_DN115831_c0_g1_i1.p1	0.578	57	24	0	2	58	206	262	1.925E-12	61	60
L_polyphemus_abd-a_A1-a	TRINITY_DN4559_c0_g1_i1.p1	0.543	57	26	0	2	58	139	195	3.391E-11	57	60
L_polyphemus_abd-a_A1-a	TRINITY_DN4559_c0_g1_i3.p1	0.543	57	26	0	2	58	139	195	3.391E-11	57	60
L_polyphemus_abd-a_A1-a	TRINITY_DN40009_c0_g1_i1.p1	0.483	60	31	0	1	60	205	264	3.163E-10	54	60
L_polyphemus_abd-a_A1-a	TRINITY_DN6478_c3_g1_i1.p1	0.448	58	31	0	1	58	137	194	8.239E-10	53	60
L_polyphemus_abd-a_A1-a	TRINITY_DN6478_c3_g1_i2.p1	0.448	58	31	0	1	58	137	194	8.239E-10	53	60
L_polyphemus_abd-a_A1-a	TRINITY_DN6789_c1_g2_i1.p1	0.423	59	33	0	1	59	185	243	1.134E-09	53	60
L_polyphemus_abd-a_A1-a	TRINITY_DN45791_c0_g2_i1.p1	0.454	55	29	0	1	55	228	282	5.595E-09	51	60
L_polyphemus_abd-a_A1-a	TRINITY_DN5303_c2_g1_i1.p1	0.482	58	30	0	2	59	210	267	5.595E-09	51	60
L_polyphemus_abd-a_A1-a	TRINITY_DN12_c1_g2_i1.p1	0.456	57	30	0	2	58	195	251	1.459E-08	49	60
L_polyphemus_abd-a_A1-a	TRINITY_DN12_c1_g1_i2.p1	0.456	57	30	0	2	58	204	260	1.459E-08	49	60
L_polyphemus_abd-a_A1-a	TRINITY_DN2175_c0_g2_i2.p1	0.456	57	30	0	2	58	176	232	3.804E-08	48	60
L_polyphemus_abd-a_A1-a	TRINITY_DN2175_c0_g2_i4.p1	0.456	57	30	0	2	58	176	232	3.804E-08	48	60
L_polyphemus_abd-a_A1-a	TRINITY_DN4289_c0_g1_i3.p1	0.413	58	33	0	1	58	204	261	3.804E-08	48	60
L_polyphemus_abd-a_A1-a	TRINITY_DN4289_c0_g1_i1.p1	0.413	58	33	0	1	58	208	265	3.804E-08	48	60
L_polyphemus_abd-a_A1-a	TRINITY_DN4289_c0_g1_i2.p1	0.413	58	33	0	1	58	253	310	3.804E-08	48	60
L_polyphemus_abd-a_A1-a	TRINITY_DN2175_c0_g2_i1.p1	0.464	56	29	0	2	57	176	231	5.236E-08	48	60
L_polyphemus_abd-a_A1-a	TRINITY_DN2175_c0_g2_i3.p1	0.464	56	29	0	2	57	176	231	5.236E-08	48	60
L_polyphemus_abd-a_A1-a	TRINITY_DN20522_c0_g1_i1.p1	0.423	59	33	0	1	59	179	237	9.923E-08	47	60
L_polyphemus_abd-a_A1-a	TRINITY_DN20522_c0_g1_i10.p1	0.423	59	33	0	1	59	179	237	9.923E-08	47	60
L_polyphemus_abd-a_A1-a	TRINITY_DN20522_c0_g1_i2.p1	0.423	59	33	0	1	59	179	237	9.923E-08	47	60
L_polyphemus_abd-a_A1-a	TRINITY_DN20522_c0_g1_i3.p1	0.423	59	33	0	1	59	179	237	9.923E-08	47	60
L_polyphemus_abd-a_A1-a	TRINITY_DN20522_c0_g1_i5.p1	0.423	59	33	0	1	59	179	237	9.923E-08	47	60
L_polyphemus_abd-a_A1-a	TRINITY_DN20522_c0_g1_i6.p1	0.423	59	33	0	1	59	179	237	9.923E-08	47	60
L_polyphemus_abd-a_A1-a	TRINITY_DN20522_c0_g1_i7.p1	0.423	59	33	0	1	59	179	237	9.923E-08	47	60
L_polyphemus_abd-a_A1-a	TRINITY_DN20522_c0_g1_i8.p1	0.423	59	33	0	1	59	179	237	9.923E-08	47	60
L_polyphemus_abd-a_A1-a	TRINITY_DN1966_c0_g1_i1.p1	0.400	60	35	0	1	60	231	290	9.923E-08	47	60
L_polyphemus_abd-a_A1-a	TRINITY_DN1966_c0_g1_i2.p1	0.400	60	35	0	1	60	231	290	9.923E-08	47	60
L_polyphemus_abd-a_A1-a	TRINITY_DN1966_c0_g1_i3.p1	0.400	60	35	0	1	60	231	290	9.923E-08	47	60
L_polyphemus_abd-a_A1-a	TRINITY_DN651_c0_g1_i1.p1	0.438	57	31	0	2	58	47	103	1.366E-07	47	60
L_polyphemus_abd-a_A1-a	TRINITY_DN651_c0_g1_i3.p1	0.438	57	31	0	2	58	47	103	1.366E-07	47	60
L_polyphemus_abd-a_A1-a	TRINITY_DN651_c0_g1_i5.p1	0.438	57	31	0	2	58	47	103	1.366E-07	47	60
L_polyphemus_abd-a_A1-a	TRINITY_DN651_c0_g1_i8.p1	0.438	57	31	0	2	58	145	201	1.366E-07	47	60
L_polyphemus_abd-a_A1-a	TRINITY_DN651_c0_g1_i9.p1	0.438	57	31	0	2	58	145	201	1.366E-07	47	60
L_polyphemus_abd-a_A1-a	TRINITY_DN651_c0_g1_i4.p1	0.438	57	31	0	2	58	145	201	1.366E-07	47	60
L_polyphemus_abd-a_A1-a	TRINITY_DN651_c0_g1_i6.p1	0.438	57	31	0	2	58	153	209	1.366E-07	47	60
L_polyphemus_abd-a_A1-a	TRINITY_DN651_c0_g1_i7.p1	0.438	57	31	0	2	58	153	209	1.366E-07	47	60
L_polyphemus_abd-a_A1-a	TRINITY_DN651_c0_g1_i2.p1	0.438	57	31	0	2	58	153	209	1.366E-07	47	60
L_polyphemus_abd-a_A1-a	TRINITY_DN635_c0_g1_i1.p1	0.431	58	32	0	2	59	134	191	1.366E-07	47	60
L_polyphemus_abd-a_A1-a	TRINITY_DN3576_c0_g1_i2.p1	0.431	58	32	0	2	59	167	224	1.366E-07	47	60
L_polyphemus_abd-a_A1-a	TRINITY_DN3576_c0_g1_i3.p1	0.431	58	32	0	2	59	167	224	1.366E-07	47	60
L_polyphemus_abd-a_A1-a	TRINITY_DN8175_c0_g1_i3.p1	0.454	55	29	0	1	55	67	121	1.881E-07	46	60
L_polyphemus_abd-a_A1-a	TRINITY_DN2924_c0_g1_i1.p1	0.438	57	31	0	2	58	15	71	1.881E-07	46	60
L_polyphemus_abd-a_A1-a	TRINITY_DN3671_c0_g1_i1.p1	0.431	58	32	0	2	59	150	207	1.881E-07	46	60
L_polyphemus_abd-a_A1-a	TRINITY_DN8175_c0_g1_i2.p1	0.454	55	29	0	1	55	169	223	1.881E-07	46	60
L_polyphemus_abd-a_A1-a	TRINITY_DN2924_c0_g1_i2.p1	0.438	57	31	0	2	58	130	186	1.881E-07	46	60
L_polyphemus_abd-a_A1-a	TRINITY_DN2924_c0_g3_i1.p1	0.438	57	31	0	2	58	130	186	1.881E-07	46	60
L_polyphemus_abd-a_A1-a	TRINITY_DN2924_c0_g3_i2.p1	0.438	57	31	0	2	58	130	186	1.881E-07	46	60
L_polyphemus_abd-a_A1-a	TRINITY_DN77370_c5_g2_i1.p1	0.465	58	30	0	2	59	74	131	1.881E-07	46	60
L_polyphemus_abd-a_A1-a	TRINITY_DN651_c0_g1_i10.p1	0.450	51	28	0	8	58	3	53	9.308E-07	44	60
L_polyphemus_abd-a_A1-a	TRINITY_DN5303_c0_g1_i1.p1	0.387	62	34	0	2	58	208	269	4.612E-06	42	60
L_polyphemus_abd-a_A1-a	TRINITY_DN136674_c0_g1_i1.p1	0.423	52	29	0	4	55	161	212	8.750E-06	42	60
L_polyphemus_abd-a_A1-a	TRINITY_DN5329_c0_g2_i1.p1	0.389	59	35	0	2	60	224	282	8.750E-06	42	60
L_polyphemus_abd-a_A1-a	TRINITY_DN26492_c0_g1_i1.p1	0.421	57	31	0	2	55	123	179	1.205E-05	41	60
L_polyphemus_abd-a_A1-a	TRINITY_DN64554_c0_g1_i1.p1	0.438	57	31	0	2	58	50	106	1.660E-05	41	60
L_polyphemus_abd-a_A1-a	TRINITY_DN5417_c0_g1_i1.p1	0.379	58	35	0	2	59	105	162	3.151E-05	40	60
L_polyphemus_abd-a_A1-a	TRINITY_DN4548_c0_g1_i3.p1	0.385	57	34	0	3	59	110	166	3.151E-05	40	60
L_polyphemus_abd-a_A1-a	TRINITY_DN4548_c0_g1_i4.p1	0.385	57	34	0	3	59	110	166	3.151E-05	40	60
L_polyphemus_abd-a_A1-a	TRINITY_DN4548_c0_g2_i1.p1	0.403	57	33	0	3	59	252	308	3.151E-05	40	60
L_polyphemus_abd-a_A1-a	TRINITY_DN4548_c0_g2_i3.p1	0.403	57	33	0	3	59	252	308	3.151E-05	40	60
L_polyphemus_abd-a_A1-a	TRINITY_DN4548_c0_g2_i2.p1	0.403	57	33	0	3	59	252	308	3.151E-05	40	60
L_polyphemus_abd-a_A1-a	TRINITY_DN4548_c0_g1_i2.p1	0.385	57	34	0	3	59	251	307	3.151E-05	40	60
L_polyphemus_abd-a_A1-a	TRINITY_DN3447_c0_g1_i2.p1	0.372	59	36	0	1	59	165	223	4.342E-05	40	60
L_polyphemus_abd-a_A1-a	TRINITY_DN4027_c0_g1_i2.p1	0.388	54	32	0	2	55	248	301	4.342E-05	40	60
L_polyphemus_abd-a_A1-a	TRINITY_DN3158_c0_g1_i1.p1	0.389	59	35	0	1	59	187	245	5.982E-05	39	60
L_polyphemus_abd-a_A1-a	TRINITY_DN2793_c0_g1_i1.p1	0.413	58	33	0	1	58	209	266	8.243E-05	39	60
L_polyphemus_abd-a_A1-a	TRINITY_DN2793_c0_g1_i2.p1	0.413	58	33	0	1	58	209	266	8.243E-05	39	60
L_polyphemus_abd-a_A1-a	TRINITY_DN3149_c1_g1_i1.p1	0.421	57	32	0	2	58	101	157	1.136E-04	38	60
L_polyphemus_abd-a_A1-a	TRINITY_DN3149_c1_g1_i3.p1	0.421	57	32	0	2	58	101	157	1.136E-04	38	60
L_polyphemus_abd-a_A1-a	TRINITY_DN3149_c1_g1_i4.p1	0.421	57	32	0	2	58	101	157	1.136E-04	38	60
L_polyphemus_abd-a_A1-a	TRINITY_DN3149_c1_g1_i5.p1	0.421	57	32	0	2	58	101	157	1.136E-04	38	60
L_polyphemus_abd-a_A1-a	TRINITY_DN3149_c1_g1_i6.p1	0.421	57	32	0	2	58	101	157	1.136E-04	38	60
L_polyphemus_abd-a_A1-a	TRINITY_DN3149_c1_g1_i7.p1	0.421	57	32	0	2	58	101	157	1.136E-04	38	60
L_polyphemus_abd-a_A1-a	TRINITY_DN860_c0_g1_i2.p1	0.370	54	33	0	2	55	228	281	2.157E-04	38	60
L_polyphemus_abd-a_A1-a	TRINITY_DN860_c0_g1_i3.p1	0.370	54	33	0	2	55	228	281	2.157E-04	38	60
L_polyphemus_abd-a_A1-a	TRINITY_DN860_c0_g1_i4.p1	0.370	54	33	0	2	55	228	281	2.157E-04	38	60
L_polyphemus_abd-a_A1-a	TRINITY_DN2730_c1_g1_i1.p1	0.355	59	37	0	2	60	150	208	2.973E-04	37	60
L_polyphemus_abd-a_A1-a	TRINITY_DN2730_c1_g1_i2.p1	0.355	59	37	0	2	60	150	208	2.973E-04	37	60
L_polyphemus_abd-a_A1-a	TRINITY_DN2730_c1_g1_i3.p1	0.355	59	37	0	2	60	154	212	2.973E-04	37	60
L_polyphemus_abd-a_A1-a	TRINITY_DN2730_c1_g1_i4.p1	0.355	59	37	0	2	60	154	212	2.973E-04	37	60
L_polyphemus_abd-a_A1-a	TRINITY_DN3768_c0_g3_i1.p1	0.362	58	36	0	1	58	81	138	4.098E-04	37	60
L_elegans_abd-A-A	TRINITY_DN25865_c0_g1_i1.p1	0.879	58	7	0	2	59	214	271	6.161E-27	102	60
L_elegans_abd-A-A	TRINITY_DN25865_c0_g1_i4.p1	0.879	58	7	0	2	59	214	271	6.161E-27	102	60
L_elegans_abd-A-A	TRINITY_DN1379_c0_g1_i1.p1	0.810	58	11	0	2	59	209	266	9.881E-25	96	60
L_elegans_abd-A-A	TRINITY_DN3356_c0_g1_i3.p1	0.689	58	18	0	2	59	192	249	8.443E-19	79	60
L_elegans_abd-A-A	TRINITY_DN3356_c0_g1_i1.p1	0.689	58	18	0	2	59	192	249	8.443E-19	79	60
L_elegans_abd-A-A	TRINITY_DN11387_c0_g6_i1.p1	0.689	58	18	0	2	59	1	58	3.011E-18	77	60
L_elegans_abd-A-A	TRINITY_DN32529_c1_g1_i1.p1	0.701	57	17	0	4	60	311	367	3.011E-18	77	60
L_elegans_abd-A-A	TRINITY_DN60043_c0_g2_i1.p1	0.583	60	25	0	1	60	74	133	4.532E-15	68	60
L_elegans_abd-A-A	TRINITY_DN3078_c0_g1_i1.p1	0.603	58	23	0	2	59	216	273	5.787E-14	65	60
L_elegans_abd-A-A	TRINITY_DN4970_c0_g1_i1.p1	0.614	57	22	0	3	59	696	752	5.787E-14	65	60
L_elegans_abd-A-A	TRINITY_DN4970_c0_g1_i2.p1	0.614	57	22	0	3	59	696	752	5.787E-14	65	60
L_elegans_abd-A-A	TRINITY_DN4970_c0_g1_i3.p1	0.614	57	22	0	3	59	696	752	5.787E-14	65	60
L_elegans_abd-A-A	TRINITY_DN25223_c0_g1_i1.p1	0.614	57	22	0	2	58	78	134	7.957E-14	64	60
L_elegans_abd-A-A	TRINITY_DN115831_c0_g1_i1.p1	0.578	57	24	0	2	58	206	262	1.018E-12	61	60
L_elegans_abd-A-A	TRINITY_DN4559_c0_g1_i1.p1	0.543	57	26	0	2	58	139	195	6.417E-11	56	60
L_elegans_abd-A-A	TRINITY_DN4559_c0_g1_i3.p1	0.543	57	26	0	2	58	139	195	6.417E-11	56	60
L_elegans_abd-A-A	TRINITY_DN6478_c3_g1_i1.p1	0.482	58	30	0	1	58	137	194	3.163E-10	54	60
L_elegans_abd-A-A	TRINITY_DN6478_c3_g1_i2.p1	0.482	58	30	0	1	58	137	194	3.163E-10	54	60
L_elegans_abd-A-A	TRINITY_DN6789_c1_g2_i1.p1	0.440	59	32	0	1	59	185	243	8.239E-10	53	60
L_elegans_abd-A-A	TRINITY_DN45791_c0_g2_i1.p1	0.490	55	28	0	1	55	228	282	1.134E-09	53	60
L_elegans_abd-A-A	TRINITY_DN40009_c0_g1_i1.p1	0.466	60	32	0	1	60	205	264	1.560E-09	52	60
L_elegans_abd-A-A	TRINITY_DN5303_c2_g1_i1.p1	0.482	58	30	0	2	59	210	267	4.066E-09	51	60
L_elegans_abd-A-A	TRINITY_DN2175_c0_g2_i2.p1	0.473	57	30	0	2	58	176	232	1.060E-08	50	60
L_elegans_abd-A-A	TRINITY_DN2175_c0_g2_i4.p1	0.473	57	30	0	2	58	176	232	1.060E-08	50	60
L_elegans_abd-A-A	TRINITY_DN2175_c0_g2_i1.p1	0.482	56	28	0	2	57	176	231	1.459E-08	49	60
L_elegans_abd-A-A	TRINITY_DN2175_c0_g2_i3.p1	0.482	56	28	0	2	57	176	231	1.459E-08	49	60
L_elegans_abd-A-A	TRINITY_DN12_c1_g2_i1.p1	0.456	57	30	0	2	58	195	251	1.459E-08	49	60
L_elegans_abd-A-A	TRINITY_DN12_c1_g1_i2.p1	0.456	57	30	0	2	58	204	260	1.459E-08	49	60
L_elegans_abd-A-A	TRINITY_DN1966_c0_g1_i1.p1	0.416	60	34	0	1	60	231	290	2.008E-08	49	60
L_elegans_abd-A-A	TRINITY_DN1966_c0_g1_i2.p1	0.416	60	34	0	1	60	231	290	2.008E-08	49	60
L_elegans_abd-A-A	TRINITY_DN1966_c0_g1_i3.p1	0.416	60	34	0	1	60	231	290	2.008E-08	49	60
L_elegans_abd-A-A	TRINITY_DN651_c0_g1_i1.p1	0.456	57	30	0	2	58	47	103	2.764E-08	49	60
L_elegans_abd-A-A	TRINITY_DN651_c0_g1_i3.p1	0.456	57	30	0	2	58	47	103	2.764E-08	49	60
L_elegans_abd-A-A	TRINITY_DN651_c0_g1_i5.p1	0.456	57	30	0	2	58	47	103	2.764E-08	49	60
L_elegans_abd-A-A	TRINITY_DN2924_c0_g1_i1.p1	0.457	59	31	0	2	60	15	73	2.764E-08	49	60
L_elegans_abd-A-A	TRINITY_DN651_c0_g1_i8.p1	0.456	57	30	0	2	58	145	201	2.764E-08	49	60
L_elegans_abd-A-A	TRINITY_DN651_c0_g1_i9.p1	0.456	57	30	0	2	58	145	201	2.764E-08	49	60
L_elegans_abd-A-A	TRINITY_DN651_c0_g1_i4.p1	0.456	57	30	0	2	58	145	201	2.764E-08	49	60
L_elegans_abd-A-A	TRINITY_DN651_c0_g1_i6.p1	0.456	57	30	0	2	58	153	209	2.764E-08	49	60
L_elegans_abd-A-A	TRINITY_DN651_c0_g1_i7.p1	0.456	57	30	0	2	58	153	209	2.764E-08	49	60
L_elegans_abd-A-A	TRINITY_DN651_c0_g1_i2.p1	0.456	57	30	0	2	58	153	209	2.764E-08	49	60
L_elegans_abd-A-A	TRINITY_DN2924_c0_g1_i2.p1	0.457	59	31	0	2	60	130	188	2.764E-08	49	60
L_elegans_abd-A-A	TRINITY_DN2924_c0_g3_i1.p1	0.457	59	31	0	2	60	130	188	2.764E-08	49	60
L_elegans_abd-A-A	TRINITY_DN2924_c0_g3_i2.p1	0.457	59	31	0	2	60	130	188	2.764E-08	49	60
L_elegans_abd-A-A	TRINITY_DN8175_c0_g1_i3.p1	0.472	55	29	0	1	55	67	121	7.208E-08	48	60
L_elegans_abd-A-A	TRINITY_DN8175_c0_g1_i2.p1	0.472	55	29	0	1	55	169	223	7.208E-08	48	60
L_elegans_abd-A-A	TRINITY_DN77370_c5_g2_i1.p1	0.465	58	30	0	2	59	74	131	9.923E-08	47	60
L_elegans_abd-A-A	TRINITY_DN3576_c0_g1_i2.p1	0.431	58	32	0	2	59	167	224	9.923E-08	47	60
L_elegans_abd-A-A	TRINITY_DN3576_c0_g1_i3.p1	0.431	58	32	0	2	59	167	224	9.923E-08	47	60
L_elegans_abd-A-A	TRINITY_DN651_c0_g1_i10.p1	0.470	51	26	0	8	58	3	53	1.366E-07	47	60
L_elegans_abd-A-A	TRINITY_DN3671_c0_g1_i1.p1	0.448	58	31	0	2	59	150	207	1.366E-07	47	60
L_elegans_abd-A-A	TRINITY_DN635_c0_g1_i1.p1	0.431	58	32	0	2	59	134	191	1.366E-07	47	60
L_elegans_abd-A-A	TRINITY_DN5303_c0_g1_i1.p1	0.444	54	29	0	5	58	216	269	3.565E-07	46	60
L_elegans_abd-A-A	TRINITY_DN4289_c0_g1_i3.p1	0.413	58	33	0	1	58	204	261	4.909E-07	45	60
L_elegans_abd-A-A	TRINITY_DN4289_c0_g1_i1.p1	0.413	58	33	0	1	58	208	265	4.909E-07	45	60
L_elegans_abd-A-A	TRINITY_DN4289_c0_g1_i2.p1	0.413	58	33	0	1	58	253	310	4.909E-07	45	60
L_elegans_abd-A-A	TRINITY_DN20522_c0_g1_i1.p1	0.423	59	33	0	1	59	179	237	6.760E-07	45	60
L_elegans_abd-A-A	TRINITY_DN20522_c0_g1_i10.p1	0.423	59	33	0	1	59	179	237	6.760E-07	45	60
L_elegans_abd-A-A	TRINITY_DN20522_c0_g1_i2.p1	0.423	59	33	0	1	59	179	237	6.760E-07	45	60
L_elegans_abd-A-A	TRINITY_DN20522_c0_g1_i3.p1	0.423	59	33	0	1	59	179	237	6.760E-07	45	60
L_elegans_abd-A-A	TRINITY_DN20522_c0_g1_i5.p1	0.423	59	33	0	1	59	179	237	6.760E-07	45	60
L_elegans_abd-A-A	TRINITY_DN20522_c0_g1_i6.p1	0.423	59	33	0	1	59	179	237	6.760E-07	45	60
L_elegans_abd-A-A	TRINITY_DN20522_c0_g1_i7.p1	0.423	59	33	0	1	59	179	237	6.760E-07	45	60
L_elegans_abd-A-A	TRINITY_DN20522_c0_g1_i8.p1	0.423	59	33	0	1	59	179	237	6.760E-07	45	60
L_elegans_abd-A-A	TRINITY_DN136674_c0_g1_i1.p1	0.421	57	32	0	4	60	161	217	1.765E-06	44	60
L_elegans_abd-A-A	TRINITY_DN26492_c0_g1_i1.p1	0.438	57	30	0	2	55	123	179	3.348E-06	43	60
L_elegans_abd-A-A	TRINITY_DN5417_c0_g1_i1.p1	0.413	58	33	0	2	59	105	162	3.348E-06	43	60
L_elegans_abd-A-A	TRINITY_DN5329_c0_g2_i1.p1	0.406	59	34	0	2	60	224	282	4.612E-06	42	60
L_elegans_abd-A-A	TRINITY_DN3447_c0_g1_i2.p1	0.389	59	35	0	1	59	165	223	6.352E-06	42	60
L_elegans_abd-A-A	TRINITY_DN3158_c0_g1_i1.p1	0.406	59	34	0	1	59	187	245	8.750E-06	42	60
L_elegans_abd-A-A	TRINITY_DN4027_c0_g1_i2.p1	0.407	54	31	0	2	55	248	301	2.287E-05	40	60
L_elegans_abd-A-A	TRINITY_DN64554_c0_g1_i1.p1	0.438	57	31	0	2	58	50	106	4.342E-05	40	60
L_elegans_abd-A-A	TRINITY_DN3768_c0_g3_i1.p1	0.396	58	34	0	1	58	81	138	4.342E-05	40	60
L_elegans_abd-A-A	TRINITY_DN860_c0_g1_i2.p1	0.388	54	32	0	2	55	228	281	4.342E-05	40	60
L_elegans_abd-A-A	TRINITY_DN860_c0_g1_i3.p1	0.388	54	32	0	2	55	228	281	4.342E-05	40	60
L_elegans_abd-A-A	TRINITY_DN860_c0_g1_i4.p1	0.388	54	32	0	2	55	228	281	4.342E-05	40	60
L_elegans_abd-A-A	TRINITY_DN4548_c0_g1_i3.p1	0.385	57	34	0	3	59	110	166	5.982E-05	39	60
L_elegans_abd-A-A	TRINITY_DN4548_c0_g1_i4.p1	0.385	57	34	0	3	59	110	166	5.982E-05	39	60
L_elegans_abd-A-A	TRINITY_DN4548_c0_g2_i1.p1	0.403	57	33	0	3	59	252	308	5.982E-05	39	60
L_elegans_abd-A-A	TRINITY_DN4548_c0_g2_i3.p1	0.403	57	33	0	3	59	252	308	5.982E-05	39	60
L_elegans_abd-A-A	TRINITY_DN2730_c1_g1_i1.p1	0.372	59	36	0	2	60	150	208	5.982E-05	39	60
L_elegans_abd-A-A	TRINITY_DN2730_c1_g1_i2.p1	0.372	59	36	0	2	60	150	208	5.982E-05	39	60
L_elegans_abd-A-A	TRINITY_DN2730_c1_g1_i3.p1	0.372	59	36	0	2	60	154	212	5.982E-05	39	60
L_elegans_abd-A-A	TRINITY_DN2730_c1_g1_i4.p1	0.372	59	36	0	2	60	154	212	5.982E-05	39	60
L_elegans_abd-A-A	TRINITY_DN4548_c0_g2_i2.p1	0.403	57	33	0	3	59	252	308	5.982E-05	39	60
L_elegans_abd-A-A	TRINITY_DN4548_c0_g1_i2.p1	0.385	57	34	0	3	59	251	307	5.982E-05	39	60
L_elegans_abd-A-A	TRINITY_DN2793_c0_g1_i1.p1	0.413	58	33	0	1	58	209	266	1.565E-04	38	60
L_elegans_abd-A-A	TRINITY_DN2793_c0_g1_i2.p1	0.413	58	33	0	1	58	209	266	1.565E-04	38	60
L_elegans_abd-A-A	TRINITY_DN3149_c1_g1_i1.p1	0.403	57	33	0	2	58	101	157	4.098E-04	37	60
L_elegans_abd-A-A	TRINITY_DN3149_c1_g1_i3.p1	0.403	57	33	0	2	58	101	157	4.098E-04	37	60
L_elegans_abd-A-A	TRINITY_DN3149_c1_g1_i4.p1	0.403	57	33	0	2	58	101	157	4.098E-04	37	60
L_elegans_abd-A-A	TRINITY_DN3149_c1_g1_i5.p1	0.403	57	33	0	2	58	101	157	4.098E-04	37	60
L_elegans_abd-A-A	TRINITY_DN3149_c1_g1_i6.p1	0.403	57	33	0	2	58	101	157	4.098E-04	37	60
L_elegans_abd-A-A	TRINITY_DN3149_c1_g1_i7.p1	0.403	57	33	0	2	58	101	157	4.098E-04	37	60
C_sculpturatus_abd-A-B	TRINITY_DN25865_c0_g1_i1.p1	0.879	58	7	0	2	59	214	271	6.161E-27	102	60
C_sculpturatus_abd-A-B	TRINITY_DN25865_c0_g1_i4.p1	0.879	58	7	0	2	59	214	271	6.161E-27	102	60
C_sculpturatus_abd-A-B	TRINITY_DN1379_c0_g1_i1.p1	0.810	58	11	0	2	59	209	266	9.881E-25	96	60
C_sculpturatus_abd-A-B	TRINITY_DN3356_c0_g1_i3.p1	0.689	58	18	0	2	59	192	249	8.443E-19	79	60
C_sculpturatus_abd-A-B	TRINITY_DN3356_c0_g1_i1.p1	0.689	58	18	0	2	59	192	249	8.443E-19	79	60
C_sculpturatus_abd-A-B	TRINITY_DN11387_c0_g6_i1.p1	0.689	58	18	0	2	59	1	58	3.011E-18	77	60
C_sculpturatus_abd-A-B	TRINITY_DN32529_c1_g1_i1.p1	0.684	57	18	0	4	60	311	367	7.817E-18	76	60
C_sculpturatus_abd-A-B	TRINITY_DN60043_c0_g2_i1.p1	0.600	60	24	0	1	60	74	133	2.398E-15	69	60
C_sculpturatus_abd-A-B	TRINITY_DN3078_c0_g1_i1.p1	0.603	58	23	0	2	59	216	273	5.787E-14	65	60
C_sculpturatus_abd-A-B	TRINITY_DN4970_c0_g1_i1.p1	0.614	57	22	0	3	59	696	752	5.787E-14	65	60
C_sculpturatus_abd-A-B	TRINITY_DN4970_c0_g1_i2.p1	0.614	57	22	0	3	59	696	752	5.787E-14	65	60
C_sculpturatus_abd-A-B	TRINITY_DN4970_c0_g1_i3.p1	0.614	57	22	0	3	59	696	752	5.787E-14	65	60
C_sculpturatus_abd-A-B	TRINITY_DN25223_c0_g1_i1.p1	0.614	57	22	0	2	58	78	134	7.957E-14	64	60
C_sculpturatus_abd-A-B	TRINITY_DN115831_c0_g1_i1.p1	0.578	57	24	0	2	58	206	262	1.018E-12	61	60
C_sculpturatus_abd-A-B	TRINITY_DN4559_c0_g1_i1.p1	0.543	57	26	0	2	58	139	195	6.417E-11	56	60
C_sculpturatus_abd-A-B	TRINITY_DN4559_c0_g1_i3.p1	0.543	57	26	0	2	58	139	195	6.417E-11	56	60
C_sculpturatus_abd-A-B	TRINITY_DN6478_c3_g1_i1.p1	0.482	58	30	0	1	58	137	194	3.163E-10	54	60
C_sculpturatus_abd-A-B	TRINITY_DN6478_c3_g1_i2.p1	0.482	58	30	0	1	58	137	194	3.163E-10	54	60
C_sculpturatus_abd-A-B	TRINITY_DN6789_c1_g2_i1.p1	0.440	59	32	0	1	59	185	243	8.239E-10	53	60
C_sculpturatus_abd-A-B	TRINITY_DN45791_c0_g2_i1.p1	0.490	55	28	0	1	55	228	282	1.134E-09	53	60
C_sculpturatus_abd-A-B	TRINITY_DN40009_c0_g1_i1.p1	0.466	60	32	0	1	60	205	264	1.560E-09	52	60
C_sculpturatus_abd-A-B	TRINITY_DN5303_c2_g1_i1.p1	0.482	58	30	0	2	59	210	267	4.066E-09	51	60
C_sculpturatus_abd-A-B	TRINITY_DN2175_c0_g2_i2.p1	0.473	57	30	0	2	58	176	232	1.060E-08	50	60
C_sculpturatus_abd-A-B	TRINITY_DN2175_c0_g2_i4.p1	0.473	57	30	0	2	58	176	232	1.060E-08	50	60
C_sculpturatus_abd-A-B	TRINITY_DN1966_c0_g1_i1.p1	0.433	60	33	0	1	60	231	290	1.060E-08	50	60
C_sculpturatus_abd-A-B	TRINITY_DN1966_c0_g1_i2.p1	0.433	60	33	0	1	60	231	290	1.060E-08	50	60
C_sculpturatus_abd-A-B	TRINITY_DN1966_c0_g1_i3.p1	0.433	60	33	0	1	60	231	290	1.060E-08	50	60
C_sculpturatus_abd-A-B	TRINITY_DN2175_c0_g2_i1.p1	0.482	56	28	0	2	57	176	231	1.459E-08	49	60
C_sculpturatus_abd-A-B	TRINITY_DN2175_c0_g2_i3.p1	0.482	56	28	0	2	57	176	231	1.459E-08	49	60
C_sculpturatus_abd-A-B	TRINITY_DN12_c1_g2_i1.p1	0.456	57	30	0	2	58	195	251	1.459E-08	49	60
C_sculpturatus_abd-A-B	TRINITY_DN12_c1_g1_i2.p1	0.456	57	30	0	2	58	204	260	1.459E-08	49	60
C_sculpturatus_abd-A-B	TRINITY_DN651_c0_g1_i1.p1	0.456	57	30	0	2	58	47	103	2.764E-08	49	60
C_sculpturatus_abd-A-B	TRINITY_DN651_c0_g1_i3.p1	0.456	57	30	0	2	58	47	103	2.764E-08	49	60
C_sculpturatus_abd-A-B	TRINITY_DN651_c0_g1_i5.p1	0.456	57	30	0	2	58	47	103	2.764E-08	49	60
C_sculpturatus_abd-A-B	TRINITY_DN651_c0_g1_i8.p1	0.456	57	30	0	2	58	145	201	2.764E-08	49	60
C_sculpturatus_abd-A-B	TRINITY_DN651_c0_g1_i9.p1	0.456	57	30	0	2	58	145	201	2.764E-08	49	60
C_sculpturatus_abd-A-B	TRINITY_DN651_c0_g1_i4.p1	0.456	57	30	0	2	58	145	201	2.764E-08	49	60
C_sculpturatus_abd-A-B	TRINITY_DN651_c0_g1_i6.p1	0.456	57	30	0	2	58	153	209	2.764E-08	49	60
C_sculpturatus_abd-A-B	TRINITY_DN651_c0_g1_i7.p1	0.456	57	30	0	2	58	153	209	2.764E-08	49	60
C_sculpturatus_abd-A-B	TRINITY_DN651_c0_g1_i2.p1	0.456	57	30	0	2	58	153	209	2.764E-08	49	60
C_sculpturatus_abd-A-B	TRINITY_DN2924_c0_g1_i1.p1	0.456	57	30	0	2	58	15	71	5.236E-08	48	60
C_sculpturatus_abd-A-B	TRINITY_DN2924_c0_g1_i2.p1	0.456	57	30	0	2	58	130	186	5.236E-08	48	60
C_sculpturatus_abd-A-B	TRINITY_DN2924_c0_g3_i1.p1	0.456	57	30	0	2	58	130	186	5.236E-08	48	60
C_sculpturatus_abd-A-B	TRINITY_DN2924_c0_g3_i2.p1	0.456	57	30	0	2	58	130	186	5.236E-08	48	60
C_sculpturatus_abd-A-B	TRINITY_DN8175_c0_g1_i3.p1	0.472	55	29	0	1	55	67	121	7.208E-08	48	60
C_sculpturatus_abd-A-B	TRINITY_DN8175_c0_g1_i2.p1	0.472	55	29	0	1	55	169	223	7.208E-08	48	60
C_sculpturatus_abd-A-B	TRINITY_DN77370_c5_g2_i1.p1	0.465	58	30	0	2	59	74	131	9.923E-08	47	60
C_sculpturatus_abd-A-B	TRINITY_DN3576_c0_g1_i2.p1	0.431	58	32	0	2	59	167	224	9.923E-08	47	60
C_sculpturatus_abd-A-B	TRINITY_DN3576_c0_g1_i3.p1	0.431	58	32	0	2	59	167	224	9.923E-08	47	60
C_sculpturatus_abd-A-B	TRINITY_DN651_c0_g1_i10.p1	0.470	51	26	0	8	58	3	53	1.366E-07	47	60
C_sculpturatus_abd-A-B	TRINITY_DN3671_c0_g1_i1.p1	0.448	58	31	0	2	59	150	207	1.366E-07	47	60
C_sculpturatus_abd-A-B	TRINITY_DN635_c0_g1_i1.p1	0.431	58	32	0	2	59	134	191	1.366E-07	47	60
C_sculpturatus_abd-A-B	TRINITY_DN5303_c0_g1_i1.p1	0.444	54	29	0	5	58	216	269	3.565E-07	46	60
C_sculpturatus_abd-A-B	TRINITY_DN4289_c0_g1_i3.p1	0.413	58	33	0	1	58	204	261	4.909E-07	45	60
C_sculpturatus_abd-A-B	TRINITY_DN4289_c0_g1_i1.p1	0.413	58	33	0	1	58	208	265	4.909E-07	45	60
C_sculpturatus_abd-A-B	TRINITY_DN4289_c0_g1_i2.p1	0.413	58	33	0	1	58	253	310	4.909E-07	45	60
C_sculpturatus_abd-A-B	TRINITY_DN20522_c0_g1_i1.p1	0.423	59	33	0	1	59	179	237	6.760E-07	45	60
C_sculpturatus_abd-A-B	TRINITY_DN20522_c0_g1_i10.p1	0.423	59	33	0	1	59	179	237	6.760E-07	45	60
C_sculpturatus_abd-A-B	TRINITY_DN20522_c0_g1_i2.p1	0.423	59	33	0	1	59	179	237	6.760E-07	45	60
C_sculpturatus_abd-A-B	TRINITY_DN20522_c0_g1_i3.p1	0.423	59	33	0	1	59	179	237	6.760E-07	45	60
C_sculpturatus_abd-A-B	TRINITY_DN20522_c0_g1_i5.p1	0.423	59	33	0	1	59	179	237	6.760E-07	45	60
C_sculpturatus_abd-A-B	TRINITY_DN20522_c0_g1_i6.p1	0.423	59	33	0	1	59	179	237	6.760E-07	45	60
C_sculpturatus_abd-A-B	TRINITY_DN20522_c0_g1_i7.p1	0.423	59	33	0	1	59	179	237	6.760E-07	45	60
C_sculpturatus_abd-A-B	TRINITY_DN20522_c0_g1_i8.p1	0.423	59	33	0	1	59	179	237	6.760E-07	45	60
C_sculpturatus_abd-A-B	TRINITY_DN136674_c0_g1_i1.p1	0.442	52	28	0	4	55	161	212	2.431E-06	43	60
C_sculpturatus_abd-A-B	TRINITY_DN26492_c0_g1_i1.p1	0.438	57	30	0	2	55	123	179	3.348E-06	43	60
C_sculpturatus_abd-A-B	TRINITY_DN5417_c0_g1_i1.p1	0.413	58	33	0	2	59	105	162	3.348E-06	43	60
C_sculpturatus_abd-A-B	TRINITY_DN5329_c0_g2_i1.p1	0.406	59	34	0	2	60	224	282	4.612E-06	42	60
C_sculpturatus_abd-A-B	TRINITY_DN3447_c0_g1_i2.p1	0.389	59	35	0	1	59	165	223	6.352E-06	42	60
C_sculpturatus_abd-A-B	TRINITY_DN3158_c0_g1_i1.p1	0.406	59	34	0	1	59	187	245	8.750E-06	42	60
C_sculpturatus_abd-A-B	TRINITY_DN4027_c0_g1_i2.p1	0.407	54	31	0	2	55	248	301	2.287E-05	40	60
C_sculpturatus_abd-A-B	TRINITY_DN2730_c1_g1_i1.p1	0.389	59	35	0	2	60	150	208	3.151E-05	40	60
C_sculpturatus_abd-A-B	TRINITY_DN2730_c1_g1_i2.p1	0.389	59	35	0	2	60	150	208	3.151E-05	40	60
C_sculpturatus_abd-A-B	TRINITY_DN2730_c1_g1_i3.p1	0.389	59	35	0	2	60	154	212	3.151E-05	40	60
C_sculpturatus_abd-A-B	TRINITY_DN2730_c1_g1_i4.p1	0.389	59	35	0	2	60	154	212	3.151E-05	40	60
C_sculpturatus_abd-A-B	TRINITY_DN64554_c0_g1_i1.p1	0.438	57	31	0	2	58	50	106	4.342E-05	40	60
C_sculpturatus_abd-A-B	TRINITY_DN3768_c0_g3_i1.p1	0.396	58	34	0	1	58	81	138	4.342E-05	40	60
C_sculpturatus_abd-A-B	TRINITY_DN860_c0_g1_i2.p1	0.388	54	32	0	2	55	228	281	4.342E-05	40	60
C_sculpturatus_abd-A-B	TRINITY_DN860_c0_g1_i3.p1	0.388	54	32	0	2	55	228	281	4.342E-05	40	60
C_sculpturatus_abd-A-B	TRINITY_DN860_c0_g1_i4.p1	0.388	54	32	0	2	55	228	281	4.342E-05	40	60
C_sculpturatus_abd-A-B	TRINITY_DN4548_c0_g1_i3.p1	0.385	57	34	0	3	59	110	166	5.982E-05	39	60
C_sculpturatus_abd-A-B	TRINITY_DN4548_c0_g1_i4.p1	0.385	57	34	0	3	59	110	166	5.982E-05	39	60
C_sculpturatus_abd-A-B	TRINITY_DN4548_c0_g2_i1.p1	0.403	57	33	0	3	59	252	308	5.982E-05	39	60
C_sculpturatus_abd-A-B	TRINITY_DN4548_c0_g2_i3.p1	0.403	57	33	0	3	59	252	308	5.982E-05	39	60
C_sculpturatus_abd-A-B	TRINITY_DN4548_c0_g2_i2.p1	0.403	57	33	0	3	59	252	308	5.982E-05	39	60
C_sculpturatus_abd-A-B	TRINITY_DN4548_c0_g1_i2.p1	0.385	57	34	0	3	59	251	307	5.982E-05	39	60
C_sculpturatus_abd-A-B	TRINITY_DN2793_c0_g1_i1.p1	0.413	58	33	0	1	58	209	266	1.565E-04	38	60
C_sculpturatus_abd-A-B	TRINITY_DN2793_c0_g1_i2.p1	0.413	58	33	0	1	58	209	266	1.565E-04	38	60
C_sculpturatus_abd-A-B	TRINITY_DN3149_c1_g1_i1.p1	0.403	57	33	0	2	58	101	157	4.098E-04	37	60
C_sculpturatus_abd-A-B	TRINITY_DN3149_c1_g1_i3.p1	0.403	57	33	0	2	58	101	157	4.098E-04	37	60
C_sculpturatus_abd-A-B	TRINITY_DN3149_c1_g1_i4.p1	0.403	57	33	0	2	58	101	157	4.098E-04	37	60
C_sculpturatus_abd-A-B	TRINITY_DN3149_c1_g1_i5.p1	0.403	57	33	0	2	58	101	157	4.098E-04	37	60
C_sculpturatus_abd-A-B	TRINITY_DN3149_c1_g1_i6.p1	0.403	57	33	0	2	58	101	157	4.098E-04	37	60
C_sculpturatus_abd-A-B	TRINITY_DN3149_c1_g1_i7.p1	0.403	57	33	0	2	58	101	157	4.098E-04	37	60
T_antipodiana_abd-A-B	TRINITY_DN25865_c0_g1_i1.p1	0.879	58	7	0	2	59	214	271	6.161E-27	102	60
T_antipodiana_abd-A-B	TRINITY_DN25865_c0_g1_i4.p1	0.879	58	7	0	2	59	214	271	6.161E-27	102	60
T_antipodiana_abd-A-B	TRINITY_DN1379_c0_g1_i1.p1	0.810	58	11	0	2	59	209	266	9.881E-25	96	60
T_antipodiana_abd-A-B	TRINITY_DN3356_c0_g1_i3.p1	0.689	58	18	0	2	59	192	249	8.443E-19	79	60
T_antipodiana_abd-A-B	TRINITY_DN3356_c0_g1_i1.p1	0.689	58	18	0	2	59	192	249	8.443E-19	79	60
T_antipodiana_abd-A-B	TRINITY_DN11387_c0_g6_i1.p1	0.689	58	18	0	2	59	1	58	3.011E-18	77	60
T_antipodiana_abd-A-B	TRINITY_DN32529_c1_g1_i1.p1	0.684	57	18	0	4	60	311	367	7.817E-18	76	60
T_antipodiana_abd-A-B	TRINITY_DN60043_c0_g2_i1.p1	0.600	60	24	0	1	60	74	133	2.398E-15	69	60
T_antipodiana_abd-A-B	TRINITY_DN3078_c0_g1_i1.p1	0.603	58	23	0	2	59	216	273	5.787E-14	65	60
T_antipodiana_abd-A-B	TRINITY_DN4970_c0_g1_i1.p1	0.614	57	22	0	3	59	696	752	5.787E-14	65	60
T_antipodiana_abd-A-B	TRINITY_DN4970_c0_g1_i2.p1	0.614	57	22	0	3	59	696	752	5.787E-14	65	60
T_antipodiana_abd-A-B	TRINITY_DN4970_c0_g1_i3.p1	0.614	57	22	0	3	59	696	752	5.787E-14	65	60
T_antipodiana_abd-A-B	TRINITY_DN25223_c0_g1_i1.p1	0.614	57	22	0	2	58	78	134	7.957E-14	64	60
T_antipodiana_abd-A-B	TRINITY_DN115831_c0_g1_i1.p1	0.578	57	24	0	2	58	206	262	1.018E-12	61	60
T_antipodiana_abd-A-B	TRINITY_DN4559_c0_g1_i1.p1	0.543	57	26	0	2	58	139	195	6.417E-11	56	60
T_antipodiana_abd-A-B	TRINITY_DN4559_c0_g1_i3.p1	0.543	57	26	0	2	58	139	195	6.417E-11	56	60
T_antipodiana_abd-A-B	TRINITY_DN6478_c3_g1_i1.p1	0.482	58	30	0	1	58	137	194	3.163E-10	54	60
T_antipodiana_abd-A-B	TRINITY_DN6478_c3_g1_i2.p1	0.482	58	30	0	1	58	137	194	3.163E-10	54	60
T_antipodiana_abd-A-B	TRINITY_DN6789_c1_g2_i1.p1	0.440	59	32	0	1	59	185	243	8.239E-10	53	60
T_antipodiana_abd-A-B	TRINITY_DN45791_c0_g2_i1.p1	0.490	55	28	0	1	55	228	282	1.134E-09	53	60
T_antipodiana_abd-A-B	TRINITY_DN40009_c0_g1_i1.p1	0.466	60	32	0	1	60	205	264	1.560E-09	52	60
T_antipodiana_abd-A-B	TRINITY_DN5303_c2_g1_i1.p1	0.482	58	30	0	2	59	210	267	4.066E-09	51	60
T_antipodiana_abd-A-B	TRINITY_DN2175_c0_g2_i2.p1	0.473	57	30	0	2	58	176	232	1.060E-08	50	60
T_antipodiana_abd-A-B	TRINITY_DN2175_c0_g2_i4.p1	0.473	57	30	0	2	58	176	232	1.060E-08	50	60
T_antipodiana_abd-A-B	TRINITY_DN1966_c0_g1_i1.p1	0.433	60	33	0	1	60	231	290	1.060E-08	50	60
T_antipodiana_abd-A-B	TRINITY_DN1966_c0_g1_i2.p1	0.433	60	33	0	1	60	231	290	1.060E-08	50	60
T_antipodiana_abd-A-B	TRINITY_DN1966_c0_g1_i3.p1	0.433	60	33	0	1	60	231	290	1.060E-08	50	60
T_antipodiana_abd-A-B	TRINITY_DN2175_c0_g2_i1.p1	0.482	56	28	0	2	57	176	231	1.459E-08	49	60
T_antipodiana_abd-A-B	TRINITY_DN2175_c0_g2_i3.p1	0.482	56	28	0	2	57	176	231	1.459E-08	49	60
T_antipodiana_abd-A-B	TRINITY_DN12_c1_g2_i1.p1	0.456	57	30	0	2	58	195	251	1.459E-08	49	60
T_antipodiana_abd-A-B	TRINITY_DN12_c1_g1_i2.p1	0.456	57	30	0	2	58	204	260	1.459E-08	49	60
T_antipodiana_abd-A-B	TRINITY_DN651_c0_g1_i1.p1	0.456	57	30	0	2	58	47	103	2.764E-08	49	60
T_antipodiana_abd-A-B	TRINITY_DN651_c0_g1_i3.p1	0.456	57	30	0	2	58	47	103	2.764E-08	49	60
T_antipodiana_abd-A-B	TRINITY_DN651_c0_g1_i5.p1	0.456	57	30	0	2	58	47	103	2.764E-08	49	60
T_antipodiana_abd-A-B	TRINITY_DN651_c0_g1_i8.p1	0.456	57	30	0	2	58	145	201	2.764E-08	49	60
T_antipodiana_abd-A-B	TRINITY_DN651_c0_g1_i9.p1	0.456	57	30	0	2	58	145	201	2.764E-08	49	60
T_antipodiana_abd-A-B	TRINITY_DN651_c0_g1_i4.p1	0.456	57	30	0	2	58	145	201	2.764E-08	49	60
T_antipodiana_abd-A-B	TRINITY_DN651_c0_g1_i6.p1	0.456	57	30	0	2	58	153	209	2.764E-08	49	60
T_antipodiana_abd-A-B	TRINITY_DN651_c0_g1_i7.p1	0.456	57	30	0	2	58	153	209	2.764E-08	49	60
T_antipodiana_abd-A-B	TRINITY_DN651_c0_g1_i2.p1	0.456	57	30	0	2	58	153	209	2.764E-08	49	60
T_antipodiana_abd-A-B	TRINITY_DN2924_c0_g1_i1.p1	0.456	57	30	0	2	58	15	71	5.236E-08	48	60
T_antipodiana_abd-A-B	TRINITY_DN2924_c0_g1_i2.p1	0.456	57	30	0	2	58	130	186	5.236E-08	48	60
T_antipodiana_abd-A-B	TRINITY_DN2924_c0_g3_i1.p1	0.456	57	30	0	2	58	130	186	5.236E-08	48	60
T_antipodiana_abd-A-B	TRINITY_DN2924_c0_g3_i2.p1	0.456	57	30	0	2	58	130	186	5.236E-08	48	60
T_antipodiana_abd-A-B	TRINITY_DN8175_c0_g1_i3.p1	0.472	55	29	0	1	55	67	121	7.208E-08	48	60
T_antipodiana_abd-A-B	TRINITY_DN8175_c0_g1_i2.p1	0.472	55	29	0	1	55	169	223	7.208E-08	48	60
T_antipodiana_abd-A-B	TRINITY_DN77370_c5_g2_i1.p1	0.465	58	30	0	2	59	74	131	9.923E-08	47	60
T_antipodiana_abd-A-B	TRINITY_DN3576_c0_g1_i2.p1	0.431	58	32	0	2	59	167	224	9.923E-08	47	60
T_antipodiana_abd-A-B	TRINITY_DN3576_c0_g1_i3.p1	0.431	58	32	0	2	59	167	224	9.923E-08	47	60
T_antipodiana_abd-A-B	TRINITY_DN651_c0_g1_i10.p1	0.470	51	26	0	8	58	3	53	1.366E-07	47	60
T_antipodiana_abd-A-B	TRINITY_DN3671_c0_g1_i1.p1	0.448	58	31	0	2	59	150	207	1.366E-07	47	60
T_antipodiana_abd-A-B	TRINITY_DN635_c0_g1_i1.p1	0.431	58	32	0	2	59	134	191	1.366E-07	47	60
T_antipodiana_abd-A-B	TRINITY_DN5303_c0_g1_i1.p1	0.444	54	29	0	5	58	216	269	3.565E-07	46	60
T_antipodiana_abd-A-B	TRINITY_DN4289_c0_g1_i3.p1	0.413	58	33	0	1	58	204	261	4.909E-07	45	60
T_antipodiana_abd-A-B	TRINITY_DN4289_c0_g1_i1.p1	0.413	58	33	0	1	58	208	265	4.909E-07	45	60
T_antipodiana_abd-A-B	TRINITY_DN4289_c0_g1_i2.p1	0.413	58	33	0	1	58	253	310	4.909E-07	45	60
T_antipodiana_abd-A-B	TRINITY_DN20522_c0_g1_i1.p1	0.423	59	33	0	1	59	179	237	6.760E-07	45	60
T_antipodiana_abd-A-B	TRINITY_DN20522_c0_g1_i10.p1	0.423	59	33	0	1	59	179	237	6.760E-07	45	60
T_antipodiana_abd-A-B	TRINITY_DN20522_c0_g1_i2.p1	0.423	59	33	0	1	59	179	237	6.760E-07	45	60
T_antipodiana_abd-A-B	TRINITY_DN20522_c0_g1_i3.p1	0.423	59	33	0	1	59	179	237	6.760E-07	45	60
T_antipodiana_abd-A-B	TRINITY_DN20522_c0_g1_i5.p1	0.423	59	33	0	1	59	179	237	6.760E-07	45	60
T_antipodiana_abd-A-B	TRINITY_DN20522_c0_g1_i6.p1	0.423	59	33	0	1	59	179	237	6.760E-07	45	60
T_antipodiana_abd-A-B	TRINITY_DN20522_c0_g1_i7.p1	0.423	59	33	0	1	59	179	237	6.760E-07	45	60
T_antipodiana_abd-A-B	TRINITY_DN20522_c0_g1_i8.p1	0.423	59	33	0	1	59	179	237	6.760E-07	45	60
T_antipodiana_abd-A-B	TRINITY_DN136674_c0_g1_i1.p1	0.442	52	28	0	4	55	161	212	2.431E-06	43	60
T_antipodiana_abd-A-B	TRINITY_DN26492_c0_g1_i1.p1	0.438	57	30	0	2	55	123	179	3.348E-06	43	60
T_antipodiana_abd-A-B	TRINITY_DN5417_c0_g1_i1.p1	0.413	58	33	0	2	59	105	162	3.348E-06	43	60
T_antipodiana_abd-A-B	TRINITY_DN5329_c0_g2_i1.p1	0.406	59	34	0	2	60	224	282	4.612E-06	42	60
T_antipodiana_abd-A-B	TRINITY_DN3447_c0_g1_i2.p1	0.389	59	35	0	1	59	165	223	6.352E-06	42	60
T_antipodiana_abd-A-B	TRINITY_DN3158_c0_g1_i1.p1	0.406	59	34	0	1	59	187	245	8.750E-06	42	60
T_antipodiana_abd-A-B	TRINITY_DN4027_c0_g1_i2.p1	0.407	54	31	0	2	55	248	301	2.287E-05	40	60
T_antipodiana_abd-A-B	TRINITY_DN2730_c1_g1_i1.p1	0.389	59	35	0	2	60	150	208	3.151E-05	40	60
T_antipodiana_abd-A-B	TRINITY_DN2730_c1_g1_i2.p1	0.389	59	35	0	2	60	150	208	3.151E-05	40	60
T_antipodiana_abd-A-B	TRINITY_DN2730_c1_g1_i3.p1	0.389	59	35	0	2	60	154	212	3.151E-05	40	60
T_antipodiana_abd-A-B	TRINITY_DN2730_c1_g1_i4.p1	0.389	59	35	0	2	60	154	212	3.151E-05	40	60
T_antipodiana_abd-A-B	TRINITY_DN64554_c0_g1_i1.p1	0.438	57	31	0	2	58	50	106	4.342E-05	40	60
T_antipodiana_abd-A-B	TRINITY_DN3768_c0_g3_i1.p1	0.396	58	34	0	1	58	81	138	4.342E-05	40	60
T_antipodiana_abd-A-B	TRINITY_DN860_c0_g1_i2.p1	0.388	54	32	0	2	55	228	281	4.342E-05	40	60
T_antipodiana_abd-A-B	TRINITY_DN860_c0_g1_i3.p1	0.388	54	32	0	2	55	228	281	4.342E-05	40	60
T_antipodiana_abd-A-B	TRINITY_DN860_c0_g1_i4.p1	0.388	54	32	0	2	55	228	281	4.342E-05	40	60
T_antipodiana_abd-A-B	TRINITY_DN4548_c0_g1_i3.p1	0.385	57	34	0	3	59	110	166	5.982E-05	39	60
T_antipodiana_abd-A-B	TRINITY_DN4548_c0_g1_i4.p1	0.385	57	34	0	3	59	110	166	5.982E-05	39	60
T_antipodiana_abd-A-B	TRINITY_DN4548_c0_g2_i1.p1	0.403	57	33	0	3	59	252	308	5.982E-05	39	60
T_antipodiana_abd-A-B	TRINITY_DN4548_c0_g2_i3.p1	0.403	57	33	0	3	59	252	308	5.982E-05	39	60
T_antipodiana_abd-A-B	TRINITY_DN4548_c0_g2_i2.p1	0.403	57	33	0	3	59	252	308	5.982E-05	39	60
T_antipodiana_abd-A-B	TRINITY_DN4548_c0_g1_i2.p1	0.385	57	34	0	3	59	251	307	5.982E-05	39	60
T_antipodiana_abd-A-B	TRINITY_DN2793_c0_g1_i1.p1	0.413	58	33	0	1	58	209	266	1.565E-04	38	60
T_antipodiana_abd-A-B	TRINITY_DN2793_c0_g1_i2.p1	0.413	58	33	0	1	58	209	266	1.565E-04	38	60
T_antipodiana_abd-A-B	TRINITY_DN3149_c1_g1_i1.p1	0.403	57	33	0	2	58	101	157	4.098E-04	37	60
T_antipodiana_abd-A-B	TRINITY_DN3149_c1_g1_i3.p1	0.403	57	33	0	2	58	101	157	4.098E-04	37	60
T_antipodiana_abd-A-B	TRINITY_DN3149_c1_g1_i4.p1	0.403	57	33	0	2	58	101	157	4.098E-04	37	60
T_antipodiana_abd-A-B	TRINITY_DN3149_c1_g1_i5.p1	0.403	57	33	0	2	58	101	157	4.098E-04	37	60
T_antipodiana_abd-A-B	TRINITY_DN3149_c1_g1_i6.p1	0.403	57	33	0	2	58	101	157	4.098E-04	37	60
T_antipodiana_abd-A-B	TRINITY_DN3149_c1_g1_i7.p1	0.403	57	33	0	2	58	101	157	4.098E-04	37	60
L_polyphemus_abd-a_B	TRINITY_DN25865_c0_g1_i1.p1	0.879	58	7	0	2	59	214	271	6.161E-27	102	60
L_polyphemus_abd-a_B	TRINITY_DN25865_c0_g1_i4.p1	0.879	58	7	0	2	59	214	271	6.161E-27	102	60
L_polyphemus_abd-a_B	TRINITY_DN1379_c0_g1_i1.p1	0.810	58	11	0	2	59	209	266	9.881E-25	96	60
L_polyphemus_abd-a_B	TRINITY_DN3356_c0_g1_i3.p1	0.689	58	18	0	2	59	192	249	8.443E-19	79	60
L_polyphemus_abd-a_B	TRINITY_DN3356_c0_g1_i1.p1	0.689	58	18	0	2	59	192	249	8.443E-19	79	60
L_polyphemus_abd-a_B	TRINITY_DN11387_c0_g6_i1.p1	0.689	58	18	0	2	59	1	58	3.011E-18	77	60
L_polyphemus_abd-a_B	TRINITY_DN32529_c1_g1_i1.p1	0.684	57	18	0	4	60	311	367	1.074E-17	76	60
L_polyphemus_abd-a_B	TRINITY_DN60043_c0_g2_i1.p1	0.583	60	25	0	1	60	74	133	4.532E-15	68	60
L_polyphemus_abd-a_B	TRINITY_DN3078_c0_g1_i1.p1	0.603	58	23	0	2	59	216	273	5.787E-14	65	60
L_polyphemus_abd-a_B	TRINITY_DN4970_c0_g1_i1.p1	0.614	57	22	0	3	59	696	752	5.787E-14	65	60
L_polyphemus_abd-a_B	TRINITY_DN4970_c0_g1_i2.p1	0.614	57	22	0	3	59	696	752	5.787E-14	65	60
L_polyphemus_abd-a_B	TRINITY_DN4970_c0_g1_i3.p1	0.614	57	22	0	3	59	696	752	5.787E-14	65	60
L_polyphemus_abd-a_B	TRINITY_DN25223_c0_g1_i1.p1	0.614	57	22	0	2	58	78	134	7.957E-14	64	60
L_polyphemus_abd-a_B	TRINITY_DN115831_c0_g1_i1.p1	0.578	57	24	0	2	58	206	262	1.018E-12	61	60
L_polyphemus_abd-a_B	TRINITY_DN4559_c0_g1_i1.p1	0.543	57	26	0	2	58	139	195	6.417E-11	56	60
L_polyphemus_abd-a_B	TRINITY_DN4559_c0_g1_i3.p1	0.543	57	26	0	2	58	139	195	6.417E-11	56	60
L_polyphemus_abd-a_B	TRINITY_DN6478_c3_g1_i1.p1	0.482	58	30	0	1	58	137	194	3.163E-10	54	60
L_polyphemus_abd-a_B	TRINITY_DN6478_c3_g1_i2.p1	0.482	58	30	0	1	58	137	194	3.163E-10	54	60
L_polyphemus_abd-a_B	TRINITY_DN40009_c0_g1_i1.p1	0.466	60	32	0	1	60	205	264	8.239E-10	53	60
L_polyphemus_abd-a_B	TRINITY_DN6789_c1_g2_i1.p1	0.440	59	32	0	1	59	185	243	8.239E-10	53	60
L_polyphemus_abd-a_B	TRINITY_DN45791_c0_g2_i1.p1	0.490	55	28	0	1	55	228	282	1.134E-09	53	60
L_polyphemus_abd-a_B	TRINITY_DN5303_c2_g1_i1.p1	0.482	58	30	0	2	59	210	267	4.066E-09	51	60
L_polyphemus_abd-a_B	TRINITY_DN2175_c0_g2_i2.p1	0.473	57	30	0	2	58	176	232	1.060E-08	50	60
L_polyphemus_abd-a_B	TRINITY_DN2175_c0_g2_i4.p1	0.473	57	30	0	2	58	176	232	1.060E-08	50	60
L_polyphemus_abd-a_B	TRINITY_DN2175_c0_g2_i1.p1	0.482	56	28	0	2	57	176	231	1.459E-08	49	60
L_polyphemus_abd-a_B	TRINITY_DN2175_c0_g2_i3.p1	0.482	56	28	0	2	57	176	231	1.459E-08	49	60
L_polyphemus_abd-a_B	TRINITY_DN12_c1_g2_i1.p1	0.456	57	30	0	2	58	195	251	1.459E-08	49	60
L_polyphemus_abd-a_B	TRINITY_DN12_c1_g1_i2.p1	0.456	57	30	0	2	58	204	260	1.459E-08	49	60
L_polyphemus_abd-a_B	TRINITY_DN1966_c0_g1_i1.p1	0.416	60	34	0	1	60	231	290	2.008E-08	49	60
L_polyphemus_abd-a_B	TRINITY_DN1966_c0_g1_i2.p1	0.416	60	34	0	1	60	231	290	2.008E-08	49	60
L_polyphemus_abd-a_B	TRINITY_DN1966_c0_g1_i3.p1	0.416	60	34	0	1	60	231	290	2.008E-08	49	60
L_polyphemus_abd-a_B	TRINITY_DN651_c0_g1_i1.p1	0.456	57	30	0	2	58	47	103	2.764E-08	49	60
L_polyphemus_abd-a_B	TRINITY_DN651_c0_g1_i3.p1	0.456	57	30	0	2	58	47	103	2.764E-08	49	60
L_polyphemus_abd-a_B	TRINITY_DN651_c0_g1_i5.p1	0.456	57	30	0	2	58	47	103	2.764E-08	49	60
L_polyphemus_abd-a_B	TRINITY_DN651_c0_g1_i8.p1	0.456	57	30	0	2	58	145	201	2.764E-08	49	60
L_polyphemus_abd-a_B	TRINITY_DN651_c0_g1_i9.p1	0.456	57	30	0	2	58	145	201	2.764E-08	49	60
L_polyphemus_abd-a_B	TRINITY_DN651_c0_g1_i4.p1	0.456	57	30	0	2	58	145	201	2.764E-08	49	60
L_polyphemus_abd-a_B	TRINITY_DN651_c0_g1_i6.p1	0.456	57	30	0	2	58	153	209	2.764E-08	49	60
L_polyphemus_abd-a_B	TRINITY_DN651_c0_g1_i7.p1	0.456	57	30	0	2	58	153	209	2.764E-08	49	60
L_polyphemus_abd-a_B	TRINITY_DN651_c0_g1_i2.p1	0.456	57	30	0	2	58	153	209	2.764E-08	49	60
L_polyphemus_abd-a_B	TRINITY_DN2924_c0_g1_i1.p1	0.456	57	30	0	2	58	15	71	5.236E-08	48	60
L_polyphemus_abd-a_B	TRINITY_DN2924_c0_g1_i2.p1	0.456	57	30	0	2	58	130	186	5.236E-08	48	60
L_polyphemus_abd-a_B	TRINITY_DN2924_c0_g3_i1.p1	0.456	57	30	0	2	58	130	186	5.236E-08	48	60
L_polyphemus_abd-a_B	TRINITY_DN2924_c0_g3_i2.p1	0.456	57	30	0	2	58	130	186	5.236E-08	48	60
L_polyphemus_abd-a_B	TRINITY_DN8175_c0_g1_i3.p1	0.472	55	29	0	1	55	67	121	7.208E-08	48	60
L_polyphemus_abd-a_B	TRINITY_DN8175_c0_g1_i2.p1	0.472	55	29	0	1	55	169	223	7.208E-08	48	60
L_polyphemus_abd-a_B	TRINITY_DN77370_c5_g2_i1.p1	0.465	58	30	0	2	59	74	131	9.923E-08	47	60
L_polyphemus_abd-a_B	TRINITY_DN3576_c0_g1_i2.p1	0.431	58	32	0	2	59	167	224	9.923E-08	47	60
L_polyphemus_abd-a_B	TRINITY_DN3576_c0_g1_i3.p1	0.431	58	32	0	2	59	167	224	9.923E-08	47	60
L_polyphemus_abd-a_B	TRINITY_DN651_c0_g1_i10.p1	0.470	51	26	0	8	58	3	53	1.366E-07	47	60
L_polyphemus_abd-a_B	TRINITY_DN3671_c0_g1_i1.p1	0.448	58	31	0	2	59	150	207	1.366E-07	47	60
L_polyphemus_abd-a_B	TRINITY_DN635_c0_g1_i1.p1	0.431	58	32	0	2	59	134	191	1.366E-07	47	60
L_polyphemus_abd-a_B	TRINITY_DN5303_c0_g1_i1.p1	0.444	54	29	0	5	58	216	269	3.565E-07	46	60
L_polyphemus_abd-a_B	TRINITY_DN4289_c0_g1_i3.p1	0.413	58	33	0	1	58	204	261	4.909E-07	45	60
L_polyphemus_abd-a_B	TRINITY_DN4289_c0_g1_i1.p1	0.413	58	33	0	1	58	208	265	4.909E-07	45	60
L_polyphemus_abd-a_B	TRINITY_DN4289_c0_g1_i2.p1	0.413	58	33	0	1	58	253	310	4.909E-07	45	60
L_polyphemus_abd-a_B	TRINITY_DN20522_c0_g1_i1.p1	0.423	59	33	0	1	59	179	237	6.760E-07	45	60
L_polyphemus_abd-a_B	TRINITY_DN20522_c0_g1_i10.p1	0.423	59	33	0	1	59	179	237	6.760E-07	45	60
L_polyphemus_abd-a_B	TRINITY_DN20522_c0_g1_i2.p1	0.423	59	33	0	1	59	179	237	6.760E-07	45	60
L_polyphemus_abd-a_B	TRINITY_DN20522_c0_g1_i3.p1	0.423	59	33	0	1	59	179	237	6.760E-07	45	60
L_polyphemus_abd-a_B	TRINITY_DN20522_c0_g1_i5.p1	0.423	59	33	0	1	59	179	237	6.760E-07	45	60
L_polyphemus_abd-a_B	TRINITY_DN20522_c0_g1_i6.p1	0.423	59	33	0	1	59	179	237	6.760E-07	45	60
L_polyphemus_abd-a_B	TRINITY_DN20522_c0_g1_i7.p1	0.423	59	33	0	1	59	179	237	6.760E-07	45	60
L_polyphemus_abd-a_B	TRINITY_DN20522_c0_g1_i8.p1	0.423	59	33	0	1	59	179	237	6.760E-07	45	60
L_polyphemus_abd-a_B	TRINITY_DN136674_c0_g1_i1.p1	0.442	52	28	0	4	55	161	212	2.431E-06	43	60
L_polyphemus_abd-a_B	TRINITY_DN5329_c0_g2_i1.p1	0.406	59	34	0	2	60	224	282	2.431E-06	43	60
L_polyphemus_abd-a_B	TRINITY_DN26492_c0_g1_i1.p1	0.438	57	30	0	2	55	123	179	3.348E-06	43	60
L_polyphemus_abd-a_B	TRINITY_DN5417_c0_g1_i1.p1	0.413	58	33	0	2	59	105	162	3.348E-06	43	60
L_polyphemus_abd-a_B	TRINITY_DN3447_c0_g1_i2.p1	0.389	59	35	0	1	59	165	223	6.352E-06	42	60
L_polyphemus_abd-a_B	TRINITY_DN3158_c0_g1_i1.p1	0.406	59	34	0	1	59	187	245	8.750E-06	42	60
L_polyphemus_abd-a_B	TRINITY_DN4027_c0_g1_i2.p1	0.407	54	31	0	2	55	248	301	2.287E-05	40	60
L_polyphemus_abd-a_B	TRINITY_DN64554_c0_g1_i1.p1	0.438	57	31	0	2	58	50	106	4.342E-05	40	60
L_polyphemus_abd-a_B	TRINITY_DN3768_c0_g3_i1.p1	0.396	58	34	0	1	58	81	138	4.342E-05	40	60
L_polyphemus_abd-a_B	TRINITY_DN860_c0_g1_i2.p1	0.388	54	32	0	2	55	228	281	4.342E-05	40	60
L_polyphemus_abd-a_B	TRINITY_DN860_c0_g1_i3.p1	0.388	54	32	0	2	55	228	281	4.342E-05	40	60
L_polyphemus_abd-a_B	TRINITY_DN860_c0_g1_i4.p1	0.388	54	32	0	2	55	228	281	4.342E-05	40	60
L_polyphemus_abd-a_B	TRINITY_DN4548_c0_g1_i3.p1	0.385	57	34	0	3	59	110	166	5.982E-05	39	60
L_polyphemus_abd-a_B	TRINITY_DN4548_c0_g1_i4.p1	0.385	57	34	0	3	59	110	166	5.982E-05	39	60
L_polyphemus_abd-a_B	TRINITY_DN4548_c0_g2_i1.p1	0.403	57	33	0	3	59	252	308	5.982E-05	39	60
L_polyphemus_abd-a_B	TRINITY_DN4548_c0_g2_i3.p1	0.403	57	33	0	3	59	252	308	5.982E-05	39	60
L_polyphemus_abd-a_B	TRINITY_DN2730_c1_g1_i1.p1	0.372	59	36	0	2	60	150	208	5.982E-05	39	60
L_polyphemus_abd-a_B	TRINITY_DN2730_c1_g1_i2.p1	0.372	59	36	0	2	60	150	208	5.982E-05	39	60
L_polyphemus_abd-a_B	TRINITY_DN2730_c1_g1_i3.p1	0.372	59	36	0	2	60	154	212	5.982E-05	39	60
L_polyphemus_abd-a_B	TRINITY_DN2730_c1_g1_i4.p1	0.372	59	36	0	2	60	154	212	5.982E-05	39	60
L_polyphemus_abd-a_B	TRINITY_DN4548_c0_g2_i2.p1	0.403	57	33	0	3	59	252	308	5.982E-05	39	60
L_polyphemus_abd-a_B	TRINITY_DN4548_c0_g1_i2.p1	0.385	57	34	0	3	59	251	307	5.982E-05	39	60
L_polyphemus_abd-a_B	TRINITY_DN2793_c0_g1_i1.p1	0.413	58	33	0	1	58	209	266	1.565E-04	38	60
L_polyphemus_abd-a_B	TRINITY_DN2793_c0_g1_i2.p1	0.413	58	33	0	1	58	209	266	1.565E-04	38	60
L_polyphemus_abd-a_B	TRINITY_DN3149_c1_g1_i1.p1	0.403	57	33	0	2	58	101	157	4.098E-04	37	60
L_polyphemus_abd-a_B	TRINITY_DN3149_c1_g1_i3.p1	0.403	57	33	0	2	58	101	157	4.098E-04	37	60
L_polyphemus_abd-a_B	TRINITY_DN3149_c1_g1_i4.p1	0.403	57	33	0	2	58	101	157	4.098E-04	37	60
L_polyphemus_abd-a_B	TRINITY_DN3149_c1_g1_i5.p1	0.403	57	33	0	2	58	101	157	4.098E-04	37	60
L_polyphemus_abd-a_B	TRINITY_DN3149_c1_g1_i6.p1	0.403	57	33	0	2	58	101	157	4.098E-04	37	60
L_polyphemus_abd-a_B	TRINITY_DN3149_c1_g1_i7.p1	0.403	57	33	0	2	58	101	157	4.098E-04	37	60
T_tridentatus_abd-a_B	TRINITY_DN25865_c0_g1_i1.p1	0.879	58	7	0	2	59	214	271	6.161E-27	102	60
T_tridentatus_abd-a_B	TRINITY_DN25865_c0_g1_i4.p1	0.879	58	7	0	2	59	214	271	6.161E-27	102	60
T_tridentatus_abd-a_B	TRINITY_DN1379_c0_g1_i1.p1	0.810	58	11	0	2	59	209	266	9.881E-25	96	60
T_tridentatus_abd-a_B	TRINITY_DN3356_c0_g1_i3.p1	0.689	58	18	0	2	59	192	249	8.443E-19	79	60
T_tridentatus_abd-a_B	TRINITY_DN3356_c0_g1_i1.p1	0.689	58	18	0	2	59	192	249	8.443E-19	79	60
T_tridentatus_abd-a_B	TRINITY_DN11387_c0_g6_i1.p1	0.689	58	18	0	2	59	1	58	3.011E-18	77	60
T_tridentatus_abd-a_B	TRINITY_DN32529_c1_g1_i1.p1	0.684	57	18	0	4	60	311	367	1.074E-17	76	60
T_tridentatus_abd-a_B	TRINITY_DN60043_c0_g2_i1.p1	0.583	60	25	0	1	60	74	133	4.532E-15	68	60
T_tridentatus_abd-a_B	TRINITY_DN3078_c0_g1_i1.p1	0.603	58	23	0	2	59	216	273	5.787E-14	65	60
T_tridentatus_abd-a_B	TRINITY_DN4970_c0_g1_i1.p1	0.614	57	22	0	3	59	696	752	5.787E-14	65	60
T_tridentatus_abd-a_B	TRINITY_DN4970_c0_g1_i2.p1	0.614	57	22	0	3	59	696	752	5.787E-14	65	60
T_tridentatus_abd-a_B	TRINITY_DN4970_c0_g1_i3.p1	0.614	57	22	0	3	59	696	752	5.787E-14	65	60
T_tridentatus_abd-a_B	TRINITY_DN25223_c0_g1_i1.p1	0.614	57	22	0	2	58	78	134	7.957E-14	64	60
T_tridentatus_abd-a_B	TRINITY_DN115831_c0_g1_i1.p1	0.578	57	24	0	2	58	206	262	1.018E-12	61	60
T_tridentatus_abd-a_B	TRINITY_DN4559_c0_g1_i1.p1	0.543	57	26	0	2	58	139	195	6.417E-11	56	60
T_tridentatus_abd-a_B	TRINITY_DN4559_c0_g1_i3.p1	0.543	57	26	0	2	58	139	195	6.417E-11	56	60
T_tridentatus_abd-a_B	TRINITY_DN6478_c3_g1_i1.p1	0.482	58	30	0	1	58	137	194	3.163E-10	54	60
T_tridentatus_abd-a_B	TRINITY_DN6478_c3_g1_i2.p1	0.482	58	30	0	1	58	137	194	3.163E-10	54	60
T_tridentatus_abd-a_B	TRINITY_DN40009_c0_g1_i1.p1	0.466	60	32	0	1	60	205	264	8.239E-10	53	60
T_tridentatus_abd-a_B	TRINITY_DN6789_c1_g2_i1.p1	0.440	59	32	0	1	59	185	243	8.239E-10	53	60
T_tridentatus_abd-a_B	TRINITY_DN45791_c0_g2_i1.p1	0.490	55	28	0	1	55	228	282	1.134E-09	53	60
T_tridentatus_abd-a_B	TRINITY_DN5303_c2_g1_i1.p1	0.482	58	30	0	2	59	210	267	4.066E-09	51	60
T_tridentatus_abd-a_B	TRINITY_DN2175_c0_g2_i2.p1	0.473	57	30	0	2	58	176	232	1.060E-08	50	60
T_tridentatus_abd-a_B	TRINITY_DN2175_c0_g2_i4.p1	0.473	57	30	0	2	58	176	232	1.060E-08	50	60
T_tridentatus_abd-a_B	TRINITY_DN2175_c0_g2_i1.p1	0.482	56	28	0	2	57	176	231	1.459E-08	49	60
T_tridentatus_abd-a_B	TRINITY_DN2175_c0_g2_i3.p1	0.482	56	28	0	2	57	176	231	1.459E-08	49	60
[truncated: 1,137 more rows]
