# Supplementary material for: The genome of a sea spider corroborates a shared Hox cluster motif in arthropods with a reduced posterior tagma
Source: BMC Biol. 2025 Jul 2;23:196. doi: 10.1186/s12915-025-02276-x (PMC12220506; doi:10.1186/s12915-025-02276-x)
Supplement: Supplementary file 3 — Additional file 3. [file 12915_2025_2276_MOESM3_ESM.zip › suppl-file7-gene_analysis/hox/homeobox_aligned.fasta.contree]

(C_sculpturatus_NK1-B-1/1-60:0.0000000000,(((((D_melanogaster_slou/1-60:0.0177604377,(S_maritima_NK1/1-60:0.0000020356,T_castaneum_Slou/1-60:0.0000020356)91:0.0000020356)93:0.0188839868,(((((((((((((((((((D_melanogaster_lab/1-60:0.0940521425,T_castaneum_lab/1-60:0.0199381465)94:0.0174434237,((((S_maritima_lab/1-60:0.0724592411,D_plantarius_lab-A/1-60:0.0160642411)68:0.0000020356,((((((P_opilio_lab/1-60:0.0000020356,C_sculpturatus_lab-A/1-60:0.0000020356)92:0.0000020356,((((D_silvatica_lab-A/1-60:0.0731514107,A_bruennichi_lab-B/1-60:0.1205820116)75:0.0000020356,((D_silvatica_lab-B/1-60:0.0000020356,D_plantarius_lab-B/1-60:0.0000020356)94:0.0000020356,(P_tepidariorum_lab-B/1-60:0.0170198605,(T_antipodiana_lab-B/1-60:0.0000020356,T_clavata_lab-B/1-60:0.0163034100)100:0.0860793346)67:0.0000020356)72:0.0161293975)76:0.0171776437,L_elegans_lab-B/1-60:0.0000020356)80:0.0172962867,(H_graminicola_lab-A-1/1-60:0.0000020356,H_graminicola_lab-A-2/1-60:0.0000020356)100:0.0744866295)66:0.0000020356)70:0.0152004989,M_giganteus_g14374.t1/1-59:0.0000020356)35:0.0000020356,(M_giganteus_g867.t1/1-59:0.0000000000,O_spinosus_lab/1-59:0.0000000000):0.0000020356)58:0.0003642549,((T_antipodiana_lab-A/1-60:0.0413112163,T_clavata_lab-A/1-60:0.0563855738)90:0.0000020356,(H_graminicola_lab-B-1/1-60:0.0267242824,H_graminicola_lab-B-2/1-60:0.0434223991)100:0.2058148672)65:0.0416831252)45:0.0000028652,(L_elegans_lab-A/1-60:0.0428993439,(P_tepidariorum_lab-A/1-60:0.1263695817,A_bruennichi_lab-A/1-60:0.0123976950)81:0.0342404033)76:0.0278263751)85:0.0160852270)90:0.0161832705,I_scapularis_lab/1-60:0.0000020356)58:0.0000020356,C_sculpturatus_lab-B/1-60:0.0166556259)95:0.0315188184)95:0.0318298222,((P_femoratum_Lab/311-370:0.0163939112,P_litorale_lab/299-358:0.0000020356)93:0.0000020356,(T_orbiculare_lab/17-76:0.0000020356,(S_cheilorhynchus_Lab/280-339:0.0161713672,(N_molleri_Lab/285-344:0.0000020356,N_gracile_Lab/282-341:0.0000020356)99:0.0000020356)99:0.0159464752)96:0.0160122205)96:0.0226624397)100:0.5739317385,(D_melanogaster_zen/1-60:0.2868382435,D_melanogaster_zen2/1-60:0.2461552756)96:0.1250875378)79:0.1341888670,(((((((((((((((((T_castaneum_mxp/1-60:0.0000000000,P_tepidariorum_pb-A/1-60:0.0000000000):0.0000000000,H_graminicola_pb-A-1/1-60:0.0000000000):0.0000000000,T_orbiculare_pb/42-101:0.0000000000):0.0000000000,H_graminicola_pb-A-2/1-60:0.0000000000):0.0000000000,A_bruennichi_pb-A/1-60:0.0000000000):0.0000000000,S_maritima_pb/1-60:0.0000000000):0.0000000000,I_scapularis_pb/1-60:0.0000000000):0.0000000000,D_plantarius_pb-A/1-60:0.0000000000):0.0000000000,D_silvatica_pb-A/1-60:0.0000000000):0.0000000000,D_silvatica_pb-B/1-60:0.0000000000):0.0000000000,T_clavata_pb-A/1-60:0.0000000000):0.0000000000,T_antipodiana_pb-A/1-60:0.0000000000):0.0000000000,C_sculpturatus_pb-A/1-60:0.0000000000):0.0000000000,L_elegans_pb-A/1-60:0.0000000000):0.0000020356,D_melanogaster_pb/1-60:0.0000020356)83:0.0000020356,(M_giganteus_g858.t1/1-59:0.0000020356,M_giganteus_g14380.t1/1-59:0.0000020356)81:0.0000020356)74:0.0000020356,(((((((((((P_opilio_pb/1-60:0.0000000000,P_tepidariorum_pb-B/1-60:0.0000000000):0.0000000000,A_bruennichi_pb-B/1-60:0.0000000000):0.0000000000,H_graminicola_pb-B/1-60:0.0000000000):0.0000000000,L_elegans_pb-B/1-60:0.0000000000):0.0000000000,D_plantarius_pb-B/1-60:0.0000000000):0.0000000000,T_clavata_pb-B/1-60:0.0000000000):0.0000000000,T_antipodiana_pb-B/1-60:0.0000000000):0.0000020356,C_sculpturatus_pb-B/1-60:0.0000020356)89:0.0000020356,O_spinosus_pb/1-59:0.0000020356)90:0.0000020356,(P_femoratum_pb/168-227:0.0000020356,P_litorale_pb.t1/116-175:0.0000020356)100:0.0166642889)88:0.0000020356,((S_cheilorhynchus_pb/60-119:0.0000020356,N_molleri_pb/107-166:0.0000020356)60:0.0000020356,N_gracile_pb/12-71:0.0000020356)100:0.0352528486)94:0.0167063475)100:0.3134165710)70:0.1106757933,(T_castaneum_zen/1-60:0.0784143859,T_castaneum_zen2/1-60:0.1184755702)95:0.1705519036)63:0.0219223891,((T_orbiculare_Hox3/200-259:0.0000020356,Tantystylum_Hox3/200-259:0.0000020356)98:0.0716852990,P_femoratum_Hox3_putative/233-292:0.0000020356)62:0.0095610329)58:0.0252095532,(D_plantarius_Hox3-B/1-60:0.0000020356,E_spinosa_Hox3/1-27:0.0368215848)94:0.0354860337)30:0.0000020356,P_tepidariorum_Hox3-B/1-60:0.0000020356)54:0.0174530647,(L_elegans_Hox3-B/1-60:0.0000020356,(((D_melanogaster_Dfd/1-60:0.0000020356,T_castaneum_Dfd/1-60:0.0000020356)100:0.0185779143,(S_maritima_Dfd/1-60:0.0190881811,((((((((((((((((I_scapularis_Dfd/1-60:0.0000000000,P_litorale_Dfd/206-265:0.0000000000):0.0000000000,C_sculpturatus_Dfd-2/1-60:0.0000000000):0.0000000000,P_tepidariorum_Dfd-A/1-60:0.0000000000):0.0000000000,group_15/97-156:0.0000000000):0.0000000000,group_19/204-263:0.0000000000):0.0000000000,group_17/211-270:0.0000000000):0.0000000000,L_elegans_Dfd-A/1-60:0.0000000000):0.0000000000,H_graminicola_Dfd-A/1-60:0.0000000000):0.0000000000,group_13/206-265:0.0000000000):0.0000000000,group_01/210-269:0.0000000000):0.0000000000,group_03/207-266:0.0000000000):0.0000000000,group_20/209-268:0.0000000000):0.0000000000,group_14/208-267:0.0000000000):0.0000020356,C_sculpturatus_Dfd-1/1-60:0.0000020356)79:0.0000020356,(A_bruennichi_Dfd-A/1-60:0.0000020356,(T_antipodiana_Dfd-A/1-60:0.0000020356,T_clavata_Dfd-A/1-60:0.0000020356)100:0.0181683269)99:0.0187620723)98:0.0053097002,((((((((((((P_opilio_Dfd/1-60:0.0000000000,P_tepidariorum_Dfd-B/1-60:0.0000000000):0.0000000000,D_plantarius_Dfd-A/1-60:0.0000000000):0.0000000000,T_antipodiana_Dfd-B/1-60:0.0000000000):0.0000000000,L_elegans_Dfd-B/1-60:0.0000000000):0.0000000000,A_bruennichi_Dfd-B/1-60:0.0000000000):0.0000000000,H_graminicola_Dfd-B/1-60:0.0000000000):0.0000000000,D_plantarius_Dfd-B/1-60:0.0000000000):0.0000000000,T_clavata_Dfd-B/1-60:0.0000000000):0.0000000000,D_silvatica_Dfd-B/1-60:0.0000000000):0.0000020356,D_silvatica_Dfd-A/1-60:0.0000020356)81:0.0000020356,((M_giganteus_g14395.t1/1-59:0.0000000000,O_spinosus_Dfd/1-59:0.0000000000):0.0000020356,M_giganteus_g14395.t2/1-59:0.0000020356)61:0.0000020356)48:0.0000020356,((((((((T_castaneum_Cx/1-60:0.0000020356,D_melanogaster_Scr/1-60:0.0000020356)85:0.0000020356,((((((((((((((((((((D_melanogaster_abd-A/1-60:0.0000000000,D_plantarius_abd-A-B/1-60:0.0000000000):0.0000000000,H_graminicola_abd-A-B/1-60:0.0000000000):0.0000000000,P_tepidariorum_abd-a-B/1-60:0.0000000000):0.0000000000,T_clavata_abd-A-B/1-60:0.0000000000):0.0000000000,L_elegans_abd-A-B/1-60:0.0000000000):0.0000000000,D_silvatica_abd-A-A/1-60:0.0000000000):0.0000000000,T_antipodiana_abd-A-B/1-60:0.0000000000):0.0000000000,A_bruennichi_abd-A-B/1-60:0.0000000000):0.0000000000,C_sculpturatus_abd-A-B/1-60:0.0000000000):0.0000000000,D_silvatica_abd-A-B/1-60:0.0000000000):0.0000020356,T_castaneum_abd-A/1-60:0.0000020356)90:0.0000020356,((M_giganteus_g814.t1/1-59:0.0000000000,M_giganteus_g14421.t1/1-59:0.0000000000):0.0000020356,M_giganteus_g814.t2/1-59:0.0000020356)94:0.0000020356)86:0.0000020356,(((((((((S_maritima_abd-A/1-60:0.0000000000,T_antipodiana_abd-A-A/1-60:0.0000000000):0.0000000000,H_graminicola_abd-A-A/1-60:0.0000000000):0.0000000000,T_clavata_abd-A-A/1-60:0.0000000000):0.0000000000,A_bruennichi_abd-A-A/1-60:0.0000000000):0.0000000000,P_tepidariorum_abd-A-A/1-60:0.0000000000):0.0000000000,L_elegans_abd-A-A/1-60:0.0000000000):0.0000020356,D_plantarius_abd-A-A/1-60:0.0000020356)83:0.0000020356,P_opilio_abd-A/1-60:0.0538917385)77:0.0068688153,(C_sculpturatus_abd-A-A/1-60:0.0000020356,((((((((((((((((((((((((((D_melanogaster_Ubx/1-60:0.0000000000,E_spinosa_ubx/161-220:0.0000000000):0.0000000000,group_06/172-231:0.0000000000):0.0000000000,T_antipodiana_Ubx-B/1-60:0.0000000000):0.0000000000,group_18/121-180:0.0000000000):0.0000000000,group_05/172-231:0.0000000000):0.0000000000,group_04/172-231:0.0000000000):0.0000000000,A_bruennichi_Ubx-B/1-60:0.0000000000):0.0000000000,group_02/113-172:0.0000000000):0.0000000000,D_plantarius_Ubx-B/1-60:0.0000000000):0.0000000000,L_elegans_Ubx-B/1-60:0.0000000000):0.0000000000,P_opilio_Ubx/1-60:0.0000000000):0.0000000000,I_scapularis_Ubx/1-60:0.0000000000):0.0000000000,T_castaneum_Utx/1-60:0.0000000000):0.0000000000,C_sculpturatus_Ubx-B/1-60:0.0000000000):0.0000000000,D_silvatica_Ubx-A/1-60:0.0000000000):0.0000000000,D_silvatica_Ubx-B/1-60:0.0000000000):0.0000000000,H_graminicola_Ubx-B-2/1-60:0.0000000000):0.0000000000,P_litorale_Ubx/172-231:0.0000000000):0.0000000000,H_graminicola_Ubx-B-1/1-60:0.0000000000):0.0000000000,T_clavata_Ubx-B/1-60:0.0000000000):0.0000000000,C_sculpturatus_Ubx-A/1-60:0.0000000000):0.0000000000,P_tepidariorum_Ubx-B/1-60:0.0000000000):0.0000020356,S_maritima_Ubx/1-60:0.0000020356)79:0.0000020356,O_spinosus_Ubx/1-59:0.0000020356)83:0.0000020356,(((D_plantarius_Ubx-A/1-60:0.0207168630,(((H_graminicola_Ubx-A/1-60:0.0000000000,T_clavata_Ubx-A/1-60:0.0000000000):0.0000000000,T_antipodiana_Ubx-A/1-60:0.0000000000):0.0000020356,A_bruennichi_Ubx-A/1-60:0.0000020356)96:0.0165936224)29:0.0000020356,(P_tepidariorum_Ubx-A/1-60:0.0000020356,M_giganteus_g821.t1/1-59:0.0000020356)82:0.0000020356)34:0.0000020356,L_elegans_Ubx-A/1-60:0.0341133959)77:0.0168292371)93:0.0576002360,((((((D_melanogaster_Abd-B/1-60:0.0177173519,((E_spinosa_AbdB/38-97:0.0521002039,N_molleri_abdB/1-58:0.0000020356)72:0.0000020356,(P_femoratum_abdB/10-69:0.0170642673,N_gracile_AbdB/1-40:0.0000020356)72:0.0000022520)35:0.0000020356)27:0.0000020356,(T_castaneum_Abd-B/1-60:0.0000020356,S_cheilorhynchus_abdB/38-97:0.0000020356)90:0.0000020356)40:0.0000020356,(S_maritima_Abd-B/1-60:0.0356665716,P_litorale_AbdB/268-327:0.0343132336)64:0.0000020356)72:0.0170585804,(((((((((((I_scapularis_Abd-B/1-60:0.0000000000,T_antipodiana_Abd-B-A/1-60:0.0000000000):0.0000000000,T_clavata_Abd-B-A/1-60:0.0000000000):0.0000000000,L_elegans_Abd-B-A/1-60:0.0000000000):0.0000000000,H_graminicola_Abd-B-A-1/1-60:0.0000000000):0.0000000000,H_graminicola_Abd-B-A-2/1-60:0.0000000000):0.0000000000,D_silvatica_Abd-B-A/1-60:0.0000000000):0.0000000000,A_bruennichi_Abd-B-A/1-60:0.0000000000):0.0000000000,D_plantarius_Abd-B-A/1-60:0.0000000000):0.0000000000,P_tepidariorum_Abd-B-B/1-60:0.0000000000):0.0000020356,C_sculpturatus_Abd-B-A/1-60:0.0000020356)81:0.0000020356,(((((((((P_tepidariorum_Abd-B-A/1-60:0.0000000000,H_graminicola_Abd-B-B/1-60:0.0000000000):0.0000000000,L_elegans_Abd-B-B/1-60:0.0000000000):0.0000000000,A_bruennichi_Abd-B-B/1-60:0.0000000000):0.0000000000,T_antipodiana_Abd-B-B/1-60:0.0000000000):0.0000000000,T_clavata_Abd-B-B/1-60:0.0000000000):0.0000000000,D_plantarius_Abd-B-B/1-60:0.0000000000):0.0000020356,D_silvatica_Abd-B-B/1-60:0.0000020356)99:0.0168310956,C_sculpturatus_Abd-B-B/1-60:0.0000025973)88:0.0169919096,M_giganteus_g803.t2/1-59:0.0000020356)35:0.0000020356)50:0.0000020356)64:0.0019077293,(P_opilio_Abd-B/1-60:0.0000020356,O_spinosus_AbdB/1-59:0.0000020356)85:0.0148851125)100:1.0158885702,N_gracile_AbdA/149-208:0.4546803492)60:0.0554963035)55:0.0010378559)58:0.0148350499)70:0.0137826481)72:0.0182306991,I_scapularis_abd-A/1-60:0.0000020356)93:0.0877207329,(L_elegans_Antp-A/1-60:0.0064495391,P_tepidariorum_Antp-A/1-60:0.0146355117)96:0.0158190652)66:0.0000020356,group_08/198-257:0.0183625909)42:0.0000020356,(((((((((((((((((((((((((((D_melanogaster_Antp/1-60:0.0000000000,A_bruennichi_Antp-A/1-60:0.0000000000):0.0000000000,D_silvatica_Antp-A/1-60:0.0000000000):0.0000000000,P_litorale_Antp/198-257:0.0000000000):0.0000000000,group_07/198-257:0.0000000000):0.0000000000,C_sculpturatus_Antp-2/1-60:0.0000000000):0.0000000000,T_antipodiana_Antp-B/1-60:0.0000000000):0.0000000000,N_gracile_antp/55-114:0.0000000000):0.0000000000,T_antipodiana_Antp-A/1-60:0.0000000000):0.0000000000,A_bruennichi_Antp-B/1-60:0.0000000000):0.0000000000,H_graminicola_Antp-B/1-60:0.0000000000):0.0000000000,T_clavata_Antp-B/1-60:0.0000000000):0.0000000000,D_silvatica_Antp-B/1-60:0.0000000000):0.0000000000,T_clavata_Antp-A/1-60:0.0000000000):0.0000000000,L_elegans_Antp-B/1-60:0.0000000000):0.0000000000,P_femoratum_antp/9-68:0.0000000000):0.0000000000,I_scapularis_Antp/1-60:0.0000000000):0.0000000000,H_graminicola_Antp-A-2/1-60:0.0000000000):0.0000000000,C_sculpturatus_Antp-1/1-60:0.0000000000):0.0000000000,D_plantarius_Antp-A/1-60:0.0000000000):0.0000000000,S_cheilorhynchus_antp/106-165:0.0000000000):0.0000000000,H_graminicola_Antp-A-1/1-60:0.0000000000):0.0000000000,D_plantarius_Antp-B/1-60:0.0000000000):0.0000000000,P_tepidariorum_Antp-B/1-60:0.0000000000):0.0000000000,T_castaneum_ptl/1-60:0.0000000000):0.0000000000,P_opilio_Antp/1-60:0.0000000000):0.0000000000,E_spinosa_antp/129-188:0.0000000000):0.0000020356,S_maritima_Antp/1-60:0.0000020356)86:0.0000020356)77:0.0000020356,(M_giganteus_g836.t1/1-59:0.0000000000,O_spinosus_antp/1-59:0.0000000000):0.0000020356)42:0.0000020356,M_giganteus_g14410.t1/1-59:0.0000020356)89:0.0203991336,((((((D_melanogaster_ftz/1-60:0.1679105611,T_orbiculare_ftz/1-57:0.0000020356)75:0.0000020356,(((((((E_spinosa_ftz/225-284:0.0000000000,S_cheilorhynchus_ftz/211-270:0.0000000000):0.0000000000,P_litorale_ftz.t2/227-286:0.0000000000):0.0000000000,N_molleri_ftz/7-66:0.0000000000):0.0000000000,group_09/213-272:0.0000000000):0.0000000000,P_litorale_ftz.t1/233-292:0.0000000000):0.0000000000,group_16/227-286:0.0000000000):0.0000020356,P_femoratum_ftz/261-320:0.0000020356)75:0.0000020356)93:0.0176409020,S_maritima_ftz/1-60:0.0175920332)28:0.0000020356,((((T_castaneum_ftz/1-60:0.0813436243,M_giganteus_g844.t1/1-59:0.0401062729)100:0.0216109349,(P_opilio_ftz/1-60:0.0000020356,O_spinosus_ftz/1-59:0.0000020356)100:0.0196483901)98:0.0174600001,C_sculpturatus_ftz-B/1-60:0.0176548924)78:0.0326877754,(C_sculpturatus_ftz-A/1-60:0.1261866939,(D_silvatica_ftz-B/1-60:0.0551829865,(((D_plantarius_ftz-B/1-60:0.0000020356,((A_bruennichi_ftz-B/1-60:0.0000020356,(T_antipodiana_ftz-B/1-60:0.0000020356,T_clavata_ftz-B/1-60:0.0000020356)100:0.0549307376)99:0.0352250852,D_plantarius_ftz-pseudo/1-58:0.1327607560)93:0.0009566666)95:0.0175102920,H_graminicola_ftz-B/1-60:0.0000020356)67:0.0000020356,((L_elegans_ftz-B/1-60:0.0365750756,P_tepidariorum_ftz-pseudo/1-59:0.1650735216)89:0.0000020356,P_tepidariorum_ftz-B/1-60:0.0000020356)99:0.0730015733)91:0.0179028313)50:0.0000020356)48:0.0073250595)71:0.0132553804)23:0.0000020356,I_scapularis_ftz/1-60:0.0000020356)33:0.0000020356,M_giganteus_g14401.t1/1-59:0.0000020356)92:0.0778933841)91:0.0923420499)62:0.0177010407,(T_orbiculare_scr/38-97:0.0721091257,S_cheilorhynchus_scr/88-119:0.0000020356)92:0.0592169314)38:0.0000020356,((((((((((((((((((((((((((S_maritima_Scr/1-60:0.0000000000,T_antipodiana_Scr-B/1-60:0.0000000000):0.0000000000,D_plantarius_Scr-A-1/1-60:0.0000000000):0.0000000000,L_elegans_Scr-A/1-60:0.0000000000):0.0000000000,P_tepidariorum_Scr-A/1-60:0.0000000000):0.0000000000,D_silvatica_Scr-A/1-60:0.0000000000):0.0000000000,D_plantarius_Scr-B/1-60:0.0000000000):0.0000000000,H_graminicola_Scr-B/1-60:0.0000000000):0.0000000000,C_sculpturatus_Scr-1/1-60:0.0000000000):0.0000000000,A_bruennichi_Scr-A/1-60:0.0000000000):0.0000000000,P_tepidariorum_Scr-B/1-60:0.0000000000):0.0000000000,H_graminicola_Scr-A/1-60:0.0000000000):0.0000000000,group_11/217-276:0.0000000000):0.0000000000,T_antipodiana_Scr-A/1-60:0.0000000000):0.0000000000,T_clavata_Scr-B/1-60:0.0000000000):0.0000000000,E_spinosa_scr/180-239:0.0000000000):0.0000000000,P_litorale_Scr/217-276:0.0000000000):0.0000000000,L_elegans_Scr-B/1-60:0.0000000000):0.0000000000,A_bruennichi_Scr-B/1-60:0.0000000000):0.0000000000,group_10/17-76:0.0000000000):0.0000000000,P_opilio_Scr/1-60:0.0000000000):0.0000000000,N_gracile_scr/190-249:0.0000000000):0.0000000000,group_12/216-275:0.0000000000):0.0000000000,C_sculpturatus_Scr-2/1-60:0.0000000000):0.0000000000,P_femoratum_scr/38-97:0.0000000000):0.0000000000,T_clavata_Scr-A/1-60:0.0000000000):0.0000020356,I_scapularis_Scr/1-60:0.0000020356)81:0.0000020356)45:0.0000020356,(M_giganteus_g845.t1/1-59:0.0000000000,O_spinosus_scr/1-59:0.0000000000):0.0000020356)40:0.0000020356,M_giganteus_g14399.t1/1-59:0.0000020356)42:0.0000020547,D_plantarius_Scr-A-2/1-52:0.0210735844)69:0.1192848917,((E_spinosa_Dfd/217-276:0.0493195765,P_femoratum_dfd/213-272:0.0274086667)100:0.0408591443,T_orbiculare_dfd/151-210:0.0000020356)100:0.1736922144)37:0.0000020547)53:0.0157036334)51:0.0143397218)50:0.0191291005)61:0.0831781691,N_molleri_dfd/33-92:0.0000020951)96:0.4388153933)75:0.0352908377)60:0.0000020356,((A_bruennichi_Hox3-B/1-60:0.0000000000,T_clavata_Hox3-B/1-60:0.0000000000):0.0000020356,T_antipodiana_Hox3-B/1-60:0.0000020356)88:0.0000020356)64:0.0175278032,D_silvatica_Hox3-B/1-60:0.0182403245)66:0.0171978429,H_graminicola_Hox3-B/1-60:0.0000020356)55:0.0000020356,(I_scapularis_Hox3/1-60:0.1281824628,C_sculpturatus_Hox3-B/1-60:0.0000020547)86:0.0222779368)65:0.0319187693,(S_maritima_Hox3/1-60:0.2380557724,((P_opilio_Hox3/1-60:0.0000024709,O_spinosus_g11673.t1/1-59:0.1210160267)99:0.1960945920,(P_litorale_Hox3.t1/191-250:0.0000020356,P_litorale_Hox3.t3/208-267:0.0000020356)89:0.0000020951)94:0.0815957900)56:0.0000026118)70:0.1050106931,(S_cheilorhynchus_Hox3_putative/189-248:0.1029656396,N_molleri_Hox3_or_antp/1-43:0.0000026118)55:0.0000022953)70:0.0766517861,(D_melanogaster_bcd/1-60:1.9622635415,(D_silvatica_Hox3-A/1-60:0.0000027389,P_tepidariorum_Hox3-A/1-60:2.9740336191)82:0.1854130295)46:0.1391325653)49:0.3139077225,D_plantarius_Hox3-A/1-60:2.1397896947)65:0.0000024568,C_sculpturatus_Hox3-A/1-60:1.4214949064)97:0.8615158003)95:0.0000020356,L_polyphemus_Slou_D-a/1-60:0.0000020356):0.0000020356,T_tridentatus_Slou_A/1-60:0.0000000000):0.0000000000,P_opilio_NK1/1-60:0.0000000000):0.0000000000,P_tepidariorum_NK1-B-1/1-60:0.0000000000);
