# Supplementary material for: The genome of a sea spider corroborates a shared Hox cluster motif in arthropods with a reduced posterior tagma
Source: BMC Biol. 2025 Jul 2;23:196. doi: 10.1186/s12915-025-02276-x (PMC12220506; doi:10.1186/s12915-025-02276-x)
Supplement: Supplementary file 3 — Additional file 3. [file 12915_2025_2276_MOESM3_ESM.zip › suppl-file7-gene_analysis/hox/abdA_JUV1.m8]

E_kanangrensis_abdA_CCK73377	TRINITY_DN3244_c8_g1_i1.p1	0.932	59	4	0	1	59	173	231	8.737E-31	113	59
E_kanangrensis_abdA_CCK73377	TRINITY_DN3244_c8_g1_i2.p1	0.932	59	4	0	1	59	173	231	8.737E-31	113	59
E_kanangrensis_abdA_CCK73377	TRINITY_DN1790_c1_g1_i7.p1	0.931	58	4	0	1	58	199	256	1.104E-29	110	59
E_kanangrensis_abdA_CCK73377	TRINITY_DN1790_c1_g1_i2.p1	0.931	58	4	0	1	58	199	256	1.104E-29	110	59
E_kanangrensis_abdA_CCK73377	TRINITY_DN1790_c0_g2_i3.p1	0.862	58	8	0	1	58	18	75	1.186E-26	102	59
E_kanangrensis_abdA_CCK73377	TRINITY_DN1790_c0_g2_i4.p1	0.862	58	8	0	1	58	218	275	1.186E-26	102	59
E_kanangrensis_abdA_CCK73377	TRINITY_DN1790_c0_g2_i5.p1	0.862	58	8	0	1	58	218	275	1.186E-26	102	59
E_kanangrensis_abdA_CCK73377	TRINITY_DN1790_c0_g2_i7.p1	0.862	58	8	0	1	58	218	275	1.186E-26	102	59
E_kanangrensis_abdA_CCK73377	TRINITY_DN2310_c0_g1_i1.p1	0.879	58	7	0	1	58	214	271	1.628E-26	101	59
E_kanangrensis_abdA_CCK73377	TRINITY_DN2310_c0_g1_i2.p1	0.879	58	7	0	1	58	214	271	1.628E-26	101	59
E_kanangrensis_abdA_CCK73377	TRINITY_DN2310_c0_g1_i3.p1	0.879	58	7	0	1	58	214	271	1.628E-26	101	59
E_kanangrensis_abdA_CCK73377	TRINITY_DN7637_c1_g1_i3.p1	0.810	58	11	0	1	58	98	155	2.613E-24	95	59
E_kanangrensis_abdA_CCK73377	TRINITY_DN7637_c1_g2_i1.p1	0.810	58	11	0	1	58	212	269	2.613E-24	95	59
E_kanangrensis_abdA_CCK73377	TRINITY_DN7637_c1_g2_i2.p1	0.810	58	11	0	1	58	212	269	2.613E-24	95	59
E_kanangrensis_abdA_CCK73377	TRINITY_DN3443_c0_g3_i1.p1	0.689	58	18	0	1	58	192	249	1.184E-18	79	59
E_kanangrensis_abdA_CCK73377	TRINITY_DN713_c3_g1_i1.p1	0.666	57	19	0	3	59	311	367	5.376E-17	74	59
E_kanangrensis_abdA_CCK73377	TRINITY_DN7681_c0_g1_i1.p1	0.614	57	22	0	1	57	269	325	9.417E-16	70	59
E_kanangrensis_abdA_CCK73377	TRINITY_DN1790_c1_g1_i6.p1	0.942	35	2	0	1	35	199	233	3.363E-15	69	59
E_kanangrensis_abdA_CCK73377	TRINITY_DN18905_c1_g1_i1.p1	0.625	56	21	0	4	59	237	292	1.202E-14	67	59
E_kanangrensis_abdA_CCK73377	TRINITY_DN88107_c0_g1_i1.p1	0.603	58	23	0	1	58	186	243	1.116E-13	64	59
E_kanangrensis_abdA_CCK73377	TRINITY_DN8087_c0_g1_i1.p1	0.614	57	22	0	2	58	696	752	1.116E-13	64	59
E_kanangrensis_abdA_CCK73377	TRINITY_DN8087_c0_g1_i2.p1	0.614	57	22	0	2	58	696	752	1.116E-13	64	59
E_kanangrensis_abdA_CCK73377	TRINITY_DN341_c25_g1_i1.p1	0.578	57	24	0	1	57	200	256	3.991E-13	63	59
E_kanangrensis_abdA_CCK73377	TRINITY_DN5568_c0_g1_i1.p1	0.578	57	24	0	1	57	206	262	5.108E-12	60	59
E_kanangrensis_abdA_CCK73377	TRINITY_DN3932_c0_g1_i1.p1	0.543	57	26	0	1	57	139	195	1.705E-10	55	59
E_kanangrensis_abdA_CCK73377	TRINITY_DN3932_c0_g1_i2.p1	0.543	57	26	0	1	57	139	195	1.705E-10	55	59
E_kanangrensis_abdA_CCK73377	TRINITY_DN2719_c0_g1_i1.p1	0.508	57	28	0	1	57	8	64	2.345E-10	55	59
E_kanangrensis_abdA_CCK73377	TRINITY_DN2719_c0_g1_i14.p1	0.508	57	28	0	1	57	8	64	2.345E-10	55	59
E_kanangrensis_abdA_CCK73377	TRINITY_DN2719_c0_g1_i2.p1	0.508	57	28	0	1	57	281	337	2.345E-10	55	59
E_kanangrensis_abdA_CCK73377	TRINITY_DN2719_c0_g1_i9.p1	0.508	57	28	0	1	57	281	337	2.345E-10	55	59
E_kanangrensis_abdA_CCK73377	TRINITY_DN9897_c0_g1_i1.p1	0.473	57	30	0	1	57	155	211	4.148E-09	51	59
E_kanangrensis_abdA_CCK73377	TRINITY_DN9897_c0_g1_i2.p1	0.473	57	30	0	1	57	155	211	4.148E-09	51	59
E_kanangrensis_abdA_CCK73377	TRINITY_DN331_c2_g2_i1.p1	0.474	59	31	0	1	59	194	252	5.708E-09	51	59
E_kanangrensis_abdA_CCK73377	TRINITY_DN36077_c0_g1_i1.p1	0.431	58	32	0	1	58	18	75	1.081E-08	50	59
E_kanangrensis_abdA_CCK73377	TRINITY_DN42199_c0_g1_i1.p1	0.535	56	26	0	1	56	128	183	1.081E-08	50	59
E_kanangrensis_abdA_CCK73377	TRINITY_DN36077_c0_g1_i2.p1	0.431	58	32	0	1	58	186	243	1.081E-08	50	59
E_kanangrensis_abdA_CCK73377	TRINITY_DN16894_c0_g1_i1.p1	0.482	58	30	0	1	58	210	267	2.048E-08	49	59
E_kanangrensis_abdA_CCK73377	TRINITY_DN74031_c0_g1_i1.p1	0.473	57	30	0	1	57	176	232	3.881E-08	49	59
E_kanangrensis_abdA_CCK73377	TRINITY_DN1790_c0_g1_i1.p1	0.519	52	25	0	1	52	96	147	5.342E-08	48	59
E_kanangrensis_abdA_CCK73377	TRINITY_DN16490_c0_g2_i1.p1	0.482	58	30	0	1	58	201	258	7.354E-08	48	59
E_kanangrensis_abdA_CCK73377	TRINITY_DN898_c1_g1_i2.p1	0.456	57	30	0	1	57	145	201	1.012E-07	48	59
E_kanangrensis_abdA_CCK73377	TRINITY_DN898_c1_g1_i3.p1	0.456	57	30	0	1	57	145	201	1.012E-07	48	59
E_kanangrensis_abdA_CCK73377	TRINITY_DN898_c1_g1_i1.p1	0.456	57	30	0	1	57	155	211	1.012E-07	48	59
E_kanangrensis_abdA_CCK73377	TRINITY_DN898_c1_g1_i4.p1	0.456	57	30	0	1	57	155	211	1.012E-07	48	59
E_kanangrensis_abdA_CCK73377	TRINITY_DN249_c1_g1_i1.p1	0.456	57	30	0	1	57	194	250	1.012E-07	48	59
E_kanangrensis_abdA_CCK73377	TRINITY_DN249_c1_g2_i1.p1	0.456	57	30	0	1	57	204	260	1.012E-07	48	59
E_kanangrensis_abdA_CCK73377	TRINITY_DN8195_c0_g1_i1.p1	0.440	59	32	0	1	59	232	290	1.012E-07	48	59
E_kanangrensis_abdA_CCK73377	TRINITY_DN8195_c0_g1_i2.p1	0.440	59	32	0	1	59	232	290	1.012E-07	48	59
E_kanangrensis_abdA_CCK73377	TRINITY_DN8195_c0_g1_i4.p1	0.440	59	32	0	1	59	232	290	1.012E-07	48	59
E_kanangrensis_abdA_CCK73377	TRINITY_DN2567_c1_g1_i1.p1	0.431	58	32	0	1	58	171	228	1.919E-07	47	59
E_kanangrensis_abdA_CCK73377	TRINITY_DN2567_c1_g1_i3.p1	0.431	58	32	0	1	58	171	228	1.919E-07	47	59
E_kanangrensis_abdA_CCK73377	TRINITY_DN2567_c1_g1_i4.p1	0.431	58	32	0	1	58	171	228	1.919E-07	47	59
E_kanangrensis_abdA_CCK73377	TRINITY_DN2567_c1_g1_i5.p1	0.431	58	32	0	1	58	171	228	1.919E-07	47	59
E_kanangrensis_abdA_CCK73377	TRINITY_DN2567_c1_g1_i6.p1	0.431	58	32	0	1	58	171	228	1.919E-07	47	59
E_kanangrensis_abdA_CCK73377	TRINITY_DN10215_c0_g1_i1.p1	0.448	58	31	0	1	58	149	206	2.642E-07	46	59
E_kanangrensis_abdA_CCK73377	TRINITY_DN10215_c0_g1_i2.p1	0.448	58	31	0	1	58	149	206	2.642E-07	46	59
E_kanangrensis_abdA_CCK73377	TRINITY_DN10759_c0_g1_i1.p1	0.431	58	32	0	1	58	167	224	2.642E-07	46	59
E_kanangrensis_abdA_CCK73377	TRINITY_DN10759_c0_g1_i2.p1	0.431	58	32	0	1	58	167	224	2.642E-07	46	59
E_kanangrensis_abdA_CCK73377	TRINITY_DN1056_c4_g1_i1.p1	0.431	58	32	0	1	58	134	191	3.638E-07	46	59
E_kanangrensis_abdA_CCK73377	TRINITY_DN1056_c4_g1_i2.p1	0.431	58	32	0	1	58	134	191	3.638E-07	46	59
E_kanangrensis_abdA_CCK73377	TRINITY_DN1567_c2_g1_i1.p1	0.480	52	27	0	3	54	172	223	5.009E-07	46	59
E_kanangrensis_abdA_CCK73377	TRINITY_DN1567_c2_g1_i11.p1	0.480	52	27	0	3	54	172	223	5.009E-07	46	59
E_kanangrensis_abdA_CCK73377	TRINITY_DN1567_c2_g1_i12.p1	0.480	52	27	0	3	54	172	223	5.009E-07	46	59
E_kanangrensis_abdA_CCK73377	TRINITY_DN488_c1_g1_i1.p1	0.456	57	30	0	1	57	130	186	5.009E-07	46	59
E_kanangrensis_abdA_CCK73377	TRINITY_DN17973_c0_g1_i1.p1	0.421	57	32	0	1	57	205	261	5.009E-07	46	59
E_kanangrensis_abdA_CCK73377	TRINITY_DN17973_c0_g1_i4.p1	0.421	57	32	0	1	57	205	261	5.009E-07	46	59
E_kanangrensis_abdA_CCK73377	TRINITY_DN17973_c0_g1_i2.p1	0.421	57	32	0	1	57	254	310	5.009E-07	46	59
E_kanangrensis_abdA_CCK73377	TRINITY_DN17973_c0_g1_i3.p1	0.421	57	32	0	1	57	254	310	5.009E-07	46	59
E_kanangrensis_abdA_CCK73377	TRINITY_DN2896_c0_g1_i1.p1	0.473	57	30	0	1	57	128	184	6.897E-07	45	59
E_kanangrensis_abdA_CCK73377	TRINITY_DN81382_c0_g1_i2.p1	0.413	58	33	0	1	58	141	198	9.497E-07	45	59
E_kanangrensis_abdA_CCK73377	TRINITY_DN81382_c0_g1_i3.p1	0.413	58	33	0	1	58	141	198	9.497E-07	45	59
E_kanangrensis_abdA_CCK73377	TRINITY_DN81382_c0_g1_i1.p1	0.413	58	33	0	1	58	141	198	9.497E-07	45	59
E_kanangrensis_abdA_CCK73377	TRINITY_DN32604_c0_g3_i2.p1	0.448	58	31	0	1	58	74	131	1.308E-06	44	59
E_kanangrensis_abdA_CCK73377	TRINITY_DN32604_c0_g3_i3.p1	0.448	58	31	0	1	58	74	131	1.308E-06	44	59
E_kanangrensis_abdA_CCK73377	TRINITY_DN32604_c0_g5_i1.p1	0.448	58	31	0	1	58	74	131	1.308E-06	44	59
E_kanangrensis_abdA_CCK73377	TRINITY_DN9482_c0_g1_i1.p1	0.425	54	30	0	4	57	216	269	1.801E-06	44	59
E_kanangrensis_abdA_CCK73377	TRINITY_DN31952_c0_g1_i1.p1	0.413	58	33	0	1	58	137	194	1.801E-06	44	59
E_kanangrensis_abdA_CCK73377	TRINITY_DN7635_c0_g1_i1.p1	0.413	58	33	0	1	58	180	237	3.416E-06	43	59
E_kanangrensis_abdA_CCK73377	TRINITY_DN10724_c0_g1_i1.p1	0.438	57	31	0	1	57	53	109	6.481E-06	42	59
E_kanangrensis_abdA_CCK73377	TRINITY_DN10724_c0_g1_i2.p1	0.438	57	31	0	1	57	53	109	6.481E-06	42	59
E_kanangrensis_abdA_CCK73377	TRINITY_DN1838_c2_g1_i2.p1	0.406	59	34	0	1	59	224	282	8.927E-06	42	59
E_kanangrensis_abdA_CCK73377	TRINITY_DN81547_c0_g1_i1.p1	0.438	57	30	0	1	54	335	391	1.230E-05	42	59
E_kanangrensis_abdA_CCK73377	TRINITY_DN81547_c0_g1_i2.p1	0.438	57	30	0	1	54	335	391	1.230E-05	42	59
E_kanangrensis_abdA_CCK73377	TRINITY_DN16502_c0_g1_i1.p1	0.438	57	31	0	1	57	99	155	1.694E-05	41	59
E_kanangrensis_abdA_CCK73377	TRINITY_DN16502_c0_g1_i2.p1	0.438	57	31	0	1	57	99	155	1.694E-05	41	59
E_kanangrensis_abdA_CCK73377	TRINITY_DN13958_c0_g1_i1.p1	0.421	57	32	0	1	57	166	222	1.694E-05	41	59
E_kanangrensis_abdA_CCK73377	TRINITY_DN67940_c0_g1_i2.p1	0.442	52	28	0	3	54	111	162	2.334E-05	41	59
E_kanangrensis_abdA_CCK73377	TRINITY_DN67940_c0_g1_i1.p1	0.442	52	28	0	3	54	178	229	2.334E-05	41	59
E_kanangrensis_abdA_CCK73377	TRINITY_DN30592_c0_g1_i1.p1	0.385	57	34	0	1	57	49	105	3.216E-05	40	59
E_kanangrensis_abdA_CCK73377	TRINITY_DN236_c5_g1_i2.p1	0.407	54	31	0	1	54	218	271	4.430E-05	40	59
E_kanangrensis_abdA_CCK73377	TRINITY_DN236_c5_g1_i3.p1	0.407	54	31	0	1	54	248	301	4.430E-05	40	59
E_kanangrensis_abdA_CCK73377	TRINITY_DN3131_c1_g1_i1.p1	0.421	57	32	0	1	57	135	191	6.105E-05	40	59
E_kanangrensis_abdA_CCK73377	TRINITY_DN3131_c1_g1_i2.p1	0.421	57	32	0	1	57	135	191	6.105E-05	40	59
E_kanangrensis_abdA_CCK73377	TRINITY_DN1987_c0_g2_i1.p1	0.438	57	31	0	1	57	139	195	6.105E-05	40	59
E_kanangrensis_abdA_CCK73377	TRINITY_DN4429_c1_g1_i3.p2	0.379	58	35	0	1	58	167	224	8.412E-05	39	59
E_kanangrensis_abdA_CCK73377	TRINITY_DN1579_c7_g1_i1.p1	0.396	58	34	0	1	58	188	245	1.159E-04	39	59
E_kanangrensis_abdA_CCK73377	TRINITY_DN6984_c1_g2_i1.p1	0.403	57	33	0	2	58	252	308	1.597E-04	38	59
E_kanangrensis_abdA_CCK73377	TRINITY_DN6984_c1_g2_i2.p1	0.403	57	33	0	2	58	252	308	1.597E-04	38	59
E_kanangrensis_abdA_CCK73377	TRINITY_DN6984_c1_g2_i3.p1	0.403	57	33	0	2	58	252	308	1.597E-04	38	59
E_kanangrensis_abdA_CCK73377	TRINITY_DN6062_c0_g1_i6.p1	0.438	57	31	0	1	57	209	265	2.202E-04	38	59
E_kanangrensis_abdA_CCK73377	TRINITY_DN6062_c0_g1_i8.p1	0.438	57	31	0	1	57	209	265	2.202E-04	38	59
E_kanangrensis_abdA_CCK73377	TRINITY_DN6062_c0_g1_i9.p1	0.438	57	31	0	1	57	209	265	2.202E-04	38	59
E_kanangrensis_abdA_CCK73377	TRINITY_DN2205_c0_g1_i1.p1	0.388	54	32	0	1	54	228	281	2.202E-04	38	59
E_kanangrensis_abdA_CCK73377	TRINITY_DN2205_c0_g1_i10.p1	0.388	54	32	0	1	54	228	281	2.202E-04	38	59
E_kanangrensis_abdA_CCK73377	TRINITY_DN2205_c0_g1_i2.p1	0.388	54	32	0	1	54	228	281	2.202E-04	38	59
E_kanangrensis_abdA_CCK73377	TRINITY_DN2205_c0_g1_i3.p1	0.388	54	32	0	1	54	228	281	2.202E-04	38	59
E_kanangrensis_abdA_CCK73377	TRINITY_DN2205_c0_g1_i4.p1	0.388	54	32	0	1	54	228	281	2.202E-04	38	59
E_kanangrensis_abdA_CCK73377	TRINITY_DN2205_c0_g1_i6.p1	0.388	54	32	0	1	54	228	281	2.202E-04	38	59
E_kanangrensis_abdA_CCK73377	TRINITY_DN2205_c0_g1_i7.p1	0.388	54	32	0	1	54	228	281	2.202E-04	38	59
E_kanangrensis_abdA_CCK73377	TRINITY_DN2205_c0_g1_i8.p1	0.388	54	32	0	1	54	228	281	2.202E-04	38	59
E_kanangrensis_abdA_CCK73377	TRINITY_DN2205_c0_g1_i9.p1	0.388	54	32	0	1	54	228	281	2.202E-04	38	59
E_kanangrensis_abdA_CCK73377	TRINITY_DN31819_c3_g1_i1.p1	0.428	49	27	0	9	57	1	49	5.765E-04	37	59
E_kanangrensis_abdA_CCK73377	TRINITY_DN6062_c0_g1_i7.p1	0.421	57	32	0	1	57	210	266	5.765E-04	37	59
E_kanangrensis_abdA_CCK73377	TRINITY_DN6062_c0_g1_i3.p1	0.421	57	32	0	1	57	210	266	5.765E-04	37	59
D_melanogaster_abd-A	TRINITY_DN3244_c8_g1_i1.p1	0.933	60	4	0	1	60	172	231	1.372E-31	116	60
D_melanogaster_abd-A	TRINITY_DN3244_c8_g1_i2.p1	0.933	60	4	0	1	60	172	231	1.372E-31	116	60
D_melanogaster_abd-A	TRINITY_DN1790_c1_g1_i7.p1	0.932	59	4	0	1	59	198	256	1.734E-30	113	60
D_melanogaster_abd-A	TRINITY_DN1790_c1_g1_i2.p1	0.932	59	4	0	1	59	198	256	1.734E-30	113	60
D_melanogaster_abd-A	TRINITY_DN1790_c0_g2_i3.p1	0.862	58	8	0	2	59	18	75	6.614E-27	102	60
D_melanogaster_abd-A	TRINITY_DN1790_c0_g2_i4.p1	0.862	58	8	0	2	59	218	275	6.614E-27	102	60
D_melanogaster_abd-A	TRINITY_DN1790_c0_g2_i5.p1	0.862	58	8	0	2	59	218	275	6.614E-27	102	60
D_melanogaster_abd-A	TRINITY_DN1790_c0_g2_i7.p1	0.862	58	8	0	2	59	218	275	6.614E-27	102	60
D_melanogaster_abd-A	TRINITY_DN2310_c0_g1_i1.p1	0.879	58	7	0	2	59	214	271	9.084E-27	102	60
D_melanogaster_abd-A	TRINITY_DN2310_c0_g1_i2.p1	0.879	58	7	0	2	59	214	271	9.084E-27	102	60
D_melanogaster_abd-A	TRINITY_DN2310_c0_g1_i3.p1	0.879	58	7	0	2	59	214	271	9.084E-27	102	60
D_melanogaster_abd-A	TRINITY_DN7637_c1_g1_i3.p1	0.810	58	11	0	2	59	98	155	1.457E-24	96	60
D_melanogaster_abd-A	TRINITY_DN7637_c1_g2_i1.p1	0.810	58	11	0	2	59	212	269	1.457E-24	96	60
D_melanogaster_abd-A	TRINITY_DN7637_c1_g2_i2.p1	0.810	58	11	0	2	59	212	269	1.457E-24	96	60
D_melanogaster_abd-A	TRINITY_DN3443_c0_g3_i1.p1	0.689	58	18	0	2	59	192	249	1.245E-18	79	60
D_melanogaster_abd-A	TRINITY_DN713_c3_g1_i1.p1	0.684	57	18	0	4	60	311	367	1.153E-17	76	60
D_melanogaster_abd-A	TRINITY_DN7681_c0_g1_i1.p1	0.631	57	21	0	2	58	269	325	1.468E-16	73	60
D_melanogaster_abd-A	TRINITY_DN1790_c1_g1_i6.p1	0.918	37	3	0	1	37	198	234	3.812E-16	72	60
D_melanogaster_abd-A	TRINITY_DN18905_c1_g1_i1.p1	0.600	60	24	0	1	60	233	292	3.536E-15	69	60
D_melanogaster_abd-A	TRINITY_DN88107_c0_g1_i1.p1	0.603	58	23	0	2	59	186	243	8.534E-14	65	60
D_melanogaster_abd-A	TRINITY_DN8087_c0_g1_i1.p1	0.614	57	22	0	3	59	696	752	8.534E-14	65	60
D_melanogaster_abd-A	TRINITY_DN8087_c0_g1_i2.p1	0.614	57	22	0	3	59	696	752	8.534E-14	65	60
D_melanogaster_abd-A	TRINITY_DN341_c25_g1_i1.p1	0.578	57	24	0	2	58	200	256	4.195E-13	63	60
D_melanogaster_abd-A	TRINITY_DN5568_c0_g1_i1.p1	0.578	57	24	0	2	58	206	262	1.500E-12	61	60
D_melanogaster_abd-A	TRINITY_DN3932_c0_g1_i1.p1	0.543	57	26	0	2	58	139	195	9.463E-11	56	60
D_melanogaster_abd-A	TRINITY_DN3932_c0_g1_i2.p1	0.543	57	26	0	2	58	139	195	9.463E-11	56	60
D_melanogaster_abd-A	TRINITY_DN2719_c0_g1_i1.p1	0.500	58	29	0	1	58	7	64	2.464E-10	55	60
D_melanogaster_abd-A	TRINITY_DN2719_c0_g1_i14.p1	0.500	58	29	0	1	58	7	64	2.464E-10	55	60
D_melanogaster_abd-A	TRINITY_DN2719_c0_g1_i2.p1	0.500	58	29	0	1	58	280	337	2.464E-10	55	60
D_melanogaster_abd-A	TRINITY_DN2719_c0_g1_i9.p1	0.500	58	29	0	1	58	280	337	2.464E-10	55	60
D_melanogaster_abd-A	TRINITY_DN9897_c0_g1_i1.p1	0.482	58	30	0	1	58	154	211	4.664E-10	54	60
D_melanogaster_abd-A	TRINITY_DN9897_c0_g1_i2.p1	0.482	58	30	0	1	58	154	211	4.664E-10	54	60
D_melanogaster_abd-A	TRINITY_DN36077_c0_g1_i1.p1	0.440	59	32	0	1	59	17	75	1.215E-09	53	60
D_melanogaster_abd-A	TRINITY_DN36077_c0_g1_i2.p1	0.440	59	32	0	1	59	185	243	1.215E-09	53	60
D_melanogaster_abd-A	TRINITY_DN42199_c0_g1_i1.p1	0.553	56	25	0	2	57	128	183	2.300E-09	52	60
D_melanogaster_abd-A	TRINITY_DN331_c2_g2_i1.p1	0.466	60	32	0	1	60	193	252	2.300E-09	52	60
D_melanogaster_abd-A	TRINITY_DN16894_c0_g1_i1.p1	0.482	58	30	0	2	59	210	267	5.995E-09	51	60
D_melanogaster_abd-A	TRINITY_DN1790_c0_g1_i1.p1	0.519	52	25	0	2	53	96	147	8.250E-09	51	60
D_melanogaster_abd-A	TRINITY_DN74031_c0_g1_i1.p1	0.473	57	30	0	2	58	176	232	1.563E-08	50	60
D_melanogaster_abd-A	TRINITY_DN8195_c0_g1_i1.p1	0.433	60	33	0	1	60	231	290	1.563E-08	50	60
D_melanogaster_abd-A	TRINITY_DN8195_c0_g1_i2.p1	0.433	60	33	0	1	60	231	290	1.563E-08	50	60
D_melanogaster_abd-A	TRINITY_DN8195_c0_g1_i4.p1	0.433	60	33	0	1	60	231	290	1.563E-08	50	60
D_melanogaster_abd-A	TRINITY_DN249_c1_g1_i1.p1	0.456	57	30	0	2	58	194	250	2.151E-08	49	60
D_melanogaster_abd-A	TRINITY_DN249_c1_g2_i1.p1	0.456	57	30	0	2	58	204	260	2.151E-08	49	60
D_melanogaster_abd-A	TRINITY_DN16490_c0_g2_i1.p1	0.482	58	30	0	2	59	201	258	2.960E-08	49	60
D_melanogaster_abd-A	TRINITY_DN898_c1_g1_i2.p1	0.456	57	30	0	2	58	145	201	4.075E-08	49	60
D_melanogaster_abd-A	TRINITY_DN898_c1_g1_i3.p1	0.456	57	30	0	2	58	145	201	4.075E-08	49	60
D_melanogaster_abd-A	TRINITY_DN898_c1_g1_i1.p1	0.456	57	30	0	2	58	155	211	4.075E-08	49	60
D_melanogaster_abd-A	TRINITY_DN898_c1_g1_i4.p1	0.456	57	30	0	2	58	155	211	4.075E-08	49	60
D_melanogaster_abd-A	TRINITY_DN488_c1_g1_i1.p1	0.456	57	30	0	2	58	130	186	7.721E-08	48	60
D_melanogaster_abd-A	TRINITY_DN1567_c2_g1_i1.p1	0.472	55	29	0	1	55	169	223	1.063E-07	48	60
D_melanogaster_abd-A	TRINITY_DN1567_c2_g1_i11.p1	0.472	55	29	0	1	55	169	223	1.063E-07	48	60
D_melanogaster_abd-A	TRINITY_DN1567_c2_g1_i12.p1	0.472	55	29	0	1	55	169	223	1.063E-07	48	60
D_melanogaster_abd-A	TRINITY_DN2567_c1_g1_i1.p1	0.423	59	33	0	1	59	170	228	1.463E-07	47	60
D_melanogaster_abd-A	TRINITY_DN2567_c1_g1_i3.p1	0.423	59	33	0	1	59	170	228	1.463E-07	47	60
D_melanogaster_abd-A	TRINITY_DN2567_c1_g1_i4.p1	0.423	59	33	0	1	59	170	228	1.463E-07	47	60
D_melanogaster_abd-A	TRINITY_DN2567_c1_g1_i5.p1	0.423	59	33	0	1	59	170	228	1.463E-07	47	60
D_melanogaster_abd-A	TRINITY_DN2567_c1_g1_i6.p1	0.423	59	33	0	1	59	170	228	1.463E-07	47	60
D_melanogaster_abd-A	TRINITY_DN32604_c0_g3_i2.p1	0.465	58	30	0	2	59	74	131	1.463E-07	47	60
D_melanogaster_abd-A	TRINITY_DN32604_c0_g3_i3.p1	0.465	58	30	0	2	59	74	131	1.463E-07	47	60
D_melanogaster_abd-A	TRINITY_DN32604_c0_g5_i1.p1	0.465	58	30	0	2	59	74	131	1.463E-07	47	60
D_melanogaster_abd-A	TRINITY_DN10759_c0_g1_i1.p1	0.431	58	32	0	2	59	167	224	1.463E-07	47	60
D_melanogaster_abd-A	TRINITY_DN10759_c0_g1_i2.p1	0.431	58	32	0	2	59	167	224	1.463E-07	47	60
D_melanogaster_abd-A	TRINITY_DN10215_c0_g1_i1.p1	0.448	58	31	0	2	59	149	206	2.014E-07	47	60
D_melanogaster_abd-A	TRINITY_DN10215_c0_g1_i2.p1	0.448	58	31	0	2	59	149	206	2.014E-07	47	60
D_melanogaster_abd-A	TRINITY_DN1056_c4_g1_i1.p1	0.431	58	32	0	2	59	134	191	2.014E-07	47	60
D_melanogaster_abd-A	TRINITY_DN1056_c4_g1_i2.p1	0.431	58	32	0	2	59	134	191	2.014E-07	47	60
D_melanogaster_abd-A	TRINITY_DN2896_c0_g1_i1.p1	0.473	57	30	0	2	58	128	184	2.773E-07	46	60
D_melanogaster_abd-A	TRINITY_DN31952_c0_g1_i1.p1	0.431	58	32	0	2	59	137	194	2.773E-07	46	60
D_melanogaster_abd-A	TRINITY_DN81382_c0_g1_i2.p1	0.413	58	33	0	2	59	141	198	5.257E-07	46	60
D_melanogaster_abd-A	TRINITY_DN81382_c0_g1_i3.p1	0.413	58	33	0	2	59	141	198	5.257E-07	46	60
D_melanogaster_abd-A	TRINITY_DN9482_c0_g1_i1.p1	0.444	54	29	0	5	58	216	269	5.257E-07	46	60
D_melanogaster_abd-A	TRINITY_DN81382_c0_g1_i1.p1	0.413	58	33	0	2	59	141	198	5.257E-07	46	60
D_melanogaster_abd-A	TRINITY_DN17973_c0_g1_i1.p1	0.413	58	33	0	1	58	204	261	7.239E-07	45	60
D_melanogaster_abd-A	TRINITY_DN17973_c0_g1_i4.p1	0.413	58	33	0	1	58	204	261	7.239E-07	45	60
D_melanogaster_abd-A	TRINITY_DN17973_c0_g1_i2.p1	0.413	58	33	0	1	58	253	310	7.239E-07	45	60
D_melanogaster_abd-A	TRINITY_DN17973_c0_g1_i3.p1	0.413	58	33	0	1	58	253	310	7.239E-07	45	60
D_melanogaster_abd-A	TRINITY_DN7635_c0_g1_i1.p1	0.423	59	33	0	1	59	179	237	9.968E-07	45	60
D_melanogaster_abd-A	TRINITY_DN67940_c0_g1_i2.p1	0.442	52	28	0	4	55	111	162	3.585E-06	43	60
D_melanogaster_abd-A	TRINITY_DN67940_c0_g1_i1.p1	0.442	52	28	0	4	55	178	229	3.585E-06	43	60
D_melanogaster_abd-A	TRINITY_DN16502_c0_g1_i1.p1	0.438	57	31	0	2	58	99	155	4.937E-06	43	60
D_melanogaster_abd-A	TRINITY_DN16502_c0_g1_i2.p1	0.438	57	31	0	2	58	99	155	4.937E-06	43	60
D_melanogaster_abd-A	TRINITY_DN10724_c0_g1_i1.p1	0.438	57	31	0	2	58	53	109	4.937E-06	43	60
D_melanogaster_abd-A	TRINITY_DN10724_c0_g1_i2.p1	0.438	57	31	0	2	58	53	109	4.937E-06	43	60
D_melanogaster_abd-A	TRINITY_DN81547_c0_g1_i1.p1	0.438	57	30	0	2	55	335	391	4.937E-06	43	60
D_melanogaster_abd-A	TRINITY_DN81547_c0_g1_i2.p1	0.438	57	30	0	2	55	335	391	4.937E-06	43	60
D_melanogaster_abd-A	TRINITY_DN13958_c0_g1_i1.p1	0.421	57	32	0	2	58	166	222	6.800E-06	42	60
D_melanogaster_abd-A	TRINITY_DN1838_c2_g1_i2.p1	0.406	59	34	0	2	60	224	282	6.800E-06	42	60
D_melanogaster_abd-A	TRINITY_DN4429_c1_g1_i3.p2	0.389	59	35	0	1	59	166	224	9.366E-06	42	60
D_melanogaster_abd-A	TRINITY_DN1579_c7_g1_i1.p1	0.406	59	34	0	1	59	187	245	1.290E-05	42	60
D_melanogaster_abd-A	TRINITY_DN236_c5_g1_i2.p1	0.407	54	31	0	2	55	218	271	3.373E-05	40	60
D_melanogaster_abd-A	TRINITY_DN236_c5_g1_i3.p1	0.407	54	31	0	2	55	248	301	3.373E-05	40	60
D_melanogaster_abd-A	TRINITY_DN30592_c0_g1_i1.p1	0.385	57	34	0	2	58	49	105	4.647E-05	40	60
D_melanogaster_abd-A	TRINITY_DN3131_c1_g1_i1.p1	0.396	58	34	0	1	58	134	191	6.402E-05	40	60
D_melanogaster_abd-A	TRINITY_DN3131_c1_g1_i2.p1	0.396	58	34	0	1	58	134	191	6.402E-05	40	60
D_melanogaster_abd-A	TRINITY_DN1987_c0_g2_i1.p1	0.438	57	31	0	2	58	139	195	6.402E-05	40	60
D_melanogaster_abd-A	TRINITY_DN2205_c0_g1_i1.p1	0.388	54	32	0	2	55	228	281	6.402E-05	40	60
D_melanogaster_abd-A	TRINITY_DN2205_c0_g1_i10.p1	0.388	54	32	0	2	55	228	281	6.402E-05	40	60
D_melanogaster_abd-A	TRINITY_DN2205_c0_g1_i2.p1	0.388	54	32	0	2	55	228	281	6.402E-05	40	60
D_melanogaster_abd-A	TRINITY_DN2205_c0_g1_i3.p1	0.388	54	32	0	2	55	228	281	6.402E-05	40	60
D_melanogaster_abd-A	TRINITY_DN2205_c0_g1_i4.p1	0.388	54	32	0	2	55	228	281	6.402E-05	40	60
D_melanogaster_abd-A	TRINITY_DN2205_c0_g1_i6.p1	0.388	54	32	0	2	55	228	281	6.402E-05	40	60
D_melanogaster_abd-A	TRINITY_DN2205_c0_g1_i7.p1	0.388	54	32	0	2	55	228	281	6.402E-05	40	60
D_melanogaster_abd-A	TRINITY_DN2205_c0_g1_i8.p1	0.388	54	32	0	2	55	228	281	6.402E-05	40	60
D_melanogaster_abd-A	TRINITY_DN2205_c0_g1_i9.p1	0.388	54	32	0	2	55	228	281	6.402E-05	40	60
D_melanogaster_abd-A	TRINITY_DN6984_c1_g2_i1.p1	0.403	57	33	0	3	59	252	308	8.821E-05	39	60
D_melanogaster_abd-A	TRINITY_DN6984_c1_g2_i2.p1	0.403	57	33	0	3	59	252	308	8.821E-05	39	60
D_melanogaster_abd-A	TRINITY_DN6984_c1_g2_i3.p1	0.403	57	33	0	3	59	252	308	8.821E-05	39	60
D_melanogaster_abd-A	TRINITY_DN6062_c0_g1_i7.p1	0.413	58	33	0	1	58	209	266	2.308E-04	38	60
D_melanogaster_abd-A	TRINITY_DN6062_c0_g1_i3.p1	0.413	58	33	0	1	58	209	266	2.308E-04	38	60
D_melanogaster_abd-A	TRINITY_DN6062_c0_g1_i6.p1	0.413	58	33	0	1	58	208	265	2.308E-04	38	60
D_melanogaster_abd-A	TRINITY_DN6062_c0_g1_i8.p1	0.413	58	33	0	1	58	208	265	2.308E-04	38	60
D_melanogaster_abd-A	TRINITY_DN6062_c0_g1_i9.p1	0.413	58	33	0	1	58	208	265	2.308E-04	38	60
D_melanogaster_abd-A	TRINITY_DN6984_c1_g1_i10.p2	0.396	53	31	0	3	55	110	162	4.384E-04	37	60
D_melanogaster_abd-A	TRINITY_DN6984_c1_g1_i2.p1	0.396	53	31	0	3	55	243	295	4.384E-04	37	60
D_melanogaster_abd-A	TRINITY_DN6984_c1_g1_i4.p1	0.396	53	31	0	3	55	243	295	4.384E-04	37	60
D_melanogaster_abd-A	TRINITY_DN6984_c1_g1_i12.p1	0.396	53	31	0	3	55	251	303	4.384E-04	37	60
D_melanogaster_abd-A	TRINITY_DN6984_c1_g1_i5.p1	0.396	53	31	0	3	55	251	303	4.384E-04	37	60
D_melanogaster_abd-A	TRINITY_DN33464_c3_g1_i2.p1	0.403	57	33	0	2	58	101	157	6.043E-04	37	60
D_melanogaster_abd-A	TRINITY_DN33464_c3_g1_i1.p1	0.403	57	33	0	2	58	101	157	6.043E-04	37	60
D_melanogaster_abd-A	TRINITY_DN31819_c3_g1_i1.p1	0.408	49	28	0	10	58	1	49	8.329E-04	36	60
C_rotundicauda_abd-a_A	TRINITY_DN3244_c8_g1_i1.p1	0.950	60	3	0	1	60	172	231	7.278E-32	117	60
C_rotundicauda_abd-a_A	TRINITY_DN3244_c8_g1_i2.p1	0.950	60	3	0	1	60	172	231	7.278E-32	117	60
C_rotundicauda_abd-a_A	TRINITY_DN1790_c1_g1_i7.p1	0.932	59	4	0	1	59	198	256	1.734E-30	113	60
C_rotundicauda_abd-a_A	TRINITY_DN1790_c1_g1_i2.p1	0.932	59	4	0	1	59	198	256	1.734E-30	113	60
C_rotundicauda_abd-a_A	TRINITY_DN1790_c0_g2_i3.p1	0.862	58	8	0	2	59	18	75	6.614E-27	102	60
C_rotundicauda_abd-a_A	TRINITY_DN1790_c0_g2_i4.p1	0.862	58	8	0	2	59	218	275	6.614E-27	102	60
C_rotundicauda_abd-a_A	TRINITY_DN1790_c0_g2_i5.p1	0.862	58	8	0	2	59	218	275	6.614E-27	102	60
C_rotundicauda_abd-a_A	TRINITY_DN1790_c0_g2_i7.p1	0.862	58	8	0	2	59	218	275	6.614E-27	102	60
C_rotundicauda_abd-a_A	TRINITY_DN2310_c0_g1_i1.p1	0.879	58	7	0	2	59	214	271	9.084E-27	102	60
C_rotundicauda_abd-a_A	TRINITY_DN2310_c0_g1_i2.p1	0.879	58	7	0	2	59	214	271	9.084E-27	102	60
C_rotundicauda_abd-a_A	TRINITY_DN2310_c0_g1_i3.p1	0.879	58	7	0	2	59	214	271	9.084E-27	102	60
C_rotundicauda_abd-a_A	TRINITY_DN7637_c1_g1_i3.p1	0.810	58	11	0	2	59	98	155	1.457E-24	96	60
C_rotundicauda_abd-a_A	TRINITY_DN7637_c1_g2_i1.p1	0.810	58	11	0	2	59	212	269	1.457E-24	96	60
C_rotundicauda_abd-a_A	TRINITY_DN7637_c1_g2_i2.p1	0.810	58	11	0	2	59	212	269	1.457E-24	96	60
C_rotundicauda_abd-a_A	TRINITY_DN3443_c0_g3_i1.p1	0.689	58	18	0	2	59	192	249	1.245E-18	79	60
C_rotundicauda_abd-a_A	TRINITY_DN713_c3_g1_i1.p1	0.684	57	18	0	4	60	311	367	1.584E-17	76	60
C_rotundicauda_abd-a_A	TRINITY_DN7681_c0_g1_i1.p1	0.631	57	21	0	2	58	269	325	1.468E-16	73	60
C_rotundicauda_abd-a_A	TRINITY_DN1790_c1_g1_i6.p1	0.918	37	3	0	1	37	198	234	3.812E-16	72	60
C_rotundicauda_abd-a_A	TRINITY_DN18905_c1_g1_i1.p1	0.583	60	25	0	1	60	233	292	6.683E-15	68	60
C_rotundicauda_abd-a_A	TRINITY_DN88107_c0_g1_i1.p1	0.603	58	23	0	2	59	186	243	8.534E-14	65	60
C_rotundicauda_abd-a_A	TRINITY_DN8087_c0_g1_i1.p1	0.614	57	22	0	3	59	696	752	8.534E-14	65	60
C_rotundicauda_abd-a_A	TRINITY_DN8087_c0_g1_i2.p1	0.614	57	22	0	3	59	696	752	8.534E-14	65	60
C_rotundicauda_abd-a_A	TRINITY_DN341_c25_g1_i1.p1	0.578	57	24	0	2	58	200	256	4.195E-13	63	60
C_rotundicauda_abd-a_A	TRINITY_DN5568_c0_g1_i1.p1	0.578	57	24	0	2	58	206	262	1.500E-12	61	60
C_rotundicauda_abd-a_A	TRINITY_DN3932_c0_g1_i1.p1	0.543	57	26	0	2	58	139	195	9.463E-11	56	60
C_rotundicauda_abd-a_A	TRINITY_DN3932_c0_g1_i2.p1	0.543	57	26	0	2	58	139	195	9.463E-11	56	60
C_rotundicauda_abd-a_A	TRINITY_DN2719_c0_g1_i1.p1	0.500	58	29	0	1	58	7	64	2.464E-10	55	60
C_rotundicauda_abd-a_A	TRINITY_DN2719_c0_g1_i14.p1	0.500	58	29	0	1	58	7	64	2.464E-10	55	60
C_rotundicauda_abd-a_A	TRINITY_DN2719_c0_g1_i2.p1	0.500	58	29	0	1	58	280	337	2.464E-10	55	60
C_rotundicauda_abd-a_A	TRINITY_DN2719_c0_g1_i9.p1	0.500	58	29	0	1	58	280	337	2.464E-10	55	60
C_rotundicauda_abd-a_A	TRINITY_DN9897_c0_g1_i1.p1	0.482	58	30	0	1	58	154	211	4.664E-10	54	60
C_rotundicauda_abd-a_A	TRINITY_DN9897_c0_g1_i2.p1	0.482	58	30	0	1	58	154	211	4.664E-10	54	60
C_rotundicauda_abd-a_A	TRINITY_DN36077_c0_g1_i1.p1	0.440	59	32	0	1	59	17	75	1.215E-09	53	60
C_rotundicauda_abd-a_A	TRINITY_DN331_c2_g2_i1.p1	0.466	60	32	0	1	60	193	252	1.215E-09	53	60
C_rotundicauda_abd-a_A	TRINITY_DN36077_c0_g1_i2.p1	0.440	59	32	0	1	59	185	243	1.215E-09	53	60
C_rotundicauda_abd-a_A	TRINITY_DN42199_c0_g1_i1.p1	0.553	56	25	0	2	57	128	183	2.300E-09	52	60
C_rotundicauda_abd-a_A	TRINITY_DN16894_c0_g1_i1.p1	0.482	58	30	0	2	59	210	267	5.995E-09	51	60
C_rotundicauda_abd-a_A	TRINITY_DN1790_c0_g1_i1.p1	0.519	52	25	0	2	53	96	147	8.250E-09	51	60
C_rotundicauda_abd-a_A	TRINITY_DN74031_c0_g1_i1.p1	0.473	57	30	0	2	58	176	232	1.563E-08	50	60
C_rotundicauda_abd-a_A	TRINITY_DN249_c1_g1_i1.p1	0.456	57	30	0	2	58	194	250	2.151E-08	49	60
C_rotundicauda_abd-a_A	TRINITY_DN249_c1_g2_i1.p1	0.456	57	30	0	2	58	204	260	2.151E-08	49	60
C_rotundicauda_abd-a_A	TRINITY_DN8195_c0_g1_i1.p1	0.416	60	34	0	1	60	231	290	2.960E-08	49	60
C_rotundicauda_abd-a_A	TRINITY_DN8195_c0_g1_i2.p1	0.416	60	34	0	1	60	231	290	2.960E-08	49	60
C_rotundicauda_abd-a_A	TRINITY_DN8195_c0_g1_i4.p1	0.416	60	34	0	1	60	231	290	2.960E-08	49	60
C_rotundicauda_abd-a_A	TRINITY_DN16490_c0_g2_i1.p1	0.482	58	30	0	2	59	201	258	2.960E-08	49	60
C_rotundicauda_abd-a_A	TRINITY_DN898_c1_g1_i2.p1	0.456	57	30	0	2	58	145	201	4.075E-08	49	60
C_rotundicauda_abd-a_A	TRINITY_DN898_c1_g1_i3.p1	0.456	57	30	0	2	58	145	201	4.075E-08	49	60
C_rotundicauda_abd-a_A	TRINITY_DN898_c1_g1_i1.p1	0.456	57	30	0	2	58	155	211	4.075E-08	49	60
C_rotundicauda_abd-a_A	TRINITY_DN898_c1_g1_i4.p1	0.456	57	30	0	2	58	155	211	4.075E-08	49	60
C_rotundicauda_abd-a_A	TRINITY_DN488_c1_g1_i1.p1	0.456	57	30	0	2	58	130	186	7.721E-08	48	60
C_rotundicauda_abd-a_A	TRINITY_DN1567_c2_g1_i1.p1	0.472	55	29	0	1	55	169	223	1.063E-07	48	60
C_rotundicauda_abd-a_A	TRINITY_DN1567_c2_g1_i11.p1	0.472	55	29	0	1	55	169	223	1.063E-07	48	60
C_rotundicauda_abd-a_A	TRINITY_DN1567_c2_g1_i12.p1	0.472	55	29	0	1	55	169	223	1.063E-07	48	60
C_rotundicauda_abd-a_A	TRINITY_DN2567_c1_g1_i1.p1	0.423	59	33	0	1	59	170	228	1.463E-07	47	60
C_rotundicauda_abd-a_A	TRINITY_DN2567_c1_g1_i3.p1	0.423	59	33	0	1	59	170	228	1.463E-07	47	60
C_rotundicauda_abd-a_A	TRINITY_DN2567_c1_g1_i4.p1	0.423	59	33	0	1	59	170	228	1.463E-07	47	60
C_rotundicauda_abd-a_A	TRINITY_DN2567_c1_g1_i5.p1	0.423	59	33	0	1	59	170	228	1.463E-07	47	60
C_rotundicauda_abd-a_A	TRINITY_DN2567_c1_g1_i6.p1	0.423	59	33	0	1	59	170	228	1.463E-07	47	60
C_rotundicauda_abd-a_A	TRINITY_DN32604_c0_g3_i2.p1	0.465	58	30	0	2	59	74	131	1.463E-07	47	60
C_rotundicauda_abd-a_A	TRINITY_DN32604_c0_g3_i3.p1	0.465	58	30	0	2	59	74	131	1.463E-07	47	60
C_rotundicauda_abd-a_A	TRINITY_DN32604_c0_g5_i1.p1	0.465	58	30	0	2	59	74	131	1.463E-07	47	60
C_rotundicauda_abd-a_A	TRINITY_DN10759_c0_g1_i1.p1	0.431	58	32	0	2	59	167	224	1.463E-07	47	60
C_rotundicauda_abd-a_A	TRINITY_DN10759_c0_g1_i2.p1	0.431	58	32	0	2	59	167	224	1.463E-07	47	60
C_rotundicauda_abd-a_A	TRINITY_DN10215_c0_g1_i1.p1	0.448	58	31	0	2	59	149	206	2.014E-07	47	60
C_rotundicauda_abd-a_A	TRINITY_DN10215_c0_g1_i2.p1	0.448	58	31	0	2	59	149	206	2.014E-07	47	60
C_rotundicauda_abd-a_A	TRINITY_DN1056_c4_g1_i1.p1	0.431	58	32	0	2	59	134	191	2.014E-07	47	60
C_rotundicauda_abd-a_A	TRINITY_DN1056_c4_g1_i2.p1	0.431	58	32	0	2	59	134	191	2.014E-07	47	60
C_rotundicauda_abd-a_A	TRINITY_DN2896_c0_g1_i1.p1	0.473	57	30	0	2	58	128	184	2.773E-07	46	60
C_rotundicauda_abd-a_A	TRINITY_DN31952_c0_g1_i1.p1	0.431	58	32	0	2	59	137	194	2.773E-07	46	60
C_rotundicauda_abd-a_A	TRINITY_DN81382_c0_g1_i2.p1	0.413	58	33	0	2	59	141	198	5.257E-07	46	60
C_rotundicauda_abd-a_A	TRINITY_DN81382_c0_g1_i3.p1	0.413	58	33	0	2	59	141	198	5.257E-07	46	60
C_rotundicauda_abd-a_A	TRINITY_DN9482_c0_g1_i1.p1	0.444	54	29	0	5	58	216	269	5.257E-07	46	60
C_rotundicauda_abd-a_A	TRINITY_DN81382_c0_g1_i1.p1	0.413	58	33	0	2	59	141	198	5.257E-07	46	60
C_rotundicauda_abd-a_A	TRINITY_DN17973_c0_g1_i1.p1	0.413	58	33	0	1	58	204	261	7.239E-07	45	60
C_rotundicauda_abd-a_A	TRINITY_DN17973_c0_g1_i4.p1	0.413	58	33	0	1	58	204	261	7.239E-07	45	60
C_rotundicauda_abd-a_A	TRINITY_DN17973_c0_g1_i2.p1	0.413	58	33	0	1	58	253	310	7.239E-07	45	60
C_rotundicauda_abd-a_A	TRINITY_DN17973_c0_g1_i3.p1	0.413	58	33	0	1	58	253	310	7.239E-07	45	60
C_rotundicauda_abd-a_A	TRINITY_DN7635_c0_g1_i1.p1	0.423	59	33	0	1	59	179	237	9.968E-07	45	60
C_rotundicauda_abd-a_A	TRINITY_DN67940_c0_g1_i2.p1	0.442	52	28	0	4	55	111	162	3.585E-06	43	60
C_rotundicauda_abd-a_A	TRINITY_DN67940_c0_g1_i1.p1	0.442	52	28	0	4	55	178	229	3.585E-06	43	60
C_rotundicauda_abd-a_A	TRINITY_DN1838_c2_g1_i2.p1	0.406	59	34	0	2	60	224	282	3.585E-06	43	60
C_rotundicauda_abd-a_A	TRINITY_DN16502_c0_g1_i1.p1	0.438	57	31	0	2	58	99	155	4.937E-06	43	60
C_rotundicauda_abd-a_A	TRINITY_DN16502_c0_g1_i2.p1	0.438	57	31	0	2	58	99	155	4.937E-06	43	60
C_rotundicauda_abd-a_A	TRINITY_DN10724_c0_g1_i1.p1	0.438	57	31	0	2	58	53	109	4.937E-06	43	60
C_rotundicauda_abd-a_A	TRINITY_DN10724_c0_g1_i2.p1	0.438	57	31	0	2	58	53	109	4.937E-06	43	60
C_rotundicauda_abd-a_A	TRINITY_DN81547_c0_g1_i1.p1	0.438	57	30	0	2	55	335	391	4.937E-06	43	60
C_rotundicauda_abd-a_A	TRINITY_DN81547_c0_g1_i2.p1	0.438	57	30	0	2	55	335	391	4.937E-06	43	60
C_rotundicauda_abd-a_A	TRINITY_DN13958_c0_g1_i1.p1	0.421	57	32	0	2	58	166	222	6.800E-06	42	60
C_rotundicauda_abd-a_A	TRINITY_DN4429_c1_g1_i3.p2	0.389	59	35	0	1	59	166	224	9.366E-06	42	60
C_rotundicauda_abd-a_A	TRINITY_DN1579_c7_g1_i1.p1	0.406	59	34	0	1	59	187	245	1.290E-05	42	60
C_rotundicauda_abd-a_A	TRINITY_DN236_c5_g1_i2.p1	0.407	54	31	0	2	55	218	271	3.373E-05	40	60
C_rotundicauda_abd-a_A	TRINITY_DN236_c5_g1_i3.p1	0.407	54	31	0	2	55	248	301	3.373E-05	40	60
C_rotundicauda_abd-a_A	TRINITY_DN30592_c0_g1_i1.p1	0.385	57	34	0	2	58	49	105	4.647E-05	40	60
C_rotundicauda_abd-a_A	TRINITY_DN3131_c1_g1_i1.p1	0.396	58	34	0	1	58	134	191	6.402E-05	40	60
C_rotundicauda_abd-a_A	TRINITY_DN3131_c1_g1_i2.p1	0.396	58	34	0	1	58	134	191	6.402E-05	40	60
C_rotundicauda_abd-a_A	TRINITY_DN1987_c0_g2_i1.p1	0.438	57	31	0	2	58	139	195	6.402E-05	40	60
C_rotundicauda_abd-a_A	TRINITY_DN2205_c0_g1_i1.p1	0.388	54	32	0	2	55	228	281	6.402E-05	40	60
C_rotundicauda_abd-a_A	TRINITY_DN2205_c0_g1_i10.p1	0.388	54	32	0	2	55	228	281	6.402E-05	40	60
C_rotundicauda_abd-a_A	TRINITY_DN2205_c0_g1_i2.p1	0.388	54	32	0	2	55	228	281	6.402E-05	40	60
C_rotundicauda_abd-a_A	TRINITY_DN2205_c0_g1_i3.p1	0.388	54	32	0	2	55	228	281	6.402E-05	40	60
C_rotundicauda_abd-a_A	TRINITY_DN2205_c0_g1_i4.p1	0.388	54	32	0	2	55	228	281	6.402E-05	40	60
C_rotundicauda_abd-a_A	TRINITY_DN2205_c0_g1_i6.p1	0.388	54	32	0	2	55	228	281	6.402E-05	40	60
C_rotundicauda_abd-a_A	TRINITY_DN2205_c0_g1_i7.p1	0.388	54	32	0	2	55	228	281	6.402E-05	40	60
C_rotundicauda_abd-a_A	TRINITY_DN2205_c0_g1_i8.p1	0.388	54	32	0	2	55	228	281	6.402E-05	40	60
C_rotundicauda_abd-a_A	TRINITY_DN2205_c0_g1_i9.p1	0.388	54	32	0	2	55	228	281	6.402E-05	40	60
C_rotundicauda_abd-a_A	TRINITY_DN6984_c1_g2_i1.p1	0.403	57	33	0	3	59	252	308	8.821E-05	39	60
C_rotundicauda_abd-a_A	TRINITY_DN6984_c1_g2_i2.p1	0.403	57	33	0	3	59	252	308	8.821E-05	39	60
C_rotundicauda_abd-a_A	TRINITY_DN6984_c1_g2_i3.p1	0.403	57	33	0	3	59	252	308	8.821E-05	39	60
C_rotundicauda_abd-a_A	TRINITY_DN6062_c0_g1_i7.p1	0.413	58	33	0	1	58	209	266	2.308E-04	38	60
C_rotundicauda_abd-a_A	TRINITY_DN6062_c0_g1_i3.p1	0.413	58	33	0	1	58	209	266	2.308E-04	38	60
C_rotundicauda_abd-a_A	TRINITY_DN6062_c0_g1_i6.p1	0.413	58	33	0	1	58	208	265	2.308E-04	38	60
C_rotundicauda_abd-a_A	TRINITY_DN6062_c0_g1_i8.p1	0.413	58	33	0	1	58	208	265	2.308E-04	38	60
C_rotundicauda_abd-a_A	TRINITY_DN6062_c0_g1_i9.p1	0.413	58	33	0	1	58	208	265	2.308E-04	38	60
C_rotundicauda_abd-a_A	TRINITY_DN6984_c1_g1_i10.p2	0.396	53	31	0	3	55	110	162	4.384E-04	37	60
C_rotundicauda_abd-a_A	TRINITY_DN6984_c1_g1_i2.p1	0.396	53	31	0	3	55	243	295	4.384E-04	37	60
C_rotundicauda_abd-a_A	TRINITY_DN6984_c1_g1_i4.p1	0.396	53	31	0	3	55	243	295	4.384E-04	37	60
C_rotundicauda_abd-a_A	TRINITY_DN6984_c1_g1_i12.p1	0.396	53	31	0	3	55	251	303	4.384E-04	37	60
C_rotundicauda_abd-a_A	TRINITY_DN6984_c1_g1_i5.p1	0.396	53	31	0	3	55	251	303	4.384E-04	37	60
C_rotundicauda_abd-a_A	TRINITY_DN31819_c3_g1_i1.p1	0.411	51	29	0	10	60	1	51	4.384E-04	37	60
C_rotundicauda_abd-a_A	TRINITY_DN33464_c3_g1_i2.p1	0.403	57	33	0	2	58	101	157	6.043E-04	37	60
C_rotundicauda_abd-a_A	TRINITY_DN33464_c3_g1_i1.p1	0.403	57	33	0	2	58	101	157	6.043E-04	37	60
L_polyphemus_abd-a_A2	TRINITY_DN3244_c8_g1_i1.p1	0.950	60	3	0	1	60	172	231	7.278E-32	117	60
L_polyphemus_abd-a_A2	TRINITY_DN3244_c8_g1_i2.p1	0.950	60	3	0	1	60	172	231	7.278E-32	117	60
L_polyphemus_abd-a_A2	TRINITY_DN1790_c1_g1_i7.p1	0.932	59	4	0	1	59	198	256	1.734E-30	113	60
L_polyphemus_abd-a_A2	TRINITY_DN1790_c1_g1_i2.p1	0.932	59	4	0	1	59	198	256	1.734E-30	113	60
L_polyphemus_abd-a_A2	TRINITY_DN1790_c0_g2_i3.p1	0.862	58	8	0	2	59	18	75	6.614E-27	102	60
L_polyphemus_abd-a_A2	TRINITY_DN1790_c0_g2_i4.p1	0.862	58	8	0	2	59	218	275	6.614E-27	102	60
L_polyphemus_abd-a_A2	TRINITY_DN1790_c0_g2_i5.p1	0.862	58	8	0	2	59	218	275	6.614E-27	102	60
L_polyphemus_abd-a_A2	TRINITY_DN1790_c0_g2_i7.p1	0.862	58	8	0	2	59	218	275	6.614E-27	102	60
L_polyphemus_abd-a_A2	TRINITY_DN2310_c0_g1_i1.p1	0.879	58	7	0	2	59	214	271	9.084E-27	102	60
L_polyphemus_abd-a_A2	TRINITY_DN2310_c0_g1_i2.p1	0.879	58	7	0	2	59	214	271	9.084E-27	102	60
L_polyphemus_abd-a_A2	TRINITY_DN2310_c0_g1_i3.p1	0.879	58	7	0	2	59	214	271	9.084E-27	102	60
L_polyphemus_abd-a_A2	TRINITY_DN7637_c1_g1_i3.p1	0.810	58	11	0	2	59	98	155	1.457E-24	96	60
L_polyphemus_abd-a_A2	TRINITY_DN7637_c1_g2_i1.p1	0.810	58	11	0	2	59	212	269	1.457E-24	96	60
L_polyphemus_abd-a_A2	TRINITY_DN7637_c1_g2_i2.p1	0.810	58	11	0	2	59	212	269	1.457E-24	96	60
L_polyphemus_abd-a_A2	TRINITY_DN3443_c0_g3_i1.p1	0.689	58	18	0	2	59	192	249	1.245E-18	79	60
L_polyphemus_abd-a_A2	TRINITY_DN713_c3_g1_i1.p1	0.684	57	18	0	4	60	311	367	1.584E-17	76	60
L_polyphemus_abd-a_A2	TRINITY_DN7681_c0_g1_i1.p1	0.631	57	21	0	2	58	269	325	1.468E-16	73	60
L_polyphemus_abd-a_A2	TRINITY_DN1790_c1_g1_i6.p1	0.918	37	3	0	1	37	198	234	3.812E-16	72	60
L_polyphemus_abd-a_A2	TRINITY_DN18905_c1_g1_i1.p1	0.583	60	25	0	1	60	233	292	6.683E-15	68	60
L_polyphemus_abd-a_A2	TRINITY_DN88107_c0_g1_i1.p1	0.603	58	23	0	2	59	186	243	8.534E-14	65	60
L_polyphemus_abd-a_A2	TRINITY_DN8087_c0_g1_i1.p1	0.614	57	22	0	3	59	696	752	8.534E-14	65	60
L_polyphemus_abd-a_A2	TRINITY_DN8087_c0_g1_i2.p1	0.614	57	22	0	3	59	696	752	8.534E-14	65	60
L_polyphemus_abd-a_A2	TRINITY_DN341_c25_g1_i1.p1	0.578	57	24	0	2	58	200	256	4.195E-13	63	60
L_polyphemus_abd-a_A2	TRINITY_DN5568_c0_g1_i1.p1	0.578	57	24	0	2	58	206	262	1.500E-12	61	60
L_polyphemus_abd-a_A2	TRINITY_DN3932_c0_g1_i1.p1	0.543	57	26	0	2	58	139	195	9.463E-11	56	60
L_polyphemus_abd-a_A2	TRINITY_DN3932_c0_g1_i2.p1	0.543	57	26	0	2	58	139	195	9.463E-11	56	60
L_polyphemus_abd-a_A2	TRINITY_DN2719_c0_g1_i1.p1	0.500	58	29	0	1	58	7	64	2.464E-10	55	60
L_polyphemus_abd-a_A2	TRINITY_DN2719_c0_g1_i14.p1	0.500	58	29	0	1	58	7	64	2.464E-10	55	60
L_polyphemus_abd-a_A2	TRINITY_DN2719_c0_g1_i2.p1	0.500	58	29	0	1	58	280	337	2.464E-10	55	60
L_polyphemus_abd-a_A2	TRINITY_DN2719_c0_g1_i9.p1	0.500	58	29	0	1	58	280	337	2.464E-10	55	60
L_polyphemus_abd-a_A2	TRINITY_DN9897_c0_g1_i1.p1	0.482	58	30	0	1	58	154	211	4.664E-10	54	60
L_polyphemus_abd-a_A2	TRINITY_DN9897_c0_g1_i2.p1	0.482	58	30	0	1	58	154	211	4.664E-10	54	60
L_polyphemus_abd-a_A2	TRINITY_DN36077_c0_g1_i1.p1	0.440	59	32	0	1	59	17	75	1.215E-09	53	60
L_polyphemus_abd-a_A2	TRINITY_DN331_c2_g2_i1.p1	0.466	60	32	0	1	60	193	252	1.215E-09	53	60
L_polyphemus_abd-a_A2	TRINITY_DN36077_c0_g1_i2.p1	0.440	59	32	0	1	59	185	243	1.215E-09	53	60
L_polyphemus_abd-a_A2	TRINITY_DN42199_c0_g1_i1.p1	0.553	56	25	0	2	57	128	183	2.300E-09	52	60
L_polyphemus_abd-a_A2	TRINITY_DN16894_c0_g1_i1.p1	0.482	58	30	0	2	59	210	267	5.995E-09	51	60
L_polyphemus_abd-a_A2	TRINITY_DN1790_c0_g1_i1.p1	0.519	52	25	0	2	53	96	147	8.250E-09	51	60
L_polyphemus_abd-a_A2	TRINITY_DN74031_c0_g1_i1.p1	0.473	57	30	0	2	58	176	232	1.563E-08	50	60
L_polyphemus_abd-a_A2	TRINITY_DN249_c1_g1_i1.p1	0.456	57	30	0	2	58	194	250	2.151E-08	49	60
L_polyphemus_abd-a_A2	TRINITY_DN249_c1_g2_i1.p1	0.456	57	30	0	2	58	204	260	2.151E-08	49	60
L_polyphemus_abd-a_A2	TRINITY_DN8195_c0_g1_i1.p1	0.416	60	34	0	1	60	231	290	2.960E-08	49	60
L_polyphemus_abd-a_A2	TRINITY_DN8195_c0_g1_i2.p1	0.416	60	34	0	1	60	231	290	2.960E-08	49	60
L_polyphemus_abd-a_A2	TRINITY_DN8195_c0_g1_i4.p1	0.416	60	34	0	1	60	231	290	2.960E-08	49	60
L_polyphemus_abd-a_A2	TRINITY_DN16490_c0_g2_i1.p1	0.482	58	30	0	2	59	201	258	2.960E-08	49	60
L_polyphemus_abd-a_A2	TRINITY_DN898_c1_g1_i2.p1	0.456	57	30	0	2	58	145	201	4.075E-08	49	60
L_polyphemus_abd-a_A2	TRINITY_DN898_c1_g1_i3.p1	0.456	57	30	0	2	58	145	201	4.075E-08	49	60
L_polyphemus_abd-a_A2	TRINITY_DN898_c1_g1_i1.p1	0.456	57	30	0	2	58	155	211	4.075E-08	49	60
L_polyphemus_abd-a_A2	TRINITY_DN898_c1_g1_i4.p1	0.456	57	30	0	2	58	155	211	4.075E-08	49	60
L_polyphemus_abd-a_A2	TRINITY_DN488_c1_g1_i1.p1	0.456	57	30	0	2	58	130	186	7.721E-08	48	60
L_polyphemus_abd-a_A2	TRINITY_DN1567_c2_g1_i1.p1	0.472	55	29	0	1	55	169	223	1.063E-07	48	60
L_polyphemus_abd-a_A2	TRINITY_DN1567_c2_g1_i11.p1	0.472	55	29	0	1	55	169	223	1.063E-07	48	60
L_polyphemus_abd-a_A2	TRINITY_DN1567_c2_g1_i12.p1	0.472	55	29	0	1	55	169	223	1.063E-07	48	60
L_polyphemus_abd-a_A2	TRINITY_DN2567_c1_g1_i1.p1	0.423	59	33	0	1	59	170	228	1.463E-07	47	60
L_polyphemus_abd-a_A2	TRINITY_DN2567_c1_g1_i3.p1	0.423	59	33	0	1	59	170	228	1.463E-07	47	60
L_polyphemus_abd-a_A2	TRINITY_DN2567_c1_g1_i4.p1	0.423	59	33	0	1	59	170	228	1.463E-07	47	60
L_polyphemus_abd-a_A2	TRINITY_DN2567_c1_g1_i5.p1	0.423	59	33	0	1	59	170	228	1.463E-07	47	60
L_polyphemus_abd-a_A2	TRINITY_DN2567_c1_g1_i6.p1	0.423	59	33	0	1	59	170	228	1.463E-07	47	60
L_polyphemus_abd-a_A2	TRINITY_DN32604_c0_g3_i2.p1	0.465	58	30	0	2	59	74	131	1.463E-07	47	60
L_polyphemus_abd-a_A2	TRINITY_DN32604_c0_g3_i3.p1	0.465	58	30	0	2	59	74	131	1.463E-07	47	60
L_polyphemus_abd-a_A2	TRINITY_DN32604_c0_g5_i1.p1	0.465	58	30	0	2	59	74	131	1.463E-07	47	60
L_polyphemus_abd-a_A2	TRINITY_DN10759_c0_g1_i1.p1	0.431	58	32	0	2	59	167	224	1.463E-07	47	60
L_polyphemus_abd-a_A2	TRINITY_DN10759_c0_g1_i2.p1	0.431	58	32	0	2	59	167	224	1.463E-07	47	60
L_polyphemus_abd-a_A2	TRINITY_DN10215_c0_g1_i1.p1	0.448	58	31	0	2	59	149	206	2.014E-07	47	60
L_polyphemus_abd-a_A2	TRINITY_DN10215_c0_g1_i2.p1	0.448	58	31	0	2	59	149	206	2.014E-07	47	60
L_polyphemus_abd-a_A2	TRINITY_DN1056_c4_g1_i1.p1	0.431	58	32	0	2	59	134	191	2.014E-07	47	60
L_polyphemus_abd-a_A2	TRINITY_DN1056_c4_g1_i2.p1	0.431	58	32	0	2	59	134	191	2.014E-07	47	60
L_polyphemus_abd-a_A2	TRINITY_DN2896_c0_g1_i1.p1	0.473	57	30	0	2	58	128	184	2.773E-07	46	60
L_polyphemus_abd-a_A2	TRINITY_DN31952_c0_g1_i1.p1	0.431	58	32	0	2	59	137	194	2.773E-07	46	60
L_polyphemus_abd-a_A2	TRINITY_DN81382_c0_g1_i2.p1	0.413	58	33	0	2	59	141	198	5.257E-07	46	60
L_polyphemus_abd-a_A2	TRINITY_DN81382_c0_g1_i3.p1	0.413	58	33	0	2	59	141	198	5.257E-07	46	60
L_polyphemus_abd-a_A2	TRINITY_DN9482_c0_g1_i1.p1	0.444	54	29	0	5	58	216	269	5.257E-07	46	60
L_polyphemus_abd-a_A2	TRINITY_DN81382_c0_g1_i1.p1	0.413	58	33	0	2	59	141	198	5.257E-07	46	60
L_polyphemus_abd-a_A2	TRINITY_DN17973_c0_g1_i1.p1	0.413	58	33	0	1	58	204	261	7.239E-07	45	60
L_polyphemus_abd-a_A2	TRINITY_DN17973_c0_g1_i4.p1	0.413	58	33	0	1	58	204	261	7.239E-07	45	60
L_polyphemus_abd-a_A2	TRINITY_DN17973_c0_g1_i2.p1	0.413	58	33	0	1	58	253	310	7.239E-07	45	60
L_polyphemus_abd-a_A2	TRINITY_DN17973_c0_g1_i3.p1	0.413	58	33	0	1	58	253	310	7.239E-07	45	60
L_polyphemus_abd-a_A2	TRINITY_DN7635_c0_g1_i1.p1	0.423	59	33	0	1	59	179	237	9.968E-07	45	60
L_polyphemus_abd-a_A2	TRINITY_DN67940_c0_g1_i2.p1	0.442	52	28	0	4	55	111	162	3.585E-06	43	60
L_polyphemus_abd-a_A2	TRINITY_DN67940_c0_g1_i1.p1	0.442	52	28	0	4	55	178	229	3.585E-06	43	60
L_polyphemus_abd-a_A2	TRINITY_DN1838_c2_g1_i2.p1	0.406	59	34	0	2	60	224	282	3.585E-06	43	60
L_polyphemus_abd-a_A2	TRINITY_DN16502_c0_g1_i1.p1	0.438	57	31	0	2	58	99	155	4.937E-06	43	60
L_polyphemus_abd-a_A2	TRINITY_DN16502_c0_g1_i2.p1	0.438	57	31	0	2	58	99	155	4.937E-06	43	60
L_polyphemus_abd-a_A2	TRINITY_DN10724_c0_g1_i1.p1	0.438	57	31	0	2	58	53	109	4.937E-06	43	60
L_polyphemus_abd-a_A2	TRINITY_DN10724_c0_g1_i2.p1	0.438	57	31	0	2	58	53	109	4.937E-06	43	60
L_polyphemus_abd-a_A2	TRINITY_DN81547_c0_g1_i1.p1	0.438	57	30	0	2	55	335	391	4.937E-06	43	60
L_polyphemus_abd-a_A2	TRINITY_DN81547_c0_g1_i2.p1	0.438	57	30	0	2	55	335	391	4.937E-06	43	60
L_polyphemus_abd-a_A2	TRINITY_DN13958_c0_g1_i1.p1	0.421	57	32	0	2	58	166	222	6.800E-06	42	60
L_polyphemus_abd-a_A2	TRINITY_DN4429_c1_g1_i3.p2	0.389	59	35	0	1	59	166	224	9.366E-06	42	60
L_polyphemus_abd-a_A2	TRINITY_DN1579_c7_g1_i1.p1	0.406	59	34	0	1	59	187	245	1.290E-05	42	60
L_polyphemus_abd-a_A2	TRINITY_DN236_c5_g1_i2.p1	0.407	54	31	0	2	55	218	271	3.373E-05	40	60
L_polyphemus_abd-a_A2	TRINITY_DN236_c5_g1_i3.p1	0.407	54	31	0	2	55	248	301	3.373E-05	40	60
L_polyphemus_abd-a_A2	TRINITY_DN30592_c0_g1_i1.p1	0.385	57	34	0	2	58	49	105	4.647E-05	40	60
L_polyphemus_abd-a_A2	TRINITY_DN3131_c1_g1_i1.p1	0.396	58	34	0	1	58	134	191	6.402E-05	40	60
L_polyphemus_abd-a_A2	TRINITY_DN3131_c1_g1_i2.p1	0.396	58	34	0	1	58	134	191	6.402E-05	40	60
L_polyphemus_abd-a_A2	TRINITY_DN1987_c0_g2_i1.p1	0.438	57	31	0	2	58	139	195	6.402E-05	40	60
L_polyphemus_abd-a_A2	TRINITY_DN2205_c0_g1_i1.p1	0.388	54	32	0	2	55	228	281	6.402E-05	40	60
L_polyphemus_abd-a_A2	TRINITY_DN2205_c0_g1_i10.p1	0.388	54	32	0	2	55	228	281	6.402E-05	40	60
L_polyphemus_abd-a_A2	TRINITY_DN2205_c0_g1_i2.p1	0.388	54	32	0	2	55	228	281	6.402E-05	40	60
L_polyphemus_abd-a_A2	TRINITY_DN2205_c0_g1_i3.p1	0.388	54	32	0	2	55	228	281	6.402E-05	40	60
L_polyphemus_abd-a_A2	TRINITY_DN2205_c0_g1_i4.p1	0.388	54	32	0	2	55	228	281	6.402E-05	40	60
L_polyphemus_abd-a_A2	TRINITY_DN2205_c0_g1_i6.p1	0.388	54	32	0	2	55	228	281	6.402E-05	40	60
L_polyphemus_abd-a_A2	TRINITY_DN2205_c0_g1_i7.p1	0.388	54	32	0	2	55	228	281	6.402E-05	40	60
L_polyphemus_abd-a_A2	TRINITY_DN2205_c0_g1_i8.p1	0.388	54	32	0	2	55	228	281	6.402E-05	40	60
L_polyphemus_abd-a_A2	TRINITY_DN2205_c0_g1_i9.p1	0.388	54	32	0	2	55	228	281	6.402E-05	40	60
L_polyphemus_abd-a_A2	TRINITY_DN6984_c1_g2_i1.p1	0.403	57	33	0	3	59	252	308	8.821E-05	39	60
L_polyphemus_abd-a_A2	TRINITY_DN6984_c1_g2_i2.p1	0.403	57	33	0	3	59	252	308	8.821E-05	39	60
L_polyphemus_abd-a_A2	TRINITY_DN6984_c1_g2_i3.p1	0.403	57	33	0	3	59	252	308	8.821E-05	39	60
L_polyphemus_abd-a_A2	TRINITY_DN6062_c0_g1_i7.p1	0.413	58	33	0	1	58	209	266	2.308E-04	38	60
L_polyphemus_abd-a_A2	TRINITY_DN6062_c0_g1_i3.p1	0.413	58	33	0	1	58	209	266	2.308E-04	38	60
L_polyphemus_abd-a_A2	TRINITY_DN6062_c0_g1_i6.p1	0.413	58	33	0	1	58	208	265	2.308E-04	38	60
L_polyphemus_abd-a_A2	TRINITY_DN6062_c0_g1_i8.p1	0.413	58	33	0	1	58	208	265	2.308E-04	38	60
L_polyphemus_abd-a_A2	TRINITY_DN6062_c0_g1_i9.p1	0.413	58	33	0	1	58	208	265	2.308E-04	38	60
L_polyphemus_abd-a_A2	TRINITY_DN6984_c1_g1_i10.p2	0.396	53	31	0	3	55	110	162	4.384E-04	37	60
L_polyphemus_abd-a_A2	TRINITY_DN6984_c1_g1_i2.p1	0.396	53	31	0	3	55	243	295	4.384E-04	37	60
L_polyphemus_abd-a_A2	TRINITY_DN6984_c1_g1_i4.p1	0.396	53	31	0	3	55	243	295	4.384E-04	37	60
L_polyphemus_abd-a_A2	TRINITY_DN6984_c1_g1_i12.p1	0.396	53	31	0	3	55	251	303	4.384E-04	37	60
L_polyphemus_abd-a_A2	TRINITY_DN6984_c1_g1_i5.p1	0.396	53	31	0	3	55	251	303	4.384E-04	37	60
L_polyphemus_abd-a_A2	TRINITY_DN31819_c3_g1_i1.p1	0.411	51	29	0	10	60	1	51	4.384E-04	37	60
L_polyphemus_abd-a_A2	TRINITY_DN33464_c3_g1_i2.p1	0.403	57	33	0	2	58	101	157	6.043E-04	37	60
L_polyphemus_abd-a_A2	TRINITY_DN33464_c3_g1_i1.p1	0.403	57	33	0	2	58	101	157	6.043E-04	37	60
T_tridentatus_abd-a_B	TRINITY_DN3244_c8_g1_i1.p1	0.950	60	3	0	1	60	172	231	7.278E-32	117	60
T_tridentatus_abd-a_B	TRINITY_DN3244_c8_g1_i2.p1	0.950	60	3	0	1	60	172	231	7.278E-32	117	60
T_tridentatus_abd-a_B	TRINITY_DN1790_c1_g1_i7.p1	0.932	59	4	0	1	59	198	256	1.734E-30	113	60
T_tridentatus_abd-a_B	TRINITY_DN1790_c1_g1_i2.p1	0.932	59	4	0	1	59	198	256	1.734E-30	113	60
T_tridentatus_abd-a_B	TRINITY_DN1790_c0_g2_i3.p1	0.862	58	8	0	2	59	18	75	6.614E-27	102	60
T_tridentatus_abd-a_B	TRINITY_DN1790_c0_g2_i4.p1	0.862	58	8	0	2	59	218	275	6.614E-27	102	60
T_tridentatus_abd-a_B	TRINITY_DN1790_c0_g2_i5.p1	0.862	58	8	0	2	59	218	275	6.614E-27	102	60
T_tridentatus_abd-a_B	TRINITY_DN1790_c0_g2_i7.p1	0.862	58	8	0	2	59	218	275	6.614E-27	102	60
T_tridentatus_abd-a_B	TRINITY_DN2310_c0_g1_i1.p1	0.879	58	7	0	2	59	214	271	9.084E-27	102	60
T_tridentatus_abd-a_B	TRINITY_DN2310_c0_g1_i2.p1	0.879	58	7	0	2	59	214	271	9.084E-27	102	60
T_tridentatus_abd-a_B	TRINITY_DN2310_c0_g1_i3.p1	0.879	58	7	0	2	59	214	271	9.084E-27	102	60
T_tridentatus_abd-a_B	TRINITY_DN7637_c1_g1_i3.p1	0.810	58	11	0	2	59	98	155	1.457E-24	96	60
T_tridentatus_abd-a_B	TRINITY_DN7637_c1_g2_i1.p1	0.810	58	11	0	2	59	212	269	1.457E-24	96	60
T_tridentatus_abd-a_B	TRINITY_DN7637_c1_g2_i2.p1	0.810	58	11	0	2	59	212	269	1.457E-24	96	60
T_tridentatus_abd-a_B	TRINITY_DN3443_c0_g3_i1.p1	0.689	58	18	0	2	59	192	249	1.245E-18	79	60
T_tridentatus_abd-a_B	TRINITY_DN713_c3_g1_i1.p1	0.684	57	18	0	4	60	311	367	1.584E-17	76	60
T_tridentatus_abd-a_B	TRINITY_DN7681_c0_g1_i1.p1	0.631	57	21	0	2	58	269	325	1.468E-16	73	60
T_tridentatus_abd-a_B	TRINITY_DN1790_c1_g1_i6.p1	0.918	37	3	0	1	37	198	234	3.812E-16	72	60
T_tridentatus_abd-a_B	TRINITY_DN18905_c1_g1_i1.p1	0.583	60	25	0	1	60	233	292	6.683E-15	68	60
T_tridentatus_abd-a_B	TRINITY_DN88107_c0_g1_i1.p1	0.603	58	23	0	2	59	186	243	8.534E-14	65	60
T_tridentatus_abd-a_B	TRINITY_DN8087_c0_g1_i1.p1	0.614	57	22	0	3	59	696	752	8.534E-14	65	60
T_tridentatus_abd-a_B	TRINITY_DN8087_c0_g1_i2.p1	0.614	57	22	0	3	59	696	752	8.534E-14	65	60
T_tridentatus_abd-a_B	TRINITY_DN341_c25_g1_i1.p1	0.578	57	24	0	2	58	200	256	4.195E-13	63	60
T_tridentatus_abd-a_B	TRINITY_DN5568_c0_g1_i1.p1	0.578	57	24	0	2	58	206	262	1.500E-12	61	60
T_tridentatus_abd-a_B	TRINITY_DN3932_c0_g1_i1.p1	0.543	57	26	0	2	58	139	195	9.463E-11	56	60
T_tridentatus_abd-a_B	TRINITY_DN3932_c0_g1_i2.p1	0.543	57	26	0	2	58	139	195	9.463E-11	56	60
T_tridentatus_abd-a_B	TRINITY_DN2719_c0_g1_i1.p1	0.500	58	29	0	1	58	7	64	2.464E-10	55	60
T_tridentatus_abd-a_B	TRINITY_DN2719_c0_g1_i14.p1	0.500	58	29	0	1	58	7	64	2.464E-10	55	60
T_tridentatus_abd-a_B	TRINITY_DN2719_c0_g1_i2.p1	0.500	58	29	0	1	58	280	337	2.464E-10	55	60
T_tridentatus_abd-a_B	TRINITY_DN2719_c0_g1_i9.p1	0.500	58	29	0	1	58	280	337	2.464E-10	55	60
T_tridentatus_abd-a_B	TRINITY_DN9897_c0_g1_i1.p1	0.482	58	30	0	1	58	154	211	4.664E-10	54	60
T_tridentatus_abd-a_B	TRINITY_DN9897_c0_g1_i2.p1	0.482	58	30	0	1	58	154	211	4.664E-10	54	60
T_tridentatus_abd-a_B	TRINITY_DN36077_c0_g1_i1.p1	0.440	59	32	0	1	59	17	75	1.215E-09	53	60
T_tridentatus_abd-a_B	TRINITY_DN331_c2_g2_i1.p1	0.466	60	32	0	1	60	193	252	1.215E-09	53	60
T_tridentatus_abd-a_B	TRINITY_DN36077_c0_g1_i2.p1	0.440	59	32	0	1	59	185	243	1.215E-09	53	60
T_tridentatus_abd-a_B	TRINITY_DN42199_c0_g1_i1.p1	0.553	56	25	0	2	57	128	183	2.300E-09	52	60
T_tridentatus_abd-a_B	TRINITY_DN16894_c0_g1_i1.p1	0.482	58	30	0	2	59	210	267	5.995E-09	51	60
T_tridentatus_abd-a_B	TRINITY_DN1790_c0_g1_i1.p1	0.519	52	25	0	2	53	96	147	8.250E-09	51	60
T_tridentatus_abd-a_B	TRINITY_DN74031_c0_g1_i1.p1	0.473	57	30	0	2	58	176	232	1.563E-08	50	60
T_tridentatus_abd-a_B	TRINITY_DN249_c1_g1_i1.p1	0.456	57	30	0	2	58	194	250	2.151E-08	49	60
T_tridentatus_abd-a_B	TRINITY_DN249_c1_g2_i1.p1	0.456	57	30	0	2	58	204	260	2.151E-08	49	60
T_tridentatus_abd-a_B	TRINITY_DN8195_c0_g1_i1.p1	0.416	60	34	0	1	60	231	290	2.960E-08	49	60
T_tridentatus_abd-a_B	TRINITY_DN8195_c0_g1_i2.p1	0.416	60	34	0	1	60	231	290	2.960E-08	49	60
T_tridentatus_abd-a_B	TRINITY_DN8195_c0_g1_i4.p1	0.416	60	34	0	1	60	231	290	2.960E-08	49	60
T_tridentatus_abd-a_B	TRINITY_DN16490_c0_g2_i1.p1	0.482	58	30	0	2	59	201	258	2.960E-08	49	60
T_tridentatus_abd-a_B	TRINITY_DN898_c1_g1_i2.p1	0.456	57	30	0	2	58	145	201	4.075E-08	49	60
T_tridentatus_abd-a_B	TRINITY_DN898_c1_g1_i3.p1	0.456	57	30	0	2	58	145	201	4.075E-08	49	60
T_tridentatus_abd-a_B	TRINITY_DN898_c1_g1_i1.p1	0.456	57	30	0	2	58	155	211	4.075E-08	49	60
T_tridentatus_abd-a_B	TRINITY_DN898_c1_g1_i4.p1	0.456	57	30	0	2	58	155	211	4.075E-08	49	60
T_tridentatus_abd-a_B	TRINITY_DN488_c1_g1_i1.p1	0.456	57	30	0	2	58	130	186	7.721E-08	48	60
T_tridentatus_abd-a_B	TRINITY_DN1567_c2_g1_i1.p1	0.472	55	29	0	1	55	169	223	1.063E-07	48	60
T_tridentatus_abd-a_B	TRINITY_DN1567_c2_g1_i11.p1	0.472	55	29	0	1	55	169	223	1.063E-07	48	60
T_tridentatus_abd-a_B	TRINITY_DN1567_c2_g1_i12.p1	0.472	55	29	0	1	55	169	223	1.063E-07	48	60
T_tridentatus_abd-a_B	TRINITY_DN2567_c1_g1_i1.p1	0.423	59	33	0	1	59	170	228	1.463E-07	47	60
T_tridentatus_abd-a_B	TRINITY_DN2567_c1_g1_i3.p1	0.423	59	33	0	1	59	170	228	1.463E-07	47	60
T_tridentatus_abd-a_B	TRINITY_DN2567_c1_g1_i4.p1	0.423	59	33	0	1	59	170	228	1.463E-07	47	60
T_tridentatus_abd-a_B	TRINITY_DN2567_c1_g1_i5.p1	0.423	59	33	0	1	59	170	228	1.463E-07	47	60
T_tridentatus_abd-a_B	TRINITY_DN2567_c1_g1_i6.p1	0.423	59	33	0	1	59	170	228	1.463E-07	47	60
T_tridentatus_abd-a_B	TRINITY_DN32604_c0_g3_i2.p1	0.465	58	30	0	2	59	74	131	1.463E-07	47	60
T_tridentatus_abd-a_B	TRINITY_DN32604_c0_g3_i3.p1	0.465	58	30	0	2	59	74	131	1.463E-07	47	60
T_tridentatus_abd-a_B	TRINITY_DN32604_c0_g5_i1.p1	0.465	58	30	0	2	59	74	131	1.463E-07	47	60
T_tridentatus_abd-a_B	TRINITY_DN10759_c0_g1_i1.p1	0.431	58	32	0	2	59	167	224	1.463E-07	47	60
T_tridentatus_abd-a_B	TRINITY_DN10759_c0_g1_i2.p1	0.431	58	32	0	2	59	167	224	1.463E-07	47	60
T_tridentatus_abd-a_B	TRINITY_DN10215_c0_g1_i1.p1	0.448	58	31	0	2	59	149	206	2.014E-07	47	60
T_tridentatus_abd-a_B	TRINITY_DN10215_c0_g1_i2.p1	0.448	58	31	0	2	59	149	206	2.014E-07	47	60
T_tridentatus_abd-a_B	TRINITY_DN1056_c4_g1_i1.p1	0.431	58	32	0	2	59	134	191	2.014E-07	47	60
T_tridentatus_abd-a_B	TRINITY_DN1056_c4_g1_i2.p1	0.431	58	32	0	2	59	134	191	2.014E-07	47	60
T_tridentatus_abd-a_B	TRINITY_DN2896_c0_g1_i1.p1	0.473	57	30	0	2	58	128	184	2.773E-07	46	60
T_tridentatus_abd-a_B	TRINITY_DN31952_c0_g1_i1.p1	0.431	58	32	0	2	59	137	194	2.773E-07	46	60
T_tridentatus_abd-a_B	TRINITY_DN81382_c0_g1_i2.p1	0.413	58	33	0	2	59	141	198	5.257E-07	46	60
T_tridentatus_abd-a_B	TRINITY_DN81382_c0_g1_i3.p1	0.413	58	33	0	2	59	141	198	5.257E-07	46	60
T_tridentatus_abd-a_B	TRINITY_DN9482_c0_g1_i1.p1	0.444	54	29	0	5	58	216	269	5.257E-07	46	60
T_tridentatus_abd-a_B	TRINITY_DN81382_c0_g1_i1.p1	0.413	58	33	0	2	59	141	198	5.257E-07	46	60
T_tridentatus_abd-a_B	TRINITY_DN17973_c0_g1_i1.p1	0.413	58	33	0	1	58	204	261	7.239E-07	45	60
T_tridentatus_abd-a_B	TRINITY_DN17973_c0_g1_i4.p1	0.413	58	33	0	1	58	204	261	7.239E-07	45	60
T_tridentatus_abd-a_B	TRINITY_DN17973_c0_g1_i2.p1	0.413	58	33	0	1	58	253	310	7.239E-07	45	60
T_tridentatus_abd-a_B	TRINITY_DN17973_c0_g1_i3.p1	0.413	58	33	0	1	58	253	310	7.239E-07	45	60
T_tridentatus_abd-a_B	TRINITY_DN7635_c0_g1_i1.p1	0.423	59	33	0	1	59	179	237	9.968E-07	45	60
T_tridentatus_abd-a_B	TRINITY_DN67940_c0_g1_i2.p1	0.442	52	28	0	4	55	111	162	3.585E-06	43	60
T_tridentatus_abd-a_B	TRINITY_DN67940_c0_g1_i1.p1	0.442	52	28	0	4	55	178	229	3.585E-06	43	60
T_tridentatus_abd-a_B	TRINITY_DN1838_c2_g1_i2.p1	0.406	59	34	0	2	60	224	282	3.585E-06	43	60
T_tridentatus_abd-a_B	TRINITY_DN16502_c0_g1_i1.p1	0.438	57	31	0	2	58	99	155	4.937E-06	43	60
T_tridentatus_abd-a_B	TRINITY_DN16502_c0_g1_i2.p1	0.438	57	31	0	2	58	99	155	4.937E-06	43	60
T_tridentatus_abd-a_B	TRINITY_DN10724_c0_g1_i1.p1	0.438	57	31	0	2	58	53	109	4.937E-06	43	60
T_tridentatus_abd-a_B	TRINITY_DN10724_c0_g1_i2.p1	0.438	57	31	0	2	58	53	109	4.937E-06	43	60
T_tridentatus_abd-a_B	TRINITY_DN81547_c0_g1_i1.p1	0.438	57	30	0	2	55	335	391	4.937E-06	43	60
T_tridentatus_abd-a_B	TRINITY_DN81547_c0_g1_i2.p1	0.438	57	30	0	2	55	335	391	4.937E-06	43	60
T_tridentatus_abd-a_B	TRINITY_DN13958_c0_g1_i1.p1	0.421	57	32	0	2	58	166	222	6.800E-06	42	60
T_tridentatus_abd-a_B	TRINITY_DN4429_c1_g1_i3.p2	0.389	59	35	0	1	59	166	224	9.366E-06	42	60
T_tridentatus_abd-a_B	TRINITY_DN1579_c7_g1_i1.p1	0.406	59	34	0	1	59	187	245	1.290E-05	42	60
T_tridentatus_abd-a_B	TRINITY_DN236_c5_g1_i2.p1	0.407	54	31	0	2	55	218	271	3.373E-05	40	60
T_tridentatus_abd-a_B	TRINITY_DN236_c5_g1_i3.p1	0.407	54	31	0	2	55	248	301	3.373E-05	40	60
T_tridentatus_abd-a_B	TRINITY_DN30592_c0_g1_i1.p1	0.385	57	34	0	2	58	49	105	4.647E-05	40	60
T_tridentatus_abd-a_B	TRINITY_DN3131_c1_g1_i1.p1	0.396	58	34	0	1	58	134	191	6.402E-05	40	60
T_tridentatus_abd-a_B	TRINITY_DN3131_c1_g1_i2.p1	0.396	58	34	0	1	58	134	191	6.402E-05	40	60
T_tridentatus_abd-a_B	TRINITY_DN1987_c0_g2_i1.p1	0.438	57	31	0	2	58	139	195	6.402E-05	40	60
T_tridentatus_abd-a_B	TRINITY_DN2205_c0_g1_i1.p1	0.388	54	32	0	2	55	228	281	6.402E-05	40	60
T_tridentatus_abd-a_B	TRINITY_DN2205_c0_g1_i10.p1	0.388	54	32	0	2	55	228	281	6.402E-05	40	60
T_tridentatus_abd-a_B	TRINITY_DN2205_c0_g1_i2.p1	0.388	54	32	0	2	55	228	281	6.402E-05	40	60
T_tridentatus_abd-a_B	TRINITY_DN2205_c0_g1_i3.p1	0.388	54	32	0	2	55	228	281	6.402E-05	40	60
T_tridentatus_abd-a_B	TRINITY_DN2205_c0_g1_i4.p1	0.388	54	32	0	2	55	228	281	6.402E-05	40	60
T_tridentatus_abd-a_B	TRINITY_DN2205_c0_g1_i6.p1	0.388	54	32	0	2	55	228	281	6.402E-05	40	60
T_tridentatus_abd-a_B	TRINITY_DN2205_c0_g1_i7.p1	0.388	54	32	0	2	55	228	281	6.402E-05	40	60
T_tridentatus_abd-a_B	TRINITY_DN2205_c0_g1_i8.p1	0.388	54	32	0	2	55	228	281	6.402E-05	40	60
T_tridentatus_abd-a_B	TRINITY_DN2205_c0_g1_i9.p1	0.388	54	32	0	2	55	228	281	6.402E-05	40	60
T_tridentatus_abd-a_B	TRINITY_DN6984_c1_g2_i1.p1	0.403	57	33	0	3	59	252	308	8.821E-05	39	60
T_tridentatus_abd-a_B	TRINITY_DN6984_c1_g2_i2.p1	0.403	57	33	0	3	59	252	308	8.821E-05	39	60
T_tridentatus_abd-a_B	TRINITY_DN6984_c1_g2_i3.p1	0.403	57	33	0	3	59	252	308	8.821E-05	39	60
T_tridentatus_abd-a_B	TRINITY_DN6062_c0_g1_i7.p1	0.413	58	33	0	1	58	209	266	2.308E-04	38	60
T_tridentatus_abd-a_B	TRINITY_DN6062_c0_g1_i3.p1	0.413	58	33	0	1	58	209	266	2.308E-04	38	60
T_tridentatus_abd-a_B	TRINITY_DN6062_c0_g1_i6.p1	0.413	58	33	0	1	58	208	265	2.308E-04	38	60
T_tridentatus_abd-a_B	TRINITY_DN6062_c0_g1_i8.p1	0.413	58	33	0	1	58	208	265	2.308E-04	38	60
T_tridentatus_abd-a_B	TRINITY_DN6062_c0_g1_i9.p1	0.413	58	33	0	1	58	208	265	2.308E-04	38	60
T_tridentatus_abd-a_B	TRINITY_DN6984_c1_g1_i10.p2	0.396	53	31	0	3	55	110	162	4.384E-04	37	60
T_tridentatus_abd-a_B	TRINITY_DN6984_c1_g1_i2.p1	0.396	53	31	0	3	55	243	295	4.384E-04	37	60
T_tridentatus_abd-a_B	TRINITY_DN6984_c1_g1_i4.p1	0.396	53	31	0	3	55	243	295	4.384E-04	37	60
T_tridentatus_abd-a_B	TRINITY_DN6984_c1_g1_i12.p1	0.396	53	31	0	3	55	251	303	4.384E-04	37	60
T_tridentatus_abd-a_B	TRINITY_DN6984_c1_g1_i5.p1	0.396	53	31	0	3	55	251	303	4.384E-04	37	60
T_tridentatus_abd-a_B	TRINITY_DN31819_c3_g1_i1.p1	0.411	51	29	0	10	60	1	51	4.384E-04	37	60
T_tridentatus_abd-a_B	TRINITY_DN33464_c3_g1_i2.p1	0.403	57	33	0	2	58	101	157	6.043E-04	37	60
T_tridentatus_abd-a_B	TRINITY_DN33464_c3_g1_i1.p1	0.403	57	33	0	2	58	101	157	6.043E-04	37	60
P_tepidariorum_abd-a-B	TRINITY_DN3244_c8_g1_i1.p1	0.933	60	4	0	1	60	172	231	1.372E-31	116	60
P_tepidariorum_abd-a-B	TRINITY_DN3244_c8_g1_i2.p1	0.933	60	4	0	1	60	172	231	1.372E-31	116	60
P_tepidariorum_abd-a-B	TRINITY_DN1790_c1_g1_i7.p1	0.932	59	4	0	1	59	198	256	1.734E-30	113	60
P_tepidariorum_abd-a-B	TRINITY_DN1790_c1_g1_i2.p1	0.932	59	4	0	1	59	198	256	1.734E-30	113	60
P_tepidariorum_abd-a-B	TRINITY_DN1790_c0_g2_i3.p1	0.862	58	8	0	2	59	18	75	6.614E-27	102	60
P_tepidariorum_abd-a-B	TRINITY_DN1790_c0_g2_i4.p1	0.862	58	8	0	2	59	218	275	6.614E-27	102	60
P_tepidariorum_abd-a-B	TRINITY_DN1790_c0_g2_i5.p1	0.862	58	8	0	2	59	218	275	6.614E-27	102	60
P_tepidariorum_abd-a-B	TRINITY_DN1790_c0_g2_i7.p1	0.862	58	8	0	2	59	218	275	6.614E-27	102	60
P_tepidariorum_abd-a-B	TRINITY_DN2310_c0_g1_i1.p1	0.879	58	7	0	2	59	214	271	9.084E-27	102	60
P_tepidariorum_abd-a-B	TRINITY_DN2310_c0_g1_i2.p1	0.879	58	7	0	2	59	214	271	9.084E-27	102	60
P_tepidariorum_abd-a-B	TRINITY_DN2310_c0_g1_i3.p1	0.879	58	7	0	2	59	214	271	9.084E-27	102	60
P_tepidariorum_abd-a-B	TRINITY_DN7637_c1_g1_i3.p1	0.810	58	11	0	2	59	98	155	1.457E-24	96	60
P_tepidariorum_abd-a-B	TRINITY_DN7637_c1_g2_i1.p1	0.810	58	11	0	2	59	212	269	1.457E-24	96	60
P_tepidariorum_abd-a-B	TRINITY_DN7637_c1_g2_i2.p1	0.810	58	11	0	2	59	212	269	1.457E-24	96	60
P_tepidariorum_abd-a-B	TRINITY_DN3443_c0_g3_i1.p1	0.689	58	18	0	2	59	192	249	1.245E-18	79	60
P_tepidariorum_abd-a-B	TRINITY_DN713_c3_g1_i1.p1	0.684	57	18	0	4	60	311	367	1.153E-17	76	60
P_tepidariorum_abd-a-B	TRINITY_DN7681_c0_g1_i1.p1	0.631	57	21	0	2	58	269	325	1.468E-16	73	60
P_tepidariorum_abd-a-B	TRINITY_DN1790_c1_g1_i6.p1	0.918	37	3	0	1	37	198	234	3.812E-16	72	60
P_tepidariorum_abd-a-B	TRINITY_DN18905_c1_g1_i1.p1	0.600	60	24	0	1	60	233	292	3.536E-15	69	60
P_tepidariorum_abd-a-B	TRINITY_DN88107_c0_g1_i1.p1	0.603	58	23	0	2	59	186	243	8.534E-14	65	60
P_tepidariorum_abd-a-B	TRINITY_DN8087_c0_g1_i1.p1	0.614	57	22	0	3	59	696	752	8.534E-14	65	60
P_tepidariorum_abd-a-B	TRINITY_DN8087_c0_g1_i2.p1	0.614	57	22	0	3	59	696	752	8.534E-14	65	60
P_tepidariorum_abd-a-B	TRINITY_DN341_c25_g1_i1.p1	0.578	57	24	0	2	58	200	256	4.195E-13	63	60
P_tepidariorum_abd-a-B	TRINITY_DN5568_c0_g1_i1.p1	0.578	57	24	0	2	58	206	262	1.500E-12	61	60
P_tepidariorum_abd-a-B	TRINITY_DN3932_c0_g1_i1.p1	0.543	57	26	0	2	58	139	195	9.463E-11	56	60
P_tepidariorum_abd-a-B	TRINITY_DN3932_c0_g1_i2.p1	0.543	57	26	0	2	58	139	195	9.463E-11	56	60
P_tepidariorum_abd-a-B	TRINITY_DN2719_c0_g1_i1.p1	0.500	58	29	0	1	58	7	64	2.464E-10	55	60
P_tepidariorum_abd-a-B	TRINITY_DN2719_c0_g1_i14.p1	0.500	58	29	0	1	58	7	64	2.464E-10	55	60
P_tepidariorum_abd-a-B	TRINITY_DN2719_c0_g1_i2.p1	0.500	58	29	0	1	58	280	337	2.464E-10	55	60
P_tepidariorum_abd-a-B	TRINITY_DN2719_c0_g1_i9.p1	0.500	58	29	0	1	58	280	337	2.464E-10	55	60
P_tepidariorum_abd-a-B	TRINITY_DN9897_c0_g1_i1.p1	0.482	58	30	0	1	58	154	211	4.664E-10	54	60
P_tepidariorum_abd-a-B	TRINITY_DN9897_c0_g1_i2.p1	0.482	58	30	0	1	58	154	211	4.664E-10	54	60
P_tepidariorum_abd-a-B	TRINITY_DN36077_c0_g1_i1.p1	0.440	59	32	0	1	59	17	75	1.215E-09	53	60
P_tepidariorum_abd-a-B	TRINITY_DN36077_c0_g1_i2.p1	0.440	59	32	0	1	59	185	243	1.215E-09	53	60
P_tepidariorum_abd-a-B	TRINITY_DN42199_c0_g1_i1.p1	0.553	56	25	0	2	57	128	183	2.300E-09	52	60
P_tepidariorum_abd-a-B	TRINITY_DN331_c2_g2_i1.p1	0.466	60	32	0	1	60	193	252	2.300E-09	52	60
P_tepidariorum_abd-a-B	TRINITY_DN16894_c0_g1_i1.p1	0.482	58	30	0	2	59	210	267	5.995E-09	51	60
P_tepidariorum_abd-a-B	TRINITY_DN1790_c0_g1_i1.p1	0.519	52	25	0	2	53	96	147	8.250E-09	51	60
P_tepidariorum_abd-a-B	TRINITY_DN74031_c0_g1_i1.p1	0.473	57	30	0	2	58	176	232	1.563E-08	50	60
P_tepidariorum_abd-a-B	TRINITY_DN8195_c0_g1_i1.p1	0.433	60	33	0	1	60	231	290	1.563E-08	50	60
P_tepidariorum_abd-a-B	TRINITY_DN8195_c0_g1_i2.p1	0.433	60	33	0	1	60	231	290	1.563E-08	50	60
P_tepidariorum_abd-a-B	TRINITY_DN8195_c0_g1_i4.p1	0.433	60	33	0	1	60	231	290	1.563E-08	50	60
P_tepidariorum_abd-a-B	TRINITY_DN249_c1_g1_i1.p1	0.456	57	30	0	2	58	194	250	2.151E-08	49	60
P_tepidariorum_abd-a-B	TRINITY_DN249_c1_g2_i1.p1	0.456	57	30	0	2	58	204	260	2.151E-08	49	60
P_tepidariorum_abd-a-B	TRINITY_DN16490_c0_g2_i1.p1	0.482	58	30	0	2	59	201	258	2.960E-08	49	60
P_tepidariorum_abd-a-B	TRINITY_DN898_c1_g1_i2.p1	0.456	57	30	0	2	58	145	201	4.075E-08	49	60
P_tepidariorum_abd-a-B	TRINITY_DN898_c1_g1_i3.p1	0.456	57	30	0	2	58	145	201	4.075E-08	49	60
P_tepidariorum_abd-a-B	TRINITY_DN898_c1_g1_i1.p1	0.456	57	30	0	2	58	155	211	4.075E-08	49	60
P_tepidariorum_abd-a-B	TRINITY_DN898_c1_g1_i4.p1	0.456	57	30	0	2	58	155	211	4.075E-08	49	60
P_tepidariorum_abd-a-B	TRINITY_DN488_c1_g1_i1.p1	0.456	57	30	0	2	58	130	186	7.721E-08	48	60
P_tepidariorum_abd-a-B	TRINITY_DN1567_c2_g1_i1.p1	0.472	55	29	0	1	55	169	223	1.063E-07	48	60
P_tepidariorum_abd-a-B	TRINITY_DN1567_c2_g1_i11.p1	0.472	55	29	0	1	55	169	223	1.063E-07	48	60
P_tepidariorum_abd-a-B	TRINITY_DN1567_c2_g1_i12.p1	0.472	55	29	0	1	55	169	223	1.063E-07	48	60
P_tepidariorum_abd-a-B	TRINITY_DN2567_c1_g1_i1.p1	0.423	59	33	0	1	59	170	228	1.463E-07	47	60
P_tepidariorum_abd-a-B	TRINITY_DN2567_c1_g1_i3.p1	0.423	59	33	0	1	59	170	228	1.463E-07	47	60
P_tepidariorum_abd-a-B	TRINITY_DN2567_c1_g1_i4.p1	0.423	59	33	0	1	59	170	228	1.463E-07	47	60
P_tepidariorum_abd-a-B	TRINITY_DN2567_c1_g1_i5.p1	0.423	59	33	0	1	59	170	228	1.463E-07	47	60
P_tepidariorum_abd-a-B	TRINITY_DN2567_c1_g1_i6.p1	0.423	59	33	0	1	59	170	228	1.463E-07	47	60
P_tepidariorum_abd-a-B	TRINITY_DN32604_c0_g3_i2.p1	0.465	58	30	0	2	59	74	131	1.463E-07	47	60
P_tepidariorum_abd-a-B	TRINITY_DN32604_c0_g3_i3.p1	0.465	58	30	0	2	59	74	131	1.463E-07	47	60
P_tepidariorum_abd-a-B	TRINITY_DN32604_c0_g5_i1.p1	0.465	58	30	0	2	59	74	131	1.463E-07	47	60
P_tepidariorum_abd-a-B	TRINITY_DN10759_c0_g1_i1.p1	0.431	58	32	0	2	59	167	224	1.463E-07	47	60
P_tepidariorum_abd-a-B	TRINITY_DN10759_c0_g1_i2.p1	0.431	58	32	0	2	59	167	224	1.463E-07	47	60
P_tepidariorum_abd-a-B	TRINITY_DN10215_c0_g1_i1.p1	0.448	58	31	0	2	59	149	206	2.014E-07	47	60
P_tepidariorum_abd-a-B	TRINITY_DN10215_c0_g1_i2.p1	0.448	58	31	0	2	59	149	206	2.014E-07	47	60
P_tepidariorum_abd-a-B	TRINITY_DN1056_c4_g1_i1.p1	0.431	58	32	0	2	59	134	191	2.014E-07	47	60
P_tepidariorum_abd-a-B	TRINITY_DN1056_c4_g1_i2.p1	0.431	58	32	0	2	59	134	191	2.014E-07	47	60
P_tepidariorum_abd-a-B	TRINITY_DN2896_c0_g1_i1.p1	0.473	57	30	0	2	58	128	184	2.773E-07	46	60
P_tepidariorum_abd-a-B	TRINITY_DN31952_c0_g1_i1.p1	0.431	58	32	0	2	59	137	194	2.773E-07	46	60
P_tepidariorum_abd-a-B	TRINITY_DN81382_c0_g1_i2.p1	0.413	58	33	0	2	59	141	198	5.257E-07	46	60
P_tepidariorum_abd-a-B	TRINITY_DN81382_c0_g1_i3.p1	0.413	58	33	0	2	59	141	198	5.257E-07	46	60
P_tepidariorum_abd-a-B	TRINITY_DN9482_c0_g1_i1.p1	0.444	54	29	0	5	58	216	269	5.257E-07	46	60
P_tepidariorum_abd-a-B	TRINITY_DN81382_c0_g1_i1.p1	0.413	58	33	0	2	59	141	198	5.257E-07	46	60
P_tepidariorum_abd-a-B	TRINITY_DN17973_c0_g1_i1.p1	0.413	58	33	0	1	58	204	261	7.239E-07	45	60
P_tepidariorum_abd-a-B	TRINITY_DN17973_c0_g1_i4.p1	0.413	58	33	0	1	58	204	261	7.239E-07	45	60
P_tepidariorum_abd-a-B	TRINITY_DN17973_c0_g1_i2.p1	0.413	58	33	0	1	58	253	310	7.239E-07	45	60
P_tepidariorum_abd-a-B	TRINITY_DN17973_c0_g1_i3.p1	0.413	58	33	0	1	58	253	310	7.239E-07	45	60
P_tepidariorum_abd-a-B	TRINITY_DN7635_c0_g1_i1.p1	0.423	59	33	0	1	59	179	237	9.968E-07	45	60
P_tepidariorum_abd-a-B	TRINITY_DN67940_c0_g1_i2.p1	0.442	52	28	0	4	55	111	162	3.585E-06	43	60
P_tepidariorum_abd-a-B	TRINITY_DN67940_c0_g1_i1.p1	0.442	52	28	0	4	55	178	229	3.585E-06	43	60
P_tepidariorum_abd-a-B	TRINITY_DN16502_c0_g1_i1.p1	0.438	57	31	0	2	58	99	155	4.937E-06	43	60
P_tepidariorum_abd-a-B	TRINITY_DN16502_c0_g1_i2.p1	0.438	57	31	0	2	58	99	155	4.937E-06	43	60
P_tepidariorum_abd-a-B	TRINITY_DN10724_c0_g1_i1.p1	0.438	57	31	0	2	58	53	109	4.937E-06	43	60
P_tepidariorum_abd-a-B	TRINITY_DN10724_c0_g1_i2.p1	0.438	57	31	0	2	58	53	109	4.937E-06	43	60
P_tepidariorum_abd-a-B	TRINITY_DN81547_c0_g1_i1.p1	0.438	57	30	0	2	55	335	391	4.937E-06	43	60
P_tepidariorum_abd-a-B	TRINITY_DN81547_c0_g1_i2.p1	0.438	57	30	0	2	55	335	391	4.937E-06	43	60
P_tepidariorum_abd-a-B	TRINITY_DN13958_c0_g1_i1.p1	0.421	57	32	0	2	58	166	222	6.800E-06	42	60
P_tepidariorum_abd-a-B	TRINITY_DN1838_c2_g1_i2.p1	0.406	59	34	0	2	60	224	282	6.800E-06	42	60
P_tepidariorum_abd-a-B	TRINITY_DN4429_c1_g1_i3.p2	0.389	59	35	0	1	59	166	224	9.366E-06	42	60
P_tepidariorum_abd-a-B	TRINITY_DN1579_c7_g1_i1.p1	0.406	59	34	0	1	59	187	245	1.290E-05	42	60
P_tepidariorum_abd-a-B	TRINITY_DN236_c5_g1_i2.p1	0.407	54	31	0	2	55	218	271	3.373E-05	40	60
P_tepidariorum_abd-a-B	TRINITY_DN236_c5_g1_i3.p1	0.407	54	31	0	2	55	248	301	3.373E-05	40	60
P_tepidariorum_abd-a-B	TRINITY_DN30592_c0_g1_i1.p1	0.385	57	34	0	2	58	49	105	4.647E-05	40	60
P_tepidariorum_abd-a-B	TRINITY_DN3131_c1_g1_i1.p1	0.396	58	34	0	1	58	134	191	6.402E-05	40	60
P_tepidariorum_abd-a-B	TRINITY_DN3131_c1_g1_i2.p1	0.396	58	34	0	1	58	134	191	6.402E-05	40	60
P_tepidariorum_abd-a-B	TRINITY_DN1987_c0_g2_i1.p1	0.438	57	31	0	2	58	139	195	6.402E-05	40	60
P_tepidariorum_abd-a-B	TRINITY_DN2205_c0_g1_i1.p1	0.388	54	32	0	2	55	228	281	6.402E-05	40	60
P_tepidariorum_abd-a-B	TRINITY_DN2205_c0_g1_i10.p1	0.388	54	32	0	2	55	228	281	6.402E-05	40	60
P_tepidariorum_abd-a-B	TRINITY_DN2205_c0_g1_i2.p1	0.388	54	32	0	2	55	228	281	6.402E-05	40	60
P_tepidariorum_abd-a-B	TRINITY_DN2205_c0_g1_i3.p1	0.388	54	32	0	2	55	228	281	6.402E-05	40	60
P_tepidariorum_abd-a-B	TRINITY_DN2205_c0_g1_i4.p1	0.388	54	32	0	2	55	228	281	6.402E-05	40	60
P_tepidariorum_abd-a-B	TRINITY_DN2205_c0_g1_i6.p1	0.388	54	32	0	2	55	228	281	6.402E-05	40	60
P_tepidariorum_abd-a-B	TRINITY_DN2205_c0_g1_i7.p1	0.388	54	32	0	2	55	228	281	6.402E-05	40	60
P_tepidariorum_abd-a-B	TRINITY_DN2205_c0_g1_i8.p1	0.388	54	32	0	2	55	228	281	6.402E-05	40	60
P_tepidariorum_abd-a-B	TRINITY_DN2205_c0_g1_i9.p1	0.388	54	32	0	2	55	228	281	6.402E-05	40	60
P_tepidariorum_abd-a-B	TRINITY_DN6984_c1_g2_i1.p1	0.403	57	33	0	3	59	252	308	8.821E-05	39	60
P_tepidariorum_abd-a-B	TRINITY_DN6984_c1_g2_i2.p1	0.403	57	33	0	3	59	252	308	8.821E-05	39	60
P_tepidariorum_abd-a-B	TRINITY_DN6984_c1_g2_i3.p1	0.403	57	33	0	3	59	252	308	8.821E-05	39	60
P_tepidariorum_abd-a-B	TRINITY_DN6062_c0_g1_i7.p1	0.413	58	33	0	1	58	209	266	2.308E-04	38	60
P_tepidariorum_abd-a-B	TRINITY_DN6062_c0_g1_i3.p1	0.413	58	33	0	1	58	209	266	2.308E-04	38	60
P_tepidariorum_abd-a-B	TRINITY_DN6062_c0_g1_i6.p1	0.413	58	33	0	1	58	208	265	2.308E-04	38	60
P_tepidariorum_abd-a-B	TRINITY_DN6062_c0_g1_i8.p1	0.413	58	33	0	1	58	208	265	2.308E-04	38	60
P_tepidariorum_abd-a-B	TRINITY_DN6062_c0_g1_i9.p1	0.413	58	33	0	1	58	208	265	2.308E-04	38	60
P_tepidariorum_abd-a-B	TRINITY_DN6984_c1_g1_i10.p2	0.396	53	31	0	3	55	110	162	4.384E-04	37	60
P_tepidariorum_abd-a-B	TRINITY_DN6984_c1_g1_i2.p1	0.396	53	31	0	3	55	243	295	4.384E-04	37	60
P_tepidariorum_abd-a-B	TRINITY_DN6984_c1_g1_i4.p1	0.396	53	31	0	3	55	243	295	4.384E-04	37	60
P_tepidariorum_abd-a-B	TRINITY_DN6984_c1_g1_i12.p1	0.396	53	31	0	3	55	251	303	4.384E-04	37	60
P_tepidariorum_abd-a-B	TRINITY_DN6984_c1_g1_i5.p1	0.396	53	31	0	3	55	251	303	4.384E-04	37	60
P_tepidariorum_abd-a-B	TRINITY_DN33464_c3_g1_i2.p1	0.403	57	33	0	2	58	101	157	6.043E-04	37	60
P_tepidariorum_abd-a-B	TRINITY_DN33464_c3_g1_i1.p1	0.403	57	33	0	2	58	101	157	6.043E-04	37	60
P_tepidariorum_abd-a-B	TRINITY_DN31819_c3_g1_i1.p1	0.408	49	28	0	10	58	1	49	8.329E-04	36	60
T_clavata_abd-A-B	TRINITY_DN3244_c8_g1_i1.p1	0.933	60	4	0	1	60	172	231	1.372E-31	116	60
T_clavata_abd-A-B	TRINITY_DN3244_c8_g1_i2.p1	0.933	60	4	0	1	60	172	231	1.372E-31	116	60
T_clavata_abd-A-B	TRINITY_DN1790_c1_g1_i7.p1	0.932	59	4	0	1	59	198	256	1.734E-30	113	60
T_clavata_abd-A-B	TRINITY_DN1790_c1_g1_i2.p1	0.932	59	4	0	1	59	198	256	1.734E-30	113	60
T_clavata_abd-A-B	TRINITY_DN1790_c0_g2_i3.p1	0.862	58	8	0	2	59	18	75	6.614E-27	102	60
T_clavata_abd-A-B	TRINITY_DN1790_c0_g2_i4.p1	0.862	58	8	0	2	59	218	275	6.614E-27	102	60
T_clavata_abd-A-B	TRINITY_DN1790_c0_g2_i5.p1	0.862	58	8	0	2	59	218	275	6.614E-27	102	60
T_clavata_abd-A-B	TRINITY_DN1790_c0_g2_i7.p1	0.862	58	8	0	2	59	218	275	6.614E-27	102	60
T_clavata_abd-A-B	TRINITY_DN2310_c0_g1_i1.p1	0.879	58	7	0	2	59	214	271	9.084E-27	102	60
T_clavata_abd-A-B	TRINITY_DN2310_c0_g1_i2.p1	0.879	58	7	0	2	59	214	271	9.084E-27	102	60
T_clavata_abd-A-B	TRINITY_DN2310_c0_g1_i3.p1	0.879	58	7	0	2	59	214	271	9.084E-27	102	60
T_clavata_abd-A-B	TRINITY_DN7637_c1_g1_i3.p1	0.810	58	11	0	2	59	98	155	1.457E-24	96	60
T_clavata_abd-A-B	TRINITY_DN7637_c1_g2_i1.p1	0.810	58	11	0	2	59	212	269	1.457E-24	96	60
T_clavata_abd-A-B	TRINITY_DN7637_c1_g2_i2.p1	0.810	58	11	0	2	59	212	269	1.457E-24	96	60
T_clavata_abd-A-B	TRINITY_DN3443_c0_g3_i1.p1	0.689	58	18	0	2	59	192	249	1.245E-18	79	60
T_clavata_abd-A-B	TRINITY_DN713_c3_g1_i1.p1	0.684	57	18	0	4	60	311	367	1.153E-17	76	60
T_clavata_abd-A-B	TRINITY_DN7681_c0_g1_i1.p1	0.631	57	21	0	2	58	269	325	1.468E-16	73	60
T_clavata_abd-A-B	TRINITY_DN1790_c1_g1_i6.p1	0.918	37	3	0	1	37	198	234	3.812E-16	72	60
T_clavata_abd-A-B	TRINITY_DN18905_c1_g1_i1.p1	0.600	60	24	0	1	60	233	292	3.536E-15	69	60
T_clavata_abd-A-B	TRINITY_DN88107_c0_g1_i1.p1	0.603	58	23	0	2	59	186	243	8.534E-14	65	60
T_clavata_abd-A-B	TRINITY_DN8087_c0_g1_i1.p1	0.614	57	22	0	3	59	696	752	8.534E-14	65	60
T_clavata_abd-A-B	TRINITY_DN8087_c0_g1_i2.p1	0.614	57	22	0	3	59	696	752	8.534E-14	65	60
T_clavata_abd-A-B	TRINITY_DN341_c25_g1_i1.p1	0.578	57	24	0	2	58	200	256	4.195E-13	63	60
T_clavata_abd-A-B	TRINITY_DN5568_c0_g1_i1.p1	0.578	57	24	0	2	58	206	262	1.500E-12	61	60
T_clavata_abd-A-B	TRINITY_DN3932_c0_g1_i1.p1	0.543	57	26	0	2	58	139	195	9.463E-11	56	60
T_clavata_abd-A-B	TRINITY_DN3932_c0_g1_i2.p1	0.543	57	26	0	2	58	139	195	9.463E-11	56	60
T_clavata_abd-A-B	TRINITY_DN2719_c0_g1_i1.p1	0.500	58	29	0	1	58	7	64	2.464E-10	55	60
T_clavata_abd-A-B	TRINITY_DN2719_c0_g1_i14.p1	0.500	58	29	0	1	58	7	64	2.464E-10	55	60
T_clavata_abd-A-B	TRINITY_DN2719_c0_g1_i2.p1	0.500	58	29	0	1	58	280	337	2.464E-10	55	60
T_clavata_abd-A-B	TRINITY_DN2719_c0_g1_i9.p1	0.500	58	29	0	1	58	280	337	2.464E-10	55	60
T_clavata_abd-A-B	TRINITY_DN9897_c0_g1_i1.p1	0.482	58	30	0	1	58	154	211	4.664E-10	54	60
T_clavata_abd-A-B	TRINITY_DN9897_c0_g1_i2.p1	0.482	58	30	0	1	58	154	211	4.664E-10	54	60
T_clavata_abd-A-B	TRINITY_DN36077_c0_g1_i1.p1	0.440	59	32	0	1	59	17	75	1.215E-09	53	60
T_clavata_abd-A-B	TRINITY_DN36077_c0_g1_i2.p1	0.440	59	32	0	1	59	185	243	1.215E-09	53	60
T_clavata_abd-A-B	TRINITY_DN42199_c0_g1_i1.p1	0.553	56	25	0	2	57	128	183	2.300E-09	52	60
T_clavata_abd-A-B	TRINITY_DN331_c2_g2_i1.p1	0.466	60	32	0	1	60	193	252	2.300E-09	52	60
T_clavata_abd-A-B	TRINITY_DN16894_c0_g1_i1.p1	0.482	58	30	0	2	59	210	267	5.995E-09	51	60
T_clavata_abd-A-B	TRINITY_DN1790_c0_g1_i1.p1	0.519	52	25	0	2	53	96	147	8.250E-09	51	60
T_clavata_abd-A-B	TRINITY_DN74031_c0_g1_i1.p1	0.473	57	30	0	2	58	176	232	1.563E-08	50	60
T_clavata_abd-A-B	TRINITY_DN8195_c0_g1_i1.p1	0.433	60	33	0	1	60	231	290	1.563E-08	50	60
T_clavata_abd-A-B	TRINITY_DN8195_c0_g1_i2.p1	0.433	60	33	0	1	60	231	290	1.563E-08	50	60
T_clavata_abd-A-B	TRINITY_DN8195_c0_g1_i4.p1	0.433	60	33	0	1	60	231	290	1.563E-08	50	60
T_clavata_abd-A-B	TRINITY_DN249_c1_g1_i1.p1	0.456	57	30	0	2	58	194	250	2.151E-08	49	60
T_clavata_abd-A-B	TRINITY_DN249_c1_g2_i1.p1	0.456	57	30	0	2	58	204	260	2.151E-08	49	60
T_clavata_abd-A-B	TRINITY_DN16490_c0_g2_i1.p1	0.482	58	30	0	2	59	201	258	2.960E-08	49	60
T_clavata_abd-A-B	TRINITY_DN898_c1_g1_i2.p1	0.456	57	30	0	2	58	145	201	4.075E-08	49	60
T_clavata_abd-A-B	TRINITY_DN898_c1_g1_i3.p1	0.456	57	30	0	2	58	145	201	4.075E-08	49	60
T_clavata_abd-A-B	TRINITY_DN898_c1_g1_i1.p1	0.456	57	30	0	2	58	155	211	4.075E-08	49	60
T_clavata_abd-A-B	TRINITY_DN898_c1_g1_i4.p1	0.456	57	30	0	2	58	155	211	4.075E-08	49	60
T_clavata_abd-A-B	TRINITY_DN488_c1_g1_i1.p1	0.456	57	30	0	2	58	130	186	7.721E-08	48	60
T_clavata_abd-A-B	TRINITY_DN1567_c2_g1_i1.p1	0.472	55	29	0	1	55	169	223	1.063E-07	48	60
T_clavata_abd-A-B	TRINITY_DN1567_c2_g1_i11.p1	0.472	55	29	0	1	55	169	223	1.063E-07	48	60
T_clavata_abd-A-B	TRINITY_DN1567_c2_g1_i12.p1	0.472	55	29	0	1	55	169	223	1.063E-07	48	60
T_clavata_abd-A-B	TRINITY_DN2567_c1_g1_i1.p1	0.423	59	33	0	1	59	170	228	1.463E-07	47	60
T_clavata_abd-A-B	TRINITY_DN2567_c1_g1_i3.p1	0.423	59	33	0	1	59	170	228	1.463E-07	47	60
T_clavata_abd-A-B	TRINITY_DN2567_c1_g1_i4.p1	0.423	59	33	0	1	59	170	228	1.463E-07	47	60
T_clavata_abd-A-B	TRINITY_DN2567_c1_g1_i5.p1	0.423	59	33	0	1	59	170	228	1.463E-07	47	60
T_clavata_abd-A-B	TRINITY_DN2567_c1_g1_i6.p1	0.423	59	33	0	1	59	170	228	1.463E-07	47	60
T_clavata_abd-A-B	TRINITY_DN32604_c0_g3_i2.p1	0.465	58	30	0	2	59	74	131	1.463E-07	47	60
T_clavata_abd-A-B	TRINITY_DN32604_c0_g3_i3.p1	0.465	58	30	0	2	59	74	131	1.463E-07	47	60
T_clavata_abd-A-B	TRINITY_DN32604_c0_g5_i1.p1	0.465	58	30	0	2	59	74	131	1.463E-07	47	60
T_clavata_abd-A-B	TRINITY_DN10759_c0_g1_i1.p1	0.431	58	32	0	2	59	167	224	1.463E-07	47	60
T_clavata_abd-A-B	TRINITY_DN10759_c0_g1_i2.p1	0.431	58	32	0	2	59	167	224	1.463E-07	47	60
T_clavata_abd-A-B	TRINITY_DN10215_c0_g1_i1.p1	0.448	58	31	0	2	59	149	206	2.014E-07	47	60
T_clavata_abd-A-B	TRINITY_DN10215_c0_g1_i2.p1	0.448	58	31	0	2	59	149	206	2.014E-07	47	60
T_clavata_abd-A-B	TRINITY_DN1056_c4_g1_i1.p1	0.431	58	32	0	2	59	134	191	2.014E-07	47	60
T_clavata_abd-A-B	TRINITY_DN1056_c4_g1_i2.p1	0.431	58	32	0	2	59	134	191	2.014E-07	47	60
T_clavata_abd-A-B	TRINITY_DN2896_c0_g1_i1.p1	0.473	57	30	0	2	58	128	184	2.773E-07	46	60
T_clavata_abd-A-B	TRINITY_DN31952_c0_g1_i1.p1	0.431	58	32	0	2	59	137	194	2.773E-07	46	60
T_clavata_abd-A-B	TRINITY_DN81382_c0_g1_i2.p1	0.413	58	33	0	2	59	141	198	5.257E-07	46	60
T_clavata_abd-A-B	TRINITY_DN81382_c0_g1_i3.p1	0.413	58	33	0	2	59	141	198	5.257E-07	46	60
T_clavata_abd-A-B	TRINITY_DN9482_c0_g1_i1.p1	0.444	54	29	0	5	58	216	269	5.257E-07	46	60
T_clavata_abd-A-B	TRINITY_DN81382_c0_g1_i1.p1	0.413	58	33	0	2	59	141	198	5.257E-07	46	60
T_clavata_abd-A-B	TRINITY_DN17973_c0_g1_i1.p1	0.413	58	33	0	1	58	204	261	7.239E-07	45	60
T_clavata_abd-A-B	TRINITY_DN17973_c0_g1_i4.p1	0.413	58	33	0	1	58	204	261	7.239E-07	45	60
T_clavata_abd-A-B	TRINITY_DN17973_c0_g1_i2.p1	0.413	58	33	0	1	58	253	310	7.239E-07	45	60
T_clavata_abd-A-B	TRINITY_DN17973_c0_g1_i3.p1	0.413	58	33	0	1	58	253	310	7.239E-07	45	60
T_clavata_abd-A-B	TRINITY_DN7635_c0_g1_i1.p1	0.423	59	33	0	1	59	179	237	9.968E-07	45	60
T_clavata_abd-A-B	TRINITY_DN67940_c0_g1_i2.p1	0.442	52	28	0	4	55	111	162	3.585E-06	43	60
T_clavata_abd-A-B	TRINITY_DN67940_c0_g1_i1.p1	0.442	52	28	0	4	55	178	229	3.585E-06	43	60
T_clavata_abd-A-B	TRINITY_DN16502_c0_g1_i1.p1	0.438	57	31	0	2	58	99	155	4.937E-06	43	60
T_clavata_abd-A-B	TRINITY_DN16502_c0_g1_i2.p1	0.438	57	31	0	2	58	99	155	4.937E-06	43	60
T_clavata_abd-A-B	TRINITY_DN10724_c0_g1_i1.p1	0.438	57	31	0	2	58	53	109	4.937E-06	43	60
T_clavata_abd-A-B	TRINITY_DN10724_c0_g1_i2.p1	0.438	57	31	0	2	58	53	109	4.937E-06	43	60
T_clavata_abd-A-B	TRINITY_DN81547_c0_g1_i1.p1	0.438	57	30	0	2	55	335	391	4.937E-06	43	60
T_clavata_abd-A-B	TRINITY_DN81547_c0_g1_i2.p1	0.438	57	30	0	2	55	335	391	4.937E-06	43	60
T_clavata_abd-A-B	TRINITY_DN13958_c0_g1_i1.p1	0.421	57	32	0	2	58	166	222	6.800E-06	42	60
T_clavata_abd-A-B	TRINITY_DN1838_c2_g1_i2.p1	0.406	59	34	0	2	60	224	282	6.800E-06	42	60
T_clavata_abd-A-B	TRINITY_DN4429_c1_g1_i3.p2	0.389	59	35	0	1	59	166	224	9.366E-06	42	60
T_clavata_abd-A-B	TRINITY_DN1579_c7_g1_i1.p1	0.406	59	34	0	1	59	187	245	1.290E-05	42	60
T_clavata_abd-A-B	TRINITY_DN236_c5_g1_i2.p1	0.407	54	31	0	2	55	218	271	3.373E-05	40	60
T_clavata_abd-A-B	TRINITY_DN236_c5_g1_i3.p1	0.407	54	31	0	2	55	248	301	3.373E-05	40	60
T_clavata_abd-A-B	TRINITY_DN30592_c0_g1_i1.p1	0.385	57	34	0	2	58	49	105	4.647E-05	40	60
T_clavata_abd-A-B	TRINITY_DN3131_c1_g1_i1.p1	0.396	58	34	0	1	58	134	191	6.402E-05	40	60
T_clavata_abd-A-B	TRINITY_DN3131_c1_g1_i2.p1	0.396	58	34	0	1	58	134	191	6.402E-05	40	60
T_clavata_abd-A-B	TRINITY_DN1987_c0_g2_i1.p1	0.438	57	31	0	2	58	139	195	6.402E-05	40	60
T_clavata_abd-A-B	TRINITY_DN2205_c0_g1_i1.p1	0.388	54	32	0	2	55	228	281	6.402E-05	40	60
T_clavata_abd-A-B	TRINITY_DN2205_c0_g1_i10.p1	0.388	54	32	0	2	55	228	281	6.402E-05	40	60
T_clavata_abd-A-B	TRINITY_DN2205_c0_g1_i2.p1	0.388	54	32	0	2	55	228	281	6.402E-05	40	60
T_clavata_abd-A-B	TRINITY_DN2205_c0_g1_i3.p1	0.388	54	32	0	2	55	228	281	6.402E-05	40	60
T_clavata_abd-A-B	TRINITY_DN2205_c0_g1_i4.p1	0.388	54	32	0	2	55	228	281	6.402E-05	40	60
T_clavata_abd-A-B	TRINITY_DN2205_c0_g1_i6.p1	0.388	54	32	0	2	55	228	281	6.402E-05	40	60
T_clavata_abd-A-B	TRINITY_DN2205_c0_g1_i7.p1	0.388	54	32	0	2	55	228	281	6.402E-05	40	60
T_clavata_abd-A-B	TRINITY_DN2205_c0_g1_i8.p1	0.388	54	32	0	2	55	228	281	6.402E-05	40	60
T_clavata_abd-A-B	TRINITY_DN2205_c0_g1_i9.p1	0.388	54	32	0	2	55	228	281	6.402E-05	40	60
T_clavata_abd-A-B	TRINITY_DN6984_c1_g2_i1.p1	0.403	57	33	0	3	59	252	308	8.821E-05	39	60
T_clavata_abd-A-B	TRINITY_DN6984_c1_g2_i2.p1	0.403	57	33	0	3	59	252	308	8.821E-05	39	60
T_clavata_abd-A-B	TRINITY_DN6984_c1_g2_i3.p1	0.403	57	33	0	3	59	252	308	8.821E-05	39	60
T_clavata_abd-A-B	TRINITY_DN6062_c0_g1_i7.p1	0.413	58	33	0	1	58	209	266	2.308E-04	38	60
T_clavata_abd-A-B	TRINITY_DN6062_c0_g1_i3.p1	0.413	58	33	0	1	58	209	266	2.308E-04	38	60
T_clavata_abd-A-B	TRINITY_DN6062_c0_g1_i6.p1	0.413	58	33	0	1	58	208	265	2.308E-04	38	60
T_clavata_abd-A-B	TRINITY_DN6062_c0_g1_i8.p1	0.413	58	33	0	1	58	208	265	2.308E-04	38	60
T_clavata_abd-A-B	TRINITY_DN6062_c0_g1_i9.p1	0.413	58	33	0	1	58	208	265	2.308E-04	38	60
T_clavata_abd-A-B	TRINITY_DN6984_c1_g1_i10.p2	0.396	53	31	0	3	55	110	162	4.384E-04	37	60
T_clavata_abd-A-B	TRINITY_DN6984_c1_g1_i2.p1	0.396	53	31	0	3	55	243	295	4.384E-04	37	60
T_clavata_abd-A-B	TRINITY_DN6984_c1_g1_i4.p1	0.396	53	31	0	3	55	243	295	4.384E-04	37	60
T_clavata_abd-A-B	TRINITY_DN6984_c1_g1_i12.p1	0.396	53	31	0	3	55	251	303	4.384E-04	37	60
T_clavata_abd-A-B	TRINITY_DN6984_c1_g1_i5.p1	0.396	53	31	0	3	55	251	303	4.384E-04	37	60
T_clavata_abd-A-B	TRINITY_DN33464_c3_g1_i2.p1	0.403	57	33	0	2	58	101	157	6.043E-04	37	60
T_clavata_abd-A-B	TRINITY_DN33464_c3_g1_i1.p1	0.403	57	33	0	2	58	101	157	6.043E-04	37	60
T_clavata_abd-A-B	TRINITY_DN31819_c3_g1_i1.p1	0.408	49	28	0	10	58	1	49	8.329E-04	36	60
M_giganteus_abdA_g814.t1	TRINITY_DN3244_c8_g1_i1.p1	0.932	59	4	0	1	59	173	231	4.634E-31	114	59
M_giganteus_abdA_g814.t1	TRINITY_DN3244_c8_g1_i2.p1	0.932	59	4	0	1	59	173	231	4.634E-31	114	59
M_giganteus_abdA_g814.t1	TRINITY_DN1790_c1_g1_i7.p1	0.931	58	4	0	1	58	199	256	5.857E-30	111	59
M_giganteus_abdA_g814.t1	TRINITY_DN1790_c1_g1_i2.p1	0.931	58	4	0	1	58	199	256	5.857E-30	111	59
M_giganteus_abdA_g814.t1	TRINITY_DN1790_c0_g2_i3.p1	0.862	58	8	0	1	58	18	75	6.286E-27	102	59
M_giganteus_abdA_g814.t1	TRINITY_DN1790_c0_g2_i4.p1	0.862	58	8	0	1	58	218	275	6.286E-27	102	59
M_giganteus_abdA_g814.t1	TRINITY_DN1790_c0_g2_i5.p1	0.862	58	8	0	1	58	218	275	6.286E-27	102	59
M_giganteus_abdA_g814.t1	TRINITY_DN1790_c0_g2_i7.p1	0.862	58	8	0	1	58	218	275	6.286E-27	102	59
M_giganteus_abdA_g814.t1	TRINITY_DN2310_c0_g1_i1.p1	0.879	58	7	0	1	58	214	271	8.633E-27	102	59
M_giganteus_abdA_g814.t1	TRINITY_DN2310_c0_g1_i2.p1	0.879	58	7	0	1	58	214	271	8.633E-27	102	59
M_giganteus_abdA_g814.t1	TRINITY_DN2310_c0_g1_i3.p1	0.879	58	7	0	1	58	214	271	8.633E-27	102	59
M_giganteus_abdA_g814.t1	TRINITY_DN7637_c1_g1_i3.p1	0.810	58	11	0	1	58	98	155	1.385E-24	96	59
M_giganteus_abdA_g814.t1	TRINITY_DN7637_c1_g2_i1.p1	0.810	58	11	0	1	58	212	269	1.385E-24	96	59
M_giganteus_abdA_g814.t1	TRINITY_DN7637_c1_g2_i2.p1	0.810	58	11	0	1	58	212	269	1.385E-24	96	59
M_giganteus_abdA_g814.t1	TRINITY_DN3443_c0_g3_i1.p1	0.689	58	18	0	1	58	192	249	1.184E-18	79	59
M_giganteus_abdA_g814.t1	TRINITY_DN713_c3_g1_i1.p1	0.684	57	18	0	3	59	311	367	1.096E-17	76	59
M_giganteus_abdA_g814.t1	TRINITY_DN7681_c0_g1_i1.p1	0.631	57	21	0	1	57	269	325	1.396E-16	73	59
M_giganteus_abdA_g814.t1	TRINITY_DN1790_c1_g1_i6.p1	0.916	36	3	0	1	36	199	234	1.295E-15	70	59
M_giganteus_abdA_g814.t1	TRINITY_DN18905_c1_g1_i1.p1	0.625	56	21	0	4	59	237	292	6.357E-15	68	59
M_giganteus_abdA_g814.t1	TRINITY_DN88107_c0_g1_i1.p1	0.603	58	23	0	1	58	186	243	8.118E-14	65	59
M_giganteus_abdA_g814.t1	TRINITY_DN8087_c0_g1_i1.p1	0.614	57	22	0	2	58	696	752	8.118E-14	65	59
M_giganteus_abdA_g814.t1	TRINITY_DN8087_c0_g1_i2.p1	0.614	57	22	0	2	58	696	752	8.118E-14	65	59
M_giganteus_abdA_g814.t1	TRINITY_DN341_c25_g1_i1.p1	0.578	57	24	0	1	57	200	256	3.991E-13	63	59
M_giganteus_abdA_g814.t1	TRINITY_DN5568_c0_g1_i1.p1	0.578	57	24	0	1	57	206	262	1.428E-12	61	59
M_giganteus_abdA_g814.t1	TRINITY_DN3932_c0_g1_i1.p1	0.543	57	26	0	1	57	139	195	9.006E-11	56	59
M_giganteus_abdA_g814.t1	TRINITY_DN3932_c0_g1_i2.p1	0.543	57	26	0	1	57	139	195	9.006E-11	56	59
M_giganteus_abdA_g814.t1	TRINITY_DN2719_c0_g1_i1.p1	0.508	57	28	0	1	57	8	64	3.227E-10	55	59
M_giganteus_abdA_g814.t1	TRINITY_DN2719_c0_g1_i14.p1	0.508	57	28	0	1	57	8	64	3.227E-10	55	59
M_giganteus_abdA_g814.t1	TRINITY_DN2719_c0_g1_i2.p1	0.508	57	28	0	1	57	281	337	3.227E-10	55	59
M_giganteus_abdA_g814.t1	TRINITY_DN2719_c0_g1_i9.p1	0.508	57	28	0	1	57	281	337	3.227E-10	55	59
M_giganteus_abdA_g814.t1	TRINITY_DN9897_c0_g1_i1.p1	0.491	57	29	0	1	57	155	211	6.109E-10	54	59
M_giganteus_abdA_g814.t1	TRINITY_DN9897_c0_g1_i2.p1	0.491	57	29	0	1	57	155	211	6.109E-10	54	59
M_giganteus_abdA_g814.t1	TRINITY_DN42199_c0_g1_i1.p1	0.553	56	25	0	1	56	128	183	2.190E-09	52	59
M_giganteus_abdA_g814.t1	TRINITY_DN331_c2_g2_i1.p1	0.474	59	31	0	1	59	194	252	3.014E-09	52	59
M_giganteus_abdA_g814.t1	TRINITY_DN36077_c0_g1_i1.p1	0.431	58	32	0	1	58	18	75	4.148E-09	51	59
M_giganteus_abdA_g814.t1	TRINITY_DN36077_c0_g1_i2.p1	0.431	58	32	0	1	58	186	243	4.148E-09	51	59
M_giganteus_abdA_g814.t1	TRINITY_DN16894_c0_g1_i1.p1	0.482	58	30	0	1	58	210	267	5.708E-09	51	59
M_giganteus_abdA_g814.t1	TRINITY_DN1790_c0_g1_i1.p1	0.519	52	25	0	1	52	96	147	7.856E-09	51	59
M_giganteus_abdA_g814.t1	TRINITY_DN74031_c0_g1_i1.p1	0.473	57	30	0	1	57	176	232	1.488E-08	50	59
M_giganteus_abdA_g814.t1	TRINITY_DN249_c1_g1_i1.p1	0.456	57	30	0	1	57	194	250	2.048E-08	49	59
M_giganteus_abdA_g814.t1	TRINITY_DN249_c1_g2_i1.p1	0.456	57	30	0	1	57	204	260	2.048E-08	49	59
M_giganteus_abdA_g814.t1	TRINITY_DN8195_c0_g1_i1.p1	0.440	59	32	0	1	59	232	290	2.048E-08	49	59
M_giganteus_abdA_g814.t1	TRINITY_DN8195_c0_g1_i2.p1	0.440	59	32	0	1	59	232	290	2.048E-08	49	59
M_giganteus_abdA_g814.t1	TRINITY_DN8195_c0_g1_i4.p1	0.440	59	32	0	1	59	232	290	2.048E-08	49	59
M_giganteus_abdA_g814.t1	TRINITY_DN16490_c0_g2_i1.p1	0.482	58	30	0	1	58	201	258	2.819E-08	49	59
M_giganteus_abdA_g814.t1	TRINITY_DN898_c1_g1_i2.p1	0.456	57	30	0	1	57	145	201	3.881E-08	49	59
M_giganteus_abdA_g814.t1	TRINITY_DN898_c1_g1_i3.p1	0.456	57	30	0	1	57	145	201	3.881E-08	49	59
M_giganteus_abdA_g814.t1	TRINITY_DN898_c1_g1_i1.p1	0.456	57	30	0	1	57	155	211	3.881E-08	49	59
M_giganteus_abdA_g814.t1	TRINITY_DN898_c1_g1_i4.p1	0.456	57	30	0	1	57	155	211	3.881E-08	49	59
M_giganteus_abdA_g814.t1	TRINITY_DN488_c1_g1_i1.p1	0.456	57	30	0	1	57	130	186	7.354E-08	48	59
M_giganteus_abdA_g814.t1	TRINITY_DN32604_c0_g3_i2.p1	0.465	58	30	0	1	58	74	131	1.394E-07	47	59
M_giganteus_abdA_g814.t1	TRINITY_DN32604_c0_g3_i3.p1	0.465	58	30	0	1	58	74	131	1.394E-07	47	59
M_giganteus_abdA_g814.t1	TRINITY_DN32604_c0_g5_i1.p1	0.465	58	30	0	1	58	74	131	1.394E-07	47	59
M_giganteus_abdA_g814.t1	TRINITY_DN10759_c0_g1_i1.p1	0.431	58	32	0	1	58	167	224	1.394E-07	47	59
M_giganteus_abdA_g814.t1	TRINITY_DN10759_c0_g1_i2.p1	0.431	58	32	0	1	58	167	224	1.394E-07	47	59
M_giganteus_abdA_g814.t1	TRINITY_DN10215_c0_g1_i1.p1	0.448	58	31	0	1	58	149	206	1.919E-07	47	59
M_giganteus_abdA_g814.t1	TRINITY_DN10215_c0_g1_i2.p1	0.448	58	31	0	1	58	149	206	1.919E-07	47	59
M_giganteus_abdA_g814.t1	TRINITY_DN1567_c2_g1_i1.p1	0.480	52	27	0	3	54	172	223	1.919E-07	47	59
M_giganteus_abdA_g814.t1	TRINITY_DN1567_c2_g1_i11.p1	0.480	52	27	0	3	54	172	223	1.919E-07	47	59
M_giganteus_abdA_g814.t1	TRINITY_DN1567_c2_g1_i12.p1	0.480	52	27	0	3	54	172	223	1.919E-07	47	59
M_giganteus_abdA_g814.t1	TRINITY_DN1056_c4_g1_i1.p1	0.431	58	32	0	1	58	134	191	1.919E-07	47	59
M_giganteus_abdA_g814.t1	TRINITY_DN1056_c4_g1_i2.p1	0.431	58	32	0	1	58	134	191	1.919E-07	47	59
M_giganteus_abdA_g814.t1	TRINITY_DN2567_c1_g1_i1.p1	0.431	58	32	0	1	58	171	228	1.919E-07	47	59
M_giganteus_abdA_g814.t1	TRINITY_DN2567_c1_g1_i3.p1	0.431	58	32	0	1	58	171	228	1.919E-07	47	59
M_giganteus_abdA_g814.t1	TRINITY_DN2567_c1_g1_i4.p1	0.431	58	32	0	1	58	171	228	1.919E-07	47	59
M_giganteus_abdA_g814.t1	TRINITY_DN2567_c1_g1_i5.p1	0.431	58	32	0	1	58	171	228	1.919E-07	47	59
M_giganteus_abdA_g814.t1	TRINITY_DN2567_c1_g1_i6.p1	0.431	58	32	0	1	58	171	228	1.919E-07	47	59
M_giganteus_abdA_g814.t1	TRINITY_DN2896_c0_g1_i1.p1	0.473	57	30	0	1	57	128	184	2.642E-07	46	59
M_giganteus_abdA_g814.t1	TRINITY_DN31952_c0_g1_i1.p1	0.431	58	32	0	1	58	137	194	2.642E-07	46	59
M_giganteus_abdA_g814.t1	TRINITY_DN81382_c0_g1_i2.p1	0.413	58	33	0	1	58	141	198	5.009E-07	46	59
M_giganteus_abdA_g814.t1	TRINITY_DN81382_c0_g1_i3.p1	0.413	58	33	0	1	58	141	198	5.009E-07	46	59
M_giganteus_abdA_g814.t1	TRINITY_DN9482_c0_g1_i1.p1	0.444	54	29	0	4	57	216	269	5.009E-07	46	59
M_giganteus_abdA_g814.t1	TRINITY_DN81382_c0_g1_i1.p1	0.413	58	33	0	1	58	141	198	5.009E-07	46	59
M_giganteus_abdA_g814.t1	TRINITY_DN17973_c0_g1_i1.p1	0.421	57	32	0	1	57	205	261	9.497E-07	45	59
M_giganteus_abdA_g814.t1	TRINITY_DN17973_c0_g1_i4.p1	0.421	57	32	0	1	57	205	261	9.497E-07	45	59
M_giganteus_abdA_g814.t1	TRINITY_DN17973_c0_g1_i2.p1	0.421	57	32	0	1	57	254	310	9.497E-07	45	59
M_giganteus_abdA_g814.t1	TRINITY_DN17973_c0_g1_i3.p1	0.421	57	32	0	1	57	254	310	9.497E-07	45	59
M_giganteus_abdA_g814.t1	TRINITY_DN67940_c0_g1_i2.p1	0.442	52	28	0	3	54	111	162	3.416E-06	43	59
M_giganteus_abdA_g814.t1	TRINITY_DN67940_c0_g1_i1.p1	0.442	52	28	0	3	54	178	229	3.416E-06	43	59
M_giganteus_abdA_g814.t1	TRINITY_DN7635_c0_g1_i1.p1	0.413	58	33	0	1	58	180	237	3.416E-06	43	59
M_giganteus_abdA_g814.t1	TRINITY_DN16502_c0_g1_i1.p1	0.438	57	31	0	1	57	99	155	4.705E-06	43	59
M_giganteus_abdA_g814.t1	TRINITY_DN16502_c0_g1_i2.p1	0.438	57	31	0	1	57	99	155	4.705E-06	43	59
M_giganteus_abdA_g814.t1	TRINITY_DN10724_c0_g1_i1.p1	0.438	57	31	0	1	57	53	109	4.705E-06	43	59
M_giganteus_abdA_g814.t1	TRINITY_DN10724_c0_g1_i2.p1	0.438	57	31	0	1	57	53	109	4.705E-06	43	59
M_giganteus_abdA_g814.t1	TRINITY_DN81547_c0_g1_i1.p1	0.438	57	30	0	1	54	335	391	4.705E-06	43	59
M_giganteus_abdA_g814.t1	TRINITY_DN81547_c0_g1_i2.p1	0.438	57	30	0	1	54	335	391	4.705E-06	43	59
M_giganteus_abdA_g814.t1	TRINITY_DN13958_c0_g1_i1.p1	0.421	57	32	0	1	57	166	222	6.481E-06	42	59
M_giganteus_abdA_g814.t1	TRINITY_DN1838_c2_g1_i2.p1	0.406	59	34	0	1	59	224	282	6.481E-06	42	59
M_giganteus_abdA_g814.t1	TRINITY_DN4429_c1_g1_i3.p2	0.379	58	35	0	1	58	167	224	3.216E-05	40	59
M_giganteus_abdA_g814.t1	TRINITY_DN236_c5_g1_i2.p1	0.407	54	31	0	1	54	218	271	3.216E-05	40	59
M_giganteus_abdA_g814.t1	TRINITY_DN236_c5_g1_i3.p1	0.407	54	31	0	1	54	248	301	3.216E-05	40	59
M_giganteus_abdA_g814.t1	TRINITY_DN30592_c0_g1_i1.p1	0.385	57	34	0	1	57	49	105	4.430E-05	40	59
M_giganteus_abdA_g814.t1	TRINITY_DN1579_c7_g1_i1.p1	0.396	58	34	0	1	58	188	245	4.430E-05	40	59
M_giganteus_abdA_g814.t1	TRINITY_DN1987_c0_g2_i1.p1	0.438	57	31	0	1	57	139	195	6.105E-05	40	59
M_giganteus_abdA_g814.t1	TRINITY_DN2205_c0_g1_i1.p1	0.388	54	32	0	1	54	228	281	6.105E-05	40	59
M_giganteus_abdA_g814.t1	TRINITY_DN2205_c0_g1_i10.p1	0.388	54	32	0	1	54	228	281	6.105E-05	40	59
M_giganteus_abdA_g814.t1	TRINITY_DN2205_c0_g1_i2.p1	0.388	54	32	0	1	54	228	281	6.105E-05	40	59
M_giganteus_abdA_g814.t1	TRINITY_DN2205_c0_g1_i3.p1	0.388	54	32	0	1	54	228	281	6.105E-05	40	59
M_giganteus_abdA_g814.t1	TRINITY_DN2205_c0_g1_i4.p1	0.388	54	32	0	1	54	228	281	6.105E-05	40	59
M_giganteus_abdA_g814.t1	TRINITY_DN2205_c0_g1_i6.p1	0.388	54	32	0	1	54	228	281	6.105E-05	40	59
M_giganteus_abdA_g814.t1	TRINITY_DN2205_c0_g1_i7.p1	0.388	54	32	0	1	54	228	281	6.105E-05	40	59
M_giganteus_abdA_g814.t1	TRINITY_DN2205_c0_g1_i8.p1	0.388	54	32	0	1	54	228	281	6.105E-05	40	59
M_giganteus_abdA_g814.t1	TRINITY_DN2205_c0_g1_i9.p1	0.388	54	32	0	1	54	228	281	6.105E-05	40	59
M_giganteus_abdA_g814.t1	TRINITY_DN3131_c1_g1_i1.p1	0.403	57	33	0	1	57	135	191	8.412E-05	39	59
M_giganteus_abdA_g814.t1	TRINITY_DN3131_c1_g1_i2.p1	0.403	57	33	0	1	57	135	191	8.412E-05	39	59
M_giganteus_abdA_g814.t1	TRINITY_DN6984_c1_g2_i1.p1	0.403	57	33	0	2	58	252	308	8.412E-05	39	59
M_giganteus_abdA_g814.t1	TRINITY_DN6984_c1_g2_i2.p1	0.403	57	33	0	2	58	252	308	8.412E-05	39	59
M_giganteus_abdA_g814.t1	TRINITY_DN6984_c1_g2_i3.p1	0.403	57	33	0	2	58	252	308	8.412E-05	39	59
M_giganteus_abdA_g814.t1	TRINITY_DN6062_c0_g1_i6.p1	0.421	57	32	0	1	57	209	265	3.034E-04	38	59
M_giganteus_abdA_g814.t1	TRINITY_DN6062_c0_g1_i8.p1	0.421	57	32	0	1	57	209	265	3.034E-04	38	59
M_giganteus_abdA_g814.t1	TRINITY_DN6062_c0_g1_i9.p1	0.421	57	32	0	1	57	209	265	3.034E-04	38	59
M_giganteus_abdA_g814.t1	TRINITY_DN6984_c1_g1_i10.p2	0.396	53	31	0	2	54	110	162	4.182E-04	37	59
M_giganteus_abdA_g814.t1	TRINITY_DN6984_c1_g1_i2.p1	0.396	53	31	0	2	54	243	295	4.182E-04	37	59
M_giganteus_abdA_g814.t1	TRINITY_DN6984_c1_g1_i4.p1	0.396	53	31	0	2	54	243	295	4.182E-04	37	59
M_giganteus_abdA_g814.t1	TRINITY_DN6984_c1_g1_i12.p1	0.396	53	31	0	2	54	251	303	4.182E-04	37	59
M_giganteus_abdA_g814.t1	TRINITY_DN6984_c1_g1_i5.p1	0.396	53	31	0	2	54	251	303	4.182E-04	37	59
M_giganteus_abdA_g814.t1	TRINITY_DN33464_c3_g1_i2.p1	0.403	57	33	0	1	57	101	157	5.765E-04	37	59
M_giganteus_abdA_g814.t1	TRINITY_DN33464_c3_g1_i1.p1	0.403	57	33	0	1	57	101	157	5.765E-04	37	59
M_giganteus_abdA_g814.t1	TRINITY_DN31819_c3_g1_i1.p1	0.408	49	28	0	9	57	1	49	7.947E-04	36	59
M_giganteus_abdA_g814.t1	TRINITY_DN6062_c0_g1_i7.p1	0.403	57	33	0	1	57	210	266	7.947E-04	36	59
M_giganteus_abdA_g814.t1	TRINITY_DN6062_c0_g1_i3.p1	0.403	57	33	0	1	57	210	266	7.947E-04	36	59
S_maritima_abd-A	TRINITY_DN3244_c8_g1_i1.p1	0.933	60	4	0	1	60	172	231	1.884E-31	115	60
S_maritima_abd-A	TRINITY_DN3244_c8_g1_i2.p1	0.933	60	4	0	1	60	172	231	1.884E-31	115	60
S_maritima_abd-A	TRINITY_DN1790_c1_g1_i7.p1	0.932	59	4	0	1	59	198	256	1.734E-30	113	60
S_maritima_abd-A	TRINITY_DN1790_c1_g1_i2.p1	0.932	59	4	0	1	59	198	256	1.734E-30	113	60
S_maritima_abd-A	TRINITY_DN1790_c0_g2_i3.p1	0.862	58	8	0	2	59	18	75	6.614E-27	102	60
S_maritima_abd-A	TRINITY_DN1790_c0_g2_i4.p1	0.862	58	8	0	2	59	218	275	6.614E-27	102	60
S_maritima_abd-A	TRINITY_DN1790_c0_g2_i5.p1	0.862	58	8	0	2	59	218	275	6.614E-27	102	60
S_maritima_abd-A	TRINITY_DN1790_c0_g2_i7.p1	0.862	58	8	0	2	59	218	275	6.614E-27	102	60
S_maritima_abd-A	TRINITY_DN2310_c0_g1_i1.p1	0.879	58	7	0	2	59	214	271	9.084E-27	102	60
S_maritima_abd-A	TRINITY_DN2310_c0_g1_i2.p1	0.879	58	7	0	2	59	214	271	9.084E-27	102	60
S_maritima_abd-A	TRINITY_DN2310_c0_g1_i3.p1	0.879	58	7	0	2	59	214	271	9.084E-27	102	60
S_maritima_abd-A	TRINITY_DN7637_c1_g1_i3.p1	0.810	58	11	0	2	59	98	155	1.457E-24	96	60
S_maritima_abd-A	TRINITY_DN7637_c1_g2_i1.p1	0.810	58	11	0	2	59	212	269	1.457E-24	96	60
S_maritima_abd-A	TRINITY_DN7637_c1_g2_i2.p1	0.810	58	11	0	2	59	212	269	1.457E-24	96	60
S_maritima_abd-A	TRINITY_DN3443_c0_g3_i1.p1	0.689	58	18	0	2	59	192	249	1.245E-18	79	60
S_maritima_abd-A	TRINITY_DN713_c3_g1_i1.p1	0.701	57	17	0	4	60	311	367	4.441E-18	77	60
S_maritima_abd-A	TRINITY_DN7681_c0_g1_i1.p1	0.631	57	21	0	2	58	269	325	1.468E-16	73	60
S_maritima_abd-A	TRINITY_DN1790_c1_g1_i6.p1	0.918	37	3	0	1	37	198	234	3.812E-16	72	60
S_maritima_abd-A	TRINITY_DN18905_c1_g1_i1.p1	0.583	60	25	0	1	60	233	292	6.683E-15	68	60
S_maritima_abd-A	TRINITY_DN88107_c0_g1_i1.p1	0.603	58	23	0	2	59	186	243	8.534E-14	65	60
S_maritima_abd-A	TRINITY_DN8087_c0_g1_i1.p1	0.614	57	22	0	3	59	696	752	8.534E-14	65	60
S_maritima_abd-A	TRINITY_DN8087_c0_g1_i2.p1	0.614	57	22	0	3	59	696	752	8.534E-14	65	60
S_maritima_abd-A	TRINITY_DN341_c25_g1_i1.p1	0.578	57	24	0	2	58	200	256	4.195E-13	63	60
S_maritima_abd-A	TRINITY_DN5568_c0_g1_i1.p1	0.578	57	24	0	2	58	206	262	1.500E-12	61	60
S_maritima_abd-A	TRINITY_DN3932_c0_g1_i1.p1	0.543	57	26	0	2	58	139	195	9.463E-11	56	60
S_maritima_abd-A	TRINITY_DN3932_c0_g1_i2.p1	0.543	57	26	0	2	58	139	195	9.463E-11	56	60
S_maritima_abd-A	TRINITY_DN2719_c0_g1_i1.p1	0.500	58	29	0	1	58	7	64	2.464E-10	55	60
S_maritima_abd-A	TRINITY_DN2719_c0_g1_i14.p1	0.500	58	29	0	1	58	7	64	2.464E-10	55	60
S_maritima_abd-A	TRINITY_DN2719_c0_g1_i2.p1	0.500	58	29	0	1	58	280	337	2.464E-10	55	60
S_maritima_abd-A	TRINITY_DN2719_c0_g1_i9.p1	0.500	58	29	0	1	58	280	337	2.464E-10	55	60
S_maritima_abd-A	TRINITY_DN9897_c0_g1_i1.p1	0.482	58	30	0	1	58	154	211	4.664E-10	54	60
S_maritima_abd-A	TRINITY_DN9897_c0_g1_i2.p1	0.482	58	30	0	1	58	154	211	4.664E-10	54	60
S_maritima_abd-A	TRINITY_DN36077_c0_g1_i1.p1	0.440	59	32	0	1	59	17	75	1.215E-09	53	60
S_maritima_abd-A	TRINITY_DN36077_c0_g1_i2.p1	0.440	59	32	0	1	59	185	243	1.215E-09	53	60
S_maritima_abd-A	TRINITY_DN42199_c0_g1_i1.p1	0.553	56	25	0	2	57	128	183	2.300E-09	52	60
S_maritima_abd-A	TRINITY_DN331_c2_g2_i1.p1	0.466	60	32	0	1	60	193	252	2.300E-09	52	60
S_maritima_abd-A	TRINITY_DN16894_c0_g1_i1.p1	0.482	58	30	0	2	59	210	267	5.995E-09	51	60
S_maritima_abd-A	TRINITY_DN1790_c0_g1_i1.p1	0.519	52	25	0	2	53	96	147	8.250E-09	51	60
S_maritima_abd-A	TRINITY_DN74031_c0_g1_i1.p1	0.473	57	30	0	2	58	176	232	1.563E-08	50	60
S_maritima_abd-A	TRINITY_DN249_c1_g1_i1.p1	0.456	57	30	0	2	58	194	250	2.151E-08	49	60
S_maritima_abd-A	TRINITY_DN249_c1_g2_i1.p1	0.456	57	30	0	2	58	204	260	2.151E-08	49	60
S_maritima_abd-A	TRINITY_DN8195_c0_g1_i1.p1	0.416	60	34	0	1	60	231	290	2.960E-08	49	60
S_maritima_abd-A	TRINITY_DN8195_c0_g1_i2.p1	0.416	60	34	0	1	60	231	290	2.960E-08	49	60
S_maritima_abd-A	TRINITY_DN8195_c0_g1_i4.p1	0.416	60	34	0	1	60	231	290	2.960E-08	49	60
S_maritima_abd-A	TRINITY_DN16490_c0_g2_i1.p1	0.482	58	30	0	2	59	201	258	2.960E-08	49	60
S_maritima_abd-A	TRINITY_DN898_c1_g1_i2.p1	0.456	57	30	0	2	58	145	201	4.075E-08	49	60
S_maritima_abd-A	TRINITY_DN898_c1_g1_i3.p1	0.456	57	30	0	2	58	145	201	4.075E-08	49	60
S_maritima_abd-A	TRINITY_DN898_c1_g1_i1.p1	0.456	57	30	0	2	58	155	211	4.075E-08	49	60
S_maritima_abd-A	TRINITY_DN898_c1_g1_i4.p1	0.456	57	30	0	2	58	155	211	4.075E-08	49	60
S_maritima_abd-A	TRINITY_DN488_c1_g1_i1.p1	0.457	59	31	0	2	60	130	188	4.075E-08	49	60
S_maritima_abd-A	TRINITY_DN1567_c2_g1_i1.p1	0.472	55	29	0	1	55	169	223	1.063E-07	48	60
S_maritima_abd-A	TRINITY_DN1567_c2_g1_i11.p1	0.472	55	29	0	1	55	169	223	1.063E-07	48	60
S_maritima_abd-A	TRINITY_DN1567_c2_g1_i12.p1	0.472	55	29	0	1	55	169	223	1.063E-07	48	60
S_maritima_abd-A	TRINITY_DN2567_c1_g1_i1.p1	0.423	59	33	0	1	59	170	228	1.463E-07	47	60
S_maritima_abd-A	TRINITY_DN2567_c1_g1_i3.p1	0.423	59	33	0	1	59	170	228	1.463E-07	47	60
S_maritima_abd-A	TRINITY_DN2567_c1_g1_i4.p1	0.423	59	33	0	1	59	170	228	1.463E-07	47	60
S_maritima_abd-A	TRINITY_DN2567_c1_g1_i5.p1	0.423	59	33	0	1	59	170	228	1.463E-07	47	60
S_maritima_abd-A	TRINITY_DN2567_c1_g1_i6.p1	0.423	59	33	0	1	59	170	228	1.463E-07	47	60
S_maritima_abd-A	TRINITY_DN32604_c0_g3_i2.p1	0.465	58	30	0	2	59	74	131	1.463E-07	47	60
S_maritima_abd-A	TRINITY_DN32604_c0_g3_i3.p1	0.465	58	30	0	2	59	74	131	1.463E-07	47	60
S_maritima_abd-A	TRINITY_DN32604_c0_g5_i1.p1	0.465	58	30	0	2	59	74	131	1.463E-07	47	60
S_maritima_abd-A	TRINITY_DN10759_c0_g1_i1.p1	0.431	58	32	0	2	59	167	224	1.463E-07	47	60
S_maritima_abd-A	TRINITY_DN10759_c0_g1_i2.p1	0.431	58	32	0	2	59	167	224	1.463E-07	47	60
S_maritima_abd-A	TRINITY_DN10215_c0_g1_i1.p1	0.448	58	31	0	2	59	149	206	2.014E-07	47	60
S_maritima_abd-A	TRINITY_DN10215_c0_g1_i2.p1	0.448	58	31	0	2	59	149	206	2.014E-07	47	60
S_maritima_abd-A	TRINITY_DN1056_c4_g1_i1.p1	0.431	58	32	0	2	59	134	191	2.014E-07	47	60
S_maritima_abd-A	TRINITY_DN1056_c4_g1_i2.p1	0.431	58	32	0	2	59	134	191	2.014E-07	47	60
S_maritima_abd-A	TRINITY_DN2896_c0_g1_i1.p1	0.473	57	30	0	2	58	128	184	2.773E-07	46	60
S_maritima_abd-A	TRINITY_DN31952_c0_g1_i1.p1	0.431	58	32	0	2	59	137	194	2.773E-07	46	60
S_maritima_abd-A	TRINITY_DN81382_c0_g1_i2.p1	0.413	58	33	0	2	59	141	198	5.257E-07	46	60
S_maritima_abd-A	TRINITY_DN81382_c0_g1_i3.p1	0.413	58	33	0	2	59	141	198	5.257E-07	46	60
S_maritima_abd-A	TRINITY_DN9482_c0_g1_i1.p1	0.444	54	29	0	5	58	216	269	5.257E-07	46	60
S_maritima_abd-A	TRINITY_DN81382_c0_g1_i1.p1	0.413	58	33	0	2	59	141	198	5.257E-07	46	60
S_maritima_abd-A	TRINITY_DN17973_c0_g1_i1.p1	0.413	58	33	0	1	58	204	261	7.239E-07	45	60
S_maritima_abd-A	TRINITY_DN17973_c0_g1_i4.p1	0.413	58	33	0	1	58	204	261	7.239E-07	45	60
S_maritima_abd-A	TRINITY_DN17973_c0_g1_i2.p1	0.413	58	33	0	1	58	253	310	7.239E-07	45	60
S_maritima_abd-A	TRINITY_DN17973_c0_g1_i3.p1	0.413	58	33	0	1	58	253	310	7.239E-07	45	60
S_maritima_abd-A	TRINITY_DN7635_c0_g1_i1.p1	0.423	59	33	0	1	59	179	237	9.968E-07	45	60
S_maritima_abd-A	TRINITY_DN67940_c0_g1_i2.p1	0.421	57	32	0	4	60	111	167	2.603E-06	44	60
S_maritima_abd-A	TRINITY_DN67940_c0_g1_i1.p1	0.421	57	32	0	4	60	178	234	2.603E-06	44	60
S_maritima_abd-A	TRINITY_DN16502_c0_g1_i1.p1	0.438	57	31	0	2	58	99	155	4.937E-06	43	60
S_maritima_abd-A	TRINITY_DN16502_c0_g1_i2.p1	0.438	57	31	0	2	58	99	155	4.937E-06	43	60
S_maritima_abd-A	TRINITY_DN10724_c0_g1_i1.p1	0.438	57	31	0	2	58	53	109	4.937E-06	43	60
S_maritima_abd-A	TRINITY_DN10724_c0_g1_i2.p1	0.438	57	31	0	2	58	53	109	4.937E-06	43	60
S_maritima_abd-A	TRINITY_DN81547_c0_g1_i1.p1	0.438	57	30	0	2	55	335	391	4.937E-06	43	60
S_maritima_abd-A	TRINITY_DN81547_c0_g1_i2.p1	0.438	57	30	0	2	55	335	391	4.937E-06	43	60
S_maritima_abd-A	TRINITY_DN13958_c0_g1_i1.p1	0.421	57	32	0	2	58	166	222	6.800E-06	42	60
S_maritima_abd-A	TRINITY_DN1838_c2_g1_i2.p1	0.406	59	34	0	2	60	224	282	6.800E-06	42	60
S_maritima_abd-A	TRINITY_DN4429_c1_g1_i3.p2	0.389	59	35	0	1	59	166	224	9.366E-06	42	60
S_maritima_abd-A	TRINITY_DN1579_c7_g1_i1.p1	0.406	59	34	0	1	59	187	245	1.290E-05	42	60
S_maritima_abd-A	TRINITY_DN236_c5_g1_i2.p1	0.407	54	31	0	2	55	218	271	3.373E-05	40	60
S_maritima_abd-A	TRINITY_DN236_c5_g1_i3.p1	0.407	54	31	0	2	55	248	301	3.373E-05	40	60
S_maritima_abd-A	TRINITY_DN30592_c0_g1_i1.p1	0.385	57	34	0	2	58	49	105	4.647E-05	40	60
S_maritima_abd-A	TRINITY_DN3131_c1_g1_i1.p1	0.396	58	34	0	1	58	134	191	6.402E-05	40	60
S_maritima_abd-A	TRINITY_DN3131_c1_g1_i2.p1	0.396	58	34	0	1	58	134	191	6.402E-05	40	60
S_maritima_abd-A	TRINITY_DN1987_c0_g2_i1.p1	0.438	57	31	0	2	58	139	195	6.402E-05	40	60
S_maritima_abd-A	TRINITY_DN2205_c0_g1_i1.p1	0.388	54	32	0	2	55	228	281	6.402E-05	40	60
S_maritima_abd-A	TRINITY_DN2205_c0_g1_i10.p1	0.388	54	32	0	2	55	228	281	6.402E-05	40	60
S_maritima_abd-A	TRINITY_DN2205_c0_g1_i2.p1	0.388	54	32	0	2	55	228	281	6.402E-05	40	60
S_maritima_abd-A	TRINITY_DN2205_c0_g1_i3.p1	0.388	54	32	0	2	55	228	281	6.402E-05	40	60
S_maritima_abd-A	TRINITY_DN2205_c0_g1_i4.p1	0.388	54	32	0	2	55	228	281	6.402E-05	40	60
S_maritima_abd-A	TRINITY_DN2205_c0_g1_i6.p1	0.388	54	32	0	2	55	228	281	6.402E-05	40	60
S_maritima_abd-A	TRINITY_DN2205_c0_g1_i7.p1	0.388	54	32	0	2	55	228	281	6.402E-05	40	60
S_maritima_abd-A	TRINITY_DN2205_c0_g1_i8.p1	0.388	54	32	0	2	55	228	281	6.402E-05	40	60
S_maritima_abd-A	TRINITY_DN2205_c0_g1_i9.p1	0.388	54	32	0	2	55	228	281	6.402E-05	40	60
S_maritima_abd-A	TRINITY_DN6984_c1_g2_i1.p1	0.403	57	33	0	3	59	252	308	8.821E-05	39	60
S_maritima_abd-A	TRINITY_DN6984_c1_g2_i2.p1	0.403	57	33	0	3	59	252	308	8.821E-05	39	60
S_maritima_abd-A	TRINITY_DN6984_c1_g2_i3.p1	0.403	57	33	0	3	59	252	308	8.821E-05	39	60
S_maritima_abd-A	TRINITY_DN6062_c0_g1_i7.p1	0.413	58	33	0	1	58	209	266	2.308E-04	38	60
S_maritima_abd-A	TRINITY_DN6062_c0_g1_i3.p1	0.413	58	33	0	1	58	209	266	2.308E-04	38	60
S_maritima_abd-A	TRINITY_DN6062_c0_g1_i6.p1	0.413	58	33	0	1	58	208	265	2.308E-04	38	60
S_maritima_abd-A	TRINITY_DN6062_c0_g1_i8.p1	0.413	58	33	0	1	58	208	265	2.308E-04	38	60
S_maritima_abd-A	TRINITY_DN6062_c0_g1_i9.p1	0.413	58	33	0	1	58	208	265	2.308E-04	38	60
S_maritima_abd-A	TRINITY_DN6984_c1_g1_i10.p2	0.396	53	31	0	3	55	110	162	4.384E-04	37	60
S_maritima_abd-A	TRINITY_DN6984_c1_g1_i2.p1	0.396	53	31	0	3	55	243	295	4.384E-04	37	60
S_maritima_abd-A	TRINITY_DN6984_c1_g1_i4.p1	0.396	53	31	0	3	55	243	295	4.384E-04	37	60
S_maritima_abd-A	TRINITY_DN6984_c1_g1_i12.p1	0.396	53	31	0	3	55	251	303	4.384E-04	37	60
S_maritima_abd-A	TRINITY_DN6984_c1_g1_i5.p1	0.396	53	31	0	3	55	251	303	4.384E-04	37	60
S_maritima_abd-A	TRINITY_DN33464_c3_g1_i2.p1	0.403	57	33	0	2	58	101	157	6.043E-04	37	60
S_maritima_abd-A	TRINITY_DN33464_c3_g1_i1.p1	0.403	57	33	0	2	58	101	157	6.043E-04	37	60
S_maritima_abd-A	TRINITY_DN31819_c3_g1_i1.p1	0.408	49	28	0	10	58	1	49	8.329E-04	36	60
L_polyphemus_abd-a_A1-a	TRINITY_DN3244_c8_g1_i1.p1	0.900	60	6	0	1	60	172	231	2.381E-30	112	60
L_polyphemus_abd-a_A1-a	TRINITY_DN3244_c8_g1_i2.p1	0.900	60	6	0	1	60	172	231	2.381E-30	112	60
L_polyphemus_abd-a_A1-a	TRINITY_DN1790_c1_g1_i7.p1	0.864	59	8	0	1	59	198	256	1.470E-28	107	60
L_polyphemus_abd-a_A1-a	TRINITY_DN1790_c1_g1_i2.p1	0.864	59	8	0	1	59	198	256	1.470E-28	107	60
L_polyphemus_abd-a_A1-a	TRINITY_DN1790_c0_g2_i3.p1	0.810	58	11	0	2	59	18	75	1.150E-25	99	60
L_polyphemus_abd-a_A1-a	TRINITY_DN1790_c0_g2_i4.p1	0.810	58	11	0	2	59	218	275	1.150E-25	99	60
L_polyphemus_abd-a_A1-a	TRINITY_DN1790_c0_g2_i5.p1	0.810	58	11	0	2	59	218	275	1.150E-25	99	60
L_polyphemus_abd-a_A1-a	TRINITY_DN1790_c0_g2_i7.p1	0.810	58	11	0	2	59	218	275	1.150E-25	99	60
L_polyphemus_abd-a_A1-a	TRINITY_DN2310_c0_g1_i1.p1	0.810	58	11	0	2	59	214	271	7.722E-25	96	60
L_polyphemus_abd-a_A1-a	TRINITY_DN2310_c0_g1_i2.p1	0.810	58	11	0	2	59	214	271	7.722E-25	96	60
L_polyphemus_abd-a_A1-a	TRINITY_DN2310_c0_g1_i3.p1	0.810	58	11	0	2	59	214	271	7.722E-25	96	60
L_polyphemus_abd-a_A1-a	TRINITY_DN7637_c1_g1_i3.p1	0.793	58	12	0	2	59	98	155	5.187E-24	94	60
L_polyphemus_abd-a_A1-a	TRINITY_DN7637_c1_g2_i1.p1	0.793	58	12	0	2	59	212	269	5.187E-24	94	60
L_polyphemus_abd-a_A1-a	TRINITY_DN7637_c1_g2_i2.p1	0.793	58	12	0	2	59	212	269	5.187E-24	94	60
L_polyphemus_abd-a_A1-a	TRINITY_DN3443_c0_g3_i1.p1	0.672	58	19	0	2	59	192	249	9.060E-19	79	60
L_polyphemus_abd-a_A1-a	TRINITY_DN713_c3_g1_i1.p1	0.649	57	20	0	4	60	311	367	7.770E-17	74	60
L_polyphemus_abd-a_A1-a	TRINITY_DN7681_c0_g1_i1.p1	0.631	57	21	0	2	58	269	325	1.068E-16	73	60
L_polyphemus_abd-a_A1-a	TRINITY_DN1790_c1_g1_i6.p1	0.861	36	5	0	1	36	198	233	2.388E-14	66	60
L_polyphemus_abd-a_A1-a	TRINITY_DN88107_c0_g1_i1.p1	0.603	58	23	0	2	59	186	243	3.283E-14	66	60
L_polyphemus_abd-a_A1-a	TRINITY_DN18905_c1_g1_i1.p1	0.550	60	27	0	1	60	233	292	4.514E-14	66	60
L_polyphemus_abd-a_A1-a	TRINITY_DN8087_c0_g1_i1.p1	0.614	57	22	0	3	59	696	752	1.173E-13	64	60
L_polyphemus_abd-a_A1-a	TRINITY_DN8087_c0_g1_i2.p1	0.614	57	22	0	3	59	696	752	1.173E-13	64	60
L_polyphemus_abd-a_A1-a	TRINITY_DN341_c25_g1_i1.p1	0.578	57	24	0	2	58	200	256	1.613E-13	64	60
L_polyphemus_abd-a_A1-a	TRINITY_DN5568_c0_g1_i1.p1	0.578	57	24	0	2	58	206	262	2.838E-12	61	60
L_polyphemus_abd-a_A1-a	TRINITY_DN3932_c0_g1_i1.p1	0.543	57	26	0	2	58	139	195	5.000E-11	57	60
L_polyphemus_abd-a_A1-a	TRINITY_DN3932_c0_g1_i2.p1	0.543	57	26	0	2	58	139	195	5.000E-11	57	60
L_polyphemus_abd-a_A1-a	TRINITY_DN331_c2_g2_i1.p1	0.483	60	31	0	1	60	193	252	4.664E-10	54	60
L_polyphemus_abd-a_A1-a	TRINITY_DN2719_c0_g1_i1.p1	0.465	58	30	0	1	58	7	64	1.215E-09	53	60
L_polyphemus_abd-a_A1-a	TRINITY_DN2719_c0_g1_i14.p1	0.465	58	30	0	1	58	7	64	1.215E-09	53	60
L_polyphemus_abd-a_A1-a	TRINITY_DN9897_c0_g1_i1.p1	0.448	58	31	0	1	58	154	211	1.215E-09	53	60
L_polyphemus_abd-a_A1-a	TRINITY_DN9897_c0_g1_i2.p1	0.448	58	31	0	1	58	154	211	1.215E-09	53	60
L_polyphemus_abd-a_A1-a	TRINITY_DN2719_c0_g1_i2.p1	0.465	58	30	0	1	58	280	337	1.215E-09	53	60
L_polyphemus_abd-a_A1-a	TRINITY_DN2719_c0_g1_i9.p1	0.465	58	30	0	1	58	280	337	1.215E-09	53	60
L_polyphemus_abd-a_A1-a	TRINITY_DN36077_c0_g1_i1.p1	0.423	59	33	0	1	59	17	75	1.672E-09	53	60
L_polyphemus_abd-a_A1-a	TRINITY_DN36077_c0_g1_i2.p1	0.423	59	33	0	1	59	185	243	1.672E-09	53	60
L_polyphemus_abd-a_A1-a	TRINITY_DN42199_c0_g1_i1.p1	0.535	56	26	0	2	57	128	183	4.356E-09	51	60
L_polyphemus_abd-a_A1-a	TRINITY_DN1790_c0_g1_i1.p1	0.519	52	25	0	2	53	96	147	8.250E-09	51	60
L_polyphemus_abd-a_A1-a	TRINITY_DN16894_c0_g1_i1.p1	0.482	58	30	0	2	59	210	267	8.250E-09	51	60
L_polyphemus_abd-a_A1-a	TRINITY_DN249_c1_g1_i1.p1	0.456	57	30	0	2	58	194	250	2.151E-08	49	60
L_polyphemus_abd-a_A1-a	TRINITY_DN249_c1_g2_i1.p1	0.456	57	30	0	2	58	204	260	2.151E-08	49	60
L_polyphemus_abd-a_A1-a	TRINITY_DN74031_c0_g1_i1.p1	0.456	57	30	0	2	58	176	232	5.609E-08	48	60
L_polyphemus_abd-a_A1-a	TRINITY_DN17973_c0_g1_i1.p1	0.413	58	33	0	1	58	204	261	5.609E-08	48	60
L_polyphemus_abd-a_A1-a	TRINITY_DN17973_c0_g1_i4.p1	0.413	58	33	0	1	58	204	261	5.609E-08	48	60
L_polyphemus_abd-a_A1-a	TRINITY_DN17973_c0_g1_i2.p1	0.413	58	33	0	1	58	253	310	5.609E-08	48	60
L_polyphemus_abd-a_A1-a	TRINITY_DN17973_c0_g1_i3.p1	0.413	58	33	0	1	58	253	310	5.609E-08	48	60
L_polyphemus_abd-a_A1-a	TRINITY_DN2567_c1_g1_i1.p1	0.406	59	34	0	1	59	170	228	7.721E-08	48	60
L_polyphemus_abd-a_A1-a	TRINITY_DN2567_c1_g1_i3.p1	0.406	59	34	0	1	59	170	228	7.721E-08	48	60
L_polyphemus_abd-a_A1-a	TRINITY_DN2567_c1_g1_i4.p1	0.406	59	34	0	1	59	170	228	7.721E-08	48	60
L_polyphemus_abd-a_A1-a	TRINITY_DN2567_c1_g1_i5.p1	0.406	59	34	0	1	59	170	228	7.721E-08	48	60
L_polyphemus_abd-a_A1-a	TRINITY_DN2567_c1_g1_i6.p1	0.406	59	34	0	1	59	170	228	7.721E-08	48	60
L_polyphemus_abd-a_A1-a	TRINITY_DN16490_c0_g2_i1.p1	0.465	58	30	0	2	59	201	258	7.721E-08	48	60
L_polyphemus_abd-a_A1-a	TRINITY_DN7635_c0_g1_i1.p1	0.423	59	33	0	1	59	179	237	1.463E-07	47	60
L_polyphemus_abd-a_A1-a	TRINITY_DN8195_c0_g1_i1.p1	0.400	60	35	0	1	60	231	290	1.463E-07	47	60
L_polyphemus_abd-a_A1-a	TRINITY_DN8195_c0_g1_i2.p1	0.400	60	35	0	1	60	231	290	1.463E-07	47	60
L_polyphemus_abd-a_A1-a	TRINITY_DN8195_c0_g1_i4.p1	0.400	60	35	0	1	60	231	290	1.463E-07	47	60
L_polyphemus_abd-a_A1-a	TRINITY_DN898_c1_g1_i2.p1	0.438	57	31	0	2	58	145	201	2.014E-07	47	60
L_polyphemus_abd-a_A1-a	TRINITY_DN898_c1_g1_i3.p1	0.438	57	31	0	2	58	145	201	2.014E-07	47	60
L_polyphemus_abd-a_A1-a	TRINITY_DN898_c1_g1_i1.p1	0.438	57	31	0	2	58	155	211	2.014E-07	47	60
L_polyphemus_abd-a_A1-a	TRINITY_DN898_c1_g1_i4.p1	0.438	57	31	0	2	58	155	211	2.014E-07	47	60
L_polyphemus_abd-a_A1-a	TRINITY_DN1056_c4_g1_i1.p1	0.431	58	32	0	2	59	134	191	2.014E-07	47	60
L_polyphemus_abd-a_A1-a	TRINITY_DN1056_c4_g1_i2.p1	0.431	58	32	0	2	59	134	191	2.014E-07	47	60
L_polyphemus_abd-a_A1-a	TRINITY_DN10759_c0_g1_i1.p1	0.431	58	32	0	2	59	167	224	2.014E-07	47	60
L_polyphemus_abd-a_A1-a	TRINITY_DN10759_c0_g1_i2.p1	0.431	58	32	0	2	59	167	224	2.014E-07	47	60
L_polyphemus_abd-a_A1-a	TRINITY_DN10215_c0_g1_i1.p1	0.431	58	32	0	2	59	149	206	2.773E-07	46	60
L_polyphemus_abd-a_A1-a	TRINITY_DN10215_c0_g1_i2.p1	0.431	58	32	0	2	59	149	206	2.773E-07	46	60
L_polyphemus_abd-a_A1-a	TRINITY_DN1567_c2_g1_i1.p1	0.454	55	29	0	1	55	169	223	2.773E-07	46	60
L_polyphemus_abd-a_A1-a	TRINITY_DN1567_c2_g1_i11.p1	0.454	55	29	0	1	55	169	223	2.773E-07	46	60
L_polyphemus_abd-a_A1-a	TRINITY_DN1567_c2_g1_i12.p1	0.454	55	29	0	1	55	169	223	2.773E-07	46	60
L_polyphemus_abd-a_A1-a	TRINITY_DN488_c1_g1_i1.p1	0.438	57	31	0	2	58	130	186	2.773E-07	46	60
L_polyphemus_abd-a_A1-a	TRINITY_DN32604_c0_g3_i2.p1	0.465	58	30	0	2	59	74	131	2.773E-07	46	60
L_polyphemus_abd-a_A1-a	TRINITY_DN32604_c0_g3_i3.p1	0.465	58	30	0	2	59	74	131	2.773E-07	46	60
L_polyphemus_abd-a_A1-a	TRINITY_DN32604_c0_g5_i1.p1	0.465	58	30	0	2	59	74	131	2.773E-07	46	60
L_polyphemus_abd-a_A1-a	TRINITY_DN31952_c0_g1_i1.p1	0.431	58	32	0	2	59	137	194	3.818E-07	46	60
L_polyphemus_abd-a_A1-a	TRINITY_DN81382_c0_g1_i2.p1	0.413	58	33	0	2	59	141	198	5.257E-07	46	60
L_polyphemus_abd-a_A1-a	TRINITY_DN81382_c0_g1_i3.p1	0.413	58	33	0	2	59	141	198	5.257E-07	46	60
L_polyphemus_abd-a_A1-a	TRINITY_DN81382_c0_g1_i1.p1	0.413	58	33	0	2	59	141	198	5.257E-07	46	60
L_polyphemus_abd-a_A1-a	TRINITY_DN2896_c0_g1_i1.p1	0.456	57	30	0	2	58	128	184	9.968E-07	45	60
L_polyphemus_abd-a_A1-a	TRINITY_DN30592_c0_g1_i1.p1	0.403	57	33	0	2	58	49	105	2.603E-06	44	60
L_polyphemus_abd-a_A1-a	TRINITY_DN16502_c0_g1_i1.p1	0.438	57	31	0	2	58	99	155	3.585E-06	43	60
L_polyphemus_abd-a_A1-a	TRINITY_DN16502_c0_g1_i2.p1	0.438	57	31	0	2	58	99	155	3.585E-06	43	60
L_polyphemus_abd-a_A1-a	TRINITY_DN9482_c0_g1_i1.p1	0.387	62	34	0	2	58	208	269	6.800E-06	42	60
L_polyphemus_abd-a_A1-a	TRINITY_DN10724_c0_g1_i1.p1	0.421	57	32	0	2	58	53	109	9.366E-06	42	60
L_polyphemus_abd-a_A1-a	TRINITY_DN10724_c0_g1_i2.p1	0.421	57	32	0	2	58	53	109	9.366E-06	42	60
L_polyphemus_abd-a_A1-a	TRINITY_DN67940_c0_g1_i2.p1	0.423	52	29	0	4	55	111	162	1.290E-05	42	60
L_polyphemus_abd-a_A1-a	TRINITY_DN67940_c0_g1_i1.p1	0.423	52	29	0	4	55	178	229	1.290E-05	42	60
L_polyphemus_abd-a_A1-a	TRINITY_DN1838_c2_g1_i2.p1	0.389	59	35	0	2	60	224	282	1.290E-05	42	60
L_polyphemus_abd-a_A1-a	TRINITY_DN81547_c0_g1_i1.p1	0.421	57	31	0	2	55	335	391	1.777E-05	41	60
L_polyphemus_abd-a_A1-a	TRINITY_DN81547_c0_g1_i2.p1	0.421	57	31	0	2	55	335	391	1.777E-05	41	60
L_polyphemus_abd-a_A1-a	TRINITY_DN1987_c0_g2_i1.p1	0.438	57	31	0	2	58	139	195	2.448E-05	41	60
L_polyphemus_abd-a_A1-a	TRINITY_DN13958_c0_g1_i1.p1	0.403	57	33	0	2	58	166	222	3.373E-05	40	60
L_polyphemus_abd-a_A1-a	TRINITY_DN6984_c1_g2_i1.p1	0.403	57	33	0	3	59	252	308	4.647E-05	40	60
L_polyphemus_abd-a_A1-a	TRINITY_DN6984_c1_g2_i2.p1	0.403	57	33	0	3	59	252	308	4.647E-05	40	60
L_polyphemus_abd-a_A1-a	TRINITY_DN6984_c1_g2_i3.p1	0.403	57	33	0	3	59	252	308	4.647E-05	40	60
L_polyphemus_abd-a_A1-a	TRINITY_DN4429_c1_g1_i3.p2	0.372	59	36	0	1	59	166	224	6.402E-05	40	60
L_polyphemus_abd-a_A1-a	TRINITY_DN236_c5_g1_i2.p1	0.388	54	32	0	2	55	218	271	6.402E-05	40	60
L_polyphemus_abd-a_A1-a	TRINITY_DN236_c5_g1_i3.p1	0.388	54	32	0	2	55	248	301	6.402E-05	40	60
L_polyphemus_abd-a_A1-a	TRINITY_DN1579_c7_g1_i1.p1	0.389	59	35	0	1	59	187	245	8.821E-05	39	60
L_polyphemus_abd-a_A1-a	TRINITY_DN6062_c0_g1_i7.p1	0.413	58	33	0	1	58	209	266	1.216E-04	39	60
L_polyphemus_abd-a_A1-a	TRINITY_DN6062_c0_g1_i3.p1	0.413	58	33	0	1	58	209	266	1.216E-04	39	60
L_polyphemus_abd-a_A1-a	TRINITY_DN6062_c0_g1_i6.p1	0.413	58	33	0	1	58	208	265	1.216E-04	39	60
L_polyphemus_abd-a_A1-a	TRINITY_DN6062_c0_g1_i8.p1	0.413	58	33	0	1	58	208	265	1.216E-04	39	60
L_polyphemus_abd-a_A1-a	TRINITY_DN6062_c0_g1_i9.p1	0.413	58	33	0	1	58	208	265	1.216E-04	39	60
L_polyphemus_abd-a_A1-a	TRINITY_DN33464_c3_g1_i2.p1	0.421	57	32	0	2	58	101	157	1.675E-04	38	60
L_polyphemus_abd-a_A1-a	TRINITY_DN33464_c3_g1_i1.p1	0.421	57	32	0	2	58	101	157	1.675E-04	38	60
L_polyphemus_abd-a_A1-a	TRINITY_DN6984_c1_g1_i10.p2	0.396	53	31	0	3	55	110	162	2.308E-04	38	60
L_polyphemus_abd-a_A1-a	TRINITY_DN6984_c1_g1_i2.p1	0.396	53	31	0	3	55	243	295	2.308E-04	38	60
L_polyphemus_abd-a_A1-a	TRINITY_DN6984_c1_g1_i4.p1	0.396	53	31	0	3	55	243	295	2.308E-04	38	60
L_polyphemus_abd-a_A1-a	TRINITY_DN6984_c1_g1_i12.p1	0.396	53	31	0	3	55	251	303	2.308E-04	38	60
L_polyphemus_abd-a_A1-a	TRINITY_DN6984_c1_g1_i5.p1	0.396	53	31	0	3	55	251	303	2.308E-04	38	60
L_polyphemus_abd-a_A1-a	TRINITY_DN2205_c0_g1_i1.p1	0.370	54	33	0	2	55	228	281	3.181E-04	38	60
L_polyphemus_abd-a_A1-a	TRINITY_DN2205_c0_g1_i10.p1	0.370	54	33	0	2	55	228	281	3.181E-04	38	60
L_polyphemus_abd-a_A1-a	TRINITY_DN2205_c0_g1_i2.p1	0.370	54	33	0	2	55	228	281	3.181E-04	38	60
L_polyphemus_abd-a_A1-a	TRINITY_DN2205_c0_g1_i3.p1	0.370	54	33	0	2	55	228	281	3.181E-04	38	60
L_polyphemus_abd-a_A1-a	TRINITY_DN2205_c0_g1_i4.p1	0.370	54	33	0	2	55	228	281	3.181E-04	38	60
L_polyphemus_abd-a_A1-a	TRINITY_DN2205_c0_g1_i6.p1	0.370	54	33	0	2	55	228	281	3.181E-04	38	60
L_polyphemus_abd-a_A1-a	TRINITY_DN2205_c0_g1_i7.p1	0.370	54	33	0	2	55	228	281	3.181E-04	38	60
L_polyphemus_abd-a_A1-a	TRINITY_DN2205_c0_g1_i8.p1	0.370	54	33	0	2	55	228	281	3.181E-04	38	60
L_polyphemus_abd-a_A1-a	TRINITY_DN2205_c0_g1_i9.p1	0.370	54	33	0	2	55	228	281	3.181E-04	38	60
L_polyphemus_abd-a_A1-a	TRINITY_DN31819_c3_g1_i1.p1	0.411	51	29	0	10	60	1	51	6.043E-04	37	60
L_polyphemus_abd-a_A1-a	TRINITY_DN3131_c1_g1_i1.p1	0.362	58	36	0	1	58	134	191	6.043E-04	37	60
L_polyphemus_abd-a_A1-a	TRINITY_DN3131_c1_g1_i2.p1	0.362	58	36	0	1	58	134	191	6.043E-04	37	60
D_plantarius_abd-A-A	TRINITY_DN3244_c8_g1_i1.p1	0.933	60	4	0	1	60	172	231	1.884E-31	115	60
D_plantarius_abd-A-A	TRINITY_DN3244_c8_g1_i2.p1	0.933	60	4	0	1	60	172	231	1.884E-31	115	60
D_plantarius_abd-A-A	TRINITY_DN1790_c1_g1_i7.p1	0.932	59	4	0	1	59	198	256	1.734E-30	113	60
D_plantarius_abd-A-A	TRINITY_DN1790_c1_g1_i2.p1	0.932	59	4	0	1	59	198	256	1.734E-30	113	60
D_plantarius_abd-A-A	TRINITY_DN1790_c0_g2_i3.p1	0.862	58	8	0	2	59	18	75	6.614E-27	102	60
D_plantarius_abd-A-A	TRINITY_DN1790_c0_g2_i4.p1	0.862	58	8	0	2	59	218	275	6.614E-27	102	60
D_plantarius_abd-A-A	TRINITY_DN1790_c0_g2_i5.p1	0.862	58	8	0	2	59	218	275	6.614E-27	102	60
D_plantarius_abd-A-A	TRINITY_DN1790_c0_g2_i7.p1	0.862	58	8	0	2	59	218	275	6.614E-27	102	60
D_plantarius_abd-A-A	TRINITY_DN2310_c0_g1_i1.p1	0.879	58	7	0	2	59	214	271	9.084E-27	102	60
D_plantarius_abd-A-A	TRINITY_DN2310_c0_g1_i2.p1	0.879	58	7	0	2	59	214	271	9.084E-27	102	60
D_plantarius_abd-A-A	TRINITY_DN2310_c0_g1_i3.p1	0.879	58	7	0	2	59	214	271	9.084E-27	102	60
D_plantarius_abd-A-A	TRINITY_DN7637_c1_g1_i3.p1	0.810	58	11	0	2	59	98	155	1.457E-24	96	60
D_plantarius_abd-A-A	TRINITY_DN7637_c1_g2_i1.p1	0.810	58	11	0	2	59	212	269	1.457E-24	96	60
D_plantarius_abd-A-A	TRINITY_DN7637_c1_g2_i2.p1	0.810	58	11	0	2	59	212	269	1.457E-24	96	60
D_plantarius_abd-A-A	TRINITY_DN3443_c0_g3_i1.p1	0.689	58	18	0	2	59	192	249	1.245E-18	79	60
D_plantarius_abd-A-A	TRINITY_DN713_c3_g1_i1.p1	0.701	57	17	0	4	60	311	367	4.441E-18	77	60
D_plantarius_abd-A-A	TRINITY_DN7681_c0_g1_i1.p1	0.631	57	21	0	2	58	269	325	1.468E-16	73	60
D_plantarius_abd-A-A	TRINITY_DN1790_c1_g1_i6.p1	0.918	37	3	0	1	37	198	234	3.812E-16	72	60
D_plantarius_abd-A-A	TRINITY_DN18905_c1_g1_i1.p1	0.583	60	25	0	1	60	233	292	6.683E-15	68	60
D_plantarius_abd-A-A	TRINITY_DN88107_c0_g1_i1.p1	0.603	58	23	0	2	59	186	243	8.534E-14	65	60
D_plantarius_abd-A-A	TRINITY_DN8087_c0_g1_i1.p1	0.614	57	22	0	3	59	696	752	8.534E-14	65	60
D_plantarius_abd-A-A	TRINITY_DN8087_c0_g1_i2.p1	0.614	57	22	0	3	59	696	752	8.534E-14	65	60
D_plantarius_abd-A-A	TRINITY_DN341_c25_g1_i1.p1	0.578	57	24	0	2	58	200	256	4.195E-13	63	60
D_plantarius_abd-A-A	TRINITY_DN5568_c0_g1_i1.p1	0.578	57	24	0	2	58	206	262	1.500E-12	61	60
D_plantarius_abd-A-A	TRINITY_DN3932_c0_g1_i1.p1	0.543	57	26	0	2	58	139	195	9.463E-11	56	60
D_plantarius_abd-A-A	TRINITY_DN3932_c0_g1_i2.p1	0.543	57	26	0	2	58	139	195	9.463E-11	56	60
D_plantarius_abd-A-A	TRINITY_DN2719_c0_g1_i1.p1	0.500	58	29	0	1	58	7	64	2.464E-10	55	60
D_plantarius_abd-A-A	TRINITY_DN2719_c0_g1_i14.p1	0.500	58	29	0	1	58	7	64	2.464E-10	55	60
D_plantarius_abd-A-A	TRINITY_DN2719_c0_g1_i2.p1	0.500	58	29	0	1	58	280	337	2.464E-10	55	60
D_plantarius_abd-A-A	TRINITY_DN2719_c0_g1_i9.p1	0.500	58	29	0	1	58	280	337	2.464E-10	55	60
D_plantarius_abd-A-A	TRINITY_DN9897_c0_g1_i1.p1	0.482	58	30	0	1	58	154	211	4.664E-10	54	60
D_plantarius_abd-A-A	TRINITY_DN9897_c0_g1_i2.p1	0.482	58	30	0	1	58	154	211	4.664E-10	54	60
D_plantarius_abd-A-A	TRINITY_DN36077_c0_g1_i1.p1	0.440	59	32	0	1	59	17	75	1.215E-09	53	60
D_plantarius_abd-A-A	TRINITY_DN36077_c0_g1_i2.p1	0.440	59	32	0	1	59	185	243	1.215E-09	53	60
D_plantarius_abd-A-A	TRINITY_DN42199_c0_g1_i1.p1	0.553	56	25	0	2	57	128	183	2.300E-09	52	60
D_plantarius_abd-A-A	TRINITY_DN331_c2_g2_i1.p1	0.466	60	32	0	1	60	193	252	2.300E-09	52	60
D_plantarius_abd-A-A	TRINITY_DN16894_c0_g1_i1.p1	0.482	58	30	0	2	59	210	267	5.995E-09	51	60
D_plantarius_abd-A-A	TRINITY_DN1790_c0_g1_i1.p1	0.519	52	25	0	2	53	96	147	8.250E-09	51	60
D_plantarius_abd-A-A	TRINITY_DN74031_c0_g1_i1.p1	0.473	57	30	0	2	58	176	232	1.563E-08	50	60
D_plantarius_abd-A-A	TRINITY_DN249_c1_g1_i1.p1	0.456	57	30	0	2	58	194	250	2.151E-08	49	60
D_plantarius_abd-A-A	TRINITY_DN249_c1_g2_i1.p1	0.456	57	30	0	2	58	204	260	2.151E-08	49	60
D_plantarius_abd-A-A	TRINITY_DN8195_c0_g1_i1.p1	0.416	60	34	0	1	60	231	290	2.960E-08	49	60
D_plantarius_abd-A-A	TRINITY_DN8195_c0_g1_i2.p1	0.416	60	34	0	1	60	231	290	2.960E-08	49	60
D_plantarius_abd-A-A	TRINITY_DN8195_c0_g1_i4.p1	0.416	60	34	0	1	60	231	290	2.960E-08	49	60
D_plantarius_abd-A-A	TRINITY_DN16490_c0_g2_i1.p1	0.482	58	30	0	2	59	201	258	2.960E-08	49	60
D_plantarius_abd-A-A	TRINITY_DN898_c1_g1_i2.p1	0.456	57	30	0	2	58	145	201	4.075E-08	49	60
D_plantarius_abd-A-A	TRINITY_DN898_c1_g1_i3.p1	0.456	57	30	0	2	58	145	201	4.075E-08	49	60
D_plantarius_abd-A-A	TRINITY_DN898_c1_g1_i1.p1	0.456	57	30	0	2	58	155	211	4.075E-08	49	60
D_plantarius_abd-A-A	TRINITY_DN898_c1_g1_i4.p1	0.456	57	30	0	2	58	155	211	4.075E-08	49	60
D_plantarius_abd-A-A	TRINITY_DN488_c1_g1_i1.p1	0.457	59	31	0	2	60	130	188	4.075E-08	49	60
D_plantarius_abd-A-A	TRINITY_DN1567_c2_g1_i1.p1	0.472	55	29	0	1	55	169	223	1.063E-07	48	60
D_plantarius_abd-A-A	TRINITY_DN1567_c2_g1_i11.p1	0.472	55	29	0	1	55	169	223	1.063E-07	48	60
D_plantarius_abd-A-A	TRINITY_DN1567_c2_g1_i12.p1	0.472	55	29	0	1	55	169	223	1.063E-07	48	60
D_plantarius_abd-A-A	TRINITY_DN2567_c1_g1_i1.p1	0.423	59	33	0	1	59	170	228	1.463E-07	47	60
D_plantarius_abd-A-A	TRINITY_DN2567_c1_g1_i3.p1	0.423	59	33	0	1	59	170	228	1.463E-07	47	60
D_plantarius_abd-A-A	TRINITY_DN2567_c1_g1_i4.p1	0.423	59	33	0	1	59	170	228	1.463E-07	47	60
D_plantarius_abd-A-A	TRINITY_DN2567_c1_g1_i5.p1	0.423	59	33	0	1	59	170	228	1.463E-07	47	60
D_plantarius_abd-A-A	TRINITY_DN2567_c1_g1_i6.p1	0.423	59	33	0	1	59	170	228	1.463E-07	47	60
D_plantarius_abd-A-A	TRINITY_DN32604_c0_g3_i2.p1	0.465	58	30	0	2	59	74	131	1.463E-07	47	60
D_plantarius_abd-A-A	TRINITY_DN32604_c0_g3_i3.p1	0.465	58	30	0	2	59	74	131	1.463E-07	47	60
D_plantarius_abd-A-A	TRINITY_DN32604_c0_g5_i1.p1	0.465	58	30	0	2	59	74	131	1.463E-07	47	60
D_plantarius_abd-A-A	TRINITY_DN10759_c0_g1_i1.p1	0.431	58	32	0	2	59	167	224	1.463E-07	47	60
D_plantarius_abd-A-A	TRINITY_DN10759_c0_g1_i2.p1	0.431	58	32	0	2	59	167	224	1.463E-07	47	60
D_plantarius_abd-A-A	TRINITY_DN10215_c0_g1_i1.p1	0.448	58	31	0	2	59	149	206	2.014E-07	47	60
D_plantarius_abd-A-A	TRINITY_DN10215_c0_g1_i2.p1	0.448	58	31	0	2	59	149	206	2.014E-07	47	60
D_plantarius_abd-A-A	TRINITY_DN1056_c4_g1_i1.p1	0.431	58	32	0	2	59	134	191	2.014E-07	47	60
D_plantarius_abd-A-A	TRINITY_DN1056_c4_g1_i2.p1	0.431	58	32	0	2	59	134	191	2.014E-07	47	60
D_plantarius_abd-A-A	TRINITY_DN2896_c0_g1_i1.p1	0.473	57	30	0	2	58	128	184	2.773E-07	46	60
D_plantarius_abd-A-A	TRINITY_DN31952_c0_g1_i1.p1	0.431	58	32	0	2	59	137	194	2.773E-07	46	60
D_plantarius_abd-A-A	TRINITY_DN81382_c0_g1_i2.p1	0.413	58	33	0	2	59	141	198	5.257E-07	46	60
D_plantarius_abd-A-A	TRINITY_DN81382_c0_g1_i3.p1	0.413	58	33	0	2	59	141	198	5.257E-07	46	60
D_plantarius_abd-A-A	TRINITY_DN9482_c0_g1_i1.p1	0.444	54	29	0	5	58	216	269	5.257E-07	46	60
D_plantarius_abd-A-A	TRINITY_DN81382_c0_g1_i1.p1	0.413	58	33	0	2	59	141	198	5.257E-07	46	60
D_plantarius_abd-A-A	TRINITY_DN17973_c0_g1_i1.p1	0.413	58	33	0	1	58	204	261	7.239E-07	45	60
D_plantarius_abd-A-A	TRINITY_DN17973_c0_g1_i4.p1	0.413	58	33	0	1	58	204	261	7.239E-07	45	60
D_plantarius_abd-A-A	TRINITY_DN17973_c0_g1_i2.p1	0.413	58	33	0	1	58	253	310	7.239E-07	45	60
D_plantarius_abd-A-A	TRINITY_DN17973_c0_g1_i3.p1	0.413	58	33	0	1	58	253	310	7.239E-07	45	60
D_plantarius_abd-A-A	TRINITY_DN7635_c0_g1_i1.p1	0.423	59	33	0	1	59	179	237	9.968E-07	45	60
D_plantarius_abd-A-A	TRINITY_DN67940_c0_g1_i2.p1	0.421	57	32	0	4	60	111	167	2.603E-06	44	60
D_plantarius_abd-A-A	TRINITY_DN67940_c0_g1_i1.p1	0.421	57	32	0	4	60	178	234	2.603E-06	44	60
D_plantarius_abd-A-A	TRINITY_DN16502_c0_g1_i1.p1	0.438	57	31	0	2	58	99	155	4.937E-06	43	60
D_plantarius_abd-A-A	TRINITY_DN16502_c0_g1_i2.p1	0.438	57	31	0	2	58	99	155	4.937E-06	43	60
D_plantarius_abd-A-A	TRINITY_DN10724_c0_g1_i1.p1	0.438	57	31	0	2	58	53	109	4.937E-06	43	60
D_plantarius_abd-A-A	TRINITY_DN10724_c0_g1_i2.p1	0.438	57	31	0	2	58	53	109	4.937E-06	43	60
D_plantarius_abd-A-A	TRINITY_DN81547_c0_g1_i1.p1	0.438	57	30	0	2	55	335	391	4.937E-06	43	60
D_plantarius_abd-A-A	TRINITY_DN81547_c0_g1_i2.p1	0.438	57	30	0	2	55	335	391	4.937E-06	43	60
D_plantarius_abd-A-A	TRINITY_DN13958_c0_g1_i1.p1	0.421	57	32	0	2	58	166	222	6.800E-06	42	60
D_plantarius_abd-A-A	TRINITY_DN1838_c2_g1_i2.p1	0.406	59	34	0	2	60	224	282	6.800E-06	42	60
D_plantarius_abd-A-A	TRINITY_DN4429_c1_g1_i3.p2	0.389	59	35	0	1	59	166	224	9.366E-06	42	60
D_plantarius_abd-A-A	TRINITY_DN1579_c7_g1_i1.p1	0.406	59	34	0	1	59	187	245	1.290E-05	42	60
D_plantarius_abd-A-A	TRINITY_DN236_c5_g1_i2.p1	0.407	54	31	0	2	55	218	271	3.373E-05	40	60
D_plantarius_abd-A-A	TRINITY_DN236_c5_g1_i3.p1	0.407	54	31	0	2	55	248	301	3.373E-05	40	60
D_plantarius_abd-A-A	TRINITY_DN30592_c0_g1_i1.p1	0.385	57	34	0	2	58	49	105	4.647E-05	40	60
D_plantarius_abd-A-A	TRINITY_DN3131_c1_g1_i1.p1	0.396	58	34	0	1	58	134	191	6.402E-05	40	60
D_plantarius_abd-A-A	TRINITY_DN3131_c1_g1_i2.p1	0.396	58	34	0	1	58	134	191	6.402E-05	40	60
D_plantarius_abd-A-A	TRINITY_DN1987_c0_g2_i1.p1	0.438	57	31	0	2	58	139	195	6.402E-05	40	60
D_plantarius_abd-A-A	TRINITY_DN2205_c0_g1_i1.p1	0.388	54	32	0	2	55	228	281	6.402E-05	40	60
D_plantarius_abd-A-A	TRINITY_DN2205_c0_g1_i10.p1	0.388	54	32	0	2	55	228	281	6.402E-05	40	60
D_plantarius_abd-A-A	TRINITY_DN2205_c0_g1_i2.p1	0.388	54	32	0	2	55	228	281	6.402E-05	40	60
D_plantarius_abd-A-A	TRINITY_DN2205_c0_g1_i3.p1	0.388	54	32	0	2	55	228	281	6.402E-05	40	60
D_plantarius_abd-A-A	TRINITY_DN2205_c0_g1_i4.p1	0.388	54	32	0	2	55	228	281	6.402E-05	40	60
D_plantarius_abd-A-A	TRINITY_DN2205_c0_g1_i6.p1	0.388	54	32	0	2	55	228	281	6.402E-05	40	60
D_plantarius_abd-A-A	TRINITY_DN2205_c0_g1_i7.p1	0.388	54	32	0	2	55	228	281	6.402E-05	40	60
D_plantarius_abd-A-A	TRINITY_DN2205_c0_g1_i8.p1	0.388	54	32	0	2	55	228	281	6.402E-05	40	60
D_plantarius_abd-A-A	TRINITY_DN2205_c0_g1_i9.p1	0.388	54	32	0	2	55	228	281	6.402E-05	40	60
D_plantarius_abd-A-A	TRINITY_DN6984_c1_g2_i1.p1	0.403	57	33	0	3	59	252	308	8.821E-05	39	60
D_plantarius_abd-A-A	TRINITY_DN6984_c1_g2_i2.p1	0.403	57	33	0	3	59	252	308	8.821E-05	39	60
D_plantarius_abd-A-A	TRINITY_DN6984_c1_g2_i3.p1	0.403	57	33	0	3	59	252	308	8.821E-05	39	60
D_plantarius_abd-A-A	TRINITY_DN6062_c0_g1_i7.p1	0.413	58	33	0	1	58	209	266	2.308E-04	38	60
D_plantarius_abd-A-A	TRINITY_DN6062_c0_g1_i3.p1	0.413	58	33	0	1	58	209	266	2.308E-04	38	60
D_plantarius_abd-A-A	TRINITY_DN6062_c0_g1_i6.p1	0.413	58	33	0	1	58	208	265	2.308E-04	38	60
D_plantarius_abd-A-A	TRINITY_DN6062_c0_g1_i8.p1	0.413	58	33	0	1	58	208	265	2.308E-04	38	60
D_plantarius_abd-A-A	TRINITY_DN6062_c0_g1_i9.p1	0.413	58	33	0	1	58	208	265	2.308E-04	38	60
D_plantarius_abd-A-A	TRINITY_DN6984_c1_g1_i10.p2	0.396	53	31	0	3	55	110	162	4.384E-04	37	60
D_plantarius_abd-A-A	TRINITY_DN6984_c1_g1_i2.p1	0.396	53	31	0	3	55	243	295	4.384E-04	37	60
D_plantarius_abd-A-A	TRINITY_DN6984_c1_g1_i4.p1	0.396	53	31	0	3	55	243	295	4.384E-04	37	60
D_plantarius_abd-A-A	TRINITY_DN6984_c1_g1_i12.p1	0.396	53	31	0	3	55	251	303	4.384E-04	37	60
D_plantarius_abd-A-A	TRINITY_DN6984_c1_g1_i5.p1	0.396	53	31	0	3	55	251	303	4.384E-04	37	60
D_plantarius_abd-A-A	TRINITY_DN33464_c3_g1_i2.p1	0.403	57	33	0	2	58	101	157	6.043E-04	37	60
D_plantarius_abd-A-A	TRINITY_DN33464_c3_g1_i1.p1	0.403	57	33	0	2	58	101	157	6.043E-04	37	60
D_plantarius_abd-A-A	TRINITY_DN31819_c3_g1_i1.p1	0.408	49	28	0	10	58	1	49	8.329E-04	36	60
T_clavata_abd-A-A	TRINITY_DN3244_c8_g1_i1.p1	0.933	60	4	0	1	60	172	231	1.884E-31	115	60
T_clavata_abd-A-A	TRINITY_DN3244_c8_g1_i2.p1	0.933	60	4	0	1	60	172	231	1.884E-31	115	60
T_clavata_abd-A-A	TRINITY_DN1790_c1_g1_i7.p1	0.932	59	4	0	1	59	198	256	1.734E-30	113	60
T_clavata_abd-A-A	TRINITY_DN1790_c1_g1_i2.p1	0.932	59	4	0	1	59	198	256	1.734E-30	113	60
T_clavata_abd-A-A	TRINITY_DN1790_c0_g2_i3.p1	0.862	58	8	0	2	59	18	75	6.614E-27	102	60
T_clavata_abd-A-A	TRINITY_DN1790_c0_g2_i4.p1	0.862	58	8	0	2	59	218	275	6.614E-27	102	60
T_clavata_abd-A-A	TRINITY_DN1790_c0_g2_i5.p1	0.862	58	8	0	2	59	218	275	6.614E-27	102	60
T_clavata_abd-A-A	TRINITY_DN1790_c0_g2_i7.p1	0.862	58	8	0	2	59	218	275	6.614E-27	102	60
T_clavata_abd-A-A	TRINITY_DN2310_c0_g1_i1.p1	0.879	58	7	0	2	59	214	271	9.084E-27	102	60
T_clavata_abd-A-A	TRINITY_DN2310_c0_g1_i2.p1	0.879	58	7	0	2	59	214	271	9.084E-27	102	60
T_clavata_abd-A-A	TRINITY_DN2310_c0_g1_i3.p1	0.879	58	7	0	2	59	214	271	9.084E-27	102	60
T_clavata_abd-A-A	TRINITY_DN7637_c1_g1_i3.p1	0.810	58	11	0	2	59	98	155	1.457E-24	96	60
T_clavata_abd-A-A	TRINITY_DN7637_c1_g2_i1.p1	0.810	58	11	0	2	59	212	269	1.457E-24	96	60
T_clavata_abd-A-A	TRINITY_DN7637_c1_g2_i2.p1	0.810	58	11	0	2	59	212	269	1.457E-24	96	60
T_clavata_abd-A-A	TRINITY_DN3443_c0_g3_i1.p1	0.689	58	18	0	2	59	192	249	1.245E-18	79	60
T_clavata_abd-A-A	TRINITY_DN713_c3_g1_i1.p1	0.701	57	17	0	4	60	311	367	4.441E-18	77	60
T_clavata_abd-A-A	TRINITY_DN7681_c0_g1_i1.p1	0.631	57	21	0	2	58	269	325	1.468E-16	73	60
T_clavata_abd-A-A	TRINITY_DN1790_c1_g1_i6.p1	0.918	37	3	0	1	37	198	234	3.812E-16	72	60
T_clavata_abd-A-A	TRINITY_DN18905_c1_g1_i1.p1	0.583	60	25	0	1	60	233	292	6.683E-15	68	60
T_clavata_abd-A-A	TRINITY_DN88107_c0_g1_i1.p1	0.603	58	23	0	2	59	186	243	8.534E-14	65	60
T_clavata_abd-A-A	TRINITY_DN8087_c0_g1_i1.p1	0.614	57	22	0	3	59	696	752	8.534E-14	65	60
T_clavata_abd-A-A	TRINITY_DN8087_c0_g1_i2.p1	0.614	57	22	0	3	59	696	752	8.534E-14	65	60
T_clavata_abd-A-A	TRINITY_DN341_c25_g1_i1.p1	0.578	57	24	0	2	58	200	256	4.195E-13	63	60
T_clavata_abd-A-A	TRINITY_DN5568_c0_g1_i1.p1	0.578	57	24	0	2	58	206	262	1.500E-12	61	60
T_clavata_abd-A-A	TRINITY_DN3932_c0_g1_i1.p1	0.543	57	26	0	2	58	139	195	9.463E-11	56	60
T_clavata_abd-A-A	TRINITY_DN3932_c0_g1_i2.p1	0.543	57	26	0	2	58	139	195	9.463E-11	56	60
T_clavata_abd-A-A	TRINITY_DN2719_c0_g1_i1.p1	0.500	58	29	0	1	58	7	64	2.464E-10	55	60
T_clavata_abd-A-A	TRINITY_DN2719_c0_g1_i14.p1	0.500	58	29	0	1	58	7	64	2.464E-10	55	60
T_clavata_abd-A-A	TRINITY_DN2719_c0_g1_i2.p1	0.500	58	29	0	1	58	280	337	2.464E-10	55	60
T_clavata_abd-A-A	TRINITY_DN2719_c0_g1_i9.p1	0.500	58	29	0	1	58	280	337	2.464E-10	55	60
T_clavata_abd-A-A	TRINITY_DN9897_c0_g1_i1.p1	0.482	58	30	0	1	58	154	211	4.664E-10	54	60
T_clavata_abd-A-A	TRINITY_DN9897_c0_g1_i2.p1	0.482	58	30	0	1	58	154	211	4.664E-10	54	60
T_clavata_abd-A-A	TRINITY_DN36077_c0_g1_i1.p1	0.440	59	32	0	1	59	17	75	1.215E-09	53	60
T_clavata_abd-A-A	TRINITY_DN36077_c0_g1_i2.p1	0.440	59	32	0	1	59	185	243	1.215E-09	53	60
T_clavata_abd-A-A	TRINITY_DN42199_c0_g1_i1.p1	0.553	56	25	0	2	57	128	183	2.300E-09	52	60
T_clavata_abd-A-A	TRINITY_DN331_c2_g2_i1.p1	0.466	60	32	0	1	60	193	252	2.300E-09	52	60
T_clavata_abd-A-A	TRINITY_DN16894_c0_g1_i1.p1	0.482	58	30	0	2	59	210	267	5.995E-09	51	60
T_clavata_abd-A-A	TRINITY_DN1790_c0_g1_i1.p1	0.519	52	25	0	2	53	96	147	8.250E-09	51	60
T_clavata_abd-A-A	TRINITY_DN74031_c0_g1_i1.p1	0.473	57	30	0	2	58	176	232	1.563E-08	50	60
T_clavata_abd-A-A	TRINITY_DN249_c1_g1_i1.p1	0.456	57	30	0	2	58	194	250	2.151E-08	49	60
T_clavata_abd-A-A	TRINITY_DN249_c1_g2_i1.p1	0.456	57	30	0	2	58	204	260	2.151E-08	49	60
T_clavata_abd-A-A	TRINITY_DN8195_c0_g1_i1.p1	0.416	60	34	0	1	60	231	290	2.960E-08	49	60
T_clavata_abd-A-A	TRINITY_DN8195_c0_g1_i2.p1	0.416	60	34	0	1	60	231	290	2.960E-08	49	60
T_clavata_abd-A-A	TRINITY_DN8195_c0_g1_i4.p1	0.416	60	34	0	1	60	231	290	2.960E-08	49	60
T_clavata_abd-A-A	TRINITY_DN16490_c0_g2_i1.p1	0.482	58	30	0	2	59	201	258	2.960E-08	49	60
T_clavata_abd-A-A	TRINITY_DN898_c1_g1_i2.p1	0.456	57	30	0	2	58	145	201	4.075E-08	49	60
T_clavata_abd-A-A	TRINITY_DN898_c1_g1_i3.p1	0.456	57	30	0	2	58	145	201	4.075E-08	49	60
T_clavata_abd-A-A	TRINITY_DN898_c1_g1_i1.p1	0.456	57	30	0	2	58	155	211	4.075E-08	49	60
T_clavata_abd-A-A	TRINITY_DN898_c1_g1_i4.p1	0.456	57	30	0	2	58	155	211	4.075E-08	49	60
T_clavata_abd-A-A	TRINITY_DN488_c1_g1_i1.p1	0.457	59	31	0	2	60	130	188	4.075E-08	49	60
T_clavata_abd-A-A	TRINITY_DN1567_c2_g1_i1.p1	0.472	55	29	0	1	55	169	223	1.063E-07	48	60
T_clavata_abd-A-A	TRINITY_DN1567_c2_g1_i11.p1	0.472	55	29	0	1	55	169	223	1.063E-07	48	60
T_clavata_abd-A-A	TRINITY_DN1567_c2_g1_i12.p1	0.472	55	29	0	1	55	169	223	1.063E-07	48	60
T_clavata_abd-A-A	TRINITY_DN2567_c1_g1_i1.p1	0.423	59	33	0	1	59	170	228	1.463E-07	47	60
T_clavata_abd-A-A	TRINITY_DN2567_c1_g1_i3.p1	0.423	59	33	0	1	59	170	228	1.463E-07	47	60
T_clavata_abd-A-A	TRINITY_DN2567_c1_g1_i4.p1	0.423	59	33	0	1	59	170	228	1.463E-07	47	60
T_clavata_abd-A-A	TRINITY_DN2567_c1_g1_i5.p1	0.423	59	33	0	1	59	170	228	1.463E-07	47	60
T_clavata_abd-A-A	TRINITY_DN2567_c1_g1_i6.p1	0.423	59	33	0	1	59	170	228	1.463E-07	47	60
T_clavata_abd-A-A	TRINITY_DN32604_c0_g3_i2.p1	0.465	58	30	0	2	59	74	131	1.463E-07	47	60
T_clavata_abd-A-A	TRINITY_DN32604_c0_g3_i3.p1	0.465	58	30	0	2	59	74	131	1.463E-07	47	60
T_clavata_abd-A-A	TRINITY_DN32604_c0_g5_i1.p1	0.465	58	30	0	2	59	74	131	1.463E-07	47	60
T_clavata_abd-A-A	TRINITY_DN10759_c0_g1_i1.p1	0.431	58	32	0	2	59	167	224	1.463E-07	47	60
T_clavata_abd-A-A	TRINITY_DN10759_c0_g1_i2.p1	0.431	58	32	0	2	59	167	224	1.463E-07	47	60
T_clavata_abd-A-A	TRINITY_DN10215_c0_g1_i1.p1	0.448	58	31	0	2	59	149	206	2.014E-07	47	60
T_clavata_abd-A-A	TRINITY_DN10215_c0_g1_i2.p1	0.448	58	31	0	2	59	149	206	2.014E-07	47	60
T_clavata_abd-A-A	TRINITY_DN1056_c4_g1_i1.p1	0.431	58	32	0	2	59	134	191	2.014E-07	47	60
T_clavata_abd-A-A	TRINITY_DN1056_c4_g1_i2.p1	0.431	58	32	0	2	59	134	191	2.014E-07	47	60
T_clavata_abd-A-A	TRINITY_DN2896_c0_g1_i1.p1	0.473	57	30	0	2	58	128	184	2.773E-07	46	60
T_clavata_abd-A-A	TRINITY_DN31952_c0_g1_i1.p1	0.431	58	32	0	2	59	137	194	2.773E-07	46	60
T_clavata_abd-A-A	TRINITY_DN81382_c0_g1_i2.p1	0.413	58	33	0	2	59	141	198	5.257E-07	46	60
T_clavata_abd-A-A	TRINITY_DN81382_c0_g1_i3.p1	0.413	58	33	0	2	59	141	198	5.257E-07	46	60
T_clavata_abd-A-A	TRINITY_DN9482_c0_g1_i1.p1	0.444	54	29	0	5	58	216	269	5.257E-07	46	60
T_clavata_abd-A-A	TRINITY_DN81382_c0_g1_i1.p1	0.413	58	33	0	2	59	141	198	5.257E-07	46	60
T_clavata_abd-A-A	TRINITY_DN17973_c0_g1_i1.p1	0.413	58	33	0	1	58	204	261	7.239E-07	45	60
T_clavata_abd-A-A	TRINITY_DN17973_c0_g1_i4.p1	0.413	58	33	0	1	58	204	261	7.239E-07	45	60
T_clavata_abd-A-A	TRINITY_DN17973_c0_g1_i2.p1	0.413	58	33	0	1	58	253	310	7.239E-07	45	60
T_clavata_abd-A-A	TRINITY_DN17973_c0_g1_i3.p1	0.413	58	33	0	1	58	253	310	7.239E-07	45	60
T_clavata_abd-A-A	TRINITY_DN7635_c0_g1_i1.p1	0.423	59	33	0	1	59	179	237	9.968E-07	45	60
T_clavata_abd-A-A	TRINITY_DN67940_c0_g1_i2.p1	0.421	57	32	0	4	60	111	167	2.603E-06	44	60
T_clavata_abd-A-A	TRINITY_DN67940_c0_g1_i1.p1	0.421	57	32	0	4	60	178	234	2.603E-06	44	60
T_clavata_abd-A-A	TRINITY_DN16502_c0_g1_i1.p1	0.438	57	31	0	2	58	99	155	4.937E-06	43	60
T_clavata_abd-A-A	TRINITY_DN16502_c0_g1_i2.p1	0.438	57	31	0	2	58	99	155	4.937E-06	43	60
T_clavata_abd-A-A	TRINITY_DN10724_c0_g1_i1.p1	0.438	57	31	0	2	58	53	109	4.937E-06	43	60
T_clavata_abd-A-A	TRINITY_DN10724_c0_g1_i2.p1	0.438	57	31	0	2	58	53	109	4.937E-06	43	60
T_clavata_abd-A-A	TRINITY_DN81547_c0_g1_i1.p1	0.438	57	30	0	2	55	335	391	4.937E-06	43	60
T_clavata_abd-A-A	TRINITY_DN81547_c0_g1_i2.p1	0.438	57	30	0	2	55	335	391	4.937E-06	43	60
T_clavata_abd-A-A	TRINITY_DN13958_c0_g1_i1.p1	0.421	57	32	0	2	58	166	222	6.800E-06	42	60
T_clavata_abd-A-A	TRINITY_DN1838_c2_g1_i2.p1	0.406	59	34	0	2	60	224	282	6.800E-06	42	60
T_clavata_abd-A-A	TRINITY_DN4429_c1_g1_i3.p2	0.389	59	35	0	1	59	166	224	9.366E-06	42	60
T_clavata_abd-A-A	TRINITY_DN1579_c7_g1_i1.p1	0.406	59	34	0	1	59	187	245	1.290E-05	42	60
T_clavata_abd-A-A	TRINITY_DN236_c5_g1_i2.p1	0.407	54	31	0	2	55	218	271	3.373E-05	40	60
T_clavata_abd-A-A	TRINITY_DN236_c5_g1_i3.p1	0.407	54	31	0	2	55	248	301	3.373E-05	40	60
T_clavata_abd-A-A	TRINITY_DN30592_c0_g1_i1.p1	0.385	57	34	0	2	58	49	105	4.647E-05	40	60
T_clavata_abd-A-A	TRINITY_DN3131_c1_g1_i1.p1	0.396	58	34	0	1	58	134	191	6.402E-05	40	60
T_clavata_abd-A-A	TRINITY_DN3131_c1_g1_i2.p1	0.396	58	34	0	1	58	134	191	6.402E-05	40	60
T_clavata_abd-A-A	TRINITY_DN1987_c0_g2_i1.p1	0.438	57	31	0	2	58	139	195	6.402E-05	40	60
T_clavata_abd-A-A	TRINITY_DN2205_c0_g1_i1.p1	0.388	54	32	0	2	55	228	281	6.402E-05	40	60
T_clavata_abd-A-A	TRINITY_DN2205_c0_g1_i10.p1	0.388	54	32	0	2	55	228	281	6.402E-05	40	60
T_clavata_abd-A-A	TRINITY_DN2205_c0_g1_i2.p1	0.388	54	32	0	2	55	228	281	6.402E-05	40	60
T_clavata_abd-A-A	TRINITY_DN2205_c0_g1_i3.p1	0.388	54	32	0	2	55	228	281	6.402E-05	40	60
T_clavata_abd-A-A	TRINITY_DN2205_c0_g1_i4.p1	0.388	54	32	0	2	55	228	281	6.402E-05	40	60
T_clavata_abd-A-A	TRINITY_DN2205_c0_g1_i6.p1	0.388	54	32	0	2	55	228	281	6.402E-05	40	60
T_clavata_abd-A-A	TRINITY_DN2205_c0_g1_i7.p1	0.388	54	32	0	2	55	228	281	6.402E-05	40	60
T_clavata_abd-A-A	TRINITY_DN2205_c0_g1_i8.p1	0.388	54	32	0	2	55	228	281	6.402E-05	40	60
T_clavata_abd-A-A	TRINITY_DN2205_c0_g1_i9.p1	0.388	54	32	0	2	55	228	281	6.402E-05	40	60
T_clavata_abd-A-A	TRINITY_DN6984_c1_g2_i1.p1	0.403	57	33	0	3	59	252	308	8.821E-05	39	60
T_clavata_abd-A-A	TRINITY_DN6984_c1_g2_i2.p1	0.403	57	33	0	3	59	252	308	8.821E-05	39	60
T_clavata_abd-A-A	TRINITY_DN6984_c1_g2_i3.p1	0.403	57	33	0	3	59	252	308	8.821E-05	39	60
T_clavata_abd-A-A	TRINITY_DN6062_c0_g1_i7.p1	0.413	58	33	0	1	58	209	266	2.308E-04	38	60
T_clavata_abd-A-A	TRINITY_DN6062_c0_g1_i3.p1	0.413	58	33	0	1	58	209	266	2.308E-04	38	60
T_clavata_abd-A-A	TRINITY_DN6062_c0_g1_i6.p1	0.413	58	33	0	1	58	208	265	2.308E-04	38	60
T_clavata_abd-A-A	TRINITY_DN6062_c0_g1_i8.p1	0.413	58	33	0	1	58	208	265	2.308E-04	38	60
T_clavata_abd-A-A	TRINITY_DN6062_c0_g1_i9.p1	0.413	58	33	0	1	58	208	265	2.308E-04	38	60
T_clavata_abd-A-A	TRINITY_DN6984_c1_g1_i10.p2	0.396	53	31	0	3	55	110	162	4.384E-04	37	60
T_clavata_abd-A-A	TRINITY_DN6984_c1_g1_i2.p1	0.396	53	31	0	3	55	243	295	4.384E-04	37	60
T_clavata_abd-A-A	TRINITY_DN6984_c1_g1_i4.p1	0.396	53	31	0	3	55	243	295	4.384E-04	37	60
T_clavata_abd-A-A	TRINITY_DN6984_c1_g1_i12.p1	0.396	53	31	0	3	55	251	303	4.384E-04	37	60
T_clavata_abd-A-A	TRINITY_DN6984_c1_g1_i5.p1	0.396	53	31	0	3	55	251	303	4.384E-04	37	60
T_clavata_abd-A-A	TRINITY_DN33464_c3_g1_i2.p1	0.403	57	33	0	2	58	101	157	6.043E-04	37	60
T_clavata_abd-A-A	TRINITY_DN33464_c3_g1_i1.p1	0.403	57	33	0	2	58	101	157	6.043E-04	37	60
T_clavata_abd-A-A	TRINITY_DN31819_c3_g1_i1.p1	0.408	49	28	0	10	58	1	49	8.329E-04	36	60
A_bruennichi_abd-A-B	TRINITY_DN3244_c8_g1_i1.p1	0.933	60	4	0	1	60	172	231	1.372E-31	116	60
A_bruennichi_abd-A-B	TRINITY_DN3244_c8_g1_i2.p1	0.933	60	4	0	1	60	172	231	1.372E-31	116	60
A_bruennichi_abd-A-B	TRINITY_DN1790_c1_g1_i7.p1	0.932	59	4	0	1	59	198	256	1.734E-30	113	60
A_bruennichi_abd-A-B	TRINITY_DN1790_c1_g1_i2.p1	0.932	59	4	0	1	59	198	256	1.734E-30	113	60
A_bruennichi_abd-A-B	TRINITY_DN1790_c0_g2_i3.p1	0.862	58	8	0	2	59	18	75	6.614E-27	102	60
A_bruennichi_abd-A-B	TRINITY_DN1790_c0_g2_i4.p1	0.862	58	8	0	2	59	218	275	6.614E-27	102	60
A_bruennichi_abd-A-B	TRINITY_DN1790_c0_g2_i5.p1	0.862	58	8	0	2	59	218	275	6.614E-27	102	60
A_bruennichi_abd-A-B	TRINITY_DN1790_c0_g2_i7.p1	0.862	58	8	0	2	59	218	275	6.614E-27	102	60
A_bruennichi_abd-A-B	TRINITY_DN2310_c0_g1_i1.p1	0.879	58	7	0	2	59	214	271	9.084E-27	102	60
A_bruennichi_abd-A-B	TRINITY_DN2310_c0_g1_i2.p1	0.879	58	7	0	2	59	214	271	9.084E-27	102	60
A_bruennichi_abd-A-B	TRINITY_DN2310_c0_g1_i3.p1	0.879	58	7	0	2	59	214	271	9.084E-27	102	60
A_bruennichi_abd-A-B	TRINITY_DN7637_c1_g1_i3.p1	0.810	58	11	0	2	59	98	155	1.457E-24	96	60
A_bruennichi_abd-A-B	TRINITY_DN7637_c1_g2_i1.p1	0.810	58	11	0	2	59	212	269	1.457E-24	96	60
A_bruennichi_abd-A-B	TRINITY_DN7637_c1_g2_i2.p1	0.810	58	11	0	2	59	212	269	1.457E-24	96	60
A_bruennichi_abd-A-B	TRINITY_DN3443_c0_g3_i1.p1	0.689	58	18	0	2	59	192	249	1.245E-18	79	60
A_bruennichi_abd-A-B	TRINITY_DN713_c3_g1_i1.p1	0.684	57	18	0	4	60	311	367	1.153E-17	76	60
A_bruennichi_abd-A-B	TRINITY_DN7681_c0_g1_i1.p1	0.631	57	21	0	2	58	269	325	1.468E-16	73	60
A_bruennichi_abd-A-B	TRINITY_DN1790_c1_g1_i6.p1	0.918	37	3	0	1	37	198	234	3.812E-16	72	60
A_bruennichi_abd-A-B	TRINITY_DN18905_c1_g1_i1.p1	0.600	60	24	0	1	60	233	292	3.536E-15	69	60
A_bruennichi_abd-A-B	TRINITY_DN88107_c0_g1_i1.p1	0.603	58	23	0	2	59	186	243	8.534E-14	65	60
A_bruennichi_abd-A-B	TRINITY_DN8087_c0_g1_i1.p1	0.614	57	22	0	3	59	696	752	8.534E-14	65	60
A_bruennichi_abd-A-B	TRINITY_DN8087_c0_g1_i2.p1	0.614	57	22	0	3	59	696	752	8.534E-14	65	60
A_bruennichi_abd-A-B	TRINITY_DN341_c25_g1_i1.p1	0.578	57	24	0	2	58	200	256	4.195E-13	63	60
A_bruennichi_abd-A-B	TRINITY_DN5568_c0_g1_i1.p1	0.578	57	24	0	2	58	206	262	1.500E-12	61	60
A_bruennichi_abd-A-B	TRINITY_DN3932_c0_g1_i1.p1	0.543	57	26	0	2	58	139	195	9.463E-11	56	60
A_bruennichi_abd-A-B	TRINITY_DN3932_c0_g1_i2.p1	0.543	57	26	0	2	58	139	195	9.463E-11	56	60
A_bruennichi_abd-A-B	TRINITY_DN2719_c0_g1_i1.p1	0.500	58	29	0	1	58	7	64	2.464E-10	55	60
A_bruennichi_abd-A-B	TRINITY_DN2719_c0_g1_i14.p1	0.500	58	29	0	1	58	7	64	2.464E-10	55	60
A_bruennichi_abd-A-B	TRINITY_DN2719_c0_g1_i2.p1	0.500	58	29	0	1	58	280	337	2.464E-10	55	60
A_bruennichi_abd-A-B	TRINITY_DN2719_c0_g1_i9.p1	0.500	58	29	0	1	58	280	337	2.464E-10	55	60
A_bruennichi_abd-A-B	TRINITY_DN9897_c0_g1_i1.p1	0.482	58	30	0	1	58	154	211	4.664E-10	54	60
A_bruennichi_abd-A-B	TRINITY_DN9897_c0_g1_i2.p1	0.482	58	30	0	1	58	154	211	4.664E-10	54	60
A_bruennichi_abd-A-B	TRINITY_DN36077_c0_g1_i1.p1	0.440	59	32	0	1	59	17	75	1.215E-09	53	60
A_bruennichi_abd-A-B	TRINITY_DN36077_c0_g1_i2.p1	0.440	59	32	0	1	59	185	243	1.215E-09	53	60
A_bruennichi_abd-A-B	TRINITY_DN42199_c0_g1_i1.p1	0.553	56	25	0	2	57	128	183	2.300E-09	52	60
A_bruennichi_abd-A-B	TRINITY_DN331_c2_g2_i1.p1	0.466	60	32	0	1	60	193	252	2.300E-09	52	60
A_bruennichi_abd-A-B	TRINITY_DN16894_c0_g1_i1.p1	0.482	58	30	0	2	59	210	267	5.995E-09	51	60
A_bruennichi_abd-A-B	TRINITY_DN1790_c0_g1_i1.p1	0.519	52	25	0	2	53	96	147	8.250E-09	51	60
A_bruennichi_abd-A-B	TRINITY_DN74031_c0_g1_i1.p1	0.473	57	30	0	2	58	176	232	1.563E-08	50	60
A_bruennichi_abd-A-B	TRINITY_DN8195_c0_g1_i1.p1	0.433	60	33	0	1	60	231	290	1.563E-08	50	60
A_bruennichi_abd-A-B	TRINITY_DN8195_c0_g1_i2.p1	0.433	60	33	0	1	60	231	290	1.563E-08	50	60
A_bruennichi_abd-A-B	TRINITY_DN8195_c0_g1_i4.p1	0.433	60	33	0	1	60	231	290	1.563E-08	50	60
A_bruennichi_abd-A-B	TRINITY_DN249_c1_g1_i1.p1	0.456	57	30	0	2	58	194	250	2.151E-08	49	60
A_bruennichi_abd-A-B	TRINITY_DN249_c1_g2_i1.p1	0.456	57	30	0	2	58	204	260	2.151E-08	49	60
A_bruennichi_abd-A-B	TRINITY_DN16490_c0_g2_i1.p1	0.482	58	30	0	2	59	201	258	2.960E-08	49	60
A_bruennichi_abd-A-B	TRINITY_DN898_c1_g1_i2.p1	0.456	57	30	0	2	58	145	201	4.075E-08	49	60
A_bruennichi_abd-A-B	TRINITY_DN898_c1_g1_i3.p1	0.456	57	30	0	2	58	145	201	4.075E-08	49	60
A_bruennichi_abd-A-B	TRINITY_DN898_c1_g1_i1.p1	0.456	57	30	0	2	58	155	211	4.075E-08	49	60
A_bruennichi_abd-A-B	TRINITY_DN898_c1_g1_i4.p1	0.456	57	30	0	2	58	155	211	4.075E-08	49	60
A_bruennichi_abd-A-B	TRINITY_DN488_c1_g1_i1.p1	0.456	57	30	0	2	58	130	186	7.721E-08	48	60
A_bruennichi_abd-A-B	TRINITY_DN1567_c2_g1_i1.p1	0.472	55	29	0	1	55	169	223	1.063E-07	48	60
A_bruennichi_abd-A-B	TRINITY_DN1567_c2_g1_i11.p1	0.472	55	29	0	1	55	169	223	1.063E-07	48	60
A_bruennichi_abd-A-B	TRINITY_DN1567_c2_g1_i12.p1	0.472	55	29	0	1	55	169	223	1.063E-07	48	60
A_bruennichi_abd-A-B	TRINITY_DN2567_c1_g1_i1.p1	0.423	59	33	0	1	59	170	228	1.463E-07	47	60
A_bruennichi_abd-A-B	TRINITY_DN2567_c1_g1_i3.p1	0.423	59	33	0	1	59	170	228	1.463E-07	47	60
A_bruennichi_abd-A-B	TRINITY_DN2567_c1_g1_i4.p1	0.423	59	33	0	1	59	170	228	1.463E-07	47	60
A_bruennichi_abd-A-B	TRINITY_DN2567_c1_g1_i5.p1	0.423	59	33	0	1	59	170	228	1.463E-07	47	60
A_bruennichi_abd-A-B	TRINITY_DN2567_c1_g1_i6.p1	0.423	59	33	0	1	59	170	228	1.463E-07	47	60
A_bruennichi_abd-A-B	TRINITY_DN32604_c0_g3_i2.p1	0.465	58	30	0	2	59	74	131	1.463E-07	47	60
A_bruennichi_abd-A-B	TRINITY_DN32604_c0_g3_i3.p1	0.465	58	30	0	2	59	74	131	1.463E-07	47	60
A_bruennichi_abd-A-B	TRINITY_DN32604_c0_g5_i1.p1	0.465	58	30	0	2	59	74	131	1.463E-07	47	60
A_bruennichi_abd-A-B	TRINITY_DN10759_c0_g1_i1.p1	0.431	58	32	0	2	59	167	224	1.463E-07	47	60
A_bruennichi_abd-A-B	TRINITY_DN10759_c0_g1_i2.p1	0.431	58	32	0	2	59	167	224	1.463E-07	47	60
A_bruennichi_abd-A-B	TRINITY_DN10215_c0_g1_i1.p1	0.448	58	31	0	2	59	149	206	2.014E-07	47	60
A_bruennichi_abd-A-B	TRINITY_DN10215_c0_g1_i2.p1	0.448	58	31	0	2	59	149	206	2.014E-07	47	60
A_bruennichi_abd-A-B	TRINITY_DN1056_c4_g1_i1.p1	0.431	58	32	0	2	59	134	191	2.014E-07	47	60
A_bruennichi_abd-A-B	TRINITY_DN1056_c4_g1_i2.p1	0.431	58	32	0	2	59	134	191	2.014E-07	47	60
A_bruennichi_abd-A-B	TRINITY_DN2896_c0_g1_i1.p1	0.473	57	30	0	2	58	128	184	2.773E-07	46	60
A_bruennichi_abd-A-B	TRINITY_DN31952_c0_g1_i1.p1	0.431	58	32	0	2	59	137	194	2.773E-07	46	60
A_bruennichi_abd-A-B	TRINITY_DN81382_c0_g1_i2.p1	0.413	58	33	0	2	59	141	198	5.257E-07	46	60
A_bruennichi_abd-A-B	TRINITY_DN81382_c0_g1_i3.p1	0.413	58	33	0	2	59	141	198	5.257E-07	46	60
A_bruennichi_abd-A-B	TRINITY_DN9482_c0_g1_i1.p1	0.444	54	29	0	5	58	216	269	5.257E-07	46	60
A_bruennichi_abd-A-B	TRINITY_DN81382_c0_g1_i1.p1	0.413	58	33	0	2	59	141	198	5.257E-07	46	60
A_bruennichi_abd-A-B	TRINITY_DN17973_c0_g1_i1.p1	0.413	58	33	0	1	58	204	261	7.239E-07	45	60
A_bruennichi_abd-A-B	TRINITY_DN17973_c0_g1_i4.p1	0.413	58	33	0	1	58	204	261	7.239E-07	45	60
A_bruennichi_abd-A-B	TRINITY_DN17973_c0_g1_i2.p1	0.413	58	33	0	1	58	253	310	7.239E-07	45	60
A_bruennichi_abd-A-B	TRINITY_DN17973_c0_g1_i3.p1	0.413	58	33	0	1	58	253	310	7.239E-07	45	60
A_bruennichi_abd-A-B	TRINITY_DN7635_c0_g1_i1.p1	0.423	59	33	0	1	59	179	237	9.968E-07	45	60
A_bruennichi_abd-A-B	TRINITY_DN67940_c0_g1_i2.p1	0.442	52	28	0	4	55	111	162	3.585E-06	43	60
A_bruennichi_abd-A-B	TRINITY_DN67940_c0_g1_i1.p1	0.442	52	28	0	4	55	178	229	3.585E-06	43	60
A_bruennichi_abd-A-B	TRINITY_DN16502_c0_g1_i1.p1	0.438	57	31	0	2	58	99	155	4.937E-06	43	60
A_bruennichi_abd-A-B	TRINITY_DN16502_c0_g1_i2.p1	0.438	57	31	0	2	58	99	155	4.937E-06	43	60
A_bruennichi_abd-A-B	TRINITY_DN10724_c0_g1_i1.p1	0.438	57	31	0	2	58	53	109	4.937E-06	43	60
A_bruennichi_abd-A-B	TRINITY_DN10724_c0_g1_i2.p1	0.438	57	31	0	2	58	53	109	4.937E-06	43	60
A_bruennichi_abd-A-B	TRINITY_DN81547_c0_g1_i1.p1	0.438	57	30	0	2	55	335	391	4.937E-06	43	60
A_bruennichi_abd-A-B	TRINITY_DN81547_c0_g1_i2.p1	0.438	57	30	0	2	55	335	391	4.937E-06	43	60
A_bruennichi_abd-A-B	TRINITY_DN13958_c0_g1_i1.p1	0.421	57	32	0	2	58	166	222	6.800E-06	42	60
A_bruennichi_abd-A-B	TRINITY_DN1838_c2_g1_i2.p1	0.406	59	34	0	2	60	224	282	6.800E-06	42	60
A_bruennichi_abd-A-B	TRINITY_DN4429_c1_g1_i3.p2	0.389	59	35	0	1	59	166	224	9.366E-06	42	60
A_bruennichi_abd-A-B	TRINITY_DN1579_c7_g1_i1.p1	0.406	59	34	0	1	59	187	245	1.290E-05	42	60
A_bruennichi_abd-A-B	TRINITY_DN236_c5_g1_i2.p1	0.407	54	31	0	2	55	218	271	3.373E-05	40	60
A_bruennichi_abd-A-B	TRINITY_DN236_c5_g1_i3.p1	0.407	54	31	0	2	55	248	301	3.373E-05	40	60
A_bruennichi_abd-A-B	TRINITY_DN30592_c0_g1_i1.p1	0.385	57	34	0	2	58	49	105	4.647E-05	40	60
A_bruennichi_abd-A-B	TRINITY_DN3131_c1_g1_i1.p1	0.396	58	34	0	1	58	134	191	6.402E-05	40	60
A_bruennichi_abd-A-B	TRINITY_DN3131_c1_g1_i2.p1	0.396	58	34	0	1	58	134	191	6.402E-05	40	60
A_bruennichi_abd-A-B	TRINITY_DN1987_c0_g2_i1.p1	0.438	57	31	0	2	58	139	195	6.402E-05	40	60
A_bruennichi_abd-A-B	TRINITY_DN2205_c0_g1_i1.p1	0.388	54	32	0	2	55	228	281	6.402E-05	40	60
A_bruennichi_abd-A-B	TRINITY_DN2205_c0_g1_i10.p1	0.388	54	32	0	2	55	228	281	6.402E-05	40	60
A_bruennichi_abd-A-B	TRINITY_DN2205_c0_g1_i2.p1	0.388	54	32	0	2	55	228	281	6.402E-05	40	60
A_bruennichi_abd-A-B	TRINITY_DN2205_c0_g1_i3.p1	0.388	54	32	0	2	55	228	281	6.402E-05	40	60
A_bruennichi_abd-A-B	TRINITY_DN2205_c0_g1_i4.p1	0.388	54	32	0	2	55	228	281	6.402E-05	40	60
A_bruennichi_abd-A-B	TRINITY_DN2205_c0_g1_i6.p1	0.388	54	32	0	2	55	228	281	6.402E-05	40	60
A_bruennichi_abd-A-B	TRINITY_DN2205_c0_g1_i7.p1	0.388	54	32	0	2	55	228	281	6.402E-05	40	60
A_bruennichi_abd-A-B	TRINITY_DN2205_c0_g1_i8.p1	0.388	54	32	0	2	55	228	281	6.402E-05	40	60
A_bruennichi_abd-A-B	TRINITY_DN2205_c0_g1_i9.p1	0.388	54	32	0	2	55	228	281	6.402E-05	40	60
A_bruennichi_abd-A-B	TRINITY_DN6984_c1_g2_i1.p1	0.403	57	33	0	3	59	252	308	8.821E-05	39	60
A_bruennichi_abd-A-B	TRINITY_DN6984_c1_g2_i2.p1	0.403	57	33	0	3	59	252	308	8.821E-05	39	60
A_bruennichi_abd-A-B	TRINITY_DN6984_c1_g2_i3.p1	0.403	57	33	0	3	59	252	308	8.821E-05	39	60
A_bruennichi_abd-A-B	TRINITY_DN6062_c0_g1_i7.p1	0.413	58	33	0	1	58	209	266	2.308E-04	38	60
A_bruennichi_abd-A-B	TRINITY_DN6062_c0_g1_i3.p1	0.413	58	33	0	1	58	209	266	2.308E-04	38	60
A_bruennichi_abd-A-B	TRINITY_DN6062_c0_g1_i6.p1	0.413	58	33	0	1	58	208	265	2.308E-04	38	60
A_bruennichi_abd-A-B	TRINITY_DN6062_c0_g1_i8.p1	0.413	58	33	0	1	58	208	265	2.308E-04	38	60
A_bruennichi_abd-A-B	TRINITY_DN6062_c0_g1_i9.p1	0.413	58	33	0	1	58	208	265	2.308E-04	38	60
A_bruennichi_abd-A-B	TRINITY_DN6984_c1_g1_i10.p2	0.396	53	31	0	3	55	110	162	4.384E-04	37	60
A_bruennichi_abd-A-B	TRINITY_DN6984_c1_g1_i2.p1	0.396	53	31	0	3	55	243	295	4.384E-04	37	60
A_bruennichi_abd-A-B	TRINITY_DN6984_c1_g1_i4.p1	0.396	53	31	0	3	55	243	295	4.384E-04	37	60
A_bruennichi_abd-A-B	TRINITY_DN6984_c1_g1_i12.p1	0.396	53	31	0	3	55	251	303	4.384E-04	37	60
A_bruennichi_abd-A-B	TRINITY_DN6984_c1_g1_i5.p1	0.396	53	31	0	3	55	251	303	4.384E-04	37	60
A_bruennichi_abd-A-B	TRINITY_DN33464_c3_g1_i2.p1	0.403	57	33	0	2	58	101	157	6.043E-04	37	60
A_bruennichi_abd-A-B	TRINITY_DN33464_c3_g1_i1.p1	0.403	57	33	0	2	58	101	157	6.043E-04	37	60
A_bruennichi_abd-A-B	TRINITY_DN31819_c3_g1_i1.p1	0.408	49	28	0	10	58	1	49	8.329E-04	36	60
Gm_AbdA	TRINITY_DN3244_c8_g1_i1.p1	0.900	40	4	0	1	40	192	231	1.140E-18	78	40
Gm_AbdA	TRINITY_DN3244_c8_g1_i2.p1	0.900	40	4	0	1	40	192	231	1.140E-18	78	40
Gm_AbdA	TRINITY_DN1790_c1_g1_i7.p1	0.923	39	3	0	1	39	218	256	5.589E-18	76	40
Gm_AbdA	TRINITY_DN1790_c1_g1_i2.p1	0.923	39	3	0	1	39	218	256	5.589E-18	76	40
Gm_AbdA	TRINITY_DN1790_c0_g2_i3.p1	0.897	39	4	0	1	39	37	75	1.995E-17	74	40
Gm_AbdA	TRINITY_DN1790_c0_g2_i4.p1	0.897	39	4	0	1	39	237	275	1.995E-17	74	40
Gm_AbdA	TRINITY_DN1790_c0_g2_i5.p1	0.897	39	4	0	1	39	237	275	1.995E-17	74	40
Gm_AbdA	TRINITY_DN1790_c0_g2_i7.p1	0.897	39	4	0	1	39	237	275	1.995E-17	74	40
Gm_AbdA	TRINITY_DN7637_c1_g1_i3.p1	0.846	39	6	0	1	39	117	155	1.346E-16	72	40
Gm_AbdA	TRINITY_DN7637_c1_g2_i1.p1	0.846	39	6	0	1	39	231	269	1.346E-16	72	40
Gm_AbdA	TRINITY_DN7637_c1_g2_i2.p1	0.846	39	6	0	1	39	231	269	1.346E-16	72	40
Gm_AbdA	TRINITY_DN2310_c0_g1_i1.p1	0.871	39	5	0	1	39	233	271	6.609E-16	70	40
Gm_AbdA	TRINITY_DN2310_c0_g1_i2.p1	0.871	39	5	0	1	39	233	271	6.609E-16	70	40
Gm_AbdA	TRINITY_DN2310_c0_g1_i3.p1	0.871	39	5	0	1	39	233	271	6.609E-16	70	40
Gm_AbdA	TRINITY_DN713_c3_g1_i1.p1	0.725	40	11	0	1	40	328	367	2.615E-12	59	40
Gm_AbdA	TRINITY_DN3443_c0_g3_i1.p1	0.717	39	11	0	1	39	211	249	9.367E-12	58	40
Gm_AbdA	TRINITY_DN8087_c0_g1_i1.p1	0.702	37	11	0	3	39	716	752	1.125E-09	52	40
Gm_AbdA	TRINITY_DN8087_c0_g1_i2.p1	0.702	37	11	0	3	39	716	752	1.125E-09	52	40
Gm_AbdA	TRINITY_DN88107_c0_g1_i1.p1	0.675	37	12	0	3	39	207	243	4.040E-09	50	40
Gm_AbdA	TRINITY_DN18905_c1_g1_i1.p1	0.575	40	17	0	1	40	253	292	7.657E-09	49	40
Gm_AbdA	TRINITY_DN7681_c0_g1_i1.p1	0.594	37	15	0	2	38	289	325	3.789E-08	48	40
Gm_AbdA	TRINITY_DN341_c25_g1_i1.p1	0.611	36	14	0	3	38	221	256	5.218E-08	47	40
Gm_AbdA	TRINITY_DN3932_c0_g1_i1.p1	0.611	36	14	0	3	38	160	195	2.586E-07	45	40
Gm_AbdA	TRINITY_DN3932_c0_g1_i2.p1	0.611	36	14	0	3	38	160	195	2.586E-07	45	40
Gm_AbdA	TRINITY_DN9897_c0_g1_i1.p1	0.564	39	16	0	2	38	173	211	3.357E-06	42	40
Gm_AbdA	TRINITY_DN9897_c0_g1_i2.p1	0.564	39	16	0	2	38	173	211	3.357E-06	42	40
Gm_AbdA	TRINITY_DN5568_c0_g1_i1.p1	0.526	38	18	0	1	38	225	262	8.787E-06	41	40
Gm_AbdA	TRINITY_DN249_c1_g1_i1.p1	0.500	36	18	0	3	38	215	250	1.211E-05	40	40
Gm_AbdA	TRINITY_DN249_c1_g2_i1.p1	0.500	36	18	0	3	38	225	260	1.211E-05	40	40
Gm_AbdA	TRINITY_DN16894_c0_g1_i1.p1	0.542	35	16	0	5	39	233	267	3.173E-05	39	40
Gm_AbdA	TRINITY_DN1790_c0_g1_i1.p1	0.580	31	13	0	3	33	117	147	4.375E-05	39	40
Gm_AbdA	TRINITY_DN42199_c0_g1_i1.p1	0.606	33	13	0	5	37	151	183	6.032E-05	38	40
Gm_AbdA	TRINITY_DN2719_c0_g1_i1.p1	0.558	34	15	0	5	38	31	64	6.032E-05	38	40
Gm_AbdA	TRINITY_DN2719_c0_g1_i14.p1	0.558	34	15	0	5	38	31	64	6.032E-05	38	40
Gm_AbdA	TRINITY_DN488_c1_g1_i1.p1	0.558	34	15	0	5	38	153	186	6.032E-05	38	40
Gm_AbdA	TRINITY_DN8195_c0_g1_i1.p1	0.527	36	17	0	5	40	255	290	6.032E-05	38	40
Gm_AbdA	TRINITY_DN8195_c0_g1_i2.p1	0.527	36	17	0	5	40	255	290	6.032E-05	38	40
Gm_AbdA	TRINITY_DN8195_c0_g1_i4.p1	0.527	36	17	0	5	40	255	290	6.032E-05	38	40
Gm_AbdA	TRINITY_DN2719_c0_g1_i2.p1	0.558	34	15	0	5	38	304	337	6.032E-05	38	40
Gm_AbdA	TRINITY_DN2719_c0_g1_i9.p1	0.558	34	15	0	5	38	304	337	6.032E-05	38	40
Gm_AbdA	TRINITY_DN74031_c0_g1_i1.p1	0.529	34	16	0	5	38	199	232	8.318E-05	38	40
Gm_AbdA	TRINITY_DN10215_c0_g1_i1.p1	0.485	35	18	0	5	39	172	206	1.147E-04	38	40
Gm_AbdA	TRINITY_DN10215_c0_g1_i2.p1	0.485	35	18	0	5	39	172	206	1.147E-04	38	40
Gm_AbdA	TRINITY_DN1790_c1_g1_i6.p1	0.888	18	2	0	1	18	218	235	1.582E-04	37	40
Gm_AbdA	TRINITY_DN898_c1_g1_i2.p1	0.529	34	16	0	5	38	168	201	1.582E-04	37	40
Gm_AbdA	TRINITY_DN898_c1_g1_i3.p1	0.529	34	16	0	5	38	168	201	1.582E-04	37	40
Gm_AbdA	TRINITY_DN898_c1_g1_i1.p1	0.529	34	16	0	5	38	178	211	1.582E-04	37	40
Gm_AbdA	TRINITY_DN898_c1_g1_i4.p1	0.529	34	16	0	5	38	178	211	1.582E-04	37	40
Gm_AbdA	TRINITY_DN2896_c0_g1_i1.p1	0.558	34	15	0	5	38	151	184	2.182E-04	37	40
Gm_AbdA	TRINITY_DN9482_c0_g1_i1.p1	0.470	34	17	0	5	38	236	269	3.010E-04	36	40
Gm_AbdA	TRINITY_DN67940_c0_g1_i2.p1	0.516	31	15	0	5	35	132	162	5.729E-04	36	40
Gm_AbdA	TRINITY_DN81382_c0_g1_i2.p1	0.457	35	18	0	5	39	164	198	5.729E-04	36	40
Gm_AbdA	TRINITY_DN81382_c0_g1_i3.p1	0.457	35	18	0	5	39	164	198	5.729E-04	36	40
Gm_AbdA	TRINITY_DN67940_c0_g1_i1.p1	0.516	31	15	0	5	35	199	229	5.729E-04	36	40
Gm_AbdA	TRINITY_DN1056_c4_g1_i1.p1	0.457	35	18	0	5	39	157	191	5.729E-04	36	40
Gm_AbdA	TRINITY_DN1056_c4_g1_i2.p1	0.457	35	18	0	5	39	157	191	5.729E-04	36	40
Gm_AbdA	TRINITY_DN331_c2_g2_i1.p1	0.461	39	20	0	2	40	214	252	5.729E-04	36	40
Gm_AbdA	TRINITY_DN2567_c1_g1_i1.p1	0.485	35	18	0	5	39	194	228	5.729E-04	36	40
Gm_AbdA	TRINITY_DN2567_c1_g1_i3.p1	0.485	35	18	0	5	39	194	228	5.729E-04	36	40
Gm_AbdA	TRINITY_DN2567_c1_g1_i4.p1	0.485	35	18	0	5	39	194	228	5.729E-04	36	40
Gm_AbdA	TRINITY_DN2567_c1_g1_i5.p1	0.485	35	18	0	5	39	194	228	5.729E-04	36	40
Gm_AbdA	TRINITY_DN2567_c1_g1_i6.p1	0.485	35	18	0	5	39	194	228	5.729E-04	36	40
Gm_AbdA	TRINITY_DN81382_c0_g1_i1.p1	0.457	35	18	0	5	39	164	198	5.729E-04	36	40
Gm_AbdA	TRINITY_DN10759_c0_g1_i1.p1	0.457	35	18	0	5	39	190	224	5.729E-04	36	40
Gm_AbdA	TRINITY_DN10759_c0_g1_i2.p1	0.457	35	18	0	5	39	190	224	5.729E-04	36	40
I_scapularis_abd-A	TRINITY_DN3244_c8_g1_i1.p1	0.950	60	3	0	1	60	172	231	7.278E-32	117	60
I_scapularis_abd-A	TRINITY_DN3244_c8_g1_i2.p1	0.950	60	3	0	1	60	172	231	7.278E-32	117	60
I_scapularis_abd-A	TRINITY_DN1790_c1_g1_i7.p1	0.949	59	3	0	1	59	198	256	9.195E-31	113	60
I_scapularis_abd-A	TRINITY_DN1790_c1_g1_i2.p1	0.949	59	3	0	1	59	198	256	9.195E-31	113	60
I_scapularis_abd-A	TRINITY_DN1790_c0_g2_i3.p1	0.879	58	7	0	2	59	18	75	3.507E-27	103	60
I_scapularis_abd-A	TRINITY_DN1790_c0_g2_i4.p1	0.879	58	7	0	2	59	218	275	3.507E-27	103	60
I_scapularis_abd-A	TRINITY_DN1790_c0_g2_i5.p1	0.879	58	7	0	2	59	218	275	3.507E-27	103	60
I_scapularis_abd-A	TRINITY_DN1790_c0_g2_i7.p1	0.879	58	7	0	2	59	218	275	3.507E-27	103	60
I_scapularis_abd-A	TRINITY_DN2310_c0_g1_i1.p1	0.896	58	6	0	2	59	214	271	4.816E-27	103	60
I_scapularis_abd-A	TRINITY_DN2310_c0_g1_i2.p1	0.896	58	6	0	2	59	214	271	4.816E-27	103	60
I_scapularis_abd-A	TRINITY_DN2310_c0_g1_i3.p1	0.896	58	6	0	2	59	214	271	4.816E-27	103	60
I_scapularis_abd-A	TRINITY_DN7637_c1_g1_i3.p1	0.810	58	11	0	2	59	98	155	1.061E-24	96	60
I_scapularis_abd-A	TRINITY_DN7637_c1_g2_i1.p1	0.810	58	11	0	2	59	212	269	1.061E-24	96	60
I_scapularis_abd-A	TRINITY_DN7637_c1_g2_i2.p1	0.810	58	11	0	2	59	212	269	1.061E-24	96	60
I_scapularis_abd-A	TRINITY_DN3443_c0_g3_i1.p1	0.689	58	18	0	2	59	192	249	2.351E-18	78	60
I_scapularis_abd-A	TRINITY_DN713_c3_g1_i1.p1	0.684	57	18	0	4	60	311	367	1.584E-17	76	60
I_scapularis_abd-A	TRINITY_DN1790_c1_g1_i6.p1	0.945	37	2	0	1	37	198	234	2.018E-16	72	60
I_scapularis_abd-A	TRINITY_DN7681_c0_g1_i1.p1	0.614	57	22	0	2	58	269	325	7.203E-16	71	60
I_scapularis_abd-A	TRINITY_DN18905_c1_g1_i1.p1	0.600	60	24	0	1	60	233	292	4.861E-15	68	60
I_scapularis_abd-A	TRINITY_DN8087_c0_g1_i1.p1	0.614	57	22	0	3	59	696	752	8.534E-14	65	60
I_scapularis_abd-A	TRINITY_DN8087_c0_g1_i2.p1	0.614	57	22	0	3	59	696	752	8.534E-14	65	60
I_scapularis_abd-A	TRINITY_DN88107_c0_g1_i1.p1	0.603	58	23	0	2	59	186	243	1.613E-13	64	60
I_scapularis_abd-A	TRINITY_DN341_c25_g1_i1.p1	0.578	57	24	0	2	58	200	256	4.195E-13	63	60
I_scapularis_abd-A	TRINITY_DN5568_c0_g1_i1.p1	0.578	57	24	0	2	58	206	262	2.063E-12	61	60
I_scapularis_abd-A	TRINITY_DN3932_c0_g1_i1.p1	0.543	57	26	0	2	58	139	195	1.302E-10	56	60
I_scapularis_abd-A	TRINITY_DN3932_c0_g1_i2.p1	0.543	57	26	0	2	58	139	195	1.302E-10	56	60
I_scapularis_abd-A	TRINITY_DN2719_c0_g1_i1.p1	0.500	58	29	0	1	58	7	64	3.390E-10	55	60
I_scapularis_abd-A	TRINITY_DN2719_c0_g1_i14.p1	0.500	58	29	0	1	58	7	64	3.390E-10	55	60
I_scapularis_abd-A	TRINITY_DN2719_c0_g1_i2.p1	0.500	58	29	0	1	58	280	337	3.390E-10	55	60
I_scapularis_abd-A	TRINITY_DN2719_c0_g1_i9.p1	0.500	58	29	0	1	58	280	337	3.390E-10	55	60
I_scapularis_abd-A	TRINITY_DN9897_c0_g1_i1.p1	0.482	58	30	0	1	58	154	211	8.830E-10	53	60
I_scapularis_abd-A	TRINITY_DN9897_c0_g1_i2.p1	0.482	58	30	0	1	58	154	211	8.830E-10	53	60
I_scapularis_abd-A	TRINITY_DN331_c2_g2_i1.p1	0.466	60	32	0	1	60	193	252	1.672E-09	53	60
I_scapularis_abd-A	TRINITY_DN36077_c0_g1_i1.p1	0.440	59	32	0	1	59	17	75	3.166E-09	52	60
I_scapularis_abd-A	TRINITY_DN42199_c0_g1_i1.p1	0.553	56	25	0	2	57	128	183	3.166E-09	52	60
I_scapularis_abd-A	TRINITY_DN36077_c0_g1_i2.p1	0.440	59	32	0	1	59	185	243	3.166E-09	52	60
I_scapularis_abd-A	TRINITY_DN16894_c0_g1_i1.p1	0.482	58	30	0	2	59	210	267	8.250E-09	51	60
I_scapularis_abd-A	TRINITY_DN74031_c0_g1_i1.p1	0.473	57	30	0	2	58	176	232	1.563E-08	50	60
I_scapularis_abd-A	TRINITY_DN1790_c0_g1_i1.p1	0.519	52	25	0	2	53	96	147	2.151E-08	49	60
I_scapularis_abd-A	TRINITY_DN8195_c0_g1_i1.p1	0.433	60	33	0	1	60	231	290	2.960E-08	49	60
I_scapularis_abd-A	TRINITY_DN8195_c0_g1_i2.p1	0.433	60	33	0	1	60	231	290	2.960E-08	49	60
I_scapularis_abd-A	TRINITY_DN8195_c0_g1_i4.p1	0.433	60	33	0	1	60	231	290	2.960E-08	49	60
I_scapularis_abd-A	TRINITY_DN898_c1_g1_i2.p1	0.456	57	30	0	2	58	145	201	4.075E-08	49	60
I_scapularis_abd-A	TRINITY_DN898_c1_g1_i3.p1	0.456	57	30	0	2	58	145	201	4.075E-08	49	60
I_scapularis_abd-A	TRINITY_DN898_c1_g1_i1.p1	0.456	57	30	0	2	58	155	211	4.075E-08	49	60
I_scapularis_abd-A	TRINITY_DN898_c1_g1_i4.p1	0.456	57	30	0	2	58	155	211	4.075E-08	49	60
I_scapularis_abd-A	TRINITY_DN249_c1_g1_i1.p1	0.456	57	30	0	2	58	194	250	4.075E-08	49	60
I_scapularis_abd-A	TRINITY_DN249_c1_g2_i1.p1	0.456	57	30	0	2	58	204	260	4.075E-08	49	60
I_scapularis_abd-A	TRINITY_DN16490_c0_g2_i1.p1	0.482	58	30	0	2	59	201	258	5.609E-08	48	60
I_scapularis_abd-A	TRINITY_DN10759_c0_g1_i1.p1	0.431	58	32	0	2	59	167	224	1.063E-07	48	60
I_scapularis_abd-A	TRINITY_DN10759_c0_g1_i2.p1	0.431	58	32	0	2	59	167	224	1.063E-07	48	60
I_scapularis_abd-A	TRINITY_DN1056_c4_g1_i1.p1	0.431	58	32	0	2	59	134	191	1.463E-07	47	60
I_scapularis_abd-A	TRINITY_DN1056_c4_g1_i2.p1	0.431	58	32	0	2	59	134	191	1.463E-07	47	60
I_scapularis_abd-A	TRINITY_DN1567_c2_g1_i1.p1	0.472	55	29	0	1	55	169	223	2.014E-07	47	60
I_scapularis_abd-A	TRINITY_DN1567_c2_g1_i11.p1	0.472	55	29	0	1	55	169	223	2.014E-07	47	60
I_scapularis_abd-A	TRINITY_DN1567_c2_g1_i12.p1	0.472	55	29	0	1	55	169	223	2.014E-07	47	60
I_scapularis_abd-A	TRINITY_DN488_c1_g1_i1.p1	0.456	57	30	0	2	58	130	186	2.014E-07	47	60
I_scapularis_abd-A	TRINITY_DN10215_c0_g1_i1.p1	0.448	58	31	0	2	59	149	206	2.773E-07	46	60
I_scapularis_abd-A	TRINITY_DN10215_c0_g1_i2.p1	0.448	58	31	0	2	59	149	206	2.773E-07	46	60
I_scapularis_abd-A	TRINITY_DN2567_c1_g1_i1.p1	0.423	59	33	0	1	59	170	228	2.773E-07	46	60
I_scapularis_abd-A	TRINITY_DN2567_c1_g1_i3.p1	0.423	59	33	0	1	59	170	228	2.773E-07	46	60
I_scapularis_abd-A	TRINITY_DN2567_c1_g1_i4.p1	0.423	59	33	0	1	59	170	228	2.773E-07	46	60
I_scapularis_abd-A	TRINITY_DN2567_c1_g1_i5.p1	0.423	59	33	0	1	59	170	228	2.773E-07	46	60
I_scapularis_abd-A	TRINITY_DN2567_c1_g1_i6.p1	0.423	59	33	0	1	59	170	228	2.773E-07	46	60
I_scapularis_abd-A	TRINITY_DN81382_c0_g1_i2.p1	0.413	58	33	0	2	59	141	198	3.818E-07	46	60
I_scapularis_abd-A	TRINITY_DN81382_c0_g1_i3.p1	0.413	58	33	0	2	59	141	198	3.818E-07	46	60
I_scapularis_abd-A	TRINITY_DN2896_c0_g1_i1.p1	0.473	57	30	0	2	58	128	184	3.818E-07	46	60
I_scapularis_abd-A	TRINITY_DN81382_c0_g1_i1.p1	0.413	58	33	0	2	59	141	198	3.818E-07	46	60
I_scapularis_abd-A	TRINITY_DN9482_c0_g1_i1.p1	0.444	54	29	0	5	58	216	269	5.257E-07	46	60
I_scapularis_abd-A	TRINITY_DN32604_c0_g3_i2.p1	0.448	58	31	0	2	59	74	131	7.239E-07	45	60
I_scapularis_abd-A	TRINITY_DN32604_c0_g3_i3.p1	0.448	58	31	0	2	59	74	131	7.239E-07	45	60
I_scapularis_abd-A	TRINITY_DN32604_c0_g5_i1.p1	0.448	58	31	0	2	59	74	131	7.239E-07	45	60
I_scapularis_abd-A	TRINITY_DN31952_c0_g1_i1.p1	0.413	58	33	0	2	59	137	194	1.373E-06	44	60
I_scapularis_abd-A	TRINITY_DN17973_c0_g1_i1.p1	0.413	58	33	0	1	58	204	261	1.373E-06	44	60
I_scapularis_abd-A	TRINITY_DN17973_c0_g1_i4.p1	0.413	58	33	0	1	58	204	261	1.373E-06	44	60
I_scapularis_abd-A	TRINITY_DN17973_c0_g1_i2.p1	0.413	58	33	0	1	58	253	310	1.373E-06	44	60
I_scapularis_abd-A	TRINITY_DN17973_c0_g1_i3.p1	0.413	58	33	0	1	58	253	310	1.373E-06	44	60
I_scapularis_abd-A	TRINITY_DN7635_c0_g1_i1.p1	0.423	59	33	0	1	59	179	237	1.890E-06	44	60
I_scapularis_abd-A	TRINITY_DN10724_c0_g1_i1.p1	0.438	57	31	0	2	58	53	109	4.937E-06	43	60
I_scapularis_abd-A	TRINITY_DN10724_c0_g1_i2.p1	0.438	57	31	0	2	58	53	109	4.937E-06	43	60
I_scapularis_abd-A	TRINITY_DN1838_c2_g1_i2.p1	0.406	59	34	0	2	60	224	282	4.937E-06	43	60
I_scapularis_abd-A	TRINITY_DN67940_c0_g1_i2.p1	0.442	52	28	0	4	55	111	162	9.366E-06	42	60
I_scapularis_abd-A	TRINITY_DN67940_c0_g1_i1.p1	0.442	52	28	0	4	55	178	229	9.366E-06	42	60
I_scapularis_abd-A	TRINITY_DN16502_c0_g1_i1.p1	0.438	57	31	0	2	58	99	155	9.366E-06	42	60
I_scapularis_abd-A	TRINITY_DN16502_c0_g1_i2.p1	0.438	57	31	0	2	58	99	155	9.366E-06	42	60
I_scapularis_abd-A	TRINITY_DN13958_c0_g1_i1.p1	0.421	57	32	0	2	58	166	222	9.366E-06	42	60
I_scapularis_abd-A	TRINITY_DN81547_c0_g1_i1.p1	0.438	57	30	0	2	55	335	391	9.366E-06	42	60
I_scapularis_abd-A	TRINITY_DN81547_c0_g1_i2.p1	0.438	57	30	0	2	55	335	391	9.366E-06	42	60
I_scapularis_abd-A	TRINITY_DN4429_c1_g1_i3.p2	0.389	59	35	0	1	59	166	224	1.290E-05	42	60
I_scapularis_abd-A	TRINITY_DN1579_c7_g1_i1.p1	0.406	59	34	0	1	59	187	245	1.777E-05	41	60
I_scapularis_abd-A	TRINITY_DN3131_c1_g1_i1.p1	0.413	58	33	0	1	58	134	191	3.373E-05	40	60
I_scapularis_abd-A	TRINITY_DN3131_c1_g1_i2.p1	0.413	58	33	0	1	58	134	191	3.373E-05	40	60
I_scapularis_abd-A	TRINITY_DN236_c5_g1_i2.p1	0.407	54	31	0	2	55	218	271	4.647E-05	40	60
I_scapularis_abd-A	TRINITY_DN236_c5_g1_i3.p1	0.407	54	31	0	2	55	248	301	4.647E-05	40	60
I_scapularis_abd-A	TRINITY_DN30592_c0_g1_i1.p1	0.385	57	34	0	2	58	49	105	6.402E-05	40	60
I_scapularis_abd-A	TRINITY_DN1987_c0_g2_i1.p1	0.438	57	31	0	2	58	139	195	6.402E-05	40	60
I_scapularis_abd-A	TRINITY_DN2205_c0_g1_i1.p1	0.388	54	32	0	2	55	228	281	8.821E-05	39	60
I_scapularis_abd-A	TRINITY_DN2205_c0_g1_i10.p1	0.388	54	32	0	2	55	228	281	8.821E-05	39	60
I_scapularis_abd-A	TRINITY_DN2205_c0_g1_i2.p1	0.388	54	32	0	2	55	228	281	8.821E-05	39	60
I_scapularis_abd-A	TRINITY_DN2205_c0_g1_i3.p1	0.388	54	32	0	2	55	228	281	8.821E-05	39	60
I_scapularis_abd-A	TRINITY_DN2205_c0_g1_i4.p1	0.388	54	32	0	2	55	228	281	8.821E-05	39	60
I_scapularis_abd-A	TRINITY_DN2205_c0_g1_i6.p1	0.388	54	32	0	2	55	228	281	8.821E-05	39	60
I_scapularis_abd-A	TRINITY_DN2205_c0_g1_i7.p1	0.388	54	32	0	2	55	228	281	8.821E-05	39	60
I_scapularis_abd-A	TRINITY_DN2205_c0_g1_i8.p1	0.388	54	32	0	2	55	228	281	8.821E-05	39	60
I_scapularis_abd-A	TRINITY_DN2205_c0_g1_i9.p1	0.388	54	32	0	2	55	228	281	8.821E-05	39	60
I_scapularis_abd-A	TRINITY_DN6062_c0_g1_i7.p1	0.431	58	32	0	1	58	209	266	1.216E-04	39	60
I_scapularis_abd-A	TRINITY_DN6062_c0_g1_i3.p1	0.431	58	32	0	1	58	209	266	1.216E-04	39	60
I_scapularis_abd-A	TRINITY_DN6062_c0_g1_i6.p1	0.431	58	32	0	1	58	208	265	1.216E-04	39	60
I_scapularis_abd-A	TRINITY_DN6062_c0_g1_i8.p1	0.431	58	32	0	1	58	208	265	1.216E-04	39	60
I_scapularis_abd-A	TRINITY_DN6062_c0_g1_i9.p1	0.431	58	32	0	1	58	208	265	1.216E-04	39	60
I_scapularis_abd-A	TRINITY_DN6984_c1_g2_i1.p1	0.403	57	33	0	3	59	252	308	1.216E-04	39	60
I_scapularis_abd-A	TRINITY_DN6984_c1_g2_i2.p1	0.403	57	33	0	3	59	252	308	1.216E-04	39	60
I_scapularis_abd-A	TRINITY_DN6984_c1_g2_i3.p1	0.403	57	33	0	3	59	252	308	1.216E-04	39	60
I_scapularis_abd-A	TRINITY_DN31819_c3_g1_i1.p1	0.428	49	27	0	10	58	1	49	4.384E-04	37	60
I_scapularis_abd-A	TRINITY_DN33464_c3_g1_i2.p1	0.403	57	33	0	2	58	101	157	6.043E-04	37	60
I_scapularis_abd-A	TRINITY_DN33464_c3_g1_i1.p1	0.403	57	33	0	2	58	101	157	6.043E-04	37	60
I_scapularis_abd-A	TRINITY_DN6984_c1_g1_i10.p2	0.396	53	31	0	3	55	110	162	8.329E-04	36	60
I_scapularis_abd-A	TRINITY_DN6984_c1_g1_i2.p1	0.396	53	31	0	3	55	243	295	8.329E-04	36	60
I_scapularis_abd-A	TRINITY_DN6984_c1_g1_i4.p1	0.396	53	31	0	3	55	243	295	8.329E-04	36	60
I_scapularis_abd-A	TRINITY_DN6984_c1_g1_i12.p1	0.396	53	31	0	3	55	251	303	8.329E-04	36	60
I_scapularis_abd-A	TRINITY_DN6984_c1_g1_i5.p1	0.396	53	31	0	3	55	251	303	8.329E-04	36	60
P_opilio_abd-A	TRINITY_DN1790_c1_g1_i7.p1	0.915	59	5	0	1	59	198	256	1.162E-29	110	60
P_opilio_abd-A	TRINITY_DN1790_c1_g1_i2.p1	0.915	59	5	0	1	59	198	256	1.162E-29	110	60
P_opilio_abd-A	TRINITY_DN3244_c8_g1_i1.p1	0.883	60	7	0	1	60	172	231	2.018E-28	107	60
P_opilio_abd-A	TRINITY_DN3244_c8_g1_i2.p1	0.883	60	7	0	1	60	172	231	2.018E-28	107	60
P_opilio_abd-A	TRINITY_DN1790_c0_g2_i3.p1	0.844	58	9	0	2	59	18	75	4.439E-26	100	60
P_opilio_abd-A	TRINITY_DN1790_c0_g2_i4.p1	0.844	58	9	0	2	59	218	275	4.439E-26	100	60
P_opilio_abd-A	TRINITY_DN1790_c0_g2_i5.p1	0.844	58	9	0	2	59	218	275	4.439E-26	100	60
P_opilio_abd-A	TRINITY_DN1790_c0_g2_i7.p1	0.844	58	9	0	2	59	218	275	4.439E-26	100	60
P_opilio_abd-A	TRINITY_DN2310_c0_g1_i1.p1	0.862	58	8	0	2	59	214	271	8.374E-26	99	60
P_opilio_abd-A	TRINITY_DN2310_c0_g1_i2.p1	0.862	58	8	0	2	59	214	271	8.374E-26	99	60
P_opilio_abd-A	TRINITY_DN2310_c0_g1_i3.p1	0.862	58	8	0	2	59	214	271	8.374E-26	99	60
P_opilio_abd-A	TRINITY_DN7637_c1_g1_i3.p1	0.793	58	12	0	2	59	98	155	9.787E-24	93	60
P_opilio_abd-A	TRINITY_DN7637_c1_g2_i1.p1	0.793	58	12	0	2	59	212	269	9.787E-24	93	60
P_opilio_abd-A	TRINITY_DN7637_c1_g2_i2.p1	0.793	58	12	0	2	59	212	269	9.787E-24	93	60
P_opilio_abd-A	TRINITY_DN713_c3_g1_i1.p1	0.684	57	18	0	4	60	311	367	1.153E-17	76	60
P_opilio_abd-A	TRINITY_DN3443_c0_g3_i1.p1	0.672	58	19	0	2	59	192	249	1.153E-17	76	60
P_opilio_abd-A	TRINITY_DN7681_c0_g1_i1.p1	0.614	57	22	0	2	58	269	325	2.773E-16	72	60
P_opilio_abd-A	TRINITY_DN1790_c1_g1_i6.p1	0.891	37	4	0	1	37	198	234	1.871E-15	70	60
P_opilio_abd-A	TRINITY_DN18905_c1_g1_i1.p1	0.566	60	26	0	1	60	233	292	1.737E-14	67	60
P_opilio_abd-A	TRINITY_DN5568_c0_g1_i1.p1	0.596	57	23	0	2	58	206	262	2.219E-13	64	60
P_opilio_abd-A	TRINITY_DN88107_c0_g1_i1.p1	0.586	58	24	0	2	59	186	243	5.769E-13	63	60
P_opilio_abd-A	TRINITY_DN341_c25_g1_i1.p1	0.561	57	25	0	2	58	200	256	2.063E-12	61	60
P_opilio_abd-A	TRINITY_DN8087_c0_g1_i1.p1	0.574	54	23	0	2	55	158	211	7.383E-12	59	60
P_opilio_abd-A	TRINITY_DN8087_c0_g1_i2.p1	0.574	54	23	0	2	55	158	211	7.383E-12	59	60
P_opilio_abd-A	TRINITY_DN2719_c0_g1_i1.p1	0.517	58	28	0	1	58	7	64	3.635E-11	57	60
P_opilio_abd-A	TRINITY_DN2719_c0_g1_i14.p1	0.517	58	28	0	1	58	7	64	3.635E-11	57	60
P_opilio_abd-A	TRINITY_DN2719_c0_g1_i2.p1	0.517	58	28	0	1	58	280	337	3.635E-11	57	60
P_opilio_abd-A	TRINITY_DN2719_c0_g1_i9.p1	0.517	58	28	0	1	58	280	337	3.635E-11	57	60
P_opilio_abd-A	TRINITY_DN9897_c0_g1_i1.p1	0.482	58	30	0	1	58	154	211	4.664E-10	54	60
P_opilio_abd-A	TRINITY_DN9897_c0_g1_i2.p1	0.482	58	30	0	1	58	154	211	4.664E-10	54	60
P_opilio_abd-A	TRINITY_DN36077_c0_g1_i1.p1	0.440	59	32	0	1	59	17	75	6.417E-10	54	60
P_opilio_abd-A	TRINITY_DN36077_c0_g1_i2.p1	0.440	59	32	0	1	59	185	243	6.417E-10	54	60
P_opilio_abd-A	TRINITY_DN74031_c0_g1_i1.p1	0.508	57	28	0	2	58	176	232	1.215E-09	53	60
P_opilio_abd-A	TRINITY_DN42199_c0_g1_i1.p1	0.553	56	25	0	2	57	128	183	3.166E-09	52	60
P_opilio_abd-A	TRINITY_DN3932_c0_g1_i1.p1	0.526	57	27	0	2	58	139	195	3.166E-09	52	60
P_opilio_abd-A	TRINITY_DN3932_c0_g1_i2.p1	0.526	57	27	0	2	58	139	195	3.166E-09	52	60
P_opilio_abd-A	TRINITY_DN898_c1_g1_i2.p1	0.491	57	29	0	2	58	145	201	3.166E-09	52	60
P_opilio_abd-A	TRINITY_DN898_c1_g1_i3.p1	0.491	57	29	0	2	58	145	201	3.166E-09	52	60
P_opilio_abd-A	TRINITY_DN898_c1_g1_i1.p1	0.491	57	29	0	2	58	155	211	3.166E-09	52	60
P_opilio_abd-A	TRINITY_DN898_c1_g1_i4.p1	0.491	57	29	0	2	58	155	211	3.166E-09	52	60
P_opilio_abd-A	TRINITY_DN488_c1_g1_i1.p1	0.474	59	31	0	2	60	130	188	5.995E-09	51	60
P_opilio_abd-A	TRINITY_DN8195_c0_g1_i1.p1	0.433	60	33	0	1	60	231	290	5.995E-09	51	60
P_opilio_abd-A	TRINITY_DN8195_c0_g1_i2.p1	0.433	60	33	0	1	60	231	290	5.995E-09	51	60
P_opilio_abd-A	TRINITY_DN8195_c0_g1_i4.p1	0.433	60	33	0	1	60	231	290	5.995E-09	51	60
P_opilio_abd-A	TRINITY_DN16894_c0_g1_i1.p1	0.482	58	30	0	2	59	210	267	8.250E-09	51	60
P_opilio_abd-A	TRINITY_DN331_c2_g2_i1.p1	0.450	60	32	0	1	60	193	252	1.135E-08	50	60
P_opilio_abd-A	TRINITY_DN7635_c0_g1_i1.p1	0.440	59	32	0	1	59	179	237	1.563E-08	50	60
P_opilio_abd-A	TRINITY_DN1790_c0_g1_i1.p1	0.500	52	26	0	2	53	96	147	4.075E-08	49	60
P_opilio_abd-A	TRINITY_DN10215_c0_g1_i1.p1	0.465	58	30	0	2	59	149	206	4.075E-08	49	60
P_opilio_abd-A	TRINITY_DN10215_c0_g1_i2.p1	0.465	58	30	0	2	59	149	206	4.075E-08	49	60
P_opilio_abd-A	TRINITY_DN1567_c2_g1_i1.p1	0.472	55	29	0	1	55	169	223	5.609E-08	48	60
P_opilio_abd-A	TRINITY_DN1567_c2_g1_i11.p1	0.472	55	29	0	1	55	169	223	5.609E-08	48	60
P_opilio_abd-A	TRINITY_DN1567_c2_g1_i12.p1	0.472	55	29	0	1	55	169	223	5.609E-08	48	60
P_opilio_abd-A	TRINITY_DN2896_c0_g1_i1.p1	0.491	57	29	0	2	58	128	184	7.721E-08	48	60
P_opilio_abd-A	TRINITY_DN249_c1_g1_i1.p1	0.438	57	31	0	2	58	194	250	7.721E-08	48	60
P_opilio_abd-A	TRINITY_DN249_c1_g2_i1.p1	0.438	57	31	0	2	58	204	260	7.721E-08	48	60
P_opilio_abd-A	TRINITY_DN10759_c0_g1_i1.p1	0.431	58	32	0	2	59	167	224	7.721E-08	48	60
P_opilio_abd-A	TRINITY_DN10759_c0_g1_i2.p1	0.431	58	32	0	2	59	167	224	7.721E-08	48	60
P_opilio_abd-A	TRINITY_DN1056_c4_g1_i1.p1	0.431	58	32	0	2	59	134	191	1.063E-07	48	60
P_opilio_abd-A	TRINITY_DN1056_c4_g1_i2.p1	0.431	58	32	0	2	59	134	191	1.063E-07	48	60
P_opilio_abd-A	TRINITY_DN2567_c1_g1_i1.p1	0.423	59	33	0	1	59	170	228	2.014E-07	47	60
P_opilio_abd-A	TRINITY_DN2567_c1_g1_i3.p1	0.423	59	33	0	1	59	170	228	2.014E-07	47	60
P_opilio_abd-A	TRINITY_DN2567_c1_g1_i4.p1	0.423	59	33	0	1	59	170	228	2.014E-07	47	60
P_opilio_abd-A	TRINITY_DN2567_c1_g1_i5.p1	0.423	59	33	0	1	59	170	228	2.014E-07	47	60
P_opilio_abd-A	TRINITY_DN2567_c1_g1_i6.p1	0.423	59	33	0	1	59	170	228	2.014E-07	47	60
P_opilio_abd-A	TRINITY_DN81382_c0_g1_i2.p1	0.413	58	33	0	2	59	141	198	2.773E-07	46	60
P_opilio_abd-A	TRINITY_DN81382_c0_g1_i3.p1	0.413	58	33	0	2	59	141	198	2.773E-07	46	60
P_opilio_abd-A	TRINITY_DN81382_c0_g1_i1.p1	0.413	58	33	0	2	59	141	198	2.773E-07	46	60
P_opilio_abd-A	TRINITY_DN9482_c0_g1_i1.p1	0.444	54	29	0	5	58	216	269	5.257E-07	46	60
P_opilio_abd-A	TRINITY_DN17973_c0_g1_i1.p1	0.413	58	33	0	1	58	204	261	7.239E-07	45	60
P_opilio_abd-A	TRINITY_DN17973_c0_g1_i4.p1	0.413	58	33	0	1	58	204	261	7.239E-07	45	60
P_opilio_abd-A	TRINITY_DN17973_c0_g1_i2.p1	0.413	58	33	0	1	58	253	310	7.239E-07	45	60
P_opilio_abd-A	TRINITY_DN17973_c0_g1_i3.p1	0.413	58	33	0	1	58	253	310	7.239E-07	45	60
P_opilio_abd-A	TRINITY_DN16490_c0_g2_i1.p1	0.465	58	30	0	2	59	201	258	9.968E-07	45	60
P_opilio_abd-A	TRINITY_DN67940_c0_g1_i2.p1	0.421	57	32	0	4	60	111	167	1.373E-06	44	60
P_opilio_abd-A	TRINITY_DN67940_c0_g1_i1.p1	0.421	57	32	0	4	60	178	234	1.373E-06	44	60
P_opilio_abd-A	TRINITY_DN32604_c0_g3_i2.p1	0.442	58	32	0	2	59	74	131	1.373E-06	44	60
P_opilio_abd-A	TRINITY_DN32604_c0_g3_i3.p1	0.442	58	32	0	2	59	74	131	1.373E-06	44	60
P_opilio_abd-A	TRINITY_DN32604_c0_g5_i1.p1	0.442	58	32	0	2	59	74	131	1.373E-06	44	60
P_opilio_abd-A	TRINITY_DN81547_c0_g1_i1.p1	0.438	57	30	0	2	55	335	391	2.603E-06	44	60
P_opilio_abd-A	TRINITY_DN81547_c0_g1_i2.p1	0.438	57	30	0	2	55	335	391	2.603E-06	44	60
P_opilio_abd-A	TRINITY_DN1838_c2_g1_i2.p1	0.423	59	33	0	2	60	224	282	2.603E-06	44	60
P_opilio_abd-A	TRINITY_DN31952_c0_g1_i1.p1	0.413	58	33	0	2	59	137	194	6.800E-06	42	60
P_opilio_abd-A	TRINITY_DN3131_c1_g1_i1.p1	0.396	58	34	0	1	58	134	191	4.647E-05	40	60
P_opilio_abd-A	TRINITY_DN3131_c1_g1_i2.p1	0.396	58	34	0	1	58	134	191	4.647E-05	40	60
P_opilio_abd-A	TRINITY_DN10724_c0_g1_i1.p1	0.416	57	33	0	2	58	53	109	4.647E-05	40	60
P_opilio_abd-A	TRINITY_DN10724_c0_g1_i2.p1	0.416	57	33	0	2	58	53	109	4.647E-05	40	60
P_opilio_abd-A	TRINITY_DN16502_c0_g1_i1.p1	0.421	57	32	0	2	58	99	155	1.216E-04	39	60
P_opilio_abd-A	TRINITY_DN16502_c0_g1_i2.p1	0.421	57	32	0	2	58	99	155	1.216E-04	39	60
P_opilio_abd-A	TRINITY_DN4429_c1_g1_i3.p2	0.372	59	36	0	1	59	166	224	2.308E-04	38	60
P_opilio_abd-A	TRINITY_DN13958_c0_g1_i1.p1	0.403	57	33	0	2	58	166	222	3.181E-04	38	60
P_opilio_abd-A	TRINITY_DN1579_c7_g1_i1.p1	0.389	59	35	0	1	59	187	245	3.181E-04	38	60
P_opilio_abd-A	TRINITY_DN31819_c3_g1_i1.p1	0.428	49	27	0	10	58	1	49	4.384E-04	37	60
P_opilio_abd-A	TRINITY_DN1987_c0_g2_i1.p1	0.421	57	32	0	2	58	139	195	4.384E-04	37	60
P_opilio_abd-A	TRINITY_DN33464_c3_g1_i2.p1	0.400	57	34	0	2	58	101	157	6.043E-04	37	60
P_opilio_abd-A	TRINITY_DN33464_c3_g1_i1.p1	0.400	57	34	0	2	58	101	157	6.043E-04	37	60
P_opilio_abd-A	TRINITY_DN236_c5_g1_i2.p1	0.388	54	32	0	2	55	218	271	8.329E-04	36	60
P_opilio_abd-A	TRINITY_DN236_c5_g1_i3.p1	0.388	54	32	0	2	55	248	301	8.329E-04	36	60
L_polyphemus_abd-a_A1-b	TRINITY_DN3244_c8_g1_i1.p1	0.883	60	7	0	1	60	172	231	3.269E-30	112	60
L_polyphemus_abd-a_A1-b	TRINITY_DN3244_c8_g1_i2.p1	0.883	60	7	0	1	60	172	231	3.269E-30	112	60
L_polyphemus_abd-a_A1-b	TRINITY_DN1790_c1_g1_i7.p1	0.864	59	8	0	1	59	198	256	1.470E-28	107	60
L_polyphemus_abd-a_A1-b	TRINITY_DN1790_c1_g1_i2.p1	0.864	59	8	0	1	59	198	256	1.470E-28	107	60
L_polyphemus_abd-a_A1-b	TRINITY_DN1790_c0_g2_i3.p1	0.827	58	10	0	2	59	18	75	6.097E-26	100	60
L_polyphemus_abd-a_A1-b	TRINITY_DN1790_c0_g2_i4.p1	0.827	58	10	0	2	59	218	275	6.097E-26	100	60
L_polyphemus_abd-a_A1-b	TRINITY_DN1790_c0_g2_i5.p1	0.827	58	10	0	2	59	218	275	6.097E-26	100	60
L_polyphemus_abd-a_A1-b	TRINITY_DN1790_c0_g2_i7.p1	0.827	58	10	0	2	59	218	275	6.097E-26	100	60
L_polyphemus_abd-a_A1-b	TRINITY_DN2310_c0_g1_i1.p1	0.810	58	11	0	2	59	214	271	7.722E-25	96	60
L_polyphemus_abd-a_A1-b	TRINITY_DN2310_c0_g1_i2.p1	0.810	58	11	0	2	59	214	271	7.722E-25	96	60
L_polyphemus_abd-a_A1-b	TRINITY_DN2310_c0_g1_i3.p1	0.810	58	11	0	2	59	214	271	7.722E-25	96	60
L_polyphemus_abd-a_A1-b	TRINITY_DN7637_c1_g1_i3.p1	0.775	58	13	0	2	59	98	155	1.847E-23	93	60
L_polyphemus_abd-a_A1-b	TRINITY_DN7637_c1_g2_i1.p1	0.775	58	13	0	2	59	212	269	1.847E-23	93	60
L_polyphemus_abd-a_A1-b	TRINITY_DN7637_c1_g2_i2.p1	0.775	58	13	0	2	59	212	269	1.847E-23	93	60
L_polyphemus_abd-a_A1-b	TRINITY_DN3443_c0_g3_i1.p1	0.689	58	18	0	2	59	192	249	9.060E-19	79	60
L_polyphemus_abd-a_A1-b	TRINITY_DN713_c3_g1_i1.p1	0.631	57	21	0	4	60	311	367	2.773E-16	72	60
L_polyphemus_abd-a_A1-b	TRINITY_DN7681_c0_g1_i1.p1	0.631	57	21	0	2	58	269	325	3.812E-16	72	60
L_polyphemus_abd-a_A1-b	TRINITY_DN1790_c1_g1_i6.p1	0.861	36	5	0	1	36	198	233	1.737E-14	67	60
L_polyphemus_abd-a_A1-b	TRINITY_DN18905_c1_g1_i1.p1	0.583	60	25	0	1	60	233	292	4.514E-14	66	60
L_polyphemus_abd-a_A1-b	TRINITY_DN8087_c0_g1_i1.p1	0.631	57	21	0	3	59	696	752	1.613E-13	64	60
L_polyphemus_abd-a_A1-b	TRINITY_DN8087_c0_g1_i2.p1	0.631	57	21	0	3	59	696	752	1.613E-13	64	60
L_polyphemus_abd-a_A1-b	TRINITY_DN88107_c0_g1_i1.p1	0.568	58	25	0	2	59	186	243	3.051E-13	63	60
L_polyphemus_abd-a_A1-b	TRINITY_DN341_c25_g1_i1.p1	0.561	57	25	0	2	58	200	256	2.063E-12	61	60
L_polyphemus_abd-a_A1-b	TRINITY_DN5568_c0_g1_i1.p1	0.543	57	26	0	2	58	206	262	1.921E-11	58	60
L_polyphemus_abd-a_A1-b	TRINITY_DN3932_c0_g1_i1.p1	0.543	57	26	0	2	58	139	195	1.791E-10	55	60
L_polyphemus_abd-a_A1-b	TRINITY_DN3932_c0_g1_i2.p1	0.543	57	26	0	2	58	139	195	1.791E-10	55	60
L_polyphemus_abd-a_A1-b	TRINITY_DN36077_c0_g1_i1.p1	0.457	59	31	0	1	59	17	75	8.830E-10	53	60
L_polyphemus_abd-a_A1-b	TRINITY_DN36077_c0_g1_i2.p1	0.457	59	31	0	1	59	185	243	8.830E-10	53	60
L_polyphemus_abd-a_A1-b	TRINITY_DN2719_c0_g1_i1.p1	0.465	58	30	0	1	58	7	64	1.215E-09	53	60
L_polyphemus_abd-a_A1-b	TRINITY_DN2719_c0_g1_i14.p1	0.465	58	30	0	1	58	7	64	1.215E-09	53	60
L_polyphemus_abd-a_A1-b	TRINITY_DN2719_c0_g1_i2.p1	0.465	58	30	0	1	58	280	337	1.215E-09	53	60
L_polyphemus_abd-a_A1-b	TRINITY_DN2719_c0_g1_i9.p1	0.465	58	30	0	1	58	280	337	1.215E-09	53	60
L_polyphemus_abd-a_A1-b	TRINITY_DN9897_c0_g1_i1.p1	0.465	58	30	0	1	58	154	211	2.300E-09	52	60
L_polyphemus_abd-a_A1-b	TRINITY_DN9897_c0_g1_i2.p1	0.465	58	30	0	1	58	154	211	2.300E-09	52	60
L_polyphemus_abd-a_A1-b	TRINITY_DN42199_c0_g1_i1.p1	0.535	56	26	0	2	57	128	183	1.135E-08	50	60
L_polyphemus_abd-a_A1-b	TRINITY_DN331_c2_g2_i1.p1	0.450	60	32	0	1	60	193	252	1.135E-08	50	60
L_polyphemus_abd-a_A1-b	TRINITY_DN16894_c0_g1_i1.p1	0.482	58	30	0	2	59	210	267	2.151E-08	49	60
L_polyphemus_abd-a_A1-b	TRINITY_DN1790_c0_g1_i1.p1	0.519	52	25	0	2	53	96	147	2.960E-08	49	60
L_polyphemus_abd-a_A1-b	TRINITY_DN249_c1_g1_i1.p1	0.456	57	30	0	2	58	194	250	7.721E-08	48	60
L_polyphemus_abd-a_A1-b	TRINITY_DN249_c1_g2_i1.p1	0.456	57	30	0	2	58	204	260	7.721E-08	48	60
L_polyphemus_abd-a_A1-b	TRINITY_DN74031_c0_g1_i1.p1	0.456	57	30	0	2	58	176	232	1.463E-07	47	60
L_polyphemus_abd-a_A1-b	TRINITY_DN17973_c0_g1_i1.p1	0.431	58	32	0	1	58	204	261	1.463E-07	47	60
L_polyphemus_abd-a_A1-b	TRINITY_DN17973_c0_g1_i4.p1	0.431	58	32	0	1	58	204	261	1.463E-07	47	60
L_polyphemus_abd-a_A1-b	TRINITY_DN17973_c0_g1_i2.p1	0.431	58	32	0	1	58	253	310	1.463E-07	47	60
L_polyphemus_abd-a_A1-b	TRINITY_DN17973_c0_g1_i3.p1	0.431	58	32	0	1	58	253	310	1.463E-07	47	60
L_polyphemus_abd-a_A1-b	TRINITY_DN2567_c1_g1_i1.p1	0.423	59	33	0	1	59	170	228	2.014E-07	47	60
L_polyphemus_abd-a_A1-b	TRINITY_DN2567_c1_g1_i3.p1	0.423	59	33	0	1	59	170	228	2.014E-07	47	60
L_polyphemus_abd-a_A1-b	TRINITY_DN2567_c1_g1_i4.p1	0.423	59	33	0	1	59	170	228	2.014E-07	47	60
L_polyphemus_abd-a_A1-b	TRINITY_DN2567_c1_g1_i5.p1	0.423	59	33	0	1	59	170	228	2.014E-07	47	60
L_polyphemus_abd-a_A1-b	TRINITY_DN2567_c1_g1_i6.p1	0.423	59	33	0	1	59	170	228	2.014E-07	47	60
L_polyphemus_abd-a_A1-b	TRINITY_DN1567_c2_g1_i1.p1	0.472	55	29	0	1	55	169	223	2.773E-07	46	60
L_polyphemus_abd-a_A1-b	TRINITY_DN1567_c2_g1_i11.p1	0.472	55	29	0	1	55	169	223	2.773E-07	46	60
L_polyphemus_abd-a_A1-b	TRINITY_DN1567_c2_g1_i12.p1	0.472	55	29	0	1	55	169	223	2.773E-07	46	60
L_polyphemus_abd-a_A1-b	TRINITY_DN32604_c0_g3_i2.p1	0.482	58	30	0	2	59	74	131	2.773E-07	46	60
L_polyphemus_abd-a_A1-b	TRINITY_DN32604_c0_g3_i3.p1	0.482	58	30	0	2	59	74	131	2.773E-07	46	60
L_polyphemus_abd-a_A1-b	TRINITY_DN32604_c0_g5_i1.p1	0.482	58	30	0	2	59	74	131	2.773E-07	46	60
L_polyphemus_abd-a_A1-b	TRINITY_DN16490_c0_g2_i1.p1	0.448	58	31	0	2	59	201	258	2.773E-07	46	60
L_polyphemus_abd-a_A1-b	TRINITY_DN898_c1_g1_i2.p1	0.438	57	31	0	2	58	145	201	3.818E-07	46	60
L_polyphemus_abd-a_A1-b	TRINITY_DN898_c1_g1_i3.p1	0.438	57	31	0	2	58	145	201	3.818E-07	46	60
L_polyphemus_abd-a_A1-b	TRINITY_DN898_c1_g1_i1.p1	0.438	57	31	0	2	58	155	211	3.818E-07	46	60
L_polyphemus_abd-a_A1-b	TRINITY_DN898_c1_g1_i4.p1	0.438	57	31	0	2	58	155	211	3.818E-07	46	60
L_polyphemus_abd-a_A1-b	TRINITY_DN31952_c0_g1_i1.p1	0.448	58	31	0	2	59	137	194	3.818E-07	46	60
L_polyphemus_abd-a_A1-b	TRINITY_DN7635_c0_g1_i1.p1	0.440	59	32	0	1	59	179	237	3.818E-07	46	60
L_polyphemus_abd-a_A1-b	TRINITY_DN8195_c0_g1_i1.p1	0.416	60	34	0	1	60	231	290	3.818E-07	46	60
L_polyphemus_abd-a_A1-b	TRINITY_DN8195_c0_g1_i2.p1	0.416	60	34	0	1	60	231	290	3.818E-07	46	60
L_polyphemus_abd-a_A1-b	TRINITY_DN8195_c0_g1_i4.p1	0.416	60	34	0	1	60	231	290	3.818E-07	46	60
L_polyphemus_abd-a_A1-b	TRINITY_DN10215_c0_g1_i1.p1	0.448	58	31	0	2	59	149	206	5.257E-07	46	60
L_polyphemus_abd-a_A1-b	TRINITY_DN10215_c0_g1_i2.p1	0.448	58	31	0	2	59	149	206	5.257E-07	46	60
L_polyphemus_abd-a_A1-b	TRINITY_DN488_c1_g1_i1.p1	0.456	57	30	0	2	58	130	186	5.257E-07	46	60
L_polyphemus_abd-a_A1-b	TRINITY_DN10759_c0_g1_i1.p1	0.431	58	32	0	2	59	167	224	5.257E-07	46	60
L_polyphemus_abd-a_A1-b	TRINITY_DN10759_c0_g1_i2.p1	0.431	58	32	0	2	59	167	224	5.257E-07	46	60
L_polyphemus_abd-a_A1-b	TRINITY_DN1056_c4_g1_i1.p1	0.431	58	32	0	2	59	134	191	7.239E-07	45	60
L_polyphemus_abd-a_A1-b	TRINITY_DN1056_c4_g1_i2.p1	0.431	58	32	0	2	59	134	191	7.239E-07	45	60
L_polyphemus_abd-a_A1-b	TRINITY_DN81382_c0_g1_i2.p1	0.413	58	33	0	2	59	141	198	1.890E-06	44	60
L_polyphemus_abd-a_A1-b	TRINITY_DN81382_c0_g1_i3.p1	0.413	58	33	0	2	59	141	198	1.890E-06	44	60
L_polyphemus_abd-a_A1-b	TRINITY_DN2896_c0_g1_i1.p1	0.456	57	30	0	2	58	128	184	1.890E-06	44	60
L_polyphemus_abd-a_A1-b	TRINITY_DN81382_c0_g1_i1.p1	0.413	58	33	0	2	59	141	198	1.890E-06	44	60
L_polyphemus_abd-a_A1-b	TRINITY_DN16502_c0_g1_i1.p1	0.456	57	30	0	2	58	99	155	4.937E-06	43	60
L_polyphemus_abd-a_A1-b	TRINITY_DN16502_c0_g1_i2.p1	0.456	57	30	0	2	58	99	155	4.937E-06	43	60
L_polyphemus_abd-a_A1-b	TRINITY_DN30592_c0_g1_i1.p1	0.403	57	33	0	2	58	49	105	9.366E-06	42	60
L_polyphemus_abd-a_A1-b	TRINITY_DN9482_c0_g1_i1.p1	0.403	62	33	0	2	58	208	269	9.366E-06	42	60
L_polyphemus_abd-a_A1-b	TRINITY_DN1838_c2_g1_i2.p1	0.423	59	33	0	2	60	224	282	9.366E-06	42	60
L_polyphemus_abd-a_A1-b	TRINITY_DN10724_c0_g1_i1.p1	0.438	57	31	0	2	58	53	109	1.290E-05	42	60
L_polyphemus_abd-a_A1-b	TRINITY_DN10724_c0_g1_i2.p1	0.438	57	31	0	2	58	53	109	1.290E-05	42	60
L_polyphemus_abd-a_A1-b	TRINITY_DN13958_c0_g1_i1.p1	0.421	57	32	0	2	58	166	222	1.777E-05	41	60
L_polyphemus_abd-a_A1-b	TRINITY_DN4429_c1_g1_i3.p2	0.389	59	35	0	1	59	166	224	2.448E-05	41	60
L_polyphemus_abd-a_A1-b	TRINITY_DN81547_c0_g1_i1.p1	0.500	40	20	0	16	55	352	391	2.448E-05	41	60
L_polyphemus_abd-a_A1-b	TRINITY_DN81547_c0_g1_i2.p1	0.500	40	20	0	16	55	352	391	2.448E-05	41	60
L_polyphemus_abd-a_A1-b	TRINITY_DN6984_c1_g2_i1.p1	0.438	57	31	0	3	59	252	308	2.448E-05	41	60
L_polyphemus_abd-a_A1-b	TRINITY_DN6984_c1_g2_i2.p1	0.438	57	31	0	3	59	252	308	2.448E-05	41	60
L_polyphemus_abd-a_A1-b	TRINITY_DN6984_c1_g2_i3.p1	0.438	57	31	0	3	59	252	308	2.448E-05	41	60
L_polyphemus_abd-a_A1-b	TRINITY_DN67940_c0_g1_i2.p1	0.442	52	28	0	4	55	111	162	3.373E-05	40	60
L_polyphemus_abd-a_A1-b	TRINITY_DN67940_c0_g1_i1.p1	0.442	52	28	0	4	55	178	229	3.373E-05	40	60
L_polyphemus_abd-a_A1-b	TRINITY_DN1579_c7_g1_i1.p1	0.406	59	34	0	1	59	187	245	3.373E-05	40	60
L_polyphemus_abd-a_A1-b	TRINITY_DN236_c5_g1_i2.p1	0.407	54	31	0	2	55	218	271	6.402E-05	40	60
L_polyphemus_abd-a_A1-b	TRINITY_DN236_c5_g1_i3.p1	0.407	54	31	0	2	55	248	301	6.402E-05	40	60
L_polyphemus_abd-a_A1-b	TRINITY_DN1987_c0_g2_i1.p1	0.421	57	32	0	2	58	139	195	8.821E-05	39	60
L_polyphemus_abd-a_A1-b	TRINITY_DN6984_c1_g1_i10.p2	0.433	53	29	0	3	55	110	162	1.216E-04	39	60
L_polyphemus_abd-a_A1-b	TRINITY_DN6984_c1_g1_i2.p1	0.433	53	29	0	3	55	243	295	1.216E-04	39	60
L_polyphemus_abd-a_A1-b	TRINITY_DN6984_c1_g1_i4.p1	0.433	53	29	0	3	55	243	295	1.216E-04	39	60
L_polyphemus_abd-a_A1-b	TRINITY_DN6984_c1_g1_i12.p1	0.433	53	29	0	3	55	251	303	1.216E-04	39	60
L_polyphemus_abd-a_A1-b	TRINITY_DN6984_c1_g1_i5.p1	0.433	53	29	0	3	55	251	303	1.216E-04	39	60
L_polyphemus_abd-a_A1-b	TRINITY_DN6062_c0_g1_i7.p1	0.431	58	32	0	1	58	209	266	2.308E-04	38	60
L_polyphemus_abd-a_A1-b	TRINITY_DN6062_c0_g1_i3.p1	0.431	58	32	0	1	58	209	266	2.308E-04	38	60
L_polyphemus_abd-a_A1-b	TRINITY_DN6062_c0_g1_i6.p1	0.431	58	32	0	1	58	208	265	2.308E-04	38	60
L_polyphemus_abd-a_A1-b	TRINITY_DN6062_c0_g1_i8.p1	0.431	58	32	0	1	58	208	265	2.308E-04	38	60
L_polyphemus_abd-a_A1-b	TRINITY_DN6062_c0_g1_i9.p1	0.431	58	32	0	1	58	208	265	2.308E-04	38	60
L_polyphemus_abd-a_A1-b	TRINITY_DN2205_c0_g1_i1.p1	0.388	54	32	0	2	55	228	281	3.181E-04	38	60
L_polyphemus_abd-a_A1-b	TRINITY_DN2205_c0_g1_i10.p1	0.388	54	32	0	2	55	228	281	3.181E-04	38	60
L_polyphemus_abd-a_A1-b	TRINITY_DN2205_c0_g1_i2.p1	0.388	54	32	0	2	55	228	281	3.181E-04	38	60
L_polyphemus_abd-a_A1-b	TRINITY_DN2205_c0_g1_i3.p1	0.388	54	32	0	2	55	228	281	3.181E-04	38	60
L_polyphemus_abd-a_A1-b	TRINITY_DN2205_c0_g1_i4.p1	0.388	54	32	0	2	55	228	281	3.181E-04	38	60
L_polyphemus_abd-a_A1-b	TRINITY_DN2205_c0_g1_i6.p1	0.388	54	32	0	2	55	228	281	3.181E-04	38	60
L_polyphemus_abd-a_A1-b	TRINITY_DN2205_c0_g1_i7.p1	0.388	54	32	0	2	55	228	281	3.181E-04	38	60
L_polyphemus_abd-a_A1-b	TRINITY_DN2205_c0_g1_i8.p1	0.388	54	32	0	2	55	228	281	3.181E-04	38	60
L_polyphemus_abd-a_A1-b	TRINITY_DN2205_c0_g1_i9.p1	0.388	54	32	0	2	55	228	281	3.181E-04	38	60
L_polyphemus_abd-a_A1-b	TRINITY_DN31819_c3_g1_i1.p1	0.411	51	29	0	10	60	1	51	4.384E-04	37	60
L_polyphemus_abd-a_A1-b	TRINITY_DN33464_c3_g1_i2.p1	0.421	57	32	0	2	58	101	157	6.043E-04	37	60
L_polyphemus_abd-a_A1-b	TRINITY_DN33464_c3_g1_i1.p1	0.421	57	32	0	2	58	101	157	6.043E-04	37	60
L_polyphemus_abd-a_A1-b	TRINITY_DN3131_c1_g1_i1.p1	0.379	58	35	0	1	58	134	191	6.043E-04	37	60
L_polyphemus_abd-a_A1-b	TRINITY_DN3131_c1_g1_i2.p1	0.379	58	35	0	1	58	134	191	6.043E-04	37	60
L_elegans_abd-A-A	TRINITY_DN3244_c8_g1_i1.p1	0.933	60	4	0	1	60	172	231	1.884E-31	115	60
L_elegans_abd-A-A	TRINITY_DN3244_c8_g1_i2.p1	0.933	60	4	0	1	60	172	231	1.884E-31	115	60
L_elegans_abd-A-A	TRINITY_DN1790_c1_g1_i7.p1	0.932	59	4	0	1	59	198	256	1.734E-30	113	60
L_elegans_abd-A-A	TRINITY_DN1790_c1_g1_i2.p1	0.932	59	4	0	1	59	198	256	1.734E-30	113	60
L_elegans_abd-A-A	TRINITY_DN1790_c0_g2_i3.p1	0.862	58	8	0	2	59	18	75	6.614E-27	102	60
L_elegans_abd-A-A	TRINITY_DN1790_c0_g2_i4.p1	0.862	58	8	0	2	59	218	275	6.614E-27	102	60
L_elegans_abd-A-A	TRINITY_DN1790_c0_g2_i5.p1	0.862	58	8	0	2	59	218	275	6.614E-27	102	60
L_elegans_abd-A-A	TRINITY_DN1790_c0_g2_i7.p1	0.862	58	8	0	2	59	218	275	6.614E-27	102	60
L_elegans_abd-A-A	TRINITY_DN2310_c0_g1_i1.p1	0.879	58	7	0	2	59	214	271	9.084E-27	102	60
L_elegans_abd-A-A	TRINITY_DN2310_c0_g1_i2.p1	0.879	58	7	0	2	59	214	271	9.084E-27	102	60
L_elegans_abd-A-A	TRINITY_DN2310_c0_g1_i3.p1	0.879	58	7	0	2	59	214	271	9.084E-27	102	60
L_elegans_abd-A-A	TRINITY_DN7637_c1_g1_i3.p1	0.810	58	11	0	2	59	98	155	1.457E-24	96	60
L_elegans_abd-A-A	TRINITY_DN7637_c1_g2_i1.p1	0.810	58	11	0	2	59	212	269	1.457E-24	96	60
L_elegans_abd-A-A	TRINITY_DN7637_c1_g2_i2.p1	0.810	58	11	0	2	59	212	269	1.457E-24	96	60
L_elegans_abd-A-A	TRINITY_DN3443_c0_g3_i1.p1	0.689	58	18	0	2	59	192	249	1.245E-18	79	60
L_elegans_abd-A-A	TRINITY_DN713_c3_g1_i1.p1	0.701	57	17	0	4	60	311	367	4.441E-18	77	60
L_elegans_abd-A-A	TRINITY_DN7681_c0_g1_i1.p1	0.631	57	21	0	2	58	269	325	1.468E-16	73	60
L_elegans_abd-A-A	TRINITY_DN1790_c1_g1_i6.p1	0.918	37	3	0	1	37	198	234	3.812E-16	72	60
L_elegans_abd-A-A	TRINITY_DN18905_c1_g1_i1.p1	0.583	60	25	0	1	60	233	292	6.683E-15	68	60
L_elegans_abd-A-A	TRINITY_DN88107_c0_g1_i1.p1	0.603	58	23	0	2	59	186	243	8.534E-14	65	60
L_elegans_abd-A-A	TRINITY_DN8087_c0_g1_i1.p1	0.614	57	22	0	3	59	696	752	8.534E-14	65	60
L_elegans_abd-A-A	TRINITY_DN8087_c0_g1_i2.p1	0.614	57	22	0	3	59	696	752	8.534E-14	65	60
L_elegans_abd-A-A	TRINITY_DN341_c25_g1_i1.p1	0.578	57	24	0	2	58	200	256	4.195E-13	63	60
L_elegans_abd-A-A	TRINITY_DN5568_c0_g1_i1.p1	0.578	57	24	0	2	58	206	262	1.500E-12	61	60
L_elegans_abd-A-A	TRINITY_DN3932_c0_g1_i1.p1	0.543	57	26	0	2	58	139	195	9.463E-11	56	60
L_elegans_abd-A-A	TRINITY_DN3932_c0_g1_i2.p1	0.543	57	26	0	2	58	139	195	9.463E-11	56	60
L_elegans_abd-A-A	TRINITY_DN2719_c0_g1_i1.p1	0.500	58	29	0	1	58	7	64	2.464E-10	55	60
L_elegans_abd-A-A	TRINITY_DN2719_c0_g1_i14.p1	0.500	58	29	0	1	58	7	64	2.464E-10	55	60
L_elegans_abd-A-A	TRINITY_DN2719_c0_g1_i2.p1	0.500	58	29	0	1	58	280	337	2.464E-10	55	60
[truncated: 2,028 more rows]
