# Supplementary material for: The genome of a sea spider corroborates a shared Hox cluster motif in arthropods with a reduced posterior tagma
Source: BMC Biol. 2025 Jul 2;23:196. doi: 10.1186/s12915-025-02276-x (PMC12220506; doi:10.1186/s12915-025-02276-x)
Supplement: Supplementary file 3 — Additional file 3. [file 12915_2025_2276_MOESM3_ESM.zip › suppl-file7-gene_analysis/hox/abdA_INSTAR3.m8]

I_scapularis_abd-A	TRINITY_DN3145_c1_g1_i1.p1	0.950	60	3	0	1	60	172	231	7.083E-32	117	60
I_scapularis_abd-A	TRINITY_DN2571_c1_g1_i6.p1	0.932	59	4	0	1	59	198	256	3.181E-30	112	60
I_scapularis_abd-A	TRINITY_DN2571_c1_g1_i9.p1	0.932	59	4	0	1	59	198	256	3.181E-30	112	60
I_scapularis_abd-A	TRINITY_DN2571_c1_g1_i2.p1	0.932	59	4	0	1	59	198	256	3.181E-30	112	60
I_scapularis_abd-A	TRINITY_DN2571_c1_g1_i3.p1	0.932	59	4	0	1	59	198	256	3.181E-30	112	60
I_scapularis_abd-A	TRINITY_DN2571_c1_g1_i4.p1	0.932	59	4	0	1	59	198	256	3.181E-30	112	60
I_scapularis_abd-A	TRINITY_DN2571_c1_g1_i5.p1	0.932	59	4	0	1	59	198	256	3.181E-30	112	60
I_scapularis_abd-A	TRINITY_DN2571_c2_g1_i3.p1	0.879	58	7	0	2	59	218	275	3.413E-27	103	60
I_scapularis_abd-A	TRINITY_DN2571_c2_g1_i4.p1	0.879	58	7	0	2	59	218	275	3.413E-27	103	60
I_scapularis_abd-A	TRINITY_DN2571_c2_g1_i7.p1	0.879	58	7	0	2	59	218	275	3.413E-27	103	60
I_scapularis_abd-A	TRINITY_DN2242_c1_g1_i1.p1	0.896	58	6	0	2	59	214	271	4.687E-27	103	60
I_scapularis_abd-A	TRINITY_DN2242_c1_g1_i6.p1	0.896	58	6	0	2	59	214	271	4.687E-27	103	60
I_scapularis_abd-A	TRINITY_DN2242_c1_g1_i7.p1	0.896	58	6	0	2	59	214	271	4.687E-27	103	60
I_scapularis_abd-A	TRINITY_DN1669_c1_g1_i2.p1	0.810	58	11	0	2	59	211	268	1.032E-24	96	60
I_scapularis_abd-A	TRINITY_DN1669_c1_g1_i3.p1	0.810	58	11	0	2	59	211	268	1.032E-24	96	60
I_scapularis_abd-A	TRINITY_DN1669_c1_g1_i6.p1	0.810	58	11	0	2	59	211	268	1.032E-24	96	60
I_scapularis_abd-A	TRINITY_DN1669_c1_g1_i7.p1	0.810	58	11	0	2	59	211	268	1.032E-24	96	60
I_scapularis_abd-A	TRINITY_DN2015_c4_g1_i1.p1	0.689	58	18	0	2	59	192	249	2.288E-18	78	60
I_scapularis_abd-A	TRINITY_DN2015_c4_g1_i2.p1	0.689	58	18	0	2	59	192	249	2.288E-18	78	60
I_scapularis_abd-A	TRINITY_DN8240_c1_g2_i1.p1	0.689	58	18	0	2	59	89	146	8.162E-18	76	60
I_scapularis_abd-A	TRINITY_DN8240_c1_g2_i3.p1	0.689	58	18	0	2	59	117	174	8.162E-18	76	60
I_scapularis_abd-A	TRINITY_DN1751_c0_g1_i1.p1	0.684	57	18	0	4	60	311	367	1.542E-17	76	60
I_scapularis_abd-A	TRINITY_DN1751_c0_g1_i2.p1	0.684	57	18	0	4	60	311	367	1.542E-17	76	60
I_scapularis_abd-A	TRINITY_DN12417_c0_g1_i1.p1	0.614	57	22	0	2	58	269	325	7.010E-16	71	60
I_scapularis_abd-A	TRINITY_DN3193_c0_g1_i2.p1	0.600	60	24	0	1	60	231	290	4.731E-15	68	60
I_scapularis_abd-A	TRINITY_DN3193_c0_g1_i1.p1	0.600	60	24	0	1	60	231	290	4.731E-15	68	60
I_scapularis_abd-A	TRINITY_DN3347_c0_g1_i3.p1	0.614	57	22	0	3	59	629	685	8.305E-14	65	60
I_scapularis_abd-A	TRINITY_DN3347_c0_g1_i1.p1	0.614	57	22	0	3	59	696	752	8.305E-14	65	60
I_scapularis_abd-A	TRINITY_DN3347_c0_g1_i7.p1	0.614	57	22	0	3	59	696	752	8.305E-14	65	60
I_scapularis_abd-A	TRINITY_DN3347_c0_g1_i2.p1	0.614	57	22	0	3	59	629	685	8.305E-14	65	60
I_scapularis_abd-A	TRINITY_DN3347_c0_g1_i10.p1	0.614	57	22	0	3	59	696	752	8.305E-14	65	60
I_scapularis_abd-A	TRINITY_DN3347_c0_g1_i12.p1	0.614	57	22	0	3	59	696	752	8.305E-14	65	60
I_scapularis_abd-A	TRINITY_DN3347_c0_g1_i13.p1	0.614	57	22	0	3	59	696	752	8.305E-14	65	60
I_scapularis_abd-A	TRINITY_DN3347_c0_g1_i4.p1	0.614	57	22	0	3	59	696	752	8.305E-14	65	60
I_scapularis_abd-A	TRINITY_DN10502_c0_g1_i1.p1	0.603	58	23	0	2	59	216	273	1.570E-13	64	60
I_scapularis_abd-A	TRINITY_DN19751_c0_g1_i1.p1	0.578	57	24	0	2	58	200	256	4.083E-13	63	60
I_scapularis_abd-A	TRINITY_DN7698_c0_g1_i1.p1	0.578	57	24	0	2	58	206	262	2.008E-12	61	60
I_scapularis_abd-A	TRINITY_DN6383_c0_g2_i1.p1	0.534	58	27	0	2	59	90	147	6.694E-11	57	60
I_scapularis_abd-A	TRINITY_DN5803_c1_g1_i1.p1	0.543	57	26	0	2	58	139	195	1.267E-10	56	60
I_scapularis_abd-A	TRINITY_DN2546_c0_g1_i10.p1	0.500	58	29	0	1	58	97	154	3.299E-10	55	60
I_scapularis_abd-A	TRINITY_DN2546_c0_g1_i3.p1	0.500	58	29	0	1	58	97	154	3.299E-10	55	60
I_scapularis_abd-A	TRINITY_DN2546_c0_g1_i6.p1	0.500	58	29	0	1	58	97	154	3.299E-10	55	60
I_scapularis_abd-A	TRINITY_DN2546_c0_g1_i1.p1	0.500	58	29	0	1	58	280	337	3.299E-10	55	60
I_scapularis_abd-A	TRINITY_DN2546_c0_g1_i11.p1	0.500	58	29	0	1	58	280	337	3.299E-10	55	60
I_scapularis_abd-A	TRINITY_DN2546_c0_g1_i12.p1	0.500	58	29	0	1	58	280	337	3.299E-10	55	60
I_scapularis_abd-A	TRINITY_DN2546_c0_g1_i7.p1	0.500	58	29	0	1	58	280	337	3.299E-10	55	60
I_scapularis_abd-A	TRINITY_DN3779_c0_g2_i1.p1	0.482	58	30	0	1	58	141	198	8.593E-10	53	60
I_scapularis_abd-A	TRINITY_DN2149_c1_g1_i2.p1	0.466	60	32	0	1	60	205	264	1.627E-09	53	60
I_scapularis_abd-A	TRINITY_DN2149_c1_g1_i4.p1	0.466	60	32	0	1	60	205	264	1.627E-09	53	60
I_scapularis_abd-A	TRINITY_DN2571_c4_g1_i1.p1	0.508	57	28	0	2	58	94	150	3.081E-09	52	60
I_scapularis_abd-A	TRINITY_DN3231_c1_g5_i1.p1	0.440	59	32	0	1	59	185	243	3.081E-09	52	60
I_scapularis_abd-A	TRINITY_DN77411_c0_g1_i1.p1	0.482	58	30	0	2	59	210	267	8.029E-09	51	60
I_scapularis_abd-A	TRINITY_DN8823_c0_g1_i1.p1	0.473	57	30	0	2	58	150	206	1.521E-08	50	60
I_scapularis_abd-A	TRINITY_DN8823_c0_g1_i3.p1	0.473	57	30	0	2	58	150	206	1.521E-08	50	60
I_scapularis_abd-A	TRINITY_DN8823_c0_g1_i4.p1	0.473	57	30	0	2	58	176	232	1.521E-08	50	60
I_scapularis_abd-A	TRINITY_DN8823_c0_g1_i5.p1	0.473	57	30	0	2	58	176	232	1.521E-08	50	60
I_scapularis_abd-A	TRINITY_DN4683_c3_g1_i4.p1	0.433	60	33	0	1	60	231	290	2.881E-08	49	60
I_scapularis_abd-A	TRINITY_DN4683_c3_g1_i7.p1	0.433	60	33	0	1	60	231	290	2.881E-08	49	60
I_scapularis_abd-A	TRINITY_DN253_c2_g1_i2.p1	0.456	57	30	0	2	58	145	201	3.966E-08	49	60
I_scapularis_abd-A	TRINITY_DN253_c2_g1_i3.p1	0.456	57	30	0	2	58	145	201	3.966E-08	49	60
I_scapularis_abd-A	TRINITY_DN253_c2_g1_i1.p1	0.456	57	30	0	2	58	179	235	3.966E-08	49	60
I_scapularis_abd-A	TRINITY_DN253_c2_g1_i4.p1	0.456	57	30	0	2	58	179	235	3.966E-08	49	60
I_scapularis_abd-A	TRINITY_DN124_c0_g3_i2.p1	0.456	57	30	0	2	58	194	250	3.966E-08	49	60
I_scapularis_abd-A	TRINITY_DN124_c0_g1_i1.p1	0.456	57	30	0	2	58	204	260	3.966E-08	49	60
I_scapularis_abd-A	TRINITY_DN10734_c1_g2_i2.p1	0.482	58	30	0	2	59	139	196	5.459E-08	48	60
I_scapularis_abd-A	TRINITY_DN10734_c1_g2_i1.p1	0.482	58	30	0	2	59	139	196	5.459E-08	48	60
I_scapularis_abd-A	TRINITY_DN10734_c1_g1_i1.p1	0.482	58	30	0	2	59	218	275	5.459E-08	48	60
I_scapularis_abd-A	TRINITY_DN10734_c1_g1_i2.p1	0.482	58	30	0	2	59	218	275	5.459E-08	48	60
I_scapularis_abd-A	TRINITY_DN4881_c0_g1_i1.p1	0.431	58	32	0	2	59	167	224	1.034E-07	48	60
I_scapularis_abd-A	TRINITY_DN9487_c0_g1_i2.p1	0.431	58	32	0	2	59	134	191	1.424E-07	47	60
I_scapularis_abd-A	TRINITY_DN9487_c0_g1_i3.p1	0.431	58	32	0	2	59	134	191	1.424E-07	47	60
I_scapularis_abd-A	TRINITY_DN9487_c0_g1_i4.p1	0.431	58	32	0	2	59	134	191	1.424E-07	47	60
I_scapularis_abd-A	TRINITY_DN4313_c0_g1_i4.p1	0.472	55	29	0	1	55	169	223	1.960E-07	47	60
I_scapularis_abd-A	TRINITY_DN3929_c0_g1_i1.p1	0.456	57	30	0	2	58	130	186	1.960E-07	47	60
I_scapularis_abd-A	TRINITY_DN3929_c0_g1_i3.p1	0.456	57	30	0	2	58	130	186	1.960E-07	47	60
I_scapularis_abd-A	TRINITY_DN9245_c0_g1_i2.p1	0.448	58	31	0	2	59	40	97	2.699E-07	46	60
I_scapularis_abd-A	TRINITY_DN9245_c0_g1_i5.p1	0.448	58	31	0	2	59	40	97	2.699E-07	46	60
I_scapularis_abd-A	TRINITY_DN9245_c0_g1_i1.p1	0.448	58	31	0	2	59	150	207	2.699E-07	46	60
I_scapularis_abd-A	TRINITY_DN9245_c0_g1_i3.p1	0.448	58	31	0	2	59	150	207	2.699E-07	46	60
I_scapularis_abd-A	TRINITY_DN71961_c0_g1_i1.p1	0.423	59	33	0	1	59	170	228	2.699E-07	46	60
I_scapularis_abd-A	TRINITY_DN3780_c3_g1_i1.p1	0.473	57	30	0	2	58	128	184	3.716E-07	46	60
I_scapularis_abd-A	TRINITY_DN3768_c2_g1_i1.p1	0.413	58	33	0	2	59	141	198	3.716E-07	46	60
I_scapularis_abd-A	TRINITY_DN15380_c0_g2_i1.p1	0.457	59	31	0	1	59	96	154	5.116E-07	46	60
I_scapularis_abd-A	TRINITY_DN954_c0_g1_i1.p1	0.444	54	29	0	5	58	216	269	5.116E-07	46	60
I_scapularis_abd-A	TRINITY_DN1506_c0_g1_i1.p1	0.448	58	31	0	2	59	74	131	7.045E-07	45	60
I_scapularis_abd-A	TRINITY_DN8240_c0_g1_i1.p1	0.413	58	33	0	2	59	150	207	1.336E-06	44	60
I_scapularis_abd-A	TRINITY_DN2510_c0_g1_i2.p1	0.413	58	33	0	1	58	204	261	1.336E-06	44	60
I_scapularis_abd-A	TRINITY_DN2510_c0_g1_i4.p1	0.413	58	33	0	1	58	204	261	1.336E-06	44	60
I_scapularis_abd-A	TRINITY_DN2510_c0_g1_i1.p1	0.413	58	33	0	1	58	253	310	1.336E-06	44	60
I_scapularis_abd-A	TRINITY_DN2510_c0_g1_i3.p1	0.413	58	33	0	1	58	253	310	1.336E-06	44	60
I_scapularis_abd-A	TRINITY_DN1357_c1_g1_i1.p1	0.423	59	33	0	1	59	179	237	1.839E-06	44	60
I_scapularis_abd-A	TRINITY_DN1506_c0_g2_i3.p1	0.438	57	31	0	2	58	53	109	4.805E-06	43	60
I_scapularis_abd-A	TRINITY_DN1506_c0_g2_i4.p1	0.438	57	31	0	2	58	53	109	4.805E-06	43	60
I_scapularis_abd-A	TRINITY_DN1200_c0_g1_i5.p2	0.406	59	34	0	2	60	224	282	4.805E-06	43	60
I_scapularis_abd-A	TRINITY_DN1200_c0_g1_i6.p2	0.406	59	34	0	2	60	224	282	4.805E-06	43	60
I_scapularis_abd-A	TRINITY_DN1506_c0_g2_i2.p1	0.438	57	31	0	2	58	64	120	4.805E-06	43	60
I_scapularis_abd-A	TRINITY_DN1200_c0_g1_i7.p1	0.406	59	34	0	2	60	224	282	4.805E-06	43	60
I_scapularis_abd-A	TRINITY_DN6552_c0_g1_i1.p1	0.442	52	28	0	4	55	205	256	9.115E-06	42	60
I_scapularis_abd-A	TRINITY_DN4691_c0_g1_i2.p1	0.438	57	31	0	2	58	99	155	9.115E-06	42	60
I_scapularis_abd-A	TRINITY_DN4691_c0_g1_i1.p1	0.438	57	31	0	2	58	104	160	9.115E-06	42	60
I_scapularis_abd-A	TRINITY_DN7666_c0_g1_i3.p1	0.438	57	30	0	2	55	335	391	9.115E-06	42	60
I_scapularis_abd-A	TRINITY_DN621_c0_g3_i2.p1	0.389	59	35	0	1	59	167	225	1.256E-05	42	60
I_scapularis_abd-A	TRINITY_DN1231_c3_g1_i1.p1	0.406	59	34	0	1	59	187	245	1.730E-05	41	60
I_scapularis_abd-A	TRINITY_DN8091_c0_g2_i1.p1	0.396	58	34	0	2	59	106	163	2.383E-05	41	60
I_scapularis_abd-A	TRINITY_DN4025_c0_g1_i4.p1	0.413	58	33	0	1	58	140	197	3.282E-05	40	60
I_scapularis_abd-A	TRINITY_DN4025_c0_g1_i1.p1	0.413	58	33	0	1	58	140	197	3.282E-05	40	60
I_scapularis_abd-A	TRINITY_DN3128_c1_g1_i1.p1	0.407	54	31	0	2	55	248	301	4.522E-05	40	60
I_scapularis_abd-A	TRINITY_DN3128_c1_g1_i2.p1	0.407	54	31	0	2	55	248	301	4.522E-05	40	60
I_scapularis_abd-A	TRINITY_DN8849_c0_g1_i1.p1	0.385	57	34	0	2	58	49	105	6.231E-05	40	60
I_scapularis_abd-A	TRINITY_DN8849_c0_g1_i2.p1	0.385	57	34	0	2	58	49	105	6.231E-05	40	60
I_scapularis_abd-A	TRINITY_DN4025_c0_g1_i2.p1	0.444	54	29	0	5	58	25	78	6.231E-05	40	60
I_scapularis_abd-A	TRINITY_DN4025_c0_g1_i3.p1	0.444	54	29	0	5	58	25	78	6.231E-05	40	60
I_scapularis_abd-A	TRINITY_DN2921_c1_g1_i1.p1	0.438	57	31	0	2	58	139	195	6.231E-05	40	60
I_scapularis_abd-A	TRINITY_DN2921_c1_g1_i16.p1	0.438	57	31	0	2	58	139	195	6.231E-05	40	60
I_scapularis_abd-A	TRINITY_DN4198_c0_g1_i3.p1	0.389	59	35	0	2	60	198	256	6.231E-05	40	60
I_scapularis_abd-A	TRINITY_DN4198_c0_g1_i2.p1	0.389	59	35	0	2	60	202	260	6.231E-05	40	60
I_scapularis_abd-A	TRINITY_DN2871_c0_g1_i2.p1	0.388	54	32	0	2	55	228	281	8.585E-05	39	60
I_scapularis_abd-A	TRINITY_DN2871_c0_g1_i3.p1	0.388	54	32	0	2	55	228	281	8.585E-05	39	60
I_scapularis_abd-A	TRINITY_DN3849_c0_g1_i12.p1	0.431	58	32	0	1	58	208	265	1.183E-04	39	60
I_scapularis_abd-A	TRINITY_DN3849_c0_g1_i13.p1	0.431	58	32	0	1	58	208	265	1.183E-04	39	60
I_scapularis_abd-A	TRINITY_DN3849_c0_g1_i2.p1	0.431	58	32	0	1	58	208	265	1.183E-04	39	60
I_scapularis_abd-A	TRINITY_DN3849_c0_g1_i3.p1	0.431	58	32	0	1	58	208	265	1.183E-04	39	60
I_scapularis_abd-A	TRINITY_DN3849_c0_g1_i6.p1	0.431	58	32	0	1	58	208	265	1.183E-04	39	60
I_scapularis_abd-A	TRINITY_DN3849_c0_g1_i8.p1	0.431	58	32	0	1	58	208	265	1.183E-04	39	60
I_scapularis_abd-A	TRINITY_DN3849_c0_g1_i7.p1	0.431	58	32	0	1	58	209	266	1.183E-04	39	60
I_scapularis_abd-A	TRINITY_DN8739_c0_g2_i2.p1	0.403	57	33	0	3	59	252	308	1.183E-04	39	60
I_scapularis_abd-A	TRINITY_DN8739_c0_g2_i3.p1	0.403	57	33	0	3	59	252	308	1.183E-04	39	60
I_scapularis_abd-A	TRINITY_DN8739_c0_g2_i4.p1	0.403	57	33	0	3	59	252	308	1.183E-04	39	60
I_scapularis_abd-A	TRINITY_DN8739_c0_g2_i5.p1	0.403	57	33	0	3	59	252	308	1.183E-04	39	60
I_scapularis_abd-A	TRINITY_DN8739_c0_g2_i6.p1	0.403	57	33	0	3	59	252	308	1.183E-04	39	60
I_scapularis_abd-A	TRINITY_DN8739_c0_g1_i9.p1	0.385	57	34	0	3	59	110	166	1.630E-04	38	60
I_scapularis_abd-A	TRINITY_DN8739_c0_g1_i5.p1	0.385	57	34	0	3	59	243	299	1.630E-04	38	60
I_scapularis_abd-A	TRINITY_DN8739_c0_g1_i3.p1	0.385	57	34	0	3	59	251	307	1.630E-04	38	60
I_scapularis_abd-A	TRINITY_DN5117_c3_g1_i1.p1	0.403	57	33	0	2	58	101	157	5.881E-04	37	60
T_tridentatus_abd-a_A	TRINITY_DN3145_c1_g1_i1.p1	0.950	60	3	0	1	60	172	231	7.083E-32	117	60
T_tridentatus_abd-a_A	TRINITY_DN2571_c1_g1_i6.p1	0.915	59	5	0	1	59	198	256	5.999E-30	111	60
T_tridentatus_abd-a_A	TRINITY_DN2571_c1_g1_i9.p1	0.915	59	5	0	1	59	198	256	5.999E-30	111	60
T_tridentatus_abd-a_A	TRINITY_DN2571_c1_g1_i2.p1	0.915	59	5	0	1	59	198	256	5.999E-30	111	60
T_tridentatus_abd-a_A	TRINITY_DN2571_c1_g1_i3.p1	0.915	59	5	0	1	59	198	256	5.999E-30	111	60
T_tridentatus_abd-a_A	TRINITY_DN2571_c1_g1_i4.p1	0.915	59	5	0	1	59	198	256	5.999E-30	111	60
T_tridentatus_abd-a_A	TRINITY_DN2571_c1_g1_i5.p1	0.915	59	5	0	1	59	198	256	5.999E-30	111	60
T_tridentatus_abd-a_A	TRINITY_DN2571_c2_g1_i3.p1	0.862	58	8	0	2	59	218	275	6.437E-27	102	60
T_tridentatus_abd-a_A	TRINITY_DN2571_c2_g1_i4.p1	0.862	58	8	0	2	59	218	275	6.437E-27	102	60
T_tridentatus_abd-a_A	TRINITY_DN2571_c2_g1_i7.p1	0.862	58	8	0	2	59	218	275	6.437E-27	102	60
T_tridentatus_abd-a_A	TRINITY_DN2242_c1_g1_i1.p1	0.879	58	7	0	2	59	214	271	8.840E-27	102	60
T_tridentatus_abd-a_A	TRINITY_DN2242_c1_g1_i6.p1	0.879	58	7	0	2	59	214	271	8.840E-27	102	60
T_tridentatus_abd-a_A	TRINITY_DN2242_c1_g1_i7.p1	0.879	58	7	0	2	59	214	271	8.840E-27	102	60
T_tridentatus_abd-a_A	TRINITY_DN1669_c1_g1_i2.p1	0.810	58	11	0	2	59	211	268	1.418E-24	96	60
T_tridentatus_abd-a_A	TRINITY_DN1669_c1_g1_i3.p1	0.810	58	11	0	2	59	211	268	1.418E-24	96	60
T_tridentatus_abd-a_A	TRINITY_DN1669_c1_g1_i6.p1	0.810	58	11	0	2	59	211	268	1.418E-24	96	60
T_tridentatus_abd-a_A	TRINITY_DN1669_c1_g1_i7.p1	0.810	58	11	0	2	59	211	268	1.418E-24	96	60
T_tridentatus_abd-a_A	TRINITY_DN2015_c4_g1_i1.p1	0.689	58	18	0	2	59	192	249	1.212E-18	79	60
T_tridentatus_abd-a_A	TRINITY_DN2015_c4_g1_i2.p1	0.689	58	18	0	2	59	192	249	1.212E-18	79	60
T_tridentatus_abd-a_A	TRINITY_DN8240_c1_g2_i1.p1	0.689	58	18	0	2	59	89	146	4.322E-18	77	60
T_tridentatus_abd-a_A	TRINITY_DN8240_c1_g2_i3.p1	0.689	58	18	0	2	59	117	174	4.322E-18	77	60
T_tridentatus_abd-a_A	TRINITY_DN1751_c0_g1_i1.p1	0.684	57	18	0	4	60	311	367	1.542E-17	76	60
T_tridentatus_abd-a_A	TRINITY_DN1751_c0_g1_i2.p1	0.684	57	18	0	4	60	311	367	1.542E-17	76	60
T_tridentatus_abd-a_A	TRINITY_DN12417_c0_g1_i1.p1	0.631	57	21	0	2	58	269	325	1.429E-16	73	60
T_tridentatus_abd-a_A	TRINITY_DN3193_c0_g1_i2.p1	0.583	60	25	0	1	60	231	290	6.504E-15	68	60
T_tridentatus_abd-a_A	TRINITY_DN3193_c0_g1_i1.p1	0.583	60	25	0	1	60	231	290	6.504E-15	68	60
T_tridentatus_abd-a_A	TRINITY_DN10502_c0_g1_i1.p1	0.603	58	23	0	2	59	216	273	8.305E-14	65	60
T_tridentatus_abd-a_A	TRINITY_DN3347_c0_g1_i3.p1	0.614	57	22	0	3	59	629	685	8.305E-14	65	60
T_tridentatus_abd-a_A	TRINITY_DN3347_c0_g1_i1.p1	0.614	57	22	0	3	59	696	752	8.305E-14	65	60
T_tridentatus_abd-a_A	TRINITY_DN3347_c0_g1_i7.p1	0.614	57	22	0	3	59	696	752	8.305E-14	65	60
T_tridentatus_abd-a_A	TRINITY_DN3347_c0_g1_i2.p1	0.614	57	22	0	3	59	629	685	8.305E-14	65	60
T_tridentatus_abd-a_A	TRINITY_DN3347_c0_g1_i10.p1	0.614	57	22	0	3	59	696	752	8.305E-14	65	60
T_tridentatus_abd-a_A	TRINITY_DN3347_c0_g1_i12.p1	0.614	57	22	0	3	59	696	752	8.305E-14	65	60
T_tridentatus_abd-a_A	TRINITY_DN3347_c0_g1_i13.p1	0.614	57	22	0	3	59	696	752	8.305E-14	65	60
T_tridentatus_abd-a_A	TRINITY_DN3347_c0_g1_i4.p1	0.614	57	22	0	3	59	696	752	8.305E-14	65	60
T_tridentatus_abd-a_A	TRINITY_DN19751_c0_g1_i1.p1	0.578	57	24	0	2	58	200	256	4.083E-13	63	60
T_tridentatus_abd-a_A	TRINITY_DN7698_c0_g1_i1.p1	0.578	57	24	0	2	58	206	262	1.460E-12	61	60
T_tridentatus_abd-a_A	TRINITY_DN6383_c0_g2_i1.p1	0.534	58	27	0	2	59	90	147	4.866E-11	57	60
T_tridentatus_abd-a_A	TRINITY_DN5803_c1_g1_i1.p1	0.543	57	26	0	2	58	139	195	9.209E-11	56	60
T_tridentatus_abd-a_A	TRINITY_DN2546_c0_g1_i10.p1	0.500	58	29	0	1	58	97	154	2.398E-10	55	60
T_tridentatus_abd-a_A	TRINITY_DN2546_c0_g1_i3.p1	0.500	58	29	0	1	58	97	154	2.398E-10	55	60
T_tridentatus_abd-a_A	TRINITY_DN2546_c0_g1_i6.p1	0.500	58	29	0	1	58	97	154	2.398E-10	55	60
T_tridentatus_abd-a_A	TRINITY_DN2546_c0_g1_i1.p1	0.500	58	29	0	1	58	280	337	2.398E-10	55	60
T_tridentatus_abd-a_A	TRINITY_DN2546_c0_g1_i11.p1	0.500	58	29	0	1	58	280	337	2.398E-10	55	60
T_tridentatus_abd-a_A	TRINITY_DN2546_c0_g1_i12.p1	0.500	58	29	0	1	58	280	337	2.398E-10	55	60
T_tridentatus_abd-a_A	TRINITY_DN2546_c0_g1_i7.p1	0.500	58	29	0	1	58	280	337	2.398E-10	55	60
T_tridentatus_abd-a_A	TRINITY_DN3779_c0_g2_i1.p1	0.482	58	30	0	1	58	141	198	4.539E-10	54	60
T_tridentatus_abd-a_A	TRINITY_DN2571_c4_g1_i1.p1	0.508	57	28	0	2	58	94	150	1.182E-09	53	60
T_tridentatus_abd-a_A	TRINITY_DN2149_c1_g1_i2.p1	0.466	60	32	0	1	60	205	264	1.182E-09	53	60
T_tridentatus_abd-a_A	TRINITY_DN2149_c1_g1_i4.p1	0.466	60	32	0	1	60	205	264	1.182E-09	53	60
T_tridentatus_abd-a_A	TRINITY_DN3231_c1_g5_i1.p1	0.440	59	32	0	1	59	185	243	1.182E-09	53	60
T_tridentatus_abd-a_A	TRINITY_DN77411_c0_g1_i1.p1	0.482	58	30	0	2	59	210	267	5.834E-09	51	60
T_tridentatus_abd-a_A	TRINITY_DN8823_c0_g1_i1.p1	0.473	57	30	0	2	58	150	206	1.521E-08	50	60
T_tridentatus_abd-a_A	TRINITY_DN8823_c0_g1_i3.p1	0.473	57	30	0	2	58	150	206	1.521E-08	50	60
T_tridentatus_abd-a_A	TRINITY_DN8823_c0_g1_i4.p1	0.473	57	30	0	2	58	176	232	1.521E-08	50	60
T_tridentatus_abd-a_A	TRINITY_DN8823_c0_g1_i5.p1	0.473	57	30	0	2	58	176	232	1.521E-08	50	60
T_tridentatus_abd-a_A	TRINITY_DN124_c0_g3_i2.p1	0.456	57	30	0	2	58	194	250	2.093E-08	49	60
T_tridentatus_abd-a_A	TRINITY_DN124_c0_g1_i1.p1	0.456	57	30	0	2	58	204	260	2.093E-08	49	60
T_tridentatus_abd-a_A	TRINITY_DN10734_c1_g2_i2.p1	0.482	58	30	0	2	59	139	196	2.881E-08	49	60
T_tridentatus_abd-a_A	TRINITY_DN10734_c1_g2_i1.p1	0.482	58	30	0	2	59	139	196	2.881E-08	49	60
T_tridentatus_abd-a_A	TRINITY_DN10734_c1_g1_i1.p1	0.482	58	30	0	2	59	218	275	2.881E-08	49	60
T_tridentatus_abd-a_A	TRINITY_DN4683_c3_g1_i4.p1	0.416	60	34	0	1	60	231	290	2.881E-08	49	60
T_tridentatus_abd-a_A	TRINITY_DN4683_c3_g1_i7.p1	0.416	60	34	0	1	60	231	290	2.881E-08	49	60
T_tridentatus_abd-a_A	TRINITY_DN10734_c1_g1_i2.p1	0.482	58	30	0	2	59	218	275	2.881E-08	49	60
T_tridentatus_abd-a_A	TRINITY_DN253_c2_g1_i2.p1	0.456	57	30	0	2	58	145	201	3.966E-08	49	60
T_tridentatus_abd-a_A	TRINITY_DN253_c2_g1_i3.p1	0.456	57	30	0	2	58	145	201	3.966E-08	49	60
T_tridentatus_abd-a_A	TRINITY_DN253_c2_g1_i1.p1	0.456	57	30	0	2	58	179	235	3.966E-08	49	60
T_tridentatus_abd-a_A	TRINITY_DN253_c2_g1_i4.p1	0.456	57	30	0	2	58	179	235	3.966E-08	49	60
T_tridentatus_abd-a_A	TRINITY_DN3929_c0_g1_i1.p1	0.456	57	30	0	2	58	130	186	7.514E-08	48	60
T_tridentatus_abd-a_A	TRINITY_DN3929_c0_g1_i3.p1	0.456	57	30	0	2	58	130	186	7.514E-08	48	60
T_tridentatus_abd-a_A	TRINITY_DN4313_c0_g1_i4.p1	0.472	55	29	0	1	55	169	223	1.034E-07	48	60
T_tridentatus_abd-a_A	TRINITY_DN71961_c0_g1_i1.p1	0.423	59	33	0	1	59	170	228	1.424E-07	47	60
T_tridentatus_abd-a_A	TRINITY_DN1506_c0_g1_i1.p1	0.465	58	30	0	2	59	74	131	1.424E-07	47	60
T_tridentatus_abd-a_A	TRINITY_DN4881_c0_g1_i1.p1	0.431	58	32	0	2	59	167	224	1.424E-07	47	60
T_tridentatus_abd-a_A	TRINITY_DN9245_c0_g1_i2.p1	0.448	58	31	0	2	59	40	97	1.960E-07	47	60
T_tridentatus_abd-a_A	TRINITY_DN9245_c0_g1_i5.p1	0.448	58	31	0	2	59	40	97	1.960E-07	47	60
T_tridentatus_abd-a_A	TRINITY_DN9245_c0_g1_i1.p1	0.448	58	31	0	2	59	150	207	1.960E-07	47	60
T_tridentatus_abd-a_A	TRINITY_DN9245_c0_g1_i3.p1	0.448	58	31	0	2	59	150	207	1.960E-07	47	60
T_tridentatus_abd-a_A	TRINITY_DN9487_c0_g1_i2.p1	0.431	58	32	0	2	59	134	191	1.960E-07	47	60
T_tridentatus_abd-a_A	TRINITY_DN9487_c0_g1_i3.p1	0.431	58	32	0	2	59	134	191	1.960E-07	47	60
T_tridentatus_abd-a_A	TRINITY_DN9487_c0_g1_i4.p1	0.431	58	32	0	2	59	134	191	1.960E-07	47	60
T_tridentatus_abd-a_A	TRINITY_DN3780_c3_g1_i1.p1	0.473	57	30	0	2	58	128	184	2.699E-07	46	60
T_tridentatus_abd-a_A	TRINITY_DN8240_c0_g1_i1.p1	0.431	58	32	0	2	59	150	207	2.699E-07	46	60
T_tridentatus_abd-a_A	TRINITY_DN15380_c0_g2_i1.p1	0.457	59	31	0	1	59	96	154	3.716E-07	46	60
T_tridentatus_abd-a_A	TRINITY_DN954_c0_g1_i1.p1	0.444	54	29	0	5	58	216	269	5.116E-07	46	60
T_tridentatus_abd-a_A	TRINITY_DN3768_c2_g1_i1.p1	0.413	58	33	0	2	59	141	198	5.116E-07	46	60
T_tridentatus_abd-a_A	TRINITY_DN2510_c0_g1_i2.p1	0.413	58	33	0	1	58	204	261	7.045E-07	45	60
T_tridentatus_abd-a_A	TRINITY_DN2510_c0_g1_i4.p1	0.413	58	33	0	1	58	204	261	7.045E-07	45	60
T_tridentatus_abd-a_A	TRINITY_DN2510_c0_g1_i1.p1	0.413	58	33	0	1	58	253	310	7.045E-07	45	60
T_tridentatus_abd-a_A	TRINITY_DN2510_c0_g1_i3.p1	0.413	58	33	0	1	58	253	310	7.045E-07	45	60
T_tridentatus_abd-a_A	TRINITY_DN1357_c1_g1_i1.p1	0.423	59	33	0	1	59	179	237	9.700E-07	45	60
T_tridentatus_abd-a_A	TRINITY_DN6552_c0_g1_i1.p1	0.442	52	28	0	4	55	205	256	3.489E-06	43	60
T_tridentatus_abd-a_A	TRINITY_DN1200_c0_g1_i5.p2	0.406	59	34	0	2	60	224	282	3.489E-06	43	60
T_tridentatus_abd-a_A	TRINITY_DN1200_c0_g1_i6.p2	0.406	59	34	0	2	60	224	282	3.489E-06	43	60
T_tridentatus_abd-a_A	TRINITY_DN1200_c0_g1_i7.p1	0.406	59	34	0	2	60	224	282	3.489E-06	43	60
T_tridentatus_abd-a_A	TRINITY_DN8091_c0_g2_i1.p1	0.413	58	33	0	2	59	106	163	4.805E-06	43	60
T_tridentatus_abd-a_A	TRINITY_DN4691_c0_g1_i2.p1	0.438	57	31	0	2	58	99	155	4.805E-06	43	60
T_tridentatus_abd-a_A	TRINITY_DN4691_c0_g1_i1.p1	0.438	57	31	0	2	58	104	160	4.805E-06	43	60
T_tridentatus_abd-a_A	TRINITY_DN1506_c0_g2_i3.p1	0.438	57	31	0	2	58	53	109	4.805E-06	43	60
T_tridentatus_abd-a_A	TRINITY_DN1506_c0_g2_i4.p1	0.438	57	31	0	2	58	53	109	4.805E-06	43	60
T_tridentatus_abd-a_A	TRINITY_DN1506_c0_g2_i2.p1	0.438	57	31	0	2	58	64	120	4.805E-06	43	60
T_tridentatus_abd-a_A	TRINITY_DN7666_c0_g1_i3.p1	0.438	57	30	0	2	55	335	391	4.805E-06	43	60
T_tridentatus_abd-a_A	TRINITY_DN621_c0_g3_i2.p1	0.389	59	35	0	1	59	167	225	9.115E-06	42	60
T_tridentatus_abd-a_A	TRINITY_DN1231_c3_g1_i1.p1	0.406	59	34	0	1	59	187	245	1.256E-05	42	60
T_tridentatus_abd-a_A	TRINITY_DN3128_c1_g1_i1.p1	0.407	54	31	0	2	55	248	301	3.282E-05	40	60
T_tridentatus_abd-a_A	TRINITY_DN3128_c1_g1_i2.p1	0.407	54	31	0	2	55	248	301	3.282E-05	40	60
T_tridentatus_abd-a_A	TRINITY_DN8849_c0_g1_i1.p1	0.385	57	34	0	2	58	49	105	4.522E-05	40	60
T_tridentatus_abd-a_A	TRINITY_DN8849_c0_g1_i2.p1	0.385	57	34	0	2	58	49	105	4.522E-05	40	60
T_tridentatus_abd-a_A	TRINITY_DN4025_c0_g1_i4.p1	0.396	58	34	0	1	58	140	197	6.231E-05	40	60
T_tridentatus_abd-a_A	TRINITY_DN4025_c0_g1_i1.p1	0.396	58	34	0	1	58	140	197	6.231E-05	40	60
T_tridentatus_abd-a_A	TRINITY_DN2921_c1_g1_i1.p1	0.438	57	31	0	2	58	139	195	6.231E-05	40	60
T_tridentatus_abd-a_A	TRINITY_DN2921_c1_g1_i16.p1	0.438	57	31	0	2	58	139	195	6.231E-05	40	60
T_tridentatus_abd-a_A	TRINITY_DN2871_c0_g1_i2.p1	0.388	54	32	0	2	55	228	281	6.231E-05	40	60
T_tridentatus_abd-a_A	TRINITY_DN2871_c0_g1_i3.p1	0.388	54	32	0	2	55	228	281	6.231E-05	40	60
T_tridentatus_abd-a_A	TRINITY_DN8739_c0_g1_i9.p1	0.385	57	34	0	3	59	110	166	8.585E-05	39	60
T_tridentatus_abd-a_A	TRINITY_DN4198_c0_g1_i3.p1	0.372	59	36	0	2	60	198	256	8.585E-05	39	60
T_tridentatus_abd-a_A	TRINITY_DN4198_c0_g1_i2.p1	0.372	59	36	0	2	60	202	260	8.585E-05	39	60
T_tridentatus_abd-a_A	TRINITY_DN8739_c0_g1_i5.p1	0.385	57	34	0	3	59	243	299	8.585E-05	39	60
T_tridentatus_abd-a_A	TRINITY_DN8739_c0_g1_i3.p1	0.385	57	34	0	3	59	251	307	8.585E-05	39	60
T_tridentatus_abd-a_A	TRINITY_DN8739_c0_g2_i2.p1	0.403	57	33	0	3	59	252	308	8.585E-05	39	60
T_tridentatus_abd-a_A	TRINITY_DN8739_c0_g2_i3.p1	0.403	57	33	0	3	59	252	308	8.585E-05	39	60
T_tridentatus_abd-a_A	TRINITY_DN8739_c0_g2_i4.p1	0.403	57	33	0	3	59	252	308	8.585E-05	39	60
T_tridentatus_abd-a_A	TRINITY_DN8739_c0_g2_i5.p1	0.403	57	33	0	3	59	252	308	8.585E-05	39	60
T_tridentatus_abd-a_A	TRINITY_DN8739_c0_g2_i6.p1	0.403	57	33	0	3	59	252	308	8.585E-05	39	60
T_tridentatus_abd-a_A	TRINITY_DN4025_c0_g1_i2.p1	0.425	54	30	0	5	58	25	78	1.183E-04	39	60
T_tridentatus_abd-a_A	TRINITY_DN4025_c0_g1_i3.p1	0.425	54	30	0	5	58	25	78	1.183E-04	39	60
T_tridentatus_abd-a_A	TRINITY_DN3849_c0_g1_i12.p1	0.413	58	33	0	1	58	208	265	2.246E-04	38	60
T_tridentatus_abd-a_A	TRINITY_DN3849_c0_g1_i13.p1	0.413	58	33	0	1	58	208	265	2.246E-04	38	60
T_tridentatus_abd-a_A	TRINITY_DN3849_c0_g1_i2.p1	0.413	58	33	0	1	58	208	265	2.246E-04	38	60
T_tridentatus_abd-a_A	TRINITY_DN3849_c0_g1_i3.p1	0.413	58	33	0	1	58	208	265	2.246E-04	38	60
T_tridentatus_abd-a_A	TRINITY_DN3849_c0_g1_i6.p1	0.413	58	33	0	1	58	208	265	2.246E-04	38	60
T_tridentatus_abd-a_A	TRINITY_DN3849_c0_g1_i8.p1	0.413	58	33	0	1	58	208	265	2.246E-04	38	60
T_tridentatus_abd-a_A	TRINITY_DN3849_c0_g1_i7.p1	0.413	58	33	0	1	58	209	266	2.246E-04	38	60
T_tridentatus_abd-a_A	TRINITY_DN5117_c3_g1_i1.p1	0.403	57	33	0	2	58	101	157	5.881E-04	37	60
L_polyphemus_abd-a_A2	TRINITY_DN3145_c1_g1_i1.p1	0.950	60	3	0	1	60	172	231	7.083E-32	117	60
L_polyphemus_abd-a_A2	TRINITY_DN2571_c1_g1_i6.p1	0.915	59	5	0	1	59	198	256	5.999E-30	111	60
L_polyphemus_abd-a_A2	TRINITY_DN2571_c1_g1_i9.p1	0.915	59	5	0	1	59	198	256	5.999E-30	111	60
L_polyphemus_abd-a_A2	TRINITY_DN2571_c1_g1_i2.p1	0.915	59	5	0	1	59	198	256	5.999E-30	111	60
L_polyphemus_abd-a_A2	TRINITY_DN2571_c1_g1_i3.p1	0.915	59	5	0	1	59	198	256	5.999E-30	111	60
L_polyphemus_abd-a_A2	TRINITY_DN2571_c1_g1_i4.p1	0.915	59	5	0	1	59	198	256	5.999E-30	111	60
L_polyphemus_abd-a_A2	TRINITY_DN2571_c1_g1_i5.p1	0.915	59	5	0	1	59	198	256	5.999E-30	111	60
L_polyphemus_abd-a_A2	TRINITY_DN2571_c2_g1_i3.p1	0.862	58	8	0	2	59	218	275	6.437E-27	102	60
L_polyphemus_abd-a_A2	TRINITY_DN2571_c2_g1_i4.p1	0.862	58	8	0	2	59	218	275	6.437E-27	102	60
L_polyphemus_abd-a_A2	TRINITY_DN2571_c2_g1_i7.p1	0.862	58	8	0	2	59	218	275	6.437E-27	102	60
L_polyphemus_abd-a_A2	TRINITY_DN2242_c1_g1_i1.p1	0.879	58	7	0	2	59	214	271	8.840E-27	102	60
L_polyphemus_abd-a_A2	TRINITY_DN2242_c1_g1_i6.p1	0.879	58	7	0	2	59	214	271	8.840E-27	102	60
L_polyphemus_abd-a_A2	TRINITY_DN2242_c1_g1_i7.p1	0.879	58	7	0	2	59	214	271	8.840E-27	102	60
L_polyphemus_abd-a_A2	TRINITY_DN1669_c1_g1_i2.p1	0.810	58	11	0	2	59	211	268	1.418E-24	96	60
L_polyphemus_abd-a_A2	TRINITY_DN1669_c1_g1_i3.p1	0.810	58	11	0	2	59	211	268	1.418E-24	96	60
L_polyphemus_abd-a_A2	TRINITY_DN1669_c1_g1_i6.p1	0.810	58	11	0	2	59	211	268	1.418E-24	96	60
L_polyphemus_abd-a_A2	TRINITY_DN1669_c1_g1_i7.p1	0.810	58	11	0	2	59	211	268	1.418E-24	96	60
L_polyphemus_abd-a_A2	TRINITY_DN2015_c4_g1_i1.p1	0.689	58	18	0	2	59	192	249	1.212E-18	79	60
L_polyphemus_abd-a_A2	TRINITY_DN2015_c4_g1_i2.p1	0.689	58	18	0	2	59	192	249	1.212E-18	79	60
L_polyphemus_abd-a_A2	TRINITY_DN8240_c1_g2_i1.p1	0.689	58	18	0	2	59	89	146	4.322E-18	77	60
L_polyphemus_abd-a_A2	TRINITY_DN8240_c1_g2_i3.p1	0.689	58	18	0	2	59	117	174	4.322E-18	77	60
L_polyphemus_abd-a_A2	TRINITY_DN1751_c0_g1_i1.p1	0.684	57	18	0	4	60	311	367	1.542E-17	76	60
L_polyphemus_abd-a_A2	TRINITY_DN1751_c0_g1_i2.p1	0.684	57	18	0	4	60	311	367	1.542E-17	76	60
L_polyphemus_abd-a_A2	TRINITY_DN12417_c0_g1_i1.p1	0.631	57	21	0	2	58	269	325	1.429E-16	73	60
L_polyphemus_abd-a_A2	TRINITY_DN3193_c0_g1_i2.p1	0.583	60	25	0	1	60	231	290	6.504E-15	68	60
L_polyphemus_abd-a_A2	TRINITY_DN3193_c0_g1_i1.p1	0.583	60	25	0	1	60	231	290	6.504E-15	68	60
L_polyphemus_abd-a_A2	TRINITY_DN10502_c0_g1_i1.p1	0.603	58	23	0	2	59	216	273	8.305E-14	65	60
L_polyphemus_abd-a_A2	TRINITY_DN3347_c0_g1_i3.p1	0.614	57	22	0	3	59	629	685	8.305E-14	65	60
L_polyphemus_abd-a_A2	TRINITY_DN3347_c0_g1_i1.p1	0.614	57	22	0	3	59	696	752	8.305E-14	65	60
L_polyphemus_abd-a_A2	TRINITY_DN3347_c0_g1_i7.p1	0.614	57	22	0	3	59	696	752	8.305E-14	65	60
L_polyphemus_abd-a_A2	TRINITY_DN3347_c0_g1_i2.p1	0.614	57	22	0	3	59	629	685	8.305E-14	65	60
L_polyphemus_abd-a_A2	TRINITY_DN3347_c0_g1_i10.p1	0.614	57	22	0	3	59	696	752	8.305E-14	65	60
L_polyphemus_abd-a_A2	TRINITY_DN3347_c0_g1_i12.p1	0.614	57	22	0	3	59	696	752	8.305E-14	65	60
L_polyphemus_abd-a_A2	TRINITY_DN3347_c0_g1_i13.p1	0.614	57	22	0	3	59	696	752	8.305E-14	65	60
L_polyphemus_abd-a_A2	TRINITY_DN3347_c0_g1_i4.p1	0.614	57	22	0	3	59	696	752	8.305E-14	65	60
L_polyphemus_abd-a_A2	TRINITY_DN19751_c0_g1_i1.p1	0.578	57	24	0	2	58	200	256	4.083E-13	63	60
L_polyphemus_abd-a_A2	TRINITY_DN7698_c0_g1_i1.p1	0.578	57	24	0	2	58	206	262	1.460E-12	61	60
L_polyphemus_abd-a_A2	TRINITY_DN6383_c0_g2_i1.p1	0.534	58	27	0	2	59	90	147	4.866E-11	57	60
L_polyphemus_abd-a_A2	TRINITY_DN5803_c1_g1_i1.p1	0.543	57	26	0	2	58	139	195	9.209E-11	56	60
L_polyphemus_abd-a_A2	TRINITY_DN2546_c0_g1_i10.p1	0.500	58	29	0	1	58	97	154	2.398E-10	55	60
L_polyphemus_abd-a_A2	TRINITY_DN2546_c0_g1_i3.p1	0.500	58	29	0	1	58	97	154	2.398E-10	55	60
L_polyphemus_abd-a_A2	TRINITY_DN2546_c0_g1_i6.p1	0.500	58	29	0	1	58	97	154	2.398E-10	55	60
L_polyphemus_abd-a_A2	TRINITY_DN2546_c0_g1_i1.p1	0.500	58	29	0	1	58	280	337	2.398E-10	55	60
L_polyphemus_abd-a_A2	TRINITY_DN2546_c0_g1_i11.p1	0.500	58	29	0	1	58	280	337	2.398E-10	55	60
L_polyphemus_abd-a_A2	TRINITY_DN2546_c0_g1_i12.p1	0.500	58	29	0	1	58	280	337	2.398E-10	55	60
L_polyphemus_abd-a_A2	TRINITY_DN2546_c0_g1_i7.p1	0.500	58	29	0	1	58	280	337	2.398E-10	55	60
L_polyphemus_abd-a_A2	TRINITY_DN3779_c0_g2_i1.p1	0.482	58	30	0	1	58	141	198	4.539E-10	54	60
L_polyphemus_abd-a_A2	TRINITY_DN2571_c4_g1_i1.p1	0.508	57	28	0	2	58	94	150	1.182E-09	53	60
L_polyphemus_abd-a_A2	TRINITY_DN2149_c1_g1_i2.p1	0.466	60	32	0	1	60	205	264	1.182E-09	53	60
L_polyphemus_abd-a_A2	TRINITY_DN2149_c1_g1_i4.p1	0.466	60	32	0	1	60	205	264	1.182E-09	53	60
L_polyphemus_abd-a_A2	TRINITY_DN3231_c1_g5_i1.p1	0.440	59	32	0	1	59	185	243	1.182E-09	53	60
L_polyphemus_abd-a_A2	TRINITY_DN77411_c0_g1_i1.p1	0.482	58	30	0	2	59	210	267	5.834E-09	51	60
L_polyphemus_abd-a_A2	TRINITY_DN8823_c0_g1_i1.p1	0.473	57	30	0	2	58	150	206	1.521E-08	50	60
L_polyphemus_abd-a_A2	TRINITY_DN8823_c0_g1_i3.p1	0.473	57	30	0	2	58	150	206	1.521E-08	50	60
L_polyphemus_abd-a_A2	TRINITY_DN8823_c0_g1_i4.p1	0.473	57	30	0	2	58	176	232	1.521E-08	50	60
L_polyphemus_abd-a_A2	TRINITY_DN8823_c0_g1_i5.p1	0.473	57	30	0	2	58	176	232	1.521E-08	50	60
L_polyphemus_abd-a_A2	TRINITY_DN124_c0_g3_i2.p1	0.456	57	30	0	2	58	194	250	2.093E-08	49	60
L_polyphemus_abd-a_A2	TRINITY_DN124_c0_g1_i1.p1	0.456	57	30	0	2	58	204	260	2.093E-08	49	60
L_polyphemus_abd-a_A2	TRINITY_DN10734_c1_g2_i2.p1	0.482	58	30	0	2	59	139	196	2.881E-08	49	60
L_polyphemus_abd-a_A2	TRINITY_DN10734_c1_g2_i1.p1	0.482	58	30	0	2	59	139	196	2.881E-08	49	60
L_polyphemus_abd-a_A2	TRINITY_DN10734_c1_g1_i1.p1	0.482	58	30	0	2	59	218	275	2.881E-08	49	60
L_polyphemus_abd-a_A2	TRINITY_DN4683_c3_g1_i4.p1	0.416	60	34	0	1	60	231	290	2.881E-08	49	60
L_polyphemus_abd-a_A2	TRINITY_DN4683_c3_g1_i7.p1	0.416	60	34	0	1	60	231	290	2.881E-08	49	60
L_polyphemus_abd-a_A2	TRINITY_DN10734_c1_g1_i2.p1	0.482	58	30	0	2	59	218	275	2.881E-08	49	60
L_polyphemus_abd-a_A2	TRINITY_DN253_c2_g1_i2.p1	0.456	57	30	0	2	58	145	201	3.966E-08	49	60
L_polyphemus_abd-a_A2	TRINITY_DN253_c2_g1_i3.p1	0.456	57	30	0	2	58	145	201	3.966E-08	49	60
L_polyphemus_abd-a_A2	TRINITY_DN253_c2_g1_i1.p1	0.456	57	30	0	2	58	179	235	3.966E-08	49	60
L_polyphemus_abd-a_A2	TRINITY_DN253_c2_g1_i4.p1	0.456	57	30	0	2	58	179	235	3.966E-08	49	60
L_polyphemus_abd-a_A2	TRINITY_DN3929_c0_g1_i1.p1	0.456	57	30	0	2	58	130	186	7.514E-08	48	60
L_polyphemus_abd-a_A2	TRINITY_DN3929_c0_g1_i3.p1	0.456	57	30	0	2	58	130	186	7.514E-08	48	60
L_polyphemus_abd-a_A2	TRINITY_DN4313_c0_g1_i4.p1	0.472	55	29	0	1	55	169	223	1.034E-07	48	60
L_polyphemus_abd-a_A2	TRINITY_DN71961_c0_g1_i1.p1	0.423	59	33	0	1	59	170	228	1.424E-07	47	60
L_polyphemus_abd-a_A2	TRINITY_DN1506_c0_g1_i1.p1	0.465	58	30	0	2	59	74	131	1.424E-07	47	60
L_polyphemus_abd-a_A2	TRINITY_DN4881_c0_g1_i1.p1	0.431	58	32	0	2	59	167	224	1.424E-07	47	60
L_polyphemus_abd-a_A2	TRINITY_DN9245_c0_g1_i2.p1	0.448	58	31	0	2	59	40	97	1.960E-07	47	60
L_polyphemus_abd-a_A2	TRINITY_DN9245_c0_g1_i5.p1	0.448	58	31	0	2	59	40	97	1.960E-07	47	60
L_polyphemus_abd-a_A2	TRINITY_DN9245_c0_g1_i1.p1	0.448	58	31	0	2	59	150	207	1.960E-07	47	60
L_polyphemus_abd-a_A2	TRINITY_DN9245_c0_g1_i3.p1	0.448	58	31	0	2	59	150	207	1.960E-07	47	60
L_polyphemus_abd-a_A2	TRINITY_DN9487_c0_g1_i2.p1	0.431	58	32	0	2	59	134	191	1.960E-07	47	60
L_polyphemus_abd-a_A2	TRINITY_DN9487_c0_g1_i3.p1	0.431	58	32	0	2	59	134	191	1.960E-07	47	60
L_polyphemus_abd-a_A2	TRINITY_DN9487_c0_g1_i4.p1	0.431	58	32	0	2	59	134	191	1.960E-07	47	60
L_polyphemus_abd-a_A2	TRINITY_DN3780_c3_g1_i1.p1	0.473	57	30	0	2	58	128	184	2.699E-07	46	60
L_polyphemus_abd-a_A2	TRINITY_DN8240_c0_g1_i1.p1	0.431	58	32	0	2	59	150	207	2.699E-07	46	60
L_polyphemus_abd-a_A2	TRINITY_DN15380_c0_g2_i1.p1	0.457	59	31	0	1	59	96	154	3.716E-07	46	60
L_polyphemus_abd-a_A2	TRINITY_DN954_c0_g1_i1.p1	0.444	54	29	0	5	58	216	269	5.116E-07	46	60
L_polyphemus_abd-a_A2	TRINITY_DN3768_c2_g1_i1.p1	0.413	58	33	0	2	59	141	198	5.116E-07	46	60
L_polyphemus_abd-a_A2	TRINITY_DN2510_c0_g1_i2.p1	0.413	58	33	0	1	58	204	261	7.045E-07	45	60
L_polyphemus_abd-a_A2	TRINITY_DN2510_c0_g1_i4.p1	0.413	58	33	0	1	58	204	261	7.045E-07	45	60
L_polyphemus_abd-a_A2	TRINITY_DN2510_c0_g1_i1.p1	0.413	58	33	0	1	58	253	310	7.045E-07	45	60
L_polyphemus_abd-a_A2	TRINITY_DN2510_c0_g1_i3.p1	0.413	58	33	0	1	58	253	310	7.045E-07	45	60
L_polyphemus_abd-a_A2	TRINITY_DN1357_c1_g1_i1.p1	0.423	59	33	0	1	59	179	237	9.700E-07	45	60
L_polyphemus_abd-a_A2	TRINITY_DN6552_c0_g1_i1.p1	0.442	52	28	0	4	55	205	256	3.489E-06	43	60
L_polyphemus_abd-a_A2	TRINITY_DN1200_c0_g1_i5.p2	0.406	59	34	0	2	60	224	282	3.489E-06	43	60
L_polyphemus_abd-a_A2	TRINITY_DN1200_c0_g1_i6.p2	0.406	59	34	0	2	60	224	282	3.489E-06	43	60
L_polyphemus_abd-a_A2	TRINITY_DN1200_c0_g1_i7.p1	0.406	59	34	0	2	60	224	282	3.489E-06	43	60
L_polyphemus_abd-a_A2	TRINITY_DN8091_c0_g2_i1.p1	0.413	58	33	0	2	59	106	163	4.805E-06	43	60
L_polyphemus_abd-a_A2	TRINITY_DN4691_c0_g1_i2.p1	0.438	57	31	0	2	58	99	155	4.805E-06	43	60
L_polyphemus_abd-a_A2	TRINITY_DN4691_c0_g1_i1.p1	0.438	57	31	0	2	58	104	160	4.805E-06	43	60
L_polyphemus_abd-a_A2	TRINITY_DN1506_c0_g2_i3.p1	0.438	57	31	0	2	58	53	109	4.805E-06	43	60
L_polyphemus_abd-a_A2	TRINITY_DN1506_c0_g2_i4.p1	0.438	57	31	0	2	58	53	109	4.805E-06	43	60
L_polyphemus_abd-a_A2	TRINITY_DN1506_c0_g2_i2.p1	0.438	57	31	0	2	58	64	120	4.805E-06	43	60
L_polyphemus_abd-a_A2	TRINITY_DN7666_c0_g1_i3.p1	0.438	57	30	0	2	55	335	391	4.805E-06	43	60
L_polyphemus_abd-a_A2	TRINITY_DN621_c0_g3_i2.p1	0.389	59	35	0	1	59	167	225	9.115E-06	42	60
L_polyphemus_abd-a_A2	TRINITY_DN1231_c3_g1_i1.p1	0.406	59	34	0	1	59	187	245	1.256E-05	42	60
L_polyphemus_abd-a_A2	TRINITY_DN3128_c1_g1_i1.p1	0.407	54	31	0	2	55	248	301	3.282E-05	40	60
L_polyphemus_abd-a_A2	TRINITY_DN3128_c1_g1_i2.p1	0.407	54	31	0	2	55	248	301	3.282E-05	40	60
L_polyphemus_abd-a_A2	TRINITY_DN8849_c0_g1_i1.p1	0.385	57	34	0	2	58	49	105	4.522E-05	40	60
L_polyphemus_abd-a_A2	TRINITY_DN8849_c0_g1_i2.p1	0.385	57	34	0	2	58	49	105	4.522E-05	40	60
L_polyphemus_abd-a_A2	TRINITY_DN4025_c0_g1_i4.p1	0.396	58	34	0	1	58	140	197	6.231E-05	40	60
L_polyphemus_abd-a_A2	TRINITY_DN4025_c0_g1_i1.p1	0.396	58	34	0	1	58	140	197	6.231E-05	40	60
L_polyphemus_abd-a_A2	TRINITY_DN2921_c1_g1_i1.p1	0.438	57	31	0	2	58	139	195	6.231E-05	40	60
L_polyphemus_abd-a_A2	TRINITY_DN2921_c1_g1_i16.p1	0.438	57	31	0	2	58	139	195	6.231E-05	40	60
L_polyphemus_abd-a_A2	TRINITY_DN2871_c0_g1_i2.p1	0.388	54	32	0	2	55	228	281	6.231E-05	40	60
L_polyphemus_abd-a_A2	TRINITY_DN2871_c0_g1_i3.p1	0.388	54	32	0	2	55	228	281	6.231E-05	40	60
L_polyphemus_abd-a_A2	TRINITY_DN8739_c0_g1_i9.p1	0.385	57	34	0	3	59	110	166	8.585E-05	39	60
L_polyphemus_abd-a_A2	TRINITY_DN4198_c0_g1_i3.p1	0.372	59	36	0	2	60	198	256	8.585E-05	39	60
L_polyphemus_abd-a_A2	TRINITY_DN4198_c0_g1_i2.p1	0.372	59	36	0	2	60	202	260	8.585E-05	39	60
L_polyphemus_abd-a_A2	TRINITY_DN8739_c0_g1_i5.p1	0.385	57	34	0	3	59	243	299	8.585E-05	39	60
L_polyphemus_abd-a_A2	TRINITY_DN8739_c0_g1_i3.p1	0.385	57	34	0	3	59	251	307	8.585E-05	39	60
L_polyphemus_abd-a_A2	TRINITY_DN8739_c0_g2_i2.p1	0.403	57	33	0	3	59	252	308	8.585E-05	39	60
L_polyphemus_abd-a_A2	TRINITY_DN8739_c0_g2_i3.p1	0.403	57	33	0	3	59	252	308	8.585E-05	39	60
L_polyphemus_abd-a_A2	TRINITY_DN8739_c0_g2_i4.p1	0.403	57	33	0	3	59	252	308	8.585E-05	39	60
L_polyphemus_abd-a_A2	TRINITY_DN8739_c0_g2_i5.p1	0.403	57	33	0	3	59	252	308	8.585E-05	39	60
L_polyphemus_abd-a_A2	TRINITY_DN8739_c0_g2_i6.p1	0.403	57	33	0	3	59	252	308	8.585E-05	39	60
L_polyphemus_abd-a_A2	TRINITY_DN4025_c0_g1_i2.p1	0.425	54	30	0	5	58	25	78	1.183E-04	39	60
L_polyphemus_abd-a_A2	TRINITY_DN4025_c0_g1_i3.p1	0.425	54	30	0	5	58	25	78	1.183E-04	39	60
L_polyphemus_abd-a_A2	TRINITY_DN3849_c0_g1_i12.p1	0.413	58	33	0	1	58	208	265	2.246E-04	38	60
L_polyphemus_abd-a_A2	TRINITY_DN3849_c0_g1_i13.p1	0.413	58	33	0	1	58	208	265	2.246E-04	38	60
L_polyphemus_abd-a_A2	TRINITY_DN3849_c0_g1_i2.p1	0.413	58	33	0	1	58	208	265	2.246E-04	38	60
L_polyphemus_abd-a_A2	TRINITY_DN3849_c0_g1_i3.p1	0.413	58	33	0	1	58	208	265	2.246E-04	38	60
L_polyphemus_abd-a_A2	TRINITY_DN3849_c0_g1_i6.p1	0.413	58	33	0	1	58	208	265	2.246E-04	38	60
L_polyphemus_abd-a_A2	TRINITY_DN3849_c0_g1_i8.p1	0.413	58	33	0	1	58	208	265	2.246E-04	38	60
L_polyphemus_abd-a_A2	TRINITY_DN3849_c0_g1_i7.p1	0.413	58	33	0	1	58	209	266	2.246E-04	38	60
L_polyphemus_abd-a_A2	TRINITY_DN5117_c3_g1_i1.p1	0.403	57	33	0	2	58	101	157	5.881E-04	37	60
L_polyphemus_abd-a_B	TRINITY_DN3145_c1_g1_i1.p1	0.950	60	3	0	1	60	172	231	7.083E-32	117	60
L_polyphemus_abd-a_B	TRINITY_DN2571_c1_g1_i6.p1	0.915	59	5	0	1	59	198	256	5.999E-30	111	60
L_polyphemus_abd-a_B	TRINITY_DN2571_c1_g1_i9.p1	0.915	59	5	0	1	59	198	256	5.999E-30	111	60
L_polyphemus_abd-a_B	TRINITY_DN2571_c1_g1_i2.p1	0.915	59	5	0	1	59	198	256	5.999E-30	111	60
L_polyphemus_abd-a_B	TRINITY_DN2571_c1_g1_i3.p1	0.915	59	5	0	1	59	198	256	5.999E-30	111	60
L_polyphemus_abd-a_B	TRINITY_DN2571_c1_g1_i4.p1	0.915	59	5	0	1	59	198	256	5.999E-30	111	60
L_polyphemus_abd-a_B	TRINITY_DN2571_c1_g1_i5.p1	0.915	59	5	0	1	59	198	256	5.999E-30	111	60
L_polyphemus_abd-a_B	TRINITY_DN2571_c2_g1_i3.p1	0.862	58	8	0	2	59	218	275	6.437E-27	102	60
L_polyphemus_abd-a_B	TRINITY_DN2571_c2_g1_i4.p1	0.862	58	8	0	2	59	218	275	6.437E-27	102	60
L_polyphemus_abd-a_B	TRINITY_DN2571_c2_g1_i7.p1	0.862	58	8	0	2	59	218	275	6.437E-27	102	60
L_polyphemus_abd-a_B	TRINITY_DN2242_c1_g1_i1.p1	0.879	58	7	0	2	59	214	271	8.840E-27	102	60
L_polyphemus_abd-a_B	TRINITY_DN2242_c1_g1_i6.p1	0.879	58	7	0	2	59	214	271	8.840E-27	102	60
L_polyphemus_abd-a_B	TRINITY_DN2242_c1_g1_i7.p1	0.879	58	7	0	2	59	214	271	8.840E-27	102	60
L_polyphemus_abd-a_B	TRINITY_DN1669_c1_g1_i2.p1	0.810	58	11	0	2	59	211	268	1.418E-24	96	60
L_polyphemus_abd-a_B	TRINITY_DN1669_c1_g1_i3.p1	0.810	58	11	0	2	59	211	268	1.418E-24	96	60
L_polyphemus_abd-a_B	TRINITY_DN1669_c1_g1_i6.p1	0.810	58	11	0	2	59	211	268	1.418E-24	96	60
L_polyphemus_abd-a_B	TRINITY_DN1669_c1_g1_i7.p1	0.810	58	11	0	2	59	211	268	1.418E-24	96	60
L_polyphemus_abd-a_B	TRINITY_DN2015_c4_g1_i1.p1	0.689	58	18	0	2	59	192	249	1.212E-18	79	60
L_polyphemus_abd-a_B	TRINITY_DN2015_c4_g1_i2.p1	0.689	58	18	0	2	59	192	249	1.212E-18	79	60
L_polyphemus_abd-a_B	TRINITY_DN8240_c1_g2_i1.p1	0.689	58	18	0	2	59	89	146	4.322E-18	77	60
L_polyphemus_abd-a_B	TRINITY_DN8240_c1_g2_i3.p1	0.689	58	18	0	2	59	117	174	4.322E-18	77	60
L_polyphemus_abd-a_B	TRINITY_DN1751_c0_g1_i1.p1	0.684	57	18	0	4	60	311	367	1.542E-17	76	60
L_polyphemus_abd-a_B	TRINITY_DN1751_c0_g1_i2.p1	0.684	57	18	0	4	60	311	367	1.542E-17	76	60
L_polyphemus_abd-a_B	TRINITY_DN12417_c0_g1_i1.p1	0.631	57	21	0	2	58	269	325	1.429E-16	73	60
L_polyphemus_abd-a_B	TRINITY_DN3193_c0_g1_i2.p1	0.583	60	25	0	1	60	231	290	6.504E-15	68	60
L_polyphemus_abd-a_B	TRINITY_DN3193_c0_g1_i1.p1	0.583	60	25	0	1	60	231	290	6.504E-15	68	60
L_polyphemus_abd-a_B	TRINITY_DN10502_c0_g1_i1.p1	0.603	58	23	0	2	59	216	273	8.305E-14	65	60
L_polyphemus_abd-a_B	TRINITY_DN3347_c0_g1_i3.p1	0.614	57	22	0	3	59	629	685	8.305E-14	65	60
L_polyphemus_abd-a_B	TRINITY_DN3347_c0_g1_i1.p1	0.614	57	22	0	3	59	696	752	8.305E-14	65	60
L_polyphemus_abd-a_B	TRINITY_DN3347_c0_g1_i7.p1	0.614	57	22	0	3	59	696	752	8.305E-14	65	60
L_polyphemus_abd-a_B	TRINITY_DN3347_c0_g1_i2.p1	0.614	57	22	0	3	59	629	685	8.305E-14	65	60
L_polyphemus_abd-a_B	TRINITY_DN3347_c0_g1_i10.p1	0.614	57	22	0	3	59	696	752	8.305E-14	65	60
L_polyphemus_abd-a_B	TRINITY_DN3347_c0_g1_i12.p1	0.614	57	22	0	3	59	696	752	8.305E-14	65	60
L_polyphemus_abd-a_B	TRINITY_DN3347_c0_g1_i13.p1	0.614	57	22	0	3	59	696	752	8.305E-14	65	60
L_polyphemus_abd-a_B	TRINITY_DN3347_c0_g1_i4.p1	0.614	57	22	0	3	59	696	752	8.305E-14	65	60
L_polyphemus_abd-a_B	TRINITY_DN19751_c0_g1_i1.p1	0.578	57	24	0	2	58	200	256	4.083E-13	63	60
L_polyphemus_abd-a_B	TRINITY_DN7698_c0_g1_i1.p1	0.578	57	24	0	2	58	206	262	1.460E-12	61	60
L_polyphemus_abd-a_B	TRINITY_DN6383_c0_g2_i1.p1	0.534	58	27	0	2	59	90	147	4.866E-11	57	60
L_polyphemus_abd-a_B	TRINITY_DN5803_c1_g1_i1.p1	0.543	57	26	0	2	58	139	195	9.209E-11	56	60
L_polyphemus_abd-a_B	TRINITY_DN2546_c0_g1_i10.p1	0.500	58	29	0	1	58	97	154	2.398E-10	55	60
L_polyphemus_abd-a_B	TRINITY_DN2546_c0_g1_i3.p1	0.500	58	29	0	1	58	97	154	2.398E-10	55	60
L_polyphemus_abd-a_B	TRINITY_DN2546_c0_g1_i6.p1	0.500	58	29	0	1	58	97	154	2.398E-10	55	60
L_polyphemus_abd-a_B	TRINITY_DN2546_c0_g1_i1.p1	0.500	58	29	0	1	58	280	337	2.398E-10	55	60
L_polyphemus_abd-a_B	TRINITY_DN2546_c0_g1_i11.p1	0.500	58	29	0	1	58	280	337	2.398E-10	55	60
L_polyphemus_abd-a_B	TRINITY_DN2546_c0_g1_i12.p1	0.500	58	29	0	1	58	280	337	2.398E-10	55	60
L_polyphemus_abd-a_B	TRINITY_DN2546_c0_g1_i7.p1	0.500	58	29	0	1	58	280	337	2.398E-10	55	60
L_polyphemus_abd-a_B	TRINITY_DN3779_c0_g2_i1.p1	0.482	58	30	0	1	58	141	198	4.539E-10	54	60
L_polyphemus_abd-a_B	TRINITY_DN2571_c4_g1_i1.p1	0.508	57	28	0	2	58	94	150	1.182E-09	53	60
L_polyphemus_abd-a_B	TRINITY_DN2149_c1_g1_i2.p1	0.466	60	32	0	1	60	205	264	1.182E-09	53	60
L_polyphemus_abd-a_B	TRINITY_DN2149_c1_g1_i4.p1	0.466	60	32	0	1	60	205	264	1.182E-09	53	60
L_polyphemus_abd-a_B	TRINITY_DN3231_c1_g5_i1.p1	0.440	59	32	0	1	59	185	243	1.182E-09	53	60
L_polyphemus_abd-a_B	TRINITY_DN77411_c0_g1_i1.p1	0.482	58	30	0	2	59	210	267	5.834E-09	51	60
L_polyphemus_abd-a_B	TRINITY_DN8823_c0_g1_i1.p1	0.473	57	30	0	2	58	150	206	1.521E-08	50	60
L_polyphemus_abd-a_B	TRINITY_DN8823_c0_g1_i3.p1	0.473	57	30	0	2	58	150	206	1.521E-08	50	60
L_polyphemus_abd-a_B	TRINITY_DN8823_c0_g1_i4.p1	0.473	57	30	0	2	58	176	232	1.521E-08	50	60
L_polyphemus_abd-a_B	TRINITY_DN8823_c0_g1_i5.p1	0.473	57	30	0	2	58	176	232	1.521E-08	50	60
L_polyphemus_abd-a_B	TRINITY_DN124_c0_g3_i2.p1	0.456	57	30	0	2	58	194	250	2.093E-08	49	60
L_polyphemus_abd-a_B	TRINITY_DN124_c0_g1_i1.p1	0.456	57	30	0	2	58	204	260	2.093E-08	49	60
L_polyphemus_abd-a_B	TRINITY_DN10734_c1_g2_i2.p1	0.482	58	30	0	2	59	139	196	2.881E-08	49	60
L_polyphemus_abd-a_B	TRINITY_DN10734_c1_g2_i1.p1	0.482	58	30	0	2	59	139	196	2.881E-08	49	60
L_polyphemus_abd-a_B	TRINITY_DN10734_c1_g1_i1.p1	0.482	58	30	0	2	59	218	275	2.881E-08	49	60
L_polyphemus_abd-a_B	TRINITY_DN4683_c3_g1_i4.p1	0.416	60	34	0	1	60	231	290	2.881E-08	49	60
L_polyphemus_abd-a_B	TRINITY_DN4683_c3_g1_i7.p1	0.416	60	34	0	1	60	231	290	2.881E-08	49	60
L_polyphemus_abd-a_B	TRINITY_DN10734_c1_g1_i2.p1	0.482	58	30	0	2	59	218	275	2.881E-08	49	60
L_polyphemus_abd-a_B	TRINITY_DN253_c2_g1_i2.p1	0.456	57	30	0	2	58	145	201	3.966E-08	49	60
L_polyphemus_abd-a_B	TRINITY_DN253_c2_g1_i3.p1	0.456	57	30	0	2	58	145	201	3.966E-08	49	60
L_polyphemus_abd-a_B	TRINITY_DN253_c2_g1_i1.p1	0.456	57	30	0	2	58	179	235	3.966E-08	49	60
L_polyphemus_abd-a_B	TRINITY_DN253_c2_g1_i4.p1	0.456	57	30	0	2	58	179	235	3.966E-08	49	60
L_polyphemus_abd-a_B	TRINITY_DN3929_c0_g1_i1.p1	0.456	57	30	0	2	58	130	186	7.514E-08	48	60
L_polyphemus_abd-a_B	TRINITY_DN3929_c0_g1_i3.p1	0.456	57	30	0	2	58	130	186	7.514E-08	48	60
L_polyphemus_abd-a_B	TRINITY_DN4313_c0_g1_i4.p1	0.472	55	29	0	1	55	169	223	1.034E-07	48	60
L_polyphemus_abd-a_B	TRINITY_DN71961_c0_g1_i1.p1	0.423	59	33	0	1	59	170	228	1.424E-07	47	60
L_polyphemus_abd-a_B	TRINITY_DN1506_c0_g1_i1.p1	0.465	58	30	0	2	59	74	131	1.424E-07	47	60
L_polyphemus_abd-a_B	TRINITY_DN4881_c0_g1_i1.p1	0.431	58	32	0	2	59	167	224	1.424E-07	47	60
L_polyphemus_abd-a_B	TRINITY_DN9245_c0_g1_i2.p1	0.448	58	31	0	2	59	40	97	1.960E-07	47	60
L_polyphemus_abd-a_B	TRINITY_DN9245_c0_g1_i5.p1	0.448	58	31	0	2	59	40	97	1.960E-07	47	60
L_polyphemus_abd-a_B	TRINITY_DN9245_c0_g1_i1.p1	0.448	58	31	0	2	59	150	207	1.960E-07	47	60
L_polyphemus_abd-a_B	TRINITY_DN9245_c0_g1_i3.p1	0.448	58	31	0	2	59	150	207	1.960E-07	47	60
L_polyphemus_abd-a_B	TRINITY_DN9487_c0_g1_i2.p1	0.431	58	32	0	2	59	134	191	1.960E-07	47	60
L_polyphemus_abd-a_B	TRINITY_DN9487_c0_g1_i3.p1	0.431	58	32	0	2	59	134	191	1.960E-07	47	60
L_polyphemus_abd-a_B	TRINITY_DN9487_c0_g1_i4.p1	0.431	58	32	0	2	59	134	191	1.960E-07	47	60
L_polyphemus_abd-a_B	TRINITY_DN3780_c3_g1_i1.p1	0.473	57	30	0	2	58	128	184	2.699E-07	46	60
L_polyphemus_abd-a_B	TRINITY_DN8240_c0_g1_i1.p1	0.431	58	32	0	2	59	150	207	2.699E-07	46	60
L_polyphemus_abd-a_B	TRINITY_DN15380_c0_g2_i1.p1	0.457	59	31	0	1	59	96	154	3.716E-07	46	60
L_polyphemus_abd-a_B	TRINITY_DN954_c0_g1_i1.p1	0.444	54	29	0	5	58	216	269	5.116E-07	46	60
L_polyphemus_abd-a_B	TRINITY_DN3768_c2_g1_i1.p1	0.413	58	33	0	2	59	141	198	5.116E-07	46	60
L_polyphemus_abd-a_B	TRINITY_DN2510_c0_g1_i2.p1	0.413	58	33	0	1	58	204	261	7.045E-07	45	60
L_polyphemus_abd-a_B	TRINITY_DN2510_c0_g1_i4.p1	0.413	58	33	0	1	58	204	261	7.045E-07	45	60
L_polyphemus_abd-a_B	TRINITY_DN2510_c0_g1_i1.p1	0.413	58	33	0	1	58	253	310	7.045E-07	45	60
L_polyphemus_abd-a_B	TRINITY_DN2510_c0_g1_i3.p1	0.413	58	33	0	1	58	253	310	7.045E-07	45	60
L_polyphemus_abd-a_B	TRINITY_DN1357_c1_g1_i1.p1	0.423	59	33	0	1	59	179	237	9.700E-07	45	60
L_polyphemus_abd-a_B	TRINITY_DN6552_c0_g1_i1.p1	0.442	52	28	0	4	55	205	256	3.489E-06	43	60
L_polyphemus_abd-a_B	TRINITY_DN1200_c0_g1_i5.p2	0.406	59	34	0	2	60	224	282	3.489E-06	43	60
L_polyphemus_abd-a_B	TRINITY_DN1200_c0_g1_i6.p2	0.406	59	34	0	2	60	224	282	3.489E-06	43	60
L_polyphemus_abd-a_B	TRINITY_DN1200_c0_g1_i7.p1	0.406	59	34	0	2	60	224	282	3.489E-06	43	60
L_polyphemus_abd-a_B	TRINITY_DN8091_c0_g2_i1.p1	0.413	58	33	0	2	59	106	163	4.805E-06	43	60
L_polyphemus_abd-a_B	TRINITY_DN4691_c0_g1_i2.p1	0.438	57	31	0	2	58	99	155	4.805E-06	43	60
L_polyphemus_abd-a_B	TRINITY_DN4691_c0_g1_i1.p1	0.438	57	31	0	2	58	104	160	4.805E-06	43	60
L_polyphemus_abd-a_B	TRINITY_DN1506_c0_g2_i3.p1	0.438	57	31	0	2	58	53	109	4.805E-06	43	60
L_polyphemus_abd-a_B	TRINITY_DN1506_c0_g2_i4.p1	0.438	57	31	0	2	58	53	109	4.805E-06	43	60
L_polyphemus_abd-a_B	TRINITY_DN1506_c0_g2_i2.p1	0.438	57	31	0	2	58	64	120	4.805E-06	43	60
L_polyphemus_abd-a_B	TRINITY_DN7666_c0_g1_i3.p1	0.438	57	30	0	2	55	335	391	4.805E-06	43	60
L_polyphemus_abd-a_B	TRINITY_DN621_c0_g3_i2.p1	0.389	59	35	0	1	59	167	225	9.115E-06	42	60
L_polyphemus_abd-a_B	TRINITY_DN1231_c3_g1_i1.p1	0.406	59	34	0	1	59	187	245	1.256E-05	42	60
L_polyphemus_abd-a_B	TRINITY_DN3128_c1_g1_i1.p1	0.407	54	31	0	2	55	248	301	3.282E-05	40	60
L_polyphemus_abd-a_B	TRINITY_DN3128_c1_g1_i2.p1	0.407	54	31	0	2	55	248	301	3.282E-05	40	60
L_polyphemus_abd-a_B	TRINITY_DN8849_c0_g1_i1.p1	0.385	57	34	0	2	58	49	105	4.522E-05	40	60
L_polyphemus_abd-a_B	TRINITY_DN8849_c0_g1_i2.p1	0.385	57	34	0	2	58	49	105	4.522E-05	40	60
L_polyphemus_abd-a_B	TRINITY_DN4025_c0_g1_i4.p1	0.396	58	34	0	1	58	140	197	6.231E-05	40	60
L_polyphemus_abd-a_B	TRINITY_DN4025_c0_g1_i1.p1	0.396	58	34	0	1	58	140	197	6.231E-05	40	60
L_polyphemus_abd-a_B	TRINITY_DN2921_c1_g1_i1.p1	0.438	57	31	0	2	58	139	195	6.231E-05	40	60
L_polyphemus_abd-a_B	TRINITY_DN2921_c1_g1_i16.p1	0.438	57	31	0	2	58	139	195	6.231E-05	40	60
L_polyphemus_abd-a_B	TRINITY_DN2871_c0_g1_i2.p1	0.388	54	32	0	2	55	228	281	6.231E-05	40	60
L_polyphemus_abd-a_B	TRINITY_DN2871_c0_g1_i3.p1	0.388	54	32	0	2	55	228	281	6.231E-05	40	60
L_polyphemus_abd-a_B	TRINITY_DN8739_c0_g1_i9.p1	0.385	57	34	0	3	59	110	166	8.585E-05	39	60
L_polyphemus_abd-a_B	TRINITY_DN4198_c0_g1_i3.p1	0.372	59	36	0	2	60	198	256	8.585E-05	39	60
L_polyphemus_abd-a_B	TRINITY_DN4198_c0_g1_i2.p1	0.372	59	36	0	2	60	202	260	8.585E-05	39	60
L_polyphemus_abd-a_B	TRINITY_DN8739_c0_g1_i5.p1	0.385	57	34	0	3	59	243	299	8.585E-05	39	60
L_polyphemus_abd-a_B	TRINITY_DN8739_c0_g1_i3.p1	0.385	57	34	0	3	59	251	307	8.585E-05	39	60
L_polyphemus_abd-a_B	TRINITY_DN8739_c0_g2_i2.p1	0.403	57	33	0	3	59	252	308	8.585E-05	39	60
L_polyphemus_abd-a_B	TRINITY_DN8739_c0_g2_i3.p1	0.403	57	33	0	3	59	252	308	8.585E-05	39	60
L_polyphemus_abd-a_B	TRINITY_DN8739_c0_g2_i4.p1	0.403	57	33	0	3	59	252	308	8.585E-05	39	60
L_polyphemus_abd-a_B	TRINITY_DN8739_c0_g2_i5.p1	0.403	57	33	0	3	59	252	308	8.585E-05	39	60
L_polyphemus_abd-a_B	TRINITY_DN8739_c0_g2_i6.p1	0.403	57	33	0	3	59	252	308	8.585E-05	39	60
L_polyphemus_abd-a_B	TRINITY_DN4025_c0_g1_i2.p1	0.425	54	30	0	5	58	25	78	1.183E-04	39	60
L_polyphemus_abd-a_B	TRINITY_DN4025_c0_g1_i3.p1	0.425	54	30	0	5	58	25	78	1.183E-04	39	60
L_polyphemus_abd-a_B	TRINITY_DN3849_c0_g1_i12.p1	0.413	58	33	0	1	58	208	265	2.246E-04	38	60
L_polyphemus_abd-a_B	TRINITY_DN3849_c0_g1_i13.p1	0.413	58	33	0	1	58	208	265	2.246E-04	38	60
L_polyphemus_abd-a_B	TRINITY_DN3849_c0_g1_i2.p1	0.413	58	33	0	1	58	208	265	2.246E-04	38	60
L_polyphemus_abd-a_B	TRINITY_DN3849_c0_g1_i3.p1	0.413	58	33	0	1	58	208	265	2.246E-04	38	60
L_polyphemus_abd-a_B	TRINITY_DN3849_c0_g1_i6.p1	0.413	58	33	0	1	58	208	265	2.246E-04	38	60
L_polyphemus_abd-a_B	TRINITY_DN3849_c0_g1_i8.p1	0.413	58	33	0	1	58	208	265	2.246E-04	38	60
L_polyphemus_abd-a_B	TRINITY_DN3849_c0_g1_i7.p1	0.413	58	33	0	1	58	209	266	2.246E-04	38	60
L_polyphemus_abd-a_B	TRINITY_DN5117_c3_g1_i1.p1	0.403	57	33	0	2	58	101	157	5.881E-04	37	60
T_tridentatus_abd-a_B	TRINITY_DN3145_c1_g1_i1.p1	0.950	60	3	0	1	60	172	231	7.083E-32	117	60
T_tridentatus_abd-a_B	TRINITY_DN2571_c1_g1_i6.p1	0.915	59	5	0	1	59	198	256	5.999E-30	111	60
T_tridentatus_abd-a_B	TRINITY_DN2571_c1_g1_i9.p1	0.915	59	5	0	1	59	198	256	5.999E-30	111	60
T_tridentatus_abd-a_B	TRINITY_DN2571_c1_g1_i2.p1	0.915	59	5	0	1	59	198	256	5.999E-30	111	60
T_tridentatus_abd-a_B	TRINITY_DN2571_c1_g1_i3.p1	0.915	59	5	0	1	59	198	256	5.999E-30	111	60
T_tridentatus_abd-a_B	TRINITY_DN2571_c1_g1_i4.p1	0.915	59	5	0	1	59	198	256	5.999E-30	111	60
T_tridentatus_abd-a_B	TRINITY_DN2571_c1_g1_i5.p1	0.915	59	5	0	1	59	198	256	5.999E-30	111	60
T_tridentatus_abd-a_B	TRINITY_DN2571_c2_g1_i3.p1	0.862	58	8	0	2	59	218	275	6.437E-27	102	60
T_tridentatus_abd-a_B	TRINITY_DN2571_c2_g1_i4.p1	0.862	58	8	0	2	59	218	275	6.437E-27	102	60
T_tridentatus_abd-a_B	TRINITY_DN2571_c2_g1_i7.p1	0.862	58	8	0	2	59	218	275	6.437E-27	102	60
T_tridentatus_abd-a_B	TRINITY_DN2242_c1_g1_i1.p1	0.879	58	7	0	2	59	214	271	8.840E-27	102	60
T_tridentatus_abd-a_B	TRINITY_DN2242_c1_g1_i6.p1	0.879	58	7	0	2	59	214	271	8.840E-27	102	60
T_tridentatus_abd-a_B	TRINITY_DN2242_c1_g1_i7.p1	0.879	58	7	0	2	59	214	271	8.840E-27	102	60
T_tridentatus_abd-a_B	TRINITY_DN1669_c1_g1_i2.p1	0.810	58	11	0	2	59	211	268	1.418E-24	96	60
T_tridentatus_abd-a_B	TRINITY_DN1669_c1_g1_i3.p1	0.810	58	11	0	2	59	211	268	1.418E-24	96	60
T_tridentatus_abd-a_B	TRINITY_DN1669_c1_g1_i6.p1	0.810	58	11	0	2	59	211	268	1.418E-24	96	60
T_tridentatus_abd-a_B	TRINITY_DN1669_c1_g1_i7.p1	0.810	58	11	0	2	59	211	268	1.418E-24	96	60
T_tridentatus_abd-a_B	TRINITY_DN2015_c4_g1_i1.p1	0.689	58	18	0	2	59	192	249	1.212E-18	79	60
T_tridentatus_abd-a_B	TRINITY_DN2015_c4_g1_i2.p1	0.689	58	18	0	2	59	192	249	1.212E-18	79	60
T_tridentatus_abd-a_B	TRINITY_DN8240_c1_g2_i1.p1	0.689	58	18	0	2	59	89	146	4.322E-18	77	60
T_tridentatus_abd-a_B	TRINITY_DN8240_c1_g2_i3.p1	0.689	58	18	0	2	59	117	174	4.322E-18	77	60
T_tridentatus_abd-a_B	TRINITY_DN1751_c0_g1_i1.p1	0.684	57	18	0	4	60	311	367	1.542E-17	76	60
T_tridentatus_abd-a_B	TRINITY_DN1751_c0_g1_i2.p1	0.684	57	18	0	4	60	311	367	1.542E-17	76	60
T_tridentatus_abd-a_B	TRINITY_DN12417_c0_g1_i1.p1	0.631	57	21	0	2	58	269	325	1.429E-16	73	60
T_tridentatus_abd-a_B	TRINITY_DN3193_c0_g1_i2.p1	0.583	60	25	0	1	60	231	290	6.504E-15	68	60
T_tridentatus_abd-a_B	TRINITY_DN3193_c0_g1_i1.p1	0.583	60	25	0	1	60	231	290	6.504E-15	68	60
T_tridentatus_abd-a_B	TRINITY_DN10502_c0_g1_i1.p1	0.603	58	23	0	2	59	216	273	8.305E-14	65	60
T_tridentatus_abd-a_B	TRINITY_DN3347_c0_g1_i3.p1	0.614	57	22	0	3	59	629	685	8.305E-14	65	60
T_tridentatus_abd-a_B	TRINITY_DN3347_c0_g1_i1.p1	0.614	57	22	0	3	59	696	752	8.305E-14	65	60
T_tridentatus_abd-a_B	TRINITY_DN3347_c0_g1_i7.p1	0.614	57	22	0	3	59	696	752	8.305E-14	65	60
T_tridentatus_abd-a_B	TRINITY_DN3347_c0_g1_i2.p1	0.614	57	22	0	3	59	629	685	8.305E-14	65	60
T_tridentatus_abd-a_B	TRINITY_DN3347_c0_g1_i10.p1	0.614	57	22	0	3	59	696	752	8.305E-14	65	60
T_tridentatus_abd-a_B	TRINITY_DN3347_c0_g1_i12.p1	0.614	57	22	0	3	59	696	752	8.305E-14	65	60
T_tridentatus_abd-a_B	TRINITY_DN3347_c0_g1_i13.p1	0.614	57	22	0	3	59	696	752	8.305E-14	65	60
T_tridentatus_abd-a_B	TRINITY_DN3347_c0_g1_i4.p1	0.614	57	22	0	3	59	696	752	8.305E-14	65	60
T_tridentatus_abd-a_B	TRINITY_DN19751_c0_g1_i1.p1	0.578	57	24	0	2	58	200	256	4.083E-13	63	60
T_tridentatus_abd-a_B	TRINITY_DN7698_c0_g1_i1.p1	0.578	57	24	0	2	58	206	262	1.460E-12	61	60
T_tridentatus_abd-a_B	TRINITY_DN6383_c0_g2_i1.p1	0.534	58	27	0	2	59	90	147	4.866E-11	57	60
T_tridentatus_abd-a_B	TRINITY_DN5803_c1_g1_i1.p1	0.543	57	26	0	2	58	139	195	9.209E-11	56	60
T_tridentatus_abd-a_B	TRINITY_DN2546_c0_g1_i10.p1	0.500	58	29	0	1	58	97	154	2.398E-10	55	60
T_tridentatus_abd-a_B	TRINITY_DN2546_c0_g1_i3.p1	0.500	58	29	0	1	58	97	154	2.398E-10	55	60
T_tridentatus_abd-a_B	TRINITY_DN2546_c0_g1_i6.p1	0.500	58	29	0	1	58	97	154	2.398E-10	55	60
T_tridentatus_abd-a_B	TRINITY_DN2546_c0_g1_i1.p1	0.500	58	29	0	1	58	280	337	2.398E-10	55	60
T_tridentatus_abd-a_B	TRINITY_DN2546_c0_g1_i11.p1	0.500	58	29	0	1	58	280	337	2.398E-10	55	60
T_tridentatus_abd-a_B	TRINITY_DN2546_c0_g1_i12.p1	0.500	58	29	0	1	58	280	337	2.398E-10	55	60
T_tridentatus_abd-a_B	TRINITY_DN2546_c0_g1_i7.p1	0.500	58	29	0	1	58	280	337	2.398E-10	55	60
T_tridentatus_abd-a_B	TRINITY_DN3779_c0_g2_i1.p1	0.482	58	30	0	1	58	141	198	4.539E-10	54	60
T_tridentatus_abd-a_B	TRINITY_DN2571_c4_g1_i1.p1	0.508	57	28	0	2	58	94	150	1.182E-09	53	60
T_tridentatus_abd-a_B	TRINITY_DN2149_c1_g1_i2.p1	0.466	60	32	0	1	60	205	264	1.182E-09	53	60
T_tridentatus_abd-a_B	TRINITY_DN2149_c1_g1_i4.p1	0.466	60	32	0	1	60	205	264	1.182E-09	53	60
T_tridentatus_abd-a_B	TRINITY_DN3231_c1_g5_i1.p1	0.440	59	32	0	1	59	185	243	1.182E-09	53	60
T_tridentatus_abd-a_B	TRINITY_DN77411_c0_g1_i1.p1	0.482	58	30	0	2	59	210	267	5.834E-09	51	60
T_tridentatus_abd-a_B	TRINITY_DN8823_c0_g1_i1.p1	0.473	57	30	0	2	58	150	206	1.521E-08	50	60
T_tridentatus_abd-a_B	TRINITY_DN8823_c0_g1_i3.p1	0.473	57	30	0	2	58	150	206	1.521E-08	50	60
T_tridentatus_abd-a_B	TRINITY_DN8823_c0_g1_i4.p1	0.473	57	30	0	2	58	176	232	1.521E-08	50	60
T_tridentatus_abd-a_B	TRINITY_DN8823_c0_g1_i5.p1	0.473	57	30	0	2	58	176	232	1.521E-08	50	60
T_tridentatus_abd-a_B	TRINITY_DN124_c0_g3_i2.p1	0.456	57	30	0	2	58	194	250	2.093E-08	49	60
T_tridentatus_abd-a_B	TRINITY_DN124_c0_g1_i1.p1	0.456	57	30	0	2	58	204	260	2.093E-08	49	60
T_tridentatus_abd-a_B	TRINITY_DN10734_c1_g2_i2.p1	0.482	58	30	0	2	59	139	196	2.881E-08	49	60
T_tridentatus_abd-a_B	TRINITY_DN10734_c1_g2_i1.p1	0.482	58	30	0	2	59	139	196	2.881E-08	49	60
T_tridentatus_abd-a_B	TRINITY_DN10734_c1_g1_i1.p1	0.482	58	30	0	2	59	218	275	2.881E-08	49	60
T_tridentatus_abd-a_B	TRINITY_DN4683_c3_g1_i4.p1	0.416	60	34	0	1	60	231	290	2.881E-08	49	60
T_tridentatus_abd-a_B	TRINITY_DN4683_c3_g1_i7.p1	0.416	60	34	0	1	60	231	290	2.881E-08	49	60
T_tridentatus_abd-a_B	TRINITY_DN10734_c1_g1_i2.p1	0.482	58	30	0	2	59	218	275	2.881E-08	49	60
T_tridentatus_abd-a_B	TRINITY_DN253_c2_g1_i2.p1	0.456	57	30	0	2	58	145	201	3.966E-08	49	60
T_tridentatus_abd-a_B	TRINITY_DN253_c2_g1_i3.p1	0.456	57	30	0	2	58	145	201	3.966E-08	49	60
T_tridentatus_abd-a_B	TRINITY_DN253_c2_g1_i1.p1	0.456	57	30	0	2	58	179	235	3.966E-08	49	60
T_tridentatus_abd-a_B	TRINITY_DN253_c2_g1_i4.p1	0.456	57	30	0	2	58	179	235	3.966E-08	49	60
T_tridentatus_abd-a_B	TRINITY_DN3929_c0_g1_i1.p1	0.456	57	30	0	2	58	130	186	7.514E-08	48	60
T_tridentatus_abd-a_B	TRINITY_DN3929_c0_g1_i3.p1	0.456	57	30	0	2	58	130	186	7.514E-08	48	60
T_tridentatus_abd-a_B	TRINITY_DN4313_c0_g1_i4.p1	0.472	55	29	0	1	55	169	223	1.034E-07	48	60
T_tridentatus_abd-a_B	TRINITY_DN71961_c0_g1_i1.p1	0.423	59	33	0	1	59	170	228	1.424E-07	47	60
T_tridentatus_abd-a_B	TRINITY_DN1506_c0_g1_i1.p1	0.465	58	30	0	2	59	74	131	1.424E-07	47	60
T_tridentatus_abd-a_B	TRINITY_DN4881_c0_g1_i1.p1	0.431	58	32	0	2	59	167	224	1.424E-07	47	60
T_tridentatus_abd-a_B	TRINITY_DN9245_c0_g1_i2.p1	0.448	58	31	0	2	59	40	97	1.960E-07	47	60
T_tridentatus_abd-a_B	TRINITY_DN9245_c0_g1_i5.p1	0.448	58	31	0	2	59	40	97	1.960E-07	47	60
T_tridentatus_abd-a_B	TRINITY_DN9245_c0_g1_i1.p1	0.448	58	31	0	2	59	150	207	1.960E-07	47	60
T_tridentatus_abd-a_B	TRINITY_DN9245_c0_g1_i3.p1	0.448	58	31	0	2	59	150	207	1.960E-07	47	60
T_tridentatus_abd-a_B	TRINITY_DN9487_c0_g1_i2.p1	0.431	58	32	0	2	59	134	191	1.960E-07	47	60
T_tridentatus_abd-a_B	TRINITY_DN9487_c0_g1_i3.p1	0.431	58	32	0	2	59	134	191	1.960E-07	47	60
T_tridentatus_abd-a_B	TRINITY_DN9487_c0_g1_i4.p1	0.431	58	32	0	2	59	134	191	1.960E-07	47	60
T_tridentatus_abd-a_B	TRINITY_DN3780_c3_g1_i1.p1	0.473	57	30	0	2	58	128	184	2.699E-07	46	60
T_tridentatus_abd-a_B	TRINITY_DN8240_c0_g1_i1.p1	0.431	58	32	0	2	59	150	207	2.699E-07	46	60
T_tridentatus_abd-a_B	TRINITY_DN15380_c0_g2_i1.p1	0.457	59	31	0	1	59	96	154	3.716E-07	46	60
T_tridentatus_abd-a_B	TRINITY_DN954_c0_g1_i1.p1	0.444	54	29	0	5	58	216	269	5.116E-07	46	60
T_tridentatus_abd-a_B	TRINITY_DN3768_c2_g1_i1.p1	0.413	58	33	0	2	59	141	198	5.116E-07	46	60
T_tridentatus_abd-a_B	TRINITY_DN2510_c0_g1_i2.p1	0.413	58	33	0	1	58	204	261	7.045E-07	45	60
T_tridentatus_abd-a_B	TRINITY_DN2510_c0_g1_i4.p1	0.413	58	33	0	1	58	204	261	7.045E-07	45	60
T_tridentatus_abd-a_B	TRINITY_DN2510_c0_g1_i1.p1	0.413	58	33	0	1	58	253	310	7.045E-07	45	60
T_tridentatus_abd-a_B	TRINITY_DN2510_c0_g1_i3.p1	0.413	58	33	0	1	58	253	310	7.045E-07	45	60
T_tridentatus_abd-a_B	TRINITY_DN1357_c1_g1_i1.p1	0.423	59	33	0	1	59	179	237	9.700E-07	45	60
T_tridentatus_abd-a_B	TRINITY_DN6552_c0_g1_i1.p1	0.442	52	28	0	4	55	205	256	3.489E-06	43	60
T_tridentatus_abd-a_B	TRINITY_DN1200_c0_g1_i5.p2	0.406	59	34	0	2	60	224	282	3.489E-06	43	60
T_tridentatus_abd-a_B	TRINITY_DN1200_c0_g1_i6.p2	0.406	59	34	0	2	60	224	282	3.489E-06	43	60
T_tridentatus_abd-a_B	TRINITY_DN1200_c0_g1_i7.p1	0.406	59	34	0	2	60	224	282	3.489E-06	43	60
T_tridentatus_abd-a_B	TRINITY_DN8091_c0_g2_i1.p1	0.413	58	33	0	2	59	106	163	4.805E-06	43	60
T_tridentatus_abd-a_B	TRINITY_DN4691_c0_g1_i2.p1	0.438	57	31	0	2	58	99	155	4.805E-06	43	60
T_tridentatus_abd-a_B	TRINITY_DN4691_c0_g1_i1.p1	0.438	57	31	0	2	58	104	160	4.805E-06	43	60
T_tridentatus_abd-a_B	TRINITY_DN1506_c0_g2_i3.p1	0.438	57	31	0	2	58	53	109	4.805E-06	43	60
T_tridentatus_abd-a_B	TRINITY_DN1506_c0_g2_i4.p1	0.438	57	31	0	2	58	53	109	4.805E-06	43	60
T_tridentatus_abd-a_B	TRINITY_DN1506_c0_g2_i2.p1	0.438	57	31	0	2	58	64	120	4.805E-06	43	60
T_tridentatus_abd-a_B	TRINITY_DN7666_c0_g1_i3.p1	0.438	57	30	0	2	55	335	391	4.805E-06	43	60
T_tridentatus_abd-a_B	TRINITY_DN621_c0_g3_i2.p1	0.389	59	35	0	1	59	167	225	9.115E-06	42	60
T_tridentatus_abd-a_B	TRINITY_DN1231_c3_g1_i1.p1	0.406	59	34	0	1	59	187	245	1.256E-05	42	60
T_tridentatus_abd-a_B	TRINITY_DN3128_c1_g1_i1.p1	0.407	54	31	0	2	55	248	301	3.282E-05	40	60
T_tridentatus_abd-a_B	TRINITY_DN3128_c1_g1_i2.p1	0.407	54	31	0	2	55	248	301	3.282E-05	40	60
T_tridentatus_abd-a_B	TRINITY_DN8849_c0_g1_i1.p1	0.385	57	34	0	2	58	49	105	4.522E-05	40	60
T_tridentatus_abd-a_B	TRINITY_DN8849_c0_g1_i2.p1	0.385	57	34	0	2	58	49	105	4.522E-05	40	60
T_tridentatus_abd-a_B	TRINITY_DN4025_c0_g1_i4.p1	0.396	58	34	0	1	58	140	197	6.231E-05	40	60
T_tridentatus_abd-a_B	TRINITY_DN4025_c0_g1_i1.p1	0.396	58	34	0	1	58	140	197	6.231E-05	40	60
T_tridentatus_abd-a_B	TRINITY_DN2921_c1_g1_i1.p1	0.438	57	31	0	2	58	139	195	6.231E-05	40	60
T_tridentatus_abd-a_B	TRINITY_DN2921_c1_g1_i16.p1	0.438	57	31	0	2	58	139	195	6.231E-05	40	60
T_tridentatus_abd-a_B	TRINITY_DN2871_c0_g1_i2.p1	0.388	54	32	0	2	55	228	281	6.231E-05	40	60
T_tridentatus_abd-a_B	TRINITY_DN2871_c0_g1_i3.p1	0.388	54	32	0	2	55	228	281	6.231E-05	40	60
T_tridentatus_abd-a_B	TRINITY_DN8739_c0_g1_i9.p1	0.385	57	34	0	3	59	110	166	8.585E-05	39	60
T_tridentatus_abd-a_B	TRINITY_DN4198_c0_g1_i3.p1	0.372	59	36	0	2	60	198	256	8.585E-05	39	60
T_tridentatus_abd-a_B	TRINITY_DN4198_c0_g1_i2.p1	0.372	59	36	0	2	60	202	260	8.585E-05	39	60
T_tridentatus_abd-a_B	TRINITY_DN8739_c0_g1_i5.p1	0.385	57	34	0	3	59	243	299	8.585E-05	39	60
T_tridentatus_abd-a_B	TRINITY_DN8739_c0_g1_i3.p1	0.385	57	34	0	3	59	251	307	8.585E-05	39	60
T_tridentatus_abd-a_B	TRINITY_DN8739_c0_g2_i2.p1	0.403	57	33	0	3	59	252	308	8.585E-05	39	60
T_tridentatus_abd-a_B	TRINITY_DN8739_c0_g2_i3.p1	0.403	57	33	0	3	59	252	308	8.585E-05	39	60
T_tridentatus_abd-a_B	TRINITY_DN8739_c0_g2_i4.p1	0.403	57	33	0	3	59	252	308	8.585E-05	39	60
T_tridentatus_abd-a_B	TRINITY_DN8739_c0_g2_i5.p1	0.403	57	33	0	3	59	252	308	8.585E-05	39	60
T_tridentatus_abd-a_B	TRINITY_DN8739_c0_g2_i6.p1	0.403	57	33	0	3	59	252	308	8.585E-05	39	60
T_tridentatus_abd-a_B	TRINITY_DN4025_c0_g1_i2.p1	0.425	54	30	0	5	58	25	78	1.183E-04	39	60
T_tridentatus_abd-a_B	TRINITY_DN4025_c0_g1_i3.p1	0.425	54	30	0	5	58	25	78	1.183E-04	39	60
T_tridentatus_abd-a_B	TRINITY_DN3849_c0_g1_i12.p1	0.413	58	33	0	1	58	208	265	2.246E-04	38	60
T_tridentatus_abd-a_B	TRINITY_DN3849_c0_g1_i13.p1	0.413	58	33	0	1	58	208	265	2.246E-04	38	60
T_tridentatus_abd-a_B	TRINITY_DN3849_c0_g1_i2.p1	0.413	58	33	0	1	58	208	265	2.246E-04	38	60
T_tridentatus_abd-a_B	TRINITY_DN3849_c0_g1_i3.p1	0.413	58	33	0	1	58	208	265	2.246E-04	38	60
T_tridentatus_abd-a_B	TRINITY_DN3849_c0_g1_i6.p1	0.413	58	33	0	1	58	208	265	2.246E-04	38	60
T_tridentatus_abd-a_B	TRINITY_DN3849_c0_g1_i8.p1	0.413	58	33	0	1	58	208	265	2.246E-04	38	60
T_tridentatus_abd-a_B	TRINITY_DN3849_c0_g1_i7.p1	0.413	58	33	0	1	58	209	266	2.246E-04	38	60
T_tridentatus_abd-a_B	TRINITY_DN5117_c3_g1_i1.p1	0.403	57	33	0	2	58	101	157	5.881E-04	37	60
T_clavata_abd-A-B	TRINITY_DN3145_c1_g1_i1.p1	0.933	60	4	0	1	60	172	231	1.335E-31	116	60
T_clavata_abd-A-B	TRINITY_DN2571_c1_g1_i6.p1	0.915	59	5	0	1	59	198	256	5.999E-30	111	60
T_clavata_abd-A-B	TRINITY_DN2571_c1_g1_i9.p1	0.915	59	5	0	1	59	198	256	5.999E-30	111	60
T_clavata_abd-A-B	TRINITY_DN2571_c1_g1_i2.p1	0.915	59	5	0	1	59	198	256	5.999E-30	111	60
T_clavata_abd-A-B	TRINITY_DN2571_c1_g1_i3.p1	0.915	59	5	0	1	59	198	256	5.999E-30	111	60
T_clavata_abd-A-B	TRINITY_DN2571_c1_g1_i4.p1	0.915	59	5	0	1	59	198	256	5.999E-30	111	60
T_clavata_abd-A-B	TRINITY_DN2571_c1_g1_i5.p1	0.915	59	5	0	1	59	198	256	5.999E-30	111	60
T_clavata_abd-A-B	TRINITY_DN2571_c2_g1_i3.p1	0.862	58	8	0	2	59	218	275	6.437E-27	102	60
T_clavata_abd-A-B	TRINITY_DN2571_c2_g1_i4.p1	0.862	58	8	0	2	59	218	275	6.437E-27	102	60
T_clavata_abd-A-B	TRINITY_DN2571_c2_g1_i7.p1	0.862	58	8	0	2	59	218	275	6.437E-27	102	60
T_clavata_abd-A-B	TRINITY_DN2242_c1_g1_i1.p1	0.879	58	7	0	2	59	214	271	8.840E-27	102	60
T_clavata_abd-A-B	TRINITY_DN2242_c1_g1_i6.p1	0.879	58	7	0	2	59	214	271	8.840E-27	102	60
T_clavata_abd-A-B	TRINITY_DN2242_c1_g1_i7.p1	0.879	58	7	0	2	59	214	271	8.840E-27	102	60
T_clavata_abd-A-B	TRINITY_DN1669_c1_g1_i2.p1	0.810	58	11	0	2	59	211	268	1.418E-24	96	60
T_clavata_abd-A-B	TRINITY_DN1669_c1_g1_i3.p1	0.810	58	11	0	2	59	211	268	1.418E-24	96	60
T_clavata_abd-A-B	TRINITY_DN1669_c1_g1_i6.p1	0.810	58	11	0	2	59	211	268	1.418E-24	96	60
T_clavata_abd-A-B	TRINITY_DN1669_c1_g1_i7.p1	0.810	58	11	0	2	59	211	268	1.418E-24	96	60
T_clavata_abd-A-B	TRINITY_DN2015_c4_g1_i1.p1	0.689	58	18	0	2	59	192	249	1.212E-18	79	60
T_clavata_abd-A-B	TRINITY_DN2015_c4_g1_i2.p1	0.689	58	18	0	2	59	192	249	1.212E-18	79	60
T_clavata_abd-A-B	TRINITY_DN8240_c1_g2_i1.p1	0.689	58	18	0	2	59	89	146	4.322E-18	77	60
T_clavata_abd-A-B	TRINITY_DN8240_c1_g2_i3.p1	0.689	58	18	0	2	59	117	174	4.322E-18	77	60
T_clavata_abd-A-B	TRINITY_DN1751_c0_g1_i1.p1	0.684	57	18	0	4	60	311	367	1.122E-17	76	60
T_clavata_abd-A-B	TRINITY_DN1751_c0_g1_i2.p1	0.684	57	18	0	4	60	311	367	1.122E-17	76	60
T_clavata_abd-A-B	TRINITY_DN12417_c0_g1_i1.p1	0.631	57	21	0	2	58	269	325	1.429E-16	73	60
T_clavata_abd-A-B	TRINITY_DN3193_c0_g1_i2.p1	0.600	60	24	0	1	60	231	290	3.441E-15	69	60
T_clavata_abd-A-B	TRINITY_DN3193_c0_g1_i1.p1	0.600	60	24	0	1	60	231	290	3.441E-15	69	60
T_clavata_abd-A-B	TRINITY_DN10502_c0_g1_i1.p1	0.603	58	23	0	2	59	216	273	8.305E-14	65	60
T_clavata_abd-A-B	TRINITY_DN3347_c0_g1_i3.p1	0.614	57	22	0	3	59	629	685	8.305E-14	65	60
T_clavata_abd-A-B	TRINITY_DN3347_c0_g1_i1.p1	0.614	57	22	0	3	59	696	752	8.305E-14	65	60
T_clavata_abd-A-B	TRINITY_DN3347_c0_g1_i7.p1	0.614	57	22	0	3	59	696	752	8.305E-14	65	60
T_clavata_abd-A-B	TRINITY_DN3347_c0_g1_i2.p1	0.614	57	22	0	3	59	629	685	8.305E-14	65	60
T_clavata_abd-A-B	TRINITY_DN3347_c0_g1_i10.p1	0.614	57	22	0	3	59	696	752	8.305E-14	65	60
T_clavata_abd-A-B	TRINITY_DN3347_c0_g1_i12.p1	0.614	57	22	0	3	59	696	752	8.305E-14	65	60
T_clavata_abd-A-B	TRINITY_DN3347_c0_g1_i13.p1	0.614	57	22	0	3	59	696	752	8.305E-14	65	60
T_clavata_abd-A-B	TRINITY_DN3347_c0_g1_i4.p1	0.614	57	22	0	3	59	696	752	8.305E-14	65	60
T_clavata_abd-A-B	TRINITY_DN19751_c0_g1_i1.p1	0.578	57	24	0	2	58	200	256	4.083E-13	63	60
T_clavata_abd-A-B	TRINITY_DN7698_c0_g1_i1.p1	0.578	57	24	0	2	58	206	262	1.460E-12	61	60
T_clavata_abd-A-B	TRINITY_DN6383_c0_g2_i1.p1	0.534	58	27	0	2	59	90	147	4.866E-11	57	60
T_clavata_abd-A-B	TRINITY_DN5803_c1_g1_i1.p1	0.543	57	26	0	2	58	139	195	9.209E-11	56	60
T_clavata_abd-A-B	TRINITY_DN2546_c0_g1_i10.p1	0.500	58	29	0	1	58	97	154	2.398E-10	55	60
T_clavata_abd-A-B	TRINITY_DN2546_c0_g1_i3.p1	0.500	58	29	0	1	58	97	154	2.398E-10	55	60
T_clavata_abd-A-B	TRINITY_DN2546_c0_g1_i6.p1	0.500	58	29	0	1	58	97	154	2.398E-10	55	60
T_clavata_abd-A-B	TRINITY_DN2546_c0_g1_i1.p1	0.500	58	29	0	1	58	280	337	2.398E-10	55	60
T_clavata_abd-A-B	TRINITY_DN2546_c0_g1_i11.p1	0.500	58	29	0	1	58	280	337	2.398E-10	55	60
T_clavata_abd-A-B	TRINITY_DN2546_c0_g1_i12.p1	0.500	58	29	0	1	58	280	337	2.398E-10	55	60
T_clavata_abd-A-B	TRINITY_DN2546_c0_g1_i7.p1	0.500	58	29	0	1	58	280	337	2.398E-10	55	60
T_clavata_abd-A-B	TRINITY_DN3779_c0_g2_i1.p1	0.482	58	30	0	1	58	141	198	4.539E-10	54	60
T_clavata_abd-A-B	TRINITY_DN2571_c4_g1_i1.p1	0.508	57	28	0	2	58	94	150	1.182E-09	53	60
T_clavata_abd-A-B	TRINITY_DN3231_c1_g5_i1.p1	0.440	59	32	0	1	59	185	243	1.182E-09	53	60
T_clavata_abd-A-B	TRINITY_DN2149_c1_g1_i2.p1	0.466	60	32	0	1	60	205	264	2.239E-09	52	60
T_clavata_abd-A-B	TRINITY_DN2149_c1_g1_i4.p1	0.466	60	32	0	1	60	205	264	2.239E-09	52	60
T_clavata_abd-A-B	TRINITY_DN77411_c0_g1_i1.p1	0.482	58	30	0	2	59	210	267	5.834E-09	51	60
T_clavata_abd-A-B	TRINITY_DN8823_c0_g1_i1.p1	0.473	57	30	0	2	58	150	206	1.521E-08	50	60
T_clavata_abd-A-B	TRINITY_DN8823_c0_g1_i3.p1	0.473	57	30	0	2	58	150	206	1.521E-08	50	60
T_clavata_abd-A-B	TRINITY_DN8823_c0_g1_i4.p1	0.473	57	30	0	2	58	176	232	1.521E-08	50	60
T_clavata_abd-A-B	TRINITY_DN8823_c0_g1_i5.p1	0.473	57	30	0	2	58	176	232	1.521E-08	50	60
T_clavata_abd-A-B	TRINITY_DN4683_c3_g1_i4.p1	0.433	60	33	0	1	60	231	290	1.521E-08	50	60
T_clavata_abd-A-B	TRINITY_DN4683_c3_g1_i7.p1	0.433	60	33	0	1	60	231	290	1.521E-08	50	60
T_clavata_abd-A-B	TRINITY_DN124_c0_g3_i2.p1	0.456	57	30	0	2	58	194	250	2.093E-08	49	60
T_clavata_abd-A-B	TRINITY_DN124_c0_g1_i1.p1	0.456	57	30	0	2	58	204	260	2.093E-08	49	60
T_clavata_abd-A-B	TRINITY_DN10734_c1_g2_i2.p1	0.482	58	30	0	2	59	139	196	2.881E-08	49	60
T_clavata_abd-A-B	TRINITY_DN10734_c1_g2_i1.p1	0.482	58	30	0	2	59	139	196	2.881E-08	49	60
T_clavata_abd-A-B	TRINITY_DN10734_c1_g1_i1.p1	0.482	58	30	0	2	59	218	275	2.881E-08	49	60
T_clavata_abd-A-B	TRINITY_DN10734_c1_g1_i2.p1	0.482	58	30	0	2	59	218	275	2.881E-08	49	60
T_clavata_abd-A-B	TRINITY_DN253_c2_g1_i2.p1	0.456	57	30	0	2	58	145	201	3.966E-08	49	60
T_clavata_abd-A-B	TRINITY_DN253_c2_g1_i3.p1	0.456	57	30	0	2	58	145	201	3.966E-08	49	60
T_clavata_abd-A-B	TRINITY_DN253_c2_g1_i1.p1	0.456	57	30	0	2	58	179	235	3.966E-08	49	60
T_clavata_abd-A-B	TRINITY_DN253_c2_g1_i4.p1	0.456	57	30	0	2	58	179	235	3.966E-08	49	60
T_clavata_abd-A-B	TRINITY_DN3929_c0_g1_i1.p1	0.456	57	30	0	2	58	130	186	7.514E-08	48	60
T_clavata_abd-A-B	TRINITY_DN3929_c0_g1_i3.p1	0.456	57	30	0	2	58	130	186	7.514E-08	48	60
T_clavata_abd-A-B	TRINITY_DN4313_c0_g1_i4.p1	0.472	55	29	0	1	55	169	223	1.034E-07	48	60
T_clavata_abd-A-B	TRINITY_DN71961_c0_g1_i1.p1	0.423	59	33	0	1	59	170	228	1.424E-07	47	60
T_clavata_abd-A-B	TRINITY_DN1506_c0_g1_i1.p1	0.465	58	30	0	2	59	74	131	1.424E-07	47	60
T_clavata_abd-A-B	TRINITY_DN4881_c0_g1_i1.p1	0.431	58	32	0	2	59	167	224	1.424E-07	47	60
T_clavata_abd-A-B	TRINITY_DN9245_c0_g1_i2.p1	0.448	58	31	0	2	59	40	97	1.960E-07	47	60
T_clavata_abd-A-B	TRINITY_DN9245_c0_g1_i5.p1	0.448	58	31	0	2	59	40	97	1.960E-07	47	60
T_clavata_abd-A-B	TRINITY_DN9245_c0_g1_i1.p1	0.448	58	31	0	2	59	150	207	1.960E-07	47	60
T_clavata_abd-A-B	TRINITY_DN9245_c0_g1_i3.p1	0.448	58	31	0	2	59	150	207	1.960E-07	47	60
T_clavata_abd-A-B	TRINITY_DN9487_c0_g1_i2.p1	0.431	58	32	0	2	59	134	191	1.960E-07	47	60
T_clavata_abd-A-B	TRINITY_DN9487_c0_g1_i3.p1	0.431	58	32	0	2	59	134	191	1.960E-07	47	60
T_clavata_abd-A-B	TRINITY_DN9487_c0_g1_i4.p1	0.431	58	32	0	2	59	134	191	1.960E-07	47	60
T_clavata_abd-A-B	TRINITY_DN3780_c3_g1_i1.p1	0.473	57	30	0	2	58	128	184	2.699E-07	46	60
T_clavata_abd-A-B	TRINITY_DN8240_c0_g1_i1.p1	0.431	58	32	0	2	59	150	207	2.699E-07	46	60
T_clavata_abd-A-B	TRINITY_DN15380_c0_g2_i1.p1	0.457	59	31	0	1	59	96	154	3.716E-07	46	60
T_clavata_abd-A-B	TRINITY_DN954_c0_g1_i1.p1	0.444	54	29	0	5	58	216	269	5.116E-07	46	60
T_clavata_abd-A-B	TRINITY_DN3768_c2_g1_i1.p1	0.413	58	33	0	2	59	141	198	5.116E-07	46	60
T_clavata_abd-A-B	TRINITY_DN2510_c0_g1_i2.p1	0.413	58	33	0	1	58	204	261	7.045E-07	45	60
T_clavata_abd-A-B	TRINITY_DN2510_c0_g1_i4.p1	0.413	58	33	0	1	58	204	261	7.045E-07	45	60
T_clavata_abd-A-B	TRINITY_DN2510_c0_g1_i1.p1	0.413	58	33	0	1	58	253	310	7.045E-07	45	60
T_clavata_abd-A-B	TRINITY_DN2510_c0_g1_i3.p1	0.413	58	33	0	1	58	253	310	7.045E-07	45	60
T_clavata_abd-A-B	TRINITY_DN1357_c1_g1_i1.p1	0.423	59	33	0	1	59	179	237	9.700E-07	45	60
T_clavata_abd-A-B	TRINITY_DN6552_c0_g1_i1.p1	0.442	52	28	0	4	55	205	256	3.489E-06	43	60
T_clavata_abd-A-B	TRINITY_DN8091_c0_g2_i1.p1	0.413	58	33	0	2	59	106	163	4.805E-06	43	60
T_clavata_abd-A-B	TRINITY_DN4691_c0_g1_i2.p1	0.438	57	31	0	2	58	99	155	4.805E-06	43	60
T_clavata_abd-A-B	TRINITY_DN4691_c0_g1_i1.p1	0.438	57	31	0	2	58	104	160	4.805E-06	43	60
T_clavata_abd-A-B	TRINITY_DN1506_c0_g2_i3.p1	0.438	57	31	0	2	58	53	109	4.805E-06	43	60
T_clavata_abd-A-B	TRINITY_DN1506_c0_g2_i4.p1	0.438	57	31	0	2	58	53	109	4.805E-06	43	60
T_clavata_abd-A-B	TRINITY_DN1506_c0_g2_i2.p1	0.438	57	31	0	2	58	64	120	4.805E-06	43	60
T_clavata_abd-A-B	TRINITY_DN7666_c0_g1_i3.p1	0.438	57	30	0	2	55	335	391	4.805E-06	43	60
T_clavata_abd-A-B	TRINITY_DN1200_c0_g1_i5.p2	0.406	59	34	0	2	60	224	282	6.618E-06	42	60
T_clavata_abd-A-B	TRINITY_DN1200_c0_g1_i6.p2	0.406	59	34	0	2	60	224	282	6.618E-06	42	60
T_clavata_abd-A-B	TRINITY_DN1200_c0_g1_i7.p1	0.406	59	34	0	2	60	224	282	6.618E-06	42	60
T_clavata_abd-A-B	TRINITY_DN621_c0_g3_i2.p1	0.389	59	35	0	1	59	167	225	9.115E-06	42	60
T_clavata_abd-A-B	TRINITY_DN1231_c3_g1_i1.p1	0.406	59	34	0	1	59	187	245	1.256E-05	42	60
T_clavata_abd-A-B	TRINITY_DN3128_c1_g1_i1.p1	0.407	54	31	0	2	55	248	301	3.282E-05	40	60
T_clavata_abd-A-B	TRINITY_DN3128_c1_g1_i2.p1	0.407	54	31	0	2	55	248	301	3.282E-05	40	60
T_clavata_abd-A-B	TRINITY_DN8849_c0_g1_i1.p1	0.385	57	34	0	2	58	49	105	4.522E-05	40	60
T_clavata_abd-A-B	TRINITY_DN8849_c0_g1_i2.p1	0.385	57	34	0	2	58	49	105	4.522E-05	40	60
T_clavata_abd-A-B	TRINITY_DN4198_c0_g1_i3.p1	0.389	59	35	0	2	60	198	256	4.522E-05	40	60
T_clavata_abd-A-B	TRINITY_DN4198_c0_g1_i2.p1	0.389	59	35	0	2	60	202	260	4.522E-05	40	60
T_clavata_abd-A-B	TRINITY_DN4025_c0_g1_i4.p1	0.396	58	34	0	1	58	140	197	6.231E-05	40	60
T_clavata_abd-A-B	TRINITY_DN4025_c0_g1_i1.p1	0.396	58	34	0	1	58	140	197	6.231E-05	40	60
T_clavata_abd-A-B	TRINITY_DN2921_c1_g1_i1.p1	0.438	57	31	0	2	58	139	195	6.231E-05	40	60
T_clavata_abd-A-B	TRINITY_DN2921_c1_g1_i16.p1	0.438	57	31	0	2	58	139	195	6.231E-05	40	60
T_clavata_abd-A-B	TRINITY_DN2871_c0_g1_i2.p1	0.388	54	32	0	2	55	228	281	6.231E-05	40	60
T_clavata_abd-A-B	TRINITY_DN2871_c0_g1_i3.p1	0.388	54	32	0	2	55	228	281	6.231E-05	40	60
T_clavata_abd-A-B	TRINITY_DN8739_c0_g1_i9.p1	0.385	57	34	0	3	59	110	166	8.585E-05	39	60
T_clavata_abd-A-B	TRINITY_DN8739_c0_g1_i5.p1	0.385	57	34	0	3	59	243	299	8.585E-05	39	60
T_clavata_abd-A-B	TRINITY_DN8739_c0_g1_i3.p1	0.385	57	34	0	3	59	251	307	8.585E-05	39	60
T_clavata_abd-A-B	TRINITY_DN8739_c0_g2_i2.p1	0.403	57	33	0	3	59	252	308	8.585E-05	39	60
T_clavata_abd-A-B	TRINITY_DN8739_c0_g2_i3.p1	0.403	57	33	0	3	59	252	308	8.585E-05	39	60
T_clavata_abd-A-B	TRINITY_DN8739_c0_g2_i4.p1	0.403	57	33	0	3	59	252	308	8.585E-05	39	60
T_clavata_abd-A-B	TRINITY_DN8739_c0_g2_i5.p1	0.403	57	33	0	3	59	252	308	8.585E-05	39	60
T_clavata_abd-A-B	TRINITY_DN8739_c0_g2_i6.p1	0.403	57	33	0	3	59	252	308	8.585E-05	39	60
T_clavata_abd-A-B	TRINITY_DN4025_c0_g1_i2.p1	0.425	54	30	0	5	58	25	78	1.183E-04	39	60
T_clavata_abd-A-B	TRINITY_DN4025_c0_g1_i3.p1	0.425	54	30	0	5	58	25	78	1.183E-04	39	60
T_clavata_abd-A-B	TRINITY_DN3849_c0_g1_i12.p1	0.413	58	33	0	1	58	208	265	2.246E-04	38	60
T_clavata_abd-A-B	TRINITY_DN3849_c0_g1_i13.p1	0.413	58	33	0	1	58	208	265	2.246E-04	38	60
T_clavata_abd-A-B	TRINITY_DN3849_c0_g1_i2.p1	0.413	58	33	0	1	58	208	265	2.246E-04	38	60
T_clavata_abd-A-B	TRINITY_DN3849_c0_g1_i3.p1	0.413	58	33	0	1	58	208	265	2.246E-04	38	60
T_clavata_abd-A-B	TRINITY_DN3849_c0_g1_i6.p1	0.413	58	33	0	1	58	208	265	2.246E-04	38	60
T_clavata_abd-A-B	TRINITY_DN3849_c0_g1_i8.p1	0.413	58	33	0	1	58	208	265	2.246E-04	38	60
T_clavata_abd-A-B	TRINITY_DN3849_c0_g1_i7.p1	0.413	58	33	0	1	58	209	266	2.246E-04	38	60
T_clavata_abd-A-B	TRINITY_DN5117_c3_g1_i1.p1	0.403	57	33	0	2	58	101	157	5.881E-04	37	60
D_melanogaster_abd-A	TRINITY_DN3145_c1_g1_i1.p1	0.933	60	4	0	1	60	172	231	1.335E-31	116	60
D_melanogaster_abd-A	TRINITY_DN2571_c1_g1_i6.p1	0.915	59	5	0	1	59	198	256	5.999E-30	111	60
D_melanogaster_abd-A	TRINITY_DN2571_c1_g1_i9.p1	0.915	59	5	0	1	59	198	256	5.999E-30	111	60
D_melanogaster_abd-A	TRINITY_DN2571_c1_g1_i2.p1	0.915	59	5	0	1	59	198	256	5.999E-30	111	60
D_melanogaster_abd-A	TRINITY_DN2571_c1_g1_i3.p1	0.915	59	5	0	1	59	198	256	5.999E-30	111	60
D_melanogaster_abd-A	TRINITY_DN2571_c1_g1_i4.p1	0.915	59	5	0	1	59	198	256	5.999E-30	111	60
D_melanogaster_abd-A	TRINITY_DN2571_c1_g1_i5.p1	0.915	59	5	0	1	59	198	256	5.999E-30	111	60
D_melanogaster_abd-A	TRINITY_DN2571_c2_g1_i3.p1	0.862	58	8	0	2	59	218	275	6.437E-27	102	60
D_melanogaster_abd-A	TRINITY_DN2571_c2_g1_i4.p1	0.862	58	8	0	2	59	218	275	6.437E-27	102	60
D_melanogaster_abd-A	TRINITY_DN2571_c2_g1_i7.p1	0.862	58	8	0	2	59	218	275	6.437E-27	102	60
D_melanogaster_abd-A	TRINITY_DN2242_c1_g1_i1.p1	0.879	58	7	0	2	59	214	271	8.840E-27	102	60
D_melanogaster_abd-A	TRINITY_DN2242_c1_g1_i6.p1	0.879	58	7	0	2	59	214	271	8.840E-27	102	60
D_melanogaster_abd-A	TRINITY_DN2242_c1_g1_i7.p1	0.879	58	7	0	2	59	214	271	8.840E-27	102	60
D_melanogaster_abd-A	TRINITY_DN1669_c1_g1_i2.p1	0.810	58	11	0	2	59	211	268	1.418E-24	96	60
D_melanogaster_abd-A	TRINITY_DN1669_c1_g1_i3.p1	0.810	58	11	0	2	59	211	268	1.418E-24	96	60
D_melanogaster_abd-A	TRINITY_DN1669_c1_g1_i6.p1	0.810	58	11	0	2	59	211	268	1.418E-24	96	60
D_melanogaster_abd-A	TRINITY_DN1669_c1_g1_i7.p1	0.810	58	11	0	2	59	211	268	1.418E-24	96	60
D_melanogaster_abd-A	TRINITY_DN2015_c4_g1_i1.p1	0.689	58	18	0	2	59	192	249	1.212E-18	79	60
D_melanogaster_abd-A	TRINITY_DN2015_c4_g1_i2.p1	0.689	58	18	0	2	59	192	249	1.212E-18	79	60
D_melanogaster_abd-A	TRINITY_DN8240_c1_g2_i1.p1	0.689	58	18	0	2	59	89	146	4.322E-18	77	60
D_melanogaster_abd-A	TRINITY_DN8240_c1_g2_i3.p1	0.689	58	18	0	2	59	117	174	4.322E-18	77	60
D_melanogaster_abd-A	TRINITY_DN1751_c0_g1_i1.p1	0.684	57	18	0	4	60	311	367	1.122E-17	76	60
D_melanogaster_abd-A	TRINITY_DN1751_c0_g1_i2.p1	0.684	57	18	0	4	60	311	367	1.122E-17	76	60
D_melanogaster_abd-A	TRINITY_DN12417_c0_g1_i1.p1	0.631	57	21	0	2	58	269	325	1.429E-16	73	60
D_melanogaster_abd-A	TRINITY_DN3193_c0_g1_i2.p1	0.600	60	24	0	1	60	231	290	3.441E-15	69	60
D_melanogaster_abd-A	TRINITY_DN3193_c0_g1_i1.p1	0.600	60	24	0	1	60	231	290	3.441E-15	69	60
D_melanogaster_abd-A	TRINITY_DN10502_c0_g1_i1.p1	0.603	58	23	0	2	59	216	273	8.305E-14	65	60
D_melanogaster_abd-A	TRINITY_DN3347_c0_g1_i3.p1	0.614	57	22	0	3	59	629	685	8.305E-14	65	60
D_melanogaster_abd-A	TRINITY_DN3347_c0_g1_i1.p1	0.614	57	22	0	3	59	696	752	8.305E-14	65	60
D_melanogaster_abd-A	TRINITY_DN3347_c0_g1_i7.p1	0.614	57	22	0	3	59	696	752	8.305E-14	65	60
D_melanogaster_abd-A	TRINITY_DN3347_c0_g1_i2.p1	0.614	57	22	0	3	59	629	685	8.305E-14	65	60
D_melanogaster_abd-A	TRINITY_DN3347_c0_g1_i10.p1	0.614	57	22	0	3	59	696	752	8.305E-14	65	60
D_melanogaster_abd-A	TRINITY_DN3347_c0_g1_i12.p1	0.614	57	22	0	3	59	696	752	8.305E-14	65	60
D_melanogaster_abd-A	TRINITY_DN3347_c0_g1_i13.p1	0.614	57	22	0	3	59	696	752	8.305E-14	65	60
D_melanogaster_abd-A	TRINITY_DN3347_c0_g1_i4.p1	0.614	57	22	0	3	59	696	752	8.305E-14	65	60
D_melanogaster_abd-A	TRINITY_DN19751_c0_g1_i1.p1	0.578	57	24	0	2	58	200	256	4.083E-13	63	60
D_melanogaster_abd-A	TRINITY_DN7698_c0_g1_i1.p1	0.578	57	24	0	2	58	206	262	1.460E-12	61	60
D_melanogaster_abd-A	TRINITY_DN6383_c0_g2_i1.p1	0.534	58	27	0	2	59	90	147	4.866E-11	57	60
D_melanogaster_abd-A	TRINITY_DN5803_c1_g1_i1.p1	0.543	57	26	0	2	58	139	195	9.209E-11	56	60
D_melanogaster_abd-A	TRINITY_DN2546_c0_g1_i10.p1	0.500	58	29	0	1	58	97	154	2.398E-10	55	60
D_melanogaster_abd-A	TRINITY_DN2546_c0_g1_i3.p1	0.500	58	29	0	1	58	97	154	2.398E-10	55	60
D_melanogaster_abd-A	TRINITY_DN2546_c0_g1_i6.p1	0.500	58	29	0	1	58	97	154	2.398E-10	55	60
D_melanogaster_abd-A	TRINITY_DN2546_c0_g1_i1.p1	0.500	58	29	0	1	58	280	337	2.398E-10	55	60
D_melanogaster_abd-A	TRINITY_DN2546_c0_g1_i11.p1	0.500	58	29	0	1	58	280	337	2.398E-10	55	60
D_melanogaster_abd-A	TRINITY_DN2546_c0_g1_i12.p1	0.500	58	29	0	1	58	280	337	2.398E-10	55	60
D_melanogaster_abd-A	TRINITY_DN2546_c0_g1_i7.p1	0.500	58	29	0	1	58	280	337	2.398E-10	55	60
D_melanogaster_abd-A	TRINITY_DN3779_c0_g2_i1.p1	0.482	58	30	0	1	58	141	198	4.539E-10	54	60
D_melanogaster_abd-A	TRINITY_DN2571_c4_g1_i1.p1	0.508	57	28	0	2	58	94	150	1.182E-09	53	60
D_melanogaster_abd-A	TRINITY_DN3231_c1_g5_i1.p1	0.440	59	32	0	1	59	185	243	1.182E-09	53	60
D_melanogaster_abd-A	TRINITY_DN2149_c1_g1_i2.p1	0.466	60	32	0	1	60	205	264	2.239E-09	52	60
D_melanogaster_abd-A	TRINITY_DN2149_c1_g1_i4.p1	0.466	60	32	0	1	60	205	264	2.239E-09	52	60
D_melanogaster_abd-A	TRINITY_DN77411_c0_g1_i1.p1	0.482	58	30	0	2	59	210	267	5.834E-09	51	60
D_melanogaster_abd-A	TRINITY_DN8823_c0_g1_i1.p1	0.473	57	30	0	2	58	150	206	1.521E-08	50	60
D_melanogaster_abd-A	TRINITY_DN8823_c0_g1_i3.p1	0.473	57	30	0	2	58	150	206	1.521E-08	50	60
D_melanogaster_abd-A	TRINITY_DN8823_c0_g1_i4.p1	0.473	57	30	0	2	58	176	232	1.521E-08	50	60
D_melanogaster_abd-A	TRINITY_DN8823_c0_g1_i5.p1	0.473	57	30	0	2	58	176	232	1.521E-08	50	60
D_melanogaster_abd-A	TRINITY_DN4683_c3_g1_i4.p1	0.433	60	33	0	1	60	231	290	1.521E-08	50	60
D_melanogaster_abd-A	TRINITY_DN4683_c3_g1_i7.p1	0.433	60	33	0	1	60	231	290	1.521E-08	50	60
D_melanogaster_abd-A	TRINITY_DN124_c0_g3_i2.p1	0.456	57	30	0	2	58	194	250	2.093E-08	49	60
D_melanogaster_abd-A	TRINITY_DN124_c0_g1_i1.p1	0.456	57	30	0	2	58	204	260	2.093E-08	49	60
D_melanogaster_abd-A	TRINITY_DN10734_c1_g2_i2.p1	0.482	58	30	0	2	59	139	196	2.881E-08	49	60
D_melanogaster_abd-A	TRINITY_DN10734_c1_g2_i1.p1	0.482	58	30	0	2	59	139	196	2.881E-08	49	60
D_melanogaster_abd-A	TRINITY_DN10734_c1_g1_i1.p1	0.482	58	30	0	2	59	218	275	2.881E-08	49	60
D_melanogaster_abd-A	TRINITY_DN10734_c1_g1_i2.p1	0.482	58	30	0	2	59	218	275	2.881E-08	49	60
D_melanogaster_abd-A	TRINITY_DN253_c2_g1_i2.p1	0.456	57	30	0	2	58	145	201	3.966E-08	49	60
D_melanogaster_abd-A	TRINITY_DN253_c2_g1_i3.p1	0.456	57	30	0	2	58	145	201	3.966E-08	49	60
D_melanogaster_abd-A	TRINITY_DN253_c2_g1_i1.p1	0.456	57	30	0	2	58	179	235	3.966E-08	49	60
D_melanogaster_abd-A	TRINITY_DN253_c2_g1_i4.p1	0.456	57	30	0	2	58	179	235	3.966E-08	49	60
D_melanogaster_abd-A	TRINITY_DN3929_c0_g1_i1.p1	0.456	57	30	0	2	58	130	186	7.514E-08	48	60
D_melanogaster_abd-A	TRINITY_DN3929_c0_g1_i3.p1	0.456	57	30	0	2	58	130	186	7.514E-08	48	60
D_melanogaster_abd-A	TRINITY_DN4313_c0_g1_i4.p1	0.472	55	29	0	1	55	169	223	1.034E-07	48	60
D_melanogaster_abd-A	TRINITY_DN71961_c0_g1_i1.p1	0.423	59	33	0	1	59	170	228	1.424E-07	47	60
D_melanogaster_abd-A	TRINITY_DN1506_c0_g1_i1.p1	0.465	58	30	0	2	59	74	131	1.424E-07	47	60
D_melanogaster_abd-A	TRINITY_DN4881_c0_g1_i1.p1	0.431	58	32	0	2	59	167	224	1.424E-07	47	60
D_melanogaster_abd-A	TRINITY_DN9245_c0_g1_i2.p1	0.448	58	31	0	2	59	40	97	1.960E-07	47	60
D_melanogaster_abd-A	TRINITY_DN9245_c0_g1_i5.p1	0.448	58	31	0	2	59	40	97	1.960E-07	47	60
D_melanogaster_abd-A	TRINITY_DN9245_c0_g1_i1.p1	0.448	58	31	0	2	59	150	207	1.960E-07	47	60
D_melanogaster_abd-A	TRINITY_DN9245_c0_g1_i3.p1	0.448	58	31	0	2	59	150	207	1.960E-07	47	60
D_melanogaster_abd-A	TRINITY_DN9487_c0_g1_i2.p1	0.431	58	32	0	2	59	134	191	1.960E-07	47	60
D_melanogaster_abd-A	TRINITY_DN9487_c0_g1_i3.p1	0.431	58	32	0	2	59	134	191	1.960E-07	47	60
D_melanogaster_abd-A	TRINITY_DN9487_c0_g1_i4.p1	0.431	58	32	0	2	59	134	191	1.960E-07	47	60
D_melanogaster_abd-A	TRINITY_DN3780_c3_g1_i1.p1	0.473	57	30	0	2	58	128	184	2.699E-07	46	60
D_melanogaster_abd-A	TRINITY_DN8240_c0_g1_i1.p1	0.431	58	32	0	2	59	150	207	2.699E-07	46	60
D_melanogaster_abd-A	TRINITY_DN15380_c0_g2_i1.p1	0.457	59	31	0	1	59	96	154	3.716E-07	46	60
D_melanogaster_abd-A	TRINITY_DN954_c0_g1_i1.p1	0.444	54	29	0	5	58	216	269	5.116E-07	46	60
D_melanogaster_abd-A	TRINITY_DN3768_c2_g1_i1.p1	0.413	58	33	0	2	59	141	198	5.116E-07	46	60
D_melanogaster_abd-A	TRINITY_DN2510_c0_g1_i2.p1	0.413	58	33	0	1	58	204	261	7.045E-07	45	60
D_melanogaster_abd-A	TRINITY_DN2510_c0_g1_i4.p1	0.413	58	33	0	1	58	204	261	7.045E-07	45	60
D_melanogaster_abd-A	TRINITY_DN2510_c0_g1_i1.p1	0.413	58	33	0	1	58	253	310	7.045E-07	45	60
D_melanogaster_abd-A	TRINITY_DN2510_c0_g1_i3.p1	0.413	58	33	0	1	58	253	310	7.045E-07	45	60
D_melanogaster_abd-A	TRINITY_DN1357_c1_g1_i1.p1	0.423	59	33	0	1	59	179	237	9.700E-07	45	60
D_melanogaster_abd-A	TRINITY_DN6552_c0_g1_i1.p1	0.442	52	28	0	4	55	205	256	3.489E-06	43	60
D_melanogaster_abd-A	TRINITY_DN8091_c0_g2_i1.p1	0.413	58	33	0	2	59	106	163	4.805E-06	43	60
D_melanogaster_abd-A	TRINITY_DN4691_c0_g1_i2.p1	0.438	57	31	0	2	58	99	155	4.805E-06	43	60
D_melanogaster_abd-A	TRINITY_DN4691_c0_g1_i1.p1	0.438	57	31	0	2	58	104	160	4.805E-06	43	60
D_melanogaster_abd-A	TRINITY_DN1506_c0_g2_i3.p1	0.438	57	31	0	2	58	53	109	4.805E-06	43	60
D_melanogaster_abd-A	TRINITY_DN1506_c0_g2_i4.p1	0.438	57	31	0	2	58	53	109	4.805E-06	43	60
D_melanogaster_abd-A	TRINITY_DN1506_c0_g2_i2.p1	0.438	57	31	0	2	58	64	120	4.805E-06	43	60
D_melanogaster_abd-A	TRINITY_DN7666_c0_g1_i3.p1	0.438	57	30	0	2	55	335	391	4.805E-06	43	60
D_melanogaster_abd-A	TRINITY_DN1200_c0_g1_i5.p2	0.406	59	34	0	2	60	224	282	6.618E-06	42	60
D_melanogaster_abd-A	TRINITY_DN1200_c0_g1_i6.p2	0.406	59	34	0	2	60	224	282	6.618E-06	42	60
D_melanogaster_abd-A	TRINITY_DN1200_c0_g1_i7.p1	0.406	59	34	0	2	60	224	282	6.618E-06	42	60
D_melanogaster_abd-A	TRINITY_DN621_c0_g3_i2.p1	0.389	59	35	0	1	59	167	225	9.115E-06	42	60
D_melanogaster_abd-A	TRINITY_DN1231_c3_g1_i1.p1	0.406	59	34	0	1	59	187	245	1.256E-05	42	60
D_melanogaster_abd-A	TRINITY_DN3128_c1_g1_i1.p1	0.407	54	31	0	2	55	248	301	3.282E-05	40	60
D_melanogaster_abd-A	TRINITY_DN3128_c1_g1_i2.p1	0.407	54	31	0	2	55	248	301	3.282E-05	40	60
D_melanogaster_abd-A	TRINITY_DN8849_c0_g1_i1.p1	0.385	57	34	0	2	58	49	105	4.522E-05	40	60
D_melanogaster_abd-A	TRINITY_DN8849_c0_g1_i2.p1	0.385	57	34	0	2	58	49	105	4.522E-05	40	60
D_melanogaster_abd-A	TRINITY_DN4198_c0_g1_i3.p1	0.389	59	35	0	2	60	198	256	4.522E-05	40	60
D_melanogaster_abd-A	TRINITY_DN4198_c0_g1_i2.p1	0.389	59	35	0	2	60	202	260	4.522E-05	40	60
D_melanogaster_abd-A	TRINITY_DN4025_c0_g1_i4.p1	0.396	58	34	0	1	58	140	197	6.231E-05	40	60
D_melanogaster_abd-A	TRINITY_DN4025_c0_g1_i1.p1	0.396	58	34	0	1	58	140	197	6.231E-05	40	60
D_melanogaster_abd-A	TRINITY_DN2921_c1_g1_i1.p1	0.438	57	31	0	2	58	139	195	6.231E-05	40	60
D_melanogaster_abd-A	TRINITY_DN2921_c1_g1_i16.p1	0.438	57	31	0	2	58	139	195	6.231E-05	40	60
D_melanogaster_abd-A	TRINITY_DN2871_c0_g1_i2.p1	0.388	54	32	0	2	55	228	281	6.231E-05	40	60
D_melanogaster_abd-A	TRINITY_DN2871_c0_g1_i3.p1	0.388	54	32	0	2	55	228	281	6.231E-05	40	60
D_melanogaster_abd-A	TRINITY_DN8739_c0_g1_i9.p1	0.385	57	34	0	3	59	110	166	8.585E-05	39	60
D_melanogaster_abd-A	TRINITY_DN8739_c0_g1_i5.p1	0.385	57	34	0	3	59	243	299	8.585E-05	39	60
D_melanogaster_abd-A	TRINITY_DN8739_c0_g1_i3.p1	0.385	57	34	0	3	59	251	307	8.585E-05	39	60
D_melanogaster_abd-A	TRINITY_DN8739_c0_g2_i2.p1	0.403	57	33	0	3	59	252	308	8.585E-05	39	60
D_melanogaster_abd-A	TRINITY_DN8739_c0_g2_i3.p1	0.403	57	33	0	3	59	252	308	8.585E-05	39	60
D_melanogaster_abd-A	TRINITY_DN8739_c0_g2_i4.p1	0.403	57	33	0	3	59	252	308	8.585E-05	39	60
D_melanogaster_abd-A	TRINITY_DN8739_c0_g2_i5.p1	0.403	57	33	0	3	59	252	308	8.585E-05	39	60
D_melanogaster_abd-A	TRINITY_DN8739_c0_g2_i6.p1	0.403	57	33	0	3	59	252	308	8.585E-05	39	60
D_melanogaster_abd-A	TRINITY_DN4025_c0_g1_i2.p1	0.425	54	30	0	5	58	25	78	1.183E-04	39	60
D_melanogaster_abd-A	TRINITY_DN4025_c0_g1_i3.p1	0.425	54	30	0	5	58	25	78	1.183E-04	39	60
D_melanogaster_abd-A	TRINITY_DN3849_c0_g1_i12.p1	0.413	58	33	0	1	58	208	265	2.246E-04	38	60
D_melanogaster_abd-A	TRINITY_DN3849_c0_g1_i13.p1	0.413	58	33	0	1	58	208	265	2.246E-04	38	60
D_melanogaster_abd-A	TRINITY_DN3849_c0_g1_i2.p1	0.413	58	33	0	1	58	208	265	2.246E-04	38	60
D_melanogaster_abd-A	TRINITY_DN3849_c0_g1_i3.p1	0.413	58	33	0	1	58	208	265	2.246E-04	38	60
D_melanogaster_abd-A	TRINITY_DN3849_c0_g1_i6.p1	0.413	58	33	0	1	58	208	265	2.246E-04	38	60
D_melanogaster_abd-A	TRINITY_DN3849_c0_g1_i8.p1	0.413	58	33	0	1	58	208	265	2.246E-04	38	60
D_melanogaster_abd-A	TRINITY_DN3849_c0_g1_i7.p1	0.413	58	33	0	1	58	209	266	2.246E-04	38	60
D_melanogaster_abd-A	TRINITY_DN5117_c3_g1_i1.p1	0.403	57	33	0	2	58	101	157	5.881E-04	37	60
C_rotundicauda_abd-a_A	TRINITY_DN3145_c1_g1_i1.p1	0.950	60	3	0	1	60	172	231	7.083E-32	117	60
C_rotundicauda_abd-a_A	TRINITY_DN2571_c1_g1_i6.p1	0.915	59	5	0	1	59	198	256	5.999E-30	111	60
C_rotundicauda_abd-a_A	TRINITY_DN2571_c1_g1_i9.p1	0.915	59	5	0	1	59	198	256	5.999E-30	111	60
C_rotundicauda_abd-a_A	TRINITY_DN2571_c1_g1_i2.p1	0.915	59	5	0	1	59	198	256	5.999E-30	111	60
C_rotundicauda_abd-a_A	TRINITY_DN2571_c1_g1_i3.p1	0.915	59	5	0	1	59	198	256	5.999E-30	111	60
C_rotundicauda_abd-a_A	TRINITY_DN2571_c1_g1_i4.p1	0.915	59	5	0	1	59	198	256	5.999E-30	111	60
C_rotundicauda_abd-a_A	TRINITY_DN2571_c1_g1_i5.p1	0.915	59	5	0	1	59	198	256	5.999E-30	111	60
C_rotundicauda_abd-a_A	TRINITY_DN2571_c2_g1_i3.p1	0.862	58	8	0	2	59	218	275	6.437E-27	102	60
C_rotundicauda_abd-a_A	TRINITY_DN2571_c2_g1_i4.p1	0.862	58	8	0	2	59	218	275	6.437E-27	102	60
C_rotundicauda_abd-a_A	TRINITY_DN2571_c2_g1_i7.p1	0.862	58	8	0	2	59	218	275	6.437E-27	102	60
C_rotundicauda_abd-a_A	TRINITY_DN2242_c1_g1_i1.p1	0.879	58	7	0	2	59	214	271	8.840E-27	102	60
C_rotundicauda_abd-a_A	TRINITY_DN2242_c1_g1_i6.p1	0.879	58	7	0	2	59	214	271	8.840E-27	102	60
C_rotundicauda_abd-a_A	TRINITY_DN2242_c1_g1_i7.p1	0.879	58	7	0	2	59	214	271	8.840E-27	102	60
C_rotundicauda_abd-a_A	TRINITY_DN1669_c1_g1_i2.p1	0.810	58	11	0	2	59	211	268	1.418E-24	96	60
C_rotundicauda_abd-a_A	TRINITY_DN1669_c1_g1_i3.p1	0.810	58	11	0	2	59	211	268	1.418E-24	96	60
C_rotundicauda_abd-a_A	TRINITY_DN1669_c1_g1_i6.p1	0.810	58	11	0	2	59	211	268	1.418E-24	96	60
C_rotundicauda_abd-a_A	TRINITY_DN1669_c1_g1_i7.p1	0.810	58	11	0	2	59	211	268	1.418E-24	96	60
C_rotundicauda_abd-a_A	TRINITY_DN2015_c4_g1_i1.p1	0.689	58	18	0	2	59	192	249	1.212E-18	79	60
C_rotundicauda_abd-a_A	TRINITY_DN2015_c4_g1_i2.p1	0.689	58	18	0	2	59	192	249	1.212E-18	79	60
C_rotundicauda_abd-a_A	TRINITY_DN8240_c1_g2_i1.p1	0.689	58	18	0	2	59	89	146	4.322E-18	77	60
C_rotundicauda_abd-a_A	TRINITY_DN8240_c1_g2_i3.p1	0.689	58	18	0	2	59	117	174	4.322E-18	77	60
C_rotundicauda_abd-a_A	TRINITY_DN1751_c0_g1_i1.p1	0.684	57	18	0	4	60	311	367	1.542E-17	76	60
C_rotundicauda_abd-a_A	TRINITY_DN1751_c0_g1_i2.p1	0.684	57	18	0	4	60	311	367	1.542E-17	76	60
C_rotundicauda_abd-a_A	TRINITY_DN12417_c0_g1_i1.p1	0.631	57	21	0	2	58	269	325	1.429E-16	73	60
C_rotundicauda_abd-a_A	TRINITY_DN3193_c0_g1_i2.p1	0.583	60	25	0	1	60	231	290	6.504E-15	68	60
C_rotundicauda_abd-a_A	TRINITY_DN3193_c0_g1_i1.p1	0.583	60	25	0	1	60	231	290	6.504E-15	68	60
C_rotundicauda_abd-a_A	TRINITY_DN10502_c0_g1_i1.p1	0.603	58	23	0	2	59	216	273	8.305E-14	65	60
C_rotundicauda_abd-a_A	TRINITY_DN3347_c0_g1_i3.p1	0.614	57	22	0	3	59	629	685	8.305E-14	65	60
C_rotundicauda_abd-a_A	TRINITY_DN3347_c0_g1_i1.p1	0.614	57	22	0	3	59	696	752	8.305E-14	65	60
C_rotundicauda_abd-a_A	TRINITY_DN3347_c0_g1_i7.p1	0.614	57	22	0	3	59	696	752	8.305E-14	65	60
C_rotundicauda_abd-a_A	TRINITY_DN3347_c0_g1_i2.p1	0.614	57	22	0	3	59	629	685	8.305E-14	65	60
C_rotundicauda_abd-a_A	TRINITY_DN3347_c0_g1_i10.p1	0.614	57	22	0	3	59	696	752	8.305E-14	65	60
C_rotundicauda_abd-a_A	TRINITY_DN3347_c0_g1_i12.p1	0.614	57	22	0	3	59	696	752	8.305E-14	65	60
C_rotundicauda_abd-a_A	TRINITY_DN3347_c0_g1_i13.p1	0.614	57	22	0	3	59	696	752	8.305E-14	65	60
C_rotundicauda_abd-a_A	TRINITY_DN3347_c0_g1_i4.p1	0.614	57	22	0	3	59	696	752	8.305E-14	65	60
C_rotundicauda_abd-a_A	TRINITY_DN19751_c0_g1_i1.p1	0.578	57	24	0	2	58	200	256	4.083E-13	63	60
C_rotundicauda_abd-a_A	TRINITY_DN7698_c0_g1_i1.p1	0.578	57	24	0	2	58	206	262	1.460E-12	61	60
C_rotundicauda_abd-a_A	TRINITY_DN6383_c0_g2_i1.p1	0.534	58	27	0	2	59	90	147	4.866E-11	57	60
C_rotundicauda_abd-a_A	TRINITY_DN5803_c1_g1_i1.p1	0.543	57	26	0	2	58	139	195	9.209E-11	56	60
C_rotundicauda_abd-a_A	TRINITY_DN2546_c0_g1_i10.p1	0.500	58	29	0	1	58	97	154	2.398E-10	55	60
C_rotundicauda_abd-a_A	TRINITY_DN2546_c0_g1_i3.p1	0.500	58	29	0	1	58	97	154	2.398E-10	55	60
C_rotundicauda_abd-a_A	TRINITY_DN2546_c0_g1_i6.p1	0.500	58	29	0	1	58	97	154	2.398E-10	55	60
C_rotundicauda_abd-a_A	TRINITY_DN2546_c0_g1_i1.p1	0.500	58	29	0	1	58	280	337	2.398E-10	55	60
C_rotundicauda_abd-a_A	TRINITY_DN2546_c0_g1_i11.p1	0.500	58	29	0	1	58	280	337	2.398E-10	55	60
C_rotundicauda_abd-a_A	TRINITY_DN2546_c0_g1_i12.p1	0.500	58	29	0	1	58	280	337	2.398E-10	55	60
C_rotundicauda_abd-a_A	TRINITY_DN2546_c0_g1_i7.p1	0.500	58	29	0	1	58	280	337	2.398E-10	55	60
C_rotundicauda_abd-a_A	TRINITY_DN3779_c0_g2_i1.p1	0.482	58	30	0	1	58	141	198	4.539E-10	54	60
C_rotundicauda_abd-a_A	TRINITY_DN2571_c4_g1_i1.p1	0.508	57	28	0	2	58	94	150	1.182E-09	53	60
C_rotundicauda_abd-a_A	TRINITY_DN2149_c1_g1_i2.p1	0.466	60	32	0	1	60	205	264	1.182E-09	53	60
C_rotundicauda_abd-a_A	TRINITY_DN2149_c1_g1_i4.p1	0.466	60	32	0	1	60	205	264	1.182E-09	53	60
C_rotundicauda_abd-a_A	TRINITY_DN3231_c1_g5_i1.p1	0.440	59	32	0	1	59	185	243	1.182E-09	53	60
C_rotundicauda_abd-a_A	TRINITY_DN77411_c0_g1_i1.p1	0.482	58	30	0	2	59	210	267	5.834E-09	51	60
C_rotundicauda_abd-a_A	TRINITY_DN8823_c0_g1_i1.p1	0.473	57	30	0	2	58	150	206	1.521E-08	50	60
C_rotundicauda_abd-a_A	TRINITY_DN8823_c0_g1_i3.p1	0.473	57	30	0	2	58	150	206	1.521E-08	50	60
C_rotundicauda_abd-a_A	TRINITY_DN8823_c0_g1_i4.p1	0.473	57	30	0	2	58	176	232	1.521E-08	50	60
C_rotundicauda_abd-a_A	TRINITY_DN8823_c0_g1_i5.p1	0.473	57	30	0	2	58	176	232	1.521E-08	50	60
C_rotundicauda_abd-a_A	TRINITY_DN124_c0_g3_i2.p1	0.456	57	30	0	2	58	194	250	2.093E-08	49	60
C_rotundicauda_abd-a_A	TRINITY_DN124_c0_g1_i1.p1	0.456	57	30	0	2	58	204	260	2.093E-08	49	60
C_rotundicauda_abd-a_A	TRINITY_DN10734_c1_g2_i2.p1	0.482	58	30	0	2	59	139	196	2.881E-08	49	60
C_rotundicauda_abd-a_A	TRINITY_DN10734_c1_g2_i1.p1	0.482	58	30	0	2	59	139	196	2.881E-08	49	60
C_rotundicauda_abd-a_A	TRINITY_DN10734_c1_g1_i1.p1	0.482	58	30	0	2	59	218	275	2.881E-08	49	60
C_rotundicauda_abd-a_A	TRINITY_DN4683_c3_g1_i4.p1	0.416	60	34	0	1	60	231	290	2.881E-08	49	60
C_rotundicauda_abd-a_A	TRINITY_DN4683_c3_g1_i7.p1	0.416	60	34	0	1	60	231	290	2.881E-08	49	60
C_rotundicauda_abd-a_A	TRINITY_DN10734_c1_g1_i2.p1	0.482	58	30	0	2	59	218	275	2.881E-08	49	60
C_rotundicauda_abd-a_A	TRINITY_DN253_c2_g1_i2.p1	0.456	57	30	0	2	58	145	201	3.966E-08	49	60
C_rotundicauda_abd-a_A	TRINITY_DN253_c2_g1_i3.p1	0.456	57	30	0	2	58	145	201	3.966E-08	49	60
C_rotundicauda_abd-a_A	TRINITY_DN253_c2_g1_i1.p1	0.456	57	30	0	2	58	179	235	3.966E-08	49	60
C_rotundicauda_abd-a_A	TRINITY_DN253_c2_g1_i4.p1	0.456	57	30	0	2	58	179	235	3.966E-08	49	60
C_rotundicauda_abd-a_A	TRINITY_DN3929_c0_g1_i1.p1	0.456	57	30	0	2	58	130	186	7.514E-08	48	60
C_rotundicauda_abd-a_A	TRINITY_DN3929_c0_g1_i3.p1	0.456	57	30	0	2	58	130	186	7.514E-08	48	60
C_rotundicauda_abd-a_A	TRINITY_DN4313_c0_g1_i4.p1	0.472	55	29	0	1	55	169	223	1.034E-07	48	60
C_rotundicauda_abd-a_A	TRINITY_DN71961_c0_g1_i1.p1	0.423	59	33	0	1	59	170	228	1.424E-07	47	60
C_rotundicauda_abd-a_A	TRINITY_DN1506_c0_g1_i1.p1	0.465	58	30	0	2	59	74	131	1.424E-07	47	60
C_rotundicauda_abd-a_A	TRINITY_DN4881_c0_g1_i1.p1	0.431	58	32	0	2	59	167	224	1.424E-07	47	60
C_rotundicauda_abd-a_A	TRINITY_DN9245_c0_g1_i2.p1	0.448	58	31	0	2	59	40	97	1.960E-07	47	60
C_rotundicauda_abd-a_A	TRINITY_DN9245_c0_g1_i5.p1	0.448	58	31	0	2	59	40	97	1.960E-07	47	60
C_rotundicauda_abd-a_A	TRINITY_DN9245_c0_g1_i1.p1	0.448	58	31	0	2	59	150	207	1.960E-07	47	60
C_rotundicauda_abd-a_A	TRINITY_DN9245_c0_g1_i3.p1	0.448	58	31	0	2	59	150	207	1.960E-07	47	60
C_rotundicauda_abd-a_A	TRINITY_DN9487_c0_g1_i2.p1	0.431	58	32	0	2	59	134	191	1.960E-07	47	60
C_rotundicauda_abd-a_A	TRINITY_DN9487_c0_g1_i3.p1	0.431	58	32	0	2	59	134	191	1.960E-07	47	60
C_rotundicauda_abd-a_A	TRINITY_DN9487_c0_g1_i4.p1	0.431	58	32	0	2	59	134	191	1.960E-07	47	60
C_rotundicauda_abd-a_A	TRINITY_DN3780_c3_g1_i1.p1	0.473	57	30	0	2	58	128	184	2.699E-07	46	60
C_rotundicauda_abd-a_A	TRINITY_DN8240_c0_g1_i1.p1	0.431	58	32	0	2	59	150	207	2.699E-07	46	60
C_rotundicauda_abd-a_A	TRINITY_DN15380_c0_g2_i1.p1	0.457	59	31	0	1	59	96	154	3.716E-07	46	60
C_rotundicauda_abd-a_A	TRINITY_DN954_c0_g1_i1.p1	0.444	54	29	0	5	58	216	269	5.116E-07	46	60
C_rotundicauda_abd-a_A	TRINITY_DN3768_c2_g1_i1.p1	0.413	58	33	0	2	59	141	198	5.116E-07	46	60
C_rotundicauda_abd-a_A	TRINITY_DN2510_c0_g1_i2.p1	0.413	58	33	0	1	58	204	261	7.045E-07	45	60
C_rotundicauda_abd-a_A	TRINITY_DN2510_c0_g1_i4.p1	0.413	58	33	0	1	58	204	261	7.045E-07	45	60
C_rotundicauda_abd-a_A	TRINITY_DN2510_c0_g1_i1.p1	0.413	58	33	0	1	58	253	310	7.045E-07	45	60
C_rotundicauda_abd-a_A	TRINITY_DN2510_c0_g1_i3.p1	0.413	58	33	0	1	58	253	310	7.045E-07	45	60
C_rotundicauda_abd-a_A	TRINITY_DN1357_c1_g1_i1.p1	0.423	59	33	0	1	59	179	237	9.700E-07	45	60
C_rotundicauda_abd-a_A	TRINITY_DN6552_c0_g1_i1.p1	0.442	52	28	0	4	55	205	256	3.489E-06	43	60
C_rotundicauda_abd-a_A	TRINITY_DN1200_c0_g1_i5.p2	0.406	59	34	0	2	60	224	282	3.489E-06	43	60
C_rotundicauda_abd-a_A	TRINITY_DN1200_c0_g1_i6.p2	0.406	59	34	0	2	60	224	282	3.489E-06	43	60
C_rotundicauda_abd-a_A	TRINITY_DN1200_c0_g1_i7.p1	0.406	59	34	0	2	60	224	282	3.489E-06	43	60
C_rotundicauda_abd-a_A	TRINITY_DN8091_c0_g2_i1.p1	0.413	58	33	0	2	59	106	163	4.805E-06	43	60
C_rotundicauda_abd-a_A	TRINITY_DN4691_c0_g1_i2.p1	0.438	57	31	0	2	58	99	155	4.805E-06	43	60
C_rotundicauda_abd-a_A	TRINITY_DN4691_c0_g1_i1.p1	0.438	57	31	0	2	58	104	160	4.805E-06	43	60
C_rotundicauda_abd-a_A	TRINITY_DN1506_c0_g2_i3.p1	0.438	57	31	0	2	58	53	109	4.805E-06	43	60
C_rotundicauda_abd-a_A	TRINITY_DN1506_c0_g2_i4.p1	0.438	57	31	0	2	58	53	109	4.805E-06	43	60
C_rotundicauda_abd-a_A	TRINITY_DN1506_c0_g2_i2.p1	0.438	57	31	0	2	58	64	120	4.805E-06	43	60
C_rotundicauda_abd-a_A	TRINITY_DN7666_c0_g1_i3.p1	0.438	57	30	0	2	55	335	391	4.805E-06	43	60
C_rotundicauda_abd-a_A	TRINITY_DN621_c0_g3_i2.p1	0.389	59	35	0	1	59	167	225	9.115E-06	42	60
C_rotundicauda_abd-a_A	TRINITY_DN1231_c3_g1_i1.p1	0.406	59	34	0	1	59	187	245	1.256E-05	42	60
C_rotundicauda_abd-a_A	TRINITY_DN3128_c1_g1_i1.p1	0.407	54	31	0	2	55	248	301	3.282E-05	40	60
C_rotundicauda_abd-a_A	TRINITY_DN3128_c1_g1_i2.p1	0.407	54	31	0	2	55	248	301	3.282E-05	40	60
C_rotundicauda_abd-a_A	TRINITY_DN8849_c0_g1_i1.p1	0.385	57	34	0	2	58	49	105	4.522E-05	40	60
C_rotundicauda_abd-a_A	TRINITY_DN8849_c0_g1_i2.p1	0.385	57	34	0	2	58	49	105	4.522E-05	40	60
C_rotundicauda_abd-a_A	TRINITY_DN4025_c0_g1_i4.p1	0.396	58	34	0	1	58	140	197	6.231E-05	40	60
C_rotundicauda_abd-a_A	TRINITY_DN4025_c0_g1_i1.p1	0.396	58	34	0	1	58	140	197	6.231E-05	40	60
C_rotundicauda_abd-a_A	TRINITY_DN2921_c1_g1_i1.p1	0.438	57	31	0	2	58	139	195	6.231E-05	40	60
C_rotundicauda_abd-a_A	TRINITY_DN2921_c1_g1_i16.p1	0.438	57	31	0	2	58	139	195	6.231E-05	40	60
C_rotundicauda_abd-a_A	TRINITY_DN2871_c0_g1_i2.p1	0.388	54	32	0	2	55	228	281	6.231E-05	40	60
C_rotundicauda_abd-a_A	TRINITY_DN2871_c0_g1_i3.p1	0.388	54	32	0	2	55	228	281	6.231E-05	40	60
C_rotundicauda_abd-a_A	TRINITY_DN8739_c0_g1_i9.p1	0.385	57	34	0	3	59	110	166	8.585E-05	39	60
C_rotundicauda_abd-a_A	TRINITY_DN4198_c0_g1_i3.p1	0.372	59	36	0	2	60	198	256	8.585E-05	39	60
C_rotundicauda_abd-a_A	TRINITY_DN4198_c0_g1_i2.p1	0.372	59	36	0	2	60	202	260	8.585E-05	39	60
C_rotundicauda_abd-a_A	TRINITY_DN8739_c0_g1_i5.p1	0.385	57	34	0	3	59	243	299	8.585E-05	39	60
C_rotundicauda_abd-a_A	TRINITY_DN8739_c0_g1_i3.p1	0.385	57	34	0	3	59	251	307	8.585E-05	39	60
C_rotundicauda_abd-a_A	TRINITY_DN8739_c0_g2_i2.p1	0.403	57	33	0	3	59	252	308	8.585E-05	39	60
C_rotundicauda_abd-a_A	TRINITY_DN8739_c0_g2_i3.p1	0.403	57	33	0	3	59	252	308	8.585E-05	39	60
C_rotundicauda_abd-a_A	TRINITY_DN8739_c0_g2_i4.p1	0.403	57	33	0	3	59	252	308	8.585E-05	39	60
C_rotundicauda_abd-a_A	TRINITY_DN8739_c0_g2_i5.p1	0.403	57	33	0	3	59	252	308	8.585E-05	39	60
C_rotundicauda_abd-a_A	TRINITY_DN8739_c0_g2_i6.p1	0.403	57	33	0	3	59	252	308	8.585E-05	39	60
C_rotundicauda_abd-a_A	TRINITY_DN4025_c0_g1_i2.p1	0.425	54	30	0	5	58	25	78	1.183E-04	39	60
C_rotundicauda_abd-a_A	TRINITY_DN4025_c0_g1_i3.p1	0.425	54	30	0	5	58	25	78	1.183E-04	39	60
C_rotundicauda_abd-a_A	TRINITY_DN3849_c0_g1_i12.p1	0.413	58	33	0	1	58	208	265	2.246E-04	38	60
C_rotundicauda_abd-a_A	TRINITY_DN3849_c0_g1_i13.p1	0.413	58	33	0	1	58	208	265	2.246E-04	38	60
C_rotundicauda_abd-a_A	TRINITY_DN3849_c0_g1_i2.p1	0.413	58	33	0	1	58	208	265	2.246E-04	38	60
C_rotundicauda_abd-a_A	TRINITY_DN3849_c0_g1_i3.p1	0.413	58	33	0	1	58	208	265	2.246E-04	38	60
C_rotundicauda_abd-a_A	TRINITY_DN3849_c0_g1_i6.p1	0.413	58	33	0	1	58	208	265	2.246E-04	38	60
C_rotundicauda_abd-a_A	TRINITY_DN3849_c0_g1_i8.p1	0.413	58	33	0	1	58	208	265	2.246E-04	38	60
C_rotundicauda_abd-a_A	TRINITY_DN3849_c0_g1_i7.p1	0.413	58	33	0	1	58	209	266	2.246E-04	38	60
C_rotundicauda_abd-a_A	TRINITY_DN5117_c3_g1_i1.p1	0.403	57	33	0	2	58	101	157	5.881E-04	37	60
L_polyphemus_abd-a_A1-b	TRINITY_DN3145_c1_g1_i1.p1	0.883	60	7	0	1	60	172	231	3.181E-30	112	60
L_polyphemus_abd-a_A1-b	TRINITY_DN2571_c1_g1_i6.p1	0.847	59	9	0	1	59	198	256	5.087E-28	106	60
L_polyphemus_abd-a_A1-b	TRINITY_DN2571_c1_g1_i9.p1	0.847	59	9	0	1	59	198	256	5.087E-28	106	60
L_polyphemus_abd-a_A1-b	TRINITY_DN2571_c1_g1_i2.p1	0.847	59	9	0	1	59	198	256	5.087E-28	106	60
L_polyphemus_abd-a_A1-b	TRINITY_DN2571_c1_g1_i3.p1	0.847	59	9	0	1	59	198	256	5.087E-28	106	60
L_polyphemus_abd-a_A1-b	TRINITY_DN2571_c1_g1_i4.p1	0.847	59	9	0	1	59	198	256	5.087E-28	106	60
L_polyphemus_abd-a_A1-b	TRINITY_DN2571_c1_g1_i5.p1	0.847	59	9	0	1	59	198	256	5.087E-28	106	60
L_polyphemus_abd-a_A1-b	TRINITY_DN2571_c2_g1_i3.p1	0.827	58	10	0	2	59	218	275	5.933E-26	100	60
L_polyphemus_abd-a_A1-b	TRINITY_DN2571_c2_g1_i4.p1	0.827	58	10	0	2	59	218	275	5.933E-26	100	60
L_polyphemus_abd-a_A1-b	TRINITY_DN2571_c2_g1_i7.p1	0.827	58	10	0	2	59	218	275	5.933E-26	100	60
L_polyphemus_abd-a_A1-b	TRINITY_DN2242_c1_g1_i1.p1	0.810	58	11	0	2	59	214	271	7.515E-25	96	60
L_polyphemus_abd-a_A1-b	TRINITY_DN2242_c1_g1_i6.p1	0.810	58	11	0	2	59	214	271	7.515E-25	96	60
L_polyphemus_abd-a_A1-b	TRINITY_DN2242_c1_g1_i7.p1	0.810	58	11	0	2	59	214	271	7.515E-25	96	60
L_polyphemus_abd-a_A1-b	TRINITY_DN1669_c1_g1_i2.p1	0.775	58	13	0	2	59	211	268	1.797E-23	93	60
L_polyphemus_abd-a_A1-b	TRINITY_DN1669_c1_g1_i3.p1	0.775	58	13	0	2	59	211	268	1.797E-23	93	60
L_polyphemus_abd-a_A1-b	TRINITY_DN1669_c1_g1_i6.p1	0.775	58	13	0	2	59	211	268	1.797E-23	93	60
L_polyphemus_abd-a_A1-b	TRINITY_DN1669_c1_g1_i7.p1	0.775	58	13	0	2	59	211	268	1.797E-23	93	60
L_polyphemus_abd-a_A1-b	TRINITY_DN2015_c4_g1_i1.p1	0.689	58	18	0	2	59	192	249	8.817E-19	79	60
L_polyphemus_abd-a_A1-b	TRINITY_DN2015_c4_g1_i2.p1	0.689	58	18	0	2	59	192	249	8.817E-19	79	60
L_polyphemus_abd-a_A1-b	TRINITY_DN8240_c1_g2_i1.p1	0.655	58	20	0	2	59	89	146	5.501E-17	74	60
L_polyphemus_abd-a_A1-b	TRINITY_DN8240_c1_g2_i3.p1	0.655	58	20	0	2	59	117	174	5.501E-17	74	60
L_polyphemus_abd-a_A1-b	TRINITY_DN1751_c0_g1_i1.p1	0.631	57	21	0	4	60	311	367	2.699E-16	72	60
L_polyphemus_abd-a_A1-b	TRINITY_DN1751_c0_g1_i2.p1	0.631	57	21	0	4	60	311	367	2.699E-16	72	60
L_polyphemus_abd-a_A1-b	TRINITY_DN12417_c0_g1_i1.p1	0.631	57	21	0	2	58	269	325	3.710E-16	72	60
L_polyphemus_abd-a_A1-b	TRINITY_DN3193_c0_g1_i2.p1	0.583	60	25	0	1	60	231	290	4.393E-14	66	60
L_polyphemus_abd-a_A1-b	TRINITY_DN3193_c0_g1_i1.p1	0.583	60	25	0	1	60	231	290	4.393E-14	66	60
L_polyphemus_abd-a_A1-b	TRINITY_DN3347_c0_g1_i3.p1	0.631	57	21	0	3	59	629	685	1.570E-13	64	60
L_polyphemus_abd-a_A1-b	TRINITY_DN3347_c0_g1_i1.p1	0.631	57	21	0	3	59	696	752	1.570E-13	64	60
L_polyphemus_abd-a_A1-b	TRINITY_DN3347_c0_g1_i7.p1	0.631	57	21	0	3	59	696	752	1.570E-13	64	60
L_polyphemus_abd-a_A1-b	TRINITY_DN3347_c0_g1_i2.p1	0.631	57	21	0	3	59	629	685	1.570E-13	64	60
L_polyphemus_abd-a_A1-b	TRINITY_DN3347_c0_g1_i10.p1	0.631	57	21	0	3	59	696	752	1.570E-13	64	60
L_polyphemus_abd-a_A1-b	TRINITY_DN3347_c0_g1_i12.p1	0.631	57	21	0	3	59	696	752	1.570E-13	64	60
L_polyphemus_abd-a_A1-b	TRINITY_DN3347_c0_g1_i13.p1	0.631	57	21	0	3	59	696	752	1.570E-13	64	60
L_polyphemus_abd-a_A1-b	TRINITY_DN3347_c0_g1_i4.p1	0.631	57	21	0	3	59	696	752	1.570E-13	64	60
L_polyphemus_abd-a_A1-b	TRINITY_DN10502_c0_g1_i1.p1	0.568	58	25	0	2	59	216	273	2.969E-13	63	60
L_polyphemus_abd-a_A1-b	TRINITY_DN19751_c0_g1_i1.p1	0.561	57	25	0	2	58	200	256	2.008E-12	61	60
L_polyphemus_abd-a_A1-b	TRINITY_DN7698_c0_g1_i1.p1	0.543	57	26	0	2	58	206	262	1.870E-11	58	60
L_polyphemus_abd-a_A1-b	TRINITY_DN5803_c1_g1_i1.p1	0.543	57	26	0	2	58	139	195	1.743E-10	55	60
L_polyphemus_abd-a_A1-b	TRINITY_DN6383_c0_g2_i1.p1	0.517	58	28	0	2	59	90	147	2.398E-10	55	60
L_polyphemus_abd-a_A1-b	TRINITY_DN3231_c1_g5_i1.p1	0.457	59	31	0	1	59	185	243	8.593E-10	53	60
L_polyphemus_abd-a_A1-b	TRINITY_DN2546_c0_g1_i10.p1	0.465	58	30	0	1	58	97	154	1.182E-09	53	60
L_polyphemus_abd-a_A1-b	TRINITY_DN2546_c0_g1_i3.p1	0.465	58	30	0	1	58	97	154	1.182E-09	53	60
L_polyphemus_abd-a_A1-b	TRINITY_DN2546_c0_g1_i6.p1	0.465	58	30	0	1	58	97	154	1.182E-09	53	60
L_polyphemus_abd-a_A1-b	TRINITY_DN2546_c0_g1_i1.p1	0.465	58	30	0	1	58	280	337	1.182E-09	53	60
L_polyphemus_abd-a_A1-b	TRINITY_DN2546_c0_g1_i11.p1	0.465	58	30	0	1	58	280	337	1.182E-09	53	60
L_polyphemus_abd-a_A1-b	TRINITY_DN2546_c0_g1_i12.p1	0.465	58	30	0	1	58	280	337	1.182E-09	53	60
L_polyphemus_abd-a_A1-b	TRINITY_DN2546_c0_g1_i7.p1	0.465	58	30	0	1	58	280	337	1.182E-09	53	60
L_polyphemus_abd-a_A1-b	TRINITY_DN3779_c0_g2_i1.p1	0.465	58	30	0	1	58	141	198	2.239E-09	52	60
L_polyphemus_abd-a_A1-b	TRINITY_DN2571_c4_g1_i1.p1	0.508	57	28	0	2	58	94	150	4.239E-09	51	60
L_polyphemus_abd-a_A1-b	TRINITY_DN2149_c1_g1_i2.p1	0.450	60	32	0	1	60	205	264	1.105E-08	50	60
L_polyphemus_abd-a_A1-b	TRINITY_DN2149_c1_g1_i4.p1	0.450	60	32	0	1	60	205	264	1.105E-08	50	60
L_polyphemus_abd-a_A1-b	TRINITY_DN77411_c0_g1_i1.p1	0.482	58	30	0	2	59	210	267	2.093E-08	49	60
L_polyphemus_abd-a_A1-b	TRINITY_DN124_c0_g3_i2.p1	0.456	57	30	0	2	58	194	250	7.514E-08	48	60
L_polyphemus_abd-a_A1-b	TRINITY_DN124_c0_g1_i1.p1	0.456	57	30	0	2	58	204	260	7.514E-08	48	60
L_polyphemus_abd-a_A1-b	TRINITY_DN8823_c0_g1_i1.p1	0.456	57	30	0	2	58	150	206	1.424E-07	47	60
L_polyphemus_abd-a_A1-b	TRINITY_DN8823_c0_g1_i3.p1	0.456	57	30	0	2	58	150	206	1.424E-07	47	60
L_polyphemus_abd-a_A1-b	TRINITY_DN8823_c0_g1_i4.p1	0.456	57	30	0	2	58	176	232	1.424E-07	47	60
L_polyphemus_abd-a_A1-b	TRINITY_DN8823_c0_g1_i5.p1	0.456	57	30	0	2	58	176	232	1.424E-07	47	60
L_polyphemus_abd-a_A1-b	TRINITY_DN2510_c0_g1_i2.p1	0.431	58	32	0	1	58	204	261	1.424E-07	47	60
L_polyphemus_abd-a_A1-b	TRINITY_DN2510_c0_g1_i4.p1	0.431	58	32	0	1	58	204	261	1.424E-07	47	60
L_polyphemus_abd-a_A1-b	TRINITY_DN2510_c0_g1_i1.p1	0.431	58	32	0	1	58	253	310	1.424E-07	47	60
L_polyphemus_abd-a_A1-b	TRINITY_DN2510_c0_g1_i3.p1	0.431	58	32	0	1	58	253	310	1.424E-07	47	60
L_polyphemus_abd-a_A1-b	TRINITY_DN71961_c0_g1_i1.p1	0.423	59	33	0	1	59	170	228	1.960E-07	47	60
L_polyphemus_abd-a_A1-b	TRINITY_DN4313_c0_g1_i4.p1	0.472	55	29	0	1	55	169	223	2.699E-07	46	60
L_polyphemus_abd-a_A1-b	TRINITY_DN10734_c1_g2_i2.p1	0.448	58	31	0	2	59	139	196	2.699E-07	46	60
L_polyphemus_abd-a_A1-b	TRINITY_DN10734_c1_g2_i1.p1	0.448	58	31	0	2	59	139	196	2.699E-07	46	60
L_polyphemus_abd-a_A1-b	TRINITY_DN1506_c0_g1_i1.p1	0.482	58	30	0	2	59	74	131	2.699E-07	46	60
L_polyphemus_abd-a_A1-b	TRINITY_DN10734_c1_g1_i1.p1	0.448	58	31	0	2	59	218	275	2.699E-07	46	60
L_polyphemus_abd-a_A1-b	TRINITY_DN10734_c1_g1_i2.p1	0.448	58	31	0	2	59	218	275	2.699E-07	46	60
L_polyphemus_abd-a_A1-b	TRINITY_DN253_c2_g1_i2.p1	0.438	57	31	0	2	58	145	201	3.716E-07	46	60
L_polyphemus_abd-a_A1-b	TRINITY_DN253_c2_g1_i3.p1	0.438	57	31	0	2	58	145	201	3.716E-07	46	60
L_polyphemus_abd-a_A1-b	TRINITY_DN253_c2_g1_i1.p1	0.438	57	31	0	2	58	179	235	3.716E-07	46	60
L_polyphemus_abd-a_A1-b	TRINITY_DN253_c2_g1_i4.p1	0.438	57	31	0	2	58	179	235	3.716E-07	46	60
L_polyphemus_abd-a_A1-b	TRINITY_DN8240_c0_g1_i1.p1	0.448	58	31	0	2	59	150	207	3.716E-07	46	60
L_polyphemus_abd-a_A1-b	TRINITY_DN1357_c1_g1_i1.p1	0.440	59	32	0	1	59	179	237	3.716E-07	46	60
L_polyphemus_abd-a_A1-b	TRINITY_DN4683_c3_g1_i4.p1	0.416	60	34	0	1	60	231	290	3.716E-07	46	60
L_polyphemus_abd-a_A1-b	TRINITY_DN4683_c3_g1_i7.p1	0.416	60	34	0	1	60	231	290	3.716E-07	46	60
L_polyphemus_abd-a_A1-b	TRINITY_DN9245_c0_g1_i2.p1	0.448	58	31	0	2	59	40	97	5.116E-07	46	60
L_polyphemus_abd-a_A1-b	TRINITY_DN9245_c0_g1_i5.p1	0.448	58	31	0	2	59	40	97	5.116E-07	46	60
L_polyphemus_abd-a_A1-b	TRINITY_DN9245_c0_g1_i1.p1	0.448	58	31	0	2	59	150	207	5.116E-07	46	60
L_polyphemus_abd-a_A1-b	TRINITY_DN9245_c0_g1_i3.p1	0.448	58	31	0	2	59	150	207	5.116E-07	46	60
L_polyphemus_abd-a_A1-b	TRINITY_DN3929_c0_g1_i1.p1	0.456	57	30	0	2	58	130	186	5.116E-07	46	60
L_polyphemus_abd-a_A1-b	TRINITY_DN3929_c0_g1_i3.p1	0.456	57	30	0	2	58	130	186	5.116E-07	46	60
L_polyphemus_abd-a_A1-b	TRINITY_DN4881_c0_g1_i1.p1	0.431	58	32	0	2	59	167	224	5.116E-07	46	60
L_polyphemus_abd-a_A1-b	TRINITY_DN15380_c0_g2_i1.p1	0.457	59	31	0	1	59	96	154	7.045E-07	45	60
L_polyphemus_abd-a_A1-b	TRINITY_DN9487_c0_g1_i2.p1	0.431	58	32	0	2	59	134	191	7.045E-07	45	60
L_polyphemus_abd-a_A1-b	TRINITY_DN9487_c0_g1_i3.p1	0.431	58	32	0	2	59	134	191	7.045E-07	45	60
L_polyphemus_abd-a_A1-b	TRINITY_DN9487_c0_g1_i4.p1	0.431	58	32	0	2	59	134	191	7.045E-07	45	60
L_polyphemus_abd-a_A1-b	TRINITY_DN3780_c3_g1_i1.p1	0.456	57	30	0	2	58	128	184	1.839E-06	44	60
L_polyphemus_abd-a_A1-b	TRINITY_DN3768_c2_g1_i1.p1	0.413	58	33	0	2	59	141	198	1.839E-06	44	60
L_polyphemus_abd-a_A1-b	TRINITY_DN4691_c0_g1_i2.p1	0.456	57	30	0	2	58	99	155	4.805E-06	43	60
L_polyphemus_abd-a_A1-b	TRINITY_DN4691_c0_g1_i1.p1	0.456	57	30	0	2	58	104	160	4.805E-06	43	60
L_polyphemus_abd-a_A1-b	TRINITY_DN8849_c0_g1_i1.p1	0.403	57	33	0	2	58	49	105	9.115E-06	42	60
L_polyphemus_abd-a_A1-b	TRINITY_DN8849_c0_g1_i2.p1	0.403	57	33	0	2	58	49	105	9.115E-06	42	60
L_polyphemus_abd-a_A1-b	TRINITY_DN954_c0_g1_i1.p1	0.403	62	33	0	2	58	208	269	9.115E-06	42	60
L_polyphemus_abd-a_A1-b	TRINITY_DN1200_c0_g1_i5.p2	0.423	59	33	0	2	60	224	282	9.115E-06	42	60
L_polyphemus_abd-a_A1-b	TRINITY_DN1200_c0_g1_i6.p2	0.423	59	33	0	2	60	224	282	9.115E-06	42	60
L_polyphemus_abd-a_A1-b	TRINITY_DN1200_c0_g1_i7.p1	0.423	59	33	0	2	60	224	282	9.115E-06	42	60
L_polyphemus_abd-a_A1-b	TRINITY_DN1506_c0_g2_i3.p1	0.438	57	31	0	2	58	53	109	1.256E-05	42	60
L_polyphemus_abd-a_A1-b	TRINITY_DN1506_c0_g2_i4.p1	0.438	57	31	0	2	58	53	109	1.256E-05	42	60
L_polyphemus_abd-a_A1-b	TRINITY_DN1506_c0_g2_i2.p1	0.438	57	31	0	2	58	64	120	1.256E-05	42	60
L_polyphemus_abd-a_A1-b	TRINITY_DN621_c0_g3_i2.p1	0.389	59	35	0	1	59	167	225	2.383E-05	41	60
L_polyphemus_abd-a_A1-b	TRINITY_DN8739_c0_g1_i9.p1	0.421	57	32	0	3	59	110	166	2.383E-05	41	60
L_polyphemus_abd-a_A1-b	TRINITY_DN7666_c0_g1_i3.p1	0.500	40	20	0	16	55	352	391	2.383E-05	41	60
L_polyphemus_abd-a_A1-b	TRINITY_DN8739_c0_g1_i5.p1	0.421	57	32	0	3	59	243	299	2.383E-05	41	60
L_polyphemus_abd-a_A1-b	TRINITY_DN8739_c0_g1_i3.p1	0.421	57	32	0	3	59	251	307	2.383E-05	41	60
L_polyphemus_abd-a_A1-b	TRINITY_DN8739_c0_g2_i2.p1	0.438	57	31	0	3	59	252	308	2.383E-05	41	60
L_polyphemus_abd-a_A1-b	TRINITY_DN8739_c0_g2_i3.p1	0.438	57	31	0	3	59	252	308	2.383E-05	41	60
L_polyphemus_abd-a_A1-b	TRINITY_DN8739_c0_g2_i4.p1	0.438	57	31	0	3	59	252	308	2.383E-05	41	60
L_polyphemus_abd-a_A1-b	TRINITY_DN8739_c0_g2_i5.p1	0.438	57	31	0	3	59	252	308	2.383E-05	41	60
L_polyphemus_abd-a_A1-b	TRINITY_DN8739_c0_g2_i6.p1	0.438	57	31	0	3	59	252	308	2.383E-05	41	60
L_polyphemus_abd-a_A1-b	TRINITY_DN6552_c0_g1_i1.p1	0.442	52	28	0	4	55	205	256	3.282E-05	40	60
L_polyphemus_abd-a_A1-b	TRINITY_DN1231_c3_g1_i1.p1	0.406	59	34	0	1	59	187	245	3.282E-05	40	60
L_polyphemus_abd-a_A1-b	TRINITY_DN8091_c0_g2_i1.p1	0.396	58	34	0	2	59	106	163	4.522E-05	40	60
L_polyphemus_abd-a_A1-b	TRINITY_DN3128_c1_g1_i1.p1	0.407	54	31	0	2	55	248	301	6.231E-05	40	60
L_polyphemus_abd-a_A1-b	TRINITY_DN3128_c1_g1_i2.p1	0.407	54	31	0	2	55	248	301	6.231E-05	40	60
L_polyphemus_abd-a_A1-b	TRINITY_DN2921_c1_g1_i1.p1	0.421	57	32	0	2	58	139	195	8.585E-05	39	60
L_polyphemus_abd-a_A1-b	TRINITY_DN2921_c1_g1_i16.p1	0.421	57	32	0	2	58	139	195	8.585E-05	39	60
L_polyphemus_abd-a_A1-b	TRINITY_DN3849_c0_g1_i12.p1	0.431	58	32	0	1	58	208	265	2.246E-04	38	60
L_polyphemus_abd-a_A1-b	TRINITY_DN3849_c0_g1_i13.p1	0.431	58	32	0	1	58	208	265	2.246E-04	38	60
L_polyphemus_abd-a_A1-b	TRINITY_DN3849_c0_g1_i2.p1	0.431	58	32	0	1	58	208	265	2.246E-04	38	60
L_polyphemus_abd-a_A1-b	TRINITY_DN3849_c0_g1_i3.p1	0.431	58	32	0	1	58	208	265	2.246E-04	38	60
L_polyphemus_abd-a_A1-b	TRINITY_DN3849_c0_g1_i6.p1	0.431	58	32	0	1	58	208	265	2.246E-04	38	60
L_polyphemus_abd-a_A1-b	TRINITY_DN3849_c0_g1_i8.p1	0.431	58	32	0	1	58	208	265	2.246E-04	38	60
L_polyphemus_abd-a_A1-b	TRINITY_DN3849_c0_g1_i7.p1	0.431	58	32	0	1	58	209	266	2.246E-04	38	60
L_polyphemus_abd-a_A1-b	TRINITY_DN4198_c0_g1_i3.p1	0.372	59	36	0	2	60	198	256	3.096E-04	38	60
L_polyphemus_abd-a_A1-b	TRINITY_DN4198_c0_g1_i2.p1	0.372	59	36	0	2	60	202	260	3.096E-04	38	60
L_polyphemus_abd-a_A1-b	TRINITY_DN2871_c0_g1_i2.p1	0.388	54	32	0	2	55	228	281	3.096E-04	38	60
L_polyphemus_abd-a_A1-b	TRINITY_DN2871_c0_g1_i3.p1	0.388	54	32	0	2	55	228	281	3.096E-04	38	60
L_polyphemus_abd-a_A1-b	TRINITY_DN4025_c0_g1_i4.p1	0.379	58	35	0	1	58	140	197	5.881E-04	37	60
L_polyphemus_abd-a_A1-b	TRINITY_DN4025_c0_g1_i1.p1	0.379	58	35	0	1	58	140	197	5.881E-04	37	60
L_polyphemus_abd-a_A1-b	TRINITY_DN5117_c3_g1_i1.p1	0.421	57	32	0	2	58	101	157	5.881E-04	37	60
P_tepidariorum_abd-A-A	TRINITY_DN3145_c1_g1_i1.p1	0.933	60	4	0	1	60	172	231	1.833E-31	115	60
P_tepidariorum_abd-A-A	TRINITY_DN2571_c1_g1_i6.p1	0.915	59	5	0	1	59	198	256	5.999E-30	111	60
P_tepidariorum_abd-A-A	TRINITY_DN2571_c1_g1_i9.p1	0.915	59	5	0	1	59	198	256	5.999E-30	111	60
P_tepidariorum_abd-A-A	TRINITY_DN2571_c1_g1_i2.p1	0.915	59	5	0	1	59	198	256	5.999E-30	111	60
P_tepidariorum_abd-A-A	TRINITY_DN2571_c1_g1_i3.p1	0.915	59	5	0	1	59	198	256	5.999E-30	111	60
P_tepidariorum_abd-A-A	TRINITY_DN2571_c1_g1_i4.p1	0.915	59	5	0	1	59	198	256	5.999E-30	111	60
P_tepidariorum_abd-A-A	TRINITY_DN2571_c1_g1_i5.p1	0.915	59	5	0	1	59	198	256	5.999E-30	111	60
P_tepidariorum_abd-A-A	TRINITY_DN2571_c2_g1_i3.p1	0.862	58	8	0	2	59	218	275	6.437E-27	102	60
P_tepidariorum_abd-A-A	TRINITY_DN2571_c2_g1_i4.p1	0.862	58	8	0	2	59	218	275	6.437E-27	102	60
P_tepidariorum_abd-A-A	TRINITY_DN2571_c2_g1_i7.p1	0.862	58	8	0	2	59	218	275	6.437E-27	102	60
P_tepidariorum_abd-A-A	TRINITY_DN2242_c1_g1_i1.p1	0.879	58	7	0	2	59	214	271	8.840E-27	102	60
P_tepidariorum_abd-A-A	TRINITY_DN2242_c1_g1_i6.p1	0.879	58	7	0	2	59	214	271	8.840E-27	102	60
P_tepidariorum_abd-A-A	TRINITY_DN2242_c1_g1_i7.p1	0.879	58	7	0	2	59	214	271	8.840E-27	102	60
P_tepidariorum_abd-A-A	TRINITY_DN1669_c1_g1_i2.p1	0.810	58	11	0	2	59	211	268	1.418E-24	96	60
P_tepidariorum_abd-A-A	TRINITY_DN1669_c1_g1_i3.p1	0.810	58	11	0	2	59	211	268	1.418E-24	96	60
P_tepidariorum_abd-A-A	TRINITY_DN1669_c1_g1_i6.p1	0.810	58	11	0	2	59	211	268	1.418E-24	96	60
P_tepidariorum_abd-A-A	TRINITY_DN1669_c1_g1_i7.p1	0.810	58	11	0	2	59	211	268	1.418E-24	96	60
P_tepidariorum_abd-A-A	TRINITY_DN2015_c4_g1_i1.p1	0.689	58	18	0	2	59	192	249	1.212E-18	79	60
P_tepidariorum_abd-A-A	TRINITY_DN2015_c4_g1_i2.p1	0.689	58	18	0	2	59	192	249	1.212E-18	79	60
P_tepidariorum_abd-A-A	TRINITY_DN1751_c0_g1_i1.p1	0.701	57	17	0	4	60	311	367	4.322E-18	77	60
P_tepidariorum_abd-A-A	TRINITY_DN1751_c0_g1_i2.p1	0.701	57	17	0	4	60	311	367	4.322E-18	77	60
P_tepidariorum_abd-A-A	TRINITY_DN8240_c1_g2_i1.p1	0.689	58	18	0	2	59	89	146	4.322E-18	77	60
P_tepidariorum_abd-A-A	TRINITY_DN8240_c1_g2_i3.p1	0.689	58	18	0	2	59	117	174	4.322E-18	77	60
P_tepidariorum_abd-A-A	TRINITY_DN12417_c0_g1_i1.p1	0.631	57	21	0	2	58	269	325	1.429E-16	73	60
P_tepidariorum_abd-A-A	TRINITY_DN3193_c0_g1_i2.p1	0.583	60	25	0	1	60	231	290	6.504E-15	68	60
P_tepidariorum_abd-A-A	TRINITY_DN3193_c0_g1_i1.p1	0.583	60	25	0	1	60	231	290	6.504E-15	68	60
P_tepidariorum_abd-A-A	TRINITY_DN10502_c0_g1_i1.p1	0.603	58	23	0	2	59	216	273	8.305E-14	65	60
P_tepidariorum_abd-A-A	TRINITY_DN3347_c0_g1_i3.p1	0.614	57	22	0	3	59	629	685	8.305E-14	65	60
P_tepidariorum_abd-A-A	TRINITY_DN3347_c0_g1_i1.p1	0.614	57	22	0	3	59	696	752	8.305E-14	65	60
P_tepidariorum_abd-A-A	TRINITY_DN3347_c0_g1_i7.p1	0.614	57	22	0	3	59	696	752	8.305E-14	65	60
P_tepidariorum_abd-A-A	TRINITY_DN3347_c0_g1_i2.p1	0.614	57	22	0	3	59	629	685	8.305E-14	65	60
P_tepidariorum_abd-A-A	TRINITY_DN3347_c0_g1_i10.p1	0.614	57	22	0	3	59	696	752	8.305E-14	65	60
P_tepidariorum_abd-A-A	TRINITY_DN3347_c0_g1_i12.p1	0.614	57	22	0	3	59	696	752	8.305E-14	65	60
P_tepidariorum_abd-A-A	TRINITY_DN3347_c0_g1_i13.p1	0.614	57	22	0	3	59	696	752	8.305E-14	65	60
P_tepidariorum_abd-A-A	TRINITY_DN3347_c0_g1_i4.p1	0.614	57	22	0	3	59	696	752	8.305E-14	65	60
P_tepidariorum_abd-A-A	TRINITY_DN19751_c0_g1_i1.p1	0.578	57	24	0	2	58	200	256	4.083E-13	63	60
P_tepidariorum_abd-A-A	TRINITY_DN7698_c0_g1_i1.p1	0.578	57	24	0	2	58	206	262	1.460E-12	61	60
P_tepidariorum_abd-A-A	TRINITY_DN6383_c0_g2_i1.p1	0.534	58	27	0	2	59	90	147	4.866E-11	57	60
P_tepidariorum_abd-A-A	TRINITY_DN5803_c1_g1_i1.p1	0.543	57	26	0	2	58	139	195	9.209E-11	56	60
P_tepidariorum_abd-A-A	TRINITY_DN2546_c0_g1_i10.p1	0.500	58	29	0	1	58	97	154	2.398E-10	55	60
P_tepidariorum_abd-A-A	TRINITY_DN2546_c0_g1_i3.p1	0.500	58	29	0	1	58	97	154	2.398E-10	55	60
P_tepidariorum_abd-A-A	TRINITY_DN2546_c0_g1_i6.p1	0.500	58	29	0	1	58	97	154	2.398E-10	55	60
P_tepidariorum_abd-A-A	TRINITY_DN2546_c0_g1_i1.p1	0.500	58	29	0	1	58	280	337	2.398E-10	55	60
P_tepidariorum_abd-A-A	TRINITY_DN2546_c0_g1_i11.p1	0.500	58	29	0	1	58	280	337	2.398E-10	55	60
P_tepidariorum_abd-A-A	TRINITY_DN2546_c0_g1_i12.p1	0.500	58	29	0	1	58	280	337	2.398E-10	55	60
P_tepidariorum_abd-A-A	TRINITY_DN2546_c0_g1_i7.p1	0.500	58	29	0	1	58	280	337	2.398E-10	55	60
P_tepidariorum_abd-A-A	TRINITY_DN3779_c0_g2_i1.p1	0.482	58	30	0	1	58	141	198	4.539E-10	54	60
P_tepidariorum_abd-A-A	TRINITY_DN2571_c4_g1_i1.p1	0.508	57	28	0	2	58	94	150	1.182E-09	53	60
P_tepidariorum_abd-A-A	TRINITY_DN3231_c1_g5_i1.p1	0.440	59	32	0	1	59	185	243	1.182E-09	53	60
P_tepidariorum_abd-A-A	TRINITY_DN2149_c1_g1_i2.p1	0.466	60	32	0	1	60	205	264	2.239E-09	52	60
P_tepidariorum_abd-A-A	TRINITY_DN2149_c1_g1_i4.p1	0.466	60	32	0	1	60	205	264	2.239E-09	52	60
P_tepidariorum_abd-A-A	TRINITY_DN77411_c0_g1_i1.p1	0.482	58	30	0	2	59	210	267	5.834E-09	51	60
P_tepidariorum_abd-A-A	TRINITY_DN8823_c0_g1_i1.p1	0.473	57	30	0	2	58	150	206	1.521E-08	50	60
P_tepidariorum_abd-A-A	TRINITY_DN8823_c0_g1_i3.p1	0.473	57	30	0	2	58	150	206	1.521E-08	50	60
P_tepidariorum_abd-A-A	TRINITY_DN8823_c0_g1_i4.p1	0.473	57	30	0	2	58	176	232	1.521E-08	50	60
P_tepidariorum_abd-A-A	TRINITY_DN8823_c0_g1_i5.p1	0.473	57	30	0	2	58	176	232	1.521E-08	50	60
P_tepidariorum_abd-A-A	TRINITY_DN124_c0_g3_i2.p1	0.456	57	30	0	2	58	194	250	2.093E-08	49	60
P_tepidariorum_abd-A-A	TRINITY_DN124_c0_g1_i1.p1	0.456	57	30	0	2	58	204	260	2.093E-08	49	60
P_tepidariorum_abd-A-A	TRINITY_DN10734_c1_g2_i2.p1	0.482	58	30	0	2	59	139	196	2.881E-08	49	60
P_tepidariorum_abd-A-A	TRINITY_DN10734_c1_g2_i1.p1	0.482	58	30	0	2	59	139	196	2.881E-08	49	60
P_tepidariorum_abd-A-A	TRINITY_DN10734_c1_g1_i1.p1	0.482	58	30	0	2	59	218	275	2.881E-08	49	60
P_tepidariorum_abd-A-A	TRINITY_DN4683_c3_g1_i4.p1	0.416	60	34	0	1	60	231	290	2.881E-08	49	60
P_tepidariorum_abd-A-A	TRINITY_DN4683_c3_g1_i7.p1	0.416	60	34	0	1	60	231	290	2.881E-08	49	60
P_tepidariorum_abd-A-A	TRINITY_DN10734_c1_g1_i2.p1	0.482	58	30	0	2	59	218	275	2.881E-08	49	60
P_tepidariorum_abd-A-A	TRINITY_DN253_c2_g1_i2.p1	0.456	57	30	0	2	58	145	201	3.966E-08	49	60
P_tepidariorum_abd-A-A	TRINITY_DN253_c2_g1_i3.p1	0.456	57	30	0	2	58	145	201	3.966E-08	49	60
P_tepidariorum_abd-A-A	TRINITY_DN253_c2_g1_i1.p1	0.456	57	30	0	2	58	179	235	3.966E-08	49	60
P_tepidariorum_abd-A-A	TRINITY_DN253_c2_g1_i4.p1	0.456	57	30	0	2	58	179	235	3.966E-08	49	60
P_tepidariorum_abd-A-A	TRINITY_DN3929_c0_g1_i1.p1	0.457	59	31	0	2	60	130	188	3.966E-08	49	60
P_tepidariorum_abd-A-A	TRINITY_DN3929_c0_g1_i3.p1	0.457	59	31	0	2	60	130	188	3.966E-08	49	60
P_tepidariorum_abd-A-A	TRINITY_DN4313_c0_g1_i4.p1	0.472	55	29	0	1	55	169	223	1.034E-07	48	60
P_tepidariorum_abd-A-A	TRINITY_DN71961_c0_g1_i1.p1	0.423	59	33	0	1	59	170	228	1.424E-07	47	60
P_tepidariorum_abd-A-A	TRINITY_DN1506_c0_g1_i1.p1	0.465	58	30	0	2	59	74	131	1.424E-07	47	60
P_tepidariorum_abd-A-A	TRINITY_DN4881_c0_g1_i1.p1	0.431	58	32	0	2	59	167	224	1.424E-07	47	60
P_tepidariorum_abd-A-A	TRINITY_DN9245_c0_g1_i2.p1	0.448	58	31	0	2	59	40	97	1.960E-07	47	60
P_tepidariorum_abd-A-A	TRINITY_DN9245_c0_g1_i5.p1	0.448	58	31	0	2	59	40	97	1.960E-07	47	60
P_tepidariorum_abd-A-A	TRINITY_DN9245_c0_g1_i1.p1	0.448	58	31	0	2	59	150	207	1.960E-07	47	60
P_tepidariorum_abd-A-A	TRINITY_DN9245_c0_g1_i3.p1	0.448	58	31	0	2	59	150	207	1.960E-07	47	60
P_tepidariorum_abd-A-A	TRINITY_DN9487_c0_g1_i2.p1	0.431	58	32	0	2	59	134	191	1.960E-07	47	60
P_tepidariorum_abd-A-A	TRINITY_DN9487_c0_g1_i3.p1	0.431	58	32	0	2	59	134	191	1.960E-07	47	60
P_tepidariorum_abd-A-A	TRINITY_DN9487_c0_g1_i4.p1	0.431	58	32	0	2	59	134	191	1.960E-07	47	60
P_tepidariorum_abd-A-A	TRINITY_DN3780_c3_g1_i1.p1	0.473	57	30	0	2	58	128	184	2.699E-07	46	60
P_tepidariorum_abd-A-A	TRINITY_DN8240_c0_g1_i1.p1	0.431	58	32	0	2	59	150	207	2.699E-07	46	60
P_tepidariorum_abd-A-A	TRINITY_DN15380_c0_g2_i1.p1	0.457	59	31	0	1	59	96	154	3.716E-07	46	60
P_tepidariorum_abd-A-A	TRINITY_DN954_c0_g1_i1.p1	0.444	54	29	0	5	58	216	269	5.116E-07	46	60
P_tepidariorum_abd-A-A	TRINITY_DN3768_c2_g1_i1.p1	0.413	58	33	0	2	59	141	198	5.116E-07	46	60
P_tepidariorum_abd-A-A	TRINITY_DN2510_c0_g1_i2.p1	0.413	58	33	0	1	58	204	261	7.045E-07	45	60
P_tepidariorum_abd-A-A	TRINITY_DN2510_c0_g1_i4.p1	0.413	58	33	0	1	58	204	261	7.045E-07	45	60
P_tepidariorum_abd-A-A	TRINITY_DN2510_c0_g1_i1.p1	0.413	58	33	0	1	58	253	310	7.045E-07	45	60
P_tepidariorum_abd-A-A	TRINITY_DN2510_c0_g1_i3.p1	0.413	58	33	0	1	58	253	310	7.045E-07	45	60
P_tepidariorum_abd-A-A	TRINITY_DN1357_c1_g1_i1.p1	0.423	59	33	0	1	59	179	237	9.700E-07	45	60
P_tepidariorum_abd-A-A	TRINITY_DN6552_c0_g1_i1.p1	0.421	57	32	0	4	60	205	261	2.533E-06	44	60
P_tepidariorum_abd-A-A	TRINITY_DN8091_c0_g2_i1.p1	0.413	58	33	0	2	59	106	163	4.805E-06	43	60
P_tepidariorum_abd-A-A	TRINITY_DN4691_c0_g1_i2.p1	0.438	57	31	0	2	58	99	155	4.805E-06	43	60
P_tepidariorum_abd-A-A	TRINITY_DN4691_c0_g1_i1.p1	0.438	57	31	0	2	58	104	160	4.805E-06	43	60
P_tepidariorum_abd-A-A	TRINITY_DN1506_c0_g2_i3.p1	0.438	57	31	0	2	58	53	109	4.805E-06	43	60
P_tepidariorum_abd-A-A	TRINITY_DN1506_c0_g2_i4.p1	0.438	57	31	0	2	58	53	109	4.805E-06	43	60
P_tepidariorum_abd-A-A	TRINITY_DN1506_c0_g2_i2.p1	0.438	57	31	0	2	58	64	120	4.805E-06	43	60
P_tepidariorum_abd-A-A	TRINITY_DN7666_c0_g1_i3.p1	0.438	57	30	0	2	55	335	391	4.805E-06	43	60
P_tepidariorum_abd-A-A	TRINITY_DN1200_c0_g1_i5.p2	0.406	59	34	0	2	60	224	282	6.618E-06	42	60
P_tepidariorum_abd-A-A	TRINITY_DN1200_c0_g1_i6.p2	0.406	59	34	0	2	60	224	282	6.618E-06	42	60
P_tepidariorum_abd-A-A	TRINITY_DN1200_c0_g1_i7.p1	0.406	59	34	0	2	60	224	282	6.618E-06	42	60
P_tepidariorum_abd-A-A	TRINITY_DN621_c0_g3_i2.p1	0.389	59	35	0	1	59	167	225	9.115E-06	42	60
P_tepidariorum_abd-A-A	TRINITY_DN1231_c3_g1_i1.p1	0.406	59	34	0	1	59	187	245	1.256E-05	42	60
P_tepidariorum_abd-A-A	TRINITY_DN3128_c1_g1_i1.p1	0.407	54	31	0	2	55	248	301	3.282E-05	40	60
P_tepidariorum_abd-A-A	TRINITY_DN3128_c1_g1_i2.p1	0.407	54	31	0	2	55	248	301	3.282E-05	40	60
P_tepidariorum_abd-A-A	TRINITY_DN8849_c0_g1_i1.p1	0.385	57	34	0	2	58	49	105	4.522E-05	40	60
P_tepidariorum_abd-A-A	TRINITY_DN8849_c0_g1_i2.p1	0.385	57	34	0	2	58	49	105	4.522E-05	40	60
P_tepidariorum_abd-A-A	TRINITY_DN4025_c0_g1_i4.p1	0.396	58	34	0	1	58	140	197	6.231E-05	40	60
P_tepidariorum_abd-A-A	TRINITY_DN4025_c0_g1_i1.p1	0.396	58	34	0	1	58	140	197	6.231E-05	40	60
P_tepidariorum_abd-A-A	TRINITY_DN2921_c1_g1_i1.p1	0.438	57	31	0	2	58	139	195	6.231E-05	40	60
P_tepidariorum_abd-A-A	TRINITY_DN2921_c1_g1_i16.p1	0.438	57	31	0	2	58	139	195	6.231E-05	40	60
P_tepidariorum_abd-A-A	TRINITY_DN2871_c0_g1_i2.p1	0.388	54	32	0	2	55	228	281	6.231E-05	40	60
P_tepidariorum_abd-A-A	TRINITY_DN2871_c0_g1_i3.p1	0.388	54	32	0	2	55	228	281	6.231E-05	40	60
P_tepidariorum_abd-A-A	TRINITY_DN8739_c0_g1_i9.p1	0.385	57	34	0	3	59	110	166	8.585E-05	39	60
P_tepidariorum_abd-A-A	TRINITY_DN4198_c0_g1_i3.p1	0.372	59	36	0	2	60	198	256	8.585E-05	39	60
P_tepidariorum_abd-A-A	TRINITY_DN4198_c0_g1_i2.p1	0.372	59	36	0	2	60	202	260	8.585E-05	39	60
P_tepidariorum_abd-A-A	TRINITY_DN8739_c0_g1_i5.p1	0.385	57	34	0	3	59	243	299	8.585E-05	39	60
P_tepidariorum_abd-A-A	TRINITY_DN8739_c0_g1_i3.p1	0.385	57	34	0	3	59	251	307	8.585E-05	39	60
P_tepidariorum_abd-A-A	TRINITY_DN8739_c0_g2_i2.p1	0.403	57	33	0	3	59	252	308	8.585E-05	39	60
P_tepidariorum_abd-A-A	TRINITY_DN8739_c0_g2_i3.p1	0.403	57	33	0	3	59	252	308	8.585E-05	39	60
P_tepidariorum_abd-A-A	TRINITY_DN8739_c0_g2_i4.p1	0.403	57	33	0	3	59	252	308	8.585E-05	39	60
P_tepidariorum_abd-A-A	TRINITY_DN8739_c0_g2_i5.p1	0.403	57	33	0	3	59	252	308	8.585E-05	39	60
P_tepidariorum_abd-A-A	TRINITY_DN8739_c0_g2_i6.p1	0.403	57	33	0	3	59	252	308	8.585E-05	39	60
P_tepidariorum_abd-A-A	TRINITY_DN4025_c0_g1_i2.p1	0.425	54	30	0	5	58	25	78	1.183E-04	39	60
P_tepidariorum_abd-A-A	TRINITY_DN4025_c0_g1_i3.p1	0.425	54	30	0	5	58	25	78	1.183E-04	39	60
P_tepidariorum_abd-A-A	TRINITY_DN3849_c0_g1_i12.p1	0.413	58	33	0	1	58	208	265	2.246E-04	38	60
P_tepidariorum_abd-A-A	TRINITY_DN3849_c0_g1_i13.p1	0.413	58	33	0	1	58	208	265	2.246E-04	38	60
P_tepidariorum_abd-A-A	TRINITY_DN3849_c0_g1_i2.p1	0.413	58	33	0	1	58	208	265	2.246E-04	38	60
P_tepidariorum_abd-A-A	TRINITY_DN3849_c0_g1_i3.p1	0.413	58	33	0	1	58	208	265	2.246E-04	38	60
P_tepidariorum_abd-A-A	TRINITY_DN3849_c0_g1_i6.p1	0.413	58	33	0	1	58	208	265	2.246E-04	38	60
P_tepidariorum_abd-A-A	TRINITY_DN3849_c0_g1_i8.p1	0.413	58	33	0	1	58	208	265	2.246E-04	38	60
P_tepidariorum_abd-A-A	TRINITY_DN3849_c0_g1_i7.p1	0.413	58	33	0	1	58	209	266	2.246E-04	38	60
P_tepidariorum_abd-A-A	TRINITY_DN5117_c3_g1_i1.p1	0.403	57	33	0	2	58	101	157	5.881E-04	37	60
H_graminicola_abd-A-A	TRINITY_DN3145_c1_g1_i1.p1	0.933	60	4	0	1	60	172	231	1.833E-31	115	60
H_graminicola_abd-A-A	TRINITY_DN2571_c1_g1_i6.p1	0.915	59	5	0	1	59	198	256	5.999E-30	111	60
H_graminicola_abd-A-A	TRINITY_DN2571_c1_g1_i9.p1	0.915	59	5	0	1	59	198	256	5.999E-30	111	60
H_graminicola_abd-A-A	TRINITY_DN2571_c1_g1_i2.p1	0.915	59	5	0	1	59	198	256	5.999E-30	111	60
H_graminicola_abd-A-A	TRINITY_DN2571_c1_g1_i3.p1	0.915	59	5	0	1	59	198	256	5.999E-30	111	60
H_graminicola_abd-A-A	TRINITY_DN2571_c1_g1_i4.p1	0.915	59	5	0	1	59	198	256	5.999E-30	111	60
H_graminicola_abd-A-A	TRINITY_DN2571_c1_g1_i5.p1	0.915	59	5	0	1	59	198	256	5.999E-30	111	60
H_graminicola_abd-A-A	TRINITY_DN2571_c2_g1_i3.p1	0.862	58	8	0	2	59	218	275	6.437E-27	102	60
H_graminicola_abd-A-A	TRINITY_DN2571_c2_g1_i4.p1	0.862	58	8	0	2	59	218	275	6.437E-27	102	60
H_graminicola_abd-A-A	TRINITY_DN2571_c2_g1_i7.p1	0.862	58	8	0	2	59	218	275	6.437E-27	102	60
H_graminicola_abd-A-A	TRINITY_DN2242_c1_g1_i1.p1	0.879	58	7	0	2	59	214	271	8.840E-27	102	60
H_graminicola_abd-A-A	TRINITY_DN2242_c1_g1_i6.p1	0.879	58	7	0	2	59	214	271	8.840E-27	102	60
H_graminicola_abd-A-A	TRINITY_DN2242_c1_g1_i7.p1	0.879	58	7	0	2	59	214	271	8.840E-27	102	60
H_graminicola_abd-A-A	TRINITY_DN1669_c1_g1_i2.p1	0.810	58	11	0	2	59	211	268	1.418E-24	96	60
H_graminicola_abd-A-A	TRINITY_DN1669_c1_g1_i3.p1	0.810	58	11	0	2	59	211	268	1.418E-24	96	60
H_graminicola_abd-A-A	TRINITY_DN1669_c1_g1_i6.p1	0.810	58	11	0	2	59	211	268	1.418E-24	96	60
H_graminicola_abd-A-A	TRINITY_DN1669_c1_g1_i7.p1	0.810	58	11	0	2	59	211	268	1.418E-24	96	60
H_graminicola_abd-A-A	TRINITY_DN2015_c4_g1_i1.p1	0.689	58	18	0	2	59	192	249	1.212E-18	79	60
H_graminicola_abd-A-A	TRINITY_DN2015_c4_g1_i2.p1	0.689	58	18	0	2	59	192	249	1.212E-18	79	60
H_graminicola_abd-A-A	TRINITY_DN1751_c0_g1_i1.p1	0.701	57	17	0	4	60	311	367	4.322E-18	77	60
H_graminicola_abd-A-A	TRINITY_DN1751_c0_g1_i2.p1	0.701	57	17	0	4	60	311	367	4.322E-18	77	60
H_graminicola_abd-A-A	TRINITY_DN8240_c1_g2_i1.p1	0.689	58	18	0	2	59	89	146	4.322E-18	77	60
H_graminicola_abd-A-A	TRINITY_DN8240_c1_g2_i3.p1	0.689	58	18	0	2	59	117	174	4.322E-18	77	60
H_graminicola_abd-A-A	TRINITY_DN12417_c0_g1_i1.p1	0.631	57	21	0	2	58	269	325	1.429E-16	73	60
H_graminicola_abd-A-A	TRINITY_DN3193_c0_g1_i2.p1	0.583	60	25	0	1	60	231	290	6.504E-15	68	60
H_graminicola_abd-A-A	TRINITY_DN3193_c0_g1_i1.p1	0.583	60	25	0	1	60	231	290	6.504E-15	68	60
H_graminicola_abd-A-A	TRINITY_DN10502_c0_g1_i1.p1	0.603	58	23	0	2	59	216	273	8.305E-14	65	60
H_graminicola_abd-A-A	TRINITY_DN3347_c0_g1_i3.p1	0.614	57	22	0	3	59	629	685	8.305E-14	65	60
H_graminicola_abd-A-A	TRINITY_DN3347_c0_g1_i1.p1	0.614	57	22	0	3	59	696	752	8.305E-14	65	60
H_graminicola_abd-A-A	TRINITY_DN3347_c0_g1_i7.p1	0.614	57	22	0	3	59	696	752	8.305E-14	65	60
H_graminicola_abd-A-A	TRINITY_DN3347_c0_g1_i2.p1	0.614	57	22	0	3	59	629	685	8.305E-14	65	60
H_graminicola_abd-A-A	TRINITY_DN3347_c0_g1_i10.p1	0.614	57	22	0	3	59	696	752	8.305E-14	65	60
H_graminicola_abd-A-A	TRINITY_DN3347_c0_g1_i12.p1	0.614	57	22	0	3	59	696	752	8.305E-14	65	60
H_graminicola_abd-A-A	TRINITY_DN3347_c0_g1_i13.p1	0.614	57	22	0	3	59	696	752	8.305E-14	65	60
H_graminicola_abd-A-A	TRINITY_DN3347_c0_g1_i4.p1	0.614	57	22	0	3	59	696	752	8.305E-14	65	60
H_graminicola_abd-A-A	TRINITY_DN19751_c0_g1_i1.p1	0.578	57	24	0	2	58	200	256	4.083E-13	63	60
H_graminicola_abd-A-A	TRINITY_DN7698_c0_g1_i1.p1	0.578	57	24	0	2	58	206	262	1.460E-12	61	60
H_graminicola_abd-A-A	TRINITY_DN6383_c0_g2_i1.p1	0.534	58	27	0	2	59	90	147	4.866E-11	57	60
H_graminicola_abd-A-A	TRINITY_DN5803_c1_g1_i1.p1	0.543	57	26	0	2	58	139	195	9.209E-11	56	60
H_graminicola_abd-A-A	TRINITY_DN2546_c0_g1_i10.p1	0.500	58	29	0	1	58	97	154	2.398E-10	55	60
H_graminicola_abd-A-A	TRINITY_DN2546_c0_g1_i3.p1	0.500	58	29	0	1	58	97	154	2.398E-10	55	60
H_graminicola_abd-A-A	TRINITY_DN2546_c0_g1_i6.p1	0.500	58	29	0	1	58	97	154	2.398E-10	55	60
H_graminicola_abd-A-A	TRINITY_DN2546_c0_g1_i1.p1	0.500	58	29	0	1	58	280	337	2.398E-10	55	60
H_graminicola_abd-A-A	TRINITY_DN2546_c0_g1_i11.p1	0.500	58	29	0	1	58	280	337	2.398E-10	55	60
H_graminicola_abd-A-A	TRINITY_DN2546_c0_g1_i12.p1	0.500	58	29	0	1	58	280	337	2.398E-10	55	60
H_graminicola_abd-A-A	TRINITY_DN2546_c0_g1_i7.p1	0.500	58	29	0	1	58	280	337	2.398E-10	55	60
H_graminicola_abd-A-A	TRINITY_DN3779_c0_g2_i1.p1	0.482	58	30	0	1	58	141	198	4.539E-10	54	60
H_graminicola_abd-A-A	TRINITY_DN2571_c4_g1_i1.p1	0.508	57	28	0	2	58	94	150	1.182E-09	53	60
H_graminicola_abd-A-A	TRINITY_DN3231_c1_g5_i1.p1	0.440	59	32	0	1	59	185	243	1.182E-09	53	60
H_graminicola_abd-A-A	TRINITY_DN2149_c1_g1_i2.p1	0.466	60	32	0	1	60	205	264	2.239E-09	52	60
H_graminicola_abd-A-A	TRINITY_DN2149_c1_g1_i4.p1	0.466	60	32	0	1	60	205	264	2.239E-09	52	60
H_graminicola_abd-A-A	TRINITY_DN77411_c0_g1_i1.p1	0.482	58	30	0	2	59	210	267	5.834E-09	51	60
H_graminicola_abd-A-A	TRINITY_DN8823_c0_g1_i1.p1	0.473	57	30	0	2	58	150	206	1.521E-08	50	60
H_graminicola_abd-A-A	TRINITY_DN8823_c0_g1_i3.p1	0.473	57	30	0	2	58	150	206	1.521E-08	50	60
H_graminicola_abd-A-A	TRINITY_DN8823_c0_g1_i4.p1	0.473	57	30	0	2	58	176	232	1.521E-08	50	60
H_graminicola_abd-A-A	TRINITY_DN8823_c0_g1_i5.p1	0.473	57	30	0	2	58	176	232	1.521E-08	50	60
H_graminicola_abd-A-A	TRINITY_DN124_c0_g3_i2.p1	0.456	57	30	0	2	58	194	250	2.093E-08	49	60
H_graminicola_abd-A-A	TRINITY_DN124_c0_g1_i1.p1	0.456	57	30	0	2	58	204	260	2.093E-08	49	60
H_graminicola_abd-A-A	TRINITY_DN10734_c1_g2_i2.p1	0.482	58	30	0	2	59	139	196	2.881E-08	49	60
H_graminicola_abd-A-A	TRINITY_DN10734_c1_g2_i1.p1	0.482	58	30	0	2	59	139	196	2.881E-08	49	60
H_graminicola_abd-A-A	TRINITY_DN10734_c1_g1_i1.p1	0.482	58	30	0	2	59	218	275	2.881E-08	49	60
H_graminicola_abd-A-A	TRINITY_DN4683_c3_g1_i4.p1	0.416	60	34	0	1	60	231	290	2.881E-08	49	60
H_graminicola_abd-A-A	TRINITY_DN4683_c3_g1_i7.p1	0.416	60	34	0	1	60	231	290	2.881E-08	49	60
H_graminicola_abd-A-A	TRINITY_DN10734_c1_g1_i2.p1	0.482	58	30	0	2	59	218	275	2.881E-08	49	60
H_graminicola_abd-A-A	TRINITY_DN253_c2_g1_i2.p1	0.456	57	30	0	2	58	145	201	3.966E-08	49	60
H_graminicola_abd-A-A	TRINITY_DN253_c2_g1_i3.p1	0.456	57	30	0	2	58	145	201	3.966E-08	49	60
H_graminicola_abd-A-A	TRINITY_DN253_c2_g1_i1.p1	0.456	57	30	0	2	58	179	235	3.966E-08	49	60
H_graminicola_abd-A-A	TRINITY_DN253_c2_g1_i4.p1	0.456	57	30	0	2	58	179	235	3.966E-08	49	60
H_graminicola_abd-A-A	TRINITY_DN3929_c0_g1_i1.p1	0.457	59	31	0	2	60	130	188	3.966E-08	49	60
H_graminicola_abd-A-A	TRINITY_DN3929_c0_g1_i3.p1	0.457	59	31	0	2	60	130	188	3.966E-08	49	60
H_graminicola_abd-A-A	TRINITY_DN4313_c0_g1_i4.p1	0.472	55	29	0	1	55	169	223	1.034E-07	48	60
H_graminicola_abd-A-A	TRINITY_DN71961_c0_g1_i1.p1	0.423	59	33	0	1	59	170	228	1.424E-07	47	60
H_graminicola_abd-A-A	TRINITY_DN1506_c0_g1_i1.p1	0.465	58	30	0	2	59	74	131	1.424E-07	47	60
H_graminicola_abd-A-A	TRINITY_DN4881_c0_g1_i1.p1	0.431	58	32	0	2	59	167	224	1.424E-07	47	60
H_graminicola_abd-A-A	TRINITY_DN9245_c0_g1_i2.p1	0.448	58	31	0	2	59	40	97	1.960E-07	47	60
H_graminicola_abd-A-A	TRINITY_DN9245_c0_g1_i5.p1	0.448	58	31	0	2	59	40	97	1.960E-07	47	60
H_graminicola_abd-A-A	TRINITY_DN9245_c0_g1_i1.p1	0.448	58	31	0	2	59	150	207	1.960E-07	47	60
H_graminicola_abd-A-A	TRINITY_DN9245_c0_g1_i3.p1	0.448	58	31	0	2	59	150	207	1.960E-07	47	60
H_graminicola_abd-A-A	TRINITY_DN9487_c0_g1_i2.p1	0.431	58	32	0	2	59	134	191	1.960E-07	47	60
H_graminicola_abd-A-A	TRINITY_DN9487_c0_g1_i3.p1	0.431	58	32	0	2	59	134	191	1.960E-07	47	60
H_graminicola_abd-A-A	TRINITY_DN9487_c0_g1_i4.p1	0.431	58	32	0	2	59	134	191	1.960E-07	47	60
H_graminicola_abd-A-A	TRINITY_DN3780_c3_g1_i1.p1	0.473	57	30	0	2	58	128	184	2.699E-07	46	60
H_graminicola_abd-A-A	TRINITY_DN8240_c0_g1_i1.p1	0.431	58	32	0	2	59	150	207	2.699E-07	46	60
H_graminicola_abd-A-A	TRINITY_DN15380_c0_g2_i1.p1	0.457	59	31	0	1	59	96	154	3.716E-07	46	60
H_graminicola_abd-A-A	TRINITY_DN954_c0_g1_i1.p1	0.444	54	29	0	5	58	216	269	5.116E-07	46	60
H_graminicola_abd-A-A	TRINITY_DN3768_c2_g1_i1.p1	0.413	58	33	0	2	59	141	198	5.116E-07	46	60
H_graminicola_abd-A-A	TRINITY_DN2510_c0_g1_i2.p1	0.413	58	33	0	1	58	204	261	7.045E-07	45	60
H_graminicola_abd-A-A	TRINITY_DN2510_c0_g1_i4.p1	0.413	58	33	0	1	58	204	261	7.045E-07	45	60
H_graminicola_abd-A-A	TRINITY_DN2510_c0_g1_i1.p1	0.413	58	33	0	1	58	253	310	7.045E-07	45	60
H_graminicola_abd-A-A	TRINITY_DN2510_c0_g1_i3.p1	0.413	58	33	0	1	58	253	310	7.045E-07	45	60
H_graminicola_abd-A-A	TRINITY_DN1357_c1_g1_i1.p1	0.423	59	33	0	1	59	179	237	9.700E-07	45	60
H_graminicola_abd-A-A	TRINITY_DN6552_c0_g1_i1.p1	0.421	57	32	0	4	60	205	261	2.533E-06	44	60
H_graminicola_abd-A-A	TRINITY_DN8091_c0_g2_i1.p1	0.413	58	33	0	2	59	106	163	4.805E-06	43	60
H_graminicola_abd-A-A	TRINITY_DN4691_c0_g1_i2.p1	0.438	57	31	0	2	58	99	155	4.805E-06	43	60
H_graminicola_abd-A-A	TRINITY_DN4691_c0_g1_i1.p1	0.438	57	31	0	2	58	104	160	4.805E-06	43	60
H_graminicola_abd-A-A	TRINITY_DN1506_c0_g2_i3.p1	0.438	57	31	0	2	58	53	109	4.805E-06	43	60
H_graminicola_abd-A-A	TRINITY_DN1506_c0_g2_i4.p1	0.438	57	31	0	2	58	53	109	4.805E-06	43	60
H_graminicola_abd-A-A	TRINITY_DN1506_c0_g2_i2.p1	0.438	57	31	0	2	58	64	120	4.805E-06	43	60
H_graminicola_abd-A-A	TRINITY_DN7666_c0_g1_i3.p1	0.438	57	30	0	2	55	335	391	4.805E-06	43	60
H_graminicola_abd-A-A	TRINITY_DN1200_c0_g1_i5.p2	0.406	59	34	0	2	60	224	282	6.618E-06	42	60
H_graminicola_abd-A-A	TRINITY_DN1200_c0_g1_i6.p2	0.406	59	34	0	2	60	224	282	6.618E-06	42	60
H_graminicola_abd-A-A	TRINITY_DN1200_c0_g1_i7.p1	0.406	59	34	0	2	60	224	282	6.618E-06	42	60
H_graminicola_abd-A-A	TRINITY_DN621_c0_g3_i2.p1	0.389	59	35	0	1	59	167	225	9.115E-06	42	60
H_graminicola_abd-A-A	TRINITY_DN1231_c3_g1_i1.p1	0.406	59	34	0	1	59	187	245	1.256E-05	42	60
H_graminicola_abd-A-A	TRINITY_DN3128_c1_g1_i1.p1	0.407	54	31	0	2	55	248	301	3.282E-05	40	60
H_graminicola_abd-A-A	TRINITY_DN3128_c1_g1_i2.p1	0.407	54	31	0	2	55	248	301	3.282E-05	40	60
H_graminicola_abd-A-A	TRINITY_DN8849_c0_g1_i1.p1	0.385	57	34	0	2	58	49	105	4.522E-05	40	60
H_graminicola_abd-A-A	TRINITY_DN8849_c0_g1_i2.p1	0.385	57	34	0	2	58	49	105	4.522E-05	40	60
H_graminicola_abd-A-A	TRINITY_DN4025_c0_g1_i4.p1	0.396	58	34	0	1	58	140	197	6.231E-05	40	60
H_graminicola_abd-A-A	TRINITY_DN4025_c0_g1_i1.p1	0.396	58	34	0	1	58	140	197	6.231E-05	40	60
H_graminicola_abd-A-A	TRINITY_DN2921_c1_g1_i1.p1	0.438	57	31	0	2	58	139	195	6.231E-05	40	60
H_graminicola_abd-A-A	TRINITY_DN2921_c1_g1_i16.p1	0.438	57	31	0	2	58	139	195	6.231E-05	40	60
H_graminicola_abd-A-A	TRINITY_DN2871_c0_g1_i2.p1	0.388	54	32	0	2	55	228	281	6.231E-05	40	60
H_graminicola_abd-A-A	TRINITY_DN2871_c0_g1_i3.p1	0.388	54	32	0	2	55	228	281	6.231E-05	40	60
H_graminicola_abd-A-A	TRINITY_DN8739_c0_g1_i9.p1	0.385	57	34	0	3	59	110	166	8.585E-05	39	60
H_graminicola_abd-A-A	TRINITY_DN4198_c0_g1_i3.p1	0.372	59	36	0	2	60	198	256	8.585E-05	39	60
H_graminicola_abd-A-A	TRINITY_DN4198_c0_g1_i2.p1	0.372	59	36	0	2	60	202	260	8.585E-05	39	60
H_graminicola_abd-A-A	TRINITY_DN8739_c0_g1_i5.p1	0.385	57	34	0	3	59	243	299	8.585E-05	39	60
H_graminicola_abd-A-A	TRINITY_DN8739_c0_g1_i3.p1	0.385	57	34	0	3	59	251	307	8.585E-05	39	60
H_graminicola_abd-A-A	TRINITY_DN8739_c0_g2_i2.p1	0.403	57	33	0	3	59	252	308	8.585E-05	39	60
H_graminicola_abd-A-A	TRINITY_DN8739_c0_g2_i3.p1	0.403	57	33	0	3	59	252	308	8.585E-05	39	60
H_graminicola_abd-A-A	TRINITY_DN8739_c0_g2_i4.p1	0.403	57	33	0	3	59	252	308	8.585E-05	39	60
H_graminicola_abd-A-A	TRINITY_DN8739_c0_g2_i5.p1	0.403	57	33	0	3	59	252	308	8.585E-05	39	60
H_graminicola_abd-A-A	TRINITY_DN8739_c0_g2_i6.p1	0.403	57	33	0	3	59	252	308	8.585E-05	39	60
H_graminicola_abd-A-A	TRINITY_DN4025_c0_g1_i2.p1	0.425	54	30	0	5	58	25	78	1.183E-04	39	60
H_graminicola_abd-A-A	TRINITY_DN4025_c0_g1_i3.p1	0.425	54	30	0	5	58	25	78	1.183E-04	39	60
H_graminicola_abd-A-A	TRINITY_DN3849_c0_g1_i12.p1	0.413	58	33	0	1	58	208	265	2.246E-04	38	60
H_graminicola_abd-A-A	TRINITY_DN3849_c0_g1_i13.p1	0.413	58	33	0	1	58	208	265	2.246E-04	38	60
H_graminicola_abd-A-A	TRINITY_DN3849_c0_g1_i2.p1	0.413	58	33	0	1	58	208	265	2.246E-04	38	60
H_graminicola_abd-A-A	TRINITY_DN3849_c0_g1_i3.p1	0.413	58	33	0	1	58	208	265	2.246E-04	38	60
H_graminicola_abd-A-A	TRINITY_DN3849_c0_g1_i6.p1	0.413	58	33	0	1	58	208	265	2.246E-04	38	60
H_graminicola_abd-A-A	TRINITY_DN3849_c0_g1_i8.p1	0.413	58	33	0	1	58	208	265	2.246E-04	38	60
H_graminicola_abd-A-A	TRINITY_DN3849_c0_g1_i7.p1	0.413	58	33	0	1	58	209	266	2.246E-04	38	60
H_graminicola_abd-A-A	TRINITY_DN5117_c3_g1_i1.p1	0.403	57	33	0	2	58	101	157	5.881E-04	37	60
T_clavata_abd-A-A	TRINITY_DN3145_c1_g1_i1.p1	0.933	60	4	0	1	60	172	231	1.833E-31	115	60
T_clavata_abd-A-A	TRINITY_DN2571_c1_g1_i6.p1	0.915	59	5	0	1	59	198	256	5.999E-30	111	60
T_clavata_abd-A-A	TRINITY_DN2571_c1_g1_i9.p1	0.915	59	5	0	1	59	198	256	5.999E-30	111	60
T_clavata_abd-A-A	TRINITY_DN2571_c1_g1_i2.p1	0.915	59	5	0	1	59	198	256	5.999E-30	111	60
T_clavata_abd-A-A	TRINITY_DN2571_c1_g1_i3.p1	0.915	59	5	0	1	59	198	256	5.999E-30	111	60
T_clavata_abd-A-A	TRINITY_DN2571_c1_g1_i4.p1	0.915	59	5	0	1	59	198	256	5.999E-30	111	60
T_clavata_abd-A-A	TRINITY_DN2571_c1_g1_i5.p1	0.915	59	5	0	1	59	198	256	5.999E-30	111	60
T_clavata_abd-A-A	TRINITY_DN2571_c2_g1_i3.p1	0.862	58	8	0	2	59	218	275	6.437E-27	102	60
T_clavata_abd-A-A	TRINITY_DN2571_c2_g1_i4.p1	0.862	58	8	0	2	59	218	275	6.437E-27	102	60
T_clavata_abd-A-A	TRINITY_DN2571_c2_g1_i7.p1	0.862	58	8	0	2	59	218	275	6.437E-27	102	60
T_clavata_abd-A-A	TRINITY_DN2242_c1_g1_i1.p1	0.879	58	7	0	2	59	214	271	8.840E-27	102	60
T_clavata_abd-A-A	TRINITY_DN2242_c1_g1_i6.p1	0.879	58	7	0	2	59	214	271	8.840E-27	102	60
T_clavata_abd-A-A	TRINITY_DN2242_c1_g1_i7.p1	0.879	58	7	0	2	59	214	271	8.840E-27	102	60
T_clavata_abd-A-A	TRINITY_DN1669_c1_g1_i2.p1	0.810	58	11	0	2	59	211	268	1.418E-24	96	60
T_clavata_abd-A-A	TRINITY_DN1669_c1_g1_i3.p1	0.810	58	11	0	2	59	211	268	1.418E-24	96	60
T_clavata_abd-A-A	TRINITY_DN1669_c1_g1_i6.p1	0.810	58	11	0	2	59	211	268	1.418E-24	96	60
T_clavata_abd-A-A	TRINITY_DN1669_c1_g1_i7.p1	0.810	58	11	0	2	59	211	268	1.418E-24	96	60
T_clavata_abd-A-A	TRINITY_DN2015_c4_g1_i1.p1	0.689	58	18	0	2	59	192	249	1.212E-18	79	60
T_clavata_abd-A-A	TRINITY_DN2015_c4_g1_i2.p1	0.689	58	18	0	2	59	192	249	1.212E-18	79	60
T_clavata_abd-A-A	TRINITY_DN1751_c0_g1_i1.p1	0.701	57	17	0	4	60	311	367	4.322E-18	77	60
T_clavata_abd-A-A	TRINITY_DN1751_c0_g1_i2.p1	0.701	57	17	0	4	60	311	367	4.322E-18	77	60
T_clavata_abd-A-A	TRINITY_DN8240_c1_g2_i1.p1	0.689	58	18	0	2	59	89	146	4.322E-18	77	60
T_clavata_abd-A-A	TRINITY_DN8240_c1_g2_i3.p1	0.689	58	18	0	2	59	117	174	4.322E-18	77	60
T_clavata_abd-A-A	TRINITY_DN12417_c0_g1_i1.p1	0.631	57	21	0	2	58	269	325	1.429E-16	73	60
T_clavata_abd-A-A	TRINITY_DN3193_c0_g1_i2.p1	0.583	60	25	0	1	60	231	290	6.504E-15	68	60
T_clavata_abd-A-A	TRINITY_DN3193_c0_g1_i1.p1	0.583	60	25	0	1	60	231	290	6.504E-15	68	60
T_clavata_abd-A-A	TRINITY_DN10502_c0_g1_i1.p1	0.603	58	23	0	2	59	216	273	8.305E-14	65	60
T_clavata_abd-A-A	TRINITY_DN3347_c0_g1_i3.p1	0.614	57	22	0	3	59	629	685	8.305E-14	65	60
T_clavata_abd-A-A	TRINITY_DN3347_c0_g1_i1.p1	0.614	57	22	0	3	59	696	752	8.305E-14	65	60
T_clavata_abd-A-A	TRINITY_DN3347_c0_g1_i7.p1	0.614	57	22	0	3	59	696	752	8.305E-14	65	60
T_clavata_abd-A-A	TRINITY_DN3347_c0_g1_i2.p1	0.614	57	22	0	3	59	629	685	8.305E-14	65	60
T_clavata_abd-A-A	TRINITY_DN3347_c0_g1_i10.p1	0.614	57	22	0	3	59	696	752	8.305E-14	65	60
T_clavata_abd-A-A	TRINITY_DN3347_c0_g1_i12.p1	0.614	57	22	0	3	59	696	752	8.305E-14	65	60
T_clavata_abd-A-A	TRINITY_DN3347_c0_g1_i13.p1	0.614	57	22	0	3	59	696	752	8.305E-14	65	60
T_clavata_abd-A-A	TRINITY_DN3347_c0_g1_i4.p1	0.614	57	22	0	3	59	696	752	8.305E-14	65	60
T_clavata_abd-A-A	TRINITY_DN19751_c0_g1_i1.p1	0.578	57	24	0	2	58	200	256	4.083E-13	63	60
T_clavata_abd-A-A	TRINITY_DN7698_c0_g1_i1.p1	0.578	57	24	0	2	58	206	262	1.460E-12	61	60
T_clavata_abd-A-A	TRINITY_DN6383_c0_g2_i1.p1	0.534	58	27	0	2	59	90	147	4.866E-11	57	60
T_clavata_abd-A-A	TRINITY_DN5803_c1_g1_i1.p1	0.543	57	26	0	2	58	139	195	9.209E-11	56	60
T_clavata_abd-A-A	TRINITY_DN2546_c0_g1_i10.p1	0.500	58	29	0	1	58	97	154	2.398E-10	55	60
T_clavata_abd-A-A	TRINITY_DN2546_c0_g1_i3.p1	0.500	58	29	0	1	58	97	154	2.398E-10	55	60
T_clavata_abd-A-A	TRINITY_DN2546_c0_g1_i6.p1	0.500	58	29	0	1	58	97	154	2.398E-10	55	60
T_clavata_abd-A-A	TRINITY_DN2546_c0_g1_i1.p1	0.500	58	29	0	1	58	280	337	2.398E-10	55	60
T_clavata_abd-A-A	TRINITY_DN2546_c0_g1_i11.p1	0.500	58	29	0	1	58	280	337	2.398E-10	55	60
T_clavata_abd-A-A	TRINITY_DN2546_c0_g1_i12.p1	0.500	58	29	0	1	58	280	337	2.398E-10	55	60
T_clavata_abd-A-A	TRINITY_DN2546_c0_g1_i7.p1	0.500	58	29	0	1	58	280	337	2.398E-10	55	60
T_clavata_abd-A-A	TRINITY_DN3779_c0_g2_i1.p1	0.482	58	30	0	1	58	141	198	4.539E-10	54	60
T_clavata_abd-A-A	TRINITY_DN2571_c4_g1_i1.p1	0.508	57	28	0	2	58	94	150	1.182E-09	53	60
T_clavata_abd-A-A	TRINITY_DN3231_c1_g5_i1.p1	0.440	59	32	0	1	59	185	243	1.182E-09	53	60
T_clavata_abd-A-A	TRINITY_DN2149_c1_g1_i2.p1	0.466	60	32	0	1	60	205	264	2.239E-09	52	60
T_clavata_abd-A-A	TRINITY_DN2149_c1_g1_i4.p1	0.466	60	32	0	1	60	205	264	2.239E-09	52	60
T_clavata_abd-A-A	TRINITY_DN77411_c0_g1_i1.p1	0.482	58	30	0	2	59	210	267	5.834E-09	51	60
T_clavata_abd-A-A	TRINITY_DN8823_c0_g1_i1.p1	0.473	57	30	0	2	58	150	206	1.521E-08	50	60
T_clavata_abd-A-A	TRINITY_DN8823_c0_g1_i3.p1	0.473	57	30	0	2	58	150	206	1.521E-08	50	60
T_clavata_abd-A-A	TRINITY_DN8823_c0_g1_i4.p1	0.473	57	30	0	2	58	176	232	1.521E-08	50	60
T_clavata_abd-A-A	TRINITY_DN8823_c0_g1_i5.p1	0.473	57	30	0	2	58	176	232	1.521E-08	50	60
T_clavata_abd-A-A	TRINITY_DN124_c0_g3_i2.p1	0.456	57	30	0	2	58	194	250	2.093E-08	49	60
T_clavata_abd-A-A	TRINITY_DN124_c0_g1_i1.p1	0.456	57	30	0	2	58	204	260	2.093E-08	49	60
T_clavata_abd-A-A	TRINITY_DN10734_c1_g2_i2.p1	0.482	58	30	0	2	59	139	196	2.881E-08	49	60
T_clavata_abd-A-A	TRINITY_DN10734_c1_g2_i1.p1	0.482	58	30	0	2	59	139	196	2.881E-08	49	60
T_clavata_abd-A-A	TRINITY_DN10734_c1_g1_i1.p1	0.482	58	30	0	2	59	218	275	2.881E-08	49	60
T_clavata_abd-A-A	TRINITY_DN4683_c3_g1_i4.p1	0.416	60	34	0	1	60	231	290	2.881E-08	49	60
T_clavata_abd-A-A	TRINITY_DN4683_c3_g1_i7.p1	0.416	60	34	0	1	60	231	290	2.881E-08	49	60
T_clavata_abd-A-A	TRINITY_DN10734_c1_g1_i2.p1	0.482	58	30	0	2	59	218	275	2.881E-08	49	60
T_clavata_abd-A-A	TRINITY_DN253_c2_g1_i2.p1	0.456	57	30	0	2	58	145	201	3.966E-08	49	60
T_clavata_abd-A-A	TRINITY_DN253_c2_g1_i3.p1	0.456	57	30	0	2	58	145	201	3.966E-08	49	60
T_clavata_abd-A-A	TRINITY_DN253_c2_g1_i1.p1	0.456	57	30	0	2	58	179	235	3.966E-08	49	60
T_clavata_abd-A-A	TRINITY_DN253_c2_g1_i4.p1	0.456	57	30	0	2	58	179	235	3.966E-08	49	60
T_clavata_abd-A-A	TRINITY_DN3929_c0_g1_i1.p1	0.457	59	31	0	2	60	130	188	3.966E-08	49	60
T_clavata_abd-A-A	TRINITY_DN3929_c0_g1_i3.p1	0.457	59	31	0	2	60	130	188	3.966E-08	49	60
T_clavata_abd-A-A	TRINITY_DN4313_c0_g1_i4.p1	0.472	55	29	0	1	55	169	223	1.034E-07	48	60
T_clavata_abd-A-A	TRINITY_DN71961_c0_g1_i1.p1	0.423	59	33	0	1	59	170	228	1.424E-07	47	60
T_clavata_abd-A-A	TRINITY_DN1506_c0_g1_i1.p1	0.465	58	30	0	2	59	74	131	1.424E-07	47	60
T_clavata_abd-A-A	TRINITY_DN4881_c0_g1_i1.p1	0.431	58	32	0	2	59	167	224	1.424E-07	47	60
T_clavata_abd-A-A	TRINITY_DN9245_c0_g1_i2.p1	0.448	58	31	0	2	59	40	97	1.960E-07	47	60
T_clavata_abd-A-A	TRINITY_DN9245_c0_g1_i5.p1	0.448	58	31	0	2	59	40	97	1.960E-07	47	60
T_clavata_abd-A-A	TRINITY_DN9245_c0_g1_i1.p1	0.448	58	31	0	2	59	150	207	1.960E-07	47	60
T_clavata_abd-A-A	TRINITY_DN9245_c0_g1_i3.p1	0.448	58	31	0	2	59	150	207	1.960E-07	47	60
T_clavata_abd-A-A	TRINITY_DN9487_c0_g1_i2.p1	0.431	58	32	0	2	59	134	191	1.960E-07	47	60
T_clavata_abd-A-A	TRINITY_DN9487_c0_g1_i3.p1	0.431	58	32	0	2	59	134	191	1.960E-07	47	60
T_clavata_abd-A-A	TRINITY_DN9487_c0_g1_i4.p1	0.431	58	32	0	2	59	134	191	1.960E-07	47	60
T_clavata_abd-A-A	TRINITY_DN3780_c3_g1_i1.p1	0.473	57	30	0	2	58	128	184	2.699E-07	46	60
T_clavata_abd-A-A	TRINITY_DN8240_c0_g1_i1.p1	0.431	58	32	0	2	59	150	207	2.699E-07	46	60
T_clavata_abd-A-A	TRINITY_DN15380_c0_g2_i1.p1	0.457	59	31	0	1	59	96	154	3.716E-07	46	60
T_clavata_abd-A-A	TRINITY_DN954_c0_g1_i1.p1	0.444	54	29	0	5	58	216	269	5.116E-07	46	60
T_clavata_abd-A-A	TRINITY_DN3768_c2_g1_i1.p1	0.413	58	33	0	2	59	141	198	5.116E-07	46	60
T_clavata_abd-A-A	TRINITY_DN2510_c0_g1_i2.p1	0.413	58	33	0	1	58	204	261	7.045E-07	45	60
T_clavata_abd-A-A	TRINITY_DN2510_c0_g1_i4.p1	0.413	58	33	0	1	58	204	261	7.045E-07	45	60
T_clavata_abd-A-A	TRINITY_DN2510_c0_g1_i1.p1	0.413	58	33	0	1	58	253	310	7.045E-07	45	60
T_clavata_abd-A-A	TRINITY_DN2510_c0_g1_i3.p1	0.413	58	33	0	1	58	253	310	7.045E-07	45	60
T_clavata_abd-A-A	TRINITY_DN1357_c1_g1_i1.p1	0.423	59	33	0	1	59	179	237	9.700E-07	45	60
T_clavata_abd-A-A	TRINITY_DN6552_c0_g1_i1.p1	0.421	57	32	0	4	60	205	261	2.533E-06	44	60
T_clavata_abd-A-A	TRINITY_DN8091_c0_g2_i1.p1	0.413	58	33	0	2	59	106	163	4.805E-06	43	60
T_clavata_abd-A-A	TRINITY_DN4691_c0_g1_i2.p1	0.438	57	31	0	2	58	99	155	4.805E-06	43	60
T_clavata_abd-A-A	TRINITY_DN4691_c0_g1_i1.p1	0.438	57	31	0	2	58	104	160	4.805E-06	43	60
T_clavata_abd-A-A	TRINITY_DN1506_c0_g2_i3.p1	0.438	57	31	0	2	58	53	109	4.805E-06	43	60
T_clavata_abd-A-A	TRINITY_DN1506_c0_g2_i4.p1	0.438	57	31	0	2	58	53	109	4.805E-06	43	60
T_clavata_abd-A-A	TRINITY_DN1506_c0_g2_i2.p1	0.438	57	31	0	2	58	64	120	4.805E-06	43	60
T_clavata_abd-A-A	TRINITY_DN7666_c0_g1_i3.p1	0.438	57	30	0	2	55	335	391	4.805E-06	43	60
T_clavata_abd-A-A	TRINITY_DN1200_c0_g1_i5.p2	0.406	59	34	0	2	60	224	282	6.618E-06	42	60
T_clavata_abd-A-A	TRINITY_DN1200_c0_g1_i6.p2	0.406	59	34	0	2	60	224	282	6.618E-06	42	60
T_clavata_abd-A-A	TRINITY_DN1200_c0_g1_i7.p1	0.406	59	34	0	2	60	224	282	6.618E-06	42	60
T_clavata_abd-A-A	TRINITY_DN621_c0_g3_i2.p1	0.389	59	35	0	1	59	167	225	9.115E-06	42	60
T_clavata_abd-A-A	TRINITY_DN1231_c3_g1_i1.p1	0.406	59	34	0	1	59	187	245	1.256E-05	42	60
T_clavata_abd-A-A	TRINITY_DN3128_c1_g1_i1.p1	0.407	54	31	0	2	55	248	301	3.282E-05	40	60
T_clavata_abd-A-A	TRINITY_DN3128_c1_g1_i2.p1	0.407	54	31	0	2	55	248	301	3.282E-05	40	60
T_clavata_abd-A-A	TRINITY_DN8849_c0_g1_i1.p1	0.385	57	34	0	2	58	49	105	4.522E-05	40	60
T_clavata_abd-A-A	TRINITY_DN8849_c0_g1_i2.p1	0.385	57	34	0	2	58	49	105	4.522E-05	40	60
T_clavata_abd-A-A	TRINITY_DN4025_c0_g1_i4.p1	0.396	58	34	0	1	58	140	197	6.231E-05	40	60
T_clavata_abd-A-A	TRINITY_DN4025_c0_g1_i1.p1	0.396	58	34	0	1	58	140	197	6.231E-05	40	60
T_clavata_abd-A-A	TRINITY_DN2921_c1_g1_i1.p1	0.438	57	31	0	2	58	139	195	6.231E-05	40	60
T_clavata_abd-A-A	TRINITY_DN2921_c1_g1_i16.p1	0.438	57	31	0	2	58	139	195	6.231E-05	40	60
T_clavata_abd-A-A	TRINITY_DN2871_c0_g1_i2.p1	0.388	54	32	0	2	55	228	281	6.231E-05	40	60
T_clavata_abd-A-A	TRINITY_DN2871_c0_g1_i3.p1	0.388	54	32	0	2	55	228	281	6.231E-05	40	60
T_clavata_abd-A-A	TRINITY_DN8739_c0_g1_i9.p1	0.385	57	34	0	3	59	110	166	8.585E-05	39	60
T_clavata_abd-A-A	TRINITY_DN4198_c0_g1_i3.p1	0.372	59	36	0	2	60	198	256	8.585E-05	39	60
T_clavata_abd-A-A	TRINITY_DN4198_c0_g1_i2.p1	0.372	59	36	0	2	60	202	260	8.585E-05	39	60
T_clavata_abd-A-A	TRINITY_DN8739_c0_g1_i5.p1	0.385	57	34	0	3	59	243	299	8.585E-05	39	60
T_clavata_abd-A-A	TRINITY_DN8739_c0_g1_i3.p1	0.385	57	34	0	3	59	251	307	8.585E-05	39	60
T_clavata_abd-A-A	TRINITY_DN8739_c0_g2_i2.p1	0.403	57	33	0	3	59	252	308	8.585E-05	39	60
T_clavata_abd-A-A	TRINITY_DN8739_c0_g2_i3.p1	0.403	57	33	0	3	59	252	308	8.585E-05	39	60
T_clavata_abd-A-A	TRINITY_DN8739_c0_g2_i4.p1	0.403	57	33	0	3	59	252	308	8.585E-05	39	60
T_clavata_abd-A-A	TRINITY_DN8739_c0_g2_i5.p1	0.403	57	33	0	3	59	252	308	8.585E-05	39	60
T_clavata_abd-A-A	TRINITY_DN8739_c0_g2_i6.p1	0.403	57	33	0	3	59	252	308	8.585E-05	39	60
T_clavata_abd-A-A	TRINITY_DN4025_c0_g1_i2.p1	0.425	54	30	0	5	58	25	78	1.183E-04	39	60
T_clavata_abd-A-A	TRINITY_DN4025_c0_g1_i3.p1	0.425	54	30	0	5	58	25	78	1.183E-04	39	60
T_clavata_abd-A-A	TRINITY_DN3849_c0_g1_i12.p1	0.413	58	33	0	1	58	208	265	2.246E-04	38	60
T_clavata_abd-A-A	TRINITY_DN3849_c0_g1_i13.p1	0.413	58	33	0	1	58	208	265	2.246E-04	38	60
T_clavata_abd-A-A	TRINITY_DN3849_c0_g1_i2.p1	0.413	58	33	0	1	58	208	265	2.246E-04	38	60
T_clavata_abd-A-A	TRINITY_DN3849_c0_g1_i3.p1	0.413	58	33	0	1	58	208	265	2.246E-04	38	60
T_clavata_abd-A-A	TRINITY_DN3849_c0_g1_i6.p1	0.413	58	33	0	1	58	208	265	2.246E-04	38	60
T_clavata_abd-A-A	TRINITY_DN3849_c0_g1_i8.p1	0.413	58	33	0	1	58	208	265	2.246E-04	38	60
T_clavata_abd-A-A	TRINITY_DN3849_c0_g1_i7.p1	0.413	58	33	0	1	58	209	266	2.246E-04	38	60
T_clavata_abd-A-A	TRINITY_DN5117_c3_g1_i1.p1	0.403	57	33	0	2	58	101	157	5.881E-04	37	60
L_elegans_abd-A-B	TRINITY_DN3145_c1_g1_i1.p1	0.933	60	4	0	1	60	172	231	1.335E-31	116	60
L_elegans_abd-A-B	TRINITY_DN2571_c1_g1_i6.p1	0.915	59	5	0	1	59	198	256	5.999E-30	111	60
L_elegans_abd-A-B	TRINITY_DN2571_c1_g1_i9.p1	0.915	59	5	0	1	59	198	256	5.999E-30	111	60
L_elegans_abd-A-B	TRINITY_DN2571_c1_g1_i2.p1	0.915	59	5	0	1	59	198	256	5.999E-30	111	60
L_elegans_abd-A-B	TRINITY_DN2571_c1_g1_i3.p1	0.915	59	5	0	1	59	198	256	5.999E-30	111	60
L_elegans_abd-A-B	TRINITY_DN2571_c1_g1_i4.p1	0.915	59	5	0	1	59	198	256	5.999E-30	111	60
L_elegans_abd-A-B	TRINITY_DN2571_c1_g1_i5.p1	0.915	59	5	0	1	59	198	256	5.999E-30	111	60
L_elegans_abd-A-B	TRINITY_DN2571_c2_g1_i3.p1	0.862	58	8	0	2	59	218	275	6.437E-27	102	60
L_elegans_abd-A-B	TRINITY_DN2571_c2_g1_i4.p1	0.862	58	8	0	2	59	218	275	6.437E-27	102	60
L_elegans_abd-A-B	TRINITY_DN2571_c2_g1_i7.p1	0.862	58	8	0	2	59	218	275	6.437E-27	102	60
L_elegans_abd-A-B	TRINITY_DN2242_c1_g1_i1.p1	0.879	58	7	0	2	59	214	271	8.840E-27	102	60
L_elegans_abd-A-B	TRINITY_DN2242_c1_g1_i6.p1	0.879	58	7	0	2	59	214	271	8.840E-27	102	60
L_elegans_abd-A-B	TRINITY_DN2242_c1_g1_i7.p1	0.879	58	7	0	2	59	214	271	8.840E-27	102	60
L_elegans_abd-A-B	TRINITY_DN1669_c1_g1_i2.p1	0.810	58	11	0	2	59	211	268	1.418E-24	96	60
L_elegans_abd-A-B	TRINITY_DN1669_c1_g1_i3.p1	0.810	58	11	0	2	59	211	268	1.418E-24	96	60
L_elegans_abd-A-B	TRINITY_DN1669_c1_g1_i6.p1	0.810	58	11	0	2	59	211	268	1.418E-24	96	60
L_elegans_abd-A-B	TRINITY_DN1669_c1_g1_i7.p1	0.810	58	11	0	2	59	211	268	1.418E-24	96	60
L_elegans_abd-A-B	TRINITY_DN2015_c4_g1_i1.p1	0.689	58	18	0	2	59	192	249	1.212E-18	79	60
L_elegans_abd-A-B	TRINITY_DN2015_c4_g1_i2.p1	0.689	58	18	0	2	59	192	249	1.212E-18	79	60
L_elegans_abd-A-B	TRINITY_DN8240_c1_g2_i1.p1	0.689	58	18	0	2	59	89	146	4.322E-18	77	60
L_elegans_abd-A-B	TRINITY_DN8240_c1_g2_i3.p1	0.689	58	18	0	2	59	117	174	4.322E-18	77	60
L_elegans_abd-A-B	TRINITY_DN1751_c0_g1_i1.p1	0.684	57	18	0	4	60	311	367	1.122E-17	76	60
L_elegans_abd-A-B	TRINITY_DN1751_c0_g1_i2.p1	0.684	57	18	0	4	60	311	367	1.122E-17	76	60
L_elegans_abd-A-B	TRINITY_DN12417_c0_g1_i1.p1	0.631	57	21	0	2	58	269	325	1.429E-16	73	60
L_elegans_abd-A-B	TRINITY_DN3193_c0_g1_i2.p1	0.600	60	24	0	1	60	231	290	3.441E-15	69	60
L_elegans_abd-A-B	TRINITY_DN3193_c0_g1_i1.p1	0.600	60	24	0	1	60	231	290	3.441E-15	69	60
L_elegans_abd-A-B	TRINITY_DN10502_c0_g1_i1.p1	0.603	58	23	0	2	59	216	273	8.305E-14	65	60
L_elegans_abd-A-B	TRINITY_DN3347_c0_g1_i3.p1	0.614	57	22	0	3	59	629	685	8.305E-14	65	60
L_elegans_abd-A-B	TRINITY_DN3347_c0_g1_i1.p1	0.614	57	22	0	3	59	696	752	8.305E-14	65	60
L_elegans_abd-A-B	TRINITY_DN3347_c0_g1_i7.p1	0.614	57	22	0	3	59	696	752	8.305E-14	65	60
L_elegans_abd-A-B	TRINITY_DN3347_c0_g1_i2.p1	0.614	57	22	0	3	59	629	685	8.305E-14	65	60
L_elegans_abd-A-B	TRINITY_DN3347_c0_g1_i10.p1	0.614	57	22	0	3	59	696	752	8.305E-14	65	60
L_elegans_abd-A-B	TRINITY_DN3347_c0_g1_i12.p1	0.614	57	22	0	3	59	696	752	8.305E-14	65	60
L_elegans_abd-A-B	TRINITY_DN3347_c0_g1_i13.p1	0.614	57	22	0	3	59	696	752	8.305E-14	65	60
L_elegans_abd-A-B	TRINITY_DN3347_c0_g1_i4.p1	0.614	57	22	0	3	59	696	752	8.305E-14	65	60
L_elegans_abd-A-B	TRINITY_DN19751_c0_g1_i1.p1	0.578	57	24	0	2	58	200	256	4.083E-13	63	60
L_elegans_abd-A-B	TRINITY_DN7698_c0_g1_i1.p1	0.578	57	24	0	2	58	206	262	1.460E-12	61	60
L_elegans_abd-A-B	TRINITY_DN6383_c0_g2_i1.p1	0.534	58	27	0	2	59	90	147	4.866E-11	57	60
L_elegans_abd-A-B	TRINITY_DN5803_c1_g1_i1.p1	0.543	57	26	0	2	58	139	195	9.209E-11	56	60
L_elegans_abd-A-B	TRINITY_DN2546_c0_g1_i10.p1	0.500	58	29	0	1	58	97	154	2.398E-10	55	60
L_elegans_abd-A-B	TRINITY_DN2546_c0_g1_i3.p1	0.500	58	29	0	1	58	97	154	2.398E-10	55	60
L_elegans_abd-A-B	TRINITY_DN2546_c0_g1_i6.p1	0.500	58	29	0	1	58	97	154	2.398E-10	55	60
L_elegans_abd-A-B	TRINITY_DN2546_c0_g1_i1.p1	0.500	58	29	0	1	58	280	337	2.398E-10	55	60
L_elegans_abd-A-B	TRINITY_DN2546_c0_g1_i11.p1	0.500	58	29	0	1	58	280	337	2.398E-10	55	60
L_elegans_abd-A-B	TRINITY_DN2546_c0_g1_i12.p1	0.500	58	29	0	1	58	280	337	2.398E-10	55	60
L_elegans_abd-A-B	TRINITY_DN2546_c0_g1_i7.p1	0.500	58	29	0	1	58	280	337	2.398E-10	55	60
L_elegans_abd-A-B	TRINITY_DN3779_c0_g2_i1.p1	0.482	58	30	0	1	58	141	198	4.539E-10	54	60
L_elegans_abd-A-B	TRINITY_DN2571_c4_g1_i1.p1	0.508	57	28	0	2	58	94	150	1.182E-09	53	60
L_elegans_abd-A-B	TRINITY_DN3231_c1_g5_i1.p1	0.440	59	32	0	1	59	185	243	1.182E-09	53	60
L_elegans_abd-A-B	TRINITY_DN2149_c1_g1_i2.p1	0.466	60	32	0	1	60	205	264	2.239E-09	52	60
L_elegans_abd-A-B	TRINITY_DN2149_c1_g1_i4.p1	0.466	60	32	0	1	60	205	264	2.239E-09	52	60
L_elegans_abd-A-B	TRINITY_DN77411_c0_g1_i1.p1	0.482	58	30	0	2	59	210	267	5.834E-09	51	60
L_elegans_abd-A-B	TRINITY_DN8823_c0_g1_i1.p1	0.473	57	30	0	2	58	150	206	1.521E-08	50	60
L_elegans_abd-A-B	TRINITY_DN8823_c0_g1_i3.p1	0.473	57	30	0	2	58	150	206	1.521E-08	50	60
L_elegans_abd-A-B	TRINITY_DN8823_c0_g1_i4.p1	0.473	57	30	0	2	58	176	232	1.521E-08	50	60
L_elegans_abd-A-B	TRINITY_DN8823_c0_g1_i5.p1	0.473	57	30	0	2	58	176	232	1.521E-08	50	60
L_elegans_abd-A-B	TRINITY_DN4683_c3_g1_i4.p1	0.433	60	33	0	1	60	231	290	1.521E-08	50	60
L_elegans_abd-A-B	TRINITY_DN4683_c3_g1_i7.p1	0.433	60	33	0	1	60	231	290	1.521E-08	50	60
L_elegans_abd-A-B	TRINITY_DN124_c0_g3_i2.p1	0.456	57	30	0	2	58	194	250	2.093E-08	49	60
L_elegans_abd-A-B	TRINITY_DN124_c0_g1_i1.p1	0.456	57	30	0	2	58	204	260	2.093E-08	49	60
L_elegans_abd-A-B	TRINITY_DN10734_c1_g2_i2.p1	0.482	58	30	0	2	59	139	196	2.881E-08	49	60
L_elegans_abd-A-B	TRINITY_DN10734_c1_g2_i1.p1	0.482	58	30	0	2	59	139	196	2.881E-08	49	60
L_elegans_abd-A-B	TRINITY_DN10734_c1_g1_i1.p1	0.482	58	30	0	2	59	218	275	2.881E-08	49	60
L_elegans_abd-A-B	TRINITY_DN10734_c1_g1_i2.p1	0.482	58	30	0	2	59	218	275	2.881E-08	49	60
L_elegans_abd-A-B	TRINITY_DN253_c2_g1_i2.p1	0.456	57	30	0	2	58	145	201	3.966E-08	49	60
L_elegans_abd-A-B	TRINITY_DN253_c2_g1_i3.p1	0.456	57	30	0	2	58	145	201	3.966E-08	49	60
L_elegans_abd-A-B	TRINITY_DN253_c2_g1_i1.p1	0.456	57	30	0	2	58	179	235	3.966E-08	49	60
L_elegans_abd-A-B	TRINITY_DN253_c2_g1_i4.p1	0.456	57	30	0	2	58	179	235	3.966E-08	49	60
L_elegans_abd-A-B	TRINITY_DN3929_c0_g1_i1.p1	0.456	57	30	0	2	58	130	186	7.514E-08	48	60
L_elegans_abd-A-B	TRINITY_DN3929_c0_g1_i3.p1	0.456	57	30	0	2	58	130	186	7.514E-08	48	60
L_elegans_abd-A-B	TRINITY_DN4313_c0_g1_i4.p1	0.472	55	29	0	1	55	169	223	1.034E-07	48	60
L_elegans_abd-A-B	TRINITY_DN71961_c0_g1_i1.p1	0.423	59	33	0	1	59	170	228	1.424E-07	47	60
L_elegans_abd-A-B	TRINITY_DN1506_c0_g1_i1.p1	0.465	58	30	0	2	59	74	131	1.424E-07	47	60
L_elegans_abd-A-B	TRINITY_DN4881_c0_g1_i1.p1	0.431	58	32	0	2	59	167	224	1.424E-07	47	60
L_elegans_abd-A-B	TRINITY_DN9245_c0_g1_i2.p1	0.448	58	31	0	2	59	40	97	1.960E-07	47	60
L_elegans_abd-A-B	TRINITY_DN9245_c0_g1_i5.p1	0.448	58	31	0	2	59	40	97	1.960E-07	47	60
L_elegans_abd-A-B	TRINITY_DN9245_c0_g1_i1.p1	0.448	58	31	0	2	59	150	207	1.960E-07	47	60
L_elegans_abd-A-B	TRINITY_DN9245_c0_g1_i3.p1	0.448	58	31	0	2	59	150	207	1.960E-07	47	60
L_elegans_abd-A-B	TRINITY_DN9487_c0_g1_i2.p1	0.431	58	32	0	2	59	134	191	1.960E-07	47	60
L_elegans_abd-A-B	TRINITY_DN9487_c0_g1_i3.p1	0.431	58	32	0	2	59	134	191	1.960E-07	47	60
L_elegans_abd-A-B	TRINITY_DN9487_c0_g1_i4.p1	0.431	58	32	0	2	59	134	191	1.960E-07	47	60
L_elegans_abd-A-B	TRINITY_DN3780_c3_g1_i1.p1	0.473	57	30	0	2	58	128	184	2.699E-07	46	60
L_elegans_abd-A-B	TRINITY_DN8240_c0_g1_i1.p1	0.431	58	32	0	2	59	150	207	2.699E-07	46	60
L_elegans_abd-A-B	TRINITY_DN15380_c0_g2_i1.p1	0.457	59	31	0	1	59	96	154	3.716E-07	46	60
L_elegans_abd-A-B	TRINITY_DN954_c0_g1_i1.p1	0.444	54	29	0	5	58	216	269	5.116E-07	46	60
L_elegans_abd-A-B	TRINITY_DN3768_c2_g1_i1.p1	0.413	58	33	0	2	59	141	198	5.116E-07	46	60
L_elegans_abd-A-B	TRINITY_DN2510_c0_g1_i2.p1	0.413	58	33	0	1	58	204	261	7.045E-07	45	60
L_elegans_abd-A-B	TRINITY_DN2510_c0_g1_i4.p1	0.413	58	33	0	1	58	204	261	7.045E-07	45	60
L_elegans_abd-A-B	TRINITY_DN2510_c0_g1_i1.p1	0.413	58	33	0	1	58	253	310	7.045E-07	45	60
L_elegans_abd-A-B	TRINITY_DN2510_c0_g1_i3.p1	0.413	58	33	0	1	58	253	310	7.045E-07	45	60
L_elegans_abd-A-B	TRINITY_DN1357_c1_g1_i1.p1	0.423	59	33	0	1	59	179	237	9.700E-07	45	60
L_elegans_abd-A-B	TRINITY_DN6552_c0_g1_i1.p1	0.442	52	28	0	4	55	205	256	3.489E-06	43	60
L_elegans_abd-A-B	TRINITY_DN8091_c0_g2_i1.p1	0.413	58	33	0	2	59	106	163	4.805E-06	43	60
L_elegans_abd-A-B	TRINITY_DN4691_c0_g1_i2.p1	0.438	57	31	0	2	58	99	155	4.805E-06	43	60
L_elegans_abd-A-B	TRINITY_DN4691_c0_g1_i1.p1	0.438	57	31	0	2	58	104	160	4.805E-06	43	60
L_elegans_abd-A-B	TRINITY_DN1506_c0_g2_i3.p1	0.438	57	31	0	2	58	53	109	4.805E-06	43	60
L_elegans_abd-A-B	TRINITY_DN1506_c0_g2_i4.p1	0.438	57	31	0	2	58	53	109	4.805E-06	43	60
L_elegans_abd-A-B	TRINITY_DN1506_c0_g2_i2.p1	0.438	57	31	0	2	58	64	120	4.805E-06	43	60
L_elegans_abd-A-B	TRINITY_DN7666_c0_g1_i3.p1	0.438	57	30	0	2	55	335	391	4.805E-06	43	60
L_elegans_abd-A-B	TRINITY_DN1200_c0_g1_i5.p2	0.406	59	34	0	2	60	224	282	6.618E-06	42	60
L_elegans_abd-A-B	TRINITY_DN1200_c0_g1_i6.p2	0.406	59	34	0	2	60	224	282	6.618E-06	42	60
L_elegans_abd-A-B	TRINITY_DN1200_c0_g1_i7.p1	0.406	59	34	0	2	60	224	282	6.618E-06	42	60
L_elegans_abd-A-B	TRINITY_DN621_c0_g3_i2.p1	0.389	59	35	0	1	59	167	225	9.115E-06	42	60
L_elegans_abd-A-B	TRINITY_DN1231_c3_g1_i1.p1	0.406	59	34	0	1	59	187	245	1.256E-05	42	60
L_elegans_abd-A-B	TRINITY_DN3128_c1_g1_i1.p1	0.407	54	31	0	2	55	248	301	3.282E-05	40	60
L_elegans_abd-A-B	TRINITY_DN3128_c1_g1_i2.p1	0.407	54	31	0	2	55	248	301	3.282E-05	40	60
L_elegans_abd-A-B	TRINITY_DN8849_c0_g1_i1.p1	0.385	57	34	0	2	58	49	105	4.522E-05	40	60
L_elegans_abd-A-B	TRINITY_DN8849_c0_g1_i2.p1	0.385	57	34	0	2	58	49	105	4.522E-05	40	60
L_elegans_abd-A-B	TRINITY_DN4198_c0_g1_i3.p1	0.389	59	35	0	2	60	198	256	4.522E-05	40	60
L_elegans_abd-A-B	TRINITY_DN4198_c0_g1_i2.p1	0.389	59	35	0	2	60	202	260	4.522E-05	40	60
L_elegans_abd-A-B	TRINITY_DN4025_c0_g1_i4.p1	0.396	58	34	0	1	58	140	197	6.231E-05	40	60
L_elegans_abd-A-B	TRINITY_DN4025_c0_g1_i1.p1	0.396	58	34	0	1	58	140	197	6.231E-05	40	60
L_elegans_abd-A-B	TRINITY_DN2921_c1_g1_i1.p1	0.438	57	31	0	2	58	139	195	6.231E-05	40	60
L_elegans_abd-A-B	TRINITY_DN2921_c1_g1_i16.p1	0.438	57	31	0	2	58	139	195	6.231E-05	40	60
L_elegans_abd-A-B	TRINITY_DN2871_c0_g1_i2.p1	0.388	54	32	0	2	55	228	281	6.231E-05	40	60
L_elegans_abd-A-B	TRINITY_DN2871_c0_g1_i3.p1	0.388	54	32	0	2	55	228	281	6.231E-05	40	60
L_elegans_abd-A-B	TRINITY_DN8739_c0_g1_i9.p1	0.385	57	34	0	3	59	110	166	8.585E-05	39	60
L_elegans_abd-A-B	TRINITY_DN8739_c0_g1_i5.p1	0.385	57	34	0	3	59	243	299	8.585E-05	39	60
L_elegans_abd-A-B	TRINITY_DN8739_c0_g1_i3.p1	0.385	57	34	0	3	59	251	307	8.585E-05	39	60
L_elegans_abd-A-B	TRINITY_DN8739_c0_g2_i2.p1	0.403	57	33	0	3	59	252	308	8.585E-05	39	60
L_elegans_abd-A-B	TRINITY_DN8739_c0_g2_i3.p1	0.403	57	33	0	3	59	252	308	8.585E-05	39	60
L_elegans_abd-A-B	TRINITY_DN8739_c0_g2_i4.p1	0.403	57	33	0	3	59	252	308	8.585E-05	39	60
L_elegans_abd-A-B	TRINITY_DN8739_c0_g2_i5.p1	0.403	57	33	0	3	59	252	308	8.585E-05	39	60
L_elegans_abd-A-B	TRINITY_DN8739_c0_g2_i6.p1	0.403	57	33	0	3	59	252	308	8.585E-05	39	60
L_elegans_abd-A-B	TRINITY_DN4025_c0_g1_i2.p1	0.425	54	30	0	5	58	25	78	1.183E-04	39	60
L_elegans_abd-A-B	TRINITY_DN4025_c0_g1_i3.p1	0.425	54	30	0	5	58	25	78	1.183E-04	39	60
L_elegans_abd-A-B	TRINITY_DN3849_c0_g1_i12.p1	0.413	58	33	0	1	58	208	265	2.246E-04	38	60
L_elegans_abd-A-B	TRINITY_DN3849_c0_g1_i13.p1	0.413	58	33	0	1	58	208	265	2.246E-04	38	60
L_elegans_abd-A-B	TRINITY_DN3849_c0_g1_i2.p1	0.413	58	33	0	1	58	208	265	2.246E-04	38	60
L_elegans_abd-A-B	TRINITY_DN3849_c0_g1_i3.p1	0.413	58	33	0	1	58	208	265	2.246E-04	38	60
L_elegans_abd-A-B	TRINITY_DN3849_c0_g1_i6.p1	0.413	58	33	0	1	58	208	265	2.246E-04	38	60
L_elegans_abd-A-B	TRINITY_DN3849_c0_g1_i8.p1	0.413	58	33	0	1	58	208	265	2.246E-04	38	60
L_elegans_abd-A-B	TRINITY_DN3849_c0_g1_i7.p1	0.413	58	33	0	1	58	209	266	2.246E-04	38	60
L_elegans_abd-A-B	TRINITY_DN5117_c3_g1_i1.p1	0.403	57	33	0	2	58	101	157	5.881E-04	37	60
T_antipodiana_abd-A-B	TRINITY_DN3145_c1_g1_i1.p1	0.933	60	4	0	1	60	172	231	1.335E-31	116	60
T_antipodiana_abd-A-B	TRINITY_DN2571_c1_g1_i6.p1	0.915	59	5	0	1	59	198	256	5.999E-30	111	60
T_antipodiana_abd-A-B	TRINITY_DN2571_c1_g1_i9.p1	0.915	59	5	0	1	59	198	256	5.999E-30	111	60
T_antipodiana_abd-A-B	TRINITY_DN2571_c1_g1_i2.p1	0.915	59	5	0	1	59	198	256	5.999E-30	111	60
T_antipodiana_abd-A-B	TRINITY_DN2571_c1_g1_i3.p1	0.915	59	5	0	1	59	198	256	5.999E-30	111	60
T_antipodiana_abd-A-B	TRINITY_DN2571_c1_g1_i4.p1	0.915	59	5	0	1	59	198	256	5.999E-30	111	60
T_antipodiana_abd-A-B	TRINITY_DN2571_c1_g1_i5.p1	0.915	59	5	0	1	59	198	256	5.999E-30	111	60
T_antipodiana_abd-A-B	TRINITY_DN2571_c2_g1_i3.p1	0.862	58	8	0	2	59	218	275	6.437E-27	102	60
T_antipodiana_abd-A-B	TRINITY_DN2571_c2_g1_i4.p1	0.862	58	8	0	2	59	218	275	6.437E-27	102	60
T_antipodiana_abd-A-B	TRINITY_DN2571_c2_g1_i7.p1	0.862	58	8	0	2	59	218	275	6.437E-27	102	60
T_antipodiana_abd-A-B	TRINITY_DN2242_c1_g1_i1.p1	0.879	58	7	0	2	59	214	271	8.840E-27	102	60
T_antipodiana_abd-A-B	TRINITY_DN2242_c1_g1_i6.p1	0.879	58	7	0	2	59	214	271	8.840E-27	102	60
T_antipodiana_abd-A-B	TRINITY_DN2242_c1_g1_i7.p1	0.879	58	7	0	2	59	214	271	8.840E-27	102	60
T_antipodiana_abd-A-B	TRINITY_DN1669_c1_g1_i2.p1	0.810	58	11	0	2	59	211	268	1.418E-24	96	60
T_antipodiana_abd-A-B	TRINITY_DN1669_c1_g1_i3.p1	0.810	58	11	0	2	59	211	268	1.418E-24	96	60
T_antipodiana_abd-A-B	TRINITY_DN1669_c1_g1_i6.p1	0.810	58	11	0	2	59	211	268	1.418E-24	96	60
T_antipodiana_abd-A-B	TRINITY_DN1669_c1_g1_i7.p1	0.810	58	11	0	2	59	211	268	1.418E-24	96	60
T_antipodiana_abd-A-B	TRINITY_DN2015_c4_g1_i1.p1	0.689	58	18	0	2	59	192	249	1.212E-18	79	60
T_antipodiana_abd-A-B	TRINITY_DN2015_c4_g1_i2.p1	0.689	58	18	0	2	59	192	249	1.212E-18	79	60
T_antipodiana_abd-A-B	TRINITY_DN8240_c1_g2_i1.p1	0.689	58	18	0	2	59	89	146	4.322E-18	77	60
T_antipodiana_abd-A-B	TRINITY_DN8240_c1_g2_i3.p1	0.689	58	18	0	2	59	117	174	4.322E-18	77	60
T_antipodiana_abd-A-B	TRINITY_DN1751_c0_g1_i1.p1	0.684	57	18	0	4	60	311	367	1.122E-17	76	60
T_antipodiana_abd-A-B	TRINITY_DN1751_c0_g1_i2.p1	0.684	57	18	0	4	60	311	367	1.122E-17	76	60
T_antipodiana_abd-A-B	TRINITY_DN12417_c0_g1_i1.p1	0.631	57	21	0	2	58	269	325	1.429E-16	73	60
T_antipodiana_abd-A-B	TRINITY_DN3193_c0_g1_i2.p1	0.600	60	24	0	1	60	231	290	3.441E-15	69	60
T_antipodiana_abd-A-B	TRINITY_DN3193_c0_g1_i1.p1	0.600	60	24	0	1	60	231	290	3.441E-15	69	60
T_antipodiana_abd-A-B	TRINITY_DN10502_c0_g1_i1.p1	0.603	58	23	0	2	59	216	273	8.305E-14	65	60
T_antipodiana_abd-A-B	TRINITY_DN3347_c0_g1_i3.p1	0.614	57	22	0	3	59	629	685	8.305E-14	65	60
T_antipodiana_abd-A-B	TRINITY_DN3347_c0_g1_i1.p1	0.614	57	22	0	3	59	696	752	8.305E-14	65	60
T_antipodiana_abd-A-B	TRINITY_DN3347_c0_g1_i7.p1	0.614	57	22	0	3	59	696	752	8.305E-14	65	60
T_antipodiana_abd-A-B	TRINITY_DN3347_c0_g1_i2.p1	0.614	57	22	0	3	59	629	685	8.305E-14	65	60
T_antipodiana_abd-A-B	TRINITY_DN3347_c0_g1_i10.p1	0.614	57	22	0	3	59	696	752	8.305E-14	65	60
T_antipodiana_abd-A-B	TRINITY_DN3347_c0_g1_i12.p1	0.614	57	22	0	3	59	696	752	8.305E-14	65	60
T_antipodiana_abd-A-B	TRINITY_DN3347_c0_g1_i13.p1	0.614	57	22	0	3	59	696	752	8.305E-14	65	60
T_antipodiana_abd-A-B	TRINITY_DN3347_c0_g1_i4.p1	0.614	57	22	0	3	59	696	752	8.305E-14	65	60
T_antipodiana_abd-A-B	TRINITY_DN19751_c0_g1_i1.p1	0.578	57	24	0	2	58	200	256	4.083E-13	63	60
T_antipodiana_abd-A-B	TRINITY_DN7698_c0_g1_i1.p1	0.578	57	24	0	2	58	206	262	1.460E-12	61	60
T_antipodiana_abd-A-B	TRINITY_DN6383_c0_g2_i1.p1	0.534	58	27	0	2	59	90	147	4.866E-11	57	60
T_antipodiana_abd-A-B	TRINITY_DN5803_c1_g1_i1.p1	0.543	57	26	0	2	58	139	195	9.209E-11	56	60
T_antipodiana_abd-A-B	TRINITY_DN2546_c0_g1_i10.p1	0.500	58	29	0	1	58	97	154	2.398E-10	55	60
T_antipodiana_abd-A-B	TRINITY_DN2546_c0_g1_i3.p1	0.500	58	29	0	1	58	97	154	2.398E-10	55	60
T_antipodiana_abd-A-B	TRINITY_DN2546_c0_g1_i6.p1	0.500	58	29	0	1	58	97	154	2.398E-10	55	60
T_antipodiana_abd-A-B	TRINITY_DN2546_c0_g1_i1.p1	0.500	58	29	0	1	58	280	337	2.398E-10	55	60
T_antipodiana_abd-A-B	TRINITY_DN2546_c0_g1_i11.p1	0.500	58	29	0	1	58	280	337	2.398E-10	55	60
T_antipodiana_abd-A-B	TRINITY_DN2546_c0_g1_i12.p1	0.500	58	29	0	1	58	280	337	2.398E-10	55	60
T_antipodiana_abd-A-B	TRINITY_DN2546_c0_g1_i7.p1	0.500	58	29	0	1	58	280	337	2.398E-10	55	60
T_antipodiana_abd-A-B	TRINITY_DN3779_c0_g2_i1.p1	0.482	58	30	0	1	58	141	198	4.539E-10	54	60
T_antipodiana_abd-A-B	TRINITY_DN2571_c4_g1_i1.p1	0.508	57	28	0	2	58	94	150	1.182E-09	53	60
T_antipodiana_abd-A-B	TRINITY_DN3231_c1_g5_i1.p1	0.440	59	32	0	1	59	185	243	1.182E-09	53	60
T_antipodiana_abd-A-B	TRINITY_DN2149_c1_g1_i2.p1	0.466	60	32	0	1	60	205	264	2.239E-09	52	60
T_antipodiana_abd-A-B	TRINITY_DN2149_c1_g1_i4.p1	0.466	60	32	0	1	60	205	264	2.239E-09	52	60
T_antipodiana_abd-A-B	TRINITY_DN77411_c0_g1_i1.p1	0.482	58	30	0	2	59	210	267	5.834E-09	51	60
T_antipodiana_abd-A-B	TRINITY_DN8823_c0_g1_i1.p1	0.473	57	30	0	2	58	150	206	1.521E-08	50	60
T_antipodiana_abd-A-B	TRINITY_DN8823_c0_g1_i3.p1	0.473	57	30	0	2	58	150	206	1.521E-08	50	60
T_antipodiana_abd-A-B	TRINITY_DN8823_c0_g1_i4.p1	0.473	57	30	0	2	58	176	232	1.521E-08	50	60
T_antipodiana_abd-A-B	TRINITY_DN8823_c0_g1_i5.p1	0.473	57	30	0	2	58	176	232	1.521E-08	50	60
T_antipodiana_abd-A-B	TRINITY_DN4683_c3_g1_i4.p1	0.433	60	33	0	1	60	231	290	1.521E-08	50	60
T_antipodiana_abd-A-B	TRINITY_DN4683_c3_g1_i7.p1	0.433	60	33	0	1	60	231	290	1.521E-08	50	60
T_antipodiana_abd-A-B	TRINITY_DN124_c0_g3_i2.p1	0.456	57	30	0	2	58	194	250	2.093E-08	49	60
T_antipodiana_abd-A-B	TRINITY_DN124_c0_g1_i1.p1	0.456	57	30	0	2	58	204	260	2.093E-08	49	60
T_antipodiana_abd-A-B	TRINITY_DN10734_c1_g2_i2.p1	0.482	58	30	0	2	59	139	196	2.881E-08	49	60
T_antipodiana_abd-A-B	TRINITY_DN10734_c1_g2_i1.p1	0.482	58	30	0	2	59	139	196	2.881E-08	49	60
T_antipodiana_abd-A-B	TRINITY_DN10734_c1_g1_i1.p1	0.482	58	30	0	2	59	218	275	2.881E-08	49	60
T_antipodiana_abd-A-B	TRINITY_DN10734_c1_g1_i2.p1	0.482	58	30	0	2	59	218	275	2.881E-08	49	60
T_antipodiana_abd-A-B	TRINITY_DN253_c2_g1_i2.p1	0.456	57	30	0	2	58	145	201	3.966E-08	49	60
T_antipodiana_abd-A-B	TRINITY_DN253_c2_g1_i3.p1	0.456	57	30	0	2	58	145	201	3.966E-08	49	60
T_antipodiana_abd-A-B	TRINITY_DN253_c2_g1_i1.p1	0.456	57	30	0	2	58	179	235	3.966E-08	49	60
T_antipodiana_abd-A-B	TRINITY_DN253_c2_g1_i4.p1	0.456	57	30	0	2	58	179	235	3.966E-08	49	60
T_antipodiana_abd-A-B	TRINITY_DN3929_c0_g1_i1.p1	0.456	57	30	0	2	58	130	186	7.514E-08	48	60
T_antipodiana_abd-A-B	TRINITY_DN3929_c0_g1_i3.p1	0.456	57	30	0	2	58	130	186	7.514E-08	48	60
T_antipodiana_abd-A-B	TRINITY_DN4313_c0_g1_i4.p1	0.472	55	29	0	1	55	169	223	1.034E-07	48	60
T_antipodiana_abd-A-B	TRINITY_DN71961_c0_g1_i1.p1	0.423	59	33	0	1	59	170	228	1.424E-07	47	60
T_antipodiana_abd-A-B	TRINITY_DN1506_c0_g1_i1.p1	0.465	58	30	0	2	59	74	131	1.424E-07	47	60
T_antipodiana_abd-A-B	TRINITY_DN4881_c0_g1_i1.p1	0.431	58	32	0	2	59	167	224	1.424E-07	47	60
T_antipodiana_abd-A-B	TRINITY_DN9245_c0_g1_i2.p1	0.448	58	31	0	2	59	40	97	1.960E-07	47	60
T_antipodiana_abd-A-B	TRINITY_DN9245_c0_g1_i5.p1	0.448	58	31	0	2	59	40	97	1.960E-07	47	60
T_antipodiana_abd-A-B	TRINITY_DN9245_c0_g1_i1.p1	0.448	58	31	0	2	59	150	207	1.960E-07	47	60
T_antipodiana_abd-A-B	TRINITY_DN9245_c0_g1_i3.p1	0.448	58	31	0	2	59	150	207	1.960E-07	47	60
T_antipodiana_abd-A-B	TRINITY_DN9487_c0_g1_i2.p1	0.431	58	32	0	2	59	134	191	1.960E-07	47	60
T_antipodiana_abd-A-B	TRINITY_DN9487_c0_g1_i3.p1	0.431	58	32	0	2	59	134	191	1.960E-07	47	60
T_antipodiana_abd-A-B	TRINITY_DN9487_c0_g1_i4.p1	0.431	58	32	0	2	59	134	191	1.960E-07	47	60
T_antipodiana_abd-A-B	TRINITY_DN3780_c3_g1_i1.p1	0.473	57	30	0	2	58	128	184	2.699E-07	46	60
T_antipodiana_abd-A-B	TRINITY_DN8240_c0_g1_i1.p1	0.431	58	32	0	2	59	150	207	2.699E-07	46	60
T_antipodiana_abd-A-B	TRINITY_DN15380_c0_g2_i1.p1	0.457	59	31	0	1	59	96	154	3.716E-07	46	60
T_antipodiana_abd-A-B	TRINITY_DN954_c0_g1_i1.p1	0.444	54	29	0	5	58	216	269	5.116E-07	46	60
T_antipodiana_abd-A-B	TRINITY_DN3768_c2_g1_i1.p1	0.413	58	33	0	2	59	141	198	5.116E-07	46	60
T_antipodiana_abd-A-B	TRINITY_DN2510_c0_g1_i2.p1	0.413	58	33	0	1	58	204	261	7.045E-07	45	60
T_antipodiana_abd-A-B	TRINITY_DN2510_c0_g1_i4.p1	0.413	58	33	0	1	58	204	261	7.045E-07	45	60
T_antipodiana_abd-A-B	TRINITY_DN2510_c0_g1_i1.p1	0.413	58	33	0	1	58	253	310	7.045E-07	45	60
T_antipodiana_abd-A-B	TRINITY_DN2510_c0_g1_i3.p1	0.413	58	33	0	1	58	253	310	7.045E-07	45	60
T_antipodiana_abd-A-B	TRINITY_DN1357_c1_g1_i1.p1	0.423	59	33	0	1	59	179	237	9.700E-07	45	60
T_antipodiana_abd-A-B	TRINITY_DN6552_c0_g1_i1.p1	0.442	52	28	0	4	55	205	256	3.489E-06	43	60
T_antipodiana_abd-A-B	TRINITY_DN8091_c0_g2_i1.p1	0.413	58	33	0	2	59	106	163	4.805E-06	43	60
T_antipodiana_abd-A-B	TRINITY_DN4691_c0_g1_i2.p1	0.438	57	31	0	2	58	99	155	4.805E-06	43	60
T_antipodiana_abd-A-B	TRINITY_DN4691_c0_g1_i1.p1	0.438	57	31	0	2	58	104	160	4.805E-06	43	60
T_antipodiana_abd-A-B	TRINITY_DN1506_c0_g2_i3.p1	0.438	57	31	0	2	58	53	109	4.805E-06	43	60
T_antipodiana_abd-A-B	TRINITY_DN1506_c0_g2_i4.p1	0.438	57	31	0	2	58	53	109	4.805E-06	43	60
T_antipodiana_abd-A-B	TRINITY_DN1506_c0_g2_i2.p1	0.438	57	31	0	2	58	64	120	4.805E-06	43	60
T_antipodiana_abd-A-B	TRINITY_DN7666_c0_g1_i3.p1	0.438	57	30	0	2	55	335	391	4.805E-06	43	60
T_antipodiana_abd-A-B	TRINITY_DN1200_c0_g1_i5.p2	0.406	59	34	0	2	60	224	282	6.618E-06	42	60
T_antipodiana_abd-A-B	TRINITY_DN1200_c0_g1_i6.p2	0.406	59	34	0	2	60	224	282	6.618E-06	42	60
T_antipodiana_abd-A-B	TRINITY_DN1200_c0_g1_i7.p1	0.406	59	34	0	2	60	224	282	6.618E-06	42	60
T_antipodiana_abd-A-B	TRINITY_DN621_c0_g3_i2.p1	0.389	59	35	0	1	59	167	225	9.115E-06	42	60
T_antipodiana_abd-A-B	TRINITY_DN1231_c3_g1_i1.p1	0.406	59	34	0	1	59	187	245	1.256E-05	42	60
T_antipodiana_abd-A-B	TRINITY_DN3128_c1_g1_i1.p1	0.407	54	31	0	2	55	248	301	3.282E-05	40	60
T_antipodiana_abd-A-B	TRINITY_DN3128_c1_g1_i2.p1	0.407	54	31	0	2	55	248	301	3.282E-05	40	60
T_antipodiana_abd-A-B	TRINITY_DN8849_c0_g1_i1.p1	0.385	57	34	0	2	58	49	105	4.522E-05	40	60
T_antipodiana_abd-A-B	TRINITY_DN8849_c0_g1_i2.p1	0.385	57	34	0	2	58	49	105	4.522E-05	40	60
T_antipodiana_abd-A-B	TRINITY_DN4198_c0_g1_i3.p1	0.389	59	35	0	2	60	198	256	4.522E-05	40	60
T_antipodiana_abd-A-B	TRINITY_DN4198_c0_g1_i2.p1	0.389	59	35	0	2	60	202	260	4.522E-05	40	60
T_antipodiana_abd-A-B	TRINITY_DN4025_c0_g1_i4.p1	0.396	58	34	0	1	58	140	197	6.231E-05	40	60
T_antipodiana_abd-A-B	TRINITY_DN4025_c0_g1_i1.p1	0.396	58	34	0	1	58	140	197	6.231E-05	40	60
T_antipodiana_abd-A-B	TRINITY_DN2921_c1_g1_i1.p1	0.438	57	31	0	2	58	139	195	6.231E-05	40	60
T_antipodiana_abd-A-B	TRINITY_DN2921_c1_g1_i16.p1	0.438	57	31	0	2	58	139	195	6.231E-05	40	60
T_antipodiana_abd-A-B	TRINITY_DN2871_c0_g1_i2.p1	0.388	54	32	0	2	55	228	281	6.231E-05	40	60
T_antipodiana_abd-A-B	TRINITY_DN2871_c0_g1_i3.p1	0.388	54	32	0	2	55	228	281	6.231E-05	40	60
T_antipodiana_abd-A-B	TRINITY_DN8739_c0_g1_i9.p1	0.385	57	34	0	3	59	110	166	8.585E-05	39	60
T_antipodiana_abd-A-B	TRINITY_DN8739_c0_g1_i5.p1	0.385	57	34	0	3	59	243	299	8.585E-05	39	60
T_antipodiana_abd-A-B	TRINITY_DN8739_c0_g1_i3.p1	0.385	57	34	0	3	59	251	307	8.585E-05	39	60
T_antipodiana_abd-A-B	TRINITY_DN8739_c0_g2_i2.p1	0.403	57	33	0	3	59	252	308	8.585E-05	39	60
T_antipodiana_abd-A-B	TRINITY_DN8739_c0_g2_i3.p1	0.403	57	33	0	3	59	252	308	8.585E-05	39	60
T_antipodiana_abd-A-B	TRINITY_DN8739_c0_g2_i4.p1	0.403	57	33	0	3	59	252	308	8.585E-05	39	60
T_antipodiana_abd-A-B	TRINITY_DN8739_c0_g2_i5.p1	0.403	57	33	0	3	59	252	308	8.585E-05	39	60
T_antipodiana_abd-A-B	TRINITY_DN8739_c0_g2_i6.p1	0.403	57	33	0	3	59	252	308	8.585E-05	39	60
T_antipodiana_abd-A-B	TRINITY_DN4025_c0_g1_i2.p1	0.425	54	30	0	5	58	25	78	1.183E-04	39	60
T_antipodiana_abd-A-B	TRINITY_DN4025_c0_g1_i3.p1	0.425	54	30	0	5	58	25	78	1.183E-04	39	60
T_antipodiana_abd-A-B	TRINITY_DN3849_c0_g1_i12.p1	0.413	58	33	0	1	58	208	265	2.246E-04	38	60
T_antipodiana_abd-A-B	TRINITY_DN3849_c0_g1_i13.p1	0.413	58	33	0	1	58	208	265	2.246E-04	38	60
T_antipodiana_abd-A-B	TRINITY_DN3849_c0_g1_i2.p1	0.413	58	33	0	1	58	208	265	2.246E-04	38	60
T_antipodiana_abd-A-B	TRINITY_DN3849_c0_g1_i3.p1	0.413	58	33	0	1	58	208	265	2.246E-04	38	60
T_antipodiana_abd-A-B	TRINITY_DN3849_c0_g1_i6.p1	0.413	58	33	0	1	58	208	265	2.246E-04	38	60
T_antipodiana_abd-A-B	TRINITY_DN3849_c0_g1_i8.p1	0.413	58	33	0	1	58	208	265	2.246E-04	38	60
T_antipodiana_abd-A-B	TRINITY_DN3849_c0_g1_i7.p1	0.413	58	33	0	1	58	209	266	2.246E-04	38	60
T_antipodiana_abd-A-B	TRINITY_DN5117_c3_g1_i1.p1	0.403	57	33	0	2	58	101	157	5.881E-04	37	60
M_giganteus_abdA_g814.t1	TRINITY_DN3145_c1_g1_i1.p1	0.932	59	4	0	1	59	173	231	4.510E-31	114	59
M_giganteus_abdA_g814.t1	TRINITY_DN2571_c1_g1_i6.p1	0.913	58	5	0	1	58	199	256	2.027E-29	109	59
M_giganteus_abdA_g814.t1	TRINITY_DN2571_c1_g1_i9.p1	0.913	58	5	0	1	58	199	256	2.027E-29	109	59
M_giganteus_abdA_g814.t1	TRINITY_DN2571_c1_g1_i2.p1	0.913	58	5	0	1	58	199	256	2.027E-29	109	59
M_giganteus_abdA_g814.t1	TRINITY_DN2571_c1_g1_i3.p1	0.913	58	5	0	1	58	199	256	2.027E-29	109	59
M_giganteus_abdA_g814.t1	TRINITY_DN2571_c1_g1_i4.p1	0.913	58	5	0	1	58	199	256	2.027E-29	109	59
M_giganteus_abdA_g814.t1	TRINITY_DN2571_c1_g1_i5.p1	0.913	58	5	0	1	58	199	256	2.027E-29	109	59
M_giganteus_abdA_g814.t1	TRINITY_DN2571_c2_g1_i3.p1	0.862	58	8	0	1	58	218	275	6.117E-27	102	59
M_giganteus_abdA_g814.t1	TRINITY_DN2571_c2_g1_i4.p1	0.862	58	8	0	1	58	218	275	6.117E-27	102	59
M_giganteus_abdA_g814.t1	TRINITY_DN2571_c2_g1_i7.p1	0.862	58	8	0	1	58	218	275	6.117E-27	102	59
M_giganteus_abdA_g814.t1	TRINITY_DN2242_c1_g1_i1.p1	0.879	58	7	0	1	58	214	271	8.401E-27	102	59
M_giganteus_abdA_g814.t1	TRINITY_DN2242_c1_g1_i6.p1	0.879	58	7	0	1	58	214	271	8.401E-27	102	59
M_giganteus_abdA_g814.t1	TRINITY_DN2242_c1_g1_i7.p1	0.879	58	7	0	1	58	214	271	8.401E-27	102	59
M_giganteus_abdA_g814.t1	TRINITY_DN1669_c1_g1_i2.p1	0.810	58	11	0	1	58	211	268	1.348E-24	96	59
M_giganteus_abdA_g814.t1	TRINITY_DN1669_c1_g1_i3.p1	0.810	58	11	0	1	58	211	268	1.348E-24	96	59
M_giganteus_abdA_g814.t1	TRINITY_DN1669_c1_g1_i6.p1	0.810	58	11	0	1	58	211	268	1.348E-24	96	59
M_giganteus_abdA_g814.t1	TRINITY_DN1669_c1_g1_i7.p1	0.810	58	11	0	1	58	211	268	1.348E-24	96	59
M_giganteus_abdA_g814.t1	TRINITY_DN2015_c4_g1_i1.p1	0.689	58	18	0	1	58	192	249	1.152E-18	79	59
M_giganteus_abdA_g814.t1	TRINITY_DN2015_c4_g1_i2.p1	0.689	58	18	0	1	58	192	249	1.152E-18	79	59
M_giganteus_abdA_g814.t1	TRINITY_DN8240_c1_g2_i1.p1	0.689	58	18	0	1	58	89	146	4.109E-18	77	59
M_giganteus_abdA_g814.t1	TRINITY_DN8240_c1_g2_i3.p1	0.689	58	18	0	1	58	117	174	4.109E-18	77	59
M_giganteus_abdA_g814.t1	TRINITY_DN1751_c0_g1_i1.p1	0.684	57	18	0	3	59	311	367	1.067E-17	76	59
M_giganteus_abdA_g814.t1	TRINITY_DN1751_c0_g1_i2.p1	0.684	57	18	0	3	59	311	367	1.067E-17	76	59
M_giganteus_abdA_g814.t1	TRINITY_DN12417_c0_g1_i1.p1	0.631	57	21	0	1	57	269	325	1.358E-16	73	59
M_giganteus_abdA_g814.t1	TRINITY_DN3193_c0_g1_i2.p1	0.625	56	21	0	4	59	235	290	6.186E-15	68	59
M_giganteus_abdA_g814.t1	TRINITY_DN3193_c0_g1_i1.p1	0.625	56	21	0	4	59	235	290	6.186E-15	68	59
M_giganteus_abdA_g814.t1	TRINITY_DN10502_c0_g1_i1.p1	0.603	58	23	0	1	58	216	273	7.900E-14	65	59
M_giganteus_abdA_g814.t1	TRINITY_DN3347_c0_g1_i3.p1	0.614	57	22	0	2	58	629	685	7.900E-14	65	59
M_giganteus_abdA_g814.t1	TRINITY_DN3347_c0_g1_i1.p1	0.614	57	22	0	2	58	696	752	7.900E-14	65	59
M_giganteus_abdA_g814.t1	TRINITY_DN3347_c0_g1_i7.p1	0.614	57	22	0	2	58	696	752	7.900E-14	65	59
M_giganteus_abdA_g814.t1	TRINITY_DN3347_c0_g1_i2.p1	0.614	57	22	0	2	58	629	685	7.900E-14	65	59
M_giganteus_abdA_g814.t1	TRINITY_DN3347_c0_g1_i10.p1	0.614	57	22	0	2	58	696	752	7.900E-14	65	59
M_giganteus_abdA_g814.t1	TRINITY_DN3347_c0_g1_i12.p1	0.614	57	22	0	2	58	696	752	7.900E-14	65	59
M_giganteus_abdA_g814.t1	TRINITY_DN3347_c0_g1_i13.p1	0.614	57	22	0	2	58	696	752	7.900E-14	65	59
M_giganteus_abdA_g814.t1	TRINITY_DN3347_c0_g1_i4.p1	0.614	57	22	0	2	58	696	752	7.900E-14	65	59
M_giganteus_abdA_g814.t1	TRINITY_DN19751_c0_g1_i1.p1	0.578	57	24	0	1	57	200	256	3.884E-13	63	59
M_giganteus_abdA_g814.t1	TRINITY_DN7698_c0_g1_i1.p1	0.578	57	24	0	1	57	206	262	1.389E-12	61	59
M_giganteus_abdA_g814.t1	TRINITY_DN6383_c0_g2_i1.p1	0.534	58	27	0	1	58	90	147	4.631E-11	57	59
M_giganteus_abdA_g814.t1	TRINITY_DN5803_c1_g1_i1.p1	0.543	57	26	0	1	57	139	195	8.765E-11	56	59
M_giganteus_abdA_g814.t1	TRINITY_DN2546_c0_g1_i10.p1	0.508	57	28	0	1	57	98	154	3.140E-10	55	59
M_giganteus_abdA_g814.t1	TRINITY_DN2546_c0_g1_i3.p1	0.508	57	28	0	1	57	98	154	3.140E-10	55	59
M_giganteus_abdA_g814.t1	TRINITY_DN2546_c0_g1_i6.p1	0.508	57	28	0	1	57	98	154	3.140E-10	55	59
M_giganteus_abdA_g814.t1	TRINITY_DN2546_c0_g1_i1.p1	0.508	57	28	0	1	57	281	337	3.140E-10	55	59
M_giganteus_abdA_g814.t1	TRINITY_DN2546_c0_g1_i11.p1	0.508	57	28	0	1	57	281	337	3.140E-10	55	59
M_giganteus_abdA_g814.t1	TRINITY_DN2546_c0_g1_i12.p1	0.508	57	28	0	1	57	281	337	3.140E-10	55	59
M_giganteus_abdA_g814.t1	TRINITY_DN2546_c0_g1_i7.p1	0.508	57	28	0	1	57	281	337	3.140E-10	55	59
M_giganteus_abdA_g814.t1	TRINITY_DN3779_c0_g2_i1.p1	0.491	57	29	0	1	57	142	198	5.945E-10	54	59
M_giganteus_abdA_g814.t1	TRINITY_DN2571_c4_g1_i1.p1	0.508	57	28	0	1	57	94	150	1.126E-09	53	59
M_giganteus_abdA_g814.t1	TRINITY_DN2149_c1_g1_i2.p1	0.474	59	31	0	1	59	206	264	2.933E-09	52	59
M_giganteus_abdA_g814.t1	TRINITY_DN2149_c1_g1_i4.p1	0.474	59	31	0	1	59	206	264	2.933E-09	52	59
M_giganteus_abdA_g814.t1	TRINITY_DN3231_c1_g5_i1.p1	0.431	58	32	0	1	58	186	243	4.036E-09	51	59
M_giganteus_abdA_g814.t1	TRINITY_DN77411_c0_g1_i1.p1	0.482	58	30	0	1	58	210	267	5.555E-09	51	59
M_giganteus_abdA_g814.t1	TRINITY_DN8823_c0_g1_i1.p1	0.473	57	30	0	1	57	150	206	1.448E-08	50	59
M_giganteus_abdA_g814.t1	TRINITY_DN8823_c0_g1_i3.p1	0.473	57	30	0	1	57	150	206	1.448E-08	50	59
M_giganteus_abdA_g814.t1	TRINITY_DN8823_c0_g1_i4.p1	0.473	57	30	0	1	57	176	232	1.448E-08	50	59
M_giganteus_abdA_g814.t1	TRINITY_DN8823_c0_g1_i5.p1	0.473	57	30	0	1	57	176	232	1.448E-08	50	59
M_giganteus_abdA_g814.t1	TRINITY_DN124_c0_g3_i2.p1	0.456	57	30	0	1	57	194	250	1.993E-08	49	59
M_giganteus_abdA_g814.t1	TRINITY_DN124_c0_g1_i1.p1	0.456	57	30	0	1	57	204	260	1.993E-08	49	59
M_giganteus_abdA_g814.t1	TRINITY_DN4683_c3_g1_i4.p1	0.440	59	32	0	1	59	232	290	1.993E-08	49	59
M_giganteus_abdA_g814.t1	TRINITY_DN4683_c3_g1_i7.p1	0.440	59	32	0	1	59	232	290	1.993E-08	49	59
M_giganteus_abdA_g814.t1	TRINITY_DN10734_c1_g2_i2.p1	0.482	58	30	0	1	58	139	196	2.744E-08	49	59
M_giganteus_abdA_g814.t1	TRINITY_DN10734_c1_g2_i1.p1	0.482	58	30	0	1	58	139	196	2.744E-08	49	59
M_giganteus_abdA_g814.t1	TRINITY_DN10734_c1_g1_i1.p1	0.482	58	30	0	1	58	218	275	2.744E-08	49	59
M_giganteus_abdA_g814.t1	TRINITY_DN10734_c1_g1_i2.p1	0.482	58	30	0	1	58	218	275	2.744E-08	49	59
M_giganteus_abdA_g814.t1	TRINITY_DN253_c2_g1_i2.p1	0.456	57	30	0	1	57	145	201	3.777E-08	49	59
M_giganteus_abdA_g814.t1	TRINITY_DN253_c2_g1_i3.p1	0.456	57	30	0	1	57	145	201	3.777E-08	49	59
M_giganteus_abdA_g814.t1	TRINITY_DN253_c2_g1_i1.p1	0.456	57	30	0	1	57	179	235	3.777E-08	49	59
M_giganteus_abdA_g814.t1	TRINITY_DN253_c2_g1_i4.p1	0.456	57	30	0	1	57	179	235	3.777E-08	49	59
M_giganteus_abdA_g814.t1	TRINITY_DN3929_c0_g1_i1.p1	0.456	57	30	0	1	57	130	186	7.157E-08	48	59
M_giganteus_abdA_g814.t1	TRINITY_DN3929_c0_g1_i3.p1	0.456	57	30	0	1	57	130	186	7.157E-08	48	59
M_giganteus_abdA_g814.t1	TRINITY_DN1506_c0_g1_i1.p1	0.465	58	30	0	1	58	74	131	1.356E-07	47	59
M_giganteus_abdA_g814.t1	TRINITY_DN4881_c0_g1_i1.p1	0.431	58	32	0	1	58	167	224	1.356E-07	47	59
M_giganteus_abdA_g814.t1	TRINITY_DN9245_c0_g1_i2.p1	0.448	58	31	0	1	58	40	97	1.867E-07	47	59
M_giganteus_abdA_g814.t1	TRINITY_DN9245_c0_g1_i5.p1	0.448	58	31	0	1	58	40	97	1.867E-07	47	59
M_giganteus_abdA_g814.t1	TRINITY_DN9245_c0_g1_i1.p1	0.448	58	31	0	1	58	150	207	1.867E-07	47	59
M_giganteus_abdA_g814.t1	TRINITY_DN9245_c0_g1_i3.p1	0.448	58	31	0	1	58	150	207	1.867E-07	47	59
M_giganteus_abdA_g814.t1	TRINITY_DN4313_c0_g1_i4.p1	0.480	52	27	0	3	54	172	223	1.867E-07	47	59
M_giganteus_abdA_g814.t1	TRINITY_DN9487_c0_g1_i2.p1	0.431	58	32	0	1	58	134	191	1.867E-07	47	59
M_giganteus_abdA_g814.t1	TRINITY_DN9487_c0_g1_i3.p1	0.431	58	32	0	1	58	134	191	1.867E-07	47	59
M_giganteus_abdA_g814.t1	TRINITY_DN9487_c0_g1_i4.p1	0.431	58	32	0	1	58	134	191	1.867E-07	47	59
M_giganteus_abdA_g814.t1	TRINITY_DN71961_c0_g1_i1.p1	0.431	58	32	0	1	58	171	228	1.867E-07	47	59
M_giganteus_abdA_g814.t1	TRINITY_DN3780_c3_g1_i1.p1	0.473	57	30	0	1	57	128	184	2.571E-07	46	59
M_giganteus_abdA_g814.t1	TRINITY_DN8240_c0_g1_i1.p1	0.431	58	32	0	1	58	150	207	2.571E-07	46	59
M_giganteus_abdA_g814.t1	TRINITY_DN954_c0_g1_i1.p1	0.444	54	29	0	4	57	216	269	4.874E-07	46	59
M_giganteus_abdA_g814.t1	TRINITY_DN3768_c2_g1_i1.p1	0.413	58	33	0	1	58	141	198	4.874E-07	46	59
M_giganteus_abdA_g814.t1	TRINITY_DN2510_c0_g1_i2.p1	0.421	57	32	0	1	57	205	261	9.242E-07	45	59
M_giganteus_abdA_g814.t1	TRINITY_DN2510_c0_g1_i4.p1	0.421	57	32	0	1	57	205	261	9.242E-07	45	59
M_giganteus_abdA_g814.t1	TRINITY_DN2510_c0_g1_i1.p1	0.421	57	32	0	1	57	254	310	9.242E-07	45	59
M_giganteus_abdA_g814.t1	TRINITY_DN2510_c0_g1_i3.p1	0.421	57	32	0	1	57	254	310	9.242E-07	45	59
M_giganteus_abdA_g814.t1	TRINITY_DN15380_c0_g2_i1.p1	0.448	58	31	0	1	58	97	154	1.273E-06	44	59
M_giganteus_abdA_g814.t1	TRINITY_DN6552_c0_g1_i1.p1	0.442	52	28	0	3	54	205	256	3.325E-06	43	59
M_giganteus_abdA_g814.t1	TRINITY_DN1357_c1_g1_i1.p1	0.413	58	33	0	1	58	180	237	3.325E-06	43	59
M_giganteus_abdA_g814.t1	TRINITY_DN8091_c0_g2_i1.p1	0.413	58	33	0	1	58	106	163	4.579E-06	43	59
M_giganteus_abdA_g814.t1	TRINITY_DN4691_c0_g1_i2.p1	0.438	57	31	0	1	57	99	155	4.579E-06	43	59
M_giganteus_abdA_g814.t1	TRINITY_DN4691_c0_g1_i1.p1	0.438	57	31	0	1	57	104	160	4.579E-06	43	59
M_giganteus_abdA_g814.t1	TRINITY_DN1506_c0_g2_i3.p1	0.438	57	31	0	1	57	53	109	4.579E-06	43	59
M_giganteus_abdA_g814.t1	TRINITY_DN1506_c0_g2_i4.p1	0.438	57	31	0	1	57	53	109	4.579E-06	43	59
M_giganteus_abdA_g814.t1	TRINITY_DN1506_c0_g2_i2.p1	0.438	57	31	0	1	57	64	120	4.579E-06	43	59
M_giganteus_abdA_g814.t1	TRINITY_DN7666_c0_g1_i3.p1	0.438	57	30	0	1	54	335	391	4.579E-06	43	59
M_giganteus_abdA_g814.t1	TRINITY_DN1200_c0_g1_i5.p2	0.406	59	34	0	1	59	224	282	6.307E-06	42	59
M_giganteus_abdA_g814.t1	TRINITY_DN1200_c0_g1_i6.p2	0.406	59	34	0	1	59	224	282	6.307E-06	42	59
M_giganteus_abdA_g814.t1	TRINITY_DN1200_c0_g1_i7.p1	0.406	59	34	0	1	59	224	282	6.307E-06	42	59
M_giganteus_abdA_g814.t1	TRINITY_DN621_c0_g3_i2.p1	0.379	58	35	0	1	58	168	225	3.129E-05	40	59
M_giganteus_abdA_g814.t1	TRINITY_DN3128_c1_g1_i1.p1	0.407	54	31	0	1	54	248	301	3.129E-05	40	59
M_giganteus_abdA_g814.t1	TRINITY_DN3128_c1_g1_i2.p1	0.407	54	31	0	1	54	248	301	3.129E-05	40	59
M_giganteus_abdA_g814.t1	TRINITY_DN8849_c0_g1_i1.p1	0.385	57	34	0	1	57	49	105	4.312E-05	40	59
M_giganteus_abdA_g814.t1	TRINITY_DN8849_c0_g1_i2.p1	0.385	57	34	0	1	57	49	105	4.312E-05	40	59
M_giganteus_abdA_g814.t1	TRINITY_DN4198_c0_g1_i3.p1	0.389	59	35	0	1	59	198	256	4.312E-05	40	59
M_giganteus_abdA_g814.t1	TRINITY_DN4198_c0_g1_i2.p1	0.389	59	35	0	1	59	202	260	4.312E-05	40	59
M_giganteus_abdA_g814.t1	TRINITY_DN1231_c3_g1_i1.p1	0.396	58	34	0	1	58	188	245	4.312E-05	40	59
M_giganteus_abdA_g814.t1	TRINITY_DN2921_c1_g1_i1.p1	0.438	57	31	0	1	57	139	195	5.941E-05	40	59
M_giganteus_abdA_g814.t1	TRINITY_DN2921_c1_g1_i16.p1	0.438	57	31	0	1	57	139	195	5.941E-05	40	59
M_giganteus_abdA_g814.t1	TRINITY_DN2871_c0_g1_i2.p1	0.388	54	32	0	1	54	228	281	5.941E-05	40	59
M_giganteus_abdA_g814.t1	TRINITY_DN2871_c0_g1_i3.p1	0.388	54	32	0	1	54	228	281	5.941E-05	40	59
M_giganteus_abdA_g814.t1	TRINITY_DN4025_c0_g1_i4.p1	0.403	57	33	0	1	57	141	197	8.186E-05	39	59
M_giganteus_abdA_g814.t1	TRINITY_DN4025_c0_g1_i1.p1	0.403	57	33	0	1	57	141	197	8.186E-05	39	59
M_giganteus_abdA_g814.t1	TRINITY_DN8739_c0_g1_i9.p1	0.385	57	34	0	2	58	110	166	8.186E-05	39	59
M_giganteus_abdA_g814.t1	TRINITY_DN8739_c0_g1_i5.p1	0.385	57	34	0	2	58	243	299	8.186E-05	39	59
M_giganteus_abdA_g814.t1	TRINITY_DN8739_c0_g1_i3.p1	0.385	57	34	0	2	58	251	307	8.186E-05	39	59
M_giganteus_abdA_g814.t1	TRINITY_DN8739_c0_g2_i2.p1	0.403	57	33	0	2	58	252	308	8.186E-05	39	59
M_giganteus_abdA_g814.t1	TRINITY_DN8739_c0_g2_i3.p1	0.403	57	33	0	2	58	252	308	8.186E-05	39	59
M_giganteus_abdA_g814.t1	TRINITY_DN8739_c0_g2_i4.p1	0.403	57	33	0	2	58	252	308	8.186E-05	39	59
M_giganteus_abdA_g814.t1	TRINITY_DN8739_c0_g2_i5.p1	0.403	57	33	0	2	58	252	308	8.186E-05	39	59
M_giganteus_abdA_g814.t1	TRINITY_DN8739_c0_g2_i6.p1	0.403	57	33	0	2	58	252	308	8.186E-05	39	59
M_giganteus_abdA_g814.t1	TRINITY_DN4025_c0_g1_i2.p1	0.425	54	30	0	4	57	25	78	1.128E-04	39	59
M_giganteus_abdA_g814.t1	TRINITY_DN4025_c0_g1_i3.p1	0.425	54	30	0	4	57	25	78	1.128E-04	39	59
[truncated: 2,476 more rows]
