# Supplementary material for: The genome of a sea spider corroborates a shared Hox cluster motif in arthropods with a reduced posterior tagma
Source: BMC Biol. 2025 Jul 2;23:196. doi: 10.1186/s12915-025-02276-x (PMC12220506; doi:10.1186/s12915-025-02276-x)
Supplement: Supplementary file 3 — Additional file 3. [file 12915_2025_2276_MOESM3_ESM.zip › suppl-file7-gene_analysis/irx/homeobox_aligned.fasta.iqtree]

IQ-TREE 2.3.6 built Aug  1 2024

Input file name: ./homeobox_aligned.fasta
Type of analysis: ModelFinder + tree reconstruction + ultrafast bootstrap (1000 replicates)
Random seed number: 888510

REFERENCES
----------

To cite IQ-TREE please use:

Bui Quang Minh, Heiko A. Schmidt, Olga Chernomor, Dominik Schrempf,
Michael D. Woodhams, Arndt von Haeseler, and Robert Lanfear (2020)
IQ-TREE 2: New models and efficient methods for phylogenetic inference
in the genomic era. Mol. Biol. Evol., in press.
https://doi.org/10.1093/molbev/msaa015

To cite ModelFinder please use: 

Subha Kalyaanamoorthy, Bui Quang Minh, Thomas KF Wong, Arndt von Haeseler,
and Lars S Jermiin (2017) ModelFinder: Fast model selection for
accurate phylogenetic estimates. Nature Methods, 14:587–589.
https://doi.org/10.1038/nmeth.4285

Since you used ultrafast bootstrap (UFBoot) please also cite: 

Diep Thi Hoang, Olga Chernomor, Arndt von Haeseler, Bui Quang Minh,
and Le Sy Vinh (2018) UFBoot2: Improving the ultrafast bootstrap
approximation. Mol. Biol. Evol., 35:518–522.
https://doi.org/10.1093/molbev/msx281

SEQUENCE ALIGNMENT
------------------

Input data: 115 sequences with 63 amino-acid sites
Number of constant sites: 8 (= 12.6984% of all sites)
Number of invariant (constant or ambiguous constant) sites: 8 (= 12.6984% of all sites)
Number of parsimony informative sites: 52
Number of distinct site patterns: 62

ModelFinder
-----------

Best-fit model according to BIC: Q.insect+R3

List of models sorted by BIC scores: 

Model                  LogL         AIC      w-AIC        AICc     w-AICc         BIC      w-BIC
Q.insect+R3       -1284.421    2822.841 +    0.439   35334.841 -        0    3095.019 +    0.654
Q.insect+I+R3     -1283.298    2822.595 +    0.497   35846.595 -        0    3096.916 +    0.253
Q.insect+G4       -1292.714    2833.427 -  0.00221   33833.427 - 4.95e-73    3099.176 +   0.0818
Q.insect+R4       -1284.396    2826.793 +   0.0609   36366.793 -        0    3103.257 -   0.0106
Q.yeast+R3        -1291.409    2836.818 - 0.000405   35348.818 -        0    3108.996 - 0.000603
Q.yeast+I+R3      -1290.198    2836.395 - 0.000501   35860.395 -        0    3110.717 - 0.000255
Q.yeast+G4        -1300.314    2848.627 -  1.1e-06   33848.627 - 2.47e-76    3114.376 - 4.09e-05
LG+R3             -1294.336    2842.671 - 2.17e-05   35354.671 -        0    3114.849 - 3.23e-05
Q.yeast+R4        -1291.407    2840.814 - 5.49e-05   36380.814 -        0    3117.279 - 9.59e-06
LG+I+R3           -1293.609    2843.218 - 1.65e-05   35867.218 -        0    3117.539 - 8.42e-06
Q.pfam+R3         -1296.271    2846.543 - 3.13e-06   35358.543 -        0    3118.721 - 4.66e-06
Q.pfam+I+R3       -1295.376    2846.753 - 2.82e-06   35870.753 -        0    3121.074 - 1.44e-06
LG+G4             -1304.278    2856.556 -  2.1e-08   33856.556 -  4.7e-78    3122.304 - 7.77e-07
LG+R4             -1294.091    2846.182 - 3.75e-06   36386.182 -        0    3122.647 - 6.55e-07
JTTDCMut+R3       -1298.856    2851.712 - 2.36e-07   35363.712 -        0    3123.890 - 3.52e-07
LG+I+R4           -1293.273    2846.546 - 3.13e-06   36906.546 -        0    3125.153 - 1.87e-07
JTTDCMut+I+R3     -1297.882    2851.763 -  2.3e-07   35875.763 -        0    3126.085 - 1.17e-07
JTT+R3            -1300.140    2854.279 - 6.55e-08   35366.279 -        0    3126.457 - 9.74e-08
LG+I+G4           -1304.555    2859.111 - 5.85e-09   34359.111 - 3.49e-187    3127.003 - 7.42e-08
Q.pfam+R4         -1296.287    2850.575 - 4.17e-07   36390.575 -        0    3127.039 - 7.28e-08
Q.pfam+G4         -1307.368    2862.736 - 9.54e-10   33862.736 - 2.14e-79    3128.485 - 3.53e-08
JTT+I+R3          -1299.113    2854.226 - 6.72e-08   35878.226 -        0    3128.547 - 3.43e-08
LG+R2             -1305.575    2861.149 - 2.11e-09   34361.149 - 1.26e-187    3129.041 - 2.68e-08
JTTDCMut+G4       -1308.035    2864.071 -  4.9e-10   33864.071 -  1.1e-79    3129.819 - 1.81e-08
LG+I+R2           -1304.061    2860.121 - 3.53e-09   34864.121 - 7.62e-297    3130.156 - 1.53e-08
Q.plant+R3        -1302.297    2858.594 - 7.57e-09   35370.594 -        0    3130.772 - 1.13e-08
Q.plant+I+R3      -1300.820    2857.639 - 1.22e-08   35881.639 -        0    3131.961 - 6.22e-09
JTTDCMut+R4       -1298.848    2855.695 - 3.22e-08   36395.695 -        0    3132.160 - 5.63e-09
JTT+G4            -1309.226    2866.453 - 1.49e-10   33866.453 - 3.33e-80    3132.202 - 5.51e-09
JTT+R4            -1300.093    2858.187 - 9.28e-09   36398.187 -        0    3134.651 - 1.62e-09
Q.plant+G4        -1310.500    2868.999 - 4.16e-11   33868.999 - 9.33e-81    3134.748 - 1.54e-09
rtREV+R3          -1305.693    2865.386 - 2.54e-10   35377.386 -        0    3137.564 - 3.77e-10
VT+R3             -1306.207    2866.415 - 1.52e-10   35378.415 -        0    3138.593 - 2.26e-10
Q.plant+R4        -1302.309    2862.618 - 1.01e-09   36402.618 -        0    3139.082 - 1.77e-10
rtREV+I+R3        -1304.847    2865.695 - 2.17e-10   35889.695 -        0    3140.016 - 1.11e-10
VT+I+R3           -1305.629    2867.258 - 9.95e-11   35891.258 -        0    3141.580 - 5.07e-11
rtREV+R4          -1305.713    2869.426 - 3.37e-11   36409.426 -        0    3145.890 - 5.87e-12
rtREV+G4          -1316.091    2880.182 - 1.55e-13   33880.182 - 3.48e-83    3145.930 - 5.76e-12
VT+R4             -1306.195    2870.391 - 2.08e-11   36410.391 -        0    3146.855 - 3.62e-12
VT+G4             -1317.271    2882.542 - 4.77e-14   33882.542 - 1.07e-83    3148.291 - 1.77e-12
WAG+R3            -1311.632    2877.264 - 6.68e-13   35389.264 -        0    3149.442 - 9.95e-13
Q.mammal+R3       -1312.164    2878.329 - 3.92e-13   35390.329 -        0    3150.507 - 5.84e-13
WAG+I+R3          -1310.439    2876.877 - 8.11e-13   35900.877 -        0    3151.199 - 4.13e-13
Q.mammal+I+R3     -1310.853    2877.706 - 5.36e-13   35901.706 -        0    3152.027 - 2.73e-13
Dayhoff+I+R3      -1311.119    2878.238 - 4.11e-13   35902.238 -        0    3152.559 - 2.09e-13
DCMut+I+R3        -1311.233    2878.466 - 3.66e-13   35902.466 -        0    3152.787 - 1.87e-13
Q.mammal+G4       -1319.524    2887.048 - 5.01e-15   33887.048 - 1.12e-84    3152.797 - 1.86e-13
Dayhoff+R3        -1313.434    2880.868 -  1.1e-13   35392.868 -        0    3153.046 - 1.64e-13
DCMut+R3          -1313.693    2881.386 - 8.51e-14   35393.386 -        0    3153.564 - 1.27e-13
cpREV+R3          -1315.048    2884.096 - 2.19e-14   35396.096 -        0    3156.274 - 3.27e-14
WAG+G4            -1321.539    2891.079 - 6.68e-16   33891.079 -  1.5e-85    3156.828 - 2.48e-14
cpREV+I+R3        -1313.489    2882.979 - 3.84e-14   35906.979 -        0    3157.300 - 1.96e-14
WAG+R4            -1311.506    2881.013 - 1.03e-13   36421.013 -        0    3157.477 - 1.79e-14
Dayhoff+G4        -1322.478    2892.957 - 2.61e-16   33892.957 - 5.85e-86    3158.705 - 9.68e-15
Q.mammal+R4       -1312.135    2882.271 - 5.47e-14   36422.271 -        0    3158.735 - 9.54e-15
DCMut+G4          -1322.604    2893.209 -  2.3e-16   33893.209 - 5.16e-86    3158.957 - 8.54e-15
cpREV+G4          -1323.412    2894.825 - 1.03e-16   33894.825 -  2.3e-86    3160.573 - 3.81e-15
Dayhoff+R4        -1313.432    2884.865 - 1.49e-14   36424.865 -        0    3161.329 - 2.61e-15
DCMut+R4          -1313.686    2885.372 - 1.16e-14   36425.372 -        0    3161.836 - 2.02e-15
PMB+R3            -1317.840    2889.680 - 1.35e-15   35401.680 -        0    3161.858 -    2e-15
Blosum62+R3       -1318.232    2890.464 - 9.09e-16   35402.464 -        0    3162.642 - 1.35e-15
cpREV+R4          -1315.066    2888.131 - 2.92e-15   36428.131 -        0    3164.596 - 5.09e-16
PMB+I+R3          -1317.199    2890.397 -  9.4e-16   35914.397 -        0    3164.719 - 4.79e-16
Q.bird+R3         -1319.625    2893.250 - 2.26e-16   35405.250 -        0    3165.428 - 3.36e-16
Blosum62+I+R3     -1317.752    2891.504 -  5.4e-16   35915.504 -        0    3165.825 - 2.75e-16
Q.bird+I+R3       -1317.989    2891.978 - 4.26e-16   35915.978 -        0    3166.299 - 2.17e-16
Q.bird+G4         -1326.545    2901.091 - 4.48e-18   33901.091 -    1e-87    3166.840 - 1.66e-16
PMB+R4            -1317.840    2893.681 - 1.82e-16   36433.681 -        0    3170.145 - 3.18e-17
Blosum62+R4       -1318.233    2894.465 - 1.23e-16   36434.465 -        0    3170.930 - 2.15e-17
PMB+G4            -1329.473    2906.945 -  2.4e-19   33906.945 - 5.37e-89    3172.694 - 8.88e-18
Blosum62+G4       -1329.697    2907.395 - 1.91e-19   33907.395 - 4.29e-89    3173.143 - 7.09e-18
Q.bird+R4         -1319.613    2897.227 - 3.09e-17   36437.227 -        0    3173.691 - 5.39e-18
FLU+R3            -1330.213    2914.426 - 5.69e-21   35426.426 -        0    3186.604 - 8.47e-21
Q.insect+F+G4     -1297.077    2880.154 - 1.57e-13   44064.154 -        0    3186.623 - 8.39e-21
FLU+I+R3          -1328.973    2913.946 - 7.24e-21   35937.946 -        0    3188.267 - 3.69e-21
FLU+G4            -1337.425    2922.850 - 8.43e-23   33922.850 - 1.89e-92    3188.599 - 3.12e-21
Q.insect+F+R3     -1292.071    2876.142 - 1.17e-12   45800.142 -        0    3189.039 - 2.51e-21
HIVb+G4           -1337.725    2923.449 - 6.25e-23   33923.449 -  1.4e-92    3189.198 - 2.32e-21
HIVb+R3           -1331.820    2917.640 - 1.14e-21   35429.640 -        0    3189.818 -  1.7e-21
Q.insect+F+I+R3   -1290.692    2875.384 - 1.71e-12   46387.384 -        0    3190.425 - 1.25e-21
HIVb+I+R3         -1330.143    2916.285 - 2.25e-21   35940.285 -        0    3190.607 - 1.14e-21
FLU+R4            -1330.260    2918.520 - 7.35e-22   36458.520 -        0    3194.984 - 1.28e-22
Q.insect+F+R4     -1292.085    2880.171 - 1.56e-13   46984.171 -        0    3197.355 - 3.92e-23
HIVb+R4           -1331.842    2921.683 - 1.51e-22   36461.683 -        0    3198.147 - 2.64e-23
Q.yeast+F+G4      -1303.802    2893.603 - 1.89e-16   44077.603 -        0    3200.071 - 1.01e-23
Q.yeast+F+R3      -1298.685    2889.370 - 1.57e-15   45813.370 -        0    3202.268 - 3.36e-24
Q.yeast+F+I+R3    -1297.093    2888.187 - 2.84e-15   46400.187 -        0    3203.228 - 2.08e-24
Q.yeast+F+R4      -1298.684    2893.368 - 2.13e-16   46997.368 -        0    3210.552 - 5.34e-26
LG+F+G4           -1310.123    2906.246 -  3.4e-19   44090.246 -        0    3212.714 - 1.81e-26
FLAVI+G4          -1350.629    2949.259 - 1.55e-28   33949.259 - 3.48e-98    3215.007 - 5.76e-27
LG+F+I+R3         -1303.301    2900.602 - 5.72e-18   46412.602 -        0    3215.643 - 4.19e-27
LG+F+R3           -1305.552    2903.104 - 1.64e-18   45827.104 -        0    3216.001 -  3.5e-27
Q.pfam+F+R3       -1305.636    2903.271 -  1.5e-18   45827.271 -        0    3216.169 - 3.22e-27
Q.pfam+F+G4       -1312.124    2910.248 -  4.6e-20   44094.248 -        0    3216.716 - 2.45e-27
Q.pfam+F+I+R3     -1304.084    2902.167 - 2.61e-18   46414.167 -        0    3217.208 - 1.92e-27
rtREV+F+G4        -1313.006    2912.013 -  1.9e-20   44096.013 -        0    3218.481 - 1.01e-27
FLAVI+I+R3        -1345.034    2946.069 - 7.66e-28   35970.069 -        0    3220.390 -  3.9e-28
JTTDCMut+F+G4     -1314.195    2914.389 -  5.8e-21   44098.389 -        0    3220.857 - 3.09e-28
rtREV+F+R3        -1308.077    2908.154 - 1.31e-19   45832.154 -        0    3221.052 -  2.8e-28
FLAVI+R3          -1347.658    2949.317 - 1.51e-28   35461.317 -        0    3221.495 - 2.25e-28
rtREV+F+I+R3      -1306.401    2906.801 - 2.58e-19   46418.801 -        0    3221.842 - 1.89e-28
JTTDCMut+F+R3     -1309.082    2910.164 -  4.8e-20   45834.164 -        0    3223.061 - 1.03e-28
JTT+F+G4          -1315.569    2917.139 - 1.47e-21   44101.139 -        0    3223.607 - 7.81e-29
LG+F+R4           -1305.314    2906.628 - 2.81e-19   47010.628 -        0    3223.812 - 7.05e-29
JTTDCMut+F+I+R3   -1307.506    2909.012 - 8.53e-20   46421.012 -        0    3224.053 - 6.25e-29
Q.pfam+F+R4       -1305.649    2907.298 - 2.01e-19   47011.298 -        0    3224.482 - 5.04e-29
Q.plant+F+G4      -1316.304    2918.608 - 7.03e-22   44102.608 -        0    3225.077 - 3.75e-29
JTT+F+R3          -1310.725    2913.450 - 9.27e-21   45837.450 -        0    3226.348 - 1.98e-29
JTT+F+I+R3        -1308.979    2911.958 - 1.96e-20   46423.958 -        0    3226.998 - 1.43e-29
Q.plant+F+I+R3    -1309.026    2912.052 - 1.87e-20   46424.052 -        0    3227.093 - 1.37e-29
mtZOA+F+G4        -1317.319    2920.637 - 2.55e-22   44104.637 -        0    3227.105 - 1.36e-29
Q.plant+F+R3      -1311.843    2915.686 - 3.03e-21   45839.686 -        0    3228.584 - 6.49e-30
rtREV+F+R4        -1308.093    2912.185 - 1.75e-20   47016.185 -        0    3229.369 - 4.38e-30
FLAVI+R4          -1347.730    2953.461 -  1.9e-29   36493.461 -        0    3229.925 - 3.32e-30
JTTDCMut+F+R4     -1309.080    2914.161 -  6.5e-21   47018.161 -        0    3231.345 - 1.63e-30
mtZOA+F+I+R3      -1312.209    2918.419 - 7.73e-22   46430.419 -        0    3233.459 - 5.67e-31
LG+I              -1359.868    2967.736 - 1.51e-32   33967.736 - 3.38e-102    3233.484 -  5.6e-31
Dayhoff+F+G4      -1320.642    2927.285 - 9.19e-24   44111.285 -        0    3233.753 - 4.89e-31
DCMut+F+G4        -1320.755    2927.510 -  8.2e-24   44111.510 -        0    3233.979 - 4.37e-31
JTT+F+R4          -1310.645    2917.291 - 1.36e-21   47021.291 -        0    3234.475 - 3.41e-31
mtInv+F+G4        -1321.060    2928.120 - 6.05e-24   44112.120 -        0    3234.588 - 3.22e-31
Dayhoff+F+I+R3    -1312.848    2919.696 - 4.08e-22   46431.696 -        0    3234.737 - 2.99e-31
DCMut+F+I+R3      -1313.008    2920.017 - 3.48e-22   46432.017 -        0    3235.058 - 2.55e-31
Dayhoff+F+R3      -1315.219    2922.439 - 1.04e-22   45846.439 -        0    3235.337 - 2.22e-31
mtZOA+F+R3        -1315.369    2922.737 - 8.92e-23   45846.737 -        0    3235.635 - 1.91e-31
DCMut+F+R3        -1315.480    2922.960 - 7.98e-23   45846.960 -        0    3235.858 - 1.71e-31
Q.plant+F+R4      -1311.876    2919.751 - 3.97e-22   47023.751 -        0    3236.935 - 9.97e-32
mtInv+F+I+R3      -1314.251    2922.502 -    1e-22   46434.502 -        0    3237.543 - 7.36e-32
mtInv+F+R3        -1316.734    2925.468 - 2.28e-23   45849.468 -        0    3238.366 - 4.87e-32
VT+F+R3           -1318.112    2928.223 - 5.74e-24   45852.223 -        0    3241.121 - 1.23e-32
VT+F+I+R3         -1316.907    2927.813 - 7.05e-24   46439.813 -        0    3242.854 - 5.17e-33
VT+F+G4           -1325.255    2936.510 - 9.11e-26   44120.510 -        0    3242.979 - 4.86e-33
Dayhoff+F+R4      -1315.221    2926.442 -  1.4e-23   47030.442 -        0    3243.626 - 3.51e-33
mtZOA+F+R4        -1315.389    2926.777 - 1.18e-23   47030.777 -        0    3243.961 - 2.97e-33
DCMut+F+R4        -1315.477    2926.954 - 1.08e-23   47030.954 -        0    3244.138 - 2.72e-33
WAG+F+G4          -1326.781    2939.563 - 1.98e-26   44123.563 -        0    3246.031 - 1.06e-33
WAG+F+R3          -1320.707    2933.414 - 4.29e-25   45857.414 -        0    3246.311 - 9.18e-34
WAG+F+I+R3        -1318.701    2931.401 - 1.17e-24   46443.401 -        0    3246.442 -  8.6e-34
mtInv+F+R4        -1316.733    2929.466 - 3.09e-24   47033.466 -        0    3246.650 - 7.75e-34
Q.mammal+F+G4     -1327.444    2940.887 - 1.02e-26   44124.887 -        0    3247.356 - 5.44e-34
Q.mammal+F+R3     -1321.513    2935.025 - 1.92e-25   45859.025 -        0    3247.923 -  4.1e-34
Q.mammal+F+I+R3   -1319.605    2933.210 - 4.75e-25   46445.210 -        0    3248.251 - 3.48e-34
VT+F+R4           -1318.095    2932.191 -  7.9e-25   47036.191 -        0    3249.375 - 1.98e-34
mtART+F+G4        -1328.523    2943.046 - 3.47e-27   44127.046 -        0    3249.514 - 1.85e-34
WAG+F+R4          -1320.591    2937.181 - 6.52e-26   47041.181 -        0    3254.365 - 1.64e-35
Q.mammal+F+R4     -1321.436    2938.873 -  2.8e-26   47042.873 -        0    3256.057 - 7.02e-36
Blosum62+F+R3     -1325.804    2943.608 - 2.62e-27   45867.608 -        0    3256.506 - 5.61e-36
PMB+F+R3          -1326.275    2944.550 - 1.64e-27   45868.550 -        0    3257.448 -  3.5e-36
Blosum62+F+I+R3   -1324.578    2943.156 - 3.29e-27   46455.156 -        0    3258.197 - 2.41e-36
PMB+F+I+R3        -1324.975    2943.950 - 2.21e-27   46455.950 -        0    3258.991 - 1.62e-36
Blosum62+F+G4     -1333.603    2953.206 - 2.16e-29   44137.206 -        0    3259.675 - 1.15e-36
LG                -1375.223    2996.447 - 8.81e-39   33500.447 +        1    3260.052 - 9.52e-37
mtART+F+I+R3      -1325.624    2945.248 - 1.15e-27   46457.248 -        0    3260.289 - 8.46e-37
PMB+F+G4          -1334.735    2955.470 - 6.96e-30   44139.470 -        0    3261.938 - 3.71e-37
mtART+F+R3        -1328.574    2949.148 - 1.64e-28   45873.148 -        0    3262.046 - 3.51e-37
mtZOA+G4          -1374.200    2996.399 - 9.02e-39   33996.399 - 2.02e-108    3262.148 - 3.34e-37
mtZOA+R3          -1368.664    2991.329 - 1.14e-37   35503.329 -        0    3263.507 - 1.69e-37
Q.bird+F+I+R3     -1327.608    2949.216 - 1.59e-28   46461.216 -        0    3264.257 - 1.16e-37
Q.bird+F+G4       -1336.152    2958.304 - 1.69e-30   44142.304 -        0    3264.772 - 8.99e-38
Blosum62+F+R4     -1325.802    2947.603 - 3.56e-28   47051.603 -        0    3264.787 - 8.93e-38
HIVw+G4           -1375.544    2999.088 - 2.35e-39   33999.088 - 5.27e-109    3264.836 - 8.71e-38
mtMet+F+G4        -1336.396    2958.792 - 1.32e-30   44142.792 -        0    3265.260 - 7.05e-38
PMB+F+R4          -1326.274    2948.549 - 2.22e-28   47052.549 -        0    3265.733 - 5.56e-38
cpREV+F+G4        -1336.643    2959.285 - 1.03e-30   44143.285 -        0    3265.754 - 5.51e-38
Q.bird+F+R3       -1330.493    2952.987 - 2.41e-29   45876.987 -        0    3265.884 - 5.16e-38
HIVw+I+R3         -1368.348    2992.696 - 5.74e-38   36016.696 -        0    3267.017 - 2.93e-38
cpREV+F+I+R3      -1329.016    2952.033 - 3.88e-29   46464.033 -        0    3267.073 - 2.85e-38
HIVw+R3           -1370.498    2994.996 - 1.82e-38   35506.996 -        0    3267.174 - 2.71e-38
mtZOA+I+R3        -1368.502    2993.005 - 4.92e-38   36017.005 -        0    3267.326 - 2.51e-38
mtMet+F+I+R3      -1329.163    2952.326 - 3.35e-29   46464.326 -        0    3267.367 - 2.46e-38
cpREV+F+R3        -1332.024    2956.047 - 5.22e-30   45880.047 -        0    3268.945 - 1.12e-38
mtMet+F+R3        -1332.593    2957.186 - 2.95e-30   45881.186 -        0    3270.084 - 6.32e-39
mtART+F+R4        -1328.517    2953.033 - 2.35e-29   47057.033 -        0    3270.217 - 5.91e-39
mtZOA+R4          -1368.662    2995.324 - 1.54e-38   36535.324 -        0    3271.788 - 2.69e-39
Q.bird+F+R4       -1330.468    2956.936 - 3.35e-30   47060.936 -        0    3274.120 -  8.4e-40
HIVw+R4           -1370.548    2999.096 - 2.34e-39   36539.096 -        0    3275.561 - 4.09e-40
cpREV+F+R4        -1332.068    2960.136 - 6.75e-31   47064.136 -        0    3277.320 -  1.7e-40
mtMet+F+R4        -1332.615    2961.230 - 3.91e-31   47065.230 -        0    3278.414 - 9.81e-41
mtVer+F+G4        -1353.441    2992.882 - 5.23e-38   44176.882 -        0    3299.351 - 2.79e-45
mtVer+F+I+R3      -1345.455    2984.910 - 2.82e-36   46496.910 -        0    3299.951 - 2.06e-45
mtInv+R3          -1387.098    3028.197 - 1.12e-45   35540.197 -        0    3300.375 - 1.67e-45
mtMet+R3          -1387.504    3029.008 - 7.48e-46   35541.008 -        0    3301.186 - 1.11e-45
mtMet+G4          -1394.267    3036.534 - 1.74e-47   34036.534 - 3.89e-117    3302.282 - 6.44e-46
HIVb+F+G4         -1355.625    2997.250 - 5.89e-39   44181.250 -        0    3303.718 - 3.14e-46
mtVer+F+R3        -1349.571    2991.142 - 1.25e-37   45915.142 -        0    3304.039 - 2.67e-46
mtREV+F+I+R3      -1347.671    2989.343 - 3.07e-37   46501.343 -        0    3304.384 - 2.25e-46
mtInv+I+R3        -1387.447    3030.895 - 2.91e-46   36054.895 -        0    3305.216 - 1.48e-46
mtMet+I+R3        -1387.530    3031.061 - 2.68e-46   36055.061 -        0    3305.382 - 1.37e-46
HIVb+F+I+R3       -1348.467    2990.933 - 1.39e-37   46502.933 -        0    3305.974 - 1.02e-46
mtREV+F+G4        -1357.050    3000.101 - 1.42e-39   44184.101 -        0    3306.569 - 7.55e-47
HIVb+F+R3         -1351.603    2995.205 - 1.64e-38   45919.205 -        0    3308.103 - 3.51e-47
mtInv+R4          -1387.110    3032.220 -  1.5e-46   36572.220 -        0    3308.684 - 2.62e-47
mtInv+G4          -1397.509    3043.018 - 6.79e-49   34043.018 - 1.52e-118    3308.767 - 2.52e-47
mtREV+F+R3        -1352.005    2996.009 -  1.1e-38   45920.009 -        0    3308.907 - 2.35e-47
mtMet+R4          -1387.521    3033.041 - 9.96e-47   36573.041 -        0    3309.506 - 1.74e-47
mtVer+F+R4        -1349.611    2995.221 - 1.62e-38   47099.221 -        0    3312.405 - 4.08e-48
HIVb+F+R4         -1351.650    2999.301 - 2.11e-39   47103.301 -        0    3316.485 -  5.3e-49
mtREV+F+R4        -1351.985    2999.970 - 1.51e-39   47103.970 -        0    3317.154 -  3.8e-49
mtREV+R3          -1395.911    3045.822 - 1.67e-49   35557.822 -        0    3318.000 - 2.49e-49
FLU+F+G4          -1363.086    3012.171 - 3.39e-42   44196.171 -        0    3318.639 - 1.81e-49
FLAVI+F+G4        -1364.032    3014.063 - 1.32e-42   44198.063 -        0    3320.531 - 7.01e-50
mtREV+I+R3        -1395.318    3046.635 - 1.11e-49   36070.635 -        0    3320.957 - 5.67e-50
FLAVI+F+I+R3      -1356.286    3006.572 - 5.57e-41   46518.572 -        0    3321.612 - 4.09e-50
mtREV+G4          -1404.052    3056.104 - 9.78e-52   34056.104 - 2.19e-121    3321.853 - 3.62e-50
FLU+F+I+R3        -1356.563    3007.126 - 4.22e-41   46519.126 -        0    3322.167 -  3.1e-50
mtMAM+F+G4        -1364.903    3015.805 - 5.51e-43   44199.805 -        0    3322.274 - 2.94e-50
FLU+F+R3          -1358.808    3009.616 - 1.22e-41   45933.616 -        0    3322.514 -  2.6e-50
FLAVI+F+R3        -1360.378    3012.757 - 2.53e-42   45936.757 -        0    3325.654 - 5.41e-51
mtREV+R4          -1395.849    3049.698 - 2.41e-50   36589.698 -        0    3326.162 -  4.2e-51
mtMAM+F+I+R3      -1359.135    3012.269 - 3.23e-42   46524.269 -        0    3327.310 - 2.37e-51
FLU+F+R4          -1358.896    3013.792 - 1.51e-42   47117.792 -        0    3330.976 - 3.78e-52
mtART+G4          -1408.675    3065.349 - 9.61e-54   34065.349 - 2.15e-123    3331.098 - 3.56e-52
mtART+R3          -1402.964    3059.929 - 1.44e-52   35571.929 -        0    3332.107 - 2.15e-52
mtART+I+R3        -1401.596    3059.192 - 2.09e-52   36083.192 -        0    3333.513 - 1.06e-52
FLAVI+F+R4        -1360.407    3016.814 - 3.33e-43   47120.814 -        0    3333.998 - 8.35e-53
mtMAM+F+R3        -1364.617    3021.233 - 3.65e-44   45945.233 -        0    3334.131 - 7.81e-53
mtART+R4          -1402.914    3063.829 - 2.06e-53   36603.829 -        0    3340.293 - 3.59e-54
mtVer+G4          -1413.971    3075.942 - 4.81e-56   34075.942 - 1.08e-125    3341.691 - 1.78e-54
mtMAM+F+R4        -1364.633    3025.267 - 4.86e-45   47129.267 -        0    3342.451 - 1.22e-54
mtVer+I+R3        -1407.544    3071.089 - 5.45e-55   36095.089 -        0    3345.410 - 2.78e-55
mtVer+R3          -1410.122    3074.243 - 1.13e-55   35586.243 -        0    3346.421 - 1.67e-55
mtVer+R4          -1410.127    3078.255 - 1.51e-56   36618.255 -        0    3354.719 - 2.64e-57
HIVw+F+I+R3       -1375.500    3045.001 - 2.52e-49   46557.001 -        0    3360.042 - 1.85e-58
HIVw+F+G4         -1384.191    3054.381 - 2.31e-51   44238.381 -        0    3360.849 - 1.23e-58
HIVw+F+R3         -1378.517    3049.033 - 3.36e-50   45973.033 -        0    3361.931 - 7.18e-59
HIVw+F+R4         -1378.599    3053.199 - 4.18e-51   47157.199 -        0    3370.383 - 1.05e-60
mtMAM+G4          -1433.303    3114.606 - 1.94e-64   34114.606 - 4.33e-134    3380.355 - 7.17e-63
mtMAM+I+R3        -1425.158    3106.316 - 1.22e-62   36130.316 -        0    3380.638 - 6.22e-63
mtMAM+R3          -1428.577    3111.154 - 1.09e-63   35623.154 -        0    3383.332 - 1.62e-63
mtMAM+R4          -1428.533    3115.065 - 1.54e-64   36655.065 -        0    3391.529 - 2.68e-65

AIC, w-AIC   : Akaike information criterion scores and weights.
AICc, w-AICc : Corrected AIC scores and weights.
BIC, w-BIC   : Bayesian information criterion scores and weights.

Plus signs denote the 95% confidence sets.
Minus signs denote significant exclusion.

SUBSTITUTION PROCESS
--------------------

Model of substitution: Q.insect+R3

State frequencies: (model)

Model of rate heterogeneity: FreeRate with 3 categories
Site proportion and rates:  (0.6717,0.2487) (0.2681,1.6775) (0.0602,6.3626)

 Category  Relative_rate  Proportion
  1         0.2487         0.6717
  2         1.6775         0.2681
  3         6.3626         0.0602

MAXIMUM LIKELIHOOD TREE
-----------------------

Log-likelihood of the tree: -1280.2642 (s.e. 117.4178)
Unconstrained log-likelihood (without tree): -259.6312
Number of free parameters (#branches + #model parameters): 127
Akaike information criterion (AIC) score: 2814.5285
Corrected Akaike information criterion (AICc) score: 35326.5285
Bayesian information criterion (BIC) score: 3086.7066

**************************** WARNING ****************************
Number of parameters (K, model parameters and branch lengths): 127
Sample size (n, alignment length): 63

Given that K>=n, the parameter estimates might be inaccurate.
Thus, phylogenetic estimates should be interpreted with caution.

Ideally, it is desirable that n >> K. When selecting optimal models,
1. use AIC or BIC if n > 40K;
2. use AICc or BIC if 40K >= n > K;
3. be extremely cautious if n <= K

To improve the situation (3), consider the following options:
  1. Increase the sample size (n)
  2. Decrease the number of parameters (K) to be estimated. If
     possible:
     a. Remove the least important sequences from the alignment
     b. Specify some of the parameter values for the substitution
        model (e.g., the nucleotide or amino acid frequencies)
     c. Specify some of the parameter values for the rates-across-
        sites model (e.g., the shape parameter for the discrete
        Gamma distribution, the proportion of invariable sites, or
        the rates of change for different rate categories under
        the FreeRate model)

Reference:
Burnham KR, Anderson DR (2002). Model Selection and Multimodel
Inference: A Practical Information-Theoretic Approach. Springer,
New York.
************************ END OF WARNING ***********************

Total tree length (sum of branch lengths): 9.6724
Sum of internal branch lengths: 5.8476 (60.4569% of tree length)

WARNING: 30 near-zero internal branches (<0.0159) should be treated with caution
         Such branches are denoted by '**' in the figure below

NOTE: Tree is UNROOTED although outgroup taxon 'T_castaneum_Slou/1-60' is drawn at root
Numbers in parentheses are  ultrafast bootstrap support (%)

+---------T_castaneum_Slou/1-60
|
|      +--------T_castaneum_lab/1-60
+------| (93)
|      |     +---T_castaneum_mxp/1-60
|      |  +--| (72)
|      |  |  |     +--T_castaneum_zen/1-60
|      |  |  +-----| (89)
|      |  |        +--T_castaneum_zen2/1-60
|      +--| (72)
|         |    +--T_castaneum_Dfd/1-60
|         +----| (86)
|              |  +**T_castaneum_Cx/1-60
|              +--| (80)
|                 |  +--T_castaneum_abd-A/1-60
|                 +--| (81)
|                    |  +--T_castaneum_ftz/1-60
|                    +--| (83)
|                       +-----------------T_castaneum_Abd-B/1-60
|
|                                                                              +**C_rotundicauda_Mirr_C-a/1-63
|                                                                           +--| (99)
|                                                                           |  +**C_rotundicauda_Mirr_C-b/1-63
|                                                                        +--| (82)
|                                                                        |  |     +**C_rotundicauda_Mirr_B/1-63
|                                                                        |  |  +**| (56)
|                                                                        |  |  |  +**T_tridentatus_Mirr_B/1-63
|                                                                        |  +**| (7)
|                                                                        |     |     +**C_rotundicauda_Mirr_A/1-63
|                                                                        |     |  +--| (96)
|                                                                        |     |  |  +**T_tridentatus_Mirr_A/1-63
|                                                                        |     +--| (91)
|                                                                        |        +--L_polyphemus_Mirr_A/1-63
|                                                                     +**| (68)
|                                                                     |  +**H_graminicola_Irx1-Bii/1-47
|                                                                  +**| (7)
|                                                                  |  +--C_sculpturatus_Irx1-A/1-63
|                                                               +**| (9)
|                                                               |  |  +**A_bruennichi_old_annotated_Irx1/1-63
|                                                               |  +**| (48)
|                                                               |     +**I_scapularis_Irx1/1-63
|                                                            +--| (97)
|                                                            |  |     +--P_opilio_Irx1/1-63
|                                                            |  |  +--| (93)
|                                                            |  |  |  +--C_sculpturatus_Irx1-B/1-63
|                                                            |  +**| (9)
|                                                            |     +--H_graminicola_Irx1-Bi/1-63
|                                                         +--| (90)
|                                                         |  |           +**C_rotundicauda_Mirr_E/1-63
|                                                         |  |        +--| (98)
|                                                         |  |        |  +**T_tridentatus_Mirr_E/1-63
|                                                         |  |     +**| (4)
|                                                         |  |     |  +**C_rotundicauda_Mirr_F-a/1-63
|                                                         |  |  +**| (4)
|                                                         |  |  |  |  +**C_rotundicauda_Mirr_F-c/1-63
|                                                         |  |  |  +**| (2)
|                                                         |  |  |     |        +**C_rotundicauda_Mirr_D/1-63
|                                                         |  |  |     |     +--| (99)
|                                                         |  |  |     |     |  +**T_tridentatus_Mirr_D/1-63
|                                                         |  |  |     |  +--| (64)
|                                                         |  |  |     |  |  |  +**L_polyphemus_Mirr_D/1-63
|                                                         |  |  |     |  |  +**| (13)
|                                                         |  |  |     |  |     |     +--S_maritima_Irx1/1-61
|                                                         |  |  |     |  |     |  +--| (91)
|                                                         |  |  |     |  |     |  |  +--S_maritima_Irx2/1-63
|                                                         |  |  |     |  |     +**| (31)
|                                                         |  |  |     |  |        +--P_opilio_Irx2/1-63
|                                                         |  |  |     +**| (9)
|                                                         |  |  |        |           +**D_melanogaster_ara/1-63
|                                                         |  |  |        |        +**| (30)
|                                                         |  |  |        |        |  +--D_melanogaster_caup/1-63
|                                                         |  |  |        |     +--| (79)
|                                                         |  |  |        |     |  +**T_castaneum_Ara/1-63
|                                                         |  |  |        |  +--| (89)
|                                                         |  |  |        |  |  +--S_maritima_Irx3/1-60
|                                                         |  |  |        +--| (38)
|                                                         |  |  |           |  +**D_melanogaster_mirr/1-63
|                                                         |  |  |           +**| (66)
|                                                         |  |  |              +**T_castaneum_Mirr/1-63
|                                                         |  +**| (2)
|                                                         |     |                       +**C_rotundicauda_Ara_C/1-63
|                                                         |     |                    +--| (97)
|                                                         |     |                    |  +**T_tridentatus_Ara_C/1-63
|                                                         |     |                 +**| (94)
|                                                         |     |                 |  +**L_polyphemus_Ara_C/1-63
|                                                         |     |              +**| (37)
|                                                         |     |              |  |  +**A_bruennichi_old_annotated_Irx2-i/1-63
|                                                         |     |              |  +**| (46)
|                                                         |     |              |     +**A_bruennichi_Irx3-B/1-63
|                                                         |     |           +**| (59)
|                                                         |     |           |  |        +--C_rotundicauda_Ara_A/1-63
|                                                         |     |           |  |     +--| (99)
|                                                         |     |           |  |     |  +**T_tridentatus_Ara_A/1-63
|                                                         |     |           |  |  +--| (99)
|                                                         |     |           |  |  |  +**L_polyphemus_Ara_A/1-63
|                                                         |     |           |  +**| (71)
|                                                         |     |           |     +**H_graminicola_Irx3-B/1-63
|                                                         |     |        +**| (23)
|                                                         |     |        |  |  +**C_rotundicauda_Ara_B/1-63
|                                                         |     |        |  +**| (59)
|                                                         |     |        |     +**T_tridentatus_Ara_B/1-63
|                                                         |     |     +--| (90)
|                                                         |     |     |  |        +**I_scapularis_Irx3/1-63
|                                                         |     |     |  |     +**| (91)
|                                                         |     |     |  |     |  +**C_sculpturatus_Irx3-A/1-63
|                                                         |     |     |  |  +**| (59)
|                                                         |     |     |  |  |  +--PB.1137.1.p1/47-109
|                                                         |     |     |  +**| (59)
|                                                         |     |     |     +**P_opilio_Irx3/1-63
|                                                         |     |  +**| (50)
|                                                         |     |  |  +**C_sculpturatus_Irx2-B/1-63
|                                                         |     +--| (56)
|                                                         |        |  +**g10269.t1.p1/35-97
|                                                         |        +--| (96)
|                                                         |           +**g10269.t2.p1/10-72
|                                                      +**| (82)
|                                                      |  |     +**A_bruennichi_old_annotated_Irx3/1-63
|                                                      |  |  +**| (17)
|                                                      |  |  |  +--P_tepidariorum_Irx3-A/1-63
|                                                      |  +**| (46)
|                                                      |     +**A_bruennichi_Irx3-A/1-63
+------------------------------------------------------| (100)
                                                       |  +**T_antipodiana_Irx3-A/1-63
                                                       +--| (80)
                                                          +**T_clavata_Irx3-A/1-63

Tree in newick format:

(T_castaneum_Slou/1-60:0.6483842141,(T_castaneum_lab/1-60:0.5557509256,((T_castaneum_mxp/1-60:0.2536533288,(T_castaneum_zen/1-60:0.1134226036,T_castaneum_zen2/1-60:0.1102189374)89:0.3695161715)72:0.1279187690,(T_castaneum_Dfd/1-60:0.1230574724,(T_castaneum_Cx/1-60:0.0000024540,(T_castaneum_abd-A/1-60:0.1471226311,(T_castaneum_ftz/1-60:0.0481987984,T_castaneum_Abd-B/1-60:1.1323824644)83:0.2168704539)81:0.1368868940)80:0.1384094053)86:0.3634280756)72:0.1363617737)93:0.4891071996,(((((((((C_rotundicauda_Mirr_C-a/1-63:0.0000009917,C_rotundicauda_Mirr_C-b/1-63:0.0000009917)99:0.0357294632,((C_rotundicauda_Mirr_B/1-63:0.0000009917,T_tridentatus_Mirr_B/1-63:0.0000009917)56:0.0000009917,((C_rotundicauda_Mirr_A/1-63:0.0000009917,T_tridentatus_Mirr_A/1-63:0.0000009917)96:0.0167878617,L_polyphemus_Mirr_A/1-63:0.0336440504)91:0.0161270136)7:0.0000009917)82:0.0160640114,H_graminicola_Irx1-Bii/1-47:0.0000009917)68:0.0000019972,C_sculpturatus_Irx1-A/1-63:0.0162811702)7:0.0000009917,(A_bruennichi_old_annotated_Irx1/1-63:0.0000009917,I_scapularis_Irx1/1-63:0.0000009917)48:0.0000009917)9:0.0000009917,((P_opilio_Irx1/1-63:0.0167784270,C_sculpturatus_Irx1-B/1-63:0.0164811447)93:0.0159234518,H_graminicola_Irx1-Bi/1-63:0.0326758602)9:0.0000009917)97:0.0495855702,((((C_rotundicauda_Mirr_E/1-63:0.0000009917,T_tridentatus_Mirr_E/1-63:0.0000009917)98:0.0161575619,C_rotundicauda_Mirr_F-a/1-63:0.0000009917)4:0.0000026488,(C_rotundicauda_Mirr_F-c/1-63:0.0000009917,(((C_rotundicauda_Mirr_D/1-63:0.0000009917,T_tridentatus_Mirr_D/1-63:0.0000009917)99:0.0164257490,(L_polyphemus_Mirr_D/1-63:0.0000009917,((S_maritima_Irx1/1-61:0.0205166339,S_maritima_Irx2/1-63:0.0353975572)91:0.0163513469,P_opilio_Irx2/1-63:0.0164183802)31:0.0000009917)13:0.0000009917)64:0.0162317653,((((D_melanogaster_ara/1-63:0.0000009917,D_melanogaster_caup/1-63:0.0164353112)30:0.0000009917,T_castaneum_Ara/1-63:0.0000009917)79:0.0244744443,S_maritima_Irx3/1-60:0.1691018565)89:0.0582972028,(D_melanogaster_mirr/1-63:0.0000009917,T_castaneum_Mirr/1-63:0.0000009917)66:0.0000009917)38:0.0162164381)9:0.0000027459)2:0.0000009917)4:0.0000028353,((((((((C_rotundicauda_Ara_C/1-63:0.0000009917,T_tridentatus_Ara_C/1-63:0.0000009917)97:0.0409046517,L_polyphemus_Ara_C/1-63:0.0000009917)94:0.0155082241,(A_bruennichi_old_annotated_Irx2-i/1-63:0.0000009917,A_bruennichi_Irx3-B/1-63:0.0000009917)46:0.0000009917)37:0.0000009917,(((C_rotundicauda_Ara_A/1-63:0.0165916020,T_tridentatus_Ara_A/1-63:0.0000009917)99:0.0181545418,L_polyphemus_Ara_A/1-63:0.0158257069)99:0.0562097039,H_graminicola_Irx3-B/1-63:0.0000009917)71:0.0156169005)59:0.0157791260,(C_rotundicauda_Ara_B/1-63:0.0000009917,T_tridentatus_Ara_B/1-63:0.0000009917)59:0.0000009917)23:0.0000027921,(((I_scapularis_Irx3/1-63:0.0000009917,C_sculpturatus_Irx3-A/1-63:0.0000009917)91:0.0032946821,PB.1137.1.p1/47-109:0.0332230232)59:0.0133516420,P_opilio_Irx3/1-63:0.0000019587)59:0.0158601992)90:0.0326085437,C_sculpturatus_Irx2-B/1-63:0.0000009917)50:0.0000025732,(g10269.t1.p1/35-97:0.0000009917,g10269.t2.p1/10-72:0.0000009917)96:0.0537922417)56:0.0179649202)2:0.0000009917)90:0.0542579081,((A_bruennichi_old_annotated_Irx3/1-63:0.0000009917,P_tepidariorum_Irx3-A/1-63:0.0529681517)17:0.0000009917,A_bruennichi_Irx3-A/1-63:0.0000009917)46:0.0000026908)82:0.0000456859,(T_antipodiana_Irx3-A/1-63:0.0000009917,T_clavata_Irx3-A/1-63:0.0000009917)80:0.0171043198)100:3.3844773840);

CONSENSUS TREE
--------------

Consensus tree is constructed from 1000 bootstrap trees
Log-likelihood of consensus tree: -1280.271039
Robinson-Foulds distance between ML tree and consensus tree: 24

Branches with support >0.000000% are kept (extended consensus)
Branch lengths are optimized by maximum likelihood on original alignment
Numbers in parentheses are bootstrap supports (%)

+---------T_castaneum_Slou/1-60
|
|      +--------T_castaneum_lab/1-60
+------| (93)
|      |     +---T_castaneum_mxp/1-60
|      |  +--| (72)
|      |  |  |     +--T_castaneum_zen/1-60
|      |  |  +-----| (89)
|      |  |        +--T_castaneum_zen2/1-60
|      +--| (72)
|         |    +--T_castaneum_Dfd/1-60
|         +----| (86)
|              |  +--T_castaneum_Cx/1-60
|              +--| (80)
|                 |  +--T_castaneum_abd-A/1-60
|                 +--| (81)
|                    |  +--T_castaneum_ftz/1-60
|                    +--| (83)
|                       +-----------------T_castaneum_Abd-B/1-60
|
|                                                                                                +**C_rotundicauda_Mirr_C-a/1-63
|                                                                                             +**|
|                                                                                             |  +**T_tridentatus_Mirr_C-a/1-63
|                                                                                          +**|
|                                                                                          |  +**L_polyphemus_Mirr_C-b/1-63
|                                                                                       +**|
|                                                                                       |  +**L_polyphemus_Mirr_C-a/1-63
|                                                                                    +--|
|                                                                                    |  +**T_tridentatus_Mirr_C-b/1-63
|                                                                                 +--| (99)
|                                                                                 |  +--C_rotundicauda_Mirr_C-b/1-63
|                                                                              +--| (44)
|                                                                              |  |     +--C_rotundicauda_Mirr_A/1-63
|                                                                              |  |  +--| (96)
|                                                                              |  |  |  +--T_tridentatus_Mirr_A/1-63
|                                                                              |  +--| (91)
|                                                                              |     +--L_polyphemus_Mirr_A/1-63
|                                                                           +--| (82)
|                                                                           |  |     +**C_rotundicauda_Mirr_B/1-63
|                                                                           |  |  +--|
|                                                                           |  |  |  +**L_polyphemus_Mirr_B/1-63
|                                                                           |  +--| (56)
|                                                                           |     +--T_tridentatus_Mirr_B/1-63
|                                                                        +--| (68)
|                                                                        |  +--H_graminicola_Irx1-Bii/1-47
|                                                                     +--| (31)
|                                                                     |  |                                                     +**A_bruennichi_old_annotated_Irx1/1-63
|                                                                     |  |                                                  +**|
|                                                                     |  |                                                  |  +**L_elegans_Irx1-A/1-63
|                                                                     |  |                                               +**|
|                                                                     |  |                                               |  +**A_bruennichi_Irx1-A/1-63
|                                                                     |  |                                            +**|
|                                                                     |  |                                            |  +**D_plantarius_Irx1-B/1-63
|                                                                     |  |                                         +**|
|                                                                     |  |                                         |  +**L_elegans_Irx1-B/1-63
|                                                                     |  |                                      +**|
|                                                                     |  |                                      |  +**D_silvatica_Irx1-A/1-63
|                                                                     |  |                                   +**|
|                                                                     |  |                                   |  +**H_graminicola_Irx1-A/1-63
|                                                                     |  |                                +**|
|                                                                     |  |                                |  +**D_silvatica_Irx1-B/1-63
|                                                                     |  |                             +**|
|                                                                     |  |                             |  +**A_bruennichi_Irx1-B/1-63
|                                                                     |  |                          +**|
|                                                                     |  |                          |  +**P_tepidariorum_Irx1-B/1-63
|                                                                     |  |                       +**|
|                                                                     |  |                       |  +**T_clavata_Irx1-B/1-63
|                                                                     |  |                    +**|
|                                                                     |  |                    |  +**H_graminicola_Irx1-Biii/1-63
|                                                                     |  |                 +**|
|                                                                     |  |                 |  +**D_plantarius_Irx1-A/1-63
|                                                                     |  |              +**|
|                                                                     |  |              |  +**T_clavata_Irx1-A/1-63
|                                                                     |  |           +**|
|                                                                     |  |           |  +**T_antipodiana_Irx1-A/1-63
|                                                                     |  |        +**|
|                                                                     |  |        |  +**T_antipodiana_Irx1-B/1-63
|                                                                     |  |     +--|
|                                                                     |  |     |  +**P_tepidariorum_Irx1-A/1-63
|                                                                     |  |  +--| (48)
|                                                                     |  |  |  +--I_scapularis_Irx1/1-63
|                                                                     |  +--| (21)
|                                                                     |     |  +--C_sculpturatus_Irx1-A/1-63
|                                                                     |     +--| (17)
|                                                                     |        +--H_graminicola_Irx1-Bi/1-63
|                                                                  +--| (97)
|                                                                  |  |  +--P_opilio_Irx1/1-63
|                                                                  |  +--| (93)
|                                                                  |     +--C_sculpturatus_Irx1-B/1-63
|                                                               +--| (20)
|                                                               |  |     +**C_rotundicauda_Mirr_E/1-63
|                                                               |  |  +--|
|                                                               |  |  |  +**L_polyphemus_Mirr_E/1-63
|                                                               |  +--| (98)
|                                                               |     +--T_tridentatus_Mirr_E/1-63
|                                                            +--| (37)
|                                                            |  |                                                           +**C_rotundicauda_Mirr_F-a/1-63
|                                                            |  |                                                        +**|
|                                                            |  |                                                        |  +**P_tepidariorum_Irx2-A/1-63
|                                                            |  |                                                     +**|
|                                                            |  |                                                     |  +**PB.1135.1.p1/55-117
|                                                            |  |                                                  +**|
|                                                            |  |                                                  |  +**T_tridentatus_Mirr_F-b/1-63
|                                                            |  |                                               +**|
|                                                            |  |                                               |  +**D_plantarius_Irx2-A/1-63
|                                                            |  |                                            +**|
|                                                            |  |                                            |  +**A_bruennichi_old_annotated_Irx2-ii/1-63
|                                                            |  |                                         +**|
|                                                            |  |                                         |  +**T_clavata_Irx2-A/1-63
|                                                            |  |                                      +**|
|                                                            |  |                                      |  +**C_sculpturatus_Irx2-A/1-63
|                                                            |  |                                   +**|
|                                                            |  |                                   |  +**L_elegans_Irx2-A/1-63
|                                                            |  |                                +**|
|                                                            |  |                                |  +**D_silvatica_Irx2-A/1-63
|                                                            |  |                             +**|
|                                                            |  |                             |  +**L_polyphemus_Mirr_F-b/1-63
|                                                            |  |                          +**|
|                                                            |  |                          |  +**D_silvatica_Irx2-B/1-63
|                                                            |  |                       +**|
|                                                            |  |                       |  +**L_polyphemus_Mirr_F-a/1-63
|                                                            |  |                    +**|
|                                                            |  |                    |  +**T_tridentatus_Mirr_F-a/1-63
|                                                            |  |                 +**|
|                                                            |  |                 |  +**C_rotundicauda_Mirr_F-b/1-63
|                                                            |  |              +**|
|                                                            |  |              |  +**A_bruennichi_Irx2-A/1-63
|                                                            |  |           +**|
|                                                            |  |           |  +**I_scapularis_Irx2/1-63
|                                                            |  |        +**|
|                                                            |  |        |  +**H_graminicola_Irx2-A/1-63
|                                                            |  |     +--|
|                                                            |  |     |  +**T_antipodiana_Irx2-A/1-63
|                                                            |  |  +--| (45)
|                                                            |  |  |  +--C_rotundicauda_Mirr_F-c/1-63
|                                                            |  +--| (5)
|                                                            |     |              +--C_rotundicauda_Mirr_D/1-63
|                                                            |     |           +--| (99)
|                                                            |     |           |  +--T_tridentatus_Mirr_D/1-63
|                                                            |     |        +--| (40)
|                                                            |     |        |  +--L_polyphemus_Mirr_D/1-63
|                                                            |     |     +--| (37)
|                                                            |     |     |  +--P_opilio_Irx2/1-63
|                                                            |     |  +--| (64)
|                                                            |     |  |  |  +--S_maritima_Irx1/1-61
|                                                            |     |  |  +--| (91)
|                                                            |     |  |     +--S_maritima_Irx2/1-63
|                                                            |     +--| (9)
|                                                            |        |           +--D_melanogaster_ara/1-63
|                                                            |        |        +--| (56)
|                                                            |        |        |  +--T_castaneum_Ara/1-63
|                                                            |        |     +--| (79)
|                                                            |        |     |  +--D_melanogaster_caup/1-63
|                                                            |        |  +--| (89)
|                                                            |        |  |  +--S_maritima_Irx3/1-60
|                                                            |        +--| (38)
|                                                            |           |  +--D_melanogaster_mirr/1-63
|                                                            |           +--| (66)
|                                                            |              +--T_castaneum_Mirr/1-63
|                                                         +--| (90)
|                                                         |  |                       +--C_rotundicauda_Ara_C/1-63
|                                                         |  |                    +--| (97)
|                                                         |  |                    |  +--T_tridentatus_Ara_C/1-63
|                                                         |  |                 +--| (94)
|                                                         |  |                 |  +--L_polyphemus_Ara_C/1-63
|                                                         |  |              +--| (37)
|                                                         |  |              |  |                       +**A_bruennichi_old_annotated_Irx2-i/1-63
|                                                         |  |              |  |                    +**|
|                                                         |  |              |  |                    |  +**D_plantarius_Irx3-B/1-63
|                                                         |  |              |  |                 +**|
|                                                         |  |              |  |                 |  +**P_tepidariorum_Irx3-B/1-63
|                                                         |  |              |  |              +**|
|                                                         |  |              |  |              |  +**L_elegans_Irx3-B/1-63
|                                                         |  |              |  |           +**|
|                                                         |  |              |  |           |  +**T_antipodiana_Irx3-B/1-63
|                                                         |  |              |  |        +**|
|                                                         |  |              |  |        |  +**C_sculpturatus_Irx3-B/1-63
|                                                         |  |              |  |     +**|
|                                                         |  |              |  |     |  +**D_silvatica_Irx3-B/1-63
|                                                         |  |              |  |  +--|
|                                                         |  |              |  |  |  +**T_clavata_Irx3-B/1-63
|                                                         |  |              |  +--| (46)
|                                                         |  |              |     +--A_bruennichi_Irx3-B/1-63
|                                                         |  |           +--| (59)
|                                                         |  |           |  |        +--C_rotundicauda_Ara_A/1-63
|                                                         |  |           |  |     +--| (99)
|                                                         |  |           |  |     |  +--T_tridentatus_Ara_A/1-63
|                                                         |  |           |  |  +--| (99)
|                                                         |  |           |  |  |  +--L_polyphemus_Ara_A/1-63
|                                                         |  |           |  +--| (71)
|                                                         |  |           |     +--H_graminicola_Irx3-B/1-63
|                                                         |  |        +--| (23)
|                                                         |  |        |  |     +**C_rotundicauda_Ara_B/1-63
|                                                         |  |        |  |  +--|
|                                                         |  |        |  |  |  +**L_polyphemus_Ara_B/1-63
|                                                         |  |        |  +--| (59)
|                                                         |  |        |     +--T_tridentatus_Ara_B/1-63
|                                                         |  |     +--| (90)
|                                                         |  |     |  |        +--I_scapularis_Irx3/1-63
|                                                         |  |     |  |     +--| (91)
|                                                         |  |     |  |     |  +--C_sculpturatus_Irx3-A/1-63
|                                                         |  |     |  |  +--| (59)
|                                                         |  |     |  |  |  +--PB.1137.1.p1/47-109
|                                                         |  |     |  +--| (59)
|                                                         |  |     |     +--P_opilio_Irx3/1-63
|                                                         |  |  +--| (50)
|                                                         |  |  |  +--C_sculpturatus_Irx2-B/1-63
|                                                         |  +--| (56)
|                                                         |     |  +--g10269.t1.p1/35-97
|                                                         |     +--| (96)
|                                                         |        +--g10269.t2.p1/10-72
|                                                      +--| (82)
|                                                      |  |                 +**A_bruennichi_old_annotated_Irx3/1-63
|                                                      |  |              +**|
|                                                      |  |              |  +**D_plantarius_Irx3-A/1-63
|                                                      |  |           +**|
|                                                      |  |           |  +**H_graminicola_Irx3-A/1-63
|                                                      |  |        +**|
|                                                      |  |        |  +**L_elegans_Irx3-A/1-63
|                                                      |  |     +--|
|                                                      |  |     |  +**D_silvatica_Irx3-A/1-63
|                                                      |  |  +--| (50)
|                                                      |  |  |  +--A_bruennichi_Irx3-A/1-63
|                                                      |  +--| (46)
|                                                      |     +--P_tepidariorum_Irx3-A/1-63
+------------------------------------------------------| (100)
                                                       |  +--T_antipodiana_Irx3-A/1-63
                                                       +--| (80)
                                                          +--T_clavata_Irx3-A/1-63


Consensus tree in newick format: 

(T_castaneum_Slou/1-60:0.6484836740,(T_castaneum_lab/1-60:0.5558285296,((T_castaneum_mxp/1-60:0.2536401612,(T_castaneum_zen/1-60:0.1134126014,T_castaneum_zen2/1-60:0.1102598728)89:0.3695741241)72:0.1278937272,(T_castaneum_Dfd/1-60:0.1229825990,(T_castaneum_Cx/1-60:0.0000021205,(T_castaneum_abd-A/1-60:0.1475594194,(T_castaneum_ftz/1-60:0.0502457801,T_castaneum_Abd-B/1-60:1.1318671620)83:0.2138750626)81:0.1365644060)80:0.1384782074)86:0.3634837885)72:0.1364328054)93:0.4892676383,(((((((((((((((C_rotundicauda_Mirr_C-a/1-63:0.0000000000,T_tridentatus_Mirr_C-a/1-63:0.0000000000):0.0000000000,L_polyphemus_Mirr_C-b/1-63:0.0000000000):0.0000000000,L_polyphemus_Mirr_C-a/1-63:0.0000000000):0.0000000000,T_tridentatus_Mirr_C-b/1-63:0.0000000000):0.0000029709,C_rotundicauda_Mirr_C-b/1-63:0.0000029709)99:0.0357405919,((C_rotundicauda_Mirr_A/1-63:0.0000029709,T_tridentatus_Mirr_A/1-63:0.0000029709)96:0.0167908541,L_polyphemus_Mirr_A/1-63:0.0336519663)91:0.0161288558)44:0.0000029709,((C_rotundicauda_Mirr_B/1-63:0.0000000000,L_polyphemus_Mirr_B/1-63:0.0000000000):0.0000029709,T_tridentatus_Mirr_B/1-63:0.0000029709)56:0.0000029709)82:0.0000024075,H_graminicola_Irx1-Bii/1-47:0.0000029709)68:0.0160687917,((((((((((((((((((A_bruennichi_old_annotated_Irx1/1-63:0.0000000000,L_elegans_Irx1-A/1-63:0.0000000000):0.0000000000,A_bruennichi_Irx1-A/1-63:0.0000000000):0.0000000000,D_plantarius_Irx1-B/1-63:0.0000000000):0.0000000000,L_elegans_Irx1-B/1-63:0.0000000000):0.0000000000,D_silvatica_Irx1-A/1-63:0.0000000000):0.0000000000,H_graminicola_Irx1-A/1-63:0.0000000000):0.0000000000,D_silvatica_Irx1-B/1-63:0.0000000000):0.0000000000,A_bruennichi_Irx1-B/1-63:0.0000000000):0.0000000000,P_tepidariorum_Irx1-B/1-63:0.0000000000):0.0000000000,T_clavata_Irx1-B/1-63:0.0000000000):0.0000000000,H_graminicola_Irx1-Biii/1-63:0.0000000000):0.0000000000,D_plantarius_Irx1-A/1-63:0.0000000000):0.0000000000,T_clavata_Irx1-A/1-63:0.0000000000):0.0000000000,T_antipodiana_Irx1-A/1-63:0.0000000000):0.0000000000,T_antipodiana_Irx1-B/1-63:0.0000000000):0.0000000000,P_tepidariorum_Irx1-A/1-63:0.0000000000):0.0000029709,I_scapularis_Irx1/1-63:0.0000029709)48:0.0000029709,(C_sculpturatus_Irx1-A/1-63:0.0162866684,H_graminicola_Irx1-Bi/1-63:0.0326887827)17:0.0000029709)21:0.0000029709)31:0.0000029709,(P_opilio_Irx1/1-63:0.0167850015,C_sculpturatus_Irx1-B/1-63:0.0164870059)93:0.0159288140)97:0.0496081890,((C_rotundicauda_Mirr_E/1-63:0.0000000000,L_polyphemus_Mirr_E/1-63:0.0000000000):0.0000029709,T_tridentatus_Mirr_E/1-63:0.0000029709)98:0.0161690184)20:0.0000029709,((((((((((((((((((((C_rotundicauda_Mirr_F-a/1-63:0.0000000000,P_tepidariorum_Irx2-A/1-63:0.0000000000):0.0000000000,PB.1135.1.p1/55-117:0.0000000000):0.0000000000,T_tridentatus_Mirr_F-b/1-63:0.0000000000):0.0000000000,D_plantarius_Irx2-A/1-63:0.0000000000):0.0000000000,A_bruennichi_old_annotated_Irx2-ii/1-63:0.0000000000):0.0000000000,T_clavata_Irx2-A/1-63:0.0000000000):0.0000000000,C_sculpturatus_Irx2-A/1-63:0.0000000000):0.0000000000,L_elegans_Irx2-A/1-63:0.0000000000):0.0000000000,D_silvatica_Irx2-A/1-63:0.0000000000):0.0000000000,L_polyphemus_Mirr_F-b/1-63:0.0000000000):0.0000000000,D_silvatica_Irx2-B/1-63:0.0000000000):0.0000000000,L_polyphemus_Mirr_F-a/1-63:0.0000000000):0.0000000000,T_tridentatus_Mirr_F-a/1-63:0.0000000000):0.0000000000,C_rotundicauda_Mirr_F-b/1-63:0.0000000000):0.0000000000,A_bruennichi_Irx2-A/1-63:0.0000000000):0.0000000000,I_scapularis_Irx2/1-63:0.0000000000):0.0000000000,H_graminicola_Irx2-A/1-63:0.0000000000):0.0000000000,T_antipodiana_Irx2-A/1-63:0.0000000000):0.0000029709,C_rotundicauda_Mirr_F-c/1-63:0.0000029709)45:0.0000029709,(((((C_rotundicauda_Mirr_D/1-63:0.0000029709,T_tridentatus_Mirr_D/1-63:0.0000029709)99:0.0164388585,L_polyphemus_Mirr_D/1-63:0.0000029709)40:0.0000029709,P_opilio_Irx2/1-63:0.0164305682)37:0.0000029709,(S_maritima_Irx1/1-61:0.0205365379,S_maritima_Irx2/1-63:0.0354221196)91:0.0163610587)64:0.0162442681,((((D_melanogaster_ara/1-63:0.0000029709,T_castaneum_Ara/1-63:0.0000029709)56:0.0000029709,D_melanogaster_caup/1-63:0.0164444958)79:0.0244844444,S_maritima_Irx3/1-60:0.1691886015)89:0.0583316987,(D_melanogaster_mirr/1-63:0.0000029709,T_castaneum_Mirr/1-63:0.0000029709)66:0.0000029709)38:0.0162266046)9:0.0000029709)5:0.0000029709)37:0.0000023598,((((((((C_rotundicauda_Ara_C/1-63:0.0000029709,T_tridentatus_Ara_C/1-63:0.0000029709)97:0.0409538201,L_polyphemus_Ara_C/1-63:0.0000029709)94:0.0155238599,((((((((A_bruennichi_old_annotated_Irx2-i/1-63:0.0000000000,D_plantarius_Irx3-B/1-63:0.0000000000):0.0000000000,P_tepidariorum_Irx3-B/1-63:0.0000000000):0.0000000000,L_elegans_Irx3-B/1-63:0.0000000000):0.0000000000,T_antipodiana_Irx3-B/1-63:0.0000000000):0.0000000000,C_sculpturatus_Irx3-B/1-63:0.0000000000):0.0000000000,D_silvatica_Irx3-B/1-63:0.0000000000):0.0000000000,T_clavata_Irx3-B/1-63:0.0000000000):0.0000029709,A_bruennichi_Irx3-B/1-63:0.0000029709)46:0.0000029709)37:0.0000029709,(((C_rotundicauda_Ara_A/1-63:0.0166085009,T_tridentatus_Ara_A/1-63:0.0000029709)99:0.0181701851,L_polyphemus_Ara_A/1-63:0.0158450819)99:0.0562617460,H_graminicola_Irx3-B/1-63:0.0000029709)71:0.0156322606)59:0.0157943132,((C_rotundicauda_Ara_B/1-63:0.0000000000,L_polyphemus_Ara_B/1-63:0.0000000000):0.0000029709,T_tridentatus_Ara_B/1-63:0.0000029709)59:0.0000029709)23:0.0000029709,(((I_scapularis_Irx3/1-63:0.0000029709,C_sculpturatus_Irx3-A/1-63:0.0000029709)91:0.0034917104,PB.1137.1.p1/47-109:0.0332009172)59:0.0131193652,P_opilio_Irx3/1-63:0.0000029709)59:0.0158747287)90:0.0326362907,C_sculpturatus_Irx2-B/1-63:0.0000029709)50:0.0000020027,(g10269.t1.p1/35-97:0.0000029709,g10269.t2.p1/10-72:0.0000029709)96:0.0538396066)56:0.0179800795)90:0.0542842905,((((((A_bruennichi_old_annotated_Irx3/1-63:0.0000000000,D_plantarius_Irx3-A/1-63:0.0000000000):0.0000000000,H_graminicola_Irx3-A/1-63:0.0000000000):0.0000000000,L_elegans_Irx3-A/1-63:0.0000000000):0.0000000000,D_silvatica_Irx3-A/1-63:0.0000000000):0.0000029709,A_bruennichi_Irx3-A/1-63:0.0000029709)50:0.0000029709,P_tepidariorum_Irx3-A/1-63:0.0529887445)46:0.0000029709)82:0.0036453339,(T_antipodiana_Irx3-A/1-63:0.0000029709,T_clavata_Irx3-A/1-63:0.0000029709)80:0.0135123599)100:3.3849335580);

ALISIM COMMAND
--------------
To simulate an alignment of the same length as the original alignment, using the tree and model parameters estimated from this analysis, you can use the following command:

--alisim simulated_MSA -t ./homeobox_aligned.fasta.treefile -m "Q.insect+R3{0.671672,0.248703,0.268099,1.67751,0.0602288,6.36262}" --length 63

To mimic the alignment used to produce this analysis, i.e. simulate an alignment of the same length as the original alignment, using the tree and model parameters estimated from this analysis *and* copying the same gap positions as the original alignment, you can use the following command:

iqtree -s ./homeobox_aligned.fasta --alisim mimicked_MSA

To simulate any number of alignments in either of the two commandlines above, use the --num-alignments options, for example mimic 100 alignments you would use the command line:

iqtree -s ./homeobox_aligned.fasta --alisim mimicked_MSA --num-alignments 100

For more information on using AliSim, please visit: www.iqtree.org/doc/AliSim

TIME STAMP
----------

Date and time: Thu Jan 30 17:27:35 2025
Total CPU time used: 640.07958 seconds (0h:10m:40s)
Total wall-clock time used: 326.6825702 seconds (0h:5m:26s)
