# Supplementary material for: The genome of a sea spider corroborates a shared Hox cluster motif in arthropods with a reduced posterior tagma
Source: BMC Biol. 2025 Jul 2;23:196. doi: 10.1186/s12915-025-02276-x (PMC12220506; doi:10.1186/s12915-025-02276-x)
Supplement: Supplementary file 3 — Additional file 3. [file 12915_2025_2276_MOESM3_ESM.zip › suppl-file7-gene_analysis/irx/irx_candidates.fa]

>PB.1135.1.p1
MACSTATAGQFNAASYPRTTSSNSSPSQIMMAGQSTTSSTPGGATPGTPSTNGPPQSGNSPGHQSSGGGCCESGRPILTDPITGQTVCSCQYDQLLGYQRLAAAAGSAGISAASMYAANSPYPSAAAAAAVAAQAAAAEQGAAYLPLTAEQSAFYSPTAGGFDLKENLEAWRSFAAYPAMYYPYESPLAGYPFANGYGVDLNGARRKNATRETTSTLKAWLNEHRKNPYPTKGEKIMLAIITKMTLTQVSTWFANARRRLKKENKMTWEPRNRCDDDDDNDGNDTICNSGDEDGKDELDVGGQSDDGDCKDDSLLDVDDSKKCHPIHHFIHHPMLRLQNPQTASTTLCDKRDSLTSSTSSSSSTTTTKPRIWSLVDTATSTSSNQNNNRSSSTSLYSFASGAGKLLPHIAARARLDYASLPYPKPPPNWYGNPALGVVTSSSTNQAYANGGHHNASDLLAVSMSSRIPATFPNGLIYPGRRSPPPPPSISDIKHLIPNCLSTTLQSSNQNRLSSAASVTSSPPSSPETKIESQ*
>PB.1137.1.p1
MSYSQFGYAYPSSHLLSACQSQTSGTIVSTATALVTTTGSATNSNLTSSSSSTPCSGSDMCSCHPQYTSESTRLLTSAYQTRLTSTTAPPPGLPPMYTSGYDPQGYVPLTGTDPSAFYSPLANTYDLTKEGMSASAWGTSAYPYDPTAAMTPYPYTNGYGTMDINGSARRKNATRETTNTLKAWLYEHRKNPYPTKGEKIMLAIITKMTLTQVSTWFANARRRLKKENKMTWSPRNRCGDVDDDDDDGDCDDDKETEDNDDKVICKKEVAIKDSGKIRDEYESETEVGNECASGSLTSGSLSNTPKPMMDNAIMTQQPSNMSRSNYHLPTSHYLPPHHHHHHPIHPQYQPPPHHHHPVADNSIYSKTNSEPEAISPSSKPKIWSLAQTATSFGSSLRRSPNIDGEHNTATTTTGLLYANPTYASAFNSNGLKSDKQDSIGGNGIMQCYSVPVPPPPPGSSWLGGSPHAIQPYFAPQTTINSLNNEHVGVGDRKSSCDDIIQTQNGDTPPQTPPTAHQQHNEHQNGVAHHHHHHHQSNDDNLMNNNFINNNGSPYTSSFHGLKSMFDQSTYLGGFKSENDKQTSLPIR*
>g10269.t1.p1
MSFAQFGYHTPTSQFLSPGTQMKITMSSSPSSPSCCDNHSCQQNPSSSDLGTTAGYCGAAAAAATTSIRSCTTLQTDPSLSKMYTGHHRHFANHPTLFGPEQYVGQSYDSSSLYSSLGGQCLMKDRLTDPTSGWHHPMTVPPPPPPPPPYYHYDAATFAAYGYNCFDFGGGASLVRRKNATRETTSTLKAWLNEHRKNPYPTKGEKIMLAIITKMTLTQVSTWFANARRRLKKENKMTWEPRNRCDDDDDDDDDDDPRDQIDFDHAGPASSSDDFGKIIAKNRIHDSSQTPINRPSCPSPNNCRNRSSSPNISSSKTFASSSRNEEAKTKPKIWSLADTAANKDDKSIIENNRLCNNRYCFGIGQRWLSASRSSSCSFSARDLTDSTFPSSVFRRPAMTRPQTPPCTRPSNKFADSIGSVIDANENLGELAVEIV*
>g10269.t2.p1
MSSSPSSPSCCDNHSCQQNPSSSDLGTTAGYCGAAAAAATTSIRSCTTLQTDPSLSKMYTGHHRHFANHPTLFGPEQYVGQSYDSSSLYSSLGGQCLMKDRLTDPTSGWHHPMTVPPPPPPPPPYYHYDAATFAAYGYNCFDFGGGASLVRRKNATRETTSTLKAWLNEHRKNPYPTKGEKIMLAIITKMTLTQVSTWFANARRRLKKENKMTWEPRNRCDDDDDDDDDDDPRDQIDFDHAGPASSSDDFGKIIAKNRIHDSSQTPINRPSCPSPNNCRNRSSSPNISSSKTFASSSRNEEAKTKPKIWSLADTAANKDDKSIIENNRLCNNRYCFGIGQRWLSASRSSSCSFSARDLTDSTFPSSVFRRPAMTRPQTPPCTRPSNKFADSIGSVIDANENLGELAVEIV*
