# Supplementary material for: The genome of a sea spider corroborates a shared Hox cluster motif in arthropods with a reduced posterior tagma
Source: BMC Biol. 2025 Jul 2;23:196. doi: 10.1186/s12915-025-02276-x (PMC12220506; doi:10.1186/s12915-025-02276-x)
Supplement: Supplementary file 3 — Additional file 3. [file 12915_2025_2276_MOESM3_ESM.zip › suppl-file7-gene_analysis/irx/irx_aligned.fasta.log]

IQ-TREE multicore version 2.3.6 for Linux x86 64-bit built Aug  1 2024
Developed by Bui Quang Minh, Nguyen Lam Tung, Olga Chernomor, Heiko Schmidt,
Dominik Schrempf, Michael Woodhams, Ly Trong Nhan, Thomas Wong

Host:    login01.lisc (AVX2, FMA3, 503 GB RAM)
Command: iqtree2 -s ./irx_aligned.fasta -B 1000 -T 4
Seed:    744178 (Using SPRNG - Scalable Parallel Random Number Generator)
Time:    Fri Jan 31 12:14:09 2025
Kernel:  AVX+FMA - 4 threads (48 CPU cores detected)

Reading alignment file ./irx_aligned.fasta ... Fasta format detected
Reading fasta file: done in 0.00197458 secs using 78.09% CPU
Alignment most likely contains protein sequences
Alignment has 55 sequences with 1012 columns, 928 distinct patterns
589 parsimony-informative, 203 singleton sites, 220 constant sites
                                                  Gap/Ambiguity  Composition  p-value
Analyzing sequences: done in 0.000145914 secs using 65.79% CPU
   1  Abru_Irx1-A_g6977.t1_g6978.t1_manual               56.62%    passed     83.38%
   2  Abru_Irx1-B_g2964.t1                               54.35%    passed     66.62%
   3  Abru_Irx2-B_g2968.t1                               49.31%    passed     67.89%
   4  Abru_Irx3-A_g6983.t1                               53.06%    failed      0.69%
   5  Abru_Irx3-B_g2972.t1/8-505                         50.79%    passed     65.65%
   6  Cscu_Irx1-A_CSCU003603_XP_023226069.1              62.06%    passed      5.30%
   7  Cscu_Irx1-B_CSCU010447_XP_023227831.1/4-460        54.84%    passed     36.38%
   8  Cscu_Irx2-A_CSCU003602_XP_023226080.1              69.37%    passed     13.11%
   9  Cscu_Irx2-B_CSCU010449_XP_023227847.1              50.30%    passed     27.47%
  10  Cscu_Irx3-A_CSCU003601_XP_023225545.1              62.55%    failed      4.33%
  11  Cscu_Irx3-B_CSCU023360_XP_023234962.1              56.13%    failed      0.84%
  12  Dmel_ara_FBgn0015904                               46.94%    failed      0.01%
  13  Dmel_caup_FBgn0015919                              45.85%    failed      0.00%
  14  Dmel_mirr_FBgn0014343/16-524                       49.70%    failed      3.72%
  15  Dsil_Irx1-A_DSIL_00022281-RA_manual                63.24%    passed     80.17%
  16  Dsil_Irx1-B_DSIL_00000462-RA_manual                53.46%    passed     35.75%
  17  Dsil_Irx2-A_00067618-RA_manual                     63.04%    failed      1.61%
  18  Dsil_Irx2-B_DSIL_00056697-RA_manual                56.13%    failed      0.02%
  19  Dsil_Irx3-A_DSIL_00047299-RA                       52.77%    passed      5.90%
  20  Dsil_Irx3-B_DSIL_00029678-RA_manual                58.20%    passed     31.16%
  21  Isca_Irx-1_XP_040061568.1                          51.09%    passed     15.14%
  22  Isca_Irx-2_XP_002400561.2                          51.58%    failed      0.00%
  23  Isca_Irx-3_XP_040355104.2                          49.80%    passed     94.65%
  24  Mmar_Irx1-A_manual                                 64.82%    passed     23.56%
  25  Mmar_Irx1-B_manual                                 57.11%    passed     63.78%
  26  Mmar_Irx2-A_manual                                 72.13%    passed      8.14%
  27  Mmar_Irx2-B_manual                                 54.05%    passed     66.10%
  28  Mmar_Irx3-A_manual                                 67.00%    passed      6.63%
  29  Mmar_Irx3-B_manual                                 57.02%    failed      4.40%
  30  Popi_Irx1_comp173313_c1_seq1                       75.40%    failed      0.01%
  31  Popi_Irx2_comp169452_c0_seq1_manual                57.41%    passed     44.82%
  32  Popi_Irx3_comp172117_c0_seq3_manual                73.81%    passed     16.53%
  33  Ptep_Irx1-A_XP_021001263.1_XP_015926449.1_manual   68.48%    passed     47.91%
  34  Ptep_Irx1-B_XP_015907356.1                         62.65%    passed     66.72%
  35  Ptep_Irx2-B_XP_021002309.1                         50.20%    passed     28.02%
  36  Ptep_Irx3-A_XP_015924107.1                         58.99%    failed      0.79%
  37  Ptep_Irx3-B_XP_015929348.1                         54.25%    passed     64.31%
  38  Smar_Irx3_Smar_001877                              67.19%    passed     29.30%
  39  Smar_Irx1_Smar_001884_manual                       62.35%    passed     79.06%
  40  Smar_Irx2_Smar_001882_manual                       52.27%    passed     92.94%
  41  Ssen_Irx1-B_TRINITY_DN2849_c0_g1_i2                51.68%    passed     21.76%
  42  Ssen_Irx1-A_TRINITY_DN4852_c0_g1_i2                67.59%    passed     68.92%
  43  Ssen_Irx2-B_TRINITY_DN2507_c0_g1_i2                47.43%    passed     41.57%
  44  Ssen_Irx3-B_TRINITY_DN4174_c0_g1_i1                51.78%    passed     60.75%
  45  Ssen_Irx3-A_TRINITY_DN73725_c0_g1_i1               54.94%    failed      4.22%
  46  Ssen_Irx2-A_TRINITY_DN10409_c0_g2_i1               59.09%    passed     23.31%
  47  Tcas_Ara_TC031040                                  51.78%    passed     39.73%
  48  Tcas_Mirr_TC032451/12-450                          56.62%    passed     41.96%
  49  Tcor_Irx1_TCOR_020260-T1                           50.59%    passed     23.44%
  50  Tcor_Irx3_TCOR_020265-T1                           53.46%    passed     15.16%
  51  Tcor_Irx3_TCOR_020268-T1                           51.28%    passed     86.04%
  52  PB.1135.1.p1                                       47.33%    passed     58.73%
  53  PB.1137.1.p1                                       42.00%    failed      0.08%
  54  g10269.t1.p1                                       57.02%    passed      6.04%
  55  g10269.t2.p1                                       59.49%    passed      6.19%
WARNING: 47 sequences contain more than 50% gaps/ambiguity
****  TOTAL                                              56.70%  14 sequences failed composition chi2 test (p-value<5%; df=19)

Creating fast initial parsimony tree by random order stepwise addition...
0.015 seconds, parsimony score: 7998 (based on 792 sites)
Perform fast likelihood tree search using LG+I+G model...
Estimate model parameters (epsilon = 5.000)
Perform nearest neighbor interchange...
Estimate model parameters (epsilon = 1.000)
1. Initial log-likelihood: -37956.421
Optimal log-likelihood: -37955.490
Proportion of invariable sites: 0.061
Gamma shape alpha: 1.011
Parameters optimization took 1 rounds (0.440 sec)
Time for fast ML tree search: 4.451 seconds

NOTE: ModelFinder requires 84 MB RAM!
ModelFinder will test up to 1232 protein models (sample size: 1012 epsilon: 0.100) ...
 No. Model         -LnL         df  AIC          AICc         BIC
  1  LG            40335.962    107 80885.925    80911.491    81412.331
  2  LG+I          39220.829    108 78657.658    78683.731    79188.984
  3  LG+G4         38065.365    108 76346.730    76372.803    76878.056
  4  LG+I+G4       37955.322    109 76128.644    76155.229    76664.889
  5  LG+R2         38448.418    109 77114.837    77141.422    77651.082
  6  LG+R3         38106.122    111 76434.245    76461.872    76980.330
  7  LG+R4         37993.504    113 76213.007    76241.698    76768.932
  8  LG+R5         37902.644    115 76035.288    76065.065    76601.052
  9  LG+R6         37877.613    117 75989.227    76020.113    76564.830
 10  LG+R7         37877.002    119 75992.005    76024.023    76577.447
 14  LG+I+R2       38199.356    110 76618.712    76645.815    77159.877
 15  LG+I+R3       37947.299    112 76118.598    76146.754    76669.603
 16  LG+I+R4       37883.672    114 75995.343    76024.574    76556.187
 17  LG+I+R5       37880.906    116 75993.812    76024.141    76564.496
 31  LG+F+R6       37129.086    136 74530.171    74572.759    75199.248
 38  LG+F+I+R4     37133.962    133 74533.924    74574.521    75188.242
 39  LG+F+I+R5     37131.342    135 74532.684    74574.602    75196.842
 53  WAG+R6        37632.936    117 75499.871    75530.757    76075.474
 60  WAG+I+R4      37642.537    114 75513.075    75542.305    76073.919
 61  WAG+I+R5      37639.869    116 75511.737    75542.066    76082.420
 75  WAG+F+R6      37169.252    136 74610.505    74653.092    75279.582
 82  WAG+F+I+R4    37179.118    133 74624.237    74664.833    75278.555
 83  WAG+F+I+R5    37177.895    135 74625.790    74667.708    75289.947
 97  JTT+R6        37391.670    117 75017.339    75048.225    75592.942
104  JTT+I+R4      37399.010    114 75026.020    75055.251    75586.864
105  JTT+I+R5      37396.395    116 75024.790    75055.118    75595.473
119  JTT+F+R6      36982.902    136 74237.804    74280.392    74906.881
126  JTT+F+I+R4    36992.163    133 74250.326    74290.923    74904.644
127  JTT+F+I+R5    36989.369    135 74248.739    74290.656    74912.896
WARNING: Normalizing state frequencies so that sum of them equals to 1
141  Q.pfam+R6     37700.810    117 75635.620    75666.506    76211.223
WARNING: Normalizing state frequencies so that sum of them equals to 1
148  Q.pfam+I+R4   37708.440    114 75644.880    75674.111    76205.724
WARNING: Normalizing state frequencies so that sum of them equals to 1
149  Q.pfam+I+R5   37699.029    116 75630.058    75660.386    76200.741
WARNING: Normalizing state frequencies so that sum of them equals to 1
163  Q.pfam+F+R6   37071.656    136 74415.313    74457.900    75084.390
WARNING: Normalizing state frequencies so that sum of them equals to 1
170  Q.pfam+F+I+R4 37080.198    133 74426.396    74466.993    75080.714
WARNING: Normalizing state frequencies so that sum of them equals to 1
171  Q.pfam+F+I+R5 37072.068    135 74414.135    74456.053    75078.293
WARNING: Normalizing state frequencies so that sum of them equals to 1
185  Q.bird+R6     37561.491    117 75356.981    75387.867    75932.584
WARNING: Normalizing state frequencies so that sum of them equals to 1
192  Q.bird+I+R4   37571.118    114 75370.236    75399.466    75931.080
WARNING: Normalizing state frequencies so that sum of them equals to 1
193  Q.bird+I+R5   37557.316    116 75346.633    75376.961    75917.316
WARNING: Normalizing state frequencies so that sum of them equals to 1
207  Q.bird+F+R6   37240.946    136 74753.892    74796.479    75422.969
WARNING: Normalizing state frequencies so that sum of them equals to 1
214  Q.bird+F+I+R4 37250.502    133 74767.004    74807.601    75421.322
WARNING: Normalizing state frequencies so that sum of them equals to 1
215  Q.bird+F+I+R5 37236.600    135 74743.201    74785.119    75407.358
WARNING: Normalizing state frequencies so that sum of them equals to 1
229  Q.mammal+R6   37342.755    117 74919.510    74950.396    75495.113
WARNING: Normalizing state frequencies so that sum of them equals to 1
236  Q.mammal+I+R4 37352.406    114 74932.813    74962.043    75493.656
WARNING: Normalizing state frequencies so that sum of them equals to 1
237  Q.mammal+I+R5 37336.410    116 74904.819    74935.148    75475.502
WARNING: Normalizing state frequencies so that sum of them equals to 1
251  Q.mammal+F+R6 37089.753    136 74451.506    74494.093    75120.583
WARNING: Normalizing state frequencies so that sum of them equals to 1
258  Q.mammal+F+I+R4 37098.506    133 74463.012    74503.609    75117.330
WARNING: Normalizing state frequencies so that sum of them equals to 1
259  Q.mammal+F+I+R5 37085.519    135 74441.037    74482.955    75105.195
273  Q.insect+R6   37641.815    117 75517.630    75548.516    76093.233
280  Q.insect+I+R4 37651.910    114 75531.821    75561.051    76092.665
281  Q.insect+I+R5 37638.881    116 75509.763    75540.091    76080.446
295  Q.insect+F+R6 36917.001    136 74106.001    74148.589    74775.078
302  Q.insect+F+I+R4 36927.428    133 74120.857    74161.454    74775.175
303  Q.insect+F+I+R5 36915.899    135 74101.799    74143.716    74765.956
WARNING: Normalizing state frequencies so that sum of them equals to 1
317  Q.plant+R6    37660.400    117 75554.800    75585.686    76130.403
WARNING: Normalizing state frequencies so that sum of them equals to 1
324  Q.plant+I+R4  37667.781    114 75563.563    75592.794    76124.407
WARNING: Normalizing state frequencies so that sum of them equals to 1
325  Q.plant+I+R5  37657.611    116 75547.221    75577.550    76117.905
WARNING: Normalizing state frequencies so that sum of them equals to 1
339  Q.plant+F+R6  37121.217    136 74514.434    74557.021    75183.511
WARNING: Normalizing state frequencies so that sum of them equals to 1
346  Q.plant+F+I+R4 37131.770    133 74529.541    74570.137    75183.859
WARNING: Normalizing state frequencies so that sum of them equals to 1
347  Q.plant+F+I+R5 37120.965    135 74511.930    74553.848    75176.088
WARNING: Normalizing state frequencies so that sum of them equals to 1
361  Q.yeast+R6    37773.713    117 75781.427    75812.313    76357.030
WARNING: Normalizing state frequencies so that sum of them equals to 1
368  Q.yeast+I+R4  37782.519    114 75793.038    75822.268    76353.882
WARNING: Normalizing state frequencies so that sum of them equals to 1
369  Q.yeast+I+R5  37770.812    116 75773.624    75803.952    76344.307
WARNING: Normalizing state frequencies so that sum of them equals to 1
383  Q.yeast+F+R6  36999.619    136 74271.238    74313.826    74940.315
WARNING: Normalizing state frequencies so that sum of them equals to 1
390  Q.yeast+F+I+R4 37011.966    133 74289.933    74330.530    74944.251
WARNING: Normalizing state frequencies so that sum of them equals to 1
391  Q.yeast+F+I+R5 37000.657    135 74271.314    74313.232    74935.471
405  JTTDCMut+R6   37411.456    117 75056.913    75087.799    75632.516
412  JTTDCMut+I+R4 37422.248    114 75072.495    75101.726    75633.339
413  JTTDCMut+I+R5 37410.523    116 75053.045    75083.374    75623.729
427  JTTDCMut+F+R6 36994.171    136 74260.342    74302.930    74929.419
434  JTTDCMut+F+I+R4 37006.631    133 74279.263    74319.860    74933.581
435  JTTDCMut+F+I+R5 36993.492    135 74256.984    74298.901    74921.141
449  DCMut+R6      37570.359    117 75374.719    75405.605    75950.322
456  DCMut+I+R4    37592.247    114 75412.495    75441.725    75973.339
457  DCMut+I+R5    37574.485    116 75380.971    75411.299    75951.654
471  DCMut+F+R6    37143.763    136 74559.526    74602.113    75228.603
478  DCMut+F+I+R4  37166.172    133 74598.343    74638.940    75252.661
479  DCMut+F+I+R5  37147.591    135 74565.183    74607.101    75229.340
493  VT+R6         37564.993    117 75363.986    75394.872    75939.589
500  VT+I+R4       37575.605    114 75379.210    75408.440    75940.054
501  VT+I+R5       37562.251    116 75356.501    75386.830    75927.185
515  VT+F+R6       37049.531    136 74371.061    74413.649    75040.138
522  VT+F+I+R4     37060.681    133 74387.362    74427.959    75041.680
523  VT+F+I+R5     37046.555    135 74363.110    74405.028    75027.267
537  PMB+R6        37853.449    117 75940.898    75971.784    76516.501
544  PMB+I+R4      37864.645    114 75957.290    75986.521    76518.134
545  PMB+I+R5      37850.691    116 75933.382    75963.710    76504.065
559  PMB+F+R6      37257.771    136 74787.542    74830.129    75456.619
566  PMB+F+I+R4    37269.996    133 74805.992    74846.589    75460.310
567  PMB+F+I+R5    37254.693    135 74779.387    74821.305    75443.544
581  Blosum62+R6   38113.372    117 76460.744    76491.630    77036.347
588  Blosum62+I+R4 38124.576    114 76477.152    76506.383    77037.996
589  Blosum62+I+R5 38109.039    116 76450.078    76480.406    77020.761
603  Blosum62+F+R6 37290.461    136 74852.922    74895.509    75521.999
610  Blosum62+F+I+R4 37301.838    133 74869.676    74910.273    75523.994
611  Blosum62+F+I+R5 37285.951    135 74841.901    74883.819    75506.058
625  Dayhoff+R6    37572.508    117 75379.017    75409.903    75954.620
632  Dayhoff+I+R4  37595.111    114 75418.221    75447.452    75979.065
633  Dayhoff+I+R5  37578.224    116 75388.448    75418.777    75959.132
647  Dayhoff+F+R6  37146.310    136 74564.621    74607.208    75233.698
654  Dayhoff+F+I+R4 37168.452    133 74602.904    74643.501    75257.222
655  Dayhoff+F+I+R5 37151.227    135 74572.455    74614.372    75236.612
669  mtREV+R6      38991.428    117 78216.856    78247.742    78792.459
676  mtREV+I+R4    39005.242    114 78238.484    78267.714    78799.328
677  mtREV+I+R5    38988.782    116 78209.564    78239.893    78780.248
691  mtREV+F+R6    37433.411    136 75138.821    75181.409    75807.898
698  mtREV+F+I+R4  37447.790    133 75161.580    75202.177    75815.898
699  mtREV+F+I+R5  37437.890    135 75145.780    75187.698    75809.937
713  mtART+R6      39423.749    117 79081.499    79112.385    79657.102
720  mtART+I+R4    39456.766    114 79141.532    79170.762    79702.376
721  mtART+I+R5    39422.826    116 79077.651    79107.980    79648.335
735  mtART+F+R6    37635.430    136 75542.860    75585.447    76211.937
742  mtART+F+I+R4  37664.264    133 75594.529    75635.126    76248.847
743  mtART+F+I+R5  37635.782    135 75541.565    75583.483    76205.722
757  mtZOA+R6      38727.785    117 77689.570    77720.456    78265.173
764  mtZOA+I+R4    38747.670    114 77723.341    77752.571    78284.185
765  mtZOA+I+R5    38726.995    116 77685.991    77716.319    78256.674
779  mtZOA+F+R6    37381.866    136 75035.733    75078.320    75704.810
786  mtZOA+F+I+R4  37401.407    133 75068.814    75109.411    75723.132
787  mtZOA+F+I+R5  37383.897    135 75037.794    75079.712    75701.951
801  mtMet+R6      39003.123    117 78240.245    78271.131    78815.848
808  mtMet+I+R4    39015.805    114 78259.610    78288.841    78820.454
809  mtMet+I+R5    39001.597    116 78235.194    78265.523    78805.877
823  mtMet+F+R6    37194.654    136 74661.309    74703.896    75330.386
830  mtMet+F+I+R4  37208.215    133 74682.429    74723.026    75336.747
831  mtMet+F+I+R5  37197.243    135 74664.486    74706.404    75328.644
845  mtVer+R6      39005.758    117 78245.516    78276.402    78821.119
852  mtVer+I+R4    39021.369    114 78270.738    78299.969    78831.582
853  mtVer+I+R5    39001.314    116 78234.628    78264.957    78805.311
867  mtVer+F+R6    37465.759    136 75203.518    75246.105    75872.595
874  mtVer+F+I+R4  37478.498    133 75222.997    75263.594    75877.315
875  mtVer+F+I+R5  37468.492    135 75206.983    75248.901    75871.140
889  mtInv+R6      39439.416    117 79112.831    79143.717    79688.434
896  mtInv+I+R4    39447.795    114 79123.591    79152.822    79684.435
897  mtInv+I+R5    39439.709    116 79111.418    79141.747    79682.101
911  mtInv+F+R6    37113.564    136 74499.128    74541.715    75168.205
918  mtInv+F+I+R4  37129.404    133 74524.809    74565.406    75179.127
919  mtInv+F+I+R5  37118.150    135 74506.300    74548.217    75170.457
933  mtMAM+R6      39507.823    117 79249.646    79280.532    79825.249
940  mtMAM+I+R4    39540.861    114 79309.722    79338.953    79870.566
941  mtMAM+I+R5    39509.590    116 79251.179    79281.508    79821.863
955  mtMAM+F+R6    37725.164    136 75722.327    75764.915    76391.404
962  mtMAM+F+I+R4  37745.345    133 75756.690    75797.286    76411.008
963  mtMAM+F+I+R5  37724.633    135 75719.266    75761.184    76383.423
WARNING: Normalizing state frequencies so that sum of them equals to 1
977  FLAVI+R6      38570.079    117 77374.158    77405.044    77949.761
WARNING: Normalizing state frequencies so that sum of them equals to 1
984  FLAVI+I+R4    38603.427    114 77434.853    77464.084    77995.697
WARNING: Normalizing state frequencies so that sum of them equals to 1
985  FLAVI+I+R5    38582.402    116 77396.804    77427.132    77967.487
WARNING: Normalizing state frequencies so that sum of them equals to 1
999  FLAVI+F+R6    37679.254    136 75630.508    75673.095    76299.585
WARNING: Normalizing state frequencies so that sum of them equals to 1
1006  FLAVI+F+I+R4  37712.047    133 75690.095    75730.691    76344.412
WARNING: Normalizing state frequencies so that sum of them equals to 1
1007  FLAVI+F+I+R5  37695.585    135 75661.170    75703.087    76325.327
1021  HIVb+R6       38477.655    117 77189.310    77220.196    77764.913
1028  HIVb+I+R4     38495.498    114 77218.997    77248.227    77779.841
1029  HIVb+I+R5     38483.920    116 77199.840    77230.169    77770.524
1043  HIVb+F+R6     37451.870    136 75175.741    75218.328    75844.818
1050  HIVb+F+I+R4   37471.337    133 75208.673    75249.270    75862.991
1051  HIVb+F+I+R5   37458.259    135 75186.517    75228.435    75850.674
1065  HIVw+R6       39609.266    117 79452.532    79483.418    80028.135
1072  HIVw+I+R4     39638.369    114 79504.738    79533.969    80065.582
1073  HIVw+I+R5     39619.418    116 79470.836    79501.164    80041.519
1087  HIVw+F+R6     38044.422    136 76360.843    76403.431    77029.920
1094  HIVw+F+I+R4   38073.404    133 76412.809    76453.406    77067.127
1095  HIVw+F+I+R5   38049.570    135 76369.139    76411.057    77033.296
1109  FLU+R6        38110.442    117 76454.885    76485.771    77030.488
1116  FLU+I+R4      38132.705    114 76493.410    76522.641    77054.254
1117  FLU+I+R5      38109.016    116 76450.032    76480.360    77020.715
1131  FLU+F+R6      37384.990    136 75041.981    75084.568    75711.058
1138  FLU+F+I+R4    37407.003    133 75080.006    75120.603    75734.324
1139  FLU+F+I+R5    37384.424    135 75038.847    75080.765    75703.005
1153  rtREV+R6      38057.096    117 76348.192    76379.078    76923.795
1160  rtREV+I+R4    38066.686    114 76361.372    76390.602    76922.215
1161  rtREV+I+R5    38053.259    116 76338.517    76368.846    76909.201
1175  rtREV+F+R6    37150.590    136 74573.181    74615.768    75242.258
1182  rtREV+F+I+R4  37159.695    133 74585.390    74625.986    75239.707
1183  rtREV+F+I+R5  37147.887    135 74565.774    74607.692    75229.931
1197  cpREV+R6      38092.417    117 76418.835    76449.721    76994.438
1204  cpREV+I+R4    38108.922    114 76445.844    76475.075    77006.688
1205  cpREV+I+R5    38094.383    116 76420.766    76451.095    76991.450
1219  cpREV+F+R6    37382.128    136 75036.257    75078.844    75705.334
1226  cpREV+F+I+R4  37404.245    133 75074.489    75115.086    75728.807
1227  cpREV+F+I+R5  37388.097    135 75046.194    75088.112    75710.351
Akaike Information Criterion:           Q.insect+F+I+R5
Corrected Akaike Information Criterion: Q.insect+F+I+R5
Bayesian Information Criterion:         Q.insect+F+I+R5
Best-fit model: Q.insect+F+I+R5 chosen according to BIC

All model information printed to ./irx_aligned.fasta.model.gz
CPU time for ModelFinder: 4893.391 seconds (1h:21m:33s)
Wall-clock time for ModelFinder: 1233.787 seconds (0h:20m:33s)
Generating 1000 samples for ultrafast bootstrap (seed: 744178)...

NOTE: 43 MB RAM (0 GB) is required!
Estimate model parameters (epsilon = 0.100)
1. Initial log-likelihood: -36922.720
2. Current log-likelihood: -36914.497
3. Current log-likelihood: -36914.253
Optimal log-likelihood: -36914.177
Proportion of invariable sites: 0.054
Site proportion and rates:  (0.056,0.039) (0.064,0.164) (0.246,0.419) (0.319,0.995) (0.261,2.174)
Parameters optimization took 3 rounds (2.700 sec)
Wrote distance file to... 
Computing ML distances based on estimated model parameters...
Calculating distance matrix: done in 0.10349 secs using 396.9% CPU
Computing ML distances took 0.103732 sec (of wall-clock time) 0.413936 sec (of CPU time)
Setting up auxiliary I and S matrices: done in 0.00013883 secs using 107.3% CPU
Computing RapidNJ tree took 0.000581 sec (of wall-clock time) 0.000593 sec (of CPU time)
Log-likelihood of RapidNJ tree: -36983.785
--------------------------------------------------------------------
|             INITIALIZING CANDIDATE TREE SET                      |
--------------------------------------------------------------------
Generating 98 parsimony trees... 0.398 second
Computing log-likelihood of 98 initial trees ... 11.236 seconds
Current best score: -36914.177

Do NNI search on 20 best initial trees
Estimate model parameters (epsilon = 0.100)
BETTER TREE FOUND at iteration 1: -36905.103
Iteration 10 / LogL: -36906.546 / Time: 0h:21m:16s
Iteration 20 / LogL: -36906.677 / Time: 0h:21m:42s
Finish initializing candidate tree set (11)
Current best tree score: -36905.103 / CPU time: 64.707
Number of iterations: 20
--------------------------------------------------------------------
|               OPTIMIZING CANDIDATE TREE SET                      |
--------------------------------------------------------------------
Iteration 30 / LogL: -36906.098 / Time: 0h:22m:3s (0h:3m:40s left)
Iteration 40 / LogL: -36905.718 / Time: 0h:22m:26s (0h:2m:56s left)
Iteration 50 / LogL: -36906.303 / Time: 0h:22m:49s (0h:2m:21s left)
Log-likelihood cutoff on original alignment: -36954.718
Iteration 60 / LogL: -36905.311 / Time: 0h:23m:10s (0h:1m:48s left)
Iteration 70 / LogL: -36905.706 / Time: 0h:23m:30s (0h:1m:19s left)
Iteration 80 / LogL: -36905.700 / Time: 0h:23m:52s (0h:0m:52s left)
Iteration 90 / LogL: -36905.787 / Time: 0h:24m:15s (0h:0m:27s left)
Iteration 100 / LogL: -36906.573 / Time: 0h:24m:37s (0h:0m:2s left)
Log-likelihood cutoff on original alignment: -36954.718
NOTE: Bootstrap correlation coefficient of split occurrence frequencies: 1.000
TREE SEARCH COMPLETED AFTER 102 ITERATIONS / Time: 0h:24m:41s

--------------------------------------------------------------------
|                    FINALIZING TREE SEARCH                        |
--------------------------------------------------------------------
Performs final model parameters optimization
Estimate model parameters (epsilon = 0.010)
1. Initial log-likelihood: -36905.103
2. Current log-likelihood: -36905.070
3. Current log-likelihood: -36905.044
4. Current log-likelihood: -36905.022
5. Current log-likelihood: -36904.991
6. Current log-likelihood: -36904.973
7. Current log-likelihood: -36904.945
8. Current log-likelihood: -36904.930
9. Current log-likelihood: -36904.914
10. Current log-likelihood: -36904.899
11. Current log-likelihood: -36904.884
12. Current log-likelihood: -36904.871
13. Current log-likelihood: -36904.858
14. Current log-likelihood: -36904.845
15. Current log-likelihood: -36904.834
16. Current log-likelihood: -36904.822
17. Current log-likelihood: -36904.811
18. Current log-likelihood: -36904.800
Optimal log-likelihood: -36904.787
Proportion of invariable sites: 0.054
Site proportion and rates:  (0.056,0.037) (0.060,0.156) (0.252,0.416) (0.331,1.012) (0.248,2.215)
Parameters optimization took 18 rounds (13.173 sec)
BEST SCORE FOUND : -36904.787
Creating bootstrap support values...
Split supports printed to NEXUS file ./irx_aligned.fasta.splits.nex
Total tree length: 57.466

Total number of iterations: 102
CPU time used for tree search: 965.622 sec (0h:16m:5s)
Wall-clock time used for tree search: 244.122 sec (0h:4m:4s)
Total CPU time used: 5927.244 sec (1h:38m:47s)
Total wall-clock time used: 1495.207 sec (0h:24m:55s)

Computing bootstrap consensus tree...
Reading input file ./irx_aligned.fasta.splits.nex...
55 taxa and 273 splits.
Consensus tree written to ./irx_aligned.fasta.contree
Reading input trees file ./irx_aligned.fasta.contree
Log-likelihood of consensus tree: -36904.786

Analysis results written to: 
  IQ-TREE report:                ./irx_aligned.fasta.iqtree
  Maximum-likelihood tree:       ./irx_aligned.fasta.treefile
  Likelihood distances:          ./irx_aligned.fasta.mldist

Ultrafast bootstrap approximation results written to:
  Split support values:          ./irx_aligned.fasta.splits.nex
  Consensus tree:                ./irx_aligned.fasta.contree
  Screen log file:               ./irx_aligned.fasta.log

Date and Time: Fri Jan 31 12:39:06 2025
