# Supplementary material for: The genome of a sea spider corroborates a shared Hox cluster motif in arthropods with a reduced posterior tagma
Source: BMC Biol. 2025 Jul 2;23:196. doi: 10.1186/s12915-025-02276-x (PMC12220506; doi:10.1186/s12915-025-02276-x)
Supplement: Supplementary file 3 — Additional file 3. [file 12915_2025_2276_MOESM3_ESM.zip › suppl-file7-gene_analysis/irx/irx_aligned.fasta.contree]

(Abru_Irx1-A_g6977.t1_g6978.t1_manual:0.3675018608,(((((((Abru_Irx1-B_g2964.t1:0.2764880892,Ptep_Irx1-B_XP_015907356.1:0.1477889089)100:0.2380260053,(Dsil_Irx1-B_DSIL_00000462-RA_manual:0.2475707106,Ssen_Irx1-B_TRINITY_DN2849_c0_g1_i2:0.1123363766)100:0.5320781175)100:0.4537305695,((Cscu_Irx1-B_CSCU010447_XP_023227831.1/4-460:0.0986346089,Mmar_Irx1-B_manual:0.0000020474)100:0.9994506388,Isca_Irx-1_XP_040061568.1:0.9188752766)83:0.2478472873)73:0.1291278603,((((((((((((Abru_Irx2-B_g2968.t1:0.0499165915,Ptep_Irx2-B_XP_021002309.1:0.0770127183)100:0.1689371296,(Dsil_Irx2-B_DSIL_00056697-RA_manual:0.0475881124,Ssen_Irx2-B_TRINITY_DN2507_c0_g1_i2:0.0344491936)100:0.2069092787)100:0.2630240697,(Cscu_Irx2-B_CSCU010449_XP_023227847.1:0.0232001229,Mmar_Irx2-B_manual:0.0066120212)100:0.3899012124)97:0.1461301532,(Isca_Irx-2_XP_002400561.2:0.3663406551,Popi_Irx2_comp169452_c0_seq1_manual:0.5272916932)97:0.0889888866)100:0.4041267747,PB.1135.1.p1:1.0733034966)25:0.0595544216,(Cscu_Irx2-A_CSCU003602_XP_023226080.1:0.2122342431,Mmar_Irx2-A_manual:0.2644990946)100:1.9257052074)29:0.1205648581,(Smar_Irx2_Smar_001882_manual:0.9149723780,Tcor_Irx3_TCOR_020265-T1:0.7150562492)99:0.2917018198)43:0.1318741528,((Dmel_mirr_FBgn0014343/16-524:0.6355582994,Tcas_Mirr_TC032451/12-450:0.7860950256)100:0.8073692774,(Dsil_Irx2-A_00067618-RA_manual:1.1550273137,Ssen_Irx2-A_TRINITY_DN10409_c0_g2_i1:1.2750630201)100:1.7278693892)66:0.1124987672)100:0.5031190287,(Smar_Irx3_Smar_001877:3.5516360806,Tcor_Irx3_TCOR_020268-T1:0.9677803479)74:0.2080370167)77:0.2046196762,(((((((Abru_Irx3-A_g6983.t1:1.2804591607,Ptep_Irx3-A_XP_015924107.1:1.4316758833)99:0.4144334710,(Cscu_Irx3-A_CSCU003601_XP_023225545.1:0.0554168429,Mmar_Irx3-A_manual:0.0000026918)100:1.3018105626)95:0.2226715716,(Dsil_Irx3-A_DSIL_00047299-RA:0.2600862267,Ssen_Irx3-A_TRINITY_DN73725_c0_g1_i1:0.1085855483)100:0.7700898596)88:0.1867691072,Popi_Irx3_comp172117_c0_seq3_manual:0.7399959717)96:0.1114859401,Isca_Irx-3_XP_040355104.2:1.1843654127)88:0.1740412345,(((Abru_Irx3-B_g2972.t1/8-505:0.5996841595,Ptep_Irx3-B_XP_015929348.1:0.5346011525)100:0.4370803838,(Dsil_Irx3-B_DSIL_00029678-RA_manual:0.2572304182,Ssen_Irx3-B_TRINITY_DN4174_c0_g1_i1:0.2013446203)100:0.6507539744)100:0.8471777350,(Cscu_Irx3-B_CSCU023360_XP_023234962.1:0.1152718981,Mmar_Irx3-B_manual:0.0133209730)100:1.0042722699)84:0.1389970969)97:0.3916352182,PB.1137.1.p1:1.8006512247)87:0.2582881295)68:0.0906422003,(g10269.t1.p1:0.0000020959,g10269.t2.p1:0.0000029301)100:3.0093330741)59:0.1127892541,(((Dmel_ara_FBgn0015904:0.6803810559,Dmel_caup_FBgn0015919:0.7549013232)100:0.2755792355,Tcas_Ara_TC031040:0.3545890408)100:0.5730657645,(Smar_Irx1_Smar_001884_manual:1.3777976948,Tcor_Irx1_TCOR_020260-T1:1.2106311284)86:0.0863316041)92:0.1491738532)98:0.6728880049)58:0.0884522275,(Cscu_Irx1-A_CSCU003603_XP_023226069.1:0.0880581503,Mmar_Irx1-A_manual:0.0124727846)100:1.2118448246)91:0.1598742524,Popi_Irx1_comp173313_c1_seq1:3.0729270104)84:0.1485110099,(Dsil_Irx1-A_DSIL_00022281-RA_manual:0.1355542362,Ssen_Irx1-A_TRINITY_DN4852_c0_g1_i2:0.3914147331)94:0.8325312766)100:0.6934981050,Ptep_Irx1-A_XP_021001263.1_XP_015926449.1_manual:0.4948226846);
