# Supplementary material for: The genome of a sea spider corroborates a shared Hox cluster motif in arthropods with a reduced posterior tagma
Source: BMC Biol. 2025 Jul 2;23:196. doi: 10.1186/s12915-025-02276-x (PMC12220506; doi:10.1186/s12915-025-02276-x)
Supplement: Supplementary file 3 — Additional file 3. [file 12915_2025_2276_MOESM3_ESM.zip › suppl-file7-gene_analysis/irx/homeobox_aligned.fasta.uniqueseq.phy]

63 63
T_castaneum_Slou/1-60                  P---RRARTAFTYEQLVALENKFKTTRYLSVCERLNLALSLSLTETQVKIWFQNRRTKWKKQN
T_castaneum_lab/1-60                   L---NTGRTNFTNKQLTELEKEFHFNKYLTRARRIEIASALQLNETQVKIWFQNRRMKQKKRM
T_castaneum_mxp/1-60                   P---RRLRTAYTNTQLLELEKEFHFNKYLCRPRRIEIAASLDLTERQVKVWFQNRRMKHKRQT
T_castaneum_zen/1-60                   G---KRARTAYTSSQLVELEREFHRSKYLCRPRRIQMAQNLNLTERQIKIWFQNRRMKFKKEE
T_castaneum_zen2/1-60                  G---KRARTAYTSAQLVELEREFHHGKYLSRPRRIQIAENLNLSERQIKIWFQNRRMKHKKEQ
T_castaneum_Dfd/1-60                   P---KRQRTAYTRHQILELEKEFHYNRYLTRRRRIEIAHTLVLSERQIKIWFQNRRMKWKKDN
T_castaneum_Cx/1-60                    T---KRQRTSYTRYQTLELEKEFHFNRYLTRRRRIEIAHALCLTERQIKIWFQNRRMKWKKEH
T_castaneum_abd-A/1-60                 R---RRGRQTYTRFQTLELEKEFHFNHYLTRRRRIEIAHALCLTERQIKIWFQNRRMKLKKEL
T_castaneum_ftz/1-60                   N---KRTRQTYTRYQTLELEKEFHFNKYLTRRRRIEIAESLRLTERQIKIWFQNRRMKAKKDT
T_castaneum_Abd-B/1-60                 V---RKKRKPYSKFQTLELEKEFLFNAYVSKQKRWELARNLNLTERQVKIWFQNRRMKNKKNS
C_rotundicauda_Mirr_C-a/1-63           NVARRKNVTRDSTSTLKAWLNEHRKNPYPTKGEKIMLAIITKMTLTQVSTWFANARRRLKRDN
C_rotundicauda_Mirr_E/1-63             NGARRKNATRETTSTLKAWLNDHRKNPYPTKGEKIMLAIITKMTLTQVSTWFANARRRLKKEN
C_rotundicauda_Mirr_B/1-63             NGARRKNVTRDSTSTLKAWLNEHRKNPYPTKGEKIMLAIITKMTLTQVSTWFANARRRLKKDN
C_rotundicauda_Mirr_F-a/1-63           NGARRKNATRETTSTLKAWLNEHRKNPYPTKGEKIMLAIITKMTLTQVSTWFANARRRLKKEN
C_rotundicauda_Ara_C/1-63              VVARKKNATRETTNTLKAWLYEHKKNPYPTKGEKIMLAIITKMTLTQVSTWFANARRRLKKEN
C_rotundicauda_Mirr_A/1-63             NGARRKNVTRDSTNTLKAWLDEHRKNPYPTKGEKIMLAIITKMTLTQVSTWFANARRRLKKDN
C_rotundicauda_Mirr_F-c/1-63           NGARRKNATRETTSTLKAWLNEHRKNPYPTKGEKIMLAIITKMTLTQVSTWFANARRRLKKEN
C_rotundicauda_Ara_B/1-63              NVARRKNATRETTNTLKAWLYEHRKNPYPTKGEKIMLAIITKMTLTQVSTWFANARRRLKKEN
C_rotundicauda_Mirr_C-b/1-63           NVARRKNVTRDSTSTLKAWLNEHRKNPYPTKGEKIMLAIITKMTLTQVSTWFANARRRLKRDN
C_rotundicauda_Mirr_D/1-63             NGARRKNATRETTSTLKAWLSEHRKNPYPTKGEKIMLAILTKMTLTQVSTWFANARRRLKKEN
C_rotundicauda_Ara_A/1-63              GISRRKNATRESTNTLKAWLYEHRKNPYPTKGEKIMLAILTKMTLTQVSTWFANARRRLKKER
T_tridentatus_Mirr_D/1-63              NGARRKNATRETTSTLKAWLSEHRKNPYPTKGEKIMLAILTKMTLTQVSTWFANARRRLKKEN
T_tridentatus_Ara_A/1-63               GVSRRKNATRESTNTLKAWLYEHRKNPYPTKGEKIMLAILTKMTLTQVSTWFANARRRLKKER
T_tridentatus_Mirr_E/1-63              NGARRKNATRETTSTLKAWLNDHRKNPYPTKGEKIMLAIITKMTLTQVSTWFANARRRLKKEN
T_tridentatus_Mirr_A/1-63              NGARRKNVTRDSTNTLKAWLDEHRKNPYPTKGEKIMLAIITKMTLTQVSTWFANARRRLKKDN
T_tridentatus_Ara_B/1-63               NVARRKNATRETTNTLKAWLYEHRKNPYPTKGEKIMLAIITKMTLTQVSTWFANARRRLKKEN
T_tridentatus_Mirr_B/1-63              NGARRKNVTRDSTSTLKAWLNEHRKNPYPTKGEKIMLAIITKMTLTQVSTWFANARRRLKKDN
T_tridentatus_Ara_C/1-63               VVARKKNATRETTNTLKAWLYEHKKNPYPTKGEKIMLAIITKMTLTQVSTWFANARRRLKKEN
L_polyphemus_Ara_A/1-63                GVNRRKNATRETTNTLKAWLYEHRKNPYPTKGEKIMLAILTKMTLTQVSTWFANARRRLKKER
L_polyphemus_Ara_C/1-63                SVARRKNATRETTNTLKAWLYEHKKNPYPTKGEKIMLAIITKMTLTQVSTWFANARRRLKKEN
L_polyphemus_Mirr_A/1-63               SGARRKNVTRDSTNTLKAWLNEHKKNPYPTKGEKIMLAIITKMTLTQVSTWFANARRRLKKDN
L_polyphemus_Mirr_D/1-63               NGARRKNATRETTSTLKAWLSEHRKNPYPTKGEKIMLAIITKMTLTQVSTWFANARRRLKKEN
D_melanogaster_ara/1-63                LAARRKNATRESTATLKAWLNEHKKNPYPTKGEKIMLAIITKMTLTQVSTWFANARRRLKKEN
T_castaneum_Ara/1-63                   LAARRKNATRESTATLKAWLNEHKKNPYPTKGEKIMLAIITKMTLTQVSTWFANARRRLKKEN
D_melanogaster_caup/1-63               LAARRKNATRESTATLKAWLSEHKKNPYPTKGEKIMLAIITKMTLTQVSTWFANARRRLKKEN
A_bruennichi_old_annotated_Irx1/1-63   NGARRKNVTRDSTSTLKAWLNEHRKNPYPTKGEKIMLAIITKMTLTQVSTWFANARRRLKKEN
I_scapularis_Irx1/1-63                 NGARRKNVTRDSTSTLKAWLNEHRKNPYPTKGEKIMLAIITKMTLTQVSTWFANARRRLKKEN
P_opilio_Irx1/1-63                     NGARRKNVTRDSTTTLKAWLGEHRKNPYPTKGEKIMLAIITKMTLTQVSTWFANARRRLKKEN
S_maritima_Irx1/1-61                   --SRRKNATRETTSTLKAWLSEHKKNPYPTKGEKIMLAIITKMTLTQVSTWFANARRRLKKEN
C_sculpturatus_Irx1-A/1-63             NGSRRKNVTRDSTSTLKAWLNEHRKNPYPTKGEKIMLAIITKMTLTQVSTWFANARRRLKKEN
C_sculpturatus_Irx1-B/1-63             NSARRKNVTRDSTTTLKAWLNEHRKNPYPTKGEKIMLAIITKMTLTQVSTWFANARRRLKKEN
H_graminicola_Irx1-Bi/1-63             NGAHRKNVIRDSTSTLKAWLNEHRKNPYPTKGEKIMLAIITKMTLTQVSTWFANARRRLKKEN
H_graminicola_Irx1-Bii/1-47            NGARRKNVTRDSTSTLKAWLNEHRKNPYPTKGEKIMLAIITKMTLTQ----------------
A_bruennichi_old_annotated_Irx2-i/1-63 SVARRKNATRETTNTLKAWLYEHRKNPYPTKGEKIMLAIITKMTLTQVSTWFANARRRLKKEN
P_opilio_Irx2/1-63                     NGARRKNATRETTATLKAWLSEHRKNPYPTKGEKIMLAIITKMTLTQVSTWFANARRRLKKEN
S_maritima_Irx2/1-63                   NGARRKNATRETTSTLKAWLSEHKKNPYPTKGEKIMLAIITKMTLTQVSTWFANARRRLKKKQ
C_sculpturatus_Irx2-B/1-63             NVARRKNATRETTSTLKAWLNEHRKNPYPTKGEKIMLAIITKMTLTQVSTWFANARRRLKKEN
D_melanogaster_mirr/1-63               NGARRKNATRETTSTLKAWLNEHKKNPYPTKGEKIMLAIITKMTLTQVSTWFANARRRLKKEN
T_castaneum_Mirr/1-63                  NGARRKNATRETTSTLKAWLNEHKKNPYPTKGEKIMLAIITKMTLTQVSTWFANARRRLKKEN
A_bruennichi_old_annotated_Irx3/1-63   SEARRRNATRETTSTLKAWLNEHRKNPYPTKGEKIMLAIITKMTLTQVSTWFANARRRLKKEN
I_scapularis_Irx3/1-63                 SAARRKNATRETTNTLKAWLYEHRKNPYPTKGEKIMLAIITKMTLTQVSTWFANARRRLKKEN
P_opilio_Irx3/1-63                     NAARRKNATRETTNTLKAWLYEHRKNPYPTKGEKIMLAIITKMTLTQVSTWFANARRRLKKEN
S_maritima_Irx3/1-60                   I---KKPPTREMTATLKAWLNEHKKNPYPTKAEKIMLAIITKMTLTQVSTWFANARRRLKKDN
A_bruennichi_Irx3-A/1-63               SEARRRNATRETTSTLKAWLNEHRKNPYPTKGEKIMLAIITKMTLTQVSTWFANARRRLKKEN
C_sculpturatus_Irx3-A/1-63             SAARRKNATRETTNTLKAWLYEHRKNPYPTKGEKIMLAIITKMTLTQVSTWFANARRRLKKEN
P_tepidariorum_Irx3-A/1-63             SEARRRNATRETTGMLKNWLNEHRKNPYPTKGEKIMLAIITKMTLTQVSTWFANARRRLKKEN
T_antipodiana_Irx3-A/1-63              PEARRRNATRETTSTLKAWLNEHRKNPYPTKGEKIMLAIITKMTLTQVSTWFANARRRLKKEN
T_clavata_Irx3-A/1-63                  PEARRRNATRETTSTLKAWLNEHRKNPYPTKGEKIMLAIITKMTLTQVSTWFANARRRLKKEN
A_bruennichi_Irx3-B/1-63               SVARRKNATRETTNTLKAWLYEHRKNPYPTKGEKIMLAIITKMTLTQVSTWFANARRRLKKEN
H_graminicola_Irx3-B/1-63              SVSRRKNATRETTNTLKAWLYEHRKNPYPTKGEKIMLAIITKMTLTQVSTWFANARRRLKKEN
PB.1137.1.p1/47-109                    GSARRKNATRETTNTLKAWLYEHRKNPYPTKGEKIMLAIITKMTLTQVSTWFANARRRLKKEN
g10269.t1.p1/35-97                     SLVRRKNATRETTSTLKAWLNEHRKNPYPTKGEKIMLAIITKMTLTQVSTWFANARRRLKKEN
g10269.t2.p1/10-72                     SLVRRKNATRETTSTLKAWLNEHRKNPYPTKGEKIMLAIITKMTLTQVSTWFANARRRLKKEN
