# Supplementary material for: The genome of a sea spider corroborates a shared Hox cluster motif in arthropods with a reduced posterior tagma
Source: BMC Biol. 2025 Jul 2;23:196. doi: 10.1186/s12915-025-02276-x (PMC12220506; doi:10.1186/s12915-025-02276-x)
Supplement: Supplementary file 3 — Additional file 3. [file 12915_2025_2276_MOESM3_ESM.zip › suppl-file7-gene_analysis/irx/irx_aligned.fasta.splits.nex]

#nexus

BEGIN Taxa;
DIMENSIONS ntax=55;
TAXLABELS
[1] 'Abru_Irx1-A_g6977.t1_g6978.t1_manual'
[2] 'Abru_Irx1-B_g2964.t1'
[3] 'Abru_Irx2-B_g2968.t1'
[4] 'Abru_Irx3-A_g6983.t1'
[5] 'Abru_Irx3-B_g2972.t1/8-505'
[6] 'Cscu_Irx1-A_CSCU003603_XP_023226069.1'
[7] 'Cscu_Irx1-B_CSCU010447_XP_023227831.1/4-460'
[8] 'Cscu_Irx2-A_CSCU003602_XP_023226080.1'
[9] 'Cscu_Irx2-B_CSCU010449_XP_023227847.1'
[10] 'Cscu_Irx3-A_CSCU003601_XP_023225545.1'
[11] 'Cscu_Irx3-B_CSCU023360_XP_023234962.1'
[12] 'Dmel_ara_FBgn0015904'
[13] 'Dmel_caup_FBgn0015919'
[14] 'Dmel_mirr_FBgn0014343/16-524'
[15] 'Dsil_Irx1-A_DSIL_00022281-RA_manual'
[16] 'Dsil_Irx1-B_DSIL_00000462-RA_manual'
[17] 'Dsil_Irx2-A_00067618-RA_manual'
[18] 'Dsil_Irx2-B_DSIL_00056697-RA_manual'
[19] 'Dsil_Irx3-A_DSIL_00047299-RA'
[20] 'Dsil_Irx3-B_DSIL_00029678-RA_manual'
[21] 'Isca_Irx-1_XP_040061568.1'
[22] 'Isca_Irx-2_XP_002400561.2'
[23] 'Isca_Irx-3_XP_040355104.2'
[24] 'Mmar_Irx1-A_manual'
[25] 'Mmar_Irx1-B_manual'
[26] 'Mmar_Irx2-A_manual'
[27] 'Mmar_Irx2-B_manual'
[28] 'Mmar_Irx3-A_manual'
[29] 'Mmar_Irx3-B_manual'
[30] 'Popi_Irx1_comp173313_c1_seq1'
[31] 'Popi_Irx2_comp169452_c0_seq1_manual'
[32] 'Popi_Irx3_comp172117_c0_seq3_manual'
[33] 'Ptep_Irx1-A_XP_021001263.1_XP_015926449.1_manual'
[34] 'Ptep_Irx1-B_XP_015907356.1'
[35] 'Ptep_Irx2-B_XP_021002309.1'
[36] 'Ptep_Irx3-A_XP_015924107.1'
[37] 'Ptep_Irx3-B_XP_015929348.1'
[38] 'Smar_Irx3_Smar_001877'
[39] 'Smar_Irx1_Smar_001884_manual'
[40] 'Smar_Irx2_Smar_001882_manual'
[41] 'Ssen_Irx1-B_TRINITY_DN2849_c0_g1_i2'
[42] 'Ssen_Irx1-A_TRINITY_DN4852_c0_g1_i2'
[43] 'Ssen_Irx2-B_TRINITY_DN2507_c0_g1_i2'
[44] 'Ssen_Irx3-B_TRINITY_DN4174_c0_g1_i1'
[45] 'Ssen_Irx3-A_TRINITY_DN73725_c0_g1_i1'
[46] 'Ssen_Irx2-A_TRINITY_DN10409_c0_g2_i1'
[47] 'Tcas_Ara_TC031040'
[48] 'Tcas_Mirr_TC032451/12-450'
[49] 'Tcor_Irx1_TCOR_020260-T1'
[50] 'Tcor_Irx3_TCOR_020265-T1'
[51] 'Tcor_Irx3_TCOR_020268-T1'
[52] 'PB.1135.1.p1'
[53] 'PB.1137.1.p1'
[54] 'g10269.t1.p1'
[55] 'g10269.t2.p1'
;
END; [Taxa]

BEGIN Splits;
DIMENSIONS ntax=55 nsplits=273;
FORMAT labels=no weights=yes confidences=no intervals=no;
MATRIX
	100	 2,
	100	 34,
	100	 2 34,
	100	 16,
	100	 41,
	100	 16 41,
	100	 2 16 34 41,
	100	 6,
	100	 24,
	100	 6 24,
	100	 7,
	100	 25,
	100	 7 25,
	17	 6 7 24 25,
	100	 21,
	14	 6 7 21 24 25,
	19	 2 6 7 16 21 24 25 34 41,
	100	 3,
	100	 35,
	100	 3 35,
	100	 18,
	100	 43,
	100	 18 43,
	100	 3 18 35 43,
	100	 9,
	100	 27,
	100	 9 27,
	97	 3 9 18 27 35 43,
	100	 22,
	100	 31,
	97	 22 31,
	100	 3 9 18 22 27 31 35 43,
	100	 40,
	100	 50,
	99	 40 50,
	26	 3 9 18 22 27 31 35 40 43 50,
	100	 8,
	100	 26,
	100	 8 26,
	100	 17,
	100	 46,
	100	 17 46,
	22	 8 17 26 46,
	100	 14,
	100	 48,
	100	 14 48,
	10	 8 14 17 26 46 48,
	100	 52,
	15	 8 14 17 26 46 48 52,
	100	 3 8 9 14 17 18 22 26 27 31 35 40 43 46 48 50 52,
	100	 38,
	100	 51,
	74	 38 51,
	77	 3 8 9 14 17 18 22 26 27 31 35 38 40 43 46 48 50 51 52,
	100	 12,
	100	 13,
	100	 12 13,
	100	 47,
	100	 12 13 47,
	100	 39,
	100	 49,
	86	 39 49,
	92	 12 13 39 47 49,
	4	 3 8 9 12 13 14 17 18 22 26 27 31 35 38 39 40 43 46 47 48 49 50 51 52,
	100	 4,
	100	 36,
	99	 4 36,
	100	 10,
	100	 28,
	100	 10 28,
	95	 4 10 28 36,
	100	 19,
	100	 45,
	100	 19 45,
	88	 4 10 19 28 36 45,
	100	 32,
	96	 4 10 19 28 32 36 45,
	100	 23,
	88	 4 10 19 23 28 32 36 45,
	100	 11,
	100	 29,
	100	 11 29,
	14	 4 10 11 19 23 28 29 32 36 45,
	100	 5,
	100	 37,
	100	 5 37,
	100	 20,
	100	 44,
	100	 20 44,
	100	 5 20 37 44,
	97	 4 5 10 11 19 20 23 28 29 32 36 37 44 45,
	100	 53,
	100	 54,
	100	 55,
	100	 54 55,
	7	 53 54 55,
	12	 4 5 10 11 19 20 23 28 29 32 36 37 44 45 53 54 55,
	98	 1 2 6 7 15 16 21 24 25 30 33 34 41 42,
	91	 1 15 30 33 42,
	100	 30,
	84	 1 15 33 42,
	100	 15,
	100	 42,
	94	 15 42,
	100	 1 33,
	100	 33,
	100	 1,
	83	 7 21 25,
	73	 2 7 16 21 25 34 41,
	19	 3 8 9 18 22 26 27 31 35 40 43 50,
	43	 3 8 9 18 22 26 27 31 35 40 43 50 52,
	9	 3 8 9 17 18 22 26 27 31 35 40 43 46 50 52,
	10	 3 8 9 14 17 18 22 26 27 31 35 38 40 43 46 48 50 52,
	84	 5 11 20 29 37 44,
	87	 4 5 10 11 19 20 23 28 29 32 36 37 44 45 53,
	20	 4 5 10 11 19 20 23 28 29 32 36 37 44 45 51 53,
	68	 1 2 6 7 12 13 15 16 21 24 25 30 33 34 39 41 42 47 49 54 55,
	31	 1 2 6 7 15 16 21 24 25 30 33 34 41 42 54 55,
	58	 1 6 15 24 30 33 42,
	66	 14 17 46 48,
	33	 14 17 46 48 52,
	27	 3 8 9 14 17 18 22 26 27 31 35 43 46 48 52,
	11	 19 32 45,
	0	 4 5 10 11 12 13 19 20 23 28 29 32 36 37 39 44 45 47 49 53,
	3	 10 19 28 32 45,
	14	 14 48 52,
	1	 3 8 9 14 17 18 22 26 27 31 35 43 46 48 50 52,
	25	 3 9 18 22 27 31 35 43 52,
	29	 3 8 9 18 22 26 27 31 35 43 52,
	59	 1 2 6 7 12 13 15 16 21 24 25 30 33 34 39 41 42 47 49,
	1	 12 13 39 47,
	2	 3 8 9 14 18 22 26 27 31 35 40 43 48 50 52,
	1	 8 26 52,
	11	 15 30 42,
	5	 5 11 20 23 29 37 44,
	2	 1 2 6 7 12 13 15 16 21 24 25 30 33 34 41 42 47,
	4	 1 6 7 15 21 24 25 30 33 42,
	2	 3 9 18 22 27 35 43,
	5	 3 9 14 17 18 22 27 31 35 40 43 46 48 50 52,
	0	 4 19 36 45,
	2	 1 2 6 7 12 13 15 16 21 24 25 30 33 34 41 42 47 49,
	11	 12 13 47 49,
	2	 3 9 18 27 31 35 43,
	4	 1 6 15 24 33 42,
	1	 23 32,
	3	 10 19 28 45,
	4	 2 16 21 34 41,
	5	 3 8 9 17 18 22 26 27 31 35 40 43 46 50,
	13	 1 2 6 7 12 13 15 16 21 24 25 30 33 34 38 39 41 42 47 49 54 55,
	9	 1 2 6 7 12 13 15 16 21 24 25 30 33 34 38 39 41 42 47 49,
	4	 12 13 38 47,
	9	 12 13 38 39 47 49,
	4	 1 2 15 16 21 30 33 34 41 42,
	4	 3 8 9 14 17 18 22 26 27 31 35 38 40 43 46 48 50 51 52 53 54 55,
	4	 2 6 16 24 34 41,
	17	 3 8 9 18 22 26 27 31 35 43,
	0	 1 2 6 7 15 16 21 24 25 30 33 34 39 41 42,
	1	 1 2 6 15 16 24 30 33 34 41 42,
	5	 8 17 26 46 52,
	6	 3 8 9 17 18 22 26 27 31 35 43 46 52,
	2	 10 28 36,
	6	 11 23 29,
	0	 4 10 11 19 23 28 29 36 45,
	6	 30 42,
	12	 3 9 14 17 18 22 27 31 35 43 46 48 52,
	1	 1 2 6 7 15 16 21 24 25 30 33 34 39 41 42 49,
	15	 1 2 7 15 16 21 25 30 33 34 41 42,
	3	 3 8 9 14 17 18 22 26 27 31 35 38 40 43 46 48 50 51 52 53,
	2	 1 7 15 21 25 30 33 42,
	0	 1 7 15 21 25 33 42,
	0	 1 7 21 25 33,
	2	 3 8 9 14 17 18 22 26 27 31 35 40 43 46 48 50 51 52,
	1	 4 5 10 11 19 20 23 28 29 32 36 37 44 45 54 55,
	0	 12 13 38,
	0	 1 2 6 15 16 21 24 30 33 34 41 42,
	0	 4 10 28 32 36,
	2	 2 6 7 16 21 24 25 30 34 41,
	3	 1 30 33,
	1	 3 8 9 14 17 18 22 26 27 31 35 40 43 46 48 50,
	1	 3 8 9 14 17 18 22 26 27 31 35 40 43 46 48 50 51 52 53 54 55,
	2	 4 10 19 23 28 36 45,
	5	 14 17 40 46 48 50 52,
	1	 8 14 17 26 40 46 48 50 52,
	1	 4 5 10 11 19 20 23 28 29 32 36 37 44 45 51,
	1	 4 5 10 11 19 20 23 28 29 32 36 37 44 45 51 53 54 55,
	1	 4 5 10 11 19 20 23 28 29 32 36 37 38 44 45 51 53 54 55,
	1	 4 5 10 11 19 20 28 29 32 36 37 44 45,
	1	 1 6 24 33,
	0	 39 54 55,
	0	 3 8 9 14 17 18 22 26 27 31 35 38 40 43 46 48 50 51 52 54 55,
	2	 4 5 10 11 19 20 23 28 29 32 36 37 38 44 45 51 53,
	1	 3 9 18 22 27 31 35 40 43 50 52,
	1	 38 54 55,
	2	 12 13 38 47 49,
	2	 2 7 16 21 25 30 34 41,
	0	 3 8 9 14 17 18 22 26 27 31 35 40 43 46 48 52,
	1	 2 6 7 15 16 21 24 25 30 34 41 42,
	3	 9 22 27 31,
	0	 3 8 9 14 17 18 22 26 27 31 35 38 40 43 46 48 50 52 53,
	0	 1 7 21 25 30 33,
	3	 4 10 11 19 23 28 29 32 36 45 53,
	0	 1 2 7 15 16 21 25 33 34 41 42,
	0	 1 2 6 7 15 16 21 24 25 30 33 34 39 41 42 49 54 55,
	1	 12 13 39 47 49 54 55,
	0	 2 16 41,
	0	 3 9 14 18 22 27 31 35 40 43 48 50 52,
	0	 3 18 22 31 35 43,
	0	 10 19 23 28 32 45,
	0	 5 10 11 19 20 23 28 29 32 37 44 45,
	1	 6 24 30,
	1	 2 7 16 21 25 34 41 54 55,
	1	 19 23 32 45,
	0	 16 34 41,
	0	 6 15 24 30 42,
	0	 4 5 10 11 19 20 23 28 29 36 37 44 45,
	0	 3 8 9 12 13 14 17 18 22 26 27 31 35 38 39 40 43 46 47 48 49 50 51 52 53 54 55,
	0	 3 8 9 18 22 26 27 31 35 43 50 52,
	0	 4 23 36,
	0	 1 2 6 7 12 13 15 16 21 24 25 30 33 34 38 41 42 47 49,
	0	 4 5 10 19 20 23 28 32 36 37 44 45,
	1	 1 2 15 16 30 33 34 41 42,
	1	 8 26 40 50,
	0	 3 8 9 14 17 18 22 26 27 31 35 40 43 46 48 50 52 54 55,
	0	 1 2 6 7 15 16 21 24 25 33 34 41 42,
	0	 1 6 15 24 30 33 42 54 55,
	0	 1 6 24 33 54 55,
	0	 6 24 54 55,
	0	 9 22 27,
	0	 8 14 17 22 26 31 46 48 52,
	0	 51 53 54 55,
	0	 4 5 10 11 19 20 23 28 29 32 36 37 38 44 45,
	0	 1 6 24 30 33,
	1	 1 2 7 15 16 21 25 30 33 34 41 42 54 55,
	2	 1 15 30 33 42 54 55,
	0	 14 17 38 46 48,
	1	 11 29 53,
	0	 3 9 14 18 22 27 31 35 43 48 52,
	0	 3 9 17 18 22 27 31 35 40 43 46 50 52,
	0	 1 7 15 25 30 33 42,
	0	 38 47,
	0	 3 8 9 14 17 18 22 26 27 31 35 38 40 43 46 48 50 52 54 55,
	1	 30 54 55,
	0	 1 2 6 7 12 13 15 16 21 24 25 30 33 34 41 42 47 49 54 55,
	0	 1 2 15 16 33 34 41 42,
	0	 1 15 33 42 54 55,
	0	 4 10 19 23 28 32 36 45 53,
	0	 4 5 10 11 19 20 23 28 29 32 36 37 38 44 45 53 54 55,
	0	 13 47,
	0	 10 19 28 36 45,
	0	 15 30 42 54 55,
	0	 8 14 26 48,
	0	 3 8 9 14 17 18 22 26 27 31 35 40 43 46 48 50 51 52 53,
	0	 51 53,
	0	 14 17 46,
	0	 3 8 9 17 18 22 26 27 31 35 43 46,
	0	 12 13 38 39 47,
	0	 5 20 37 44 54 55,
	0	 7 21 25 54 55,
	1	 17 46 52,
	0	 1 2 15 16 30 33 34 41 42 54 55,
	0	 3 8 9 18 22 26 27 31 35 38 40 43 50 52,
	0	 1 6 7 15 21 24 25 33 42,
	0	 1 30,
	0	 3 8 9 18 26 27 35 43,
	0	 1 2 6 7 12 13 15 16 21 24 25 30 33 34 39 41 42 47 49 53,
	0	 3 8 9 17 18 22 26 27 31 35 38 40 43 46 50 51 52,
	0	 2 6 16 21 24 34 41,
	0	 2 7 16 25 34 41,
	0	 12 47,
	0	 8 26 50,
	0	 1 2 6 7 12 13 15 16 21 24 25 30 33 34 39 41 42 47 49 53 54 55,
	0	 11 23 29 32,
	0	 38 49,
;
END; [Splits]
