# Supplementary material for: The genome of a sea spider corroborates a shared Hox cluster motif in arthropods with a reduced posterior tagma
Source: BMC Biol. 2025 Jul 2;23:196. doi: 10.1186/s12915-025-02276-x (PMC12220506; doi:10.1186/s12915-025-02276-x)
Supplement: Supplementary file 3 — Additional file 3. [file 12915_2025_2276_MOESM3_ESM.zip › suppl-file7-gene_analysis/irx/irx_aligned.fasta]

>Abru_Irx1-A_g6977.t1_g6978.t1_manual
-MSYT-----QFG-YSTYAAS-------S-PLV---------ISGS--------------
-------------------------SSQNS------CY--ERTGV--SP-----------
-------------DAQYD---ARL----Y--PRLSS--------------YAT-------
---------------------SYQPEPNLDPTTFYAPTLNSTYGMKES----S-DPWRSI
-------SQSAS-YYYDPT--LAAYG-----YGG-LDF----NGARRKNVTRDSTSTLKA
WLNEHRKNPYPTKGEKIMLAIITKMTLTQVSTWFANARRRLKKENKMTWEPRNKTESHEE
EAA-----AK------REDSKD-EE---------------EAASFREMDLG---------
------------PHHRAETNFRPSV-----NEGAQQPLHQHHYEDSHPSAD---------
------------LLSAASSSLEATS---YTPSVSSSQS----------------------
-SSPDLGT---------YM-------------------------SHHRTAKDTPHCFPGD
SSHLYKPKIWSLADTATNKGDPTLMP-G--------------------------------
--------------YAG--------------DLWLTAGS---------GGMLPNKGP---
---GPSFQSCAVPFQRLSNYNC----------------------------SLHGFNPISL
QTD-----------------------------------TPP---------QTPPNMKVGA
NHQTATVPGEKMDSFS----------------------------SSHGSGLQQSSSSSQ-
--NTAAD----------------------CLPEDYDDPSQYSTSSVR-------------
----------------------------------------------------
>Abru_Irx1-B_g2964.t1
-MSYA-----QFG-YAAFPPS-------T-QLM---------VGSTS-------------
------------------TS-----SVSSP------CCGGDSG----RP---SSGVDS--
---STVCSL----PATYD---SRLTT-YH--PRL--------------------------
Y-----------------EHQAYPNFTGVDSSAFYPSL-GTAYGIKDA----A-DPWRGI
-------APSAS-YYYDPS--LAAYG-----YGG-LDF----NGARRKNVTRDSTSTLKA
WLNEHRKNPYPTKGEKIMLAIITKMTLTQVSTWFANARRRLKKENKMTWEPRNKMDADDV
KDY-----DD------DDEGDE-DA---------------VDNDARSTRCD---------
------------SEDEGERR----------------IASCDDSNGVGPYTRPY---QLLS
HHREKTTNGGP-QLDRDSTLIPTSE---FTPTDSSSSP----------------------
-NLPDIQA---------LMR-SSPME----H---KDNRH-----SNM-DSVKNPSIAGRS
MTGNNKPKIWSLADTATSKSPPPLAG-G-----SGPQESSGGMMDMLGH-----------
-------------------------------CGWFSVNP---------YQVSNPSSS---
LGGFSGYHPHPSA--AFTSPTS-------------------------------GHGGVPP
QTD-----------------------------------TPP---------QTPPNMKVSS
GLGSTSYLGVQGG-----------------------------------------------
--------------HLYRQT--------VEFSSDFFLKFFFC------------------
----------------------------------------------------
>Abru_Irx2-B_g2968.t1
-MSCP-----QFG-YNGSSST-------T-QLL---------MAGQS------------G
TPLSAGS----APSGGGTGS-----GSGQP------CC--ESG----RP-VLTDPLTG--
---QTVCS------CQYD---AQLLG--Y--QRLAAS----GLP---LNVYGT------A
AA-------------AAGTEQGFLPLS-AEQSAFYSPT-ANGFDLKDN----L-EAWRSL
-------YAASMYYPYDSA-ALAGYP-FPNGYG--VDL----NGARRKNATRETTSTLKA
WLNEHRKNPYPTKGEKIMLAIITKMTLTQVSTWFANARRRLKKENKMTWSPRNRCEDDDL
DD------RD------DTDQRI-KE-------------SDAKRMDKDHDVD--------R
RR----------SDPHHPRQ---------NSGSDDG--DFVDVDDDCKS--------CAS
TSTDGHVI-----TNSSDKENCSLLKPHRVPSPISDAS------------------LGSE
DSESSQNS-----------------------------------------SVPHPSTELPQ
QSQQQKPRIWSIVDTATSTQGPSSSN-------LPPGASS-------------RLSPLQR
AA------------YLN-PYPKP--------ASWYAGTL---------GNLSVVT-----
----SVGGTFPLSA-VYSCPPI----GGGPS-------------------------LNRL
RTAAA--------------------------------AFPT-----------AATAGELS
LHKAAIS-ASDQPQQ----------------------------DSPGVSRTSTSSSSSA-
--AAIAAMSSSTAS------------------------SVINNGPSPGRVIS--------
----------------------------------------------------
>Abru_Irx3-A_g6983.t1
-MSYS-----QFG-YT-YPTS-------S-QIL---------VGSD--------------
------------------------------------CC--PPS-------------GG--
-------------ETTYD---SRLLS--F--PTARLS---------GFGLYGA------S
Y---------------------------AASNSFYTAL-PNPYDLKES----R-GSWSAL
-------SSAAACYPYDPS-GLATYP---DRYGS-MD-----SVARRKNATRETTNTLKA
WLYEHRKNPYPTKGEKIMLAIITKMTLTQVSTWFANARRRLKKENKMTWEPRNKTSEGED
RDS-----SS------PRDVKS-DD---------------TADDCGDSNLPFS-------
------------EYLKQECG----------QYPGKQSFENNDAKSSNKS--------CNS
FALDCYRV-------QGQSSEDSGS---GSPSPIRSST----------------------
MQNSCFNP---------STQFGTTK-------------------NDPKDPLYGSVPPYSA
MSNSSRPKIWSLARTATSDSPPTIRR-S-----LFSCQQSEFCIENGDKDS--QVDDIKQ
SQVSHC------------PT-----------MFCLDSDQRHK------------------
---------------ADKDPPSCDLKLPSCSVQF------------------CVDTGQSL
KRD----------------------------------FVPD------KSNTLPSNLCCNQ
S--------------------------------------------------TYNPVVQC-
--QTMNSSGVIQNPGYTEGESNSRNDFFASDRFDPTMHAIHKTALNQDTSA---------
----------------------------------------------------
>Abru_Irx3-B_g2972.t1/8-505
--SHTA--VFEYRGYT-LPTR-------KCQKKK------STISGMSACSRL--------
-----------STVKSGFYI-----MSCSP------C---GST----PQ-IPTSNTPG--
---SSICS------LPYD---GRLGT-AY--PRLTE-------------LYGG-----AS
Y--------------PDHVAATYMGG--LHPAMLYSAPLASPYDIKDP----R-AAWPPL
-------PQAAG---YDPI--LAAYS-PGDRFDP-VD-----SEARRRNATRETTSTLKA
WLNEHRKNPYPTKGEKIMLAIITKMTLTQVSTWFANARRRLKKENKMTWEPRNKTGDDME
DVS-----AD------EDDEKE-EQ-----------NGDDPKSDASDFN-----------
------------ENQKSQEQ-------------ESSHKNNNSVGEETPRRE------SSS
PYRSGSDLSVD------DAALKPVQ---TSPTKLQMTDI---------------------
----------------------------------------------------VENVKTGE
VVSPEKPKIWSLAQTATSDSPSNPKK-N-----ILESQQTDMNKMIRGYNE---------
------------SLY---PHPPPDMSH---PSPFHRNMS---------------------
---RISQDSSADS--SLSSPPL----WRTSELHNFNPNEKYG--------------VSPS
SAG-----------------------------------SPA---------VVPSSLEQSN
RVSPSLSSNQMTP---------------------------------------MGPTLDI-
--RTFHPTFLRASPFPY------------PVGYTCTPPAMYHTPPVTTLSK---------
----------------------------------------------------
>Cscu_Irx1-A_CSCU003603_XP_023226069.1
-MSYS-----QFG-YS-YPPS-------S-QLM---------VGSQA-------------
------------------------GSSPGT------CC--EPT----TA-----------
---SEGLA------TTYD---PCILS-TYG-PR----------------FYPA-------
--------------------TSYPAE--AAPSTIYPSF--NSYSVKDG----G-DPWRGL
-------PPTSY-YYADPT--LSAYG-----YGG-LDL----NSARRKNVTRDSTTTLKA
WLNEHRKNPYPTKGEKIMLAIITKMTLTQVSTWFANARRRLKKENKMTWEPRNKIDQEDD
SQS-----AD------LNDTDR-RN---------------DGIGAAQTYPPEEE--ISPY
------------AHQDQERPI---------------------------------------
---------------YPTSCEPIAE--LTPPTSTEAHS----------------------
---PDIEA------------------------------------------LMSPPDSKEA
VVDQSKPKIWSLADTATSKSPPPVQG-PE-------------------------------
------------------P------------CSWYSAPT---------------------
----SHPSPPYNPPNYMGTYAT-----------------------------------AAL
PTD-----------------------------------TPP---------QTPPNMKVSS
LHLSPPNYDKLVP--------------------------------------CPGHVTEV-
--NLPTADYRPD-----------------YPTDDYSLH---------------------Y
RPVH------------------------------------------------
>Cscu_Irx1-B_CSCU010447_XP_023227831.1/4-460
EIS-------QLSCFYSHPYATIV-IVLA-SLV---------VGSSSQT-----------
-------------------------STSAT------CC--DPS----RS-SSTTTVE---
---TPVCPL----PAAYD---SRILS-TY--PRLATG-----LT---PTFYNG-----AH
YA---------------SEQAGYANLS-AAETPFYSTL--------NA----P-DPWRGI
-------TQTSP-YYYDST--LAAYG-----YGG-LDL----NGSRRKNVTRDSTSTLKA
WLNEHRKNPYPTKGEKIMLAIITKMTLTQVSTWFANARRRLKKENKMTWEPRNKAEDDAD
GAA-----DR------DTDDDQLE----------------RINSTEDGIRR---------
------------NRDCSESA--------------ADTLQMDILNDGDAG--------RLD
HMTDDH----------------------TYPSSVEPAC------------------GVS-
LSCPELKD---------EHD-------SGYS------------GETRTQTLPGLQ-VKTE
EQMTSKPKIWSLADTATSKSPPPTSA-H-----VGASSYCGDSISDSTLTGGH-------
-------------------------------CGWFSAPT---------------------
----YSTGTPTTGG-HYQTGGG-------------------------------SFVHIPP
QTD-----------------------------------TPP---------QTPPSMKLHH
GSGYLTSQKSFYH---------------------------------------------M-
--NHVTGLGRTTS---YRSE---------CLLDDYSSHAHYRTAPIQ-------------
----------------------------------------------------
>Cscu_Irx2-A_CSCU003602_XP_023226080.1
-MACS-----QYD-YQTPP-----------QLV---------MSG---------------
----------------GQPP-----ILPSH------FC--DNG----RS-GLTESVQG--
---PT-CT------CHCD---------LYH-QWMPTP----------INFYNG-----SL
Y-----------------PSEPYL----SQEQPLYS-----GVAAKES----Q-EGWRSL
--------CCPIYTPYDPT--GVAYP-FVTGYN--MDL----NVARRKNATRETTSTLKA
WLNEHRKNPYPTKGEKIMLAIITKMTLTQVSTWFANARRRLKKENKMTWEPRSRCEDDDD
DKE----CHS------EDEGEE-EKK----------------------------------
------------EEQESKRS-------------------------------------CSS
LSTE--------------------------------------------------------
---------------------------------------------------EGHSSHQTD
SKVPTKPRIWSIVDMATSDHHSSKTKPS--------------------------------
--------------------------------AWCHVTAN--------------------
-----------------SNPPT------------------------------GSDSLNRL
RTAATNY-------------------------------DP----------SSAGNLKVPK
QDTS--------------------------------------------------------
------------------------------------------------------------
----------------------------------------------------
>Cscu_Irx2-B_CSCU010449_XP_023227847.1
-MSCS-----QFG-YTGNPTT-------T-QLL---------MAGQTT------------
-----------GQQLHGTSS-----TAGQP------CC--ESG----RP-VMTDPITG--
---QTVCS------CQYD---AQLIN--Y--QRLAAS----GLP---LNMYGT------A
AA-------------AAGGDQGFLPLS-AEQSAFYSPS-ANGFDLKDN----L-EAWRSL
-------YAASVYYPYESA-ALAGYP-FPNGYA--VDL----NGARRKNATRETTSTLKA
WLNEHRKNPYPTKGEKIMLAIITKMTLTQVSTWFANARRRLKKENKMTWSPRNRCDDDDP
DVD------D------DGAGRT-KD-------------GDNDASSKDGGSA------DED
RH----------ADRVQDME-----------GLDEGKVEFVDVDDDSKS--------CES
AINDLHVH-----TNSSDKENRFV----SKPPTISPVSE----------------GLGT-
DSESSQAS---------LL-----------------------------SPSAGSTGTVTD
LPTTPKPRIWSLVDTATSGASGAGSS-A-----LPTVTSPGAA----------RLSPLHR
AAR---------LEYLS-PYPKPQ-------PAWYAGTL---------GGINATN-----
----GVPGSFPLSA-VYTCPPI----VNPAL-------------------------TSPT
STGS----------------------------------SPL---------PGSAVLTESS
ASAVSSTGPGSGTVFS--------------------------LGVPGARL-MSASSSAP-
--SATGG---------------------------------------QSRVVS--------
----------------------------------------------------
>Cscu_Irx3-A_CSCU003601_XP_023225545.1
-MSYP-----QFG-YT-YPPS-------S-QLL---------MTGQ--------------
-------------------------HPANS------CY--QPG--------ETQPN----
---PAVCTL----SGAYD---SRLLS-PF--PRLPSG----------LAVYSP------S
YP-------------------EHVTAFGTNPPTFYSSL-PGPYNMKDG----P-GNWTPL
--------PQATCYTYDPA--LAAYGPYGERYGS-MD-----SVARRKNATRETTNTLKA
WLYEHRKNPYPTKGEKIMLAIITKMTLTQVSTWFANARRRLKKENKMTWEPRNKGAEGSE
NEC-----KQ------ENTASG-RE---------------SKKKSSDSDDS------EDE
REGTN-------EESKYEES-------------KVMYT----------------------
----------------------------ESPSSDPEGQ----------------------
-----------------------------------------------TLPLGPYLGSSTD
CLTTERPKIWSLAHTATSNSPPILRR-S--------------------------------
------------------PSDHYLENSVLVGYPWVKNELPEA------------------
---------------EMANCPS----------------------------LMPTSNLRYC
QDD---------------P-------------------GPPRSLNDLNVYQAPPRNSFSN
LS----------------------------------------------------------
-----------------------------------------------------------V
KFIFRALC--------------------------------------------
>Cscu_Irx3-B_CSCU023360_XP_023234962.1
------------------------------------------MTGQ--------------
----------------------------TS------CC--ETN----QNGMAADPHT---
---PTVCSL----PAAYD---SRLLS-TY--PRLATG----------LTVYGS------T
Y----------------ADQAGYVAALGSHPTSFYPTL-SSPYDLKDG----R-TTWPTL
--------PQAACYAYDTT-ALTNYGPYGDRYDA-MD-----SAARRKNATRETTNTLKA
WLYEHRKNPYPTKGEKIMLAIITKMTLTQVSTWFANARRRLKKENKMTWEPKNKTSDDTD
DKS-----EG------TQTDDE------------------INQDKDDGDKSVIKNN-NSN
EVKK--------EESDNEKT-----------------------SEEAPRDNDRSISTLLP
LTTPNCQVRL--------------------------------------------------
--------------------------------------------NEFGNSSTPPMKLTPE
LPVTEKPKIWSLAQTAISDTVPTRKM-A-----FDVPATSDLNYTERT------------
------------------PSVSPSSTS----GYWTPTGS---------------------
--MAIQEDNSAVGP-RLAPLPSSVTMDYNSRLQF--P-------------V-SQESVDDM
NNDATVRTFVNGTKYGTSPWLMPDQKEREIIRDTRSYVTPH---------QVPVTI----
------------------------------------------------------------
------------------------------------------------------GDTTAF
KPVSRSEQP---------------------------------------I--V
>Dmel_ara_FBgn0015904
MAAYT-----QFG-YGGFPSA-------S-QLLPDA------SSGALSPNALSQNSN-AA
TVVGAGV----GTTPTAGGA-----GGGGS------CC--ENG----RP-IMTDPVSG--
---QTVCS------CQYD---ARLLS-SY--SRLPAA---------SVGVYGT------P
YP--------------STDQNPYQSIG-VDSSAFYSPL-SNPYGLKDT----G-GAWTSA
-------QPTTGYYSYDP---MSAYG-GNSSYGASYD-----LAARRKNATRESTATLKA
WLNEHKKNPYPTKGEKIMLAIITKMTLTQVSTWFANARRRLKKENKMTWEPKNRTDDDDD
ALV-----SD------DEKDKE-DL---------------EPSKGSQGSV----------
------------SLAKDETK------------------EEEDAIDEDQK--------CLG
QAN---------ILRAGFGYPSAGS---GSPGGGGSSS---GHPG---------------
GYHPYHHQ--------HPAYYQAGQQGGMLP---FHGEN-----SKLQTDLGDPKRDCGV
PIPATKPKIWSLADTVGCKTPPPAYM-G------------------------HQSMPLQQ
QQQQQ----QLFNGAAA-PYLRPHTTA---YGGFLGATTNSI------------------
---------------PYSNMPP----------QQQQPQQQQQQLQ--QGGTIHTTGSLEA
QPD-----------------------------------TPP---------QTPPNMKVLS
GALSLLPTFSARL------------------------------------G-EYSPRDDY-
---SSGNSSSSSSSSPQLQR-----------------------------------NEAMF
KPLFKKFT--------------------------------------------
>Dmel_caup_FBgn0015919
MAAYA-----QFG-YAGYPTA-------N-QLTTLS------PSGGSTATGLT------A
GPLSPGA----VSQSVGLSSAAQDLPSRGS------CC--ENG----RP-IITDPVSG--
---QTVCS------CQYD---ARLIG-GY--SRMALPSG--GVG---VGVYGG------P
YP--------------SNEQNPYPSIG-VDNSAFYAPL-SNPYGIKDT----S-SAWTSA
-------QSTTGYYSYDPT--LAAYG-----YGPNYD-----LAARRKNATRESTATLKA
WLSEHKKNPYPTKGEKIMLAIITKMTLTQVSTWFANARRRLKKENKMTWEPKNKTEDDDD
GMM-----SD------DEKEKD-AG---------------LSTEAFDPGN----------
------------QLIKSELG--------------KAEKEVDSSGDQKLPHNLV-------
------------AMRGLAPYATPPG---AHPMHAAYSSYAQSHNT---------------
HTHPHPQQ---------MQHHQQQQQQQQNQ---QQLQH-----HQMDQPYYHPGRDCGI
PVPASKPKIWSVADTAACKTPPPTAA-Y-----LGQNFYPPSSAD--------QQQPLQQ
HQQQQL---QQLQQQQQ-HHHHP--------HMELGSPL---------------------
----SMMSSYAGGS-PYSRIPT--------------------------AYTEAMGMHPEI
QPD-----------------------------------TPP---------QTPPTMKLNS
SGGSSSSSTDSGYGHG----------------HSHGHGHGHGHGLGHGHG-LGHGHGHM-
--GVTSNAYLTEGGRSGS------------------------------------------
----------------------------------------------------
>Dmel_mirr_FBgn0014343/16-524
AVSTH---L-----ATSSPNTPPTNAPQS----PG-------IAGPGHSGMVT-----ST
VPPGARS----TSPCPGGAPAPGAGNPPNR------CC--DTG----RT-IYTDPVSG--
---QTICS------CQYD-----MLN--Y--QRLAAAG---GVP---LGVYPE-------
------------------GMSAYLSGIAADQPPFYANP--AGIDLKEN----LVSPW---
-------PYPSMYHPYDAA--FAGYP-F-NSYG--MDL----NGARRKNATRETTSTLKA
WLNEHKKNPYPTKGEKIMLAIITKMTLTQVSTWFANARRRLKKENKMTWEPRNRVDDDDA
NID-----DD------DDKNTE-DNLL----------------DAKDSGVG---------
------------STDDKDRS-----G-RLGDMMTDRPGESNNSEWSESRPGS--------
------------PNGSPDLYDRPGS---MPP-----------------------------
GAHPLFHP---------AALH-----------------------HHFRPPAGSPPSLQTA
VGGTAKPRIWSLADMASKDSSSGAKD-NH-P-ELPPAHPGFYGHPSPGKI----LSPLAA
R-----------IPNYS-PYVRPD-------LAHLGAPT---------------------
QEFLEHQRTFGASL-AAHNGPL-------------------GMNP--LAANGHHFAPLSL
TTSGGSSG--------------------------GQQVAPP---------QSAAQHMMGP
ISSNSTASSSSSHS-----------------------------------G-KISPGVNV-
--TSLSA-----------------------------------------------------
KP--------------------------------------------------
>Dsil_Irx1-A_DSIL_00022281-RA_manual
--------------YE--------------------------------------------
-----------------------------------RSC----G----TP-DAT-------
----AVAA------TTYD---ARLLS-----SRLAAV---------STGLYGG------S
TG-------------GYVTASPYPSL--EPTSPFYPAL-NTAYAMKET----A-DPWRTI
-------PQSAP-YYYDPT--LAAYG------SG-LDF----NGARRKNVTRDSTSTLKA
WLNEHRKNPYPTKGEKIMLAIITKMTLTQVSTWFANARRRLKKENKMTWEPRNKSESEDE
GKS-----AE------EDEDEE-DE-----------DEDMNDGNVRDKQSENF-------
------------DRTPTSVK-----------------FSGSDLTSR--------------
---------------NPTGVLDRTT---DFPSALESHR-------NDVCEFTN-FFIAC-
DSHPKIIC----------------------------------------GISGTSVLFSYN
SIXXXKPKIWSLADTATNKAQNSLFG-G-----YHHHQAPTASINSVA------------
--------------------------------EWPSAVP---------GQSCYGSG----
---SFTSFVPSGPT-QVQSPGS-----------------SYGY-----------GHPVSL
QTD-----------------------------------TPP---------QTPPNMKV--
------------------------------------------------------------
------------------------------------------------------------
----------------------------------------------------
>Dsil_Irx1-B_DSIL_00000462-RA_manual
--------------------------------M---------VGTSV-------------
----------------NSNS-----VSSSP------CCG-GSG----EQ-ASGRGPTG--
---AAAAVL----PATYE---TRLIS-TY--PRLTP-----------TGLYSAHP---SP
Y-----------------AEQPYPN---FESSAFYPSLVSSFYGMKDA----G-DPWRGF
-------TPSAS-YCYDPS--FAAYG-----YGG-LDF----NGARRKNVTRDSTSTLKA
WLNEHRKNPYPTKGEKIMLAIITKMTLTQVSTWFANARRRLKKENKMTWEPRNICDEDCD
ADS-----AS------DREDCE-VE---------------EKKNPTSSE-----------
------------SSEKKEVG-----------------DDGSDSESSDDSRSGY----HLL
RHSNSMTMSLC-DRPRPDAGLPRTD---FTPADSSSPT----------------------
-NMPDIQS---------LMRSPRPS---------RDGGN-----SALEDSKRSSSGNGQD
QMSGSKPKIWSLADTATSKTPPVAGG-P-----LIGIEGSGTVAEMLGH-----------
-------------------------------CGWFSMNP---------GSPINSSSA---
FGGYPHPSPPAPSL-TFMTPNN--------------------------------SGTVPP
QTD-----------------------------------TPP---------QTPPNMKVSS
ALPSLGGSSSGAT---------------------------------------ISSSMNA-
--KSVNGYHRTGGNRTYRPE----------LPEDFSSTGQYR------------------
----------------------------------------------------
>Dsil_Irx2-A_00067618-RA_manual
-MESP---CRAFR-----------------------------------------------
------------------------------------CN--SAG-----------------
-------------------------------PREVXXX-------GLCGVYTP------N
FH---------------SDSSSLFTLG-CHETFFSSPXXXPGLETKES----INASWRLL
-------PYTPFYYPYD----MPGYS-LXXXYG--MDW----NGARRKNATRETTSTLKA
WLNEHRKNPYPTKGEKIMLAIITKMTLTQVSTWFANARRRLKKENKMTWEPRNICDEDCD
ADS-----AS------DREDCEVEEKK---------------------------------
------------NPTSSESS------------------EKKEVGDDGSSG----------
----------------------------MFSTSAMSKK----------------------
----------------------------------YDMQS---IDYEKNNPLTVFKSADKV
ETVNTKPRIWSIADMATSTSTNSAGD-F-----SYCSQSYPNA---------DNLDSIST
DSRQQY---ATFRCWST-DSTRP--------SSFTRVTP---------------------
---SSISTSLCDSI-VMPSHLT--------------------------RLKAASERYPTS
STS-----------------------------------GPL---------REPSDSTQTR
SLSSELLPVQKIDKEE----------------------------FP--------------
-----------------------------------------------------------L
NPVHS-----------------------------------------------
>Dsil_Irx2-B_DSIL_00056697-RA_manual
------------------------------------------MAGQSAAGQPLHGSGAAG
AVTGSGA----GATAPGSGS-----GPGQP------CC--ESG----RP-VLTDPLTG--
---QTVCS------CQYD---AQLLS--Y--QRLAAST---GLP---LNVYGS------A
AA-------------AAGPEQGFLPLG-AEQSAFYSPT-ANGFDLKDN----L-EAWRSL
-------YAASMYYPYESA-ALAGYP-FPNGYG--VDL----NGARRKNATRETTSTLKA
WLNEHRKNPYPTKGEKIMLAIITKMTLTQVSTWFANARRRLKKENKMTWSPRNRCDDDDL
DAD-----QD------DNDRKD-DN-----------KSGGNIRGDKDLDSD--------M
RR----------RRDSSDKN-----------APDTRQTG---------------------
------------------------------------------------------------
------------------------------------------------------------
----------------------------------------------------------XX
XA------------YLS-PYPKP--------SSWYAGTL---------GNLGVVT-----
------SGGFPLSA-VYSCPPI----VSSMTGAVVSP---AGGA---ESSAAAVSSLNRL
RTAAA--------------------------------VFPS---------AGQPTTEMST
LHKAAAVAAAAAAAAAAASSPTAANTPSVFNSTKLGHGS-SSVGHPGVSQ-HHPSSGSA-
--AAIAAMASGS---------------------------VSSNLQTQGRVIS--------
----------------------------------------------------
>Dsil_Irx3-A_DSIL_00047299-RA
---------------------------XX-XLL---------MTGQ--------------
------------------HP-----ATATP------CC--QAA----SP-AAVEPPY---
---AAVCSL----PAAYD---SRLLS-SF--PRLATG---------LNGLYAT------S
AS-------------TAADPQGYVTAAALSNPSFYSSL------VSDS------------
-------------LPY-------SLXXYFNRYSS-ID-----SVARRKNATRETTNTLKA
WLYEHRKNPYPTKGEKIMLAIITKMTLTQVSTWFANARRRLKKENKMTWEPRNKSADSAD
ADD-----KE------EEDDDD-NNSSSPSPALCDIRKKSPDNSCPDDDDS------QDL
RVEST----------------------------------------------------KLG
PSSDCLALNLG---SFASDPASIMA---CSPEPDYHCRPGSPIS----------PQCTGP
RPAPPLHHRHYDDRR--------------------------------NHPHQHPHCESDP
LLTDDRPKIWSLAHTATSDSPPTAIK-R-----SGNISPPPPPLTQQSGNL---------
------------------PSHAPSEQSDVHRRRWLNGGGDCE-----SGN----------
---------------KLNHYGM-------------------GSYIGPDHRRYSNNSDGNS
KTAAGC-------------------------------FSPP--------KNTPTTALFES
CLESSTNPGQRPPAAPS----------------------------------SSTSSCDY-
--AMQQQHHSHG-----------------PVHHHHIKPPPYGNGETNNINS---------
----------------------------------------------------
>Dsil_Irx3-B_DSIL_00029678-RA_manual
------------------------------QGL---------MTGQ--------------
------------------HP-----SIPYP------TP--TSS----MPALVAQGAGS--
---PALCPL----AAAYD---SRLVS-AY--TQHRFN---------VAELYGN------S
HG-------------PYAAAAGYVASIAPHPAALYPTS-LTAYDIKDP----R-TAWTTL
-------PQAAG-YPCDPT--LAAYGAYGDRFD--PD-----SEARRRNATRETTSTLKA
WLNEHRKNPYPTKGEKIMLAIITKMTLTQVSTWFANARRRLKKENKMTWEPRNKTNDDLD
DVS-----IE------DDDEED-DK---------------KDDAEDDINI----------
------------VERKSEKH-----------------------------------KRKYS
LSS---------------------------------------------------------
-------------------------------------------------SFPXXXENPST
PPVVTKPKIWSLAQTAISDSPPPAKR-P-----HLSSSSNSEDADSRNRLLYH-------
-------------------------------ERLLSSELNISHFLQQQGIPRDNNSAEFH
SRVGPHPDSSADS--SLSSPPL----W---------------KL----------RSMSSS
SSSG----------------------------------SPS---------TAPSSLDGPH
ASIPSALPLIAGERFH----------------------------HPG--S-SMGPSIDL-
--RTIQSSFIRPSPY-------G-----CPVSFA--------------------------
----------------------------------------------------
>Isca_Irx-1_XP_040061568.1
-MSYA-----QFG-YS-SP---------S-QLM---------GGGSG-------------
----------------HSPS-----PGTAA------CC--EPA----RP-LVGES-PG--
---AAVCSLP---ASSYD---SRLLS-TY--PQLAT-----------PRFYNA------G
YG-------------DQAGAADYANLA-VDSSAFYPTL-NPAYTMKEA----A-DPWRGI
-------TQPAS-YYYDPA--LAAYG-----YGG-LDF----NGARRKNVTRDSTSTLKA
WLNEHRKNPYPTKGEKIMLAIITKMTLTQVSTWFANARRRLKKENKMTWEPRNKADADDS
GED-----KK------DDEDTM-EE---------------RTSIAQDPMR----------
------------RTESSRSY--------------CSLSSLQHSRDSTLEREP--------
------------------AELQTTQ---PHPSNAAMEQQRHGYGH-----SMNPYAVGGT
SRSPILSG---------IMSLAPPNALTGYT-----------PAASSDSPSPDLQDSSGA
DNSHSKPKIWSLADTATSKSPPPPLPCA--AGQPSGHQTHGTPKEAAAAT----------
------------GNHGS-------------VLGWFSGGY---------------------
----HHHRGGTPTSGHFGGYAS------------------------------NGFSPTAP
QTD-----------------------------------TPP---------QTPPNAKMNA
TGASSSIPAIMAA--------------------------------------AGSPCADA-
--GSSSSNSSSS--------------------EDEFAQQHYGTGTPVDAMAD-------A
MP--------------------------------------------------
>Isca_Irx-2_XP_002400561.2
------------------------------------------MPGQT-------------
-----------TQSLHGSAP-----AAGTP------CC--ESG----RP-VLTDPITG--
---QTVCS------CQYD---AQLLN--Y--QRLAAS----GLP---INMYGT------A
AY-------------A--AEQGFLPLGAAEQSAFYSPS-ANGFDLKEN----L-EAWRNL
-------YAASMYYPYDSA-AIAGYP-FANGYG--MDL----NGARRKNATRETTSTLKA
WLNEHRKNPYPTKGEKIMLAIITKMTLTQVSTWFANARRRLKKENKMTWSPRNRCDDDDD
ADG-----DDAPPARHDSKDGQ--------------ASAAASRQENNNNSS---------
------------STSSSEAA-------AARKRPRDESDDLVDVDDDSRS-----------
--SDLTDLRRPGGASQSSEEPRHGLH-HGAGGTLSDAS-------------------LS-
DSESSAR---------------------------------------------TPAGTDVS
SASAPKPRIWSIVDTATSGSPSSAM--------LPPTASSPAAVA--------AAARLQR
SVR---------LDYLS-PYHKT--------SSWYASTL---------SSLG--------
----AAGGSFPLST-VYSVPTI----MSPAA-------------------------LAPV
SAG-----------------------------------SPL------TDSTTAASLSRLR
TAAALSRLAASAA------------------------------------G-QPPARSSA-
--AAIAAAVASTSSSPSVSQ------------------STASAAPHQSSPS---------
----------------------------------------------------
>Isca_Irx-3_XP_040355104.2
-MSYG-----PFG-YS-YPTS-------S-QLL---------VTGQ--------------
-------------------------SSSPG------CA--EPS----SG-AASSTSSGGG
GESPMAAEQ----PVCYE--PSRFL---Y--PRLATG-----LA--VNGLYPS------T
Y----------------ADQSGYVAALGTGSAAFYPSL--------DN----R-ATWGTI
-------QAAAACYPYDPA--LAAYSPYGDRYGA-MD-----SAARRKNATRETTNTLKA
WLYEHRKNPYPTKGEKIMLAIITKMTLTQVSTWFANARRRLKKENKMTWEPRNKNNEDDK
ADG-----SD------TDNDCA-DK---------------QRDVKPDLHDSDL-------
------------ETRKPPSS-----------------LDRTDVS-------------CLD
MGGPHPSLHATAFPAYSGNAISTAN---SSSNHSVHDTSSDDGSG---------------
PISPHMQH--------------------------SSLRH---SGSYHDDRSPANALVIVD
PLEGSRPKIWSLAQTATSDSPPGLRR-S-----PGLPMGDRYGFQQRSTTQ---------
------------------PLHSQLSHQTSNKQSWLNGHS--------TGHPDVLN-----
------------------------------------------------------------
-------------------------------------LTPE---------GSPTSYVLSR
SSLGCISPQPQAVMHSD-----------------------QCVVKPEA-GVYESSSLDI-
--ATGSPYMTTGGKMDKVGTKVG-------------SPHLQSNASLGNSNGGSCASNTAF
KLVSKSDT--------------------------------------------
>Mmar_Irx1-A_manual
------------------------------QLM---------VGSQA-------------
------------------------GSSPGT------CC--EPT----TA-----------
---TEGLA------TTYD---PCILS-TYG-PR----------------FYPA-------
--------------------TSYPAE--AAPSTIYPSF--NSYSVKDS----G-DPWRGL
-------PPTSY-YYADPT--LSAYG-----YGG-LDL----NSARRKNVTRDSTTTLKA
WLNEHRKNPYPTKGEKIMLAIITKMTLTQVSTWFANARRRLKKENKMTWEPRNKIDQEDD
SQS-----AD------LNDTDR-RN---------------DGIGAAQTYPPEEE--INPY
------------SHQESERPI---------------------------------------
---------------YPTSCEPIAE--LTPPTSTEAHS----------------------
---PDIEA------------------------------------------LMSPPDSKEA
VVDQSKPKIWSLADTATSKSPPPVQG-SE-------------------------------
------------------P------------CSWYSAPT---------------------
----SHPSPPYNPPNYMSTYAT-----------------------------------AAL
PTD-----------------------------------TPP---------QTPPNMKVSS
LHLSPPNYHTSLT--------------------------------------YFGSATSMC
GANIPSHVH---------------------------------------------------
----------------------------------------------------
>Mmar_Irx1-B_manual
-------------------------------LV---------VGSSSQT-----------
-------------------------STSAT------CC--DPS----RS-SSTTTVE---
---TPVCPL----PAAYD---SRILS-TY--PRLATG-----LT---PTFYNG-----AP
YA---------------SEQAGYANLS-AAETPFYSTL---------A----P-DPWRGI
-------TQTSP-YYYDST--LAAYG-----YGG-LDL----NGSRRKNVTRDSTSTLKA
WLNEHRKNPYPTKGEKIMLAIITKMTLTQVSTWFANARRRLKKENKMTWEPRNKAEEDAD
GTA-----DR------DTDDDQVEP---------------RITGPEDSRR----------
------------NRDCSESG--------------ADTLQLDILNDGDTG--------RLD
HLSDDH----------------------TYPSSAEPPC------------------VVS-
LACPELKD---------EHD-------SGYS------------GEARTQALPGLQSVKTE
EQMTSKPKIWSLADTATSKSPPPTSA-H-----VGASGYCGDSISDTALTSSH-------
-------------------------------CGWFSAPA---------------------
----YSTGTPTSGG-HYQTGGS-------------------------------SFVHIPP
QTD-----------------------------------TPP---------QTPPSMKLHH
GSGYLGSQKSFYH---------------------------------------------M-
--NHVTGLGRTS----YRSE---------CLLDDYSAHTHYRTAPIQ-------------
----------------------------------------------------
>Mmar_Irx2-A_manual
------------------------------QLV---------MSG---------------
----------------GPPP-----ILPSH------FC--DDG----RA-GLTESVQG--
---PT-CT------CQCD---------LYH-QWVPAP----------INFYNA-----TI
Y-----------------PSEPLY----SQEPSLYS-----GIGTKES----Q-ENWRSL
--------CCPIYTPYDPS--GVAYP-FVTGYN--VDL----NVARRKNATRETTSTLKA
WLNEHRKNPYPTKGEKIMLAIITKMTLTQVSTWFANARRRLKKENKMTWEPRSRCDDDED
KEC-----HS------EDEGEE-DKR----------------------------------
------------DEVPENQQ-------------------------------------SSS
ILSE--------------------------------------------------------
---------------------------------------------------EGQSGHNTE
SKMSSKPRIWSIVDTATSDHRTQTNS-S--------------------------------
--------------------------------AWCHVTAN--------------------
-----------------SNPPT------------------------------VGDSLNRL
RTAATTY-------------------------------EP--------------------
------------------------------------------------------------
------------------------------------------------------------
----------------------------------------------------
>Mmar_Irx2-B_manual
------------------------------QLL---------MAGQTT------------
-----------GQQLHGTSS-----TAGQP------CC--ESG----RP-VMTDPITG--
---QTVCS------CQYD---AQLIN--Y--QRLAAS----GLP---LNMYGT------A
AA-------------AAGGDQGFLPLS-AEQSAFYSPS-ANGFDLKDN----L-EAWRSL
-------YAASVYYPYESA-ALAGYP-FPNGYA--VDL----NGARRKNATRETTSTLKA
WLNEHRKNPYPTKGEKIMLAIITKMTLTQVSTWFANARRRLKKENKMTWSPRNRCDDDDP
DVDG----GD------DGAGRT-KD---------------NDASSKDGGSA------DED
RH----------GDRVQDME-----------GLDEGKVEFVDVDDDSKS--------CES
AINDLHVH-----TNSSDKENRFV----SKPPTISPVSE----------------GLGT-
DSESSQAS---------LL-----------------------------SPSAGSTGPVTD
LPTTPKPRIWSLVDTATSGASGAGSS-A-----LPTVTSPGAA----------RLSPLHR
AAR---------LEYLS-PYPKPQ-------PAWYAGTL---------GGINATN-----
----GVPGSFPLSA-VYTCPPI----VNPAL-------------------------TSPT
STGS----------------------------------SPL---------PGSAVLTESS
ASAVSSRTAAAAFPTSDIHK----------------------------------------
------------------------------------------------------------
----------------------------------------------------
>Mmar_Irx3-A_manual
------------------------------QLL---------MTGQ--------------
-------------------------HPANS------CY--QPG---------TQPN----
---PAVCTL----SGAYD---SRLLS-PF--PRLPSG----------LAVYSP------S
YP-------------------EHVTAFGTNPPTFYSSL-PGPYNMKDG----P-GNWTPL
--------PQATCYTYDPT--LAAYGPYGERYGS-MD-----SVARRKNATRETTNTLKA
WLYEHRKNPYPTKGEKIMLAIITKMTLTQVSTWFANARRRLKKENKMTWEPRNKGAEGSE
TEC-----KQ------ESAASG-RE---------------SKKKSSDSDDS------EDE
REGSN-------EESKYEEA-------------KVMYT----------------------
----------------------------ESPSSDPEGS----------------------
-----------------------------------------------ALPLGPYLGSTTD
CLTTERPKIWSLAHTATSNSPPILRR-S--------------------------------
------------------PSDHYLENSVLMGYPWVKNELHEA------------------
---------------EMANCPS----------------------------LLPTSNLRYC
QDD---------------P-------------------GPP-------------------
------------------------------------------------------------
------------------------------------------------------------
----------------------------------------------------
>Mmar_Irx3-B_manual
------------------------------------------MTGQ--------------
----------------------------TS------CC--ETN----QNGMAADPH----
---PTVCSL----PAAYD---SRLLS-TY--PRLATG----------LTVYGS------T
Y----------------ADQAGYVAALGSHPTSFYPTL-SSPYDLKDG----R-TTWPTL
-------QAAAACYAYDTT-ALTNYGPYGDRYDT-MD-----SAARRKNATRETTNTLKA
WLYEHRKNPYPTKGEKIMLAIITKMTLTQVSTWFANARRRLKKENKMTWEPKNKTSDDTD
DKS-----EG------TQTDDE------------------INQDKEDGEKPAIKNNANEG
KVKK--------EESDNEKP-----------------------SEET-RSSDRNIPTLLP
LSN-NCQMRL--------------------------------------------------
--------------------------------------------SEFGNPSSPPMKLTPE
LPVTEKPKIWSLAQTAISDTVPTRKM-A-----FDVPASTDLNYSDRT------------
------------------PSVSPSSTS----GYWTPTGS---------------------
--IAMQEDNSAVGP-RLAPLPP---LEYSPRLQF--P-------------VKSQDSVDDV
NNDATVRTLVNGTKYSTAPWLMSDQKEREIIRDTRNYVTPH---------QVPVTI----
------------------------------------------------------------
------------------------------------------------------GDTTAF
KPVSR-----------------------------------------------
>Popi_Irx1_comp173313_c1_seq1
----------------------------S-------------------------------
------------------------------------------------------------
---------------------------VW-------------------------------
---------------------------------------VRRFGLKD-------DPWRGT
-------HQTTASYYYDPT--LAAYG-----YGG-LDF----NGARRKNVTRDSTTTLKA
WLGEHRKNPYPTKGEKIMLAIITKMTLTQVSTWFANARRRLKKENKMTWEPRNKTKVETE
DHG-----DD------SQTDSG------------------SRRSEDEERKTKEV--ILPT
KQE---------RLDKDDTKCGGDI----NMSAELVTTKRNDEYDDRNRLACLGR-----
----------------------------THPMDSNDASLY--------------------
------------------------------------------------------------
-----RGRSTIIGNESQNGSSTTRIS-S--------------------------------
------------------------------------------------------------
---------------TIISVAF---------------------------RLHFVNLVRQC
QTK---------------------------------------------------------
------------------------------------------------------------
------------------------------------------------------------
---------I--------------------------------KKRE------
>Popi_Irx2_comp169452_c0_seq1_manual
-MP------GQAG----NPTPPQ-----S-QAAPGLQ-----HGGGS------------G
SPSAAGTPGMVSSAGLGPSP-----VAGGPPPTHHVCC--ESG----RP-MLTDPLTG--
---QTMCS------CQYD---AQLLN--Y--QRLAAS----GLP---LNMYGT------A
AA-------------AAGGEQGFLPLGATEQSAFYSPT-ANGFDLKEN----L-EAWRSL
-------YAASMYYPYESA-ALAGYP-FANGYG--VDL----NGARRKNATRETTATLKA
WLSEHRKNPYPTKGEKIMLAIITKMTLTQVSTWFANARRRLKKENKMTWSPRNRCDDDDD
DDD-----AR------PSRDAK-DG-----------GSVASSGGKSTDGMD--------Y
RKPPG-------SHDPSDMQYPHSLH---RKEDDDRLKD--DLDDLNHR--------LAG
PSSQQRSI-----RVSSNDKN------PGSPGAASDGGS----------------PVAS-
DSESSQTS------------------------------------------LLSPSHTDIQ
SSSNPKPRIWSIVDTATSGTPGQNG--------IPVPASRAAV---------ESLNSFQR
AR----------LDYIS-SYQKQGVGG----PSWY-------------------------
------------------------------------------------------------
------------------------------------------------------------
------------------------------------------------------------
------------------------------------------------------------
----------------------------------------------------
>Popi_Irx3_comp172117_c0_seq3_manual
------------------------------------------MTGQ--------------
------------------QP-----PVATT------CC--DNS----TP-TSPDP-----
----QACSLPTAAAAAYD---SRLLS-SY--PRLATG-----LHAAANGFYGA------A
A--------------AYPDQTSYVTAALGNASAFYSSL-------VDG----R-GAWGSL
-------AAAAACYPYDP---MGAYGPYGDRYGA-ID-----NAARRKNATRETTNTLKA
WLYEHRKNPYPTKGEKIMLAIITKMTLTQVSTWFANARRRLKKENKMTWEPRNKTNDGVD
GDD-----KS------DSGDED-NS---------------IHDXXXEPDGGGVR------
------------------------------------------------------------
---------------GHLGALAAMR---DSPTSD--------------------------
------------------------------------------------------------
---SHRPKIWSLAHTATSDSPPPVRR----------------------------------
------------------------------------------------------------
------------------------------------------------------------
--------------------------------------SPX-------------------
------------X-X---------------------------------------------
------------------------------------------------------------
----------------------------------------------------
>Ptep_Irx1-A_XP_021001263.1_XP_015926449.1_manual
-MSYT-----QFG-YSTYAAS-------S-PIV---------IGSS--------------
-------------------------TAQNA------CY--ERN----SP-----------
--------------------ETHL----Y--PRIPS--------------YAA-------
--------------------PSYQPDSNLDPATFYTPTLNSTYGMKEG----S-DPWRSI
-------SQS---YYYDPT--LAAYG-----YGG-LDF----NGARRKNVTRDSTSTLKA
WLNEHRKNPYPTKGEKIMLAIITKMTLTQVSTWFANARRRLKKENKMTWEPRNKAESEDP
KKE-----QK------DEDDED-EK-----------------------------------
----------P-PRIGNNTGF---------------------------------------
--------------------------------------------------LLG-------
------------------------------------------------------------
-DHLYKPKIWSLADTATNKVPYANDL-S--------------------------------
------------------------------SNGWSPTKT---------------------
----PYQSCAAIPFQRFGSCNL------------------------------HGFNPITL
QTD-----------------------------------TPP---------QTPPNMKMVS
GHQAVPSSASYIE--------------------------------PHGGG-AYNLCPSQ-
--DTITDGQIRG------------------------------------------------
----------------------------------------------------
>Ptep_Irx1-B_XP_015907356.1
------------------------------------------------------------
------------------------------------------------------------
------------------------------------------------------------
--------------------------------------------MKDA----G-DPWRGI
-------APSAS-YYYDPS--LAAYG-----YGG-LDF----NGARRKNVTRDSTSTLKA
WLNEHRKNPYPTKGEKIMLAIITKMTLTQVSTWFANARRRLKKENKMTWEPRNKMDADDV
KDY-----DD------DDDVED-DG---------------VDGESRTTKCE---------
------------SEDESDRR----------------TASCDDSIDGAVHGRPY---PHLP
HHRNKITPNGA-QQQDSTSLIATSE---FTPTDSSSSP----------------------
-NLPDIQA---------LMRTTSPLE----A---KD--R-----TSMDSMKSSPSMSGRS
MTGANKPKIWSLADTATSKSPPPLLG-G------PTQETSGSMMDMLGH-----------
-------------------------------CGWFSVNP---------YQVTNASAS---
LGGFGSYHPHSGG--SFASPPS-------------------------------GHGGVPP
QTD-----------------------------------TPP---------QTPPNMKVSG
SNGFLGGQGGSYS-----------------------------------------------
---------ANSHGRSFRQE---------SLPEDYSATGHFKATSLQ-------------
----------------------------------------------------
>Ptep_Irx2-B_XP_021002309.1
-MA------GIFS-------------ILRLTLL---------MAGQS------------G
TPLSAGA----APTGGGTGAGG---GGGQP------CC--ESG----RP-VLTDPLTG--
---QTVCS------CQYD---AQLLG--Y--QRLAAS----GLP---LNVYGT------A
AA-------------AAGSEQGFLPLS-AEQSAFYSPT-ANGFDLKDN----L-EAWRSL
-------YAASMYYPYDSA-ALAGYP-FPNGYG--VDL----NGARRKNATRETTSTLKA
WLNEHRKNPYPTKGEKIMLAIITKMTLTQVSTWFANARRRLKKENKMTWSPRNRCEDDDL
DD------RD------EADQRI-KE-------------SDGKRSDKDSDVD--------R
RR----------DDHHHPRQ-----------GSDDGKMDFVDVDDDCKS--------CAS
TSTDGHII-----TNSSDKENCSLLKTHRVPSPISDAS------------------LGSE
DSESSQNS-----------------------------------------SLPHPAELPPQ
SSQQQKPRIWSIVDTATSTQGPSSSA-------LPPGASS-------------RLSPLQR
AA------------YLS-PYPKP--------ASWYAGTL---------GNLSVVT-----
----SVGGSFPLSA-VYSCPPI----GGAAP-------------------------LNRL
RTAAA--------------------------------AFPT-----------AATPGELS
LHKAAVQPASEQPH------------------------------TPGGSR--SSSSGSA-
--AAIAAMSGST---------------------------VISAGPTQGRVLS--------
----------------------------------------------------
>Ptep_Irx3-A_XP_015924107.1
-MSYS-----QFG-YA-YPPS-------STQVLV--------------------------
-------------------------SSGGP------CC--QPA----SE-GGSPPQV---
--------------YTTD---SRLLS-QI--PRLAS-----------FGLYGS------S
YA-------------------DHISSLAANTTTFYSTL-GAPYDLKES----R-NSWN--
----------ASCYPYDP---IASYT---DRYGS-ME-----SVARRKNATRETTNTLKA
WLYEHRKNPYPTKGEKIMLAIITKMTLTQVSTWFANARRRLKKENKMTWEPRNKTSEEDD
SIS-----EL------KSDDTA-ED---------------ECSNLNDFLKQEP-------
------------ETFHSKEPF--------------------PADYSTSPP-------IQS
CALECYRT----QSLSSEDSITSEH---SSPVRTSCYP----------------------
-----------------------------------GFQQ-----AKKPSAKDVSPRFSET
FDSNSRPKIWSLARTATSNSPPANRR-N-----PMDFCLENVHKAECSVNS---------
------------------------------------------------------------
---------------TVSSFTD---FMPDSELCC--------------NKKVNHPVNGSC
MMD-----------------------------------NPP------SYAMDFPCLEYDN
KSKVYGFNRTLQK-------------------------C--------CQE-VLEHSASL-
--KTNVKHS---------------------------------------------------
---------------------------------------------E------
>Ptep_Irx3-B_XP_015929348.1
-MSCS-----PCG-FA-YTAS-------P-QLL---------MTGQ--------------
------------------HP-----SVHYP----------ASP----DT-LVSQAHPG--
---SSVCS------LPYD---GRLGT-AY--PRLSE-------------LYAA------G
AA-------------GYVAAATYMSG--HHPAMLYSTTLASPYDIKDP----R-AAWASL
-------PPG---HGYEPV--LAAYSPYGDRFD--PD-----SEARRRNATRETTGMLKN
WLNEHRKNPYPTKGEKIMLAIITKMTLTQVSTWFANARRRLKKENKMTWEPRNKTGDDLD
DVS-----VD------EDDDKD-DQ----------QSGDDLKSELSDSN-----------
------------ENQKCQES-------------DSSRTRRDSMKDDENRQQK-----CTS
PVGDSLSAPED-----------------RSPMKALETS----------------------
------------------------------------------------ETKFPELPEHIK
SESIEKPKIWSLAQTATSESPPPQKK-F-----FDHQTDLNQKLRRLGYNE---------
------------HLYHPSPYHRP-------------------------------------
---LPPQDSSAES--SLSSPPL----WRTGELPNFPHGDKFG---------------SPS
SSG-----------------------------------SPS---------VLPPSAEVSA
THAPSVNYQFYAQ---------------------------------------MGHPLDI-
--RTFQPAFLRTSSFSY------------PVGFTSAPASMYHTVSTSAPNR---------
----------------------------------------------------
>Smar_Irx3_Smar_001877
------------------------------------------------------------
---------------------------------------------------MANHFAS--
---QDVCS------CTYD---PYFRD--Y--PRLLAE-----FR--ANRVYDT------S
Y-----------------DKSRMLPTTGNDASSFYSSL-NVSQELKDT----TTQAWSTF
--------ATYPYYGHEVA--LGHYSPYVS-YSR-PEE----VISIKKPPTREMTATLKA
WLNEHKKNPYPTKAEKIMLAIITKMTLTQVSTWFANARRRLKKDNKVTWEVKNKPGDNDD
DDE-----QR------DDDIKD-ED--------------TNRITDNNGNS----------
------------NTMESDAR----------------------------------------
----------------------------FCPSYPALQQ----------------------
TVESKLKP--------------------------------------ASESDLSPSVSPKP
SEASSKPRIWSLADTAMSPDSSISDH-GIT----------------------SHFRPVQL
RHM---------------PSS----------YSWTESAF---------------------
------------------------------------------------------ERVPAL
GLA-----------------------------------SPMPFL--QERDFAYPNASLQS
NASDTNLH----------------------------------------------------
------------------------------------------------------------
----------------------------------------------------
>Smar_Irx1_Smar_001884_manual
-MSYP-----QFG-YS-YSSP-------S-QLL---------MAN---------------
-------------------------NHNSH------CC--DSS----RP-MVTDPLTG--
---QTVCS------CQYDT-I------GY--SRLGTT----------GAIYSA------S
Y-----------------ADQTYPSIS-IEPAPLYGSL-ANSYGLKDN----TSNGW---
-------PQSATHYSYD----MSAYG-----YGN-YDL----NGSRRKNATRETTSTLKA
WLSEHKKNPYPTKGEKIMLAIITKMTLTQVSTWFANARRRLKKENKMTWEPKNKTSDDGD
ESS-----DS------DDEAMS-KK------------------QENDAIR----------
------------MDRDSTRE--------------GRKIYFSELDDKS----------CDS
LPSDIH----------------------QKPLDSSPQS----------------------
------------------------------------------------CAQISASSFSSS
ASTPTKPKIWSLADTATCKTPPPPPN-N---------------------------GPFQS
S------------------------------PAWVPSVG---------------------
---------------AFQVPSL-------------QAIRSFG-----------SNLTPDL
HAD-----------------------------------TPP---------QTPPNLKVPT
CHHESST---------------------------------------------IQPSLNY-
--NSHLNAVTSSRFRPSSGK----------------------------------------
----------------------------------------------------
>Smar_Irx2_Smar_001882_manual
-MSCS-----SFV-CS-RPNSAS-----S-QIL---------MNSGTAAA---------S
TPTAAPS----AAAAAAVAA-----AAAGG------CC--ESG----RP-IITDPLTG--
---QSVCS------CQYD---PQTLL-NY--QRLASA----GLP-----IYGG------P
Y-----------------GDQSYIPIG-AEQSAFYTPT-TNGFDLKDN----L-STWP--
-------YAASVYYPYDTT--LAGYP-FTNGYG--VDL----NGARRKNATRETTSTLKA
WLSEHKKNPYPTKGEKIMLAIITKMTLTQVSTWFANARRRLKKENKMTWEPRNRVDDEDN
NAD-----NG------DTTDKE-DK-----------PREHDRATDSPLHIGRE---V---
---PR-------HQLSSNAPLSLSDCDKLSDDNTCVRVVTDDEDDDDDKSI------SVS
ISQDGL------DTAKPDGLLLSDS--LSSPSSD-----------------------LS-
DQVSSIH-----------------------------------------SPLSVDSSAQGT
EVAPHKPRIWSIVDTATSNSTPTGSY-S-----YPGNGTQCGPMSSASFS---KVSPLSR
SLR---------LDYSS-PYPK---------HAWFNGSY---------GNPGASD-----
---------------SLLRPSF--------------------------------------
------M------------------------------NSPY--------ALTSPSLSLQR
NPSTTPRFHGAFT---------------------------------------LNTKLDC-
--QVHQGAAI--------------------------------------------------
----------------------------------------------------
>Ssen_Irx1-B_TRINITY_DN2849_c0_g1_i2
-MSYA-----QFG-YSPFPPT-------T-QLM---------VGTSV-------------
----------------NSSS-----VSSSP------CC--GGG----DS-ATGRGPGG--
---AAAAVL----PATYE---TRLIS-TY--PRLTP-----------SGLYPTHP---SP
Y-----------------TDQPYPN---FESSAFYPSL-SSPYGMKDA----A-DPWRGI
-------TPSAS-YYYDPS--FAAYG-----YGG-LDF----NGARRKNVTRDSTSTLKA
WLNEHRKNPYPTKGEKIMLAIITKMTLTQVSTWFANARRRLKKENKMTWEPRNKMDADDV
KDF-----DD------DDDDVV-NN---------------IGRGSGENNDRG--------
------------PSQSDDIR-----------------SSRSDSESSDDGRGAY----HLL
RHPNSMSMALC-GRPRSGSGLPRTD---FTPADSSSPT----------------------
-DIPDIQS---------LMRSPQSV---------GEVNS-----TTLENSKRNAGINGQD
QMSGSKPKIWSLADTATSKTPPVAGG-P-----LIGVESTGTVTDMLGH-----------
-------------------------------CGWFSVNP---------GSPIGGSSA---
FGGYQHQSPSASSL-AFSSPSG--------------------------------NGPVPP
QTD-----------------------------------TPP---------QTPPNMKVSA
ALPPLGGSSSGAA---------------------------------------LTPGMHV-
--KSVNGYHRSTSNRTYRPD----------LPEDFSSTSQYR------------------
----------------------------------------------------
>Ssen_Irx1-A_TRINITY_DN4852_c0_g1_i2
-MSYT-----QFG-YSTYATS-------S-PFV---------VGTGP-------------
-----------SSTPQGSSS-----TSSSR------SC----G----TP-DVT-------
----AVAA------TTYD----RLLS-----SRLAAV---------STGLYGG------S
TG-------------GYVTASPYPSL--EPASPFYPAL-NTAYAMKES----A-DPWRSI
-------PQSAP-YYYDPT--LAAYG-----YSG-LDF----NGARRKNVTRDSTSTLKA
WLNEHRKNPYPTKGEKIMLAIITKMTLTQVSTWFANARRRLKKENKMTWEPRNKSESQPE
DEGKKDSLAE------EEEDEE-ED-----------EDDMEHGSARDKQTEGF-------
------------DRSATNVK-----------------FPGNDLNSR--------------
---------------NPSGVLERGS---DFSTTLDSHR-------NDK---------QCD
SFAPN-------------------------------------------------------
----------SLGHLSSQSTMSPRTS-Q--------------------------------
------------------------------------------------------------
--------------------------------------------------CVRDDYTAHL
QFR-----------------------------------EPS-------------------
---------------------------------------VH-------------------
------------------------------------------------------------
----------------------------------------------------
>Ssen_Irx2-B_TRINITY_DN2507_c0_g1_i2
-MSCP-----QFG-YNGSTTT-------T-QLL---------MAGQSAAGQPLHGSGAAG
AGTGS-A----GATAPGSGT-----GPGQP------CC--ESG----RP-VLTDPLTG--
---QTVCS------CQYD---AQLLS--Y--QRLAATT---GLP---LNVYGS------A
AA-------------AAGPEQGFLPLS-AEQSAFYSPT-ANGFDLKDN----L-EAWRSL
-------YAASMYYPYESA-ALAGYP-FPNGYG--VDL----NGARRKNATRETTSTLKA
WLNEHRKNPYPTKGEKIMLAIITKMTLTQVSTWFANARRRLKKENKMTWSPRNRCDDDDV
DAD-----QD------DSDRKD-DN------------SGSNIRSEKDMDSD--------I
RR----------RRDSSDKN-----------VPDTRQIEFVDVDDDCKS--------CAS
TSTDGHLI-------SSDKENLGIK--PRVPSPISDAS------------------LAS-
DSESSQNS---------PMLQH----------------------HHHSQATSEIISSTPQ
QQQQQKPRIWSIVDTATSSGPSSSLH-S-----PPPGASSH------------RLSPLQR
AA------------YLS-PYPKP--------SSWYAGTL---------GNLGVVT-----
------SGGFPLSA-VYSCPPI----VSSMT-----------------------------
RTAAA--------------------------------VFPS---------AGPPTAEMSS
LHKAAAVA------------------------TKLGPGS-SSVSHPGVSQ-HHPSSGSA-
--AAIAAMAAGNG-------------------------SVSSSLPSQGRVIS--------
----------------------------------------------------
>Ssen_Irx3-B_TRINITY_DN4174_c0_g1_i1
------------------------------MGL---------MTGQ--------------
------------------HP-----SIPYP------AP--TSS----MPALVAQGAGS--
---PALCPL----AAAYD---TRLVS-TY--AQHRFN---------IADLYGS------G
PG-------------PYAAAAGYVTGIAPHPAALYPAS-LAAYDIKDP----R-TAWAAL
-------PQATG-YPCDPT--FAAYGAYGDRFD--PD-----SEARRRNATRETTSTLKA
WLNEHRKNPYPTKGEKIMLAIITKMTLTQVSTWFANARRRLKKENKMTWEPRNKTNDDLD
DVS-----VE------DDDEDD-EK---------------KEDVDDDVNIE---------
------------SEKKNEES--------------KDSIENRKNGNDNQKCSEKLEQRRLS
LDEKDSQ------RESPNERTSPKE---TTPSDITRTP----------------------
EKNGSFT----------------------------------------DISTSEKSSDSTS
SPATTKPKIWSLAQTAISESPPLSRR-N-----LPPSMSIPEDVENRSRLLYH-------
-------------------------------DRILQSDLKSSQFL-HQGNP---------
---MMHQDSSADS--SLSSPPL----WRNSEQQML-SSDKFGRL----------RSLPSS
SSG-----------------------------------SPA--------IVVSSSFDGQH
VVSPSPLPLVTSDRYH----------------H-----------HPG--S-SLGPNLDL-
--RTLQPSFMRPTPY-------G-----CPVSFTSAS-----------------------
----------------------------------------------------
>Ssen_Irx3-A_TRINITY_DN73725_c0_g1_i1
-MSYT-----QFG-YT-YPSS-------S-QLL---------MTGQ--------------
------------------HP-----ATATP------CC--QPA----SP-AVVEPPY---
---AAVCSL----PAAYD---SRLLS-SF--PRLATG---------LNGLYAT------S
AS-------------TAADPQGYVTAAALSNPSFYSSL-PNPYDLKES----R-GAWAPL
-------GTAAACYSYDPT-GLAAYGPYGDRYSS-MD-----SVARRKNATRETTNTLKA
WLYEHRKNPYPTKGEKIMLAIITKMTLTQVSTWFANARRRLKKENKMTWEPRNKSADSAD
ADD-----KE------DEDDDD-NNSSSPSPATCDIRKKSQDDSCADDDDS------QEL
RVKTELTNSLPGERIKASEF------------------SSCSVKSES---------AELT
GSSDCLALNLG---PYADHHTSIA----CSPESDYHRRPGSPLS----------PPCS--
GPPPPLHHRHYDDRTHHPPHHSHPQNVPRRPFHHSSHQH---HGAHHQETSPTGGLCDDP
LLVDDRPKIWSLAHTATSDSPPTALK-R-----LSGTSPPPPTLSQ--------------
------------------PLIPPSRVTD--------------------------------
------------------------------------------------------------
--------------------------------------DPY----AIDC-RSPKA-----
------------------------------------------------------------
------------------------------------------------------------
----------------------------------------------------
>Ssen_Irx2-A_TRINITY_DN10409_c0_g2_i1
-MEPP---CTAFR-CNSAGTL------EN-QMV---------LSSSP-------------
-----------TQCLTATSPTH--LEGDSP------CC--GVG----SA-PFV-----M-
--VDATCP------CRPS---GDIPALAFQPQRLTVS--------DTSPNYGT------G
LC-------------GLSEPTGIFTLS-GHPAALFTSP-ISGFDAKES----LDTSWRFM
-------PYTSFYYPYD----MAGYT-FAAGYG--MDF----NGARRKNATRETTSTLKA
WLNEHRKNPYPTKGEKIMLAIITKMTLTQVSTWFANARRRLKKENKMTWEPRNLCDEDCE
ADS-----CS------DHEDSDADKL----------------ATHSALGITE--------
------------KPVISDK-----------------------------------------
----------------------------AGPLSSTSKK----------------------
---------------------------------------GDSVIKDSKVSSSIISSDANK
SDTNLKRRIWSIVDMATSKTSPNDSS-Y-----PHQIYSDAMNLDSRKHL----------
---------DLRQSFVA--------------SRWPMDPSL--------------------
---------------SVSNPAF----PPTTS------------------AITDSRGLSSV
SSF-----------------------------------TPI---------RKSSDQTQTS
SSESSAV------------------------------------------Q-ILQEKTSL-
--KTM-------------------------------------------------------
----------------------------------------------------
>Tcas_Ara_TC031040
MAAYA-----QFG-YS-YPSA-------S-QVLPLL------VSGQPTTNSGSSPAS-GG
GSLSPGG----TLSPGGTSS-----TGPTQ------CC--ESG----RP-LVTDPVTG--
---QSVCS------CQYD---ARLAL-QY--PR-------------SVGVYGA------P
YP--------------STDQNPYPSIG-VESSAFYSPL-SNPYALKDA----GGSAWTSA
-------QPTTGYYPYDPA--LAAYG-----YGAGYD-----LAARRKNATRESTATLKA
WLNEHKKNPYPTKGEKIMLAIITKMTLTQVSTWFANARRRLKKENKMTWEPKNKTDDDDD
ALV-----SDS-----DDKEKD-EE---------------DKRDDTDMH-----------
------------GRIKSERN--------------GKDLDDDDMNDDDRKDDLLGN-----
---------------NMHHILGNTF--GLKPE----------------------------
----------------------------------------------------MKTSDCGV
PLPPSKPKIWSLADTAACKTPPPQQQ-Q--------------------------------
---------------------------------WLGSNG---------------------
---FALPSSRYAGSGFLPSHCQ--------------------------------QGFPEV
QTD-----------------------------------TPP---------QTPPSMKLPS
VAGNLPCIGTAAA-----------------------------------------------
---TAANSGYSRLQSPHRPP----------------PPQAQMTAPTTD--------SAAF
KPLPKHERRVRVAGVSRSQLDPIDPSARWMVAGGPPSPEPMGKVQQIQIVWV
>Tcas_Mirr_TC032451/12-450
---------TQSA-VSSGPSQPS--PPPS-SMA---------VTSSA-------------
-------------PTPGSPP-----APSQR------CC--DTG----RP-LFTDPLTG--
---QSVCS------CQYE-----LLG--Y--QRLAGGV-P-GLP---LSMYSA------P
YP---------------EGMAAYFPALGADQAPFYTST-AAGLELKEN----LAATW---
-------PYPSVYHPYDTA--FAGYP-F-NGYG--MDL----NGARRKNATRETTSTLKA
WLNEHKKNPYPTKGEKIMLAIITKMTLTQVSTWFANARRRLKKENKMTWEPRNRVEDEDN
NND-----DD------DHKSTDGKDIL----------------DSKDSGTA---------
------------SSEDGDRP------------PHSRLAPDTASEWSESRPD---------
----------------------------SGPDSPECYE---------------------R
PPHPAFL-----------------------------------------PPRSSGSPPQIS
ASVSSKPRIWSLADMASKESPPSTAS-S-----LYSTAASRLRLPPPGL-----------
--------------HTA-PYARP--------HDFYRSLY-------GPGMAGSGSDA---
SLLETYSRTLAGQS-VLTKANL--------------------------------ATATSI
ASN-----------------------------------GPL---------GLTTSSRLSP
SSTSSLSSGSETP-----------------------------------------------
-----------------------------------------------------------L
KPVALNKA--------------------------------------------
>Tcor_Irx1_TCOR_020260-T1
-MSYA-----QFG-YSYHPAS---------QIL---------VGGQT-------------
----------------GSTS-----VAPNP------CC--ESG----RA-MVTDPVTG--
---QAVFS-----CQQCD---SHSLV--Y--PRLGSS-----VP---TSPYA-------P
Y-----------------SEQNYPAVG-MESPTFYSSL-GTPYVLKEG----SSPGWQSM
-------AQPTGYYPYDPS--LAAYG-----YG--YDL----NGARRKNATREATTTLKT
WLNDHKKNPYPTKGEKIMLAIITKMTLTQVSTWFANARRRLKKENKITWSSKGKDDEDDD
DGK-----LS------DADDDK-DS-----------SSDRLDGSSNDGT-----------
------------PNKVSDTVF-------------DKSVDGKDMVSYDKDSG------CNP
LLPGATSSRLP-----------------CDPSSAAISA----------------------
TSSPVLHM---------PHQLHAHQALSRYP---LDMQT-----QQRLKSCSDMDDTGVS
PLSQNKPKIWSLADTATCKTPTTSSM-A-----LGVGGGLGGPPRPSSH----SLPPFQV
TSSG--------SSYGN-PYHSGSS-----------------------------------
---------------SLSSLPQ----TKSTSLAV--PHPTAGMV---SNSGCDGVNPSEL
QTD-----------------------------------TPP---------QTPPNHKFPS
VPHYAHHAARLNE--------------------------------------FQDDSSDV-
--NYTANQQPLANNGTAQPS-----------------------------------GGTAF
KPVYKR----------------------------------------------
>Tcor_Irx3_TCOR_020265-T1
------------------------------------------MSSQA-------------
-----------TTTTPSQPL-----TGTSS------CC--DSG----RP-IITDPLTG--
---QTVCS------CQYD---QQLLN--Y--QRLAST-----LP---LNVYGS------P
Y-----------------GDQGYLPLT-AEQSAFYTPS--------DN----L-GGWP--
-------YPASMYYPYDPT--LSGYP-FANGYG--VDL----NGARRKNATRETTSTLKA
WLSEHRKNPYPTKGEKIMLAIITKMTLTQVSTWFANARRRLKKENKVTWEPRNRVDDDDN
DDA-----TN------ERDPVKLDK----------------DQKINENGFD--------P
RCPK--------PHPPSDNC-----------NSSNRQLNKDNEDDEDDD-------LCLP
------------NGGTMDTSHRDSM---SSPGSS----------------------ILS-
DSHSSLQ-----------------------------------------SPVLTDSSTGLQ
DSQSLKPRIWSIVDTATSHNHHPIPS-N-----NNNFMGVGFGVGSSQQ--------FAR
NLR---------LGYSS-PYTK---------AAWLNGAFPTI------------------
---------------PVTCTTT--------------------------PAVSAPLSTSSL
SSS-----------------------------------SPS---------SSSSSLMSSN
SSAVQPSPSSSVYSTM-------------------------------CNS-ATSPTVSV-
--NSALFNRTYAQTIHNLTSLTK-GLIMAPQLSGSFIGSMKTSAVQQD------------
----------------------------------------------------
>Tcor_Irx3_TCOR_020268-T1
-MSYP-----QFG-YT-YTAS-------S-PLLS--------MSNQ--------------
-------------------------HSPTS------CC--ETG----RP-IMTDPHTG--
---QTVCS------CQVD---SRLLS--Y--PRLATG-----LP--VSGIYGS------A
Y-----------------SDQGYVSFG-ADPSAFYSPL-NNSYDLKDG----SPAAWSSL
-------TQAAAYYSYDPT--MAAYP-YSNGYGG-VDL---NGAARRKNATKEVTSTLKA
WLYEHRKNPYPTKGEKIMLAIITKMTLTQVSTWFANARRRLKKENKMTWEPRNRVDDDDK
SDV-----EN------DNDPVS-KD---------------PDSGAKDEKYKDA-------
------------DHDHSSKL--------------------NDLCDKTRES-------DLI
LNKSCTKDTLD---DLDADSRSSST---ASPLSLSSHT---------------------G
LSQSSL--------------------------------------GALSDPSPSPDASIKA
DPNINKPRIWSLAHTATSNSPPQCRK-S-----PQPSSIAPPTSSTSSAMS---------
------------AHHQT-PTTRPDL------RTWIEGAF---------GIAAQYHGL---
---VSSANSLGVHT---------------------------GQA----NNMCVGNGAARV
SAA----------------------------------VGPM---------SSHPNSAIGT
SSTSSSAPLPPSSGAG----------------LKVGV------------G-FPNSCNSV-
--NAIGQTSLFAGGIKS----------------------------------GLCGLTGKY
EPFY------------------------------------------------
>PB.1135.1.p1
-MACSTATAGQFN-AASYPRTTSSNSSPS-QIM---------MAGQSTTSSTP-----GG
ATPGTPSTN--GPPQSGNSPGH--QSSGGG------CC--ESG----RP-ILTDPITG--
---QTVCS------CQYD----QLLG--Y--QRLAAAAGSAGIS--AASMYAAN----SP
YPSAAAAAAVAAQAAAAEQGAAYLPLT-AEQSAFYSPT-AGGFDLKEN----L-EAWRSF
------AAYPAMYYPYESP--LAGYP-FANGYG--VDL----NGARRKNATRETTSTLKA
WLNEHRKNPYPTKGEKIMLAIITKMTLTQVSTWFANARRRLKKENKMTWEPRNRCDDDDD
NDG-----NDTICNSGDEDGKD-EL---------------DVGGQSDDG-----------
---------------------------------DCKDDSLLDVDDSKK---------CHP
IHHFIHHPMLR----------------LQNPQTASTTL---------------------C
DKRDSL----------------------------------------------TSSTSSSS
STTTTKPRIWSLVDTATSTSSNQNNN-R-----SSSTSLYSFASGAGKL-----LPHIAA
RAR---------LDYASLPYPKPP-------PNWYGNPALGV------------------
---------------VTSSSTN-------------QAYANGG------HHNASDLLAVSM
SSR-----------------------------------IPA---------TFPNGLIYPG
RRSPPPPPSISDIKHL----------------------------IPNCLS-TTLQSSNQ-
--NRLSSAASVTSSPPSSPETK--------------------------------------
---------I--------------------------------ESQ-------
>PB.1137.1.p1
-MSYS-----QFG-YA-YPSS---------HLL---------SACQSQTSGTI-------
----------VSTATALVTT-----TGSAT----------NSN--LTSS-SSSTPCSG--
---SDMCSC----HPQYTSESTRLLTSAYQ-TRLTSTT---APPPGLPPMYTS------G
Y-----------------DPQGYVPLTGTDPSAFYSPL-ANTYDLTKE--GMSASAW---
---------GTSAYPYDPTAAMTPYP-YTNGYGT-MDI---NGSARRKNATRETTNTLKA
WLYEHRKNPYPTKGEKIMLAIITKMTLTQVSTWFANARRRLKKENKMTWSPRNRCGDVDD
DDDDGD--CD------DDKETE-DN--D-DKVICK-----KEVAIKDSGKIR--------
------------DEYESETE------------------VGNECASGSLTSGSLSN-TPKP
MMDNAIMTQQPSNMSRSNYHLPTSH---YLPPHHHHHH----------------------
PIHPQYQP---------PPHHHHP--------------------VADNSIYSKTNSEPEA
ISPSSKPKIWSLAQTATSFGSSLRRSPNIDGEHNTATTTTGLLYANPTYASAFNSNGLKS
DKQDSIGGNGIMQCYSV-PVPPPPP-----GSSWLGGSP---------------------
---HAIQPYFAPQT-TINSLNN--------------EHVGVG-----DRKSSCDDIIQTQ
NGD-----------------------------------TPP---------QTPPTAHQQH
NEHQNGVAHHHHH---------------------------------------HHQSNDD-
--NLMNNNFINNNGSPYTSSFHG------------------------------------L
KSMFDQSTYLG--GFKSEN----------------------DKQTSLPIR--
>g10269.t1.p1
-MSFA-----QFG-YH-TPTS---------QFLSPGTQMKITMSSS--------------
-------------------------PSSPS------CC--DNHSCQQNP-SSSDLGTT--
---AGYCGAA---AAAAT---TSIRS---C-TTLQTD------P-SLSKMYTGHHRHFAN
HP-------------TLFGPEQYVGQS-YDSSSLYSSL-GGQCLMKDRLTDPT-SGWHHP
MTVPPPPPPPPPYYHYDAA-TFAAYG-----YNC-FDFGGGASLVRRKNATRETTSTLKA
WLNEHRKNPYPTKGEKIMLAIITKMTLTQVSTWFANARRRLKKENKMTWEPRNRCDDDDD
DDD-----DD------DPRDQI-DF-----------DHAGPASSSDDFG-----------
-----------------------------------KIIAKNRIHDSSQTPI---------
----------------------------NRPSCPSPNNCRN------------------R
SSSPNI------------------------------------------SSSKTFASSSRN
EEAKTKPKIWSLADTAANKDDKSIIE-N---------------------------NRLCN
NR-------------------YCFG----IGQRWLSASR---------------------
----SSSCSFSARDLTDSTFPS-----------------------------SVFRRPAMT
RPQ-----------------------------------TPP---------CTRPSNKFAD
SIGSVIDANENLGELA--------------------------------------------
------------------------------------------------------------
----------------------------------------------VEI--V
>g10269.t2.p1
------------------------------------------MSSS--------------
-------------------------PSSPS------CC--DNHSCQQNP-SSSDLGTT--
---AGYCGAA---AAAAT---TSIRS---C-TTLQTD------P-SLSKMYTGHHRHFAN
HP-------------TLFGPEQYVGQS-YDSSSLYSSL-GGQCLMKDRLTDPT-SGWHHP
MTVPPPPPPPPPYYHYDAA-TFAAYG-----YNC-FDFGGGASLVRRKNATRETTSTLKA
WLNEHRKNPYPTKGEKIMLAIITKMTLTQVSTWFANARRRLKKENKMTWEPRNRCDDDDD
DDD-----DD------DPRDQI-DF-----------DHAGPASSSDDFG-----------
-----------------------------------KIIAKNRIHDSSQTPI---------
----------------------------NRPSCPSPNNCRN------------------R
SSSPNI------------------------------------------SSSKTFASSSRN
EEAKTKPKIWSLADTAANKDDKSIIE-N---------------------------NRLCN
NR-------------------YCFG----IGQRWLSASR---------------------
----SSSCSFSARDLTDSTFPS-----------------------------SVFRRPAMT
RPQ-----------------------------------TPP---------CTRPSNKFAD
SIGSVIDANENLGELA--------------------------------------------
------------------------------------------------------------
----------------------------------------------VEI--V
