# Supplementary material for: The genome of a sea spider corroborates a shared Hox cluster motif in arthropods with a reduced posterior tagma
Source: BMC Biol. 2025 Jul 2;23:196. doi: 10.1186/s12915-025-02276-x (PMC12220506; doi:10.1186/s12915-025-02276-x)
Supplement: Supplementary file 3 — Additional file 3. [file 12915_2025_2276_MOESM3_ESM.zip › suppl-file7-gene_analysis/irx/homeobox.fasta]

>T_castaneum_Slou/1-60
PRRARTAFTYEQLVALE---NKFKTTRYLSVCERLNLALSLSLTETQVKIWFQNRRTKWKKQN
>T_castaneum_lab/1-60
LNTGRTNFTNKQLTELE---KEFHFNKYLTRARRIEIASALQLNETQVKIWFQNRRMKQKKRM
>T_castaneum_mxp/1-60
PRRLRTAYTNTQLLELE---KEFHFNKYLCRPRRIEIAASLDLTERQVKVWFQNRRMKHKRQT
>T_castaneum_zen/1-60
GKRARTAYTSSQLVELE---REFHRSKYLCRPRRIQMAQNLNLTERQIKIWFQNRRMKFKKEE
>T_castaneum_zen2/1-60
GKRARTAYTSAQLVELE---REFHHGKYLSRPRRIQIAENLNLSERQIKIWFQNRRMKHKKEQ
>T_castaneum_Dfd/1-60
PKRQRTAYTRHQILELE---KEFHYNRYLTRRRRIEIAHTLVLSERQIKIWFQNRRMKWKKDN
>T_castaneum_Cx/1-60
TKRQRTSYTRYQTLELE---KEFHFNRYLTRRRRIEIAHALCLTERQIKIWFQNRRMKWKKEH
>T_castaneum_abd-A/1-60
RRRGRQTYTRFQTLELE---KEFHFNHYLTRRRRIEIAHALCLTERQIKIWFQNRRMKLKKEL
>T_castaneum_ftz/1-60
NKRTRQTYTRYQTLELE---KEFHFNKYLTRRRRIEIAESLRLTERQIKIWFQNRRMKAKKDT
>T_castaneum_Abd-B/1-60
VRKKRKPYSKFQTLELE---KEFLFNAYVSKQKRWELARNLNLTERQVKIWFQNRRMKNKKNS
>C_rotundicauda_Mirr_C-a/1-63
NVARRKNVTRDSTSTLKAWLNEHRKNPYPTKGEKIMLAIITKMTLTQVSTWFANARRRLKRDN
>C_rotundicauda_Mirr_E/1-63
NGARRKNATRETTSTLKAWLNDHRKNPYPTKGEKIMLAIITKMTLTQVSTWFANARRRLKKEN
>C_rotundicauda_Mirr_B/1-63
NGARRKNVTRDSTSTLKAWLNEHRKNPYPTKGEKIMLAIITKMTLTQVSTWFANARRRLKKDN
>C_rotundicauda_Mirr_F-a/1-63
NGARRKNATRETTSTLKAWLNEHRKNPYPTKGEKIMLAIITKMTLTQVSTWFANARRRLKKEN
>C_rotundicauda_Ara_C/1-63
VVARKKNATRETTNTLKAWLYEHKKNPYPTKGEKIMLAIITKMTLTQVSTWFANARRRLKKEN
>C_rotundicauda_Mirr_A/1-63
NGARRKNVTRDSTNTLKAWLDEHRKNPYPTKGEKIMLAIITKMTLTQVSTWFANARRRLKKDN
>C_rotundicauda_Mirr_F-c/1-63
NGARRKNATRETTSTLKAWLNEHRKNPYPTKGEKIMLAIITKMTLTQVSTWFANARRRLKKEN
>C_rotundicauda_Mirr_F-b/1-63
NGARRKNATRETTSTLKAWLNEHRKNPYPTKGEKIMLAIITKMTLTQVSTWFANARRRLKKEN
>C_rotundicauda_Ara_B/1-63
NVARRKNATRETTNTLKAWLYEHRKNPYPTKGEKIMLAIITKMTLTQVSTWFANARRRLKKEN
>C_rotundicauda_Mirr_C-b/1-63
NVARRKNVTRDSTSTLKAWLNEHRKNPYPTKGEKIMLAIITKMTLTQVSTWFANARRRLKRDN
>C_rotundicauda_Mirr_D/1-63
NGARRKNATRETTSTLKAWLSEHRKNPYPTKGEKIMLAILTKMTLTQVSTWFANARRRLKKEN
>C_rotundicauda_Ara_A/1-63
GISRRKNATRESTNTLKAWLYEHRKNPYPTKGEKIMLAILTKMTLTQVSTWFANARRRLKKER
>T_tridentatus_Mirr_C-b/1-63
NVARRKNVTRDSTSTLKAWLNEHRKNPYPTKGEKIMLAIITKMTLTQVSTWFANARRRLKRDN
>T_tridentatus_Mirr_D/1-63
NGARRKNATRETTSTLKAWLSEHRKNPYPTKGEKIMLAILTKMTLTQVSTWFANARRRLKKEN
>T_tridentatus_Ara_A/1-63
GVSRRKNATRESTNTLKAWLYEHRKNPYPTKGEKIMLAILTKMTLTQVSTWFANARRRLKKER
>T_tridentatus_Mirr_E/1-63
NGARRKNATRETTSTLKAWLNDHRKNPYPTKGEKIMLAIITKMTLTQVSTWFANARRRLKKEN
>T_tridentatus_Mirr_C-a/1-63
NVARRKNVTRDSTSTLKAWLNEHRKNPYPTKGEKIMLAIITKMTLTQVSTWFANARRRLKRDN
>T_tridentatus_Mirr_A/1-63
NGARRKNVTRDSTNTLKAWLDEHRKNPYPTKGEKIMLAIITKMTLTQVSTWFANARRRLKKDN
>T_tridentatus_Mirr_F-b/1-63
NGARRKNATRETTSTLKAWLNEHRKNPYPTKGEKIMLAIITKMTLTQVSTWFANARRRLKKEN
>T_tridentatus_Ara_B/1-63
NVARRKNATRETTNTLKAWLYEHRKNPYPTKGEKIMLAIITKMTLTQVSTWFANARRRLKKEN
>T_tridentatus_Mirr_B/1-63
NGARRKNVTRDSTSTLKAWLNEHRKNPYPTKGEKIMLAIITKMTLTQVSTWFANARRRLKKDN
>T_tridentatus_Mirr_F-a/1-63
NGARRKNATRETTSTLKAWLNEHRKNPYPTKGEKIMLAIITKMTLTQVSTWFANARRRLKKEN
>T_tridentatus_Ara_C/1-63
VVARKKNATRETTNTLKAWLYEHKKNPYPTKGEKIMLAIITKMTLTQVSTWFANARRRLKKEN
>L_polyphemus_Ara_A/1-63
GVNRRKNATRETTNTLKAWLYEHRKNPYPTKGEKIMLAILTKMTLTQVSTWFANARRRLKKER
>L_polyphemus_Ara_B/1-63
NVARRKNATRETTNTLKAWLYEHRKNPYPTKGEKIMLAIITKMTLTQVSTWFANARRRLKKEN
>L_polyphemus_Ara_C/1-63
SVARRKNATRETTNTLKAWLYEHKKNPYPTKGEKIMLAIITKMTLTQVSTWFANARRRLKKEN
>L_polyphemus_Mirr_A/1-63
SGARRKNVTRDSTNTLKAWLNEHKKNPYPTKGEKIMLAIITKMTLTQVSTWFANARRRLKKDN
>L_polyphemus_Mirr_B/1-63
NGARRKNVTRDSTSTLKAWLNEHRKNPYPTKGEKIMLAIITKMTLTQVSTWFANARRRLKKDN
>L_polyphemus_Mirr_C-a/1-63
NVARRKNVTRDSTSTLKAWLNEHRKNPYPTKGEKIMLAIITKMTLTQVSTWFANARRRLKRDN
>L_polyphemus_Mirr_C-b/1-63
NVARRKNVTRDSTSTLKAWLNEHRKNPYPTKGEKIMLAIITKMTLTQVSTWFANARRRLKRDN
>L_polyphemus_Mirr_D/1-63
NGARRKNATRETTSTLKAWLSEHRKNPYPTKGEKIMLAIITKMTLTQVSTWFANARRRLKKEN
>L_polyphemus_Mirr_E/1-63
NGARRKNATRETTSTLKAWLNDHRKNPYPTKGEKIMLAIITKMTLTQVSTWFANARRRLKKEN
>L_polyphemus_Mirr_F-a/1-63
NGARRKNATRETTSTLKAWLNEHRKNPYPTKGEKIMLAIITKMTLTQVSTWFANARRRLKKEN
>L_polyphemus_Mirr_F-b/1-63
NGARRKNATRETTSTLKAWLNEHRKNPYPTKGEKIMLAIITKMTLTQVSTWFANARRRLKKEN
>D_melanogaster_ara/1-63
LAARRKNATRESTATLKAWLNEHKKNPYPTKGEKIMLAIITKMTLTQVSTWFANARRRLKKEN
>T_castaneum_Ara/1-63
LAARRKNATRESTATLKAWLNEHKKNPYPTKGEKIMLAIITKMTLTQVSTWFANARRRLKKEN
>D_melanogaster_caup/1-63
LAARRKNATRESTATLKAWLSEHKKNPYPTKGEKIMLAIITKMTLTQVSTWFANARRRLKKEN
>A_bruennichi_old_annotated_Irx1/1-63
NGARRKNVTRDSTSTLKAWLNEHRKNPYPTKGEKIMLAIITKMTLTQVSTWFANARRRLKKEN
>I_scapularis_Irx1/1-63
NGARRKNVTRDSTSTLKAWLNEHRKNPYPTKGEKIMLAIITKMTLTQVSTWFANARRRLKKEN
>P_opilio_Irx1/1-63
NGARRKNVTRDSTTTLKAWLGEHRKNPYPTKGEKIMLAIITKMTLTQVSTWFANARRRLKKEN
>S_maritima_Irx1/1-61
--SRRKNATRETTSTLKAWLSEHKKNPYPTKGEKIMLAIITKMTLTQVSTWFANARRRLKKEN
>A_bruennichi_Irx1-A/1-63
NGARRKNVTRDSTSTLKAWLNEHRKNPYPTKGEKIMLAIITKMTLTQVSTWFANARRRLKKEN
>C_sculpturatus_Irx1-A/1-63
NGSRRKNVTRDSTSTLKAWLNEHRKNPYPTKGEKIMLAIITKMTLTQVSTWFANARRRLKKEN
>D_plantarius_Irx1-A/1-63
NGARRKNVTRDSTSTLKAWLNEHRKNPYPTKGEKIMLAIITKMTLTQVSTWFANARRRLKKEN
>D_silvatica_Irx1-A/1-63
NGARRKNVTRDSTSTLKAWLNEHRKNPYPTKGEKIMLAIITKMTLTQVSTWFANARRRLKKEN
>H_graminicola_Irx1-A/1-63
NGARRKNVTRDSTSTLKAWLNEHRKNPYPTKGEKIMLAIITKMTLTQVSTWFANARRRLKKEN
>L_elegans_Irx1-A/1-63
NGARRKNVTRDSTSTLKAWLNEHRKNPYPTKGEKIMLAIITKMTLTQVSTWFANARRRLKKEN
>P_tepidariorum_Irx1-A/1-63
NGARRKNVTRDSTSTLKAWLNEHRKNPYPTKGEKIMLAIITKMTLTQVSTWFANARRRLKKEN
>T_antipodiana_Irx1-A/1-63
NGARRKNVTRDSTSTLKAWLNEHRKNPYPTKGEKIMLAIITKMTLTQVSTWFANARRRLKKEN
>T_clavata_Irx1-A/1-63
NGARRKNVTRDSTSTLKAWLNEHRKNPYPTKGEKIMLAIITKMTLTQVSTWFANARRRLKKEN
>A_bruennichi_Irx1-B/1-63
NGARRKNVTRDSTSTLKAWLNEHRKNPYPTKGEKIMLAIITKMTLTQVSTWFANARRRLKKEN
>C_sculpturatus_Irx1-B/1-63
NSARRKNVTRDSTTTLKAWLNEHRKNPYPTKGEKIMLAIITKMTLTQVSTWFANARRRLKKEN
>D_plantarius_Irx1-B/1-63
NGARRKNVTRDSTSTLKAWLNEHRKNPYPTKGEKIMLAIITKMTLTQVSTWFANARRRLKKEN
>D_silvatica_Irx1-B/1-63
NGARRKNVTRDSTSTLKAWLNEHRKNPYPTKGEKIMLAIITKMTLTQVSTWFANARRRLKKEN
>H_graminicola_Irx1-Bi/1-63
NGAHRKNVIRDSTSTLKAWLNEHRKNPYPTKGEKIMLAIITKMTLTQVSTWFANARRRLKKEN
>H_graminicola_Irx1-Bii/1-47
NGARRKNVTRDSTSTLKAWLNEHRKNPYPTKGEKIMLAIITKMTLTQ----------------
>H_graminicola_Irx1-Biii/1-63
NGARRKNVTRDSTSTLKAWLNEHRKNPYPTKGEKIMLAIITKMTLTQVSTWFANARRRLKKEN
>L_elegans_Irx1-B/1-63
NGARRKNVTRDSTSTLKAWLNEHRKNPYPTKGEKIMLAIITKMTLTQVSTWFANARRRLKKEN
>P_tepidariorum_Irx1-B/1-63
NGARRKNVTRDSTSTLKAWLNEHRKNPYPTKGEKIMLAIITKMTLTQVSTWFANARRRLKKEN
>T_antipodiana_Irx1-B/1-63
NGARRKNVTRDSTSTLKAWLNEHRKNPYPTKGEKIMLAIITKMTLTQVSTWFANARRRLKKEN
>T_clavata_Irx1-B/1-63
NGARRKNVTRDSTSTLKAWLNEHRKNPYPTKGEKIMLAIITKMTLTQVSTWFANARRRLKKEN
>A_bruennichi_old_annotated_Irx2-i/1-63
SVARRKNATRETTNTLKAWLYEHRKNPYPTKGEKIMLAIITKMTLTQVSTWFANARRRLKKEN
>A_bruennichi_old_annotated_Irx2-ii/1-63
NGARRKNATRETTSTLKAWLNEHRKNPYPTKGEKIMLAIITKMTLTQVSTWFANARRRLKKEN
>I_scapularis_Irx2/1-63
NGARRKNATRETTSTLKAWLNEHRKNPYPTKGEKIMLAIITKMTLTQVSTWFANARRRLKKEN
>P_opilio_Irx2/1-63
NGARRKNATRETTATLKAWLSEHRKNPYPTKGEKIMLAIITKMTLTQVSTWFANARRRLKKEN
>S_maritima_Irx2/1-63
NGARRKNATRETTSTLKAWLSEHKKNPYPTKGEKIMLAIITKMTLTQVSTWFANARRRLKKKQ
>A_bruennichi_Irx2-A/1-63
NGARRKNATRETTSTLKAWLNEHRKNPYPTKGEKIMLAIITKMTLTQVSTWFANARRRLKKEN
>C_sculpturatus_Irx2-A/1-63
NGARRKNATRETTSTLKAWLNEHRKNPYPTKGEKIMLAIITKMTLTQVSTWFANARRRLKKEN
>D_plantarius_Irx2-A/1-63
NGARRKNATRETTSTLKAWLNEHRKNPYPTKGEKIMLAIITKMTLTQVSTWFANARRRLKKEN
>D_silvatica_Irx2-A/1-63
NGARRKNATRETTSTLKAWLNEHRKNPYPTKGEKIMLAIITKMTLTQVSTWFANARRRLKKEN
>H_graminicola_Irx2-A/1-63
NGARRKNATRETTSTLKAWLNEHRKNPYPTKGEKIMLAIITKMTLTQVSTWFANARRRLKKEN
>L_elegans_Irx2-A/1-63
NGARRKNATRETTSTLKAWLNEHRKNPYPTKGEKIMLAIITKMTLTQVSTWFANARRRLKKEN
>P_tepidariorum_Irx2-A/1-63
NGARRKNATRETTSTLKAWLNEHRKNPYPTKGEKIMLAIITKMTLTQVSTWFANARRRLKKEN
>T_antipodiana_Irx2-A/1-63
NGARRKNATRETTSTLKAWLNEHRKNPYPTKGEKIMLAIITKMTLTQVSTWFANARRRLKKEN
>T_clavata_Irx2-A/1-63
NGARRKNATRETTSTLKAWLNEHRKNPYPTKGEKIMLAIITKMTLTQVSTWFANARRRLKKEN
>C_sculpturatus_Irx2-B/1-63
NVARRKNATRETTSTLKAWLNEHRKNPYPTKGEKIMLAIITKMTLTQVSTWFANARRRLKKEN
>D_silvatica_Irx2-B/1-63
NGARRKNATRETTSTLKAWLNEHRKNPYPTKGEKIMLAIITKMTLTQVSTWFANARRRLKKEN
>D_melanogaster_mirr/1-63
NGARRKNATRETTSTLKAWLNEHKKNPYPTKGEKIMLAIITKMTLTQVSTWFANARRRLKKEN
>T_castaneum_Mirr/1-63
NGARRKNATRETTSTLKAWLNEHKKNPYPTKGEKIMLAIITKMTLTQVSTWFANARRRLKKEN
>A_bruennichi_old_annotated_Irx3/1-63
SEARRRNATRETTSTLKAWLNEHRKNPYPTKGEKIMLAIITKMTLTQVSTWFANARRRLKKEN
>I_scapularis_Irx3/1-63
SAARRKNATRETTNTLKAWLYEHRKNPYPTKGEKIMLAIITKMTLTQVSTWFANARRRLKKEN
>P_opilio_Irx3/1-63
NAARRKNATRETTNTLKAWLYEHRKNPYPTKGEKIMLAIITKMTLTQVSTWFANARRRLKKEN
>S_maritima_Irx3/1-60
---IKKPPTREMTATLKAWLNEHKKNPYPTKAEKIMLAIITKMTLTQVSTWFANARRRLKKDN
>A_bruennichi_Irx3-A/1-63
SEARRRNATRETTSTLKAWLNEHRKNPYPTKGEKIMLAIITKMTLTQVSTWFANARRRLKKEN
>C_sculpturatus_Irx3-A/1-63
SAARRKNATRETTNTLKAWLYEHRKNPYPTKGEKIMLAIITKMTLTQVSTWFANARRRLKKEN
>D_plantarius_Irx3-A/1-63
SEARRRNATRETTSTLKAWLNEHRKNPYPTKGEKIMLAIITKMTLTQVSTWFANARRRLKKEN
>D_silvatica_Irx3-A/1-63
SEARRRNATRETTSTLKAWLNEHRKNPYPTKGEKIMLAIITKMTLTQVSTWFANARRRLKKEN
>H_graminicola_Irx3-A/1-63
SEARRRNATRETTSTLKAWLNEHRKNPYPTKGEKIMLAIITKMTLTQVSTWFANARRRLKKEN
>L_elegans_Irx3-A/1-63
SEARRRNATRETTSTLKAWLNEHRKNPYPTKGEKIMLAIITKMTLTQVSTWFANARRRLKKEN
>P_tepidariorum_Irx3-A/1-63
SEARRRNATRETTGMLKNWLNEHRKNPYPTKGEKIMLAIITKMTLTQVSTWFANARRRLKKEN
>T_antipodiana_Irx3-A/1-63
PEARRRNATRETTSTLKAWLNEHRKNPYPTKGEKIMLAIITKMTLTQVSTWFANARRRLKKEN
>T_clavata_Irx3-A/1-63
PEARRRNATRETTSTLKAWLNEHRKNPYPTKGEKIMLAIITKMTLTQVSTWFANARRRLKKEN
>A_bruennichi_Irx3-B/1-63
SVARRKNATRETTNTLKAWLYEHRKNPYPTKGEKIMLAIITKMTLTQVSTWFANARRRLKKEN
>C_sculpturatus_Irx3-B/1-63
SVARRKNATRETTNTLKAWLYEHRKNPYPTKGEKIMLAIITKMTLTQVSTWFANARRRLKKEN
>D_plantarius_Irx3-B/1-63
SVARRKNATRETTNTLKAWLYEHRKNPYPTKGEKIMLAIITKMTLTQVSTWFANARRRLKKEN
>D_silvatica_Irx3-B/1-63
SVARRKNATRETTNTLKAWLYEHRKNPYPTKGEKIMLAIITKMTLTQVSTWFANARRRLKKEN
>H_graminicola_Irx3-B/1-63
SVSRRKNATRETTNTLKAWLYEHRKNPYPTKGEKIMLAIITKMTLTQVSTWFANARRRLKKEN
>L_elegans_Irx3-B/1-63
SVARRKNATRETTNTLKAWLYEHRKNPYPTKGEKIMLAIITKMTLTQVSTWFANARRRLKKEN
>P_tepidariorum_Irx3-B/1-63
SVARRKNATRETTNTLKAWLYEHRKNPYPTKGEKIMLAIITKMTLTQVSTWFANARRRLKKEN
>T_antipodiana_Irx3-B/1-63
SVARRKNATRETTNTLKAWLYEHRKNPYPTKGEKIMLAIITKMTLTQVSTWFANARRRLKKEN
>T_clavata_Irx3-B/1-63
SVARRKNATRETTNTLKAWLYEHRKNPYPTKGEKIMLAIITKMTLTQVSTWFANARRRLKKEN
>PB.1135.1.p1/55-117
NGARRKNATRETTSTLKAWLNEHRKNPYPTKGEKIMLAIITKMTLTQVSTWFANARRRLKKEN
>PB.1137.1.p1/47-109
GSARRKNATRETTNTLKAWLYEHRKNPYPTKGEKIMLAIITKMTLTQVSTWFANARRRLKKEN
>g10269.t1.p1/35-97
SLVRRKNATRETTSTLKAWLNEHRKNPYPTKGEKIMLAIITKMTLTQVSTWFANARRRLKKEN
>g10269.t2.p1/10-72
SLVRRKNATRETTSTLKAWLNEHRKNPYPTKGEKIMLAIITKMTLTQVSTWFANARRRLKKEN
