# Supplementary material for: The genome of a sea spider corroborates a shared Hox cluster motif in arthropods with a reduced posterior tagma
Source: BMC Biol. 2025 Jul 2;23:196. doi: 10.1186/s12915-025-02276-x (PMC12220506; doi:10.1186/s12915-025-02276-x)
Supplement: Supplementary file 3 — Additional file 3. [file 12915_2025_2276_MOESM3_ESM.zip › suppl-file7-gene_analysis/irx/irx_aligned.fasta.bionj]

(((((((Abru_Irx1-A_g6977.t1_g6978.t1_manual:0.41987008,Ptep_Irx1-A_XP_021001263.1_XP_015926449.1_manual:0.038658127):0.18790111,(Dsil_Irx1-A_DSIL_00022281-RA_manual:0.24411562,Ssen_Irx1-A_TRINITY_DN4852_c0_g1_i2:0.073665053):0.3031289):0.05801747,((((Abru_Irx1-B_g2964.t1:0.17065462,Ptep_Irx1-B_XP_015907356.1:0.2245971):0.20323032,(Dsil_Irx1-B_DSIL_00000462-RA_manual:0.16215323,Ssen_Irx1-B_TRINITY_DN2849_c0_g1_i2:0.15854771):0.37410957):0.21591684,Isca_Irx-1_XP_040061568.1:0.68864024):0.035434287,((Cscu_Irx1-A_CSCU003603_XP_023226069.1:0.066663876,Mmar_Irx1-A_manual:0.0090797432):0.46192545,(Cscu_Irx1-B_CSCU010447_XP_023227831.1/4-460:0.057734087,Mmar_Irx1-B_manual:0.022487184):0.64612037):0.055555422):0.078744315):0.099389553,Popi_Irx1_comp173313_c1_seq1:0.64978379):0.048477437,((((((((((((Abru_Irx2-B_g2968.t1:0.030291619,Ptep_Irx2-B_XP_021002309.1:0.074512355):0.18279959,Ssen_Irx2-B_TRINITY_DN2507_c0_g1_i2:0.11003615):0.078944996,Dsil_Irx2-B_DSIL_00056697-RA_manual:-0.04244132):0.10743608,(Cscu_Irx2-B_CSCU010449_XP_023227847.1:0.019082332,Mmar_Irx2-B_manual:0.0058851927):0.33686042):0.048286512,Isca_Irx-2_XP_002400561.2:0.35464585):0.059311658,Popi_Irx2_comp169452_c0_seq1_manual:0.20164669):0.17773624,PB.1135.1.p1:0.5388515):0.075900607,(Tcor_Irx3_TCOR_020265-T1:0.61026055,Smar_Irx2_Smar_001882_manual:0.50904721):0.093304612):0.057720795,(Dmel_mirr_FBgn0014343/16-524:0.52632076,Tcas_Mirr_TC032451/12-450:0.35906279):0.33594817):0.082109027,(Cscu_Irx2-A_CSCU003602_XP_023226080.1:0.14379543,Mmar_Irx2-A_manual:0.1096029):0.30733517):0.051227704,(Dsil_Irx2-A_00067618-RA_manual:0.58259499,Ssen_Irx2-A_TRINITY_DN10409_c0_g2_i1:0.66095626):0.45028883):0.1943386,(((((Abru_Irx3-A_g6983.t1:0.76389778,Ptep_Irx3-A_XP_015924107.1:0.7764194):0.024668932,(Cscu_Irx3-A_CSCU003601_XP_023225545.1:0.043753207,Mmar_Irx3-A_manual:-0.0051454417):0.4083423):0.1653828,(Popi_Irx3_comp172117_c0_seq3_manual:-0.10173383,(Dsil_Irx3-A_DSIL_00047299-RA:0.34364927,Ssen_Irx3-A_TRINITY_DN73725_c0_g1_i1:-0.070796862):0.52829504):0.03479787):0.052862752,((Cscu_Irx3-B_CSCU023360_XP_023234962.1:0.057447035,Mmar_Irx3-B_manual:0.044373546):0.43497157,Isca_Irx-3_XP_040355104.2:0.71884561):0.034245875):0.09065026,((Abru_Irx3-B_g2972.t1/8-505:0.45800945,Ptep_Irx3-B_XP_015929348.1:0.4023371):0.15835604,(Dsil_Irx3-B_DSIL_00029678-RA_manual:-0.042114958,Ssen_Irx3-B_TRINITY_DN4174_c0_g1_i1:0.37237507):0.4322286):0.44956416):0.20028551):0.032670233):0.19472459,((Tcor_Irx1_TCOR_020260-T1:0.8447758,((Dmel_ara_FBgn0015904:0.45650667,Dmel_caup_FBgn0015919:0.59915549):0.089378208,Tcas_Ara_TC031040:0.22631374):0.28237784):0.020834804,Smar_Irx1_Smar_001884_manual:0.56428456):0.024036914):-0.011973605,(PB.1137.1.p1:1.1473128,(g10269.t1.p1:-0.019296328,g10269.t2.p1:0.019297326):1.0748237):0.1014861,(Smar_Irx3_Smar_001877:1.1231157,Tcor_Irx3_TCOR_020268-T1:0.70786452):0.14892696);
