# Supplementary material for: The genome of a sea spider corroborates a shared Hox cluster motif in arthropods with a reduced posterior tagma
Source: BMC Biol. 2025 Jul 2;23:196. doi: 10.1186/s12915-025-02276-x (PMC12220506; doi:10.1186/s12915-025-02276-x)
Supplement: Supplementary file 3 — Additional file 3. [file 12915_2025_2276_MOESM3_ESM.zip › suppl-file7-gene_analysis/irx/homeobox_aligned.fasta.mldist]

63
T_castaneum_Slou/1-60                  0.0000000 1.9876749 1.5287246 1.5299999 1.6167318 1.6135160 1.8620914 2.2977168 2.3135374 2.5606613 4.4713334 3.9366406 4.2628895 3.9108649 4.3378777 4.5805538 3.9108649 4.2910615 4.4713334 4.1814795 5.0122439 4.1814795 5.0122439 3.9366406 4.5805538 4.2910615 4.2628895 4.3378777 4.6794484 4.0379395 4.0167034 4.1931186 3.9774725 3.9774725 4.2580178 4.1970173 4.1970173 4.5436457 3.8792751 4.1970173 4.1968985 4.5654178 5.3551467 4.2389690 4.1731634 4.3637974 3.9108649 3.7300538 3.7300538 3.6555276 4.2389690 4.2910615 4.2315941 3.6555276 4.2389690 3.9701059 3.4507926 3.4507926 4.2389690 4.2389690 4.2753960 3.8671905 3.8671905 
T_castaneum_lab/1-60                   1.9876749 0.0000000 0.7890204 1.3072803 1.0839120 1.0567991 0.9594356 0.9548506 1.0028218 1.8810735 5.6842019 5.2870670 5.4162130 5.0434254 5.0668957 5.4286721 5.0434254 5.0958388 5.6842019 5.1056929 5.4446501 5.1056929 5.4446501 5.2870670 5.4286721 5.0958388 5.4162130 5.0668957 5.0847733 5.1847056 5.4469769 5.1061085 5.1148924 5.1148924 5.1792340 5.4140836 5.4140836 5.4527612 5.0247530 5.4140836 5.3817225 5.9314054 6.5690836 5.0741997 5.1130249 5.0362193 5.0434254 5.1523720 5.1523720 5.0483323 5.0741997 5.0958388 5.0211480 5.0483323 5.0741997 5.0778736 5.0341213 5.0341213 5.0741997 5.0741997 5.0949325 5.0216576 5.0216576 
T_castaneum_mxp/1-60                   1.5287246 0.7890204 0.0000000 0.6969395 0.6498931 0.6950731 0.7418330 0.8327318 0.6681896 1.3056239 5.4763457 5.5726653 5.8207309 5.3237255 6.0305961 6.0236859 5.3237255 5.5401847 5.4763457 5.3690850 5.9888543 5.3690850 5.9888543 5.5726653 6.0236859 5.5401847 5.8207309 6.0305961 5.5968967 5.5783930 5.9667859 5.3909046 5.8757953 5.8757953 5.9544458 5.6940046 5.6940046 5.4036543 5.3423923 5.6940046 5.3342204 6.2200904 7.0114336 5.4538102 5.4597820 5.6071515 5.3237255 5.4424287 5.4424287 4.9396675 5.4538102 5.5401847 6.3540465 4.9396675 5.4538102 5.1433114 4.6338790 4.6338790 5.4538102 5.4538102 5.5204684 5.2454113 5.2454113 
T_castaneum_zen/1-60                   1.5299999 1.3072803 0.6969395 0.0000000 0.2004726 0.8270086 0.8329463 1.0074724 0.8923095 1.7235285 5.7766482 5.1757494 5.5256575 4.9447311 5.2235034 5.8486097 4.9447311 5.2753646 5.7766482 4.9521971 5.2671394 4.9521971 5.2671394 5.1757494 5.8486097 5.2753646 5.5256575 5.2235034 4.9484749 5.3795641 5.9410035 4.9373720 5.8019291 5.8019291 5.7941871 5.2903282 5.2903282 5.5293361 4.9592913 5.2903282 5.5436737 5.7625332 6.7399897 5.2690492 5.2212790 5.2756633 4.9447311 5.0458882 5.0458882 4.6512166 5.2690492 5.2753646 5.6762432 4.6512166 5.2690492 5.0094559 4.7047544 4.7047544 5.2690492 5.2690492 4.9328529 4.9389161 4.9389161 
T_castaneum_zen2/1-60                  1.6167318 1.0839120 0.6498931 0.2004726 0.0000000 0.7131557 0.8134603 0.9819195 0.7762072 1.6542891 6.5867991 5.9585268 6.3217496 5.7122047 5.8961850 6.5542940 5.7122047 5.9292193 6.5867991 5.7184192 5.8645256 5.7184192 5.8645256 5.9585268 6.5542940 5.9292193 6.3217496 5.8961850 5.5203764 6.0571791 6.6548632 5.7043602 5.9583473 5.9583473 5.9507722 6.0746360 6.0746360 6.0956279 5.7571695 6.0746360 6.1110213 6.5921628 8.0693605 5.9209566 5.3556428 5.7004218 5.7122047 5.8392304 5.8392304 5.3827778 5.9209566 5.9292193 5.8270396 5.3827778 5.9209566 5.4621439 5.4560968 5.4560968 5.9209566 5.9209566 5.5282304 5.7047473 5.7047473 
T_castaneum_Dfd/1-60                   1.6135160 1.0567991 0.6950731 0.8270086 0.7131557 0.0000000 0.2239798 0.4814015 0.4438230 1.4332068 5.6075274 5.5429904 5.3593166 5.3052688 5.1380997 5.2941893 5.3052688 5.2796205 5.6075274 5.4412617 6.2508569 5.4412617 6.2508569 5.5429904 5.2941893 5.2796205 5.3593166 5.1380997 5.8703005 5.3122826 5.2551046 5.3691859 5.7906798 5.7906798 5.8646583 5.6591685 5.6591685 5.7495709 5.3225948 5.6591685 5.6759377 6.1614270 8.1381150 5.2073288 5.3951932 6.2276397 5.3052688 5.4180395 5.4180395 4.9386914 5.2073288 5.2796205 5.3242544 4.9386914 5.2073288 4.9806490 4.6458193 4.6458193 5.2073288 5.2073288 5.2620819 5.2307650 5.2307650 
T_castaneum_Cx/1-60                    1.8620914 0.9594356 0.7418330 0.8329463 0.8134603 0.2239798 0.0000000 0.2298128 0.3059230 1.1612698 6.0319107 5.4079358 5.7679508 5.1722825 5.1518605 5.8378870 5.1722825 5.2727637 6.0319107 5.2354463 5.8242187 5.2354463 5.8242187 5.4079358 5.8378870 5.2727637 5.7679508 5.1518605 5.4468754 5.2980287 5.7810851 5.2342028 5.7686660 5.7686660 5.8452288 5.5243671 5.5243671 5.6034703 5.2889360 5.5243671 5.5322046 6.0235579 7.6134746 5.1902083 5.2446142 5.7056224 5.1722825 5.2807576 5.2807576 4.8072617 5.1902083 5.2727637 5.7654027 4.8072617 5.1902083 4.8500230 4.9271958 4.9271958 5.1902083 5.1902083 5.3784226 5.0927299 5.0927299 
T_castaneum_abd-A/1-60                 2.2977168 0.9548506 0.8327318 1.0074724 0.9819195 0.4814015 0.2298128 0.0000000 0.3287900 1.0961195 6.1334074 5.4772113 5.8555700 5.2291295 5.9196987 5.9842857 5.2291295 5.3806552 6.1334074 5.2970920 5.7294365 5.2970920 5.7294365 5.4772113 5.9842857 5.3806552 5.8555700 5.9196987 5.3544444 5.4954777 6.0220110 5.2949257 5.7635344 5.7635344 5.8411202 5.5993223 5.5993223 5.6877935 5.2688650 5.5993223 5.6114961 5.6791665 8.2088951 5.3721960 5.3008694 5.7387973 5.2291295 5.3448760 5.3448760 4.9115998 5.3721960 5.3806552 6.6840499 4.9115998 5.3721960 4.9615437 4.9219083 4.9219083 5.3721960 5.3721960 5.3655594 5.2209474 5.2209474 
T_castaneum_ftz/1-60                   2.3135374 1.0028218 0.6681896 0.8923095 0.7762072 0.4438230 0.3059230 0.3287900 0.0000000 1.1166349 5.7342732 5.6705795 5.4839070 5.4310210 6.0131548 5.5478120 5.4310210 5.5346664 5.7342732 5.4756407 6.5104051 5.4756407 6.5104051 5.6705795 5.5478120 5.5346664 5.4839070 6.0131548 6.1168794 6.0824837 5.9969113 5.4968164 6.5993856 6.5993856 6.6924312 5.7865169 5.7865169 5.8709464 6.0553503 5.7865169 5.7953003 5.8639652 7.2921501 5.9443109 5.5078374 5.8552428 5.4310210 5.5477491 5.5477491 5.4999092 5.9443109 5.5346664 6.1379273 5.4999092 5.9443109 5.5502216 5.6630971 5.6630971 5.9443109 5.9443109 6.0260953 5.8319484 5.8319484 
T_castaneum_Abd-B/1-60                 2.5606613 1.8810735 1.3056239 1.7235285 1.6542891 1.4332068 1.1612698 1.0961195 1.1166349 0.0000000 5.9560021 6.4302771 5.6704653 6.1401587 6.1946796 5.7986262 6.1401587 6.3351006 5.9560021 6.2449459 6.2046939 6.2449459 6.2046939 6.4302771 5.7986262 6.3351006 5.6704653 6.1946796 6.5242985 6.3458625 5.7185576 6.2292262 5.7812166 5.7812166 5.8628686 5.8506689 5.8506689 5.9545525 6.0372462 5.8506689 5.8651353 5.9338962 7.8921013 6.3168502 6.2384191 6.3236466 6.1401587 6.1680206 6.1680206 6.4305644 6.3168502 6.3351006 6.2768621 6.4305644 6.3168502 6.4881568 6.4143740 6.4143740 6.3168502 6.3168502 6.3156858 6.1243626 6.1243626 
C_rotundicauda_Mirr_C-a/1-63           4.4713334 5.6842019 5.4763457 5.7766482 6.5867991 5.6075274 6.0319107 6.1334074 5.7342732 5.9560021 0.0000000 0.1330644 0.0351711 0.1123034 0.2136917 0.0726786 0.1123034 0.1303741 0.0000010 0.1568374 0.2353584 0.1568374 0.2125882 0.1330644 0.0726786 0.1303741 0.0351711 0.2136917 0.2495571 0.1742811 0.0927224 0.1331638 0.1610264 0.1610264 0.1842888 0.0538380 0.0538380 0.0935828 0.1525026 0.0728036 0.0763313 0.0946926 0.0233611 0.1515524 0.1546437 0.1967167 0.0862461 0.1338792 0.1338792 0.1515398 0.1739051 0.1517391 0.2571898 0.1515398 0.1739051 0.2378970 0.1632737 0.1632737 0.1515524 0.1734079 0.1907797 0.1506541 0.1506541 
C_rotundicauda_Mirr_E/1-63             3.9366406 5.2870670 5.5726653 5.1757494 5.9585268 5.5429904 5.4079358 5.4772113 5.6705795 6.4302771 0.1330644 0.0000000 0.0865771 0.0163221 0.1539318 0.1255951 0.0163221 0.0764047 0.1330644 0.0512805 0.2092811 0.0512805 0.1992016 0.0000010 0.1255951 0.0764047 0.0865771 0.1539318 0.1878189 0.1185167 0.1466536 0.0331599 0.1173662 0.1173662 0.1389477 0.0680776 0.0680776 0.1068416 0.0713144 0.0864632 0.1060355 0.1080627 0.0917390 0.0967898 0.0505290 0.0924765 0.0352990 0.0334339 0.0334339 0.0719197 0.0915907 0.0722247 0.2369134 0.0719197 0.0915907 0.1445166 0.0788150 0.0788150 0.0967898 0.1176860 0.0938573 0.0744016 0.0744016 
C_rotundicauda_Mirr_B/1-63             4.2628895 5.4162130 5.8207309 5.5256575 6.3217496 5.3593166 5.7679508 5.8555700 5.4839070 5.6704653 0.0351711 0.0865771 0.0000000 0.0680776 0.2270993 0.0329633 0.0680776 0.1387684 0.0351711 0.1070742 0.2366487 0.1070742 0.2259782 0.0865771 0.0329633 0.1387684 0.0000010 0.2270993 0.2648103 0.1852048 0.0505473 0.0865213 0.1398485 0.1398485 0.1623419 0.0162606 0.0162606 0.0510226 0.1307206 0.0330390 0.0506214 0.0515735 0.0000010 0.1611916 0.1055577 0.1402417 0.0918085 0.0871041 0.0871041 0.1313102 0.1529630 0.1315782 0.2289986 0.1313102 0.1529630 0.2136115 0.1419642 0.1419642 0.1611916 0.1843071 0.1564264 0.1366915 0.1366915 
C_rotundicauda_Mirr_F-a/1-63           3.9108649 5.0434254 5.3237255 4.9447311 5.7122047 5.3052688 5.1722825 5.2291295 5.4310210 6.1401587 0.1123034 0.0163221 0.0680776 0.0000000 0.1307876 0.1058092 0.0000010 0.0564808 0.1123034 0.0335962 0.1845527 0.0335962 0.1750226 0.0163221 0.1058092 0.0564808 0.0680776 0.1307876 0.1637686 0.0974250 0.1261550 0.0162832 0.0964412 0.0964412 0.1173978 0.0501576 0.0501576 0.0874996 0.0525488 0.0679619 0.0868309 0.0884853 0.0671778 0.0763272 0.0331016 0.0727751 0.0173475 0.0164234 0.0164234 0.0530479 0.0721460 0.0533305 0.2104812 0.0530479 0.0721460 0.1227483 0.0584473 0.0584473 0.0763272 0.0966754 0.0739749 0.0547583 0.0547583 
C_rotundicauda_Ara_C/1-63              4.3378777 5.0668957 6.0305961 5.2235034 5.8961850 5.1380997 5.1518605 5.9196987 6.0131548 6.1946796 0.2136917 0.1539318 0.2270993 0.1307876 0.0000000 0.2069414 0.1307876 0.0563667 0.2136917 0.1582451 0.1650515 0.1582451 0.1442499 0.1539318 0.2069414 0.0563667 0.2270993 0.0000010 0.1332505 0.0390834 0.1765977 0.1322464 0.1248520 0.1248520 0.1261350 0.2021180 0.2021180 0.2117527 0.0755749 0.2276080 0.2069479 0.2603571 0.2948552 0.0586520 0.1436083 0.1651491 0.1004982 0.1076347 0.1076347 0.1511411 0.0781677 0.0760660 0.1903434 0.1511411 0.0781677 0.2146987 0.1455659 0.1455659 0.0586520 0.0781633 0.0840157 0.1502207 0.1502207 
C_rotundicauda_Mirr_A/1-63             4.5805538 5.4286721 6.0236859 5.8486097 6.5542940 5.2941893 5.8378870 5.9842857 5.5478120 5.7986262 0.0726786 0.1255951 0.0329633 0.1058092 0.2069414 0.0000000 0.1058092 0.1198197 0.0726786 0.1321801 0.2162356 0.1321801 0.2057708 0.1255951 0.0000010 0.1198197 0.0329633 0.2069414 0.2442775 0.1659394 0.0506462 0.1099018 0.1742267 0.1742267 0.1808335 0.0505040 0.0505040 0.0525095 0.1582691 0.0683885 0.0700442 0.0889836 0.0440972 0.1420852 0.1192138 0.1690722 0.1330674 0.1263427 0.1263427 0.1751974 0.1345647 0.1133749 0.2728321 0.1751974 0.1345647 0.2396572 0.1880252 0.1880252 0.1420852 0.1650111 0.1377716 0.1831082 0.1831082 
C_rotundicauda_Mirr_F-c/1-63           3.9108649 5.0434254 5.3237255 4.9447311 5.7122047 5.3052688 5.1722825 5.2291295 5.4310210 6.1401587 0.1123034 0.0163221 0.0680776 0.0000010 0.1307876 0.1058092 0.0000000 0.0564808 0.1123034 0.0335962 0.1845527 0.0335962 0.1750226 0.0163221 0.1058092 0.0564808 0.0680776 0.1307876 0.1637686 0.0974250 0.1261550 0.0162832 0.0964412 0.0964412 0.1173978 0.0501576 0.0501576 0.0874996 0.0525488 0.0679619 0.0868309 0.0884853 0.0671778 0.0763272 0.0331016 0.0727751 0.0173475 0.0164234 0.0164234 0.0530479 0.0721460 0.0533305 0.2104812 0.0530479 0.0721460 0.1227483 0.0584473 0.0584473 0.0763272 0.0966754 0.0739749 0.0547583 0.0547583 
C_rotundicauda_Ara_B/1-63              4.2910615 5.0958388 5.5401847 5.2753646 5.9292193 5.2796205 5.2727637 5.3806552 5.5346664 6.3351006 0.1303741 0.0764047 0.1387684 0.0564808 0.0563667 0.1198197 0.0564808 0.0000000 0.1303741 0.0780947 0.1133113 0.0780947 0.0943787 0.0764047 0.1198197 0.0000010 0.1387684 0.0563667 0.0827472 0.0333082 0.1619088 0.0567992 0.1320446 0.1320446 0.1335087 0.1171837 0.1171837 0.1226317 0.0753285 0.1387543 0.1225944 0.1652433 0.1649377 0.0162497 0.0636639 0.1268812 0.0345183 0.0769156 0.0769156 0.0942306 0.0329796 0.0162163 0.2619563 0.0942306 0.0329796 0.1499311 0.1029662 0.1029662 0.0162497 0.0330259 0.0395289 0.0940751 0.0940751 
C_rotundicauda_Mirr_C-b/1-63           4.4713334 5.6842019 5.4763457 5.7766482 6.5867991 5.6075274 6.0319107 6.1334074 5.7342732 5.9560021 0.0000010 0.1330644 0.0351711 0.1123034 0.2136917 0.0726786 0.1123034 0.1303741 0.0000000 0.1568374 0.2353584 0.1568374 0.2125882 0.1330644 0.0726786 0.1303741 0.0351711 0.2136917 0.2495571 0.1742811 0.0927224 0.1331638 0.1610264 0.1610264 0.1842888 0.0538380 0.0538380 0.0935828 0.1525026 0.0728036 0.0763313 0.0946926 0.0233611 0.1515524 0.1546437 0.1967167 0.0862461 0.1338792 0.1338792 0.1515398 0.1739051 0.1517391 0.2571898 0.1515398 0.1739051 0.2378970 0.1632737 0.1632737 0.1515524 0.1734079 0.1907797 0.1506541 0.1506541 
C_rotundicauda_Mirr_D/1-63             4.1814795 5.1056929 5.3690850 4.9521971 5.7184192 5.4412617 5.2354463 5.2970920 5.4756407 6.2449459 0.1568374 0.0512805 0.1070742 0.0335962 0.1582451 0.1321801 0.0335962 0.0780947 0.1568374 0.0000000 0.1613311 0.0000010 0.1523284 0.0512805 0.1321801 0.0780947 0.1070742 0.1582451 0.1408837 0.1214831 0.1704664 0.0165208 0.1410001 0.1410001 0.1190823 0.0876864 0.0876864 0.1081157 0.0533297 0.1069814 0.1276499 0.1301330 0.1195367 0.0990753 0.0335808 0.0738549 0.0544880 0.0516023 0.0516023 0.0925687 0.0936291 0.0737260 0.2696049 0.0925687 0.0936291 0.1695220 0.1010306 0.1010306 0.0990753 0.1206197 0.0960000 0.0960290 0.0960290 
C_rotundicauda_Ara_A/1-63              5.0122439 5.4446501 5.9888543 5.2671394 5.8645256 6.2508569 5.8242187 5.7294365 6.5104051 6.2046939 0.2353584 0.2092811 0.2366487 0.1845527 0.1650515 0.2162356 0.1845527 0.1133113 0.2353584 0.1613311 0.0000000 0.1613311 0.0163763 0.2092811 0.2162356 0.1133113 0.2366487 0.1650515 0.0504388 0.1348359 0.2365879 0.1869994 0.2059753 0.2059753 0.2088134 0.2111645 0.2111645 0.2212812 0.1249184 0.1859808 0.2100525 0.2707712 0.2558049 0.1131010 0.1997556 0.2401505 0.1619626 0.2105434 0.2105434 0.2065269 0.1263253 0.1265659 0.3633707 0.2065269 0.1263253 0.2786611 0.2146582 0.2146582 0.1131010 0.0928643 0.1062145 0.1802609 0.1802609 
T_tridentatus_Mirr_D/1-63              4.1814795 5.1056929 5.3690850 4.9521971 5.7184192 5.4412617 5.2354463 5.2970920 5.4756407 6.2449459 0.1568374 0.0512805 0.1070742 0.0335962 0.1582451 0.1321801 0.0335962 0.0780947 0.1568374 0.0000010 0.1613311 0.0000000 0.1523284 0.0512805 0.1321801 0.0780947 0.1070742 0.1582451 0.1408837 0.1214831 0.1704664 0.0165208 0.1410001 0.1410001 0.1190823 0.0876864 0.0876864 0.1081157 0.0533297 0.1069814 0.1276499 0.1301330 0.1195367 0.0990753 0.0335808 0.0738549 0.0544880 0.0516023 0.0516023 0.0925687 0.0936291 0.0737260 0.2696049 0.0925687 0.0936291 0.1695220 0.1010306 0.1010306 0.0990753 0.1206197 0.0960000 0.0960290 0.0960290 
T_tridentatus_Ara_A/1-63               5.0122439 5.4446501 5.9888543 5.2671394 5.8645256 6.2508569 5.8242187 5.7294365 6.5104051 6.2046939 0.2125882 0.1992016 0.2259782 0.1750226 0.1442499 0.2057708 0.1750226 0.0943787 0.2125882 0.1523284 0.0163763 0.1523284 0.0000000 0.1992016 0.2057708 0.0943787 0.2259782 0.1442499 0.0336093 0.1154233 0.2260040 0.1772628 0.1922225 0.1922225 0.1948468 0.2009611 0.2009611 0.2105715 0.1249184 0.1763774 0.2058178 0.2592924 0.2410573 0.0942033 0.1896817 0.2291908 0.1414191 0.2004083 0.2004083 0.1954099 0.1147651 0.1149810 0.3633707 0.1954099 0.1147651 0.2660024 0.2031945 0.2031945 0.0942033 0.0743356 0.1040909 0.1842200 0.1842200 
T_tridentatus_Mirr_E/1-63              3.9366406 5.2870670 5.5726653 5.1757494 5.9585268 5.5429904 5.4079358 5.4772113 5.6705795 6.4302771 0.1330644 0.0000010 0.0865771 0.0163221 0.1539318 0.1255951 0.0163221 0.0764047 0.1330644 0.0512805 0.2092811 0.0512805 0.1992016 0.0000000 0.1255951 0.0764047 0.0865771 0.1539318 0.1878189 0.1185167 0.1466536 0.0331599 0.1173662 0.1173662 0.1389477 0.0680776 0.0680776 0.1068416 0.0713144 0.0864632 0.1060355 0.1080627 0.0917390 0.0967898 0.0505290 0.0924765 0.0352990 0.0334339 0.0334339 0.0719197 0.0915907 0.0722247 0.2369134 0.0719197 0.0915907 0.1445166 0.0788150 0.0788150 0.0967898 0.1176860 0.0938573 0.0744016 0.0744016 
T_tridentatus_Mirr_A/1-63              4.5805538 5.4286721 6.0236859 5.8486097 6.5542940 5.2941893 5.8378870 5.9842857 5.5478120 5.7986262 0.0726786 0.1255951 0.0329633 0.1058092 0.2069414 0.0000010 0.1058092 0.1198197 0.0726786 0.1321801 0.2162356 0.1321801 0.2057708 0.1255951 0.0000000 0.1198197 0.0329633 0.2069414 0.2442775 0.1659394 0.0506462 0.1099018 0.1742267 0.1742267 0.1808335 0.0505040 0.0505040 0.0525095 0.1582691 0.0683885 0.0700442 0.0889836 0.0440972 0.1420852 0.1192138 0.1690722 0.1330674 0.1263427 0.1263427 0.1751974 0.1345647 0.1133749 0.2728321 0.1751974 0.1345647 0.2396572 0.1880252 0.1880252 0.1420852 0.1650111 0.1377716 0.1831082 0.1831082 
T_tridentatus_Ara_B/1-63               4.2910615 5.0958388 5.5401847 5.2753646 5.9292193 5.2796205 5.2727637 5.3806552 5.5346664 6.3351006 0.1303741 0.0764047 0.1387684 0.0564808 0.0563667 0.1198197 0.0564808 0.0000010 0.1303741 0.0780947 0.1133113 0.0780947 0.0943787 0.0764047 0.1198197 0.0000000 0.1387684 0.0563667 0.0827472 0.0333082 0.1619088 0.0567992 0.1320446 0.1320446 0.1335087 0.1171837 0.1171837 0.1226317 0.0753285 0.1387543 0.1225944 0.1652433 0.1649377 0.0162497 0.0636639 0.1268812 0.0345183 0.0769156 0.0769156 0.0942306 0.0329796 0.0162163 0.2619563 0.0942306 0.0329796 0.1499311 0.1029662 0.1029662 0.0162497 0.0330259 0.0395289 0.0940751 0.0940751 
T_tridentatus_Mirr_B/1-63              4.2628895 5.4162130 5.8207309 5.5256575 6.3217496 5.3593166 5.7679508 5.8555700 5.4839070 5.6704653 0.0351711 0.0865771 0.0000010 0.0680776 0.2270993 0.0329633 0.0680776 0.1387684 0.0351711 0.1070742 0.2366487 0.1070742 0.2259782 0.0865771 0.0329633 0.1387684 0.0000000 0.2270993 0.2648103 0.1852048 0.0505473 0.0865213 0.1398485 0.1398485 0.1623419 0.0162606 0.0162606 0.0510226 0.1307206 0.0330390 0.0506214 0.0515735 0.0000010 0.1611916 0.1055577 0.1402417 0.0918085 0.0871041 0.0871041 0.1313102 0.1529630 0.1315782 0.2289986 0.1313102 0.1529630 0.2136115 0.1419642 0.1419642 0.1611916 0.1843071 0.1564264 0.1366915 0.1366915 
T_tridentatus_Ara_C/1-63               4.3378777 5.0668957 6.0305961 5.2235034 5.8961850 5.1380997 5.1518605 5.9196987 6.0131548 6.1946796 0.2136917 0.1539318 0.2270993 0.1307876 0.0000010 0.2069414 0.1307876 0.0563667 0.2136917 0.1582451 0.1650515 0.1582451 0.1442499 0.1539318 0.2069414 0.0563667 0.2270993 0.0000000 0.1332505 0.0390834 0.1765977 0.1322464 0.1248520 0.1248520 0.1261350 0.2021180 0.2021180 0.2117527 0.0755749 0.2276080 0.2069479 0.2603571 0.2948552 0.0586520 0.1436083 0.1651491 0.1004982 0.1076347 0.1076347 0.1511411 0.0781677 0.0760660 0.1903434 0.1511411 0.0781677 0.2146987 0.1455659 0.1455659 0.0586520 0.0781633 0.0840157 0.1502207 0.1502207 
L_polyphemus_Ara_A/1-63                4.6794484 5.0847733 5.5968967 4.9484749 5.5203764 5.8703005 5.4468754 5.3544444 6.1168794 6.5242985 0.2495571 0.1878189 0.2648103 0.1637686 0.1332505 0.2442775 0.1637686 0.0827472 0.2495571 0.1408837 0.0504388 0.1408837 0.0336093 0.1878189 0.2442775 0.0827472 0.2648103 0.1332505 0.0000000 0.1043794 0.2645016 0.1658273 0.2302215 0.2302215 0.2335038 0.2386931 0.2386931 0.2498155 0.1255639 0.2256005 0.2430360 0.3007278 0.2947425 0.0825856 0.1781184 0.2170460 0.1305111 0.1889776 0.1889776 0.1840435 0.1036858 0.1038876 0.3499625 0.1840435 0.1036858 0.2530276 0.1915379 0.1915379 0.0825856 0.0747323 0.0923908 0.1609259 0.1609259 
L_polyphemus_Ara_C/1-63                4.0379395 5.1847056 5.5783930 5.3795641 6.0571791 5.3122826 5.2980287 5.4954777 6.0824837 6.3458625 0.1742811 0.1185167 0.1852048 0.0974250 0.0390834 0.1659394 0.0974250 0.0333082 0.1742811 0.1214831 0.1348359 0.1214831 0.1154233 0.1185167 0.1659394 0.0333082 0.1852048 0.0390834 0.1043794 0.0000000 0.1175288 0.0982724 0.1051423 0.1051423 0.1061482 0.1621819 0.1621819 0.1697643 0.0553020 0.1854133 0.1673199 0.2148395 0.2315956 0.0163746 0.1076928 0.1265442 0.0716917 0.0765771 0.0765771 0.0948654 0.0332275 0.0507040 0.2404820 0.0948654 0.0332275 0.1507024 0.1180398 0.1180398 0.0163746 0.0332742 0.0593726 0.0947029 0.0947029 
L_polyphemus_Mirr_A/1-63               4.0167034 5.4469769 5.9667859 5.9410035 6.6548632 5.2551046 5.7810851 6.0220110 5.9969113 5.7185576 0.0927224 0.1466536 0.0505473 0.1261550 0.1765977 0.0506462 0.1261550 0.1619088 0.0927224 0.1704664 0.2365879 0.1704664 0.2260040 0.1466536 0.0506462 0.1619088 0.0505473 0.1765977 0.2645016 0.1175288 0.0000000 0.1468199 0.1238208 0.1238208 0.1460586 0.0688002 0.0688002 0.0900838 0.1304199 0.0873268 0.0893850 0.1090788 0.0681258 0.1395126 0.1572491 0.1624561 0.1552975 0.1059611 0.1059611 0.1534193 0.1322893 0.1536679 0.2225711 0.1534193 0.1322893 0.2146446 0.1788018 0.1788018 0.1395126 0.1617470 0.1568380 0.1600270 0.1600270 
L_polyphemus_Mirr_D/1-63               4.1931186 5.1061085 5.3909046 4.9373720 5.7043602 5.3691859 5.2342028 5.2949257 5.4968164 6.2292262 0.1331638 0.0331599 0.0865213 0.0162832 0.1322464 0.1099018 0.0162832 0.0567992 0.1331638 0.0165208 0.1869994 0.0165208 0.1772628 0.0331599 0.1099018 0.0567992 0.0865213 0.1322464 0.1658273 0.0982724 0.1468199 0.0000000 0.1173978 0.1173978 0.0964221 0.0679991 0.0679991 0.0873457 0.0344402 0.0864072 0.1060265 0.1080600 0.0916784 0.0768782 0.0162771 0.0537020 0.0352251 0.0333659 0.0333659 0.0718407 0.0726215 0.0536028 0.2379038 0.0718407 0.0726215 0.1446805 0.0787397 0.0787397 0.0768782 0.0975086 0.0744824 0.0743222 0.0743222 
D_melanogaster_ara/1-63                3.9774725 5.1148924 5.8757953 5.8019291 5.9583473 5.7906798 5.7686660 5.7635344 6.5993856 5.7812166 0.1610264 0.1173662 0.1398485 0.0964412 0.1248520 0.1742267 0.0964412 0.1320446 0.1610264 0.1410001 0.2059753 0.1410001 0.1922225 0.1173662 0.1742267 0.1320446 0.1398485 0.1248520 0.2302215 0.1051423 0.1238208 0.1173978 0.0000000 0.0000010 0.0163777 0.1181712 0.1181712 0.1436652 0.0705673 0.1398383 0.1176210 0.1664251 0.1665064 0.1276973 0.0965179 0.1467800 0.0951541 0.0757857 0.0757857 0.1156462 0.1055871 0.1095452 0.1595042 0.1156462 0.1055871 0.1735874 0.1134036 0.1134036 0.1276973 0.1503539 0.1317152 0.1201002 0.1201002 
T_castaneum_Ara/1-63                   3.9774725 5.1148924 5.8757953 5.8019291 5.9583473 5.7906798 5.7686660 5.7635344 6.5993856 5.7812166 0.1610264 0.1173662 0.1398485 0.0964412 0.1248520 0.1742267 0.0964412 0.1320446 0.1610264 0.1410001 0.2059753 0.1410001 0.1922225 0.1173662 0.1742267 0.1320446 0.1398485 0.1248520 0.2302215 0.1051423 0.1238208 0.1173978 0.0000010 0.0000000 0.0163777 0.1181712 0.1181712 0.1436652 0.0705673 0.1398383 0.1176210 0.1664251 0.1665064 0.1276973 0.0965179 0.1467800 0.0951541 0.0757857 0.0757857 0.1156462 0.1055871 0.1095452 0.1595042 0.1156462 0.1055871 0.1735874 0.1134036 0.1134036 0.1276973 0.1503539 0.1317152 0.1201002 0.1201002 
D_melanogaster_caup/1-63               4.2580178 5.1792340 5.9544458 5.7941871 5.9507722 5.8646583 5.8452288 5.8411202 6.6924312 5.8628686 0.1842888 0.1389477 0.1623419 0.1173978 0.1261350 0.1808335 0.1173978 0.1335087 0.1842888 0.1190823 0.2088134 0.1190823 0.1948468 0.1389477 0.1808335 0.1335087 0.1623419 0.1261350 0.2335038 0.1061482 0.1460586 0.0964221 0.0163777 0.0163777 0.0000000 0.1399869 0.1399869 0.1433839 0.0520148 0.1624269 0.1393382 0.1904293 0.1985781 0.1290726 0.0761429 0.1239414 0.1159937 0.0960888 0.0960888 0.1373486 0.1065951 0.1106308 0.1842845 0.1373486 0.1065951 0.1980610 0.1346490 0.1346490 0.1290726 0.1521223 0.1331787 0.1426326 0.1426326 
A_bruennichi_old_annotated_Irx1/1-63   4.1970173 5.4140836 5.6940046 5.2903282 6.0746360 5.6591685 5.5243671 5.5993223 5.7865169 5.8506689 0.0538380 0.0680776 0.0162606 0.0501576 0.2021180 0.0505040 0.0501576 0.1171837 0.0538380 0.0876864 0.2111645 0.0876864 0.2009611 0.0680776 0.0505040 0.1171837 0.0162606 0.2021180 0.2386931 0.1621819 0.0688002 0.0679991 0.1181712 0.1181712 0.1399869 0.0000000 0.0000010 0.0334157 0.1100407 0.0162191 0.0331493 0.0337660 0.0000010 0.1389006 0.0864268 0.1331132 0.0722301 0.0684958 0.0684958 0.1107035 0.1316700 0.1109923 0.2575817 0.1107035 0.1316700 0.1898907 0.1202092 0.1202092 0.1389006 0.1612711 0.1347606 0.1150131 0.1150131 
I_scapularis_Irx1/1-63                 4.1970173 5.4140836 5.6940046 5.2903282 6.0746360 5.6591685 5.5243671 5.5993223 5.7865169 5.8506689 0.0538380 0.0680776 0.0162606 0.0501576 0.2021180 0.0505040 0.0501576 0.1171837 0.0538380 0.0876864 0.2111645 0.0876864 0.2009611 0.0680776 0.0505040 0.1171837 0.0162606 0.2021180 0.2386931 0.1621819 0.0688002 0.0679991 0.1181712 0.1181712 0.1399869 0.0000010 0.0000000 0.0334157 0.1100407 0.0162191 0.0331493 0.0337660 0.0000010 0.1389006 0.0864268 0.1331132 0.0722301 0.0684958 0.0684958 0.1107035 0.1316700 0.1109923 0.2575817 0.1107035 0.1316700 0.1898907 0.1202092 0.1202092 0.1389006 0.1612711 0.1347606 0.1150131 0.1150131 
P_opilio_Irx1/1-63                     4.5436457 5.4527612 5.4036543 5.5293361 6.0956279 5.7495709 5.6034703 5.6877935 5.8709464 5.9545525 0.0935828 0.1068416 0.0510226 0.0874996 0.2117527 0.0525095 0.0874996 0.1226317 0.0935828 0.1081157 0.2212812 0.1081157 0.2105715 0.1068416 0.0525095 0.1226317 0.0510226 0.2117527 0.2498155 0.1697643 0.0900838 0.0873457 0.1436652 0.1436652 0.1433839 0.0334157 0.0334157 0.0000000 0.1320424 0.0509182 0.0339580 0.0706865 0.0446995 0.1453952 0.0886142 0.1562736 0.1133098 0.1074912 0.1074912 0.1545575 0.1375928 0.1159352 0.2933228 0.1545575 0.1375928 0.2278197 0.1665361 0.1665361 0.1453952 0.1688219 0.1409115 0.1613152 0.1613152 
S_maritima_Irx1/1-61                   3.8792751 5.0247530 5.3423923 4.9592913 5.7571695 5.3225948 5.2889360 5.2688650 6.0553503 6.0372462 0.1525026 0.0713144 0.1307206 0.0525488 0.0755749 0.1582691 0.0525488 0.0753285 0.1525026 0.0533297 0.1249184 0.0533297 0.1249184 0.0713144 0.1582691 0.0753285 0.1307206 0.0755749 0.1255639 0.0553020 0.1304199 0.0344402 0.0705673 0.0705673 0.0520148 0.1100407 0.1100407 0.1320424 0.0000000 0.0901212 0.1299160 0.1560146 0.1528119 0.0753285 0.0525192 0.0553230 0.0525488 0.0342789 0.0342789 0.0715469 0.0753285 0.0753285 0.1766510 0.0715469 0.0753285 0.1444235 0.0715469 0.0715469 0.0753285 0.0555882 0.0753285 0.0604155 0.0604155 
C_sculpturatus_Irx1-A/1-63             4.1970173 5.4140836 5.6940046 5.2903282 6.0746360 5.6591685 5.5243671 5.5993223 5.7865169 5.8506689 0.0728036 0.0864632 0.0330390 0.0679619 0.2276080 0.0683885 0.0679619 0.1387543 0.0728036 0.1069814 0.1859808 0.1069814 0.1763774 0.0864632 0.0683885 0.1387543 0.0330390 0.2276080 0.2256005 0.1854133 0.0873268 0.0864072 0.1398383 0.1398383 0.1624269 0.0162191 0.0162191 0.0509182 0.0901212 0.0000000 0.0505182 0.0514674 0.0214788 0.1612711 0.1054635 0.1547351 0.0916929 0.0869900 0.0869900 0.1312725 0.1530036 0.1315414 0.2575817 0.1312725 0.1530036 0.2140042 0.1419618 0.1419618 0.1612711 0.1388991 0.1564825 0.1273748 0.1273748 
C_sculpturatus_Irx1-B/1-63             4.1968985 5.3817225 5.3342204 5.5436737 6.1110213 5.6759377 5.5322046 5.6114961 5.7953003 5.8651353 0.0763313 0.1060355 0.0506214 0.0868309 0.2069479 0.0700442 0.0868309 0.1225944 0.0763313 0.1276499 0.2100525 0.1276499 0.2058178 0.1060355 0.0700442 0.1225944 0.0506214 0.2069479 0.2430360 0.1673199 0.0893850 0.1060265 0.1176210 0.1176210 0.1393382 0.0331493 0.0331493 0.0339580 0.1299160 0.0505182 0.0000000 0.0701280 0.0442324 0.1442267 0.1074959 0.1780764 0.0951591 0.1066768 0.1066768 0.1318257 0.1315252 0.1108824 0.2590723 0.1318257 0.1315252 0.2013754 0.1425699 0.1425699 0.1442267 0.1664240 0.1130474 0.1317605 0.1317605 
H_graminicola_Irx1-Bi/1-63             4.5654178 5.9314054 6.2200904 5.7625332 6.5921628 6.1614270 6.0235579 5.6791665 5.8639652 5.9338962 0.0946926 0.1080627 0.0515735 0.0884853 0.2603571 0.0889836 0.0884853 0.1652433 0.0946926 0.1301330 0.2707712 0.1301330 0.2592924 0.1080627 0.0889836 0.1652433 0.0515735 0.2603571 0.3007278 0.2148395 0.1090788 0.1080600 0.1664251 0.1664251 0.1904293 0.0337660 0.0337660 0.0706865 0.1560146 0.0514674 0.0701280 0.0000000 0.0453350 0.1892142 0.1282856 0.1816455 0.1146704 0.1087259 0.1087259 0.1564225 0.1795486 0.1566745 0.2930197 0.1564225 0.1795486 0.2449170 0.1686047 0.1686047 0.1892142 0.2139808 0.1835228 0.1633541 0.1633541 
H_graminicola_Irx1-Bii/1-47            5.3551467 6.5690836 7.0114336 6.7399897 8.0693605 8.1381150 7.6134746 8.2088951 7.2921501 7.8921013 0.0233611 0.0917390 0.0000010 0.0671778 0.2948552 0.0440972 0.0671778 0.1649377 0.0233611 0.1195367 0.2558049 0.1195367 0.2410573 0.0917390 0.0440972 0.1649377 0.0000010 0.2948552 0.2947425 0.2315956 0.0681258 0.0916784 0.1665064 0.1665064 0.1985781 0.0000010 0.0000010 0.0446995 0.1528119 0.0214788 0.0442324 0.0453350 0.0000000 0.1969632 0.1173110 0.1183260 0.0991900 0.0924778 0.0924778 0.1533884 0.1838309 0.1537228 0.3479713 0.1533884 0.1838309 0.2724147 0.1693972 0.1693972 0.1969632 0.2305262 0.1891655 0.1624154 0.1624154 
A_bruennichi_old_annotated_Irx2-i/1-63 4.2389690 5.0741997 5.4538102 5.2690492 5.9209566 5.2073288 5.1902083 5.3721960 5.9443109 6.3168502 0.1515524 0.0967898 0.1611916 0.0763272 0.0586520 0.1420852 0.0763272 0.0162497 0.1515524 0.0990753 0.1131010 0.0990753 0.0942033 0.0967898 0.1420852 0.0162497 0.1611916 0.0586520 0.0825856 0.0163746 0.1395126 0.0768782 0.1276973 0.1276973 0.1290726 0.1389006 0.1389006 0.1453952 0.0753285 0.1612711 0.1442267 0.1892142 0.1969632 0.0000000 0.0851180 0.1501985 0.0525615 0.0974250 0.0974250 0.0741677 0.0162017 0.0329796 0.2679937 0.0741677 0.0162017 0.1271989 0.0962170 0.0962170 0.0000010 0.0162324 0.0394528 0.0741898 0.0741898 
P_opilio_Irx2/1-63                     4.1731634 5.1130249 5.4597820 5.2212790 5.3556428 5.3951932 5.2446142 5.3008694 5.5078374 6.2384191 0.1546437 0.0505290 0.1055577 0.0331016 0.1436083 0.1192138 0.0331016 0.0636639 0.1546437 0.0335808 0.1997556 0.0335808 0.1896817 0.0505290 0.1192138 0.0636639 0.1055577 0.1436083 0.1781184 0.1076928 0.1572491 0.0162771 0.0965179 0.0965179 0.0761429 0.0864268 0.0864268 0.0886142 0.0525192 0.1054635 0.1074959 0.1282856 0.1173110 0.0851180 0.0000000 0.0727263 0.0536469 0.0508420 0.0508420 0.0911901 0.0802155 0.0598727 0.2107948 0.0911901 0.0802155 0.1439226 0.0994588 0.0994588 0.0851180 0.1068604 0.0823559 0.0945445 0.0945445 
S_maritima_Irx2/1-63                   4.3637974 5.0362193 5.6071515 5.2756633 5.7004218 6.2276397 5.7056224 5.7387973 5.8552428 6.3236466 0.1967167 0.0924765 0.1402417 0.0727751 0.1651491 0.1690722 0.0727751 0.1268812 0.1967167 0.0738549 0.2401505 0.0738549 0.2291908 0.0924765 0.1690722 0.1268812 0.1402417 0.1651491 0.2170460 0.1265442 0.1624561 0.0537020 0.1467800 0.1467800 0.1239414 0.1331132 0.1331132 0.1562736 0.0553230 0.1547351 0.1780764 0.1816455 0.1183260 0.1501985 0.0727263 0.0000000 0.0983568 0.0534639 0.0534639 0.1402270 0.1420469 0.1198436 0.2632717 0.1402270 0.1420469 0.2270635 0.1518305 0.1518305 0.1501985 0.1741106 0.1455038 0.1463556 0.1463556 
C_sculpturatus_Irx2-B/1-63             3.9108649 5.0434254 5.3237255 4.9447311 5.7122047 5.3052688 5.1722825 5.2291295 5.4310210 6.1401587 0.0862461 0.0352990 0.0918085 0.0173475 0.1004982 0.1330674 0.0173475 0.0345183 0.0862461 0.0544880 0.1619626 0.0544880 0.1414191 0.0352990 0.1330674 0.0345183 0.0918085 0.1004982 0.1305111 0.0716917 0.1552975 0.0352251 0.0951541 0.0951541 0.1159937 0.0722301 0.0722301 0.1133098 0.0525488 0.0916929 0.0951591 0.1146704 0.0991900 0.0525615 0.0536469 0.0983568 0.0000000 0.0355313 0.0355313 0.0520891 0.0711055 0.0524947 0.2104812 0.0520891 0.0711055 0.1212445 0.0573427 0.0573427 0.0525615 0.0711187 0.0821646 0.0522279 0.0522279 
D_melanogaster_mirr/1-63               3.7300538 5.1523720 5.4424287 5.0458882 5.8392304 5.4180395 5.2807576 5.3448760 5.5477491 6.1680206 0.1338792 0.0334339 0.0871041 0.0164234 0.1076347 0.1263427 0.0164234 0.0769156 0.1338792 0.0516023 0.2105434 0.0516023 0.2004083 0.0334339 0.1263427 0.0769156 0.0871041 0.1076347 0.1889776 0.0765771 0.1059611 0.0333659 0.0757857 0.0757857 0.0960888 0.0684958 0.0684958 0.1074912 0.0342789 0.0869900 0.1066768 0.1087259 0.0924778 0.0974250 0.0508420 0.0534639 0.0355313 0.0000000 0.0000010 0.0723808 0.0921695 0.0726876 0.1841367 0.0723808 0.0921695 0.1454164 0.0793493 0.0793493 0.0974250 0.1184418 0.0944599 0.0748961 0.0748961 
T_castaneum_Mirr/1-63                  3.7300538 5.1523720 5.4424287 5.0458882 5.8392304 5.4180395 5.2807576 5.3448760 5.5477491 6.1680206 0.1338792 0.0334339 0.0871041 0.0164234 0.1076347 0.1263427 0.0164234 0.0769156 0.1338792 0.0516023 0.2105434 0.0516023 0.2004083 0.0334339 0.1263427 0.0769156 0.0871041 0.1076347 0.1889776 0.0765771 0.1059611 0.0333659 0.0757857 0.0757857 0.0960888 0.0684958 0.0684958 0.1074912 0.0342789 0.0869900 0.1066768 0.1087259 0.0924778 0.0974250 0.0508420 0.0534639 0.0355313 0.0000010 0.0000000 0.0723808 0.0921695 0.0726876 0.1841367 0.0723808 0.0921695 0.1454164 0.0793493 0.0793493 0.0974250 0.1184418 0.0944599 0.0748961 0.0748961 
A_bruennichi_old_annotated_Irx3/1-63   3.6555276 5.0483323 4.9396675 4.6512166 5.3827778 4.9386914 4.8072617 4.9115998 5.4999092 6.4305644 0.1515398 0.0719197 0.1313102 0.0530479 0.1511411 0.1751974 0.0530479 0.0942306 0.1515398 0.0925687 0.2065269 0.0925687 0.1954099 0.0719197 0.1751974 0.0942306 0.1313102 0.1511411 0.1840435 0.0948654 0.1534193 0.0718407 0.1156462 0.1156462 0.1373486 0.1107035 0.1107035 0.1545575 0.0715469 0.1312725 0.1318257 0.1564225 0.1533884 0.0741677 0.0911901 0.1402270 0.0520891 0.0723808 0.0723808 0.0000000 0.0734447 0.0932327 0.2439685 0.0000010 0.0734447 0.0568589 0.0165759 0.0165759 0.0741677 0.0941380 0.0984370 0.0549194 0.0549194 
I_scapularis_Irx3/1-63                 4.2389690 5.0741997 5.4538102 5.2690492 5.9209566 5.2073288 5.1902083 5.3721960 5.9443109 6.3168502 0.1739051 0.0915907 0.1529630 0.0721460 0.0781677 0.1345647 0.0721460 0.0329796 0.1739051 0.0936291 0.1263253 0.0936291 0.1147651 0.0915907 0.1345647 0.0329796 0.1529630 0.0781677 0.1036858 0.0332275 0.1322893 0.0726215 0.1055871 0.1055871 0.1065951 0.1316700 0.1316700 0.1375928 0.0753285 0.1530036 0.1315252 0.1795486 0.1838309 0.0162017 0.0802155 0.1420469 0.0711055 0.0921695 0.0921695 0.0734447 0.0000000 0.0162859 0.2679937 0.0734447 0.0000010 0.1256325 0.0951749 0.0951749 0.0162017 0.0329462 0.0336797 0.0761918 0.0761918 
P_opilio_Irx3/1-63                     4.2910615 5.0958388 5.5401847 5.2753646 5.9292193 5.2796205 5.2727637 5.3806552 5.5346664 6.3351006 0.1517391 0.0722247 0.1315782 0.0533305 0.0760660 0.1133749 0.0533305 0.0162163 0.1517391 0.0737260 0.1265659 0.0737260 0.1149810 0.0722247 0.1133749 0.0162163 0.1315782 0.0760660 0.1038876 0.0507040 0.1536679 0.0536028 0.1095452 0.1095452 0.1106308 0.1109923 0.1109923 0.1159352 0.0753285 0.1315414 0.1108824 0.1566745 0.1537228 0.0329796 0.0598727 0.1198436 0.0524947 0.0726876 0.0726876 0.0932327 0.0162859 0.0000000 0.2619563 0.0932327 0.0162859 0.1479816 0.1017811 0.1017811 0.0329796 0.0502890 0.0337385 0.0967347 0.0967347 
S_maritima_Irx3/1-60                   4.2315941 5.0211480 6.3540465 5.6762432 5.8270396 5.3242544 5.7654027 6.6840499 6.1379273 6.2768621 0.2571898 0.2369134 0.2289986 0.2104812 0.1903434 0.2728321 0.2104812 0.2619563 0.2571898 0.2696049 0.3633707 0.2696049 0.3633707 0.2369134 0.2728321 0.2619563 0.2289986 0.1903434 0.3499625 0.2404820 0.2225711 0.2379038 0.1595042 0.1595042 0.1842845 0.2575817 0.2575817 0.2933228 0.1766510 0.2575817 0.2590723 0.2930197 0.3479713 0.2679937 0.2107948 0.2632717 0.2104812 0.1841367 0.1841367 0.2439685 0.2679937 0.2619563 0.0000000 0.2439685 0.2679937 0.3192858 0.2408071 0.2408071 0.2679937 0.2679937 0.2726890 0.2175258 0.2175258 
A_bruennichi_Irx3-A/1-63               3.6555276 5.0483323 4.9396675 4.6512166 5.3827778 4.9386914 4.8072617 4.9115998 5.4999092 6.4305644 0.1515398 0.0719197 0.1313102 0.0530479 0.1511411 0.1751974 0.0530479 0.0942306 0.1515398 0.0925687 0.2065269 0.0925687 0.1954099 0.0719197 0.1751974 0.0942306 0.1313102 0.1511411 0.1840435 0.0948654 0.1534193 0.0718407 0.1156462 0.1156462 0.1373486 0.1107035 0.1107035 0.1545575 0.0715469 0.1312725 0.1318257 0.1564225 0.1533884 0.0741677 0.0911901 0.1402270 0.0520891 0.0723808 0.0723808 0.0000010 0.0734447 0.0932327 0.2439685 0.0000000 0.0734447 0.0568589 0.0165759 0.0165759 0.0741677 0.0941380 0.0984370 0.0549194 0.0549194 
C_sculpturatus_Irx3-A/1-63             4.2389690 5.0741997 5.4538102 5.2690492 5.9209566 5.2073288 5.1902083 5.3721960 5.9443109 6.3168502 0.1739051 0.0915907 0.1529630 0.0721460 0.0781677 0.1345647 0.0721460 0.0329796 0.1739051 0.0936291 0.1263253 0.0936291 0.1147651 0.0915907 0.1345647 0.0329796 0.1529630 0.0781677 0.1036858 0.0332275 0.1322893 0.0726215 0.1055871 0.1055871 0.1065951 0.1316700 0.1316700 0.1375928 0.0753285 0.1530036 0.1315252 0.1795486 0.1838309 0.0162017 0.0802155 0.1420469 0.0711055 0.0921695 0.0921695 0.0734447 0.0000010 0.0162859 0.2679937 0.0734447 0.0000000 0.1256325 0.0951749 0.0951749 0.0162017 0.0329462 0.0336797 0.0761918 0.0761918 
P_tepidariorum_Irx3-A/1-63             3.9701059 5.0778736 5.1433114 5.0094559 5.4621439 4.9806490 4.8500230 4.9615437 5.5502216 6.4881568 0.2378970 0.1445166 0.2136115 0.1227483 0.2146987 0.2396572 0.1227483 0.1499311 0.2378970 0.1695220 0.2786611 0.1695220 0.2660024 0.1445166 0.2396572 0.1499311 0.2136115 0.2146987 0.2530276 0.1507024 0.2146446 0.1446805 0.1735874 0.1735874 0.1980610 0.1898907 0.1898907 0.2278197 0.1444235 0.2140042 0.2013754 0.2449170 0.2724147 0.1271989 0.1439226 0.2270635 0.1212445 0.1454164 0.1454164 0.0568589 0.1256325 0.1479816 0.3192858 0.0568589 0.1256325 0.0000000 0.0779771 0.0779771 0.1271989 0.1497777 0.1555025 0.1276943 0.1276943 
T_antipodiana_Irx3-A/1-63              3.4507926 5.0341213 4.6338790 4.7047544 5.4560968 4.6458193 4.9271958 4.9219083 5.6630971 6.4143740 0.1632737 0.0788150 0.1419642 0.0584473 0.1455659 0.1880252 0.0584473 0.1029662 0.1632737 0.1010306 0.2146582 0.1010306 0.2031945 0.0788150 0.1880252 0.1029662 0.1419642 0.1455659 0.1915379 0.1180398 0.1788018 0.0787397 0.1134036 0.1134036 0.1346490 0.1202092 0.1202092 0.1665361 0.0715469 0.1419618 0.1425699 0.1686047 0.1693972 0.0962170 0.0994588 0.1518305 0.0573427 0.0793493 0.0793493 0.0165759 0.0951749 0.1017811 0.2408071 0.0165759 0.0951749 0.0779771 0.0000000 0.0000010 0.0962170 0.1172055 0.1028771 0.0760895 0.0760895 
T_clavata_Irx3-A/1-63                  3.4507926 5.0341213 4.6338790 4.7047544 5.4560968 4.6458193 4.9271958 4.9219083 5.6630971 6.4143740 0.1632737 0.0788150 0.1419642 0.0584473 0.1455659 0.1880252 0.0584473 0.1029662 0.1632737 0.1010306 0.2146582 0.1010306 0.2031945 0.0788150 0.1880252 0.1029662 0.1419642 0.1455659 0.1915379 0.1180398 0.1788018 0.0787397 0.1134036 0.1134036 0.1346490 0.1202092 0.1202092 0.1665361 0.0715469 0.1419618 0.1425699 0.1686047 0.1693972 0.0962170 0.0994588 0.1518305 0.0573427 0.0793493 0.0793493 0.0165759 0.0951749 0.1017811 0.2408071 0.0165759 0.0951749 0.0779771 0.0000010 0.0000000 0.0962170 0.1172055 0.1028771 0.0760895 0.0760895 
A_bruennichi_Irx3-B/1-63               4.2389690 5.0741997 5.4538102 5.2690492 5.9209566 5.2073288 5.1902083 5.3721960 5.9443109 6.3168502 0.1515524 0.0967898 0.1611916 0.0763272 0.0586520 0.1420852 0.0763272 0.0162497 0.1515524 0.0990753 0.1131010 0.0990753 0.0942033 0.0967898 0.1420852 0.0162497 0.1611916 0.0586520 0.0825856 0.0163746 0.1395126 0.0768782 0.1276973 0.1276973 0.1290726 0.1389006 0.1389006 0.1453952 0.0753285 0.1612711 0.1442267 0.1892142 0.1969632 0.0000010 0.0851180 0.1501985 0.0525615 0.0974250 0.0974250 0.0741677 0.0162017 0.0329796 0.2679937 0.0741677 0.0162017 0.1271989 0.0962170 0.0962170 0.0000000 0.0162324 0.0394528 0.0741898 0.0741898 
H_graminicola_Irx3-B/1-63              4.2389690 5.0741997 5.4538102 5.2690492 5.9209566 5.2073288 5.1902083 5.3721960 5.9443109 6.3168502 0.1734079 0.1176860 0.1843071 0.0966754 0.0781633 0.1650111 0.0966754 0.0330259 0.1734079 0.1206197 0.0928643 0.1206197 0.0743356 0.1176860 0.1650111 0.0330259 0.1843071 0.0781633 0.0747323 0.0332742 0.1617470 0.0975086 0.1503539 0.1503539 0.1521223 0.1612711 0.1612711 0.1688219 0.0555882 0.1388991 0.1664240 0.2139808 0.2305262 0.0162324 0.1068604 0.1741106 0.0711187 0.1184418 0.1184418 0.0941380 0.0329462 0.0502890 0.2679937 0.0941380 0.0329462 0.1497777 0.1172055 0.1172055 0.0162324 0.0000000 0.0588544 0.0840887 0.0840887 
PB.1137.1.p1/47-109                    4.2753960 5.0949325 5.5204684 4.9328529 5.5282304 5.2620819 5.3784226 5.3655594 6.0260953 6.3156858 0.1907797 0.0938573 0.1564264 0.0739749 0.0840157 0.1377716 0.0739749 0.0395289 0.1907797 0.0960000 0.1062145 0.0960000 0.1040909 0.0938573 0.1377716 0.0395289 0.1564264 0.0840157 0.0923908 0.0593726 0.1568380 0.0744824 0.1317152 0.1317152 0.1331787 0.1347606 0.1347606 0.1409115 0.0753285 0.1564825 0.1130474 0.1835228 0.1891655 0.0394528 0.0823559 0.1455038 0.0821646 0.0944599 0.0944599 0.0984370 0.0336797 0.0337385 0.2726890 0.0984370 0.0336797 0.1555025 0.1028771 0.1028771 0.0394528 0.0588544 0.0000000 0.0978345 0.0978345 
g10269.t1.p1/35-97                     3.8671905 5.0216576 5.2454113 4.9389161 5.7047473 5.2307650 5.0927299 5.2209474 5.8319484 6.1243626 0.1506541 0.0744016 0.1366915 0.0547583 0.1502207 0.1831082 0.0547583 0.0940751 0.1506541 0.0960290 0.1802609 0.0960290 0.1842200 0.0744016 0.1831082 0.0940751 0.1366915 0.1502207 0.1609259 0.0947029 0.1600270 0.0743222 0.1201002 0.1201002 0.1426326 0.1150131 0.1150131 0.1613152 0.0604155 0.1273748 0.1317605 0.1633541 0.1624154 0.0741898 0.0945445 0.1463556 0.0522279 0.0748961 0.0748961 0.0549194 0.0761918 0.0967347 0.2175258 0.0549194 0.0761918 0.1276943 0.0760895 0.0760895 0.0741898 0.0840887 0.0978345 0.0000000 0.0000010 
g10269.t2.p1/10-72                     3.8671905 5.0216576 5.2454113 4.9389161 5.7047473 5.2307650 5.0927299 5.2209474 5.8319484 6.1243626 0.1506541 0.0744016 0.1366915 0.0547583 0.1502207 0.1831082 0.0547583 0.0940751 0.1506541 0.0960290 0.1802609 0.0960290 0.1842200 0.0744016 0.1831082 0.0940751 0.1366915 0.1502207 0.1609259 0.0947029 0.1600270 0.0743222 0.1201002 0.1201002 0.1426326 0.1150131 0.1150131 0.1613152 0.0604155 0.1273748 0.1317605 0.1633541 0.1624154 0.0741898 0.0945445 0.1463556 0.0522279 0.0748961 0.0748961 0.0549194 0.0761918 0.0967347 0.2175258 0.0549194 0.0761918 0.1276943 0.0760895 0.0760895 0.0741898 0.0840887 0.0978345 0.0000010 0.0000000 
