# Supplementary material for: The genome of a sea spider corroborates a shared Hox cluster motif in arthropods with a reduced posterior tagma
Source: BMC Biol. 2025 Jul 2;23:196. doi: 10.1186/s12915-025-02276-x (PMC12220506; doi:10.1186/s12915-025-02276-x)
Supplement: Supplementary file 3 — Additional file 3. [file 12915_2025_2276_MOESM3_ESM.zip › suppl-file7-gene_analysis/irx/irx.fa]

>Abru_Irx1-A_g6977.t1_g6978.t1_manual
--MSYTQF-GYSTYAASSP---LVISGSSS-----------------------------QNSCYERTG----
----------VSPDAQYD---ARLYPR---------LSSYATSY---QPEPNL------DPTTFYA-PTLNS
TYGMKES-SDPWRSI-SQSASYYYDPT-LAAYG-----YG-GLDF-NGARRKNVTRDSTSTLKAWLNEHRKN
PYPTKGEKIMLAIITKMTLTQVSTWFANARRRLKKENKMTWEPRNKTESHEEEAAAKREDSKDEE---EAAS
FREMDLGPHHRA---ETNFRPSVNEGAQQPLHQHHYEDSHPSADLLSAASSSLEATSYTPSVSSSQSSSPDL
GTYMSHHRTAKD-------TPHCFPG----DSSHLYKPKIWSLADTATNKGDPTLMPGYAGDLWLTAGSGGM
-------------------------LPNKGPGPSFQSCAVPFQRLSNYNCSLHGFNP-ISLQTDTPPQTPPN
MKVGANHQTATVPGEKMDSFSSSHGSGLQQSSSSSQNTAADCLPEDYDDPSQYSTSSVR----
>Abru_Irx1-B_g2964.t1
--MSYAQF-GYAAFPPSTQ---LMVGSTST--------------------------SSVSSPCCGGDSGRPS
SGVDS-STVCSLPA-TYDSRLTTYHPRL-------------------YEHQAYPNFTGVDSSAFYP-SL-GT
AYGIKDA-ADPWRGI-APSASYYYDPS-LAAYG-----YG-GLDF-NGARRKNVTRDSTSTLKAWLNEHRKN
PYPTKGEKIMLAIITKMTLTQVSTWFANARRRLKKENKMTWEPRNKMDADDVKDYDDDDEGDEDAVDNDARS
TRCDSEDEGERRIASCDDSNGVGPYTRPYQLLSHHREKTTNGGPQLDRDSTLIPTSEFTPTDSSSSPNLPDI
QALMRSSPMEHKDNRHSNMDSVKNPSIAGRSMTGNNKPKIWSLADTATSKSPPPLAGGSGPQESSGGMMDML
--------------GHC-GWFSVNPYQVSNPSSSLGGFSGYHPHPSAAFTSPTSGHGGVPPQTDTPPQTPPN
MKVSSGLGSTSYL------GVQGGHLYRQTVEFSSDFFLKFFFC-------------------
>Abru_Irx2-B_g2968.t1
--MSCPQF-GYNGSSSTTQ---LLMAGQSGTPLSAGSAPSGGGTG-----------SGSGQPCC-ESG-RPV
LTDPL-TGQTVCSC-QYDAQ-LLGYQRLAAS--GLPLNVYGTAAAAAGTEQGFLPLSA-EQSAFYS-PT-AN
GFDLKDN-LEAWRSLYAASMYYPYDSAALAGYP-FPNGYG--VDL-NGARRKNATRETTSTLKAWLNEHRKN
PYPTKGEKIMLAIITKMTLTQVSTWFANARRRLKKENKMTWSPRNRCEDDDLDD-RDDTDQRIKE-SDAKRM
DKDHDVDRRRSDPHHPRQNSGSDDGDFVDVDDDCKSCAS--------TSTDGHVITNSSDKENCSLLKPHRV
PSPISDASLGSEDSESSQNSSVPHPSTELPQQSQQQKPRIWSIVDTATSTQGPSSSNLPPGASSRLSPLQRA
---AYLNPYPKPA-----SWYAGTL----GNLSVVTSVGGTFPLSAVYSCPPIGGGPSLNRLRTAAAAFPTA
ATAGELSLHKAAISASDQPQQDSPGVSRTSTSSSSSAAAIAAMSSSTASSVINNGPSPGRVIS
>Abru_Irx3-A_g6983.t1
--MSYSQF-GYTYPTSSQ----ILVGSD----------------------------------CC-PPS----
------GGET-----TYDSR-LLSFPTARLSG----FGLYGASY---AASNS-----------FYT-AL-PN
PYDLKES-RGSWSALSSAAACYPYDPSGLATY---PDRYG-SMD--SVARRKNATRETTNTLKAWLYEHRKN
PYPTKGEKIMLAIITKMTLTQVSTWFANARRRLKKENKMTWEPRNKTSEGEDRDSSSPRDVKSDD---TADD
CGDSNLPFSEYLKQECGQYPGKQSFENNDAKSSNKSCNSFALD----CYRVQGQSSEDSGSGSPSPIRSSTM
QNSCFNPSTQFGTTKNDPKDPLYGSVPPYSAMSNSSRPKIWSLARTATSDSPPTIRRSLFSCQQSEFCIENG
DKDSQVDDIKQSQVSHCPTMFCLDSDQRHKADKDPPSCDLKLPSCSVQFCVDTGQSLKRDFVPDKSNTLPSN
LCCNQSTYNPVVQCQTMNSSGVIQNPGYTEGESNSRNDFFASDRFDPTMHAIHKTALNQDTSA
>Abru_Irx3-B_g2972.t1/8-505
SHTAVFEYRGYTLPTRKCQKKKSTISGMSACSRLSTVKS------------------GFYIMSCSPCGSTPQ
IPTSNTPGSSICSL-PYDGRLGTAYPRL--------TELYGGASY--PDHVAATYMGGLHPAMLYSAPL-AS
PYDIKDP-RAAWPPL---PQAAGYDPI-LAAYSP-GDRFD-PVD--SEARRRNATRETTSTLKAWLNEHRKN
PYPTKGEKIMLAIITKMTLTQVSTWFANARRRLKKENKMTWEPRNKTGDDMEDVSADEDDEKEEQ---NGDD
PKSDASDFNENQKSQEQESSHKNNN----------------------SVGEETPRRESSSPYRSGSDLSVDD
AALKPVQTSPTKLQMTDIVENVKTGE-----VVSPEKPKIWSLAQTATSDSPSNPKKNILESQQTDMNKMIR
GYNESLYPHPPPDMSHPSPFHRNMSRISQDSSADSSLSSPPLWRTSELHNFNPNEKYGVSPSSAGSPAVVPS
SLEQSNRVSPSLSSNQMTPMGPTLDIRTFHPTFLRASPFPYPVGYTCTPPAMYHTPPVTTLSK
>Cscu_Irx1-A_CSCU003603_XP_023226069.1
--MSYSQF-GYSYPPSSQ----LMVGSQAG---------------------------SSPGTCC-EPT----
------TASEGLAT-TYD-------PCI--------LSTYGPRF---YPATSYPAEAA-PST-IYP-SF--N
SYSVKDG-GDPWRGL-PPTSYYYADPT-LSAYG-----YG-GLDL-NSARRKNVTRDSTTTLKAWLNEHRKN
PYPTKGEKIMLAIITKMTLTQVSTWFANARRRLKKENKMTWEPRNKIDQEDDSQSADLNDTDRRN------D
GIGAAQTYPPEE-----------------------------------EISPYAHQDQERPIYPTSCEPIAEL
TPPTSTEAHSPDIE-----ALMSPPD-SKEAVVDQSKPKIWSLADTATSKSPPPVQGPEP------------
----------------C-SWYSAPT------SHPSPPYNPPNYMGTYAT---------AALPTDTPPQTPPN
MKVSSLHLSPPNYDKLVPCPGHVTEVNLPTADYRPDYPTDDYSLHYRPVH-------------
>Cscu_Irx1-B_CSCU010447_XP_023227831.1/4-460
EISQLSCFYSHPYATIVIVLASLVVGSSSQ--------------------------TSTSATCC-DPS-RSS
STTTVETPVCPLPA-AYDSRILSTYPRLAT---GLTPTFYNGAHYA-SEQAGYANLSAAET-PFYS-TLNAP
---------DPWRGI-TQTSPYYYDST-LAAYG-----YG-GLDL-NGSRRKNVTRDSTSTLKAWLNEHRKN
PYPTKGEKIMLAIITKMTLTQVSTWFANARRRLKKENKMTWEPRNKAEDDADGAADRDTDDDQLERINSTED
GIRRNRDCSESAADTLQMDILNDGD----------------------AGRLDHMTDDHTYPSSVEPACGVSL
SCPELKDEHDSGYSGETRTQTLPGLQ-VKTEEQMTSKPKIWSLADTATSKSPPPTSAHVGASSYCGDSISDS
----------TLTGGHC-GWFSAPT------------YSTGTPTTGGHYQTGGGSFVHIPPQTDTPPQTPPS
MKLHHGSGYLTSQ-KSFYHMNHVTGLGRTTSYRSECLLDDYSSHAHYRTAPIQ----------
>Cscu_Irx2-A_CSCU003602_XP_023226080.1
--MACSQY-DYQTPPQ------LVMSGGQP--------------------------PILPSHFC-DNG-RSG
LTESVQGPTCTCHC---D-----LYHQWM----PTPINFYNGSL---YPSEPYLSQ---E-QPLYS-GV---
--AAKES-QEGWRSL-CCPIYTPYDPTGVA-YP-FVTGYN--MDL-NVARRKNATRETTSTLKAWLNEHRKN
PYPTKGEKIMLAIITKMTLTQVSTWFANARRRLKKENKMTWEPRSRCEDDDDDKECHSEDEGEEEKKEEQES
KRSCSSLSTEEG------------------------------------------------------------
-------------------HSSHQTD-----SKVPTKPRIWSIVDMATSDHHSSKTKPSA------------
-------------------WCHVTA-------------------------------------NSNPPTGSDS
LNRLRTAATNYDP-------SSAGNLKVPKQDTS-----------------------------
>Cscu_Irx2-B_CSCU010449_XP_023227847.1
--MSCSQF-GYTGNPTTTQ---LLMAGQTTGQQLHGTSST------------------AGQPCC-ESG-RPV
MTDPI-TGQTVCSC-QYDAQ-LINYQRLAAS--GLPLNMYGTAAAAAGGDQGFLPLSA-EQSAFYS-PS-AN
GFDLKDN-LEAWRSLYAASVYYPYESAALAGYP-FPNGYA--VDL-NGARRKNATRETTSTLKAWLNEHRKN
PYPTKGEKIMLAIITKMTLTQVSTWFANARRRLKKENKMTWSPRNRCDDDDPDVDDDGAGRTKDGDNDASSK
DGGSADEDRHADRVQDMEGLDEGKVEFVDVDDDSKSCES--------AINDLHVHTNSSDKENRFVSKPPTI
SPVSEGLGTDSESSQASLLSPSAGSTGTVTDLPTTPKPRIWSLVDTATSGASGAGSSALPTVTSPGAARLSP
LHRAARLEYLSPYPKPQPAWYAGTL----GGINATNGVPGSFPLSAVYTCPPIVNPALTSPTSTGSSPLPGS
AVLTESSASAVSS--TGPGSGTVFSLGVPGARLMSASSSAPSATGGQSRVVS-----------
>Cscu_Irx3-A_CSCU003601_XP_023225545.1
--MSYPQF-GYTYPPSSQ----LLMTGQHP-----------------------------ANSCY-QPG----
ETQPN-PAVCTLSG-AYDSRLLSPFPRLPSG-----LAVYS------PSYPEHVTAFGTNPPTFYS-SL-PG
PYNMKDG-PGNWTPL-PQATCYTYDPA-LAAYGPYGERYG-SMD--SVARRKNATRETTNTLKAWLYEHRKN
PYPTKGEKIMLAIITKMTLTQVSTWFANARRRLKKENKMTWEPRNKGAEGSENECKQENTASGRE-SKKKSS
DSDDSEDEREGT-----------------------------------NEESKYEESKVMYTESPSSDPEGQT
LPLGPYLGSSTD-------------------CLTTERPKIWSLAHTATSNSPPILRRSPSDHYLENSVLVGY
------------------PWVKNEL---------------------------------PEAEMANCPSLMPT
SNLRYCQDDPGPP----------RSLNDLNVYQAPPRNSFSNLSVKFIFRALC----------
>Cscu_Irx3-B_CSCU023360_XP_023234962.1
------------------------MTGQTS--------------------------------CC-ETNQNGM
AADPHTPTVCSLPA-AYDSRLLSTYPRLATG-----LTVYGSTY---ADQAGYVAALGSHPTSFYP-TL-SS
PYDLKDG-RTTWPTL-PQAACYAYDTTALTNYGPYGDRYD-AMD--SAARRKNATRETTNTLKAWLYEHRKN
PYPTKGEKIMLAIITKMTLTQVSTWFANARRRLKKENKMTWEPKNKTSDDTDD--KSEGTQTDDE-INQDKD
DGDKSVIKNNNS-----------------------------------NEVKKEESDNEKTSEEAPRDNDRSI
STLLPLTTPNCQVRLNEFGNSSTPPMKLTPELPVTEKPKIWSLAQTAISDTVPTRKMAFDVPATSDLNYTER
-------TPSVSPSSTSGYWTPTGSMAIQEDNSAVGPRLAPLPSSVTMDYNSRLQFPVSQESVDDMNNDATV
RTFVNGTKYGTSP--WLMPDQKEREIIRDTRSYVTPHQVPVTIGDTTAFKPVSRSEQPIV---
>Dmel_ara_FBgn0015904
-MAAYTQF-GYGGFPSASQLLPDASSGALSPNALSQNSNAATVVGAGVGTTPTAGGAGGGGSCC-ENG-RPI
MTDPV-SGQTVCSC-QYDARLLSSYSRLPAAS----VGVYGTPYPS-TDQNPYQSIGV-DSSAFYS-PL-SN
PYGLKDT-GGAWTSAQPTTGYYSYDP--MSAYGG-NSSYGASYDL--AARRKNATRESTATLKAWLNEHKKN
PYPTKGEKIMLAIITKMTLTQVSTWFANARRRLKKENKMTWEPKNRTDDDDDALVSDDEKDKEDL-EPSKGS
QGSVSLAKDETKEEEDAIDEDQKCL---GQANILRAGFGYPSAGSGSPGGGGSSSGHPGGYHPYHHQHPAYY
QAGQQGGMLPFHGENSKLQTDLGDPKRDCGVPIPATKPKIWSLADTVGCKTPPPAYMGHQSMPLQQQQQQQQ
LFNGAAAPYLRPHTTAYGGFLGATTNSIPYSNMPPQQQQPQQQQQQLQQGGTIHTTGSLEAQPDTPPQTPPN
MKVLSGALSLLPT------FSARLGEYSPRDDYSSGNSSSSSSSSPQLQRNEAMFKPLFKKFT
>Dmel_caup_FBgn0015919
-MAAYAQF-GYAGYPTANQLTTLSPSGGSTATGLTAGPLSPGAVSQSVGLSSAAQDLPSRGSCC-ENG-RPI
ITDPV-SGQTVCSC-QYDARLIGGYSRMALPSGGVGVGVYGGPYPS-NEQNPYPSIGV-DNSAFYA-PL-SN
PYGIKDT-SSAWTSAQSTTGYYSYDPT-LAAYG-----YGPNYDL--AARRKNATRESTATLKAWLSEHKKN
PYPTKGEKIMLAIITKMTLTQVSTWFANARRRLKKENKMTWEPKNKTEDDDDGMMSDDEKEKDAGLSTEAFD
PGNQLIKSELGKAEKEVDSSGDQKLPHNLVAMRGLAPYATPPGAHPMHAAYSSYAQSHNTHTHPHPQQMQHH
QQQQQQQQNQQQLQHHQMDQPYYHPGRDCGIPVPASKPKIWSVADTAACKTPPPTAAYLGQNFYPPSSADQQ
QPLQQHQQQQLQQLQQQQQHHHHPHMELGSPLSMMSSYAGGSPYSRIPTAYTEAMGMHPEIQPDTPPQTPPT
MKLNSSGGSSSSSTDSGYGHGHSHGHGHGHGHGLGHGHGLGHGHGHMGVTSNAYLTEGGRSGS
>Dmel_mirr_FBgn0014343/16-524
AVSTHLATSSPNTPPTNAPQSPGIAGPGHSGMVTSTVPPGARSTSPCPGGAPAPGAGNPPNRCC-DTG-RTI
YTDPV-SGQTICSC-QYD---MLNYQRLAAA-GGVPLGVYP------EGMSAYLSGIAADQPPFYANPA---
GIDLKENLVSPWPYP---SMYHPYDAA-FAGYP--FNSYG--MDL-NGARRKNATRETTSTLKAWLNEHKKN
PYPTKGEKIMLAIITKMTLTQVSTWFANARRRLKKENKMTWEPRNRVDDDDANIDDDDDKNTEDNLLDAKDS
GVGSTDDKDRSGRLGDMMTDRPGES----------------------NNSEWSESRPGSPNGSPDLYDRPGS
MPPGAHPLFHPAALHHHFRPPAGSPPSLQTAVGGTAKPRIWSLADMASKDSSSGAKDNHPELPPAHPGFYGH
PSPGKILSPLAARIPNYSPYVRPDLAHLGAPTQEFLEHQRTFGASLAAHNGPLGMNPLAANGHHFAPLSLTT
SGGSSGGQQVAPP---QSAAQHMMGPISSNSTASSSSSHSGKISPGVNVTSLSAKP-------
>Dsil_Irx1-A_DSIL_00022281-RA_manual
-----------------------------------------------------------YERSC-GTP----
------DATAVAAT-TYDARL--LSSRLAAVS----TGLYGGSTGGYVTASPYPSLE--PTSPFYP-AL-NT
AYAMKET-ADPWRTI-PQSAPYYYDPT-LAA-------YGSGLDF-NGARRKNVTRDSTSTLKAWLNEHRKN
PYPTKGEKIMLAIITKMTLTQVSTWFANARRRLKKENKMTWEPRNKSESEDEGKSAEEDEDEEDE-DEDMND
GNVRDKQSENFDRTPTSVKFSGSDL----------------------TSRNPTGVLDRTTDFPSALESHRND
VCEFTNFFIACDSHPKIICGISGTSVLFSYNSIXXXKPKIWSLADTATNKAQNSLFGGYHHHQAPTASINSV
-----------------AEWPSAVPGQSCYGSGSFTSFVPSGPTQVQSPGSSYGYGHPVSLQTDTPPQTPPN
MKV------------------------------------------------------------
>Dsil_Irx1-B_DSIL_00000462-RA_manual
------------------------MVGTSV-----------------------NSNSVSSSPCCGGSGEQAS
GRGPTGAAAAVLPA-TYETRLISTYPRLTP------TGLYSAHPSP-YAEQPYPNF---ESSAFYP-SLVSS
FYGMKDA-GDPWRGF-TPSASYCYDPS-FAAYG-----YG-GLDF-NGARRKNVTRDSTSTLKAWLNEHRKN
PYPTKGEKIMLAIITKMTLTQVSTWFANARRRLKKENKMTWEPRNICDEDCDADSASDREDCEVE-EKKNPT
SSESSEKKEVGD---DGSDSESSDDSRSGYHLLRHSNSMTMSLCDRPRPDAGLPRTDFTPADSSSPTNMPDI
QSLMRSPRPSRDGGNSALEDSKRSSSGNGQDQMSGSKPKIWSLADTATSKTPPVAGGPLIGIEGSGTVAEML
--------------GHC-GWFSMNPGSPINSSSAFGGYPHPSPPAPSLTFMTPNNSGTVPPQTDTPPQTPPN
MKVSSALPSLGGS-----SSGATISSSMNAKSVNGYHRTGGNRTYRPELPEDFSSTGQYR---
>Dsil_Irx2-A_00067618-RA_manual
-----------------------------------------------------------MESPC-RAF-RCN
SAGPREVXXXGLCG-VYT------------------PNFH-------SDSSSLFTLGCHET--FFSSPXXXP
GLETKESINASWRLLPYTPFYYPYD---MPGYSL-XXXYG--MDW-NGARRKNATRETTSTLKAWLNEHRKN
PYPTKGEKIMLAIITKMTLTQVSTWFANARRRLKKENKMTWEPRNICDEDCDADSASDREDCEVE---EKKN
PTSSESSEKK-------------------------------------EVGDDGSSGMFSTSAMSKKYDMQSI
DYEKNNPLTVFK--------------SADKVETVNTKPRIWSIADMATSTSTNSAGDFSYCSQSYPNADNLD
-------------------------SISTDSRQQYATFRCWSTDSTRPSSFTRVTPSSISTSLCDSIVMPSH
LTRLKAASERYPT------SSTSGPLREPSDSTQTRSLSSELLPVQKIDKEEFPLNPVHS---
>Dsil_Irx2-B_DSIL_00056697-RA_manual
--MAGQSAAGQPLHGSGAA---GAVTGSGAGATAPGSGS------------------GPGQPCC-ESG-RPV
LTDPL-TGQTVCSC-QYDAQ-LLSYQRLAAST-GLPLNVYGSAAAAAGPEQGFLPLGA-EQSAFYS-PT-AN
GFDLKDN-LEAWRSLYAASMYYPYESAALAGYP-FPNGYG--VDL-NGARRKNATRETTSTLKAWLNEHRKN
PYPTKGEKIMLAIITKMTLTQVSTWFANARRRLKKENKMTWSPRNRCDDDDLDADQDDNDRKDDN-KSGGNI
RGDKDLDSDM-------------------------------------RRRRDSSDKNAPDTRQTGXXXAYLS
PYPKPSSWYAGTLGNLGVVTSGGFPL----SAVYSCPPIVSSMTGAVVSPAGGAESSAAAVSSLNRLRTAAA
--------------------------VFPSAGQPTTEMSTLHKAAAVAAAAAAAAAAASSPTAANTPSVFNS
TKLGHGSSSVGHP-----GVSQHHPSSGSAAAIAAMASGSVSSNLQTQGRVIS----------
>Dsil_Irx3-A_DSIL_00047299-RA
--XXX-----------------LLMTGQHP---------------------------ATATPCC-QAA-SPA
AVEPPYAAVCSLPA-AYDSRLLSSFPRLATGL----NGLYATSASTAADPQGYVTAAALSNPSFYS-SLVSD
SL--------------------PYS---LXXY---FNRYS-SID--SVARRKNATRETTNTLKAWLYEHRKN
PYPTKGEKIMLAIITKMTLTQVSTWFANARRRLKKENKMTWEPRNKSADSADADDKEEEDDDDNN-SSSPSP
ALCDIRKKSPDNSCPDDDDSQDLRVESTKLGPSSDCLALNLGSFASDPASIMACSPEPDYHCRPGSPISPQC
TGPRPAPPLHHRHYDDRRNHPHQHPHCESDPLLTDDRPKIWSLAHTATSDSPPTAIKRSGNISPPPPPLTQQ
SGNLPSHAPSEQSDVHRRRWLNGGGDCESGNKLNHYGMGSYIGPDHRRYSNNSDGNSKTAAGCFSPPKNTPT
TALFESCLESSTNPGQRPPAAPSSSTSSCDYAMQQQHHSHGPVHHHHIKPPPYGNGETNNINS
>Dsil_Irx3-B_DSIL_00029678-RA_manual
QGLMTGQHPSIPYPTPTSSMPALVAQGAGS------------------------------------------
------PALCPLAA-AYDSRLVSAYTQHRFNV----AELYGNSHGPYAAAAGYVASIAPHPAALYPTSL--T
AYDIKDP-RTAWTTL-PQAAGYPCDPT-LAAYG-A---YGDRFDPDSEARRRNATRETTSTLKAWLNEHRKN
PYPTKGEKIMLAIITKMTLTQVSTWFANARRRLKKENKMTWEPRNKTNDDLDDVSIEDDDEEDDK-KDDAED
DINIVERKSEKH-----------------------------------KRKYSLSSSFPXXXE----------
-------------------NPSTPPV--------VTKPKIWSLAQTAISDSPPPAKRPHLSSSSNSEDADSR
NRLLYHERLLSSELNIS-HFLQQQGIPRDNNSAEFHSRVGPHPDSSADSSLSSPPLWKLRSMSSSSSSGSPS
TAPSSLDGPHASI-PSALPLIAGERF-HHPGSSMGPSIDLRTIQSSFIRPSPYGCPVSFA---
>Isca_Irx-1_XP_040061568.1
--MSYAQF-GYSSPS-------QLMGGGSG-----------------------HSPSPGTAACC-EPA-RPL
VGESPGAAVCSLPASSYDSRLLSTYPQLAT------PRFYNAGYGDQAGAADYANLAV-DSSAFYP-TL-NP
AYTMKEA-ADPWRGI-TQPASYYYDPA-LAAYG-----YG-GLDF-NGARRKNVTRDSTSTLKAWLNEHRKN
PYPTKGEKIMLAIITKMTLTQVSTWFANARRRLKKENKMTWEPRNKADADDSGEDKKDDEDTMEERTSIAQD
PMRRTESSRSYCSLSSLQHSRDSTLEREPAELQTTQPHPSNAAMEQQRHGYGHSMNPYAVGGTSRSPILSGI
MSLAPPNALTGYTPAASSDSPSPDLQDSSGADNSHSKPKIWSLADTATSKSPPPPLPCAAGQPSGHQTHGTP
----KEAAAATGNHGSVLGWFSGGY----------HHHRGGTPTSGHFGGYASNGFSPTAPQTDTPPQTPPN
AKMNATGASSSIPAIMAAAGSPCADAGSSSSNSSSSEDEFAQQHYGTGTPVDAMADAMP----
>Isca_Irx-2_XP_002400561.2
--MPGQTT--------------QSLHGSAP---------------------------AAGTPCC-ESG-RPV
LTDPI-TGQTVCSC-QYDAQ-LLNYQRLAAS--GLPINMYGTAAY--AAEQGFLPLGAAEQSAFYS-PS-AN
GFDLKEN-LEAWRNLYAASMYYPYDSAAIAGYP-FANGYG--MDL-NGARRKNATRETTSTLKAWLNEHRKN
PYPTKGEKIMLAIITKMTLTQVSTWFANARRRLKKENKMTWSPRNRCDDDDDADGDDAPPARHDS-KDGQAS
AAASRQENNNNS---SSTSSSEAAAARKRPRDESDDLVDVDD-----DSRSSDLTDLRRPGGASQSSEEPRH
GLHHGAGGTLSDASLSDSESSARTPAGTDVSSASAPKPRIWSIVDTATSGSPSSAMLPPTASSPAAVAAAAR
LQRSVRLDYLSPYHKTS-SWYASTL-------SSLGAAGGSFPLSTVYSVPTIMSPAALAPVSAGSPLTDST
TAASLSRLRTAAALSRLAASAAGQPPARSSAAAIAAAVASTSSSPSVSQSTASAAPHQSSPS-
>Isca_Irx-3_XP_040355104.2
--MSYGPF-GYSYPTSSQ----LLVTGQSSSPGCAEPSS-----------------GAASSTSSGGGGESPM
A-----AEQPVCYE-PS----RFLYPRLATGLAV--NGLYPSTY---ADQSGYVAALGTGSAAFYP-SLDNR
---------ATWGTIQAAAACYPYDPA-LAAYSPYGDRYG-AMD--SAARRKNATRETTNTLKAWLYEHRKN
PYPTKGEKIMLAIITKMTLTQVSTWFANARRRLKKENKMTWEPRNKNNEDDKADGSDTDNDCADKQRDVKPD
LHDSDLETRKPPSSLDRTDVSCLDMGGPHPSLHATAFPAYSGN----AISTANSSSNHSVHDTSSDDGSGPI
SPHMQHSSLRHSGSYHDDRSPANALV--IVDPLEGSRPKIWSLAQTATSDSPPGLRRSPGLPMGDRYGFQQR
STTQPLHSQLSHQTSNKQSWLNGHSTGHPDVLNLTPEGSPTSYVLSRSSLGCISPQPQAVMHSDQCVVKPEA
GVYESSSLDIATGSPYMTTGGKMDKVGTKVGSPHLQSNASLGNSNGGSCASNTAFKLVSKSDT
>Mmar_Irx1-A_manual
----------------------QLMVGSQA--------------------------GSSPGTCC-EPT----
------TATEGLAT-TYD-------PCI--------LSTYGPRF---YPATSYPAEAA-PST-IYP-SF--N
SYSVKDS-GDPWRGL-PPTSYYYADPT-LSAYG-----YG-GLDL-NSARRKNVTRDSTTTLKAWLNEHRKN
PYPTKGEKIMLAIITKMTLTQVSTWFANARRRLKKENKMTWEPRNKIDQEDDSQSADLNDTDRRN------D
GIGAAQTYPPEE-----------------------------------EINPYSHQESERPIYPTSCEPIAEL
TPPTSTEAHSPDIE-----ALMSPPD-SKEAVVDQSKPKIWSLADTATSKSPPPVQGSEP------------
----------------C-SWYSAPT------SHPSPPYNPPNYMSTYAT---------AALPTDTPPQTPPN
MKVSSLHLSPPNY--------HTSLTYFGSATSMCGANIPSHVH-------------------
>Mmar_Irx1-B_manual
----------------------LVVGSSSQ--------------------------TSTSATCC-DPS-RSS
STTTVETPVCPLPA-AYDSRILSTYPRLAT---GLTPTFYNGAPYA-SEQAGYANLSAAET-PFYS-TL-AP
---------DPWRGI-TQTSPYYYDST-LAAYG-----YG-GLDL-NGSRRKNVTRDSTSTLKAWLNEHRKN
PYPTKGEKIMLAIITKMTLTQVSTWFANARRRLKKENKMTWEPRNKAEEDADGTADRDTDDDQVEPRITGPE
DSRRNRDCSESGADTLQLDILNDGD----------------------TGRLDHLSDDHTYPSSAEPPCVVSL
ACPELKDEHDSGYSGEARTQALPGLQSVKTEEQMTSKPKIWSLADTATSKSPPPTSAHVGASGYCGDSISDT
----------ALTSSHC-GWFSAPA------------YSTGTPTSGGHYQTGGSSFVHIPPQTDTPPQTPPS
MKLHHGSGYLGSQ-KSFYHMNHVTGLGRT-SYRSECLLDDYSAHTHYRTAPIQ----------
>Mmar_Irx2-A_manual
--Q-------------------LVMSGGPP--------------------------PILPSHFC-DDG-RAG
LTESVQGPTCTCQC---D-----LYHQWV----PAPINFYNATI---YPSEPLYSQ---E-PSLYS-GI---
--GTKES-QENWRSL-CCPIYTPYDPSGVA-YP-FVTGYN--VDL-NVARRKNATRETTSTLKAWLNEHRKN
PYPTKGEKIMLAIITKMTLTQVSTWFANARRRLKKENKMTWEPRSRCDDDEDKECHSEDEGEEDK-RDEVPE
NQQSSSILSEEG------------------------------------------------------------
-------------------QSGHNTE-----SKMSSKPRIWSIVDTATSDH-RTQTNSSA------------
-------------------WCHVTA-------------------------------------NSNPPTVGDS
LNRLRTAATTYEP--------------------------------------------------
>Mmar_Irx2-B_manual
QLLMAGQTTGQQ------------LHGTSS---------------------------TAGQPCC-ESG-RPV
MTDPI-TGQTVCSC-QYDAQ-LINYQRLAAS--GLPLNMYGTAAAAAGGDQGFLPLSA-EQSAFYS-PS-AN
GFDLKDN-LEAWRSLYAASVYYPYESAALAGYP-FPNGYA--VDL-NGARRKNATRETTSTLKAWLNEHRKN
PYPTKGEKIMLAIITKMTLTQVSTWFANARRRLKKENKMTWSPRNRCDDDDPDVDGGDDGAGRTKDNDASSK
DGGSADEDRHGDRVQDMEGLDEGKVEFVDVDDDSKSCES--------AINDLHVHTNSSDKENRFVSKPPTI
SPVSEGLGTDSESSQASLLSPSAGSTGPVTDLPTTPKPRIWSLVDTATSGASGAGSSALPTVTSPGAARLSP
LHRAARLEYLSPYPKPQPAWYAGTL----GGINATNGVPGSFPLSAVYTCPPIVNPALTSPTSTGSSPLPGS
AVLTESSASAVSS--------RTAAAAFPTSDIHK----------------------------
>Mmar_Irx3-A_manual
--Q-------------------LLMTGQHP-----------------------------ANSCY-QPG----
-TQPN-PAVCTLSG-AYDSRLLSPFPRLPSG-----LAVYS------PSYPEHVTAFGTNPPTFYS-SL-PG
PYNMKDG-PGNWTPL-PQATCYTYDPT-LAAYGPYGERYG-SMD--SVARRKNATRETTNTLKAWLYEHRKN
PYPTKGEKIMLAIITKMTLTQVSTWFANARRRLKKENKMTWEPRNKGAEGSETECKQESAASGRE-SKKKSS
DSDDSEDEREGS-----------------------------------NEESKYEEAKVMYTESPSSDPEGSA
LPLGPYLGSTTD-------------------CLTTERPKIWSLAHTATSNSPPILRRSPSDHYLENSVLMGY
------------------PWVKNEL---------------------------------HEAEMANCPSLLPT
SNLRYCQDDPGPP--------------------------------------------------
>Mmar_Irx3-B_manual
------------------------MTGQTS--------------------------------CC-ETN-QNG
MAADPHPTVCSLPA-AYDSRLLSTYPRLATG-----LTVYGSTY---ADQAGYVAALGSHPTSFYP-TL-SS
PYDLKDG-RTTWPTLQAAAACYAYDTTALTNYGPYGDRYD-TMD--SAARRKNATRETTNTLKAWLYEHRKN
PYPTKGEKIMLAIITKMTLTQVSTWFANARRRLKKENKMTWEPKNKTSDDTDD--KSEGTQTDDE-INQDKE
DGEKPAIKNNAN-----------------------------------EGKVKKEESDNEKPSEETRSSDRNI
PTLLPLS-NNCQMRLSEFGNPSSPPMKLTPELPVTEKPKIWSLAQTAISDTVPTRKMAFDVPASTDLNYSDR
-------TPSVSPSSTSGYWTPTGSIAMQEDNSAVGPRLAPLPPLEYSPRLQFPVK--SQDSVDDVNNDATV
RTLVNGTKYSTAP--WLMSDQKEREIIRDTRNYVTPHQVPVTIGDTTAFKPVSR---------
>Popi_Irx1_comp173313_c1_seq1
------------------------------------------------------------------------
-------------------------------------------------------------------SVWVR
RFGLKD---DPWRGTHQTTASYYYDPT-LAAYG-----YG-GLDF-NGARRKNVTRDSTTTLKAWLGEHRKN
PYPTKGEKIMLAIITKMTLTQVSTWFANARRRLKKENKMTWEPRNKTKVETEDHGDDSQTDSGSR-RSEDEE
RKTKEVILPTKQ-------------------------------------ERLDKDDTKCGGDINMSAELV--
-------------------TTKRNDE-------YDDRNRLACLGRTHPMDS---------------------
--------------------------------NDASLYRGR-----------------STIIGNESQNGSST
TRISSTIISVAFR-------LHFVNLVRQCQTKIKKRE-------------------------
>Popi_Irx2_comp169452_c0_seq1_manual
----MPGQAGNPTPPQSQAAPGLQHGGGSGSPSAAGTPGMVSSAGLG-PSPVAGGPPPTHHVCC-ESG-RPM
LTDPL-TGQTMCSC-QYDAQ-LLNYQRLAAS--GLPLNMYGTAAAAAGGEQGFLPLGATEQSAFYS-PT-AN
GFDLKEN-LEAWRSLYAASMYYPYESAALAGYP-FANGYG--VDL-NGARRKNATRETTATLKAWLSEHRKN
PYPTKGEKIMLAIITKMTLTQVSTWFANARRRLKKENKMTWSPRNRCDDDDDDDDARPSRDAKDG-GSVASS
GGKSTDGMDYRK---PPGSHDPSDMQYPHSLHRKEDDDRLKDDLDDLNHRLAGPSSQQRSIRVSSNDKNPGS
PGAASDGGSPVASDSESSQTSLLSPSHTDIQSSSNPKPRIWSIVDTATSGT--PGQNGIP------------
----------------------------------------------------------VPASRAAVESLNSF
QRARLDYISSYQK-------QGVGGPSWY----------------------------------
>Popi_Irx3_comp172117_c0_seq3_manual
------------------------MTGQQP---------------------------PVATTCC-DNS-TPT
SPDPQACSLPTAAAAAYDSRLLSSYPRLATGLHAAANGFYGAAAAY-PDQTSYVTAALGNASAFYS------
--SLVDG-RGAWGSLAAAAACYPYDP--MGAYGPYGDRYG-AID--NAARRKNATRETTNTLKAWLYEHRKN
PYPTKGEKIMLAIITKMTLTQVSTWFANARRRLKKENKMTWEPRNKTNDGVDGDDKSDSGDEDNS-IHDXXX
EPDGGGVRGHLG------------------------------------------------------------
-------------------ALAAMRD---SPTSDSHRPKIWSLAHTATSDSPPPVRRSPXXX----------
------------------------------------------------------------------------
---------------------------------------------------------------
>Ptep_Irx1-A_XP_021001263.1_XP_015926449.1_manual
--MSYTQF-GYSTYAASSP---IVIGSSTA-----------------------------QNACYERNS----
---------------PE----THLYPRIPS-----------------YAAPSYQPDSNLDPATFYT-PTLNS
TYGMKEG-SDPWRSI---SQSYYYDPT-LAAYG-----YG-GLDF-NGARRKNVTRDSTSTLKAWLNEHRKN
PYPTKGEKIMLAIITKMTLTQVSTWFANARRRLKKENKMTWEPRNKAESEDPKKEQKDEDDEDEK---PPRI
GNNTGFLLGDHL------------------------------------------------------------
-----------------------------------YKPKIWSLADTATNKVPYANDLSSNGWSPTKTPYQSC
---------------------------------------AAIPFQRFGSCNLHGFNP-ITLQTDTPPQTPPN
MKMVSGHQAVPSS-------ASYIEPHGGGAYNLCPSQDTITDGQIRG---------------
>Ptep_Irx1-B_XP_015907356.1
----------------------MK-----------------------------------------DAG----
------------------------------------------------------------------------
---------DPWRGI-APSASYYYDPS-LAAYG-----YG-GLDF-NGARRKNVTRDSTSTLKAWLNEHRKN
PYPTKGEKIMLAIITKMTLTQVSTWFANARRRLKKENKMTWEPRNKMDADDVKDYDDDDDVEDDGVDGESRT
TKCESEDESDRRTASCDDSIDGAVHGRPYPHLPHHRNKITPNGAQQQDSTSLIATSEFTPTDSSSSPNLPDI
QALMRTTSPLEAKDRTSMDSMKSSPSMSGRSMTGANKPKIWSLADTATSKSPPPLLGGPTQETSGSMMDMLG
---------------HC-GWFSVNPYQVTNASASLGGFGSYHPHSGGSFASPPSGHGGVPPQTDTPPQTPPN
MKVSGSNGFLGGQ------GGSYSANSHGRSFRQESLPEDYSATGHFKATSLQ----------
>Ptep_Irx2-B_XP_021002309.1
----------MAGIFSILRLT-LLMAGQSGTPLSAGAAPTGGGTGAG---------GGGGQPCC-ESG-RPV
LTDPL-TGQTVCSC-QYDAQ-LLGYQRLAAS--GLPLNVYGTAAAAAGSEQGFLPLSA-EQSAFYS-PT-AN
GFDLKDN-LEAWRSLYAASMYYPYDSAALAGYP-FPNGYG--VDL-NGARRKNATRETTSTLKAWLNEHRKN
PYPTKGEKIMLAIITKMTLTQVSTWFANARRRLKKENKMTWSPRNRCEDDDLDD-RDEADQRIKE-SDGKRS
DKDSDVDRRRDDHHHPRQGSDDGKMDFVDVDDDCKSCAS--------TSTDGHIITNSSDKENCSLLKTHRV
PSPISDASLGSEDSESSQNSSLPHPAELPPQSSQQQKPRIWSIVDTATSTQGPSSSALPPGASSRLSPLQRA
---AYLSPYPKPA-----SWYAGTL----GNLSVVTSVGGSFPLSAVYSCPPIGGAAPLNRLRTAAAAFPTA
ATPGELSLHKAAV------QPASEQPHTPGGSRSSSSGSAAAIAAMSGSTVISAGPTQGRVLS
>Ptep_Irx3-A_XP_015924107.1
--MSYSQF-GYAYPPSSTQ---VLVSSGGP--------------------------------CC-----QPA
S-----EGGSPPQVYTTDSRLLSQIPRLAS------FGLYGSSY---ADHISSLAA---NTTTFYS-TL-GA
PYDLKES-RNSWNAS-----CYPYDP--IASY---TDRYG-SME--SVARRKNATRETTNTLKAWLYEHRKN
PYPTKGEKIMLAIITKMTLTQVSTWFANARRRLKKENKMTWEPRNKTSEEDDSISELKSDDTAED-ECSNLN
DFLKQEPETFHSKEPFPADYSTSP-----------------------PIQSCALECYRTQSLSSEDSITSEH
SSPVRTSCYPGFQQAKKPSAKDVSPR-FSETFDSNSRPKIWSLARTATSNSPPANRRNPMDFCLENVHKAEC
-----------------------------SVNSTVSSFTDFMPDSELCCNKKVNHPVNGSCMMDNPPSYAMD
FPCLEYDNKSKVY-------GFNRTLQKCCQEVLEHSASLKTNVKHSE---------------
>Ptep_Irx3-B_XP_015929348.1
--MSCSPC-GFAYTASPQ----LLMTGQHP-------------------------------SVHYPASPDTL
VSQAH-PGSSVCSL-PYDGRLGTAYPRL--------SELYAAGAAGYVAAATYMSGH--HPAMLYSTTL-AS
PYDIKDP-RAAWASL---PPGHGYEPV-LAAYSP----YGDRFDPDSEARRRNATRETTGMLKNWLNEHRKN
PYPTKGEKIMLAIITKMTLTQVSTWFANARRRLKKENKMTWEPRNKTGDDLDDVSVDEDDDKDDQ---QSGD
DLKSELSDSNENQKCQESDSS--------------------------RTRRDSMKDDENRQQKCTSPVGDSL
SAPEDRSPMKALETSETKFPELPEHI----KSESIEKPKIWSLAQTATSESPPPQKKFFDHQTDLNQKLRRL
--------GYNEHLYHPSPYHRPLP--PQDSSAESSLSSPPLWRTGELPNFPHGDKFGSPSSSGSPSVLPPS
AEVSATHAPSVNY-QFYAQMGHPLDIRTFQPAFLRTSSFSYPVGFTSAPASMYHTVSTSAPNR
>Smar_Irx3_Smar_001877
---MANHF----------------------------------------------------------------
------ASQDVCSC-TYDPY-FRDYPRLLAEFRA--NRVYDTS----YDKSRMLPTTGNDASSFYS-SL-NV
SQELKDTTTQAWSTF-ATYPYYGHEVA-LGHYSP-YVSYS-RPEE-VISIKKPPTREMTATLKAWLNEHKKN
PYPTKAEKIMLAIITKMTLTQVSTWFANARRRLKKDNKVTWEVKNKPGDNDDDDEQRDDDIKDED-------
---TNRITDNNG-----------------------------------NSNTMESDARFCPSYPALQQTVESK
LKPASESDL----------SPSVSPK----PSEASSKPRIWSLADTAMSPDSSISDHGITSHFRPVQLRHMP
--------------------------------------SSYSWTESAFERVPALGLASPMPFLQERDFAYPN
ASLQSNASDTNLH--------------------------------------------------
>Smar_Irx1_Smar_001884_manual
--MSYPQF-GYSYSSPSQ----LLMANNHN------------------------------SHCC-DSS-RPM
VTDPL-TGQTVCSC-QYD---TIGYSRLGTT-----GAIYSAS----YADQTYPSISI-EPAPLYG-SL-AN
SYGLKDNTSNGWPQS---ATHYSYD---MSAYG-----YG-NYDL-NGSRRKNATRETTSTLKAWLSEHKKN
PYPTKGEKIMLAIITKMTLTQVSTWFANARRRLKKENKMTWEPKNKTSDDGDESSDSDDEAMSKK---QEND
AIRMDRDSTREG-----------------------------------RKIYFSELDDKSCDSLPSDIHQKPL
DSSPQSCAQISA-------SSFSSSA------STPTKPKIWSLADTATCKTPPPPPNNGPFQSSP-------
------------------AWV-----------PSVGAFQVPSLQAIRSFGSNLT----PDLHADTPPQTPPN
LKVPTCHHESSTI--------------QPSLNYNSHLNAVTSSRFRPSSGK------------
>Smar_Irx2_Smar_001882_manual
--MSCSSFVCSRPNSASSQ---ILMNSGTAAASTPTAAPSAAAAAAV--------AAAAAGGCC-ESG-RPI
ITDPL-TGQSVCSC-QYDPQTLLNYQRLASA--GLP--IYGGP----YGDQSYIPIGA-EQSAFYT-PT-TN
GFDLKDN-LSTWPYA--ASVYYPYDTT-LAGYP-FTNGYG--VDL-NGARRKNATRETTSTLKAWLSEHKKN
PYPTKGEKIMLAIITKMTLTQVSTWFANARRRLKKENKMTWEPRNRVDDEDNNADNGDTTDKEDK-PREHDR
ATDSPLHIGREVPRHQLSSNAPLSLSDCDKLSDDNTCVRVVTDDEDDDDDKSISVSISQDGLDTAKPDGLLL
SDSLSSPSSDLSDQVSSIHSPLSVDSSAQGTEVAPHKPRIWSIVDTATSNSTPTGSYSYPGNGTQCGPMSSA
------------------SFSKVSP----LSRSLRLDYSSPYPKHAWFNGSY------GNPGASDSLLRPSF
MNSPYALTSPSLS----LQRNPSTTPRFHGAFTLNTKLDCQVHQGAAI---------------
>Ssen_Irx1-B_TRINITY_DN2849_c0_g1_i2
--MSYAQF-GYSPFPPTTQ---LMVGTSVN------------------------SSSVSSSPCC-GGGDSAT
GRGPGGAAAAVLPA-TYETRLISTYPRLTP------SGLYPTHPSP-YTDQPYPNF---ESSAFYP-SL-SS
PYGMKDA-ADPWRGI-TPSASYYYDPS-FAAYG-----YG-GLDF-NGARRKNVTRDSTSTLKAWLNEHRKN
PYPTKGEKIMLAIITKMTLTQVSTWFANARRRLKKENKMTWEPRNKMDADDVKDFDDDDDDVVNNIGRGSGE
NNDRGPSQSDDI-RSSRSDSESSDDGRGAYHLLRHPNSMSMALCGRPRSGSGLPRTDFTPADSSSPTDIPDI
QSLMRSPQSVGEVNSTTLENSKRNAGINGQDQMSGSKPKIWSLADTATSKTPPVAGGPLIGVESTGTVTDML
--------------GHC-GWFSVNPGSPIGGSSAFGGYQHQSPSASSLAFSSPSGNGPVPPQTDTPPQTPPN
MKVSAALPPLGGS-----SSGAALTPGMHVKSVNGYHRSTSNRTYRPDLPEDFSSTSQYR---
>Ssen_Irx1-A_TRINITY_DN4852_c0_g1_i2
--MSYTQF-GYSTYATSSP---FVVGTGPS--------------------------STPQGSSSTSSSRSCG
T-----PDVTAVAATTYD---RLLSSRLAAVS----TGLYGGSTGGYVTASPYPSLE--PASPFYP-AL-NT
AYAMKES-ADPWRSI-PQSAPYYYDPT-LAAYG-----YS-GLDF-NGARRKNVTRDSTSTLKAWLNEHRKN
PYPTKGEKIMLAIITKMTLTQVSTWFANARRRLKKENKMTWEPRNKSESQPEDEGKKDSLAEEEEDEEEDED
DMEHGSARDKQT-----------------------------------EGFDRSATNVKFPGNDLNSRNPSGV
LERGSDFSTTLD-------SHRNDKQ------CDSFAPN--SLGHLSSQST---------------------
----------------------------------------------------------MSPRTSQCVRDDYT
AHLQFREPSVH----------------------------------------------------
>Ssen_Irx2-B_TRINITY_DN2507_c0_g1_i2
--MSCPQF-GYNGSTTTTQ---LLMAGQSAAGQPLHGSGAAGAGTGSAGATAPGSGTGPGQPCC-ESG-RPV
LTDPL-TGQTVCSC-QYDAQ-LLSYQRLAATT-GLPLNVYGSAAAAAGPEQGFLPLSA-EQSAFYS-PT-AN
GFDLKDN-LEAWRSLYAASMYYPYESAALAGYP-FPNGYG--VDL-NGARRKNATRETTSTLKAWLNEHRKN
PYPTKGEKIMLAIITKMTLTQVSTWFANARRRLKKENKMTWSPRNRCDDDDVDADQDDSDRKDDNSGSNIRS
EKDMDSDIRRRRDSSDKNVPDTRQIEFVDVDDDCKSCASTSTDGHLISSDKENLGIKPRVPSPISDASLASD
SESSQNSPMLQHHHHSQATSEIISST---PQQQQQQKPRIWSIVDTATSSGPSSSLHSPPPGASSHRLSPLQ
-RAAYLSPYPKPS-----SWYAGTL------GNLGVVTSGGFPLSAVYSCPPIVSSMTRTAAAVFPSAGPPT
AEMSSLHKAAAVATKLGPGSSSVSHPGVSQHHPSSGSAAAIAAMAAGNGSVSSSLPSQGRVIS
>Ssen_Irx3-B_TRINITY_DN4174_c0_g1_i1
MGLMTGQHPSIPYPAPTSSMPALVAQGAGS------------------------------------------
------PALCPLAA-AYDTRLVSTYAQHRFNI----ADLYGSGPGPYAAAAGYVTGIAPHPAALYPASL--A
AYDIKDP-RTAWAAL-PQATGYPCDPT-FAAYG-A---YGDRFDPDSEARRRNATRETTSTLKAWLNEHRKN
PYPTKGEKIMLAIITKMTLTQVSTWFANARRRLKKENKMTWEPRNKTNDDLDDVSVEDDDEDDEK-KEDVDD
DVNIESEKKNEESKDSIENRKNGND--------NQKCSEKL------EQRRLSLDEKDSQRESPNERTSPKE
TTPSDITRTPEKNGSFTDISTSEKSS-DSTSSPATTKPKIWSLAQTAISESPPLSRRNLPPSMSIPEDVENR
SRLLYHDRILQSDLKSSQFLHQGNPMMHQDSSADSSLSSPPLWRNSEQQMLSSDKFGRLRSLPSSSSGSPAI
VVSSSFDGQHVVS-PSPLPLVTSDRYHHHPGSSLGPNLDLRTLQPSFMRPTPYGCPVSFTSAS
>Ssen_Irx3-A_TRINITY_DN73725_c0_g1_i1
--MSYTQF-GYTYPSSSQ----LLMTGQHP---------------------------ATATPCC-QPA-SPA
VVEPPYAAVCSLPA-AYDSRLLSSFPRLATGL----NGLYATSASTAADPQGYVTAAALSNPSFYS-SL-PN
PYDLKES-RGAWAPLGTAAACYSYDPTGLAAYGPYGDRYS-SMD--SVARRKNATRETTNTLKAWLYEHRKN
PYPTKGEKIMLAIITKMTLTQVSTWFANARRRLKKENKMTWEPRNKSADSADADDKEDEDDDDNN-SSSPSP
ATCDIRKKSQDDSCADDDDSQELRV----------------------KTELTNSLPGERIKASEFSSCSVKS
ESAELTGSSDCLALNLGPYADHHTSIACSPESDYHRRPG--SPLSPPCSGPPPPLHHRHYDDRTHHPPHHSH
--------------------------PQNVPRRPFHHSSHQHHGAHHQETSPTGGLCDDPLLVDDRPKIWSL
AHTATSDSPPTAL----KRLSGTSPPPPTLSQPLIPPSRVTDDPYAIDCRSPKA---------
>Ssen_Irx2-A_TRINITY_DN10409_c0_g2_i1
MEPPCTAFRCNSAGTLENQ---MVLSSSPTQCLTATSPTH----------------LEGDSPCC-GVGSAPF
V-----MVDATCPCRPSGDIPALAFQPQRLTVSDT-SPNYGTGLCGLSEPTGIFTLSG-HPAALFTSPI--S
GFDAKESLDTSWRFMPYTSFYYPYD---MAGYTF-AAGYG--MDF-NGARRKNATRETTSTLKAWLNEHRKN
PYPTKGEKIMLAIITKMTLTQVSTWFANARRRLKKENKMTWEPRNLCDEDCEADSCSDHEDSDAD-KLATHS
ALGITEKPVISD-----------------------------------KAGPLSSTSKKGDSVIKDSKVSSSI
IS-----------------SDANKSD-------TNLKRRIWSIVDMATSKTSPNDSSYPHQIYSDAMNLDSR
-----------------------------KHLDLRQSFVASRWPM-------------DPSLSVSNPAFPPT
TSAITDSRGLSSV-------SSFTPIRKSSDQTQTSSSESSAVQILQEKTSLKTM--------
>Tcas_Ara_TC031040
-MAAYAQF-GYSYPSASQVLP-LLVSGQPTTNSGSSPASGGGSLSPGGTLSPGGTSSTGPTQCC-ESG-RPL
VTDPV-TGQSVCSC-QYDARLALQYPRS--------VGVYGAPYPS-TDQNPYPSIGV-ESSAFYS-PL-SN
PYALKDAGGSAWTSAQPTTGYYPYDPA-LAAYG-----YGAGYDL--AARRKNATRESTATLKAWLNEHKKN
PYPTKGEKIMLAIITKMTLTQVSTWFANARRRLKKENKMTWEPKNKTDDDDDALVSDSDDKEKDE-EDKRDD
TDMHGRIKSERNGK---------------------------------DLDDDDMNDDDRKDDLLGNNMHHIL
GNTFGLKPEMKT-------SDCGVPL-------PPSKPKIWSLADTAACKTPPPQQQQWLGSNGFALPSSRY
----AGSGFLPSHCQQGFPEVQTDTPPQTPPSMKLPSVAGNLPCIGTAAATAANSGYSRLQSPHRPPPPQAQ
MTAPTTDSAAFKPLPKHERRVRVAGVSRSQLDPIDPSARWMVAGGPPSPEPMGKVQQIQIVWV
>Tcas_Mirr_TC032451/12-450
TQSAVSSGPSQPSPPPSS----MAVTSSAP---------------------TPGSPPAPSQRCC-DTG-RPL
FTDPL-TGQSVCSC-QYE---LLGYQRLAGGVPGLPLSMYSAPYP--EGMAAYFPALGADQAPFYT-ST-AA
GLELKENLAATWPYP---SVYHPYDTA-FAGYP--FNGYG--MDL-NGARRKNATRETTSTLKAWLNEHKKN
PYPTKGEKIMLAIITKMTLTQVSTWFANARRRLKKENKMTWEPRNRVEDEDNNNDDDDHKSTDGK---DILD
SKDSGTASSEDGDRPPHSRLA--------------------------PDTASEWSESRPDSGPDSPECYERP
PHPAFLPPR----------SSGSPPQ---ISASVSSKPRIWSLADMASKESPPSTASSLYSTAASRLRLPPP
-------------------------------GLHTAPYARPHDFYRSLYGPGMAGSGSDASLLETYSRTLAG
QSVLTKANLATAT-----SIASNGPLGLTTSSRLSPSSTSSLSSGSETPLKPVALNKA-----
>Tcor_Irx1_TCOR_020260-T1
--MSYAQF-GYSYHPASQ----ILVGGQTG------------------------STSVAPNPCC-ESG-RAM
VTDPV-TGQAVFSCQQCDSH-SLVYPRLGSSVP---TSPYAP-----YSEQNYPAVGM-ESPTFYS-SL-GT
PYVLKEGSSPGWQSMAQPTGYYPYDPS-LAAYG-----YG--YDL-NGARRKNATREATTTLKTWLNDHKKN
PYPTKGEKIMLAIITKMTLTQVSTWFANARRRLKKENKITWSSKGKDDEDDDDGKLSDADDDKDS-SSDRLD
GSSNDGTPNKVSDTVFDKSVDGKDM---VSYDKDSGCNPLLPGATSSRLPCDPSSAAISATSSPVLHMPHQL
HAHQALSRYPLDMQTQQRLKSCSDMDDTGVSPLSQNKPKIWSLADTATCKTPTTSSMALGVGGGLGGPPRPS
SHSLPPFQVTSSGSSYGNPYHSGSSSLSSLPQTKSTSLAVPHPTAGMVSNSGCDGVNPSELQTDTPPQTPPN
HKFPSVPHYAHHAARLNEFQDDSSDVNYTANQQPLANNGTAQPSGGTAFKPVYKR--------
>Tcor_Irx3_TCOR_020265-T1
--MSSQATTTTPSQP---------LTGTSS--------------------------------CC-DSG-RPI
ITDPL-TGQTVCSC-QYDQQ-LLNYQRLAST---LPLNVYGSP----YGDQGYLPLTA-EQSAFYT-P--SD
NL-------GGWPYP--ASMYYPYDPT-LSGYP-FANGYG--VDL-NGARRKNATRETTSTLKAWLSEHRKN
PYPTKGEKIMLAIITKMTLTQVSTWFANARRRLKKENKVTWEPRNRVDDDDNDDATNERDPVKLD-KDQKIN
ENGFDPRCPKPHPPSDNCNSSNRQL----------------------NKDNEDDEDDDLCLPNGGTMDTSHR
DSMSSPGSSILSDSHSSLQSPVLTDSSTGLQDSQSLKPRIWSIVDTATSHNHHPIPSNNNNFMGVGFGVGSS
QQFARNLRLGYSSPYTKAAWLNGAFPTIPVTCTTTPAVSAPLSTSSLSSSSPSSSSSSLMSSNSSAVQPSPS
SSVYSTMCNSATSPTVSVNSALFNRTYAQTIHNLTSLTKGLIMAPQLSGSFIGSMKTSAVQQD
>Tcor_Irx3_TCOR_020268-T1
--MSYPQF-GYTYTASSPL---LSMSNQHS-----------------------------PTSCC-ETG-RPI
MTDPH-TGQTVCSC-QVDSR-LLSYPRLAT--GLPVSGIYGSA----YSDQGYVSFGA-DPSAFYS-PL-NN
SYDLKDGSPAAWSSLTQAAAYYSYDPT-MAAY-PYSNGYG-GVDLNGAARRKNATKEVTSTLKAWLYEHRKN
PYPTKGEKIMLAIITKMTLTQVSTWFANARRRLKKENKMTWEPRNRVDDDDKSDVENDNDPVSKDPDSGAKD
EKYKDADHDHSSKLNDLCDKTRESD-----LILNKSCT---------KDTLDDLDADSRSSSTASPLSLSSH
TGLSQSSLGALS-------DPSPSPDASIKADPNINKPRIWSLAHTATSNSPPQCRKSPQPSSIAPPTSSTS
SAMSAHHQTPTTRPDLR-TWIEGAFGIAAQYHGLVSSANSLGVHTGQANNMCVGNGAARVSAAVGPMSSHPN
SAIGTSSTSSSAPLPPSSGAGLKVGVGFPNSCNSVNAIGQTSLFAGGIKSGLCGLTGKYEPFY
>PB.1135.1.p1
MACSTATAGQFNAASYPRTTSSNSSPSQIMMAGQSTTSSTPGGATPGTPSTNGPPQSGNSPGHQSSGGGCCESGRPILTDPITGQTVCSCQYDQLLGYQRLAAAAGSAGISAASMYAANSPYPSAAAAAAVAAQAAAAEQGAAYLPLTAEQSAFYSPTAGGFDLKENLEAWRSFAAYPAMYYPYESPLAGYPFANGYGVDLNGARRKNATRETTSTLKAWLNEHRKNPYPTKGEKIMLAIITKMTLTQVSTWFANARRRLKKENKMTWEPRNRCDDDDDNDGNDTICNSGDEDGKDELDVGGQSDDGDCKDDSLLDVDDSKKCHPIHHFIHHPMLRLQNPQTASTTLCDKRDSLTSSTSSSSSTTTTKPRIWSLVDTATSTSSNQNNNRSSSTSLYSFASGAGKLLPHIAARARLDYASLPYPKPPPNWYGNPALGVVTSSSTNQAYANGGHHNASDLLAVSMSSRIPATFPNGLIYPGRRSPPPPPSISDIKHLIPNCLSTTLQSSNQNRLSSAASVTSSPPSSPETKIESQ*
>PB.1137.1.p1
MSYSQFGYAYPSSHLLSACQSQTSGTIVSTATALVTTTGSATNSNLTSSSSSTPCSGSDMCSCHPQYTSESTRLLTSAYQTRLTSTTAPPPGLPPMYTSGYDPQGYVPLTGTDPSAFYSPLANTYDLTKEGMSASAWGTSAYPYDPTAAMTPYPYTNGYGTMDINGSARRKNATRETTNTLKAWLYEHRKNPYPTKGEKIMLAIITKMTLTQVSTWFANARRRLKKENKMTWSPRNRCGDVDDDDDDGDCDDDKETEDNDDKVICKKEVAIKDSGKIRDEYESETEVGNECASGSLTSGSLSNTPKPMMDNAIMTQQPSNMSRSNYHLPTSHYLPPHHHHHHPIHPQYQPPPHHHHPVADNSIYSKTNSEPEAISPSSKPKIWSLAQTATSFGSSLRRSPNIDGEHNTATTTTGLLYANPTYASAFNSNGLKSDKQDSIGGNGIMQCYSVPVPPPPPGSSWLGGSPHAIQPYFAPQTTINSLNNEHVGVGDRKSSCDDIIQTQNGDTPPQTPPTAHQQHNEHQNGVAHHHHHHHQSNDDNLMNNNFINNNGSPYTSSFHGLKSMFDQSTYLGGFKSENDKQTSLPIR*
>g10269.t1.p1
MSFAQFGYHTPTSQFLSPGTQMKITMSSSPSSPSCCDNHSCQQNPSSSDLGTTAGYCGAAAAAATTSIRSCTTLQTDPSLSKMYTGHHRHFANHPTLFGPEQYVGQSYDSSSLYSSLGGQCLMKDRLTDPTSGWHHPMTVPPPPPPPPPYYHYDAATFAAYGYNCFDFGGGASLVRRKNATRETTSTLKAWLNEHRKNPYPTKGEKIMLAIITKMTLTQVSTWFANARRRLKKENKMTWEPRNRCDDDDDDDDDDDPRDQIDFDHAGPASSSDDFGKIIAKNRIHDSSQTPINRPSCPSPNNCRNRSSSPNISSSKTFASSSRNEEAKTKPKIWSLADTAANKDDKSIIENNRLCNNRYCFGIGQRWLSASRSSSCSFSARDLTDSTFPSSVFRRPAMTRPQTPPCTRPSNKFADSIGSVIDANENLGELAVEIV*
>g10269.t2.p1
MSSSPSSPSCCDNHSCQQNPSSSDLGTTAGYCGAAAAAATTSIRSCTTLQTDPSLSKMYTGHHRHFANHPTLFGPEQYVGQSYDSSSLYSSLGGQCLMKDRLTDPTSGWHHPMTVPPPPPPPPPYYHYDAATFAAYGYNCFDFGGGASLVRRKNATRETTSTLKAWLNEHRKNPYPTKGEKIMLAIITKMTLTQVSTWFANARRRLKKENKMTWEPRNRCDDDDDDDDDDDPRDQIDFDHAGPASSSDDFGKIIAKNRIHDSSQTPINRPSCPSPNNCRNRSSSPNISSSKTFASSSRNEEAKTKPKIWSLADTAANKDDKSIIENNRLCNNRYCFGIGQRWLSASRSSSCSFSARDLTDSTFPSSVFRRPAMTRPQTPPCTRPSNKFADSIGSVIDANENLGELAVEIV*
