# Supplementary material for: The genome of a sea spider corroborates a shared Hox cluster motif in arthropods with a reduced posterior tagma
Source: BMC Biol. 2025 Jul 2;23:196. doi: 10.1186/s12915-025-02276-x (PMC12220506; doi:10.1186/s12915-025-02276-x)
Supplement: Supplementary file 3 — Additional file 3. [file 12915_2025_2276_MOESM3_ESM.zip › suppl-file7-gene_analysis/irx/homeobox_aligned.fasta.bionj]

((((((((T_castaneum_Slou/1-60:0.3278257,(T_castaneum_lab/1-60:0.37054422,((T_castaneum_mxp/1-60:0.30990809,(T_castaneum_zen/1-60:-0.18454269,T_castaneum_zen2/1-60:0.38501534):0.26327187):0.10444419,((T_castaneum_Dfd/1-60:0.12291002,(T_castaneum_Cx/1-60:0.01547537,(T_castaneum_abd-A/1-60:0.046480432,T_castaneum_ftz/1-60:0.28230959):0.087997548):0.08645203):0.13827601,T_castaneum_Abd-B/1-60:0.97359121):0.050741028):0.28229472):0.99510956):3.5332439,T_clavata_Irx3-A/1-63:-0.20279384):0.077218823,T_antipodiana_Irx3-A/1-63:-0.077218346):0.081524722,A_bruennichi_old_annotated_Irx3/1-63:-0.037092507):0.016969733,A_bruennichi_Irx3-A/1-63:-0.016969234):0.0075527094,P_tepidariorum_Irx3-A/1-63:0.058943961):0.031443805,(g10269.t2.p1/10-72:5e-07,g10269.t1.p1/35-97:5e-07):0.029603137):0.017286584,(((((C_sculpturatus_Irx3-A/1-63:5e-07,I_scapularis_Irx3/1-63:5e-07):0.013067727,PB.1137.1.p1/47-109:0.020611502):0.0016552368,P_opilio_Irx3/1-63:0.006517143):0.0020729662,((((A_bruennichi_Irx3-B/1-63:5e-07,A_bruennichi_old_annotated_Irx2-i/1-63:5e-07):0.0026189345,(H_graminicola_Irx3-B/1-63:0.0043044593,((C_rotundicauda_Ara_A/1-63:0.014031092,T_tridentatus_Ara_A/1-63:0.0023451671):0.013136348,L_polyphemus_Ara_A/1-63:0.02069957):0.053849645):0.012473132):0.0062084147,(L_polyphemus_Ara_C/1-63:0.0025975239,(C_rotundicauda_Ara_C/1-63:5e-07,T_tridentatus_Ara_C/1-63:5e-07):0.036485359):0.011936553):0.0057892753,(T_tridentatus_Ara_B/1-63:5e-07,C_rotundicauda_Ara_B/1-63:5e-07):0.0039693927):0.0068997345):0.03064228,C_sculpturatus_Irx2-B/1-63:0.0096413027):-0.0018117204,(((((C_sculpturatus_Irx1-A/1-63:0.014911564,(((((((C_rotundicauda_Mirr_C-a/1-63:5e-07,C_rotundicauda_Mirr_C-b/1-63:5e-07):0.013513437,H_graminicola_Irx1-Bii/1-47:0.0098471446):0.0084164208,T_tridentatus_Mirr_B/1-63:-0.0025109351):0.0013619869,C_rotundicauda_Mirr_B/1-63:-0.001361487):0.012862814,H_graminicola_Irx1-Bi/1-63:0.038924046):0.0014181165,I_scapularis_Irx1/1-63:-0.0031642886):0.002076345,A_bruennichi_old_annotated_Irx1/1-63:-0.0020758449):0.0016701091):0.0078343628,(C_sculpturatus_Irx1-B/1-63:0.015172415,P_opilio_Irx1/1-63:0.018785564):0.0092363944):0.0055313399,((C_rotundicauda_Mirr_A/1-63:5e-07,T_tridentatus_Mirr_A/1-63:5e-07):0.022141177,L_polyphemus_Mirr_A/1-63:0.028504491):0.019346226):0.054095235,((C_rotundicauda_Mirr_F-c/1-63:0.00054881768,(C_rotundicauda_Mirr_F-a/1-63:-0.0013915328,(C_rotundicauda_Mirr_E/1-63:5e-07,T_tridentatus_Mirr_E/1-63:5e-07):0.017713167):-0.00054831756):0.0073258476,((L_polyphemus_Mirr_D/1-63:-0.0015167408,(C_rotundicauda_Mirr_D/1-63:5e-07,T_tridentatus_Mirr_D/1-63:5e-07):0.018037023):0.0017391331,P_opilio_Irx2/1-63:0.014929432):0.0094880303):0.0024831928):-0.0093311165,(((S_maritima_Irx3/1-60:0.1469098,((D_melanogaster_ara/1-63:5e-07,T_castaneum_Ara/1-63:5e-07):0.0033480418,D_melanogaster_caup/1-63:0.013029199):0.016795687):0.023387298,S_maritima_Irx1/1-61:0.0096365511):0.011151952,((T_castaneum_Mirr/1-63:5e-07,D_melanogaster_mirr/1-63:5e-07):0.0028562881,S_maritima_Irx2/1-63:0.050607067):0.008619356):0.017247709):0.012986042);
