# Supplementary material for: The genome of a sea spider corroborates a shared Hox cluster motif in arthropods with a reduced posterior tagma
Source: BMC Biol. 2025 Jul 2;23:196. doi: 10.1186/s12915-025-02276-x (PMC12220506; doi:10.1186/s12915-025-02276-x)
Supplement: Supplementary file 3 — Additional file 3. [file 12915_2025_2276_MOESM3_ESM.zip › suppl-file7-gene_analysis/irx/homeobox_aligned.fasta.log]

IQ-TREE multicore version 2.3.6 for Linux x86 64-bit built Aug  1 2024
Developed by Bui Quang Minh, Nguyen Lam Tung, Olga Chernomor, Heiko Schmidt,
Dominik Schrempf, Michael Woodhams, Ly Trong Nhan, Thomas Wong

Host:    login01.lisc (AVX2, FMA3, 503 GB RAM)
Command: iqtree2 -s ./homeobox_aligned.fasta -B 1000 -T 4 --redo
Seed:    888510 (Using SPRNG - Scalable Parallel Random Number Generator)
Time:    Thu Jan 30 17:22:08 2025
Kernel:  AVX+FMA - 4 threads (48 CPU cores detected)

Reading alignment file ./homeobox_aligned.fasta ... Fasta format detected
Reading fasta file: done in 0.000546213 secs using 57.49% CPU
Alignment most likely contains protein sequences
Alignment has 115 sequences with 63 columns, 62 distinct patterns
52 parsimony-informative, 3 singleton sites, 8 constant sites
                                         Gap/Ambiguity  Composition  p-value
Analyzing sequences: done in 4.5606e-05 secs using 1338% CPU
   1  T_castaneum_Slou/1-60                      4.76%    failed      0.14%
   2  T_castaneum_lab/1-60                       4.76%    passed     16.54%
   3  T_castaneum_mxp/1-60                       4.76%    failed      0.12%
   4  T_castaneum_zen/1-60                       4.76%    failed      0.04%
   5  T_castaneum_zen2/1-60                      4.76%    passed      9.95%
   6  T_castaneum_Dfd/1-60                       4.76%    passed     11.80%
   7  T_castaneum_Cx/1-60                        4.76%    failed      0.00%
   8  T_castaneum_abd-A/1-60                     4.76%    failed      0.00%
   9  T_castaneum_ftz/1-60                       4.76%    passed     12.76%
  10  T_castaneum_Abd-B/1-60                     4.76%    passed      5.80%
  11  C_rotundicauda_Mirr_C-a/1-63               0.00%    passed     98.99%
  12  C_rotundicauda_Mirr_E/1-63                 0.00%    passed    100.00%
  13  C_rotundicauda_Mirr_B/1-63                 0.00%    passed     99.72%
  14  C_rotundicauda_Mirr_F-a/1-63               0.00%    passed    100.00%
  15  C_rotundicauda_Ara_C/1-63                  0.00%    passed     99.97%
  16  C_rotundicauda_Mirr_A/1-63                 0.00%    passed     76.28%
  17  C_rotundicauda_Mirr_F-c/1-63               0.00%    passed    100.00%
  18  C_rotundicauda_Mirr_F-b/1-63               0.00%    passed    100.00%
  19  C_rotundicauda_Ara_B/1-63                  0.00%    passed    100.00%
  20  C_rotundicauda_Mirr_C-b/1-63               0.00%    passed     98.99%
  21  C_rotundicauda_Mirr_D/1-63                 0.00%    passed    100.00%
  22  C_rotundicauda_Ara_A/1-63                  0.00%    passed    100.00%
  23  T_tridentatus_Mirr_C-b/1-63                0.00%    passed     98.99%
  24  T_tridentatus_Mirr_D/1-63                  0.00%    passed    100.00%
  25  T_tridentatus_Ara_A/1-63                   0.00%    passed    100.00%
  26  T_tridentatus_Mirr_E/1-63                  0.00%    passed    100.00%
  27  T_tridentatus_Mirr_C-a/1-63                0.00%    passed     98.99%
  28  T_tridentatus_Mirr_A/1-63                  0.00%    passed     76.28%
  29  T_tridentatus_Mirr_F-b/1-63                0.00%    passed    100.00%
  30  T_tridentatus_Ara_B/1-63                   0.00%    passed    100.00%
  31  T_tridentatus_Mirr_B/1-63                  0.00%    passed     99.72%
  32  T_tridentatus_Mirr_F-a/1-63                0.00%    passed    100.00%
  33  T_tridentatus_Ara_C/1-63                   0.00%    passed     99.97%
  34  L_polyphemus_Ara_A/1-63                    0.00%    passed    100.00%
  35  L_polyphemus_Ara_B/1-63                    0.00%    passed    100.00%
  36  L_polyphemus_Ara_C/1-63                    0.00%    passed    100.00%
  37  L_polyphemus_Mirr_A/1-63                   0.00%    passed     99.59%
  38  L_polyphemus_Mirr_B/1-63                   0.00%    passed     99.72%
  39  L_polyphemus_Mirr_C-a/1-63                 0.00%    passed     98.99%
  40  L_polyphemus_Mirr_C-b/1-63                 0.00%    passed     98.99%
  41  L_polyphemus_Mirr_D/1-63                   0.00%    passed    100.00%
  42  L_polyphemus_Mirr_E/1-63                   0.00%    passed    100.00%
  43  L_polyphemus_Mirr_F-a/1-63                 0.00%    passed    100.00%
  44  L_polyphemus_Mirr_F-b/1-63                 0.00%    passed    100.00%
  45  D_melanogaster_ara/1-63                    0.00%    passed    100.00%
  46  T_castaneum_Ara/1-63                       0.00%    passed    100.00%
  47  D_melanogaster_caup/1-63                   0.00%    passed    100.00%
  48  A_bruennichi_old_annotated_Irx1/1-63       0.00%    passed    100.00%
  49  I_scapularis_Irx1/1-63                     0.00%    passed    100.00%
  50  P_opilio_Irx1/1-63                         0.00%    passed    100.00%
  51  S_maritima_Irx1/1-61                       3.17%    passed    100.00%
  52  A_bruennichi_Irx1-A/1-63                   0.00%    passed    100.00%
  53  C_sculpturatus_Irx1-A/1-63                 0.00%    passed    100.00%
  54  D_plantarius_Irx1-A/1-63                   0.00%    passed    100.00%
  55  D_silvatica_Irx1-A/1-63                    0.00%    passed    100.00%
  56  H_graminicola_Irx1-A/1-63                  0.00%    passed    100.00%
  57  L_elegans_Irx1-A/1-63                      0.00%    passed    100.00%
  58  P_tepidariorum_Irx1-A/1-63                 0.00%    passed    100.00%
  59  T_antipodiana_Irx1-A/1-63                  0.00%    passed    100.00%
  60  T_clavata_Irx1-A/1-63                      0.00%    passed    100.00%
  61  A_bruennichi_Irx1-B/1-63                   0.00%    passed    100.00%
  62  C_sculpturatus_Irx1-B/1-63                 0.00%    passed    100.00%
  63  D_plantarius_Irx1-B/1-63                   0.00%    passed    100.00%
  64  D_silvatica_Irx1-B/1-63                    0.00%    passed    100.00%
  65  H_graminicola_Irx1-Bi/1-63                 0.00%    passed    100.00%
  66  H_graminicola_Irx1-Bii/1-47               25.40%    passed     99.97%
  67  H_graminicola_Irx1-Biii/1-63               0.00%    passed    100.00%
  68  L_elegans_Irx1-B/1-63                      0.00%    passed    100.00%
  69  P_tepidariorum_Irx1-B/1-63                 0.00%    passed    100.00%
  70  T_antipodiana_Irx1-B/1-63                  0.00%    passed    100.00%
  71  T_clavata_Irx1-B/1-63                      0.00%    passed    100.00%
  72  A_bruennichi_old_annotated_Irx2-i/1-63     0.00%    passed    100.00%
  73  A_bruennichi_old_annotated_Irx2-ii/1-63    0.00%    passed    100.00%
  74  I_scapularis_Irx2/1-63                     0.00%    passed    100.00%
  75  P_opilio_Irx2/1-63                         0.00%    passed    100.00%
  76  S_maritima_Irx2/1-63                       0.00%    passed    100.00%
  77  A_bruennichi_Irx2-A/1-63                   0.00%    passed    100.00%
  78  C_sculpturatus_Irx2-A/1-63                 0.00%    passed    100.00%
  79  D_plantarius_Irx2-A/1-63                   0.00%    passed    100.00%
  80  D_silvatica_Irx2-A/1-63                    0.00%    passed    100.00%
  81  H_graminicola_Irx2-A/1-63                  0.00%    passed    100.00%
  82  L_elegans_Irx2-A/1-63                      0.00%    passed    100.00%
  83  P_tepidariorum_Irx2-A/1-63                 0.00%    passed    100.00%
  84  T_antipodiana_Irx2-A/1-63                  0.00%    passed    100.00%
  85  T_clavata_Irx2-A/1-63                      0.00%    passed    100.00%
  86  C_sculpturatus_Irx2-B/1-63                 0.00%    passed    100.00%
  87  D_silvatica_Irx2-B/1-63                    0.00%    passed    100.00%
  88  D_melanogaster_mirr/1-63                   0.00%    passed    100.00%
  89  T_castaneum_Mirr/1-63                      0.00%    passed    100.00%
  90  A_bruennichi_old_annotated_Irx3/1-63       0.00%    passed    100.00%
  91  I_scapularis_Irx3/1-63                     0.00%    passed    100.00%
  92  P_opilio_Irx3/1-63                         0.00%    passed    100.00%
  93  S_maritima_Irx3/1-60                       4.76%    passed     96.91%
  94  A_bruennichi_Irx3-A/1-63                   0.00%    passed    100.00%
  95  C_sculpturatus_Irx3-A/1-63                 0.00%    passed    100.00%
  96  D_plantarius_Irx3-A/1-63                   0.00%    passed    100.00%
  97  D_silvatica_Irx3-A/1-63                    0.00%    passed    100.00%
  98  H_graminicola_Irx3-A/1-63                  0.00%    passed    100.00%
  99  L_elegans_Irx3-A/1-63                      0.00%    passed    100.00%
 100  P_tepidariorum_Irx3-A/1-63                 0.00%    passed    100.00%
 101  T_antipodiana_Irx3-A/1-63                  0.00%    passed    100.00%
 102  T_clavata_Irx3-A/1-63                      0.00%    passed    100.00%
 103  A_bruennichi_Irx3-B/1-63                   0.00%    passed    100.00%
 104  C_sculpturatus_Irx3-B/1-63                 0.00%    passed    100.00%
 105  D_plantarius_Irx3-B/1-63                   0.00%    passed    100.00%
 106  D_silvatica_Irx3-B/1-63                    0.00%    passed    100.00%
 107  H_graminicola_Irx3-B/1-63                  0.00%    passed    100.00%
 108  L_elegans_Irx3-B/1-63                      0.00%    passed    100.00%
 109  P_tepidariorum_Irx3-B/1-63                 0.00%    passed    100.00%
 110  T_antipodiana_Irx3-B/1-63                  0.00%    passed    100.00%
 111  T_clavata_Irx3-B/1-63                      0.00%    passed    100.00%
 112  PB.1135.1.p1/55-117                        0.00%    passed    100.00%
 113  PB.1137.1.p1/47-109                        0.00%    passed    100.00%
 114  g10269.t1.p1/35-97                         0.00%    passed    100.00%
 115  g10269.t2.p1/10-72                         0.00%    passed    100.00%
****  TOTAL                                      0.70%  5 sequences failed composition chi2 test (p-value<5%; df=19)
NOTE: C_rotundicauda_Mirr_C-b/1-63 is identical to C_rotundicauda_Mirr_C-a/1-63 but kept for subsequent analysis
NOTE: T_tridentatus_Mirr_E/1-63 is identical to C_rotundicauda_Mirr_E/1-63 but kept for subsequent analysis
NOTE: T_tridentatus_Mirr_B/1-63 is identical to C_rotundicauda_Mirr_B/1-63 but kept for subsequent analysis
NOTE: C_rotundicauda_Mirr_F-c/1-63 is identical to C_rotundicauda_Mirr_F-a/1-63 but kept for subsequent analysis
NOTE: T_tridentatus_Ara_C/1-63 is identical to C_rotundicauda_Ara_C/1-63 but kept for subsequent analysis
NOTE: T_tridentatus_Mirr_A/1-63 is identical to C_rotundicauda_Mirr_A/1-63 but kept for subsequent analysis
NOTE: T_tridentatus_Ara_B/1-63 is identical to C_rotundicauda_Ara_B/1-63 but kept for subsequent analysis
NOTE: T_tridentatus_Mirr_D/1-63 is identical to C_rotundicauda_Mirr_D/1-63 but kept for subsequent analysis
NOTE: T_castaneum_Ara/1-63 is identical to D_melanogaster_ara/1-63 but kept for subsequent analysis
NOTE: I_scapularis_Irx1/1-63 is identical to A_bruennichi_old_annotated_Irx1/1-63 but kept for subsequent analysis
NOTE: A_bruennichi_Irx3-B/1-63 is identical to A_bruennichi_old_annotated_Irx2-i/1-63 but kept for subsequent analysis
NOTE: T_castaneum_Mirr/1-63 is identical to D_melanogaster_mirr/1-63 but kept for subsequent analysis
NOTE: A_bruennichi_Irx3-A/1-63 is identical to A_bruennichi_old_annotated_Irx3/1-63 but kept for subsequent analysis
NOTE: C_sculpturatus_Irx3-A/1-63 is identical to I_scapularis_Irx3/1-63 but kept for subsequent analysis
NOTE: T_clavata_Irx3-A/1-63 is identical to T_antipodiana_Irx3-A/1-63 but kept for subsequent analysis
NOTE: g10269.t2.p1/10-72 is identical to g10269.t1.p1/35-97 but kept for subsequent analysis
NOTE: 52 identical sequences (see below) will be ignored for subsequent analysis
NOTE: T_tridentatus_Mirr_C-b/1-63 (identical to C_rotundicauda_Mirr_C-a/1-63) is ignored but added at the end
NOTE: T_tridentatus_Mirr_C-a/1-63 (identical to C_rotundicauda_Mirr_C-a/1-63) is ignored but added at the end
NOTE: L_polyphemus_Mirr_C-a/1-63 (identical to C_rotundicauda_Mirr_C-a/1-63) is ignored but added at the end
NOTE: L_polyphemus_Mirr_C-b/1-63 (identical to C_rotundicauda_Mirr_C-a/1-63) is ignored but added at the end
NOTE: L_polyphemus_Mirr_E/1-63 (identical to C_rotundicauda_Mirr_E/1-63) is ignored but added at the end
NOTE: L_polyphemus_Mirr_B/1-63 (identical to C_rotundicauda_Mirr_B/1-63) is ignored but added at the end
NOTE: C_rotundicauda_Mirr_F-b/1-63 (identical to C_rotundicauda_Mirr_F-a/1-63) is ignored but added at the end
NOTE: T_tridentatus_Mirr_F-b/1-63 (identical to C_rotundicauda_Mirr_F-a/1-63) is ignored but added at the end
NOTE: T_tridentatus_Mirr_F-a/1-63 (identical to C_rotundicauda_Mirr_F-a/1-63) is ignored but added at the end
NOTE: L_polyphemus_Mirr_F-a/1-63 (identical to C_rotundicauda_Mirr_F-a/1-63) is ignored but added at the end
NOTE: L_polyphemus_Mirr_F-b/1-63 (identical to C_rotundicauda_Mirr_F-a/1-63) is ignored but added at the end
NOTE: A_bruennichi_old_annotated_Irx2-ii/1-63 (identical to C_rotundicauda_Mirr_F-a/1-63) is ignored but added at the end
NOTE: I_scapularis_Irx2/1-63 (identical to C_rotundicauda_Mirr_F-a/1-63) is ignored but added at the end
NOTE: A_bruennichi_Irx2-A/1-63 (identical to C_rotundicauda_Mirr_F-a/1-63) is ignored but added at the end
NOTE: C_sculpturatus_Irx2-A/1-63 (identical to C_rotundicauda_Mirr_F-a/1-63) is ignored but added at the end
NOTE: D_plantarius_Irx2-A/1-63 (identical to C_rotundicauda_Mirr_F-a/1-63) is ignored but added at the end
NOTE: D_silvatica_Irx2-A/1-63 (identical to C_rotundicauda_Mirr_F-a/1-63) is ignored but added at the end
NOTE: H_graminicola_Irx2-A/1-63 (identical to C_rotundicauda_Mirr_F-a/1-63) is ignored but added at the end
NOTE: L_elegans_Irx2-A/1-63 (identical to C_rotundicauda_Mirr_F-a/1-63) is ignored but added at the end
NOTE: P_tepidariorum_Irx2-A/1-63 (identical to C_rotundicauda_Mirr_F-a/1-63) is ignored but added at the end
NOTE: T_antipodiana_Irx2-A/1-63 (identical to C_rotundicauda_Mirr_F-a/1-63) is ignored but added at the end
NOTE: T_clavata_Irx2-A/1-63 (identical to C_rotundicauda_Mirr_F-a/1-63) is ignored but added at the end
NOTE: D_silvatica_Irx2-B/1-63 (identical to C_rotundicauda_Mirr_F-a/1-63) is ignored but added at the end
NOTE: PB.1135.1.p1/55-117 (identical to C_rotundicauda_Mirr_F-a/1-63) is ignored but added at the end
NOTE: L_polyphemus_Ara_B/1-63 (identical to C_rotundicauda_Ara_B/1-63) is ignored but added at the end
NOTE: A_bruennichi_Irx1-A/1-63 (identical to A_bruennichi_old_annotated_Irx1/1-63) is ignored but added at the end
NOTE: D_plantarius_Irx1-A/1-63 (identical to A_bruennichi_old_annotated_Irx1/1-63) is ignored but added at the end
NOTE: D_silvatica_Irx1-A/1-63 (identical to A_bruennichi_old_annotated_Irx1/1-63) is ignored but added at the end
NOTE: H_graminicola_Irx1-A/1-63 (identical to A_bruennichi_old_annotated_Irx1/1-63) is ignored but added at the end
NOTE: L_elegans_Irx1-A/1-63 (identical to A_bruennichi_old_annotated_Irx1/1-63) is ignored but added at the end
NOTE: P_tepidariorum_Irx1-A/1-63 (identical to A_bruennichi_old_annotated_Irx1/1-63) is ignored but added at the end
NOTE: T_antipodiana_Irx1-A/1-63 (identical to A_bruennichi_old_annotated_Irx1/1-63) is ignored but added at the end
NOTE: T_clavata_Irx1-A/1-63 (identical to A_bruennichi_old_annotated_Irx1/1-63) is ignored but added at the end
NOTE: A_bruennichi_Irx1-B/1-63 (identical to A_bruennichi_old_annotated_Irx1/1-63) is ignored but added at the end
NOTE: D_plantarius_Irx1-B/1-63 (identical to A_bruennichi_old_annotated_Irx1/1-63) is ignored but added at the end
NOTE: D_silvatica_Irx1-B/1-63 (identical to A_bruennichi_old_annotated_Irx1/1-63) is ignored but added at the end
NOTE: H_graminicola_Irx1-Biii/1-63 (identical to A_bruennichi_old_annotated_Irx1/1-63) is ignored but added at the end
NOTE: L_elegans_Irx1-B/1-63 (identical to A_bruennichi_old_annotated_Irx1/1-63) is ignored but added at the end
NOTE: P_tepidariorum_Irx1-B/1-63 (identical to A_bruennichi_old_annotated_Irx1/1-63) is ignored but added at the end
NOTE: T_antipodiana_Irx1-B/1-63 (identical to A_bruennichi_old_annotated_Irx1/1-63) is ignored but added at the end
NOTE: T_clavata_Irx1-B/1-63 (identical to A_bruennichi_old_annotated_Irx1/1-63) is ignored but added at the end
NOTE: C_sculpturatus_Irx3-B/1-63 (identical to A_bruennichi_old_annotated_Irx2-i/1-63) is ignored but added at the end
NOTE: D_plantarius_Irx3-B/1-63 (identical to A_bruennichi_old_annotated_Irx2-i/1-63) is ignored but added at the end
NOTE: D_silvatica_Irx3-B/1-63 (identical to A_bruennichi_old_annotated_Irx2-i/1-63) is ignored but added at the end
NOTE: L_elegans_Irx3-B/1-63 (identical to A_bruennichi_old_annotated_Irx2-i/1-63) is ignored but added at the end
NOTE: P_tepidariorum_Irx3-B/1-63 (identical to A_bruennichi_old_annotated_Irx2-i/1-63) is ignored but added at the end
NOTE: T_antipodiana_Irx3-B/1-63 (identical to A_bruennichi_old_annotated_Irx2-i/1-63) is ignored but added at the end
NOTE: T_clavata_Irx3-B/1-63 (identical to A_bruennichi_old_annotated_Irx2-i/1-63) is ignored but added at the end
NOTE: D_plantarius_Irx3-A/1-63 (identical to A_bruennichi_old_annotated_Irx3/1-63) is ignored but added at the end
NOTE: D_silvatica_Irx3-A/1-63 (identical to A_bruennichi_old_annotated_Irx3/1-63) is ignored but added at the end
NOTE: H_graminicola_Irx3-A/1-63 (identical to A_bruennichi_old_annotated_Irx3/1-63) is ignored but added at the end
NOTE: L_elegans_Irx3-A/1-63 (identical to A_bruennichi_old_annotated_Irx3/1-63) is ignored but added at the end
Alignment was printed to ./homeobox_aligned.fasta.uniqueseq.phy

For your convenience alignment with unique sequences printed to ./homeobox_aligned.fasta.uniqueseq.phy

Creating fast initial parsimony tree by random order stepwise addition...
0.013 seconds, parsimony score: 228 (based on 55 sites)
WARNING: Number of threads seems too high for short alignments. Use -T AUTO to determine best number of threads.
Perform fast likelihood tree search using LG+I+G model...
Estimate model parameters (epsilon = 5.000)
Perform nearest neighbor interchange...
Estimate model parameters (epsilon = 1.000)
1. Initial log-likelihood: -1304.634
Optimal log-likelihood: -1304.591
Proportion of invariable sites: 0.033
Gamma shape alpha: 0.638
Parameters optimization took 1 rounds (0.102 sec)
Time for fast ML tree search: 3.831 seconds

NOTE: ModelFinder requires 8 MB RAM!
ModelFinder will test up to 1232 protein models (sample size: 63 epsilon: 0.100) ...
 No. Model         -LnL         df  AIC          AICc         BIC
WARNING: Number of threads seems too high for short alignments. Use -T AUTO to determine best number of threads.
  1  LG            1375.223     123 2996.447     33500.447    3260.052
WARNING: Number of threads seems too high for short alignments. Use -T AUTO to determine best number of threads.
  2  LG+I          1359.868     124 2967.736     33967.736    3233.484
WARNING: Number of threads seems too high for short alignments. Use -T AUTO to determine best number of threads.
  3  LG+G4         1304.278     124 2856.556     33856.556    3122.304
WARNING: Number of threads seems too high for short alignments. Use -T AUTO to determine best number of threads.
  4  LG+I+G4       1304.555     125 2859.111     34359.111    3127.003
WARNING: Number of threads seems too high for short alignments. Use -T AUTO to determine best number of threads.
  5  LG+R2         1305.575     125 2861.149     34361.149    3129.041
WARNING: Number of threads seems too high for short alignments. Use -T AUTO to determine best number of threads.
  6  LG+R3         1294.336     127 2842.671     35354.671    3114.849
WARNING: Number of threads seems too high for short alignments. Use -T AUTO to determine best number of threads.
  7  LG+R4         1294.091     129 2846.182     36386.182    3122.647
WARNING: Number of threads seems too high for short alignments. Use -T AUTO to determine best number of threads.
 14  LG+I+R2       1304.061     126 2860.121     34864.121    3130.156
WARNING: Number of threads seems too high for short alignments. Use -T AUTO to determine best number of threads.
 15  LG+I+R3       1293.609     128 2843.218     35867.218    3117.539
WARNING: Number of threads seems too high for short alignments. Use -T AUTO to determine best number of threads.
 16  LG+I+R4       1293.273     130 2846.546     36906.546    3125.153
WARNING: Number of threads seems too high for short alignments. Use -T AUTO to determine best number of threads.
 25  LG+F+G4       1310.123     143 2906.246     44090.246    3212.714
WARNING: Number of threads seems too high for short alignments. Use -T AUTO to determine best number of threads.
 28  LG+F+R3       1305.552     146 2903.104     45827.104    3216.001
WARNING: Number of threads seems too high for short alignments. Use -T AUTO to determine best number of threads.
 29  LG+F+R4       1305.314     148 2906.628     47010.628    3223.812
WARNING: Number of threads seems too high for short alignments. Use -T AUTO to determine best number of threads.
 37  LG+F+I+R3     1303.301     147 2900.602     46412.602    3215.643
WARNING: Number of threads seems too high for short alignments. Use -T AUTO to determine best number of threads.
 47  WAG+G4        1321.539     124 2891.079     33891.079    3156.828
WARNING: Number of threads seems too high for short alignments. Use -T AUTO to determine best number of threads.
 50  WAG+R3        1311.632     127 2877.264     35389.264    3149.442
WARNING: Number of threads seems too high for short alignments. Use -T AUTO to determine best number of threads.
 51  WAG+R4        1311.506     129 2881.013     36421.013    3157.477
WARNING: Number of threads seems too high for short alignments. Use -T AUTO to determine best number of threads.
 59  WAG+I+R3      1310.439     128 2876.877     35900.877    3151.199
WARNING: Number of threads seems too high for short alignments. Use -T AUTO to determine best number of threads.
 69  WAG+F+G4      1326.781     143 2939.563     44123.563    3246.031
WARNING: Number of threads seems too high for short alignments. Use -T AUTO to determine best number of threads.
 72  WAG+F+R3      1320.707     146 2933.414     45857.414    3246.311
WARNING: Number of threads seems too high for short alignments. Use -T AUTO to determine best number of threads.
 73  WAG+F+R4      1320.591     148 2937.181     47041.181    3254.365
WARNING: Number of threads seems too high for short alignments. Use -T AUTO to determine best number of threads.
 81  WAG+F+I+R3    1318.701     147 2931.401     46443.401    3246.442
WARNING: Number of threads seems too high for short alignments. Use -T AUTO to determine best number of threads.
 91  JTT+G4        1309.226     124 2866.453     33866.453    3132.202
WARNING: Number of threads seems too high for short alignments. Use -T AUTO to determine best number of threads.
 94  JTT+R3        1300.140     127 2854.279     35366.279    3126.457
WARNING: Number of threads seems too high for short alignments. Use -T AUTO to determine best number of threads.
 95  JTT+R4        1300.093     129 2858.187     36398.187    3134.651
WARNING: Number of threads seems too high for short alignments. Use -T AUTO to determine best number of threads.
103  JTT+I+R3      1299.113     128 2854.226     35878.226    3128.547
WARNING: Number of threads seems too high for short alignments. Use -T AUTO to determine best number of threads.
113  JTT+F+G4      1315.569     143 2917.139     44101.139    3223.607
WARNING: Number of threads seems too high for short alignments. Use -T AUTO to determine best number of threads.
116  JTT+F+R3      1310.725     146 2913.450     45837.450    3226.348
WARNING: Number of threads seems too high for short alignments. Use -T AUTO to determine best number of threads.
117  JTT+F+R4      1310.645     148 2917.291     47021.291    3234.475
WARNING: Number of threads seems too high for short alignments. Use -T AUTO to determine best number of threads.
125  JTT+F+I+R3    1308.979     147 2911.958     46423.958    3226.998
WARNING: Normalizing state frequencies so that sum of them equals to 1
WARNING: Number of threads seems too high for short alignments. Use -T AUTO to determine best number of threads.
135  Q.pfam+G4     1307.368     124 2862.736     33862.736    3128.485
WARNING: Normalizing state frequencies so that sum of them equals to 1
WARNING: Number of threads seems too high for short alignments. Use -T AUTO to determine best number of threads.
138  Q.pfam+R3     1296.271     127 2846.543     35358.543    3118.721
WARNING: Normalizing state frequencies so that sum of them equals to 1
WARNING: Number of threads seems too high for short alignments. Use -T AUTO to determine best number of threads.
139  Q.pfam+R4     1296.287     129 2850.575     36390.575    3127.039
WARNING: Normalizing state frequencies so that sum of them equals to 1
WARNING: Number of threads seems too high for short alignments. Use -T AUTO to determine best number of threads.
147  Q.pfam+I+R3   1295.376     128 2846.753     35870.753    3121.074
WARNING: Normalizing state frequencies so that sum of them equals to 1
WARNING: Number of threads seems too high for short alignments. Use -T AUTO to determine best number of threads.
157  Q.pfam+F+G4   1312.124     143 2910.248     44094.248    3216.716
WARNING: Normalizing state frequencies so that sum of them equals to 1
WARNING: Number of threads seems too high for short alignments. Use -T AUTO to determine best number of threads.
160  Q.pfam+F+R3   1305.636     146 2903.271     45827.271    3216.169
WARNING: Normalizing state frequencies so that sum of them equals to 1
WARNING: Number of threads seems too high for short alignments. Use -T AUTO to determine best number of threads.
161  Q.pfam+F+R4   1305.649     148 2907.298     47011.298    3224.482
WARNING: Normalizing state frequencies so that sum of them equals to 1
WARNING: Number of threads seems too high for short alignments. Use -T AUTO to determine best number of threads.
169  Q.pfam+F+I+R3 1304.084     147 2902.167     46414.167    3217.208
WARNING: Normalizing state frequencies so that sum of them equals to 1
WARNING: Number of threads seems too high for short alignments. Use -T AUTO to determine best number of threads.
179  Q.bird+G4     1326.545     124 2901.091     33901.091    3166.840
WARNING: Normalizing state frequencies so that sum of them equals to 1
WARNING: Number of threads seems too high for short alignments. Use -T AUTO to determine best number of threads.
182  Q.bird+R3     1319.625     127 2893.250     35405.250    3165.428
WARNING: Normalizing state frequencies so that sum of them equals to 1
WARNING: Number of threads seems too high for short alignments. Use -T AUTO to determine best number of threads.
183  Q.bird+R4     1319.613     129 2897.227     36437.227    3173.691
WARNING: Normalizing state frequencies so that sum of them equals to 1
WARNING: Number of threads seems too high for short alignments. Use -T AUTO to determine best number of threads.
191  Q.bird+I+R3   1317.989     128 2891.978     35915.978    3166.299
WARNING: Normalizing state frequencies so that sum of them equals to 1
WARNING: Number of threads seems too high for short alignments. Use -T AUTO to determine best number of threads.
201  Q.bird+F+G4   1336.152     143 2958.304     44142.304    3264.772
WARNING: Normalizing state frequencies so that sum of them equals to 1
WARNING: Number of threads seems too high for short alignments. Use -T AUTO to determine best number of threads.
204  Q.bird+F+R3   1330.493     146 2952.987     45876.987    3265.884
WARNING: Normalizing state frequencies so that sum of them equals to 1
WARNING: Number of threads seems too high for short alignments. Use -T AUTO to determine best number of threads.
205  Q.bird+F+R4   1330.468     148 2956.936     47060.936    3274.120
WARNING: Normalizing state frequencies so that sum of them equals to 1
WARNING: Number of threads seems too high for short alignments. Use -T AUTO to determine best number of threads.
213  Q.bird+F+I+R3 1327.608     147 2949.216     46461.216    3264.257
WARNING: Normalizing state frequencies so that sum of them equals to 1
WARNING: Number of threads seems too high for short alignments. Use -T AUTO to determine best number of threads.
223  Q.mammal+G4   1319.524     124 2887.048     33887.048    3152.797
WARNING: Normalizing state frequencies so that sum of them equals to 1
WARNING: Number of threads seems too high for short alignments. Use -T AUTO to determine best number of threads.
226  Q.mammal+R3   1312.164     127 2878.329     35390.329    3150.507
WARNING: Normalizing state frequencies so that sum of them equals to 1
WARNING: Number of threads seems too high for short alignments. Use -T AUTO to determine best number of threads.
227  Q.mammal+R4   1312.135     129 2882.271     36422.271    3158.735
WARNING: Normalizing state frequencies so that sum of them equals to 1
WARNING: Number of threads seems too high for short alignments. Use -T AUTO to determine best number of threads.
235  Q.mammal+I+R3 1310.853     128 2877.706     35901.706    3152.027
WARNING: Normalizing state frequencies so that sum of them equals to 1
WARNING: Number of threads seems too high for short alignments. Use -T AUTO to determine best number of threads.
245  Q.mammal+F+G4 1327.444     143 2940.887     44124.887    3247.356
WARNING: Normalizing state frequencies so that sum of them equals to 1
WARNING: Number of threads seems too high for short alignments. Use -T AUTO to determine best number of threads.
248  Q.mammal+F+R3 1321.513     146 2935.025     45859.025    3247.923
WARNING: Normalizing state frequencies so that sum of them equals to 1
WARNING: Number of threads seems too high for short alignments. Use -T AUTO to determine best number of threads.
249  Q.mammal+F+R4 1321.436     148 2938.873     47042.873    3256.057
WARNING: Normalizing state frequencies so that sum of them equals to 1
WARNING: Number of threads seems too high for short alignments. Use -T AUTO to determine best number of threads.
257  Q.mammal+F+I+R3 1319.605     147 2933.210     46445.210    3248.251
WARNING: Number of threads seems too high for short alignments. Use -T AUTO to determine best number of threads.
267  Q.insect+G4   1292.714     124 2833.427     33833.427    3099.176
WARNING: Number of threads seems too high for short alignments. Use -T AUTO to determine best number of threads.
270  Q.insect+R3   1284.421     127 2822.841     35334.841    3095.019
WARNING: Number of threads seems too high for short alignments. Use -T AUTO to determine best number of threads.
271  Q.insect+R4   1284.396     129 2826.793     36366.793    3103.257
WARNING: Number of threads seems too high for short alignments. Use -T AUTO to determine best number of threads.
279  Q.insect+I+R3 1283.298     128 2822.595     35846.595    3096.916
WARNING: Number of threads seems too high for short alignments. Use -T AUTO to determine best number of threads.
289  Q.insect+F+G4 1297.077     143 2880.154     44064.154    3186.623
WARNING: Number of threads seems too high for short alignments. Use -T AUTO to determine best number of threads.
292  Q.insect+F+R3 1292.071     146 2876.142     45800.142    3189.039
WARNING: Number of threads seems too high for short alignments. Use -T AUTO to determine best number of threads.
293  Q.insect+F+R4 1292.085     148 2880.171     46984.171    3197.355
WARNING: Number of threads seems too high for short alignments. Use -T AUTO to determine best number of threads.
301  Q.insect+F+I+R3 1290.692     147 2875.384     46387.384    3190.425
WARNING: Normalizing state frequencies so that sum of them equals to 1
WARNING: Number of threads seems too high for short alignments. Use -T AUTO to determine best number of threads.
311  Q.plant+G4    1310.500     124 2868.999     33868.999    3134.748
WARNING: Normalizing state frequencies so that sum of them equals to 1
WARNING: Number of threads seems too high for short alignments. Use -T AUTO to determine best number of threads.
314  Q.plant+R3    1302.297     127 2858.594     35370.594    3130.772
WARNING: Normalizing state frequencies so that sum of them equals to 1
WARNING: Number of threads seems too high for short alignments. Use -T AUTO to determine best number of threads.
315  Q.plant+R4    1302.309     129 2862.618     36402.618    3139.082
WARNING: Normalizing state frequencies so that sum of them equals to 1
WARNING: Number of threads seems too high for short alignments. Use -T AUTO to determine best number of threads.
323  Q.plant+I+R3  1300.820     128 2857.639     35881.639    3131.961
WARNING: Normalizing state frequencies so that sum of them equals to 1
WARNING: Number of threads seems too high for short alignments. Use -T AUTO to determine best number of threads.
333  Q.plant+F+G4  1316.304     143 2918.608     44102.608    3225.077
WARNING: Normalizing state frequencies so that sum of them equals to 1
WARNING: Number of threads seems too high for short alignments. Use -T AUTO to determine best number of threads.
336  Q.plant+F+R3  1311.843     146 2915.686     45839.686    3228.584
WARNING: Normalizing state frequencies so that sum of them equals to 1
WARNING: Number of threads seems too high for short alignments. Use -T AUTO to determine best number of threads.
337  Q.plant+F+R4  1311.876     148 2919.751     47023.751    3236.935
WARNING: Normalizing state frequencies so that sum of them equals to 1
WARNING: Number of threads seems too high for short alignments. Use -T AUTO to determine best number of threads.
345  Q.plant+F+I+R3 1309.026     147 2912.052     46424.052    3227.093
WARNING: Normalizing state frequencies so that sum of them equals to 1
WARNING: Number of threads seems too high for short alignments. Use -T AUTO to determine best number of threads.
355  Q.yeast+G4    1300.314     124 2848.627     33848.627    3114.376
WARNING: Normalizing state frequencies so that sum of them equals to 1
WARNING: Number of threads seems too high for short alignments. Use -T AUTO to determine best number of threads.
358  Q.yeast+R3    1291.409     127 2836.818     35348.818    3108.996
WARNING: Normalizing state frequencies so that sum of them equals to 1
WARNING: Number of threads seems too high for short alignments. Use -T AUTO to determine best number of threads.
359  Q.yeast+R4    1291.407     129 2840.814     36380.814    3117.279
WARNING: Normalizing state frequencies so that sum of them equals to 1
WARNING: Number of threads seems too high for short alignments. Use -T AUTO to determine best number of threads.
367  Q.yeast+I+R3  1290.198     128 2836.395     35860.395    3110.717
WARNING: Normalizing state frequencies so that sum of them equals to 1
WARNING: Number of threads seems too high for short alignments. Use -T AUTO to determine best number of threads.
377  Q.yeast+F+G4  1303.802     143 2893.603     44077.603    3200.071
WARNING: Normalizing state frequencies so that sum of them equals to 1
WARNING: Number of threads seems too high for short alignments. Use -T AUTO to determine best number of threads.
380  Q.yeast+F+R3  1298.685     146 2889.370     45813.370    3202.268
WARNING: Normalizing state frequencies so that sum of them equals to 1
WARNING: Number of threads seems too high for short alignments. Use -T AUTO to determine best number of threads.
381  Q.yeast+F+R4  1298.684     148 2893.368     46997.368    3210.552
WARNING: Normalizing state frequencies so that sum of them equals to 1
WARNING: Number of threads seems too high for short alignments. Use -T AUTO to determine best number of threads.
389  Q.yeast+F+I+R3 1297.093     147 2888.187     46400.187    3203.228
WARNING: Number of threads seems too high for short alignments. Use -T AUTO to determine best number of threads.
399  JTTDCMut+G4   1308.035     124 2864.071     33864.071    3129.819
WARNING: Number of threads seems too high for short alignments. Use -T AUTO to determine best number of threads.
402  JTTDCMut+R3   1298.856     127 2851.712     35363.712    3123.890
WARNING: Number of threads seems too high for short alignments. Use -T AUTO to determine best number of threads.
403  JTTDCMut+R4   1298.848     129 2855.695     36395.695    3132.160
WARNING: Number of threads seems too high for short alignments. Use -T AUTO to determine best number of threads.
411  JTTDCMut+I+R3 1297.882     128 2851.763     35875.763    3126.085
WARNING: Number of threads seems too high for short alignments. Use -T AUTO to determine best number of threads.
421  JTTDCMut+F+G4 1314.195     143 2914.389     44098.389    3220.857
WARNING: Number of threads seems too high for short alignments. Use -T AUTO to determine best number of threads.
424  JTTDCMut+F+R3 1309.082     146 2910.164     45834.164    3223.061
WARNING: Number of threads seems too high for short alignments. Use -T AUTO to determine best number of threads.
425  JTTDCMut+F+R4 1309.080     148 2914.161     47018.161    3231.345
WARNING: Number of threads seems too high for short alignments. Use -T AUTO to determine best number of threads.
433  JTTDCMut+F+I+R3 1307.506     147 2909.012     46421.012    3224.053
WARNING: Number of threads seems too high for short alignments. Use -T AUTO to determine best number of threads.
443  DCMut+G4      1322.604     124 2893.209     33893.209    3158.957
WARNING: Number of threads seems too high for short alignments. Use -T AUTO to determine best number of threads.
446  DCMut+R3      1313.693     127 2881.386     35393.386    3153.564
WARNING: Number of threads seems too high for short alignments. Use -T AUTO to determine best number of threads.
447  DCMut+R4      1313.686     129 2885.372     36425.372    3161.836
WARNING: Number of threads seems too high for short alignments. Use -T AUTO to determine best number of threads.
455  DCMut+I+R3    1311.233     128 2878.466     35902.466    3152.787
WARNING: Number of threads seems too high for short alignments. Use -T AUTO to determine best number of threads.
465  DCMut+F+G4    1320.755     143 2927.510     44111.510    3233.979
WARNING: Number of threads seems too high for short alignments. Use -T AUTO to determine best number of threads.
468  DCMut+F+R3    1315.480     146 2922.960     45846.960    3235.858
WARNING: Number of threads seems too high for short alignments. Use -T AUTO to determine best number of threads.
469  DCMut+F+R4    1315.477     148 2926.954     47030.954    3244.138
WARNING: Number of threads seems too high for short alignments. Use -T AUTO to determine best number of threads.
477  DCMut+F+I+R3  1313.008     147 2920.017     46432.017    3235.058
WARNING: Number of threads seems too high for short alignments. Use -T AUTO to determine best number of threads.
487  VT+G4         1317.271     124 2882.542     33882.542    3148.291
WARNING: Number of threads seems too high for short alignments. Use -T AUTO to determine best number of threads.
490  VT+R3         1306.207     127 2866.415     35378.415    3138.593
WARNING: Number of threads seems too high for short alignments. Use -T AUTO to determine best number of threads.
491  VT+R4         1306.195     129 2870.391     36410.391    3146.855
WARNING: Number of threads seems too high for short alignments. Use -T AUTO to determine best number of threads.
499  VT+I+R3       1305.629     128 2867.258     35891.258    3141.580
WARNING: Number of threads seems too high for short alignments. Use -T AUTO to determine best number of threads.
509  VT+F+G4       1325.255     143 2936.510     44120.510    3242.979
WARNING: Number of threads seems too high for short alignments. Use -T AUTO to determine best number of threads.
512  VT+F+R3       1318.112     146 2928.223     45852.223    3241.121
WARNING: Number of threads seems too high for short alignments. Use -T AUTO to determine best number of threads.
513  VT+F+R4       1318.095     148 2932.191     47036.191    3249.375
WARNING: Number of threads seems too high for short alignments. Use -T AUTO to determine best number of threads.
521  VT+F+I+R3     1316.907     147 2927.813     46439.813    3242.854
WARNING: Number of threads seems too high for short alignments. Use -T AUTO to determine best number of threads.
531  PMB+G4        1329.473     124 2906.945     33906.945    3172.694
WARNING: Number of threads seems too high for short alignments. Use -T AUTO to determine best number of threads.
534  PMB+R3        1317.840     127 2889.680     35401.680    3161.858
WARNING: Number of threads seems too high for short alignments. Use -T AUTO to determine best number of threads.
535  PMB+R4        1317.840     129 2893.681     36433.681    3170.145
WARNING: Number of threads seems too high for short alignments. Use -T AUTO to determine best number of threads.
543  PMB+I+R3      1317.199     128 2890.397     35914.397    3164.719
WARNING: Number of threads seems too high for short alignments. Use -T AUTO to determine best number of threads.
553  PMB+F+G4      1334.735     143 2955.470     44139.470    3261.938
WARNING: Number of threads seems too high for short alignments. Use -T AUTO to determine best number of threads.
556  PMB+F+R3      1326.275     146 2944.550     45868.550    3257.448
WARNING: Number of threads seems too high for short alignments. Use -T AUTO to determine best number of threads.
557  PMB+F+R4      1326.274     148 2948.549     47052.549    3265.733
WARNING: Number of threads seems too high for short alignments. Use -T AUTO to determine best number of threads.
565  PMB+F+I+R3    1324.975     147 2943.950     46455.950    3258.991
WARNING: Number of threads seems too high for short alignments. Use -T AUTO to determine best number of threads.
575  Blosum62+G4   1329.697     124 2907.395     33907.395    3173.143
WARNING: Number of threads seems too high for short alignments. Use -T AUTO to determine best number of threads.
578  Blosum62+R3   1318.232     127 2890.464     35402.464    3162.642
WARNING: Number of threads seems too high for short alignments. Use -T AUTO to determine best number of threads.
579  Blosum62+R4   1318.233     129 2894.465     36434.465    3170.930
WARNING: Number of threads seems too high for short alignments. Use -T AUTO to determine best number of threads.
587  Blosum62+I+R3 1317.752     128 2891.504     35915.504    3165.825
WARNING: Number of threads seems too high for short alignments. Use -T AUTO to determine best number of threads.
597  Blosum62+F+G4 1333.603     143 2953.206     44137.206    3259.675
WARNING: Number of threads seems too high for short alignments. Use -T AUTO to determine best number of threads.
600  Blosum62+F+R3 1325.804     146 2943.608     45867.608    3256.506
WARNING: Number of threads seems too high for short alignments. Use -T AUTO to determine best number of threads.
601  Blosum62+F+R4 1325.802     148 2947.603     47051.603    3264.787
WARNING: Number of threads seems too high for short alignments. Use -T AUTO to determine best number of threads.
609  Blosum62+F+I+R3 1324.578     147 2943.156     46455.156    3258.197
WARNING: Number of threads seems too high for short alignments. Use -T AUTO to determine best number of threads.
619  Dayhoff+G4    1322.478     124 2892.957     33892.957    3158.705
WARNING: Number of threads seems too high for short alignments. Use -T AUTO to determine best number of threads.
622  Dayhoff+R3    1313.434     127 2880.868     35392.868    3153.046
WARNING: Number of threads seems too high for short alignments. Use -T AUTO to determine best number of threads.
623  Dayhoff+R4    1313.432     129 2884.865     36424.865    3161.329
WARNING: Number of threads seems too high for short alignments. Use -T AUTO to determine best number of threads.
631  Dayhoff+I+R3  1311.119     128 2878.238     35902.238    3152.559
WARNING: Number of threads seems too high for short alignments. Use -T AUTO to determine best number of threads.
641  Dayhoff+F+G4  1320.642     143 2927.285     44111.285    3233.753
WARNING: Number of threads seems too high for short alignments. Use -T AUTO to determine best number of threads.
644  Dayhoff+F+R3  1315.219     146 2922.439     45846.439    3235.337
WARNING: Number of threads seems too high for short alignments. Use -T AUTO to determine best number of threads.
645  Dayhoff+F+R4  1315.221     148 2926.442     47030.442    3243.626
WARNING: Number of threads seems too high for short alignments. Use -T AUTO to determine best number of threads.
653  Dayhoff+F+I+R3 1312.848     147 2919.696     46431.696    3234.737
WARNING: Number of threads seems too high for short alignments. Use -T AUTO to determine best number of threads.
663  mtREV+G4      1404.052     124 3056.104     34056.104    3321.853
WARNING: Number of threads seems too high for short alignments. Use -T AUTO to determine best number of threads.
666  mtREV+R3      1395.911     127 3045.822     35557.822    3318.000
WARNING: Number of threads seems too high for short alignments. Use -T AUTO to determine best number of threads.
667  mtREV+R4      1395.849     129 3049.698     36589.698    3326.162
WARNING: Number of threads seems too high for short alignments. Use -T AUTO to determine best number of threads.
675  mtREV+I+R3    1395.318     128 3046.635     36070.635    3320.957
WARNING: Number of threads seems too high for short alignments. Use -T AUTO to determine best number of threads.
685  mtREV+F+G4    1357.050     143 3000.101     44184.101    3306.569
WARNING: Number of threads seems too high for short alignments. Use -T AUTO to determine best number of threads.
688  mtREV+F+R3    1352.005     146 2996.009     45920.009    3308.907
WARNING: Number of threads seems too high for short alignments. Use -T AUTO to determine best number of threads.
689  mtREV+F+R4    1351.985     148 2999.970     47103.970    3317.154
WARNING: Number of threads seems too high for short alignments. Use -T AUTO to determine best number of threads.
697  mtREV+F+I+R3  1347.671     147 2989.343     46501.343    3304.384
WARNING: Number of threads seems too high for short alignments. Use -T AUTO to determine best number of threads.
707  mtART+G4      1408.675     124 3065.349     34065.349    3331.098
WARNING: Number of threads seems too high for short alignments. Use -T AUTO to determine best number of threads.
710  mtART+R3      1402.964     127 3059.929     35571.929    3332.107
WARNING: Number of threads seems too high for short alignments. Use -T AUTO to determine best number of threads.
711  mtART+R4      1402.914     129 3063.829     36603.829    3340.293
WARNING: Number of threads seems too high for short alignments. Use -T AUTO to determine best number of threads.
719  mtART+I+R3    1401.596     128 3059.192     36083.192    3333.513
WARNING: Number of threads seems too high for short alignments. Use -T AUTO to determine best number of threads.
729  mtART+F+G4    1328.523     143 2943.046     44127.046    3249.514
WARNING: Number of threads seems too high for short alignments. Use -T AUTO to determine best number of threads.
732  mtART+F+R3    1328.574     146 2949.148     45873.148    3262.046
WARNING: Number of threads seems too high for short alignments. Use -T AUTO to determine best number of threads.
733  mtART+F+R4    1328.517     148 2953.033     47057.033    3270.217
WARNING: Number of threads seems too high for short alignments. Use -T AUTO to determine best number of threads.
741  mtART+F+I+R3  1325.624     147 2945.248     46457.248    3260.289
WARNING: Number of threads seems too high for short alignments. Use -T AUTO to determine best number of threads.
751  mtZOA+G4      1374.200     124 2996.399     33996.399    3262.148
WARNING: Number of threads seems too high for short alignments. Use -T AUTO to determine best number of threads.
754  mtZOA+R3      1368.664     127 2991.329     35503.329    3263.507
WARNING: Number of threads seems too high for short alignments. Use -T AUTO to determine best number of threads.
755  mtZOA+R4      1368.662     129 2995.324     36535.324    3271.788
WARNING: Number of threads seems too high for short alignments. Use -T AUTO to determine best number of threads.
763  mtZOA+I+R3    1368.502     128 2993.005     36017.005    3267.326
WARNING: Number of threads seems too high for short alignments. Use -T AUTO to determine best number of threads.
773  mtZOA+F+G4    1317.319     143 2920.637     44104.637    3227.105
WARNING: Number of threads seems too high for short alignments. Use -T AUTO to determine best number of threads.
776  mtZOA+F+R3    1315.369     146 2922.737     45846.737    3235.635
WARNING: Number of threads seems too high for short alignments. Use -T AUTO to determine best number of threads.
777  mtZOA+F+R4    1315.389     148 2926.777     47030.777    3243.961
WARNING: Number of threads seems too high for short alignments. Use -T AUTO to determine best number of threads.
785  mtZOA+F+I+R3  1312.209     147 2918.419     46430.419    3233.459
WARNING: Number of threads seems too high for short alignments. Use -T AUTO to determine best number of threads.
795  mtMet+G4      1394.267     124 3036.534     34036.534    3302.282
WARNING: Number of threads seems too high for short alignments. Use -T AUTO to determine best number of threads.
798  mtMet+R3      1387.504     127 3029.008     35541.008    3301.186
WARNING: Number of threads seems too high for short alignments. Use -T AUTO to determine best number of threads.
799  mtMet+R4      1387.521     129 3033.041     36573.041    3309.506
WARNING: Number of threads seems too high for short alignments. Use -T AUTO to determine best number of threads.
807  mtMet+I+R3    1387.530     128 3031.061     36055.061    3305.382
WARNING: Number of threads seems too high for short alignments. Use -T AUTO to determine best number of threads.
817  mtMet+F+G4    1336.396     143 2958.792     44142.792    3265.260
WARNING: Number of threads seems too high for short alignments. Use -T AUTO to determine best number of threads.
820  mtMet+F+R3    1332.593     146 2957.186     45881.186    3270.084
WARNING: Number of threads seems too high for short alignments. Use -T AUTO to determine best number of threads.
821  mtMet+F+R4    1332.615     148 2961.230     47065.230    3278.414
WARNING: Number of threads seems too high for short alignments. Use -T AUTO to determine best number of threads.
829  mtMet+F+I+R3  1329.163     147 2952.326     46464.326    3267.367
WARNING: Number of threads seems too high for short alignments. Use -T AUTO to determine best number of threads.
839  mtVer+G4      1413.971     124 3075.942     34075.942    3341.691
WARNING: Number of threads seems too high for short alignments. Use -T AUTO to determine best number of threads.
842  mtVer+R3      1410.122     127 3074.243     35586.243    3346.421
WARNING: Number of threads seems too high for short alignments. Use -T AUTO to determine best number of threads.
843  mtVer+R4      1410.127     129 3078.255     36618.255    3354.719
WARNING: Number of threads seems too high for short alignments. Use -T AUTO to determine best number of threads.
851  mtVer+I+R3    1407.544     128 3071.089     36095.089    3345.410
WARNING: Number of threads seems too high for short alignments. Use -T AUTO to determine best number of threads.
861  mtVer+F+G4    1353.441     143 2992.882     44176.882    3299.351
WARNING: Number of threads seems too high for short alignments. Use -T AUTO to determine best number of threads.
864  mtVer+F+R3    1349.571     146 2991.142     45915.142    3304.039
WARNING: Number of threads seems too high for short alignments. Use -T AUTO to determine best number of threads.
865  mtVer+F+R4    1349.611     148 2995.221     47099.221    3312.405
WARNING: Number of threads seems too high for short alignments. Use -T AUTO to determine best number of threads.
873  mtVer+F+I+R3  1345.455     147 2984.910     46496.910    3299.951
WARNING: Number of threads seems too high for short alignments. Use -T AUTO to determine best number of threads.
883  mtInv+G4      1397.509     124 3043.018     34043.018    3308.767
WARNING: Number of threads seems too high for short alignments. Use -T AUTO to determine best number of threads.
886  mtInv+R3      1387.098     127 3028.197     35540.197    3300.375
WARNING: Number of threads seems too high for short alignments. Use -T AUTO to determine best number of threads.
887  mtInv+R4      1387.110     129 3032.220     36572.220    3308.684
WARNING: Number of threads seems too high for short alignments. Use -T AUTO to determine best number of threads.
895  mtInv+I+R3    1387.447     128 3030.895     36054.895    3305.216
WARNING: Number of threads seems too high for short alignments. Use -T AUTO to determine best number of threads.
905  mtInv+F+G4    1321.060     143 2928.120     44112.120    3234.588
WARNING: Number of threads seems too high for short alignments. Use -T AUTO to determine best number of threads.
908  mtInv+F+R3    1316.734     146 2925.468     45849.468    3238.366
WARNING: Number of threads seems too high for short alignments. Use -T AUTO to determine best number of threads.
909  mtInv+F+R4    1316.733     148 2929.466     47033.466    3246.650
WARNING: Number of threads seems too high for short alignments. Use -T AUTO to determine best number of threads.
917  mtInv+F+I+R3  1314.251     147 2922.502     46434.502    3237.543
WARNING: Number of threads seems too high for short alignments. Use -T AUTO to determine best number of threads.
927  mtMAM+G4      1433.303     124 3114.606     34114.606    3380.355
WARNING: Number of threads seems too high for short alignments. Use -T AUTO to determine best number of threads.
930  mtMAM+R3      1428.577     127 3111.154     35623.154    3383.332
WARNING: Number of threads seems too high for short alignments. Use -T AUTO to determine best number of threads.
931  mtMAM+R4      1428.533     129 3115.065     36655.065    3391.529
WARNING: Number of threads seems too high for short alignments. Use -T AUTO to determine best number of threads.
939  mtMAM+I+R3    1425.158     128 3106.316     36130.316    3380.638
WARNING: Number of threads seems too high for short alignments. Use -T AUTO to determine best number of threads.
949  mtMAM+F+G4    1364.903     143 3015.805     44199.805    3322.274
WARNING: Number of threads seems too high for short alignments. Use -T AUTO to determine best number of threads.
952  mtMAM+F+R3    1364.617     146 3021.233     45945.233    3334.131
WARNING: Number of threads seems too high for short alignments. Use -T AUTO to determine best number of threads.
953  mtMAM+F+R4    1364.633     148 3025.267     47129.267    3342.451
WARNING: Number of threads seems too high for short alignments. Use -T AUTO to determine best number of threads.
961  mtMAM+F+I+R3  1359.135     147 3012.269     46524.269    3327.310
WARNING: Normalizing state frequencies so that sum of them equals to 1
WARNING: Number of threads seems too high for short alignments. Use -T AUTO to determine best number of threads.
971  FLAVI+G4      1350.629     124 2949.259     33949.259    3215.007
WARNING: Normalizing state frequencies so that sum of them equals to 1
WARNING: Number of threads seems too high for short alignments. Use -T AUTO to determine best number of threads.
974  FLAVI+R3      1347.658     127 2949.317     35461.317    3221.495
WARNING: Normalizing state frequencies so that sum of them equals to 1
WARNING: Number of threads seems too high for short alignments. Use -T AUTO to determine best number of threads.
975  FLAVI+R4      1347.730     129 2953.461     36493.461    3229.925
WARNING: Normalizing state frequencies so that sum of them equals to 1
WARNING: Number of threads seems too high for short alignments. Use -T AUTO to determine best number of threads.
983  FLAVI+I+R3    1345.034     128 2946.069     35970.069    3220.390
WARNING: Normalizing state frequencies so that sum of them equals to 1
WARNING: Number of threads seems too high for short alignments. Use -T AUTO to determine best number of threads.
993  FLAVI+F+G4    1364.032     143 3014.063     44198.063    3320.531
WARNING: Normalizing state frequencies so that sum of them equals to 1
WARNING: Number of threads seems too high for short alignments. Use -T AUTO to determine best number of threads.
996  FLAVI+F+R3    1360.378     146 3012.757     45936.757    3325.654
WARNING: Normalizing state frequencies so that sum of them equals to 1
WARNING: Number of threads seems too high for short alignments. Use -T AUTO to determine best number of threads.
997  FLAVI+F+R4    1360.407     148 3016.814     47120.814    3333.998
WARNING: Normalizing state frequencies so that sum of them equals to 1
WARNING: Number of threads seems too high for short alignments. Use -T AUTO to determine best number of threads.
1005  FLAVI+F+I+R3  1356.286     147 3006.572     46518.572    3321.612
WARNING: Number of threads seems too high for short alignments. Use -T AUTO to determine best number of threads.
1015  HIVb+G4       1337.725     124 2923.449     33923.449    3189.198
WARNING: Number of threads seems too high for short alignments. Use -T AUTO to determine best number of threads.
1018  HIVb+R3       1331.820     127 2917.640     35429.640    3189.818
WARNING: Number of threads seems too high for short alignments. Use -T AUTO to determine best number of threads.
1019  HIVb+R4       1331.842     129 2921.683     36461.683    3198.147
WARNING: Number of threads seems too high for short alignments. Use -T AUTO to determine best number of threads.
1027  HIVb+I+R3     1330.143     128 2916.285     35940.285    3190.607
WARNING: Number of threads seems too high for short alignments. Use -T AUTO to determine best number of threads.
1037  HIVb+F+G4     1355.625     143 2997.250     44181.250    3303.718
WARNING: Number of threads seems too high for short alignments. Use -T AUTO to determine best number of threads.
1040  HIVb+F+R3     1351.603     146 2995.205     45919.205    3308.103
WARNING: Number of threads seems too high for short alignments. Use -T AUTO to determine best number of threads.
1041  HIVb+F+R4     1351.650     148 2999.301     47103.301    3316.485
WARNING: Number of threads seems too high for short alignments. Use -T AUTO to determine best number of threads.
1049  HIVb+F+I+R3   1348.467     147 2990.933     46502.933    3305.974
WARNING: Number of threads seems too high for short alignments. Use -T AUTO to determine best number of threads.
1059  HIVw+G4       1375.544     124 2999.088     33999.088    3264.836
WARNING: Number of threads seems too high for short alignments. Use -T AUTO to determine best number of threads.
1062  HIVw+R3       1370.498     127 2994.996     35506.996    3267.174
WARNING: Number of threads seems too high for short alignments. Use -T AUTO to determine best number of threads.
1063  HIVw+R4       1370.548     129 2999.096     36539.096    3275.561
WARNING: Number of threads seems too high for short alignments. Use -T AUTO to determine best number of threads.
1071  HIVw+I+R3     1368.348     128 2992.696     36016.696    3267.017
WARNING: Number of threads seems too high for short alignments. Use -T AUTO to determine best number of threads.
1081  HIVw+F+G4     1384.191     143 3054.381     44238.381    3360.849
WARNING: Number of threads seems too high for short alignments. Use -T AUTO to determine best number of threads.
1084  HIVw+F+R3     1378.517     146 3049.033     45973.033    3361.931
WARNING: Number of threads seems too high for short alignments. Use -T AUTO to determine best number of threads.
1085  HIVw+F+R4     1378.599     148 3053.199     47157.199    3370.383
WARNING: Number of threads seems too high for short alignments. Use -T AUTO to determine best number of threads.
1093  HIVw+F+I+R3   1375.500     147 3045.001     46557.001    3360.042
WARNING: Number of threads seems too high for short alignments. Use -T AUTO to determine best number of threads.
1103  FLU+G4        1337.425     124 2922.850     33922.850    3188.599
WARNING: Number of threads seems too high for short alignments. Use -T AUTO to determine best number of threads.
1106  FLU+R3        1330.213     127 2914.426     35426.426    3186.604
WARNING: Number of threads seems too high for short alignments. Use -T AUTO to determine best number of threads.
1107  FLU+R4        1330.260     129 2918.520     36458.520    3194.984
WARNING: Number of threads seems too high for short alignments. Use -T AUTO to determine best number of threads.
1115  FLU+I+R3      1328.973     128 2913.946     35937.946    3188.267
WARNING: Number of threads seems too high for short alignments. Use -T AUTO to determine best number of threads.
1125  FLU+F+G4      1363.086     143 3012.171     44196.171    3318.639
WARNING: Number of threads seems too high for short alignments. Use -T AUTO to determine best number of threads.
1128  FLU+F+R3      1358.808     146 3009.616     45933.616    3322.514
WARNING: Number of threads seems too high for short alignments. Use -T AUTO to determine best number of threads.
1129  FLU+F+R4      1358.896     148 3013.792     47117.792    3330.976
WARNING: Number of threads seems too high for short alignments. Use -T AUTO to determine best number of threads.
1137  FLU+F+I+R3    1356.563     147 3007.126     46519.126    3322.167
WARNING: Number of threads seems too high for short alignments. Use -T AUTO to determine best number of threads.
1147  rtREV+G4      1316.091     124 2880.182     33880.182    3145.930
WARNING: Number of threads seems too high for short alignments. Use -T AUTO to determine best number of threads.
1150  rtREV+R3      1305.693     127 2865.386     35377.386    3137.564
WARNING: Number of threads seems too high for short alignments. Use -T AUTO to determine best number of threads.
1151  rtREV+R4      1305.713     129 2869.426     36409.426    3145.890
WARNING: Number of threads seems too high for short alignments. Use -T AUTO to determine best number of threads.
1159  rtREV+I+R3    1304.847     128 2865.695     35889.695    3140.016
WARNING: Number of threads seems too high for short alignments. Use -T AUTO to determine best number of threads.
1169  rtREV+F+G4    1313.006     143 2912.013     44096.013    3218.481
WARNING: Number of threads seems too high for short alignments. Use -T AUTO to determine best number of threads.
1172  rtREV+F+R3    1308.077     146 2908.154     45832.154    3221.052
WARNING: Number of threads seems too high for short alignments. Use -T AUTO to determine best number of threads.
1173  rtREV+F+R4    1308.093     148 2912.185     47016.185    3229.369
WARNING: Number of threads seems too high for short alignments. Use -T AUTO to determine best number of threads.
1181  rtREV+F+I+R3  1306.401     147 2906.801     46418.801    3221.842
WARNING: Number of threads seems too high for short alignments. Use -T AUTO to determine best number of threads.
1191  cpREV+G4      1323.412     124 2894.825     33894.825    3160.573
WARNING: Number of threads seems too high for short alignments. Use -T AUTO to determine best number of threads.
1194  cpREV+R3      1315.048     127 2884.096     35396.096    3156.274
WARNING: Number of threads seems too high for short alignments. Use -T AUTO to determine best number of threads.
1195  cpREV+R4      1315.066     129 2888.131     36428.131    3164.596
WARNING: Number of threads seems too high for short alignments. Use -T AUTO to determine best number of threads.
1203  cpREV+I+R3    1313.489     128 2882.979     35906.979    3157.300
WARNING: Number of threads seems too high for short alignments. Use -T AUTO to determine best number of threads.
1213  cpREV+F+G4    1336.643     143 2959.285     44143.285    3265.754
WARNING: Number of threads seems too high for short alignments. Use -T AUTO to determine best number of threads.
1216  cpREV+F+R3    1332.024     146 2956.047     45880.047    3268.945
WARNING: Number of threads seems too high for short alignments. Use -T AUTO to determine best number of threads.
1217  cpREV+F+R4    1332.068     148 2960.136     47064.136    3277.320
WARNING: Number of threads seems too high for short alignments. Use -T AUTO to determine best number of threads.
1225  cpREV+F+I+R3  1329.016     147 2952.033     46464.033    3267.073
Akaike Information Criterion:           Q.insect+I+R3
Corrected Akaike Information Criterion: LG
Bayesian Information Criterion:         Q.insect+R3
Best-fit model: Q.insect+R3 chosen according to BIC

All model information printed to ./homeobox_aligned.fasta.model.gz
CPU time for ModelFinder: 209.353 seconds (0h:3m:29s)
Wall-clock time for ModelFinder: 106.470 seconds (0h:1m:46s)
Generating 1000 samples for ultrafast bootstrap (seed: 888510)...

NOTE: 2 MB RAM (0 GB) is required!
WARNING: Number of threads seems too high for short alignments. Use -T AUTO to determine best number of threads.
Estimate model parameters (epsilon = 0.100)
1. Initial log-likelihood: -1287.830
2. Current log-likelihood: -1284.429
Optimal log-likelihood: -1284.356
Site proportion and rates:  (0.661,0.231) (0.262,1.512) (0.076,5.903)
Parameters optimization took 2 rounds (0.388 sec)
Wrote distance file to... 
Computing ML distances based on estimated model parameters...
Calculating distance matrix: done in 0.212641 secs using 216.8% CPU
Computing ML distances took 0.212723 sec (of wall-clock time) 0.461097 sec (of CPU time)
Setting up auxiliary I and S matrices: done in 0.000321181 secs using 102.7% CPU
Computing RapidNJ tree took 0.001132 sec (of wall-clock time) 0.001142 sec (of CPU time)
Log-likelihood of RapidNJ tree: -1289.753
--------------------------------------------------------------------
|             INITIALIZING CANDIDATE TREE SET                      |
--------------------------------------------------------------------
Generating 98 parsimony trees... 1.044 second
Computing log-likelihood of 98 initial trees ... 3.178 seconds
Current best score: -1284.356

Do NNI search on 20 best initial trees
Estimate model parameters (epsilon = 0.100)
BETTER TREE FOUND at iteration 1: -1284.347
Estimate model parameters (epsilon = 0.100)
BETTER TREE FOUND at iteration 2: -1280.540
Estimate model parameters (epsilon = 0.100)
BETTER TREE FOUND at iteration 10: -1280.266
Iteration 10 / LogL: -1280.266 / Time: 0h:2m:11s
Iteration 20 / LogL: -1280.980 / Time: 0h:2m:30s
Finish initializing candidate tree set (20)
Current best tree score: -1280.266 / CPU time: 43.222
Number of iterations: 20
--------------------------------------------------------------------
|               OPTIMIZING CANDIDATE TREE SET                      |
--------------------------------------------------------------------
Iteration 30 / LogL: -1282.077 / Time: 0h:2m:42s (0h:2m:35s left)
Iteration 40 / LogL: -1293.647 / Time: 0h:2m:55s (0h:2m:3s left)
Iteration 50 / LogL: -1280.267 / Time: 0h:3m:4s (0h:1m:36s left)
Log-likelihood cutoff on original alignment: -1326.384
BETTER TREE FOUND at iteration 53: -1280.265
Iteration 60 / LogL: -1280.267 / Time: 0h:3m:16s (0h:2m:22s left)
Iteration 70 / LogL: -1280.267 / Time: 0h:3m:29s (0h:2m:4s left)
Iteration 80 / LogL: -1280.267 / Time: 0h:3m:42s (0h:1m:47s left)
Iteration 90 / LogL: -1280.267 / Time: 0h:3m:55s (0h:1m:31s left)
Iteration 100 / LogL: -1280.296 / Time: 0h:4m:8s (0h:1m:15s left)
Log-likelihood cutoff on original alignment: -1326.384
NOTE: Bootstrap correlation coefficient of split occurrence frequencies: 0.994
Iteration 110 / LogL: -1331.264 / Time: 0h:4m:22s (0h:2m:9s left)
Iteration 120 / LogL: -1329.207 / Time: 0h:4m:37s (0h:1m:55s left)
Iteration 130 / LogL: -1283.597 / Time: 0h:4m:50s (0h:1m:40s left)
Iteration 140 / LogL: -1282.992 / Time: 0h:5m:5s (0h:1m:25s left)
Iteration 150 / LogL: -1285.616 / Time: 0h:5m:19s (0h:1m:11s left)
Log-likelihood cutoff on original alignment: -1326.384
TREE SEARCH COMPLETED AFTER 154 ITERATIONS / Time: 0h:5m:25s

--------------------------------------------------------------------
|                    FINALIZING TREE SEARCH                        |
--------------------------------------------------------------------
Performs final model parameters optimization
Estimate model parameters (epsilon = 0.010)
1. Initial log-likelihood: -1280.265
Optimal log-likelihood: -1280.264
Site proportion and rates:  (0.672,0.249) (0.268,1.678) (0.060,6.363)
Parameters optimization took 1 rounds (0.209 sec)
BEST SCORE FOUND : -1280.264
Creating bootstrap support values...
Split supports printed to NEXUS file ./homeobox_aligned.fasta.splits.nex
Total tree length: 9.672

Total number of iterations: 154
CPU time used for tree search: 428.397 sec (0h:7m:8s)
Wall-clock time used for tree search: 218.507 sec (0h:3m:38s)
Total CPU time used: 640.080 sec (0h:10m:40s)
Total wall-clock time used: 326.304 sec (0h:5m:26s)

Computing bootstrap consensus tree...
Reading input file ./homeobox_aligned.fasta.splits.nex...
63 taxa and 928 splits.
Consensus tree written to ./homeobox_aligned.fasta.contree
Reading input trees file ./homeobox_aligned.fasta.contree
Log-likelihood of consensus tree: -1280.271

Analysis results written to: 
  IQ-TREE report:                ./homeobox_aligned.fasta.iqtree
  Maximum-likelihood tree:       ./homeobox_aligned.fasta.treefile
  Likelihood distances:          ./homeobox_aligned.fasta.mldist

Ultrafast bootstrap approximation results written to:
  Split support values:          ./homeobox_aligned.fasta.splits.nex
  Consensus tree:                ./homeobox_aligned.fasta.contree
  Screen log file:               ./homeobox_aligned.fasta.log

Date and Time: Thu Jan 30 17:27:35 2025
