# Supplementary material for: The genome of a sea spider corroborates a shared Hox cluster motif in arthropods with a reduced posterior tagma
Source: BMC Biol. 2025 Jul 2;23:196. doi: 10.1186/s12915-025-02276-x (PMC12220506; doi:10.1186/s12915-025-02276-x)
Supplement: Supplementary file 3 — Additional file 3. [file 12915_2025_2276_MOESM3_ESM.zip › suppl-file7-gene_analysis/irx/irx_aligned.fasta.treefile]

(Abru_Irx1-A_g6977.t1_g6978.t1_manual:0.3674139858,(((((((Abru_Irx1-B_g2964.t1:0.2766504082,Ptep_Irx1-B_XP_015907356.1:0.1479618037)100:0.2377218707,(Dsil_Irx1-B_DSIL_00000462-RA_manual:0.2475910076,Ssen_Irx1-B_TRINITY_DN2849_c0_g1_i2:0.1125382691)100:0.5328608223)100:0.4540716681,((Cscu_Irx1-B_CSCU010447_XP_023227831.1/4-460:0.0987189149,Mmar_Irx1-B_manual:0.0000022620)100:1.0007211320,Isca_Irx-1_XP_040061568.1:0.9199985791)83:0.2474657308)73:0.1289706298,((((((((((((Abru_Irx2-B_g2968.t1:0.0499235916,Ptep_Irx2-B_XP_021002309.1:0.0772024593)100:0.1690972810,(Dsil_Irx2-B_DSIL_00056697-RA_manual:0.0476105520,Ssen_Irx2-B_TRINITY_DN2507_c0_g1_i2:0.0345390967)100:0.2073726231)100:0.2634526303,(Cscu_Irx2-B_CSCU010449_XP_023227847.1:0.0232334699,Mmar_Irx2-B_manual:0.0066220240)100:0.3906705269)97:0.1463697172,(Isca_Irx-2_XP_002400561.2:0.3670595171,Popi_Irx2_comp169452_c0_seq1_manual:0.5284728593)97:0.0887950887)100:0.4046806187,PB.1135.1.p1:1.0752681522)25:0.0595078626,(Cscu_Irx2-A_CSCU003602_XP_023226080.1:0.2118632460,Mmar_Irx2-A_manual:0.2656180913)100:1.9297031590)29:0.1208353033,(Smar_Irx2_Smar_001882_manual:0.9167885609,Tcor_Irx3_TCOR_020265-T1:0.7166307050)99:0.2916383545)43:0.1317214076,((Dmel_mirr_FBgn0014343/16-524:0.6363052664,Tcas_Mirr_TC032451/12-450:0.7876462917)100:0.8091113069,(Dsil_Irx2-A_00067618-RA_manual:1.1566298875,Ssen_Irx2-A_TRINITY_DN10409_c0_g2_i1:1.2773107406)100:1.7303914840)66:0.1122238133)100:0.5039650746,(Smar_Irx3_Smar_001877:3.5635140357,Tcor_Irx3_TCOR_020268-T1:0.9806523936)74:0.1960271207)77:0.2053224847,(((((((Abru_Irx3-A_g6983.t1:1.2829995558,Ptep_Irx3-A_XP_015924107.1:1.4342532464)99:0.4139073598,(Cscu_Irx3-A_CSCU003601_XP_023225545.1:0.0554786861,Mmar_Irx3-A_manual:0.0000026584)100:1.3040216800)95:0.2221295866,(Dsil_Irx3-A_DSIL_00047299-RA:0.2602953626,Ssen_Irx3-A_TRINITY_DN73725_c0_g1_i1:0.1087167036)100:0.7713372487)88:0.1867546181,Popi_Irx3_comp172117_c0_seq3_manual:0.7412698559)96:0.1115127191,Isca_Irx-3_XP_040355104.2:1.1865331731)88:0.1738768029,(((Abru_Irx3-B_g2972.t1/8-505:0.6001921036,Ptep_Irx3-B_XP_015929348.1:0.5355759891)100:0.4373246661,(Dsil_Irx3-B_DSIL_00029678-RA_manual:0.2571809042,Ssen_Irx3-B_TRINITY_DN4174_c0_g1_i1:0.2018477644)100:0.6518001607)100:0.8485005912,(Cscu_Irx3-B_CSCU023360_XP_023234962.1:0.1159188670,Mmar_Irx3-B_manual:0.0129353006)100:1.0060784580)84:0.1387422241)97:0.3924101311,PB.1137.1.p1:1.8038095318)87:0.2582097381)68:0.0907139413,(g10269.t1.p1:0.0000026294,g10269.t2.p1:0.0000026294)100:3.0134799960)59:0.1128835737,(((Dmel_ara_FBgn0015904:0.6811127646,Dmel_caup_FBgn0015919:0.7558878292)100:0.2755618264,Tcas_Ara_TC031040:0.3547568082)100:0.5736791815,(Smar_Irx1_Smar_001884_manual:1.3800092682,Tcor_Irx1_TCOR_020260-T1:1.2128342907)86:0.0854380751)92:0.1493131111)98:0.6736352320)58:0.0883746532,(Cscu_Irx1-A_CSCU003603_XP_023226069.1:0.0883006734,Mmar_Irx1-A_manual:0.0123515839)100:1.2130353040)91:0.1601526421,Popi_Irx1_comp173313_c1_seq1:3.0759883321)84:0.1480477763,(Dsil_Irx1-A_DSIL_00022281-RA_manual:0.1352720267,Ssen_Irx1-A_TRINITY_DN4852_c0_g1_i2:0.3920304038)94:0.8334789569)100:0.6941643452,Ptep_Irx1-A_XP_021001263.1_XP_015926449.1_manual:0.4954463755);
