# Supplementary material for: The genome of a sea spider corroborates a shared Hox cluster motif in arthropods with a reduced posterior tagma
Source: BMC Biol. 2025 Jul 2;23:196. doi: 10.1186/s12915-025-02276-x (PMC12220506; doi:10.1186/s12915-025-02276-x)
Supplement: Supplementary file 3 — Additional file 3. [file 12915_2025_2276_MOESM3_ESM.zip › suppl-file7-gene_analysis/irx/irx_aligned.fasta.iqtree]

IQ-TREE 2.3.6 built Aug  1 2024

Input file name: ./irx_aligned.fasta
Type of analysis: ModelFinder + tree reconstruction + ultrafast bootstrap (1000 replicates)
Random seed number: 744178

REFERENCES
----------

To cite IQ-TREE please use:

Bui Quang Minh, Heiko A. Schmidt, Olga Chernomor, Dominik Schrempf,
Michael D. Woodhams, Arndt von Haeseler, and Robert Lanfear (2020)
IQ-TREE 2: New models and efficient methods for phylogenetic inference
in the genomic era. Mol. Biol. Evol., in press.
https://doi.org/10.1093/molbev/msaa015

To cite ModelFinder please use: 

Subha Kalyaanamoorthy, Bui Quang Minh, Thomas KF Wong, Arndt von Haeseler,
and Lars S Jermiin (2017) ModelFinder: Fast model selection for
accurate phylogenetic estimates. Nature Methods, 14:587–589.
https://doi.org/10.1038/nmeth.4285

Since you used ultrafast bootstrap (UFBoot) please also cite: 

Diep Thi Hoang, Olga Chernomor, Arndt von Haeseler, Bui Quang Minh,
and Le Sy Vinh (2018) UFBoot2: Improving the ultrafast bootstrap
approximation. Mol. Biol. Evol., 35:518–522.
https://doi.org/10.1093/molbev/msx281

SEQUENCE ALIGNMENT
------------------

Input data: 55 sequences with 1012 amino-acid sites
Number of constant sites: 220 (= 21.7391% of all sites)
Number of invariant (constant or ambiguous constant) sites: 220 (= 21.7391% of all sites)
Number of parsimony informative sites: 589
Number of distinct site patterns: 928

ModelFinder
-----------

Best-fit model according to BIC: Q.insect+F+I+R5

List of models sorted by BIC scores: 

Model                  LogL         AIC      w-AIC        AICc     w-AICc         BIC      w-BIC
Q.insect+F+I+R5  -36915.899   74101.799 +    0.891   74143.716 +    0.919   74765.956 +     0.98
Q.insect+F+R6    -36917.001   74106.001 +    0.109   74148.589 +   0.0804   74775.078 -   0.0102
Q.insect+F+I+R4  -36927.428   74120.857 - 6.48e-05   74161.454 - 0.000129   74775.175 -  0.00976
JTT+F+I+R4       -36992.163   74250.326 - 4.98e-33   74290.923 - 9.96e-33   74904.644 - 7.51e-31
JTT+F+R6         -36982.902   74237.804 - 2.61e-30   74280.392 - 1.93e-30   74906.881 - 2.45e-31
JTT+F+I+R5       -36989.369   74248.739 -  1.1e-32   74290.656 - 1.14e-32   74912.896 - 1.21e-32
JTTDCMut+F+I+R5  -36993.492   74256.984 - 1.79e-34   74298.901 - 1.84e-34   74921.141 - 1.96e-34
JTTDCMut+F+R6    -36994.171   74260.342 - 3.33e-35   74302.930 - 2.46e-35   74929.419 - 3.13e-36
JTTDCMut+F+I+R4  -37006.631   74279.263 - 2.59e-39   74319.860 - 5.18e-39   74933.581 - 3.91e-37
Q.yeast+F+I+R5   -37000.657   74271.314 - 1.38e-37   74313.232 - 1.42e-37   74935.471 - 1.52e-37
Q.yeast+F+R6     -36999.619   74271.238 - 1.43e-37   74313.826 - 1.06e-37   74940.315 - 1.35e-38
Q.yeast+F+I+R4   -37011.966   74289.933 - 1.25e-41   74330.530 -  2.5e-41   74944.251 - 1.88e-39
VT+F+I+R5        -37046.555   74363.110 - 1.61e-57   74405.028 - 1.66e-57   75027.267 - 1.77e-57
VT+F+R6          -37049.531   74371.061 - 3.02e-59   74413.649 - 2.23e-59   75040.138 - 2.84e-60
VT+F+I+R4        -37060.681   74387.362 - 8.72e-63   74427.959 - 1.74e-62   75041.680 - 1.31e-60
Q.pfam+F+I+R5    -37072.068   74414.135 - 1.34e-68   74456.053 - 1.38e-68   75078.293 - 1.47e-68
Q.pfam+F+I+R4    -37080.198   74426.396 - 2.91e-71   74466.993 - 5.82e-71   75080.714 - 4.39e-69
Q.pfam+F+R6      -37071.656   74415.313 - 7.43e-69   74457.900 - 5.49e-69   75084.390 - 6.99e-70
Q.mammal+F+I+R5  -37085.519   74441.037 - 1.93e-74   74482.955 - 1.99e-74   75105.195 - 2.12e-74
Q.mammal+F+I+R4  -37098.506   74463.012 - 3.26e-79   74503.609 - 6.51e-79   75117.330 - 4.91e-77
Q.mammal+F+R6    -37089.753   74451.506 - 1.03e-76   74494.093 - 7.59e-77   75120.583 - 9.66e-78
mtInv+F+R6       -37113.564   74499.128 - 4.69e-87   74541.715 - 3.46e-87   75168.205 - 4.41e-88
mtInv+F+I+R5     -37118.150   74506.300 -  1.3e-88   74548.217 - 1.34e-88   75170.457 - 1.43e-88
Q.plant+F+I+R5   -37120.965   74511.930 - 7.78e-90   74553.848 - 8.03e-90   75176.088 - 8.56e-90
mtInv+F+I+R4     -37129.404   74524.809 - 1.24e-92   74565.406 - 2.48e-92   75179.127 - 1.87e-90
Q.plant+F+R6     -37121.217   74514.434 - 2.23e-90   74557.021 - 1.64e-90   75183.511 - 2.09e-91
Q.plant+F+I+R4   -37131.770   74529.541 - 1.17e-93   74570.137 - 2.33e-93   75183.859 - 1.76e-91
LG+F+I+R4        -37133.962   74533.924 -  1.3e-94   74574.521 -  2.6e-94   75188.242 - 1.96e-92
LG+F+I+R5        -37131.342   74532.684 - 2.42e-94   74574.602 -  2.5e-94   75196.842 - 2.66e-94
LG+F+R6          -37129.086   74530.171 - 8.51e-94   74572.759 - 6.28e-94   75199.248 -    8e-95
DCMut+F+R6       -37143.763   74559.526 - 3.59e-100   74602.113 - 2.65e-100   75228.603 - 3.38e-101
DCMut+F+I+R5     -37147.592   74565.183 - 2.12e-101   74607.101 - 2.19e-101   75229.340 - 2.34e-101
rtREV+F+I+R5     -37147.887   74565.774 - 1.58e-101   74607.692 - 1.63e-101   75229.931 - 1.74e-101
Dayhoff+F+R6     -37146.310   74564.621 - 2.81e-101   74607.208 - 2.08e-101   75233.698 - 2.64e-102
Dayhoff+F+I+R5   -37151.227   74572.455 - 5.6e-103   74614.372 - 5.78e-103   75236.612 - 6.16e-103
rtREV+F+I+R4     -37159.695   74585.390 - 8.7e-106   74625.986 - 1.74e-105   75239.707 - 1.31e-103
rtREV+F+R6       -37150.590   74573.181 - 3.9e-103   74615.768 - 2.88e-103   75242.258 - 3.66e-104
DCMut+F+I+R4     -37166.172   74598.343 - 1.34e-108   74638.940 - 2.67e-108   75252.661 - 2.02e-106
Dayhoff+F+I+R4   -37168.452   74602.904 - 1.37e-109   74643.501 - 2.73e-109   75257.222 - 2.06e-107
WAG+F+I+R4       -37179.118   74624.237 - 3.19e-114   74664.833 - 6.37e-114   75278.555 - 4.81e-112
WAG+F+R6         -37169.252   74610.505 - 3.06e-111   74653.092 - 2.26e-111   75279.582 - 2.88e-112
WAG+F+I+R5       -37177.895   74625.790 - 1.47e-114   74667.708 - 1.51e-114   75289.947 - 1.61e-114
mtMet+F+I+R5     -37197.243   74664.486 - 5.8e-123   74706.404 - 5.99e-123   75328.644 - 6.38e-123
mtMet+F+R6       -37194.654   74661.309 - 2.84e-122   74703.896 - 2.1e-122   75330.386 - 2.67e-123
mtMet+F+I+R4     -37208.215   74682.429 - 7.37e-127   74723.026 - 1.47e-126   75336.747 - 1.11e-124
Q.bird+F+I+R5    -37236.600   74743.201 - 4.69e-140   74785.119 - 4.84e-140   75407.358 - 5.16e-140
Q.bird+F+I+R4    -37250.502   74767.004 - 3.18e-145   74807.601 - 6.35e-145   75421.322 - 4.79e-143
Q.bird+F+R6      -37240.946   74753.892 - 2.24e-142   74796.479 - 1.65e-142   75422.969 - 2.1e-143
PMB+F+I+R5       -37254.693   74779.387 - 6.51e-148   74821.305 - 6.72e-148   75443.544 - 7.16e-148
PMB+F+R6         -37257.771   74787.542 - 1.1e-149   74830.129 - 8.14e-150   75456.619 - 1.04e-150
PMB+F+I+R4       -37269.996   74805.992 - 1.09e-153   74846.589 - 2.17e-153   75460.310 - 1.64e-151
Q.mammal+I+R5    -37336.410   74904.819 - 3.77e-175   74935.148 - 1.28e-172   75475.502 - 8.23e-155
Q.mammal+I+R4    -37352.406   74932.812 - 3.14e-181   74962.043 - 1.85e-178   75493.656 - 9.4e-159
Q.mammal+R6      -37342.755   74919.510 - 2.43e-178   74950.396 - 6.24e-176   75495.113 - 4.54e-159
Blosum62+F+I+R5  -37285.951   74841.901 - 1.73e-161   74883.819 - 1.79e-161   75506.058 - 1.91e-161
Blosum62+F+R6    -37290.461   74852.922 - 7.01e-164   74895.509 - 5.17e-164   75521.999 - 6.59e-165
Blosum62+F+I+R4  -37301.838   74869.676 - 1.61e-167   74910.273 - 3.22e-167   75523.994 - 2.43e-165
JTT+I+R4         -37399.010   75026.020 - 1.81e-201   75055.251 - 1.06e-198   75586.864 - 5.41e-179
JTT+R6           -37391.670   75017.339 - 1.39e-199   75048.225 - 3.56e-197   75592.942 - 2.59e-180
JTT+I+R5         -37396.395   75024.790 - 3.35e-201   75055.118 - 1.14e-198   75595.473 - 7.31e-181
JTTDCMut+I+R5    -37410.523   75053.045 - 2.45e-207   75083.374 - 8.31e-205   75623.729 - 5.35e-187
JTTDCMut+R6      -37411.456   75056.913 - 3.54e-208   75087.799 - 9.09e-206   75632.516 - 6.61e-189
JTTDCMut+I+R4    -37422.248   75072.495 - 1.46e-211   75101.726 - 8.6e-209   75633.339 - 4.38e-189
mtZOA+F+I+R5     -37383.897   75037.794 - 5.02e-204   75079.712 - 5.18e-204   75701.951 - 5.53e-204
FLU+F+I+R5       -37384.424   75038.847 - 2.97e-204   75080.765 - 3.06e-204   75703.005 - 3.26e-204
mtZOA+F+R6       -37381.866   75035.733 - 1.41e-203   75078.320 - 1.04e-203   75704.810 - 1.32e-204
cpREV+F+R6       -37382.128   75036.257 - 1.08e-203   75078.844 -   8e-204   75705.334 - 1.02e-204
cpREV+F+I+R5     -37388.097   75046.194 - 7.53e-206   75088.112 - 7.77e-206   75710.351 - 8.29e-206
FLU+F+R6         -37384.990   75041.981 - 6.19e-205   75084.568 - 4.57e-205   75711.058 - 5.82e-206
mtZOA+F+I+R4     -37401.407   75068.814 - 9.23e-211   75109.411 - 1.84e-210   75723.132 - 1.39e-208
cpREV+F+I+R4     -37404.245   75074.489 - 5.4e-212   75115.086 - 1.08e-211   75728.807 - 8.14e-210
FLU+F+I+R4       -37407.003   75080.006 - 3.43e-213   75120.603 - 6.85e-213   75734.324 - 5.16e-211
mtREV+F+R6       -37433.411   75138.821 - 5.8e-226   75181.409 - 4.28e-226   75807.898 - 5.45e-227
mtREV+F+I+R5     -37437.890   75145.780 - 1.79e-227   75187.698 - 1.84e-227   75809.937 - 1.97e-227
mtREV+F+I+R4     -37447.790   75161.580 - 6.63e-231   75202.177 - 1.32e-230   75815.898 - 9.98e-229
HIVb+F+R6        -37451.870   75175.741 - 5.58e-234   75218.328 - 4.12e-234   75844.818 - 5.24e-235
HIVb+F+I+R5      -37458.259   75186.517 - 2.55e-236   75228.435 - 2.63e-236   75850.674 - 2.8e-236
HIVb+F+I+R4      -37471.337   75208.673 - 3.94e-241   75249.270 - 7.86e-241   75862.991 - 5.93e-239
mtVer+F+I+R5     -37468.492   75206.983 - 9.16e-241   75248.901 - 9.46e-241   75871.140 - 1.01e-240
mtVer+F+R6       -37465.759   75203.518 - 5.18e-240   75246.105 - 3.83e-240   75872.595 - 4.87e-241
mtVer+F+I+R4     -37478.498   75222.997 - 3.05e-244   75263.594 - 6.1e-244   75877.315 - 4.6e-242
Q.bird+I+R5      -37557.316   75346.633 - 4.34e-271   75376.961 - 1.47e-268   75917.316 - 9.47e-251
VT+I+R5          -37562.251   75356.501 - 3.12e-273   75386.830 - 1.06e-270   75927.185 - 6.82e-253
Q.bird+I+R4      -37571.118   75370.236 - 3.25e-276   75399.466 - 1.91e-273   75931.080 - 9.72e-254
Q.bird+R6        -37561.491   75356.981 - 2.46e-273   75387.867 - 6.3e-271   75932.584 - 4.58e-254
VT+R6            -37564.993   75363.986 - 7.4e-275   75394.872 - 1.9e-272   75939.589 - 1.38e-255
VT+I+R4          -37575.605   75379.210 - 3.66e-278   75408.440 - 2.15e-275   75940.054 - 1.09e-255
DCMut+R6         -37570.359   75374.719 - 3.46e-277   75405.605 - 8.87e-275   75950.322 - 6.45e-258
DCMut+I+R5       -37574.485   75380.971 - 1.52e-278   75411.299 - 5.15e-276   75951.654 - 3.31e-258
Dayhoff+R6       -37572.508   75379.017 - 4.03e-278   75409.903 - 1.03e-275   75954.620 - 7.52e-259
Dayhoff+I+R5     -37578.224   75388.448 - 3.61e-280   75418.777 - 1.22e-277   75959.132 - 7.88e-260
DCMut+I+R4       -37592.247   75412.495 - 2.17e-285   75441.725 - 1.27e-282   75973.339 - 6.48e-263
Dayhoff+I+R4     -37595.111   75418.221 - 1.24e-286   75447.452 - 7.26e-284   75979.065 - 3.7e-264
WAG+I+R4         -37642.537   75513.075 - 3.13e-307   75542.305 - 1.84e-304   76073.919 - 9.35e-285
WAG+R6           -37632.936   75499.871 - 2.3e-304   75530.757 - 5.91e-302   76075.474 - 4.29e-285
Q.insect+I+R5    -37638.881   75509.763 - 1.64e-306   75540.091 - 5.55e-304   76080.446 - 3.58e-286
WAG+I+R5         -37639.869   75511.737 - 6.1e-307   75542.066 - 2.07e-304   76082.420 - 1.33e-286
Q.insect+I+R4    -37651.910   75531.821 - 2.66e-311   75561.051 - 1.56e-308   76092.665 - 7.94e-289
Q.insect+R6      -37641.815   75517.630 - 3.21e-308   75548.516 - 8.23e-306   76093.233 - 5.98e-289
Q.plant+I+R5     -37657.611   75547.221 - 1.2e-314   75577.550 - 4.08e-312   76117.905 - 2.63e-294
Q.plant+I+R4     -37667.781   75563.563 - 3.4e-318   75592.794 -   2e-315   76124.407 - 1.02e-295
Q.plant+R6       -37660.400   75554.800 - 2.72e-316   75585.686 - 6.98e-314   76130.403 - 5.07e-297
Q.pfam+I+R5      -37699.029   75630.058 -        0   75660.386 -        0   76200.741 - 2.7e-312
mtART+F+I+R5     -37635.782   75541.565 - 2.04e-313   75583.483 - 2.1e-313   76205.722 - 2.24e-313
Q.pfam+I+R4      -37708.440   75644.880 -        0   75674.111 -        0   76205.724 - 2.24e-313
Q.pfam+R6        -37700.810   75635.620 -        0   75666.506 -        0   76211.223 - 1.43e-314
mtART+F+R6       -37635.430   75542.860 - 1.07e-313   75585.447 - 7.86e-314   76211.937 -   1e-314
mtART+F+I+R4     -37664.264   75594.529 -        0   75635.126 -        0   76248.847 - 9.88e-323
FLAVI+F+R6       -37679.254   75630.508 -        0   75673.095 -        0   76299.585 -        0
FLAVI+F+I+R5     -37695.585   75661.170 -        0   75703.087 -        0   76325.327 -        0
Q.yeast+I+R5     -37770.812   75773.624 -        0   75803.952 -        0   76344.307 -        0
FLAVI+F+I+R4     -37712.047   75690.095 -        0   75730.691 -        0   76344.412 -        0
Q.yeast+I+R4     -37782.519   75793.038 -        0   75822.268 -        0   76353.882 -        0
Q.yeast+R6       -37773.713   75781.427 -        0   75812.313 -        0   76357.030 -        0
mtMAM+F+I+R5     -37724.633   75719.266 -        0   75761.184 -        0   76383.423 -        0
mtMAM+F+R6       -37725.164   75722.327 -        0   75764.915 -        0   76391.404 -        0
mtMAM+F+I+R4     -37745.345   75756.690 -        0   75797.286 -        0   76411.008 -        0
PMB+I+R5         -37850.691   75933.382 -        0   75963.710 -        0   76504.065 -        0
PMB+R6           -37853.449   75940.898 -        0   75971.784 -        0   76516.501 -        0
PMB+I+R4         -37864.645   75957.290 -        0   75986.521 -        0   76518.134 -        0
LG+I+R4          -37883.672   75995.343 -        0   76024.574 -        0   76556.187 -        0
LG+I+R5          -37880.906   75993.812 -        0   76024.141 -        0   76564.496 -        0
LG+R6            -37877.613   75989.227 -        0   76020.113 -        0   76564.830 -        0
LG+R7            -37877.002   75992.005 -        0   76024.023 -        0   76577.447 -        0
LG+R5            -37902.644   76035.288 -        0   76065.065 -        0   76601.052 -        0
LG+I+G4          -37955.322   76128.644 -        0   76155.229 -        0   76664.889 -        0
LG+I+R3          -37947.299   76118.598 -        0   76146.754 -        0   76669.603 -        0
LG+R4            -37993.504   76213.007 -        0   76241.698 -        0   76768.932 -        0
LG+G4            -38065.365   76346.730 -        0   76372.803 -        0   76878.056 -        0
rtREV+I+R5       -38053.259   76338.517 -        0   76368.846 -        0   76909.201 -        0
rtREV+I+R4       -38066.686   76361.371 -        0   76390.602 -        0   76922.215 -        0
rtREV+R6         -38057.096   76348.192 -        0   76379.078 -        0   76923.795 -        0
LG+R3            -38106.122   76434.245 -        0   76461.872 -        0   76980.330 -        0
cpREV+I+R5       -38094.383   76420.766 -        0   76451.095 -        0   76991.450 -        0
cpREV+R6         -38092.417   76418.835 -        0   76449.721 -        0   76994.438 -        0
cpREV+I+R4       -38108.922   76445.844 -        0   76475.075 -        0   77006.688 -        0
FLU+I+R5         -38109.016   76450.032 -        0   76480.360 -        0   77020.715 -        0
Blosum62+I+R5    -38109.039   76450.078 -        0   76480.406 -        0   77020.761 -        0
HIVw+F+R6        -38044.422   76360.843 -        0   76403.431 -        0   77029.920 -        0
FLU+R6           -38110.442   76454.885 -        0   76485.771 -        0   77030.488 -        0
HIVw+F+I+R5      -38049.570   76369.139 -        0   76411.057 -        0   77033.296 -        0
Blosum62+R6      -38113.372   76460.744 -        0   76491.630 -        0   77036.347 -        0
Blosum62+I+R4    -38124.576   76477.152 -        0   76506.383 -        0   77037.996 -        0
FLU+I+R4         -38132.705   76493.410 -        0   76522.641 -        0   77054.254 -        0
HIVw+F+I+R4      -38073.404   76412.809 -        0   76453.406 -        0   77067.127 -        0
LG+I+R2          -38199.356   76618.712 -        0   76645.815 -        0   77159.877 -        0
LG+R2            -38448.418   77114.837 -        0   77141.422 -        0   77651.082 -        0
HIVb+R6          -38477.655   77189.310 -        0   77220.196 -        0   77764.913 -        0
HIVb+I+R5        -38483.920   77199.840 -        0   77230.169 -        0   77770.524 -        0
HIVb+I+R4        -38495.498   77218.997 -        0   77248.227 -        0   77779.841 -        0
FLAVI+R6         -38570.079   77374.158 -        0   77405.044 -        0   77949.761 -        0
FLAVI+I+R5       -38582.402   77396.804 -        0   77427.132 -        0   77967.487 -        0
FLAVI+I+R4       -38603.427   77434.853 -        0   77464.084 -        0   77995.697 -        0
mtZOA+I+R5       -38726.995   77685.991 -        0   77716.319 -        0   78256.674 -        0
mtZOA+R6         -38727.785   77689.570 -        0   77720.456 -        0   78265.173 -        0
mtZOA+I+R4       -38747.670   77723.341 -        0   77752.571 -        0   78284.185 -        0
mtREV+I+R5       -38988.782   78209.564 -        0   78239.893 -        0   78780.248 -        0
mtREV+R6         -38991.428   78216.856 -        0   78247.742 -        0   78792.459 -        0
mtREV+I+R4       -39005.242   78238.484 -        0   78267.714 -        0   78799.328 -        0
mtVer+I+R5       -39001.314   78234.628 -        0   78264.957 -        0   78805.311 -        0
mtMet+I+R5       -39001.597   78235.194 -        0   78265.523 -        0   78805.877 -        0
mtMet+R6         -39003.123   78240.245 -        0   78271.131 -        0   78815.848 -        0
mtMet+I+R4       -39015.805   78259.610 -        0   78288.841 -        0   78820.454 -        0
mtVer+R6         -39005.758   78245.516 -        0   78276.402 -        0   78821.119 -        0
mtVer+I+R4       -39021.369   78270.738 -        0   78299.969 -        0   78831.582 -        0
LG+I             -39220.829   78657.658 -        0   78683.731 -        0   79188.984 -        0
mtART+I+R5       -39422.826   79077.651 -        0   79107.980 -        0   79648.335 -        0
mtART+R6         -39423.749   79081.499 -        0   79112.385 -        0   79657.102 -        0
mtInv+I+R5       -39439.709   79111.418 -        0   79141.747 -        0   79682.101 -        0
mtInv+I+R4       -39447.795   79123.591 -        0   79152.822 -        0   79684.435 -        0
mtInv+R6         -39439.416   79112.831 -        0   79143.717 -        0   79688.434 -        0
mtART+I+R4       -39456.766   79141.532 -        0   79170.762 -        0   79702.376 -        0
mtMAM+I+R5       -39509.590   79251.179 -        0   79281.508 -        0   79821.863 -        0
mtMAM+R6         -39507.823   79249.646 -        0   79280.532 -        0   79825.249 -        0
mtMAM+I+R4       -39540.861   79309.722 -        0   79338.953 -        0   79870.566 -        0
HIVw+R6          -39609.266   79452.532 -        0   79483.418 -        0   80028.135 -        0
HIVw+I+R5        -39619.418   79470.836 -        0   79501.164 -        0   80041.519 -        0
HIVw+I+R4        -39638.369   79504.738 -        0   79533.969 -        0   80065.582 -        0
LG               -40335.962   80885.925 -        0   80911.491 -        0   81412.331 -        0

AIC, w-AIC   : Akaike information criterion scores and weights.
AICc, w-AICc : Corrected AIC scores and weights.
BIC, w-BIC   : Bayesian information criterion scores and weights.

Plus signs denote the 95% confidence sets.
Minus signs denote significant exclusion.

SUBSTITUTION PROCESS
--------------------

Model of substitution: Q.insect+F+I+R5

State frequencies: (empirical counts from alignment)

  pi(A) = 0.0853
  pi(R) = 0.0488
  pi(N) = 0.0462
  pi(D) = 0.0635
  pi(C) = 0.0179
  pi(Q) = 0.0367
  pi(E) = 0.0404
  pi(G) = 0.0681
  pi(H) = 0.0244
  pi(I) = 0.0271
  pi(L) = 0.0656
  pi(K) = 0.0475
  pi(M) = 0.0233
  pi(F) = 0.0211
  pi(P) = 0.0871
  pi(S) = 0.1266
  pi(T) = 0.0825
  pi(W) = 0.0139
  pi(Y) = 0.0417
  pi(V) = 0.0323

Model of rate heterogeneity: Invar+FreeRate with 5 categories
Proportion of invariable sites: 0.0536
Site proportion and rates:  (0.0557,0.0369) (0.0604,0.1559) (0.2518,0.4159) (0.3305,1.0123) (0.2480,2.2146)

 Category  Relative_rate  Proportion
  0         0              0.0536
  1         0.0369         0.0557
  2         0.1559         0.0604
  3         0.4159         0.2518
  4         1.0123         0.3305
  5         2.2146         0.2480

MAXIMUM LIKELIHOOD TREE
-----------------------

Log-likelihood of the tree: -36904.7867 (s.e. 1080.5105)
Unconstrained log-likelihood (without tree): -6845.7619
Number of free parameters (#branches + #model parameters): 135
Akaike information criterion (AIC) score: 74079.5735
Corrected Akaike information criterion (AICc) score: 74121.4913
Bayesian information criterion (BIC) score: 74743.7308

Total tree length (sum of branch lengths): 57.4660
Sum of internal branch lengths: 22.3778 (38.9409% of tree length)

NOTE: Tree is UNROOTED although outgroup taxon 'Abru_Irx1-A_g6977.t1_g6978.t1_manual' is drawn at root
Numbers in parentheses are  ultrafast bootstrap support (%)

+--Abru_Irx1-A_g6977.t1_g6978.t1_manual
|
|                         +--Abru_Irx1-B_g2964.t1
|                      +--| (100)
|                      |  +--Ptep_Irx1-B_XP_015907356.1
|                  +---| (100)
|                  |   |    +--Dsil_Irx1-B_DSIL_00000462-RA_manual
|                  |   +----| (100)
|                  |        +--Ssen_Irx1-B_TRINITY_DN2849_c0_g1_i2
|               +--| (73)
|               |  |            +--Cscu_Irx1-B_CSCU010447_XP_023227831.1/4-460
|               |  |  +---------| (100)
|               |  |  |         +**Mmar_Irx1-B_manual
|               |  +--| (83)
|               |     +--------Isca_Irx-1_XP_040061568.1
|            +--| (58)
|            |  |                                         +--Abru_Irx2-B_g2968.t1
|            |  |                                      +--| (100)
|            |  |                                      |  +--Ptep_Irx2-B_XP_021002309.1
|            |  |                                   +--| (100)
|            |  |                                   |  |  +--Dsil_Irx2-B_DSIL_00056697-RA_manual
|            |  |                                   |  +--| (100)
|            |  |                                   |     +--Ssen_Irx2-B_TRINITY_DN2507_c0_g1_i2
|            |  |                                +--| (97)
|            |  |                                |  |  +--Cscu_Irx2-B_CSCU010449_XP_023227847.1
|            |  |                                |  +--| (100)
|            |  |                                |     +--Mmar_Irx2-B_manual
|            |  |                            +---| (100)
|            |  |                            |   |  +--Isca_Irx-2_XP_002400561.2
|            |  |                            |   +--| (97)
|            |  |                            |      +----Popi_Irx2_comp169452_c0_seq1_manual
|            |  |                         +--| (25)
|            |  |                         |  +---------PB.1135.1.p1
|            |  |                      +--| (29)
|            |  |                      |  |                  +--Cscu_Irx2-A_CSCU003602_XP_023226080.1
|            |  |                      |  +------------------| (100)
|            |  |                      |                     +--Mmar_Irx2-A_manual
|            |  |                   +--| (43)
|            |  |                   |  |  +--------Smar_Irx2_Smar_001882_manual
|            |  |                   |  +--| (99)
|            |  |                   |     +------Tcor_Irx3_TCOR_020265-T1
|            |  |              +----| (100)
|            |  |              |    |          +-----Dmel_mirr_FBgn0014343/16-524
|            |  |              |    |  +-------| (100)
|            |  |              |    |  |       +------Tcas_Mirr_TC032451/12-450
|            |  |              |    +--| (66)
|            |  |              |       |                +----------Dsil_Irx2-A_00067618-RA_manual
|            |  |              |       +----------------| (100)
|            |  |              |                        +-----------Ssen_Irx2-A_TRINITY_DN10409_c0_g2_i1
|            |  |           +--| (77)
|            |  |           |  |  +-----------------------------------Smar_Irx3_Smar_001877
|            |  |           |  +--| (74)
|            |  |           |     +--------Tcor_Irx3_TCOR_020268-T1
|            |  |        +--| (68)
|            |  |        |  |                     +-----------Abru_Irx3-A_g6983.t1
|            |  |        |  |                 +---| (99)
|            |  |        |  |                 |   +-------------Ptep_Irx3-A_XP_015924107.1
|            |  |        |  |              +--| (95)
|            |  |        |  |              |  |            +--Cscu_Irx3-A_CSCU003601_XP_023225545.1
|            |  |        |  |              |  +------------| (100)
|            |  |        |  |              |               +**Mmar_Irx3-A_manual
|            |  |        |  |           +--| (88)
|            |  |        |  |           |  |      +--Dsil_Irx3-A_DSIL_00047299-RA
|            |  |        |  |           |  +------| (100)
|            |  |        |  |           |         +--Ssen_Irx3-A_TRINITY_DN73725_c0_g1_i1
|            |  |        |  |        +--| (96)
|            |  |        |  |        |  +------Popi_Irx3_comp172117_c0_seq3_manual
|            |  |        |  |     +--| (88)
|            |  |        |  |     |  +----------Isca_Irx-3_XP_040355104.2
|            |  |        |  |  +--| (97)
|            |  |        |  |  |  |              +-----Abru_Irx3-B_g2972.t1/8-505
|            |  |        |  |  |  |          +---| (100)
|            |  |        |  |  |  |          |   +----Ptep_Irx3-B_XP_015929348.1
|            |  |        |  |  |  |  +-------| (100)
|            |  |        |  |  |  |  |       |     +--Dsil_Irx3-B_DSIL_00029678-RA_manual
|            |  |        |  |  |  |  |       +-----| (100)
|            |  |        |  |  |  |  |             +--Ssen_Irx3-B_TRINITY_DN4174_c0_g1_i1
|            |  |        |  |  |  +--| (84)
|            |  |        |  |  |     |         +--Cscu_Irx3-B_CSCU023360_XP_023234962.1
|            |  |        |  |  |     +---------| (100)
|            |  |        |  |  |               +--Mmar_Irx3-B_manual
|            |  |        |  +--| (87)
|            |  |        |     +-----------------PB.1137.1.p1
|            |  |     +--| (59)
|            |  |     |  |                             +**g10269.t1.p1
|            |  |     |  +-----------------------------| (100)
|            |  |     |                                +**g10269.t2.p1
|            |  +-----| (98)
|            |        |          +-----Dmel_ara_FBgn0015904
|            |        |       +--| (100)
|            |        |       |  +------Dmel_caup_FBgn0015919
|            |        |  +----| (100)
|            |        |  |    +--Tcas_Ara_TC031040
|            |        +--| (92)
|            |           |  +------------Smar_Irx1_Smar_001884_manual
|            |           +--| (86)
|            |              +-----------Tcor_Irx1_TCOR_020260-T1
|         +--| (91)
|         |  |           +--Cscu_Irx1-A_CSCU003603_XP_023226069.1
|         |  +-----------| (100)
|         |              +--Mmar_Irx1-A_manual
|      +--| (84)
|      |  +------------------------------Popi_Irx1_comp173313_c1_seq1
+------| (100)
|      |       +--Dsil_Irx1-A_DSIL_00022281-RA_manual
|      +-------| (94)
|              +--Ssen_Irx1-A_TRINITY_DN4852_c0_g1_i2
|
+----Ptep_Irx1-A_XP_021001263.1_XP_015926449.1_manual

Tree in newick format:

(Abru_Irx1-A_g6977.t1_g6978.t1_manual:0.3674139858,(((((((Abru_Irx1-B_g2964.t1:0.2766504082,Ptep_Irx1-B_XP_015907356.1:0.1479618037)100:0.2377218707,(Dsil_Irx1-B_DSIL_00000462-RA_manual:0.2475910076,Ssen_Irx1-B_TRINITY_DN2849_c0_g1_i2:0.1125382691)100:0.5328608223)100:0.4540716681,((Cscu_Irx1-B_CSCU010447_XP_023227831.1/4-460:0.0987189149,Mmar_Irx1-B_manual:0.0000022620)100:1.0007211320,Isca_Irx-1_XP_040061568.1:0.9199985791)83:0.2474657308)73:0.1289706298,((((((((((((Abru_Irx2-B_g2968.t1:0.0499235916,Ptep_Irx2-B_XP_021002309.1:0.0772024593)100:0.1690972810,(Dsil_Irx2-B_DSIL_00056697-RA_manual:0.0476105520,Ssen_Irx2-B_TRINITY_DN2507_c0_g1_i2:0.0345390967)100:0.2073726231)100:0.2634526303,(Cscu_Irx2-B_CSCU010449_XP_023227847.1:0.0232334699,Mmar_Irx2-B_manual:0.0066220240)100:0.3906705269)97:0.1463697172,(Isca_Irx-2_XP_002400561.2:0.3670595171,Popi_Irx2_comp169452_c0_seq1_manual:0.5284728593)97:0.0887950887)100:0.4046806187,PB.1135.1.p1:1.0752681522)25:0.0595078626,(Cscu_Irx2-A_CSCU003602_XP_023226080.1:0.2118632460,Mmar_Irx2-A_manual:0.2656180913)100:1.9297031590)29:0.1208353033,(Smar_Irx2_Smar_001882_manual:0.9167885609,Tcor_Irx3_TCOR_020265-T1:0.7166307050)99:0.2916383545)43:0.1317214076,((Dmel_mirr_FBgn0014343/16-524:0.6363052664,Tcas_Mirr_TC032451/12-450:0.7876462917)100:0.8091113069,(Dsil_Irx2-A_00067618-RA_manual:1.1566298875,Ssen_Irx2-A_TRINITY_DN10409_c0_g2_i1:1.2773107406)100:1.7303914840)66:0.1122238133)100:0.5039650746,(Smar_Irx3_Smar_001877:3.5635140357,Tcor_Irx3_TCOR_020268-T1:0.9806523936)74:0.1960271207)77:0.2053224847,(((((((Abru_Irx3-A_g6983.t1:1.2829995558,Ptep_Irx3-A_XP_015924107.1:1.4342532464)99:0.4139073598,(Cscu_Irx3-A_CSCU003601_XP_023225545.1:0.0554786861,Mmar_Irx3-A_manual:0.0000026584)100:1.3040216800)95:0.2221295866,(Dsil_Irx3-A_DSIL_00047299-RA:0.2602953626,Ssen_Irx3-A_TRINITY_DN73725_c0_g1_i1:0.1087167036)100:0.7713372487)88:0.1867546181,Popi_Irx3_comp172117_c0_seq3_manual:0.7412698559)96:0.1115127191,Isca_Irx-3_XP_040355104.2:1.1865331731)88:0.1738768029,(((Abru_Irx3-B_g2972.t1/8-505:0.6001921036,Ptep_Irx3-B_XP_015929348.1:0.5355759891)100:0.4373246661,(Dsil_Irx3-B_DSIL_00029678-RA_manual:0.2571809042,Ssen_Irx3-B_TRINITY_DN4174_c0_g1_i1:0.2018477644)100:0.6518001607)100:0.8485005912,(Cscu_Irx3-B_CSCU023360_XP_023234962.1:0.1159188670,Mmar_Irx3-B_manual:0.0129353006)100:1.0060784580)84:0.1387422241)97:0.3924101311,PB.1137.1.p1:1.8038095318)87:0.2582097381)68:0.0907139413,(g10269.t1.p1:0.0000026294,g10269.t2.p1:0.0000026294)100:3.0134799960)59:0.1128835737,(((Dmel_ara_FBgn0015904:0.6811127646,Dmel_caup_FBgn0015919:0.7558878292)100:0.2755618264,Tcas_Ara_TC031040:0.3547568082)100:0.5736791815,(Smar_Irx1_Smar_001884_manual:1.3800092682,Tcor_Irx1_TCOR_020260-T1:1.2128342907)86:0.0854380751)92:0.1493131111)98:0.6736352320)58:0.0883746532,(Cscu_Irx1-A_CSCU003603_XP_023226069.1:0.0883006734,Mmar_Irx1-A_manual:0.0123515839)100:1.2130353040)91:0.1601526421,Popi_Irx1_comp173313_c1_seq1:3.0759883321)84:0.1480477763,(Dsil_Irx1-A_DSIL_00022281-RA_manual:0.1352720267,Ssen_Irx1-A_TRINITY_DN4852_c0_g1_i2:0.3920304038)94:0.8334789569)100:0.6941643452,Ptep_Irx1-A_XP_021001263.1_XP_015926449.1_manual:0.4954463755);

CONSENSUS TREE
--------------

Consensus tree is constructed from 1000 bootstrap trees
Log-likelihood of consensus tree: -36904.785589
Robinson-Foulds distance between ML tree and consensus tree: 0

Branches with support >0.000000% are kept (extended consensus)
Branch lengths are optimized by maximum likelihood on original alignment
Numbers in parentheses are bootstrap supports (%)

+--Abru_Irx1-A_g6977.t1_g6978.t1_manual
|
|                         +--Abru_Irx1-B_g2964.t1
|                      +--| (100)
|                      |  +--Ptep_Irx1-B_XP_015907356.1
|                  +---| (100)
|                  |   |    +--Dsil_Irx1-B_DSIL_00000462-RA_manual
|                  |   +----| (100)
|                  |        +--Ssen_Irx1-B_TRINITY_DN2849_c0_g1_i2
|               +--| (73)
|               |  |            +--Cscu_Irx1-B_CSCU010447_XP_023227831.1/4-460
|               |  |  +---------| (100)
|               |  |  |         +--Mmar_Irx1-B_manual
|               |  +--| (83)
|               |     +--------Isca_Irx-1_XP_040061568.1
|            +--| (58)
|            |  |                                         +--Abru_Irx2-B_g2968.t1
|            |  |                                      +--| (100)
|            |  |                                      |  +--Ptep_Irx2-B_XP_021002309.1
|            |  |                                   +--| (100)
|            |  |                                   |  |  +--Dsil_Irx2-B_DSIL_00056697-RA_manual
|            |  |                                   |  +--| (100)
|            |  |                                   |     +--Ssen_Irx2-B_TRINITY_DN2507_c0_g1_i2
|            |  |                                +--| (97)
|            |  |                                |  |  +--Cscu_Irx2-B_CSCU010449_XP_023227847.1
|            |  |                                |  +--| (100)
|            |  |                                |     +--Mmar_Irx2-B_manual
|            |  |                            +---| (100)
|            |  |                            |   |  +--Isca_Irx-2_XP_002400561.2
|            |  |                            |   +--| (97)
|            |  |                            |      +----Popi_Irx2_comp169452_c0_seq1_manual
|            |  |                         +--| (25)
|            |  |                         |  +---------PB.1135.1.p1
|            |  |                      +--| (29)
|            |  |                      |  |                  +--Cscu_Irx2-A_CSCU003602_XP_023226080.1
|            |  |                      |  +------------------| (100)
|            |  |                      |                     +--Mmar_Irx2-A_manual
|            |  |                   +--| (43)
|            |  |                   |  |  +--------Smar_Irx2_Smar_001882_manual
|            |  |                   |  +--| (99)
|            |  |                   |     +------Tcor_Irx3_TCOR_020265-T1
|            |  |              +----| (100)
|            |  |              |    |          +-----Dmel_mirr_FBgn0014343/16-524
|            |  |              |    |  +-------| (100)
|            |  |              |    |  |       +------Tcas_Mirr_TC032451/12-450
|            |  |              |    +--| (66)
|            |  |              |       |                +----------Dsil_Irx2-A_00067618-RA_manual
|            |  |              |       +----------------| (100)
|            |  |              |                        +-----------Ssen_Irx2-A_TRINITY_DN10409_c0_g2_i1
|            |  |           +--| (77)
|            |  |           |  |  +----------------------------------Smar_Irx3_Smar_001877
|            |  |           |  +--| (74)
|            |  |           |     +--------Tcor_Irx3_TCOR_020268-T1
|            |  |        +--| (68)
|            |  |        |  |                     +-----------Abru_Irx3-A_g6983.t1
|            |  |        |  |                 +---| (99)
|            |  |        |  |                 |   +-------------Ptep_Irx3-A_XP_015924107.1
|            |  |        |  |              +--| (95)
|            |  |        |  |              |  |            +--Cscu_Irx3-A_CSCU003601_XP_023225545.1
|            |  |        |  |              |  +------------| (100)
|            |  |        |  |              |               +--Mmar_Irx3-A_manual
|            |  |        |  |           +--| (88)
|            |  |        |  |           |  |      +--Dsil_Irx3-A_DSIL_00047299-RA
|            |  |        |  |           |  +------| (100)
|            |  |        |  |           |         +--Ssen_Irx3-A_TRINITY_DN73725_c0_g1_i1
|            |  |        |  |        +--| (96)
|            |  |        |  |        |  +------Popi_Irx3_comp172117_c0_seq3_manual
|            |  |        |  |     +--| (88)
|            |  |        |  |     |  +----------Isca_Irx-3_XP_040355104.2
|            |  |        |  |  +--| (97)
|            |  |        |  |  |  |              +-----Abru_Irx3-B_g2972.t1/8-505
|            |  |        |  |  |  |          +---| (100)
|            |  |        |  |  |  |          |   +----Ptep_Irx3-B_XP_015929348.1
|            |  |        |  |  |  |  +-------| (100)
|            |  |        |  |  |  |  |       |     +--Dsil_Irx3-B_DSIL_00029678-RA_manual
|            |  |        |  |  |  |  |       +-----| (100)
|            |  |        |  |  |  |  |             +--Ssen_Irx3-B_TRINITY_DN4174_c0_g1_i1
|            |  |        |  |  |  +--| (84)
|            |  |        |  |  |     |         +--Cscu_Irx3-B_CSCU023360_XP_023234962.1
|            |  |        |  |  |     +---------| (100)
|            |  |        |  |  |               +--Mmar_Irx3-B_manual
|            |  |        |  +--| (87)
|            |  |        |     +-----------------PB.1137.1.p1
|            |  |     +--| (59)
|            |  |     |  |                             +--g10269.t1.p1
|            |  |     |  +-----------------------------| (100)
|            |  |     |                                +--g10269.t2.p1
|            |  +-----| (98)
|            |        |          +-----Dmel_ara_FBgn0015904
|            |        |       +--| (100)
|            |        |       |  +------Dmel_caup_FBgn0015919
|            |        |  +----| (100)
|            |        |  |    +--Tcas_Ara_TC031040
|            |        +--| (92)
|            |           |  +------------Smar_Irx1_Smar_001884_manual
|            |           +--| (86)
|            |              +-----------Tcor_Irx1_TCOR_020260-T1
|         +--| (91)
|         |  |           +--Cscu_Irx1-A_CSCU003603_XP_023226069.1
|         |  +-----------| (100)
|         |              +--Mmar_Irx1-A_manual
|      +--| (84)
|      |  +------------------------------Popi_Irx1_comp173313_c1_seq1
+------| (100)
|      |       +--Dsil_Irx1-A_DSIL_00022281-RA_manual
|      +-------| (94)
|              +--Ssen_Irx1-A_TRINITY_DN4852_c0_g1_i2
|
+----Ptep_Irx1-A_XP_021001263.1_XP_015926449.1_manual


Consensus tree in newick format: 

(Abru_Irx1-A_g6977.t1_g6978.t1_manual:0.3675018608,(((((((Abru_Irx1-B_g2964.t1:0.2764880892,Ptep_Irx1-B_XP_015907356.1:0.1477889089)100:0.2380260053,(Dsil_Irx1-B_DSIL_00000462-RA_manual:0.2475707106,Ssen_Irx1-B_TRINITY_DN2849_c0_g1_i2:0.1123363766)100:0.5320781175)100:0.4537305695,((Cscu_Irx1-B_CSCU010447_XP_023227831.1/4-460:0.0986346089,Mmar_Irx1-B_manual:0.0000020474)100:0.9994506388,Isca_Irx-1_XP_040061568.1:0.9188752766)83:0.2478472873)73:0.1291278603,((((((((((((Abru_Irx2-B_g2968.t1:0.0499165915,Ptep_Irx2-B_XP_021002309.1:0.0770127183)100:0.1689371296,(Dsil_Irx2-B_DSIL_00056697-RA_manual:0.0475881124,Ssen_Irx2-B_TRINITY_DN2507_c0_g1_i2:0.0344491936)100:0.2069092787)100:0.2630240697,(Cscu_Irx2-B_CSCU010449_XP_023227847.1:0.0232001229,Mmar_Irx2-B_manual:0.0066120212)100:0.3899012124)97:0.1461301532,(Isca_Irx-2_XP_002400561.2:0.3663406551,Popi_Irx2_comp169452_c0_seq1_manual:0.5272916932)97:0.0889888866)100:0.4041267747,PB.1135.1.p1:1.0733034966)25:0.0595544216,(Cscu_Irx2-A_CSCU003602_XP_023226080.1:0.2122342431,Mmar_Irx2-A_manual:0.2644990946)100:1.9257052074)29:0.1205648581,(Smar_Irx2_Smar_001882_manual:0.9149723780,Tcor_Irx3_TCOR_020265-T1:0.7150562492)99:0.2917018198)43:0.1318741528,((Dmel_mirr_FBgn0014343/16-524:0.6355582994,Tcas_Mirr_TC032451/12-450:0.7860950256)100:0.8073692774,(Dsil_Irx2-A_00067618-RA_manual:1.1550273137,Ssen_Irx2-A_TRINITY_DN10409_c0_g2_i1:1.2750630201)100:1.7278693892)66:0.1124987672)100:0.5031190287,(Smar_Irx3_Smar_001877:3.5516360806,Tcor_Irx3_TCOR_020268-T1:0.9677803479)74:0.2080370167)77:0.2046196762,(((((((Abru_Irx3-A_g6983.t1:1.2804591607,Ptep_Irx3-A_XP_015924107.1:1.4316758833)99:0.4144334710,(Cscu_Irx3-A_CSCU003601_XP_023225545.1:0.0554168429,Mmar_Irx3-A_manual:0.0000026918)100:1.3018105626)95:0.2226715716,(Dsil_Irx3-A_DSIL_00047299-RA:0.2600862267,Ssen_Irx3-A_TRINITY_DN73725_c0_g1_i1:0.1085855483)100:0.7700898596)88:0.1867691072,Popi_Irx3_comp172117_c0_seq3_manual:0.7399959717)96:0.1114859401,Isca_Irx-3_XP_040355104.2:1.1843654127)88:0.1740412345,(((Abru_Irx3-B_g2972.t1/8-505:0.5996841595,Ptep_Irx3-B_XP_015929348.1:0.5346011525)100:0.4370803838,(Dsil_Irx3-B_DSIL_00029678-RA_manual:0.2572304182,Ssen_Irx3-B_TRINITY_DN4174_c0_g1_i1:0.2013446203)100:0.6507539744)100:0.8471777350,(Cscu_Irx3-B_CSCU023360_XP_023234962.1:0.1152718981,Mmar_Irx3-B_manual:0.0133209730)100:1.0042722699)84:0.1389970969)97:0.3916352182,PB.1137.1.p1:1.8006512247)87:0.2582881295)68:0.0906422003,(g10269.t1.p1:0.0000020959,g10269.t2.p1:0.0000029301)100:3.0093330741)59:0.1127892541,(((Dmel_ara_FBgn0015904:0.6803810559,Dmel_caup_FBgn0015919:0.7549013232)100:0.2755792355,Tcas_Ara_TC031040:0.3545890408)100:0.5730657645,(Smar_Irx1_Smar_001884_manual:1.3777976948,Tcor_Irx1_TCOR_020260-T1:1.2106311284)86:0.0863316041)92:0.1491738532)98:0.6728880049)58:0.0884522275,(Cscu_Irx1-A_CSCU003603_XP_023226069.1:0.0880581503,Mmar_Irx1-A_manual:0.0124727846)100:1.2118448246)91:0.1598742524,Popi_Irx1_comp173313_c1_seq1:3.0729270104)84:0.1485110099,(Dsil_Irx1-A_DSIL_00022281-RA_manual:0.1355542362,Ssen_Irx1-A_TRINITY_DN4852_c0_g1_i2:0.3914147331)94:0.8325312766)100:0.6934981050,Ptep_Irx1-A_XP_021001263.1_XP_015926449.1_manual:0.4948226846);

ALISIM COMMAND
--------------
To simulate an alignment of the same length as the original alignment, using the tree and model parameters estimated from this analysis, you can use the following command:

--alisim simulated_MSA -t ./irx_aligned.fasta.treefile -m "Q.insect+F+I{0.0536073}+R5{0.0556994,0.036904,0.0603893,0.155877,0.251767,0.415912,0.330532,1.01226,0.248005,2.2146}" --length 1012

To mimic the alignment used to produce this analysis, i.e. simulate an alignment of the same length as the original alignment, using the tree and model parameters estimated from this analysis *and* copying the same gap positions as the original alignment, you can use the following command:

iqtree -s ./irx_aligned.fasta --alisim mimicked_MSA

To simulate any number of alignments in either of the two commandlines above, use the --num-alignments options, for example mimic 100 alignments you would use the command line:

iqtree -s ./irx_aligned.fasta --alisim mimicked_MSA --num-alignments 100

For more information on using AliSim, please visit: www.iqtree.org/doc/AliSim

TIME STAMP
----------

Date and time: Fri Jan 31 12:39:06 2025
Total CPU time used: 5927.244374 seconds (1h:38m:47s)
Total wall-clock time used: 1496.329796 seconds (0h:24m:56s)
