# Supplementary material for: The genome of a sea spider corroborates a shared Hox cluster motif in arthropods with a reduced posterior tagma
Source: BMC Biol. 2025 Jul 2;23:196. doi: 10.1186/s12915-025-02276-x (PMC12220506; doi:10.1186/s12915-025-02276-x)
Supplement: Supplementary file 3 — Additional file 3. [file 12915_2025_2276_MOESM3_ESM.zip › suppl-file7-gene_analysis/irx/homeobox_aligned.fasta.parstree]

((C_rotundicauda_Mirr_A/1-63:0.0000010000,T_tridentatus_Mirr_A/1-63:0.0000010000):0.0161427358,L_polyphemus_Mirr_A/1-63:0.0328435609,(T_tridentatus_Mirr_B/1-63:0.0000010000,(C_rotundicauda_Mirr_B/1-63:0.0000010000,((C_rotundicauda_Mirr_C-b/1-63:0.0000010000,C_rotundicauda_Mirr_C-a/1-63:0.0000010000):0.0328435609,(I_scapularis_Irx1/1-63:0.0000010000,(H_graminicola_Irx1-Bi/1-63:0.0328435609,(C_sculpturatus_Irx1-A/1-63:0.0161427358,(A_bruennichi_old_annotated_Irx1/1-63:0.0000010000,(H_graminicola_Irx1-Bii/1-47:0.0000010000,(((C_rotundicauda_Mirr_F-c/1-63:0.0000010000,(C_sculpturatus_Irx2-B/1-63:0.0161427358,((g10269.t2.p1/10-72:0.0000010000,g10269.t1.p1/35-97:0.0000010000):0.0501319261,((D_melanogaster_mirr/1-63:0.0000010000,(T_castaneum_Mirr/1-63:0.0000010000,(D_melanogaster_caup/1-63:0.0161427358,(S_maritima_Irx3/1-60:0.1258278146,(T_castaneum_Ara/1-63:0.0000010000,D_melanogaster_ara/1-63:0.0000010000):0.0000010000):0.0000010000):0.0680393912):0.0000010000):0.0161427358,(((C_sculpturatus_Irx3-A/1-63:0.0000010000,I_scapularis_Irx3/1-63:0.0000010000):0.0161427358,(P_opilio_Irx3/1-63:0.0000010000,(C_rotundicauda_Ara_B/1-63:0.0000010000,(((L_polyphemus_Ara_A/1-63:0.0000010000,(T_tridentatus_Ara_A/1-63:0.0000010000,C_rotundicauda_Ara_A/1-63:0.0161427358):0.0328435609):0.0501319261,PB.1137.1.p1/47-109:0.0161427358):0.0161427358,(T_tridentatus_Ara_B/1-63:0.0000010000,(A_bruennichi_old_annotated_Irx2-i/1-63:0.0000010000,((L_polyphemus_Ara_C/1-63:0.0000010000,(T_tridentatus_Ara_C/1-63:0.0000010000,C_rotundicauda_Ara_C/1-63:0.0000010000):0.0328435609):0.0161427358,(A_bruennichi_Irx3-B/1-63:0.0000010000,H_graminicola_Irx3-B/1-63:0.0161427358):0.0000010000):0.0000010000):0.0161427358):0.0000010000):0.0000010000):0.0161427358):0.0000010000):0.0501319261,((P_opilio_Irx2/1-63:0.0161427358,(L_polyphemus_Mirr_D/1-63:0.0000010000,((C_rotundicauda_Mirr_D/1-63:0.0000010000,T_tridentatus_Mirr_D/1-63:0.0000010000):0.0161427358,(S_maritima_Irx1/1-61:0.0161427358,S_maritima_Irx2/1-63:0.0328435609):0.0161427358):0.0000010000):0.0000010000):0.0161427358,(C_rotundicauda_Mirr_F-a/1-63:0.0000010000,((T_clavata_Irx3-A/1-63:0.0000010000,((P_tepidariorum_Irx3-A/1-63:0.0501319261,(A_bruennichi_old_annotated_Irx3/1-63:0.0000010000,A_bruennichi_Irx3-A/1-63:0.0000010000):0.0000010000):0.0161427358,T_antipodiana_Irx3-A/1-63:0.0000010000):0.0000010000):0.0501319261,(T_tridentatus_Mirr_E/1-63:0.0000010000,C_rotundicauda_Mirr_E/1-63:0.0000010000):0.0161427358):0.0000010000):0.0000010000):0.0000010000):0.0000010000):0.0000010000):0.0000010000):0.0000010000):0.0328435609,(P_opilio_Irx1/1-63:0.0161427358,C_sculpturatus_Irx1-B/1-63:0.0161427358):0.0328435609):0.0000010000,(T_castaneum_Slou/1-60:0.3177257525,(T_castaneum_Abd-B/1-60:0.3466362600,(((T_castaneum_zen2/1-60:0.0680393912,T_castaneum_zen/1-60:0.0865998177):0.2139201638,T_castaneum_mxp/1-60:0.1258278146):0.0501319261,(T_castaneum_lab/1-60:0.2636072572,(T_castaneum_abd-A/1-60:0.0865998177,(T_castaneum_Cx/1-60:0.0501319261,(T_castaneum_ftz/1-60:0.1058495822,T_castaneum_Dfd/1-60:0.1465766635):0.0501319261):0.0501319261):0.1058495822):0.1058495822):0.0865998177):0.1465766635):1.2495164410):0.0161427358):0.0000010000):0.0000010000):0.0000010000):0.0000010000):0.0161427358):0.0000010000):0.0000010000):0.0161427358);
