# Supplementary material for: The genome of a sea spider corroborates a shared Hox cluster motif in arthropods with a reduced posterior tagma
Source: BMC Biol. 2025 Jul 2;23:196. doi: 10.1186/s12915-025-02276-x (PMC12220506; doi:10.1186/s12915-025-02276-x)
Supplement: Supplementary file 3 — Additional file 3. [file 12915_2025_2276_MOESM3_ESM.zip › suppl-file7-gene_analysis/irx/homeobox_aligned.fasta]

>T_castaneum_Slou/1-60
P---RRARTAFTYEQLVALENKFKTTRYLSVCERLNLALSLSLTETQVKIWFQNRRTKWK
KQN
>T_castaneum_lab/1-60
L---NTGRTNFTNKQLTELEKEFHFNKYLTRARRIEIASALQLNETQVKIWFQNRRMKQK
KRM
>T_castaneum_mxp/1-60
P---RRLRTAYTNTQLLELEKEFHFNKYLCRPRRIEIAASLDLTERQVKVWFQNRRMKHK
RQT
>T_castaneum_zen/1-60
G---KRARTAYTSSQLVELEREFHRSKYLCRPRRIQMAQNLNLTERQIKIWFQNRRMKFK
KEE
>T_castaneum_zen2/1-60
G---KRARTAYTSAQLVELEREFHHGKYLSRPRRIQIAENLNLSERQIKIWFQNRRMKHK
KEQ
>T_castaneum_Dfd/1-60
P---KRQRTAYTRHQILELEKEFHYNRYLTRRRRIEIAHTLVLSERQIKIWFQNRRMKWK
KDN
>T_castaneum_Cx/1-60
T---KRQRTSYTRYQTLELEKEFHFNRYLTRRRRIEIAHALCLTERQIKIWFQNRRMKWK
KEH
>T_castaneum_abd-A/1-60
R---RRGRQTYTRFQTLELEKEFHFNHYLTRRRRIEIAHALCLTERQIKIWFQNRRMKLK
KEL
>T_castaneum_ftz/1-60
N---KRTRQTYTRYQTLELEKEFHFNKYLTRRRRIEIAESLRLTERQIKIWFQNRRMKAK
KDT
>T_castaneum_Abd-B/1-60
V---RKKRKPYSKFQTLELEKEFLFNAYVSKQKRWELARNLNLTERQVKIWFQNRRMKNK
KNS
>C_rotundicauda_Mirr_C-a/1-63
NVARRKNVTRDSTSTLKAWLNEHRKNPYPTKGEKIMLAIITKMTLTQVSTWFANARRRLK
RDN
>C_rotundicauda_Mirr_E/1-63
NGARRKNATRETTSTLKAWLNDHRKNPYPTKGEKIMLAIITKMTLTQVSTWFANARRRLK
KEN
>C_rotundicauda_Mirr_B/1-63
NGARRKNVTRDSTSTLKAWLNEHRKNPYPTKGEKIMLAIITKMTLTQVSTWFANARRRLK
KDN
>C_rotundicauda_Mirr_F-a/1-63
NGARRKNATRETTSTLKAWLNEHRKNPYPTKGEKIMLAIITKMTLTQVSTWFANARRRLK
KEN
>C_rotundicauda_Ara_C/1-63
VVARKKNATRETTNTLKAWLYEHKKNPYPTKGEKIMLAIITKMTLTQVSTWFANARRRLK
KEN
>C_rotundicauda_Mirr_A/1-63
NGARRKNVTRDSTNTLKAWLDEHRKNPYPTKGEKIMLAIITKMTLTQVSTWFANARRRLK
KDN
>C_rotundicauda_Mirr_F-c/1-63
NGARRKNATRETTSTLKAWLNEHRKNPYPTKGEKIMLAIITKMTLTQVSTWFANARRRLK
KEN
>C_rotundicauda_Mirr_F-b/1-63
NGARRKNATRETTSTLKAWLNEHRKNPYPTKGEKIMLAIITKMTLTQVSTWFANARRRLK
KEN
>C_rotundicauda_Ara_B/1-63
NVARRKNATRETTNTLKAWLYEHRKNPYPTKGEKIMLAIITKMTLTQVSTWFANARRRLK
KEN
>C_rotundicauda_Mirr_C-b/1-63
NVARRKNVTRDSTSTLKAWLNEHRKNPYPTKGEKIMLAIITKMTLTQVSTWFANARRRLK
RDN
>C_rotundicauda_Mirr_D/1-63
NGARRKNATRETTSTLKAWLSEHRKNPYPTKGEKIMLAILTKMTLTQVSTWFANARRRLK
KEN
>C_rotundicauda_Ara_A/1-63
GISRRKNATRESTNTLKAWLYEHRKNPYPTKGEKIMLAILTKMTLTQVSTWFANARRRLK
KER
>T_tridentatus_Mirr_C-b/1-63
NVARRKNVTRDSTSTLKAWLNEHRKNPYPTKGEKIMLAIITKMTLTQVSTWFANARRRLK
RDN
>T_tridentatus_Mirr_D/1-63
NGARRKNATRETTSTLKAWLSEHRKNPYPTKGEKIMLAILTKMTLTQVSTWFANARRRLK
KEN
>T_tridentatus_Ara_A/1-63
GVSRRKNATRESTNTLKAWLYEHRKNPYPTKGEKIMLAILTKMTLTQVSTWFANARRRLK
KER
>T_tridentatus_Mirr_E/1-63
NGARRKNATRETTSTLKAWLNDHRKNPYPTKGEKIMLAIITKMTLTQVSTWFANARRRLK
KEN
>T_tridentatus_Mirr_C-a/1-63
NVARRKNVTRDSTSTLKAWLNEHRKNPYPTKGEKIMLAIITKMTLTQVSTWFANARRRLK
RDN
>T_tridentatus_Mirr_A/1-63
NGARRKNVTRDSTNTLKAWLDEHRKNPYPTKGEKIMLAIITKMTLTQVSTWFANARRRLK
KDN
>T_tridentatus_Mirr_F-b/1-63
NGARRKNATRETTSTLKAWLNEHRKNPYPTKGEKIMLAIITKMTLTQVSTWFANARRRLK
KEN
>T_tridentatus_Ara_B/1-63
NVARRKNATRETTNTLKAWLYEHRKNPYPTKGEKIMLAIITKMTLTQVSTWFANARRRLK
KEN
>T_tridentatus_Mirr_B/1-63
NGARRKNVTRDSTSTLKAWLNEHRKNPYPTKGEKIMLAIITKMTLTQVSTWFANARRRLK
KDN
>T_tridentatus_Mirr_F-a/1-63
NGARRKNATRETTSTLKAWLNEHRKNPYPTKGEKIMLAIITKMTLTQVSTWFANARRRLK
KEN
>T_tridentatus_Ara_C/1-63
VVARKKNATRETTNTLKAWLYEHKKNPYPTKGEKIMLAIITKMTLTQVSTWFANARRRLK
KEN
>L_polyphemus_Ara_A/1-63
GVNRRKNATRETTNTLKAWLYEHRKNPYPTKGEKIMLAILTKMTLTQVSTWFANARRRLK
KER
>L_polyphemus_Ara_B/1-63
NVARRKNATRETTNTLKAWLYEHRKNPYPTKGEKIMLAIITKMTLTQVSTWFANARRRLK
KEN
>L_polyphemus_Ara_C/1-63
SVARRKNATRETTNTLKAWLYEHKKNPYPTKGEKIMLAIITKMTLTQVSTWFANARRRLK
KEN
>L_polyphemus_Mirr_A/1-63
SGARRKNVTRDSTNTLKAWLNEHKKNPYPTKGEKIMLAIITKMTLTQVSTWFANARRRLK
KDN
>L_polyphemus_Mirr_B/1-63
NGARRKNVTRDSTSTLKAWLNEHRKNPYPTKGEKIMLAIITKMTLTQVSTWFANARRRLK
KDN
>L_polyphemus_Mirr_C-a/1-63
NVARRKNVTRDSTSTLKAWLNEHRKNPYPTKGEKIMLAIITKMTLTQVSTWFANARRRLK
RDN
>L_polyphemus_Mirr_C-b/1-63
NVARRKNVTRDSTSTLKAWLNEHRKNPYPTKGEKIMLAIITKMTLTQVSTWFANARRRLK
RDN
>L_polyphemus_Mirr_D/1-63
NGARRKNATRETTSTLKAWLSEHRKNPYPTKGEKIMLAIITKMTLTQVSTWFANARRRLK
KEN
>L_polyphemus_Mirr_E/1-63
NGARRKNATRETTSTLKAWLNDHRKNPYPTKGEKIMLAIITKMTLTQVSTWFANARRRLK
KEN
>L_polyphemus_Mirr_F-a/1-63
NGARRKNATRETTSTLKAWLNEHRKNPYPTKGEKIMLAIITKMTLTQVSTWFANARRRLK
KEN
>L_polyphemus_Mirr_F-b/1-63
NGARRKNATRETTSTLKAWLNEHRKNPYPTKGEKIMLAIITKMTLTQVSTWFANARRRLK
KEN
>D_melanogaster_ara/1-63
LAARRKNATRESTATLKAWLNEHKKNPYPTKGEKIMLAIITKMTLTQVSTWFANARRRLK
KEN
>T_castaneum_Ara/1-63
LAARRKNATRESTATLKAWLNEHKKNPYPTKGEKIMLAIITKMTLTQVSTWFANARRRLK
KEN
>D_melanogaster_caup/1-63
LAARRKNATRESTATLKAWLSEHKKNPYPTKGEKIMLAIITKMTLTQVSTWFANARRRLK
KEN
>A_bruennichi_old_annotated_Irx1/1-63
NGARRKNVTRDSTSTLKAWLNEHRKNPYPTKGEKIMLAIITKMTLTQVSTWFANARRRLK
KEN
>I_scapularis_Irx1/1-63
NGARRKNVTRDSTSTLKAWLNEHRKNPYPTKGEKIMLAIITKMTLTQVSTWFANARRRLK
KEN
>P_opilio_Irx1/1-63
NGARRKNVTRDSTTTLKAWLGEHRKNPYPTKGEKIMLAIITKMTLTQVSTWFANARRRLK
KEN
>S_maritima_Irx1/1-61
--SRRKNATRETTSTLKAWLSEHKKNPYPTKGEKIMLAIITKMTLTQVSTWFANARRRLK
KEN
>A_bruennichi_Irx1-A/1-63
NGARRKNVTRDSTSTLKAWLNEHRKNPYPTKGEKIMLAIITKMTLTQVSTWFANARRRLK
KEN
>C_sculpturatus_Irx1-A/1-63
NGSRRKNVTRDSTSTLKAWLNEHRKNPYPTKGEKIMLAIITKMTLTQVSTWFANARRRLK
KEN
>D_plantarius_Irx1-A/1-63
NGARRKNVTRDSTSTLKAWLNEHRKNPYPTKGEKIMLAIITKMTLTQVSTWFANARRRLK
KEN
>D_silvatica_Irx1-A/1-63
NGARRKNVTRDSTSTLKAWLNEHRKNPYPTKGEKIMLAIITKMTLTQVSTWFANARRRLK
KEN
>H_graminicola_Irx1-A/1-63
NGARRKNVTRDSTSTLKAWLNEHRKNPYPTKGEKIMLAIITKMTLTQVSTWFANARRRLK
KEN
>L_elegans_Irx1-A/1-63
NGARRKNVTRDSTSTLKAWLNEHRKNPYPTKGEKIMLAIITKMTLTQVSTWFANARRRLK
KEN
>P_tepidariorum_Irx1-A/1-63
NGARRKNVTRDSTSTLKAWLNEHRKNPYPTKGEKIMLAIITKMTLTQVSTWFANARRRLK
KEN
>T_antipodiana_Irx1-A/1-63
NGARRKNVTRDSTSTLKAWLNEHRKNPYPTKGEKIMLAIITKMTLTQVSTWFANARRRLK
KEN
>T_clavata_Irx1-A/1-63
NGARRKNVTRDSTSTLKAWLNEHRKNPYPTKGEKIMLAIITKMTLTQVSTWFANARRRLK
KEN
>A_bruennichi_Irx1-B/1-63
NGARRKNVTRDSTSTLKAWLNEHRKNPYPTKGEKIMLAIITKMTLTQVSTWFANARRRLK
KEN
>C_sculpturatus_Irx1-B/1-63
NSARRKNVTRDSTTTLKAWLNEHRKNPYPTKGEKIMLAIITKMTLTQVSTWFANARRRLK
KEN
>D_plantarius_Irx1-B/1-63
NGARRKNVTRDSTSTLKAWLNEHRKNPYPTKGEKIMLAIITKMTLTQVSTWFANARRRLK
KEN
>D_silvatica_Irx1-B/1-63
NGARRKNVTRDSTSTLKAWLNEHRKNPYPTKGEKIMLAIITKMTLTQVSTWFANARRRLK
KEN
>H_graminicola_Irx1-Bi/1-63
NGAHRKNVIRDSTSTLKAWLNEHRKNPYPTKGEKIMLAIITKMTLTQVSTWFANARRRLK
KEN
>H_graminicola_Irx1-Bii/1-47
NGARRKNVTRDSTSTLKAWLNEHRKNPYPTKGEKIMLAIITKMTLTQ-------------
---
>H_graminicola_Irx1-Biii/1-63
NGARRKNVTRDSTSTLKAWLNEHRKNPYPTKGEKIMLAIITKMTLTQVSTWFANARRRLK
KEN
>L_elegans_Irx1-B/1-63
NGARRKNVTRDSTSTLKAWLNEHRKNPYPTKGEKIMLAIITKMTLTQVSTWFANARRRLK
KEN
>P_tepidariorum_Irx1-B/1-63
NGARRKNVTRDSTSTLKAWLNEHRKNPYPTKGEKIMLAIITKMTLTQVSTWFANARRRLK
KEN
>T_antipodiana_Irx1-B/1-63
NGARRKNVTRDSTSTLKAWLNEHRKNPYPTKGEKIMLAIITKMTLTQVSTWFANARRRLK
KEN
>T_clavata_Irx1-B/1-63
NGARRKNVTRDSTSTLKAWLNEHRKNPYPTKGEKIMLAIITKMTLTQVSTWFANARRRLK
KEN
>A_bruennichi_old_annotated_Irx2-i/1-63
SVARRKNATRETTNTLKAWLYEHRKNPYPTKGEKIMLAIITKMTLTQVSTWFANARRRLK
KEN
>A_bruennichi_old_annotated_Irx2-ii/1-63
NGARRKNATRETTSTLKAWLNEHRKNPYPTKGEKIMLAIITKMTLTQVSTWFANARRRLK
KEN
>I_scapularis_Irx2/1-63
NGARRKNATRETTSTLKAWLNEHRKNPYPTKGEKIMLAIITKMTLTQVSTWFANARRRLK
KEN
>P_opilio_Irx2/1-63
NGARRKNATRETTATLKAWLSEHRKNPYPTKGEKIMLAIITKMTLTQVSTWFANARRRLK
KEN
>S_maritima_Irx2/1-63
NGARRKNATRETTSTLKAWLSEHKKNPYPTKGEKIMLAIITKMTLTQVSTWFANARRRLK
KKQ
>A_bruennichi_Irx2-A/1-63
NGARRKNATRETTSTLKAWLNEHRKNPYPTKGEKIMLAIITKMTLTQVSTWFANARRRLK
KEN
>C_sculpturatus_Irx2-A/1-63
NGARRKNATRETTSTLKAWLNEHRKNPYPTKGEKIMLAIITKMTLTQVSTWFANARRRLK
KEN
>D_plantarius_Irx2-A/1-63
NGARRKNATRETTSTLKAWLNEHRKNPYPTKGEKIMLAIITKMTLTQVSTWFANARRRLK
KEN
>D_silvatica_Irx2-A/1-63
NGARRKNATRETTSTLKAWLNEHRKNPYPTKGEKIMLAIITKMTLTQVSTWFANARRRLK
KEN
>H_graminicola_Irx2-A/1-63
NGARRKNATRETTSTLKAWLNEHRKNPYPTKGEKIMLAIITKMTLTQVSTWFANARRRLK
KEN
>L_elegans_Irx2-A/1-63
NGARRKNATRETTSTLKAWLNEHRKNPYPTKGEKIMLAIITKMTLTQVSTWFANARRRLK
KEN
>P_tepidariorum_Irx2-A/1-63
NGARRKNATRETTSTLKAWLNEHRKNPYPTKGEKIMLAIITKMTLTQVSTWFANARRRLK
KEN
>T_antipodiana_Irx2-A/1-63
NGARRKNATRETTSTLKAWLNEHRKNPYPTKGEKIMLAIITKMTLTQVSTWFANARRRLK
KEN
>T_clavata_Irx2-A/1-63
NGARRKNATRETTSTLKAWLNEHRKNPYPTKGEKIMLAIITKMTLTQVSTWFANARRRLK
KEN
>C_sculpturatus_Irx2-B/1-63
NVARRKNATRETTSTLKAWLNEHRKNPYPTKGEKIMLAIITKMTLTQVSTWFANARRRLK
KEN
>D_silvatica_Irx2-B/1-63
NGARRKNATRETTSTLKAWLNEHRKNPYPTKGEKIMLAIITKMTLTQVSTWFANARRRLK
KEN
>D_melanogaster_mirr/1-63
NGARRKNATRETTSTLKAWLNEHKKNPYPTKGEKIMLAIITKMTLTQVSTWFANARRRLK
KEN
>T_castaneum_Mirr/1-63
NGARRKNATRETTSTLKAWLNEHKKNPYPTKGEKIMLAIITKMTLTQVSTWFANARRRLK
KEN
>A_bruennichi_old_annotated_Irx3/1-63
SEARRRNATRETTSTLKAWLNEHRKNPYPTKGEKIMLAIITKMTLTQVSTWFANARRRLK
KEN
>I_scapularis_Irx3/1-63
SAARRKNATRETTNTLKAWLYEHRKNPYPTKGEKIMLAIITKMTLTQVSTWFANARRRLK
KEN
>P_opilio_Irx3/1-63
NAARRKNATRETTNTLKAWLYEHRKNPYPTKGEKIMLAIITKMTLTQVSTWFANARRRLK
KEN
>S_maritima_Irx3/1-60
I---KKPPTREMTATLKAWLNEHKKNPYPTKAEKIMLAIITKMTLTQVSTWFANARRRLK
KDN
>A_bruennichi_Irx3-A/1-63
SEARRRNATRETTSTLKAWLNEHRKNPYPTKGEKIMLAIITKMTLTQVSTWFANARRRLK
KEN
>C_sculpturatus_Irx3-A/1-63
SAARRKNATRETTNTLKAWLYEHRKNPYPTKGEKIMLAIITKMTLTQVSTWFANARRRLK
KEN
>D_plantarius_Irx3-A/1-63
SEARRRNATRETTSTLKAWLNEHRKNPYPTKGEKIMLAIITKMTLTQVSTWFANARRRLK
KEN
>D_silvatica_Irx3-A/1-63
SEARRRNATRETTSTLKAWLNEHRKNPYPTKGEKIMLAIITKMTLTQVSTWFANARRRLK
KEN
>H_graminicola_Irx3-A/1-63
SEARRRNATRETTSTLKAWLNEHRKNPYPTKGEKIMLAIITKMTLTQVSTWFANARRRLK
KEN
>L_elegans_Irx3-A/1-63
SEARRRNATRETTSTLKAWLNEHRKNPYPTKGEKIMLAIITKMTLTQVSTWFANARRRLK
KEN
>P_tepidariorum_Irx3-A/1-63
SEARRRNATRETTGMLKNWLNEHRKNPYPTKGEKIMLAIITKMTLTQVSTWFANARRRLK
KEN
>T_antipodiana_Irx3-A/1-63
PEARRRNATRETTSTLKAWLNEHRKNPYPTKGEKIMLAIITKMTLTQVSTWFANARRRLK
KEN
>T_clavata_Irx3-A/1-63
PEARRRNATRETTSTLKAWLNEHRKNPYPTKGEKIMLAIITKMTLTQVSTWFANARRRLK
KEN
>A_bruennichi_Irx3-B/1-63
SVARRKNATRETTNTLKAWLYEHRKNPYPTKGEKIMLAIITKMTLTQVSTWFANARRRLK
KEN
>C_sculpturatus_Irx3-B/1-63
SVARRKNATRETTNTLKAWLYEHRKNPYPTKGEKIMLAIITKMTLTQVSTWFANARRRLK
KEN
>D_plantarius_Irx3-B/1-63
SVARRKNATRETTNTLKAWLYEHRKNPYPTKGEKIMLAIITKMTLTQVSTWFANARRRLK
KEN
>D_silvatica_Irx3-B/1-63
SVARRKNATRETTNTLKAWLYEHRKNPYPTKGEKIMLAIITKMTLTQVSTWFANARRRLK
KEN
>H_graminicola_Irx3-B/1-63
SVSRRKNATRETTNTLKAWLYEHRKNPYPTKGEKIMLAIITKMTLTQVSTWFANARRRLK
KEN
>L_elegans_Irx3-B/1-63
SVARRKNATRETTNTLKAWLYEHRKNPYPTKGEKIMLAIITKMTLTQVSTWFANARRRLK
KEN
>P_tepidariorum_Irx3-B/1-63
SVARRKNATRETTNTLKAWLYEHRKNPYPTKGEKIMLAIITKMTLTQVSTWFANARRRLK
KEN
>T_antipodiana_Irx3-B/1-63
SVARRKNATRETTNTLKAWLYEHRKNPYPTKGEKIMLAIITKMTLTQVSTWFANARRRLK
KEN
>T_clavata_Irx3-B/1-63
SVARRKNATRETTNTLKAWLYEHRKNPYPTKGEKIMLAIITKMTLTQVSTWFANARRRLK
KEN
>PB.1135.1.p1/55-117
NGARRKNATRETTSTLKAWLNEHRKNPYPTKGEKIMLAIITKMTLTQVSTWFANARRRLK
KEN
>PB.1137.1.p1/47-109
GSARRKNATRETTNTLKAWLYEHRKNPYPTKGEKIMLAIITKMTLTQVSTWFANARRRLK
KEN
>g10269.t1.p1/35-97
SLVRRKNATRETTSTLKAWLNEHRKNPYPTKGEKIMLAIITKMTLTQVSTWFANARRRLK
KEN
>g10269.t2.p1/10-72
SLVRRKNATRETTSTLKAWLNEHRKNPYPTKGEKIMLAIITKMTLTQVSTWFANARRRLK
KEN
