# Supplementary material for: The genome of a sea spider corroborates a shared Hox cluster motif in arthropods with a reduced posterior tagma
Source: BMC Biol. 2025 Jul 2;23:196. doi: 10.1186/s12915-025-02276-x (PMC12220506; doi:10.1186/s12915-025-02276-x)
Supplement: Supplementary file 3 — Additional file 3. [file 12915_2025_2276_MOESM3_ESM.zip › suppl-file7-gene_analysis/irx/irx_aligned.fasta.mldist]

55
Abru_Irx1-A_g6977.t1_g6978.t1_manual             0.0000000 1.5286808 2.2690770 2.0550266 2.1051685 1.4182489 1.5843340 1.5482558 2.2273295 1.6862535 1.7187315 1.6650136 2.1137599 2.2478699 1.0833731 1.5401944 2.6383779 1.8504783 1.9085260 2.1581019 1.3849137 2.3300586 1.9709498 1.3583108 1.5684133 1.5765264 2.2926190 1.7027852 1.7947544 1.6386334 1.7388888 1.0627022 0.4585282 1.4085142 2.1428280 1.9187741 2.1424302 2.2628366 1.3846008 2.1777590 1.4593048 0.9731656 1.9250699 2.8301996 1.5292761 2.1733291 1.5786020 2.2918336 1.6405260 2.1028001 1.8249278 1.7952842 2.1200486 1.8874202 1.9298653 
Abru_Irx1-B_g2964.t1                             1.5286808 0.0000000 2.1559528 2.2979399 2.5422328 1.1167811 1.5487381 1.5207940 2.0882592 1.5946788 2.0227186 1.6954237 1.8559635 2.2410997 1.2086518 1.0559643 2.3100228 1.6428694 2.2601907 2.1799253 1.2405801 2.1530694 2.2842218 1.0845006 1.4745795 1.4106183 2.1830564 1.6709265 2.0342117 1.4700175 1.7742857 1.0011924 0.9945691 0.3952517 2.3260180 2.3870795 2.4846565 2.1928887 1.3456801 2.1447484 0.8894285 1.1239937 2.1315249 2.7751725 1.8822046 2.2870799 1.4817428 2.2336895 1.7919270 2.2504052 1.9272519 1.9298919 2.2497494 1.7716043 1.8558790 
Abru_Irx2-B_g2968.t1                             2.2690770 2.1559528 0.0000000 2.4619997 2.6779933 2.3537531 2.3724781 1.1239607 0.6066153 1.8556193 1.8926879 2.0054151 2.3226113 1.6999894 2.4567255 2.5068213 2.1170515 0.3571692 2.2985700 2.4582004 2.3134947 0.7495237 2.5238661 2.3324156 2.4101919 1.0617395 0.5765132 1.8054050 1.8544138 1.7443969 0.6993874 1.2468922 1.7164678 2.5547277 0.1048040 2.8169059 2.3950590 2.1869953 1.4403294 1.3748295 2.4243854 1.9692806 0.3332023 2.7490322 1.8989438 1.9713278 1.7575804 1.5984433 1.9693421 1.3369776 1.5777910 1.1754458 2.4870625 2.4048362 2.5636817 
Abru_Irx3-A_g6983.t1                             2.0550266 2.2979399 2.4619997 0.0000000 2.3197816 1.6425152 2.4774832 1.6586132 2.4181378 1.2791527 1.7331635 2.1081966 2.2840602 2.3120008 2.0181800 2.4118145 2.2470528 2.1440000 2.3633405 1.8018889 2.4447704 2.4347334 1.8657369 1.6531843 2.4806406 1.5202525 2.4241373 1.2402253 1.6745634 2.1360752 2.0539861 0.7461234 1.6138127 2.6644383 2.5200868 1.5403172 2.3566144 2.3656972 1.9753696 2.3180780 2.3447350 1.5613563 2.4379221 2.3293017 1.3534222 2.8821058 1.7144919 2.0294955 2.5255351 2.5006565 1.9141039 2.1792272 2.4425083 2.1705900 2.3325846 
Abru_Irx3-B_g2972.t1/8-505                       2.1051685 2.5422328 2.6779933 2.3197816 0.0000000 2.2941471 2.7831098 1.7402508 2.6632511 1.6579048 1.5177142 2.5495415 2.5387426 2.4361334 2.0453245 2.4256206 2.1499688 2.3319437 2.5122938 1.1528635 2.6734142 2.7623291 2.2563864 2.1059651 2.7461780 1.7216798 2.5091332 1.5226000 1.5145884 1.6959060 2.4576591 1.1002907 1.8760220 2.5957112 2.8201249 2.0758650 0.8603465 2.3417621 2.0017963 2.3650217 2.4081649 1.8017965 2.6546140 1.3293991 1.7913686 2.5856549 2.1071805 2.3427328 2.7811988 2.6344978 2.3815493 2.5567838 2.6978433 2.6173894 2.5564333 
Cscu_Irx1-A_CSCU003603_XP_023226069.1            1.4182489 1.1167811 2.3537531 1.6425152 2.2941471 0.0000000 1.2577412 1.6032452 2.2019609 1.5180019 1.6423811 1.8651756 2.0243692 1.9630888 1.2527048 1.3057007 2.0438683 2.0327434 2.1645670 2.1231577 1.4261175 2.2637889 1.7798040 0.0757436 1.1926059 1.6031484 2.2438111 1.5526570 1.6795391 1.3554548 1.6652408 1.1038848 1.1712604 1.1219143 2.4279494 1.8494385 2.1923624 2.4064794 1.4114762 2.0038375 1.2434070 1.1984082 2.2381598 2.6862646 1.4968430 2.4584772 1.5703115 1.8568510 1.4727767 2.1342731 1.7962039 1.7777762 2.1953883 1.9609495 2.0666287 
Cscu_Irx1-B_CSCU010447_XP_023227831.1/4-460      1.5843340 1.5487381 2.3724781 2.4774832 2.7831098 1.2577412 0.0000000 1.6016173 2.2373845 1.7423286 1.6866328 2.0728401 2.1172717 2.3920626 1.4034186 1.6239545 2.1750123 1.9343128 2.2863861 2.4868150 1.3728427 2.0276569 2.2353240 1.1652909 0.0802213 1.5583507 2.2436362 1.6474525 1.6760210 1.3871920 1.9013551 0.8707079 1.1262722 1.4852410 2.3022616 2.2902431 2.8712612 2.5484409 1.6883816 2.0927137 1.6443735 1.2362470 2.1180562 2.9694217 1.7975551 2.6657155 1.7609320 2.3596362 1.9747503 2.2872944 2.1275037 2.1328239 2.5094000 1.9331314 1.9163214 
Cscu_Irx2-A_CSCU003602_XP_023226080.1            1.5482558 1.5207940 1.1239607 1.6586132 1.7402508 1.6032452 1.6016173 0.0000000 1.2302113 1.7602504 1.6232318 1.8405681 1.7757691 1.3222226 1.3575124 1.8894438 1.4585936 1.0301787 1.7736842 1.7209243 1.7136895 1.0739688 1.7470683 1.5396783 1.5557936 0.2533983 1.2518178 1.5966822 1.5948376 1.5740802 1.1159258 1.1680022 1.4652040 1.3484578 1.1210237 1.9822499 1.7293268 2.0309783 1.3422471 1.2598050 1.9176951 1.3418348 1.1427627 1.9376116 1.6314271 1.7454936 1.5239232 1.3564615 1.6220234 1.1867967 1.5815028 1.1799860 1.9717796 1.7003124 1.7413043 
Cscu_Irx2-B_CSCU010449_XP_023227847.1            2.2273295 2.0882592 0.6066153 2.4181378 2.6632511 2.2019609 2.2373845 1.2302113 0.0000000 1.8654780 1.9923954 2.1369063 2.1836242 1.6497963 2.3378171 2.2278516 2.3129047 0.5518153 2.4000250 2.1481038 2.1620538 0.7089619 2.4867597 2.2356705 2.2798841 1.1092035 0.0249675 1.8184494 1.8622783 1.8344015 0.7567953 1.2020801 1.7411553 2.2301874 0.6071145 2.5074186 2.4503698 2.2000904 1.3196111 1.3183666 2.2400174 1.8577912 0.6081089 2.7428065 1.9020753 1.9377547 1.7299554 1.5159309 1.8338850 1.2821667 1.5955344 1.0723384 2.2662022 2.3131146 2.4735435 
Cscu_Irx3-A_CSCU003601_XP_023225545.1            1.6862535 1.5946788 1.8556193 1.2791527 1.6579048 1.5180019 1.7423286 1.7602504 1.8654780 0.0000000 1.1222054 1.8179419 1.8959207 2.0037620 1.6607972 1.5586631 2.1564233 1.7529783 1.3149572 1.5427522 1.5793383 1.9308272 1.2596827 1.5889729 1.6907447 1.5953291 1.9772634 0.0386078 1.1251034 1.6426729 1.9653592 0.6550713 1.4370225 1.5752135 1.9217743 1.2123311 1.4221907 2.3555354 1.5910622 1.8185052 1.6063221 1.5882149 1.7769337 1.7716680 0.9490047 2.6048080 1.5156674 2.0023540 1.7126682 1.9292398 1.3783469 1.9040072 1.8556740 1.9475018 2.0537229 
Cscu_Irx3-B_CSCU023360_XP_023234962.1            1.7187315 2.0227186 1.8926879 1.7331635 1.5177142 1.6423811 1.6866328 1.6232318 1.9923954 1.1222054 0.0000000 1.6287687 1.9204105 2.0159230 1.8979319 2.1414343 2.2372726 1.6566077 1.3705672 1.3464027 2.0682898 1.8031681 1.2175613 1.6613808 1.7443233 1.7944600 2.0057170 1.0329373 0.1018206 1.8024698 1.7444933 0.5972698 1.4288972 2.1442696 1.8337134 1.7128549 1.6531636 1.9430780 1.4152153 1.9524104 2.2629828 1.5349906 1.8672915 1.5960509 1.1770342 2.5007083 1.4191793 1.7928841 1.8186458 1.8448246 1.7034209 1.8910683 1.9570118 2.2060068 2.2060068 
Dmel_ara_FBgn0015904                             1.6650136 1.6954237 2.0054151 2.1081966 2.5495415 1.8651756 2.0728401 1.8405681 2.1369063 1.8179419 1.6287687 0.0000000 1.0556622 2.0189331 1.6171446 1.9693664 2.6872028 1.7273009 2.5528057 2.2175235 1.9996141 1.7856854 2.3527386 1.7621233 2.0751426 1.7447199 2.0575739 1.7313181 1.5638806 1.6742194 1.6868243 1.0558548 1.3717150 1.8578003 2.0790683 2.5567604 2.5221313 2.4237400 1.5016353 1.8262476 1.9614153 1.6659708 2.0271199 2.8076496 1.8598314 2.8136410 0.7997211 2.0819978 1.8993674 2.0697941 1.9763672 2.0084230 2.5991459 2.2496516 2.3093335 
Dmel_caup_FBgn0015919                            2.1137599 1.8559635 2.3226113 2.2840602 2.5387426 2.0243692 2.1172717 1.7757691 2.1836242 1.8959207 1.9204105 1.0556622 0.0000000 2.4603260 1.9630739 2.3771085 2.9144450 1.9550159 2.3976074 2.4295107 2.1818967 2.1663368 2.4684263 1.9365040 2.0085940 1.7572746 2.1709577 1.8991570 1.8955585 1.9209969 1.8853985 1.1488747 1.6061510 2.1015967 2.3917345 2.6538265 2.4042997 2.2739090 1.4352322 2.1325337 2.2299200 1.8254036 2.4069626 3.0345916 1.8896425 2.9143806 0.8873250 2.1467332 1.9854502 2.4668730 1.9670615 2.1558390 2.5084341 2.3001103 2.3619284 
Dmel_mirr_FBgn0014343/16-524                     2.2478699 2.2410997 1.6999894 2.3120008 2.4361334 1.9630888 2.3920626 1.3222226 1.6497963 2.0037620 2.0159230 2.0189331 2.4603260 0.0000000 2.2373131 2.5088608 2.4463268 1.3274184 2.5565967 2.2825805 2.3810845 1.6414988 2.3160755 1.8825978 2.2601943 1.3021153 1.5620681 1.9790184 2.0181483 2.0069964 1.4536885 1.2714172 1.7265792 2.2193244 1.7587490 2.7064361 2.4173743 2.2902033 1.6456728 1.7607777 2.4437995 1.8501352 1.5885430 2.3968924 2.0099712 2.2676595 2.0256128 0.8853836 2.2262124 1.5702426 1.9762696 1.4735934 2.7651199 2.4283207 2.3645583 
Dsil_Irx1-A_DSIL_00022281-RA_manual              1.0833731 1.2086518 2.4567255 2.0181800 2.0453245 1.2527048 1.4034186 1.3575124 2.3378171 1.6607972 1.8979319 1.6171446 1.9630739 2.2373131 0.0000000 1.3287371 2.0231223 1.7211116 2.0371734 1.9203643 1.3467352 2.1035862 1.9201316 1.2134599 1.3468633 1.4336513 2.2974488 1.6409511 1.8958404 1.4473131 1.8746703 1.0753152 0.7461976 1.1017693 2.3697003 1.9405229 2.1354364 2.3169265 1.3080858 2.0874819 1.3023701 0.3177807 2.1327028 2.4348182 1.6990735 2.1594842 1.4612318 2.1867760 1.6987740 1.9249898 1.8891961 1.7809789 2.2000112 1.8410787 1.8387979 
Dsil_Irx1-B_DSIL_00000462-RA_manual              1.5401944 1.0559643 2.5068213 2.4118145 2.4256206 1.3057007 1.6239545 1.8894438 2.2278516 1.5586631 2.1414343 1.9693664 2.3771085 2.5088608 1.3287371 0.0000000 1.9620308 1.9958341 2.1673553 2.3704003 1.5531534 2.1413214 2.3288809 1.1963394 1.5231434 1.7513866 2.2272841 1.4775092 2.1189598 1.4270820 1.8023518 1.1015137 1.1222719 0.9838039 2.6362924 2.5382951 2.5985671 2.5549078 1.6604383 2.2696479 0.3207010 1.1635556 2.5982276 2.7465537 1.8334501 2.1610568 1.6047859 2.2373695 2.1158997 2.5246801 2.4212869 2.2469293 2.6827996 2.0291194 2.0311224 
Dsil_Irx2-A_00067618-RA_manual                   2.6383779 2.3100228 2.1170515 2.2470528 2.1499688 2.0438683 2.1750123 1.4585936 2.3129047 2.1564233 2.2372726 2.6872028 2.9144450 2.4463268 2.0231223 1.9620308 0.0000000 1.8354292 2.2021300 2.1749074 2.4208597 1.7415641 2.3742185 1.9605880 2.0761452 1.2920579 2.2670299 1.9837111 2.2742464 1.8641969 1.6018963 1.0213937 2.0319386 2.3326994 2.1607882 2.6191585 2.6444040 2.3032406 2.2329860 1.8474869 2.4648125 1.6382735 1.9523895 2.3730385 2.0811146 1.2435512 2.0180763 2.0733089 2.6592612 1.9609411 2.2288112 1.8184504 2.5720466 2.3666926 2.3342783 
Dsil_Irx2-B_DSIL_00056697-RA_manual              1.8504783 1.6428694 0.3571692 2.1440000 2.3319437 2.0327434 1.9343128 1.0301787 0.5518153 1.7529783 1.6566077 1.7273009 1.9550159 1.3274184 1.7211116 1.9958341 1.8354292 0.0000000 1.8810807 2.1515938 1.8315053 0.6315266 2.0196147 1.8252551 1.8952768 0.9380002 0.5092831 1.7422563 1.6589805 1.3420432 0.4255837 0.9661200 1.6004607 1.6473513 0.3522302 2.2574877 2.1407970 1.8180978 1.4099326 1.0433605 1.9388433 1.5000614 0.0635454 2.3958277 1.3411423 1.7324243 1.4973756 1.1041425 1.5902372 1.0621415 1.1507167 0.9664422 1.8767103 2.2018449 2.2018449 
Dsil_Irx3-A_DSIL_00047299-RA                     1.9085260 2.2601907 2.2985700 2.3633405 2.5122938 2.1645670 2.2863861 1.7736842 2.4000250 1.3149572 1.3705672 2.5528057 2.3976074 2.5565967 2.0371734 2.1673553 2.2021300 1.8810807 0.0000000 1.9969771 2.1245101 2.3393232 1.6736159 1.9944055 2.3440561 1.6503421 2.2486879 1.1996788 1.3501315 1.7254638 2.0336230 0.5828657 1.7754415 2.6088935 2.3850365 2.0547247 2.2068099 2.3573551 1.9153065 2.3228460 2.1841695 1.7360212 2.2615377 2.4343847 0.2728524 2.6241459 1.8439465 2.0890633 2.2830789 2.8413551 1.9079558 2.4919595 2.1975916 2.1874959 2.1989131 
Dsil_Irx3-B_DSIL_00029678-RA_manual              2.1581019 2.1799253 2.4582004 1.8018889 1.1528635 2.1231577 2.4868150 1.7209243 2.1481038 1.5427522 1.3464027 2.2175235 2.4295107 2.2825805 1.9203643 2.3704003 2.1749074 2.1515938 1.9969771 0.0000000 2.0815924 2.0944834 1.8575074 1.9263252 2.5385389 1.8015236 2.1187463 1.4543126 1.3307243 1.4921142 2.0058980 0.8464664 2.0253613 2.2745160 2.3771996 2.2815527 1.0289790 2.3450850 1.7072777 2.1238265 2.3774304 1.5199930 2.1019632 0.3302601 1.2483996 2.0575535 1.7402134 2.4024356 2.2708563 2.3431385 2.1558314 2.1730881 2.4392125 2.3931615 2.4036834 
Isca_Irx-1_XP_040061568.1                        1.3849137 1.2405801 2.3134947 2.4447704 2.6734142 1.4261175 1.3728427 1.7136895 2.1620538 1.5793383 2.0682898 1.9996141 2.1818967 2.3810845 1.3467352 1.5531534 2.4208597 1.8315053 2.1245101 2.0815924 0.0000000 2.3620676 2.0444370 1.4524493 1.3143848 1.7053945 2.1833847 1.6257540 2.0152501 1.6373568 1.7944594 0.9555688 1.0377768 1.3297331 2.4374963 1.9106385 2.7637131 2.1745319 1.4696060 2.0932942 1.3653941 1.2518160 2.1060968 2.7240860 1.8127269 2.5866061 1.6276215 2.1474425 1.6933396 2.2032112 1.7211582 1.8181947 2.4245283 1.8659222 1.9762244 
Isca_Irx-2_XP_002400561.2                        2.3300586 2.1530694 0.7495237 2.4347334 2.7623291 2.2637889 2.0276569 1.0739688 0.7089619 1.9308272 1.8031681 1.7856854 2.1663368 1.6414988 2.1035862 2.1413214 1.7415641 0.6315266 2.3393232 2.0944834 2.3620676 0.0000000 2.3137365 2.1403148 2.0566279 0.9994855 0.6452666 1.7018333 1.7663903 1.6074162 0.5470072 1.0672363 1.7104328 2.2254532 0.7356198 2.6323949 2.6330888 2.1237392 1.4776757 1.2981365 2.2829213 1.7930477 0.7547424 2.5198737 1.7119197 1.6854597 1.6216819 1.4026908 1.9694850 1.2429616 1.5105672 1.1255290 2.5068652 2.2377426 2.2377426 
Isca_Irx-3_XP_040355104.2                        1.9709498 2.2842218 2.5238661 1.8657369 2.2563864 1.7798040 2.2353240 1.7470683 2.4867597 1.2596827 1.2175613 2.3527386 2.4684263 2.3160755 1.9201316 2.3288809 2.3742185 2.0196147 1.6736159 1.8575074 2.0444370 2.3137365 0.0000000 1.7476206 2.2385349 1.7712665 2.4030197 1.1870492 1.1918934 1.3455367 2.1309255 0.7292477 1.6559030 2.7721960 2.5923841 1.8280388 2.0595467 2.3468531 2.0224605 2.3022702 2.2174531 1.5217118 2.4158512 2.2572193 1.2186831 2.8240964 1.5774628 2.0954062 2.2652073 2.3345185 2.0762697 2.5588154 2.3474412 2.0033702 2.1153522 
Mmar_Irx1-A_manual                               1.3583108 1.0845006 2.3324156 1.6531843 2.1059651 0.0757436 1.1652909 1.5396783 2.2356705 1.5889729 1.6613808 1.7621233 1.9365040 1.8825978 1.2134599 1.1963394 1.9605880 1.8252551 1.9944055 1.9263252 1.4524493 2.1403148 1.7476206 0.0000000 1.1284754 1.5630608 2.2084303 1.5474758 1.6996293 1.3266570 1.6392794 1.1197566 1.1759902 0.9619079 2.3202796 1.9242266 2.0177092 2.3149171 1.3765823 1.8515406 1.2438132 1.2567814 2.1276677 2.3721294 1.5835044 2.2056091 1.5010021 1.7867944 1.5633942 1.8711398 1.7462674 1.7043315 2.2651774 1.9711396 1.9867469 
Mmar_Irx1-B_manual                               1.5684133 1.4745795 2.4101919 2.4806406 2.7461780 1.1926059 0.0802213 1.5557936 2.2798841 1.6907447 1.7443233 2.0751426 2.0085940 2.2601943 1.3468633 1.5231434 2.0761452 1.8952768 2.3440561 2.5385389 1.3143848 2.0566279 2.2385349 1.1284754 0.0000000 1.5257100 2.2832020 1.6178221 1.7114960 1.3324008 1.7940881 0.8617089 1.0806643 1.4043213 2.3733876 2.2814730 2.8554485 2.5708234 1.6296422 2.0013589 1.6016742 1.1928420 2.0928233 3.0367599 1.8536573 2.3820651 1.6601714 2.1666551 1.9816414 2.2414969 2.1181344 2.0224949 2.4379256 1.9894344 1.9780126 
Mmar_Irx2-A_manual                               1.5765264 1.4106183 1.0617395 1.5202525 1.7216798 1.6031484 1.5583507 0.2533983 1.1092035 1.5953291 1.7944600 1.7447199 1.7572746 1.3021153 1.4336513 1.7513866 1.2920579 0.9380002 1.6503421 1.8015236 1.7053945 0.9994855 1.7712665 1.5630608 1.5257100 0.0000000 1.1145354 1.5632604 1.7516570 1.5746750 1.0055252 1.1678937 1.3804578 1.1929605 1.0432247 1.9740222 1.7302363 1.8656471 1.4427544 1.2221233 1.7057211 1.4107110 1.0859952 1.9136839 1.6757512 1.4609653 1.5036849 1.3614503 1.5419809 1.1722371 1.4800810 1.0612764 1.9694637 1.7811195 1.7844647 
Mmar_Irx2-B_manual                               2.2926190 2.1830564 0.5765132 2.4241373 2.5091332 2.2438111 2.2436362 1.2518178 0.0249675 1.9772634 2.0057170 2.0575739 2.1709577 1.5620681 2.2974488 2.2272841 2.2670299 0.5092831 2.2486879 2.1187463 2.1833847 0.6452666 2.4030197 2.2084303 2.2832020 1.1145354 0.0000000 1.8428632 1.8752470 1.8429494 0.7586755 1.2182010 1.6580957 2.3236388 0.5614738 2.5272564 2.3231395 2.2057831 1.2793503 1.2450056 2.2842769 1.9188563 0.5845684 2.6332198 1.9997339 1.8015324 1.6967847 1.4849996 1.8561732 1.1851118 1.5996743 1.0106461 2.3219893 2.4769699 2.5141171 
Mmar_Irx3-A_manual                               1.7027852 1.6709265 1.8054050 1.2402253 1.5226000 1.5526570 1.6474525 1.5966822 1.8184494 0.0386078 1.0329373 1.7313181 1.8991570 1.9790184 1.6409511 1.4775092 1.9837111 1.7422563 1.1996788 1.4543126 1.6257540 1.7018333 1.1870492 1.5474758 1.6178221 1.5632604 1.8428632 0.0000000 1.0707424 1.6531864 1.9703631 0.6347772 1.4478795 1.5543923 1.7970434 1.1581864 1.3364475 2.2346935 1.6071808 1.6907656 1.6486777 1.6946555 1.7756303 1.6261075 0.9418948 2.4051389 1.4659817 1.8042394 1.7630131 1.8728786 1.3294997 1.8291670 1.8857054 1.9924738 2.0213365 
Mmar_Irx3-B_manual                               1.7947544 2.0342117 1.8544138 1.6745634 1.5145884 1.6795391 1.6760210 1.5948376 1.8622783 1.1251034 0.1018206 1.5638806 1.8955585 2.0181483 1.8958404 2.1189598 2.2742464 1.6589805 1.3501315 1.3307243 2.0152501 1.7663903 1.1918934 1.6996293 1.7114960 1.7516570 1.8752470 1.0707424 0.0000000 1.7851590 1.7040987 0.5974196 1.4399518 2.1666243 1.8092856 1.6881620 1.6608816 1.9806109 1.4193116 1.8403711 2.2008220 1.5414351 1.8398326 1.5383808 1.1202463 2.5164596 1.4555560 1.7432787 1.8350595 1.8546784 1.6146573 1.9141728 1.8437324 2.3494933 2.3494933 
Popi_Irx1_comp173313_c1_seq1                     1.6386334 1.4700175 1.7443969 2.1360752 1.6959060 1.3554548 1.3871920 1.5740802 1.8344015 1.6426729 1.8024698 1.6742194 1.9209969 2.0069964 1.4473131 1.4270820 1.8641969 1.3420432 1.7254638 1.4921142 1.6373568 1.6074162 1.3455367 1.3266570 1.3324008 1.5746750 1.8429494 1.6531864 1.7851590 0.0000000 1.6264724 1.1792907 1.0364549 1.3438008 1.7713264 1.9969501 1.8071357 2.4583553 1.5803708 1.5214311 1.3020533 1.1926761 1.5305825 1.9551920 1.7861156 1.5822273 1.7478574 1.8532532 2.1564462 1.9067691 1.7099038 1.6768849 2.0018728 1.7943297 1.7943297 
Popi_Irx2_comp169452_c0_seq1_manual              1.7388888 1.7742857 0.6993874 2.0539861 2.4576591 1.6652408 1.9013551 1.1159258 0.7567953 1.9653592 1.7444933 1.6868243 1.8853985 1.4536885 1.8746703 1.8023518 1.6018963 0.4255837 2.0336230 2.0058980 1.7944594 0.5470072 2.1309255 1.6392794 1.7940881 1.0055252 0.7586755 1.9703631 1.7040987 1.6264724 0.0000000 1.1726301 1.1379207 1.7199776 0.7050326 1.9760389 2.1378016 1.9082981 1.3419783 1.2071893 1.9404988 1.7399684 0.6837817 2.3441815 2.0898580 1.5878595 1.4701994 1.2308435 1.5231132 0.9293490 1.5072714 0.9447311 2.0971124 2.0960610 2.0623147 
Popi_Irx3_comp172117_c0_seq3_manual              1.0627022 1.0011924 1.2468922 0.7461234 1.1002907 1.1038848 0.8707079 1.1680022 1.2020801 0.6550713 0.5972698 1.0558548 1.1488747 1.2714172 1.0753152 1.1015137 1.0213937 0.9661200 0.5828657 0.8464664 0.9555688 1.0672363 0.7292477 1.1197566 0.8617089 1.1678937 1.2182010 0.6347772 0.5974196 1.1792907 1.1726301 0.0000000 0.8978281 0.7932796 1.2671578 0.9260066 0.8892585 1.4212857 0.9537304 1.0915784 1.1510390 1.2225085 1.1790983 1.0361201 0.5431092 1.4149990 1.0493972 1.0523204 1.0978449 1.1338236 0.8235163 1.0528850 1.2154091 1.2510453 1.2510453 
Ptep_Irx1-A_XP_021001263.1_XP_015926449.1_manual 0.4585282 0.9945691 1.7164678 1.6138127 1.8760220 1.1712604 1.1262722 1.4652040 1.7411553 1.4370225 1.4288972 1.3717150 1.6061510 1.7265792 0.7461976 1.1222719 2.0319386 1.6004607 1.7754415 2.0253613 1.0377768 1.7104328 1.6559030 1.1759902 1.0806643 1.3804578 1.6580957 1.4478795 1.4399518 1.0364549 1.1379207 0.8978281 0.0000000 0.8925624 1.7954614 1.6385499 1.6747502 1.8120559 1.2728519 1.4440302 1.0048637 0.7140018 1.4562886 2.1023619 1.0406886 1.8396372 1.3053059 1.6034580 1.0926546 1.5558370 1.4815476 1.4855946 1.6843137 1.7125419 1.7420714 
Ptep_Irx1-B_XP_015907356.1                       1.4085142 0.3952517 2.5547277 2.6644383 2.5957112 1.1219143 1.4852410 1.3484578 2.2301874 1.5752135 2.1442696 1.8578003 2.1015967 2.2193244 1.1017693 0.9838039 2.3326994 1.6473513 2.6088935 2.2745160 1.3297331 2.2254532 2.7721960 0.9619079 1.4043213 1.1929605 2.3236388 1.5543923 2.1666243 1.3438008 1.7199776 0.7932796 0.8925624 0.0000000 2.5807324 2.6811998 2.3994465 2.1908772 1.4326072 2.1357473 0.8120682 1.1445797 2.3422904 2.7725691 2.0154644 1.9666747 1.6750866 2.2437909 2.1084728 2.4842333 2.2134434 2.0750966 2.4296838 1.6354832 1.6354832 
Ptep_Irx2-B_XP_021002309.1                       2.1428280 2.3260180 0.1048040 2.5200868 2.8201249 2.4279494 2.3022616 1.1210237 0.6071145 1.9217743 1.8337134 2.0790683 2.3917345 1.7587490 2.3697003 2.6362924 2.1607882 0.3522302 2.3850365 2.3771996 2.4374963 0.7356198 2.5923841 2.3202796 2.3733876 1.0432247 0.5614738 1.7970434 1.8092856 1.7713264 0.7050326 1.2671578 1.7954614 2.5807324 0.0000000 2.8774008 2.5142496 2.1845736 1.5129469 1.4231892 2.6952945 2.0123696 0.3572731 2.8173510 1.9917734 2.0744176 1.8478419 1.6790330 1.9958362 1.3458199 1.6252953 1.2554443 2.5064989 2.6257774 2.6548221 
Ptep_Irx3-A_XP_015924107.1                       1.9187741 2.3870795 2.8169059 1.5403172 2.0758650 1.8494385 2.2902431 1.9822499 2.5074186 1.2123311 1.7128549 2.5567604 2.6538265 2.7064361 1.9405229 2.5382951 2.6191585 2.2574877 2.0547247 2.2815527 1.9106385 2.6323949 1.8280388 1.9242266 2.2814730 1.9740222 2.5272564 1.1581864 1.6881620 1.9969501 1.9760389 0.9260066 1.6385499 2.6811998 2.8774008 0.0000000 2.2876702 2.4209458 1.8342931 2.3132284 2.4620405 1.6138742 2.4500423 2.9338002 1.3855998 2.6127089 1.8484504 2.2416344 2.5242434 2.7030126 2.0497013 2.0957182 2.2598671 2.0472109 2.1442996 
Ptep_Irx3-B_XP_015929348.1                       2.1424302 2.4846565 2.3950590 2.3566144 0.8603465 2.1923624 2.8712612 1.7293268 2.4503698 1.4221907 1.6531636 2.5221313 2.4042997 2.4173743 2.1354364 2.5985671 2.6444040 2.1407970 2.2068099 1.0289790 2.7637131 2.6330888 2.0595467 2.0177092 2.8554485 1.7302363 2.3231395 1.3364475 1.6608816 1.8071357 2.1378016 0.8892585 1.6747502 2.3994465 2.5142496 2.2876702 0.0000000 2.1735765 1.8908706 2.3130249 2.4257573 1.7956097 2.2659458 1.2323104 1.6011317 2.5560021 1.9683829 2.2919965 2.6885117 2.6197868 2.4327887 2.5987233 2.7153902 2.7263957 2.7987558 
Smar_Irx3_Smar_001877                            2.2628366 2.1928887 2.1869953 2.3656972 2.3417621 2.4064794 2.5484409 2.0309783 2.2000904 2.3555354 1.9430780 2.4237400 2.2739090 2.2902033 2.3169265 2.5549078 2.3032406 1.8180978 2.3573551 2.3450850 2.1745319 2.1237392 2.3468531 2.3149171 2.5708234 1.8656471 2.2057831 2.2346935 1.9806109 2.4583553 1.9082981 1.4212857 1.8120559 2.1908772 2.1845736 2.4209458 2.1735765 0.0000000 1.9128099 1.9083049 2.6212233 2.0739919 2.0105702 2.6041725 2.1421838 2.7119206 1.7373655 2.0889963 2.4450995 2.1919112 1.8309801 2.0439165 2.3020328 2.4970955 2.4970955 
Smar_Irx1_Smar_001884_manual                     1.3846008 1.3456801 1.4403294 1.9753696 2.0017963 1.4114762 1.6883816 1.3422471 1.3196111 1.5910622 1.4152153 1.5016353 1.4352322 1.6456728 1.3080858 1.6604383 2.2329860 1.4099326 1.9153065 1.7072777 1.4696060 1.4776757 2.0224605 1.3765823 1.6296422 1.4427544 1.2793503 1.6071808 1.4193116 1.5803708 1.3419783 0.9537304 1.2728519 1.4326072 1.5129469 1.8342931 1.8908706 1.9128099 0.0000000 1.4083545 1.6429659 1.3778134 1.4228921 2.2650907 1.5513061 1.9938019 1.1013506 1.6006559 1.4342618 1.4677153 1.3156792 1.4024069 1.8900785 1.8062609 1.8710037 
Smar_Irx2_Smar_001882_manual                     2.1777590 2.1447484 1.3748295 2.3180780 2.3650217 2.0038375 2.0927137 1.2598050 1.3183666 1.8185052 1.9524104 1.8262476 2.1325337 1.7607777 2.0874819 2.2696479 1.8474869 1.0433605 2.3228460 2.1238265 2.0932942 1.2981365 2.3022702 1.8515406 2.0013589 1.2221233 1.2450056 1.6907656 1.8403711 1.5214311 1.2071893 1.0915784 1.4440302 2.1357473 1.4231892 2.3132284 2.3130249 1.9083049 1.4083545 0.0000000 2.4310757 1.7671432 1.2813360 2.5235339 1.8661195 1.8387961 1.4624187 1.3448807 1.9528098 1.1193077 1.7324256 1.3286558 2.2100333 2.1392594 2.1718878 
Ssen_Irx1-B_TRINITY_DN2849_c0_g1_i2              1.4593048 0.8894285 2.4243854 2.3447350 2.4081649 1.2434070 1.6443735 1.9176951 2.2400174 1.6063221 2.2629828 1.9614153 2.2299200 2.4437995 1.3023701 0.3207010 2.4648125 1.9388433 2.1841695 2.3774304 1.3653941 2.2829213 2.2174531 1.2438132 1.6016742 1.7057211 2.2842769 1.6486777 2.2008220 1.3020533 1.9404988 1.1510390 1.0048637 0.8120682 2.6952945 2.4620405 2.4257573 2.6212233 1.6429659 2.4310757 0.0000000 1.1522018 2.5296014 2.8361433 1.7299628 2.5677272 1.6843696 2.3873189 1.8954274 2.5260654 2.2935419 2.2294103 2.6252254 1.8148545 1.8938962 
Ssen_Irx1-A_TRINITY_DN4852_c0_g1_i2              0.9731656 1.1239937 1.9692806 1.5613563 1.8017965 1.1984082 1.2362470 1.3418348 1.8577912 1.5882149 1.5349906 1.6659708 1.8254036 1.8501352 0.3177807 1.1635556 1.6382735 1.5000614 1.7360212 1.5199930 1.2518160 1.7930477 1.5217118 1.2567814 1.1928420 1.4107110 1.9188563 1.6946555 1.5414351 1.1926761 1.7399684 1.2225085 0.7140018 1.1445797 2.0123696 1.6138742 1.7956097 2.0739919 1.3778134 1.7671432 1.1522018 0.0000000 1.8402660 2.1156574 1.4583599 2.0587365 1.3608771 1.7769939 1.5548668 1.9457733 1.4855197 1.5750002 1.7782582 1.8824878 1.9758357 
Ssen_Irx2-B_TRINITY_DN2507_c0_g1_i2              1.9250699 2.1315249 0.3332023 2.4379221 2.6546140 2.2381598 2.1180562 1.1427627 0.6081089 1.7769337 1.8672915 2.0271199 2.4069626 1.5885430 2.1327028 2.5982276 1.9523895 0.0635454 2.2615377 2.1019632 2.1060968 0.7547424 2.4158512 2.1276677 2.0928233 1.0859952 0.5845684 1.7756303 1.8398326 1.5305825 0.6837817 1.1790983 1.4562886 2.3422904 0.3572731 2.4500423 2.2659458 2.0105702 1.4228921 1.2813360 2.5296014 1.8402660 0.0000000 2.5624513 1.8676558 1.9509296 1.7725305 1.5562293 1.8188892 1.3246305 1.5471862 1.1407359 2.2573334 2.1207782 2.2559611 
Ssen_Irx3-B_TRINITY_DN4174_c0_g1_i1              2.8301996 2.7751725 2.7490322 2.3293017 1.3293991 2.6862646 2.9694217 1.9376116 2.7428065 1.7716680 1.5960509 2.8076496 3.0345916 2.3968924 2.4348182 2.7465537 2.3730385 2.3958277 2.4343847 0.3302601 2.7240860 2.5198737 2.2572193 2.3721294 3.0367599 1.9136839 2.6332198 1.6261075 1.5383808 1.9551920 2.3441815 1.0361201 2.1023619 2.7725691 2.8173510 2.9338002 1.2323104 2.6041725 2.2650907 2.5235339 2.8361433 2.1156574 2.5624513 0.0000000 1.7772857 2.2959189 2.1852633 2.7863676 2.8794842 2.8024681 2.6840985 2.8166663 3.1104940 2.7682138 2.7435941 
Ssen_Irx3-A_TRINITY_DN73725_c0_g1_i1             1.5292761 1.8822046 1.8989438 1.3534222 1.7913686 1.4968430 1.7975551 1.6314271 1.9020753 0.9490047 1.1770342 1.8598314 1.8896425 2.0099712 1.6990735 1.8334501 2.0811146 1.3411423 0.2728524 1.2483996 1.8127269 1.7119197 1.2186831 1.5835044 1.8536573 1.6757512 1.9997339 0.9418948 1.1202463 1.7861156 2.0898580 0.5431092 1.0406886 2.0154644 1.9917734 1.3855998 1.6011317 2.1421838 1.5513061 1.8661195 1.7299628 1.4583599 1.8676558 1.7772857 0.0000000 2.2295844 1.3560677 1.8865128 1.8985084 2.1295484 1.4048240 1.7113753 1.6913169 1.8421472 1.9536406 
Ssen_Irx2-A_TRINITY_DN10409_c0_g2_i1             2.1733291 2.2870799 1.9713278 2.8821058 2.5856549 2.4584772 2.6657155 1.7454936 1.9377547 2.6048080 2.5007083 2.8136410 2.9143806 2.2676595 2.1594842 2.1610568 1.2435512 1.7324243 2.6241459 2.0575535 2.5866061 1.6854597 2.8240964 2.2056091 2.3820651 1.4609653 1.8015324 2.4051389 2.5164596 1.5822273 1.5878595 1.4149990 1.8396372 1.9666747 2.0744176 2.6127089 2.5560021 2.7119206 1.9938019 1.8387961 2.5677272 2.0587365 1.9509296 2.2959189 2.2295844 0.0000000 2.0854604 1.9184439 2.6648151 1.8287848 2.3686687 1.8649109 2.7288164 2.2823735 2.2278448 
Tcas_Ara_TC031040                                1.5786020 1.4817428 1.7575804 1.7144919 2.1071805 1.5703115 1.7609320 1.5239232 1.7299554 1.5156674 1.4191793 0.7997211 0.8873250 2.0256128 1.4612318 1.6047859 2.0180763 1.4973756 1.8439465 1.7402134 1.6276215 1.6216819 1.5774628 1.5010021 1.6601714 1.5036849 1.6967847 1.4659817 1.4555560 1.7478574 1.4701994 1.0493972 1.3053059 1.6750866 1.8478419 1.8484504 1.9683829 1.7373655 1.1013506 1.4624187 1.6843696 1.3608771 1.7725305 2.1852633 1.3560677 2.0854604 0.0000000 1.8013754 1.1554214 1.7768007 1.6359285 1.5247982 2.1262515 2.0535443 2.0782660 
Tcas_Mirr_TC032451/12-450                        2.2918336 2.2336895 1.5984433 2.0294955 2.3427328 1.8568510 2.3596362 1.3564615 1.5159309 2.0023540 1.7928841 2.0819978 2.1467332 0.8853836 2.1867760 2.2373695 2.0733089 1.1041425 2.0890633 2.4024356 2.1474425 1.4026908 2.0954062 1.7867944 2.1666551 1.3614503 1.4849996 1.8042394 1.7432787 1.8532532 1.2308435 1.0523204 1.6034580 2.2437909 1.6790330 2.2416344 2.2919965 2.0889963 1.6006559 1.3448807 2.3873189 1.7769939 1.5562293 2.7863676 1.8865128 1.9184439 1.8013754 0.0000000 2.1187980 1.3614791 1.7003497 1.2841706 2.3348748 2.2747069 2.1924428 
Tcor_Irx1_TCOR_020260-T1                         1.6405260 1.7919270 1.9693421 2.5255351 2.7811988 1.4727767 1.9747503 1.6220234 1.8338850 1.7126682 1.8186458 1.8993674 1.9854502 2.2262124 1.6987740 2.1158997 2.6592612 1.5902372 2.2830789 2.2708563 1.6933396 1.9694850 2.2652073 1.5633942 1.9816414 1.5419809 1.8561732 1.7630131 1.8350595 2.1564462 1.5231132 1.0978449 1.0926546 2.1084728 1.9958362 2.5242434 2.6885117 2.4450995 1.4342618 1.9528098 1.8954274 1.5548668 1.8188892 2.8794842 1.8985084 2.6648151 1.1554214 2.1187980 0.0000000 2.0037075 1.9107073 2.0386101 2.4824570 2.1054700 2.2467426 
Tcor_Irx3_TCOR_020265-T1                         2.1028001 2.2504052 1.3369776 2.5006565 2.6344978 2.1342731 2.2872944 1.1867967 1.2821667 1.9292398 1.8448246 2.0697941 2.4668730 1.5702426 1.9249898 2.5246801 1.9609411 1.0621415 2.8413551 2.3431385 2.2032112 1.2429616 2.3345185 1.8711398 2.2414969 1.1722371 1.1851118 1.8728786 1.8546784 1.9067691 0.9293490 1.1338236 1.5558370 2.4842333 1.3458199 2.7030126 2.6197868 2.1919112 1.4677153 1.1193077 2.5260654 1.9457733 1.3246305 2.8024681 2.1295484 1.8287848 1.7768007 1.3614791 2.0037075 0.0000000 1.4360001 1.3060883 2.4644839 2.0906505 2.0906505 
Tcor_Irx3_TCOR_020268-T1                         1.8249278 1.9272519 1.5777910 1.9141039 2.3815493 1.7962039 2.1275037 1.5815028 1.5955344 1.3783469 1.7034209 1.9763672 1.9670615 1.9762696 1.8891961 2.4212869 2.2288112 1.1507167 1.9079558 2.1558314 1.7211582 1.5105672 2.0762697 1.7462674 2.1181344 1.4800810 1.5996743 1.3294997 1.6146573 1.7099038 1.5072714 0.8235163 1.4815476 2.2134434 1.6252953 2.0497013 2.4327887 1.8309801 1.3156792 1.7324256 2.2935419 1.4855197 1.5471862 2.6840985 1.4048240 2.3686687 1.6359285 1.7003497 1.9107073 1.4360001 0.0000000 1.7116427 2.2911664 1.9819732 2.0532096 
PB.1135.1.p1                                     1.7952842 1.9298919 1.1754458 2.1792272 2.5567838 1.7777762 2.1328239 1.1799860 1.0723384 1.9040072 1.8910683 2.0084230 2.1558390 1.4735934 1.7809789 2.2469293 1.8184504 0.9664422 2.4919595 2.1730881 1.8181947 1.1255290 2.5588154 1.7043315 2.0224949 1.0612764 1.0106461 1.8291670 1.9141728 1.6768849 0.9447311 1.0528850 1.4855946 2.0750966 1.2554443 2.0957182 2.5987233 2.0439165 1.4024069 1.3286558 2.2294103 1.5750002 1.1407359 2.8166663 1.7113753 1.8649109 1.5247982 1.2841706 2.0386101 1.3060883 1.7116427 0.0000000 2.3140491 2.4112283 2.4263511 
PB.1137.1.p1                                     2.1200486 2.2497494 2.4870625 2.4425083 2.6978433 2.1953883 2.5094000 1.9717796 2.2662022 1.8556740 1.9570118 2.5991459 2.5084341 2.7651199 2.2000112 2.6827996 2.5720466 1.8767103 2.1975916 2.4392125 2.4245283 2.5068652 2.3474412 2.2651774 2.4379256 1.9694637 2.3219893 1.8857054 1.8437324 2.0018728 2.0971124 1.2154091 1.6843137 2.4296838 2.5064989 2.2598671 2.7153902 2.3020328 1.8900785 2.2100333 2.6252254 1.7782582 2.2573334 3.1104940 1.6913169 2.7288164 2.1262515 2.3348748 2.4824570 2.4644839 2.2911664 2.3140491 0.0000000 2.1632112 2.2810624 
g10269.t1.p1                                     1.8874202 1.7716043 2.4048362 2.1705900 2.6173894 1.9609495 1.9331314 1.7003124 2.3131146 1.9475018 2.2060068 2.2496516 2.3001103 2.4283207 1.8410787 2.0291194 2.3666926 2.2018449 2.1874959 2.3931615 1.8659222 2.2377426 2.0033702 1.9711396 1.9894344 1.7811195 2.4769699 1.9924738 2.3494933 1.7943297 2.0960610 1.2510453 1.7125419 1.6354832 2.6257774 2.0472109 2.7263957 2.4970955 1.8062609 2.1392594 1.8148545 1.8824878 2.1207782 2.7682138 1.8421472 2.2823735 2.0535443 2.2747069 2.1054700 2.0906505 1.9819732 2.4112283 2.1632112 0.0000000 0.0000010 
g10269.t2.p1                                     1.9298653 1.8558790 2.5636817 2.3325846 2.5564333 2.0666287 1.9163214 1.7413043 2.4735435 2.0537229 2.2060068 2.3093335 2.3619284 2.3645583 1.8387979 2.0311224 2.3342783 2.2018449 2.1989131 2.4036834 1.9762244 2.2377426 2.1153522 1.9867469 1.9780126 1.7844647 2.5141171 2.0213365 2.3494933 1.7943297 2.0623147 1.2510453 1.7420714 1.6354832 2.6548221 2.1442996 2.7987558 2.4970955 1.8710037 2.1718878 1.8938962 1.9758357 2.2559611 2.7435941 1.9536406 2.2278448 2.0782660 2.1924428 2.2467426 2.0906505 2.0532096 2.4263511 2.2810624 0.0000010 0.0000000 
