# Supplementary material for: The genome of a sea spider corroborates a shared Hox cluster motif in arthropods with a reduced posterior tagma
Source: BMC Biol. 2025 Jul 2;23:196. doi: 10.1186/s12915-025-02276-x (PMC12220506; doi:10.1186/s12915-025-02276-x)
Supplement: Supplementary file 3 — Additional file 3. [file 12915_2025_2276_MOESM3_ESM.zip › suppl-file7-gene_analysis/irx/homeobox_aligned.fasta.splits.nex]

#nexus

BEGIN Taxa;
DIMENSIONS ntax=63;
TAXLABELS
[1] 'T_castaneum_Slou/1-60'
[2] 'T_castaneum_lab/1-60'
[3] 'T_castaneum_mxp/1-60'
[4] 'T_castaneum_zen/1-60'
[5] 'T_castaneum_zen2/1-60'
[6] 'T_castaneum_Dfd/1-60'
[7] 'T_castaneum_Cx/1-60'
[8] 'T_castaneum_abd-A/1-60'
[9] 'T_castaneum_ftz/1-60'
[10] 'T_castaneum_Abd-B/1-60'
[11] 'C_rotundicauda_Mirr_C-a/1-63'
[12] 'C_rotundicauda_Mirr_E/1-63'
[13] 'C_rotundicauda_Mirr_B/1-63'
[14] 'C_rotundicauda_Mirr_F-a/1-63'
[15] 'C_rotundicauda_Ara_C/1-63'
[16] 'C_rotundicauda_Mirr_A/1-63'
[17] 'C_rotundicauda_Mirr_F-c/1-63'
[18] 'C_rotundicauda_Ara_B/1-63'
[19] 'C_rotundicauda_Mirr_C-b/1-63'
[20] 'C_rotundicauda_Mirr_D/1-63'
[21] 'C_rotundicauda_Ara_A/1-63'
[22] 'T_tridentatus_Mirr_D/1-63'
[23] 'T_tridentatus_Ara_A/1-63'
[24] 'T_tridentatus_Mirr_E/1-63'
[25] 'T_tridentatus_Mirr_A/1-63'
[26] 'T_tridentatus_Ara_B/1-63'
[27] 'T_tridentatus_Mirr_B/1-63'
[28] 'T_tridentatus_Ara_C/1-63'
[29] 'L_polyphemus_Ara_A/1-63'
[30] 'L_polyphemus_Ara_C/1-63'
[31] 'L_polyphemus_Mirr_A/1-63'
[32] 'L_polyphemus_Mirr_D/1-63'
[33] 'D_melanogaster_ara/1-63'
[34] 'T_castaneum_Ara/1-63'
[35] 'D_melanogaster_caup/1-63'
[36] 'A_bruennichi_old_annotated_Irx1/1-63'
[37] 'I_scapularis_Irx1/1-63'
[38] 'P_opilio_Irx1/1-63'
[39] 'S_maritima_Irx1/1-61'
[40] 'C_sculpturatus_Irx1-A/1-63'
[41] 'C_sculpturatus_Irx1-B/1-63'
[42] 'H_graminicola_Irx1-Bi/1-63'
[43] 'H_graminicola_Irx1-Bii/1-47'
[44] 'A_bruennichi_old_annotated_Irx2-i/1-63'
[45] 'P_opilio_Irx2/1-63'
[46] 'S_maritima_Irx2/1-63'
[47] 'C_sculpturatus_Irx2-B/1-63'
[48] 'D_melanogaster_mirr/1-63'
[49] 'T_castaneum_Mirr/1-63'
[50] 'A_bruennichi_old_annotated_Irx3/1-63'
[51] 'I_scapularis_Irx3/1-63'
[52] 'P_opilio_Irx3/1-63'
[53] 'S_maritima_Irx3/1-60'
[54] 'A_bruennichi_Irx3-A/1-63'
[55] 'C_sculpturatus_Irx3-A/1-63'
[56] 'P_tepidariorum_Irx3-A/1-63'
[57] 'T_antipodiana_Irx3-A/1-63'
[58] 'T_clavata_Irx3-A/1-63'
[59] 'A_bruennichi_Irx3-B/1-63'
[60] 'H_graminicola_Irx3-B/1-63'
[61] 'PB.1137.1.p1/47-109'
[62] 'g10269.t1.p1/35-97'
[63] 'g10269.t2.p1/10-72'
;
END; [Taxa]

BEGIN Splits;
DIMENSIONS ntax=63 nsplits=928;
FORMAT labels=no weights=yes confidences=no intervals=no;
MATRIX
	100	 2,
	100	 3,
	100	 4,
	100	 5,
	89	 4 5,
	72	 3 4 5,
	100	 6,
	100	 7,
	100	 8,
	100	 9,
	100	 10,
	83	 9 10,
	81	 8 9 10,
	80	 7 8 9 10,
	86	 6 7 8 9 10,
	72	 3 4 5 6 7 8 9 10,
	93	 2 3 4 5 6 7 8 9 10,
	100	 11,
	100	 19,
	99	 11 19,
	100	 13,
	100	 27,
	56	 13 27,
	20	 11 13 19 27,
	100	 16,
	100	 25,
	96	 16 25,
	100	 31,
	91	 16 25 31,
	82	 11 13 16 19 25 27 31,
	100	 43,
	68	 11 13 16 19 25 27 31 43,
	100	 36,
	100	 37,
	48	 36 37,
	100	 40,
	100	 42,
	17	 40 42,
	21	 36 37 40 42,
	31	 11 13 16 19 25 27 31 36 37 40 42 43,
	100	 38,
	100	 41,
	93	 38 41,
	97	 11 13 16 19 25 27 31 36 37 38 40 41 42 43,
	100	 33,
	100	 34,
	56	 33 34,
	100	 35,
	79	 33 34 35,
	100	 53,
	89	 33 34 35 53,
	27	 11 13 16 19 25 27 31 33 34 35 36 37 38 40 41 42 43 53,
	100	 20,
	100	 22,
	99	 20 22,
	100	 32,
	100	 39,
	100	 46,
	91	 39 46,
	100	 45,
	31	 39 45 46,
	13	 32 39 45 46,
	64	 20 22 32 39 45 46,
	2	 11 13 16 19 20 22 25 27 31 32 33 34 35 36 37 38 39 40 41 42 43 45 46 53,
	100	 17,
	3	 11 13 16 17 19 20 22 25 27 31 32 33 34 35 36 37 38 39 40 41 42 43 45 46 53,
	100	 12,
	100	 24,
	98	 12 24,
	11	 11 12 13 16 17 19 20 22 24 25 27 31 32 33 34 35 36 37 38 39 40 41 42 43 45 46 53,
	100	 14,
	6	 11 12 13 14 16 17 19 20 22 24 25 27 31 32 33 34 35 36 37 38 39 40 41 42 43 45 46 53,
	100	 48,
	100	 49,
	66	 48 49,
	37	 11 12 13 14 16 17 19 20 22 24 25 27 31 32 33 34 35 36 37 38 39 40 41 42 43 45 46 48 49 53,
	100	 15,
	100	 28,
	97	 15 28,
	100	 30,
	94	 15 28 30,
	100	 44,
	100	 59,
	46	 44 59,
	100	 51,
	100	 55,
	91	 51 55,
	100	 60,
	13	 51 55 60,
	14	 44 51 55 59 60,
	15	 15 28 30 44 51 55 59 60,
	100	 21,
	100	 23,
	99	 21 23,
	100	 29,
	99	 21 23 29,
	100	 61,
	26	 21 23 29 61,
	21	 15 21 23 28 29 30 44 51 55 59 60 61,
	100	 18,
	100	 26,
	59	 18 26,
	100	 52,
	15	 18 26 52,
	90	 15 18 21 23 26 28 29 30 44 51 52 55 59 60 61,
	100	 47,
	50	 15 18 21 23 26 28 29 30 44 47 51 52 55 59 60 61,
	28	 1 2 3 4 5 6 7 8 9 10 50 54 56 57 58 62 63,
	100	 63,
	1	 1 2 3 4 5 6 7 8 9 10 50 54 56 57 58 62,
	100	 62,
	90	 1 2 3 4 5 6 7 8 9 10 50 54 56 57 58,
	100	 50,
	100	 54,
	50	 50 54,
	15	 1 2 3 4 5 6 7 8 9 10 56 57 58,
	100	 56,
	82	 1 2 3 4 5 6 7 8 9 10 57 58,
	100	 57,
	100	 58,
	80	 57 58,
	100	 1 2 3 4 5 6 7 8 9 10,
	100	 1,
	15	 2 3 4 5,
	4	 13 16 25 31,
	30	 11 13 16 19 25 31,
	1	 11 13 16 19 25 31 43,
	2	 36 40,
	0	 11 13 16 19 25 27 31 36 40 43,
	9	 11 13 16 19 25 27 31 36 37 40 43,
	71	 21 23 29 60,
	16	 21 23 29 44 59 60,
	59	 15 21 23 28 29 30 44 59 60,
	11	 15 18 21 23 28 29 30 44 59 60,
	59	 51 55 61,
	59	 51 52 55 61,
	9	 26 51 52 55 61,
	96	 62 63,
	56	 15 18 21 23 26 28 29 30 44 47 51 52 55 59 60 61 62 63,
	0	 14 15 18 21 23 26 28 29 30 44 47 51 52 55 59 60 61 62 63,
	2	 12 14 15 18 21 23 24 26 28 29 30 44 47 51 52 55 59 60 61 62 63,
	5	 34 35,
	9	 33 34 35 48 53,
	38	 33 34 35 48 49 53,
	0	 12 14 15 18 21 23 24 26 28 29 30 33 34 35 44 47 48 49 51 52 53 55 59 60 61 62 63,
	40	 20 22 32,
	1	 1 2 3 4 5 6 7 8 9 10 11 13 16 17 19 25 27 31 36 37 38 40 41 42 43 50 54 56 57 58,
	2	 1 2 3 4 5 6 7 8 9 10 11 13 16 19 25 27 31 36 37 38 40 41 42 43 50 54 56 57 58,
	17	 50 56,
	46	 50 54 56,
	13	 50 54 56 57 58,
	9	 6 7,
	13	 8 9,
	12	 6 7 8 9,
	6	 4 5 6 7 8 9,
	4	 3 4 5 6 7 8 9,
	3	 2 3 4 5 6 7 8 9,
	44	 11 16 19 25 31,
	7	 11 13 16 19 25 27 31 38 41,
	3	 11 13 16 19 25 27 31 38 40 41,
	0	 11 13 16 19 25 27 31 38 40 41 42,
	3	 11 13 16 19 25 27 31 36 38 40 41 42,
	5	 11 13 16 19 25 27 31 36 37 38 40 41 42,
	7	 34 53,
	7	 33 34 53,
	1	 33 34 35 46 53,
	11	 33 34 35 39 46 53,
	5	 33 34 35 39 46 49 53,
	26	 33 34 35 39 46 48 49 53,
	5	 11 13 16 19 25 27 31 33 34 35 36 37 38 39 40 41 42 43 46 48 49 53,
	0	 44 59 61,
	1	 15 28 30 44 59 61,
	1	 15 21 23 28 29 30 44 59 60 61,
	1	 15 21 23 26 28 29 30 44 59 60 61,
	6	 51 52 55,
	6	 15 21 23 26 28 29 30 44 51 52 55 59 60 61,
	0	 18 47,
	1	 14 15 18 21 23 26 28 29 30 44 47 51 52 55 59 60 61,
	0	 12 14 15 18 21 23 24 26 28 29 30 44 47 51 52 55 59 60 61,
	4	 12 14 15 17 18 21 23 24 26 28 29 30 44 47 51 52 55 59 60 61 62 63,
	37	 20 22 32 45,
	2	 12 14 15 17 18 20 21 22 23 24 26 28 29 30 32 44 45 47 51 52 55 59 60 61 62 63,
	15	 1 2 3 4 5 6 7 8 9 10 50 54 57 58,
	4	 1 2 3 4 5 6 7 8 9 10 54 57 58,
	14	 1 2 3 4 5 6 7 8 9 10 58,
	7	 11 13 16 19 25 27 31 38 41 43,
	10	 11 13 16 19 25 27 31 38 40 41 43,
	7	 11 13 16 19 25 27 31 36 37 38 40 41 43,
	2	 35 53,
	37	 15 28 30 44 59,
	1	 15 28 30 44 59 60,
	23	 15 18 21 23 26 28 29 30 44 59 60,
	29	 15 18 21 23 26 28 29 30 44 51 52 55 59 60 61 62 63,
	6	 12 15 18 21 23 24 26 28 29 30 44 47 51 52 55 59 60 61 62 63,
	33	 20 22 45,
	15	 20 22 39 45 46,
	6	 14 20 22 32 39 45 46,
	6	 12 14 15 18 20 21 22 23 24 26 28 29 30 32 39 44 45 46 47 51 52 55 59 60 61 62 63,
	9	 12 14 15 17 18 20 21 22 23 24 26 28 29 30 32 39 44 45 46 47 51 52 55 59 60 61 62 63,
	1	 1 2 3 4 5 6 7 8 9 10 48 49 50 54 56 57 58,
	1	 1 2 3 4 5 6 7 8 9 10 48 50 54 56 57 58,
	9	 37 42,
	16	 37 40 42,
	9	 36 37 40 42 43,
	30	 33 35,
	7	 11 12 13 16 19 24 25 27 31 33 34 35 36 37 38 40 41 42 43 53,
	11	 11 12 13 16 17 19 24 25 27 31 33 34 35 36 37 38 40 41 42 43 53,
	5	 20 22 32 39 45 46 48 49,
	10	 11 12 13 16 17 19 20 22 24 25 27 31 32 33 34 35 36 37 38 39 40 41 42 43 45 46 48 49 53,
	12	 11 12 13 14 16 17 19 20 22 24 25 27 31 32 33 34 35 36 37 38 39 40 41 42 43 45 46 47 48 49 53,
	13	 44 51 55 60,
	0	 21 23 61,
	6	 15 18 21 23 28 29 30 44 51 55 59 60 61,
	11	 15 18 21 23 26 28 29 30 44 51 55 59 60 61,
	14	 1 2 3 4 5 6 7 8 9 10 50 57 58,
	2	 16 31,
	7	 13 16 25 27 31,
	1	 12 24 45,
	2	 14 20 22 32,
	2	 12 14 20 22 24 32 45,
	5	 12 14 17 20 22 24 32 45,
	4	 12 14 17 20 22 24 32 33 34 35 39 45 46 48 49 53,
	6	 15 28 30 59,
	3	 21 23 29 44 60,
	21	 18 26 51 52 55 61,
	8	 11 19 43,
	3	 11 16 19 25 31 43,
	2	 36 40 42,
	2	 14 33 34 35 39 46 48 49 53,
	2	 14 20 22 32 33 34 35 39 45 46 48 49 53,
	5	 14 17 20 22 32 33 34 35 39 45 46 48 49 53,
	3	 11 13 14 16 17 19 20 22 25 27 31 32 33 34 35 36 37 38 39 40 41 42 43 45 46 48 49 53,
	2	 28 30,
	2	 1 2 3 4 5 6 7 8 9 10 12 24 50 54 56 57 58,
	12	 37 40,
	4	 34 35 53,
	15	 39 46 48 49,
	4	 14 20 22 32 45,
	4	 15 18 21 23 28 29 30 44 51 52 55 59 60 61,
	0	 15 18 21 23 26 28 29 30 44 51 52 55 59 60 61 63,
	1	 11 16 19 25,
	2	 36 38 41,
	1	 36 38 40 41,
	5	 11 13 16 19 25 27 31 36 38 40 41 43,
	10	 33 34 35 49 53,
	12	 11 13 16 19 25 27 31 33 34 35 36 37 38 40 41 42 43 48 49 53,
	2	 15 28 30 44 51 55 59 61,
	3	 1 2 3 4 5 6 7 8 9 10 12 14 17 20 22 24 32 39 45 46 50 54 56 57 58 62 63,
	45	 14 17,
	2	 1 2 3 4 5 6 7 8 9 10 12 20 22 24 32 39 45 46 50 54 56 57 58 62 63,
	1	 1 2 3 4 5 6 7 8 9 10 12 24 50 54 56 57 58 62 63,
	12	 4 5 6 7 8 9 10,
	11	 11 13 19,
	2	 11 13 16 19 25 27 31 42,
	4	 36 37 38 41,
	3	 11 13 16 19 25 27 31 36 37 38 41 42,
	16	 11 13 16 19 25 27 31 36 37 38 41 42 43,
	4	 11 13 16 19 20 22 25 27 31 32 33 34 35 36 37 38 39 40 41 42 43 45 46 48 49 53,
	3	 11 13 16 17 19 20 22 25 27 31 32 33 34 35 36 37 38 39 40 41 42 43 45 46 48 49 53,
	1	 18 21 23 26 29 61,
	2	 18 21 23 26 29 52 61,
	2	 18 21 23 26 29 51 52 55 61,
	2	 18 21 23 26 29 51 52 55 60 61,
	2	 15 18 21 23 26 28 29 30 51 52 55 60 61,
	2	 31 43,
	2	 11 19 31 43,
	1	 11 13 16 19 25 27 31 41 43,
	2	 11 13 16 19 25 27 31 36 38 41 43,
	8	 11 13 16 19 25 27 31 36 37 38 41 43,
	20	 11 12 13 16 19 24 25 27 31 36 37 38 40 41 42 43,
	17	 1 2 3 4 5 6 7 8 9 10 14 17 20 22 32 33 34 35 39 45 46 48 49 50 53 54 56 57 58,
	13	 1 2 3 4 5 6 7 8 9 10 20 22 32 33 34 35 39 45 46 48 49 50 53 54 56 57 58,
	6	 39 46 48,
	9	 20 22 32 33 34 35 39 45 46 48 49 53,
	16	 11 13 16 19 25 27 31 42 43,
	9	 36 37 40,
	5	 36 37 38 40 41,
	2	 12 20 22 24 32 45,
	4	 18 52,
	1	 18 26 52 59,
	2	 18 21 23 26 29 52 59 60,
	3	 51 61,
	5	 18 21 23 26 29 51 52 55 59 60 61,
	3	 15 18 21 23 26 28 29 30 51 52 55 59 60 61,
	5	 15 18 21 23 26 28 29 30 44 50 51 52 54 55 56 57 58 59 60 61 62 63,
	5	 15 18 21 23 26 28 29 30 44 47 50 51 52 54 55 56 57 58 59 60 61 62 63,
	2	 12 14 15 17 18 20 21 22 23 24 26 28 29 30 32 44 45 47 50 51 52 54 55 56 57 58 59 60 61 62 63,
	5	 1 2 3 4 5 6 7 8 9 10 33 34 35 39 46 48 49 53,
	3	 1 2,
	1	 3 4,
	4	 33 35 53,
	7	 11 13 16 17 19 25 27 31 33 34 35 36 37 38 40 41 42 43 53,
	4	 44 51 55,
	1	 21 23 29 44 51 55 59 60 61,
	12	 1 2 3 4 5 6 7 8 9 10 50 56 57 58,
	6	 11 13 19 27 43,
	5	 11 13 16 19 25 27 31 36 38 41 42 43,
	11	 1 2 3 4 5 6 7 8 9 10 12 14 17 20 22 24 32 33 34 35 39 45 46 48 49 50 53 54 56 57 58,
	5	 1 2 3 4 5 6 7 8 9 10 33 34 35 39 46 48 49 50 53 54 56 57 58,
	1	 37 38 41,
	0	 37 38 41 42,
	0	 11 13 16 19 25 27 31 37 38 41 42 43,
	0	 11 13 14 16 17 19 25 27 31 36 37 38 40 41 42 43,
	1	 1 2 3 4 5 6 7 8 9 10 12 20 22 24 32 33 34 35 39 45 46 48 49 50 53 54 56 57 58,
	8	 1 2 3 4 5 6 7 8 9 10 20 22 32 39 45 46 50 54 56 57 58,
	12	 38 40 41,
	6	 36 37 42,
	1	 33 34 35 36 37 42 53,
	5	 12 14 20 22 24 32 39 45 46,
	16	 15 28 30 44,
	1	 2 6 7 8 9 10,
	9	 11 13 16 19 25 27 31 38 41 42 43,
	4	 11 13 14 16 19 25 27 31 36 37 38 40 41 42 43,
	5	 11 13 14 16 19 20 22 25 27 31 32 36 37 38 40 41 42 43 45,
	3	 11 13 14 16 17 19 20 22 25 27 31 32 36 37 38 40 41 42 43 45,
	9	 11 12 13 14 16 17 19 20 22 24 25 27 31 32 36 37 38 40 41 42 43 45,
	5	 15 21 23 28 29 30 60,
	5	 15 21 23 28 29 30 44 60,
	0	 3 5,
	6	 7 8 9,
	2	 11 13 16 19 25 27 31 40 42,
	7	 11 13 16 19 25 27 31 40 42 43,
	1	 51 52,
	1	 21 23 29 51 52 55 60,
	2	 15 21 23 28 29 30 51 52 55 60,
	1	 15 21 23 28 29 30 44 51 52 55 60,
	2	 15 21 23 28 29 30 44 51 52 55 59 60,
	7	 15 21 23 28 29 30 44 51 52 55 59 60 61,
	1	 1 2 3 4 5 6 7 8 9 10 15 21 23 28 29 30 44 50 51 54 55 56 57 58 59 60 61 62 63,
	0	 6 8 9 10,
	2	 16 25 27 31,
	6	 11 16 19 25 27 31,
	9	 38 41 42,
	2	 1 2 3 4 5 6 7 8 9 10 17 20 22 32 33 34 35 39 45 46 48 49 50 53 54 56 57 58,
	2	 17 33 34 35 48 49 53,
	13	 20 22 32 39 46,
	0	 17 20 22 32 33 34 35 39 46 48 49 53,
	2	 17 20 22 32 33 34 35 39 45 46 48 49 53,
	2	 13 27 43,
	2	 11 13 19 27 31 43,
	7	 11 13 16 19 25 27 31 40 43,
	2	 11 13 16 19 25 27 31 37 40 42 43,
	4	 12 14 24,
	6	 12 14 17 24,
	2	 11 12 13 14 16 17 19 24 25 27 31 36 37 38 40 41 42 43,
	8	 1 2 3 4 5 6 7 8 9 10 33 34 35 48 49 50 53 54 56 57 58,
	1	 11 13 16 19 25 27 31 36 37 40,
	1	 15 18 21 23 26 28 29 30 44 52 59 60,
	1	 15 18 21 23 26 28 29 30 44 51 52 55 59 60 61 62,
	0	 14 15 18 21 23 26 28 29 30 44 51 52 55 59 60 61 62 63,
	0	 12 14 15 18 21 23 24 26 28 29 30 44 51 52 55 59 60 61 62 63,
	0	 12 14 15 17 18 21 23 24 26 28 29 30 44 51 52 55 59 60 61 62 63,
	0	 12 14 15 17 18 21 23 24 26 28 29 30 33 34 35 44 48 49 51 52 53 55 59 60 61 62 63,
	0	 12 14 15 17 18 21 23 24 26 28 29 30 33 34 35 44 47 48 49 51 52 53 55 59 60 61 62 63,
	9	 32 39 46,
	10	 2 3,
	9	 2 3 6 7 8 9 10,
	9	 2 3 5 6 7 8 9 10,
	7	 11 13 16 19 25 27 31 36 37 43,
	2	 38 42,
	1	 11 13 16 19 25 27 31 36 37 38 40 42 43,
	6	 18 51 52 55 61,
	2	 1 2 3 4 5 6 7 8 9 10 12 14 17 24 33 34 35 48 49 50 53 54 56 57 58,
	7	 1 2 3 4 5 6 7 8 9 10 14 17 33 34 35 48 49 50 53 54 56 57 58,
	1	 48 53,
	3	 37 38 40 41,
	6	 36 37 38 40 41 42,
	4	 11 12 13 14 16 19 20 22 24 25 27 31 32 36 37 38 40 41 42 43 45,
	4	 11 12 13 14 16 17 19 20 22 24 25 27 31 32 36 37 38 39 40 41 42 43 45 46 48 49,
	2	 11 12 13 14 16 17 19 20 22 24 25 27 31 32 36 37 38 39 40 41 42 43 45 46 48 49 62 63,
	3	 1 2 3 4 5 6 7 8 9 10 15 18 21 23 26 28 29 30 44 47 50 51 52 54 55 56 57 58 59 60 61,
	3	 15 18 21 23 26 28 29 30 44 47 59 60,
	3	 15 18 21 23 26 28 29 30 44 47 52 59 60,
	3	 15 18 21 23 26 28 29 30 44 47 52 59 60 61,
	2	 15 18 21 23 26 28 29 30 44 47 51 52 59 60 61,
	3	 7 8,
	4	 11 13 16 19 25 27 31 36,
	1	 11 13 16 19 25 27 31 36 40,
	2	 11 13 16 19 25 27 31 36 37 40 42,
	1	 52 55,
	0	 15 28 30 51 52 55,
	0	 15 21 23 28 29 30 51 52 55 59 60,
	1	 15 21 23 26 28 29 30 44 51 52 55 59 60,
	2	 15 18 21 23 26 28 29 30 44 51 52 55 59 60,
	0	 15 17 18 21 23 26 28 29 30 44 47 51 52 55 59 60 61 62 63,
	1	 14 15 17 18 21 23 26 28 29 30 44 47 51 52 55 59 60 61 62 63,
	0	 20 22 39 45,
	1	 14 15 17 18 20 21 22 23 26 28 29 30 32 39 44 45 46 47 51 52 55 59 60 61 62 63,
	0	 12 14 15 17 18 20 21 22 23 24 26 28 29 30 32 39 44 45 46 47 49 51 52 55 59 60 61 62 63,
	1	 12 14 15 17 18 20 21 22 23 24 26 28 29 30 32 39 44 45 46 47 48 49 51 52 55 59 60 61 62 63,
	1	 50 54 56 57,
	3	 11 13 16 19 25 27 31 37 40 43,
	2	 11 13 16 19 25 27 31 37 38 40 41 43,
	3	 36 42,
	2	 33 34 35 45 53,
	2	 33 34 35 39 45 46 53,
	3	 20 22 32 33 34 35 39 45 46 53,
	2	 15 21 23 28 29 30 44 51 52 55 60 61,
	0	 11 13 16 19 25 27 31 36 38 41,
	3	 11 13 16 19 25 27 31 36 38 41 42,
	4	 11 13 16 19 25 27 31 36 38 40 41 42 43,
	0	 11 13 16 19 25 27 31 36 37 38 40 41 42 43 47,
	0	 15 21 23 28 29 30 51 55 60,
	0	 15 18 21 23 26 28 29 30 51 52 55 60,
	0	 15 18 21 23 26 28 29 30 44 51 52 55 60,
	1	 15 18 21 23 26 28 29 30 44 51 52 55 60 61,
	2	 20 22 39 46,
	0	 1 2 3 4 5 6 7 8 9 10 50 54 56 58,
	1	 1 2 3 4 5 6 7 8 9 10 50 54 56,
	10	 54 56,
	2	 11 13 16 19 25 27 31 36 37 38 40 41 42 43 48 49,
	1	 12 14 20 22 24 32 33 34 35 39 45 46 53,
	2	 12 14 17 20 22 24 32 33 34 35 39 45 46 53,
	4	 1 2 3 4 5 6 7 8 9 10 54 56 57 58,
	5	 2 3 4 5 7 8 9 10,
	10	 11 13 16 19 25 27 31 36 37 42 43,
	2	 47 62 63,
	0	 4 6 7 8 9 10,
	2	 17 39 46 48 49,
	2	 15 21 23 28 29 30 44 47 59 60,
	0	 20 22 33 34 35 39 45 46 48 49 53,
	1	 11 13 14 16 19 20 22 25 27 31 32 33 34 35 36 37 38 39 40 41 42 43 45 46 48 49 53,
	1	 1 3 4 5 6 7 8 9 10,
	4	 11 13 16 19 25 27 31 38 41 42,
	1	 11 13 16 19 25 27 31 36 37 38 40 41 42 43 62,
	1	 11 13 16 19 25 27 31 36 37 38 40 41 42 43 62 63,
	1	 11 12 13 16 19 24 25 27 31 36 37 38 40 41 42 43 62 63,
	2	 33 34 35 39 46 48 53,
	0	 11 12 13 14 16 17 19 20 22 24 25 27 31 32 36 37 38 39 40 41 42 43 45 46 48,
	2	 2 3 4 5 8 9 10,
	1	 33 34 35 48 49,
	1	 11 13 16 19 25 27 31 38 40 41 42 43,
	1	 11 13 16 19 25 27 31 37 38 40 41 42 43,
	1	 12 17 24,
	3	 11 13 16 19 25 27 31 40,
	1	 11 13 16 19 25 27 31 36 40 42,
	0	 11 13 16 19 25 27 31 36 37 38 40 42,
	5	 11 13 16 19 20 22 25 27 31 32 36 37 38 40 41 42 43 45,
	3	 11 12 13 16 19 20 22 24 25 27 31 32 36 37 38 40 41 42 43 45,
	7	 15 21 23 26 28 29 30 44 59 60,
	1	 1 2 3 4 5 6 7 8 9 10 12 14 20 22 24 32 33 34 35 39 45 46 48 49 50 53 54 56 57 58,
	1	 1 2 3 4 5 6 7 8 9 10 12 20 22 24 32 39 45 46 50 54 56 57 58,
	2	 39 45,
	4	 12 20 22 24 32 39 45 46,
	1	 11 13 19 27 31,
	4	 2 3 4 5 9 10,
	0	 1 6,
	1	 4 5 6,
	3	 11 19 27,
	3	 18 26 52 60,
	3	 18 26 52 59 60,
	4	 21 23 29 51 55 61,
	4	 50 57 58,
	4	 50 56 57 58,
	6	 50 54 56 57 58 62 63,
	2	 14 15 17 18 21 23 26 28 29 30 44 47 50 51 52 54 55 56 57 58 59 60 61 62 63,
	2	 14 15 17 18 20 21 22 23 26 28 29 30 32 44 45 47 50 51 52 54 55 56 57 58 59 60 61 62 63,
	2	 1 2 3 4 5 6 7 8 9 10 33 34 35 39 46 49 53,
	1	 1 2 3 4 5 6 7 8 9 10 33 34 35 39 46 53,
	4	 1 2 3 4 5 6 7 8 9 10 33 34 35 53,
	1	 1 2 3 4 5 6 7 8 9 10 33 34 35,
	2	 1 2 3 4 5 6 7 8 9 10 34 35,
	2	 1 2 3 4 5 6 7 8 9 10 35,
	0	 11 13 16 19 25 27 31 37 43,
	0	 36 38 40 41 42,
	2	 11 12 13 16 19 24 25 27 31 33 34 35 36 37 38 40 41 42 43 48 49 53,
	0	 32 39 45,
	0	 20 22 32 39 45,
	1	 14 17 20 22 32 39 45 46,
	0	 14 15 17 18 20 21 22 23 26 28 29 30 32 39 44 45 46 47 51 52 55 56 59 60 61 62 63,
	0	 30 59,
	1	 21 23 29 60 62 63,
	0	 21 23 29 44 60 62 63,
	1	 15 21 23 28 29 30 44 59 60 62 63,
	0	 15 21 23 28 29 30 44 47 59 60 62 63,
	1	 15 18 21 23 26 28 29 30 44 47 59 60 62 63,
	0	 15 18 21 23 26 28 29 30 44 47 52 59 60 62 63,
	4	 11 13 16 19 25 27 31 33 34 35 36 37 38 40 41 42 43,
	5	 21 23 29 59 60,
	1	 1 2 3 4 5 6 7 8 9 10 14 20 22 32 33 34 35 39 45 46 48 49 50 53 54 56 57 58,
	1	 1 4,
	1	 11 13 16 19 25 27 31 36 42,
	1	 59 60,
	1	 18 26 51 52 55 59 60,
	1	 23 29,
	3	 18 21 23 26 29 44 51 52 55 59 60 61,
	2	 50 54 57 58,
	1	 15 18 21 23 26 28 29 30 44 50 51 52 54 55 56 57 58 59 60 61,
	1	 15 17 18 21 23 26 28 29 30 44 47 50 51 52 54 55 56 57 58 59 60 61 62 63,
	1	 1 2 3 4 5 6 7 8 9 10 12 24 33 34 35 39 46 48 49 53,
	1	 1 2 3 4 5 6 7 8 9 10 33 34 35 49 53,
	1	 1 2 3 4 5 6 7 8 9 10 34 35 53,
	1	 1 2 3 4 5 6 7 8 9 10 34,
	2	 33 34 35 39 53,
	2	 11 12 13 14 16 19 24 25 27 31 33 34 35 36 37 38 39 40 41 42 43 46 48 49 53,
	4	 56 57 58,
	1	 54 56 57 58,
	1	 1 2 3 4 5 6 7 8 9 10 15 17 18 20 21 22 23 26 28 29 30 32 44 45 47 51 52 55 59 60 61,
	1	 1 2 3 4 5 6 7 8 9 10 15 17 18 21 23 26 28 29 30 44 47 51 52 55 59 60 61,
	2	 1 2 3 4 5 6 7 8 9 10 15 18 21 23 26 28 29 30 44 47 51 52 55 59 60 61,
	3	 1 2 3 4 5 6 7 8 9 10 15 18 21 23 26 28 29 30 44 51 52 55 59 60 61,
	2	 30 51 55,
	1	 30 51 55 59,
	2	 30 44 51 55 59,
	2	 30 44 51 55 59 60,
	1	 1 2 3 4 5 6 7 8 9 10 15 18 21 23 26 28 29 52 61,
	1	 1 2 3 4 5 6 7 8 9 10 15 18 21 23 28 29 52 61,
	1	 1 2 3 4 5 6 7 8 9 10 15 21 23 28 29 52 61,
	2	 1 2 3 4 5 6 7 8 9 10 15 21 23 28 29 61,
	2	 1 2 3 4 5 6 7 8 9 10 15 28,
	1	 1 2 3 4 5 6 7 8 9 10 28,
	4	 52 61,
	0	 4 5 7 8 9,
	2	 11 13 16 19 25 27 31 37,
	1	 11 13 16 19 25 27 31 37 38 40 41,
	3	 11 13 16 19 25 27 31 36 37 38 40 41,
	1	 20 22 32 39 45 46 49,
	1	 20 22 32 33 34 35 39 45 46 49 53,
	0	 1 2 3 4 5 6 7 8 9 10 15 18 21 23 26 28 29 30 44 51 52 55 59 61,
	1	 1 2 3 4 5 6 7 8 9 10 15 18 21 23 26 28 29 30 44 51 52 55 61,
	1	 1 2 3 4 5 6 7 8 9 10 15 28 30 44,
	1	 1 2 3 4 5 6 7 8 9 10 15 28 30,
	4	 6 7 8,
	2	 37 38 40 41 42,
	2	 36 37 38 40 41 42 43,
	2	 11 19 36 37 38 40 41 42 43,
	2	 11 13 19 36 37 38 40 41 42 43,
	1	 11 13 16 19 25 31 36 37 38 40 41 42 43,
	3	 11 12 13 16 19 24 25 27 31 33 34 35 36 37 38 39 40 41 42 43 46 48 49 53,
	2	 11 12 13 16 19 20 22 24 25 27 31 32 33 34 35 36 37 38 39 40 41 42 43 45 46 48 49 53,
	2	 11 12 13 14 16 19 20 22 24 25 27 31 32 33 34 35 36 37 38 39 40 41 42 43 45 46 48 49 53,
	1	 15 21 23 28 29 30 59 60,
	5	 1 2 3 4 5 6 7 8 9 10 57,
	5	 1 2 3 4 5 6 7 8 9 10 14 17 50 54 56 57 58,
	0	 1 2 3 5 6 7 8 9 10,
	1	 1 2 3 4 5 6 7 8 9 10 50 54 56 57 58 63,
	0	 39 46 53,
	2	 13 31,
	1	 11 13 19 31,
	0	 14 15 18 21 23 26 28 29 30 44 47 50 51 52 54 55 56 57 58 59 60 61 62 63,
	0	 1 2 3 4 5 6 7 8 9 10 20 22 32 33 34 35 39 45 46 48 49 53,
	1	 1 2 3 4 5 6 7 8 9 10 33 34 35 48 49 53,
	2	 33 53,
	1	 12 20 22 24 32 33 34 35 39 45 46 53,
	1	 11 13 19 43,
	0	 20 39 46,
	1	 32 45,
	0	 46 48 49,
	0	 22 45,
	1	 11 12 13 14 16 17 19 24 25 27 31 33 34 35 36 37 38 39 40 41 42 43 46 48 49 53,
	0	 50 54 56 57 58 63,
	1	 1 2 3 4 5 6 7 8 9 10 15 18 21 23 28 29 30 44 51 52 55 59 60 61,
	1	 1 2 3 4 5 6 7 8 9 10 15 21 23 28 29 30 44 51 52 55 59 60 61,
	1	 1 2 3 4 5 6 7 8 9 10 15 21 23 28 29 30 44 51 55 59 60 61,
	0	 21 29,
	2	 1 2 3 4 5 6 7 8 9 10 48 49 50 54 56 57 58 62 63,
	0	 11 13 16 19 25 27 31 33 34 35 38 40 41 43 53,
	1	 1 2 3 4 5 6 7 8 9 10 14 50 54 56 57 58 62 63,
	1	 14 17 20 22 32 45,
	0	 11 13 14 16 17 19 20 22 25 27 31 32 36 37 38 41 42 43 45,
	1	 1 2 3 4 5 6 7 8 9 10 12 24 33 34 35 39 46 48 49 50 53 54 56 57 58,
	1	 11 13 16 19 25 27 31 36 37 38 43,
	2	 11 16 19 25 27 31 43,
	0	 11 13 16 19 24 25 27 31 36 37 38 40 41 42 43,
	1	 48 49 53,
	1	 39 46 48 49 53,
	0	 14 17 33 34 35 39 46 48 49 53,
	1	 11 19 27 43,
	1	 51 52 61,
	1	 15 28 30 44 51 52 55 61,
	2	 15 28 30 44 51 52 55 59 61,
	1	 15 18 20 21 22 23 26 28 29 30 32 44 45 47 51 52 55 59 60 61 62 63,
	1	 12 15 18 20 21 22 23 24 26 28 29 30 32 44 45 47 51 52 55 59 60 61 62 63,
	0	 39 48 49,
	0	 18 21 23 26 29 52 60,
	0	 1 2 3 4 5 6 7 8 9 10 12 14 17 20 22 24 32 33 34 35 39 45 46 48 49 53,
	1	 18 21 23 26 29 60,
	1	 32 46,
	1	 11 19 31,
	1	 15 18 21 23 26 28 29 30 44 59 60 62 63,
	1	 11 13 16 19 25 27 31 36 40 42 43,
	1	 15 28 44 51 55 60,
	2	 15 28 30 44 51 55 60,
	1	 30 44,
	1	 20 22 24 32 39 45 46,
	2	 3 6 7 8 9 10,
	1	 38 40 41 42,
	4	 11 13 16 19 20 22 25 27 31 32 36 37 38 39 40 41 42 43 45 46,
	1	 11 12 13 16 19 20 22 24 25 27 31 32 36 37 38 39 40 41 42 43 45 46,
	0	 33 34 35 39 46 48 49,
	1	 25 31,
	1	 11 12 13 16 19 25 27 31 36 37 38 40 41 42 43,
	4	 1 2 3 4 5 6 7 8 9 10 14 17 20 22 32 39 45 46 50 54 56 57 58,
	3	 1 2 3 4 5 6 7 8 9 10 56,
	1	 11 12 13 14 16 17 19 20 22 24 25 27 31 32 36 37 38 39 40 41 42 43 45 46,
	0	 1 2 3 4 5 6 7 8 9 10 14 17 20 22 32 33 34 35 45 48 49 50 53 54 56 57 58,
	1	 46 48,
	0	 50 62 63,
	0	 13 16 25 27,
	1	 1 2 3 4 5 6 7 8 9 10 20 22 32 45 50 54 56 57 58,
	0	 15 18 26 28 30 51 52 55 61,
	0	 2 3 4 6 7 8 9 10,
	1	 11 13 16 19 25 27 31 36 38 40 41,
	0	 11 13 14 16 19 25 27 31 33 34 35 36 37 38 39 40 41 42 43 46 48 49 53,
	0	 1 2 3 4 5 6 7 8 9 10 15 18 20 21 22 23 26 28 29 30 32 44 45 47 51 52 55 59 60 61,
	0	 51 55 59,
	0	 30 51 55 59 60,
	0	 1 2 3 4 5 6 7 8 9 10 15 18 21 23 28 29 61,
	0	 1 2 3 4 5 6 7 8 9 10 15 21 23 28 29,
	0	 1 2 3 4 5 6 7 8 9 10 15 18 21 23 26 28 29 30 44 47 50 51 52 54 56 57 58 59 60 61,
	0	 15 18 28 30 44 59,
	1	 30 44 51 55 60,
	1	 15 28 30 51 52 55 61,
	0	 12 33 34 35 48 49 53,
	1	 12 24 33 34 35 48 49 53,
	0	 12 20 22 24 32 33 34 35 39 45 46 48 49 53,
	0	 12 14 20 22 24 32 33 34 35 39 45 46 48 49 53,
	1	 1 2 3 4 5 6 7 8 9 10 17 50 54 56 57 58,
	1	 11 13 14 16 17 19 20 22 25 27 31 32 36 37 38 39 40 41 42 43 45 46,
	0	 15 28 44 59,
	0	 21 23 29 51 61,
	0	 11 13 16 19 25 27 43,
	0	 11 13 16 19 20 22 25 27 31 32 33 34 35 36 37 39 40 42 43 45 46 48 49 53,
	1	 30 44 59,
	0	 21 23 29 30 44 59 60,
	0	 12 15 18 21 23 24 26 28 29 30 44 51 52 55 59 60 61 62 63,
	0	 1 2 3 4 5 6 7 8 9 10 54,
	0	 29 60,
	0	 36 38 41 42,
	1	 45 46,
	1	 20 22 45 46,
	1	 20 22 32 45 46,
	0	 12 14 20 22 24 32 45 46,
	0	 33 34 35 39 49 53,
	0	 33 34 35 39 48 49 53,
	2	 36 37 38 41 42,
	0	 36 37 38 41 42 43,
	2	 11 12 13 14 16 19 24 25 27 31 36 37 38 40 41 42 43,
	1	 15 18 26 28 30 44 59,
	1	 21 23 29 51 52 55 60 61,
	1	 3 4 5 7 8 9 10,
	2	 14 17 33 34 35 48 49 53,
	2	 11 13 16 19 25 27 31 36 42 43,
	0	 15 18 20 21 22 23 26 28 29 30 32 39 44 45 46 47 51 52 55 59 60 61 62 63,
	0	 1 2 3 4 5 6 7 8 9 10 15 21 23 28 29 30 44 50 51 52 54 55 56 57 58 59 60 61 62 63,
	1	 13 36 37 38 40 41 42 43,
	1	 11 13 19 27 36 37 38 40 41 42 43,
	1	 15 17 18 21 23 26 28 29 30 44 47 51 52 55 59 60 61,
	0	 5 6 7 8 9 10,
	0	 15 28 44 51 55 59 60,
	0	 16 19 25 31,
	2	 11 13 16 19 25 27 31 36 37 38 41,
	1	 15 18 26 28 30,
	1	 15 18 21 23 26 28 29 30 61,
	1	 15 18 21 23 26 28 29 30 51 52 55 61,
	0	 11 13 16 19 25 27 31 33 34 35 36 37 38 39 40 41 42 43 46 48 49 53 56,
	0	 36 37 43,
	0	 11 13 16 17 19 25 27 31 36 37 38 40 41 42 43,
	0	 2 7 8 9,
	0	 2 7 8 9 10,
	0	 15 18 21 23 28 29 30 44 59 60 62 63,
	0	 15 18 21 23 28 29 30 44 47 59 60 62 63,
	0	 37 40 42 43,
	0	 21 23 29 44 51 55 59 60,
	0	 1 2 3 4 5 6 7 8 9 10 47 50 54 56 57 58 62 63,
	1	 11 13 16 19 25 31 42,
	0	 11 13 16 19 25 27 31 37 38 41 42,
	1	 12 24 62 63,
	0	 11 12 13 14 16 17 19 24 25 27 31 36 37 38 40 41 42 43 62 63,
	0	 21 23 29 44,
	0	 12 15 18 21 23 24 26 28 29 30 44 51 52 55 59 60 61,
	0	 12 14 15 18 21 23 24 26 28 29 30 44 51 52 55 59 60 61,
	0	 12 14 15 18 20 21 22 23 24 26 28 29 30 32 39 44 45 46 51 52 55 59 60 61,
	0	 11 13 16 17 19 25 27 31 36 37 38 40 41 42 43 47 62 63,
	0	 15 28 59,
	0	 11 13 16 19 20 22 25 27 31 32 36 37 38 39 41 43 45 46,
	0	 2 3 4 5 6 8 9 10,
	0	 3 10,
	0	 11 13 16 19 25 27 31 33 35 36 37 38 40 41 42 43 53,
	1	 3 4 5 6,
	1	 15 21 23 28 29 30 44 51 55 61,
	1	 15 21 23 28 29 30 44 51 55 60 61,
	1	 11 13 15 16 18 19 21 23 25 26 27 28 29 30 31 36 37 38 40 41 42 43 44 47 51 52 55 59 60 61,
	1	 1 2 3 4 5 6 7 8 9 10 20 22 32 39 45 46 50 54 56 57 58 62 63,
	1	 36 38,
	1	 36 37 38,
	1	 36 37 38 42,
	0	 15 26 28 30 44 59,
	0	 36 37 40 41,
	0	 15 18 21 23 26 28 29 30 44 47 50 51 52 54 55 59 60 61 62 63,
	0	 11 19 27 31,
	2	 11 13 16 19 25 27 31 37 38 41,
	1	 1 2 3 4 5 6 7 8 9 10 15 18 21 23 26 28 29 30 44 51 52 55 60 61,
	0	 1 2 3 4 5 6 7 8 9 10 30,
	1	 21 23 29 51 55 60 61,
	0	 11 13 16 19 25 27 31 36 37 38 42 43,
	0	 11 12 13 14 16 17 19 20 22 24 25 27 31 32 36 37 38 39 40 41 42 43 45 46 48 49 53,
	0	 32 45 46,
	0	 17 20 22 32 39 45 46,
	1	 11 13 16 19 25 27,
	1	 1 2 3 4 5 6 7 8 9 10 15 18 21 23 26 28 29 30 44 51 52 55 59 60 61 62 63,
	0	 1 2 3 4 5 6 7 8 9 10 15 18 21 23 26 28 29 30 44 51 52 55 59 60 61 63,
	1	 1 2 3 4 5 6 7 8 9 10 15 18 21 23 26 28 29 30 44 52 61,
	0	 12 20 22 32 45,
	0	 1 2 3 4 5 6 7 8 9 10 15 18 21 23 26 28 29 30 44 50 51 52 54 55 56 57 58 59 60 61,
	0	 1 2 3 4 5 6 7 8 9 10 15 21 23 28 29 30 44 61,
	0	 1 2 3 4 5 6 7 8 9,
	0	 14 33 34 35 48 49 53,
	1	 12 14 24 33 34 35 48 49 53,
	1	 12 14 17 24 33 34 35 48 49 53,
	0	 20 22 32 39,
	0	 15 18 21 23 26 28 29 30 38 41 44 47 51 52 55 59 60 61 62 63,
	0	 15 18 21 23 26 28 29 30 37 38 40 41 44 47 51 52 55 59 60 61 62 63,
	1	 21 23 26 29 60,
	0	 6 8,
	1	 1 6 7 8 9 10,
	0	 1 2 3 4 5 6 7 8 9 10 15 21 23 28 29 30 44 50 54 56 57 58 59 60 62 63,
	1	 2 6 7 8 9,
	1	 21 23 29 44 51 55 61,
	1	 15 21 23 26 28 29 30 44 51 55 59 60 61,
	1	 1 2 3 4 5 6 7 8 9 10 14 17 50 54 56 57 58 62 63,
	0	 15 21 23 28 29 30 51 55 61,
	1	 15 21 23 28 29 30 44 51 55 59 61,
	0	 1 2 3 4 5 6 7 8 9 10 14 17 20 22 32 39 45 46 50 54 56 57 58 62 63,
	0	 1 2 3 4 5 6 7 8 9 10 12 14 17 24 50 54 56 57 58,
	1	 33 34 35 38 41 53,
	0	 14 47,
	0	 15 18 21 23 26 28 29 30 44 59 60 61,
	0	 12 14 15 18 20 21 22 23 24 26 28 29 30 32 44 45 47 51 52 55 59 60 61 62 63,
	0	 42 43,
	1	 1 2 3 4 5 6 7 8 9 10 14 17 48 49 50 54 56 57 58,
	0	 15 28 30 51 55 61,
	0	 15 28 30 44 51 55 59 60 61,
	1	 12 15 18 21 23 24 26 28 29 30 44 47 50 51 52 54 55 56 57 58 59 60 61 62 63,
	0	 12 15 18 20 21 22 23 24 26 28 29 30 32 39 44 45 46 47 50 51 52 54 55 56 57 58 59 60 61 62 63,
	1	 1 2 3 4 5 6 7 8 9 10 11 13 16 19 25 27 31 33 34 35 36 37 38 40 41 42 43 48 49 53,
	0	 12 24 50 54 56 57 58 62 63,
	1	 12 14 15 17 18 21 23 24 26 28 29 30 44 47 50 51 52 54 55 56 57 58 59 60 61 62 63,
	0	 11 13 16 19 25 27 31 33 34 35 36 37 38 40 41 42 43 48,
	0	 15 28 30 60,
	0	 15 28 30 59 60,
	0	 26 52,
	0	 14 17 20 22 32 39 45 46 50 54 56 57 58,
	0	 1 2 3 4 5 6 7 8 9 10 49 53,
	1	 49 53,
	0	 15 18 20 21 22 23 26 28 29 30 32 39 44 45 46 47 51 52 55 59 60 61,
	0	 14 15 17 18 20 21 22 23 26 28 29 30 32 39 44 45 46 47 51 52 55 59 60 61,
	0	 16 25 31 40,
	0	 11 13 16 19 25 27 31 37 40 42,
	0	 1 2 3 4 5 6 7 8 9 10 12 17 20 22 24 32 33 34 35 39 45 46 48 49 50 53 54 56 57 58,
	0	 1 2 3 4 5 6 7 8 9 10 17 20 22 32 39 45 46 50 54 56 57 58,
	1	 11 13 16 19 25 27 31 36 43,
	1	 33 34 35 49,
	1	 1 2 3 4 5 6 7 8 9 10 12 14 17 20 22 24 32 39 45 46 50 54 56 57 58,
	1	 40 41,
	0	 11 13 16 19 27 31 43,
	1	 55 61,
	0	 1 2 3 4 5,
	0	 11 16 25 31,
	0	 33 34 35 47 48 49 53,
	0	 20 22 32 33 34 35 39 46 53,
	1	 11 13 16 19 25 27 31 36 37,
	1	 11 12 13 14 16 17 19 24 25 27 31 33 34 35 36 37 38 40 41 42 43 48 49 53,
	1	 15 28 30 51 55,
	1	 15 28 30 51 55 59,
	1	 15 21 23 28 29 30 51 55 59 60,
	1	 15 21 23 28 29 30 44 51 55 59 60,
	1	 15 21 23 26 28 29 30 44 51 55 59 60,
	0	 1 2 3 4 5 6 7 8 9 10 50 51 54 55 56 57 58,
	0	 11 13 19 27 42 43,
	1	 11 13 19 27 36 37 42 43,
	0	 11 13 19 27 36 37 40 42 43,
	1	 16 25 31 38 41,
	0	 41 42,
	0	 2 4 5,
	0	 15 21 23 28 29 30 44 51 55 60,
	0	 2 3 4 5 9,
	0	 1 2 3 4 5 6 7 8 9 10 20 22 50 54 56 57 58,
	1	 21 23 29 52 61,
	1	 21 23 29 44 51 52 55 60 61,
	1	 1 2 3 4 5 6 7 8 9 10 12 14 17 20 22 24 32 39 45 46 48 49 50 54 56 57 58 62 63,
	1	 1 2 3 4 5 6 7 8 9 10 12 14 17 24 48 49 50 54 56 57 58 62 63,
	1	 1 2 3 4 5 6 7 8 9 10 12 17 24 48 49 50 54 56 57 58 62 63,
	1	 1 2 3 4 5 6 7 8 9 10 17 48 49 50 54 56 57 58 62 63,
	0	 14 20 22,
	0	 11 13 16 19 25 27 31 37 38 41 43,
	1	 21 23 60,
	0	 6 9,
	0	 6 7 9,
	0	 13 16 19 25 27 31,
	1	 11 12 13 14 16 19 20 22 24 25 27 31 32 36 37 38 39 40 41 42 43 45 46,
	0	 15 17 18 21 23 26 28 29 30 33 34 35 44 47 48 49 51 52 53 55 59 60 61,
	0	 11 13 14 16 19 20 22 25 27 31 32 36 37 38 39 40 41 42 43 45 46,
	0	 30 60,
	0	 30 44 59 60,
	0	 15 18 21 23 26 28 29 30 44 47 48 49 51 52 55 59 60 61,
	0	 22 32 39 45 46,
	0	 1 2 3 4 5 6 7 8 9 10 15 18 21 23 26 28 29 30 44 50 51 52 55 56 57 58 59 60 61 62 63,
	1	 2 4 5 6 7 8 9,
	1	 21 23 29 44 61,
	1	 1 2 3 4 5 6 7 8 9 10 12 14 17 24 50 54 56 57 58 62 63,
	1	 1 2 3 4 5 6 7 8 9 10 12 14 17 24 33 34 35 39 46 48 49 50 53 54 56 57 58,
	0	 15 18 20 21 22 23 26 28 29 30 32 44 47 51 52 55 59 60 61 62 63,
	0	 37 43,
	0	 15 18 20 21 22 23 26 28 29 30 32 44 45 47 50 51 52 54 55 56 57 58 59 60 61 62 63,
	0	 12 20 22 32 39 45 46,
	0	 1 2 3 4 5 6 7 8 9 10 14 17 20 22 32 33 34 35 39 45 46 48 49 50 53 54 56 57 58 62 63,
	0	 1 2 3 4 5 7 8 9 10,
	0	 11 12 13 16 17 19 20 22 24 25 27 31 32 36 37 38 39 40 41 42 43 45 46,
	0	 18 51 52 55 61 62 63,
	0	 11 13 16 19 25 31 38 41,
	0	 20 22 32 39 45 46 47,
	0	 14 15 17 18 20 21 22 23 26 28 29 30 32 33 34 35 39 44 45 46 47 48 49 51 52 53 55 59 60 61,
	1	 18 21 23 29 44 59 60,
	0	 27 43,
	0	 13 43,
	0	 1 2 3 4 5 6 7 8 9 10 56 57 58 62 63,
	0	 20 22 32 46,
	0	 33 34 35 48,
	0	 54 57 58,
	0	 44 51 55 59 61,
	0	 14 15 17 18 21 23 26 28 29 30 44 51 52 55 59 60 61,
	0	 14 15 17 18 21 23 26 28 29 30 44 47 51 52 55 59 60 61,
	0	 33 34 35 39 46,
	0	 1 2 3 4 5 6 7 8 9 10 17 50 54 57 58,
	0	 56 57 58 62 63,
	0	 11 13 16 19 25 27 31 36 37 41 42 43,
	0	 1 2 3 4 5 6 7 8 9 10 12 14 17 20 22 24 32 45 50 54 56 57 58,
	0	 1 2 3 4 5 6 7 8 9 10 56 58,
	0	 3 4 5 10,
	0	 14 48 49,
	0	 15 18 21 23 26 28 29 30 33 34 35 44 47 51 52 53 55 59 60 61 62 63,
	0	 15 21 23 26 28 29 30 44 51 55 59 61,
	0	 11 13 16 19 25 27 31 36 37 41 43,
	0	 12 14 15 17 18 20 21 22 23 24 26 28 29 30 44 47 51 52 55 59 60 61 62 63,
	0	 11 16 25,
	0	 15 17 18 20 21 22 23 26 28 29 30 32 33 34 35 39 44 45 46 47 48 49 51 52 53 55 59 60 61 62 63,
	0	 1 2 3 4 5 6 7 8 9 10 11 12 13 16 19 24 25 27 31 36 37 38 40 41 42 43 50 54 56 57 58,
	0	 1 2 3 4 5 6 7 8 9 10 33 34 35 39 53,
	0	 11 42,
	0	 11 19 42,
	0	 39 46 49,
	0	 15 26 28 30,
	0	 35 39 46 48 49 53,
	0	 11 12 13 16 19 20 22 24 25 27 31 32 36 37 38 40 41 42 43,
	0	 11 16 19 25 43,
	0	 1 2 3 4 5 6 7 8 9 10 15 18 21 23 26 28 29 30 44 51 52 55 59 60 61 62,
	0	 27 31,
	0	 15 18 28 30,
	0	 35 39 46,
	0	 26 62 63,
	0	 11 13 16 19 25 27 31 36 37 40 41 42 43,
	0	 11 13 16 19 25 31 36 42,
	0	 32 39,
	0	 50 54 56 57 58 62,
	1	 52 55 61,
	0	 15 21 23 28 29 30 44 59,
	0	 3 5 6 7 8 9 10,
	0	 8 10,
	0	 1 2 3 4 6 7 8 9 10,
	0	 1 2 6 7 8 9 10,
	0	 11 13 16 19 25 27 31 33 34 35 36 37 38 40 41 42 43 47 53,
	0	 50 54 62 63,
	0	 11 13 16 17 19 25 27 31 36 37 38 40 41 42 43 48 49,
	0	 11 13 14 16 17 19 25 27 31 36 37 38 40 41 42 43 48 49,
	0	 11 12 13 14 16 17 19 24 25 27 31 36 37 38 40 41 42 43 48 49,
	0	 11 12 13 14 16 17 19 20 22 24 25 27 31 32 36 37 38 39 40 41 42 43 45 46 47 48 49,
	0	 1 2 3 4 5 6 7 8 9 10 15 18 21 23 26 28 29 30 33 34 35 44 51 52 53 55 59 60 61,
	0	 15 18 21 23 26 28 29 30 44 51 52 59 60,
	0	 1 2 3 4 5 6 7 8 9 10 33 35 53,
	0	 1 2 3 4 5 6 7 8 9 10 33,
	0	 51 52 55 59 61,
	0	 44 51 52 55 59 61,
	0	 20 45,
	0	 11 13 14 16 19 20 22 25 27 31 32 33 34 35 36 37 39 40 42 43 45 46 48 49 53,
	0	 39 48,
	0	 1 2 3 4 5 6 7 8 9 10 36 37 50 54 56 57 58,
	0	 38 40,
	0	 14 17 47,
	0	 11 13 19 25 27 31 43,
	0	 3 4 6 7 8 9 10,
	0	 11 13 16 19 25 27 31 35 36 37 38 40 41 42 43 53,
	0	 11 13 16 19 25,
	0	 15 28 30 44 51 55 59,
	0	 15 18 21 23 26 28 29 30 44 51 55 59 60,
	0	 44 51 55 61,
	0	 14 15 18 21 23 26 28 29 30 44 51 52 55 59 60 61,
	0	 12 14 15 17 18 21 23 24 26 28 29 30 44 47 51 52 55 59 60 61,
	0	 11 13 16 19 20 22 25 27 31 36 37 38 40 41 42 43 45,
	0	 11 13 14 16 19 20 22 25 27 31 36 37 38 40 41 42 43 45,
	0	 11 13 14 16 17 19 20 22 25 27 31 36 37 38 40 41 42 43 45,
	0	 11 12 13 14 16 17 19 20 22 24 25 27 31 36 37 38 40 41 42 43 45,
	0	 32 33 34 35 39 46 48 49 53,
	0	 12 24 49,
	0	 1 2 3 4 5 6 7 8 9 10 14 17 20 22 33 34 35 48 49 50 53 54 56 57 58,
	0	 14 17 24,
	0	 15 21 23 26 28 29 30 44 47 59 60,
	0	 50 54 56 62 63,
	0	 21 23 29 44 59 60 62 63,
	0	 21 23 29 51 52 55 61,
	0	 21 23 29 44 51 52 55 59 60 61,
	0	 1 2 3 4 5 6 7 8 9 10 15 18 21 23 26 28 29 30 44 52 59 60 61,
	0	 1 2 3 4 5 6 7 8 9 10 15 18 21 23 26 28 29 30 44 52 59 61,
	0	 18 21 23 26 29 44 52 61,
	0	 3 4 5 7,
	0	 18 52 61,
	0	 12 24 39 45 46,
	0	 1 2 3 4 5 6 7 8 9 10 20 22 33 34 35 48 49 50 53 54 56 57 58,
	0	 56 57,
	0	 1 2 3 4 5 6 7 8 9 10 15 17 18 21 23 26 28 29 30 44 51 52 55 59 60 61,
	0	 13 27 31 43,
	0	 11 13 16 19 25 27 31 38 43,
	0	 11 13 16 19 25 27 31 33 34 35 36 37 40 42 43 53,
	0	 15 18 21 23 26 28 29 30 50 51 52 54 55 56 57 58 59 60 61 62 63,
	0	 3 4 5 9 10,
	0	 11 13 14 16 17 19 20 22 25 27 31 32 36 37 38 39 40 41 42 43 45 46 48 49,
	0	 15 18 21 23 26 28 29 30 44 51 52 59 60 61,
	0	 1 2 3 4 5 6 7 8 9 10 33 53,
	0	 11 13 16 19 25 27 31 33 34 35 38 41 53,
	0	 11 12 13 14 16 19 24 25 27 31 36 37 38 40 41 42 43 62 63,
	0	 36 37 41,
	0	 11 13 16 19 25 27 31 33 36 37 38 40 41 42 43,
	0	 18 21 23 29 60,
	0	 15 28 44,
	0	 11 13 16 19 25 27 31 36 37 42,
	0	 1 2 3 4 5 6 7 8 9 10 14 50 54 56 57 58,
	0	 1 2 3 4 5 6 7 8 9 10 33 34 35 50 53 54 56 57 58,
	0	 26 51 52 55 61 62 63,
;
END; [Splits]
