# Supplementary material for: The genome of a sea spider corroborates a shared Hox cluster motif in arthropods with a reduced posterior tagma
Source: BMC Biol. 2025 Jul 2;23:196. doi: 10.1186/s12915-025-02276-x (PMC12220506; doi:10.1186/s12915-025-02276-x)
Supplement: Supplementary file 3 — Additional file 3. [file 12915_2025_2276_MOESM3_ESM.zip › suppl-file7-gene_analysis/irx/homeobox_aligned.fasta.treefile]

(T_castaneum_Slou/1-60:0.6483842141,(T_castaneum_lab/1-60:0.5557509256,((T_castaneum_mxp/1-60:0.2536533288,(T_castaneum_zen/1-60:0.1134226036,T_castaneum_zen2/1-60:0.1102189374)89:0.3695161715)72:0.1279187690,(T_castaneum_Dfd/1-60:0.1230574724,(T_castaneum_Cx/1-60:0.0000024540,(T_castaneum_abd-A/1-60:0.1471226311,(T_castaneum_ftz/1-60:0.0481987984,T_castaneum_Abd-B/1-60:1.1323824644)83:0.2168704539)81:0.1368868940)80:0.1384094053)86:0.3634280756)72:0.1363617737)93:0.4891071996,(((((((((((((C_rotundicauda_Mirr_C-a/1-63:0.0000000000,L_polyphemus_Mirr_C-a/1-63:0.0000000000):0.0000000000,T_tridentatus_Mirr_C-b/1-63:0.0000000000):0.0000000000,L_polyphemus_Mirr_C-b/1-63:0.0000000000):0.0000000000,T_tridentatus_Mirr_C-a/1-63:0.0000000000):0.0000009917,C_rotundicauda_Mirr_C-b/1-63:0.0000009917)99:0.0357294632,(((C_rotundicauda_Mirr_B/1-63:0.0000000000,L_polyphemus_Mirr_B/1-63:0.0000000000):0.0000009917,T_tridentatus_Mirr_B/1-63:0.0000009917)56:0.0000009917,((C_rotundicauda_Mirr_A/1-63:0.0000009917,T_tridentatus_Mirr_A/1-63:0.0000009917)96:0.0167878617,L_polyphemus_Mirr_A/1-63:0.0336440504)91:0.0161270136)7:0.0000009917)82:0.0160640114,H_graminicola_Irx1-Bii/1-47:0.0000009917)68:0.0000019972,C_sculpturatus_Irx1-A/1-63:0.0162811702)7:0.0000009917,(((((((((((((((((A_bruennichi_old_annotated_Irx1/1-63:0.0000000000,H_graminicola_Irx1-Biii/1-63:0.0000000000):0.0000000000,T_clavata_Irx1-B/1-63:0.0000000000):0.0000000000,A_bruennichi_Irx1-B/1-63:0.0000000000):0.0000000000,D_plantarius_Irx1-B/1-63:0.0000000000):0.0000000000,D_silvatica_Irx1-B/1-63:0.0000000000):0.0000000000,L_elegans_Irx1-A/1-63:0.0000000000):0.0000000000,L_elegans_Irx1-B/1-63:0.0000000000):0.0000000000,T_clavata_Irx1-A/1-63:0.0000000000):0.0000000000,P_tepidariorum_Irx1-B/1-63:0.0000000000):0.0000000000,H_graminicola_Irx1-A/1-63:0.0000000000):0.0000000000,D_plantarius_Irx1-A/1-63:0.0000000000):0.0000000000,T_antipodiana_Irx1-B/1-63:0.0000000000):0.0000000000,D_silvatica_Irx1-A/1-63:0.0000000000):0.0000000000,A_bruennichi_Irx1-A/1-63:0.0000000000):0.0000000000,T_antipodiana_Irx1-A/1-63:0.0000000000):0.0000000000,P_tepidariorum_Irx1-A/1-63:0.0000000000):0.0000009917,I_scapularis_Irx1/1-63:0.0000009917)48:0.0000009917)9:0.0000009917,((P_opilio_Irx1/1-63:0.0167784270,C_sculpturatus_Irx1-B/1-63:0.0164811447)93:0.0159234518,H_graminicola_Irx1-Bi/1-63:0.0326758602)9:0.0000009917)97:0.0495855702,(((((C_rotundicauda_Mirr_E/1-63:0.0000000000,L_polyphemus_Mirr_E/1-63:0.0000000000):0.0000009917,T_tridentatus_Mirr_E/1-63:0.0000009917)98:0.0161575619,((((((((((((((((((C_rotundicauda_Mirr_F-a/1-63:0.0000000000,L_polyphemus_Mirr_F-a/1-63:0.0000000000):0.0000000000,P_tepidariorum_Irx2-A/1-63:0.0000000000):0.0000000000,I_scapularis_Irx2/1-63:0.0000000000):0.0000000000,A_bruennichi_Irx2-A/1-63:0.0000000000):0.0000000000,D_plantarius_Irx2-A/1-63:0.0000000000):0.0000000000,H_graminicola_Irx2-A/1-63:0.0000000000):0.0000000000,PB.1135.1.p1/55-117:0.0000000000):0.0000000000,T_antipodiana_Irx2-A/1-63:0.0000000000):0.0000000000,D_silvatica_Irx2-B/1-63:0.0000000000):0.0000000000,T_tridentatus_Mirr_F-a/1-63:0.0000000000):0.0000000000,C_sculpturatus_Irx2-A/1-63:0.0000000000):0.0000000000,L_elegans_Irx2-A/1-63:0.0000000000):0.0000000000,L_polyphemus_Mirr_F-b/1-63:0.0000000000):0.0000000000,C_rotundicauda_Mirr_F-b/1-63:0.0000000000):0.0000000000,T_tridentatus_Mirr_F-b/1-63:0.0000000000):0.0000000000,D_silvatica_Irx2-A/1-63:0.0000000000):0.0000000000,T_clavata_Irx2-A/1-63:0.0000000000):0.0000000000,A_bruennichi_old_annotated_Irx2-ii/1-63:0.0000000000):0.0000009917)4:0.0000026488,(C_rotundicauda_Mirr_F-c/1-63:0.0000009917,(((C_rotundicauda_Mirr_D/1-63:0.0000009917,T_tridentatus_Mirr_D/1-63:0.0000009917)99:0.0164257490,(L_polyphemus_Mirr_D/1-63:0.0000009917,((S_maritima_Irx1/1-61:0.0205166339,S_maritima_Irx2/1-63:0.0353975572)91:0.0163513469,P_opilio_Irx2/1-63:0.0164183802)31:0.0000009917)13:0.0000009917)64:0.0162317653,((((D_melanogaster_ara/1-63:0.0000009917,D_melanogaster_caup/1-63:0.0164353112)30:0.0000009917,T_castaneum_Ara/1-63:0.0000009917)79:0.0244744443,S_maritima_Irx3/1-60:0.1691018565)89:0.0582972028,(D_melanogaster_mirr/1-63:0.0000009917,T_castaneum_Mirr/1-63:0.0000009917)66:0.0000009917)38:0.0162164381)9:0.0000027459)2:0.0000009917)4:0.0000028353,((((((((C_rotundicauda_Ara_C/1-63:0.0000009917,T_tridentatus_Ara_C/1-63:0.0000009917)97:0.0409046517,L_polyphemus_Ara_C/1-63:0.0000009917)94:0.0155082241,((((((((A_bruennichi_old_annotated_Irx2-i/1-63:0.0000000000,C_sculpturatus_Irx3-B/1-63:0.0000000000):0.0000000000,P_tepidariorum_Irx3-B/1-63:0.0000000000):0.0000000000,T_antipodiana_Irx3-B/1-63:0.0000000000):0.0000000000,T_clavata_Irx3-B/1-63:0.0000000000):0.0000000000,L_elegans_Irx3-B/1-63:0.0000000000):0.0000000000,D_silvatica_Irx3-B/1-63:0.0000000000):0.0000000000,D_plantarius_Irx3-B/1-63:0.0000000000):0.0000009917,A_bruennichi_Irx3-B/1-63:0.0000009917)46:0.0000009917)37:0.0000009917,(((C_rotundicauda_Ara_A/1-63:0.0165916020,T_tridentatus_Ara_A/1-63:0.0000009917)99:0.0181545418,L_polyphemus_Ara_A/1-63:0.0158257069)99:0.0562097039,H_graminicola_Irx3-B/1-63:0.0000009917)71:0.0156169005)59:0.0157791260,((C_rotundicauda_Ara_B/1-63:0.0000000000,L_polyphemus_Ara_B/1-63:0.0000000000):0.0000009917,T_tridentatus_Ara_B/1-63:0.0000009917)59:0.0000009917)23:0.0000027921,(((I_scapularis_Irx3/1-63:0.0000009917,C_sculpturatus_Irx3-A/1-63:0.0000009917)91:0.0032946821,PB.1137.1.p1/47-109:0.0332230232)59:0.0133516420,P_opilio_Irx3/1-63:0.0000019587)59:0.0158601992)90:0.0326085437,C_sculpturatus_Irx2-B/1-63:0.0000009917)50:0.0000025732,(g10269.t1.p1/35-97:0.0000009917,g10269.t2.p1/10-72:0.0000009917)96:0.0537922417)56:0.0179649202)2:0.0000009917)90:0.0542579081,((((((A_bruennichi_old_annotated_Irx3/1-63:0.0000000000,D_plantarius_Irx3-A/1-63:0.0000000000):0.0000000000,H_graminicola_Irx3-A/1-63:0.0000000000):0.0000000000,D_silvatica_Irx3-A/1-63:0.0000000000):0.0000000000,L_elegans_Irx3-A/1-63:0.0000000000):0.0000009917,P_tepidariorum_Irx3-A/1-63:0.0529681517)17:0.0000009917,A_bruennichi_Irx3-A/1-63:0.0000009917)46:0.0000026908)82:0.0000456859,(T_antipodiana_Irx3-A/1-63:0.0000009917,T_clavata_Irx3-A/1-63:0.0000009917)80:0.0171043198)100:3.3844773840);
