# Supplementary material for: The genome of a sea spider corroborates a shared Hox cluster motif in arthropods with a reduced posterior tagma
Source: BMC Biol. 2025 Jul 2;23:196. doi: 10.1186/s12915-025-02276-x (PMC12220506; doi:10.1186/s12915-025-02276-x)
Supplement: Supplementary file 3 — Additional file 3. [file 12915_2025_2276_MOESM3_ESM.zip › suppl-file7-gene_analysis/irx/irx_genomic.m8]

Abru_Irx3-B_g2972.t1/8-505	pseudochrom_7	0.945	222	4	0	193	266	2101610	2101831	1.765E-33	143	567
Abru_Irx3-B_g2972.t1/8-505	pseudochrom_7	0.797	282	19	0	187	279	2409411	2409692	1.765E-33	143	567
Abru_Irx3-B_g2972.t1/8-505	pseudochrom_7	0.867	249	11	0	191	273	2026261	2026509	1.765E-33	143	567
Abru_Irx3-B_g2972.t1/8-505	pseudochrom_13	0.407	243	47	0	169	249	1000923	1000681	1.980E-08	63	567
Dmel_ara_FBgn0015904	pseudochrom_7	0.875	255	11	0	181	268	2101583	2101837	3.012E-35	149	567
Dmel_ara_FBgn0015904	pseudochrom_7	0.840	264	14	0	194	281	2026270	2026533	1.728E-34	147	567
Dmel_ara_FBgn0015904	pseudochrom_7	0.764	303	23	0	182	280	2409399	2409701	9.878E-34	144	567
Dmel_ara_FBgn0015904	pseudochrom_13	0.482	168	28	0	194	249	1000848	1000681	9.701E-07	57	567
Dsil_Irx2-A_00067618-RA_manual	pseudochrom_7	0.950	240	4	0	191	270	2101604	2101843	2.700E-38	158	567
Dsil_Irx2-A_00067618-RA_manual	pseudochrom_7	0.838	279	14	0	188	277	2026243	2026521	3.772E-37	155	567
Dsil_Irx2-A_00067618-RA_manual	pseudochrom_7	0.742	312	26	0	176	276	2409381	2409692	9.384E-36	151	567
Dsil_Irx2-A_00067618-RA_manual	pseudochrom_13	0.474	177	31	0	194	252	1000848	1000672	1.831E-07	60	567
Isca_Irx-1_XP_040061568.1	pseudochrom_7	0.890	243	9	0	186	267	2101592	2101834	2.251E-35	149	567
Isca_Irx-1_XP_040061568.1	pseudochrom_7	0.773	291	21	0	187	280	2026240	2026530	7.216E-35	148	567
Isca_Irx-1_XP_040061568.1	pseudochrom_7	0.790	258	18	0	187	271	2409411	2409668	7.617E-32	138	567
Isca_Irx-1_XP_040061568.1	pseudochrom_13	0.482	168	28	0	194	249	1000848	1000681	1.050E-07	61	567
Mmar_Irx1-B_manual	pseudochrom_7	0.867	246	11	0	186	268	2101592	2101837	4.031E-35	149	567
Mmar_Irx1-B_manual	pseudochrom_7	0.742	273	26	0	183	283	2026246	2026518	9.878E-34	144	567
Mmar_Irx1-B_manual	pseudochrom_7	0.750	276	23	0	187	278	2409411	2409686	5.705E-32	139	567
Mmar_Irx1-B_manual	pseudochrom_13	0.482	168	28	0	194	249	1000848	1000681	1.386E-07	60	567
Tcor_Irx3_TCOR_020265-T1	pseudochrom_7	0.860	270	13	0	179	271	2101577	2101846	1.169E-37	156	567
Tcor_Irx3_TCOR_020265-T1	pseudochrom_7	0.806	294	18	0	188	281	2026243	2026536	7.009E-36	151	567
Tcor_Irx3_TCOR_020265-T1	pseudochrom_7	0.833	267	14	0	183	269	2409402	2409668	4.133E-34	145	567
Tcor_Irx3_TCOR_020265-T1	pseudochrom_13	0.482	168	28	0	194	249	1000848	1000681	3.192E-07	59	567
Isca_Irx-3_XP_040355104.2	pseudochrom_7	0.795	282	20	0	183	280	2409402	2409683	7.009E-36	151	567
Isca_Irx-3_XP_040355104.2	pseudochrom_7	0.791	279	20	0	179	274	2101577	2101855	5.394E-35	148	567
Isca_Irx-3_XP_040355104.2	pseudochrom_7	0.811	270	17	0	191	280	2026261	2026530	5.631E-33	142	567
Isca_Irx-3_XP_040355104.2	pseudochrom_13	0.432	243	45	0	169	249	1000923	1000681	3.045E-10	69	567
Popi_Irx1_comp173313_c1_seq1	pseudochrom_7	0.765	279	22	0	186	279	2101592	2101870	5.526E-34	145	567
Popi_Irx1_comp173313_c1_seq1	pseudochrom_7	0.763	279	21	0	188	277	2026243	2026521	1.343E-32	141	567
Popi_Irx1_comp173313_c1_seq1	pseudochrom_7	0.747	270	23	0	187	277	2409411	2409680	5.747E-31	136	567
Popi_Irx1_comp173313_c1_seq1	pseudochrom_13	0.482	168	28	0	194	249	1000848	1000681	2.417E-07	59	567
Popi_Irx3_comp172117_c0_seq3_manual	pseudochrom_7	0.802	285	19	0	183	278	2409402	2409686	9.384E-36	151	567
Popi_Irx3_comp172117_c0_seq3_manual	pseudochrom_7	0.752	315	25	0	191	292	2101604	2101918	7.216E-35	148	567
Popi_Irx3_comp172117_c0_seq3_manual	pseudochrom_7	0.847	255	13	0	194	278	2026270	2026524	2.359E-33	143	567
Popi_Irx3_comp172117_c0_seq3_manual	pseudochrom_13	0.517	168	27	0	194	249	1000848	1000681	1.135E-08	64	567
Ptep_Irx2-B_XP_021002309.1	pseudochrom_7	0.901	264	9	0	183	273	2101589	2101852	4.637E-39	161	567
Ptep_Irx2-B_XP_021002309.1	pseudochrom_7	0.866	270	12	0	188	274	2026243	2026512	3.772E-37	155	567
Ptep_Irx2-B_XP_021002309.1	pseudochrom_7	0.780	312	23	0	183	286	2409402	2409713	2.920E-36	152	567
Ptep_Irx2-B_XP_021002309.1	pseudochrom_13	0.482	168	28	0	194	249	1000848	1000681	4.215E-07	59	567
Dsil_Irx1-A_DSIL_00022281-RA_manual	pseudochrom_7	0.865	243	11	0	186	267	2101592	2101834	4.133E-34	145	567
Dsil_Irx1-A_DSIL_00022281-RA_manual	pseudochrom_7	0.843	249	12	0	188	267	2026243	2026491	7.523E-33	141	567
Dsil_Irx1-A_DSIL_00022281-RA_manual	pseudochrom_7	0.825	237	14	0	183	262	2409402	2409638	2.418E-31	137	567
Dsil_Irx1-A_DSIL_00022281-RA_manual	pseudochrom_13	0.370	243	50	0	169	249	1000923	1000681	7.951E-08	61	567
Tcor_Irx1_TCOR_020260-T1	pseudochrom_7	0.827	243	14	0	191	270	2101604	2101846	5.705E-32	139	567
Tcor_Irx1_TCOR_020260-T1	pseudochrom_7	0.722	294	27	0	188	285	2409414	2409707	7.668E-31	135	567
Tcor_Irx1_TCOR_020260-T1	pseudochrom_7	0.767	258	19	0	187	269	2026240	2026497	7.668E-31	135	567
Tcor_Irx1_TCOR_020260-T1	pseudochrom_13	0.446	168	30	0	194	249	1000848	1000681	7.348E-07	58	567
Mmar_Irx2-B_manual	pseudochrom_7	0.943	258	5	0	187	274	2101595	2101852	2.576E-39	162	567
Mmar_Irx2-B_manual	pseudochrom_7	0.896	261	9	0	188	271	2026243	2026503	2.815E-37	155	567
Mmar_Irx2-B_manual	pseudochrom_7	0.818	297	18	0	187	284	2409411	2409707	5.054E-37	154	567
Mmar_Irx2-B_manual	pseudochrom_13	0.482	168	28	0	194	249	1000848	1000681	4.215E-07	59	567
Mmar_Irx2-B_manual	pseudochrom_7	0.537	198	27	0	394	453	2103663	2103860	8.254E-05	51	567
Ptep_Irx1-A_XP_021001263.1_XP_015926449.1_manual	pseudochrom_7	0.865	243	11	0	186	267	2101592	2101834	2.311E-34	146	567
Ptep_Irx1-A_XP_021001263.1_XP_015926449.1_manual	pseudochrom_7	0.762	273	22	0	187	280	2026240	2026512	5.526E-34	145	567
Ptep_Irx1-A_XP_021001263.1_XP_015926449.1_manual	pseudochrom_7	0.853	225	11	0	187	261	2409411	2409635	5.747E-31	136	567
Ptep_Irx1-A_XP_021001263.1_XP_015926449.1_manual	pseudochrom_13	0.482	168	28	0	194	249	1000848	1000681	1.050E-07	61	567
Ptep_Irx3-B_XP_015929348.1	pseudochrom_7	0.677	351	36	0	165	278	2409339	2409689	9.878E-34	144	567
Ptep_Irx3-B_XP_015929348.1	pseudochrom_7	0.824	264	16	0	191	281	2026261	2026524	1.005E-32	141	567
Ptep_Irx3-B_XP_015929348.1	pseudochrom_7	0.894	228	8	0	193	268	2101610	2101837	7.617E-32	138	567
Ptep_Irx3-B_XP_015929348.1	pseudochrom_13	0.382	243	49	0	169	249	1000923	1000681	1.281E-06	57	567
Ssen_Irx1-B_TRINITY_DN2849_c0_g1_i2	pseudochrom_7	0.795	279	20	0	186	283	2101592	2101870	7.009E-36	151	567
Ssen_Irx1-B_TRINITY_DN2849_c0_g1_i2	pseudochrom_7	0.725	339	29	0	187	294	2026240	2026578	9.384E-36	151	567
Ssen_Irx1-B_TRINITY_DN2849_c0_g1_i2	pseudochrom_7	0.699	309	28	0	187	279	2409411	2409719	1.005E-32	141	567
Ssen_Irx1-B_TRINITY_DN2849_c0_g1_i2	pseudochrom_13	0.482	168	28	0	194	249	1000848	1000681	1.050E-07	61	567
Ssen_Irx2-A_TRINITY_DN10409_c0_g2_i1	pseudochrom_7	0.838	270	15	0	178	270	2101574	2101843	1.169E-37	156	567
Ssen_Irx2-A_TRINITY_DN10409_c0_g2_i1	pseudochrom_7	0.838	279	14	0	188	277	2026243	2026521	5.054E-37	154	567
Ssen_Irx2-A_TRINITY_DN10409_c0_g2_i1	pseudochrom_7	0.696	336	33	0	187	294	2409411	2409746	3.910E-36	152	567
Ssen_Irx2-A_TRINITY_DN10409_c0_g2_i1	pseudochrom_13	0.482	168	28	0	194	249	1000848	1000681	2.417E-07	59	567
Cscu_Irx3-A_CSCU003601_XP_023225545.1	pseudochrom_7	0.900	237	8	0	183	262	2409402	2409638	3.090E-34	146	567
Cscu_Irx3-A_CSCU003601_XP_023225545.1	pseudochrom_7	0.771	267	21	0	179	270	2101577	2101843	3.199E-32	139	567
Cscu_Irx3-A_CSCU003601_XP_023225545.1	pseudochrom_7	0.930	216	5	0	191	262	2026261	2026476	7.617E-32	138	567
Cscu_Irx3-A_CSCU003601_XP_023225545.1	pseudochrom_13	0.407	243	47	0	169	249	1000923	1000681	2.138E-09	66	567
Dmel_caup_FBgn0015919	pseudochrom_7	0.851	243	12	0	193	273	2101610	2101852	1.321E-33	144	567
Dmel_caup_FBgn0015919	pseudochrom_7	0.851	243	12	0	194	274	2026270	2026512	2.359E-33	143	567
Dmel_caup_FBgn0015919	pseudochrom_7	0.732	300	26	0	183	279	2409402	2409701	4.214E-33	142	567
Dmel_caup_FBgn0015919	pseudochrom_13	0.382	243	49	0	169	249	1000923	1000681	1.386E-07	60	567
Dsil_Irx1-B_DSIL_00000462-RA_manual	pseudochrom_7	0.882	252	10	0	186	270	2101592	2101843	2.100E-37	156	567
Dsil_Irx1-B_DSIL_00000462-RA_manual	pseudochrom_7	0.808	282	17	0	187	277	2026240	2026521	1.628E-36	153	567
Dsil_Irx1-B_DSIL_00000462-RA_manual	pseudochrom_7	0.755	282	22	0	187	276	2409411	2409692	7.389E-34	145	567
Dsil_Irx1-B_DSIL_00000462-RA_manual	pseudochrom_13	0.474	177	31	0	194	252	1000848	1000672	4.559E-08	62	567
Dsil_Irx3-B_DSIL_00029678-RA_manual	pseudochrom_7	0.869	252	11	0	191	274	2026261	2026512	9.878E-34	144	567
Dsil_Irx3-B_DSIL_00029678-RA_manual	pseudochrom_7	0.934	228	5	0	193	268	2101610	2101837	1.765E-33	143	567
Dsil_Irx3-B_DSIL_00029678-RA_manual	pseudochrom_7	0.704	312	30	0	174	275	2409375	2409686	4.272E-32	139	567
Dsil_Irx3-B_DSIL_00029678-RA_manual	pseudochrom_13	0.367	294	57	0	159	249	1000974	1000681	1.980E-08	63	567
Dsil_Irx3-A_DSIL_00047299-RA	pseudochrom_7	0.782	303	20	0	186	279	2409408	2409710	7.216E-35	148	567
Dsil_Irx3-A_DSIL_00047299-RA	pseudochrom_7	0.820	249	16	0	191	279	2026261	2026509	4.214E-33	142	567
Dsil_Irx3-A_DSIL_00047299-RA	pseudochrom_7	0.897	234	8	0	193	270	2101610	2101843	3.199E-32	139	567
Dsil_Irx3-A_DSIL_00047299-RA	pseudochrom_13	0.517	168	27	0	194	249	1000848	1000681	1.135E-08	64	567
Ssen_Irx2-B_TRINITY_DN2507_c0_g1_i2	pseudochrom_7	0.952	246	4	0	183	267	2101589	2101834	6.220E-39	160	567
Ssen_Irx2-B_TRINITY_DN2507_c0_g1_i2	pseudochrom_7	0.888	270	10	0	188	274	2026243	2026512	4.854E-38	158	567
Ssen_Irx2-B_TRINITY_DN2507_c0_g1_i2	pseudochrom_7	0.803	303	19	0	183	281	2409402	2409704	5.054E-37	154	567
Ssen_Irx2-B_TRINITY_DN2507_c0_g1_i2	pseudochrom_13	0.482	168	28	0	194	249	1000848	1000681	4.215E-07	59	567
Tcas_Ara_TC031040	pseudochrom_7	0.879	246	10	0	186	268	2101592	2101837	1.728E-34	147	567
Tcas_Ara_TC031040	pseudochrom_7	0.837	249	14	0	183	268	2026246	2026494	5.526E-34	145	567
Tcas_Ara_TC031040	pseudochrom_7	0.752	300	24	0	188	285	2409414	2409713	5.705E-32	139	567
Tcas_Ara_TC031040	pseudochrom_13	0.482	168	28	0	194	249	1000848	1000681	5.565E-07	58	567
Abru_Irx1-A_g6977.t1_g6978.t1_manual	pseudochrom_7	0.909	228	7	0	186	262	2101592	2101819	7.389E-34	145	567
Abru_Irx1-A_g6977.t1_g6978.t1_manual	pseudochrom_7	0.873	237	10	0	187	262	2026240	2026476	1.005E-32	141	567
Abru_Irx1-A_g6977.t1_g6978.t1_manual	pseudochrom_7	0.842	228	12	0	187	262	2409411	2409638	4.307E-31	136	567
Abru_Irx1-A_g6977.t1_g6978.t1_manual	pseudochrom_13	0.482	168	28	0	194	249	1000848	1000681	1.050E-07	61	567
Cscu_Irx1-A_CSCU003603_XP_023226069.1	pseudochrom_7	0.826	264	16	0	186	277	2101592	2101855	9.384E-36	151	567
Cscu_Irx1-A_CSCU003603_XP_023226069.1	pseudochrom_7	0.780	264	20	0	183	273	2026246	2026509	5.526E-34	145	567
Cscu_Irx1-A_CSCU003603_XP_023226069.1	pseudochrom_7	0.701	309	30	0	174	276	2409375	2409683	1.321E-33	144	567
Cscu_Irx1-A_CSCU003603_XP_023226069.1	pseudochrom_13	0.382	243	49	0	169	249	1000923	1000681	4.559E-08	62	567
Cscu_Irx2-A_CSCU003602_XP_023226080.1	pseudochrom_7	0.866	261	12	0	179	268	2101577	2101837	3.772E-37	155	567
Cscu_Irx2-A_CSCU003602_XP_023226080.1	pseudochrom_7	0.936	237	5	0	191	269	2026261	2026497	9.072E-37	154	567
Cscu_Irx2-A_CSCU003602_XP_023226080.1	pseudochrom_7	0.842	267	13	0	187	272	2409411	2409677	1.682E-35	150	567
Cscu_Irx2-A_CSCU003602_XP_023226080.1	pseudochrom_13	0.482	168	28	0	194	249	1000848	1000681	4.215E-07	59	567
Mmar_Irx3-B_manual	pseudochrom_7	0.869	252	11	0	186	269	2409408	2409659	4.031E-35	149	567
Mmar_Irx3-B_manual	pseudochrom_7	0.886	237	9	0	191	269	2026261	2026497	4.214E-33	142	567
Mmar_Irx3-B_manual	pseudochrom_7	0.884	234	9	0	191	268	2101604	2101837	7.523E-33	141	567
Mmar_Irx3-B_manual	pseudochrom_13	0.463	207	37	0	181	249	1000887	1000681	2.138E-09	66	567
Ptep_Irx3-A_XP_015924107.1	pseudochrom_7	0.848	255	13	0	183	268	2409402	2409656	4.133E-34	145	567
Ptep_Irx3-A_XP_015924107.1	pseudochrom_7	0.884	234	9	0	191	268	2026261	2026494	7.523E-33	141	567
Ptep_Irx3-A_XP_015924107.1	pseudochrom_7	0.907	228	7	0	193	268	2101610	2101837	1.005E-32	141	567
Ptep_Irx3-A_XP_015924107.1	pseudochrom_13	0.407	243	47	0	169	249	1000923	1000681	1.618E-09	66	567
Ssen_Irx1-A_TRINITY_DN4852_c0_g1_i2	pseudochrom_7	0.818	261	16	0	184	271	2101586	2101846	1.728E-34	147	567
Ssen_Irx1-A_TRINITY_DN4852_c0_g1_i2	pseudochrom_7	0.823	255	14	0	188	269	2026243	2026497	1.005E-32	141	567
Ssen_Irx1-A_TRINITY_DN4852_c0_g1_i2	pseudochrom_7	0.827	243	14	0	183	262	2409396	2409638	1.357E-31	138	567
Ssen_Irx1-A_TRINITY_DN4852_c0_g1_i2	pseudochrom_13	0.482	168	28	0	194	249	1000848	1000681	1.050E-07	61	567
Ssen_Irx3-A_TRINITY_DN73725_c0_g1_i1	pseudochrom_7	0.838	279	15	0	186	278	2409408	2409686	7.009E-36	151	567
Ssen_Irx3-A_TRINITY_DN73725_c0_g1_i1	pseudochrom_7	0.831	249	15	0	191	279	2026261	2026509	1.321E-33	144	567
Ssen_Irx3-A_TRINITY_DN73725_c0_g1_i1	pseudochrom_7	0.897	234	8	0	193	270	2101610	2101843	3.199E-32	139	567
Ssen_Irx3-A_TRINITY_DN73725_c0_g1_i1	pseudochrom_13	0.395	288	55	0	158	249	1000968	1000681	1.320E-10	70	567
Mmar_Irx1-A_manual	pseudochrom_7	0.826	264	16	0	186	277	2101592	2101855	9.384E-36	151	567
Mmar_Irx1-A_manual	pseudochrom_7	0.780	264	20	0	183	273	2026246	2026509	5.526E-34	145	567
Mmar_Irx1-A_manual	pseudochrom_7	0.701	309	30	0	174	276	2409375	2409683	1.321E-33	144	567
Mmar_Irx1-A_manual	pseudochrom_13	0.382	243	49	0	169	249	1000923	1000681	4.559E-08	62	567
Smar_Irx1_Smar_001884_manual	pseudochrom_7	0.897	234	8	0	191	268	2101604	2101837	2.311E-34	146	567
Smar_Irx1_Smar_001884_manual	pseudochrom_7	0.791	273	18	0	187	274	2026240	2026512	7.389E-34	145	567
Smar_Irx1_Smar_001884_manual	pseudochrom_7	0.647	354	38	0	174	281	2409375	2409728	1.793E-32	140	567
Smar_Irx1_Smar_001884_manual	pseudochrom_13	0.421	192	36	0	186	249	1000872	1000681	3.192E-07	59	567
Mmar_Irx2-A_manual	pseudochrom_7	0.752	330	27	0	169	276	2101547	2101876	3.620E-38	158	567
Mmar_Irx2-A_manual	pseudochrom_7	0.935	234	5	0	191	268	2026261	2026494	1.628E-36	153	567
Mmar_Irx2-A_manual	pseudochrom_7	0.820	267	15	0	187	271	2409411	2409677	1.292E-34	147	567
Mmar_Irx2-A_manual	pseudochrom_13	0.482	168	28	0	194	249	1000848	1000681	3.192E-07	59	567
Mmar_Irx3-A_manual	pseudochrom_7	0.900	237	8	0	183	262	2409402	2409638	2.311E-34	146	567
Mmar_Irx3-A_manual	pseudochrom_7	0.744	285	24	0	179	271	2101577	2101861	2.395E-32	140	567
Mmar_Irx3-A_manual	pseudochrom_7	0.930	216	5	0	191	262	2026261	2026476	5.705E-32	139	567
Mmar_Irx3-A_manual	pseudochrom_13	0.419	243	46	0	169	249	1000923	1000681	5.314E-10	68	567
Popi_Irx2_comp169452_c0_seq1_manual	pseudochrom_7	0.880	267	11	0	179	270	2101577	2101843	2.013E-38	159	567
Popi_Irx2_comp169452_c0_seq1_manual	pseudochrom_7	0.860	279	12	0	188	277	2026243	2026521	2.100E-37	156	567
Popi_Irx2_comp169452_c0_seq1_manual	pseudochrom_7	0.894	255	9	0	187	271	2409411	2409665	3.910E-36	152	567
Popi_Irx2_comp169452_c0_seq1_manual	pseudochrom_13	0.482	168	28	0	194	249	1000848	1000681	9.701E-07	57	567
Ptep_Irx1-B_XP_015907356.1	pseudochrom_7	0.852	261	13	0	186	273	2101592	2101852	9.384E-36	151	567
Ptep_Irx1-B_XP_015907356.1	pseudochrom_7	0.835	273	14	0	187	274	2026240	2026512	1.256E-35	150	567
Ptep_Irx1-B_XP_015907356.1	pseudochrom_7	0.776	276	21	0	187	280	2409411	2409686	4.214E-33	142	567
Ptep_Irx1-B_XP_015907356.1	pseudochrom_13	0.482	168	28	0	194	249	1000848	1000681	1.050E-07	61	567
Smar_Irx3_Smar_001877	pseudochrom_7	0.755	252	21	0	195	280	2026273	2026524	4.266E-28	126	567
Smar_Irx3_Smar_001877	pseudochrom_7	0.789	228	16	0	195	270	2101616	2101843	9.905E-27	122	567
Smar_Irx3_Smar_001877	pseudochrom_7	0.762	240	19	0	195	274	2409435	2409674	4.123E-26	120	567
Smar_Irx3_Smar_001877	pseudochrom_13	0.460	150	26	0	200	249	1000830	1000681	6.254E-05	51	567
Abru_Irx1-B_g2964.t1	pseudochrom_7	0.729	285	30	0	186	296	2101592	2101876	7.009E-36	151	567
Abru_Irx1-B_g2964.t1	pseudochrom_7	0.835	273	14	0	187	274	2026240	2026512	1.682E-35	150	567
Abru_Irx1-B_g2964.t1	pseudochrom_7	0.774	264	21	0	187	278	2409411	2409674	2.395E-32	140	567
Abru_Irx1-B_g2964.t1	pseudochrom_13	0.482	168	28	0	194	249	1000848	1000681	1.050E-07	61	567
Cscu_Irx1-B_CSCU010447_XP_023227831.1/4-460	pseudochrom_7	0.879	246	10	0	186	268	2101592	2101837	1.682E-35	150	567
Cscu_Irx1-B_CSCU010447_XP_023227831.1/4-460	pseudochrom_7	0.752	282	25	0	183	283	2026246	2026527	5.526E-34	145	567
Cscu_Irx1-B_CSCU010447_XP_023227831.1/4-460	pseudochrom_7	0.760	276	22	0	187	278	2409411	2409686	3.199E-32	139	567
Cscu_Irx1-B_CSCU010447_XP_023227831.1/4-460	pseudochrom_13	0.482	168	28	0	194	249	1000848	1000681	1.386E-07	60	567
Cscu_Irx3-B_CSCU023360_XP_023234962.1	pseudochrom_7	0.747	300	26	0	187	289	2409411	2409710	7.216E-35	148	567
Cscu_Irx3-B_CSCU023360_XP_023234962.1	pseudochrom_7	0.886	237	9	0	191	269	2026261	2026497	3.153E-33	143	567
Cscu_Irx3-B_CSCU023360_XP_023234962.1	pseudochrom_7	0.884	234	9	0	191	268	2101604	2101837	5.631E-33	142	567
Cscu_Irx3-B_CSCU023360_XP_023234962.1	pseudochrom_13	0.463	207	37	0	181	249	1000887	1000681	2.138E-09	66	567
Abru_Irx3-A_g6983.t1	pseudochrom_7	0.840	261	14	0	183	270	2409402	2409662	1.728E-34	147	567
Abru_Irx3-A_g6983.t1	pseudochrom_7	0.806	255	17	0	183	270	2101589	2101843	1.005E-32	141	567
Abru_Irx3-A_g6983.t1	pseudochrom_7	0.827	261	15	0	191	276	2026261	2026521	1.343E-32	141	567
Abru_Irx3-A_g6983.t1	pseudochrom_13	0.419	243	46	0	169	249	1000923	1000681	7.020E-10	68	567
Cscu_Irx2-B_CSCU010449_XP_023227847.1	pseudochrom_7	0.975	240	2	0	187	267	2101595	2101834	6.220E-39	160	567
Cscu_Irx2-B_CSCU010449_XP_023227847.1	pseudochrom_7	0.898	267	9	0	188	273	2026243	2026509	2.700E-38	158	567
Cscu_Irx2-B_CSCU010449_XP_023227847.1	pseudochrom_7	0.847	276	13	0	187	273	2409411	2409686	5.054E-37	154	567
Cscu_Irx2-B_CSCU010449_XP_023227847.1	pseudochrom_13	0.482	168	28	0	194	249	1000848	1000681	4.215E-07	59	567
Cscu_Irx2-B_CSCU010449_XP_023227847.1	pseudochrom_7	0.488	234	39	0	377	453	2103627	2103860	1.090E-04	51	567
Dmel_mirr_FBgn0014343/16-524	pseudochrom_7	0.910	258	8	0	181	269	2101583	2101840	2.013E-38	159	567
Dmel_mirr_FBgn0014343/16-524	pseudochrom_7	0.825	306	17	0	182	281	2409399	2409704	2.700E-38	158	567
Dmel_mirr_FBgn0014343/16-524	pseudochrom_7	0.868	273	11	0	187	274	2026240	2026512	5.054E-37	154	567
Dmel_mirr_FBgn0014343/16-524	pseudochrom_13	0.464	168	29	0	194	249	1000848	1000681	9.701E-07	57	567
Dmel_mirr_FBgn0014343/16-524	pseudochrom_7	0.454	213	39	0	33	105	2090320	2090532	1.438E-04	50	567
Dsil_Irx2-B_DSIL_00056697-RA_manual	pseudochrom_7	0.904	264	9	0	183	276	2101589	2101852	4.637E-39	161	567
Dsil_Irx2-B_DSIL_00056697-RA_manual	pseudochrom_7	0.888	270	10	0	188	274	2026243	2026512	4.854E-38	158	567
Dsil_Irx2-B_DSIL_00056697-RA_manual	pseudochrom_7	0.803	303	19	0	183	281	2409402	2409704	2.815E-37	155	567
Dsil_Irx2-B_DSIL_00056697-RA_manual	pseudochrom_13	0.482	168	28	0	194	249	1000848	1000681	4.215E-07	59	567
Isca_Irx-2_XP_002400561.2	pseudochrom_7	0.884	276	11	0	179	273	2101577	2101852	1.821E-40	165	567
Isca_Irx-2_XP_002400561.2	pseudochrom_7	0.880	276	11	0	187	275	2026240	2026515	1.119E-38	160	567
Isca_Irx-2_XP_002400561.2	pseudochrom_7	0.868	273	11	0	187	273	2409411	2409683	2.815E-37	155	567
Isca_Irx-2_XP_002400561.2	pseudochrom_13	0.482	168	28	0	194	249	1000848	1000681	4.215E-07	59	567
Smar_Irx2_Smar_001882_manual	pseudochrom_7	0.851	273	14	0	179	272	2101577	2101849	6.507E-38	157	567
Smar_Irx2_Smar_001882_manual	pseudochrom_7	0.764	306	23	0	180	278	2026219	2026524	9.384E-36	151	567
Smar_Irx2_Smar_001882_manual	pseudochrom_7	0.789	282	20	0	183	277	2409402	2409683	5.394E-35	148	567
Smar_Irx2_Smar_001882_manual	pseudochrom_13	0.464	168	29	0	194	249	1000848	1000681	7.348E-07	58	567
Ssen_Irx3-B_TRINITY_DN4174_c0_g1_i1	pseudochrom_7	0.911	237	7	0	191	269	2026261	2026497	9.878E-34	144	567
Ssen_Irx3-B_TRINITY_DN4174_c0_g1_i1	pseudochrom_7	0.934	228	5	0	193	268	2101610	2101837	1.321E-33	144	567
Ssen_Irx3-B_TRINITY_DN4174_c0_g1_i1	pseudochrom_7	0.704	312	30	0	174	275	2409375	2409686	1.017E-31	138	567
Ssen_Irx3-B_TRINITY_DN4174_c0_g1_i1	pseudochrom_13	0.367	294	57	0	159	249	1000974	1000681	3.452E-08	62	567
Tcas_Mirr_TC032451/12-450	pseudochrom_7	0.896	252	9	0	183	269	2101589	2101840	6.772E-37	154	567
Tcas_Mirr_TC032451/12-450	pseudochrom_7	0.846	273	13	0	187	274	2026240	2026512	2.180E-36	153	567
Tcas_Mirr_TC032451/12-450	pseudochrom_7	0.787	294	20	0	183	278	2409402	2409695	5.394E-35	148	567
Tcas_Mirr_TC032451/12-450	pseudochrom_13	0.464	168	29	0	194	249	1000848	1000681	9.701E-07	57	567
Tcor_Irx3_TCOR_020268-T1	pseudochrom_7	0.807	300	20	0	186	289	2101592	2101891	2.100E-37	156	567
Tcor_Irx3_TCOR_020268-T1	pseudochrom_7	0.815	276	16	0	187	274	2409411	2409686	2.920E-36	152	567
Tcor_Irx3_TCOR_020268-T1	pseudochrom_7	0.815	267	17	0	183	274	2026246	2026512	7.216E-35	148	567
Tcor_Irx3_TCOR_020268-T1	pseudochrom_13	0.475	183	31	0	189	249	1000863	1000681	8.593E-09	64	567
Abru_Irx2-B_g2968.t1	pseudochrom_7	0.901	264	9	0	183	273	2101589	2101852	1.119E-38	160	567
Abru_Irx2-B_g2968.t1	pseudochrom_7	0.877	270	11	0	188	274	2026243	2026512	3.772E-37	155	567
Abru_Irx2-B_g2968.t1	pseudochrom_7	0.780	312	23	0	183	286	2409402	2409713	5.235E-36	151	567
Abru_Irx2-B_g2968.t1	pseudochrom_13	0.482	168	28	0	194	249	1000848	1000681	4.215E-07	59	567
