# Supplementary material for: The genome of a sea spider corroborates a shared Hox cluster motif in arthropods with a reduced posterior tagma
Source: BMC Biol. 2025 Jul 2;23:196. doi: 10.1186/s12915-025-02276-x (PMC12220506; doi:10.1186/s12915-025-02276-x)
Supplement: Supplementary file 3 — Additional file 3. [file 12915_2025_2276_MOESM3_ESM.zip › suppl-file7-gene_analysis/irx/homeobox_aligned.fasta.contree]

(T_castaneum_Slou/1-60:0.6484836740,(T_castaneum_lab/1-60:0.5558285296,((T_castaneum_mxp/1-60:0.2536401612,(T_castaneum_zen/1-60:0.1134126014,T_castaneum_zen2/1-60:0.1102598728)89:0.3695741241)72:0.1278937272,(T_castaneum_Dfd/1-60:0.1229825990,(T_castaneum_Cx/1-60:0.0000021205,(T_castaneum_abd-A/1-60:0.1475594194,(T_castaneum_ftz/1-60:0.0502457801,T_castaneum_Abd-B/1-60:1.1318671620)83:0.2138750626)81:0.1365644060)80:0.1384782074)86:0.3634837885)72:0.1364328054)93:0.4892676383,(((((((((((((((C_rotundicauda_Mirr_C-a/1-63:0.0000000000,T_tridentatus_Mirr_C-a/1-63:0.0000000000):0.0000000000,L_polyphemus_Mirr_C-b/1-63:0.0000000000):0.0000000000,L_polyphemus_Mirr_C-a/1-63:0.0000000000):0.0000000000,T_tridentatus_Mirr_C-b/1-63:0.0000000000):0.0000029709,C_rotundicauda_Mirr_C-b/1-63:0.0000029709)99:0.0357405919,((C_rotundicauda_Mirr_A/1-63:0.0000029709,T_tridentatus_Mirr_A/1-63:0.0000029709)96:0.0167908541,L_polyphemus_Mirr_A/1-63:0.0336519663)91:0.0161288558)44:0.0000029709,((C_rotundicauda_Mirr_B/1-63:0.0000000000,L_polyphemus_Mirr_B/1-63:0.0000000000):0.0000029709,T_tridentatus_Mirr_B/1-63:0.0000029709)56:0.0000029709)82:0.0000024075,H_graminicola_Irx1-Bii/1-47:0.0000029709)68:0.0160687917,((((((((((((((((((A_bruennichi_old_annotated_Irx1/1-63:0.0000000000,L_elegans_Irx1-A/1-63:0.0000000000):0.0000000000,A_bruennichi_Irx1-A/1-63:0.0000000000):0.0000000000,D_plantarius_Irx1-B/1-63:0.0000000000):0.0000000000,L_elegans_Irx1-B/1-63:0.0000000000):0.0000000000,D_silvatica_Irx1-A/1-63:0.0000000000):0.0000000000,H_graminicola_Irx1-A/1-63:0.0000000000):0.0000000000,D_silvatica_Irx1-B/1-63:0.0000000000):0.0000000000,A_bruennichi_Irx1-B/1-63:0.0000000000):0.0000000000,P_tepidariorum_Irx1-B/1-63:0.0000000000):0.0000000000,T_clavata_Irx1-B/1-63:0.0000000000):0.0000000000,H_graminicola_Irx1-Biii/1-63:0.0000000000):0.0000000000,D_plantarius_Irx1-A/1-63:0.0000000000):0.0000000000,T_clavata_Irx1-A/1-63:0.0000000000):0.0000000000,T_antipodiana_Irx1-A/1-63:0.0000000000):0.0000000000,T_antipodiana_Irx1-B/1-63:0.0000000000):0.0000000000,P_tepidariorum_Irx1-A/1-63:0.0000000000):0.0000029709,I_scapularis_Irx1/1-63:0.0000029709)48:0.0000029709,(C_sculpturatus_Irx1-A/1-63:0.0162866684,H_graminicola_Irx1-Bi/1-63:0.0326887827)17:0.0000029709)21:0.0000029709)31:0.0000029709,(P_opilio_Irx1/1-63:0.0167850015,C_sculpturatus_Irx1-B/1-63:0.0164870059)93:0.0159288140)97:0.0496081890,((C_rotundicauda_Mirr_E/1-63:0.0000000000,L_polyphemus_Mirr_E/1-63:0.0000000000):0.0000029709,T_tridentatus_Mirr_E/1-63:0.0000029709)98:0.0161690184)20:0.0000029709,((((((((((((((((((((C_rotundicauda_Mirr_F-a/1-63:0.0000000000,P_tepidariorum_Irx2-A/1-63:0.0000000000):0.0000000000,PB.1135.1.p1/55-117:0.0000000000):0.0000000000,T_tridentatus_Mirr_F-b/1-63:0.0000000000):0.0000000000,D_plantarius_Irx2-A/1-63:0.0000000000):0.0000000000,A_bruennichi_old_annotated_Irx2-ii/1-63:0.0000000000):0.0000000000,T_clavata_Irx2-A/1-63:0.0000000000):0.0000000000,C_sculpturatus_Irx2-A/1-63:0.0000000000):0.0000000000,L_elegans_Irx2-A/1-63:0.0000000000):0.0000000000,D_silvatica_Irx2-A/1-63:0.0000000000):0.0000000000,L_polyphemus_Mirr_F-b/1-63:0.0000000000):0.0000000000,D_silvatica_Irx2-B/1-63:0.0000000000):0.0000000000,L_polyphemus_Mirr_F-a/1-63:0.0000000000):0.0000000000,T_tridentatus_Mirr_F-a/1-63:0.0000000000):0.0000000000,C_rotundicauda_Mirr_F-b/1-63:0.0000000000):0.0000000000,A_bruennichi_Irx2-A/1-63:0.0000000000):0.0000000000,I_scapularis_Irx2/1-63:0.0000000000):0.0000000000,H_graminicola_Irx2-A/1-63:0.0000000000):0.0000000000,T_antipodiana_Irx2-A/1-63:0.0000000000):0.0000029709,C_rotundicauda_Mirr_F-c/1-63:0.0000029709)45:0.0000029709,(((((C_rotundicauda_Mirr_D/1-63:0.0000029709,T_tridentatus_Mirr_D/1-63:0.0000029709)99:0.0164388585,L_polyphemus_Mirr_D/1-63:0.0000029709)40:0.0000029709,P_opilio_Irx2/1-63:0.0164305682)37:0.0000029709,(S_maritima_Irx1/1-61:0.0205365379,S_maritima_Irx2/1-63:0.0354221196)91:0.0163610587)64:0.0162442681,((((D_melanogaster_ara/1-63:0.0000029709,T_castaneum_Ara/1-63:0.0000029709)56:0.0000029709,D_melanogaster_caup/1-63:0.0164444958)79:0.0244844444,S_maritima_Irx3/1-60:0.1691886015)89:0.0583316987,(D_melanogaster_mirr/1-63:0.0000029709,T_castaneum_Mirr/1-63:0.0000029709)66:0.0000029709)38:0.0162266046)9:0.0000029709)5:0.0000029709)37:0.0000023598,((((((((C_rotundicauda_Ara_C/1-63:0.0000029709,T_tridentatus_Ara_C/1-63:0.0000029709)97:0.0409538201,L_polyphemus_Ara_C/1-63:0.0000029709)94:0.0155238599,((((((((A_bruennichi_old_annotated_Irx2-i/1-63:0.0000000000,D_plantarius_Irx3-B/1-63:0.0000000000):0.0000000000,P_tepidariorum_Irx3-B/1-63:0.0000000000):0.0000000000,L_elegans_Irx3-B/1-63:0.0000000000):0.0000000000,T_antipodiana_Irx3-B/1-63:0.0000000000):0.0000000000,C_sculpturatus_Irx3-B/1-63:0.0000000000):0.0000000000,D_silvatica_Irx3-B/1-63:0.0000000000):0.0000000000,T_clavata_Irx3-B/1-63:0.0000000000):0.0000029709,A_bruennichi_Irx3-B/1-63:0.0000029709)46:0.0000029709)37:0.0000029709,(((C_rotundicauda_Ara_A/1-63:0.0166085009,T_tridentatus_Ara_A/1-63:0.0000029709)99:0.0181701851,L_polyphemus_Ara_A/1-63:0.0158450819)99:0.0562617460,H_graminicola_Irx3-B/1-63:0.0000029709)71:0.0156322606)59:0.0157943132,((C_rotundicauda_Ara_B/1-63:0.0000000000,L_polyphemus_Ara_B/1-63:0.0000000000):0.0000029709,T_tridentatus_Ara_B/1-63:0.0000029709)59:0.0000029709)23:0.0000029709,(((I_scapularis_Irx3/1-63:0.0000029709,C_sculpturatus_Irx3-A/1-63:0.0000029709)91:0.0034917104,PB.1137.1.p1/47-109:0.0332009172)59:0.0131193652,P_opilio_Irx3/1-63:0.0000029709)59:0.0158747287)90:0.0326362907,C_sculpturatus_Irx2-B/1-63:0.0000029709)50:0.0000020027,(g10269.t1.p1/35-97:0.0000029709,g10269.t2.p1/10-72:0.0000029709)96:0.0538396066)56:0.0179800795)90:0.0542842905,((((((A_bruennichi_old_annotated_Irx3/1-63:0.0000000000,D_plantarius_Irx3-A/1-63:0.0000000000):0.0000000000,H_graminicola_Irx3-A/1-63:0.0000000000):0.0000000000,L_elegans_Irx3-A/1-63:0.0000000000):0.0000000000,D_silvatica_Irx3-A/1-63:0.0000000000):0.0000029709,A_bruennichi_Irx3-A/1-63:0.0000029709)50:0.0000029709,P_tepidariorum_Irx3-A/1-63:0.0529887445)46:0.0000029709)82:0.0036453339,(T_antipodiana_Irx3-A/1-63:0.0000029709,T_clavata_Irx3-A/1-63:0.0000029709)80:0.0135123599)100:3.3849335580);
