# Supplementary material for: The genome of a sea spider corroborates a shared Hox cluster motif in arthropods with a reduced posterior tagma
Source: BMC Biol. 2025 Jul 2;23:196. doi: 10.1186/s12915-025-02276-x (PMC12220506; doi:10.1186/s12915-025-02276-x)
Supplement: Supplementary file 3 — Additional file 3. [file 12915_2025_2276_MOESM3_ESM.zip › suppl-file7-gene_analysis/irx/irx_aligned.fasta.parstree]

(Ssen_Irx3-A_TRINITY_DN73725_c0_g1_i1:0.0576456311,Dsil_Irx3-A_DSIL_00047299-RA:0.1632740127,(Popi_Irx3_comp172117_c0_seq3_manual:0.0477386935,((Mmar_Irx3-A_manual:0.0039690829,Cscu_Irx3-A_CSCU003601_XP_023225545.1:0.0079714705):0.1066057381,((((Abru_Irx3-B_g2972.t1/8-505:0.1041666667,Ptep_Irx3-B_XP_015929348.1:0.0969165520):0.0945219579,(Ssen_Irx3-B_TRINITY_DN4174_c0_g1_i1:0.0565351554,Dsil_Irx3-B_DSIL_00029678-RA_manual:0.0466499345):0.0981179711):0.0838804619,(Mmar_Irx3-B_manual:0.0160778506,Cscu_Irx3-B_CSCU023360_XP_023234962.1:0.0243225944):0.0945219579):0.1290760870,(Isca_Irx-3_XP_040355104.2:0.1784037559,(Abru_Irx3-A_g6983.t1:0.1953850013,(Ptep_Irx3-A_XP_015924107.1:0.1592178771,((Tcor_Irx1_TCOR_020260-T1:0.1896680809,((Tcas_Ara_TC031040:0.0885831249,(Dmel_caup_FBgn0015919:0.1265322961,Dmel_ara_FBgn0015904:0.1227390181):0.0632349678):0.1826016865,(((PB.1137.1.p1:0.2084601725,((Dsil_Irx2-A_00067618-RA_manual:0.0909505357,Ssen_Irx2-A_TRINITY_DN10409_c0_g2_i1:0.0734536082):0.1214805256,(g10269.t2.p1:0.0000010000,g10269.t1.p1:0.0000010000):0.1177227028):0.1017388300):0.0933287640,Smar_Irx1_Smar_001884_manual:0.1078295112):0.1341999050,(Smar_Irx3_Smar_001877:0.1565301672,(Tcor_Irx3_TCOR_020268-T1:0.1826016865,((Smar_Irx2_Smar_001882_manual:0.1673599217,(PB.1135.1.p1:0.1687285644,((Tcor_Irx3_TCOR_020265-T1:0.0532183656,(Mmar_Irx2-A_manual:0.0305990981,Cscu_Irx2-A_CSCU003602_XP_023226080.1:0.0253630927):0.0827114428):0.1329143941,((Popi_Irx2_comp169452_c0_seq1_manual:0.0621121454,Isca_Irx-2_XP_002400561.2:0.0598739496):0.0666184328,((Mmar_Irx2-B_manual:0.0029737062,Cscu_Irx2-B_CSCU010449_XP_023227847.1:0.0079714705):0.1017388300,((Ssen_Irx2-B_TRINITY_DN2507_c0_g1_i2:0.0130219317,Dsil_Irx2-B_DSIL_00056697-RA_manual:0.0109953704):0.0643602843,(Abru_Irx2-B_g2968.t1:0.0201827066,Ptep_Irx2-B_XP_021002309.1:0.0264058157):0.0499233633):0.0711650268):0.0757524708):0.0780616839):0.0654881032):0.0643602843):0.0723080367,(Dmel_mirr_FBgn0014343/16-524:0.0981179711,Tcas_Mirr_TC032451/12-450:0.0969165520):0.1538554508):0.0933287640):0.0390946502):0.1053847932):0.1472248919):0.0654881032):0.1303524959,((Cscu_Irx1-A_CSCU003603_XP_023226069.1:0.0130219317,Mmar_Irx1-A_manual:0.0109953704):0.1189723783,((Ptep_Irx1-A_XP_021001263.1_XP_015926449.1_manual:0.0466499345,Abru_Irx1-A_g6977.t1_g6978.t1_manual:0.0444795296):0.1252648929,(((((Ptep_Irx1-B_XP_015907356.1:0.0477386935,Abru_Irx1-B_g2964.t1:0.0510192898):0.0945219579,(Ssen_Irx1-B_TRINITY_DN2849_c0_g1_i2:0.0576456311,Dsil_Irx1-B_DSIL_00000462-RA_manual:0.0565351554):0.0827114428):0.0565351554,(Dsil_Irx1-A_DSIL_00022281-RA_manual:0.0274507705,Ssen_Irx1-A_TRINITY_DN4852_c0_g1_i2:0.0390946502):0.1053847932):0.0232843137,Popi_Irx1_comp173313_c1_seq1:0.0815450644):0.0792201938,(Isca_Irx-1_XP_040061568.1:0.1102855816,(Cscu_Irx1-B_CSCU010447_XP_023227831.1/4-460:0.0201827066,Mmar_Irx1-B_manual:0.0120075837):0.1265322961):0.1029513489):0.0711650268):0.0455635492):0.1551911907):0.0827114428):0.0643602843):0.1017388300):0.1252648929):0.0632349678):0.0274507705):0.1214805256);
