# Supplementary material for: The genome of a sea spider corroborates a shared Hox cluster motif in arthropods with a reduced posterior tagma
Source: BMC Biol. 2025 Jul 2;23:196. doi: 10.1186/s12915-025-02276-x (PMC12220506; doi:10.1186/s12915-025-02276-x)
Supplement: Supplementary file 3 — Additional file 3. [file 12915_2025_2276_MOESM3_ESM.zip › suppl-file7-gene_analysis/sine/homeobox_aligned.fasta.iqtree]

IQ-TREE 2.3.6 built Aug  1 2024

Input file name: ./homeobox_aligned.fasta
Type of analysis: ModelFinder + tree reconstruction + ultrafast bootstrap (1000 replicates)
Random seed number: 401686

REFERENCES
----------

To cite IQ-TREE please use:

Bui Quang Minh, Heiko A. Schmidt, Olga Chernomor, Dominik Schrempf,
Michael D. Woodhams, Arndt von Haeseler, and Robert Lanfear (2020)
IQ-TREE 2: New models and efficient methods for phylogenetic inference
in the genomic era. Mol. Biol. Evol., in press.
https://doi.org/10.1093/molbev/msaa015

To cite ModelFinder please use: 

Subha Kalyaanamoorthy, Bui Quang Minh, Thomas KF Wong, Arndt von Haeseler,
and Lars S Jermiin (2017) ModelFinder: Fast model selection for
accurate phylogenetic estimates. Nature Methods, 14:587–589.
https://doi.org/10.1038/nmeth.4285

Since you used ultrafast bootstrap (UFBoot) please also cite: 

Diep Thi Hoang, Olga Chernomor, Arndt von Haeseler, Bui Quang Minh,
and Le Sy Vinh (2018) UFBoot2: Improving the ultrafast bootstrap
approximation. Mol. Biol. Evol., 35:518–522.
https://doi.org/10.1093/molbev/msx281

SEQUENCE ALIGNMENT
------------------

Input data: 117 sequences with 60 amino-acid sites
Number of constant sites: 18 (= 30% of all sites)
Number of invariant (constant or ambiguous constant) sites: 18 (= 30% of all sites)
Number of parsimony informative sites: 34
Number of distinct site patterns: 54

ModelFinder
-----------

Best-fit model according to BIC: Q.plant+G4

List of models sorted by BIC scores: 

Model                  LogL         AIC      w-AIC        AICc     w-AICc         BIC      w-BIC
Q.plant+G4        -1400.497    3100.994 +    0.519   48400.994 - 1.56e-83    3415.146 +    0.758
Q.plant+I+G4      -1399.642    3101.284 +    0.449   49005.284 - 9.4e-215    3417.530 +     0.23
Q.plant+I+R2      -1401.582    3107.164 -   0.0237   49619.164 -        0    3425.504 -  0.00427
Q.mammal+G4       -1405.936    3111.872 -  0.00226   48411.872 - 6.77e-86    3426.024 -  0.00329
Q.insect+G4       -1406.721    3113.442 -  0.00103   48413.442 - 3.09e-86    3427.594 -   0.0015
Q.mammal+I+G4     -1404.891    3111.782 -  0.00236   49015.782 - 4.93e-217    3428.029 -  0.00121
Q.bird+G4         -1407.691    3115.382 -  0.00039   48415.382 - 1.17e-86    3429.534 - 0.000569
Q.insect+I+G4     -1406.301    3114.603 - 0.000576   49018.603 - 1.2e-217    3430.849 - 0.000295
JTT+G4            -1408.450    3116.901 - 0.000182   48416.901 - 5.48e-87    3431.052 - 0.000266
JTTDCMut+G4       -1408.595    3117.191 - 0.000158   48417.191 - 4.74e-87    3431.342 -  0.00023
Q.bird+I+G4       -1406.696    3115.392 - 0.000388   49019.392 - 8.12e-218    3431.638 - 0.000199
JTT+I+G4          -1407.079    3116.157 - 0.000265   49020.157 - 5.54e-218    3432.403 - 0.000136
JTTDCMut+I+G4     -1407.268    3116.537 - 0.000219   49020.537 - 4.58e-218    3432.783 - 0.000112
JTTDCMut+I+R2     -1407.939    3119.878 - 4.12e-05   49631.878 -        0    3438.218 -  7.4e-06
JTT+I+R2          -1407.986    3119.973 - 3.93e-05   49631.973 -        0    3438.313 - 7.06e-06
Q.insect+I+R2     -1408.176    3120.353 - 3.25e-05   49632.353 -        0    3438.693 - 5.84e-06
Q.mammal+I+R2     -1409.316    3122.632 - 1.04e-05   49634.632 -        0    3440.972 - 1.87e-06
Q.bird+I+R2       -1411.619    3127.239 - 1.04e-06   49639.239 -        0    3445.579 - 1.87e-07
HIVb+G4           -1415.716    3131.432 - 1.28e-07   48431.432 - 3.83e-90    3445.584 - 1.86e-07
HIVb+I+G4         -1414.004    3130.008 -  2.6e-07   49034.008 - 5.44e-221    3446.254 - 1.33e-07
LG+G4             -1419.758    3139.516 - 2.24e-09   48439.516 - 6.73e-92    3453.668 - 3.27e-09
HIVb+I+R2         -1416.736    3137.472 - 6.23e-09   49649.472 -        0    3455.812 - 1.12e-09
LG+I+G4           -1419.236    3140.471 - 1.39e-09   49044.471 - 2.91e-223    3456.717 - 7.12e-10
Q.yeast+G4        -1421.384    3142.769 - 4.41e-10   48442.769 - 1.32e-92    3456.920 - 6.43e-10
LG+I+R2           -1418.037    3140.074 -  1.7e-09   49652.074 -        0    3458.414 - 3.05e-10
Q.pfam+G4         -1422.556    3145.111 - 1.37e-10   48445.111 -  4.1e-93    3459.263 - 1.99e-10
Q.yeast+I+G4      -1420.789    3143.578 - 2.94e-10   49047.578 - 6.15e-224    3459.824 - 1.51e-10
Q.pfam+I+G4       -1421.772    3145.543 -  1.1e-10   49049.543 - 2.3e-224    3461.789 - 5.64e-11
Q.pfam+I+R2       -1421.012    3146.024 - 8.65e-11   49658.024 -        0    3464.364 - 1.56e-11
LG+I+R3           -1417.247    3142.495 - 5.05e-10   50882.495 -        0    3465.024 - 1.12e-11
LG+R2             -1423.418    3148.836 - 2.12e-11   49052.836 - 4.44e-225    3465.082 - 1.09e-11
Q.yeast+I+R2      -1422.015    3148.031 - 3.17e-11   49660.031 -        0    3466.371 -  5.7e-12
LG+R3             -1420.682    3147.364 - 4.43e-11   50271.364 -        0    3467.798 - 2.79e-12
FLU+I+G4          -1427.667    3157.335 - 3.03e-13   49061.335 - 6.33e-227    3473.581 - 1.55e-13
FLU+G4            -1430.622    3161.244 - 4.29e-14   48461.244 - 1.29e-96    3475.396 - 6.26e-14
WAG+I+G4          -1429.790    3161.580 - 3.63e-14   49065.580 - 7.58e-228    3477.826 - 1.86e-14
WAG+G4            -1432.194    3164.388 -  8.9e-15   48464.388 - 2.67e-97    3478.540 -  1.3e-14
cpREV+G4          -1432.659    3165.319 - 5.59e-15   48465.319 - 1.68e-97    3479.470 - 8.16e-15
cpREV+I+G4        -1430.710    3163.419 - 1.45e-14   49067.419 - 3.02e-228    3479.665 -  7.4e-15
WAG+I+R2          -1428.846    3161.693 - 3.43e-14   49673.693 -        0    3480.033 - 6.16e-15
FLAVI+G4          -1433.612    3167.223 - 2.16e-15   48467.223 - 6.48e-98    3481.375 - 3.15e-15
FLU+I+R2          -1429.962    3163.924 - 1.12e-14   49675.924 -        0    3482.264 - 2.02e-15
FLAVI+I+G4        -1432.313    3166.627 - 2.91e-15   49070.627 - 6.08e-229    3482.873 - 1.49e-15
cpREV+I+R2        -1431.616    3167.232 - 2.15e-15   49679.232 -        0    3485.573 - 3.86e-16
VT+G4             -1436.060    3172.120 - 1.86e-16   48472.120 -  5.6e-99    3486.272 - 2.72e-16
VT+I+G4           -1434.129    3170.257 - 4.73e-16   49074.257 - 9.9e-230    3486.503 - 2.42e-16
VT+I+R2           -1434.046    3172.092 - 1.89e-16   49684.092 -        0    3490.432 -  3.4e-17
rtREV+G4          -1439.841    3179.681 - 4.25e-18   48479.681 - 1.28e-100    3493.833 - 6.21e-18
FLAVI+I+R2        -1435.961    3175.922 - 2.79e-17   49687.922 -        0    3494.262 - 5.01e-18
rtREV+I+G4        -1439.101    3180.202 - 3.28e-18   49084.202 - 6.86e-232    3496.448 - 1.68e-18
rtREV+I+R2        -1438.086    3180.171 - 3.33e-18   49692.171 -        0    3498.512 - 5.98e-19
Dayhoff+G4        -1443.034    3186.067 - 1.75e-19   48486.067 - 5.24e-102    3500.219 - 2.55e-19
DCMut+G4          -1443.425    3186.849 - 1.18e-19   48486.849 - 3.55e-102    3501.001 - 1.72e-19
Dayhoff+I+G4      -1441.644    3185.289 - 2.58e-19   49089.289 - 5.39e-233    3501.535 - 1.32e-19
DCMut+I+G4        -1442.038    3186.075 - 1.74e-19   49090.075 - 3.64e-233    3502.321 -  8.9e-20
Dayhoff+I+R2      -1441.467    3186.934 - 1.13e-19   49698.934 -        0    3505.274 - 2.03e-20
DCMut+I+R2        -1441.868    3187.736 - 7.58e-20   49699.736 -        0    3506.077 - 1.36e-20
LG+I              -1449.172    3198.345 - 3.77e-22   48498.345 - 1.13e-104    3512.497 -  5.5e-22
Q.plant+F+G4      -1412.722    3163.444 - 1.43e-14   60623.444 -        0    3517.388 - 4.76e-23
Q.plant+F+I+G4    -1410.763    3161.526 - 3.72e-14   61301.526 -        0    3517.564 - 4.36e-23
Q.plant+F+I+R2    -1412.744    3167.488 - 1.89e-15   61991.488 -        0    3525.621 - 7.76e-25
Q.mammal+F+G4     -1419.114    3176.227 - 2.39e-17   60636.227 -        0    3530.171 - 7.98e-26
Q.mammal+F+I+G4   -1417.615    3175.231 - 3.94e-17   61315.231 -        0    3531.269 - 4.61e-26
PMB+I+G4          -1458.624    3219.248 - 1.09e-26   49123.248 - 2.28e-240    3535.494 - 5.58e-27
PMB+G4            -1460.847    3221.694 -  3.2e-27   48521.694 - 9.62e-110    3535.846 - 4.68e-27
Q.insect+F+G4     -1422.748    3183.496 - 6.31e-19   60643.496 -        0    3537.440 - 2.11e-27
Q.bird+F+G4       -1422.750    3183.501 -  6.3e-19   60643.501 -        0    3537.445 -  2.1e-27
Q.insect+F+I+G4   -1421.278    3182.555 - 1.01e-18   61322.555 -        0    3538.594 - 1.18e-27
Q.bird+F+I+G4     -1421.464    3182.928 - 8.39e-19   61322.928 -        0    3538.967 - 9.82e-28
PMB+I+R2          -1458.336    3220.673 - 5.34e-27   49732.673 -        0    3539.013 -  9.6e-28
Q.mammal+F+I+R2   -1420.719    3183.437 -  6.5e-19   62007.437 -        0    3541.570 - 2.67e-28
Blosum62+I+G4     -1462.352    3226.704 - 2.62e-28   49130.704 - 5.47e-242    3542.950 - 1.34e-28
Blosum62+G4       -1464.507    3229.013 - 8.25e-29   48529.013 - 2.48e-111    3543.165 -  1.2e-28
JTT+F+I+G4        -1423.567    3187.133 - 1.02e-19   61327.133 -        0    3543.172 -  1.2e-28
JTTDCMut+F+I+G4   -1423.915    3187.830 - 7.23e-20   61327.830 -        0    3543.868 - 8.47e-29
JTT+F+G4          -1426.087    3190.175 - 2.24e-20   60650.175 -        0    3544.119 - 7.47e-29
JTTDCMut+F+G4     -1426.416    3190.833 - 1.61e-20   60650.833 -        0    3544.777 - 5.38e-29
mtMet+F+G4        -1426.488    3190.975 -  1.5e-20   60650.975 -        0    3544.919 - 5.01e-29
Q.insect+F+I+R2   -1423.040    3188.080 - 6.38e-20   62012.080 -        0    3546.213 - 2.62e-29
Blosum62+I+R2     -1462.381    3228.763 - 9.35e-29   49740.763 -        0    3547.103 - 1.68e-29
mtMet+F+I+G4      -1425.857    3191.714 - 1.04e-20   61331.714 -        0    3547.752 - 1.21e-29
HIVw+I+G4         -1465.154    3232.307 - 1.59e-29   49136.307 - 3.32e-243    3548.553 - 8.14e-30
Q.bird+F+I+R2     -1424.386    3190.772 - 1.66e-20   62014.772 -        0    3548.905 - 6.83e-30
JTT+F+I+R2        -1425.292    3192.585 - 6.71e-21   62016.585 -        0    3550.718 - 2.76e-30
JTTDCMut+F+I+R2   -1425.419    3192.839 - 5.91e-21   62016.839 -        0    3550.972 - 2.43e-30
mtMet+F+I+R2      -1425.454    3192.908 - 5.71e-21   62016.908 -        0    3551.041 - 2.35e-30
mtInv+F+G4        -1429.878    3197.757 - 5.05e-22   60657.757 -        0    3551.701 - 1.69e-30
HIVw+G4           -1468.838    3237.675 - 1.08e-30   48537.675 - 3.26e-113    3551.827 - 1.58e-30
mtInv+F+I+G4      -1428.716    3197.432 - 5.94e-22   61337.432 -        0    3553.470 - 6.96e-31
mtInv+F+I+R2      -1427.455    3196.910 - 7.72e-22   62020.910 -        0    3555.043 - 3.17e-31
Q.yeast+F+G4      -1431.645    3201.290 - 8.64e-23   60661.290 -        0    3555.234 - 2.88e-31
Q.yeast+F+I+G4    -1429.826    3199.652 - 1.96e-22   61339.652 -        0    3555.690 - 2.29e-31
mtVer+G4          -1471.940    3243.880 - 4.88e-32   48543.880 - 1.46e-114    3558.031 - 7.12e-32
mtVer+F+I+R2      -1429.342    3200.683 - 1.17e-22   62024.683 -        0    3558.816 - 4.81e-32
mtVer+F+I+G4      -1431.640    3203.280 - 3.19e-23   61343.281 -        0    3559.319 - 3.74e-32
mtMet+G4          -1473.009    3246.019 - 1.67e-32   48546.019 - 5.03e-115    3560.170 - 2.44e-32
HIVw+I+R2         -1469.396    3242.792 -  8.4e-32   49754.792 -        0    3561.133 - 1.51e-32
Q.pfam+F+I+G4     -1432.757    3205.513 - 1.05e-23   61345.513 -        0    3561.552 - 1.22e-32
Q.pfam+F+G4       -1435.128    3208.257 - 2.65e-24   60668.257 -        0    3562.201 - 8.85e-33
mtVer+I+G4        -1471.992    3245.984 -  1.7e-32   49149.984 - 3.56e-246    3562.230 - 8.72e-33
mtREV+F+I+G4      -1433.243    3206.486 - 6.43e-24   61346.486 -        0    3562.524 - 7.53e-33
mtREV+F+G4        -1435.504    3209.008 - 1.82e-24   60669.008 -        0    3562.952 - 6.08e-33
Q.yeast+F+I+R2    -1431.608    3205.216 - 1.21e-23   62029.216 -        0    3563.349 - 4.98e-33
mtMet+I+G4        -1472.896    3247.792 - 6.89e-33   49151.792 - 1.44e-246    3564.038 - 3.53e-33
mtVer+F+G4        -1436.420    3210.841 - 7.29e-25   60670.841 -        0    3564.785 - 2.43e-33
LG+F+I+G4         -1434.572    3209.143 -  1.7e-24   61349.143 -        0    3565.182 - 1.99e-33
Q.pfam+F+I+R2     -1432.697    3207.393 - 4.08e-24   62031.393 -        0    3565.526 - 1.68e-33
LG+F+G4           -1437.028    3212.056 - 3.97e-25   60672.056 -        0    3566.001 - 1.32e-33
mtREV+F+I+R2      -1433.185    3208.370 - 2.51e-24   62032.370 -        0    3566.503 - 1.03e-33
mtZOA+F+G4        -1437.623    3213.246 - 2.19e-25   60673.246 -        0    3567.191 -  7.3e-34
LG+F+I+R2         -1434.499    3210.997 - 6.74e-25   62034.997 -        0    3569.130 - 2.77e-34
mtZOA+F+I+G4      -1437.055    3214.110 - 1.42e-25   61354.110 -        0    3570.148 - 1.66e-34
mtZOA+F+I+R2      -1436.051    3214.101 - 1.43e-25   62038.101 -        0    3572.234 - 5.86e-35
HIVb+F+I+G4       -1438.384    3216.768 - 3.76e-26   61356.768 -        0    3572.807 -  4.4e-35
HIVb+F+G4         -1440.469    3218.938 - 1.27e-26   60678.938 -        0    3572.882 - 4.24e-35
mtREV+G4          -1480.453    3260.907 - 9.79e-36   48560.907 - 2.94e-118    3575.058 - 1.43e-35
mtVer+I+R2        -1477.014    3258.028 - 4.13e-35   49770.028 -        0    3576.368 - 7.42e-36
mtMAM+F+I+G4      -1440.169    3220.338 - 6.31e-27   61360.338 -        0    3576.377 - 7.39e-36
mtMAM+F+I+R2      -1438.769    3219.539 - 9.41e-27   62043.539 -        0    3577.672 - 3.87e-36
mtREV+I+G4        -1480.158    3262.316 - 4.84e-36   49166.316 - 1.01e-249    3578.562 - 2.48e-36
mtMet+I+R2        -1478.599    3261.198 - 8.46e-36   49773.198 -        0    3579.538 - 1.52e-36
mtZOA+G4          -1483.160    3266.320 - 6.53e-37   48566.320 - 1.96e-119    3580.472 - 9.54e-37
HIVb+F+I+R2       -1440.283    3222.566 - 2.07e-27   62046.566 -        0    3580.699 - 8.51e-37
mtMAM+F+G4        -1444.939    3227.879 - 1.45e-28   60687.879 -        0    3581.823 - 4.85e-37
FLAVI+F+I+G4      -1443.224    3226.448 - 2.97e-28   61366.448 -        0    3582.487 - 3.48e-37
mtZOA+I+G4        -1482.693    3267.385 - 3.84e-37   49171.385 - 8.03e-251    3583.631 - 1.97e-37
FLAVI+F+G4        -1446.011    3230.022 - 4.98e-29   60690.022 -        0    3583.966 - 1.66e-37
mtMAM+G4          -1486.099    3272.197 - 3.46e-38   48572.197 - 1.04e-120    3586.349 - 5.05e-38
FLAVI+F+I+R2      -1444.735    3231.469 - 2.42e-29   62055.469 -        0    3589.602 - 9.93e-39
mtREV+I+R2        -1484.134    3272.269 - 3.34e-38   49784.269 -        0    3590.609 -    6e-39
mtMAM+I+G4        -1486.294    3274.588 - 1.05e-38   49178.588 - 2.19e-252    3590.834 - 5.36e-39
WAG+F+I+G4        -1448.792    3237.585 - 1.14e-30   61377.585 -        0    3593.623 - 1.33e-39
rtREV+F+I+G4      -1450.177    3240.355 - 2.84e-31   61380.355 -        0    3596.393 - 3.33e-40
rtREV+F+G4        -1452.456    3242.913 - 7.91e-32   60702.913 -        0    3596.857 - 2.64e-40
WAG+F+G4          -1452.602    3243.203 - 6.84e-32   60703.203 -        0    3597.147 - 2.28e-40
VT+F+I+G4         -1450.983    3241.966 - 1.27e-31   61381.966 -        0    3598.004 - 1.49e-40
WAG+F+I+R2        -1449.182    3240.364 - 2.83e-31   62064.364 -        0    3598.497 - 1.16e-40
VT+F+G4           -1454.031    3246.062 - 1.64e-32   60706.062 -        0    3600.006 - 5.47e-41
Dayhoff+F+I+G4    -1452.166    3244.331 - 3.89e-32   61384.331 -        0    3600.370 - 4.56e-41
DCMut+F+I+G4      -1452.471    3244.942 - 2.87e-32   61384.942 -        0    3600.980 - 3.36e-41
rtREV+F+I+R2      -1450.696    3243.391 - 6.22e-32   62067.391 -        0    3601.524 - 2.56e-41
Dayhoff+F+G4      -1455.311    3248.622 - 4.55e-33   60708.622 -        0    3602.567 - 1.52e-41
mtZOA+I+R2        -1490.333    3284.667 - 6.78e-41   49796.667 -        0    3603.007 - 1.22e-41
DCMut+F+G4        -1455.618    3249.236 - 3.35e-33   60709.236 -        0    3603.180 - 1.12e-41
VT+F+I+R2         -1451.543    3245.086 - 2.67e-32   62069.086 -        0    3603.219 -  1.1e-41
mtInv+G4          -1495.441    3290.881 - 3.03e-42   48590.881 - 9.11e-125    3605.033 - 4.43e-42
Dayhoff+F+I+R2    -1452.802    3247.604 - 7.57e-33   62071.604 -        0    3605.737 - 3.11e-42
DCMut+F+I+R2      -1453.134    3248.269 - 5.43e-33   62072.269 -        0    3606.402 - 2.23e-42
cpREV+F+I+G4      -1455.233    3250.465 - 1.81e-33   61390.465 -        0    3606.504 - 2.12e-42
FLU+F+I+G4        -1455.974    3251.948 - 8.63e-34   61391.948 -        0    3607.987 - 1.01e-42
cpREV+F+G4        -1458.181    3254.362 - 2.58e-34   60714.362 -        0    3608.306 - 8.62e-43
mtInv+I+G4        -1495.166    3292.331 - 1.47e-42   49196.331 - 3.07e-256    3608.577 - 7.52e-43
mtART+F+I+G4      -1457.038    3254.076 - 2.98e-34   61394.076 -        0    3610.115 - 3.49e-43
cpREV+F+I+R2      -1455.489    3252.979 - 5.15e-34   62076.979 -        0    3611.112 - 2.12e-43
mtART+F+I+R2      -1456.232    3254.465 - 2.45e-34   62078.465 -        0    3612.598 - 1.01e-43
FLU+F+G4          -1460.473    3258.946 - 2.61e-35   60718.946 -        0    3612.890 - 8.71e-44
mtART+F+G4        -1460.992    3259.985 - 1.55e-35   60719.985 -        0    3613.929 - 5.18e-44
FLU+F+I+R2        -1457.093    3256.186 - 1.04e-34   62080.186 -        0    3614.319 - 4.26e-44
mtMAM+I+R2        -1496.735    3297.470 - 1.12e-43   49809.470 -        0    3615.811 - 2.02e-44
mtInv+I+R2        -1499.637    3303.273 - 6.18e-45   49815.273 -        0    3621.613 - 1.11e-45
LG                -1510.827    3319.653 - 1.71e-48   48019.653 +        1    3631.710 - 7.13e-48
PMB+F+I+G4        -1478.588    3297.175 -  1.3e-43   61437.175 -        0    3653.214 - 1.53e-52
PMB+F+G4          -1482.058    3302.117 -  1.1e-44   60762.117 -        0    3656.061 - 3.68e-53
PMB+F+I+R2        -1478.747    3299.494 - 4.09e-44   62123.494 -        0    3657.627 - 1.68e-53
mtART+G4          -1523.820    3347.640 - 1.43e-54   48647.640 - 4.31e-137    3661.792 - 2.09e-54
Blosum62+F+I+G4   -1483.264    3306.527 - 1.21e-45   61446.527 -        0    3662.566 - 1.42e-54
mtART+I+G4        -1522.913    3347.826 - 1.31e-54   49251.826 - 2.74e-268    3664.072 -  6.7e-55
HIVw+F+I+G4       -1484.410    3308.820 - 3.86e-46   61448.820 -        0    3664.859 - 4.52e-55
Blosum62+F+G4     -1486.816    3311.632 - 9.46e-47   60771.632 -        0    3665.576 - 3.16e-55
HIVw+F+G4         -1487.928    3313.856 - 3.11e-47   60773.856 -        0    3667.800 - 1.04e-55
Blosum62+F+I+R2   -1483.968    3309.937 - 2.21e-46   62133.937 -        0    3668.069 - 9.08e-56
HIVw+F+I+R2       -1487.222    3316.445 - 8.53e-48   62140.445 -        0    3674.578 -  3.5e-57
mtART+I+R2        -1535.187    3374.374 - 2.25e-60   49886.374 -        0    3692.714 - 4.04e-61

AIC, w-AIC   : Akaike information criterion scores and weights.
AICc, w-AICc : Corrected AIC scores and weights.
BIC, w-BIC   : Bayesian information criterion scores and weights.

Plus signs denote the 95% confidence sets.
Minus signs denote significant exclusion.

SUBSTITUTION PROCESS
--------------------

Model of substitution: Q.plant+G4

State frequencies: (model)

Model of rate heterogeneity: Gamma with 4 categories
Gamma shape alpha: 0.5444

 Category  Relative_rate  Proportion
  1         0.0419         0.2500
  2         0.2799         0.2500
  3         0.8501         0.2500
  4         2.8281         0.2500
Relative rates are computed as MEAN of the portion of the Gamma distribution falling in the category.

MAXIMUM LIKELIHOOD TREE
-----------------------

Log-likelihood of the tree: -1396.7826 (s.e. 152.6289)
Unconstrained log-likelihood (without tree): -236.2964
Number of free parameters (#branches + #model parameters): 150
Akaike information criterion (AIC) score: 3093.5652
Corrected Akaike information criterion (AICc) score: 48393.5652
Bayesian information criterion (BIC) score: 3407.7169

**************************** WARNING ****************************
Number of parameters (K, model parameters and branch lengths): 150
Sample size (n, alignment length): 60

Given that K>=n, the parameter estimates might be inaccurate.
Thus, phylogenetic estimates should be interpreted with caution.

Ideally, it is desirable that n >> K. When selecting optimal models,
1. use AIC or BIC if n > 40K;
2. use AICc or BIC if 40K >= n > K;
3. be extremely cautious if n <= K

To improve the situation (3), consider the following options:
  1. Increase the sample size (n)
  2. Decrease the number of parameters (K) to be estimated. If
     possible:
     a. Remove the least important sequences from the alignment
     b. Specify some of the parameter values for the substitution
        model (e.g., the nucleotide or amino acid frequencies)
     c. Specify some of the parameter values for the rates-across-
        sites model (e.g., the shape parameter for the discrete
        Gamma distribution, the proportion of invariable sites, or
        the rates of change for different rate categories under
        the FreeRate model)

Reference:
Burnham KR, Anderson DR (2002). Model Selection and Multimodel
Inference: A Practical Information-Theoretic Approach. Springer,
New York.
************************ END OF WARNING ***********************

Total tree length (sum of branch lengths): 6.2182
Sum of internal branch lengths: 2.7085 (43.5568% of tree length)

WARNING: 29 near-zero internal branches (<0.0167) should be treated with caution
         Such branches are denoted by '**' in the figure below

NOTE: Tree is UNROOTED although outgroup taxon 'C_rotundicauda_Six1-2_A/1-60' is drawn at root
Numbers in parentheses are  ultrafast bootstrap support (%)

+**C_rotundicauda_Six1-2_A/1-60
|
|                             +**C_rotundicauda_Six1-2_B/1-60
|                          +--| (100)
|                          |  +**L_polyphemus_Six1-2_B/1-60
|                       +--| (51)
|                       |  |  +**L_polyphemus_Six1-2_C/1-60
|                       |  +**| (85)
|                       |     +**C_sculpturatus_Six1-2-A/1-60
|                    +**| (9)
|                    |  +--S_maritima_Six1-2/1-60
|                 +**| (2)
|                 |  |        +**A_bruennichi_Six1-2-A/1-60
|                 |  |     +**| (11)
|                 |  |     |  +--T_antipodiana_Six1-2-A/1-60
|                 |  |  +**| (3)
|                 |  |  |  |  +**PB.2234.1.p1/56-115
|                 |  |  |  +--| (100)
|                 |  |  |     +**PB.2234.2.p1/56-115
|                 |  +--| (57)
|                 |     +**A_bruennichi_old_annotated_Six1-2-A/1-60
|              +**| (37)
|              |  |  +**C_rotundicauda_Six1-2_C/1-60
|              |  +**| (67)
|              |     +**T_tridentatus_Six1-2_C/1-60
|           +--| (58)
|           |  |                         +--C_rotundicauda_Six3-6_A/1-60
|           |  |                      +--| (98)
|           |  |                      |  +**T_tridentatus_Six3-6_A/1-60
|           |  |                  +---| (96)
|           |  |                  |   +--L_polyphemus_Six3-6_A/1-60
|           |  |        +---------| (100)
|           |  |        |         |                    +--C_rotundicauda_Six3-6_B/1-60
|           |  |        |         |                 +**| (20)
|           |  |        |         |                 |  +**L_polyphemus_Six3-6_B/1-60
|           |  |        |         |           +-----| (100)
|           |  |        |         |           |     +--T_tridentatus_Six3-6_B/1-60
|           |  |        |         |        +**| (30)
|           |  |        |         |        |  |     +**C_rotundicauda_Six3-6_C-a/1-60
|           |  |        |         |        |  |  +**| (67)
|           |  |        |         |        |  |  |  +**C_rotundicauda_Six3-6_C-b/1-60
|           |  |        |         |        |  +**| (7)
|           |  |        |         |        |     |  +**A_bruennichi_Six3-6-A/1-60
|           |  |        |         |        |     +--| (98)
|           |  |        |         |        |        +**A_bruennichi_old_annotated_Six3-6-A/1-60
|           |  |        |         |     +**| (63)
|           |  |        |         |     |  |  +**L_polyphemus_Six3-6_Db/1-60
|           |  |        |         |     |  +--| (98)
|           |  |        |         |     |     +------T_tridentatus_Six3-6-like/1-60
|           |  |        |         |  +--| (76)
|           |  |        |         |  |  +--D_melanogaster_Optix/1-60
|           |  |        |         +**| (71)
|           |  |        |            |  +**C_rotundicauda_Six3-6_D/1-60
|           |  |        |            +**| (75)
|           |  |        |               +**L_polyphemus_Six3-6_Da/1-60
|           |  |     +**| (39)
|           |  |     |  |                         +**C_rotundicauda_Six4-5_A/1-60
|           |  |     |  |                      +**| (99)
|           |  |     |  |                      |  +**T_tridentatus_Six4-5_A/1-60
|           |  |     |  |                   +--| (95)
|           |  |     |  |                   |  +**L_polyphemus_Six4-5_A/1-60
|           |  |     |  |                +**| (12)
|           |  |     |  |                |  |     +--D_melanogaster_Six4/1-60
|           |  |     |  |                |  |  +--| (74)
|           |  |     |  |                |  |  |  +--T_castaneum_Six4/1-60
|           |  |     |  |                |  +--| (65)
|           |  |     |  |                |     +----S_maritima_Six4-5/1-60
|           |  |     |  |             +--| (57)
|           |  |     |  |             |  |                 +**C_rotundicauda_Six4-5_B/1-60
|           |  |     |  |             |  |              +--| (96)
|           |  |     |  |             |  |              |  +**T_tridentatus_Six4-5_B/1-60
|           |  |     |  |             |  |           +--| (91)
|           |  |     |  |             |  |           |  +**L_polyphemus_Six4-5_B/1-60
|           |  |     |  |             |  |        +**| (40)
|           |  |     |  |             |  |        |  |      +--C_rotundicauda_Six4-5_D/1-60
|           |  |     |  |             |  |        |  |   +--| (90)
|           |  |     |  |             |  |        |  |   |  +--T_tridentatus_Six4-5_D/1-60
|           |  |     |  |             |  |        |  +---| (77)
|           |  |     |  |             |  |        |      +--L_polyphemus_Six4-5_D/1-60
|           |  |     |  |             |  |     +--| (71)
|           |  |     |  |             |  |     |  |  +**C_rotundicauda_Six4-5_C/1-60
|           |  |     |  |             |  |     |  +--| (100)
|           |  |     |  |             |  |     |     +**L_polyphemus_Six4-5_C/1-60
|           |  |     |  |             |  |  +--| (46)
|           |  |     |  |             |  |  |  |    +-----C_sculpturatus_Six4-5-B/1-60
|           |  |     |  |             |  |  |  +----| (58)
|           |  |     |  |             |  |  |       +-------------------------------D_silvatica_Six4-5-A/1-60
|           |  |     |  |             |  +**| (12)
|           |  |     |  |             |     |              +**A_bruennichi_Six4-5-A/1-60
|           |  |     |  |             |     |           +--| (99)
|           |  |     |  |             |     |           |  +**T_antipodiana_Six4-5-A/1-60
|           |  |     |  |             |     |        +**| (36)
|           |  |     |  |             |     |        |  |     +**D_plantarius_Six4-5-A/1-60
|           |  |     |  |             |     |        |  |  +**| (29)
|           |  |     |  |             |     |        |  |  |  +**L_elegans_Six4-5-A/1-60
|           |  |     |  |             |     |        |  +**| (14)
|           |  |     |  |             |     |        |     |  +**H_graminicola_Six4-5-A-1/1-60
|           |  |     |  |             |     |        |     +--| (98)
|           |  |     |  |             |     |        |        +**H_graminicola_Six4-5-A-2/1-60
|           |  |     |  |             |     |     +--| (84)
|           |  |     |  |             |     |     |  +--D_silvatica_Six4-5-B/1-60
|           |  |     |  |             |     |  +--| (88)
|           |  |     |  |             |     |  |  +**P_tepidariorum_Six4-5-A/1-60
|           |  |     |  |             |     +--| (67)
|           |  |     |  |             |        |  +**C_sculpturatus_Six4-5-A/1-60
|           |  |     |  |             |        +--| (96)
|           |  |     |  |             |           +--I_scapularis_Six4-5/1-60
|           |  |     |  |          +--| (58)
|           |  |     |  |          |  |     +**PB.8648.1.p1/51-110
|           |  |     |  |          |  +-----| (100)
|           |  |     |  |          |        +**PB.8648.2.p1/1-52
|           |  |     |  +----------| (98)
|           |  |     |             +------P_opilio_Six4-5/1-59
|           |  |  +--| (62)
|           |  |  |  +**P_tepidariorum_Six1-2-B/1-60
|           |  +--| (71)
|           |     |              +**A_bruennichi_Six1-2-B/1-60
|           |     |           +--| (99)
|           |     |           |  +**A_bruennichi_old_annotated_Six1-2-B/1-60
|           |     |        +**| (3)
|           |     |        |  |  +--D_plantarius_Six1-2-B/1-60
|           |     |        |  +**| (4)
|           |     |        |     +**T_antipodiana_Six1-2-B/1-60
|           |     |     +**| (47)
|           |     |     |  +**T_clavata_Six1-2-B/1-60
|           |     |  +--| (84)
|           |     |  |  +--H_graminicola_Six1-2-B/1-60
|           |     +--| (66)
|           |        +**L_elegans_Six1-2-B/1-60
|        +**| (10)
|        |  |     +**C_rotundicauda_Six1-2_D1/1-60
|        |  |  +**| (93)
|        |  |  |  +**T_tridentatus_Six1-2_D1/1-60
|        |  +--| (26)
|        |     |  +**L_polyphemus_Six1-2_D1/1-60
|        |     +--| (46)
|        |        |  +--D_melanogaster_so/1-60
|        |        +--| (56)
|        |           +**T_castaneum_So/1-60
|     +--| (26)
|     |  |  +**C_rotundicauda_Six1-2_D2/1-60
|     |  +**| (89)
|     |     +**L_polyphemus_Six1-2_D2/1-60
|  +--| (79)
|  |  |  +**C_rotundicauda_Six1-2_E/1-60
|  |  +**| (85)
|  |     +**L_polyphemus_Six1-2_E/1-60
+--| (95)
|  +**L_polyphemus_Six1-2_A/1-51
|
+**L_polyphemus_Six1-2_A/1-60

Tree in newick format:

(C_rotundicauda_Six1-2_A/1-60:0.0000029230,((((((((((C_rotundicauda_Six1-2_B/1-60:0.0000022861,L_polyphemus_Six1-2_B/1-60:0.0000022861)100:0.0358946059,(L_polyphemus_Six1-2_C/1-60:0.0000020229,C_sculpturatus_Six1-2-A/1-60:0.0000027849)85:0.0000020242)51:0.0176057697,S_maritima_Six1-2/1-60:0.0176391790)9:0.0000022707,(((A_bruennichi_Six1-2-A/1-60:0.0000010000,T_antipodiana_Six1-2-A/1-60:0.0178593906)11:0.0000020762,(PB.2234.1.p1/56-115:0.0000025824,PB.2234.2.p1/56-115:0.0000020285)100:0.0759463043)3:0.0000029258,A_bruennichi_old_annotated_Six1-2-A/1-60:0.0000010000)57:0.0176443501)2:0.0000026786,(C_rotundicauda_Six1-2_C/1-60:0.0000010000,T_tridentatus_Six1-2_C/1-60:0.0000010000)67:0.0000022536)37:0.0137596521,((((((C_rotundicauda_Six3-6_A/1-60:0.0610362513,T_tridentatus_Six3-6_A/1-60:0.0151586144)98:0.0919821535,L_polyphemus_Six3-6_A/1-60:0.0324760252)96:0.1563663189,((((((C_rotundicauda_Six3-6_B/1-60:0.0359133180,L_polyphemus_Six3-6_B/1-60:0.0000010000)20:0.0000010000,T_tridentatus_Six3-6_B/1-60:0.0176079847)100:0.2374975687,((C_rotundicauda_Six3-6_C-a/1-60:0.0000010000,C_rotundicauda_Six3-6_C-b/1-60:0.0000010000)67:0.0000026995,(A_bruennichi_Six3-6-A/1-60:0.0000010000,A_bruennichi_old_annotated_Six3-6-A/1-60:0.0000010000)98:0.0185148876)7:0.0000022050)30:0.0000026664,(L_polyphemus_Six3-6_Db/1-60:0.0000026610,T_tridentatus_Six3-6-like/1-60:0.2721293492)98:0.0572599038)63:0.0000020957,D_melanogaster_Optix/1-60:0.0381310286)76:0.0185646320,(C_rotundicauda_Six3-6_D/1-60:0.0000010000,L_polyphemus_Six3-6_Da/1-60:0.0000010000)75:0.0000020786)71:0.0145855170)100:0.3989267179,((((((C_rotundicauda_Six4-5_A/1-60:0.0000020482,T_tridentatus_Six4-5_A/1-60:0.0000020478)99:0.0165241528,L_polyphemus_Six4-5_A/1-60:0.0000010000)95:0.0255065140,((D_melanogaster_Six4/1-60:0.0840569663,T_castaneum_Six4/1-60:0.0717538269)74:0.0499377702,S_maritima_Six4-5/1-60:0.1896033564)65:0.0563110059)12:0.0092677123,((((((C_rotundicauda_Six4-5_B/1-60:0.0000010000,T_tridentatus_Six4-5_B/1-60:0.0000010000)96:0.0173364299,L_polyphemus_Six4-5_B/1-60:0.0000029556)91:0.0227671174,((C_rotundicauda_Six4-5_D/1-60:0.0480229902,T_tridentatus_Six4-5_D/1-60:0.0233717788)90:0.1269056554,L_polyphemus_Six4-5_D/1-60:0.1076161367)77:0.1597668794)40:0.0125789014,(C_rotundicauda_Six4-5_C/1-60:0.0000022969,L_polyphemus_Six4-5_C/1-60:0.0000023421)100:0.0760544824)71:0.0653699904,(C_sculpturatus_Six4-5-B/1-60:0.2284444104,D_silvatica_Six4-5-A/1-60:1.1753460180)58:0.2101810249)46:0.0910305096,(((((A_bruennichi_Six4-5-A/1-60:0.0000010000,T_antipodiana_Six4-5-A/1-60:0.0000010000)99:0.0179108239,((D_plantarius_Six4-5-A/1-60:0.0000010000,L_elegans_Six4-5-A/1-60:0.0000010000)29:0.0000029752,(H_graminicola_Six4-5-A-1/1-60:0.0000010000,H_graminicola_Six4-5-A-2/1-60:0.0000010000)98:0.0175667412)14:0.0000029781)36:0.0000020685,D_silvatica_Six4-5-B/1-60:0.0358966201)84:0.0176652586,P_tepidariorum_Six4-5-A/1-60:0.0000022138)88:0.0188818322,(C_sculpturatus_Six4-5-A/1-60:0.0102624148,I_scapularis_Six4-5/1-60:0.1186169365)96:0.0337534227)67:0.0186577678)12:0.0000027722)57:0.0647024890,(PB.8648.1.p1/51-110:0.0000010000,PB.8648.2.p1/1-52:0.0000010000)100:0.2194418018)58:0.0993620120,P_opilio_Six4-5/1-59:0.2654439393)98:0.4102890690)39:0.0000025412,P_tepidariorum_Six1-2-B/1-60:0.0000028401)62:0.0178581555,(((((A_bruennichi_Six1-2-B/1-60:0.0000010000,A_bruennichi_old_annotated_Six1-2-B/1-60:0.0000010000)99:0.0172358654,(D_plantarius_Six1-2-B/1-60:0.0352593610,T_antipodiana_Six1-2-B/1-60:0.0000010000)4:0.0000020233)3:0.0000027052,T_clavata_Six1-2-B/1-60:0.0000010000)47:0.0000028976,H_graminicola_Six1-2-B/1-60:0.0345738332)84:0.0171945482,L_elegans_Six1-2-B/1-60:0.0000022671)66:0.0170060324)71:0.0198265732)58:0.0220444255,((C_rotundicauda_Six1-2_D1/1-60:0.0000021904,T_tridentatus_Six1-2_D1/1-60:0.0000024587)93:0.0000028386,(L_polyphemus_Six1-2_D1/1-60:0.0000020747,(D_melanogaster_so/1-60:0.0355213858,T_castaneum_So/1-60:0.0000020249)56:0.0176132732)46:0.0173628235)26:0.0172817999)10:0.0000021930,(C_rotundicauda_Six1-2_D2/1-60:0.0000010000,L_polyphemus_Six1-2_D2/1-60:0.0000010000)89:0.0000020929)26:0.0174647769,(C_rotundicauda_Six1-2_E/1-60:0.0000010000,L_polyphemus_Six1-2_E/1-60:0.0000010000)85:0.0000020469)79:0.0356385577,L_polyphemus_Six1-2_A/1-51:0.0000027144)95:0.0175177092,L_polyphemus_Six1-2_A/1-60:0.0000010000);

CONSENSUS TREE
--------------

Consensus tree is constructed from 1000 bootstrap trees
Log-likelihood of consensus tree: -1396.827584
Robinson-Foulds distance between ML tree and consensus tree: 26

Branches with support >0.000000% are kept (extended consensus)
Branch lengths are optimized by maximum likelihood on original alignment
Numbers in parentheses are bootstrap supports (%)

+**C_rotundicauda_Six1-2_A/1-60
|
|                          +**C_rotundicauda_Six1-2_B/1-60
|                       +--|
|                       |  +**T_tridentatus_Six1-2_B/1-60
|                    +--| (100)
|                    |  +--L_polyphemus_Six1-2_B/1-60
|                 +--| (51)
|                 |  |        +**L_polyphemus_Six1-2_C/1-60
|                 |  |     +**|
|                 |  |     |  +**C_sculpturatus_Six1-2-B/1-60
|                 |  |  +--|
|                 |  |  |  +**P_opilio_Six1-2/1-60
|                 |  +--| (85)
|                 |     +--C_sculpturatus_Six1-2-A/1-60
|              +--| (37)
|              |  |                 +**C_rotundicauda_Six1-2_C/1-60
|              |  |              +**|
|              |  |              |  +**L_elegans_Six1-2-A/1-60
|              |  |           +**|
|              |  |           |  +**P_tepidariorum_Six1-2-A/1-60
|              |  |        +**|
|              |  |        |  +**I_scapularis_Six1-2/1-60
|              |  |     +--|
|              |  |     |  +**D_plantarius_Six1-2-A/1-60
|              |  |  +--| (67)
|              |  |  |  +--T_tridentatus_Six1-2_C/1-60
|              |  +--| (31)
|              |     |              +**A_bruennichi_Six1-2-A/1-60
|              |     |           +**|
|              |     |           |  +**H_graminicola_Six1-2-A/1-60
|              |     |        +--|
|              |     |        |  +**T_clavata_Six1-2-A/1-60
|              |     |     +--| (76)
|              |     |     |  +--A_bruennichi_old_annotated_Six1-2-A/1-60
|              |     |  +--| (57)
|              |     |  |  |  +--T_antipodiana_Six1-2-A/1-60
|              |     |  |  +--| (43)
|              |     |  |     |     +**PB.2234.1.p1/56-115
|              |     |  |     |  +--|
|              |     |  |     |  |  +**PB.2234.3.p1/56-115
|              |     |  |     +--| (100)
|              |     |  |        +--PB.2234.2.p1/56-115
|              |     +--| (19)
|              |        +--S_maritima_Six1-2/1-60
|           +--| (58)
|           |  |                          +--C_rotundicauda_Six3-6_A/1-60
|           |  |                       +--| (98)
|           |  |                       |  +--T_tridentatus_Six3-6_A/1-60
|           |  |                   +---| (96)
|           |  |                   |   +--L_polyphemus_Six3-6_A/1-60
|           |  |        +----------| (100)
|           |  |        |          |                    +--C_rotundicauda_Six3-6_B/1-60
|           |  |        |          |              +-----| (100)
|           |  |        |          |              |     |  +--L_polyphemus_Six3-6_B/1-60
|           |  |        |          |              |     +--| (79)
|           |  |        |          |              |        +--T_tridentatus_Six3-6_B/1-60
|           |  |        |          |           +--| (47)
|           |  |        |          |           |  |  +--A_bruennichi_Six3-6-A/1-60
|           |  |        |          |           |  +--| (98)
|           |  |        |          |           |     +--A_bruennichi_old_annotated_Six3-6-A/1-60
|           |  |        |          |        +--| (30)
|           |  |        |          |        |  |                                                                             +**C_rotundicauda_Six3-6_C-a/1-60
|           |  |        |          |        |  |                                                                          +**|
|           |  |        |          |        |  |                                                                          |  +**S_maritima_Six3-6/1-60
|           |  |        |          |        |  |                                                                       +**|
|           |  |        |          |        |  |                                                                       |  +**C_sculpturatus_Six3-6-B/1-60
|           |  |        |          |        |  |                                                                    +**|
|           |  |        |          |        |  |                                                                    |  +**L_elegans_Six3-6-B/1-60
|           |  |        |          |        |  |                                                                 +**|
|           |  |        |          |        |  |                                                                 |  +**T_clavata_Six3-6-A/1-60
|           |  |        |          |        |  |                                                              +**|
|           |  |        |          |        |  |                                                              |  +**P_tepidariorum_Six3-6-B/1-60
|           |  |        |          |        |  |                                                           +**|
|           |  |        |          |        |  |                                                           |  +**T_antipodiana_Six3-6-A/1-60
|           |  |        |          |        |  |                                                        +**|
|           |  |        |          |        |  |                                                        |  +**T_antipodiana_Six3-6-B/1-60
|           |  |        |          |        |  |                                                     +**|
|           |  |        |          |        |  |                                                     |  +**P_tepidariorum_Six3-6-A/1-60
|           |  |        |          |        |  |                                                  +**|
|           |  |        |          |        |  |                                                  |  +**D_plantarius_Six3-6-A/1-60
|           |  |        |          |        |  |                                               +**|
|           |  |        |          |        |  |                                               |  +**T_tridentatus_Six3-6_C2/1-60
|           |  |        |          |        |  |                                            +**|
|           |  |        |          |        |  |                                            |  +**I_scapularis_Six3-6/1-60
|           |  |        |          |        |  |                                         +**|
|           |  |        |          |        |  |                                         |  +**T_tridentatus_Six3-6_C1/1-60
|           |  |        |          |        |  |                                      +**|
|           |  |        |          |        |  |                                      |  +**A_bruennichi_Six3-6-B/1-60
|           |  |        |          |        |  |                                   +**|
|           |  |        |          |        |  |                                   |  +**T_clavata_Six3-6-B/1-60
|           |  |        |          |        |  |                                +**|
|           |  |        |          |        |  |                                |  +**D_silvatica_Six3-6-B/1-60
|           |  |        |          |        |  |                             +**|
|           |  |        |          |        |  |                             |  +**P_opilio_Six3-6/1-60
|           |  |        |          |        |  |                          +**|
|           |  |        |          |        |  |                          |  +**H_graminicola_Six3-6-B/1-60
|           |  |        |          |        |  |                       +**|
|           |  |        |          |        |  |                       |  +**T_castaneum_Optix/1-60
|           |  |        |          |        |  |                    +**|
|           |  |        |          |        |  |                    |  +**D_plantarius_Six3-6-B/1-60
|           |  |        |          |        |  |                 +**|
|           |  |        |          |        |  |                 |  +**L_elegans_Six3-6-A/1-60
|           |  |        |          |        |  |              +**|
|           |  |        |          |        |  |              |  +**g5264.t1.p1/20-79
|           |  |        |          |        |  |           +**|
|           |  |        |          |        |  |           |  +**L_polyphemus_Six3-6_C-b/1-60
|           |  |        |          |        |  |        +**|
|           |  |        |          |        |  |        |  +**C_sculpturatus_Six3-6-A/1-60
|           |  |        |          |        |  |     +**|
|           |  |        |          |        |  |     |  +**L_polyphemus_Six3-6_C-a/1-60
|           |  |        |          |        |  |  +--|
|           |  |        |          |        |  |  |  +**H_graminicola_Six3-6-A/1-60
|           |  |        |          |        |  +--| (67)
|           |  |        |          |        |     +--C_rotundicauda_Six3-6_C-b/1-60
|           |  |        |          |     +--| (63)
|           |  |        |          |     |  |  +--L_polyphemus_Six3-6_Db/1-60
|           |  |        |          |     |  +--| (98)
|           |  |        |          |     |     +------T_tridentatus_Six3-6-like/1-60
|           |  |        |          |  +--| (76)
|           |  |        |          |  |  +--D_melanogaster_Optix/1-60
|           |  |        |          +--| (71)
|           |  |        |             |     +**C_rotundicauda_Six3-6_D/1-60
|           |  |        |             |  +--|
|           |  |        |             |  |  +**T_tridentatus_Six3-6_D/1-60
|           |  |        |             +--| (75)
|           |  |        |                +--L_polyphemus_Six3-6_Da/1-60
|           |  |     +--| (48)
|           |  |     |  +--P_tepidariorum_Six1-2-B/1-60
|           |  |  +--| (62)
|           |  |  |  |                      +--C_rotundicauda_Six4-5_A/1-60
|           |  |  |  |                   +--| (99)
|           |  |  |  |                   |  +--T_tridentatus_Six4-5_A/1-60
|           |  |  |  |                +--| (95)
|           |  |  |  |                |  +--L_polyphemus_Six4-5_A/1-60
|           |  |  |  |             +--| (57)
|           |  |  |  |             |  |                    +--C_rotundicauda_Six4-5_B/1-60
|           |  |  |  |             |  |                 +--| (96)
|           |  |  |  |             |  |                 |  +--T_tridentatus_Six4-5_B/1-60
|           |  |  |  |             |  |              +--| (91)
|           |  |  |  |             |  |              |  +--L_polyphemus_Six4-5_B/1-60
|           |  |  |  |             |  |           +--| (40)
|           |  |  |  |             |  |           |  |      +--C_rotundicauda_Six4-5_D/1-60
|           |  |  |  |             |  |           |  |   +--| (90)
|           |  |  |  |             |  |           |  |   |  +--T_tridentatus_Six4-5_D/1-60
|           |  |  |  |             |  |           |  +---| (77)
|           |  |  |  |             |  |           |      +--L_polyphemus_Six4-5_D/1-60
|           |  |  |  |             |  |        +--| (71)
|           |  |  |  |             |  |        |  |     +**C_rotundicauda_Six4-5_C/1-60
|           |  |  |  |             |  |        |  |  +--|
|           |  |  |  |             |  |        |  |  |  +**T_tridentatus_Six4-5_C/1-60
|           |  |  |  |             |  |        |  +--| (100)
|           |  |  |  |             |  |        |     +--L_polyphemus_Six4-5_C/1-60
|           |  |  |  |             |  |     +--| (46)
|           |  |  |  |             |  |     |  |    +-----C_sculpturatus_Six4-5-B/1-60
|           |  |  |  |             |  |     |  +----| (58)
|           |  |  |  |             |  |     |       +------------------------------D_silvatica_Six4-5-A/1-60
|           |  |  |  |             |  |  +--| (31)
|           |  |  |  |             |  |  |  |     +--D_melanogaster_Six4/1-60
|           |  |  |  |             |  |  |  |  +--| (74)
|           |  |  |  |             |  |  |  |  |  +--T_castaneum_Six4/1-60
|           |  |  |  |             |  |  |  +--| (65)
|           |  |  |  |             |  |  |     +----S_maritima_Six4-5/1-60
|           |  |  |  |             |  +--| (22)
|           |  |  |  |             |     |                    +**A_bruennichi_Six4-5-A/1-60
|           |  |  |  |             |     |                 +--|
|           |  |  |  |             |     |                 |  +**T_clavata_Six4-5-A/1-60
|           |  |  |  |             |     |              +--| (99)
|           |  |  |  |             |     |              |  +--T_antipodiana_Six4-5-A/1-60
|           |  |  |  |             |     |           +--| (16)
|           |  |  |  |             |     |           |  |  +--H_graminicola_Six4-5-A-1/1-60
|           |  |  |  |             |     |           |  +--| (98)
|           |  |  |  |             |     |           |     +--H_graminicola_Six4-5-A-2/1-60
|           |  |  |  |             |     |        +--| (36)
|           |  |  |  |             |     |        |  |  +--D_plantarius_Six4-5-A/1-60
|           |  |  |  |             |     |        |  +--| (29)
|           |  |  |  |             |     |        |     +--L_elegans_Six4-5-A/1-60
|           |  |  |  |             |     |     +--| (84)
|           |  |  |  |             |     |     |  +--D_silvatica_Six4-5-B/1-60
|           |  |  |  |             |     |  +--| (88)
|           |  |  |  |             |     |  |  +--P_tepidariorum_Six4-5-A/1-60
|           |  |  |  |             |     +--| (67)
|           |  |  |  |             |        |  +--C_sculpturatus_Six4-5-A/1-60
|           |  |  |  |             |        +--| (96)
|           |  |  |  |             |           +--I_scapularis_Six4-5/1-60
|           |  |  |  |          +--| (58)
|           |  |  |  |          |  |     +--PB.8648.1.p1/51-110
|           |  |  |  |          |  +-----| (100)
|           |  |  |  |          |        +--PB.8648.2.p1/1-52
|           |  |  |  +----------| (98)
|           |  |  |             +------P_opilio_Six4-5/1-59
|           |  +--| (71)
|           |     |              +--A_bruennichi_Six1-2-B/1-60
|           |     |           +--| (99)
|           |     |           |  +--A_bruennichi_old_annotated_Six1-2-B/1-60
|           |     |        +--| (38)
|           |     |        |  +--D_plantarius_Six1-2-B/1-60
|           |     |     +--| (47)
|           |     |     |  |  +--T_antipodiana_Six1-2-B/1-60
|           |     |     |  +--| (74)
|           |     |     |     +--T_clavata_Six1-2-B/1-60
|           |     |  +--| (84)
|           |     |  |  +--H_graminicola_Six1-2-B/1-60
|           |     +--| (66)
|           |        +--L_elegans_Six1-2-B/1-60
|        +--| (26)
|        |  |        +--C_rotundicauda_Six1-2_D1/1-60
|        |  |     +--| (93)
|        |  |     |  +--T_tridentatus_Six1-2_D1/1-60
|        |  |  +--| (26)
|        |  |  |  |  +--L_polyphemus_Six1-2_D1/1-60
|        |  |  |  +--| (46)
|        |  |  |     |  +--D_melanogaster_so/1-60
|        |  |  |     +--| (56)
|        |  |  |        +--T_castaneum_So/1-60
|        |  +--| (22)
|        |     |     +**C_rotundicauda_Six1-2_D2/1-60
|        |     |  +--|
|        |     |  |  +**T_tridentatus_Six1-2_D2/1-60
|        |     +--| (89)
|        |        +--L_polyphemus_Six1-2_D2/1-60
|     +--| (79)
|     |  |     +**C_rotundicauda_Six1-2_E/1-60
|     |  |  +--|
|     |  |  |  +**T_tridentatus_Six1-2_E/1-60
|     |  +--| (85)
|     |     +--L_polyphemus_Six1-2_E/1-60
|  +--| (95)
|  |  +--L_polyphemus_Six1-2_A/1-51
+--|
|  +--L_polyphemus_Six1-2_A/1-60
|
+**T_tridentatus_Six1-2_A/1-60


Consensus tree in newick format: 

(C_rotundicauda_Six1-2_A/1-60:0.0000000000,(((((((((C_rotundicauda_Six1-2_B/1-60:0.0000000000,T_tridentatus_Six1-2_B/1-60:0.0000000000):0.0000020434,L_polyphemus_Six1-2_B/1-60:0.0000020434)100:0.0356724763,(((L_polyphemus_Six1-2_C/1-60:0.0000000000,C_sculpturatus_Six1-2-B/1-60:0.0000000000):0.0000000000,P_opilio_Six1-2/1-60:0.0000000000):0.0000020434,C_sculpturatus_Six1-2-A/1-60:0.0000020434)85:0.0000020434)51:0.0174976812,((((((C_rotundicauda_Six1-2_C/1-60:0.0000000000,L_elegans_Six1-2-A/1-60:0.0000000000):0.0000000000,P_tepidariorum_Six1-2-A/1-60:0.0000000000):0.0000000000,I_scapularis_Six1-2/1-60:0.0000000000):0.0000000000,D_plantarius_Six1-2-A/1-60:0.0000000000):0.0000020434,T_tridentatus_Six1-2_C/1-60:0.0000020434)67:0.0000020434,(((((A_bruennichi_Six1-2-A/1-60:0.0000000000,H_graminicola_Six1-2-A/1-60:0.0000000000):0.0000000000,T_clavata_Six1-2-A/1-60:0.0000000000):0.0000020434,A_bruennichi_old_annotated_Six1-2-A/1-60:0.0000020434)76:0.0000020434,(T_antipodiana_Six1-2-A/1-60:0.0177501641,((PB.2234.1.p1/56-115:0.0000000000,PB.2234.3.p1/56-115:0.0000000000):0.0000020434,PB.2234.2.p1/56-115:0.0000020434)100:0.0754594924)43:0.0000020434)57:0.0175373742,S_maritima_Six1-2/1-60:0.0175300401)19:0.0000020434)31:0.0000020434)37:0.0136773128,((((((C_rotundicauda_Six3-6_A/1-60:0.0605253240,T_tridentatus_Six3-6_A/1-60:0.0150872814)98:0.0912215227,L_polyphemus_Six3-6_A/1-60:0.0322195935)96:0.1550872514,((((((C_rotundicauda_Six3-6_B/1-60:0.0356414298,(L_polyphemus_Six3-6_B/1-60:0.0000020434,T_tridentatus_Six3-6_B/1-60:0.0174769831)79:0.0000020434)100:0.2354738057,(A_bruennichi_Six3-6-A/1-60:0.0000020434,A_bruennichi_old_annotated_Six3-6-A/1-60:0.0000020434)98:0.0183821984)47:0.0000020434,((((((((((((((((((((((((((C_rotundicauda_Six3-6_C-a/1-60:0.0000000000,S_maritima_Six3-6/1-60:0.0000000000):0.0000000000,C_sculpturatus_Six3-6-B/1-60:0.0000000000):0.0000000000,L_elegans_Six3-6-B/1-60:0.0000000000):0.0000000000,T_clavata_Six3-6-A/1-60:0.0000000000):0.0000000000,P_tepidariorum_Six3-6-B/1-60:0.0000000000):0.0000000000,T_antipodiana_Six3-6-A/1-60:0.0000000000):0.0000000000,T_antipodiana_Six3-6-B/1-60:0.0000000000):0.0000000000,P_tepidariorum_Six3-6-A/1-60:0.0000000000):0.0000000000,D_plantarius_Six3-6-A/1-60:0.0000000000):0.0000000000,T_tridentatus_Six3-6_C2/1-60:0.0000000000):0.0000000000,I_scapularis_Six3-6/1-60:0.0000000000):0.0000000000,T_tridentatus_Six3-6_C1/1-60:0.0000000000):0.0000000000,A_bruennichi_Six3-6-B/1-60:0.0000000000):0.0000000000,T_clavata_Six3-6-B/1-60:0.0000000000):0.0000000000,D_silvatica_Six3-6-B/1-60:0.0000000000):0.0000000000,P_opilio_Six3-6/1-60:0.0000000000):0.0000000000,H_graminicola_Six3-6-B/1-60:0.0000000000):0.0000000000,T_castaneum_Optix/1-60:0.0000000000):0.0000000000,D_plantarius_Six3-6-B/1-60:0.0000000000):0.0000000000,L_elegans_Six3-6-A/1-60:0.0000000000):0.0000000000,g5264.t1.p1/20-79:0.0000000000):0.0000000000,L_polyphemus_Six3-6_C-b/1-60:0.0000000000):0.0000000000,C_sculpturatus_Six3-6-A/1-60:0.0000000000):0.0000000000,L_polyphemus_Six3-6_C-a/1-60:0.0000000000):0.0000000000,H_graminicola_Six3-6-A/1-60:0.0000000000):0.0000020434,C_rotundicauda_Six3-6_C-b/1-60:0.0000020434)67:0.0000020434)30:0.0000020434,(L_polyphemus_Six3-6_Db/1-60:0.0000020434,T_tridentatus_Six3-6-like/1-60:0.2698983498)98:0.0568547171)63:0.0000020434,D_melanogaster_Optix/1-60:0.0378559998)76:0.0184333880,((C_rotundicauda_Six3-6_D/1-60:0.0000000000,T_tridentatus_Six3-6_D/1-60:0.0000000000):0.0000020434,L_polyphemus_Six3-6_Da/1-60:0.0000020434)75:0.0000020434)71:0.0145591795)100:0.3956006981,P_tepidariorum_Six1-2-B/1-60:0.0000020434)48:0.0000024033,(((((C_rotundicauda_Six4-5_A/1-60:0.0000020434,T_tridentatus_Six4-5_A/1-60:0.0000020434)99:0.0164296738,L_polyphemus_Six4-5_A/1-60:0.0000020434)95:0.0329518903,(((((((C_rotundicauda_Six4-5_B/1-60:0.0000020434,T_tridentatus_Six4-5_B/1-60:0.0000020434)96:0.0172339444,L_polyphemus_Six4-5_B/1-60:0.0000020434)91:0.0226344868,((C_rotundicauda_Six4-5_D/1-60:0.0477777070,T_tridentatus_Six4-5_D/1-60:0.0231827279)90:0.1261180451,L_polyphemus_Six4-5_D/1-60:0.1069992860)77:0.1570928419)40:0.0000020709,((C_rotundicauda_Six4-5_C/1-60:0.0000000000,T_tridentatus_Six4-5_C/1-60:0.0000000000):0.0000020434,L_polyphemus_Six4-5_C/1-60:0.0000020434)100:0.0882529199)71:0.0657672548,(C_sculpturatus_Six4-5-B/1-60:0.2423881693,D_silvatica_Six4-5-A/1-60:1.1388909599)58:0.2074353122)46:0.0835598279,((D_melanogaster_Six4/1-60:0.0850843427,T_castaneum_Six4/1-60:0.0693626103)74:0.0465526393,S_maritima_Six4-5/1-60:0.1872941393)65:0.0374082960)31:0.0214320440,(((((((A_bruennichi_Six4-5-A/1-60:0.0000000000,T_clavata_Six4-5-A/1-60:0.0000000000):0.0000020434,T_antipodiana_Six4-5-A/1-60:0.0000020434)99:0.0178161469,(H_graminicola_Six4-5-A-1/1-60:0.0000020434,H_graminicola_Six4-5-A-2/1-60:0.0000020434)98:0.0174757185)16:0.0000020434,(D_plantarius_Six4-5-A/1-60:0.0000020434,L_elegans_Six4-5-A/1-60:0.0000020434)29:0.0000020434)36:0.0000020434,D_silvatica_Six4-5-B/1-60:0.0357136960)84:0.0175727101,P_tepidariorum_Six4-5-A/1-60:0.0000020434)88:0.0191409526,(C_sculpturatus_Six4-5-A/1-60:0.0102958230,I_scapularis_Six4-5/1-60:0.1180241974)96:0.0331699699)67:0.0200056431)22:0.0000020446)57:0.0645311335,(PB.8648.1.p1/51-110:0.0000020434,PB.8648.2.p1/1-52:0.0000020434)100:0.2190569147)58:0.0985747307,P_opilio_Six4-5/1-59:0.2643539309)98:0.4059246351)62:0.0177472156,(((((A_bruennichi_Six1-2-B/1-60:0.0000020434,A_bruennichi_old_annotated_Six1-2-B/1-60:0.0000020434)99:0.0171336433,D_plantarius_Six1-2-B/1-60:0.0350474075)38:0.0000020434,(T_antipodiana_Six1-2-B/1-60:0.0000020434,T_clavata_Six1-2-B/1-60:0.0000020434)74:0.0000020434)47:0.0000020434,H_graminicola_Six1-2-B/1-60:0.0343701524)84:0.0170934519,L_elegans_Six1-2-B/1-60:0.0000020434)66:0.0169068764)71:0.0196888459)58:0.0218998824,(((C_rotundicauda_Six1-2_D1/1-60:0.0000020434,T_tridentatus_Six1-2_D1/1-60:0.0000020434)93:0.0000020434,(L_polyphemus_Six1-2_D1/1-60:0.0000020434,(D_melanogaster_so/1-60:0.0353028574,T_castaneum_So/1-60:0.0000020434)56:0.0175056292)46:0.0172584131)26:0.0171784437,((C_rotundicauda_Six1-2_D2/1-60:0.0000000000,T_tridentatus_Six1-2_D2/1-60:0.0000000000):0.0000020434,L_polyphemus_Six1-2_D2/1-60:0.0000020434)89:0.0000020434)22:0.0000020434)26:0.0173598254,((C_rotundicauda_Six1-2_E/1-60:0.0000000000,T_tridentatus_Six1-2_E/1-60:0.0000000000):0.0000020434,L_polyphemus_Six1-2_E/1-60:0.0000020434)85:0.0000020434)79:0.0354227292,L_polyphemus_Six1-2_A/1-51:0.0000020434)95:0.0174146713,L_polyphemus_Six1-2_A/1-60:0.0000020434):0.0000020434,T_tridentatus_Six1-2_A/1-60:0.0000000000);

ALISIM COMMAND
--------------
To simulate an alignment of the same length as the original alignment, using the tree and model parameters estimated from this analysis, you can use the following command:

--alisim simulated_MSA -t ./homeobox_aligned.fasta.treefile -m "Q.plant+G4{0.544409}" --length 60

To mimic the alignment used to produce this analysis, i.e. simulate an alignment of the same length as the original alignment, using the tree and model parameters estimated from this analysis *and* copying the same gap positions as the original alignment, you can use the following command:

iqtree -s ./homeobox_aligned.fasta --alisim mimicked_MSA

To simulate any number of alignments in either of the two commandlines above, use the --num-alignments options, for example mimic 100 alignments you would use the command line:

iqtree -s ./homeobox_aligned.fasta --alisim mimicked_MSA --num-alignments 100

For more information on using AliSim, please visit: www.iqtree.org/doc/AliSim

TIME STAMP
----------

Date and time: Thu Jan 30 16:41:42 2025
Total CPU time used: 690.241082 seconds (0h:11m:30s)
Total wall-clock time used: 363.794186 seconds (0h:6m:3s)
