# Supplementary material for: The genome of a sea spider corroborates a shared Hox cluster motif in arthropods with a reduced posterior tagma
Source: BMC Biol. 2025 Jul 2;23:196. doi: 10.1186/s12915-025-02276-x (PMC12220506; doi:10.1186/s12915-025-02276-x)
Supplement: Supplementary file 3 — Additional file 3. [file 12915_2025_2276_MOESM3_ESM.zip › suppl-file7-gene_analysis/sine/sine_aligned.fasta]

>C_rotundicauda_Six1-2_A
------------------------------------------------------------
------------------------------------------------------------
------------------------------------------------------------
------------------------------------GEETSYCFKE----KSRNVLKDWY
THNPYPSPREKRELAEATNLTTTQVSNWFKNRRQRDRAAE--------------------
------------------------------------------------------------
------------------------------------------------------------
------------------------------------------------------
>C_rotundicauda_Six1-2_B
------------------------------------------------------------
------------------------------------------------------------
------------------------------------------------------------
------------------------------------GEETSYCFKE----KSRNVLREWY
VHNPYPSPREKRELAEATNLTTTQVSNWFKNRRQRDRAAE--------------------
------------------------------------------------------------
------------------------------------------------------------
------------------------------------------------------
>C_rotundicauda_Six1-2_C
------------------------------------------------------------
------------------------------------------------------------
------------------------------------------------------------
------------------------------------GEETSYCFKE----KSRNILREWY
AHNPYPSPREKRELAEATGLTTTQVSNWFKNRRQRDRAAE--------------------
------------------------------------------------------------
------------------------------------------------------------
------------------------------------------------------
>C_rotundicauda_Six1-2_D1
------------------------------------------------------------
------------------------------------------------------------
------------------------------------------------------------
------------------------------------GEETSYCFKE----KSRNILRDWY
SHNPYPSPREKRELADATGLTTTQVSNWFKNRRQRDRAAE--------------------
------------------------------------------------------------
------------------------------------------------------------
------------------------------------------------------
>C_rotundicauda_Six1-2_D2
------------------------------------------------------------
------------------------------------------------------------
------------------------------------------------------------
------------------------------------GEETSYCFKE----KSRNILRDWY
SHNPYPSPREKRELAEATGLTTTQVSNWFKNRRQRDRAAE--------------------
------------------------------------------------------------
------------------------------------------------------------
------------------------------------------------------
>C_rotundicauda_Six1-2_E
------------------------------------------------------------
------------------------------------------------------------
------------------------------------------------------------
------------------------------------GEETSYCFKE----KSRNVLRDWY
SHNPYPSPREKRELAEATGLTTTQVSNWFKNRRQRDRAAE--------------------
------------------------------------------------------------
------------------------------------------------------------
------------------------------------------------------
>L_polyphemus_Six1-2_A
------------------------------------------------------------
------------------------------------------------------------
------------------------------------------------------------
------------------------------------GEETSYCFKE----KSRNVLKDWY
THNPYPSPREKRELAEATGLTTTQVSNWFKN-----------------------------
------------------------------------------------------------
------------------------------------------------------------
------------------------------------------------------
>L_polyphemus_Six1-2_A
------------------------------------------------------------
------------------------------------------------------------
------------------------------------------------------------
------------------------------------GEETSYCFKE----KSRNVLKDWY
THNPYPSPREKRELAEATNLTTTQVSNWFKNRRQRDRAAE--------------------
------------------------------------------------------------
------------------------------------------------------------
------------------------------------------------------
>L_polyphemus_Six1-2_B
------------------------------------------------------------
------------------------------------------------------------
------------------------------------------------------------
------------------------------------GEETSYCFKE----KSRNVLREWY
VHNPYPSPREKRELAEATNLTTTQVSNWFKNRRQRDRAAE--------------------
------------------------------------------------------------
------------------------------------------------------------
------------------------------------------------------
>L_polyphemus_Six1-2_C
------------------------------------------------------------
------------------------------------------------------------
------------------------------------------------------------
------------------------------------GEETSYCFKE----KSRNVLREWY
AHNPYPSPREKRELAEATGLTTTQVSNWFKNRRQRDRAAE--------------------
------------------------------------------------------------
------------------------------------------------------------
------------------------------------------------------
>L_polyphemus_Six1-2_D1
------------------------------------------------------------
------------------------------------------------------------
------------------------------------------------------------
------------------------------------GEETSYCFKE----KSRNVLRDWY
SHNPYPSPREKRELADATGLTTTQVSNWFKNRRQRDRAAE--------------------
------------------------------------------------------------
------------------------------------------------------------
------------------------------------------------------
>L_polyphemus_Six1-2_D2
------------------------------------------------------------
------------------------------------------------------------
------------------------------------------------------------
------------------------------------GEETSYCFKE----KSRNILRDWY
SHNPYPSPREKRELAEATGLTTTQVSNWFKNRRQRDRAAE--------------------
------------------------------------------------------------
------------------------------------------------------------
------------------------------------------------------
>L_polyphemus_Six1-2_E
------------------------------------------------------------
------------------------------------------------------------
------------------------------------------------------------
------------------------------------GEETSYCFKE----KSRNVLRDWY
SHNPYPSPREKRELAEATGLTTTQVSNWFKNRRQRDRAAE--------------------
------------------------------------------------------------
------------------------------------------------------------
------------------------------------------------------
>T_tridentatus_Six1-2_A
------------------------------------------------------------
------------------------------------------------------------
------------------------------------------------------------
------------------------------------GEETSYCFKE----KSRNVLKDWY
THNPYPSPREKRELAEATNLTTTQVSNWFKNRRQRDRAAE--------------------
------------------------------------------------------------
------------------------------------------------------------
------------------------------------------------------
>T_tridentatus_Six1-2_B
------------------------------------------------------------
------------------------------------------------------------
------------------------------------------------------------
------------------------------------GEETSYCFKE----KSRNVLREWY
VHNPYPSPREKRELAEATNLTTTQVSNWFKNRRQRDRAAE--------------------
------------------------------------------------------------
------------------------------------------------------------
------------------------------------------------------
>T_tridentatus_Six1-2_C
------------------------------------------------------------
------------------------------------------------------------
------------------------------------------------------------
------------------------------------GEETSYCFKE----KSRNILREWY
AHNPYPSPREKRELAEATGLTTTQVSNWFKNRRQRDRAAE--------------------
------------------------------------------------------------
------------------------------------------------------------
------------------------------------------------------
>T_tridentatus_Six1-2_D1
------------------------------------------------------------
------------------------------------------------------------
------------------------------------------------------------
------------------------------------GEETSYCFKE----KSRNILRDWY
SHNPYPSPREKRELADATGLTTTQVSNWFKNRRQRDRAAE--------------------
------------------------------------------------------------
------------------------------------------------------------
------------------------------------------------------
>T_tridentatus_Six1-2_D2
------------------------------------------------------------
------------------------------------------------------------
------------------------------------------------------------
------------------------------------GEETSYCFKE----KSRNILRDWY
SHNPYPSPREKRELAEATGLTTTQVSNWFKNRRQRDRAAE--------------------
------------------------------------------------------------
------------------------------------------------------------
------------------------------------------------------
>T_tridentatus_Six1-2_E
------------------------------------------------------------
------------------------------------------------------------
------------------------------------------------------------
------------------------------------GEETSYCFKE----KSRNVLRDWY
SHNPYPSPREKRELAEATGLTTTQVSNWFKNRRQRDRAAE--------------------
------------------------------------------------------------
------------------------------------------------------------
------------------------------------------------------
>C_rotundicauda_Six3-6_A
------------------------------------------------------------
------------------------------------------------------------
------------------------------------------------------------
------------------------------------GEQRTHCFKE----RTRDLLRKYY
LQNCYPSPSKKCELSEATGLTPTQIGNWFKNRRQRDRAAA--------------------
------------------------------------------------------------
------------------------------------------------------------
------------------------------------------------------
>C_rotundicauda_Six3-6_B
------------------------------------------------------------
------------------------------------------------------------
------------------------------------------------------------
------------------------------------GEQKTHCFKE----CARNLLRDWY
IKDPYPNPDKKQYLAQATGLTTIQVGNWFKNRRQRDRAAA--------------------
------------------------------------------------------------
------------------------------------------------------------
------------------------------------------------------
>C_rotundicauda_Six3-6_C-a
------------------------------------------------------------
------------------------------------------------------------
------------------------------------------------------------
------------------------------------GEQKTHCFKE----RTRSLLREWY
LQDPYPNPTKKRELAQATGLTPTQVGNWFKNRRQRDRAAA--------------------
------------------------------------------------------------
------------------------------------------------------------
------------------------------------------------------
>C_rotundicauda_Six3-6_C-b
------------------------------------------------------------
------------------------------------------------------------
------------------------------------------------------------
------------------------------------GEQKTHCFKE----RTRSLLREWY
LQDPYPNPTKKRELAQATGLTPTQVGNWFKNRRQRDRAAA--------------------
------------------------------------------------------------
------------------------------------------------------------
------------------------------------------------------
>C_rotundicauda_Six3-6_D
------------------------------------------------------------
------------------------------------------------------------
------------------------------------------------------------
------------------------------------GEQKTHCFKE----RTRSLLREWY
LQDPYPNPTKKRELAEATGLTPTQVGNWFKNRRQRDRAAA--------------------
------------------------------------------------------------
------------------------------------------------------------
------------------------------------------------------
>L_polyphemus_Six3-6_A
------------------------------------------------------------
------------------------------------------------------------
------------------------------------------------------------
------------------------------------GEQKTHCFKE----RTRDLLRACY
LQDSYPTPSKKYELAEATGLTPTQIGNWFKNRRQRDRAAA--------------------
------------------------------------------------------------
------------------------------------------------------------
------------------------------------------------------
>L_polyphemus_Six3-6_B
------------------------------------------------------------
------------------------------------------------------------
------------------------------------------------------------
------------------------------------GEQKTHCFKE----CARNLLREWY
IKDPYPNPDKKRYLAQATGLTTIQVGNWFKNRRQRDRAAA--------------------
------------------------------------------------------------
------------------------------------------------------------
------------------------------------------------------
>L_polyphemus_Six3-6_C-a
------------------------------------------------------------
------------------------------------------------------------
------------------------------------------------------------
------------------------------------GEQKTHCFKE----RTRSLLREWY
LQDPYPNPTKKRELAQATGLTPTQVGNWFKNRRQRDRAAA--------------------
------------------------------------------------------------
------------------------------------------------------------
------------------------------------------------------
>L_polyphemus_Six3-6_C-b
------------------------------------------------------------
------------------------------------------------------------
------------------------------------------------------------
------------------------------------GEQKTHCFKE----RTRSLLREWY
LQDPYPNPTKKRELAQATGLTPTQVGNWFKNRRQRDRAAA--------------------
------------------------------------------------------------
------------------------------------------------------------
------------------------------------------------------
>L_polyphemus_Six3-6_Da
------------------------------------------------------------
------------------------------------------------------------
------------------------------------------------------------
------------------------------------GEQKTHCFKE----RTRSLLREWY
LQDPYPNPTKKRELAEATGLTPTQVGNWFKNRRQRDRAAA--------------------
------------------------------------------------------------
------------------------------------------------------------
------------------------------------------------------
>L_polyphemus_Six3-6_Db
------------------------------------------------------------
------------------------------------------------------------
------------------------------------------------------------
------------------------------------GEQKTHCFKE----RTRSLLREWY
LQDPYPNLTKKRELAHATGLTPTQVGNWFKNRRQRDRAAG--------------------
------------------------------------------------------------
------------------------------------------------------------
------------------------------------------------------
>T_tridentatus_Six3-6_A
------------------------------------------------------------
------------------------------------------------------------
------------------------------------------------------------
------------------------------------GEQRTHCFKE----RTRDLLREYY
LHNCYPSPSKKYELAEATGLTPTQIGNWFKNRRQRDRAAA--------------------
------------------------------------------------------------
------------------------------------------------------------
------------------------------------------------------
>T_tridentatus_Six3-6_B
------------------------------------------------------------
------------------------------------------------------------
------------------------------------------------------------
------------------------------------GEQKTHCFKE----CARNLLREWY
IKDPYPNPDKKRYLAQATSLTTIQVGNWFKNRRQRDRAAA--------------------
------------------------------------------------------------
------------------------------------------------------------
------------------------------------------------------
>T_tridentatus_Six3-6_C1
------------------------------------------------------------
------------------------------------------------------------
------------------------------------------------------------
------------------------------------GEQKTHCFKE----RTRSLLREWY
LQDPYPNPTKKRELAQATGLTPTQVGNWFKNRRQRDRAAA--------------------
------------------------------------------------------------
------------------------------------------------------------
------------------------------------------------------
>T_tridentatus_Six3-6_C2
------------------------------------------------------------
------------------------------------------------------------
------------------------------------------------------------
------------------------------------GEQKTHCFKE----RTRSLLREWY
LQDPYPNPTKKRELAQATGLTPTQVGNWFKNRRQRDRAAA--------------------
------------------------------------------------------------
------------------------------------------------------------
------------------------------------------------------
>T_tridentatus_Six3-6_D
------------------------------------------------------------
------------------------------------------------------------
------------------------------------------------------------
------------------------------------GEQKTHCFKE----RTRSLLREWY
LQDPYPNPTKKRELAEATGLTPTQVGNWFKNRRQRDRAAA--------------------
------------------------------------------------------------
------------------------------------------------------------
------------------------------------------------------
>T_tridentatus_Six3-6-like
------------------------------------------------------------
------------------------------------------------------------
------------------------------------------------------------
------------------------------------RRTKTHCFKQ----HTRSLLQEWY
RQHPYLNLTQKRELAHTTGLTPTQVGNWFKNRRQRDRAAG--------------------
------------------------------------------------------------
------------------------------------------------------------
------------------------------------------------------
>C_rotundicauda_Six4-5_A
------------------------------------------------------------
------------------------------------------------------------
------------------------------------------------------------
------------------------------------GEETIYCFKE----KSRIALKECY
NHNRYPTPDEKRNLARKTGLTLTQVSNWFKNRRQRDRTPQ--------------------
------------------------------------------------------------
------------------------------------------------------------
------------------------------------------------------
>C_rotundicauda_Six4-5_B
------------------------------------------------------------
------------------------------------------------------------
------------------------------------------------------------
------------------------------------GEETVYCFKE----KSRMILKECY
LQNRYPTPDEKRLLAKKTGLTLTQVSNWFKNRRQRDRTHT--------------------
------------------------------------------------------------
------------------------------------------------------------
------------------------------------------------------
>C_rotundicauda_Six4-5_C
------------------------------------------------------------
------------------------------------------------------------
------------------------------------------------------------
------------------------------------GEETIYCFKE----KSRMMLKDCY
EKNRYPTPDEKRLLAKKTGLTLTQVSNWFKNRRQRDRTHI--------------------
------------------------------------------------------------
------------------------------------------------------------
------------------------------------------------------
>C_rotundicauda_Six4-5_D
------------------------------------------------------------
------------------------------------------------------------
------------------------------------------------------------
------------------------------------GEETVYCFKE----KARQMLREYY
NQKCYPTPSEKRLMVKKTGLSLSQVRNWFKNRRQRNRTRS--------------------
------------------------------------------------------------
------------------------------------------------------------
------------------------------------------------------
>L_polyphemus_Six4-5_A
------------------------------------------------------------
------------------------------------------------------------
------------------------------------------------------------
------------------------------------GEETIYCFKE----KSRIALKECY
NHNRYPTPDEKRNLAKKTGLTLTQVSNWFKNRRQRDRTPQ--------------------
------------------------------------------------------------
------------------------------------------------------------
------------------------------------------------------
>L_polyphemus_Six4-5_B
------------------------------------------------------------
------------------------------------------------------------
------------------------------------------------------------
------------------------------------GEETVYCFKE----KSRMMLKECY
LQNRYPTPDEKRLLAKKTGLTLTQVSNWFKNRRQRDRTHT--------------------
------------------------------------------------------------
------------------------------------------------------------
------------------------------------------------------
>L_polyphemus_Six4-5_C
------------------------------------------------------------
------------------------------------------------------------
------------------------------------------------------------
------------------------------------GEETIYCFKE----KSRMMLKDCY
EKNRYPTPDEKRLLAKKTGLTLTQVSNWFKNRRQRDRTHI--------------------
------------------------------------------------------------
------------------------------------------------------------
------------------------------------------------------
>L_polyphemus_Six4-5_D
------------------------------------------------------------
------------------------------------------------------------
------------------------------------------------------------
------------------------------------GEATVYCFKE----RYRQMLRECY
NRNRYPTPDEKRLLVKKTGLSLSQVSNWFKNRRQRNGTRT--------------------
------------------------------------------------------------
------------------------------------------------------------
------------------------------------------------------
>T_tridentatus_Six4-5_A
------------------------------------------------------------
------------------------------------------------------------
------------------------------------------------------------
------------------------------------GEETIYCFKE----KSRIALKECY
NHNRYPTPDEKRNLARKTGLTLTQVSNWFKNRRQRDRTPQ--------------------
------------------------------------------------------------
------------------------------------------------------------
------------------------------------------------------
>T_tridentatus_Six4-5_B
------------------------------------------------------------
------------------------------------------------------------
------------------------------------------------------------
------------------------------------GEETVYCFKE----KSRMILKECY
LQNRYPTPDEKRLLAKKTGLTLTQVSNWFKNRRQRDRTHT--------------------
------------------------------------------------------------
------------------------------------------------------------
------------------------------------------------------
>T_tridentatus_Six4-5_C
------------------------------------------------------------
------------------------------------------------------------
------------------------------------------------------------
------------------------------------GEETIYCFKE----KSRMMLKDCY
EKNRYPTPDEKRLLAKKTGLTLTQVSNWFKNRRQRDRTHI--------------------
------------------------------------------------------------
------------------------------------------------------------
------------------------------------------------------
>T_tridentatus_Six4-5_D
------------------------------------------------------------
------------------------------------------------------------
------------------------------------------------------------
------------------------------------GEETVYCFKE----KARQILREYY
NQNCYPTPSEKRLLAKKTGLSLSQVRNWFKNRRQRNRTRS--------------------
------------------------------------------------------------
------------------------------------------------------------
------------------------------------------------------
>A_bruennichi_Six-like
------------------------------------------------------------
------------------------------------------------------------
------------------------------------------------------------
----------------------------------------KHPFPETIYVDTQKVLNEAY
EKDQYPKFAVRQRIAGVTGFTEKQVCNWFKNRRQREKRKA--------------------
------------------------------------------------------------
------------------------------------------------------------
------------------------------------------------------
>T_antipodiana_Six-like
------------------------------------------------------------
------------------------------------------------------------
------------------------------------------------------------
----------------------------------------RHPFPDSIYVEATRVLNDAY
NEDMYPKLDRRKRIAGSIGFTEKQVNTWFKNRRQRTKRE---------------------
------------------------------------------------------------
------------------------------------------------------------
------------------------------------------------------
>T_clavata_Six-like
------------------------------------------------------------
------------------------------------------------------------
------------------------------------------------------------
----------------------------------------RHPFPDSIYVEATRVLNDAY
NEDMYPKLDRRKRIADSIGFTEKQVNTWFKNRRQRTKRE---------------------
------------------------------------------------------------
------------------------------------------------------------
------------------------------------------------------
>A_bruennichi_Six1-2-A
------------------------------------------------------------
------------------------------------------------------------
------------------------------------------------------------
------------------------------------GEETSYCFKE----KSRNILREWY
AHNPYPSPREKRELAEGTGLTTTQVSNWFKNRRQRDRAAE--------------------
------------------------------------------------------------
------------------------------------------------------------
------------------------------------------------------
>A_bruennichi_Six1-2-B
------------------------------------------------------------
------------------------------------------------------------
------------------------------------------------------------
------------------------------------GEETSYCFKE----KSRNILREWY
HHNPYPSPREKKDLADATGLTTTQVSNWFKNRRQRDRAAE--------------------
------------------------------------------------------------
------------------------------------------------------------
------------------------------------------------------
>A_bruennichi_old_annotated_Six1-2-A
------------------------------------------------------------
------------------------------------------------------------
------------------------------------------------------------
------------------------------------GEETSYCFKE----KSRNILREWY
AHNPYPSPREKRELAEGTGLTTTQVSNWFKNRRQRDRAAE--------------------
------------------------------------------------------------
------------------------------------------------------------
------------------------------------------------------
>A_bruennichi_old_annotated_Six1-2-B
------------------------------------------------------------
------------------------------------------------------------
------------------------------------------------------------
------------------------------------GEETSYCFKE----KSRNILREWY
HHNPYPSPREKKDLADATGLTTTQVSNWFKNRRQRDRAAE--------------------
------------------------------------------------------------
------------------------------------------------------------
------------------------------------------------------
>C_sculpturatus_Six1-2-A
------------------------------------------------------------
------------------------------------------------------------
------------------------------------------------------------
------------------------------------GEETSYCFKE----KSRNVLREWY
AHNPYPSPREKRELAEATGLTTTQVSNWFKNRRQRDRAAE--------------------
------------------------------------------------------------
------------------------------------------------------------
------------------------------------------------------
>C_sculpturatus_Six1-2-B
------------------------------------------------------------
------------------------------------------------------------
------------------------------------------------------------
------------------------------------GEETSYCFKE----KSRNVLREWY
AHNPYPSPREKRELAEATGLTTTQVSNWFKNRRQRDRAAE--------------------
------------------------------------------------------------
------------------------------------------------------------
------------------------------------------------------
>D_melanogaster_so
------------------------------------------------------------
------------------------------------------------------------
------------------------------------------------------------
------------------------------------GEETSYCFKE----KSRSVLRDWY
SHNPYPSPREKRDLAEATGLTTTQVSNWFKNRRQRDRAAE--------------------
------------------------------------------------------------
------------------------------------------------------------
------------------------------------------------------
>D_plantarius_Six1-2-A
------------------------------------------------------------
------------------------------------------------------------
------------------------------------------------------------
------------------------------------GEETSYCFKE----KSRNILREWY
AHNPYPSPREKRELAEATGLTTTQVSNWFKNRRQRDRAAE--------------------
------------------------------------------------------------
------------------------------------------------------------
------------------------------------------------------
>D_plantarius_Six1-2-B
------------------------------------------------------------
------------------------------------------------------------
------------------------------------------------------------
------------------------------------GEEMSYCFKE----KSRNTLREWY
HHNPYPSPREKRDLADATGLTTTQVSNWFKNRRQRDRAAE--------------------
------------------------------------------------------------
------------------------------------------------------------
------------------------------------------------------
>H_graminicola_Six1-2-A
------------------------------------------------------------
------------------------------------------------------------
------------------------------------------------------------
------------------------------------GEETSYCFKE----KSRNILREWY
AHNPYPSPREKRELAEGTGLTTTQVSNWFKNRRQRDRAAE--------------------
------------------------------------------------------------
------------------------------------------------------------
------------------------------------------------------
>H_graminicola_Six1-2-B
------------------------------------------------------------
------------------------------------------------------------
------------------------------------------------------------
------------------------------------GEQTSYCFKE----KSRNILREWY
HHNPYPSPREKRDLSDATGLTTTQVSNWFKNRRQRDRAAE--------------------
------------------------------------------------------------
------------------------------------------------------------
------------------------------------------------------
>I_scapularis_Six1-2
------------------------------------------------------------
------------------------------------------------------------
------------------------------------------------------------
------------------------------------GEETSYCFKE----KSRNILREWY
AHNPYPSPREKRELAEATGLTTTQVSNWFKNRRQRDRAAE--------------------
------------------------------------------------------------
------------------------------------------------------------
------------------------------------------------------
>L_elegans_Six1-2-A
------------------------------------------------------------
------------------------------------------------------------
------------------------------------------------------------
------------------------------------GEETSYCFKE----KSRNILREWY
AHNPYPSPREKRELAEATGLTTTQVSNWFKNRRQRDRAAE--------------------
------------------------------------------------------------
------------------------------------------------------------
------------------------------------------------------
>L_elegans_Six1-2-B
------------------------------------------------------------
------------------------------------------------------------
------------------------------------------------------------
------------------------------------GEETSYCFKE----KSRNILREWY
HHNPYPSPREKRELADATGLTTTQVSNWFKNRRQRDRAAE--------------------
------------------------------------------------------------
------------------------------------------------------------
------------------------------------------------------
>P_opilio_Six1-2
------------------------------------------------------------
------------------------------------------------------------
------------------------------------------------------------
------------------------------------GEETSYCFKE----KSRNVLREWY
AHNPYPSPREKRELAEATGLTTTQVSNWFKNRRQRDRAAE--------------------
------------------------------------------------------------
------------------------------------------------------------
------------------------------------------------------
>P_tepidariorum_Six1-2-A
------------------------------------------------------------
------------------------------------------------------------
------------------------------------------------------------
------------------------------------GEETSYCFKE----KSRNILREWY
AHNPYPSPREKRELAEATGLTTTQVSNWFKNRRQRDRAAE--------------------
------------------------------------------------------------
------------------------------------------------------------
------------------------------------------------------
>P_tepidariorum_Six1-2-B
------------------------------------------------------------
------------------------------------------------------------
------------------------------------------------------------
------------------------------------GEETSYCFKE----KSRNILREWY
HQNPYPSPREKRELAEATGLTTTQVSNWFKNRRQRDRAAE--------------------
------------------------------------------------------------
------------------------------------------------------------
------------------------------------------------------
>S_maritima_Six1-2
------------------------------------------------------------
------------------------------------------------------------
------------------------------------------------------------
------------------------------------GEETSYCFKE----KSRSILREWY
AHNPYPSPREKRELAEATGLTTTQVSNWFKNRRQRDRAAE--------------------
------------------------------------------------------------
------------------------------------------------------------
------------------------------------------------------
>T_antipodiana_Six1-2-A
------------------------------------------------------------
------------------------------------------------------------
------------------------------------------------------------
------------------------------------GEETSYCFKE----KSRNILREWY
AQNPYPSPREKRELAEGTGLTTTQVSNWFKNRRQRDRAAE--------------------
------------------------------------------------------------
------------------------------------------------------------
------------------------------------------------------
>T_antipodiana_Six1-2-B
------------------------------------------------------------
------------------------------------------------------------
------------------------------------------------------------
------------------------------------GEETSYCFKE----KSRNILREWY
HHNPYPSPREKRDLADATGLTTTQVSNWFKNRRQRDRAAE--------------------
------------------------------------------------------------
------------------------------------------------------------
------------------------------------------------------
>T_castaneum_So
------------------------------------------------------------
------------------------------------------------------------
------------------------------------------------------------
------------------------------------GEETSYCFKE----KSRSVLRDWY
SHNPYPSPREKRELADATGLTTTQVSNWFKNRRQRDRAAE--------------------
------------------------------------------------------------
------------------------------------------------------------
------------------------------------------------------
>T_clavata_Six1-2-A
------------------------------------------------------------
------------------------------------------------------------
------------------------------------------------------------
------------------------------------GEETSYCFKE----KSRNILREWY
AHNPYPSPREKRELAEGTGLTTTQVSNWFKNRRQRDRAAE--------------------
------------------------------------------------------------
------------------------------------------------------------
------------------------------------------------------
>T_clavata_Six1-2-B
------------------------------------------------------------
------------------------------------------------------------
------------------------------------------------------------
------------------------------------GEETSYCFKE----KSRNILREWY
HHNPYPSPREKRDLADATGLTTTQVSNWFKNRRQRDRAAE--------------------
------------------------------------------------------------
------------------------------------------------------------
------------------------------------------------------
>A_bruennichi_Six3-6-A
------------------------------------------------------------
------------------------------------------------------------
------------------------------------------------------------
------------------------------------GEQKTHCFKE----RTRSLLREWY
LQDPYPNPTKKKELAQATGLTPTQVGNWFKNRRQRDRAAA--------------------
------------------------------------------------------------
------------------------------------------------------------
------------------------------------------------------
>A_bruennichi_Six3-6-B
------------------------------------------------------------
------------------------------------------------------------
------------------------------------------------------------
------------------------------------GEQKTHCFKE----RTRSLLREWY
LQDPYPNPTKKRELAQATGLTPTQVGNWFKNRRQRDRAAA--------------------
------------------------------------------------------------
------------------------------------------------------------
------------------------------------------------------
>A_bruennichi_old_annotated_Six3-6-A
------------------------------------------------------------
------------------------------------------------------------
------------------------------------------------------------
------------------------------------GEQKTHCFKE----RTRSLLREWY
LQDPYPNPTKKKELAQATGLTPTQVGNWFKNRRQRDRAAA--------------------
------------------------------------------------------------
------------------------------------------------------------
------------------------------------------------------
>C_sculpturatus_Six3-6-A
------------------------------------------------------------
------------------------------------------------------------
------------------------------------------------------------
------------------------------------GEQKTHCFKE----RTRSLLREWY
LQDPYPNPTKKRELAQATGLTPTQVGNWFKNRRQRDRAAA--------------------
------------------------------------------------------------
------------------------------------------------------------
------------------------------------------------------
>C_sculpturatus_Six3-6-B
------------------------------------------------------------
------------------------------------------------------------
------------------------------------------------------------
------------------------------------GEQKTHCFKE----RTRSLLREWY
LQDPYPNPTKKRELAQATGLTPTQVGNWFKNRRQRDRAAA--------------------
------------------------------------------------------------
------------------------------------------------------------
------------------------------------------------------
>D_melanogaster_Optix
------------------------------------------------------------
------------------------------------------------------------
------------------------------------------------------------
------------------------------------GEQKTHCFKE----RTRSLLREWY
LQDPYPNPTKKRELAKATGLNPTQVGNWFKNRRQRDRAAA--------------------
------------------------------------------------------------
------------------------------------------------------------
------------------------------------------------------
>D_plantarius_Six3-6-A
------------------------------------------------------------
------------------------------------------------------------
------------------------------------------------------------
------------------------------------GEQKTHCFKE----RTRSLLREWY
LQDPYPNPTKKRELAQATGLTPTQVGNWFKNRRQRDRAAA--------------------
------------------------------------------------------------
------------------------------------------------------------
------------------------------------------------------
>D_plantarius_Six3-6-B
------------------------------------------------------------
------------------------------------------------------------
------------------------------------------------------------
------------------------------------GEQKTHCFKE----RTRSLLREWY
LQDPYPNPTKKRELAQATGLTPTQVGNWFKNRRQRDRAAA--------------------
------------------------------------------------------------
------------------------------------------------------------
------------------------------------------------------
>D_silvatica_Six3-6-B
------------------------------------------------------------
------------------------------------------------------------
------------------------------------------------------------
------------------------------------GEQKTHCFKE----RTRSLLREWY
LQDPYPNPTKKRELAQATGLTPTQVGNWFKNRRQRDRAAA--------------------
------------------------------------------------------------
------------------------------------------------------------
------------------------------------------------------
>H_graminicola_Six3-6-A
------------------------------------------------------------
------------------------------------------------------------
------------------------------------------------------------
------------------------------------GEQKTHCFKE----RTRSLLREWY
LQDPYPNPTKKRELAQATGLTPTQVGNWFKNRRQRDRAAA--------------------
------------------------------------------------------------
------------------------------------------------------------
------------------------------------------------------
>H_graminicola_Six3-6-B
------------------------------------------------------------
------------------------------------------------------------
------------------------------------------------------------
------------------------------------GEQKTHCFKE----RTRSLLREWY
LQDPYPNPTKKRELAQATGLTPTQVGNWFKNRRQRDRAAA--------------------
------------------------------------------------------------
------------------------------------------------------------
------------------------------------------------------
>I_scapularis_Six3-6
------------------------------------------------------------
------------------------------------------------------------
------------------------------------------------------------
------------------------------------GEQKTHCFKE----RTRSLLREWY
LQDPYPNPTKKRELAQATGLTPTQVGNWFKNRRQRDRAAA--------------------
------------------------------------------------------------
------------------------------------------------------------
------------------------------------------------------
>L_elegans_Six3-6-A
------------------------------------------------------------
------------------------------------------------------------
------------------------------------------------------------
------------------------------------GEQKTHCFKE----RTRSLLREWY
LQDPYPNPTKKRELAQATGLTPTQVGNWFKNRRQRDRAAA--------------------
------------------------------------------------------------
------------------------------------------------------------
------------------------------------------------------
>L_elegans_Six3-6-B
------------------------------------------------------------
------------------------------------------------------------
------------------------------------------------------------
------------------------------------GEQKTHCFKE----RTRSLLREWY
LQDPYPNPTKKRELAQATGLTPTQVGNWFKNRRQRDRAAA--------------------
------------------------------------------------------------
------------------------------------------------------------
------------------------------------------------------
>P_opilio_Six3-6
------------------------------------------------------------
------------------------------------------------------------
------------------------------------------------------------
------------------------------------GEQKTHCFKE----RTRSLLREWY
LQDPYPNPTKKRELAQATGLTPTQVGNWFKNRRQRDRAAA--------------------
------------------------------------------------------------
------------------------------------------------------------
------------------------------------------------------
>P_tepidariorum_Six3-6-A
------------------------------------------------------------
------------------------------------------------------------
------------------------------------------------------------
------------------------------------GEQKTHCFKE----RTRSLLREWY
LQDPYPNPTKKRELAQATGLTPTQVGNWFKNRRQRDRAAA--------------------
------------------------------------------------------------
------------------------------------------------------------
------------------------------------------------------
>P_tepidariorum_Six3-6-B
------------------------------------------------------------
------------------------------------------------------------
------------------------------------------------------------
------------------------------------GEQKTHCFKE----RTRSLLREWY
LQDPYPNPTKKRELAQATGLTPTQVGNWFKNRRQRDRAAA--------------------
------------------------------------------------------------
------------------------------------------------------------
------------------------------------------------------
>S_maritima_Six3-6
------------------------------------------------------------
------------------------------------------------------------
------------------------------------------------------------
------------------------------------GEQKTHCFKE----RTRSLLREWY
LQDPYPNPTKKRELAQATGLTPTQVGNWFKNRRQRDRAAA--------------------
------------------------------------------------------------
------------------------------------------------------------
------------------------------------------------------
>T_antipodiana_Six3-6-A
------------------------------------------------------------
------------------------------------------------------------
------------------------------------------------------------
------------------------------------GEQKTHCFKE----RTRSLLREWY
LQDPYPNPTKKRELAQATGLTPTQVGNWFKNRRQRDRAAA--------------------
------------------------------------------------------------
------------------------------------------------------------
------------------------------------------------------
>T_antipodiana_Six3-6-B
------------------------------------------------------------
------------------------------------------------------------
------------------------------------------------------------
------------------------------------GEQKTHCFKE----RTRSLLREWY
LQDPYPNPTKKRELAQATGLTPTQVGNWFKNRRQRDRAAA--------------------
------------------------------------------------------------
------------------------------------------------------------
------------------------------------------------------
>T_castaneum_Optix
------------------------------------------------------------
------------------------------------------------------------
------------------------------------------------------------
------------------------------------GEQKTHCFKE----RTRSLLREWY
LQDPYPNPTKKRELAQATGLTPTQVGNWFKNRRQRDRAAA--------------------
------------------------------------------------------------
------------------------------------------------------------
------------------------------------------------------
>T_clavata_Six3-6-A
------------------------------------------------------------
------------------------------------------------------------
------------------------------------------------------------
------------------------------------GEQKTHCFKE----RTRSLLREWY
LQDPYPNPTKKRELAQATGLTPTQVGNWFKNRRQRDRAAA--------------------
------------------------------------------------------------
------------------------------------------------------------
------------------------------------------------------
>T_clavata_Six3-6-B
------------------------------------------------------------
------------------------------------------------------------
------------------------------------------------------------
------------------------------------GEQKTHCFKE----RTRSLLREWY
LQDPYPNPTKKRELAQATGLTPTQVGNWFKNRRQRDRAAA--------------------
------------------------------------------------------------
------------------------------------------------------------
------------------------------------------------------
>A_bruennichi_Six4-5-A
------------------------------------------------------------
------------------------------------------------------------
------------------------------------------------------------
------------------------------------GEETIYCFKE----KSRIALKDCY
KRNRYPTPDEKRGLAKKTGLTLTQVSNWFKNRRQRDRTPH--------------------
------------------------------------------------------------
------------------------------------------------------------
------------------------------------------------------
>C_sculpturatus_Six4-5-A
------------------------------------------------------------
------------------------------------------------------------
------------------------------------------------------------
------------------------------------GEETVYCFKE----KSRIALKECY
KQNRYPTPDEKRNLASKTGLTLTQVSNWFKNRRQRDRTPH--------------------
------------------------------------------------------------
------------------------------------------------------------
------------------------------------------------------
>C_sculpturatus_Six4-5-B
------------------------------------------------------------
------------------------------------------------------------
------------------------------------------------------------
------------------------------------GDEINYCFKE----KSRKILKEYY
RQNHYPNLNEKSVLSEKTGLTLTQVSNWFKNRRQRDRTTK--------------------
------------------------------------------------------------
------------------------------------------------------------
------------------------------------------------------
>D_melanogaster_Six4
------------------------------------------------------------
------------------------------------------------------------
------------------------------------------------------------
------------------------------------GEETVYCFKE----KSRNALKDCY
LTNRYPTPDEKKTLAKKTGLTLTQVSNWFKNRRQRDRTPQ--------------------
------------------------------------------------------------
------------------------------------------------------------
------------------------------------------------------
>D_plantarius_Six4-5-A
------------------------------------------------------------
------------------------------------------------------------
------------------------------------------------------------
------------------------------------GEETIYCFKE----KSRIALKDCY
KQNRYPTPDEKRGLAKKTGLTLTQVSNWFKNRRQRDRTPH--------------------
------------------------------------------------------------
------------------------------------------------------------
------------------------------------------------------
>D_silvatica_Six4-5-A
------------------------------------------------------------
------------------------------------------------------------
------------------------------------------------------------
------------------------------------GEIVVYSFKV----GSREALCKFY
AQNTYPNKFEKKLLAKKTNLSTNQICNWFKNRRQRDRVSK--------------------
------------------------------------------------------------
------------------------------------------------------------
------------------------------------------------------
>D_silvatica_Six4-5-B
------------------------------------------------------------
------------------------------------------------------------
------------------------------------------------------------
------------------------------------GEETVYCFKE----KSRIALKDCY
KQNRYPTPDEKKGLAKKTGLTLTQVSNWFKNRRQRDRTPH--------------------
------------------------------------------------------------
------------------------------------------------------------
------------------------------------------------------
>H_graminicola_Six4-5-A-1
------------------------------------------------------------
------------------------------------------------------------
------------------------------------------------------------
------------------------------------GEDTIYCFKE----KSRIALKDCY
KQNRYPTPDEKRGLAKKTGLTLTQVSNWFKNRRQRDRTPH--------------------
------------------------------------------------------------
------------------------------------------------------------
------------------------------------------------------
>H_graminicola_Six4-5-A-2
------------------------------------------------------------
------------------------------------------------------------
------------------------------------------------------------
------------------------------------GEDTIYCFKE----KSRIALKDCY
KQNRYPTPDEKRGLAKKTGLTLTQVSNWFKNRRQRDRTPH--------------------
------------------------------------------------------------
------------------------------------------------------------
------------------------------------------------------
>I_scapularis_Six4-5
------------------------------------------------------------
------------------------------------------------------------
------------------------------------------------------------
------------------------------------GEDTVYCFKE----KSRVALKECY
KHNRYPTPDEKRTLVNKTGLTFTQVSNWFKNRRQRDRTPH--------------------
------------------------------------------------------------
------------------------------------------------------------
------------------------------------------------------
>L_elegans_Six4-5-A
------------------------------------------------------------
------------------------------------------------------------
------------------------------------------------------------
------------------------------------GEETIYCFKE----KSRIALKDCY
KQNRYPTPDEKRGLAKKTGLTLTQVSNWFKNRRQRDRTPH--------------------
------------------------------------------------------------
------------------------------------------------------------
------------------------------------------------------
>P_opilio_Six4-5
------------------------------------------------------------
------------------------------------------------------------
------------------------------------------------------------
------------------------------------GQETIYCFKE----KSRIALKEFF
QTNPYPSPKDKKDLAKETCLTLTQVSNWFKNRRQRSRTQ---------------------
------------------------------------------------------------
------------------------------------------------------------
------------------------------------------------------
>P_tepidariorum_Six4-5-A
------------------------------------------------------------
------------------------------------------------------------
------------------------------------------------------------
------------------------------------GEETIYCFKE----KSRIALKECY
KQNRYPTPDEKRGLAKKTGLTLTQVSNWFKNRRQRDRTPH--------------------
------------------------------------------------------------
------------------------------------------------------------
------------------------------------------------------
>S_maritima_Six4-5
------------------------------------------------------------
------------------------------------------------------------
------------------------------------------------------------
------------------------------------GEDMVYCFKE----KARAALRETY
AQNRYPTPDEKKNLATKTGLTLTQVSNWFKNRRQRDRTPQ--------------------
------------------------------------------------------------
------------------------------------------------------------
------------------------------------------------------
>T_antipodiana_Six4-5-A
------------------------------------------------------------
------------------------------------------------------------
------------------------------------------------------------
------------------------------------GEETIYCFKE----KSRIALKDCY
KRNRYPTPDEKRGLAKKTGLTLTQVSNWFKNRRQRDRTPH--------------------
------------------------------------------------------------
------------------------------------------------------------
------------------------------------------------------
>T_castaneum_Six4
------------------------------------------------------------
------------------------------------------------------------
------------------------------------------------------------
------------------------------------GEETVYCFKE----RSRNALKECY
ARNRYPTPDEKRALAKRTGLTLTQVSNWFKNRRQRDRTPQ--------------------
------------------------------------------------------------
------------------------------------------------------------
------------------------------------------------------
>T_clavata_Six4-5-A
------------------------------------------------------------
------------------------------------------------------------
------------------------------------------------------------
------------------------------------GEETIYCFKE----KSRIALKDCY
KRNRYPTPDEKRGLAKKTGLTLTQVSNWFKNRRQRDRTPH--------------------
------------------------------------------------------------
------------------------------------------------------------
------------------------------------------------------
>PB.2234.1.p1
MIIVPMTDSNNRLSVAHHHL------HHHNLSSPSCASSATTTIPLQSDRLILS------
-QPNV----NQQSPNTMLPSFG--------------FTEEQVACVCEVLQQSGNIERLGR
FLWSL-PA----CEHLHKNESVLKSKALVAFHRGNFKELYKILESNNFAMSSHPKLQALW
LKAHYIEAEKLRGRPLGAVGKYRIRRKFPLPRTIWDGEEMSYCFKE----KSRTVLREWY
SHNPYPSPREKRELAEGTGLTTTQVSNWFKNRRQRDRAAEAK----ERDPDKL-------
----SKSGNS-----------CNG---AGSDSSGNEMELDRKPDIDPLSTPPHPSGHHHH
HHH-----HHH--------MYADVGHHSPA-----LTP----------QMTSHLLQGRLP
VSSAAAAAAVGLVATDIP--------------GLMTDYQTL-------------
>PB.2234.2.p1
MIIVPMTDSNNRLSVAHHHL------HHHNLSSPSCASSATTTIPLQSDRLILS------
-QPNV----NQQSPNTMLPSFG--------------FTEEQVACVCEVLQQSGNIERLGR
FLWSL-PA----CEHLHKNESVLKSKALVAFHRGNFKELYKILESNNFAMSSHPKLQALW
LKAHYIEAEKLRGRPLGAVGKYRIRRKFPLPRTIWDGEEMSYCFKE----KSRTVLREWY
SHNPYPSPREKRELAEGTGLTTTQVSNWFKNRRQRDRAAEAK----ERDPDKL-------
----SKSGNS-----------CNG---AGSDSSGNEMELDRKPDIDPLSTPPHPSGHHHH
HHH-----HHH--------MYADVGHHSPA-----LTP----------QMTSHLLQGRLP
VSSAAAAAAVGLVATDIP--------------GLMTDYQTL-------------
>PB.2234.3.p1
MIIVPMTDSNNRLSVAHHHL------HHHNLSSPSCASSATTTIPLQSDRLILS------
-QPNV----NQQSPNTMLPSFG--------------FTEEQVACVCEVLQQSGNIERLGR
FLWSL-PA----CEHLHKNESVLKSKALVAFHRGNFKELYKILESNNFAMSSHPKLQALW
LKAHYIEAEKLRGRPLGAVGKYRIRRKFPLPRTIWDGEEMSYCFKE----KSRTVLREWY
SHNPYPSPREKRELAEGTGLTTTQVSNWFKNRRQRDRAAEAK----ER------------
------------------------------------------------------------
-------------------FVYDCVH----------------------------------
------------------------------------------------------
>PB.8648.1.p1
----------NESSFATPNMSGLGMQHDNNTKSSSC------------SQLIASCDGNYS
LIPNDNDMRNQEHLHQVAPRLSHDLTFPGDNATKNRYSMEQINCICKNLRKNKEIKKLGT
FLCTLHPSQLI-------GEEVSHARAAVAFYLGAYNELFAILKGQTFHPSRHKEMQEMW
YDAHYKEAQKLRGRPLGAVDKYRLRKKHQLPSTIWDGEETIYCFKE----KSRTALTEFY
KLNRYPSSEEKQKLTKVTGLTQTQVSNWFKNRRQRDRTPQTTRGLYNRPPSVMGTYQCRI
GGTSSQMSNTSPASWMTSNYGCNNIRMAVNDDTASALDATSPSDLNSTNENESPTSPYHH
HHHYLYSSHHHHELGLHH-------HHRMMVKSE----PDSMADPSSSPNRRHYYNNGMY
QGYDVTSSPSSSMSSCSPMENLSPSACILTPLSSLQTSQT--------------
>PB.8648.2.p1
------------------------------------------------------------
------------------------------------------------------------
------------------------------------------------------------
--------------------------------------------KE----KSRTALTEFY
KLNRYPSSEEKQKLTKVTGLTQTQVSNWFKNRRQRDRTPQTTRGLYNRPPSVMGTYQCRI
GGTSSQMSNTSPASWMTSNYGCNNIRMAVNDDTASALDATSPSDLNSTNENESPTSPYHH
HHHYLYSSHHHHELGLHH-------HHRMMVKSE----PDSMADPSSSPNRRHYYNNGMY
QGYDVTSSPSSSMSSCSPMENLSPSACILTPLSSLQTSQT--------------
>g5264.t1.p1
--------------------------------------MAALGFGLGPSPLLCS------
-LPT-------------LPTLT--------------FTATQVAAVCETLEESGDIERLAR
FLWSL-PVAHPNCTELNKNESVLRARALVAYHTGNFRDLYHILENHQFTNDSHGKLQAMW
LEAHYQEAEKLRGRPLGPVDKYRVRKKFPLPRTIWNGEQKTHCFKE----RTRSLLREWY
LQDPYPNPTKKRELAQATGLTPTQVGNWFKNRRQRDRAAAAK----NR------------
--------------------------------------LQQRQLHHQLGATSGLHNHHHH
HHT-----HHHRR---HHLSTNNNVHHSESSKKHDVVPPDDDDDDDDDEMTKR-LENRVD
SETDSFSEAGGGPSCYSP--------------AAVSTSESESSRCASPPRQPHQ
