# Supplementary material for: The genome of a sea spider corroborates a shared Hox cluster motif in arthropods with a reduced posterior tagma
Source: BMC Biol. 2025 Jul 2;23:196. doi: 10.1186/s12915-025-02276-x (PMC12220506; doi:10.1186/s12915-025-02276-x)
Supplement: Supplementary file 3 — Additional file 3. [file 12915_2025_2276_MOESM3_ESM.zip › suppl-file7-gene_analysis/sine/homeobox.fasta.bak003]

>C./1-60 rotundicauda Six1/2 A
GEETSYCFKEKSRNVLKDWYTHNPYPSPREKRELAEATNLTTTQVSNWFKNRRQRDRAAE
>C./1-60 rotundicauda Six1/2 B
GEETSYCFKEKSRNVLREWYVHNPYPSPREKRELAEATNLTTTQVSNWFKNRRQRDRAAE
>C./1-60 rotundicauda Six1/2 C
GEETSYCFKEKSRNILREWYAHNPYPSPREKRELAEATGLTTTQVSNWFKNRRQRDRAAE
>C./1-60 rotundicauda Six1/2 D1
GEETSYCFKEKSRNILRDWYSHNPYPSPREKRELADATGLTTTQVSNWFKNRRQRDRAAE
>C./1-60 rotundicauda Six1/2 D2
GEETSYCFKEKSRNILRDWYSHNPYPSPREKRELAEATGLTTTQVSNWFKNRRQRDRAAE
>C./1-60 rotundicauda Six1/2 E
GEETSYCFKEKSRNVLRDWYSHNPYPSPREKRELAEATGLTTTQVSNWFKNRRQRDRAAE
>L./1-51 polyphemus Six1/2 A
GEETSYCFKEKSRNVLKDWYTHNPYPSPREKRELAEATGLTTTQVSNWFKN---------
>L./1-60 polyphemus Six1/2 A
GEETSYCFKEKSRNVLKDWYTHNPYPSPREKRELAEATNLTTTQVSNWFKNRRQRDRAAE
>L./1-60 polyphemus Six1/2 B
GEETSYCFKEKSRNVLREWYVHNPYPSPREKRELAEATNLTTTQVSNWFKNRRQRDRAAE
>L./1-60 polyphemus Six1/2 C
GEETSYCFKEKSRNVLREWYAHNPYPSPREKRELAEATGLTTTQVSNWFKNRRQRDRAAE
>L./1-60 polyphemus Six1/2 D1
GEETSYCFKEKSRNVLRDWYSHNPYPSPREKRELADATGLTTTQVSNWFKNRRQRDRAAE
>L./1-60 polyphemus Six1/2 D2
GEETSYCFKEKSRNILRDWYSHNPYPSPREKRELAEATGLTTTQVSNWFKNRRQRDRAAE
>L./1-60 polyphemus Six1/2 E
GEETSYCFKEKSRNVLRDWYSHNPYPSPREKRELAEATGLTTTQVSNWFKNRRQRDRAAE
>T./1-60 tridentatus Six1/2 A
GEETSYCFKEKSRNVLKDWYTHNPYPSPREKRELAEATNLTTTQVSNWFKNRRQRDRAAE
>T./1-60 tridentatus Six1/2 B
GEETSYCFKEKSRNVLREWYVHNPYPSPREKRELAEATNLTTTQVSNWFKNRRQRDRAAE
>T./1-60 tridentatus Six1/2 C
GEETSYCFKEKSRNILREWYAHNPYPSPREKRELAEATGLTTTQVSNWFKNRRQRDRAAE
>T./1-60 tridentatus Six1/2 D1
GEETSYCFKEKSRNILRDWYSHNPYPSPREKRELADATGLTTTQVSNWFKNRRQRDRAAE
>T./1-60 tridentatus Six1/2 D2
GEETSYCFKEKSRNILRDWYSHNPYPSPREKRELAEATGLTTTQVSNWFKNRRQRDRAAE
>T./1-60 tridentatus Six1/2 E
GEETSYCFKEKSRNVLRDWYSHNPYPSPREKRELAEATGLTTTQVSNWFKNRRQRDRAAE
>C./1-60 rotundicauda Six3/6 A
GEQRTHCFKERTRDLLRKYYLQNCYPSPSKKCELSEATGLTPTQIGNWFKNRRQRDRAAA
>C./1-60 rotundicauda Six3/6 B
GEQKTHCFKECARNLLRDWYIKDPYPNPDKKQYLAQATGLTTIQVGNWFKNRRQRDRAAA
>C./1-60 rotundicauda Six3/6 C-a
GEQKTHCFKERTRSLLREWYLQDPYPNPTKKRELAQATGLTPTQVGNWFKNRRQRDRAAA
>C./1-60 rotundicauda Six3/6 C-b
GEQKTHCFKERTRSLLREWYLQDPYPNPTKKRELAQATGLTPTQVGNWFKNRRQRDRAAA
>C./1-60 rotundicauda Six3/6 D
GEQKTHCFKERTRSLLREWYLQDPYPNPTKKRELAEATGLTPTQVGNWFKNRRQRDRAAA
>L./1-60 polyphemus Six3/6 A
GEQKTHCFKERTRDLLRACYLQDSYPTPSKKYELAEATGLTPTQIGNWFKNRRQRDRAAA
>L./1-60 polyphemus Six3/6 B
GEQKTHCFKECARNLLREWYIKDPYPNPDKKRYLAQATGLTTIQVGNWFKNRRQRDRAAA
>L./1-60 polyphemus Six3/6 C-a
GEQKTHCFKERTRSLLREWYLQDPYPNPTKKRELAQATGLTPTQVGNWFKNRRQRDRAAA
>L./1-60 polyphemus Six3/6 C-b
GEQKTHCFKERTRSLLREWYLQDPYPNPTKKRELAQATGLTPTQVGNWFKNRRQRDRAAA
>L./1-60 polyphemus Six3/6 Da
GEQKTHCFKERTRSLLREWYLQDPYPNPTKKRELAEATGLTPTQVGNWFKNRRQRDRAAA
>L./1-60 polyphemus Six3/6 Db
GEQKTHCFKERTRSLLREWYLQDPYPNLTKKRELAHATGLTPTQVGNWFKNRRQRDRAAG
>T./1-60 tridentatus Six3/6 A
GEQRTHCFKERTRDLLREYYLHNCYPSPSKKYELAEATGLTPTQIGNWFKNRRQRDRAAA
>T./1-60 tridentatus Six3/6 B
GEQKTHCFKECARNLLREWYIKDPYPNPDKKRYLAQATSLTTIQVGNWFKNRRQRDRAAA
>T./1-60 tridentatus Six3/6 C1
GEQKTHCFKERTRSLLREWYLQDPYPNPTKKRELAQATGLTPTQVGNWFKNRRQRDRAAA
>T./1-60 tridentatus Six3/6 C2
GEQKTHCFKERTRSLLREWYLQDPYPNPTKKRELAQATGLTPTQVGNWFKNRRQRDRAAA
>T./1-60 tridentatus Six3/6 D
GEQKTHCFKERTRSLLREWYLQDPYPNPTKKRELAEATGLTPTQVGNWFKNRRQRDRAAA
>T./1-60 tridentatus Six3/6-like
RRTKTHCFKQHTRSLLQEWYRQHPYLNLTQKRELAHTTGLTPTQVGNWFKNRRQRDRAAG
>C./1-60 rotundicauda Six4/5 A
GEETIYCFKEKSRIALKECYNHNRYPTPDEKRNLARKTGLTLTQVSNWFKNRRQRDRTPQ
>C./1-60 rotundicauda Six4/5 B
GEETVYCFKEKSRMILKECYLQNRYPTPDEKRLLAKKTGLTLTQVSNWFKNRRQRDRTHT
>C./1-60 rotundicauda Six4/5 C
GEETIYCFKEKSRMMLKDCYEKNRYPTPDEKRLLAKKTGLTLTQVSNWFKNRRQRDRTHI
>C./1-60 rotundicauda Six4/5 D
GEETVYCFKEKARQMLREYYNQKCYPTPSEKRLMVKKTGLSLSQVRNWFKNRRQRNRTRS
>L./1-60 polyphemus Six4/5 A
GEETIYCFKEKSRIALKECYNHNRYPTPDEKRNLAKKTGLTLTQVSNWFKNRRQRDRTPQ
>L./1-60 polyphemus Six4/5 B
GEETVYCFKEKSRMMLKECYLQNRYPTPDEKRLLAKKTGLTLTQVSNWFKNRRQRDRTHT
>L./1-60 polyphemus Six4/5 C
GEETIYCFKEKSRMMLKDCYEKNRYPTPDEKRLLAKKTGLTLTQVSNWFKNRRQRDRTHI
>L./1-60 polyphemus Six4/5 D
GEATVYCFKERYRQMLRECYNRNRYPTPDEKRLLVKKTGLSLSQVSNWFKNRRQRNGTRT
>T./1-60 tridentatus Six4/5 A
GEETIYCFKEKSRIALKECYNHNRYPTPDEKRNLARKTGLTLTQVSNWFKNRRQRDRTPQ
>T./1-60 tridentatus Six4/5 B
GEETVYCFKEKSRMILKECYLQNRYPTPDEKRLLAKKTGLTLTQVSNWFKNRRQRDRTHT
>T./1-60 tridentatus Six4/5 C
GEETIYCFKEKSRMMLKDCYEKNRYPTPDEKRLLAKKTGLTLTQVSNWFKNRRQRDRTHI
>T./1-60 tridentatus Six4/5 D
GEETVYCFKEKARQILREYYNQNCYPTPSEKRLLAKKTGLSLSQVRNWFKNRRQRNRTRS
>A./1-60 bruennichi Six1/2-A
GEETSYCFKEKSRNILREWYAHNPYPSPREKRELAEGTGLTTTQVSNWFKNRRQRDRAAE
>A./1-60 bruennichi Six1/2-B
GEETSYCFKEKSRNILREWYHHNPYPSPREKKDLADATGLTTTQVSNWFKNRRQRDRAAE
>A./1-60 bruennichi (old, annotated) Six1/2-A
GEETSYCFKEKSRNILREWYAHNPYPSPREKRELAEGTGLTTTQVSNWFKNRRQRDRAAE
>A./1-60 bruennichi (old, annotated) Six1/2-B
GEETSYCFKEKSRNILREWYHHNPYPSPREKKDLADATGLTTTQVSNWFKNRRQRDRAAE
>C./1-60 sculpturatus Six1/2-A
GEETSYCFKEKSRNVLREWYAHNPYPSPREKRELAEATGLTTTQVSNWFKNRRQRDRAAE
>C./1-60 sculpturatus Six1/2-B
GEETSYCFKEKSRNVLREWYAHNPYPSPREKRELAEATGLTTTQVSNWFKNRRQRDRAAE
>D./1-60 melanogaster so
GEETSYCFKEKSRSVLRDWYSHNPYPSPREKRDLAEATGLTTTQVSNWFKNRRQRDRAAE
>D./1-60 plantarius Six1/2-A
GEETSYCFKEKSRNILREWYAHNPYPSPREKRELAEATGLTTTQVSNWFKNRRQRDRAAE
>D./1-60 plantarius Six1/2-B
GEEMSYCFKEKSRNTLREWYHHNPYPSPREKRDLADATGLTTTQVSNWFKNRRQRDRAAE
>H./1-60 graminicola Six1/2-A
GEETSYCFKEKSRNILREWYAHNPYPSPREKRELAEGTGLTTTQVSNWFKNRRQRDRAAE
>H./1-60 graminicola Six1/2-B
GEQTSYCFKEKSRNILREWYHHNPYPSPREKRDLSDATGLTTTQVSNWFKNRRQRDRAAE
>I./1-60 scapularis Six1/2
GEETSYCFKEKSRNILREWYAHNPYPSPREKRELAEATGLTTTQVSNWFKNRRQRDRAAE
>L./1-60 elegans Six1/2-A
GEETSYCFKEKSRNILREWYAHNPYPSPREKRELAEATGLTTTQVSNWFKNRRQRDRAAE
>L./1-60 elegans Six1/2-B
GEETSYCFKEKSRNILREWYHHNPYPSPREKRELADATGLTTTQVSNWFKNRRQRDRAAE
>P./1-60 opilio Six1/2
GEETSYCFKEKSRNVLREWYAHNPYPSPREKRELAEATGLTTTQVSNWFKNRRQRDRAAE
>P./1-60 tepidariorum Six1/2-A
GEETSYCFKEKSRNILREWYAHNPYPSPREKRELAEATGLTTTQVSNWFKNRRQRDRAAE
>P./1-60 tepidariorum Six1/2-B
GEETSYCFKEKSRNILREWYHQNPYPSPREKRELAEATGLTTTQVSNWFKNRRQRDRAAE
>S./1-60 maritima Six1/2
GEETSYCFKEKSRSILREWYAHNPYPSPREKRELAEATGLTTTQVSNWFKNRRQRDRAAE
>T./1-60 antipodiana Six1/2-A
GEETSYCFKEKSRNILREWYAQNPYPSPREKRELAEGTGLTTTQVSNWFKNRRQRDRAAE
>T./1-60 antipodiana Six1/2-B
GEETSYCFKEKSRNILREWYHHNPYPSPREKRDLADATGLTTTQVSNWFKNRRQRDRAAE
>T./1-60 castaneum So
GEETSYCFKEKSRSVLRDWYSHNPYPSPREKRELADATGLTTTQVSNWFKNRRQRDRAAE
>T./1-60 clavata Six1/2-A
GEETSYCFKEKSRNILREWYAHNPYPSPREKRELAEGTGLTTTQVSNWFKNRRQRDRAAE
>T./1-60 clavata Six1/2-B
GEETSYCFKEKSRNILREWYHHNPYPSPREKRDLADATGLTTTQVSNWFKNRRQRDRAAE
>A./1-60 bruennichi Six3/6-A
GEQKTHCFKERTRSLLREWYLQDPYPNPTKKKELAQATGLTPTQVGNWFKNRRQRDRAAA
>A./1-60 bruennichi Six3/6-B
GEQKTHCFKERTRSLLREWYLQDPYPNPTKKRELAQATGLTPTQVGNWFKNRRQRDRAAA
>A./1-60 bruennichi (old, annotated) Six3/6-A
GEQKTHCFKERTRSLLREWYLQDPYPNPTKKKELAQATGLTPTQVGNWFKNRRQRDRAAA
>C./1-60 sculpturatus Six3/6-A
GEQKTHCFKERTRSLLREWYLQDPYPNPTKKRELAQATGLTPTQVGNWFKNRRQRDRAAA
>C./1-60 sculpturatus Six3/6-B
GEQKTHCFKERTRSLLREWYLQDPYPNPTKKRELAQATGLTPTQVGNWFKNRRQRDRAAA
>D./1-60 melanogaster Optix
GEQKTHCFKERTRSLLREWYLQDPYPNPTKKRELAKATGLNPTQVGNWFKNRRQRDRAAA
>D./1-60 plantarius Six3/6-A
GEQKTHCFKERTRSLLREWYLQDPYPNPTKKRELAQATGLTPTQVGNWFKNRRQRDRAAA
>D./1-60 plantarius Six3/6-B
GEQKTHCFKERTRSLLREWYLQDPYPNPTKKRELAQATGLTPTQVGNWFKNRRQRDRAAA
>D./1-60 silvatica Six3/6-B
GEQKTHCFKERTRSLLREWYLQDPYPNPTKKRELAQATGLTPTQVGNWFKNRRQRDRAAA
>H./1-60 graminicola Six3/6-A
GEQKTHCFKERTRSLLREWYLQDPYPNPTKKRELAQATGLTPTQVGNWFKNRRQRDRAAA
>H./1-60 graminicola Six3/6-B
GEQKTHCFKERTRSLLREWYLQDPYPNPTKKRELAQATGLTPTQVGNWFKNRRQRDRAAA
>I./1-60 scapularis Six3/6
GEQKTHCFKERTRSLLREWYLQDPYPNPTKKRELAQATGLTPTQVGNWFKNRRQRDRAAA
>L./1-60 elegans Six3/6-A
GEQKTHCFKERTRSLLREWYLQDPYPNPTKKRELAQATGLTPTQVGNWFKNRRQRDRAAA
>L./1-60 elegans Six3/6-B
GEQKTHCFKERTRSLLREWYLQDPYPNPTKKRELAQATGLTPTQVGNWFKNRRQRDRAAA
>P./1-60 opilio Six3/6
GEQKTHCFKERTRSLLREWYLQDPYPNPTKKRELAQATGLTPTQVGNWFKNRRQRDRAAA
>P./1-60 tepidariorum Six3/6-A
GEQKTHCFKERTRSLLREWYLQDPYPNPTKKRELAQATGLTPTQVGNWFKNRRQRDRAAA
>P./1-60 tepidariorum Six3/6-B
GEQKTHCFKERTRSLLREWYLQDPYPNPTKKRELAQATGLTPTQVGNWFKNRRQRDRAAA
>S./1-60 maritima Six3/6
GEQKTHCFKERTRSLLREWYLQDPYPNPTKKRELAQATGLTPTQVGNWFKNRRQRDRAAA
>T./1-60 antipodiana Six3/6-A
GEQKTHCFKERTRSLLREWYLQDPYPNPTKKRELAQATGLTPTQVGNWFKNRRQRDRAAA
>T./1-60 antipodiana Six3/6-B
GEQKTHCFKERTRSLLREWYLQDPYPNPTKKRELAQATGLTPTQVGNWFKNRRQRDRAAA
>T./1-60 castaneum Optix
GEQKTHCFKERTRSLLREWYLQDPYPNPTKKRELAQATGLTPTQVGNWFKNRRQRDRAAA
>T./1-60 clavata Six3/6-A
GEQKTHCFKERTRSLLREWYLQDPYPNPTKKRELAQATGLTPTQVGNWFKNRRQRDRAAA
>T./1-60 clavata Six3/6-B
GEQKTHCFKERTRSLLREWYLQDPYPNPTKKRELAQATGLTPTQVGNWFKNRRQRDRAAA
>A./1-60 bruennichi Six4/5-A
GEETIYCFKEKSRIALKDCYKRNRYPTPDEKRGLAKKTGLTLTQVSNWFKNRRQRDRTPH
>C./1-60 sculpturatus Six4/5-A
GEETVYCFKEKSRIALKECYKQNRYPTPDEKRNLASKTGLTLTQVSNWFKNRRQRDRTPH
>C./1-60 sculpturatus Six4/5-B
GDEINYCFKEKSRKILKEYYRQNHYPNLNEKSVLSEKTGLTLTQVSNWFKNRRQRDRTTK
>D./1-60 melanogaster Six4
GEETVYCFKEKSRNALKDCYLTNRYPTPDEKKTLAKKTGLTLTQVSNWFKNRRQRDRTPQ
>D./1-60 plantarius Six4/5-A
GEETIYCFKEKSRIALKDCYKQNRYPTPDEKRGLAKKTGLTLTQVSNWFKNRRQRDRTPH
>D./1-60 silvatica Six4/5-A
GEIVVYSFKVGSREALCKFYAQNTYPNKFEKKLLAKKTNLSTNQICNWFKNRRQRDRVSK
>D./1-60 silvatica Six4/5-B
GEETVYCFKEKSRIALKDCYKQNRYPTPDEKKGLAKKTGLTLTQVSNWFKNRRQRDRTPH
>H./1-60 graminicola Six4/5-A-1
GEDTIYCFKEKSRIALKDCYKQNRYPTPDEKRGLAKKTGLTLTQVSNWFKNRRQRDRTPH
>H./1-60 graminicola Six4/5-A-2
GEDTIYCFKEKSRIALKDCYKQNRYPTPDEKRGLAKKTGLTLTQVSNWFKNRRQRDRTPH
>I./1-60 scapularis Six4/5
GEDTVYCFKEKSRVALKECYKHNRYPTPDEKRTLVNKTGLTFTQVSNWFKNRRQRDRTPH
>L./1-60 elegans Six4/5-A
GEETIYCFKEKSRIALKDCYKQNRYPTPDEKRGLAKKTGLTLTQVSNWFKNRRQRDRTPH
>P./1-59 opilio Six4/5
GQETIYCFKEKSRIALKEFFQTNPYPSPKDKKDLAKETCLTLTQVSNWFKNRRQRSRTQ-
>P./1-60 tepidariorum Six4/5-A
GEETIYCFKEKSRIALKECYKQNRYPTPDEKRGLAKKTGLTLTQVSNWFKNRRQRDRTPH
>S./1-60 maritima Six4/5
GEDMVYCFKEKARAALRETYAQNRYPTPDEKKNLATKTGLTLTQVSNWFKNRRQRDRTPQ
>T./1-60 antipodiana Six4/5-A
GEETIYCFKEKSRIALKDCYKRNRYPTPDEKRGLAKKTGLTLTQVSNWFKNRRQRDRTPH
>T./1-60 castaneum Six4
GEETVYCFKERSRNALKECYARNRYPTPDEKRALAKRTGLTLTQVSNWFKNRRQRDRTPQ
>T./244-303 clavata Six4/5-A
GEEMSYCFKEKSRTVLREWYSHNPYPSPREKRELAEGTGLTTTQVSNWFKNRRQRDRAAE
>PB.2234.2.p1/181-240
GEEMSYCFKEKSRTVLREWYSHNPYPSPREKRELAEGTGLTTTQVSNWFKNRRQRDRAAE
>PB.2234.3.p1/181-240
GEEMSYCFKEKSRTVLREWYSHNPYPSPREKRELAEGTGLTTTQVSNWFKNRRQRDRAAE
>PB.8648.1.p1/188-247
GEETIYCFKEKSRTALTEFYKLNRYPSSEEKQKLTKVTGLTQTQVSNWFKNRRQRDRTPQ
>PB.8648.2.p1/1-52
--------KEKSRTALTEFYKLNRYPSSEEKQKLTKVTGLTQTQVSNWFKNRRQRDRTPQ
>g5264.t1.p1/144-203
GEQKTHCFKERTRSLLREWYLQDPYPNPTKKRELAQATGLTPTQVGNWFKNRRQRDRAAA
