# Supplementary material for: The genome of a sea spider corroborates a shared Hox cluster motif in arthropods with a reduced posterior tagma
Source: BMC Biol. 2025 Jul 2;23:196. doi: 10.1186/s12915-025-02276-x (PMC12220506; doi:10.1186/s12915-025-02276-x)
Supplement: Supplementary file 3 — Additional file 3. [file 12915_2025_2276_MOESM3_ESM.zip › suppl-file7-gene_analysis/sine/homeobox.fasta.bak004]

>C_rotundicauda_Six1/2_A/1-60
GEETSYCFKEKSRNVLKDWYTHNPYPSPREKRELAEATNLTTTQVSNWFKNRRQRDRAAE
>C_rotundicauda_Six1/2_B/1-60
GEETSYCFKEKSRNVLREWYVHNPYPSPREKRELAEATNLTTTQVSNWFKNRRQRDRAAE
>C_rotundicauda_Six1/2_C/1-60
GEETSYCFKEKSRNILREWYAHNPYPSPREKRELAEATGLTTTQVSNWFKNRRQRDRAAE
>C_rotundicauda_Six1/2_D1/1-60
GEETSYCFKEKSRNILRDWYSHNPYPSPREKRELADATGLTTTQVSNWFKNRRQRDRAAE
>C_rotundicauda_Six1/2_D2/1-60
GEETSYCFKEKSRNILRDWYSHNPYPSPREKRELAEATGLTTTQVSNWFKNRRQRDRAAE
>C_rotundicauda_Six1/2_E/1-60
GEETSYCFKEKSRNVLRDWYSHNPYPSPREKRELAEATGLTTTQVSNWFKNRRQRDRAAE
>L_polyphemus_Six1/2_A/1-51
GEETSYCFKEKSRNVLKDWYTHNPYPSPREKRELAEATGLTTTQVSNWFKN---------
>L_polyphemus_Six1/2_A/1-60
GEETSYCFKEKSRNVLKDWYTHNPYPSPREKRELAEATNLTTTQVSNWFKNRRQRDRAAE
>L_polyphemus_Six1/2_B/1-60
GEETSYCFKEKSRNVLREWYVHNPYPSPREKRELAEATNLTTTQVSNWFKNRRQRDRAAE
>L_polyphemus_Six1/2_C/1-60
GEETSYCFKEKSRNVLREWYAHNPYPSPREKRELAEATGLTTTQVSNWFKNRRQRDRAAE
>L_polyphemus_Six1/2_D1/1-60
GEETSYCFKEKSRNVLRDWYSHNPYPSPREKRELADATGLTTTQVSNWFKNRRQRDRAAE
>L_polyphemus_Six1/2_D2/1-60
GEETSYCFKEKSRNILRDWYSHNPYPSPREKRELAEATGLTTTQVSNWFKNRRQRDRAAE
>L_polyphemus_Six1/2_E/1-60
GEETSYCFKEKSRNVLRDWYSHNPYPSPREKRELAEATGLTTTQVSNWFKNRRQRDRAAE
>T_tridentatus_Six1/2_A/1-60
GEETSYCFKEKSRNVLKDWYTHNPYPSPREKRELAEATNLTTTQVSNWFKNRRQRDRAAE
>T_tridentatus_Six1/2_B/1-60
GEETSYCFKEKSRNVLREWYVHNPYPSPREKRELAEATNLTTTQVSNWFKNRRQRDRAAE
>T_tridentatus_Six1/2_C/1-60
GEETSYCFKEKSRNILREWYAHNPYPSPREKRELAEATGLTTTQVSNWFKNRRQRDRAAE
>T_tridentatus_Six1/2_D1/1-60
GEETSYCFKEKSRNILRDWYSHNPYPSPREKRELADATGLTTTQVSNWFKNRRQRDRAAE
>T_tridentatus_Six1/2_D2/1-60
GEETSYCFKEKSRNILRDWYSHNPYPSPREKRELAEATGLTTTQVSNWFKNRRQRDRAAE
>T_tridentatus_Six1/2_E/1-60
GEETSYCFKEKSRNVLRDWYSHNPYPSPREKRELAEATGLTTTQVSNWFKNRRQRDRAAE
>C_rotundicauda_Six3/6_A/1-60
GEQRTHCFKERTRDLLRKYYLQNCYPSPSKKCELSEATGLTPTQIGNWFKNRRQRDRAAA
>C_rotundicauda_Six3/6_B/1-60
GEQKTHCFKECARNLLRDWYIKDPYPNPDKKQYLAQATGLTTIQVGNWFKNRRQRDRAAA
>C_rotundicauda_Six3/6_C-a/1-60
GEQKTHCFKERTRSLLREWYLQDPYPNPTKKRELAQATGLTPTQVGNWFKNRRQRDRAAA
>C_rotundicauda_Six3/6_C-b/1-60
GEQKTHCFKERTRSLLREWYLQDPYPNPTKKRELAQATGLTPTQVGNWFKNRRQRDRAAA
>C_rotundicauda_Six3/6_D/1-60
GEQKTHCFKERTRSLLREWYLQDPYPNPTKKRELAEATGLTPTQVGNWFKNRRQRDRAAA
>L_polyphemus_Six3/6_A/1-60
GEQKTHCFKERTRDLLRACYLQDSYPTPSKKYELAEATGLTPTQIGNWFKNRRQRDRAAA
>L_polyphemus_Six3/6_B/1-60
GEQKTHCFKECARNLLREWYIKDPYPNPDKKRYLAQATGLTTIQVGNWFKNRRQRDRAAA
>L_polyphemus_Six3/6_C-a/1-60
GEQKTHCFKERTRSLLREWYLQDPYPNPTKKRELAQATGLTPTQVGNWFKNRRQRDRAAA
>L_polyphemus_Six3/6_C-b/1-60
GEQKTHCFKERTRSLLREWYLQDPYPNPTKKRELAQATGLTPTQVGNWFKNRRQRDRAAA
>L_polyphemus_Six3/6_Da/1-60
GEQKTHCFKERTRSLLREWYLQDPYPNPTKKRELAEATGLTPTQVGNWFKNRRQRDRAAA
>L_polyphemus_Six3/6_Db/1-60
GEQKTHCFKERTRSLLREWYLQDPYPNLTKKRELAHATGLTPTQVGNWFKNRRQRDRAAG
>T_tridentatus_Six3/6_A/1-60
GEQRTHCFKERTRDLLREYYLHNCYPSPSKKYELAEATGLTPTQIGNWFKNRRQRDRAAA
>T_tridentatus_Six3/6_B/1-60
GEQKTHCFKECARNLLREWYIKDPYPNPDKKRYLAQATSLTTIQVGNWFKNRRQRDRAAA
>T_tridentatus_Six3/6_C1/1-60
GEQKTHCFKERTRSLLREWYLQDPYPNPTKKRELAQATGLTPTQVGNWFKNRRQRDRAAA
>T_tridentatus_Six3/6_C2/1-60
GEQKTHCFKERTRSLLREWYLQDPYPNPTKKRELAQATGLTPTQVGNWFKNRRQRDRAAA
>T_tridentatus_Six3/6_D/1-60
GEQKTHCFKERTRSLLREWYLQDPYPNPTKKRELAEATGLTPTQVGNWFKNRRQRDRAAA
>T_tridentatus_Six3/6-like/1-60
RRTKTHCFKQHTRSLLQEWYRQHPYLNLTQKRELAHTTGLTPTQVGNWFKNRRQRDRAAG
>C_rotundicauda_Six4/5_A/1-60
GEETIYCFKEKSRIALKECYNHNRYPTPDEKRNLARKTGLTLTQVSNWFKNRRQRDRTPQ
>C_rotundicauda_Six4/5_B/1-60
GEETVYCFKEKSRMILKECYLQNRYPTPDEKRLLAKKTGLTLTQVSNWFKNRRQRDRTHT
>C_rotundicauda_Six4/5_C/1-60
GEETIYCFKEKSRMMLKDCYEKNRYPTPDEKRLLAKKTGLTLTQVSNWFKNRRQRDRTHI
>C_rotundicauda_Six4/5_D/1-60
GEETVYCFKEKARQMLREYYNQKCYPTPSEKRLMVKKTGLSLSQVRNWFKNRRQRNRTRS
>L_polyphemus_Six4/5_A/1-60
GEETIYCFKEKSRIALKECYNHNRYPTPDEKRNLAKKTGLTLTQVSNWFKNRRQRDRTPQ
>L_polyphemus_Six4/5_B/1-60
GEETVYCFKEKSRMMLKECYLQNRYPTPDEKRLLAKKTGLTLTQVSNWFKNRRQRDRTHT
>L_polyphemus_Six4/5_C/1-60
GEETIYCFKEKSRMMLKDCYEKNRYPTPDEKRLLAKKTGLTLTQVSNWFKNRRQRDRTHI
>L_polyphemus_Six4/5_D/1-60
GEATVYCFKERYRQMLRECYNRNRYPTPDEKRLLVKKTGLSLSQVSNWFKNRRQRNGTRT
>T_tridentatus_Six4/5_A/1-60
GEETIYCFKEKSRIALKECYNHNRYPTPDEKRNLARKTGLTLTQVSNWFKNRRQRDRTPQ
>T_tridentatus_Six4/5_B/1-60
GEETVYCFKEKSRMILKECYLQNRYPTPDEKRLLAKKTGLTLTQVSNWFKNRRQRDRTHT
>T_tridentatus_Six4/5_C/1-60
GEETIYCFKEKSRMMLKDCYEKNRYPTPDEKRLLAKKTGLTLTQVSNWFKNRRQRDRTHI
>T_tridentatus_Six4/5_D/1-60
GEETVYCFKEKARQILREYYNQNCYPTPSEKRLLAKKTGLSLSQVRNWFKNRRQRNRTRS
>A_bruennichi_Six1/2-A/1-60
GEETSYCFKEKSRNILREWYAHNPYPSPREKRELAEGTGLTTTQVSNWFKNRRQRDRAAE
>A_bruennichi_Six1/2-B/1-60
GEETSYCFKEKSRNILREWYHHNPYPSPREKKDLADATGLTTTQVSNWFKNRRQRDRAAE
>A_bruennichi_(old,_annotated)_Six1/2-A/1-60
GEETSYCFKEKSRNILREWYAHNPYPSPREKRELAEGTGLTTTQVSNWFKNRRQRDRAAE
>A_bruennichi_(old,_annotated)_Six1/2-B/1-60
GEETSYCFKEKSRNILREWYHHNPYPSPREKKDLADATGLTTTQVSNWFKNRRQRDRAAE
>C_sculpturatus_Six1/2-A/1-60
GEETSYCFKEKSRNVLREWYAHNPYPSPREKRELAEATGLTTTQVSNWFKNRRQRDRAAE
>C_sculpturatus_Six1/2-B/1-60
GEETSYCFKEKSRNVLREWYAHNPYPSPREKRELAEATGLTTTQVSNWFKNRRQRDRAAE
>D_melanogaster_so/1-60
GEETSYCFKEKSRSVLRDWYSHNPYPSPREKRDLAEATGLTTTQVSNWFKNRRQRDRAAE
>D_plantarius_Six1/2-A/1-60
GEETSYCFKEKSRNILREWYAHNPYPSPREKRELAEATGLTTTQVSNWFKNRRQRDRAAE
>D_plantarius_Six1/2-B/1-60
GEEMSYCFKEKSRNTLREWYHHNPYPSPREKRDLADATGLTTTQVSNWFKNRRQRDRAAE
>H_graminicola_Six1/2-A/1-60
GEETSYCFKEKSRNILREWYAHNPYPSPREKRELAEGTGLTTTQVSNWFKNRRQRDRAAE
>H_graminicola_Six1/2-B/1-60
GEQTSYCFKEKSRNILREWYHHNPYPSPREKRDLSDATGLTTTQVSNWFKNRRQRDRAAE
>I_scapularis_Six1/2/1-60
GEETSYCFKEKSRNILREWYAHNPYPSPREKRELAEATGLTTTQVSNWFKNRRQRDRAAE
>L_elegans_Six1/2-A/1-60
GEETSYCFKEKSRNILREWYAHNPYPSPREKRELAEATGLTTTQVSNWFKNRRQRDRAAE
>L_elegans_Six1/2-B/1-60
GEETSYCFKEKSRNILREWYHHNPYPSPREKRELADATGLTTTQVSNWFKNRRQRDRAAE
>P_opilio_Six1/2/1-60
GEETSYCFKEKSRNVLREWYAHNPYPSPREKRELAEATGLTTTQVSNWFKNRRQRDRAAE
>P_tepidariorum_Six1/2-A/1-60
GEETSYCFKEKSRNILREWYAHNPYPSPREKRELAEATGLTTTQVSNWFKNRRQRDRAAE
>P_tepidariorum_Six1/2-B/1-60
GEETSYCFKEKSRNILREWYHQNPYPSPREKRELAEATGLTTTQVSNWFKNRRQRDRAAE
>S_maritima_Six1/2/1-60
GEETSYCFKEKSRSILREWYAHNPYPSPREKRELAEATGLTTTQVSNWFKNRRQRDRAAE
>T_antipodiana_Six1/2-A/1-60
GEETSYCFKEKSRNILREWYAQNPYPSPREKRELAEGTGLTTTQVSNWFKNRRQRDRAAE
>T_antipodiana_Six1/2-B/1-60
GEETSYCFKEKSRNILREWYHHNPYPSPREKRDLADATGLTTTQVSNWFKNRRQRDRAAE
>T_castaneum_So/1-60
GEETSYCFKEKSRSVLRDWYSHNPYPSPREKRELADATGLTTTQVSNWFKNRRQRDRAAE
>T_clavata_Six1/2-A/1-60
GEETSYCFKEKSRNILREWYAHNPYPSPREKRELAEGTGLTTTQVSNWFKNRRQRDRAAE
>T_clavata_Six1/2-B/1-60
GEETSYCFKEKSRNILREWYHHNPYPSPREKRDLADATGLTTTQVSNWFKNRRQRDRAAE
>A_bruennichi_Six3/6-A/1-60
GEQKTHCFKERTRSLLREWYLQDPYPNPTKKKELAQATGLTPTQVGNWFKNRRQRDRAAA
>A_bruennichi_Six3/6-B/1-60
GEQKTHCFKERTRSLLREWYLQDPYPNPTKKRELAQATGLTPTQVGNWFKNRRQRDRAAA
>A_bruennichi_(old,_annotated)_Six3/6-A/1-60
GEQKTHCFKERTRSLLREWYLQDPYPNPTKKKELAQATGLTPTQVGNWFKNRRQRDRAAA
>C_sculpturatus_Six3/6-A/1-60
GEQKTHCFKERTRSLLREWYLQDPYPNPTKKRELAQATGLTPTQVGNWFKNRRQRDRAAA
>C_sculpturatus_Six3/6-B/1-60
GEQKTHCFKERTRSLLREWYLQDPYPNPTKKRELAQATGLTPTQVGNWFKNRRQRDRAAA
>D_melanogaster_Optix/1-60
GEQKTHCFKERTRSLLREWYLQDPYPNPTKKRELAKATGLNPTQVGNWFKNRRQRDRAAA
>D_plantarius_Six3/6-A/1-60
GEQKTHCFKERTRSLLREWYLQDPYPNPTKKRELAQATGLTPTQVGNWFKNRRQRDRAAA
>D_plantarius_Six3/6-B/1-60
GEQKTHCFKERTRSLLREWYLQDPYPNPTKKRELAQATGLTPTQVGNWFKNRRQRDRAAA
>D_silvatica_Six3/6-B/1-60
GEQKTHCFKERTRSLLREWYLQDPYPNPTKKRELAQATGLTPTQVGNWFKNRRQRDRAAA
>H_graminicola_Six3/6-A/1-60
GEQKTHCFKERTRSLLREWYLQDPYPNPTKKRELAQATGLTPTQVGNWFKNRRQRDRAAA
>H_graminicola_Six3/6-B/1-60
GEQKTHCFKERTRSLLREWYLQDPYPNPTKKRELAQATGLTPTQVGNWFKNRRQRDRAAA
>I_scapularis_Six3/6/1-60
GEQKTHCFKERTRSLLREWYLQDPYPNPTKKRELAQATGLTPTQVGNWFKNRRQRDRAAA
>L_elegans_Six3/6-A/1-60
GEQKTHCFKERTRSLLREWYLQDPYPNPTKKRELAQATGLTPTQVGNWFKNRRQRDRAAA
>L_elegans_Six3/6-B/1-60
GEQKTHCFKERTRSLLREWYLQDPYPNPTKKRELAQATGLTPTQVGNWFKNRRQRDRAAA
>P_opilio_Six3/6/1-60
GEQKTHCFKERTRSLLREWYLQDPYPNPTKKRELAQATGLTPTQVGNWFKNRRQRDRAAA
>P_tepidariorum_Six3/6-A/1-60
GEQKTHCFKERTRSLLREWYLQDPYPNPTKKRELAQATGLTPTQVGNWFKNRRQRDRAAA
>P_tepidariorum_Six3/6-B/1-60
GEQKTHCFKERTRSLLREWYLQDPYPNPTKKRELAQATGLTPTQVGNWFKNRRQRDRAAA
>S_maritima_Six3/6/1-60
GEQKTHCFKERTRSLLREWYLQDPYPNPTKKRELAQATGLTPTQVGNWFKNRRQRDRAAA
>T_antipodiana_Six3/6-A/1-60
GEQKTHCFKERTRSLLREWYLQDPYPNPTKKRELAQATGLTPTQVGNWFKNRRQRDRAAA
>T_antipodiana_Six3/6-B/1-60
GEQKTHCFKERTRSLLREWYLQDPYPNPTKKRELAQATGLTPTQVGNWFKNRRQRDRAAA
>T_castaneum_Optix/1-60
GEQKTHCFKERTRSLLREWYLQDPYPNPTKKRELAQATGLTPTQVGNWFKNRRQRDRAAA
>T_clavata_Six3/6-A/1-60
GEQKTHCFKERTRSLLREWYLQDPYPNPTKKRELAQATGLTPTQVGNWFKNRRQRDRAAA
>T_clavata_Six3/6-B/1-60
GEQKTHCFKERTRSLLREWYLQDPYPNPTKKRELAQATGLTPTQVGNWFKNRRQRDRAAA
>A_bruennichi_Six4/5-A/1-60
GEETIYCFKEKSRIALKDCYKRNRYPTPDEKRGLAKKTGLTLTQVSNWFKNRRQRDRTPH
>C_sculpturatus_Six4/5-A/1-60
GEETVYCFKEKSRIALKECYKQNRYPTPDEKRNLASKTGLTLTQVSNWFKNRRQRDRTPH
>C_sculpturatus_Six4/5-B/1-60
GDEINYCFKEKSRKILKEYYRQNHYPNLNEKSVLSEKTGLTLTQVSNWFKNRRQRDRTTK
>D_melanogaster_Six4/1-60
GEETVYCFKEKSRNALKDCYLTNRYPTPDEKKTLAKKTGLTLTQVSNWFKNRRQRDRTPQ
>D_plantarius_Six4/5-A/1-60
GEETIYCFKEKSRIALKDCYKQNRYPTPDEKRGLAKKTGLTLTQVSNWFKNRRQRDRTPH
>D_silvatica_Six4/5-A/1-60
GEIVVYSFKVGSREALCKFYAQNTYPNKFEKKLLAKKTNLSTNQICNWFKNRRQRDRVSK
>D_silvatica_Six4/5-B/1-60
GEETVYCFKEKSRIALKDCYKQNRYPTPDEKKGLAKKTGLTLTQVSNWFKNRRQRDRTPH
>H_graminicola_Six4/5-A-1/1-60
GEDTIYCFKEKSRIALKDCYKQNRYPTPDEKRGLAKKTGLTLTQVSNWFKNRRQRDRTPH
>H_graminicola_Six4/5-A-2/1-60
GEDTIYCFKEKSRIALKDCYKQNRYPTPDEKRGLAKKTGLTLTQVSNWFKNRRQRDRTPH
>I_scapularis_Six4/5/1-60
GEDTVYCFKEKSRVALKECYKHNRYPTPDEKRTLVNKTGLTFTQVSNWFKNRRQRDRTPH
>L_elegans_Six4/5-A/1-60
GEETIYCFKEKSRIALKDCYKQNRYPTPDEKRGLAKKTGLTLTQVSNWFKNRRQRDRTPH
>P_opilio_Six4/5/1-59
GQETIYCFKEKSRIALKEFFQTNPYPSPKDKKDLAKETCLTLTQVSNWFKNRRQRSRTQ-
>P_tepidariorum_Six4/5-A/1-60
GEETIYCFKEKSRIALKECYKQNRYPTPDEKRGLAKKTGLTLTQVSNWFKNRRQRDRTPH
>S_maritima_Six4/5/1-60
GEDMVYCFKEKARAALRETYAQNRYPTPDEKKNLATKTGLTLTQVSNWFKNRRQRDRTPQ
>T_antipodiana_Six4/5-A/1-60
GEETIYCFKEKSRIALKDCYKRNRYPTPDEKRGLAKKTGLTLTQVSNWFKNRRQRDRTPH
>T_castaneum_Six4/1-60
GEETVYCFKERSRNALKECYARNRYPTPDEKRALAKRTGLTLTQVSNWFKNRRQRDRTPQ
>T_clavata_Six4/5-A/244-303
GEEMSYCFKEKSRTVLREWYSHNPYPSPREKRELAEGTGLTTTQVSNWFKNRRQRDRAAE
>PB.2234.2.p1/181-240
GEEMSYCFKEKSRTVLREWYSHNPYPSPREKRELAEGTGLTTTQVSNWFKNRRQRDRAAE
>PB.2234.3.p1/181-240
GEEMSYCFKEKSRTVLREWYSHNPYPSPREKRELAEGTGLTTTQVSNWFKNRRQRDRAAE
>PB.8648.1.p1/188-247
GEETIYCFKEKSRTALTEFYKLNRYPSSEEKQKLTKVTGLTQTQVSNWFKNRRQRDRTPQ
>PB.8648.2.p1/1-52
--------KEKSRTALTEFYKLNRYPSSEEKQKLTKVTGLTQTQVSNWFKNRRQRDRTPQ
>g5264.t1.p1/144-203
GEQKTHCFKERTRSLLREWYLQDPYPNPTKKRELAQATGLTPTQVGNWFKNRRQRDRAAA
