# Supplementary material for: The genome of a sea spider corroborates a shared Hox cluster motif in arthropods with a reduced posterior tagma
Source: BMC Biol. 2025 Jul 2;23:196. doi: 10.1186/s12915-025-02276-x (PMC12220506; doi:10.1186/s12915-025-02276-x)
Supplement: Supplementary file 3 — Additional file 3. [file 12915_2025_2276_MOESM3_ESM.zip › suppl-file7-gene_analysis/sine/sine_genomic.m8]

T_tridentatus_Six3/6	pseudochrom_3	0.983	180	1	0	1	60	7711226	7711047	1.348E-35	131	60
T_tridentatus_Six3/6	pseudochrom_13	0.711	177	17	0	1	59	4948672	4948848	2.638E-24	98	60
T_tridentatus_Six3/6	pseudochrom_56	0.561	171	25	0	1	57	4420587	4420757	1.298E-15	74	60
C_rotundicauda_Six4/5	pseudochrom_56	0.741	174	15	0	1	58	4420587	4420760	2.847E-21	90	60
C_rotundicauda_Six4/5	pseudochrom_13	0.719	171	16	0	1	57	4948672	4948842	9.371E-20	85	60
C_rotundicauda_Six4/5	pseudochrom_3	0.596	171	23	0	1	57	7711226	7711056	4.998E-16	75	60
C_rotundicauda_Six4/5	pseudochrom_7	0.583	108	15	0	20	55	2101670	2101777	8.246E-05	43	60
C_rotundicauda_Six4/5	pseudochrom_7	0.583	108	15	0	20	55	2409489	2409596	8.246E-05	43	60
C_rotundicauda_Six4/5	pseudochrom_7	0.583	108	15	0	20	55	2026327	2026434	8.246E-05	43	60
C_rotundicauda_Six4/5	pseudochrom_48	0.680	75	8	0	25	49	4192657	4192583	5.633E-04	40	60
L_polyphemus_Six4/5	pseudochrom_56	0.783	180	13	0	1	60	4420587	4420766	2.638E-24	98	60
L_polyphemus_Six4/5	pseudochrom_13	0.754	171	14	0	1	57	4948672	4948842	3.084E-22	93	60
L_polyphemus_Six4/5	pseudochrom_3	0.614	171	22	0	1	57	7711226	7711056	1.401E-16	76	60
L_polyphemus_Six4/5	pseudochrom_48	0.680	75	8	0	25	49	4192657	4192583	5.633E-04	40	60
T_tridentatus_Six4/5	pseudochrom_56	0.741	174	15	0	1	58	4420587	4420760	7.995E-22	91	60
T_tridentatus_Six4/5	pseudochrom_13	0.736	171	15	0	1	57	4948672	4948842	3.912E-21	89	60
T_tridentatus_Six4/5	pseudochrom_3	0.649	171	20	0	1	57	7711226	7711056	6.305E-19	83	60
T_tridentatus_Six4/5	pseudochrom_48	0.642	84	10	0	22	49	4192666	4192583	1.136E-04	42	60
T_tridentatus_Six4/5	pseudochrom_7	0.588	102	14	0	22	55	2101676	2101777	2.968E-04	41	60
T_tridentatus_Six4/5	pseudochrom_7	0.588	102	14	0	22	55	2409495	2409596	2.968E-04	41	60
T_tridentatus_Six4/5	pseudochrom_7	0.588	102	14	0	22	55	2026333	2026434	2.968E-04	41	60
T_tridentatus_Six4/5	pseudochrom_11	0.551	87	13	0	20	48	308031	307945	4.089E-04	41	60
T_tridentatus_Six4/5	pseudochrom_13	0.666	171	19	0	1	57	4948672	4948842	1.513E-17	79	60
T_tridentatus_Six4/5	pseudochrom_56	0.637	174	21	0	1	58	4420587	4420760	1.401E-16	76	60
T_tridentatus_Six4/5	pseudochrom_3	0.596	171	23	0	1	57	7711226	7711056	6.367E-15	72	60
P_tepidariorum_Six1/2	pseudochrom_13	0.900	180	6	0	1	60	4948672	4948851	1.216E-30	117	60
P_tepidariorum_Six1/2	pseudochrom_3	0.728	177	16	0	1	59	7711226	7711050	2.638E-24	98	60
P_tepidariorum_Six1/2	pseudochrom_56	0.683	180	19	0	1	60	4420587	4420766	6.821E-20	86	60
P_tepidariorum_Six1/2	pseudochrom_13	0.458	144	24	0	11	55	1000827	1000684	8.246E-05	43	60
P_tepidariorum_Six1/2	pseudochrom_7	0.488	135	21	0	14	55	2409462	2409596	8.246E-05	43	60
P_tepidariorum_Six1/2	pseudochrom_26	0.487	123	21	0	20	60	2920957	2920835	2.968E-04	41	60
P_tepidariorum_Six1/2	pseudochrom_7	0.466	135	22	0	14	55	2101643	2101777	4.089E-04	41	60
P_tepidariorum_Six1/2	pseudochrom_7	0.466	135	22	0	14	55	2026300	2026434	4.089E-04	41	60
T_antipodiana_Six1/2	pseudochrom_13	0.883	180	7	0	1	60	4948672	4948851	1.814E-31	119	60
T_antipodiana_Six1/2	pseudochrom_3	0.694	177	18	0	1	59	7711226	7711050	1.772E-23	96	60
T_antipodiana_Six1/2	pseudochrom_56	0.683	180	19	0	1	60	4420587	4420766	9.371E-20	85	60
T_antipodiana_Six1/2	pseudochrom_13	0.489	147	23	0	10	55	1000830	1000684	2.292E-05	44	60
T_antipodiana_Six1/2	pseudochrom_7	0.533	135	19	0	14	55	2409462	2409596	2.292E-05	44	60
T_antipodiana_Six1/2	pseudochrom_7	0.466	135	22	0	14	55	2101643	2101777	4.089E-04	41	60
T_antipodiana_Six1/2	pseudochrom_7	0.466	135	22	0	14	55	2026300	2026434	4.089E-04	41	60
A_bruennichi_Six3/6	pseudochrom_3	0.983	180	1	0	1	60	7711226	7711047	4.787E-35	129	60
A_bruennichi_Six3/6	pseudochrom_13	0.677	177	19	0	1	59	4948672	4948848	6.307E-23	94	60
A_bruennichi_Six3/6	pseudochrom_56	0.561	171	25	0	1	57	4420587	4420757	4.632E-15	72	60
A_bruennichi_Six3/6	pseudochrom_11	0.620	87	11	0	20	48	308031	307945	5.633E-04	40	60
C_sculpturatus_Six3/6	pseudochrom_3	1.000	180	0	0	1	60	7711226	7711047	1.348E-35	131	60
C_sculpturatus_Six3/6	pseudochrom_13	0.694	177	18	0	1	59	4948672	4948848	1.772E-23	96	60
C_sculpturatus_Six3/6	pseudochrom_56	0.561	171	25	0	1	57	4420587	4420757	3.370E-15	72	60
D_plantarius_Six3/6	pseudochrom_3	1.000	180	0	0	1	60	7711226	7711047	1.348E-35	131	60
D_plantarius_Six3/6	pseudochrom_13	0.694	177	18	0	1	59	4948672	4948848	1.772E-23	96	60
D_plantarius_Six3/6	pseudochrom_56	0.561	171	25	0	1	57	4420587	4420757	3.370E-15	72	60
L_polyphemus_Six1/2	pseudochrom_13	0.933	180	4	0	1	60	4948672	4948851	1.563E-33	125	60
L_polyphemus_Six1/2	pseudochrom_3	0.694	177	18	0	1	59	7711226	7711050	1.399E-24	99	60
L_polyphemus_Six1/2	pseudochrom_56	0.666	180	20	0	1	60	4420587	4420766	5.374E-21	89	60
L_polyphemus_Six1/2	pseudochrom_13	0.489	147	23	0	10	55	1000830	1000684	4.632E-06	46	60
L_polyphemus_Six1/2	pseudochrom_7	0.533	135	19	0	14	55	2409462	2409596	6.377E-06	46	60
L_polyphemus_Six1/2	pseudochrom_7	0.466	135	22	0	14	55	2101643	2101777	1.564E-04	42	60
L_polyphemus_Six1/2	pseudochrom_7	0.466	135	22	0	14	55	2026300	2026434	1.564E-04	42	60
L_polyphemus_Six1/2	pseudochrom_36	0.360	150	31	0	8	57	4054742	4054593	4.089E-04	41	60
T_tridentatus_Six1/2	pseudochrom_13	0.916	180	5	0	1	60	4948672	4948851	7.623E-33	123	60
T_tridentatus_Six1/2	pseudochrom_3	0.711	177	17	0	1	59	7711226	7711050	1.018E-24	100	60
T_tridentatus_Six1/2	pseudochrom_56	0.683	180	19	0	1	60	4420587	4420766	1.393E-20	88	60
T_tridentatus_Six1/2	pseudochrom_13	0.489	147	23	0	10	55	1000830	1000684	8.781E-06	46	60
T_tridentatus_Six1/2	pseudochrom_7	0.533	135	19	0	14	55	2409462	2409596	1.209E-05	45	60
T_tridentatus_Six1/2	pseudochrom_7	0.466	135	22	0	14	55	2101643	2101777	2.155E-04	42	60
T_tridentatus_Six1/2	pseudochrom_7	0.466	135	22	0	14	55	2026300	2026434	2.155E-04	42	60
T_tridentatus_Six1/2	pseudochrom_36	0.380	150	30	0	8	57	4054742	4054593	5.633E-04	40	60
C_rotundicauda_Six3/6	pseudochrom_3	0.800	180	12	0	1	60	7711226	7711047	1.302E-27	108	60
C_rotundicauda_Six3/6	pseudochrom_13	0.644	177	21	0	1	59	4948672	4948848	4.964E-20	86	60
C_rotundicauda_Six3/6	pseudochrom_56	0.561	171	25	0	1	57	4420587	4420757	2.452E-15	73	60
C_rotundicauda_Six3/6	pseudochrom_13	0.545	99	15	0	23	55	1000782	1000684	2.968E-04	41	60
L_polyphemus_Six3/6	pseudochrom_3	0.850	180	9	0	1	60	7711226	7711047	3.976E-29	112	60
L_polyphemus_Six3/6	pseudochrom_13	0.627	177	22	0	1	59	4948672	4948848	1.769E-19	85	60
L_polyphemus_Six3/6	pseudochrom_56	0.526	171	27	0	1	57	4420587	4420757	3.125E-14	70	60
T_clavata_Six3/6	pseudochrom_3	1.000	180	0	0	1	60	7711226	7711047	1.348E-35	131	60
T_clavata_Six3/6	pseudochrom_13	0.694	177	18	0	1	59	4948672	4948848	1.772E-23	96	60
T_clavata_Six3/6	pseudochrom_56	0.561	171	25	0	1	57	4420587	4420757	3.370E-15	72	60
C_sculpturatus_Six4/5	pseudochrom_13	0.684	171	18	0	1	57	4948672	4948842	1.288E-19	85	60
C_sculpturatus_Six4/5	pseudochrom_56	0.672	174	19	0	1	58	4420587	4420760	1.636E-18	82	60
C_sculpturatus_Six4/5	pseudochrom_3	0.578	171	24	0	1	57	7711226	7711056	6.869E-16	74	60
D_silvatica_Six4/5	pseudochrom_56	0.551	174	26	0	1	58	4420587	4420760	2.695E-12	64	60
D_silvatica_Six4/5	pseudochrom_13	0.525	177	28	0	1	59	4948672	4948848	1.325E-11	62	60
D_silvatica_Six4/5	pseudochrom_3	0.474	177	31	0	1	59	7711226	7711050	2.174E-09	56	60
I_scapularis_Six4/5	pseudochrom_56	0.745	177	15	0	1	59	4420587	4420763	3.342E-23	95	60
I_scapularis_Six4/5	pseudochrom_13	0.719	171	16	0	1	57	4948672	4948842	5.374E-21	89	60
I_scapularis_Six4/5	pseudochrom_3	0.596	171	23	0	1	57	7711226	7711056	9.442E-16	74	60
S_maritima_Six4/5	pseudochrom_56	0.700	180	18	0	1	60	4420587	4420766	2.847E-21	90	60
S_maritima_Six4/5	pseudochrom_13	0.719	171	16	0	1	57	4948672	4948842	1.914E-20	87	60
S_maritima_Six4/5	pseudochrom_3	0.631	171	21	0	1	57	7711226	7711056	7.417E-17	77	60
S_maritima_Six4/5	pseudochrom_48	0.607	84	11	0	22	49	4192666	4192583	4.089E-04	41	60
T_clavata_Six3/6	pseudochrom_3	1.000	180	0	0	1	60	7711226	7711047	1.348E-35	131	60
T_clavata_Six3/6	pseudochrom_13	0.694	177	18	0	1	59	4948672	4948848	1.772E-23	96	60
T_clavata_Six3/6	pseudochrom_56	0.561	171	25	0	1	57	4420587	4420757	3.370E-15	72	60
T_tridentatus_Six4/5	pseudochrom_56	0.741	174	15	0	1	58	4420587	4420760	2.847E-21	90	60
T_tridentatus_Six4/5	pseudochrom_13	0.719	171	16	0	1	57	4948672	4948842	9.371E-20	85	60
T_tridentatus_Six4/5	pseudochrom_3	0.596	171	23	0	1	57	7711226	7711056	4.998E-16	75	60
T_tridentatus_Six4/5	pseudochrom_7	0.583	108	15	0	20	55	2101670	2101777	8.246E-05	43	60
T_tridentatus_Six4/5	pseudochrom_7	0.583	108	15	0	20	55	2409489	2409596	8.246E-05	43	60
T_tridentatus_Six4/5	pseudochrom_7	0.583	108	15	0	20	55	2026327	2026434	8.246E-05	43	60
T_tridentatus_Six4/5	pseudochrom_48	0.680	75	8	0	25	49	4192657	4192583	5.633E-04	40	60
T_clavata_Six-like	pseudochrom_3	0.437	144	26	0	9	55	7711205	7711062	3.008E-05	44	59
T_clavata_Six-like	pseudochrom_13	0.439	123	22	0	15	55	4948714	4948836	1.082E-04	42	59
T_clavata_Six-like	pseudochrom_56	0.323	195	37	0	1	55	4420557	4420751	3.898E-04	41	59
A_bruennichi	pseudochrom_13	0.933	180	4	0	1	60	4948672	4948851	1.138E-33	125	60
A_bruennichi	pseudochrom_3	0.694	177	18	0	1	59	7711226	7711050	3.624E-24	98	60
A_bruennichi	pseudochrom_56	0.683	180	19	0	1	60	4420587	4420766	3.613E-20	87	60
A_bruennichi	pseudochrom_13	0.469	147	24	0	10	55	1000830	1000684	3.157E-05	44	60
A_bruennichi	pseudochrom_7	0.533	135	19	0	14	55	2409462	2409596	3.157E-05	44	60
A_bruennichi	pseudochrom_7	0.466	135	22	0	14	55	2101643	2101777	5.633E-04	40	60
A_bruennichi	pseudochrom_7	0.466	135	22	0	14	55	2026300	2026434	5.633E-04	40	60
A_bruennichi	pseudochrom_11	0.517	87	14	0	20	48	308031	307945	7.761E-04	40	60
A_bruennichi	pseudochrom_36	0.380	150	30	0	8	57	4054742	4054593	7.761E-04	40	60
D_melanogaster_Six1/2	pseudochrom_13	0.916	180	5	0	1	60	4948672	4948851	2.146E-33	124	60
D_melanogaster_Six1/2	pseudochrom_3	0.694	177	18	0	1	59	7711226	7711050	1.018E-24	100	60
D_melanogaster_Six1/2	pseudochrom_56	0.666	180	20	0	1	60	4420587	4420766	5.374E-21	89	60
D_melanogaster_Six1/2	pseudochrom_13	0.469	147	24	0	10	55	1000830	1000684	1.665E-05	45	60
D_melanogaster_Six1/2	pseudochrom_7	0.510	135	20	0	14	55	2409462	2409596	3.157E-05	44	60
D_melanogaster_Six1/2	pseudochrom_7	0.488	135	21	0	14	55	2101643	2101777	5.987E-05	43	60
D_melanogaster_Six1/2	pseudochrom_7	0.488	135	21	0	14	55	2026300	2026434	5.987E-05	43	60
C_sculpturatus_Six1/2	pseudochrom_13	0.933	180	4	0	1	60	4948672	4948851	5.553E-33	123	60
C_sculpturatus_Six1/2	pseudochrom_3	0.711	177	17	0	1	59	7711226	7711050	1.399E-24	99	60
C_sculpturatus_Six1/2	pseudochrom_56	0.683	180	19	0	1	60	4420587	4420766	1.014E-20	88	60
C_sculpturatus_Six1/2	pseudochrom_13	0.489	147	23	0	10	55	1000830	1000684	6.377E-06	46	60
C_sculpturatus_Six1/2	pseudochrom_7	0.533	135	19	0	14	55	2409462	2409596	8.781E-06	46	60
C_sculpturatus_Six1/2	pseudochrom_7	0.466	135	22	0	14	55	2101643	2101777	1.564E-04	42	60
C_sculpturatus_Six1/2	pseudochrom_7	0.466	135	22	0	14	55	2026300	2026434	1.564E-04	42	60
C_sculpturatus_Six1/2	pseudochrom_36	0.360	150	31	0	8	57	4054742	4054593	7.761E-04	40	60
L_elegans_Six1/2	pseudochrom_13	0.916	180	5	0	1	60	4948672	4948851	7.623E-33	123	60
L_elegans_Six1/2	pseudochrom_3	0.711	177	17	0	1	59	7711226	7711050	1.018E-24	100	60
L_elegans_Six1/2	pseudochrom_56	0.683	180	19	0	1	60	4420587	4420766	1.393E-20	88	60
L_elegans_Six1/2	pseudochrom_13	0.489	147	23	0	10	55	1000830	1000684	8.781E-06	46	60
L_elegans_Six1/2	pseudochrom_7	0.533	135	19	0	14	55	2409462	2409596	1.209E-05	45	60
L_elegans_Six1/2	pseudochrom_7	0.466	135	22	0	14	55	2101643	2101777	2.155E-04	42	60
L_elegans_Six1/2	pseudochrom_7	0.466	135	22	0	14	55	2026300	2026434	2.155E-04	42	60
L_elegans_Six1/2	pseudochrom_36	0.380	150	30	0	8	57	4054742	4054593	5.633E-04	40	60
T_clavata_Six1/2	pseudochrom_13	0.933	180	4	0	1	60	4948672	4948851	1.138E-33	125	60
T_clavata_Six1/2	pseudochrom_3	0.694	177	18	0	1	59	7711226	7711050	3.624E-24	98	60
T_clavata_Six1/2	pseudochrom_56	0.683	180	19	0	1	60	4420587	4420766	3.613E-20	87	60
T_clavata_Six1/2	pseudochrom_13	0.469	147	24	0	10	55	1000830	1000684	3.157E-05	44	60
T_clavata_Six1/2	pseudochrom_7	0.533	135	19	0	14	55	2409462	2409596	3.157E-05	44	60
T_clavata_Six1/2	pseudochrom_7	0.466	135	22	0	14	55	2101643	2101777	5.633E-04	40	60
T_clavata_Six1/2	pseudochrom_7	0.466	135	22	0	14	55	2026300	2026434	5.633E-04	40	60
T_clavata_Six1/2	pseudochrom_11	0.517	87	14	0	20	48	308031	307945	7.761E-04	40	60
T_clavata_Six1/2	pseudochrom_36	0.380	150	30	0	8	57	4054742	4054593	7.761E-04	40	60
D_melanogaster_Six3/6	pseudochrom_3	0.966	180	2	0	1	60	7711226	7711047	9.022E-35	128	60
D_melanogaster_Six3/6	pseudochrom_13	0.677	177	19	0	1	59	4948672	4948848	4.591E-23	95	60
D_melanogaster_Six3/6	pseudochrom_56	0.561	171	25	0	1	57	4420587	4420757	1.784E-15	73	60
L_elegans_Six3/6	pseudochrom_3	1.000	180	0	0	1	60	7711226	7711047	1.348E-35	131	60
L_elegans_Six3/6	pseudochrom_13	0.694	177	18	0	1	59	4948672	4948848	1.772E-23	96	60
L_elegans_Six3/6	pseudochrom_56	0.561	171	25	0	1	57	4420587	4420757	3.370E-15	72	60
L_polyphemus_Six3/6	pseudochrom_3	0.983	180	1	0	1	60	7711226	7711047	1.348E-35	131	60
L_polyphemus_Six3/6	pseudochrom_13	0.711	177	17	0	1	59	4948672	4948848	2.638E-24	98	60
L_polyphemus_Six3/6	pseudochrom_56	0.561	171	25	0	1	57	4420587	4420757	1.298E-15	74	60
A_bruennichi_Six1/2	pseudochrom_13	0.866	180	8	0	1	60	4948672	4948851	2.491E-31	119	60
A_bruennichi_Six1/2	pseudochrom_3	0.677	177	19	0	1	59	7711226	7711050	2.433E-23	96	60
A_bruennichi_Six1/2	pseudochrom_56	0.683	180	19	0	1	60	4420587	4420766	4.964E-20	86	60
A_bruennichi_Six1/2	pseudochrom_13	0.489	147	23	0	10	55	1000830	1000684	1.209E-05	45	60
A_bruennichi_Six1/2	pseudochrom_7	0.533	135	19	0	14	55	2409462	2409596	1.209E-05	45	60
A_bruennichi_Six1/2	pseudochrom_7	0.466	135	22	0	14	55	2101643	2101777	2.155E-04	42	60
A_bruennichi_Six1/2	pseudochrom_7	0.466	135	22	0	14	55	2026300	2026434	2.155E-04	42	60
A_bruennichi_Six1/2	pseudochrom_36	0.380	150	30	0	8	57	4054742	4054593	5.633E-04	40	60
A_bruennichi_Six1/2	pseudochrom_26	0.439	123	22	0	20	60	2920957	2920835	7.761E-04	40	60
C_sculpturatus_Six1/2	pseudochrom_13	0.933	180	4	0	1	60	4948672	4948851	5.553E-33	123	60
C_sculpturatus_Six1/2	pseudochrom_3	0.711	177	17	0	1	59	7711226	7711050	1.399E-24	99	60
C_sculpturatus_Six1/2	pseudochrom_56	0.683	180	19	0	1	60	4420587	4420766	1.014E-20	88	60
C_sculpturatus_Six1/2	pseudochrom_13	0.489	147	23	0	10	55	1000830	1000684	6.377E-06	46	60
C_sculpturatus_Six1/2	pseudochrom_7	0.533	135	19	0	14	55	2409462	2409596	8.781E-06	46	60
C_sculpturatus_Six1/2	pseudochrom_7	0.466	135	22	0	14	55	2101643	2101777	1.564E-04	42	60
C_sculpturatus_Six1/2	pseudochrom_7	0.466	135	22	0	14	55	2026300	2026434	1.564E-04	42	60
C_sculpturatus_Six1/2	pseudochrom_36	0.360	150	31	0	8	57	4054742	4054593	7.761E-04	40	60
D_plantarius_Six1/2	pseudochrom_13	0.900	180	6	0	1	60	4948672	4948851	9.625E-32	120	60
D_plantarius_Six1/2	pseudochrom_3	0.694	177	18	0	1	59	7711226	7711050	6.307E-23	94	60
D_plantarius_Six1/2	pseudochrom_56	0.666	180	20	0	1	60	4420587	4420766	6.305E-19	83	60
D_plantarius_Six1/2	pseudochrom_7	0.555	135	18	0	14	55	2409462	2409596	4.632E-06	46	60
D_plantarius_Six1/2	pseudochrom_13	0.520	144	21	0	11	55	1000827	1000684	6.377E-06	46	60
D_plantarius_Six1/2	pseudochrom_7	0.488	135	21	0	14	55	2101643	2101777	8.246E-05	43	60
D_plantarius_Six1/2	pseudochrom_7	0.488	135	21	0	14	55	2026300	2026434	8.246E-05	43	60
I_scapularis_Six1/2	pseudochrom_13	0.916	180	5	0	1	60	4948672	4948851	7.623E-33	123	60
I_scapularis_Six1/2	pseudochrom_3	0.711	177	17	0	1	59	7711226	7711050	1.018E-24	100	60
I_scapularis_Six1/2	pseudochrom_56	0.683	180	19	0	1	60	4420587	4420766	1.393E-20	88	60
I_scapularis_Six1/2	pseudochrom_13	0.489	147	23	0	10	55	1000830	1000684	8.781E-06	46	60
I_scapularis_Six1/2	pseudochrom_7	0.533	135	19	0	14	55	2409462	2409596	1.209E-05	45	60
I_scapularis_Six1/2	pseudochrom_7	0.466	135	22	0	14	55	2101643	2101777	2.155E-04	42	60
I_scapularis_Six1/2	pseudochrom_7	0.466	135	22	0	14	55	2026300	2026434	2.155E-04	42	60
I_scapularis_Six1/2	pseudochrom_36	0.380	150	30	0	8	57	4054742	4054593	5.633E-04	40	60
L_polyphemus_Six3/6	pseudochrom_3	1.000	180	0	0	1	60	7711226	7711047	1.348E-35	131	60
L_polyphemus_Six3/6	pseudochrom_13	0.694	177	18	0	1	59	4948672	4948848	1.772E-23	96	60
L_polyphemus_Six3/6	pseudochrom_56	0.561	171	25	0	1	57	4420587	4420757	3.370E-15	72	60
T_tridentatus_Six3/6	pseudochrom_3	0.816	180	11	0	1	60	7711226	7711047	2.666E-28	110	60
T_tridentatus_Six3/6	pseudochrom_13	0.694	177	18	0	1	59	4948672	4948848	1.635E-22	93	60
T_tridentatus_Six3/6	pseudochrom_56	0.578	171	24	0	1	57	4420587	4420757	3.637E-16	75	60
T_tridentatus_Six3/6	pseudochrom_26	0.472	162	29	0	3	57	2921005	2920844	4.348E-05	44	60
T_tridentatus_Six3/6	pseudochrom_13	0.448	147	25	0	9	55	1000830	1000684	4.089E-04	41	60
T_tridentatus_Six3/6	pseudochrom_56	0.408	144	28	0	9	57	2986278	2986135	5.633E-04	40	60
T_tridentatus_Six3/6	pseudochrom_3	1.000	180	0	0	1	60	7711226	7711047	1.348E-35	131	60
T_tridentatus_Six3/6	pseudochrom_13	0.694	177	18	0	1	59	4948672	4948848	1.772E-23	96	60
T_tridentatus_Six3/6	pseudochrom_56	0.561	171	25	0	1	57	4420587	4420757	3.370E-15	72	60
C_rotundicauda_Six4/5	pseudochrom_56	0.741	174	15	0	1	58	4420587	4420760	7.995E-22	91	60
C_rotundicauda_Six4/5	pseudochrom_13	0.736	171	15	0	1	57	4948672	4948842	3.912E-21	89	60
C_rotundicauda_Six4/5	pseudochrom_3	0.649	171	20	0	1	57	7711226	7711056	6.305E-19	83	60
C_rotundicauda_Six4/5	pseudochrom_48	0.642	84	10	0	22	49	4192666	4192583	1.136E-04	42	60
C_rotundicauda_Six4/5	pseudochrom_7	0.588	102	14	0	22	55	2101676	2101777	2.968E-04	41	60
C_rotundicauda_Six4/5	pseudochrom_7	0.588	102	14	0	22	55	2409495	2409596	2.968E-04	41	60
C_rotundicauda_Six4/5	pseudochrom_7	0.588	102	14	0	22	55	2026333	2026434	2.968E-04	41	60
C_rotundicauda_Six4/5	pseudochrom_11	0.551	87	13	0	20	48	308031	307945	4.089E-04	41	60
L_polyphemus_Six4/5	pseudochrom_56	0.741	174	15	0	1	58	4420587	4420760	1.098E-21	91	60
L_polyphemus_Six4/5	pseudochrom_13	0.736	171	15	0	1	57	4948672	4948842	1.014E-20	88	60
L_polyphemus_Six4/5	pseudochrom_3	0.649	171	20	0	1	57	7711226	7711056	8.663E-19	83	60
L_polyphemus_Six4/5	pseudochrom_48	0.642	84	10	0	22	49	4192666	4192583	1.136E-04	42	60
L_polyphemus_Six4/5	pseudochrom_7	0.588	102	14	0	22	55	2101676	2101777	2.968E-04	41	60
L_polyphemus_Six4/5	pseudochrom_7	0.588	102	14	0	22	55	2409495	2409596	2.968E-04	41	60
L_polyphemus_Six4/5	pseudochrom_7	0.588	102	14	0	22	55	2026333	2026434	2.968E-04	41	60
L_polyphemus_Six4/5	pseudochrom_11	0.551	87	13	0	20	48	308031	307945	4.089E-04	41	60
C_sculpturatus_Six3/6	pseudochrom_3	1.000	180	0	0	1	60	7711226	7711047	1.348E-35	131	60
C_sculpturatus_Six3/6	pseudochrom_13	0.694	177	18	0	1	59	4948672	4948848	1.772E-23	96	60
C_sculpturatus_Six3/6	pseudochrom_56	0.561	171	25	0	1	57	4420587	4420757	3.370E-15	72	60
D_silvatica_Six4/5	pseudochrom_56	0.762	177	14	0	1	59	4420587	4420763	3.624E-24	98	60
D_silvatica_Six4/5	pseudochrom_13	0.701	171	17	0	1	57	4948672	4948842	2.630E-20	87	60
D_silvatica_Six4/5	pseudochrom_3	0.596	171	23	0	1	57	7711226	7711056	7.417E-17	77	60
D_silvatica_Six4/5	pseudochrom_48	0.607	84	11	0	22	49	4192666	4192583	2.968E-04	41	60
D_silvatica_Six4/5	pseudochrom_7	0.555	108	16	0	20	55	2101670	2101777	5.633E-04	40	60
D_silvatica_Six4/5	pseudochrom_7	0.555	108	16	0	20	55	2409489	2409596	5.633E-04	40	60
D_silvatica_Six4/5	pseudochrom_7	0.555	108	16	0	20	55	2026327	2026434	5.633E-04	40	60
P_opilio_Six4/5	pseudochrom_56	0.706	174	17	0	1	58	4420587	4420760	1.820E-20	87	59
P_opilio_Six4/5	pseudochrom_13	0.666	171	19	0	1	57	4948672	4948842	2.500E-20	87	59
P_opilio_Six4/5	pseudochrom_3	0.543	171	26	0	1	57	7711226	7711056	1.696E-15	73	59
C_rotundicauda_Six1/2	pseudochrom_13	0.916	180	5	0	1	60	4948672	4948851	3.420E-31	118	60
C_rotundicauda_Six1/2	pseudochrom_3	0.694	177	18	0	1	59	7711226	7711050	1.772E-23	96	60
C_rotundicauda_Six1/2	pseudochrom_56	0.666	180	20	0	1	60	4420587	4420766	3.340E-19	84	60
C_rotundicauda_Six1/2	pseudochrom_7	0.533	135	19	0	14	55	2409462	2409596	2.292E-05	44	60
C_rotundicauda_Six1/2	pseudochrom_13	0.469	147	24	0	10	55	1000830	1000684	2.155E-04	42	60
C_rotundicauda_Six1/2	pseudochrom_7	0.466	135	22	0	14	55	2101643	2101777	5.633E-04	40	60
C_rotundicauda_Six1/2	pseudochrom_7	0.466	135	22	0	14	55	2026300	2026434	5.633E-04	40	60
C_rotundicauda_Six1/2	pseudochrom_48	0.592	81	11	0	23	49	4192663	4192583	7.761E-04	40	60
C_rotundicauda_Six1/2	pseudochrom_13	0.933	180	4	0	1	60	4948672	4948851	1.563E-33	125	60
C_rotundicauda_Six1/2	pseudochrom_3	0.694	177	18	0	1	59	7711226	7711050	1.399E-24	99	60
C_rotundicauda_Six1/2	pseudochrom_56	0.666	180	20	0	1	60	4420587	4420766	5.374E-21	89	60
C_rotundicauda_Six1/2	pseudochrom_13	0.489	147	23	0	10	55	1000830	1000684	4.632E-06	46	60
C_rotundicauda_Six1/2	pseudochrom_7	0.533	135	19	0	14	55	2409462	2409596	6.377E-06	46	60
C_rotundicauda_Six1/2	pseudochrom_7	0.466	135	22	0	14	55	2101643	2101777	1.564E-04	42	60
C_rotundicauda_Six1/2	pseudochrom_7	0.466	135	22	0	14	55	2026300	2026434	1.564E-04	42	60
C_rotundicauda_Six1/2	pseudochrom_36	0.360	150	31	0	8	57	4054742	4054593	4.089E-04	41	60
L_polyphemus_Six1/2	pseudochrom_13	0.916	180	5	0	1	60	4948672	4948851	3.420E-31	118	60
L_polyphemus_Six1/2	pseudochrom_3	0.694	177	18	0	1	59	7711226	7711050	1.772E-23	96	60
L_polyphemus_Six1/2	pseudochrom_56	0.666	180	20	0	1	60	4420587	4420766	3.340E-19	84	60
L_polyphemus_Six1/2	pseudochrom_7	0.533	135	19	0	14	55	2409462	2409596	2.292E-05	44	60
L_polyphemus_Six1/2	pseudochrom_13	0.469	147	24	0	10	55	1000830	1000684	2.155E-04	42	60
L_polyphemus_Six1/2	pseudochrom_7	0.466	135	22	0	14	55	2101643	2101777	5.633E-04	40	60
L_polyphemus_Six1/2	pseudochrom_7	0.466	135	22	0	14	55	2026300	2026434	5.633E-04	40	60
L_polyphemus_Six1/2	pseudochrom_48	0.592	81	11	0	23	49	4192663	4192583	7.761E-04	40	60
T_tridentatus_Six1/2	pseudochrom_13	0.883	180	7	0	1	60	4948672	4948851	3.420E-31	118	60
T_tridentatus_Six1/2	pseudochrom_3	0.661	177	20	0	1	59	7711226	7711050	8.663E-23	94	60
T_tridentatus_Six1/2	pseudochrom_56	0.650	180	21	0	1	60	4420587	4420766	2.431E-19	84	60
T_tridentatus_Six1/2	pseudochrom_7	0.555	135	18	0	14	55	2409462	2409596	8.781E-06	46	60
T_tridentatus_Six1/2	pseudochrom_13	0.489	147	23	0	10	55	1000830	1000684	8.246E-05	43	60
T_tridentatus_Six1/2	pseudochrom_7	0.488	135	21	0	14	55	2101643	2101777	1.564E-04	42	60
T_tridentatus_Six1/2	pseudochrom_7	0.488	135	21	0	14	55	2026300	2026434	1.564E-04	42	60
T_tridentatus_Six1/2	pseudochrom_48	0.592	81	11	0	23	49	4192663	4192583	7.761E-04	40	60
T_tridentatus_Six1/2	pseudochrom_13	0.900	180	6	0	1	60	4948672	4948851	5.553E-33	123	60
T_tridentatus_Six1/2	pseudochrom_3	0.694	177	18	0	1	59	7711226	7711050	1.921E-24	99	60
T_tridentatus_Six1/2	pseudochrom_56	0.666	180	20	0	1	60	4420587	4420766	1.393E-20	88	60
T_tridentatus_Six1/2	pseudochrom_7	0.533	135	19	0	14	55	2409462	2409596	8.781E-06	46	60
T_tridentatus_Six1/2	pseudochrom_13	0.489	147	23	0	10	55	1000830	1000684	1.209E-05	45	60
T_tridentatus_Six1/2	pseudochrom_36	0.380	150	30	0	8	57	4054742	4054593	2.155E-04	42	60
T_tridentatus_Six1/2	pseudochrom_7	0.466	135	22	0	14	55	2101643	2101777	2.155E-04	42	60
T_tridentatus_Six1/2	pseudochrom_7	0.466	135	22	0	14	55	2026300	2026434	2.155E-04	42	60
C_rotundicauda_Six3/6	pseudochrom_3	0.816	180	11	0	1	60	7711226	7711047	5.932E-30	115	60
C_rotundicauda_Six3/6	pseudochrom_13	0.644	177	21	0	1	59	4948672	4948848	1.635E-22	93	60
C_rotundicauda_Six3/6	pseudochrom_56	0.543	171	26	0	1	57	4420587	4420757	1.298E-15	74	60
C_rotundicauda_Six3/6	pseudochrom_11	0.551	87	13	0	20	48	308031	307945	3.157E-05	44	60
C_rotundicauda_Six3/6	pseudochrom_13	0.400	135	25	0	14	55	1000818	1000684	7.761E-04	40	60
C_rotundicauda_Six3/6	pseudochrom_3	1.000	180	0	0	1	60	7711226	7711047	1.348E-35	131	60
C_rotundicauda_Six3/6	pseudochrom_13	0.694	177	18	0	1	59	4948672	4948848	1.772E-23	96	60
C_rotundicauda_Six3/6	pseudochrom_56	0.561	171	25	0	1	57	4420587	4420757	3.370E-15	72	60
L_polyphemus_Six3/6	pseudochrom_3	0.850	180	9	0	1	60	7711226	7711047	1.216E-30	117	60
L_polyphemus_Six3/6	pseudochrom_13	0.677	177	19	0	1	59	4948672	4948848	3.342E-23	95	60
L_polyphemus_Six3/6	pseudochrom_56	0.543	171	26	0	1	57	4420587	4420757	3.370E-15	72	60
L_polyphemus_Six3/6	pseudochrom_11	0.551	87	13	0	20	48	308031	307945	2.292E-05	44	60
L_polyphemus_Six3/6	pseudochrom_48	0.576	78	11	0	24	49	4192660	4192583	4.089E-04	41	60
L_polyphemus_Six3/6	pseudochrom_13	0.400	135	25	0	14	55	1000818	1000684	7.761E-04	40	60
T_tridentatus_Six3/6	pseudochrom_3	0.833	180	10	0	1	60	7711226	7711047	1.118E-29	114	60
T_tridentatus_Six3/6	pseudochrom_13	0.661	177	20	0	1	59	4948672	4948848	3.084E-22	93	60
T_tridentatus_Six3/6	pseudochrom_56	0.526	171	27	0	1	57	4420587	4420757	3.125E-14	70	60
T_tridentatus_Six3/6	pseudochrom_11	0.517	87	14	0	20	48	308031	307945	2.155E-04	42	60
T_tridentatus_Six3/6	pseudochrom_48	0.576	78	11	0	24	49	4192660	4192583	4.089E-04	41	60
C_rotundicauda_Six4/5	pseudochrom_56	0.766	180	14	0	1	60	4420587	4420766	9.390E-24	97	60
C_rotundicauda_Six4/5	pseudochrom_13	0.754	171	14	0	1	57	4948672	4948842	5.820E-22	92	60
C_rotundicauda_Six4/5	pseudochrom_3	0.614	171	22	0	1	57	7711226	7711056	1.925E-16	76	60
C_rotundicauda_Six4/5	pseudochrom_48	0.680	75	8	0	25	49	4192657	4192583	5.633E-04	40	60
C_rotundicauda_Six4/5	pseudochrom_13	0.614	171	22	0	1	57	4948672	4948842	1.784E-15	73	60
C_rotundicauda_Six4/5	pseudochrom_56	0.603	174	23	0	1	58	4420587	4420760	2.452E-15	73	60
C_rotundicauda_Six4/5	pseudochrom_3	0.561	171	25	0	1	57	7711226	7711056	1.116E-13	68	60
L_polyphemus_Six4/5	pseudochrom_56	0.620	174	22	0	1	58	4420587	4420760	1.019E-16	77	60
L_polyphemus_Six4/5	pseudochrom_13	0.636	165	20	0	1	55	4948672	4948836	6.869E-16	74	60
L_polyphemus_Six4/5	pseudochrom_3	0.581	165	23	0	1	55	7711226	7711062	8.119E-14	68	60
D_melanogaster_Six4/5	pseudochrom_56	0.750	180	15	0	1	60	4420587	4420766	6.837E-24	97	60
D_melanogaster_Six4/5	pseudochrom_13	0.701	171	17	0	1	57	4948672	4948842	9.371E-20	85	60
D_melanogaster_Six4/5	pseudochrom_3	0.596	171	23	0	1	57	7711226	7711056	3.927E-17	78	60
H_graminicola_Six4/5	pseudochrom_56	0.762	177	14	0	1	59	4420587	4420763	3.624E-24	98	60
H_graminicola_Six4/5	pseudochrom_13	0.701	171	17	0	1	57	4948672	4948842	1.393E-20	88	60
H_graminicola_Six4/5	pseudochrom_3	0.614	171	22	0	1	57	7711226	7711056	3.927E-17	78	60
H_graminicola_Six4/5	pseudochrom_48	0.642	84	10	0	22	49	4192666	4192583	8.246E-05	43	60
H_graminicola_Six4/5	pseudochrom_7	0.555	108	16	0	20	55	2101670	2101777	4.089E-04	41	60
H_graminicola_Six4/5	pseudochrom_7	0.555	108	16	0	20	55	2409489	2409596	4.089E-04	41	60
H_graminicola_Six4/5	pseudochrom_7	0.555	108	16	0	20	55	2026327	2026434	4.089E-04	41	60
H_graminicola_Six4/5	pseudochrom_13	0.472	108	18	0	20	55	1000791	1000684	7.761E-04	40	60
L_elegans_Six4/5	pseudochrom_56	0.779	177	13	0	1	59	4420587	4420763	2.638E-24	98	60
L_elegans_Six4/5	pseudochrom_13	0.719	171	16	0	1	57	4948672	4948842	1.014E-20	88	60
L_elegans_Six4/5	pseudochrom_3	0.614	171	22	0	1	57	7711226	7711056	3.927E-17	78	60
L_elegans_Six4/5	pseudochrom_48	0.642	84	10	0	22	49	4192666	4192583	8.246E-05	43	60
L_elegans_Six4/5	pseudochrom_7	0.555	108	16	0	20	55	2101670	2101777	4.089E-04	41	60
L_elegans_Six4/5	pseudochrom_7	0.555	108	16	0	20	55	2409489	2409596	4.089E-04	41	60
L_elegans_Six4/5	pseudochrom_7	0.555	108	16	0	20	55	2026327	2026434	4.089E-04	41	60
L_elegans_Six4/5	pseudochrom_13	0.472	108	18	0	20	55	1000791	1000684	7.761E-04	40	60
T_castaneum_Six4/5	pseudochrom_56	0.750	180	15	0	1	60	4420587	4420766	3.342E-23	95	60
T_castaneum_Six4/5	pseudochrom_13	0.719	171	16	0	1	57	4948672	4948842	2.630E-20	87	60
T_castaneum_Six4/5	pseudochrom_3	0.631	171	21	0	1	57	7711226	7711056	2.079E-17	79	60
T_castaneum_Six4/5	pseudochrom_48	0.680	75	8	0	25	49	4192657	4192583	4.089E-04	41	60
C_rotundicauda_Six1/2	pseudochrom_13	0.900	180	6	0	1	60	4948672	4948851	5.553E-33	123	60
C_rotundicauda_Six1/2	pseudochrom_3	0.694	177	18	0	1	59	7711226	7711050	1.921E-24	99	60
C_rotundicauda_Six1/2	pseudochrom_56	0.666	180	20	0	1	60	4420587	4420766	1.393E-20	88	60
C_rotundicauda_Six1/2	pseudochrom_7	0.533	135	19	0	14	55	2409462	2409596	8.781E-06	46	60
C_rotundicauda_Six1/2	pseudochrom_13	0.489	147	23	0	10	55	1000830	1000684	1.209E-05	45	60
C_rotundicauda_Six1/2	pseudochrom_36	0.380	150	30	0	8	57	4054742	4054593	2.155E-04	42	60
C_rotundicauda_Six1/2	pseudochrom_7	0.466	135	22	0	14	55	2101643	2101777	2.155E-04	42	60
C_rotundicauda_Six1/2	pseudochrom_7	0.466	135	22	0	14	55	2026300	2026434	2.155E-04	42	60
H_graminicola_Six1/2	pseudochrom_13	0.933	180	4	0	1	60	4948672	4948851	1.138E-33	125	60
H_graminicola_Six1/2	pseudochrom_3	0.694	177	18	0	1	59	7711226	7711050	3.624E-24	98	60
H_graminicola_Six1/2	pseudochrom_56	0.683	180	19	0	1	60	4420587	4420766	3.613E-20	87	60
H_graminicola_Six1/2	pseudochrom_13	0.469	147	24	0	10	55	1000830	1000684	3.157E-05	44	60
H_graminicola_Six1/2	pseudochrom_7	0.533	135	19	0	14	55	2409462	2409596	3.157E-05	44	60
H_graminicola_Six1/2	pseudochrom_7	0.466	135	22	0	14	55	2101643	2101777	5.633E-04	40	60
H_graminicola_Six1/2	pseudochrom_7	0.466	135	22	0	14	55	2026300	2026434	5.633E-04	40	60
H_graminicola_Six1/2	pseudochrom_11	0.517	87	14	0	20	48	308031	307945	7.761E-04	40	60
H_graminicola_Six1/2	pseudochrom_36	0.380	150	30	0	8	57	4054742	4054593	7.761E-04	40	60
H_graminicola_Six3/6	pseudochrom_3	1.000	180	0	0	1	60	7711226	7711047	1.348E-35	131	60
H_graminicola_Six3/6	pseudochrom_13	0.694	177	18	0	1	59	4948672	4948848	1.772E-23	96	60
H_graminicola_Six3/6	pseudochrom_56	0.561	171	25	0	1	57	4420587	4420757	3.370E-15	72	60
P_opilio_Six3/6	pseudochrom_3	1.000	180	0	0	1	60	7711226	7711047	1.348E-35	131	60
P_opilio_Six3/6	pseudochrom_13	0.694	177	18	0	1	59	4948672	4948848	1.772E-23	96	60
P_opilio_Six3/6	pseudochrom_56	0.561	171	25	0	1	57	4420587	4420757	3.370E-15	72	60
S_maritima_Six3/6	pseudochrom_3	1.000	180	0	0	1	60	7711226	7711047	1.348E-35	131	60
S_maritima_Six3/6	pseudochrom_13	0.694	177	18	0	1	59	4948672	4948848	1.772E-23	96	60
S_maritima_Six3/6	pseudochrom_56	0.561	171	25	0	1	57	4420587	4420757	3.370E-15	72	60
T_castaneum_Six3/6	pseudochrom_3	1.000	180	0	0	1	60	7711226	7711047	1.348E-35	131	60
T_castaneum_Six3/6	pseudochrom_13	0.694	177	18	0	1	59	4948672	4948848	1.772E-23	96	60
T_castaneum_Six3/6	pseudochrom_56	0.561	171	25	0	1	57	4420587	4420757	3.370E-15	72	60
C_sculpturatus_Six4/5	pseudochrom_56	0.762	177	14	0	1	59	4420587	4420763	2.433E-23	96	60
C_sculpturatus_Six4/5	pseudochrom_13	0.736	171	15	0	1	57	4948672	4948842	1.914E-20	87	60
C_sculpturatus_Six4/5	pseudochrom_3	0.631	171	21	0	1	57	7711226	7711056	5.397E-17	78	60
C_sculpturatus_Six4/5	pseudochrom_48	0.642	84	10	0	22	49	4192666	4192583	4.348E-05	44	60
C_sculpturatus_Six4/5	pseudochrom_7	0.555	108	16	0	20	55	2101670	2101777	5.633E-04	40	60
C_sculpturatus_Six4/5	pseudochrom_7	0.555	108	16	0	20	55	2409489	2409596	5.633E-04	40	60
C_sculpturatus_Six4/5	pseudochrom_7	0.555	108	16	0	20	55	2026327	2026434	5.633E-04	40	60
C_rotundicauda_Six3/6	pseudochrom_3	1.000	180	0	0	1	60	7711226	7711047	1.348E-35	131	60
C_rotundicauda_Six3/6	pseudochrom_13	0.694	177	18	0	1	59	4948672	4948848	1.772E-23	96	60
C_rotundicauda_Six3/6	pseudochrom_56	0.561	171	25	0	1	57	4420587	4420757	3.370E-15	72	60
C_rotundicauda_Six3/6	pseudochrom_3	0.983	180	1	0	1	60	7711226	7711047	1.348E-35	131	60
C_rotundicauda_Six3/6	pseudochrom_13	0.711	177	17	0	1	59	4948672	4948848	2.638E-24	98	60
C_rotundicauda_Six3/6	pseudochrom_56	0.561	171	25	0	1	57	4420587	4420757	1.298E-15	74	60
L_polyphemus_Six3/6	pseudochrom_3	1.000	180	0	0	1	60	7711226	7711047	1.348E-35	131	60
L_polyphemus_Six3/6	pseudochrom_13	0.694	177	18	0	1	59	4948672	4948848	1.772E-23	96	60
L_polyphemus_Six3/6	pseudochrom_56	0.561	171	25	0	1	57	4420587	4420757	3.370E-15	72	60
L_polyphemus_Six3/6	pseudochrom_3	0.966	177	2	0	1	59	7711226	7711050	1.138E-33	125	60
L_polyphemus_Six3/6	pseudochrom_13	0.677	177	19	0	1	59	4948672	4948848	1.635E-22	93	60
L_polyphemus_Six3/6	pseudochrom_56	0.561	171	25	0	1	57	4420587	4420757	1.784E-15	73	60
T_tridentatus_Six3/6	pseudochrom_3	1.000	180	0	0	1	60	7711226	7711047	1.348E-35	131	60
T_tridentatus_Six3/6	pseudochrom_13	0.694	177	18	0	1	59	4948672	4948848	1.772E-23	96	60
T_tridentatus_Six3/6	pseudochrom_56	0.561	171	25	0	1	57	4420587	4420757	3.370E-15	72	60
T_tridentatus_Six3/6	pseudochrom_3	0.821	168	10	0	4	59	7711217	7711050	1.399E-24	99	60
T_tridentatus_Six3/6	pseudochrom_13	0.636	165	20	0	5	59	4948684	4948848	2.858E-17	78	60
T_tridentatus_Six3/6	pseudochrom_56	0.538	156	24	0	6	57	4420602	4420757	1.325E-11	62	60
L_polyphemus_Six4/5	pseudochrom_56	0.741	174	15	0	1	58	4420587	4420760	2.847E-21	90	60
L_polyphemus_Six4/5	pseudochrom_13	0.719	171	16	0	1	57	4948672	4948842	9.371E-20	85	60
L_polyphemus_Six4/5	pseudochrom_3	0.596	171	23	0	1	57	7711226	7711056	4.998E-16	75	60
L_polyphemus_Six4/5	pseudochrom_7	0.583	108	15	0	20	55	2101670	2101777	8.246E-05	43	60
L_polyphemus_Six4/5	pseudochrom_7	0.583	108	15	0	20	55	2409489	2409596	8.246E-05	43	60
L_polyphemus_Six4/5	pseudochrom_7	0.583	108	15	0	20	55	2026327	2026434	8.246E-05	43	60
L_polyphemus_Six4/5	pseudochrom_48	0.680	75	8	0	25	49	4192657	4192583	5.633E-04	40	60
T_antipodiana_Six-like	pseudochrom_3	0.437	144	26	0	9	55	7711205	7711062	3.008E-05	44	59
T_antipodiana_Six-like	pseudochrom_13	0.439	123	22	0	15	55	4948714	4948836	2.054E-04	42	59
T_antipodiana_Six-like	pseudochrom_56	0.323	195	37	0	1	55	4420557	4420751	2.830E-04	41	59
A_bruennichi_Six-like	pseudochrom_56	0.432	201	32	0	1	57	4420557	4420757	4.115E-09	55	60
A_bruennichi_Six-like	pseudochrom_3	0.414	210	35	0	1	60	7711256	7711047	3.842E-08	52	60
A_bruennichi_Six-like	pseudochrom_13	0.388	201	34	0	1	57	4948642	4948842	1.290E-06	48	60
P_tepidariorum_Six1/2	pseudochrom_13	0.916	180	5	0	1	60	4948672	4948851	7.623E-33	123	60
P_tepidariorum_Six1/2	pseudochrom_3	0.711	177	17	0	1	59	7711226	7711050	1.018E-24	100	60
P_tepidariorum_Six1/2	pseudochrom_56	0.683	180	19	0	1	60	4420587	4420766	1.393E-20	88	60
P_tepidariorum_Six1/2	pseudochrom_13	0.489	147	23	0	10	55	1000830	1000684	8.781E-06	46	60
P_tepidariorum_Six1/2	pseudochrom_7	0.533	135	19	0	14	55	2409462	2409596	1.209E-05	45	60
P_tepidariorum_Six1/2	pseudochrom_7	0.466	135	22	0	14	55	2101643	2101777	2.155E-04	42	60
P_tepidariorum_Six1/2	pseudochrom_7	0.466	135	22	0	14	55	2026300	2026434	2.155E-04	42	60
P_tepidariorum_Six1/2	pseudochrom_36	0.380	150	30	0	8	57	4054742	4054593	5.633E-04	40	60
T_antipodiana_Six1/2	pseudochrom_13	0.916	180	5	0	1	60	4948672	4948851	1.437E-32	122	60
T_antipodiana_Six1/2	pseudochrom_3	0.711	177	17	0	1	59	7711226	7711050	7.414E-25	100	60
T_antipodiana_Six1/2	pseudochrom_56	0.683	180	19	0	1	60	4420587	4420766	2.630E-20	87	60
T_antipodiana_Six1/2	pseudochrom_7	0.488	135	21	0	14	55	2409462	2409596	5.987E-05	43	60
T_antipodiana_Six1/2	pseudochrom_11	0.551	87	13	0	20	48	308031	307945	1.564E-04	42	60
T_antipodiana_Six1/2	pseudochrom_13	0.437	144	25	0	11	55	1000827	1000684	1.564E-04	42	60
T_antipodiana_Six1/2	pseudochrom_7	0.466	135	22	0	14	55	2101643	2101777	2.968E-04	41	60
T_antipodiana_Six1/2	pseudochrom_7	0.466	135	22	0	14	55	2026300	2026434	2.968E-04	41	60
T_antipodiana_Six1/2	pseudochrom_36	0.380	150	30	0	8	57	4054742	4054593	7.761E-04	40	60
T_antipodiana_Six1/2	pseudochrom_26	0.463	123	21	0	20	60	2920957	2920835	7.761E-04	40	60
T_clavata_Six1/2	pseudochrom_13	0.883	180	7	0	1	60	4948672	4948851	1.814E-31	119	60
T_clavata_Six1/2	pseudochrom_3	0.694	177	18	0	1	59	7711226	7711050	1.772E-23	96	60
T_clavata_Six1/2	pseudochrom_56	0.683	180	19	0	1	60	4420587	4420766	9.371E-20	85	60
T_clavata_Six1/2	pseudochrom_13	0.489	147	23	0	10	55	1000830	1000684	2.292E-05	44	60
T_clavata_Six1/2	pseudochrom_7	0.533	135	19	0	14	55	2409462	2409596	2.292E-05	44	60
T_clavata_Six1/2	pseudochrom_7	0.466	135	22	0	14	55	2101643	2101777	4.089E-04	41	60
T_clavata_Six1/2	pseudochrom_7	0.466	135	22	0	14	55	2026300	2026434	4.089E-04	41	60
A_bruennichi	pseudochrom_3	0.983	180	1	0	1	60	7711226	7711047	4.787E-35	129	60
A_bruennichi	pseudochrom_13	0.677	177	19	0	1	59	4948672	4948848	6.307E-23	94	60
A_bruennichi	pseudochrom_56	0.561	171	25	0	1	57	4420587	4420757	4.632E-15	72	60
A_bruennichi	pseudochrom_11	0.620	87	11	0	20	48	308031	307945	5.633E-04	40	60
D_plantarius_Six3/6	pseudochrom_3	1.000	180	0	0	1	60	7711226	7711047	1.348E-35	131	60
D_plantarius_Six3/6	pseudochrom_13	0.694	177	18	0	1	59	4948672	4948848	1.772E-23	96	60
D_plantarius_Six3/6	pseudochrom_56	0.561	171	25	0	1	57	4420587	4420757	3.370E-15	72	60
C_rotundicauda_Six1/2	pseudochrom_13	0.883	180	7	0	1	60	4948672	4948851	3.420E-31	118	60
C_rotundicauda_Six1/2	pseudochrom_3	0.661	177	20	0	1	59	7711226	7711050	8.663E-23	94	60
C_rotundicauda_Six1/2	pseudochrom_56	0.650	180	21	0	1	60	4420587	4420766	2.431E-19	84	60
C_rotundicauda_Six1/2	pseudochrom_7	0.555	135	18	0	14	55	2409462	2409596	8.781E-06	46	60
C_rotundicauda_Six1/2	pseudochrom_13	0.489	147	23	0	10	55	1000830	1000684	8.246E-05	43	60
C_rotundicauda_Six1/2	pseudochrom_7	0.488	135	21	0	14	55	2101643	2101777	1.564E-04	42	60
C_rotundicauda_Six1/2	pseudochrom_7	0.488	135	21	0	14	55	2026300	2026434	1.564E-04	42	60
C_rotundicauda_Six1/2	pseudochrom_48	0.592	81	11	0	23	49	4192663	4192583	7.761E-04	40	60
D_plantarius_Six1/2	pseudochrom_13	0.916	180	5	0	1	60	4948672	4948851	7.623E-33	123	60
D_plantarius_Six1/2	pseudochrom_3	0.711	177	17	0	1	59	7711226	7711050	1.018E-24	100	60
D_plantarius_Six1/2	pseudochrom_56	0.683	180	19	0	1	60	4420587	4420766	1.393E-20	88	60
D_plantarius_Six1/2	pseudochrom_13	0.489	147	23	0	10	55	1000830	1000684	8.781E-06	46	60
D_plantarius_Six1/2	pseudochrom_7	0.533	135	19	0	14	55	2409462	2409596	1.209E-05	45	60
D_plantarius_Six1/2	pseudochrom_7	0.466	135	22	0	14	55	2101643	2101777	2.155E-04	42	60
D_plantarius_Six1/2	pseudochrom_7	0.466	135	22	0	14	55	2026300	2026434	2.155E-04	42	60
D_plantarius_Six1/2	pseudochrom_36	0.380	150	30	0	8	57	4054742	4054593	5.633E-04	40	60
H_graminicola_Six1/2	pseudochrom_13	0.850	180	9	0	1	60	4948672	4948851	8.853E-31	117	60
H_graminicola_Six1/2	pseudochrom_3	0.694	177	18	0	1	59	7711226	7711050	1.290E-23	96	60
H_graminicola_Six1/2	pseudochrom_56	0.666	180	20	0	1	60	4420587	4420766	1.288E-19	85	60
H_graminicola_Six1/2	pseudochrom_13	0.510	147	22	0	10	55	1000830	1000684	1.209E-05	45	60
H_graminicola_Six1/2	pseudochrom_7	0.510	135	20	0	14	55	2409462	2409596	8.246E-05	43	60
L_elegans_Six1/2	pseudochrom_13	0.900	180	6	0	1	60	4948672	4948851	7.010E-32	120	60
L_elegans_Six1/2	pseudochrom_3	0.711	177	17	0	1	59	7711226	7711050	6.837E-24	97	60
L_elegans_Six1/2	pseudochrom_56	0.683	180	19	0	1	60	4420587	4420766	4.964E-20	86	60
L_elegans_Six1/2	pseudochrom_7	0.533	135	19	0	14	55	2409462	2409596	1.665E-05	45	60
L_elegans_Six1/2	pseudochrom_13	0.489	147	23	0	10	55	1000830	1000684	2.292E-05	44	60
L_elegans_Six1/2	pseudochrom_7	0.466	135	22	0	14	55	2101643	2101777	2.968E-04	41	60
L_elegans_Six1/2	pseudochrom_7	0.466	135	22	0	14	55	2026300	2026434	2.968E-04	41	60
L_elegans_Six1/2	pseudochrom_26	0.463	123	21	0	20	60	2920957	2920835	4.089E-04	41	60
L_elegans_Six1/2	pseudochrom_36	0.380	150	30	0	8	57	4054742	4054593	7.761E-04	40	60
L_polyphemus_Six1/2	pseudochrom_13	0.883	180	7	0	1	60	4948672	4948851	3.420E-31	118	60
L_polyphemus_Six1/2	pseudochrom_3	0.661	177	20	0	1	59	7711226	7711050	8.663E-23	94	60
L_polyphemus_Six1/2	pseudochrom_56	0.650	180	21	0	1	60	4420587	4420766	2.431E-19	84	60
L_polyphemus_Six1/2	pseudochrom_7	0.555	135	18	0	14	55	2409462	2409596	8.781E-06	46	60
L_polyphemus_Six1/2	pseudochrom_13	0.489	147	23	0	10	55	1000830	1000684	8.246E-05	43	60
L_polyphemus_Six1/2	pseudochrom_7	0.488	135	21	0	14	55	2101643	2101777	1.564E-04	42	60
L_polyphemus_Six1/2	pseudochrom_7	0.488	135	21	0	14	55	2026300	2026434	1.564E-04	42	60
L_polyphemus_Six1/2	pseudochrom_48	0.592	81	11	0	23	49	4192663	4192583	7.761E-04	40	60
D_silvatica_Six3/6	pseudochrom_3	1.000	180	0	0	1	60	7711226	7711047	1.348E-35	131	60
D_silvatica_Six3/6	pseudochrom_13	0.694	177	18	0	1	59	4948672	4948848	1.772E-23	96	60
D_silvatica_Six3/6	pseudochrom_56	0.561	171	25	0	1	57	4420587	4420757	3.370E-15	72	60
I_scapularis_Six3/6	pseudochrom_3	1.000	180	0	0	1	60	7711226	7711047	1.348E-35	131	60
I_scapularis_Six3/6	pseudochrom_13	0.694	177	18	0	1	59	4948672	4948848	1.772E-23	96	60
I_scapularis_Six3/6	pseudochrom_56	0.561	171	25	0	1	57	4420587	4420757	3.370E-15	72	60
P_tepidariorum_Six3/6	pseudochrom_3	1.000	180	0	0	1	60	7711226	7711047	1.348E-35	131	60
P_tepidariorum_Six3/6	pseudochrom_13	0.694	177	18	0	1	59	4948672	4948848	1.772E-23	96	60
P_tepidariorum_Six3/6	pseudochrom_56	0.561	171	25	0	1	57	4420587	4420757	3.370E-15	72	60
T_antipodiana_Six3/6	pseudochrom_3	1.000	180	0	0	1	60	7711226	7711047	1.348E-35	131	60
T_antipodiana_Six3/6	pseudochrom_13	0.694	177	18	0	1	59	4948672	4948848	1.772E-23	96	60
T_antipodiana_Six3/6	pseudochrom_56	0.561	171	25	0	1	57	4420587	4420757	3.370E-15	72	60
T_clavata_Six4/5	pseudochrom_56	0.779	177	13	0	1	59	4420587	4420763	6.837E-24	97	60
T_clavata_Six4/5	pseudochrom_13	0.719	171	16	0	1	57	4948672	4948842	2.630E-20	87	60
T_clavata_Six4/5	pseudochrom_3	0.596	171	23	0	1	57	7711226	7711056	3.637E-16	75	60
T_clavata_Six4/5	pseudochrom_48	0.680	75	8	0	25	49	4192657	4192583	4.089E-04	41	60
T_clavata_Six4/5	pseudochrom_7	0.555	108	16	0	20	55	2101670	2101777	7.761E-04	40	60
T_clavata_Six4/5	pseudochrom_7	0.555	108	16	0	20	55	2409489	2409596	7.761E-04	40	60
T_clavata_Six4/5	pseudochrom_7	0.555	108	16	0	20	55	2026327	2026434	7.761E-04	40	60
C_rotundicauda_Six1/2	pseudochrom_13	0.916	180	5	0	1	60	4948672	4948851	7.623E-33	123	60
C_rotundicauda_Six1/2	pseudochrom_3	0.711	177	17	0	1	59	7711226	7711050	1.018E-24	100	60
C_rotundicauda_Six1/2	pseudochrom_56	0.683	180	19	0	1	60	4420587	4420766	1.393E-20	88	60
C_rotundicauda_Six1/2	pseudochrom_13	0.489	147	23	0	10	55	1000830	1000684	8.781E-06	46	60
C_rotundicauda_Six1/2	pseudochrom_7	0.533	135	19	0	14	55	2409462	2409596	1.209E-05	45	60
C_rotundicauda_Six1/2	pseudochrom_7	0.466	135	22	0	14	55	2101643	2101777	2.155E-04	42	60
C_rotundicauda_Six1/2	pseudochrom_7	0.466	135	22	0	14	55	2026300	2026434	2.155E-04	42	60
C_rotundicauda_Six1/2	pseudochrom_36	0.380	150	30	0	8	57	4054742	4054593	5.633E-04	40	60
L_polyphemus_Six1/2	pseudochrom_13	0.882	153	6	0	1	51	4948672	4948824	1.544E-27	107	51
L_polyphemus_Six1/2	pseudochrom_3	0.627	153	19	0	1	51	7711226	7711074	8.116E-20	85	51
L_polyphemus_Six1/2	pseudochrom_56	0.666	153	17	0	1	51	4420587	4420739	2.478E-17	78	51
L_polyphemus_Six1/2	pseudochrom_13	0.510	135	20	0	10	51	1000830	1000696	1.065E-05	45	51
L_polyphemus_Six1/2	pseudochrom_11	0.517	87	14	0	20	48	308031	307945	6.874E-04	40	51
L_polyphemus_Six1/2	pseudochrom_13	0.916	180	5	0	1	60	4948672	4948851	2.146E-33	124	60
L_polyphemus_Six1/2	pseudochrom_3	0.694	177	18	0	1	59	7711226	7711050	1.018E-24	100	60
L_polyphemus_Six1/2	pseudochrom_56	0.666	180	20	0	1	60	4420587	4420766	7.383E-21	89	60
L_polyphemus_Six1/2	pseudochrom_13	0.489	147	23	0	10	55	1000830	1000684	6.377E-06	46	60
L_polyphemus_Six1/2	pseudochrom_7	0.533	135	19	0	14	55	2409462	2409596	8.781E-06	46	60
L_polyphemus_Six1/2	pseudochrom_7	0.466	135	22	0	14	55	2101643	2101777	2.155E-04	42	60
L_polyphemus_Six1/2	pseudochrom_7	0.466	135	22	0	14	55	2026300	2026434	2.155E-04	42	60
L_polyphemus_Six1/2	pseudochrom_36	0.380	150	30	0	8	57	4054742	4054593	2.968E-04	41	60
T_tridentatus_Six1/2	pseudochrom_13	0.933	180	4	0	1	60	4948672	4948851	1.563E-33	125	60
T_tridentatus_Six1/2	pseudochrom_3	0.694	177	18	0	1	59	7711226	7711050	1.399E-24	99	60
T_tridentatus_Six1/2	pseudochrom_56	0.666	180	20	0	1	60	4420587	4420766	5.374E-21	89	60
T_tridentatus_Six1/2	pseudochrom_13	0.489	147	23	0	10	55	1000830	1000684	4.632E-06	46	60
T_tridentatus_Six1/2	pseudochrom_7	0.533	135	19	0	14	55	2409462	2409596	6.377E-06	46	60
T_tridentatus_Six1/2	pseudochrom_7	0.466	135	22	0	14	55	2101643	2101777	1.564E-04	42	60
T_tridentatus_Six1/2	pseudochrom_7	0.466	135	22	0	14	55	2026300	2026434	1.564E-04	42	60
T_tridentatus_Six1/2	pseudochrom_36	0.360	150	31	0	8	57	4054742	4054593	4.089E-04	41	60
L_polyphemus_Six1/2	pseudochrom_13	0.933	180	4	0	1	60	4948672	4948851	5.553E-33	123	60
L_polyphemus_Six1/2	pseudochrom_3	0.711	177	17	0	1	59	7711226	7711050	1.399E-24	99	60
L_polyphemus_Six1/2	pseudochrom_56	0.683	180	19	0	1	60	4420587	4420766	1.014E-20	88	60
L_polyphemus_Six1/2	pseudochrom_13	0.489	147	23	0	10	55	1000830	1000684	6.377E-06	46	60
L_polyphemus_Six1/2	pseudochrom_7	0.533	135	19	0	14	55	2409462	2409596	8.781E-06	46	60
L_polyphemus_Six1/2	pseudochrom_7	0.466	135	22	0	14	55	2101643	2101777	1.564E-04	42	60
L_polyphemus_Six1/2	pseudochrom_7	0.466	135	22	0	14	55	2026300	2026434	1.564E-04	42	60
L_polyphemus_Six1/2	pseudochrom_36	0.360	150	31	0	8	57	4054742	4054593	7.761E-04	40	60
C_rotundicauda_Six1/2	pseudochrom_13	0.916	180	5	0	1	60	4948672	4948851	2.146E-33	124	60
C_rotundicauda_Six1/2	pseudochrom_3	0.694	177	18	0	1	59	7711226	7711050	1.018E-24	100	60
C_rotundicauda_Six1/2	pseudochrom_56	0.666	180	20	0	1	60	4420587	4420766	7.383E-21	89	60
C_rotundicauda_Six1/2	pseudochrom_13	0.489	147	23	0	10	55	1000830	1000684	6.377E-06	46	60
C_rotundicauda_Six1/2	pseudochrom_7	0.533	135	19	0	14	55	2409462	2409596	8.781E-06	46	60
C_rotundicauda_Six1/2	pseudochrom_7	0.466	135	22	0	14	55	2101643	2101777	2.155E-04	42	60
C_rotundicauda_Six1/2	pseudochrom_7	0.466	135	22	0	14	55	2026300	2026434	2.155E-04	42	60
C_rotundicauda_Six1/2	pseudochrom_36	0.380	150	30	0	8	57	4054742	4054593	2.968E-04	41	60
L_polyphemus_Six1/2	pseudochrom_13	0.916	180	5	0	1	60	4948672	4948851	4.044E-33	124	60
L_polyphemus_Six1/2	pseudochrom_3	0.694	177	18	0	1	59	7711226	7711050	2.638E-24	98	60
L_polyphemus_Six1/2	pseudochrom_56	0.666	180	20	0	1	60	4420587	4420766	1.014E-20	88	60
L_polyphemus_Six1/2	pseudochrom_7	0.533	135	19	0	14	55	2409462	2409596	6.377E-06	46	60
L_polyphemus_Six1/2	pseudochrom_13	0.489	147	23	0	10	55	1000830	1000684	8.781E-06	46	60
L_polyphemus_Six1/2	pseudochrom_7	0.466	135	22	0	14	55	2101643	2101777	1.564E-04	42	60
L_polyphemus_Six1/2	pseudochrom_7	0.466	135	22	0	14	55	2026300	2026434	1.564E-04	42	60
L_polyphemus_Six1/2	pseudochrom_36	0.360	150	31	0	8	57	4054742	4054593	2.968E-04	41	60
T_tridentatus_Six1/2	pseudochrom_13	0.916	180	5	0	1	60	4948672	4948851	3.420E-31	118	60
T_tridentatus_Six1/2	pseudochrom_3	0.694	177	18	0	1	59	7711226	7711050	1.772E-23	96	60
T_tridentatus_Six1/2	pseudochrom_56	0.666	180	20	0	1	60	4420587	4420766	3.340E-19	84	60
T_tridentatus_Six1/2	pseudochrom_7	0.533	135	19	0	14	55	2409462	2409596	2.292E-05	44	60
T_tridentatus_Six1/2	pseudochrom_13	0.469	147	24	0	10	55	1000830	1000684	2.155E-04	42	60
T_tridentatus_Six1/2	pseudochrom_7	0.466	135	22	0	14	55	2101643	2101777	5.633E-04	40	60
T_tridentatus_Six1/2	pseudochrom_7	0.466	135	22	0	14	55	2026300	2026434	5.633E-04	40	60
T_tridentatus_Six1/2	pseudochrom_48	0.592	81	11	0	23	49	4192663	4192583	7.761E-04	40	60
T_tridentatus_Six1/2	pseudochrom_13	0.916	180	5	0	1	60	4948672	4948851	2.146E-33	124	60
T_tridentatus_Six1/2	pseudochrom_3	0.694	177	18	0	1	59	7711226	7711050	1.018E-24	100	60
T_tridentatus_Six1/2	pseudochrom_56	0.666	180	20	0	1	60	4420587	4420766	7.383E-21	89	60
T_tridentatus_Six1/2	pseudochrom_13	0.489	147	23	0	10	55	1000830	1000684	6.377E-06	46	60
T_tridentatus_Six1/2	pseudochrom_7	0.533	135	19	0	14	55	2409462	2409596	8.781E-06	46	60
T_tridentatus_Six1/2	pseudochrom_7	0.466	135	22	0	14	55	2101643	2101777	2.155E-04	42	60
T_tridentatus_Six1/2	pseudochrom_7	0.466	135	22	0	14	55	2026300	2026434	2.155E-04	42	60
T_tridentatus_Six1/2	pseudochrom_36	0.380	150	30	0	8	57	4054742	4054593	2.968E-04	41	60
H_graminicola_Six3/6	pseudochrom_3	1.000	180	0	0	1	60	7711226	7711047	1.348E-35	131	60
H_graminicola_Six3/6	pseudochrom_13	0.694	177	18	0	1	59	4948672	4948848	1.772E-23	96	60
H_graminicola_Six3/6	pseudochrom_56	0.561	171	25	0	1	57	4420587	4420757	3.370E-15	72	60
L_elegans_Six3/6	pseudochrom_3	1.000	180	0	0	1	60	7711226	7711047	1.348E-35	131	60
L_elegans_Six3/6	pseudochrom_13	0.694	177	18	0	1	59	4948672	4948848	1.772E-23	96	60
L_elegans_Six3/6	pseudochrom_56	0.561	171	25	0	1	57	4420587	4420757	3.370E-15	72	60
P_tepidariorum_Six3/6	pseudochrom_3	1.000	180	0	0	1	60	7711226	7711047	1.348E-35	131	60
P_tepidariorum_Six3/6	pseudochrom_13	0.694	177	18	0	1	59	4948672	4948848	1.772E-23	96	60
P_tepidariorum_Six3/6	pseudochrom_56	0.561	171	25	0	1	57	4420587	4420757	3.370E-15	72	60
T_antipodiana_Six3/6	pseudochrom_3	1.000	180	0	0	1	60	7711226	7711047	1.348E-35	131	60
T_antipodiana_Six3/6	pseudochrom_13	0.694	177	18	0	1	59	4948672	4948848	1.772E-23	96	60
T_antipodiana_Six3/6	pseudochrom_56	0.561	171	25	0	1	57	4420587	4420757	3.370E-15	72	60
A_bruennichi_Six4/5	pseudochrom_56	0.779	177	13	0	1	59	4420587	4420763	6.837E-24	97	60
A_bruennichi_Six4/5	pseudochrom_13	0.719	171	16	0	1	57	4948672	4948842	2.630E-20	87	60
A_bruennichi_Six4/5	pseudochrom_3	0.596	171	23	0	1	57	7711226	7711056	3.637E-16	75	60
A_bruennichi_Six4/5	pseudochrom_48	0.680	75	8	0	25	49	4192657	4192583	4.089E-04	41	60
A_bruennichi_Six4/5	pseudochrom_7	0.555	108	16	0	20	55	2101670	2101777	7.761E-04	40	60
A_bruennichi_Six4/5	pseudochrom_7	0.555	108	16	0	20	55	2409489	2409596	7.761E-04	40	60
A_bruennichi_Six4/5	pseudochrom_7	0.555	108	16	0	20	55	2026327	2026434	7.761E-04	40	60
T_tridentatus_Six4/5	pseudochrom_56	0.766	180	14	0	1	60	4420587	4420766	9.390E-24	97	60
T_tridentatus_Six4/5	pseudochrom_13	0.754	171	14	0	1	57	4948672	4948842	5.820E-22	92	60
T_tridentatus_Six4/5	pseudochrom_3	0.614	171	22	0	1	57	7711226	7711056	1.925E-16	76	60
T_tridentatus_Six4/5	pseudochrom_48	0.680	75	8	0	25	49	4192657	4192583	5.633E-04	40	60
P_opilio_Six1/2	pseudochrom_13	0.933	180	4	0	1	60	4948672	4948851	5.553E-33	123	60
P_opilio_Six1/2	pseudochrom_3	0.711	177	17	0	1	59	7711226	7711050	1.399E-24	99	60
P_opilio_Six1/2	pseudochrom_56	0.683	180	19	0	1	60	4420587	4420766	1.014E-20	88	60
P_opilio_Six1/2	pseudochrom_13	0.489	147	23	0	10	55	1000830	1000684	6.377E-06	46	60
P_opilio_Six1/2	pseudochrom_7	0.533	135	19	0	14	55	2409462	2409596	8.781E-06	46	60
P_opilio_Six1/2	pseudochrom_7	0.466	135	22	0	14	55	2101643	2101777	1.564E-04	42	60
P_opilio_Six1/2	pseudochrom_7	0.466	135	22	0	14	55	2026300	2026434	1.564E-04	42	60
P_opilio_Six1/2	pseudochrom_36	0.360	150	31	0	8	57	4054742	4054593	7.761E-04	40	60
S_maritima_Six1/2	pseudochrom_13	0.916	180	5	0	1	60	4948672	4948851	5.553E-33	123	60
S_maritima_Six1/2	pseudochrom_3	0.728	177	16	0	1	59	7711226	7711050	3.931E-25	101	60
S_maritima_Six1/2	pseudochrom_56	0.683	180	19	0	1	60	4420587	4420766	1.014E-20	88	60
S_maritima_Six1/2	pseudochrom_13	0.469	147	24	0	10	55	1000830	1000684	4.348E-05	44	60
S_maritima_Six1/2	pseudochrom_7	0.510	135	20	0	14	55	2409462	2409596	5.987E-05	43	60
S_maritima_Six1/2	pseudochrom_7	0.488	135	21	0	14	55	2101643	2101777	8.246E-05	43	60
S_maritima_Six1/2	pseudochrom_7	0.488	135	21	0	14	55	2026300	2026434	8.246E-05	43	60
T_castaneum_Six1/2	pseudochrom_13	0.916	180	5	0	1	60	4948672	4948851	2.146E-33	124	60
T_castaneum_Six1/2	pseudochrom_3	0.711	177	17	0	1	59	7711226	7711050	7.414E-25	100	60
T_castaneum_Six1/2	pseudochrom_56	0.666	180	20	0	1	60	4420587	4420766	5.374E-21	89	60
T_castaneum_Six1/2	pseudochrom_7	0.510	135	20	0	14	55	2409462	2409596	2.292E-05	44	60
T_castaneum_Six1/2	pseudochrom_13	0.469	147	24	0	10	55	1000830	1000684	3.157E-05	44	60
T_castaneum_Six1/2	pseudochrom_7	0.488	135	21	0	14	55	2101643	2101777	4.348E-05	44	60
T_castaneum_Six1/2	pseudochrom_7	0.488	135	21	0	14	55	2026300	2026434	4.348E-05	44	60
T_castaneum_Six1/2	pseudochrom_36	0.360	150	31	0	8	57	4054742	4054593	4.089E-04	41	60
A_bruennichi_Six3/6	pseudochrom_3	1.000	180	0	0	1	60	7711226	7711047	1.348E-35	131	60
A_bruennichi_Six3/6	pseudochrom_13	0.694	177	18	0	1	59	4948672	4948848	1.772E-23	96	60
A_bruennichi_Six3/6	pseudochrom_56	0.561	171	25	0	1	57	4420587	4420757	3.370E-15	72	60
D_plantarius_Six4/5	pseudochrom_56	0.779	177	13	0	1	59	4420587	4420763	2.638E-24	98	60
D_plantarius_Six4/5	pseudochrom_13	0.719	171	16	0	1	57	4948672	4948842	1.014E-20	88	60
D_plantarius_Six4/5	pseudochrom_3	0.614	171	22	0	1	57	7711226	7711056	3.927E-17	78	60
D_plantarius_Six4/5	pseudochrom_48	0.642	84	10	0	22	49	4192666	4192583	8.246E-05	43	60
D_plantarius_Six4/5	pseudochrom_7	0.555	108	16	0	20	55	2101670	2101777	4.089E-04	41	60
D_plantarius_Six4/5	pseudochrom_7	0.555	108	16	0	20	55	2409489	2409596	4.089E-04	41	60
D_plantarius_Six4/5	pseudochrom_7	0.555	108	16	0	20	55	2026327	2026434	4.089E-04	41	60
D_plantarius_Six4/5	pseudochrom_13	0.472	108	18	0	20	55	1000791	1000684	7.761E-04	40	60
H_graminicola_Six4/5	pseudochrom_56	0.762	177	14	0	1	59	4420587	4420763	3.624E-24	98	60
H_graminicola_Six4/5	pseudochrom_13	0.701	171	17	0	1	57	4948672	4948842	1.393E-20	88	60
H_graminicola_Six4/5	pseudochrom_3	0.614	171	22	0	1	57	7711226	7711056	3.927E-17	78	60
H_graminicola_Six4/5	pseudochrom_48	0.642	84	10	0	22	49	4192666	4192583	8.246E-05	43	60
H_graminicola_Six4/5	pseudochrom_7	0.555	108	16	0	20	55	2101670	2101777	4.089E-04	41	60
H_graminicola_Six4/5	pseudochrom_7	0.555	108	16	0	20	55	2409489	2409596	4.089E-04	41	60
H_graminicola_Six4/5	pseudochrom_7	0.555	108	16	0	20	55	2026327	2026434	4.089E-04	41	60
H_graminicola_Six4/5	pseudochrom_13	0.472	108	18	0	20	55	1000791	1000684	7.761E-04	40	60
P_tepidariorum_Six4/5	pseudochrom_56	0.796	177	12	0	1	59	4420587	4420763	4.977E-24	98	60
P_tepidariorum_Six4/5	pseudochrom_13	0.736	171	15	0	1	57	4948672	4948842	1.914E-20	87	60
P_tepidariorum_Six4/5	pseudochrom_3	0.631	171	21	0	1	57	7711226	7711056	7.417E-17	77	60
P_tepidariorum_Six4/5	pseudochrom_48	0.642	84	10	0	22	49	4192666	4192583	1.564E-04	42	60
P_tepidariorum_Six4/5	pseudochrom_7	0.555	108	16	0	20	55	2101670	2101777	7.761E-04	40	60
P_tepidariorum_Six4/5	pseudochrom_7	0.555	108	16	0	20	55	2409489	2409596	7.761E-04	40	60
P_tepidariorum_Six4/5	pseudochrom_7	0.555	108	16	0	20	55	2026327	2026434	7.761E-04	40	60
T_antipodiana_Six4/5	pseudochrom_56	0.779	177	13	0	1	59	4420587	4420763	6.837E-24	97	60
T_antipodiana_Six4/5	pseudochrom_13	0.719	171	16	0	1	57	4948672	4948842	2.630E-20	87	60
T_antipodiana_Six4/5	pseudochrom_3	0.596	171	23	0	1	57	7711226	7711056	3.637E-16	75	60
T_antipodiana_Six4/5	pseudochrom_48	0.680	75	8	0	25	49	4192657	4192583	4.089E-04	41	60
T_antipodiana_Six4/5	pseudochrom_7	0.555	108	16	0	20	55	2101670	2101777	7.761E-04	40	60
T_antipodiana_Six4/5	pseudochrom_7	0.555	108	16	0	20	55	2409489	2409596	7.761E-04	40	60
T_antipodiana_Six4/5	pseudochrom_7	0.555	108	16	0	20	55	2026327	2026434	7.761E-04	40	60
A_bruennichi_Six1/2	pseudochrom_13	0.933	180	4	0	1	60	4948672	4948851	1.138E-33	125	60
A_bruennichi_Six1/2	pseudochrom_3	0.694	177	18	0	1	59	7711226	7711050	3.624E-24	98	60
A_bruennichi_Six1/2	pseudochrom_56	0.683	180	19	0	1	60	4420587	4420766	3.613E-20	87	60
A_bruennichi_Six1/2	pseudochrom_13	0.469	147	24	0	10	55	1000830	1000684	3.157E-05	44	60
A_bruennichi_Six1/2	pseudochrom_7	0.533	135	19	0	14	55	2409462	2409596	3.157E-05	44	60
A_bruennichi_Six1/2	pseudochrom_7	0.466	135	22	0	14	55	2101643	2101777	5.633E-04	40	60
A_bruennichi_Six1/2	pseudochrom_7	0.466	135	22	0	14	55	2026300	2026434	5.633E-04	40	60
A_bruennichi_Six1/2	pseudochrom_11	0.517	87	14	0	20	48	308031	307945	7.761E-04	40	60
A_bruennichi_Six1/2	pseudochrom_36	0.380	150	30	0	8	57	4054742	4054593	7.761E-04	40	60
A_bruennichi	pseudochrom_13	0.866	180	8	0	1	60	4948672	4948851	2.491E-31	119	60
A_bruennichi	pseudochrom_3	0.677	177	19	0	1	59	7711226	7711050	2.433E-23	96	60
A_bruennichi	pseudochrom_56	0.683	180	19	0	1	60	4420587	4420766	4.964E-20	86	60
A_bruennichi	pseudochrom_13	0.489	147	23	0	10	55	1000830	1000684	1.209E-05	45	60
A_bruennichi	pseudochrom_7	0.533	135	19	0	14	55	2409462	2409596	1.209E-05	45	60
A_bruennichi	pseudochrom_7	0.466	135	22	0	14	55	2101643	2101777	2.155E-04	42	60
A_bruennichi	pseudochrom_7	0.466	135	22	0	14	55	2026300	2026434	2.155E-04	42	60
A_bruennichi	pseudochrom_36	0.380	150	30	0	8	57	4054742	4054593	5.633E-04	40	60
A_bruennichi	pseudochrom_26	0.439	123	22	0	20	60	2920957	2920835	7.761E-04	40	60
