# Supplementary material for: The genome of a sea spider corroborates a shared Hox cluster motif in arthropods with a reduced posterior tagma
Source: BMC Biol. 2025 Jul 2;23:196. doi: 10.1186/s12915-025-02276-x (PMC12220506; doi:10.1186/s12915-025-02276-x)
Supplement: Supplementary file 3 — Additional file 3. [file 12915_2025_2276_MOESM3_ESM.zip › suppl-file7-gene_analysis/sine/homeobox_aligned.fasta.uniqueseq.phy]

76 60
C_rotundicauda_Six1-2_A/1-60             GEETSYCFKEKSRNVLKDWYTHNPYPSPREKRELAEATNLTTTQVSNWFKNRRQRDRAAE
C_rotundicauda_Six1-2_B/1-60             GEETSYCFKEKSRNVLREWYVHNPYPSPREKRELAEATNLTTTQVSNWFKNRRQRDRAAE
C_rotundicauda_Six1-2_C/1-60             GEETSYCFKEKSRNILREWYAHNPYPSPREKRELAEATGLTTTQVSNWFKNRRQRDRAAE
C_rotundicauda_Six1-2_D1/1-60            GEETSYCFKEKSRNILRDWYSHNPYPSPREKRELADATGLTTTQVSNWFKNRRQRDRAAE
C_rotundicauda_Six1-2_D2/1-60            GEETSYCFKEKSRNILRDWYSHNPYPSPREKRELAEATGLTTTQVSNWFKNRRQRDRAAE
C_rotundicauda_Six1-2_E/1-60             GEETSYCFKEKSRNVLRDWYSHNPYPSPREKRELAEATGLTTTQVSNWFKNRRQRDRAAE
L_polyphemus_Six1-2_A/1-51               GEETSYCFKEKSRNVLKDWYTHNPYPSPREKRELAEATGLTTTQVSNWFKN---------
L_polyphemus_Six1-2_A/1-60               GEETSYCFKEKSRNVLKDWYTHNPYPSPREKRELAEATNLTTTQVSNWFKNRRQRDRAAE
L_polyphemus_Six1-2_B/1-60               GEETSYCFKEKSRNVLREWYVHNPYPSPREKRELAEATNLTTTQVSNWFKNRRQRDRAAE
L_polyphemus_Six1-2_C/1-60               GEETSYCFKEKSRNVLREWYAHNPYPSPREKRELAEATGLTTTQVSNWFKNRRQRDRAAE
L_polyphemus_Six1-2_D1/1-60              GEETSYCFKEKSRNVLRDWYSHNPYPSPREKRELADATGLTTTQVSNWFKNRRQRDRAAE
L_polyphemus_Six1-2_D2/1-60              GEETSYCFKEKSRNILRDWYSHNPYPSPREKRELAEATGLTTTQVSNWFKNRRQRDRAAE
L_polyphemus_Six1-2_E/1-60               GEETSYCFKEKSRNVLRDWYSHNPYPSPREKRELAEATGLTTTQVSNWFKNRRQRDRAAE
T_tridentatus_Six1-2_C/1-60              GEETSYCFKEKSRNILREWYAHNPYPSPREKRELAEATGLTTTQVSNWFKNRRQRDRAAE
T_tridentatus_Six1-2_D1/1-60             GEETSYCFKEKSRNILRDWYSHNPYPSPREKRELADATGLTTTQVSNWFKNRRQRDRAAE
C_rotundicauda_Six3-6_A/1-60             GEQRTHCFKERTRDLLRKYYLQNCYPSPSKKCELSEATGLTPTQIGNWFKNRRQRDRAAA
C_rotundicauda_Six3-6_B/1-60             GEQKTHCFKECARNLLRDWYIKDPYPNPDKKQYLAQATGLTTIQVGNWFKNRRQRDRAAA
C_rotundicauda_Six3-6_C-a/1-60           GEQKTHCFKERTRSLLREWYLQDPYPNPTKKRELAQATGLTPTQVGNWFKNRRQRDRAAA
C_rotundicauda_Six3-6_C-b/1-60           GEQKTHCFKERTRSLLREWYLQDPYPNPTKKRELAQATGLTPTQVGNWFKNRRQRDRAAA
C_rotundicauda_Six3-6_D/1-60             GEQKTHCFKERTRSLLREWYLQDPYPNPTKKRELAEATGLTPTQVGNWFKNRRQRDRAAA
L_polyphemus_Six3-6_A/1-60               GEQKTHCFKERTRDLLRACYLQDSYPTPSKKYELAEATGLTPTQIGNWFKNRRQRDRAAA
L_polyphemus_Six3-6_B/1-60               GEQKTHCFKECARNLLREWYIKDPYPNPDKKRYLAQATGLTTIQVGNWFKNRRQRDRAAA
L_polyphemus_Six3-6_Da/1-60              GEQKTHCFKERTRSLLREWYLQDPYPNPTKKRELAEATGLTPTQVGNWFKNRRQRDRAAA
L_polyphemus_Six3-6_Db/1-60              GEQKTHCFKERTRSLLREWYLQDPYPNLTKKRELAHATGLTPTQVGNWFKNRRQRDRAAG
T_tridentatus_Six3-6_A/1-60              GEQRTHCFKERTRDLLREYYLHNCYPSPSKKYELAEATGLTPTQIGNWFKNRRQRDRAAA
T_tridentatus_Six3-6_B/1-60              GEQKTHCFKECARNLLREWYIKDPYPNPDKKRYLAQATSLTTIQVGNWFKNRRQRDRAAA
T_tridentatus_Six3-6-like/1-60           RRTKTHCFKQHTRSLLQEWYRQHPYLNLTQKRELAHTTGLTPTQVGNWFKNRRQRDRAAG
C_rotundicauda_Six4-5_A/1-60             GEETIYCFKEKSRIALKECYNHNRYPTPDEKRNLARKTGLTLTQVSNWFKNRRQRDRTPQ
C_rotundicauda_Six4-5_B/1-60             GEETVYCFKEKSRMILKECYLQNRYPTPDEKRLLAKKTGLTLTQVSNWFKNRRQRDRTHT
C_rotundicauda_Six4-5_C/1-60             GEETIYCFKEKSRMMLKDCYEKNRYPTPDEKRLLAKKTGLTLTQVSNWFKNRRQRDRTHI
C_rotundicauda_Six4-5_D/1-60             GEETVYCFKEKARQMLREYYNQKCYPTPSEKRLMVKKTGLSLSQVRNWFKNRRQRNRTRS
L_polyphemus_Six4-5_A/1-60               GEETIYCFKEKSRIALKECYNHNRYPTPDEKRNLAKKTGLTLTQVSNWFKNRRQRDRTPQ
L_polyphemus_Six4-5_B/1-60               GEETVYCFKEKSRMMLKECYLQNRYPTPDEKRLLAKKTGLTLTQVSNWFKNRRQRDRTHT
L_polyphemus_Six4-5_C/1-60               GEETIYCFKEKSRMMLKDCYEKNRYPTPDEKRLLAKKTGLTLTQVSNWFKNRRQRDRTHI
L_polyphemus_Six4-5_D/1-60               GEATVYCFKERYRQMLRECYNRNRYPTPDEKRLLVKKTGLSLSQVSNWFKNRRQRNGTRT
T_tridentatus_Six4-5_A/1-60              GEETIYCFKEKSRIALKECYNHNRYPTPDEKRNLARKTGLTLTQVSNWFKNRRQRDRTPQ
T_tridentatus_Six4-5_B/1-60              GEETVYCFKEKSRMILKECYLQNRYPTPDEKRLLAKKTGLTLTQVSNWFKNRRQRDRTHT
T_tridentatus_Six4-5_D/1-60              GEETVYCFKEKARQILREYYNQNCYPTPSEKRLLAKKTGLSLSQVRNWFKNRRQRNRTRS
A_bruennichi_Six1-2-A/1-60               GEETSYCFKEKSRNILREWYAHNPYPSPREKRELAEGTGLTTTQVSNWFKNRRQRDRAAE
A_bruennichi_Six1-2-B/1-60               GEETSYCFKEKSRNILREWYHHNPYPSPREKKDLADATGLTTTQVSNWFKNRRQRDRAAE
A_bruennichi_old_annotated_Six1-2-A/1-60 GEETSYCFKEKSRNILREWYAHNPYPSPREKRELAEGTGLTTTQVSNWFKNRRQRDRAAE
A_bruennichi_old_annotated_Six1-2-B/1-60 GEETSYCFKEKSRNILREWYHHNPYPSPREKKDLADATGLTTTQVSNWFKNRRQRDRAAE
C_sculpturatus_Six1-2-A/1-60             GEETSYCFKEKSRNVLREWYAHNPYPSPREKRELAEATGLTTTQVSNWFKNRRQRDRAAE
D_melanogaster_so/1-60                   GEETSYCFKEKSRSVLRDWYSHNPYPSPREKRDLAEATGLTTTQVSNWFKNRRQRDRAAE
D_plantarius_Six1-2-B/1-60               GEEMSYCFKEKSRNTLREWYHHNPYPSPREKRDLADATGLTTTQVSNWFKNRRQRDRAAE
H_graminicola_Six1-2-B/1-60              GEQTSYCFKEKSRNILREWYHHNPYPSPREKRDLSDATGLTTTQVSNWFKNRRQRDRAAE
L_elegans_Six1-2-B/1-60                  GEETSYCFKEKSRNILREWYHHNPYPSPREKRELADATGLTTTQVSNWFKNRRQRDRAAE
P_tepidariorum_Six1-2-B/1-60             GEETSYCFKEKSRNILREWYHQNPYPSPREKRELAEATGLTTTQVSNWFKNRRQRDRAAE
S_maritima_Six1-2/1-60                   GEETSYCFKEKSRSILREWYAHNPYPSPREKRELAEATGLTTTQVSNWFKNRRQRDRAAE
T_antipodiana_Six1-2-A/1-60              GEETSYCFKEKSRNILREWYAQNPYPSPREKRELAEGTGLTTTQVSNWFKNRRQRDRAAE
T_antipodiana_Six1-2-B/1-60              GEETSYCFKEKSRNILREWYHHNPYPSPREKRDLADATGLTTTQVSNWFKNRRQRDRAAE
T_castaneum_So/1-60                      GEETSYCFKEKSRSVLRDWYSHNPYPSPREKRELADATGLTTTQVSNWFKNRRQRDRAAE
T_clavata_Six1-2-B/1-60                  GEETSYCFKEKSRNILREWYHHNPYPSPREKRDLADATGLTTTQVSNWFKNRRQRDRAAE
A_bruennichi_Six3-6-A/1-60               GEQKTHCFKERTRSLLREWYLQDPYPNPTKKKELAQATGLTPTQVGNWFKNRRQRDRAAA
A_bruennichi_old_annotated_Six3-6-A/1-60 GEQKTHCFKERTRSLLREWYLQDPYPNPTKKKELAQATGLTPTQVGNWFKNRRQRDRAAA
D_melanogaster_Optix/1-60                GEQKTHCFKERTRSLLREWYLQDPYPNPTKKRELAKATGLNPTQVGNWFKNRRQRDRAAA
A_bruennichi_Six4-5-A/1-60               GEETIYCFKEKSRIALKDCYKRNRYPTPDEKRGLAKKTGLTLTQVSNWFKNRRQRDRTPH
C_sculpturatus_Six4-5-A/1-60             GEETVYCFKEKSRIALKECYKQNRYPTPDEKRNLASKTGLTLTQVSNWFKNRRQRDRTPH
C_sculpturatus_Six4-5-B/1-60             GDEINYCFKEKSRKILKEYYRQNHYPNLNEKSVLSEKTGLTLTQVSNWFKNRRQRDRTTK
D_melanogaster_Six4/1-60                 GEETVYCFKEKSRNALKDCYLTNRYPTPDEKKTLAKKTGLTLTQVSNWFKNRRQRDRTPQ
D_plantarius_Six4-5-A/1-60               GEETIYCFKEKSRIALKDCYKQNRYPTPDEKRGLAKKTGLTLTQVSNWFKNRRQRDRTPH
D_silvatica_Six4-5-A/1-60                GEIVVYSFKVGSREALCKFYAQNTYPNKFEKKLLAKKTNLSTNQICNWFKNRRQRDRVSK
D_silvatica_Six4-5-B/1-60                GEETVYCFKEKSRIALKDCYKQNRYPTPDEKKGLAKKTGLTLTQVSNWFKNRRQRDRTPH
H_graminicola_Six4-5-A-1/1-60            GEDTIYCFKEKSRIALKDCYKQNRYPTPDEKRGLAKKTGLTLTQVSNWFKNRRQRDRTPH
H_graminicola_Six4-5-A-2/1-60            GEDTIYCFKEKSRIALKDCYKQNRYPTPDEKRGLAKKTGLTLTQVSNWFKNRRQRDRTPH
I_scapularis_Six4-5/1-60                 GEDTVYCFKEKSRVALKECYKHNRYPTPDEKRTLVNKTGLTFTQVSNWFKNRRQRDRTPH
L_elegans_Six4-5-A/1-60                  GEETIYCFKEKSRIALKDCYKQNRYPTPDEKRGLAKKTGLTLTQVSNWFKNRRQRDRTPH
P_opilio_Six4-5/1-59                     GQETIYCFKEKSRIALKEFFQTNPYPSPKDKKDLAKETCLTLTQVSNWFKNRRQRSRTQ-
P_tepidariorum_Six4-5-A/1-60             GEETIYCFKEKSRIALKECYKQNRYPTPDEKRGLAKKTGLTLTQVSNWFKNRRQRDRTPH
S_maritima_Six4-5/1-60                   GEDMVYCFKEKARAALRETYAQNRYPTPDEKKNLATKTGLTLTQVSNWFKNRRQRDRTPQ
T_antipodiana_Six4-5-A/1-60              GEETIYCFKEKSRIALKDCYKRNRYPTPDEKRGLAKKTGLTLTQVSNWFKNRRQRDRTPH
T_castaneum_Six4/1-60                    GEETVYCFKERSRNALKECYARNRYPTPDEKRALAKRTGLTLTQVSNWFKNRRQRDRTPQ
PB.2234.1.p1/56-115                      GEEMSYCFKEKSRTVLREWYSHNPYPSPREKRELAEGTGLTTTQVSNWFKNRRQRDRAAE
PB.2234.2.p1/56-115                      GEEMSYCFKEKSRTVLREWYSHNPYPSPREKRELAEGTGLTTTQVSNWFKNRRQRDRAAE
PB.8648.1.p1/51-110                      GEETIYCFKEKSRTALTEFYKLNRYPSSEEKQKLTKVTGLTQTQVSNWFKNRRQRDRTPQ
PB.8648.2.p1/1-52                        --------KEKSRTALTEFYKLNRYPSSEEKQKLTKVTGLTQTQVSNWFKNRRQRDRTPQ
