# Supplementary material for: The genome of a sea spider corroborates a shared Hox cluster motif in arthropods with a reduced posterior tagma
Source: BMC Biol. 2025 Jul 2;23:196. doi: 10.1186/s12915-025-02276-x (PMC12220506; doi:10.1186/s12915-025-02276-x)
Supplement: Supplementary file 3 — Additional file 3. [file 12915_2025_2276_MOESM3_ESM.zip › suppl-file7-gene_analysis/sine/sine_candidates.fa]

>PB.2234.1.p1
MIIVPMTDSNNRLSVAHHHLHHHNLSSPSCASSATTTIPLQSDRLILSQPNVNQQSPNTMLPSFGFTEEQVACVCEVLQQSGNIERLGRFLWSLPACEHLHKNESVLKSKALVAFHRGNFKELYKILESNNFAMSSHPKLQALWLKAHYIEAEKLRGRPLGAVGKYRIRRKFPLPRTIWDGEEMSYCFKEKSRTVLREWYSHNPYPSPREKRELAEGTGLTTTQVSNWFKNRRQRDRAAEAKERDPDKLSKSGNSCNGAGSDSSGNEMELDRKPDIDPLSTPPHPSGHHHHHHHHHHMYADVGHHSPALTPQMTSHLLQGRLPVSSAAAAAAVGLVATDIPGLMTDYQTL*
>PB.2234.2.p1
MIIVPMTDSNNRLSVAHHHLHHHNLSSPSCASSATTTIPLQSDRLILSQPNVNQQSPNTMLPSFGFTEEQVACVCEVLQQSGNIERLGRFLWSLPACEHLHKNESVLKSKALVAFHRGNFKELYKILESNNFAMSSHPKLQALWLKAHYIEAEKLRGRPLGAVGKYRIRRKFPLPRTIWDGEEMSYCFKEKSRTVLREWYSHNPYPSPREKRELAEGTGLTTTQVSNWFKNRRQRDRAAEAKERDPDKLSKSGNSCNGAGSDSSGNEMELDRKPDIDPLSTPPHPSGHHHHHHHHHHMYADVGHHSPALTPQMTSHLLQGRLPVSSAAAAAAVGLVATDIPGLMTDYQTL*
>PB.2234.3.p1
MIIVPMTDSNNRLSVAHHHLHHHNLSSPSCASSATTTIPLQSDRLILSQPNVNQQSPNTMLPSFGFTEEQVACVCEVLQQSGNIERLGRFLWSLPACEHLHKNESVLKSKALVAFHRGNFKELYKILESNNFAMSSHPKLQALWLKAHYIEAEKLRGRPLGAVGKYRIRRKFPLPRTIWDGEEMSYCFKEKSRTVLREWYSHNPYPSPREKRELAEGTGLTTTQVSNWFKNRRQRDRAAEAKERFVYDCVH*
>PB.8648.1.p1
NESSFATPNMSGLGMQHDNNTKSSSCSQLIASCDGNYSLIPNDNDMRNQEHLHQVAPRLSHDLTFPGDNATKNRYSMEQINCICKNLRKNKEIKKLGTFLCTLHPSQLIGEEVSHARAAVAFYLGAYNELFAILKGQTFHPSRHKEMQEMWYDAHYKEAQKLRGRPLGAVDKYRLRKKHQLPSTIWDGEETIYCFKEKSRTALTEFYKLNRYPSSEEKQKLTKVTGLTQTQVSNWFKNRRQRDRTPQTTRGLYNRPPSVMGTYQCRIGGTSSQMSNTSPASWMTSNYGCNNIRMAVNDDTASALDATSPSDLNSTNENESPTSPYHHHHHYLYSSHHHHELGLHHHHRMMVKSEPDSMADPSSSPNRRHYYNNGMYQGYDVTSSPSSSMSSCSPMENLSPSACILTPLSSLQTSQT*
>PB.8648.2.p1
KEKSRTALTEFYKLNRYPSSEEKQKLTKVTGLTQTQVSNWFKNRRQRDRTPQTTRGLYNRPPSVMGTYQCRIGGTSSQMSNTSPASWMTSNYGCNNIRMAVNDDTASALDATSPSDLNSTNENESPTSPYHHHHHYLYSSHHHHELGLHHHHRMMVKSEPDSMADPSSSPNRRHYYNNGMYQGYDVTSSPSSSMSSCSPMENLSPSACILTPLSSLQTSQT*
>g5264.t1.p1
MAALGFGLGPSPLLCSLPTLPTLTFTATQVAAVCETLEESGDIERLARFLWSLPVAHPNCTELNKNESVLRARALVAYHTGNFRDLYHILENHQFTNDSHGKLQAMWLEAHYQEAEKLRGRPLGPVDKYRVRKKFPLPRTIWNGEQKTHCFKERTRSLLREWYLQDPYPNPTKKRELAQATGLTPTQVGNWFKNRRQRDRAAAAKNRLQQRQLHHQLGATSGLHNHHHHHHTHHHRRHHLSTNNNVHHSESSKKHDVVPPDDDDDDDDDEMTKRLENRVDSETDSFSEAGGGPSCYSPAAVSTSESESSRCASPPRQPHQ*
