# Supplementary material for: The genome of a sea spider corroborates a shared Hox cluster motif in arthropods with a reduced posterior tagma
Source: BMC Biol. 2025 Jul 2;23:196. doi: 10.1186/s12915-025-02276-x (PMC12220506; doi:10.1186/s12915-025-02276-x)
Supplement: Supplementary file 3 — Additional file 3. [file 12915_2025_2276_MOESM3_ESM.zip › suppl-file7-gene_analysis/sine/homeobox_aligned.fasta.mldist]

76
C_rotundicauda_Six1-2_A/1-60             0.0000000 0.0562466 0.0929825 0.0924475 0.0731016 0.0549224 0.0211910 0.0000010 0.0562466 0.0745683 0.0741374 0.0731016 0.0549224 0.0929825 0.0924475 0.7450172 0.7335951 0.5583485 0.5583485 0.5274573 0.7309861 0.7273798 0.5274573 0.6505348 0.6713899 0.7024336 1.0328614 0.6430314 0.8160274 0.8739036 1.2180290 0.6085125 0.8318722 0.8739036 1.3103000 0.6430314 0.8160274 1.0246088 0.1143029 0.1704765 0.1143029 0.1704765 0.0745683 0.0934704 0.1778698 0.1926291 0.1262293 0.1258404 0.1124637 0.1344466 0.1479922 0.0934704 0.1479922 0.5894820 0.5894820 0.6088157 0.6515807 0.7248023 0.7258310 0.6728845 0.6437634 1.5847056 0.6799289 0.6786414 0.6786414 0.7987755 0.6437634 0.7284271 0.6800181 0.9228942 0.6515807 0.5979043 0.1361525 0.1361525 0.7232004 0.8168904 
C_rotundicauda_Six1-2_B/1-60             0.0562466 0.0000000 0.0542078 0.1093426 0.0883859 0.0686355 0.0939438 0.0562466 0.0000010 0.0361652 0.0897552 0.0883859 0.0686355 0.0542078 0.1093426 0.6480343 0.7192326 0.4747860 0.4747860 0.4456908 0.6540889 0.6464023 0.4456908 0.5595260 0.5779483 0.6229714 1.0444726 0.6957879 0.7819546 0.9408151 1.1959539 0.6609504 0.7977715 0.9408151 1.2854020 0.6957879 0.7819546 1.0079718 0.0740782 0.1240994 0.0740782 0.1240994 0.0361652 0.1106420 0.1300721 0.1461643 0.0806134 0.0804073 0.0729342 0.0934985 0.1019636 0.1106420 0.1019636 0.5045255 0.5045255 0.5200208 0.7764953 0.7764972 0.7756047 0.7106627 0.7678529 1.4946442 0.8040462 0.8037236 0.8037236 0.8525937 0.7678529 0.7475941 0.7320377 0.8551162 0.7764953 0.6010963 0.1123915 0.1123915 0.7543651 0.8581010 
C_rotundicauda_Six1-2_C/1-60             0.0929825 0.0542078 0.0000000 0.0543933 0.0358208 0.0538797 0.0860534 0.0929825 0.0542078 0.0175034 0.0726668 0.0358208 0.0538797 0.0000010 0.0543933 0.6235664 0.6958929 0.4545280 0.4545280 0.4258498 0.6295795 0.6255353 0.4258498 0.5373013 0.5549135 0.6689877 0.9413737 0.6485125 0.7289154 0.8460002 1.0655659 0.6157216 0.7673092 0.8460002 1.1495336 0.6485125 0.7289154 0.8673679 0.0178584 0.0811145 0.0178584 0.0811145 0.0175034 0.0915485 0.1012939 0.1023691 0.0394758 0.0393969 0.0176016 0.0361100 0.0599535 0.0915485 0.0599535 0.4839161 0.4839161 0.4985098 0.7314848 0.7328643 0.6663477 0.7180081 0.7234267 1.5714469 0.7581109 0.7575062 0.7575062 0.8051589 0.7234267 0.7506334 0.6893962 0.7799332 0.7314848 0.5461096 0.0928770 0.0928770 0.7075562 0.7946345 
C_rotundicauda_Six1-2_D1/1-60            0.0924475 0.1093426 0.0543933 0.0000000 0.0175975 0.0353264 0.0854816 0.0924475 0.1093426 0.0726668 0.0174161 0.0175975 0.0353264 0.0543933 0.0000010 0.6697369 0.7124137 0.4969933 0.4969933 0.4636380 0.6553696 0.7065232 0.4636380 0.5247989 0.5993684 0.7523884 0.9196767 0.6654776 0.7799185 0.8756447 1.1018384 0.6417802 0.8194867 0.8756447 1.1868300 0.6654776 0.7799185 0.8993037 0.0743095 0.0776918 0.0743095 0.0776918 0.0726668 0.0720968 0.0969195 0.0979002 0.0379868 0.0774671 0.0731599 0.0937519 0.0575464 0.0351530 0.0575464 0.5273708 0.5273708 0.5390551 0.7130836 0.7312218 0.7052209 0.6974062 0.7053229 1.7339511 0.7392037 0.7384781 0.7384781 0.7863986 0.7053229 0.8157884 0.7398504 0.8494195 0.7130836 0.6383126 0.1123920 0.1123920 0.7610404 0.8576394 
C_rotundicauda_Six1-2_D2/1-60            0.0731016 0.0883859 0.0358208 0.0175975 0.0000000 0.0174519 0.0632627 0.0731016 0.0883859 0.0538797 0.0353264 0.0000010 0.0174519 0.0358208 0.0175975 0.6361946 0.6757761 0.4643594 0.4643594 0.4353364 0.6218558 0.6700567 0.4353364 0.5488925 0.5671674 0.7154901 0.9448171 0.6442830 0.7465936 0.8434107 1.0661247 0.6112125 0.7861568 0.8434107 1.1510826 0.6442830 0.7465936 0.8652319 0.0550590 0.0982680 0.0550590 0.0982680 0.0538797 0.0534575 0.1176629 0.1188532 0.0576717 0.0575474 0.0542256 0.0741390 0.0776544 0.0534575 0.0776544 0.4941328 0.4941328 0.5093075 0.6816202 0.7510664 0.6689742 0.6662421 0.6739558 1.6941557 0.7083513 0.7073712 0.7073712 0.8227566 0.6739558 0.7833411 0.7087221 0.8529103 0.6816202 0.6089455 0.0926414 0.0926414 0.7278905 0.8180872 
C_rotundicauda_Six1-2_E/1-60             0.0549224 0.0686355 0.0538797 0.0353264 0.0174519 0.0000000 0.0422540 0.0549224 0.0686355 0.0359717 0.0176732 0.0174519 0.0000010 0.0538797 0.0353264 0.6422715 0.6817111 0.4693333 0.4693333 0.4401318 0.6279150 0.6759567 0.4401318 0.5544758 0.5729604 0.7215165 0.9520134 0.6176441 0.7794683 0.8524707 1.0766888 0.5839821 0.7955487 0.8524707 1.1621270 0.6176441 0.7794683 0.9020813 0.0735594 0.1176837 0.0735594 0.1176837 0.0359717 0.0356869 0.1230604 0.1383100 0.0768388 0.0766565 0.0724348 0.0927650 0.0969384 0.0356869 0.0969384 0.4992517 0.4992517 0.5146758 0.6540118 0.7251511 0.7006838 0.6388261 0.6464059 1.6503048 0.6815158 0.6802798 0.6802798 0.7972394 0.6464059 0.7555083 0.6816192 0.8266048 0.6540118 0.5828805 0.0743259 0.0743259 0.6991855 0.7841390 
L_polyphemus_Six1-2_A/1-51               0.0211910 0.0939438 0.0860534 0.0854816 0.0632627 0.0422540 0.0000000 0.0211910 0.0939438 0.0647217 0.0642897 0.0632627 0.0422540 0.0860534 0.0854816 0.8209956 0.8052105 0.5943158 0.5943158 0.5579209 0.8052907 0.7974110 0.5579209 0.7007539 0.7302987 0.8560095 1.2038165 0.6213198 0.7060758 0.7414767 1.0839596 0.5804211 0.7243545 0.7414767 1.0848546 0.6213198 0.7060758 0.8786428 0.1105906 0.1760698 0.1105906 0.1760698 0.0647217 0.0865726 0.1849403 0.2020137 0.1242965 0.1238517 0.1085357 0.1339372 0.1497485 0.0865726 0.1497485 0.6309240 0.6309240 0.6556232 0.5821575 0.6714443 0.7141951 0.6562462 0.5735106 2.0563290 0.6173567 0.6150204 0.6150204 0.7580543 0.5735106 0.6820781 0.6165713 0.9500317 0.5821575 0.5696018 0.1359116 0.1359116 0.7141897 0.8281957 
L_polyphemus_Six1-2_A/1-60               0.0000010 0.0562466 0.0929825 0.0924475 0.0731016 0.0549224 0.0211910 0.0000000 0.0562466 0.0745683 0.0741374 0.0731016 0.0549224 0.0929825 0.0924475 0.7450172 0.7335951 0.5583485 0.5583485 0.5274573 0.7309861 0.7273798 0.5274573 0.6505348 0.6713899 0.7024336 1.0328614 0.6430314 0.8160274 0.8739036 1.2180290 0.6085125 0.8318722 0.8739036 1.3103000 0.6430314 0.8160274 1.0246088 0.1143029 0.1704765 0.1143029 0.1704765 0.0745683 0.0934704 0.1778698 0.1926291 0.1262293 0.1258404 0.1124637 0.1344466 0.1479922 0.0934704 0.1479922 0.5894820 0.5894820 0.6088157 0.6515807 0.7248023 0.7258310 0.6728845 0.6437634 1.5847056 0.6799289 0.6786414 0.6786414 0.7987755 0.6437634 0.7284271 0.6800181 0.9228942 0.6515807 0.5979043 0.1361525 0.1361525 0.7232004 0.8168904 
L_polyphemus_Six1-2_B/1-60               0.0562466 0.0000010 0.0542078 0.1093426 0.0883859 0.0686355 0.0939438 0.0562466 0.0000000 0.0361652 0.0897552 0.0883859 0.0686355 0.0542078 0.1093426 0.6480343 0.7192326 0.4747860 0.4747860 0.4456908 0.6540889 0.6464023 0.4456908 0.5595260 0.5779483 0.6229714 1.0444726 0.6957879 0.7819546 0.9408151 1.1959539 0.6609504 0.7977715 0.9408151 1.2854020 0.6957879 0.7819546 1.0079718 0.0740782 0.1240994 0.0740782 0.1240994 0.0361652 0.1106420 0.1300721 0.1461643 0.0806134 0.0804073 0.0729342 0.0934985 0.1019636 0.1106420 0.1019636 0.5045255 0.5045255 0.5200208 0.7764953 0.7764972 0.7756047 0.7106627 0.7678529 1.4946442 0.8040462 0.8037236 0.8037236 0.8525937 0.7678529 0.7475941 0.7320377 0.8551162 0.7764953 0.6010963 0.1123915 0.1123915 0.7543651 0.8581010 
L_polyphemus_Six1-2_C/1-60               0.0745683 0.0361652 0.0175034 0.0726668 0.0538797 0.0359717 0.0647217 0.0745683 0.0361652 0.0000000 0.0546159 0.0538797 0.0359717 0.0175034 0.0726668 0.6295430 0.7017472 0.4594152 0.4594152 0.4305700 0.6355528 0.6312602 0.4305700 0.5427662 0.5605866 0.6748652 0.9485152 0.6221476 0.7607835 0.8551948 1.0759985 0.5887321 0.7765511 0.8551948 1.1604599 0.6221476 0.7607835 0.9037219 0.0358496 0.1013532 0.0358496 0.1013532 0.0000010 0.0734491 0.1063542 0.1226822 0.0593243 0.0591911 0.0353260 0.0543105 0.0799966 0.0734491 0.0799966 0.4889374 0.4889374 0.5037680 0.7040907 0.7063574 0.6980939 0.6918204 0.6960547 1.5298562 0.7313572 0.7305408 0.7305408 0.7792315 0.6960547 0.7222905 0.6615303 0.7537673 0.7040907 0.5195242 0.0745270 0.0745270 0.6781084 0.7599832 
L_polyphemus_Six1-2_D1/1-60              0.0741374 0.0897552 0.0726668 0.0174161 0.0353264 0.0176732 0.0642897 0.0741374 0.0897552 0.0546159 0.0000000 0.0353264 0.0176732 0.0726668 0.0174161 0.6758849 0.7183228 0.5021537 0.5021537 0.4685797 0.6615231 0.7124021 0.4685797 0.5303279 0.6052314 0.7583713 0.9269790 0.6388762 0.8128714 0.8845238 1.1124204 0.6151689 0.8286533 0.8845238 1.1979297 0.6388762 0.8128714 0.9364780 0.0929975 0.0969832 0.0929975 0.0969832 0.0546159 0.0541820 0.1015799 0.1172575 0.0569725 0.0966845 0.0915485 0.1125237 0.0766751 0.0175882 0.0766751 0.5326531 0.5326531 0.5445253 0.6861836 0.7052800 0.7378217 0.6706693 0.6784591 1.6898541 0.7129556 0.7120112 0.7120112 0.7602779 0.6784591 0.7884272 0.7133715 0.8233792 0.6861836 0.6127213 0.0939872 0.0939872 0.7329253 0.8243416 
L_polyphemus_Six1-2_D2/1-60              0.0731016 0.0883859 0.0358208 0.0175975 0.0000010 0.0174519 0.0632627 0.0731016 0.0883859 0.0538797 0.0353264 0.0000000 0.0174519 0.0358208 0.0175975 0.6361946 0.6757761 0.4643594 0.4643594 0.4353364 0.6218558 0.6700567 0.4353364 0.5488925 0.5671674 0.7154901 0.9448171 0.6442830 0.7465936 0.8434107 1.0661247 0.6112125 0.7861568 0.8434107 1.1510826 0.6442830 0.7465936 0.8652319 0.0550590 0.0982680 0.0550590 0.0982680 0.0538797 0.0534575 0.1176629 0.1188532 0.0576717 0.0575474 0.0542256 0.0741390 0.0776544 0.0534575 0.0776544 0.4941328 0.4941328 0.5093075 0.6816202 0.7510664 0.6689742 0.6662421 0.6739558 1.6941557 0.7083513 0.7073712 0.7073712 0.8227566 0.6739558 0.7833411 0.7087221 0.8529103 0.6816202 0.6089455 0.0926414 0.0926414 0.7278905 0.8180872 
L_polyphemus_Six1-2_E/1-60               0.0549224 0.0686355 0.0538797 0.0353264 0.0174519 0.0000010 0.0422540 0.0549224 0.0686355 0.0359717 0.0176732 0.0174519 0.0000000 0.0538797 0.0353264 0.6422715 0.6817111 0.4693333 0.4693333 0.4401318 0.6279150 0.6759567 0.4401318 0.5544758 0.5729604 0.7215165 0.9520134 0.6176441 0.7794683 0.8524707 1.0766888 0.5839821 0.7955487 0.8524707 1.1621270 0.6176441 0.7794683 0.9020813 0.0735594 0.1176837 0.0735594 0.1176837 0.0359717 0.0356869 0.1230604 0.1383100 0.0768388 0.0766565 0.0724348 0.0927650 0.0969384 0.0356869 0.0969384 0.4992517 0.4992517 0.5146758 0.6540118 0.7251511 0.7006838 0.6388261 0.6464059 1.6503048 0.6815158 0.6802798 0.6802798 0.7972394 0.6464059 0.7555083 0.6816192 0.8266048 0.6540118 0.5828805 0.0743259 0.0743259 0.6991855 0.7841390 
T_tridentatus_Six1-2_C/1-60              0.0929825 0.0542078 0.0000010 0.0543933 0.0358208 0.0538797 0.0860534 0.0929825 0.0542078 0.0175034 0.0726668 0.0358208 0.0538797 0.0000000 0.0543933 0.6235664 0.6958929 0.4545280 0.4545280 0.4258498 0.6295795 0.6255353 0.4258498 0.5373013 0.5549135 0.6689877 0.9413737 0.6485125 0.7289154 0.8460002 1.0655659 0.6157216 0.7673092 0.8460002 1.1495336 0.6485125 0.7289154 0.8673679 0.0178584 0.0811145 0.0178584 0.0811145 0.0175034 0.0915485 0.1012939 0.1023691 0.0394758 0.0393969 0.0176016 0.0361100 0.0599535 0.0915485 0.0599535 0.4839161 0.4839161 0.4985098 0.7314848 0.7328643 0.6663477 0.7180081 0.7234267 1.5714469 0.7581109 0.7575062 0.7575062 0.8051589 0.7234267 0.7506334 0.6893962 0.7799332 0.7314848 0.5461096 0.0928770 0.0928770 0.7075562 0.7946345 
T_tridentatus_Six1-2_D1/1-60             0.0924475 0.1093426 0.0543933 0.0000010 0.0175975 0.0353264 0.0854816 0.0924475 0.1093426 0.0726668 0.0174161 0.0175975 0.0353264 0.0543933 0.0000000 0.6697369 0.7124137 0.4969933 0.4969933 0.4636380 0.6553696 0.7065232 0.4636380 0.5247989 0.5993684 0.7523884 0.9196767 0.6654776 0.7799185 0.8756447 1.1018384 0.6417802 0.8194867 0.8756447 1.1868300 0.6654776 0.7799185 0.8993037 0.0743095 0.0776918 0.0743095 0.0776918 0.0726668 0.0720968 0.0969195 0.0979002 0.0379868 0.0774671 0.0731599 0.0937519 0.0575464 0.0351530 0.0575464 0.5273708 0.5273708 0.5390551 0.7130836 0.7312218 0.7052209 0.6974062 0.7053229 1.7339511 0.7392037 0.7384781 0.7384781 0.7863986 0.7053229 0.8157884 0.7398504 0.8494195 0.7130836 0.6383126 0.1123920 0.1123920 0.7610404 0.8576394 
C_rotundicauda_Six3-6_A/1-60             0.7450172 0.6480343 0.6235664 0.6697369 0.6361946 0.6422715 0.8209956 0.7450172 0.6480343 0.6295430 0.6758849 0.6361946 0.6422715 0.6235664 0.6697369 0.0000000 0.6213760 0.2833359 0.2833359 0.2590120 0.1631638 0.5525612 0.2590120 0.3738038 0.0743541 0.5942895 0.8784039 1.2746842 1.0590974 1.3832999 1.2123186 1.2339003 1.0501750 1.3832999 1.6564374 1.2746842 1.0590974 1.0400245 0.6683687 0.7138678 0.6683687 0.7138678 0.6295430 0.7144459 0.6976234 0.5903833 0.6309600 0.5694669 0.6602140 0.6390845 0.6645174 0.7144459 0.6645174 0.3166436 0.3166436 0.3161859 1.3026021 1.2591460 0.9852769 1.1640971 1.2346057 2.0060605 1.3037758 1.2771872 1.2771872 1.4363253 1.2346057 1.5508226 1.1975337 1.2816482 1.3026021 1.0496188 0.7034305 0.7034305 1.2539919 1.3007058 
C_rotundicauda_Six3-6_B/1-60             0.7335951 0.7192326 0.6958929 0.7124137 0.6757761 0.6817111 0.8052105 0.7335951 0.7192326 0.7017472 0.7183228 0.6757761 0.6817111 0.6958929 0.7124137 0.6213760 0.0000000 0.2861851 0.2861851 0.3148140 0.4661793 0.0363103 0.3148140 0.3798073 0.5682360 0.0555128 0.8899161 1.1751137 1.0831096 1.0958065 1.5330078 1.1809018 1.0750060 1.0958065 1.5023025 1.1751137 1.0831096 1.3279763 0.7406195 0.7233021 0.7406195 0.7233021 0.7017472 0.6718631 0.7530120 0.7151082 0.7645690 0.7013195 0.7308201 0.7157862 0.7186413 0.7539871 0.7186413 0.2879790 0.2879790 0.3491320 1.2181022 1.2594746 1.4605735 1.0364455 1.2349485 2.2171336 1.2527656 1.2774922 1.2774922 1.4961595 1.2349485 1.6148189 1.2874633 1.2351619 1.2181022 1.0350952 0.8042889 0.8042889 1.4473971 1.5455102 
C_rotundicauda_Six3-6_C-a/1-60           0.5583485 0.4747860 0.4545280 0.4969933 0.4643594 0.4693333 0.5943158 0.5583485 0.4747860 0.4594152 0.5021537 0.4643594 0.4693333 0.4545280 0.4969933 0.2833359 0.2861851 0.0000000 0.0000010 0.0181308 0.2110359 0.2305396 0.0181308 0.0565267 0.2773775 0.2601061 0.3860054 1.0317777 0.8768674 1.1636866 1.3127895 1.0374624 0.8683803 1.1636866 1.5074926 1.0317777 0.8768674 1.1206243 0.4909167 0.5223415 0.4909167 0.5223415 0.4594152 0.4717990 0.5191605 0.4900512 0.4635754 0.4076945 0.4288914 0.4657788 0.4923136 0.4754136 0.4923136 0.0181200 0.0181200 0.0374062 1.1083751 1.0703130 1.1455508 1.0361159 1.0504823 2.1974228 1.1068154 1.0912016 1.0912016 1.2758220 1.0504823 1.1753183 1.0083396 1.1189285 1.1083751 0.9307870 0.4740018 0.4740018 1.1715926 1.2218388 
C_rotundicauda_Six3-6_C-b/1-60           0.5583485 0.4747860 0.4545280 0.4969933 0.4643594 0.4693333 0.5943158 0.5583485 0.4747860 0.4594152 0.5021537 0.4643594 0.4693333 0.4545280 0.4969933 0.2833359 0.2861851 0.0000010 0.0000000 0.0181308 0.2110359 0.2305396 0.0181308 0.0565267 0.2773775 0.2601061 0.3860054 1.0317777 0.8768674 1.1636866 1.3127895 1.0374624 0.8683803 1.1636866 1.5074926 1.0317777 0.8768674 1.1206243 0.4909167 0.5223415 0.4909167 0.5223415 0.4594152 0.4717990 0.5191605 0.4900512 0.4635754 0.4076945 0.4288914 0.4657788 0.4923136 0.4754136 0.4923136 0.0181200 0.0181200 0.0374062 1.1083751 1.0703130 1.1455508 1.0361159 1.0504823 2.1974228 1.1068154 1.0912016 1.0912016 1.2758220 1.0504823 1.1753183 1.0083396 1.1189285 1.1083751 0.9307870 0.4740018 0.4740018 1.1715926 1.2218388 
C_rotundicauda_Six3-6_D/1-60             0.5274573 0.4456908 0.4258498 0.4636380 0.4353364 0.4401318 0.5579209 0.5274573 0.4456908 0.4305700 0.4685797 0.4353364 0.4401318 0.4258498 0.4636380 0.2590120 0.3148140 0.0181308 0.0181308 0.0000000 0.1875792 0.2581688 0.0000010 0.0675414 0.2530047 0.2886113 0.4250043 1.0966977 0.8939688 1.1884952 1.3403698 1.0581689 0.8853239 1.1884952 1.5372634 1.0966977 0.8939688 1.1450241 0.4612652 0.4886441 0.4612652 0.4886441 0.4305700 0.4426563 0.4851132 0.4573773 0.4314719 0.3798486 0.4006335 0.4364273 0.4594203 0.4426563 0.4594203 0.0367817 0.0367817 0.0374308 1.1305575 1.0853465 1.0836137 1.0572665 1.0712843 2.2323206 1.1288978 1.1124072 1.1124072 1.2782155 1.0712843 1.2010754 1.0282143 1.1297054 1.1305575 0.9492376 0.4444167 0.4444167 1.1977349 1.2528866 
L_polyphemus_Six3-6_A/1-60               0.7309861 0.6540889 0.6295795 0.6553696 0.6218558 0.6279150 0.8052907 0.7309861 0.6540889 0.6355528 0.6615231 0.6218558 0.6279150 0.6295795 0.6553696 0.1631638 0.4661793 0.2110359 0.2110359 0.1875792 0.0000000 0.4583927 0.1875792 0.2933619 0.1322149 0.4965814 0.8119960 1.2443701 1.0359120 1.3188481 1.3501226 1.2047035 1.0271317 1.3188481 1.6269974 1.2443701 1.0359120 1.1527372 0.6745221 0.7058860 0.6745221 0.7058860 0.6355528 0.6999891 0.7052488 0.6672052 0.6370462 0.5757697 0.6663568 0.6451463 0.6706716 0.6999891 0.6706716 0.2206531 0.2206531 0.2408763 1.2441913 1.2297686 1.2917474 1.1041886 1.1799376 2.2749924 1.2376956 1.2215498 1.2215498 1.4126676 1.1799376 1.6560217 1.1700701 1.2394424 1.2441913 1.0270125 0.7112806 0.7112806 1.4460586 1.5498591 
L_polyphemus_Six3-6_B/1-60               0.7273798 0.6464023 0.6255353 0.7065232 0.6700567 0.6759567 0.7974110 0.7273798 0.6464023 0.6312602 0.7124021 0.6700567 0.6759567 0.6255353 0.7065232 0.5525612 0.0363103 0.2305396 0.2305396 0.2581688 0.4583927 0.0000000 0.2581688 0.3199153 0.5416446 0.0178863 0.8007120 1.0695902 0.9895954 1.0858962 1.4035756 1.0753998 0.9815818 1.0858962 1.3725038 1.0695902 0.9895954 1.2154721 0.6683475 0.6796431 0.6683475 0.6796431 0.6312602 0.6661530 0.6783980 0.6425902 0.6902294 0.6262545 0.6584840 0.6430759 0.6458352 0.7477492 0.6458352 0.2573896 0.2573896 0.2908989 1.2066545 1.1475153 1.3816520 1.0659861 1.2233415 2.1420153 1.2883529 1.2656344 1.2656344 1.3711283 1.2233415 1.5289105 1.1756492 1.1715041 1.2066545 0.9414797 0.7273700 0.7273700 1.4692295 1.5725687 
L_polyphemus_Six3-6_Da/1-60              0.5274573 0.4456908 0.4258498 0.4636380 0.4353364 0.4401318 0.5579209 0.5274573 0.4456908 0.4305700 0.4685797 0.4353364 0.4401318 0.4258498 0.4636380 0.2590120 0.3148140 0.0181308 0.0181308 0.0000010 0.1875792 0.2581688 0.0000000 0.0675414 0.2530047 0.2886113 0.4250043 1.0966977 0.8939688 1.1884952 1.3403698 1.0581689 0.8853239 1.1884952 1.5372634 1.0966977 0.8939688 1.1450241 0.4612652 0.4886441 0.4612652 0.4886441 0.4305700 0.4426563 0.4851132 0.4573773 0.4314719 0.3798486 0.4006335 0.4364273 0.4594203 0.4426563 0.4594203 0.0367817 0.0367817 0.0374308 1.1305575 1.0853465 1.0836137 1.0572665 1.0712843 2.2323206 1.1288978 1.1124072 1.1124072 1.2782155 1.0712843 1.2010754 1.0282143 1.1297054 1.1305575 0.9492376 0.4444167 0.4444167 1.1977349 1.2528866 
L_polyphemus_Six3-6_Db/1-60              0.6505348 0.5595260 0.5373013 0.5247989 0.5488925 0.5544758 0.7007539 0.6505348 0.5595260 0.5427662 0.5303279 0.5488925 0.5544758 0.5373013 0.5247989 0.3738038 0.3798073 0.0565267 0.0565267 0.0675414 0.2933619 0.3199153 0.0675414 0.0000000 0.3671310 0.3529487 0.2892191 1.1289146 1.0412856 1.3774593 1.4907913 1.1661765 1.0327887 1.3774593 1.7484565 1.1289146 1.0412856 1.2817837 0.5777124 0.5514184 0.5777124 0.5514184 0.5427662 0.5565675 0.5484473 0.5170267 0.4891375 0.4866585 0.5092994 0.5507514 0.5195580 0.5018705 0.5195580 0.0764491 0.0764491 0.0965683 1.2302275 1.1394809 1.0853054 1.1677058 1.1661247 2.2780417 1.2282469 1.2079395 1.2079395 1.3398486 1.1661247 1.3254712 1.1202803 1.2266981 1.2302275 1.0532625 0.5605587 0.5605587 1.2569413 1.3213668 
T_tridentatus_Six3-6_A/1-60              0.6713899 0.5779483 0.5549135 0.5993684 0.5671674 0.5729604 0.7302987 0.6713899 0.5779483 0.5605866 0.6052314 0.5671674 0.5729604 0.5549135 0.5993684 0.0743541 0.5682360 0.2773775 0.2773775 0.2530047 0.1322149 0.5416446 0.2530047 0.3671310 0.0000000 0.5817304 0.8572121 1.1384634 1.0301737 1.3306258 1.1848408 1.0999200 1.0214365 1.3306258 1.5540325 1.1384634 1.0301737 1.0115671 0.5968252 0.6246934 0.5968252 0.6246934 0.5605866 0.6409672 0.6233560 0.5902352 0.5613310 0.5588299 0.5887165 0.6267780 0.5932242 0.6409672 0.5932242 0.2909258 0.2909258 0.3100421 1.2228089 1.2242202 1.0631317 1.0888195 1.2119268 2.1972043 1.2712709 1.2544945 1.2544945 1.2933909 1.2119268 1.4292297 1.1641326 1.2382751 1.2228089 0.9749702 0.6268343 0.6268343 1.1700797 1.2020412 
T_tridentatus_Six3-6_B/1-60              0.7024336 0.6229714 0.6689877 0.7523884 0.7154901 0.7215165 0.8560095 0.7024336 0.6229714 0.6748652 0.7583713 0.7154901 0.7215165 0.6689877 0.7523884 0.5942895 0.0555128 0.2601061 0.2601061 0.2886113 0.4965814 0.0178863 0.2886113 0.3529487 0.5817304 0.0000000 0.8579811 1.1385102 1.0505150 1.1531972 1.4877626 1.1443176 1.0424195 1.1531972 1.4571727 1.1385102 1.0505150 1.2889464 0.7134788 0.7257502 0.7134788 0.7257502 0.6748652 0.7117207 0.7251485 0.6876226 0.7369910 0.6727127 0.7035239 0.6881983 0.6910930 0.7954353 0.6910930 0.2876370 0.2876370 0.3226424 1.2816040 1.2206708 1.4693680 1.1319966 1.2989891 2.0923160 1.3681889 1.3421127 1.3421127 1.4524361 1.2989891 1.4921645 1.2487622 1.2436987 1.2816040 1.0023482 0.7760519 0.7760519 1.5632055 1.6878981 
T_tridentatus_Six3-6-like/1-60           1.0328614 1.0444726 0.9413737 0.9196767 0.9448171 0.9520134 1.2038165 1.0328614 1.0444726 0.9485152 0.9269790 0.9448171 0.9520134 0.9413737 0.9196767 0.8784039 0.8899161 0.3860054 0.3860054 0.4250043 0.8119960 0.8007120 0.4250043 0.2892191 0.8572121 0.8579811 0.0000000 1.5396608 1.6801907 1.8715521 2.0836793 1.5838401 1.6696144 1.8715521 2.2746446 1.5396608 1.6801907 1.8318478 0.9909238 0.9274381 0.9909238 0.9274381 0.9485152 0.9477618 0.9298772 0.9224688 0.8448133 0.8345422 0.8975466 0.9517041 0.8847498 0.8826495 0.8847498 0.4167712 0.4167712 0.4589902 1.6065615 1.4917730 1.3957029 1.8771622 1.5201600 2.8629609 1.6036720 1.5136968 1.5136968 1.6845981 1.5201600 1.8040595 1.4610986 1.7868630 1.6065615 1.5749834 0.9571442 0.9571442 1.7571787 1.4660425 
C_rotundicauda_Six4-5_A/1-60             0.6430314 0.6957879 0.6485125 0.6654776 0.6442830 0.6176441 0.6213198 0.6430314 0.6957879 0.6221476 0.6388762 0.6442830 0.6176441 0.6485125 0.6654776 1.2746842 1.1751137 1.0317777 1.0317777 1.0966977 1.2443701 1.0695902 1.0966977 1.1289146 1.1384634 1.1385102 1.5396608 0.0000000 0.2571098 0.2868959 0.6124406 0.0172451 0.2469826 0.2868959 0.5134194 0.0000010 0.2571098 0.5151285 0.6473941 0.6277737 0.6473941 0.6277737 0.6221476 0.5946101 0.5966444 0.6642625 0.6311356 0.6399160 0.6599351 0.6769142 0.5943496 0.6509685 0.5943496 1.0773110 1.0773110 1.0855052 0.1130430 0.0904303 0.6037419 0.1949762 0.1123735 1.5849790 0.1517480 0.1325714 0.1325714 0.1789035 0.1123735 0.4704512 0.0925719 0.2710889 0.1130430 0.1911723 0.5960361 0.5960361 0.3275962 0.3975408 
C_rotundicauda_Six4-5_B/1-60             0.8160274 0.7819546 0.7289154 0.7799185 0.7465936 0.7794683 0.7060758 0.8160274 0.7819546 0.7607835 0.8128714 0.7465936 0.7794683 0.7289154 0.7799185 1.0590974 1.0831096 0.8768674 0.8768674 0.8939688 1.0359120 0.9895954 0.8939688 1.0412856 1.0301737 1.0505150 1.6801907 0.2571098 0.0000000 0.1215999 0.4269674 0.2325082 0.0173050 0.1215999 0.3455558 0.2571098 0.0000010 0.3211181 0.7273205 0.7975862 0.7273205 0.7975862 0.7607835 0.7980004 0.8550158 0.8417056 0.7362469 0.6705959 0.7240184 0.6960619 0.7604079 0.8066895 0.7604079 0.9190428 0.9190428 0.8777115 0.2715564 0.2359125 0.4645568 0.2311133 0.2419406 1.4154007 0.2469080 0.2680709 0.2680709 0.3167474 0.2419406 0.6035551 0.2159974 0.4021672 0.2715564 0.2663412 0.7363926 0.7363926 0.5605197 0.6757354 
C_rotundicauda_Six4-5_C/1-60             0.8739036 0.9408151 0.8460002 0.8756447 0.8434107 0.8524707 0.7414767 0.8739036 0.9408151 0.8551948 0.8845238 0.8434107 0.8524707 0.8460002 0.8756447 1.3832999 1.0958065 1.1636866 1.1636866 1.1884952 1.3188481 1.0858962 1.1884952 1.3774593 1.3306258 1.1531972 1.8715521 0.2868959 0.1215999 0.0000000 0.5013898 0.2608589 0.1005048 0.0000010 0.3779143 0.2868959 0.1215999 0.4440759 0.8438564 0.9556266 0.8438564 0.9556266 0.8551948 0.8693249 0.9691643 1.0036064 0.8951220 0.8383130 0.8393021 0.8177146 0.9181462 0.8775284 0.9181462 1.2161939 1.2161939 1.1718163 0.1833515 0.2813238 0.5947268 0.2762704 0.1860656 1.6526149 0.2374202 0.2130562 0.2130562 0.3642725 0.1860656 0.5724985 0.2135760 0.4792781 0.1833515 0.3008366 0.8866262 0.8866262 0.5894837 0.7521139 
C_rotundicauda_Six4-5_D/1-60             1.2180290 1.1959539 1.0655659 1.1018384 1.0661247 1.0766888 1.0839596 1.2180290 1.1959539 1.0759985 1.1124204 1.0661247 1.0766888 1.0655659 1.1018384 1.2123186 1.5330078 1.3127895 1.3127895 1.3403698 1.3501226 1.4035756 1.3403698 1.4907913 1.1848408 1.4877626 2.0836793 0.6124406 0.4269674 0.5013898 0.0000000 0.5805198 0.3988922 0.5013898 0.2989751 0.6124406 0.4269674 0.0719525 1.0619904 1.1270257 1.0619904 1.1270257 1.0759985 1.1268408 1.1491030 1.1826442 1.0554590 0.9782379 1.0893559 1.0198792 1.0809808 1.1369619 1.0809808 1.3708679 1.3708679 1.2480581 0.6698888 0.6215978 0.8109045 0.7141620 0.6272205 1.4128328 0.6347450 0.6609472 0.6609472 0.6261170 0.6272205 0.9983756 0.5938921 0.7243106 0.6698888 0.6518899 1.1147896 1.1147896 1.0338091 1.3469167 
L_polyphemus_Six4-5_A/1-60               0.6085125 0.6609504 0.6157216 0.6417802 0.6112125 0.5839821 0.5804211 0.6085125 0.6609504 0.5887321 0.6151689 0.6112125 0.5839821 0.6157216 0.6417802 1.2339003 1.1809018 1.0374624 1.0374624 1.0581689 1.2047035 1.0753998 1.0581689 1.1661765 1.0999200 1.1443176 1.5838401 0.0172451 0.2325082 0.2608589 0.5805198 0.0000000 0.2216673 0.2608589 0.4822877 0.0172451 0.2325082 0.4858787 0.6147228 0.6044489 0.6147228 0.6044489 0.5887321 0.5619026 0.5732221 0.6400008 0.6078437 0.6066466 0.6282399 0.6441947 0.5715840 0.6278757 0.5715840 1.0829953 1.0829953 1.0419510 0.0931507 0.0964571 0.5692951 0.1717135 0.0926244 1.5233979 0.1314878 0.1124399 0.1124399 0.1661348 0.0926244 0.4417764 0.0732234 0.2668353 0.0931507 0.1691982 0.5629468 0.5629468 0.3014056 0.3653417 
L_polyphemus_Six4-5_B/1-60               0.8318722 0.7977715 0.7673092 0.8194867 0.7861568 0.7955487 0.7243545 0.8318722 0.7977715 0.7765511 0.8286533 0.7861568 0.7955487 0.7673092 0.8194867 1.0501750 1.0750060 0.8683803 0.8683803 0.8853239 1.0271317 0.9815818 0.8853239 1.0327887 1.0214365 1.0424195 1.6696144 0.2469826 0.0173050 0.1005048 0.3988922 0.2216673 0.0000000 0.1005048 0.3186958 0.2469826 0.0173050 0.3461123 0.7655399 0.8372256 0.7655399 0.8372256 0.7765511 0.8137152 0.8464614 0.8829816 0.7751296 0.7088710 0.7618216 0.7336625 0.7994578 0.8222822 0.7994578 0.9105317 0.9105317 0.8690517 0.2612584 0.2243824 0.4961606 0.2194972 0.2307991 1.4155547 0.2357603 0.2577797 0.2577797 0.3081991 0.2307991 0.6010014 0.2039885 0.3955326 0.2612584 0.2555597 0.7528858 0.7528858 0.5569914 0.6739214 
L_polyphemus_Six4-5_C/1-60               0.8739036 0.9408151 0.8460002 0.8756447 0.8434107 0.8524707 0.7414767 0.8739036 0.9408151 0.8551948 0.8845238 0.8434107 0.8524707 0.8460002 0.8756447 1.3832999 1.0958065 1.1636866 1.1636866 1.1884952 1.3188481 1.0858962 1.1884952 1.3774593 1.3306258 1.1531972 1.8715521 0.2868959 0.1215999 0.0000010 0.5013898 0.2608589 0.1005048 0.0000000 0.3779143 0.2868959 0.1215999 0.4440759 0.8438564 0.9556266 0.8438564 0.9556266 0.8551948 0.8693249 0.9691643 1.0036064 0.8951220 0.8383130 0.8393021 0.8177146 0.9181462 0.8775284 0.9181462 1.2161939 1.2161939 1.1718163 0.1833515 0.2813238 0.5947268 0.2762704 0.1860656 1.6526149 0.2374202 0.2130562 0.2130562 0.3642725 0.1860656 0.5724985 0.2135760 0.4792781 0.1833515 0.3008366 0.8866262 0.8866262 0.5894837 0.7521139 
L_polyphemus_Six4-5_D/1-60               1.3103000 1.2854020 1.1495336 1.1868300 1.1510826 1.1621270 1.0848546 1.3103000 1.2854020 1.1604599 1.1979297 1.1510826 1.1621270 1.1495336 1.1868300 1.6564374 1.5023025 1.5074926 1.5074926 1.5372634 1.6269974 1.3725038 1.5372634 1.7484565 1.5540325 1.4571727 2.2746446 0.5134194 0.3455558 0.3779143 0.2989751 0.4822877 0.3186958 0.3779143 0.0000000 0.5134194 0.3455558 0.2982417 1.1453937 1.2115544 1.1453937 1.2115544 1.1604599 1.2130322 1.2361891 1.2413713 1.1385323 1.1071379 1.1747945 1.1495471 1.1635234 1.2238021 1.1635234 1.5725937 1.5725937 1.4365472 0.5371890 0.5709246 0.9248558 0.5880730 0.5763428 1.4963486 0.5841484 0.5878243 0.5878243 0.5234133 0.5763428 1.0595980 0.5433324 0.7094210 0.5371890 0.4513723 1.2034718 1.2034718 0.9970329 1.1713811 
T_tridentatus_Six4-5_A/1-60              0.6430314 0.6957879 0.6485125 0.6654776 0.6442830 0.6176441 0.6213198 0.6430314 0.6957879 0.6221476 0.6388762 0.6442830 0.6176441 0.6485125 0.6654776 1.2746842 1.1751137 1.0317777 1.0317777 1.0966977 1.2443701 1.0695902 1.0966977 1.1289146 1.1384634 1.1385102 1.5396608 0.0000010 0.2571098 0.2868959 0.6124406 0.0172451 0.2469826 0.2868959 0.5134194 0.0000000 0.2571098 0.5151285 0.6473941 0.6277737 0.6473941 0.6277737 0.6221476 0.5946101 0.5966444 0.6642625 0.6311356 0.6399160 0.6599351 0.6769142 0.5943496 0.6509685 0.5943496 1.0773110 1.0773110 1.0855052 0.1130430 0.0904303 0.6037419 0.1949762 0.1123735 1.5849790 0.1517480 0.1325714 0.1325714 0.1789035 0.1123735 0.4704512 0.0925719 0.2710889 0.1130430 0.1911723 0.5960361 0.5960361 0.3275962 0.3975408 
T_tridentatus_Six4-5_B/1-60              0.8160274 0.7819546 0.7289154 0.7799185 0.7465936 0.7794683 0.7060758 0.8160274 0.7819546 0.7607835 0.8128714 0.7465936 0.7794683 0.7289154 0.7799185 1.0590974 1.0831096 0.8768674 0.8768674 0.8939688 1.0359120 0.9895954 0.8939688 1.0412856 1.0301737 1.0505150 1.6801907 0.2571098 0.0000010 0.1215999 0.4269674 0.2325082 0.0173050 0.1215999 0.3455558 0.2571098 0.0000000 0.3211181 0.7273205 0.7975862 0.7273205 0.7975862 0.7607835 0.7980004 0.8550158 0.8417056 0.7362469 0.6705959 0.7240184 0.6960619 0.7604079 0.8066895 0.7604079 0.9190428 0.9190428 0.8777115 0.2715564 0.2359125 0.4645568 0.2311133 0.2419406 1.4154007 0.2469080 0.2680709 0.2680709 0.3167474 0.2419406 0.6035551 0.2159974 0.4021672 0.2715564 0.2663412 0.7363926 0.7363926 0.5605197 0.6757354 
T_tridentatus_Six4-5_D/1-60              1.0246088 1.0079718 0.8673679 0.8993037 0.8652319 0.9020813 0.8786428 1.0246088 1.0079718 0.9037219 0.9364780 0.8652319 0.9020813 0.8673679 0.8993037 1.0400245 1.3279763 1.1206243 1.1206243 1.1450241 1.1527372 1.2154721 1.1450241 1.2817837 1.0115671 1.2889464 1.8318478 0.5151285 0.3211181 0.4440759 0.0719525 0.4858787 0.3461123 0.4440759 0.2982417 0.5151285 0.3211181 0.0000000 0.8650654 0.9235665 0.8650654 0.9235665 0.9037219 0.9478133 0.9922915 0.9743445 0.8585545 0.7897332 0.8860910 0.8304200 0.8835181 0.9568398 0.8835181 1.1726647 1.1726647 1.0610137 0.5648354 0.5218989 0.6474335 0.6047361 0.5268345 1.1880099 0.5342911 0.5575487 0.5575487 0.5940470 0.5268345 0.8529917 0.4963938 0.6069267 0.5648354 0.5545210 0.9308563 0.9308563 0.8960964 1.1458257 
A_bruennichi_Six1-2-A/1-60               0.1143029 0.0740782 0.0178584 0.0743095 0.0550590 0.0735594 0.1105906 0.1143029 0.0740782 0.0358496 0.0929975 0.0550590 0.0735594 0.0178584 0.0743095 0.6683687 0.7406195 0.4909167 0.4909167 0.4612652 0.6745221 0.6683475 0.4612652 0.5777124 0.5968252 0.7134788 0.9909238 0.6473941 0.7273205 0.8438564 1.0619904 0.6147228 0.7655399 0.8438564 1.1453937 0.6473941 0.7273205 0.8650654 0.0000000 0.1039618 0.0000010 0.1039618 0.0358496 0.1124395 0.1245730 0.1259060 0.0607607 0.0606196 0.0360682 0.0177926 0.0819962 0.1124395 0.0819962 0.5211321 0.5211321 0.5374634 0.7299419 0.7313640 0.6649915 0.7165910 0.7219222 1.5634096 0.7564795 0.7558656 0.7558656 0.8033663 0.7219222 0.7539163 0.6880262 0.7782354 0.7299419 0.5148830 0.0732602 0.0732602 0.7468400 0.8452201 
A_bruennichi_Six1-2-B/1-60               0.1704765 0.1240994 0.0811145 0.0776918 0.0982680 0.1176837 0.1760698 0.1704765 0.1240994 0.1013532 0.0969832 0.0982680 0.1176837 0.0811145 0.0776918 0.7138678 0.7233021 0.5223415 0.5223415 0.4886441 0.7058860 0.6796431 0.4886441 0.5514184 0.6246934 0.7257502 0.9274381 0.6277737 0.7975862 0.9556266 1.1270257 0.6044489 0.8372256 0.9556266 1.2115544 0.6277737 0.7975862 0.9235665 0.1039618 0.0000000 0.1039618 0.0000010 0.1013532 0.1170157 0.0536047 0.0541050 0.0356709 0.0730755 0.1021576 0.1257089 0.0175778 0.1170157 0.0175778 0.4937492 0.4937492 0.5651646 0.7725588 0.6935386 0.6738958 0.6912058 0.7647766 1.7501019 0.7328146 0.7971770 0.7971770 0.7799312 0.7647766 0.6612013 0.7325796 0.8067598 0.7725588 0.7040712 0.1614994 0.1614994 0.7585522 0.8497436 
A_bruennichi_old_annotated_Six1-2-A/1-60 0.1143029 0.0740782 0.0178584 0.0743095 0.0550590 0.0735594 0.1105906 0.1143029 0.0740782 0.0358496 0.0929975 0.0550590 0.0735594 0.0178584 0.0743095 0.6683687 0.7406195 0.4909167 0.4909167 0.4612652 0.6745221 0.6683475 0.4612652 0.5777124 0.5968252 0.7134788 0.9909238 0.6473941 0.7273205 0.8438564 1.0619904 0.6147228 0.7655399 0.8438564 1.1453937 0.6473941 0.7273205 0.8650654 0.0000010 0.1039618 0.0000000 0.1039618 0.0358496 0.1124395 0.1245730 0.1259060 0.0607607 0.0606196 0.0360682 0.0177926 0.0819962 0.1124395 0.0819962 0.5211321 0.5211321 0.5374634 0.7299419 0.7313640 0.6649915 0.7165910 0.7219222 1.5634096 0.7564795 0.7558656 0.7558656 0.8033663 0.7219222 0.7539163 0.6880262 0.7782354 0.7299419 0.5148830 0.0732602 0.0732602 0.7468400 0.8452201 
A_bruennichi_old_annotated_Six1-2-B/1-60 0.1704765 0.1240994 0.0811145 0.0776918 0.0982680 0.1176837 0.1760698 0.1704765 0.1240994 0.1013532 0.0969832 0.0982680 0.1176837 0.0811145 0.0776918 0.7138678 0.7233021 0.5223415 0.5223415 0.4886441 0.7058860 0.6796431 0.4886441 0.5514184 0.6246934 0.7257502 0.9274381 0.6277737 0.7975862 0.9556266 1.1270257 0.6044489 0.8372256 0.9556266 1.2115544 0.6277737 0.7975862 0.9235665 0.1039618 0.0000010 0.1039618 0.0000000 0.1013532 0.1170157 0.0536047 0.0541050 0.0356709 0.0730755 0.1021576 0.1257089 0.0175778 0.1170157 0.0175778 0.4937492 0.4937492 0.5651646 0.7725588 0.6935386 0.6738958 0.6912058 0.7647766 1.7501019 0.7328146 0.7971770 0.7971770 0.7799312 0.7647766 0.6612013 0.7325796 0.8067598 0.7725588 0.7040712 0.1614994 0.1614994 0.7585522 0.8497436 
C_sculpturatus_Six1-2-A/1-60             0.0745683 0.0361652 0.0175034 0.0726668 0.0538797 0.0359717 0.0647217 0.0745683 0.0361652 0.0000010 0.0546159 0.0538797 0.0359717 0.0175034 0.0726668 0.6295430 0.7017472 0.4594152 0.4594152 0.4305700 0.6355528 0.6312602 0.4305700 0.5427662 0.5605866 0.6748652 0.9485152 0.6221476 0.7607835 0.8551948 1.0759985 0.5887321 0.7765511 0.8551948 1.1604599 0.6221476 0.7607835 0.9037219 0.0358496 0.1013532 0.0358496 0.1013532 0.0000000 0.0734491 0.1063542 0.1226822 0.0593243 0.0591911 0.0353260 0.0543105 0.0799966 0.0734491 0.0799966 0.4889374 0.4889374 0.5037680 0.7040907 0.7063574 0.6980939 0.6918204 0.6960547 1.5298562 0.7313572 0.7305408 0.7305408 0.7792315 0.6960547 0.7222905 0.6615303 0.7537673 0.7040907 0.5195242 0.0745270 0.0745270 0.6781084 0.7599832 
D_melanogaster_so/1-60                   0.0934704 0.1106420 0.0915485 0.0720968 0.0534575 0.0356869 0.0865726 0.0934704 0.1106420 0.0734491 0.0541820 0.0534575 0.0356869 0.0915485 0.0720968 0.7144459 0.6718631 0.4717990 0.4717990 0.4426563 0.6999891 0.6661530 0.4426563 0.5565675 0.6409672 0.7117207 0.9477618 0.5946101 0.7980004 0.8693249 1.1268408 0.5619026 0.8137152 0.8693249 1.2130322 0.5946101 0.7980004 0.9478133 0.1124395 0.1170157 0.1124395 0.1170157 0.0734491 0.0000000 0.1223377 0.1375182 0.1169639 0.1166313 0.0728759 0.1321823 0.0963971 0.0358907 0.0963971 0.5015983 0.5015983 0.5170216 0.6616356 0.6986220 0.7575668 0.6730340 0.6542749 1.7177981 0.6879849 0.6868541 0.6868541 0.7796461 0.6542749 0.7286568 0.6881495 0.7540171 0.6616356 0.6255179 0.0930358 0.0930358 0.7244886 0.8134231 
D_plantarius_Six1-2-B/1-60               0.1778698 0.1300721 0.1012939 0.0969195 0.1176629 0.1230604 0.1849403 0.1778698 0.1300721 0.1063542 0.1015799 0.1176629 0.1230604 0.1012939 0.0969195 0.6976234 0.7530120 0.5191605 0.5191605 0.4851132 0.7052488 0.6783980 0.4851132 0.5484473 0.6233560 0.7251485 0.9298772 0.5966444 0.8550158 0.9691643 1.1491030 0.5732221 0.8464614 0.9691643 1.2361891 0.5966444 0.8550158 0.9922915 0.1245730 0.0536047 0.1245730 0.0536047 0.1063542 0.1223377 0.0000000 0.0722053 0.0535797 0.0913656 0.1224040 0.1463668 0.0352228 0.1223377 0.0352228 0.5499418 0.5499418 0.5624265 0.7457123 0.6650196 0.6972434 0.7290218 0.7378164 1.7329706 0.7715177 0.7710191 0.7710191 0.7535298 0.7378164 0.6994728 0.7047607 0.7664930 0.7457123 0.6759316 0.1264575 0.1264575 0.7613171 0.8050167 
H_graminicola_Six1-2-B/1-60              0.1926291 0.1461643 0.1023691 0.0979002 0.1188532 0.1383100 0.2020137 0.1926291 0.1461643 0.1226822 0.1172575 0.1188532 0.1383100 0.1023691 0.0979002 0.5903833 0.7151082 0.4900512 0.4900512 0.4573773 0.6672052 0.6425902 0.4573773 0.5170267 0.5902352 0.6876226 0.9224688 0.6642625 0.8417056 1.0036064 1.1826442 0.6400008 0.8829816 1.0036064 1.2413713 0.6642625 0.8417056 0.9743445 0.1259060 0.0541050 0.1259060 0.0541050 0.1226822 0.1375182 0.0722053 0.0000000 0.0540796 0.0922470 0.1236927 0.1478995 0.0355411 0.1375182 0.0355411 0.5199096 0.5199096 0.5311971 0.8120298 0.7305169 0.6596133 0.7958873 0.8039340 1.8814907 0.8374417 0.8397815 0.8397815 0.8239223 0.8039340 0.7694057 0.7708638 0.9251818 0.8120298 0.7410858 0.1829783 0.1829783 0.7894236 0.8409498 
L_elegans_Six1-2-B/1-60                  0.1262293 0.0806134 0.0394758 0.0379868 0.0576717 0.0768388 0.1242965 0.1262293 0.0806134 0.0593243 0.0569725 0.0576717 0.0768388 0.0394758 0.0379868 0.6309600 0.7645690 0.4635754 0.4635754 0.4314719 0.6370462 0.6902294 0.4314719 0.4891375 0.5613310 0.7369910 0.8448133 0.6311356 0.7362469 0.8951220 1.0554590 0.6078437 0.7751296 0.8951220 1.1385323 0.6311356 0.7362469 0.8585545 0.0607607 0.0356709 0.0607607 0.0356709 0.0593243 0.1169639 0.0535797 0.0540796 0.0000000 0.0355911 0.0597482 0.0817819 0.0175694 0.0764177 0.0175694 0.4932567 0.4932567 0.5037998 0.7437529 0.6963749 0.6436925 0.7246137 0.7360759 1.7954431 0.7688832 0.7683812 0.7683812 0.7487591 0.7360759 0.7290351 0.7038969 0.8782664 0.7437529 0.6606777 0.1187356 0.1187356 0.7219295 0.8061865 
P_tepidariorum_Six1-2-B/1-60             0.1258404 0.0804073 0.0393969 0.0774671 0.0575474 0.0766565 0.1238517 0.1258404 0.0804073 0.0591911 0.0966845 0.0575474 0.0766565 0.0393969 0.0774671 0.5694669 0.7013195 0.4076945 0.4076945 0.3798486 0.5757697 0.6262545 0.3798486 0.4866585 0.5588299 0.6727127 0.8345422 0.6399160 0.6705959 0.8383130 0.9782379 0.6066466 0.7088710 0.8383130 1.1071379 0.6399160 0.6705959 0.7897332 0.0606196 0.0730755 0.0606196 0.0730755 0.0591911 0.1166313 0.0913656 0.0922470 0.0355911 0.0000000 0.0596127 0.0401959 0.0540315 0.1166313 0.0540315 0.4364799 0.4364799 0.4492077 0.7184727 0.6875304 0.5795516 0.6899440 0.6774228 1.6831058 0.7105642 0.7096377 0.7096377 0.8158984 0.6774228 0.6934170 0.6451970 0.8496063 0.7184727 0.6356660 0.1183909 0.1183909 0.6831924 0.7597045 
S_maritima_Six1-2/1-60                   0.1124637 0.0729342 0.0176016 0.0731599 0.0542256 0.0724348 0.1085357 0.1124637 0.0729342 0.0353260 0.0915485 0.0542256 0.0724348 0.0176016 0.0731599 0.6602140 0.7308201 0.4288914 0.4288914 0.4006335 0.6663568 0.6584840 0.4006335 0.5092994 0.5887165 0.7035239 0.8975466 0.6599351 0.7240184 0.8393021 1.0893559 0.6282399 0.7618216 0.8393021 1.1747945 0.6599351 0.7240184 0.8860910 0.0360682 0.1021576 0.0360682 0.1021576 0.0353260 0.0728759 0.1224040 0.1236927 0.0597482 0.0596127 0.0000000 0.0546622 0.0806008 0.0728759 0.0806008 0.4579123 0.4579123 0.4714279 0.7410328 0.7420817 0.7041057 0.7536174 0.7332009 1.6171770 0.7667104 0.7661836 0.7661836 0.7899842 0.7332009 0.7599581 0.7003025 0.7464580 0.7410328 0.5765896 0.0919491 0.0919491 0.6991702 0.7838038 
T_antipodiana_Six1-2-A/1-60              0.1344466 0.0934985 0.0361100 0.0937519 0.0741390 0.0927650 0.1339372 0.1344466 0.0934985 0.0543105 0.1125237 0.0741390 0.0927650 0.0361100 0.0937519 0.6390845 0.7157862 0.4657788 0.4657788 0.4364273 0.6451463 0.6430759 0.4364273 0.5507514 0.6267780 0.6881983 0.9517041 0.6769142 0.6960619 0.8177146 1.0198792 0.6441947 0.7336625 0.8177146 1.1495471 0.6769142 0.6960619 0.8304200 0.0177926 0.1257089 0.0177926 0.1257089 0.0543105 0.1321823 0.1463668 0.1478995 0.0817819 0.0401959 0.0546622 0.0000000 0.1033756 0.1321823 0.1033756 0.4957752 0.4957752 0.5110828 0.7350824 0.7022501 0.6338006 0.7131801 0.6920818 1.4984087 0.7265739 0.7257392 0.7257392 0.8364324 0.6920818 0.7507267 0.6583671 0.7485234 0.7350824 0.5198905 0.0923373 0.0923373 0.7395475 0.8361180 
T_antipodiana_Six1-2-B/1-60              0.1479922 0.1019636 0.0599535 0.0575464 0.0776544 0.0969384 0.1497485 0.1479922 0.1019636 0.0799966 0.0766751 0.0776544 0.0969384 0.0599535 0.0575464 0.6645174 0.7186413 0.4923136 0.4923136 0.4594203 0.6706716 0.6458352 0.4594203 0.5195580 0.5932242 0.6910930 0.8847498 0.5943496 0.7604079 0.9181462 1.0809808 0.5715840 0.7994578 0.9181462 1.1635234 0.5943496 0.7604079 0.8835181 0.0819962 0.0175778 0.0819962 0.0175778 0.0799966 0.0963971 0.0352228 0.0355411 0.0175694 0.0540315 0.0806008 0.1033756 0.0000000 0.0963971 0.0000010 0.5223415 0.5223415 0.5337578 0.7390011 0.6608603 0.6598665 0.7227968 0.7313754 1.8158682 0.7640675 0.7635361 0.7635361 0.7466432 0.7313754 0.6939524 0.6993397 0.8409473 0.7390011 0.6714594 0.1397537 0.1397537 0.7537065 0.8437903 
T_castaneum_So/1-60                      0.0934704 0.1106420 0.0915485 0.0351530 0.0534575 0.0356869 0.0865726 0.0934704 0.1106420 0.0734491 0.0175882 0.0534575 0.0356869 0.0915485 0.0351530 0.7144459 0.7539871 0.4754136 0.4754136 0.4426563 0.6999891 0.7477492 0.4426563 0.5018705 0.6409672 0.7954353 0.8826495 0.6509685 0.8066895 0.8775284 1.1369619 0.6278757 0.8222822 0.8775284 1.2238021 0.6509685 0.8066895 0.9568398 0.1124395 0.1170157 0.1124395 0.1170157 0.0734491 0.0358907 0.1223377 0.1375182 0.0764177 0.1166313 0.0728759 0.1321823 0.0963971 0.0000000 0.0963971 0.5054583 0.5054583 0.5164215 0.6971044 0.7152834 0.7775017 0.7061884 0.6895813 1.7356852 0.7228604 0.7220262 0.7220262 0.7457414 0.6895813 0.7964703 0.7233521 0.7894121 0.6971044 0.6447885 0.0930358 0.0930358 0.7244886 0.8134231 
T_clavata_Six1-2-B/1-60                  0.1479922 0.1019636 0.0599535 0.0575464 0.0776544 0.0969384 0.1497485 0.1479922 0.1019636 0.0799966 0.0766751 0.0776544 0.0969384 0.0599535 0.0575464 0.6645174 0.7186413 0.4923136 0.4923136 0.4594203 0.6706716 0.6458352 0.4594203 0.5195580 0.5932242 0.6910930 0.8847498 0.5943496 0.7604079 0.9181462 1.0809808 0.5715840 0.7994578 0.9181462 1.1635234 0.5943496 0.7604079 0.8835181 0.0819962 0.0175778 0.0819962 0.0175778 0.0799966 0.0963971 0.0352228 0.0355411 0.0175694 0.0540315 0.0806008 0.1033756 0.0000010 0.0963971 0.0000000 0.5223415 0.5223415 0.5337578 0.7390011 0.6608603 0.6598665 0.7227968 0.7313754 1.8158682 0.7640675 0.7635361 0.7635361 0.7466432 0.7313754 0.6939524 0.6993397 0.8409473 0.7390011 0.6714594 0.1397537 0.1397537 0.7537065 0.8437903 
A_bruennichi_Six3-6-A/1-60               0.5894820 0.5045255 0.4839161 0.5273708 0.4941328 0.4992517 0.6309240 0.5894820 0.5045255 0.4889374 0.5326531 0.4941328 0.4992517 0.4839161 0.5273708 0.3166436 0.2879790 0.0181200 0.0181200 0.0367817 0.2206531 0.2573896 0.0367817 0.0764491 0.2909258 0.2876370 0.4167712 1.0773110 0.9190428 1.2161939 1.3708679 1.0829953 0.9105317 1.2161939 1.5725937 1.0773110 0.9190428 1.1726647 0.5211321 0.4937492 0.5211321 0.4937492 0.4889374 0.5015983 0.5499418 0.5199096 0.4932567 0.4364799 0.4579123 0.4957752 0.5223415 0.5054583 0.5223415 0.0000000 0.0000010 0.0568996 1.1559140 1.1161322 1.1618615 0.9937800 1.0959566 2.1127241 1.0640211 1.1368749 1.1368749 1.3286267 1.0959566 1.1264818 1.0526664 1.0757629 1.1559140 0.9741274 0.5043102 0.5043102 1.1777767 1.2288218 
A_bruennichi_old_annotated_Six3-6-A/1-60 0.5894820 0.5045255 0.4839161 0.5273708 0.4941328 0.4992517 0.6309240 0.5894820 0.5045255 0.4889374 0.5326531 0.4941328 0.4992517 0.4839161 0.5273708 0.3166436 0.2879790 0.0181200 0.0181200 0.0367817 0.2206531 0.2573896 0.0367817 0.0764491 0.2909258 0.2876370 0.4167712 1.0773110 0.9190428 1.2161939 1.3708679 1.0829953 0.9105317 1.2161939 1.5725937 1.0773110 0.9190428 1.1726647 0.5211321 0.4937492 0.5211321 0.4937492 0.4889374 0.5015983 0.5499418 0.5199096 0.4932567 0.4364799 0.4579123 0.4957752 0.5223415 0.5054583 0.5223415 0.0000010 0.0000000 0.0568996 1.1559140 1.1161322 1.1618615 0.9937800 1.0959566 2.1127241 1.0640211 1.1368749 1.1368749 1.3286267 1.0959566 1.1264818 1.0526664 1.0757629 1.1559140 0.9741274 0.5043102 0.5043102 1.1777767 1.2288218 
D_melanogaster_Optix/1-60                0.6088157 0.5200208 0.4985098 0.5390551 0.5093075 0.5146758 0.6556232 0.6088157 0.5200208 0.5037680 0.5445253 0.5093075 0.5146758 0.4985098 0.5390551 0.3161859 0.3491320 0.0374062 0.0374062 0.0374308 0.2408763 0.2908989 0.0374308 0.0965683 0.3100421 0.3226424 0.4589902 1.0855052 0.8777115 1.1718163 1.2480581 1.0419510 0.8690517 1.1718163 1.4365472 1.0855052 0.8777115 1.0610137 0.5374634 0.5651646 0.5374634 0.5651646 0.5037680 0.5170216 0.5624265 0.5311971 0.5037998 0.4492077 0.4714279 0.5110828 0.5337578 0.5164215 0.5337578 0.0568996 0.0568996 0.0000000 1.1146088 1.1293281 1.2627609 1.0406745 1.0552458 2.0949081 1.1129900 1.0968405 1.0968405 1.3232774 1.0552458 1.1839963 1.0120910 1.1538732 1.1146088 0.9327993 0.5201293 0.5201293 1.1803321 1.2334507 
A_bruennichi_Six4-5-A/1-60               0.6515807 0.7764953 0.7314848 0.7130836 0.6816202 0.6540118 0.5821575 0.6515807 0.7764953 0.7040907 0.6861836 0.6816202 0.6540118 0.7314848 0.7130836 1.3026021 1.2181022 1.1083751 1.1083751 1.1305575 1.2441913 1.2066545 1.1305575 1.2302275 1.2228089 1.2816040 1.6065615 0.1130430 0.2715564 0.1833515 0.6698888 0.0931507 0.2612584 0.1833515 0.5371890 0.1130430 0.2715564 0.5648354 0.7299419 0.7725588 0.7299419 0.7725588 0.7040907 0.6616356 0.7457123 0.8120298 0.7437529 0.7184727 0.7410328 0.7350824 0.7390011 0.6971044 0.7390011 1.1559140 1.1559140 1.1146088 0.0000000 0.1020390 0.5923230 0.1729918 0.0177850 1.6831941 0.0543233 0.0360220 0.0360220 0.1850034 0.0177850 0.4581439 0.0360975 0.3496733 0.0000010 0.1650239 0.6991196 0.6991196 0.3613008 0.4439709 
C_sculpturatus_Six4-5-A/1-60             0.7248023 0.7764972 0.7328643 0.7312218 0.7510664 0.7251511 0.6714443 0.7248023 0.7764972 0.7063574 0.7052800 0.7510664 0.7251511 0.7328643 0.7312218 1.2591460 1.2594746 1.0703130 1.0703130 1.0853465 1.2297686 1.1475153 1.0853465 1.1394809 1.2242202 1.2206708 1.4917730 0.0904303 0.2359125 0.2813238 0.6215978 0.0964571 0.2243824 0.2813238 0.5709246 0.0904303 0.2359125 0.5218989 0.7313640 0.6935386 0.7313640 0.6935386 0.7063574 0.6986220 0.6650196 0.7305169 0.6963749 0.6875304 0.7420817 0.7022501 0.6608603 0.7152834 0.6608603 1.1161322 1.1161322 1.1293281 0.1020390 0.0000000 0.5966554 0.1991594 0.0801521 1.6147339 0.0815991 0.1009048 0.1009048 0.1281364 0.0801521 0.5046138 0.0597204 0.2383649 0.1020390 0.2026867 0.7014806 0.7014806 0.3676417 0.4199748 
C_sculpturatus_Six4-5-B/1-60             0.7258310 0.7756047 0.6663477 0.7052209 0.6689742 0.7006838 0.7141951 0.7258310 0.7756047 0.6980939 0.7378217 0.6689742 0.7006838 0.6663477 0.7052209 0.9852769 1.4605735 1.1455508 1.1455508 1.0836137 1.2917474 1.3816520 1.0836137 1.0853054 1.0631317 1.4693680 1.3957029 0.6037419 0.4645568 0.5947268 0.8109045 0.5692951 0.4961606 0.5947268 0.9248558 0.6037419 0.4645568 0.6474335 0.6649915 0.6738958 0.6649915 0.6738958 0.6980939 0.7575668 0.6972434 0.6596133 0.6436925 0.5795516 0.7041057 0.6338006 0.6598665 0.7775017 0.6598665 1.1618615 1.1618615 1.2627609 0.5923230 0.5966554 0.0000000 0.6129931 0.5521655 1.5833571 0.5913182 0.5844318 0.5844318 0.6960695 0.5521655 0.9358852 0.5201318 0.7994867 0.5923230 0.6045921 0.6667501 0.6667501 0.7982973 0.8073654 
D_melanogaster_Six4/1-60                 0.6728845 0.7106627 0.7180081 0.6974062 0.6662421 0.6388261 0.6562462 0.6728845 0.7106627 0.6918204 0.6706693 0.6662421 0.6388261 0.7180081 0.6974062 1.1640971 1.0364455 1.0361159 1.0361159 1.0572665 1.1041886 1.0659861 1.0572665 1.1677058 1.0888195 1.1319966 1.8771622 0.1949762 0.2311133 0.2762704 0.7141620 0.1717135 0.2194972 0.2762704 0.5880730 0.1949762 0.2311133 0.6047361 0.7165910 0.6912058 0.7165910 0.6912058 0.6918204 0.6730340 0.7290218 0.7958873 0.7246137 0.6899440 0.7536174 0.7131801 0.7227968 0.7061884 0.7227968 0.9937800 0.9937800 1.0406745 0.1729918 0.1991594 0.6129931 0.0000000 0.1767877 1.4155159 0.1307030 0.2014441 0.2014441 0.2606782 0.1767877 0.4760341 0.2018996 0.2905851 0.1729918 0.1482086 0.7539199 0.7539199 0.4204539 0.4876935 
D_plantarius_Six4-5-A/1-60               0.6437634 0.7678529 0.7234267 0.7053229 0.6739558 0.6464059 0.5735106 0.6437634 0.7678529 0.6960547 0.6784591 0.6739558 0.6464059 0.7234267 0.7053229 1.2346057 1.2349485 1.0504823 1.0504823 1.0712843 1.1799376 1.2233415 1.0712843 1.1661247 1.2119268 1.2989891 1.5201600 0.1123735 0.2419406 0.1860656 0.6272205 0.0926244 0.2307991 0.1860656 0.5763428 0.1123735 0.2419406 0.5268345 0.7219222 0.7647766 0.7219222 0.7647766 0.6960547 0.6542749 0.7378164 0.8039340 0.7360759 0.6774228 0.7332009 0.6920818 0.7313754 0.6895813 0.7313754 1.0959566 1.0959566 1.0552458 0.0177850 0.0801521 0.5521655 0.1767877 0.0000000 1.5982097 0.0354352 0.0176098 0.0176098 0.1837384 0.0000010 0.4684245 0.0176464 0.3209000 0.0177850 0.1895294 0.6913357 0.6913357 0.3504699 0.4280114 
D_silvatica_Six4-5-A/1-60                1.5847056 1.4946442 1.5714469 1.7339511 1.6941557 1.6503048 2.0563290 1.5847056 1.4946442 1.5298562 1.6898541 1.6941557 1.6503048 1.5714469 1.7339511 2.0060605 2.2171336 2.1974228 2.1974228 2.2323206 2.2749924 2.1420153 2.2323206 2.2780417 2.1972043 2.0923160 2.8629609 1.5849790 1.4154007 1.6526149 1.4128328 1.5233979 1.4155547 1.6526149 1.4963486 1.5849790 1.4154007 1.1880099 1.5634096 1.7501019 1.5634096 1.7501019 1.5298562 1.7177981 1.7329706 1.8814907 1.7954431 1.6831058 1.6171770 1.4984087 1.8158682 1.7356852 1.8158682 2.1127241 2.1127241 2.0949081 1.6831941 1.6147339 1.5833571 1.4155159 1.5982097 0.0000000 1.4864703 1.6073123 1.6073123 1.6486517 1.5982097 2.0496913 1.5600024 1.3309287 1.6831941 1.2478444 1.6222842 1.6222842 1.7702437 1.7789867 
D_silvatica_Six4-5-B/1-60                0.6799289 0.8040462 0.7581109 0.7392037 0.7083513 0.6815158 0.6173567 0.6799289 0.8040462 0.7313572 0.7129556 0.7083513 0.6815158 0.7581109 0.7392037 1.3037758 1.2527656 1.1068154 1.1068154 1.1288978 1.2376956 1.2883529 1.1288978 1.2282469 1.2712709 1.3681889 1.6036720 0.1517480 0.2469080 0.2374202 0.6347450 0.1314878 0.2357603 0.2374202 0.5841484 0.1517480 0.2469080 0.5342911 0.7564795 0.7328146 0.7564795 0.7328146 0.7313572 0.6879849 0.7715177 0.8374417 0.7688832 0.7105642 0.7667104 0.7265739 0.7640675 0.7228604 0.7640675 1.0640211 1.0640211 1.1129900 0.0543233 0.0815991 0.5913182 0.1307030 0.0354352 1.4864703 0.0000000 0.0537758 0.0537758 0.1869933 0.0354352 0.4635436 0.0538863 0.2766200 0.0543233 0.1931618 0.7257377 0.7257377 0.3758985 0.4314468 
H_graminicola_Six4-5-A-1/1-60            0.6786414 0.8037236 0.7575062 0.7384781 0.7073712 0.6802798 0.6150204 0.6786414 0.8037236 0.7305408 0.7120112 0.7073712 0.6802798 0.7575062 0.7384781 1.2771872 1.2774922 1.0912016 1.0912016 1.1124072 1.2215498 1.2656344 1.1124072 1.2079395 1.2544945 1.3421127 1.5136968 0.1325714 0.2680709 0.2130562 0.6609472 0.1124399 0.2577797 0.2130562 0.5878243 0.1325714 0.2680709 0.5575487 0.7558656 0.7971770 0.7558656 0.7971770 0.7305408 0.6868541 0.7710191 0.8397815 0.7683812 0.7096377 0.7661836 0.7257392 0.7635361 0.7220262 0.7635361 1.1368749 1.1368749 1.0968405 0.0360220 0.1009048 0.5844318 0.2014441 0.0176098 1.6073123 0.0537758 0.0000000 0.0000010 0.1623325 0.0176098 0.4983962 0.0357354 0.2957847 0.0360220 0.2127535 0.7248969 0.7248969 0.3783047 0.4280114 
H_graminicola_Six4-5-A-2/1-60            0.6786414 0.8037236 0.7575062 0.7384781 0.7073712 0.6802798 0.6150204 0.6786414 0.8037236 0.7305408 0.7120112 0.7073712 0.6802798 0.7575062 0.7384781 1.2771872 1.2774922 1.0912016 1.0912016 1.1124072 1.2215498 1.2656344 1.1124072 1.2079395 1.2544945 1.3421127 1.5136968 0.1325714 0.2680709 0.2130562 0.6609472 0.1124399 0.2577797 0.2130562 0.5878243 0.1325714 0.2680709 0.5575487 0.7558656 0.7971770 0.7558656 0.7971770 0.7305408 0.6868541 0.7710191 0.8397815 0.7683812 0.7096377 0.7661836 0.7257392 0.7635361 0.7220262 0.7635361 1.1368749 1.1368749 1.0968405 0.0360220 0.1009048 0.5844318 0.2014441 0.0176098 1.6073123 0.0537758 0.0000010 0.0000000 0.1623325 0.0176098 0.4983962 0.0357354 0.2957847 0.0360220 0.2127535 0.7248969 0.7248969 0.3783047 0.4280114 
I_scapularis_Six4-5/1-60                 0.7987755 0.8525937 0.8051589 0.7863986 0.8227566 0.7972394 0.7580543 0.7987755 0.8525937 0.7792315 0.7602779 0.8227566 0.7972394 0.8051589 0.7863986 1.4363253 1.4961595 1.2758220 1.2758220 1.2782155 1.4126676 1.3711283 1.2782155 1.3398486 1.2933909 1.4524361 1.6845981 0.1789035 0.3167474 0.3642725 0.6261170 0.1661348 0.3081991 0.3642725 0.5234133 0.1789035 0.3167474 0.5940470 0.8033663 0.7799312 0.8033663 0.7799312 0.7792315 0.7796461 0.7535298 0.8239223 0.7487591 0.8158984 0.7899842 0.8364324 0.7466432 0.7457414 0.7466432 1.3286267 1.3286267 1.3232774 0.1850034 0.1281364 0.6960695 0.2606782 0.1837384 1.6486517 0.1869933 0.1623325 0.1623325 0.0000000 0.1837384 0.6496986 0.1626574 0.2888326 0.1850034 0.2521577 0.7596382 0.7596382 0.4482933 0.4857923 
L_elegans_Six4-5-A/1-60                  0.6437634 0.7678529 0.7234267 0.7053229 0.6739558 0.6464059 0.5735106 0.6437634 0.7678529 0.6960547 0.6784591 0.6739558 0.6464059 0.7234267 0.7053229 1.2346057 1.2349485 1.0504823 1.0504823 1.0712843 1.1799376 1.2233415 1.0712843 1.1661247 1.2119268 1.2989891 1.5201600 0.1123735 0.2419406 0.1860656 0.6272205 0.0926244 0.2307991 0.1860656 0.5763428 0.1123735 0.2419406 0.5268345 0.7219222 0.7647766 0.7219222 0.7647766 0.6960547 0.6542749 0.7378164 0.8039340 0.7360759 0.6774228 0.7332009 0.6920818 0.7313754 0.6895813 0.7313754 1.0959566 1.0959566 1.0552458 0.0177850 0.0801521 0.5521655 0.1767877 0.0000010 1.5982097 0.0354352 0.0176098 0.0176098 0.1837384 0.0000000 0.4684245 0.0176464 0.3209000 0.0177850 0.1895294 0.6913357 0.6913357 0.3504699 0.4280114 
P_opilio_Six4-5/1-59                     0.7284271 0.7475941 0.7506334 0.8157884 0.7833411 0.7555083 0.6820781 0.7284271 0.7475941 0.7222905 0.7884272 0.7833411 0.7555083 0.7506334 0.8157884 1.5508226 1.6148189 1.1753183 1.1753183 1.2010754 1.6560217 1.5289105 1.2010754 1.3254712 1.4292297 1.4921645 1.8040595 0.4704512 0.6035551 0.5724985 0.9983756 0.4417764 0.6010014 0.5724985 1.0595980 0.4704512 0.6035551 0.8529917 0.7539163 0.6612013 0.7539163 0.6612013 0.7222905 0.7286568 0.6994728 0.7694057 0.7290351 0.6934170 0.7599581 0.7507267 0.6939524 0.7964703 0.6939524 1.1264818 1.1264818 1.1839963 0.4581439 0.5046138 0.9358852 0.4760341 0.4684245 2.0496913 0.4635436 0.4983962 0.4983962 0.6496986 0.4684245 0.0000000 0.4384723 0.7243887 0.4581439 0.6052912 0.7346605 0.7346605 0.5829535 0.6922778 
P_tepidariorum_Six4-5-A/1-60             0.6800181 0.7320377 0.6893962 0.7398504 0.7087221 0.6816192 0.6165713 0.6800181 0.7320377 0.6615303 0.7133715 0.7087221 0.6816192 0.6893962 0.7398504 1.1975337 1.2874633 1.0083396 1.0083396 1.0282143 1.1700701 1.1756492 1.0282143 1.1202803 1.1641326 1.2487622 1.4610986 0.0925719 0.2159974 0.2135760 0.5938921 0.0732234 0.2039885 0.2135760 0.5433324 0.0925719 0.2159974 0.4963938 0.6880262 0.7325796 0.6880262 0.7325796 0.6615303 0.6881495 0.7047607 0.7708638 0.7038969 0.6451970 0.7003025 0.6583671 0.6993397 0.7233521 0.6993397 1.0526664 1.0526664 1.0120910 0.0360975 0.0597204 0.5201318 0.2018996 0.0176464 1.5600024 0.0538863 0.0357354 0.0357354 0.1626574 0.0176464 0.4384723 0.0000000 0.2963733 0.0360975 0.1666815 0.6578719 0.6578719 0.3229015 0.3940837 
S_maritima_Six4-5/1-60                   0.9228942 0.8551162 0.7799332 0.8494195 0.8529103 0.8266048 0.9500317 0.9228942 0.8551162 0.7537673 0.8233792 0.8529103 0.8266048 0.7799332 0.8494195 1.2816482 1.2351619 1.1189285 1.1189285 1.1297054 1.2394424 1.1715041 1.1297054 1.2266981 1.2382751 1.2436987 1.7868630 0.2710889 0.4021672 0.4792781 0.7243106 0.2668353 0.3955326 0.4792781 0.7094210 0.2710889 0.4021672 0.6069267 0.7782354 0.8067598 0.7782354 0.8067598 0.7537673 0.7540171 0.7664930 0.9251818 0.8782664 0.8496063 0.7464580 0.7485234 0.8409473 0.7894121 0.8409473 1.0757629 1.0757629 1.1538732 0.3496733 0.2383649 0.7994867 0.2905851 0.3209000 1.3309287 0.2766200 0.2957847 0.2957847 0.2888326 0.3209000 0.7243887 0.2963733 0.0000000 0.3496733 0.3016229 0.7135522 0.7135522 0.5185705 0.5375107 
T_antipodiana_Six4-5-A/1-60              0.6515807 0.7764953 0.7314848 0.7130836 0.6816202 0.6540118 0.5821575 0.6515807 0.7764953 0.7040907 0.6861836 0.6816202 0.6540118 0.7314848 0.7130836 1.3026021 1.2181022 1.1083751 1.1083751 1.1305575 1.2441913 1.2066545 1.1305575 1.2302275 1.2228089 1.2816040 1.6065615 0.1130430 0.2715564 0.1833515 0.6698888 0.0931507 0.2612584 0.1833515 0.5371890 0.1130430 0.2715564 0.5648354 0.7299419 0.7725588 0.7299419 0.7725588 0.7040907 0.6616356 0.7457123 0.8120298 0.7437529 0.7184727 0.7410328 0.7350824 0.7390011 0.6971044 0.7390011 1.1559140 1.1559140 1.1146088 0.0000010 0.1020390 0.5923230 0.1729918 0.0177850 1.6831941 0.0543233 0.0360220 0.0360220 0.1850034 0.0177850 0.4581439 0.0360975 0.3496733 0.0000000 0.1650239 0.6991196 0.6991196 0.3613008 0.4439709 
T_castaneum_Six4/1-60                    0.5979043 0.6010963 0.5461096 0.6383126 0.6089455 0.5828805 0.5696018 0.5979043 0.6010963 0.5195242 0.6127213 0.6089455 0.5828805 0.5461096 0.6383126 1.0496188 1.0350952 0.9307870 0.9307870 0.9492376 1.0270125 0.9414797 0.9492376 1.0532625 0.9749702 1.0023482 1.5749834 0.1911723 0.2663412 0.3008366 0.6518899 0.1691982 0.2555597 0.3008366 0.4513723 0.1911723 0.2663412 0.5545210 0.5148830 0.7040712 0.5148830 0.7040712 0.5195242 0.6255179 0.6759316 0.7410858 0.6606777 0.6356660 0.5765896 0.5198905 0.6714594 0.6447885 0.6714594 0.9741274 0.9741274 0.9327993 0.1650239 0.2026867 0.6045921 0.1482086 0.1895294 1.2478444 0.1931618 0.2127535 0.2127535 0.2521577 0.1895294 0.6052912 0.1666815 0.3016229 0.1650239 0.0000000 0.5875678 0.5875678 0.4230854 0.4954341 
PB.2234.1.p1/56-115                      0.1361525 0.1123915 0.0928770 0.1123920 0.0926414 0.0743259 0.1359116 0.1361525 0.1123915 0.0745270 0.0939872 0.0926414 0.0743259 0.0928770 0.1123920 0.7034305 0.8042889 0.4740018 0.4740018 0.4444167 0.7112806 0.7273700 0.4444167 0.5605587 0.6268343 0.7760519 0.9571442 0.5960361 0.7363926 0.8866262 1.1147896 0.5629468 0.7528858 0.8866262 1.2034718 0.5960361 0.7363926 0.9308563 0.0732602 0.1614994 0.0732602 0.1614994 0.0745270 0.0930358 0.1264575 0.1829783 0.1187356 0.1183909 0.0919491 0.0923373 0.1397537 0.0930358 0.1397537 0.5043102 0.5043102 0.5201293 0.6991196 0.7014806 0.6667501 0.7539199 0.6913357 1.6222842 0.7257377 0.7248969 0.7248969 0.7596382 0.6913357 0.7346605 0.6578719 0.7135522 0.6991196 0.5875678 0.0000000 0.0000010 0.6961153 0.7314090 
PB.2234.2.p1/56-115                      0.1361525 0.1123915 0.0928770 0.1123920 0.0926414 0.0743259 0.1359116 0.1361525 0.1123915 0.0745270 0.0939872 0.0926414 0.0743259 0.0928770 0.1123920 0.7034305 0.8042889 0.4740018 0.4740018 0.4444167 0.7112806 0.7273700 0.4444167 0.5605587 0.6268343 0.7760519 0.9571442 0.5960361 0.7363926 0.8866262 1.1147896 0.5629468 0.7528858 0.8866262 1.2034718 0.5960361 0.7363926 0.9308563 0.0732602 0.1614994 0.0732602 0.1614994 0.0745270 0.0930358 0.1264575 0.1829783 0.1187356 0.1183909 0.0919491 0.0923373 0.1397537 0.0930358 0.1397537 0.5043102 0.5043102 0.5201293 0.6991196 0.7014806 0.6667501 0.7539199 0.6913357 1.6222842 0.7257377 0.7248969 0.7248969 0.7596382 0.6913357 0.7346605 0.6578719 0.7135522 0.6991196 0.5875678 0.0000010 0.0000000 0.6961153 0.7314090 
PB.8648.1.p1/51-110                      0.7232004 0.7543651 0.7075562 0.7610404 0.7278905 0.6991855 0.7141897 0.7232004 0.7543651 0.6781084 0.7329253 0.7278905 0.6991855 0.7075562 0.7610404 1.2539919 1.4473971 1.1715926 1.1715926 1.1977349 1.4460586 1.4692295 1.1977349 1.2569413 1.1700797 1.5632055 1.7571787 0.3275962 0.5605197 0.5894837 1.0338091 0.3014056 0.5569914 0.5894837 0.9970329 0.3275962 0.5605197 0.8960964 0.7468400 0.7585522 0.7468400 0.7585522 0.6781084 0.7244886 0.7613171 0.7894236 0.7219295 0.6831924 0.6991702 0.7395475 0.7537065 0.7244886 0.7537065 1.1777767 1.1777767 1.1803321 0.3613008 0.3676417 0.7982973 0.4204539 0.3504699 1.7702437 0.3758985 0.3783047 0.3783047 0.4482933 0.3504699 0.5829535 0.3229015 0.5185705 0.3613008 0.4230854 0.6961153 0.6961153 0.0000000 0.0000010 
PB.8648.2.p1/1-52                        0.8168904 0.8581010 0.7946345 0.8576394 0.8180872 0.7841390 0.8281957 0.8168904 0.8581010 0.7599832 0.8243416 0.8180872 0.7841390 0.7946345 0.8576394 1.3007058 1.5455102 1.2218388 1.2218388 1.2528866 1.5498591 1.5725687 1.2528866 1.3213668 1.2020412 1.6878981 1.4660425 0.3975408 0.6757354 0.7521139 1.3469167 0.3653417 0.6739214 0.7521139 1.1713811 0.3975408 0.6757354 1.1458257 0.8452201 0.8497436 0.8452201 0.8497436 0.7599832 0.8134231 0.8050167 0.8409498 0.8061865 0.7597045 0.7838038 0.8361180 0.8437903 0.8134231 0.8437903 1.2288218 1.2288218 1.2334507 0.4439709 0.4199748 0.8073654 0.4876935 0.4280114 1.7789867 0.4314468 0.4280114 0.4280114 0.4857923 0.4280114 0.6922778 0.3940837 0.5375107 0.4439709 0.4954341 0.7314090 0.7314090 0.0000010 0.0000000 
