# Supplementary material for: The genome of a sea spider corroborates a shared Hox cluster motif in arthropods with a reduced posterior tagma
Source: BMC Biol. 2025 Jul 2;23:196. doi: 10.1186/s12915-025-02276-x (PMC12220506; doi:10.1186/s12915-025-02276-x)
Supplement: Supplementary file 3 — Additional file 3. [file 12915_2025_2276_MOESM3_ESM.zip › suppl-file7-gene_analysis/sine/homeobox_aligned.fasta.bionj]

((((((((C_rotundicauda_Six1-2_A/1-60:5e-07,L_polyphemus_Six1-2_A/1-60:5e-07):0.0097897872,L_polyphemus_Six1-2_A/1-51:0.011400718):0.040399343,(((C_rotundicauda_Six1-2_D1/1-60:5e-07,T_tridentatus_Six1-2_D1/1-60:5e-07):0.0099494103,(L_polyphemus_Six1-2_D1/1-60:0.0015502158,T_castaneum_So/1-60:0.016038004):0.0075405058):0.012339277,((C_rotundicauda_Six1-2_E/1-60:5e-07,L_polyphemus_Six1-2_E/1-60:5e-07):0.0024574185,D_melanogaster_so/1-60:0.033228982):0.0014599157):0.0034106281):0.0017340435,(C_rotundicauda_Six1-2_D2/1-60:5e-07,L_polyphemus_Six1-2_D2/1-60:5e-07):0.010569912):0.025180055,((C_rotundicauda_Six1-2_B/1-60:5e-07,L_polyphemus_Six1-2_B/1-60:5e-07):0.034160398,(C_sculpturatus_Six1-2-A/1-60:5e-07,L_polyphemus_Six1-2_C/1-60:5e-07):0.0020037908):0.0048864167):0.0016803259,(((C_rotundicauda_Six1-2_C/1-60:5e-07,T_tridentatus_Six1-2_C/1-60:5e-07):0.00051194523,S_maritima_Six1-2/1-60:0.017089128):0.0026363358,((A_bruennichi_Six1-2-A/1-60:5e-07,A_bruennichi_old_annotated_Six1-2-A/1-60:5e-07):0.0022963928,T_antipodiana_Six1-2-A/1-60:0.015495691):0.015841292):0.0093330164):0.01426064,(P_tepidariorum_Six1-2-B/1-60:0.014889265,(((T_clavata_Six1-2-B/1-60:-0.00089279923,((H_graminicola_Six1-2-B/1-60:0.036743671,(A_bruennichi_old_annotated_Six1-2-B/1-60:5e-07,A_bruennichi_Six1-2-B/1-60:5e-07):0.017360831):0.00016502241,T_antipodiana_Six1-2-B/1-60:-0.00065806275):0.00089329924):0.0025445074,D_plantarius_Six1-2-B/1-60:0.032958742):0.015775844,L_elegans_Six1-2-B/1-60:0.0021402403):0.021551061):0.0009142221):-0.025148466,((PB.2234.1.p1/56-115:5e-07,PB.2234.2.p1/56-115:5e-07):0.039893404,((C_sculpturatus_Six4-5-B/1-60:0.30123967,(((((D_melanogaster_Six4/1-60:0.080026321,((((((((H_graminicola_Six4-5-A-1/1-60:5e-07,H_graminicola_Six4-5-A-2/1-60:5e-07):0.022792988,L_elegans_Six4-5-A/1-60:-0.0051836967):0.0024653424,D_plantarius_Six4-5-A/1-60:-0.0024648423):0.0050860094,(T_antipodiana_Six4-5-A/1-60:5e-07,A_bruennichi_Six4-5-A/1-60:5e-07):0.012855078):0.0045673,D_silvatica_Six4-5-B/1-60:0.031432346):0.010570602,P_tepidariorum_Six4-5-A/1-60:0.0073532015):0.019641031,(I_scapularis_Six4-5/1-60:0.10336702,C_sculpturatus_Six4-5-A/1-60:0.024769407):0.019127522):0.024831124,(((C_rotundicauda_Six4-5_B/1-60:5e-07,T_tridentatus_Six4-5_B/1-60:5e-07):0.0023289155,L_polyphemus_Six4-5_B/1-60:0.014975538):0.011839695,(C_rotundicauda_Six4-5_C/1-60:5e-07,L_polyphemus_Six4-5_C/1-60:5e-07):0.090559714):0.11691665):0.017842034):0.0068940371,S_maritima_Six4-5/1-60:0.20496002):0.021478947,((C_rotundicauda_Six4-5_A/1-60:5e-07,T_tridentatus_Six4-5_A/1-60:5e-07):0.023076046,L_polyphemus_Six4-5_A/1-60:-0.0058314046):0.034288149):0.036757,T_castaneum_Six4/1-60:0.063867591):0.017894667,(D_silvatica_Six4-5-A/1-60:1.0667465,((C_rotundicauda_Six4-5_D/1-60:0.1162089,T_tridentatus_Six4-5_D/1-60:-0.044256348):0.046870634,L_polyphemus_Six4-5_D/1-60:0.2157615):0.18233427):0.13298678):0.13411149):0.058511212,(P_opilio_Six4-5/1-59:0.30897629,(PB.8648.1.p1/51-110:-0.038690723,PB.8648.2.p1/1-52:0.038691722):0.32863891):0.096781552):0.27215105):0.046317786,((((C_rotundicauda_Six3-6_A/1-60:0.063832395,T_tridentatus_Six3-6_A/1-60:0.010521667):0.026161483,L_polyphemus_Six3-6_A/1-60:0.084350817):0.12381892,(((C_rotundicauda_Six3-6_C-a/1-60:-0.010955387,((C_rotundicauda_Six3-6_C-b/1-60:-0.033896975,(L_polyphemus_Six3-6_Db/1-60:-0.063927323,T_tridentatus_Six3-6-like/1-60:0.3531464):0.11055347):0.016443085,(A_bruennichi_Six3-6-A/1-60:5e-07,A_bruennichi_old_annotated_Six3-6-A/1-60:5e-07):0.0052884854):0.0091496045):0.010614507,D_melanogaster_Optix/1-60:0.029523335):0.0081925169,(C_rotundicauda_Six3-6_D/1-60:5e-07,L_polyphemus_Six3-6_Da/1-60:5e-07):1.4904421e-05):0.033384938):0.027704053,((C_rotundicauda_Six3-6_B/1-60:0.028713685,T_tridentatus_Six3-6_B/1-60:0.026799131):0.0097235646,L_polyphemus_Six3-6_B/1-60:-0.010381717):0.23849103):0.39655435);
