# Supplementary material for: The genome of a sea spider corroborates a shared Hox cluster motif in arthropods with a reduced posterior tagma
Source: BMC Biol. 2025 Jul 2;23:196. doi: 10.1186/s12915-025-02276-x (PMC12220506; doi:10.1186/s12915-025-02276-x)
Supplement: Supplementary file 3 — Additional file 3. [file 12915_2025_2276_MOESM3_ESM.zip › suppl-file7-gene_analysis/sine/homeobox_aligned.fasta.log]

IQ-TREE multicore version 2.3.6 for Linux x86 64-bit built Aug  1 2024
Developed by Bui Quang Minh, Nguyen Lam Tung, Olga Chernomor, Heiko Schmidt,
Dominik Schrempf, Michael Woodhams, Ly Trong Nhan, Thomas Wong

Host:    login01.lisc (AVX2, FMA3, 503 GB RAM)
Command: iqtree2 -s ./homeobox_aligned.fasta -T 4 --redo -B 1000
Seed:    401686 (Using SPRNG - Scalable Parallel Random Number Generator)
Time:    Thu Jan 30 16:35:38 2025
Kernel:  AVX+FMA - 4 threads (48 CPU cores detected)

Reading alignment file ./homeobox_aligned.fasta ... Fasta format detected
Reading fasta file: done in 0.000568204 secs
Alignment most likely contains protein sequences
Alignment has 117 sequences with 60 columns, 54 distinct patterns
34 parsimony-informative, 8 singleton sites, 18 constant sites
                                          Gap/Ambiguity  Composition  p-value
Analyzing sequences: done in 2.8313e-05 secs using 717% CPU
   1  C_rotundicauda_Six1-2_A/1-60                0.00%    passed     99.97%
   2  C_rotundicauda_Six1-2_B/1-60                0.00%    passed     98.78%
   3  C_rotundicauda_Six1-2_C/1-60                0.00%    passed     99.96%
   4  C_rotundicauda_Six1-2_D1/1-60               0.00%    passed     99.98%
   5  C_rotundicauda_Six1-2_D2/1-60               0.00%    passed     99.98%
   6  C_rotundicauda_Six1-2_E/1-60                0.00%    passed     99.95%
   7  L_polyphemus_Six1-2_A/1-51                 15.00%    passed     98.69%
   8  L_polyphemus_Six1-2_A/1-60                  0.00%    passed     99.97%
   9  L_polyphemus_Six1-2_B/1-60                  0.00%    passed     98.78%
  10  L_polyphemus_Six1-2_C/1-60                  0.00%    passed     99.91%
  11  L_polyphemus_Six1-2_D1/1-60                 0.00%    passed     99.94%
  12  L_polyphemus_Six1-2_D2/1-60                 0.00%    passed     99.98%
  13  L_polyphemus_Six1-2_E/1-60                  0.00%    passed     99.95%
  14  T_tridentatus_Six1-2_A/1-60                 0.00%    passed     99.97%
  15  T_tridentatus_Six1-2_B/1-60                 0.00%    passed     98.78%
  16  T_tridentatus_Six1-2_C/1-60                 0.00%    passed     99.96%
  17  T_tridentatus_Six1-2_D1/1-60                0.00%    passed     99.98%
  18  T_tridentatus_Six1-2_D2/1-60                0.00%    passed     99.98%
  19  T_tridentatus_Six1-2_E/1-60                 0.00%    passed     99.95%
  20  C_rotundicauda_Six3-6_A/1-60                0.00%    passed     99.89%
  21  C_rotundicauda_Six3-6_B/1-60                0.00%    passed     79.32%
  22  C_rotundicauda_Six3-6_C-a/1-60              0.00%    passed     99.97%
  23  C_rotundicauda_Six3-6_C-b/1-60              0.00%    passed     99.97%
  24  C_rotundicauda_Six3-6_D/1-60                0.00%    passed    100.00%
  25  L_polyphemus_Six3-6_A/1-60                  0.00%    passed     99.77%
  26  L_polyphemus_Six3-6_B/1-60                  0.00%    passed     94.76%
  27  L_polyphemus_Six3-6_C-a/1-60                0.00%    passed     99.97%
  28  L_polyphemus_Six3-6_C-b/1-60                0.00%    passed     99.97%
  29  L_polyphemus_Six3-6_Da/1-60                 0.00%    passed    100.00%
  30  L_polyphemus_Six3-6_Db/1-60                 0.00%    passed     99.83%
  31  T_tridentatus_Six3-6_A/1-60                 0.00%    passed     99.90%
  32  T_tridentatus_Six3-6_B/1-60                 0.00%    passed     98.05%
  33  T_tridentatus_Six3-6_C1/1-60                0.00%    passed     99.97%
  34  T_tridentatus_Six3-6_C2/1-60                0.00%    passed     99.97%
  35  T_tridentatus_Six3-6_D/1-60                 0.00%    passed    100.00%
  36  T_tridentatus_Six3-6-like/1-60              0.00%    passed     44.55%
  37  C_rotundicauda_Six4-5_A/1-60                0.00%    passed     99.83%
  38  C_rotundicauda_Six4-5_B/1-60                0.00%    passed     93.53%
  39  C_rotundicauda_Six4-5_C/1-60                0.00%    failed      3.59%
  40  C_rotundicauda_Six4-5_D/1-60                0.00%    failed      2.05%
  41  L_polyphemus_Six4-5_A/1-60                  0.00%    passed     99.70%
  42  L_polyphemus_Six4-5_B/1-60                  0.00%    passed      7.44%
  43  L_polyphemus_Six4-5_C/1-60                  0.00%    failed      3.59%
  44  L_polyphemus_Six4-5_D/1-60                  0.00%    passed     74.79%
  45  T_tridentatus_Six4-5_A/1-60                 0.00%    passed     99.83%
  46  T_tridentatus_Six4-5_B/1-60                 0.00%    passed     93.53%
  47  T_tridentatus_Six4-5_C/1-60                 0.00%    failed      3.59%
  48  T_tridentatus_Six4-5_D/1-60                 0.00%    passed     97.89%
  49  A_bruennichi_Six1-2-A/1-60                  0.00%    passed     99.98%
  50  A_bruennichi_Six1-2-B/1-60                  0.00%    passed     99.99%
  51  A_bruennichi_old_annotated_Six1-2-A/1-60    0.00%    passed     99.98%
  52  A_bruennichi_old_annotated_Six1-2-B/1-60    0.00%    passed     99.99%
  53  C_sculpturatus_Six1-2-A/1-60                0.00%    passed     99.91%
  54  C_sculpturatus_Six1-2-B/1-60                0.00%    passed     99.91%
  55  D_melanogaster_so/1-60                      0.00%    passed     99.35%
  56  D_plantarius_Six1-2-A/1-60                  0.00%    passed     99.96%
  57  D_plantarius_Six1-2-B/1-60                  0.00%    passed     97.43%
  58  H_graminicola_Six1-2-A/1-60                 0.00%    passed     99.98%
  59  H_graminicola_Six1-2-B/1-60                 0.00%    passed     99.94%
  60  I_scapularis_Six1-2/1-60                    0.00%    passed     99.96%
  61  L_elegans_Six1-2-A/1-60                     0.00%    passed     99.96%
  62  L_elegans_Six1-2-B/1-60                     0.00%    passed     99.99%
  63  P_opilio_Six1-2/1-60                        0.00%    passed     99.91%
  64  P_tepidariorum_Six1-2-A/1-60                0.00%    passed     99.96%
  65  P_tepidariorum_Six1-2-B/1-60                0.00%    passed     99.99%
  66  S_maritima_Six1-2/1-60                      0.00%    passed     99.78%
  67  T_antipodiana_Six1-2-A/1-60                 0.00%    passed     99.95%
  68  T_antipodiana_Six1-2-B/1-60                 0.00%    passed     99.99%
  69  T_castaneum_So/1-60                         0.00%    passed     99.35%
  70  T_clavata_Six1-2-A/1-60                     0.00%    passed     99.98%
  71  T_clavata_Six1-2-B/1-60                     0.00%    passed     99.99%
  72  A_bruennichi_Six3-6-A/1-60                  0.00%    passed     99.96%
  73  A_bruennichi_Six3-6-B/1-60                  0.00%    passed     99.97%
  74  A_bruennichi_old_annotated_Six3-6-A/1-60    0.00%    passed     99.96%
  75  C_sculpturatus_Six3-6-A/1-60                0.00%    passed     99.97%
  76  C_sculpturatus_Six3-6-B/1-60                0.00%    passed     99.97%
  77  D_melanogaster_Optix/1-60                   0.00%    passed     99.99%
  78  D_plantarius_Six3-6-A/1-60                  0.00%    passed     99.97%
  79  D_plantarius_Six3-6-B/1-60                  0.00%    passed     99.97%
  80  D_silvatica_Six3-6-B/1-60                   0.00%    passed     99.97%
  81  H_graminicola_Six3-6-A/1-60                 0.00%    passed     99.97%
  82  H_graminicola_Six3-6-B/1-60                 0.00%    passed     99.97%
  83  I_scapularis_Six3-6/1-60                    0.00%    passed     99.97%
  84  L_elegans_Six3-6-A/1-60                     0.00%    passed     99.97%
  85  L_elegans_Six3-6-B/1-60                     0.00%    passed     99.97%
  86  P_opilio_Six3-6/1-60                        0.00%    passed     99.97%
  87  P_tepidariorum_Six3-6-A/1-60                0.00%    passed     99.97%
  88  P_tepidariorum_Six3-6-B/1-60                0.00%    passed     99.97%
  89  S_maritima_Six3-6/1-60                      0.00%    passed     99.97%
  90  T_antipodiana_Six3-6-A/1-60                 0.00%    passed     99.97%
  91  T_antipodiana_Six3-6-B/1-60                 0.00%    passed     99.97%
  92  T_castaneum_Optix/1-60                      0.00%    passed     99.97%
  93  T_clavata_Six3-6-A/1-60                     0.00%    passed     99.97%
  94  T_clavata_Six3-6-B/1-60                     0.00%    passed     99.97%
  95  A_bruennichi_Six4-5-A/1-60                  0.00%    passed     98.66%
  96  C_sculpturatus_Six4-5-A/1-60                0.00%    passed    100.00%
  97  C_sculpturatus_Six4-5-B/1-60                0.00%    passed     78.39%
  98  D_melanogaster_Six4/1-60                    0.00%    passed     98.85%
  99  D_plantarius_Six4-5-A/1-60                  0.00%    passed     99.04%
 100  D_silvatica_Six4-5-A/1-60                   0.00%    passed     28.45%
 101  D_silvatica_Six4-5-B/1-60                   0.00%    passed     99.65%
 102  H_graminicola_Six4-5-A-1/1-60               0.00%    passed     95.82%
 103  H_graminicola_Six4-5-A-2/1-60               0.00%    passed     95.82%
 104  I_scapularis_Six4-5/1-60                    0.00%    passed     84.22%
 105  L_elegans_Six4-5-A/1-60                     0.00%    passed     99.04%
 106  P_opilio_Six4-5/1-59                        1.67%    passed     82.87%
 107  P_tepidariorum_Six4-5-A/1-60                0.00%    passed     99.54%
 108  S_maritima_Six4-5/1-60                      0.00%    passed     95.15%
 109  T_antipodiana_Six4-5-A/1-60                 0.00%    passed     98.66%
 110  T_castaneum_Six4/1-60                       0.00%    passed     99.99%
 111  T_clavata_Six4-5-A/1-60                     0.00%    passed     98.66%
 112  PB.2234.1.p1/56-115                         0.00%    passed     92.37%
 113  PB.2234.2.p1/56-115                         0.00%    passed     92.37%
 114  PB.2234.3.p1/56-115                         0.00%    passed     92.37%
 115  PB.8648.1.p1/51-110                         0.00%    passed     97.03%
 116  PB.8648.2.p1/1-52                          13.33%    passed     91.13%
 117  g5264.t1.p1/20-79                           0.00%    passed     99.97%
****  TOTAL                                       0.26%  4 sequences failed composition chi2 test (p-value<5%; df=19)
NOTE: L_polyphemus_Six1-2_A/1-60 is identical to C_rotundicauda_Six1-2_A/1-60 but kept for subsequent analysis
NOTE: L_polyphemus_Six1-2_B/1-60 is identical to C_rotundicauda_Six1-2_B/1-60 but kept for subsequent analysis
NOTE: T_tridentatus_Six1-2_C/1-60 is identical to C_rotundicauda_Six1-2_C/1-60 but kept for subsequent analysis
NOTE: T_tridentatus_Six1-2_D1/1-60 is identical to C_rotundicauda_Six1-2_D1/1-60 but kept for subsequent analysis
NOTE: L_polyphemus_Six1-2_D2/1-60 is identical to C_rotundicauda_Six1-2_D2/1-60 but kept for subsequent analysis
NOTE: L_polyphemus_Six1-2_E/1-60 is identical to C_rotundicauda_Six1-2_E/1-60 but kept for subsequent analysis
NOTE: C_sculpturatus_Six1-2-A/1-60 is identical to L_polyphemus_Six1-2_C/1-60 but kept for subsequent analysis
NOTE: C_rotundicauda_Six3-6_C-b/1-60 is identical to C_rotundicauda_Six3-6_C-a/1-60 but kept for subsequent analysis
NOTE: L_polyphemus_Six3-6_Da/1-60 is identical to C_rotundicauda_Six3-6_D/1-60 but kept for subsequent analysis
NOTE: T_tridentatus_Six4-5_A/1-60 is identical to C_rotundicauda_Six4-5_A/1-60 but kept for subsequent analysis
NOTE: T_tridentatus_Six4-5_B/1-60 is identical to C_rotundicauda_Six4-5_B/1-60 but kept for subsequent analysis
NOTE: L_polyphemus_Six4-5_C/1-60 is identical to C_rotundicauda_Six4-5_C/1-60 but kept for subsequent analysis
NOTE: A_bruennichi_old_annotated_Six1-2-A/1-60 is identical to A_bruennichi_Six1-2-A/1-60 but kept for subsequent analysis
NOTE: A_bruennichi_old_annotated_Six1-2-B/1-60 is identical to A_bruennichi_Six1-2-B/1-60 but kept for subsequent analysis
NOTE: T_clavata_Six1-2-B/1-60 is identical to T_antipodiana_Six1-2-B/1-60 but kept for subsequent analysis
NOTE: A_bruennichi_old_annotated_Six3-6-A/1-60 is identical to A_bruennichi_Six3-6-A/1-60 but kept for subsequent analysis
NOTE: T_antipodiana_Six4-5-A/1-60 is identical to A_bruennichi_Six4-5-A/1-60 but kept for subsequent analysis
NOTE: L_elegans_Six4-5-A/1-60 is identical to D_plantarius_Six4-5-A/1-60 but kept for subsequent analysis
NOTE: H_graminicola_Six4-5-A-2/1-60 is identical to H_graminicola_Six4-5-A-1/1-60 but kept for subsequent analysis
NOTE: PB.2234.2.p1/56-115 is identical to PB.2234.1.p1/56-115 but kept for subsequent analysis
NOTE: 41 identical sequences (see below) will be ignored for subsequent analysis
NOTE: T_tridentatus_Six1-2_A/1-60 (identical to C_rotundicauda_Six1-2_A/1-60) is ignored but added at the end
NOTE: T_tridentatus_Six1-2_B/1-60 (identical to C_rotundicauda_Six1-2_B/1-60) is ignored but added at the end
NOTE: D_plantarius_Six1-2-A/1-60 (identical to C_rotundicauda_Six1-2_C/1-60) is ignored but added at the end
NOTE: I_scapularis_Six1-2/1-60 (identical to C_rotundicauda_Six1-2_C/1-60) is ignored but added at the end
NOTE: L_elegans_Six1-2-A/1-60 (identical to C_rotundicauda_Six1-2_C/1-60) is ignored but added at the end
NOTE: P_tepidariorum_Six1-2-A/1-60 (identical to C_rotundicauda_Six1-2_C/1-60) is ignored but added at the end
NOTE: T_tridentatus_Six1-2_D2/1-60 (identical to C_rotundicauda_Six1-2_D2/1-60) is ignored but added at the end
NOTE: T_tridentatus_Six1-2_E/1-60 (identical to C_rotundicauda_Six1-2_E/1-60) is ignored but added at the end
NOTE: C_sculpturatus_Six1-2-B/1-60 (identical to L_polyphemus_Six1-2_C/1-60) is ignored but added at the end
NOTE: P_opilio_Six1-2/1-60 (identical to L_polyphemus_Six1-2_C/1-60) is ignored but added at the end
NOTE: L_polyphemus_Six3-6_C-a/1-60 (identical to C_rotundicauda_Six3-6_C-a/1-60) is ignored but added at the end
NOTE: L_polyphemus_Six3-6_C-b/1-60 (identical to C_rotundicauda_Six3-6_C-a/1-60) is ignored but added at the end
NOTE: T_tridentatus_Six3-6_C1/1-60 (identical to C_rotundicauda_Six3-6_C-a/1-60) is ignored but added at the end
NOTE: T_tridentatus_Six3-6_C2/1-60 (identical to C_rotundicauda_Six3-6_C-a/1-60) is ignored but added at the end
NOTE: A_bruennichi_Six3-6-B/1-60 (identical to C_rotundicauda_Six3-6_C-a/1-60) is ignored but added at the end
NOTE: C_sculpturatus_Six3-6-A/1-60 (identical to C_rotundicauda_Six3-6_C-a/1-60) is ignored but added at the end
NOTE: C_sculpturatus_Six3-6-B/1-60 (identical to C_rotundicauda_Six3-6_C-a/1-60) is ignored but added at the end
NOTE: D_plantarius_Six3-6-A/1-60 (identical to C_rotundicauda_Six3-6_C-a/1-60) is ignored but added at the end
NOTE: D_plantarius_Six3-6-B/1-60 (identical to C_rotundicauda_Six3-6_C-a/1-60) is ignored but added at the end
NOTE: D_silvatica_Six3-6-B/1-60 (identical to C_rotundicauda_Six3-6_C-a/1-60) is ignored but added at the end
NOTE: H_graminicola_Six3-6-A/1-60 (identical to C_rotundicauda_Six3-6_C-a/1-60) is ignored but added at the end
NOTE: H_graminicola_Six3-6-B/1-60 (identical to C_rotundicauda_Six3-6_C-a/1-60) is ignored but added at the end
NOTE: I_scapularis_Six3-6/1-60 (identical to C_rotundicauda_Six3-6_C-a/1-60) is ignored but added at the end
NOTE: L_elegans_Six3-6-A/1-60 (identical to C_rotundicauda_Six3-6_C-a/1-60) is ignored but added at the end
NOTE: L_elegans_Six3-6-B/1-60 (identical to C_rotundicauda_Six3-6_C-a/1-60) is ignored but added at the end
NOTE: P_opilio_Six3-6/1-60 (identical to C_rotundicauda_Six3-6_C-a/1-60) is ignored but added at the end
NOTE: P_tepidariorum_Six3-6-A/1-60 (identical to C_rotundicauda_Six3-6_C-a/1-60) is ignored but added at the end
NOTE: P_tepidariorum_Six3-6-B/1-60 (identical to C_rotundicauda_Six3-6_C-a/1-60) is ignored but added at the end
NOTE: S_maritima_Six3-6/1-60 (identical to C_rotundicauda_Six3-6_C-a/1-60) is ignored but added at the end
NOTE: T_antipodiana_Six3-6-A/1-60 (identical to C_rotundicauda_Six3-6_C-a/1-60) is ignored but added at the end
NOTE: T_antipodiana_Six3-6-B/1-60 (identical to C_rotundicauda_Six3-6_C-a/1-60) is ignored but added at the end
NOTE: T_castaneum_Optix/1-60 (identical to C_rotundicauda_Six3-6_C-a/1-60) is ignored but added at the end
NOTE: T_clavata_Six3-6-A/1-60 (identical to C_rotundicauda_Six3-6_C-a/1-60) is ignored but added at the end
NOTE: T_clavata_Six3-6-B/1-60 (identical to C_rotundicauda_Six3-6_C-a/1-60) is ignored but added at the end
NOTE: g5264.t1.p1/20-79 (identical to C_rotundicauda_Six3-6_C-a/1-60) is ignored but added at the end
NOTE: T_tridentatus_Six3-6_D/1-60 (identical to C_rotundicauda_Six3-6_D/1-60) is ignored but added at the end
NOTE: T_tridentatus_Six4-5_C/1-60 (identical to C_rotundicauda_Six4-5_C/1-60) is ignored but added at the end
NOTE: H_graminicola_Six1-2-A/1-60 (identical to A_bruennichi_Six1-2-A/1-60) is ignored but added at the end
NOTE: T_clavata_Six1-2-A/1-60 (identical to A_bruennichi_Six1-2-A/1-60) is ignored but added at the end
NOTE: T_clavata_Six4-5-A/1-60 (identical to A_bruennichi_Six4-5-A/1-60) is ignored but added at the end
NOTE: PB.2234.3.p1/56-115 (identical to PB.2234.1.p1/56-115) is ignored but added at the end
Alignment was printed to ./homeobox_aligned.fasta.uniqueseq.phy

For your convenience alignment with unique sequences printed to ./homeobox_aligned.fasta.uniqueseq.phy

Creating fast initial parsimony tree by random order stepwise addition...
0.039 seconds, parsimony score: 244 (based on 42 sites)
WARNING: Number of threads seems too high for short alignments. Use -T AUTO to determine best number of threads.
Perform fast likelihood tree search using LG+I+G model...
Estimate model parameters (epsilon = 5.000)
Perform nearest neighbor interchange...
Estimate model parameters (epsilon = 1.000)
1. Initial log-likelihood: -1419.347
Optimal log-likelihood: -1419.263
Proportion of invariable sites: 0.176
Gamma shape alpha: 0.907
Parameters optimization took 1 rounds (0.197 sec)
Time for fast ML tree search: 2.409 seconds

NOTE: ModelFinder requires 9 MB RAM!
ModelFinder will test up to 1232 protein models (sample size: 60 epsilon: 0.100) ...
 No. Model         -LnL         df  AIC          AICc         BIC
WARNING: Number of threads seems too high for short alignments. Use -T AUTO to determine best number of threads.
  1  LG            1510.827     149 3319.653     48019.653    3631.710
WARNING: Number of threads seems too high for short alignments. Use -T AUTO to determine best number of threads.
  2  LG+I          1449.172     150 3198.345     48498.345    3512.497
WARNING: Number of threads seems too high for short alignments. Use -T AUTO to determine best number of threads.
  3  LG+G4         1419.758     150 3139.516     48439.516    3453.668
WARNING: Number of threads seems too high for short alignments. Use -T AUTO to determine best number of threads.
  4  LG+I+G4       1419.236     151 3140.471     49044.471    3456.717
WARNING: Number of threads seems too high for short alignments. Use -T AUTO to determine best number of threads.
  5  LG+R2         1423.418     151 3148.836     49052.836    3465.082
WARNING: Number of threads seems too high for short alignments. Use -T AUTO to determine best number of threads.
  6  LG+R3         1420.682     153 3147.364     50271.364    3467.798
WARNING: Number of threads seems too high for short alignments. Use -T AUTO to determine best number of threads.
 14  LG+I+R2       1418.037     152 3140.074     49652.074    3458.414
WARNING: Number of threads seems too high for short alignments. Use -T AUTO to determine best number of threads.
 15  LG+I+R3       1417.247     154 3142.495     50882.495    3465.024
WARNING: Number of threads seems too high for short alignments. Use -T AUTO to determine best number of threads.
 25  LG+F+G4       1437.028     169 3212.056     60672.056    3566.001
WARNING: Number of threads seems too high for short alignments. Use -T AUTO to determine best number of threads.
 26  LG+F+I+G4     1434.572     170 3209.143     61349.143    3565.182
WARNING: Number of threads seems too high for short alignments. Use -T AUTO to determine best number of threads.
 36  LG+F+I+R2     1434.499     171 3210.997     62034.997    3569.130
WARNING: Number of threads seems too high for short alignments. Use -T AUTO to determine best number of threads.
 47  WAG+G4        1432.194     150 3164.388     48464.388    3478.540
WARNING: Number of threads seems too high for short alignments. Use -T AUTO to determine best number of threads.
 48  WAG+I+G4      1429.790     151 3161.580     49065.580    3477.826
WARNING: Number of threads seems too high for short alignments. Use -T AUTO to determine best number of threads.
 58  WAG+I+R2      1428.846     152 3161.693     49673.693    3480.033
WARNING: Number of threads seems too high for short alignments. Use -T AUTO to determine best number of threads.
 69  WAG+F+G4      1452.602     169 3243.203     60703.203    3597.147
WARNING: Number of threads seems too high for short alignments. Use -T AUTO to determine best number of threads.
 70  WAG+F+I+G4    1448.792     170 3237.585     61377.585    3593.623
WARNING: Number of threads seems too high for short alignments. Use -T AUTO to determine best number of threads.
 80  WAG+F+I+R2    1449.182     171 3240.364     62064.364    3598.497
WARNING: Number of threads seems too high for short alignments. Use -T AUTO to determine best number of threads.
 91  JTT+G4        1408.450     150 3116.901     48416.901    3431.052
WARNING: Number of threads seems too high for short alignments. Use -T AUTO to determine best number of threads.
 92  JTT+I+G4      1407.079     151 3116.157     49020.157    3432.403
WARNING: Number of threads seems too high for short alignments. Use -T AUTO to determine best number of threads.
102  JTT+I+R2      1407.986     152 3119.973     49631.973    3438.313
WARNING: Number of threads seems too high for short alignments. Use -T AUTO to determine best number of threads.
113  JTT+F+G4      1426.087     169 3190.175     60650.175    3544.119
WARNING: Number of threads seems too high for short alignments. Use -T AUTO to determine best number of threads.
114  JTT+F+I+G4    1423.567     170 3187.133     61327.133    3543.172
WARNING: Number of threads seems too high for short alignments. Use -T AUTO to determine best number of threads.
124  JTT+F+I+R2    1425.292     171 3192.585     62016.585    3550.718
WARNING: Normalizing state frequencies so that sum of them equals to 1
WARNING: Number of threads seems too high for short alignments. Use -T AUTO to determine best number of threads.
135  Q.pfam+G4     1422.556     150 3145.111     48445.111    3459.263
WARNING: Normalizing state frequencies so that sum of them equals to 1
WARNING: Number of threads seems too high for short alignments. Use -T AUTO to determine best number of threads.
136  Q.pfam+I+G4   1421.772     151 3145.543     49049.543    3461.789
WARNING: Normalizing state frequencies so that sum of them equals to 1
WARNING: Number of threads seems too high for short alignments. Use -T AUTO to determine best number of threads.
146  Q.pfam+I+R2   1421.012     152 3146.024     49658.024    3464.364
WARNING: Normalizing state frequencies so that sum of them equals to 1
WARNING: Number of threads seems too high for short alignments. Use -T AUTO to determine best number of threads.
157  Q.pfam+F+G4   1435.128     169 3208.257     60668.257    3562.201
WARNING: Normalizing state frequencies so that sum of them equals to 1
WARNING: Number of threads seems too high for short alignments. Use -T AUTO to determine best number of threads.
158  Q.pfam+F+I+G4 1432.757     170 3205.513     61345.513    3561.552
WARNING: Normalizing state frequencies so that sum of them equals to 1
WARNING: Number of threads seems too high for short alignments. Use -T AUTO to determine best number of threads.
168  Q.pfam+F+I+R2 1432.697     171 3207.393     62031.393    3565.526
WARNING: Normalizing state frequencies so that sum of them equals to 1
WARNING: Number of threads seems too high for short alignments. Use -T AUTO to determine best number of threads.
179  Q.bird+G4     1407.691     150 3115.382     48415.382    3429.534
WARNING: Normalizing state frequencies so that sum of them equals to 1
WARNING: Number of threads seems too high for short alignments. Use -T AUTO to determine best number of threads.
180  Q.bird+I+G4   1406.696     151 3115.392     49019.392    3431.638
WARNING: Normalizing state frequencies so that sum of them equals to 1
WARNING: Number of threads seems too high for short alignments. Use -T AUTO to determine best number of threads.
190  Q.bird+I+R2   1411.619     152 3127.239     49639.239    3445.579
WARNING: Normalizing state frequencies so that sum of them equals to 1
WARNING: Number of threads seems too high for short alignments. Use -T AUTO to determine best number of threads.
201  Q.bird+F+G4   1422.750     169 3183.501     60643.501    3537.445
WARNING: Normalizing state frequencies so that sum of them equals to 1
WARNING: Number of threads seems too high for short alignments. Use -T AUTO to determine best number of threads.
202  Q.bird+F+I+G4 1421.464     170 3182.928     61322.928    3538.967
WARNING: Normalizing state frequencies so that sum of them equals to 1
WARNING: Number of threads seems too high for short alignments. Use -T AUTO to determine best number of threads.
212  Q.bird+F+I+R2 1424.386     171 3190.772     62014.772    3548.905
WARNING: Normalizing state frequencies so that sum of them equals to 1
WARNING: Number of threads seems too high for short alignments. Use -T AUTO to determine best number of threads.
223  Q.mammal+G4   1405.936     150 3111.872     48411.872    3426.024
WARNING: Normalizing state frequencies so that sum of them equals to 1
WARNING: Number of threads seems too high for short alignments. Use -T AUTO to determine best number of threads.
224  Q.mammal+I+G4 1404.891     151 3111.782     49015.782    3428.029
WARNING: Normalizing state frequencies so that sum of them equals to 1
WARNING: Number of threads seems too high for short alignments. Use -T AUTO to determine best number of threads.
234  Q.mammal+I+R2 1409.316     152 3122.632     49634.632    3440.972
WARNING: Normalizing state frequencies so that sum of them equals to 1
WARNING: Number of threads seems too high for short alignments. Use -T AUTO to determine best number of threads.
245  Q.mammal+F+G4 1419.114     169 3176.227     60636.227    3530.171
WARNING: Normalizing state frequencies so that sum of them equals to 1
WARNING: Number of threads seems too high for short alignments. Use -T AUTO to determine best number of threads.
246  Q.mammal+F+I+G4 1417.615     170 3175.231     61315.231    3531.269
WARNING: Normalizing state frequencies so that sum of them equals to 1
WARNING: Number of threads seems too high for short alignments. Use -T AUTO to determine best number of threads.
256  Q.mammal+F+I+R2 1420.719     171 3183.437     62007.437    3541.570
WARNING: Number of threads seems too high for short alignments. Use -T AUTO to determine best number of threads.
267  Q.insect+G4   1406.721     150 3113.442     48413.442    3427.594
WARNING: Number of threads seems too high for short alignments. Use -T AUTO to determine best number of threads.
268  Q.insect+I+G4 1406.301     151 3114.603     49018.603    3430.849
WARNING: Number of threads seems too high for short alignments. Use -T AUTO to determine best number of threads.
278  Q.insect+I+R2 1408.176     152 3120.353     49632.353    3438.693
WARNING: Number of threads seems too high for short alignments. Use -T AUTO to determine best number of threads.
289  Q.insect+F+G4 1422.748     169 3183.496     60643.496    3537.440
WARNING: Number of threads seems too high for short alignments. Use -T AUTO to determine best number of threads.
290  Q.insect+F+I+G4 1421.278     170 3182.555     61322.555    3538.594
WARNING: Number of threads seems too high for short alignments. Use -T AUTO to determine best number of threads.
300  Q.insect+F+I+R2 1423.040     171 3188.080     62012.080    3546.213
WARNING: Normalizing state frequencies so that sum of them equals to 1
WARNING: Number of threads seems too high for short alignments. Use -T AUTO to determine best number of threads.
311  Q.plant+G4    1400.497     150 3100.994     48400.994    3415.146
WARNING: Normalizing state frequencies so that sum of them equals to 1
WARNING: Number of threads seems too high for short alignments. Use -T AUTO to determine best number of threads.
312  Q.plant+I+G4  1399.642     151 3101.284     49005.284    3417.530
WARNING: Normalizing state frequencies so that sum of them equals to 1
WARNING: Number of threads seems too high for short alignments. Use -T AUTO to determine best number of threads.
322  Q.plant+I+R2  1401.582     152 3107.164     49619.164    3425.504
WARNING: Normalizing state frequencies so that sum of them equals to 1
WARNING: Number of threads seems too high for short alignments. Use -T AUTO to determine best number of threads.
333  Q.plant+F+G4  1412.722     169 3163.444     60623.444    3517.388
WARNING: Normalizing state frequencies so that sum of them equals to 1
WARNING: Number of threads seems too high for short alignments. Use -T AUTO to determine best number of threads.
334  Q.plant+F+I+G4 1410.763     170 3161.526     61301.526    3517.564
WARNING: Normalizing state frequencies so that sum of them equals to 1
WARNING: Number of threads seems too high for short alignments. Use -T AUTO to determine best number of threads.
344  Q.plant+F+I+R2 1412.744     171 3167.488     61991.488    3525.621
WARNING: Normalizing state frequencies so that sum of them equals to 1
WARNING: Number of threads seems too high for short alignments. Use -T AUTO to determine best number of threads.
355  Q.yeast+G4    1421.384     150 3142.769     48442.769    3456.920
WARNING: Normalizing state frequencies so that sum of them equals to 1
WARNING: Number of threads seems too high for short alignments. Use -T AUTO to determine best number of threads.
356  Q.yeast+I+G4  1420.789     151 3143.578     49047.578    3459.824
WARNING: Normalizing state frequencies so that sum of them equals to 1
WARNING: Number of threads seems too high for short alignments. Use -T AUTO to determine best number of threads.
366  Q.yeast+I+R2  1422.015     152 3148.031     49660.031    3466.371
WARNING: Normalizing state frequencies so that sum of them equals to 1
WARNING: Number of threads seems too high for short alignments. Use -T AUTO to determine best number of threads.
377  Q.yeast+F+G4  1431.645     169 3201.290     60661.290    3555.234
WARNING: Normalizing state frequencies so that sum of them equals to 1
WARNING: Number of threads seems too high for short alignments. Use -T AUTO to determine best number of threads.
378  Q.yeast+F+I+G4 1429.826     170 3199.652     61339.652    3555.690
WARNING: Normalizing state frequencies so that sum of them equals to 1
WARNING: Number of threads seems too high for short alignments. Use -T AUTO to determine best number of threads.
388  Q.yeast+F+I+R2 1431.608     171 3205.216     62029.216    3563.349
WARNING: Number of threads seems too high for short alignments. Use -T AUTO to determine best number of threads.
399  JTTDCMut+G4   1408.595     150 3117.191     48417.191    3431.342
WARNING: Number of threads seems too high for short alignments. Use -T AUTO to determine best number of threads.
400  JTTDCMut+I+G4 1407.268     151 3116.537     49020.537    3432.783
WARNING: Number of threads seems too high for short alignments. Use -T AUTO to determine best number of threads.
410  JTTDCMut+I+R2 1407.939     152 3119.878     49631.878    3438.218
WARNING: Number of threads seems too high for short alignments. Use -T AUTO to determine best number of threads.
421  JTTDCMut+F+G4 1426.416     169 3190.833     60650.833    3544.777
WARNING: Number of threads seems too high for short alignments. Use -T AUTO to determine best number of threads.
422  JTTDCMut+F+I+G4 1423.915     170 3187.830     61327.830    3543.868
WARNING: Number of threads seems too high for short alignments. Use -T AUTO to determine best number of threads.
432  JTTDCMut+F+I+R2 1425.419     171 3192.839     62016.839    3550.972
WARNING: Number of threads seems too high for short alignments. Use -T AUTO to determine best number of threads.
443  DCMut+G4      1443.425     150 3186.849     48486.849    3501.001
WARNING: Number of threads seems too high for short alignments. Use -T AUTO to determine best number of threads.
444  DCMut+I+G4    1442.038     151 3186.075     49090.075    3502.321
WARNING: Number of threads seems too high for short alignments. Use -T AUTO to determine best number of threads.
454  DCMut+I+R2    1441.868     152 3187.736     49699.736    3506.077
WARNING: Number of threads seems too high for short alignments. Use -T AUTO to determine best number of threads.
465  DCMut+F+G4    1455.618     169 3249.236     60709.236    3603.180
WARNING: Number of threads seems too high for short alignments. Use -T AUTO to determine best number of threads.
466  DCMut+F+I+G4  1452.471     170 3244.942     61384.942    3600.980
WARNING: Number of threads seems too high for short alignments. Use -T AUTO to determine best number of threads.
476  DCMut+F+I+R2  1453.134     171 3248.269     62072.269    3606.402
WARNING: Number of threads seems too high for short alignments. Use -T AUTO to determine best number of threads.
487  VT+G4         1436.060     150 3172.120     48472.120    3486.272
WARNING: Number of threads seems too high for short alignments. Use -T AUTO to determine best number of threads.
488  VT+I+G4       1434.129     151 3170.257     49074.257    3486.503
WARNING: Number of threads seems too high for short alignments. Use -T AUTO to determine best number of threads.
498  VT+I+R2       1434.046     152 3172.092     49684.092    3490.432
WARNING: Number of threads seems too high for short alignments. Use -T AUTO to determine best number of threads.
509  VT+F+G4       1454.031     169 3246.062     60706.062    3600.006
WARNING: Number of threads seems too high for short alignments. Use -T AUTO to determine best number of threads.
510  VT+F+I+G4     1450.983     170 3241.966     61381.966    3598.004
WARNING: Number of threads seems too high for short alignments. Use -T AUTO to determine best number of threads.
520  VT+F+I+R2     1451.543     171 3245.086     62069.086    3603.219
WARNING: Number of threads seems too high for short alignments. Use -T AUTO to determine best number of threads.
531  PMB+G4        1460.847     150 3221.694     48521.694    3535.846
WARNING: Number of threads seems too high for short alignments. Use -T AUTO to determine best number of threads.
532  PMB+I+G4      1458.624     151 3219.248     49123.248    3535.494
WARNING: Number of threads seems too high for short alignments. Use -T AUTO to determine best number of threads.
542  PMB+I+R2      1458.336     152 3220.673     49732.673    3539.013
WARNING: Number of threads seems too high for short alignments. Use -T AUTO to determine best number of threads.
553  PMB+F+G4      1482.058     169 3302.117     60762.117    3656.061
WARNING: Number of threads seems too high for short alignments. Use -T AUTO to determine best number of threads.
554  PMB+F+I+G4    1478.588     170 3297.175     61437.175    3653.214
WARNING: Number of threads seems too high for short alignments. Use -T AUTO to determine best number of threads.
564  PMB+F+I+R2    1478.747     171 3299.494     62123.494    3657.627
WARNING: Number of threads seems too high for short alignments. Use -T AUTO to determine best number of threads.
575  Blosum62+G4   1464.507     150 3229.013     48529.013    3543.165
WARNING: Number of threads seems too high for short alignments. Use -T AUTO to determine best number of threads.
576  Blosum62+I+G4 1462.352     151 3226.704     49130.704    3542.950
WARNING: Number of threads seems too high for short alignments. Use -T AUTO to determine best number of threads.
586  Blosum62+I+R2 1462.381     152 3228.763     49740.763    3547.103
WARNING: Number of threads seems too high for short alignments. Use -T AUTO to determine best number of threads.
597  Blosum62+F+G4 1486.816     169 3311.632     60771.632    3665.576
WARNING: Number of threads seems too high for short alignments. Use -T AUTO to determine best number of threads.
598  Blosum62+F+I+G4 1483.264     170 3306.527     61446.527    3662.566
WARNING: Number of threads seems too high for short alignments. Use -T AUTO to determine best number of threads.
608  Blosum62+F+I+R2 1483.968     171 3309.937     62133.937    3668.069
WARNING: Number of threads seems too high for short alignments. Use -T AUTO to determine best number of threads.
619  Dayhoff+G4    1443.034     150 3186.067     48486.067    3500.219
WARNING: Number of threads seems too high for short alignments. Use -T AUTO to determine best number of threads.
620  Dayhoff+I+G4  1441.644     151 3185.289     49089.289    3501.535
WARNING: Number of threads seems too high for short alignments. Use -T AUTO to determine best number of threads.
630  Dayhoff+I+R2  1441.467     152 3186.934     49698.934    3505.274
WARNING: Number of threads seems too high for short alignments. Use -T AUTO to determine best number of threads.
641  Dayhoff+F+G4  1455.311     169 3248.622     60708.622    3602.567
WARNING: Number of threads seems too high for short alignments. Use -T AUTO to determine best number of threads.
642  Dayhoff+F+I+G4 1452.166     170 3244.331     61384.331    3600.370
WARNING: Number of threads seems too high for short alignments. Use -T AUTO to determine best number of threads.
652  Dayhoff+F+I+R2 1452.802     171 3247.604     62071.604    3605.737
WARNING: Number of threads seems too high for short alignments. Use -T AUTO to determine best number of threads.
663  mtREV+G4      1480.453     150 3260.907     48560.907    3575.058
WARNING: Number of threads seems too high for short alignments. Use -T AUTO to determine best number of threads.
664  mtREV+I+G4    1480.158     151 3262.316     49166.316    3578.562
WARNING: Number of threads seems too high for short alignments. Use -T AUTO to determine best number of threads.
674  mtREV+I+R2    1484.134     152 3272.269     49784.269    3590.609
WARNING: Number of threads seems too high for short alignments. Use -T AUTO to determine best number of threads.
685  mtREV+F+G4    1435.504     169 3209.008     60669.008    3562.952
WARNING: Number of threads seems too high for short alignments. Use -T AUTO to determine best number of threads.
686  mtREV+F+I+G4  1433.243     170 3206.486     61346.486    3562.524
WARNING: Number of threads seems too high for short alignments. Use -T AUTO to determine best number of threads.
696  mtREV+F+I+R2  1433.185     171 3208.370     62032.370    3566.503
WARNING: Number of threads seems too high for short alignments. Use -T AUTO to determine best number of threads.
707  mtART+G4      1523.820     150 3347.640     48647.640    3661.792
WARNING: Number of threads seems too high for short alignments. Use -T AUTO to determine best number of threads.
708  mtART+I+G4    1522.913     151 3347.826     49251.826    3664.072
WARNING: Number of threads seems too high for short alignments. Use -T AUTO to determine best number of threads.
718  mtART+I+R2    1535.187     152 3374.374     49886.374    3692.714
WARNING: Number of threads seems too high for short alignments. Use -T AUTO to determine best number of threads.
729  mtART+F+G4    1460.992     169 3259.985     60719.985    3613.929
WARNING: Number of threads seems too high for short alignments. Use -T AUTO to determine best number of threads.
730  mtART+F+I+G4  1457.038     170 3254.076     61394.076    3610.115
WARNING: Number of threads seems too high for short alignments. Use -T AUTO to determine best number of threads.
740  mtART+F+I+R2  1456.232     171 3254.465     62078.465    3612.598
WARNING: Number of threads seems too high for short alignments. Use -T AUTO to determine best number of threads.
751  mtZOA+G4      1483.160     150 3266.320     48566.320    3580.472
WARNING: Number of threads seems too high for short alignments. Use -T AUTO to determine best number of threads.
752  mtZOA+I+G4    1482.693     151 3267.385     49171.385    3583.631
WARNING: Number of threads seems too high for short alignments. Use -T AUTO to determine best number of threads.
762  mtZOA+I+R2    1490.333     152 3284.667     49796.667    3603.007
WARNING: Number of threads seems too high for short alignments. Use -T AUTO to determine best number of threads.
773  mtZOA+F+G4    1437.623     169 3213.246     60673.246    3567.191
WARNING: Number of threads seems too high for short alignments. Use -T AUTO to determine best number of threads.
774  mtZOA+F+I+G4  1437.055     170 3214.110     61354.110    3570.148
WARNING: Number of threads seems too high for short alignments. Use -T AUTO to determine best number of threads.
784  mtZOA+F+I+R2  1436.051     171 3214.101     62038.101    3572.234
WARNING: Number of threads seems too high for short alignments. Use -T AUTO to determine best number of threads.
795  mtMet+G4      1473.009     150 3246.019     48546.019    3560.170
WARNING: Number of threads seems too high for short alignments. Use -T AUTO to determine best number of threads.
796  mtMet+I+G4    1472.896     151 3247.792     49151.792    3564.038
WARNING: Number of threads seems too high for short alignments. Use -T AUTO to determine best number of threads.
806  mtMet+I+R2    1478.599     152 3261.198     49773.198    3579.538
WARNING: Number of threads seems too high for short alignments. Use -T AUTO to determine best number of threads.
817  mtMet+F+G4    1426.488     169 3190.975     60650.975    3544.919
WARNING: Number of threads seems too high for short alignments. Use -T AUTO to determine best number of threads.
818  mtMet+F+I+G4  1425.857     170 3191.714     61331.714    3547.752
WARNING: Number of threads seems too high for short alignments. Use -T AUTO to determine best number of threads.
828  mtMet+F+I+R2  1425.454     171 3192.908     62016.908    3551.041
WARNING: Number of threads seems too high for short alignments. Use -T AUTO to determine best number of threads.
839  mtVer+G4      1471.940     150 3243.880     48543.880    3558.031
WARNING: Number of threads seems too high for short alignments. Use -T AUTO to determine best number of threads.
840  mtVer+I+G4    1471.992     151 3245.984     49149.984    3562.230
WARNING: Number of threads seems too high for short alignments. Use -T AUTO to determine best number of threads.
850  mtVer+I+R2    1477.014     152 3258.028     49770.028    3576.368
WARNING: Number of threads seems too high for short alignments. Use -T AUTO to determine best number of threads.
861  mtVer+F+G4    1436.420     169 3210.841     60670.841    3564.785
WARNING: Number of threads seems too high for short alignments. Use -T AUTO to determine best number of threads.
862  mtVer+F+I+G4  1431.640     170 3203.281     61343.281    3559.319
WARNING: Number of threads seems too high for short alignments. Use -T AUTO to determine best number of threads.
872  mtVer+F+I+R2  1429.342     171 3200.683     62024.683    3558.816
WARNING: Number of threads seems too high for short alignments. Use -T AUTO to determine best number of threads.
883  mtInv+G4      1495.441     150 3290.881     48590.881    3605.033
WARNING: Number of threads seems too high for short alignments. Use -T AUTO to determine best number of threads.
884  mtInv+I+G4    1495.166     151 3292.331     49196.331    3608.577
WARNING: Number of threads seems too high for short alignments. Use -T AUTO to determine best number of threads.
894  mtInv+I+R2    1499.637     152 3303.273     49815.273    3621.613
WARNING: Number of threads seems too high for short alignments. Use -T AUTO to determine best number of threads.
905  mtInv+F+G4    1429.878     169 3197.757     60657.757    3551.701
WARNING: Number of threads seems too high for short alignments. Use -T AUTO to determine best number of threads.
906  mtInv+F+I+G4  1428.716     170 3197.432     61337.432    3553.470
WARNING: Number of threads seems too high for short alignments. Use -T AUTO to determine best number of threads.
916  mtInv+F+I+R2  1427.455     171 3196.910     62020.910    3555.043
WARNING: Number of threads seems too high for short alignments. Use -T AUTO to determine best number of threads.
927  mtMAM+G4      1486.099     150 3272.197     48572.197    3586.349
WARNING: Number of threads seems too high for short alignments. Use -T AUTO to determine best number of threads.
928  mtMAM+I+G4    1486.294     151 3274.588     49178.588    3590.834
WARNING: Number of threads seems too high for short alignments. Use -T AUTO to determine best number of threads.
938  mtMAM+I+R2    1496.735     152 3297.470     49809.470    3615.811
WARNING: Number of threads seems too high for short alignments. Use -T AUTO to determine best number of threads.
949  mtMAM+F+G4    1444.939     169 3227.879     60687.879    3581.823
WARNING: Number of threads seems too high for short alignments. Use -T AUTO to determine best number of threads.
950  mtMAM+F+I+G4  1440.169     170 3220.338     61360.338    3576.377
WARNING: Number of threads seems too high for short alignments. Use -T AUTO to determine best number of threads.
960  mtMAM+F+I+R2  1438.769     171 3219.539     62043.539    3577.672
WARNING: Normalizing state frequencies so that sum of them equals to 1
WARNING: Number of threads seems too high for short alignments. Use -T AUTO to determine best number of threads.
971  FLAVI+G4      1433.612     150 3167.223     48467.223    3481.375
WARNING: Normalizing state frequencies so that sum of them equals to 1
WARNING: Number of threads seems too high for short alignments. Use -T AUTO to determine best number of threads.
972  FLAVI+I+G4    1432.313     151 3166.627     49070.627    3482.873
WARNING: Normalizing state frequencies so that sum of them equals to 1
WARNING: Number of threads seems too high for short alignments. Use -T AUTO to determine best number of threads.
982  FLAVI+I+R2    1435.961     152 3175.922     49687.922    3494.262
WARNING: Normalizing state frequencies so that sum of them equals to 1
WARNING: Number of threads seems too high for short alignments. Use -T AUTO to determine best number of threads.
993  FLAVI+F+G4    1446.011     169 3230.022     60690.022    3583.966
WARNING: Normalizing state frequencies so that sum of them equals to 1
WARNING: Number of threads seems too high for short alignments. Use -T AUTO to determine best number of threads.
994  FLAVI+F+I+G4  1443.224     170 3226.448     61366.448    3582.487
WARNING: Normalizing state frequencies so that sum of them equals to 1
WARNING: Number of threads seems too high for short alignments. Use -T AUTO to determine best number of threads.
1004  FLAVI+F+I+R2  1444.735     171 3231.469     62055.469    3589.602
WARNING: Number of threads seems too high for short alignments. Use -T AUTO to determine best number of threads.
1015  HIVb+G4       1415.716     150 3131.432     48431.432    3445.584
WARNING: Number of threads seems too high for short alignments. Use -T AUTO to determine best number of threads.
1016  HIVb+I+G4     1414.004     151 3130.008     49034.008    3446.254
WARNING: Number of threads seems too high for short alignments. Use -T AUTO to determine best number of threads.
1026  HIVb+I+R2     1416.736     152 3137.472     49649.472    3455.812
WARNING: Number of threads seems too high for short alignments. Use -T AUTO to determine best number of threads.
1037  HIVb+F+G4     1440.469     169 3218.938     60678.938    3572.882
WARNING: Number of threads seems too high for short alignments. Use -T AUTO to determine best number of threads.
1038  HIVb+F+I+G4   1438.384     170 3216.768     61356.768    3572.807
WARNING: Number of threads seems too high for short alignments. Use -T AUTO to determine best number of threads.
1048  HIVb+F+I+R2   1440.283     171 3222.566     62046.566    3580.699
WARNING: Number of threads seems too high for short alignments. Use -T AUTO to determine best number of threads.
1059  HIVw+G4       1468.838     150 3237.675     48537.675    3551.827
WARNING: Number of threads seems too high for short alignments. Use -T AUTO to determine best number of threads.
1060  HIVw+I+G4     1465.154     151 3232.307     49136.307    3548.553
WARNING: Number of threads seems too high for short alignments. Use -T AUTO to determine best number of threads.
1070  HIVw+I+R2     1469.396     152 3242.792     49754.792    3561.133
WARNING: Number of threads seems too high for short alignments. Use -T AUTO to determine best number of threads.
1081  HIVw+F+G4     1487.928     169 3313.856     60773.856    3667.800
WARNING: Number of threads seems too high for short alignments. Use -T AUTO to determine best number of threads.
1082  HIVw+F+I+G4   1484.410     170 3308.820     61448.820    3664.859
WARNING: Number of threads seems too high for short alignments. Use -T AUTO to determine best number of threads.
1092  HIVw+F+I+R2   1487.222     171 3316.445     62140.445    3674.578
WARNING: Number of threads seems too high for short alignments. Use -T AUTO to determine best number of threads.
1103  FLU+G4        1430.622     150 3161.244     48461.244    3475.396
WARNING: Number of threads seems too high for short alignments. Use -T AUTO to determine best number of threads.
1104  FLU+I+G4      1427.667     151 3157.335     49061.335    3473.581
WARNING: Number of threads seems too high for short alignments. Use -T AUTO to determine best number of threads.
1114  FLU+I+R2      1429.962     152 3163.924     49675.924    3482.264
WARNING: Number of threads seems too high for short alignments. Use -T AUTO to determine best number of threads.
1125  FLU+F+G4      1460.473     169 3258.946     60718.946    3612.890
WARNING: Number of threads seems too high for short alignments. Use -T AUTO to determine best number of threads.
1126  FLU+F+I+G4    1455.974     170 3251.948     61391.948    3607.987
WARNING: Number of threads seems too high for short alignments. Use -T AUTO to determine best number of threads.
1136  FLU+F+I+R2    1457.093     171 3256.186     62080.186    3614.319
WARNING: Number of threads seems too high for short alignments. Use -T AUTO to determine best number of threads.
1147  rtREV+G4      1439.841     150 3179.681     48479.681    3493.833
WARNING: Number of threads seems too high for short alignments. Use -T AUTO to determine best number of threads.
1148  rtREV+I+G4    1439.101     151 3180.202     49084.202    3496.448
WARNING: Number of threads seems too high for short alignments. Use -T AUTO to determine best number of threads.
1158  rtREV+I+R2    1438.086     152 3180.171     49692.171    3498.512
WARNING: Number of threads seems too high for short alignments. Use -T AUTO to determine best number of threads.
1169  rtREV+F+G4    1452.456     169 3242.913     60702.913    3596.857
WARNING: Number of threads seems too high for short alignments. Use -T AUTO to determine best number of threads.
1170  rtREV+F+I+G4  1450.177     170 3240.355     61380.355    3596.393
WARNING: Number of threads seems too high for short alignments. Use -T AUTO to determine best number of threads.
1180  rtREV+F+I+R2  1450.696     171 3243.391     62067.391    3601.524
WARNING: Number of threads seems too high for short alignments. Use -T AUTO to determine best number of threads.
1191  cpREV+G4      1432.659     150 3165.319     48465.319    3479.470
WARNING: Number of threads seems too high for short alignments. Use -T AUTO to determine best number of threads.
1192  cpREV+I+G4    1430.710     151 3163.419     49067.419    3479.665
WARNING: Number of threads seems too high for short alignments. Use -T AUTO to determine best number of threads.
1202  cpREV+I+R2    1431.616     152 3167.232     49679.232    3485.573
WARNING: Number of threads seems too high for short alignments. Use -T AUTO to determine best number of threads.
1213  cpREV+F+G4    1458.181     169 3254.362     60714.362    3608.306
WARNING: Number of threads seems too high for short alignments. Use -T AUTO to determine best number of threads.
1214  cpREV+F+I+G4  1455.233     170 3250.465     61390.465    3606.504
WARNING: Number of threads seems too high for short alignments. Use -T AUTO to determine best number of threads.
1224  cpREV+F+I+R2  1455.489     171 3252.979     62076.979    3611.112
Akaike Information Criterion:           Q.plant+G4
Corrected Akaike Information Criterion: LG
Bayesian Information Criterion:         Q.plant+G4
Best-fit model: Q.plant+G4 chosen according to BIC

All model information printed to ./homeobox_aligned.fasta.model.gz
CPU time for ModelFinder: 93.308 seconds (0h:1m:33s)
Wall-clock time for ModelFinder: 47.171 seconds (0h:0m:47s)
Generating 1000 samples for ultrafast bootstrap (seed: 401686)...
WARNING: Normalizing state frequencies so that sum of them equals to 1

NOTE: 3 MB RAM (0 GB) is required!
WARNING: Number of threads seems too high for short alignments. Use -T AUTO to determine best number of threads.
Estimate model parameters (epsilon = 0.100)
1. Initial log-likelihood: -1402.060
2. Current log-likelihood: -1400.507
Optimal log-likelihood: -1400.497
Gamma shape alpha: 0.530
Parameters optimization took 2 rounds (0.176 sec)
Wrote distance file to... 
Computing ML distances based on estimated model parameters...
Calculating distance matrix: done in 0.464192 secs using 197.2% CPU
Computing ML distances took 0.464286 sec (of wall-clock time) 0.915324 sec (of CPU time)
Setting up auxiliary I and S matrices: done in 0.000385471 secs using 102% CPU
Computing RapidNJ tree took 0.001374 sec (of wall-clock time) 0.001829 sec (of CPU time)
Log-likelihood of RapidNJ tree: -1430.683
--------------------------------------------------------------------
|             INITIALIZING CANDIDATE TREE SET                      |
--------------------------------------------------------------------
Generating 98 parsimony trees... 1.461 second
Computing log-likelihood of 98 initial trees ... 3.064 seconds
Current best score: -1400.497

Do NNI search on 20 best initial trees
Estimate model parameters (epsilon = 0.100)
BETTER TREE FOUND at iteration 1: -1400.135
Estimate model parameters (epsilon = 0.100)
BETTER TREE FOUND at iteration 6: -1399.600
Estimate model parameters (epsilon = 0.100)
BETTER TREE FOUND at iteration 9: -1398.904
Iteration 10 / LogL: -1401.581 / Time: 0h:1m:6s
Iteration 20 / LogL: -1407.573 / Time: 0h:1m:23s
Finish initializing candidate tree set (20)
Current best tree score: -1398.904 / CPU time: 35.016
Number of iterations: 20
--------------------------------------------------------------------
|               OPTIMIZING CANDIDATE TREE SET                      |
--------------------------------------------------------------------
Estimate model parameters (epsilon = 0.100)
BETTER TREE FOUND at iteration 21: -1398.650
Iteration 30 / LogL: -1399.363 / Time: 0h:1m:41s (0h:2m:50s left)
Estimate model parameters (epsilon = 0.100)
BETTER TREE FOUND at iteration 32: -1398.114
Estimate model parameters (epsilon = 0.100)
BETTER TREE FOUND at iteration 33: -1397.859
Estimate model parameters (epsilon = 0.100)
BETTER TREE FOUND at iteration 37: -1397.799
Iteration 40 / LogL: -1398.116 / Time: 0h:2m:2s (0h:3m:7s left)
Estimate model parameters (epsilon = 0.100)
BETTER TREE FOUND at iteration 41: -1397.754
BETTER TREE FOUND at iteration 47: -1397.746
Iteration 50 / LogL: -1397.861 / Time: 0h:2m:23s (0h:3m:10s left)
Log-likelihood cutoff on original alignment: -1431.313
Estimate model parameters (epsilon = 0.100)
BETTER TREE FOUND at iteration 51: -1396.783
Iteration 60 / LogL: -1398.195 / Time: 0h:2m:43s (0h:2m:59s left)
Iteration 70 / LogL: -1397.401 / Time: 0h:3m:4s (0h:2m:41s left)
Iteration 80 / LogL: -1397.080 / Time: 0h:3m:23s (0h:2m:20s left)
Iteration 90 / LogL: -1398.291 / Time: 0h:3m:43s (0h:2m:0s left)
Iteration 100 / LogL: -1397.401 / Time: 0h:4m:3s (0h:1m:41s left)
Log-likelihood cutoff on original alignment: -1431.313
NOTE: Bootstrap correlation coefficient of split occurrence frequencies: 0.993
Iteration 110 / LogL: -1397.258 / Time: 0h:4m:21s (0h:2m:57s left)
Iteration 120 / LogL: -1405.935 / Time: 0h:4m:41s (0h:2m:37s left)
Iteration 130 / LogL: -1396.783 / Time: 0h:5m:8s (0h:2m:21s left)
Iteration 140 / LogL: -1401.235 / Time: 0h:5m:37s (0h:2m:5s left)
Iteration 150 / LogL: -1400.440 / Time: 0h:5m:58s (0h:1m:44s left)
Log-likelihood cutoff on original alignment: -1431.313
TREE SEARCH COMPLETED AFTER 152 ITERATIONS / Time: 0h:6m:2s

--------------------------------------------------------------------
|                    FINALIZING TREE SEARCH                        |
--------------------------------------------------------------------
Performs final model parameters optimization
Estimate model parameters (epsilon = 0.010)
1. Initial log-likelihood: -1396.783
Optimal log-likelihood: -1396.783
Gamma shape alpha: 0.544
Parameters optimization took 1 rounds (0.087 sec)
BEST SCORE FOUND : -1396.783
Creating bootstrap support values...
Split supports printed to NEXUS file ./homeobox_aligned.fasta.splits.nex
Total tree length: 6.218

Total number of iterations: 152
CPU time used for tree search: 594.733 sec (0h:9m:54s)
Wall-clock time used for tree search: 314.899 sec (0h:5m:14s)
Total CPU time used: 690.241 sec (0h:11m:30s)
Total wall-clock time used: 363.397 sec (0h:6m:3s)

Computing bootstrap consensus tree...
Reading input file ./homeobox_aligned.fasta.splits.nex...
76 taxa and 1130 splits.
Consensus tree written to ./homeobox_aligned.fasta.contree
Reading input trees file ./homeobox_aligned.fasta.contree
Log-likelihood of consensus tree: -1396.828

Analysis results written to: 
  IQ-TREE report:                ./homeobox_aligned.fasta.iqtree
  Maximum-likelihood tree:       ./homeobox_aligned.fasta.treefile
  Likelihood distances:          ./homeobox_aligned.fasta.mldist

Ultrafast bootstrap approximation results written to:
  Split support values:          ./homeobox_aligned.fasta.splits.nex
  Consensus tree:                ./homeobox_aligned.fasta.contree
  Screen log file:               ./homeobox_aligned.fasta.log

Date and Time: Thu Jan 30 16:41:42 2025
