# Supplementary material for: The genome of a sea spider corroborates a shared Hox cluster motif in arthropods with a reduced posterior tagma
Source: BMC Biol. 2025 Jul 2;23:196. doi: 10.1186/s12915-025-02276-x (PMC12220506; doi:10.1186/s12915-025-02276-x)
Supplement: Supplementary file 3 — Additional file 3. [file 12915_2025_2276_MOESM3_ESM.zip › suppl-file7-gene_analysis/sine/homeobox_aligned.fasta.parstree]

((L_polyphemus_Six1-2_B/1-60:0.0000010000,C_rotundicauda_Six1-2_B/1-60:0.0000010000):0.0345454545,L_polyphemus_Six1-2_C/1-60:0.0000010000,((T_tridentatus_Six1-2_C/1-60:0.0000010000,((T_antipodiana_Six1-2-A/1-60:0.0169642857,(A_bruennichi_old_annotated_Six1-2-A/1-60:0.0000010000,A_bruennichi_Six1-2-A/1-60:0.0000010000):0.0000010000):0.0169642857,(S_maritima_Six1-2/1-60:0.0169642857,C_rotundicauda_Six1-2_C/1-60:0.0000010000):0.0000010000):0.0000010000):0.0169642857,(C_sculpturatus_Six1-2-A/1-60:0.0000010000,((PB.2234.2.p1/56-115:0.0000010000,PB.2234.1.p1/56-115:0.0000010000):0.0527777778,((D_melanogaster_so/1-60:0.0345454545,(L_polyphemus_Six1-2_E/1-60:0.0000010000,(((L_polyphemus_Six1-2_A/1-60:0.0000010000,C_rotundicauda_Six1-2_A/1-60:0.0000010000):0.0169642857,L_polyphemus_Six1-2_A/1-51:0.0000010000):0.0345454545,((T_castaneum_So/1-60:0.0169642857,((C_rotundicauda_Six1-2_D1/1-60:0.0000010000,T_tridentatus_Six1-2_D1/1-60:0.0000010000):0.0169642857,L_polyphemus_Six1-2_D1/1-60:0.0000010000):0.0000010000):0.0169642857,C_rotundicauda_Six1-2_E/1-60:0.0000010000):0.0000010000):0.0000010000):0.0000010000):0.0169642857,((P_tepidariorum_Six1-2-B/1-60:0.0169642857,(L_elegans_Six1-2-B/1-60:0.0000010000,(T_antipodiana_Six1-2-B/1-60:0.0000010000,(D_plantarius_Six1-2-B/1-60:0.0345454545,(H_graminicola_Six1-2-B/1-60:0.0345454545,(T_clavata_Six1-2-B/1-60:0.0000010000,(A_bruennichi_Six1-2-B/1-60:0.0000010000,A_bruennichi_old_annotated_Six1-2-B/1-60:0.0000010000):0.0169642857):0.0000010000):0.0000010000):0.0000010000):0.0169642857):0.0169642857):0.0169642857,((L_polyphemus_Six1-2_D2/1-60:0.0000010000,C_rotundicauda_Six1-2_D2/1-60:0.0000010000):0.0169642857,((C_sculpturatus_Six4-5-B/1-60:0.2806818182,(D_melanogaster_Six4/1-60:0.0716981132,(((((T_tridentatus_Six4-5_D/1-60:0.0345454545,C_rotundicauda_Six4-5_D/1-60:0.0345454545):0.1117647059,L_polyphemus_Six4-5_D/1-60:0.0716981132):0.2271739130,T_castaneum_Six4/1-60:0.0345454545):0.0345454545,(I_scapularis_Six4-5/1-60:0.1551020408,(D_silvatica_Six4-5-A/1-60:0.5541666667,S_maritima_Six4-5/1-60:0.0716981132):0.0716981132):0.0345454545):0.0169642857,(((L_polyphemus_Six4-5_C/1-60:0.0000010000,C_rotundicauda_Six4-5_C/1-60:0.0000010000):0.0716981132,(L_polyphemus_Six4-5_B/1-60:0.0000010000,(C_rotundicauda_Six4-5_B/1-60:0.0000010000,T_tridentatus_Six4-5_B/1-60:0.0000010000):0.0169642857):0.0169642857):0.0716981132,(C_sculpturatus_Six4-5-A/1-60:0.0345454545,(((T_tridentatus_Six4-5_A/1-60:0.0000010000,C_rotundicauda_Six4-5_A/1-60:0.0000010000):0.0169642857,L_polyphemus_Six4-5_A/1-60:0.0000010000):0.0345454545,((P_opilio_Six4-5/1-59:0.2271739130,(PB.8648.2.p1/1-52:0.0000010000,PB.8648.1.p1/51-110:0.0000010000):0.1330000000):0.1117647059,((D_silvatica_Six4-5-B/1-60:0.0345454545,(L_elegans_Six4-5-A/1-60:0.0000010000,(D_plantarius_Six4-5-A/1-60:0.0000010000,((A_bruennichi_Six4-5-A/1-60:0.0000010000,T_antipodiana_Six4-5-A/1-60:0.0000010000):0.0169642857,(H_graminicola_Six4-5-A-1/1-60:0.0000010000,H_graminicola_Six4-5-A-2/1-60:0.0000010000):0.0169642857):0.0000010000):0.0000010000):0.0000010000):0.0169642857,P_tepidariorum_Six4-5-A/1-60:0.0000010000):0.0345454545):0.0169642857):0.0169642857):0.0345454545):0.0169642857):0.0000010000):0.0716981132):0.1781250000,((C_rotundicauda_Six3-6_B/1-60:0.0345454545,(L_polyphemus_Six3-6_B/1-60:0.0000010000,T_tridentatus_Six3-6_B/1-60:0.0169642857):0.0000010000):0.1117647059,(L_polyphemus_Six3-6_Da/1-60:0.0000010000,((L_polyphemus_Six3-6_A/1-60:0.0527777778,(C_rotundicauda_Six3-6_A/1-60:0.0527777778,T_tridentatus_Six3-6_A/1-60:0.0169642857):0.0527777778):0.1330000000,((C_rotundicauda_Six3-6_C-b/1-60:0.0000010000,((A_bruennichi_Six3-6-A/1-60:0.0000010000,A_bruennichi_old_annotated_Six3-6-A/1-60:0.0000010000):0.0169642857,C_rotundicauda_Six3-6_C-a/1-60:0.0000010000):0.0000010000):0.0169642857,((L_polyphemus_Six3-6_Db/1-60:0.0000010000,T_tridentatus_Six3-6-like/1-60:0.2271739130):0.0527777778,(C_rotundicauda_Six3-6_D/1-60:0.0000010000,D_melanogaster_Optix/1-60:0.0345454545):0.0000010000):0.0000010000):0.0000010000):0.0000010000):0.0716981132):0.2021276596):0.1117647059):0.0000010000):0.0169642857):0.0000010000):0.0169642857):0.0000010000):0.0000010000);
