# Supplementary material for: The genome of a sea spider corroborates a shared Hox cluster motif in arthropods with a reduced posterior tagma
Source: BMC Biol. 2025 Jul 2;23:196. doi: 10.1186/s12915-025-02276-x (PMC12220506; doi:10.1186/s12915-025-02276-x)
Supplement: Supplementary file 3 — Additional file 3. [file 12915_2025_2276_MOESM3_ESM.zip › suppl-file7-gene_analysis/sine/sine_aligned.fasta.bak001]

>C_rotundicauda_Six1/2_A
------------------------------------------------------------
------------------------------------------------------------
------------------------------------------------------------
------------------------------------------------------------
---------------------------------------------GEETSYCFKE----K
SRNVLKDWYTHNPYPSPREKRELAEATNLTTTQVSNWFKNRRQRDRAAE-----------
------------------------------------------------------------
------------------------------------------------------------
------------------------------------------------------------
---
>C_rotundicauda_Six1/2_B
------------------------------------------------------------
------------------------------------------------------------
------------------------------------------------------------
------------------------------------------------------------
---------------------------------------------GEETSYCFKE----K
SRNVLREWYVHNPYPSPREKRELAEATNLTTTQVSNWFKNRRQRDRAAE-----------
------------------------------------------------------------
------------------------------------------------------------
------------------------------------------------------------
---
>C_rotundicauda_Six1/2_C
------------------------------------------------------------
------------------------------------------------------------
------------------------------------------------------------
------------------------------------------------------------
---------------------------------------------GEETSYCFKE----K
SRNILREWYAHNPYPSPREKRELAEATGLTTTQVSNWFKNRRQRDRAAE-----------
------------------------------------------------------------
------------------------------------------------------------
------------------------------------------------------------
---
>C_rotundicauda_Six1/2_D1
------------------------------------------------------------
------------------------------------------------------------
------------------------------------------------------------
------------------------------------------------------------
---------------------------------------------GEETSYCFKE----K
SRNILRDWYSHNPYPSPREKRELADATGLTTTQVSNWFKNRRQRDRAAE-----------
------------------------------------------------------------
------------------------------------------------------------
------------------------------------------------------------
---
>C_rotundicauda_Six1/2_D2
------------------------------------------------------------
------------------------------------------------------------
------------------------------------------------------------
------------------------------------------------------------
---------------------------------------------GEETSYCFKE----K
SRNILRDWYSHNPYPSPREKRELAEATGLTTTQVSNWFKNRRQRDRAAE-----------
------------------------------------------------------------
------------------------------------------------------------
------------------------------------------------------------
---
>C_rotundicauda_Six1/2_E
------------------------------------------------------------
------------------------------------------------------------
------------------------------------------------------------
------------------------------------------------------------
---------------------------------------------GEETSYCFKE----K
SRNVLRDWYSHNPYPSPREKRELAEATGLTTTQVSNWFKNRRQRDRAAE-----------
------------------------------------------------------------
------------------------------------------------------------
------------------------------------------------------------
---
>L_polyphemus_Six1/2_A
------------------------------------------------------------
------------------------------------------------------------
------------------------------------------------------------
------------------------------------------------------------
---------------------------------------------GEETSYCFKE----K
SRNVLKDWYTHNPYPSPREKRELAEATGLTTTQVSNWFKN--------------------
------------------------------------------------------------
------------------------------------------------------------
------------------------------------------------------------
---
>L_polyphemus_Six1/2_A
------------------------------------------------------------
------------------------------------------------------------
------------------------------------------------------------
------------------------------------------------------------
---------------------------------------------GEETSYCFKE----K
SRNVLKDWYTHNPYPSPREKRELAEATNLTTTQVSNWFKNRRQRDRAAE-----------
------------------------------------------------------------
------------------------------------------------------------
------------------------------------------------------------
---
>L_polyphemus_Six1/2_B
------------------------------------------------------------
------------------------------------------------------------
------------------------------------------------------------
------------------------------------------------------------
---------------------------------------------GEETSYCFKE----K
SRNVLREWYVHNPYPSPREKRELAEATNLTTTQVSNWFKNRRQRDRAAE-----------
------------------------------------------------------------
------------------------------------------------------------
------------------------------------------------------------
---
>L_polyphemus_Six1/2_C
------------------------------------------------------------
------------------------------------------------------------
------------------------------------------------------------
------------------------------------------------------------
---------------------------------------------GEETSYCFKE----K
SRNVLREWYAHNPYPSPREKRELAEATGLTTTQVSNWFKNRRQRDRAAE-----------
------------------------------------------------------------
------------------------------------------------------------
------------------------------------------------------------
---
>L_polyphemus_Six1/2_D1
------------------------------------------------------------
------------------------------------------------------------
------------------------------------------------------------
------------------------------------------------------------
---------------------------------------------GEETSYCFKE----K
SRNVLRDWYSHNPYPSPREKRELADATGLTTTQVSNWFKNRRQRDRAAE-----------
------------------------------------------------------------
------------------------------------------------------------
------------------------------------------------------------
---
>L_polyphemus_Six1/2_D2
------------------------------------------------------------
------------------------------------------------------------
------------------------------------------------------------
------------------------------------------------------------
---------------------------------------------GEETSYCFKE----K
SRNILRDWYSHNPYPSPREKRELAEATGLTTTQVSNWFKNRRQRDRAAE-----------
------------------------------------------------------------
------------------------------------------------------------
------------------------------------------------------------
---
>L_polyphemus_Six1/2_E
------------------------------------------------------------
------------------------------------------------------------
------------------------------------------------------------
------------------------------------------------------------
---------------------------------------------GEETSYCFKE----K
SRNVLRDWYSHNPYPSPREKRELAEATGLTTTQVSNWFKNRRQRDRAAE-----------
------------------------------------------------------------
------------------------------------------------------------
------------------------------------------------------------
---
>T_tridentatus_Six1/2_A
------------------------------------------------------------
------------------------------------------------------------
------------------------------------------------------------
------------------------------------------------------------
---------------------------------------------GEETSYCFKE----K
SRNVLKDWYTHNPYPSPREKRELAEATNLTTTQVSNWFKNRRQRDRAAE-----------
------------------------------------------------------------
------------------------------------------------------------
------------------------------------------------------------
---
>T_tridentatus_Six1/2_B
------------------------------------------------------------
------------------------------------------------------------
------------------------------------------------------------
------------------------------------------------------------
---------------------------------------------GEETSYCFKE----K
SRNVLREWYVHNPYPSPREKRELAEATNLTTTQVSNWFKNRRQRDRAAE-----------
------------------------------------------------------------
------------------------------------------------------------
------------------------------------------------------------
---
>T_tridentatus_Six1/2_C
------------------------------------------------------------
------------------------------------------------------------
------------------------------------------------------------
------------------------------------------------------------
---------------------------------------------GEETSYCFKE----K
SRNILREWYAHNPYPSPREKRELAEATGLTTTQVSNWFKNRRQRDRAAE-----------
------------------------------------------------------------
------------------------------------------------------------
------------------------------------------------------------
---
>T_tridentatus_Six1/2_D1
------------------------------------------------------------
------------------------------------------------------------
------------------------------------------------------------
------------------------------------------------------------
---------------------------------------------GEETSYCFKE----K
SRNILRDWYSHNPYPSPREKRELADATGLTTTQVSNWFKNRRQRDRAAE-----------
------------------------------------------------------------
------------------------------------------------------------
------------------------------------------------------------
---
>T_tridentatus_Six1/2_D2
------------------------------------------------------------
------------------------------------------------------------
------------------------------------------------------------
------------------------------------------------------------
---------------------------------------------GEETSYCFKE----K
SRNILRDWYSHNPYPSPREKRELAEATGLTTTQVSNWFKNRRQRDRAAE-----------
------------------------------------------------------------
------------------------------------------------------------
------------------------------------------------------------
---
>T_tridentatus_Six1/2_E
------------------------------------------------------------
------------------------------------------------------------
------------------------------------------------------------
------------------------------------------------------------
---------------------------------------------GEETSYCFKE----K
SRNVLRDWYSHNPYPSPREKRELAEATGLTTTQVSNWFKNRRQRDRAAE-----------
------------------------------------------------------------
------------------------------------------------------------
------------------------------------------------------------
---
>C_rotundicauda_Six3/6_A
------------------------------------------------------------
------------------------------------------------------------
------------------------------------------------------------
------------------------------------------------------------
---------------------------------------------GEQRTHCFKE----R
TRDLLRKYYLQNCYPSPSKKCELSEATGLTPTQIGNWFKNRRQRDRAAA-----------
------------------------------------------------------------
------------------------------------------------------------
------------------------------------------------------------
---
>C_rotundicauda_Six3/6_B
------------------------------------------------------------
------------------------------------------------------------
------------------------------------------------------------
------------------------------------------------------------
---------------------------------------------GEQKTHCFKE----C
ARNLLRDWYIKDPYPNPDKKQYLAQATGLTTIQVGNWFKNRRQRDRAAA-----------
------------------------------------------------------------
------------------------------------------------------------
------------------------------------------------------------
---
>C_rotundicauda_Six3/6_C-a
------------------------------------------------------------
------------------------------------------------------------
------------------------------------------------------------
------------------------------------------------------------
---------------------------------------------GEQKTHCFKE----R
TRSLLREWYLQDPYPNPTKKRELAQATGLTPTQVGNWFKNRRQRDRAAA-----------
------------------------------------------------------------
------------------------------------------------------------
------------------------------------------------------------
---
>C_rotundicauda_Six3/6_C-b
------------------------------------------------------------
------------------------------------------------------------
------------------------------------------------------------
------------------------------------------------------------
---------------------------------------------GEQKTHCFKE----R
TRSLLREWYLQDPYPNPTKKRELAQATGLTPTQVGNWFKNRRQRDRAAA-----------
------------------------------------------------------------
------------------------------------------------------------
------------------------------------------------------------
---
>C_rotundicauda_Six3/6_D
------------------------------------------------------------
------------------------------------------------------------
------------------------------------------------------------
------------------------------------------------------------
---------------------------------------------GEQKTHCFKE----R
TRSLLREWYLQDPYPNPTKKRELAEATGLTPTQVGNWFKNRRQRDRAAA-----------
------------------------------------------------------------
------------------------------------------------------------
------------------------------------------------------------
---
>L_polyphemus_Six3/6_A
------------------------------------------------------------
------------------------------------------------------------
------------------------------------------------------------
------------------------------------------------------------
---------------------------------------------GEQKTHCFKE----R
TRDLLRACYLQDSYPTPSKKYELAEATGLTPTQIGNWFKNRRQRDRAAA-----------
------------------------------------------------------------
------------------------------------------------------------
------------------------------------------------------------
---
>L_polyphemus_Six3/6_B
------------------------------------------------------------
------------------------------------------------------------
------------------------------------------------------------
------------------------------------------------------------
---------------------------------------------GEQKTHCFKE----C
ARNLLREWYIKDPYPNPDKKRYLAQATGLTTIQVGNWFKNRRQRDRAAA-----------
------------------------------------------------------------
------------------------------------------------------------
------------------------------------------------------------
---
>L_polyphemus_Six3/6_C-a
------------------------------------------------------------
------------------------------------------------------------
------------------------------------------------------------
------------------------------------------------------------
---------------------------------------------GEQKTHCFKE----R
TRSLLREWYLQDPYPNPTKKRELAQATGLTPTQVGNWFKNRRQRDRAAA-----------
------------------------------------------------------------
------------------------------------------------------------
------------------------------------------------------------
---
>L_polyphemus_Six3/6_C-b
------------------------------------------------------------
------------------------------------------------------------
------------------------------------------------------------
------------------------------------------------------------
---------------------------------------------GEQKTHCFKE----R
TRSLLREWYLQDPYPNPTKKRELAQATGLTPTQVGNWFKNRRQRDRAAA-----------
------------------------------------------------------------
------------------------------------------------------------
------------------------------------------------------------
---
>L_polyphemus_Six3/6_Da
------------------------------------------------------------
------------------------------------------------------------
------------------------------------------------------------
------------------------------------------------------------
---------------------------------------------GEQKTHCFKE----R
TRSLLREWYLQDPYPNPTKKRELAEATGLTPTQVGNWFKNRRQRDRAAA-----------
------------------------------------------------------------
------------------------------------------------------------
------------------------------------------------------------
---
>L_polyphemus_Six3/6_Db
------------------------------------------------------------
------------------------------------------------------------
------------------------------------------------------------
------------------------------------------------------------
---------------------------------------------GEQKTHCFKE----R
TRSLLREWYLQDPYPNLTKKRELAHATGLTPTQVGNWFKNRRQRDRAAG-----------
------------------------------------------------------------
------------------------------------------------------------
------------------------------------------------------------
---
>T_tridentatus_Six3/6_A
------------------------------------------------------------
------------------------------------------------------------
------------------------------------------------------------
------------------------------------------------------------
---------------------------------------------GEQRTHCFKE----R
TRDLLREYYLHNCYPSPSKKYELAEATGLTPTQIGNWFKNRRQRDRAAA-----------
------------------------------------------------------------
------------------------------------------------------------
------------------------------------------------------------
---
>T_tridentatus_Six3/6_B
------------------------------------------------------------
------------------------------------------------------------
------------------------------------------------------------
------------------------------------------------------------
---------------------------------------------GEQKTHCFKE----C
ARNLLREWYIKDPYPNPDKKRYLAQATSLTTIQVGNWFKNRRQRDRAAA-----------
------------------------------------------------------------
------------------------------------------------------------
------------------------------------------------------------
---
>T_tridentatus_Six3/6_C1
------------------------------------------------------------
------------------------------------------------------------
------------------------------------------------------------
------------------------------------------------------------
---------------------------------------------GEQKTHCFKE----R
TRSLLREWYLQDPYPNPTKKRELAQATGLTPTQVGNWFKNRRQRDRAAA-----------
------------------------------------------------------------
------------------------------------------------------------
------------------------------------------------------------
---
>T_tridentatus_Six3/6_C2
------------------------------------------------------------
------------------------------------------------------------
------------------------------------------------------------
------------------------------------------------------------
---------------------------------------------GEQKTHCFKE----R
TRSLLREWYLQDPYPNPTKKRELAQATGLTPTQVGNWFKNRRQRDRAAA-----------
------------------------------------------------------------
------------------------------------------------------------
------------------------------------------------------------
---
>T_tridentatus_Six3/6_D
------------------------------------------------------------
------------------------------------------------------------
------------------------------------------------------------
------------------------------------------------------------
---------------------------------------------GEQKTHCFKE----R
TRSLLREWYLQDPYPNPTKKRELAEATGLTPTQVGNWFKNRRQRDRAAA-----------
------------------------------------------------------------
------------------------------------------------------------
------------------------------------------------------------
---
>T_tridentatus_Six3/6-like
------------------------------------------------------------
------------------------------------------------------------
------------------------------------------------------------
------------------------------------------------------------
---------------------------------------------RRTKTHCFKQ----H
TRSLLQEWYRQHPYLNLTQKRELAHTTGLTPTQVGNWFKNRRQRDRAAG-----------
------------------------------------------------------------
------------------------------------------------------------
------------------------------------------------------------
---
>C_rotundicauda_Six4/5_A
------------------------------------------------------------
------------------------------------------------------------
------------------------------------------------------------
------------------------------------------------------------
---------------------------------------------GEETIYCFKE----K
SRIALKECYNHNRYPTPDEKRNLARKTGLTLTQVSNWFKNRRQRDRTPQ-----------
------------------------------------------------------------
------------------------------------------------------------
------------------------------------------------------------
---
>C_rotundicauda_Six4/5_B
------------------------------------------------------------
------------------------------------------------------------
------------------------------------------------------------
------------------------------------------------------------
---------------------------------------------GEETVYCFKE----K
SRMILKECYLQNRYPTPDEKRLLAKKTGLTLTQVSNWFKNRRQRDRTHT-----------
------------------------------------------------------------
------------------------------------------------------------
------------------------------------------------------------
---
>C_rotundicauda_Six4/5_C
------------------------------------------------------------
------------------------------------------------------------
------------------------------------------------------------
------------------------------------------------------------
---------------------------------------------GEETIYCFKE----K
SRMMLKDCYEKNRYPTPDEKRLLAKKTGLTLTQVSNWFKNRRQRDRTHI-----------
------------------------------------------------------------
------------------------------------------------------------
------------------------------------------------------------
---
>C_rotundicauda_Six4/5_D
------------------------------------------------------------
------------------------------------------------------------
------------------------------------------------------------
------------------------------------------------------------
---------------------------------------------GEETVYCFKE----K
ARQMLREYYNQKCYPTPSEKRLMVKKTGLSLSQVRNWFKNRRQRNRTRS-----------
------------------------------------------------------------
------------------------------------------------------------
------------------------------------------------------------
---
>L_polyphemus_Six4/5_A
------------------------------------------------------------
------------------------------------------------------------
------------------------------------------------------------
------------------------------------------------------------
---------------------------------------------GEETIYCFKE----K
SRIALKECYNHNRYPTPDEKRNLAKKTGLTLTQVSNWFKNRRQRDRTPQ-----------
------------------------------------------------------------
------------------------------------------------------------
------------------------------------------------------------
---
>L_polyphemus_Six4/5_B
------------------------------------------------------------
------------------------------------------------------------
------------------------------------------------------------
------------------------------------------------------------
---------------------------------------------GEETVYCFKE----K
SRMMLKECYLQNRYPTPDEKRLLAKKTGLTLTQVSNWFKNRRQRDRTHT-----------
------------------------------------------------------------
------------------------------------------------------------
------------------------------------------------------------
---
>L_polyphemus_Six4/5_C
------------------------------------------------------------
------------------------------------------------------------
------------------------------------------------------------
------------------------------------------------------------
---------------------------------------------GEETIYCFKE----K
SRMMLKDCYEKNRYPTPDEKRLLAKKTGLTLTQVSNWFKNRRQRDRTHI-----------
------------------------------------------------------------
------------------------------------------------------------
------------------------------------------------------------
---
>L_polyphemus_Six4/5_D
------------------------------------------------------------
------------------------------------------------------------
------------------------------------------------------------
------------------------------------------------------------
---------------------------------------------GEATVYCFKE----R
YRQMLRECYNRNRYPTPDEKRLLVKKTGLSLSQVSNWFKNRRQRNGTRT-----------
------------------------------------------------------------
------------------------------------------------------------
------------------------------------------------------------
---
>T_tridentatus_Six4/5_A
------------------------------------------------------------
------------------------------------------------------------
------------------------------------------------------------
------------------------------------------------------------
---------------------------------------------GEETIYCFKE----K
SRIALKECYNHNRYPTPDEKRNLARKTGLTLTQVSNWFKNRRQRDRTPQ-----------
------------------------------------------------------------
------------------------------------------------------------
------------------------------------------------------------
---
>T_tridentatus_Six4/5_B
------------------------------------------------------------
------------------------------------------------------------
------------------------------------------------------------
------------------------------------------------------------
---------------------------------------------GEETVYCFKE----K
SRMILKECYLQNRYPTPDEKRLLAKKTGLTLTQVSNWFKNRRQRDRTHT-----------
------------------------------------------------------------
------------------------------------------------------------
------------------------------------------------------------
---
>T_tridentatus_Six4/5_C
------------------------------------------------------------
------------------------------------------------------------
------------------------------------------------------------
------------------------------------------------------------
---------------------------------------------GEETIYCFKE----K
SRMMLKDCYEKNRYPTPDEKRLLAKKTGLTLTQVSNWFKNRRQRDRTHI-----------
------------------------------------------------------------
------------------------------------------------------------
------------------------------------------------------------
---
>T_tridentatus_Six4/5_D
------------------------------------------------------------
------------------------------------------------------------
------------------------------------------------------------
------------------------------------------------------------
---------------------------------------------GEETVYCFKE----K
ARQILREYYNQNCYPTPSEKRLLAKKTGLSLSQVRNWFKNRRQRNRTRS-----------
------------------------------------------------------------
------------------------------------------------------------
------------------------------------------------------------
---
>A_bruennichi_Six-like
------------------------------------------------------------
------------------------------------------------------------
------------------------------------------------------------
------------------------------------------------------------
-------------------------------------------------KHPFPETIYVD
TQKVLNEAYEKDQYPKFAVRQRIAGVTGFTEKQVCNWFKNRRQREKRKA-----------
------------------------------------------------------------
------------------------------------------------------------
------------------------------------------------------------
---
>T_antipodiana_Six-like
------------------------------------------------------------
------------------------------------------------------------
------------------------------------------------------------
------------------------------------------------------------
-------------------------------------------------RHPFPDSIYVE
ATRVLNDAYNEDMYPKLDRRKRIAGSIGFTEKQVNTWFKNRRQRTKRE------------
------------------------------------------------------------
------------------------------------------------------------
------------------------------------------------------------
---
>T_clavata_Six-like
------------------------------------------------------------
------------------------------------------------------------
------------------------------------------------------------
------------------------------------------------------------
-------------------------------------------------RHPFPDSIYVE
ATRVLNDAYNEDMYPKLDRRKRIADSIGFTEKQVNTWFKNRRQRTKRE------------
------------------------------------------------------------
------------------------------------------------------------
------------------------------------------------------------
---
>A_bruennichi_Six1/2-A
------------------------------------------------------------
------------------------------------------------------------
------------------------------------------------------------
------------------------------------------------------------
---------------------------------------------GEETSYCFKE----K
SRNILREWYAHNPYPSPREKRELAEGTGLTTTQVSNWFKNRRQRDRAAE-----------
------------------------------------------------------------
------------------------------------------------------------
------------------------------------------------------------
---
>A_bruennichi_Six1/2-B
------------------------------------------------------------
------------------------------------------------------------
------------------------------------------------------------
------------------------------------------------------------
---------------------------------------------GEETSYCFKE----K
SRNILREWYHHNPYPSPREKKDLADATGLTTTQVSNWFKNRRQRDRAAE-----------
------------------------------------------------------------
------------------------------------------------------------
------------------------------------------------------------
---
>A_bruennichi_(old,_annotated)_Six1/2-A
------------------------------------------------------------
------------------------------------------------------------
------------------------------------------------------------
------------------------------------------------------------
---------------------------------------------GEETSYCFKE----K
SRNILREWYAHNPYPSPREKRELAEGTGLTTTQVSNWFKNRRQRDRAAE-----------
------------------------------------------------------------
------------------------------------------------------------
------------------------------------------------------------
---
>A_bruennichi_(old,_annotated)_Six1/2-B
------------------------------------------------------------
------------------------------------------------------------
------------------------------------------------------------
------------------------------------------------------------
---------------------------------------------GEETSYCFKE----K
SRNILREWYHHNPYPSPREKKDLADATGLTTTQVSNWFKNRRQRDRAAE-----------
------------------------------------------------------------
------------------------------------------------------------
------------------------------------------------------------
---
>C_sculpturatus_Six1/2-A
------------------------------------------------------------
------------------------------------------------------------
------------------------------------------------------------
------------------------------------------------------------
---------------------------------------------GEETSYCFKE----K
SRNVLREWYAHNPYPSPREKRELAEATGLTTTQVSNWFKNRRQRDRAAE-----------
------------------------------------------------------------
------------------------------------------------------------
------------------------------------------------------------
---
>C_sculpturatus_Six1/2-B
------------------------------------------------------------
------------------------------------------------------------
------------------------------------------------------------
------------------------------------------------------------
---------------------------------------------GEETSYCFKE----K
SRNVLREWYAHNPYPSPREKRELAEATGLTTTQVSNWFKNRRQRDRAAE-----------
------------------------------------------------------------
------------------------------------------------------------
------------------------------------------------------------
---
>D_melanogaster_so
------------------------------------------------------------
------------------------------------------------------------
------------------------------------------------------------
------------------------------------------------------------
---------------------------------------------GEETSYCFKE----K
SRSVLRDWYSHNPYPSPREKRDLAEATGLTTTQVSNWFKNRRQRDRAAE-----------
------------------------------------------------------------
------------------------------------------------------------
------------------------------------------------------------
---
>D_plantarius_Six1/2-A
------------------------------------------------------------
------------------------------------------------------------
------------------------------------------------------------
------------------------------------------------------------
---------------------------------------------GEETSYCFKE----K
SRNILREWYAHNPYPSPREKRELAEATGLTTTQVSNWFKNRRQRDRAAE-----------
------------------------------------------------------------
------------------------------------------------------------
------------------------------------------------------------
---
>D_plantarius_Six1/2-B
------------------------------------------------------------
------------------------------------------------------------
------------------------------------------------------------
------------------------------------------------------------
---------------------------------------------GEEMSYCFKE----K
SRNTLREWYHHNPYPSPREKRDLADATGLTTTQVSNWFKNRRQRDRAAE-----------
------------------------------------------------------------
------------------------------------------------------------
------------------------------------------------------------
---
>H_graminicola_Six1/2-A
------------------------------------------------------------
------------------------------------------------------------
------------------------------------------------------------
------------------------------------------------------------
---------------------------------------------GEETSYCFKE----K
SRNILREWYAHNPYPSPREKRELAEGTGLTTTQVSNWFKNRRQRDRAAE-----------
------------------------------------------------------------
------------------------------------------------------------
------------------------------------------------------------
---
>H_graminicola_Six1/2-B
------------------------------------------------------------
------------------------------------------------------------
------------------------------------------------------------
------------------------------------------------------------
---------------------------------------------GEQTSYCFKE----K
SRNILREWYHHNPYPSPREKRDLSDATGLTTTQVSNWFKNRRQRDRAAE-----------
------------------------------------------------------------
------------------------------------------------------------
------------------------------------------------------------
---
>I_scapularis_Six1/2
------------------------------------------------------------
------------------------------------------------------------
------------------------------------------------------------
------------------------------------------------------------
---------------------------------------------GEETSYCFKE----K
SRNILREWYAHNPYPSPREKRELAEATGLTTTQVSNWFKNRRQRDRAAE-----------
------------------------------------------------------------
------------------------------------------------------------
------------------------------------------------------------
---
>L_elegans_Six1/2-A
------------------------------------------------------------
------------------------------------------------------------
------------------------------------------------------------
------------------------------------------------------------
---------------------------------------------GEETSYCFKE----K
SRNILREWYAHNPYPSPREKRELAEATGLTTTQVSNWFKNRRQRDRAAE-----------
------------------------------------------------------------
------------------------------------------------------------
------------------------------------------------------------
---
>L_elegans_Six1/2-B
------------------------------------------------------------
------------------------------------------------------------
------------------------------------------------------------
------------------------------------------------------------
---------------------------------------------GEETSYCFKE----K
SRNILREWYHHNPYPSPREKRELADATGLTTTQVSNWFKNRRQRDRAAE-----------
------------------------------------------------------------
------------------------------------------------------------
------------------------------------------------------------
---
>P_opilio_Six1/2
------------------------------------------------------------
------------------------------------------------------------
------------------------------------------------------------
------------------------------------------------------------
---------------------------------------------GEETSYCFKE----K
SRNVLREWYAHNPYPSPREKRELAEATGLTTTQVSNWFKNRRQRDRAAE-----------
------------------------------------------------------------
------------------------------------------------------------
------------------------------------------------------------
---
>P_tepidariorum_Six1/2-A
------------------------------------------------------------
------------------------------------------------------------
------------------------------------------------------------
------------------------------------------------------------
---------------------------------------------GEETSYCFKE----K
SRNILREWYAHNPYPSPREKRELAEATGLTTTQVSNWFKNRRQRDRAAE-----------
------------------------------------------------------------
------------------------------------------------------------
------------------------------------------------------------
---
>P_tepidariorum_Six1/2-B
------------------------------------------------------------
------------------------------------------------------------
------------------------------------------------------------
------------------------------------------------------------
---------------------------------------------GEETSYCFKE----K
SRNILREWYHQNPYPSPREKRELAEATGLTTTQVSNWFKNRRQRDRAAE-----------
------------------------------------------------------------
------------------------------------------------------------
------------------------------------------------------------
---
>S_maritima_Six1/2
------------------------------------------------------------
------------------------------------------------------------
------------------------------------------------------------
------------------------------------------------------------
---------------------------------------------GEETSYCFKE----K
SRSILREWYAHNPYPSPREKRELAEATGLTTTQVSNWFKNRRQRDRAAE-----------
------------------------------------------------------------
------------------------------------------------------------
------------------------------------------------------------
---
>T_antipodiana_Six1/2-A
------------------------------------------------------------
------------------------------------------------------------
------------------------------------------------------------
------------------------------------------------------------
---------------------------------------------GEETSYCFKE----K
SRNILREWYAQNPYPSPREKRELAEGTGLTTTQVSNWFKNRRQRDRAAE-----------
------------------------------------------------------------
------------------------------------------------------------
------------------------------------------------------------
---
>T_antipodiana_Six1/2-B
------------------------------------------------------------
------------------------------------------------------------
------------------------------------------------------------
------------------------------------------------------------
---------------------------------------------GEETSYCFKE----K
SRNILREWYHHNPYPSPREKRDLADATGLTTTQVSNWFKNRRQRDRAAE-----------
------------------------------------------------------------
------------------------------------------------------------
------------------------------------------------------------
---
>T_castaneum_So
------------------------------------------------------------
------------------------------------------------------------
------------------------------------------------------------
------------------------------------------------------------
---------------------------------------------GEETSYCFKE----K
SRSVLRDWYSHNPYPSPREKRELADATGLTTTQVSNWFKNRRQRDRAAE-----------
------------------------------------------------------------
------------------------------------------------------------
------------------------------------------------------------
---
>T_clavata_Six1/2-A
------------------------------------------------------------
------------------------------------------------------------
------------------------------------------------------------
------------------------------------------------------------
---------------------------------------------GEETSYCFKE----K
SRNILREWYAHNPYPSPREKRELAEGTGLTTTQVSNWFKNRRQRDRAAE-----------
------------------------------------------------------------
------------------------------------------------------------
------------------------------------------------------------
---
>T_clavata_Six1/2-B
------------------------------------------------------------
------------------------------------------------------------
------------------------------------------------------------
------------------------------------------------------------
---------------------------------------------GEETSYCFKE----K
SRNILREWYHHNPYPSPREKRDLADATGLTTTQVSNWFKNRRQRDRAAE-----------
------------------------------------------------------------
------------------------------------------------------------
------------------------------------------------------------
---
>A_bruennichi_Six3/6-A
------------------------------------------------------------
------------------------------------------------------------
------------------------------------------------------------
------------------------------------------------------------
---------------------------------------------GEQKTHCFKE----R
TRSLLREWYLQDPYPNPTKKKELAQATGLTPTQVGNWFKNRRQRDRAAA-----------
------------------------------------------------------------
------------------------------------------------------------
------------------------------------------------------------
---
>A_bruennichi_Six3/6-B
------------------------------------------------------------
------------------------------------------------------------
------------------------------------------------------------
------------------------------------------------------------
---------------------------------------------GEQKTHCFKE----R
TRSLLREWYLQDPYPNPTKKRELAQATGLTPTQVGNWFKNRRQRDRAAA-----------
------------------------------------------------------------
------------------------------------------------------------
------------------------------------------------------------
---
>A_bruennichi_(old,_annotated)_Six3/6-A
------------------------------------------------------------
------------------------------------------------------------
------------------------------------------------------------
------------------------------------------------------------
---------------------------------------------GEQKTHCFKE----R
TRSLLREWYLQDPYPNPTKKKELAQATGLTPTQVGNWFKNRRQRDRAAA-----------
------------------------------------------------------------
------------------------------------------------------------
------------------------------------------------------------
---
>C_sculpturatus_Six3/6-A
------------------------------------------------------------
------------------------------------------------------------
------------------------------------------------------------
------------------------------------------------------------
---------------------------------------------GEQKTHCFKE----R
TRSLLREWYLQDPYPNPTKKRELAQATGLTPTQVGNWFKNRRQRDRAAA-----------
------------------------------------------------------------
------------------------------------------------------------
------------------------------------------------------------
---
>C_sculpturatus_Six3/6-B
------------------------------------------------------------
------------------------------------------------------------
------------------------------------------------------------
------------------------------------------------------------
---------------------------------------------GEQKTHCFKE----R
TRSLLREWYLQDPYPNPTKKRELAQATGLTPTQVGNWFKNRRQRDRAAA-----------
------------------------------------------------------------
------------------------------------------------------------
------------------------------------------------------------
---
>D_melanogaster_Optix
------------------------------------------------------------
------------------------------------------------------------
------------------------------------------------------------
------------------------------------------------------------
---------------------------------------------GEQKTHCFKE----R
TRSLLREWYLQDPYPNPTKKRELAKATGLNPTQVGNWFKNRRQRDRAAA-----------
------------------------------------------------------------
------------------------------------------------------------
------------------------------------------------------------
---
>D_plantarius_Six3/6-A
------------------------------------------------------------
------------------------------------------------------------
------------------------------------------------------------
------------------------------------------------------------
---------------------------------------------GEQKTHCFKE----R
TRSLLREWYLQDPYPNPTKKRELAQATGLTPTQVGNWFKNRRQRDRAAA-----------
------------------------------------------------------------
------------------------------------------------------------
------------------------------------------------------------
---
>D_plantarius_Six3/6-B
------------------------------------------------------------
------------------------------------------------------------
------------------------------------------------------------
------------------------------------------------------------
---------------------------------------------GEQKTHCFKE----R
TRSLLREWYLQDPYPNPTKKRELAQATGLTPTQVGNWFKNRRQRDRAAA-----------
------------------------------------------------------------
------------------------------------------------------------
------------------------------------------------------------
---
>D_silvatica_Six3/6-B
------------------------------------------------------------
------------------------------------------------------------
------------------------------------------------------------
------------------------------------------------------------
---------------------------------------------GEQKTHCFKE----R
TRSLLREWYLQDPYPNPTKKRELAQATGLTPTQVGNWFKNRRQRDRAAA-----------
------------------------------------------------------------
------------------------------------------------------------
------------------------------------------------------------
---
>H_graminicola_Six3/6-A
------------------------------------------------------------
------------------------------------------------------------
------------------------------------------------------------
------------------------------------------------------------
---------------------------------------------GEQKTHCFKE----R
TRSLLREWYLQDPYPNPTKKRELAQATGLTPTQVGNWFKNRRQRDRAAA-----------
------------------------------------------------------------
------------------------------------------------------------
------------------------------------------------------------
---
>H_graminicola_Six3/6-B
------------------------------------------------------------
------------------------------------------------------------
------------------------------------------------------------
------------------------------------------------------------
---------------------------------------------GEQKTHCFKE----R
TRSLLREWYLQDPYPNPTKKRELAQATGLTPTQVGNWFKNRRQRDRAAA-----------
------------------------------------------------------------
------------------------------------------------------------
------------------------------------------------------------
---
>I_scapularis_Six3/6
------------------------------------------------------------
------------------------------------------------------------
------------------------------------------------------------
------------------------------------------------------------
---------------------------------------------GEQKTHCFKE----R
TRSLLREWYLQDPYPNPTKKRELAQATGLTPTQVGNWFKNRRQRDRAAA-----------
------------------------------------------------------------
------------------------------------------------------------
------------------------------------------------------------
---
>L_elegans_Six3/6-A
------------------------------------------------------------
------------------------------------------------------------
------------------------------------------------------------
------------------------------------------------------------
---------------------------------------------GEQKTHCFKE----R
TRSLLREWYLQDPYPNPTKKRELAQATGLTPTQVGNWFKNRRQRDRAAA-----------
------------------------------------------------------------
------------------------------------------------------------
------------------------------------------------------------
---
>L_elegans_Six3/6-B
------------------------------------------------------------
------------------------------------------------------------
------------------------------------------------------------
------------------------------------------------------------
---------------------------------------------GEQKTHCFKE----R
TRSLLREWYLQDPYPNPTKKRELAQATGLTPTQVGNWFKNRRQRDRAAA-----------
------------------------------------------------------------
------------------------------------------------------------
------------------------------------------------------------
---
>P_opilio_Six3/6
------------------------------------------------------------
------------------------------------------------------------
------------------------------------------------------------
------------------------------------------------------------
---------------------------------------------GEQKTHCFKE----R
TRSLLREWYLQDPYPNPTKKRELAQATGLTPTQVGNWFKNRRQRDRAAA-----------
------------------------------------------------------------
------------------------------------------------------------
------------------------------------------------------------
---
>P_tepidariorum_Six3/6-A
------------------------------------------------------------
------------------------------------------------------------
------------------------------------------------------------
------------------------------------------------------------
---------------------------------------------GEQKTHCFKE----R
TRSLLREWYLQDPYPNPTKKRELAQATGLTPTQVGNWFKNRRQRDRAAA-----------
------------------------------------------------------------
------------------------------------------------------------
------------------------------------------------------------
---
>P_tepidariorum_Six3/6-B
------------------------------------------------------------
------------------------------------------------------------
------------------------------------------------------------
------------------------------------------------------------
---------------------------------------------GEQKTHCFKE----R
TRSLLREWYLQDPYPNPTKKRELAQATGLTPTQVGNWFKNRRQRDRAAA-----------
------------------------------------------------------------
------------------------------------------------------------
------------------------------------------------------------
---
>S_maritima_Six3/6
------------------------------------------------------------
------------------------------------------------------------
------------------------------------------------------------
------------------------------------------------------------
---------------------------------------------GEQKTHCFKE----R
TRSLLREWYLQDPYPNPTKKRELAQATGLTPTQVGNWFKNRRQRDRAAA-----------
------------------------------------------------------------
------------------------------------------------------------
------------------------------------------------------------
---
>T_antipodiana_Six3/6-A
------------------------------------------------------------
------------------------------------------------------------
------------------------------------------------------------
------------------------------------------------------------
---------------------------------------------GEQKTHCFKE----R
TRSLLREWYLQDPYPNPTKKRELAQATGLTPTQVGNWFKNRRQRDRAAA-----------
------------------------------------------------------------
------------------------------------------------------------
------------------------------------------------------------
---
>T_antipodiana_Six3/6-B
------------------------------------------------------------
------------------------------------------------------------
------------------------------------------------------------
------------------------------------------------------------
---------------------------------------------GEQKTHCFKE----R
TRSLLREWYLQDPYPNPTKKRELAQATGLTPTQVGNWFKNRRQRDRAAA-----------
------------------------------------------------------------
------------------------------------------------------------
------------------------------------------------------------
---
>T_castaneum_Optix
------------------------------------------------------------
------------------------------------------------------------
------------------------------------------------------------
------------------------------------------------------------
---------------------------------------------GEQKTHCFKE----R
TRSLLREWYLQDPYPNPTKKRELAQATGLTPTQVGNWFKNRRQRDRAAA-----------
------------------------------------------------------------
------------------------------------------------------------
------------------------------------------------------------
---
>T_clavata_Six3/6-A
------------------------------------------------------------
------------------------------------------------------------
------------------------------------------------------------
------------------------------------------------------------
---------------------------------------------GEQKTHCFKE----R
TRSLLREWYLQDPYPNPTKKRELAQATGLTPTQVGNWFKNRRQRDRAAA-----------
------------------------------------------------------------
------------------------------------------------------------
------------------------------------------------------------
---
>T_clavata_Six3/6-B
------------------------------------------------------------
------------------------------------------------------------
------------------------------------------------------------
------------------------------------------------------------
---------------------------------------------GEQKTHCFKE----R
TRSLLREWYLQDPYPNPTKKRELAQATGLTPTQVGNWFKNRRQRDRAAA-----------
------------------------------------------------------------
------------------------------------------------------------
------------------------------------------------------------
---
>A_bruennichi_Six4/5-A
------------------------------------------------------------
------------------------------------------------------------
------------------------------------------------------------
------------------------------------------------------------
---------------------------------------------GEETIYCFKE----K
SRIALKDCYKRNRYPTPDEKRGLAKKTGLTLTQVSNWFKNRRQRDRTPH-----------
------------------------------------------------------------
------------------------------------------------------------
------------------------------------------------------------
---
>C_sculpturatus_Six4/5-A
------------------------------------------------------------
------------------------------------------------------------
------------------------------------------------------------
------------------------------------------------------------
---------------------------------------------GEETVYCFKE----K
SRIALKECYKQNRYPTPDEKRNLASKTGLTLTQVSNWFKNRRQRDRTPH-----------
------------------------------------------------------------
------------------------------------------------------------
------------------------------------------------------------
---
>C_sculpturatus_Six4/5-B
------------------------------------------------------------
------------------------------------------------------------
------------------------------------------------------------
------------------------------------------------------------
---------------------------------------------GDEINYCFKE----K
SRKILKEYYRQNHYPNLNEKSVLSEKTGLTLTQVSNWFKNRRQRDRTTK-----------
------------------------------------------------------------
------------------------------------------------------------
------------------------------------------------------------
---
>D_melanogaster_Six4
------------------------------------------------------------
------------------------------------------------------------
------------------------------------------------------------
------------------------------------------------------------
---------------------------------------------GEETVYCFKE----K
SRNALKDCYLTNRYPTPDEKKTLAKKTGLTLTQVSNWFKNRRQRDRTPQ-----------
------------------------------------------------------------
------------------------------------------------------------
------------------------------------------------------------
---
>D_plantarius_Six4/5-A
------------------------------------------------------------
------------------------------------------------------------
------------------------------------------------------------
------------------------------------------------------------
---------------------------------------------GEETIYCFKE----K
SRIALKDCYKQNRYPTPDEKRGLAKKTGLTLTQVSNWFKNRRQRDRTPH-----------
------------------------------------------------------------
------------------------------------------------------------
------------------------------------------------------------
---
>D_silvatica_Six4/5-A
------------------------------------------------------------
------------------------------------------------------------
------------------------------------------------------------
------------------------------------------------------------
---------------------------------------------GEIVVYSFKV----G
SREALCKFYAQNTYPNKFEKKLLAKKTNLSTNQICNWFKNRRQRDRVSK-----------
------------------------------------------------------------
------------------------------------------------------------
------------------------------------------------------------
---
>D_silvatica_Six4/5-B
------------------------------------------------------------
------------------------------------------------------------
------------------------------------------------------------
------------------------------------------------------------
---------------------------------------------GEETVYCFKE----K
SRIALKDCYKQNRYPTPDEKKGLAKKTGLTLTQVSNWFKNRRQRDRTPH-----------
------------------------------------------------------------
------------------------------------------------------------
------------------------------------------------------------
---
>H_graminicola_Six4/5-A-1
------------------------------------------------------------
------------------------------------------------------------
------------------------------------------------------------
------------------------------------------------------------
---------------------------------------------GEDTIYCFKE----K
SRIALKDCYKQNRYPTPDEKRGLAKKTGLTLTQVSNWFKNRRQRDRTPH-----------
------------------------------------------------------------
------------------------------------------------------------
------------------------------------------------------------
---
>H_graminicola_Six4/5-A-2
------------------------------------------------------------
------------------------------------------------------------
------------------------------------------------------------
------------------------------------------------------------
---------------------------------------------GEDTIYCFKE----K
SRIALKDCYKQNRYPTPDEKRGLAKKTGLTLTQVSNWFKNRRQRDRTPH-----------
------------------------------------------------------------
------------------------------------------------------------
------------------------------------------------------------
---
>I_scapularis_Six4/5
------------------------------------------------------------
------------------------------------------------------------
------------------------------------------------------------
------------------------------------------------------------
---------------------------------------------GEDTVYCFKE----K
SRVALKECYKHNRYPTPDEKRTLVNKTGLTFTQVSNWFKNRRQRDRTPH-----------
------------------------------------------------------------
------------------------------------------------------------
------------------------------------------------------------
---
>L_elegans_Six4/5-A
------------------------------------------------------------
------------------------------------------------------------
------------------------------------------------------------
------------------------------------------------------------
---------------------------------------------GEETIYCFKE----K
SRIALKDCYKQNRYPTPDEKRGLAKKTGLTLTQVSNWFKNRRQRDRTPH-----------
------------------------------------------------------------
------------------------------------------------------------
------------------------------------------------------------
---
>P_opilio_Six4/5
------------------------------------------------------------
------------------------------------------------------------
------------------------------------------------------------
------------------------------------------------------------
---------------------------------------------GQETIYCFKE----K
SRIALKEFFQTNPYPSPKDKKDLAKETCLTLTQVSNWFKNRRQRSRTQ------------
------------------------------------------------------------
------------------------------------------------------------
------------------------------------------------------------
---
>P_tepidariorum_Six4/5-A
------------------------------------------------------------
------------------------------------------------------------
------------------------------------------------------------
------------------------------------------------------------
---------------------------------------------GEETIYCFKE----K
SRIALKECYKQNRYPTPDEKRGLAKKTGLTLTQVSNWFKNRRQRDRTPH-----------
------------------------------------------------------------
------------------------------------------------------------
------------------------------------------------------------
---
>S_maritima_Six4/5
------------------------------------------------------------
------------------------------------------------------------
------------------------------------------------------------
------------------------------------------------------------
---------------------------------------------GEDMVYCFKE----K
ARAALRETYAQNRYPTPDEKKNLATKTGLTLTQVSNWFKNRRQRDRTPQ-----------
------------------------------------------------------------
------------------------------------------------------------
------------------------------------------------------------
---
>T_antipodiana_Six4/5-A
------------------------------------------------------------
------------------------------------------------------------
------------------------------------------------------------
------------------------------------------------------------
---------------------------------------------GEETIYCFKE----K
SRIALKDCYKRNRYPTPDEKRGLAKKTGLTLTQVSNWFKNRRQRDRTPH-----------
------------------------------------------------------------
------------------------------------------------------------
------------------------------------------------------------
---
>T_castaneum_Six4
------------------------------------------------------------
------------------------------------------------------------
------------------------------------------------------------
------------------------------------------------------------
---------------------------------------------GEETVYCFKE----R
SRNALKECYARNRYPTPDEKRALAKRTGLTLTQVSNWFKNRRQRDRTPQ-----------
------------------------------------------------------------
------------------------------------------------------------
------------------------------------------------------------
---
>T_clavata_Six4/5-A
GEETIYCFKEKSRIALKDCYKRNRYPTPDEKRGLAKKTGLTLTQVSNWFKNRRQRDRTPH
PB...PMIIVPMTDSNNRLSVAHHHL------HHHNLSSPSCASSATTTIPLQSDRLILS
-------QPNV----NQQSPNTMLPSFG--------------FTEEQVACVCEVLQQSGN
IERLGRFLWSLPA----CEHLHKN----ESVLKSKALVAFHRGNFKELYKILESNNFAMS
SHPKLQALWLKAHYIEAEKLRGRPLGAVGKYRIRRKFPLPRTIWDGEEMSYCFKE----K
SRTVLREWYSHNPYPSPREKRELAEGTGLTTTQVSNWFKNRRQRDRAAEAK----ERDPD
KL-----------SKSGNS-----------CNG---AGSDSSGNEMELDRKPDIDPLSTP
PHPSGHHHHHHH-----HHH--------MYADVGHHSPA-----LTP----------QMT
SHLLQGRLPVSSAAAAAAVGLVATDIP--------------GLMTDYQTL----------
---
>PB.2234.2.p1
------------------------------------------------------------
------MIIVPMTDSNNRLSVAHHHL------HHHNLSSPSCASSATTTIPLQSDRLILS
-------QPNV----NQQSPNTMLPSFG--------------FTEEQVACVCEVLQQSGN
IERLGRFLWSLPA----CEHLHKN----ESVLKSKALVAFHRGNFKELYKILESNNFAMS
SHPKLQALWLKAHYIEAEKLRGRPLGAVGKYRIRRKFPLPRTIWDGEEMSYCFKE----K
SRTVLREWYSHNPYPSPREKRELAEGTGLTTTQVSNWFKNRRQRDRAAEAK----ERDPD
KL-----------SKSGNS-----------CNG---AGSDSSGNEMELDRKPDIDPLSTP
PHPSGHHHHHHH-----HHH--------MYADVGHHSPA-----LTP----------QMT
SHLLQGRLPVSSAAAAAAVGLVATDIP--------------GLMTDYQTL----------
---
>PB.2234.3.p1
------------------------------------------------------------
------MIIVPMTDSNNRLSVAHHHL------HHHNLSSPSCASSATTTIPLQSDRLILS
-------QPNV----NQQSPNTMLPSFG--------------FTEEQVACVCEVLQQSGN
IERLGRFLWSLPA----CEHLHKN----ESVLKSKALVAFHRGNFKELYKILESNNFAMS
SHPKLQALWLKAHYIEAEKLRGRPLGAVGKYRIRRKFPLPRTIWDGEEMSYCFKE----K
SRTVLREWYSHNPYPSPREKRELAEGTGLTTTQVSNWFKNRRQRDRAAEAK----ER---
------------------------------------------------------------
----------------------------FVYDCVH-------------------------
------------------------------------------------------------
---
>PB.8648.1.p1
------------------------------------------------------------
----------------NESSFATPNMSGLGMQHDNNTKSSSC------------SQLIAS
CDGNYSLIPNDNDMRNQEHLHQVAPRLSHDLTFPGDNATKNRYSMEQINCICKNLRKNKE
IKKLGTFL---------CT-LHPSQLIGEEVSHARAAVAFYLGAYNELFAILKGQTFHPS
RHKEMQEMWYDAHYKEAQKLRGRPLGAVDKYRLRKKHQLPSTIWDGEETIYCFKE----K
SRTALTEFYKLNRYPSSEEKQKLTKVTGLTQTQVSNWFKNRRQRDRTPQTTRGLYNRPPS
VMGTYQCRIGGTSSQMSNTSPASWMTSNYGCNNIRMAVNDDTASALDATSPSDLNSTNEN
ESPTSPYHHHHHYLYSSHHHHELGLHH-------HHRMMVKSE----PDSMADPSSSPNR
RHYYNNGMYQGYDVTSSPSSSMSSCSPMENLSPSACILTPLSSLQTSQT-----------
---
>PB.8648.2.p1
------------------------------------------------------------
------------------------------------------------------------
------------------------------------------------------------
------------------------------------------------------------
-----------------------------------------------------KE----K
SRTALTEFYKLNRYPSSEEKQKLTKVTGLTQTQVSNWFKNRRQRDRTPQTTRGLYNRPPS
VMGTYQCRIGGTSSQMSNTSPASWMTSNYGCNNIRMAVNDDTASALDATSPSDLNSTNEN
ESPTSPYHHHHHYLYSSHHHHELGLHH-------HHRMMVKSE----PDSMADPSSSPNR
RHYYNNGMYQGYDVTSSPSSSMSSCSPMENLSPSACILTPLSSLQTSQT-----------
---
>g5264.t1.p1
------------------------------------------------------------
--------------------------------------------MAALGFGLGPSPLLCS
-------LPT-------------LPTLT--------------FTATQVAAVCETLEESGD
IERLARFLWSLPVAHPNCTELNKN----ESVLRARALVAYHTGNFRDLYHILENHQFTND
SHGKLQAMWLEAHYQEAEKLRGRPLGPVDKYRVRKKFPLPRTIWNGEQKTHCFKE----R
TRSLLREWYLQDPYPNPTKKRELAQATGLTPTQVGNWFKNRRQRDRAAAAK----NR---
-----------------------------------------------LQQRQLHHQLGAT
SGLHNHHHHHHT-----HHHRR---HHLSTNNNVHHSESSKKHDVVPPDDDDDDDDDEMT
KR-LENRVDSETDSFSEAGGGPSCYSP--------------AAVSTSESESSRCASPPRQ
PHQ
