# Supplementary material for: The genome of a sea spider corroborates a shared Hox cluster motif in arthropods with a reduced posterior tagma
Source: BMC Biol. 2025 Jul 2;23:196. doi: 10.1186/s12915-025-02276-x (PMC12220506; doi:10.1186/s12915-025-02276-x)
Supplement: Supplementary file 3 — Additional file 3. [file 12915_2025_2276_MOESM3_ESM.zip › suppl-file7-gene_analysis/sine/sine_chelicerates.fa]

>C_rotundicauda_Six1-2_A
GEETSYCFKEKSRNVLKDWYTHNPYPSPREKRELAEATNLTTTQVSNWFKNRRQRDRAAE
>C_rotundicauda_Six1-2_B
GEETSYCFKEKSRNVLREWYVHNPYPSPREKRELAEATNLTTTQVSNWFKNRRQRDRAAE
>C_rotundicauda_Six1-2_C
GEETSYCFKEKSRNILREWYAHNPYPSPREKRELAEATGLTTTQVSNWFKNRRQRDRAAE
>C_rotundicauda_Six1-2_D1
GEETSYCFKEKSRNILRDWYSHNPYPSPREKRELADATGLTTTQVSNWFKNRRQRDRAAE
>C_rotundicauda_Six1-2_D2
GEETSYCFKEKSRNILRDWYSHNPYPSPREKRELAEATGLTTTQVSNWFKNRRQRDRAAE
>C_rotundicauda_Six1-2_E
GEETSYCFKEKSRNVLRDWYSHNPYPSPREKRELAEATGLTTTQVSNWFKNRRQRDRAAE
>L_polyphemus_Six1-2_A
GEETSYCFKEKSRNVLKDWYTHNPYPSPREKRELAEATGLTTTQVSNWFKN
>L_polyphemus_Six1-2_A
GEETSYCFKEKSRNVLKDWYTHNPYPSPREKRELAEATNLTTTQVSNWFKNRRQRDRAAE
>L_polyphemus_Six1-2_B
GEETSYCFKEKSRNVLREWYVHNPYPSPREKRELAEATNLTTTQVSNWFKNRRQRDRAAE
>L_polyphemus_Six1-2_C
GEETSYCFKEKSRNVLREWYAHNPYPSPREKRELAEATGLTTTQVSNWFKNRRQRDRAAE
>L_polyphemus_Six1-2_D1
GEETSYCFKEKSRNVLRDWYSHNPYPSPREKRELADATGLTTTQVSNWFKNRRQRDRAAE
>L_polyphemus_Six1-2_D2
GEETSYCFKEKSRNILRDWYSHNPYPSPREKRELAEATGLTTTQVSNWFKNRRQRDRAAE
>L_polyphemus_Six1-2_E
GEETSYCFKEKSRNVLRDWYSHNPYPSPREKRELAEATGLTTTQVSNWFKNRRQRDRAAE
>T_tridentatus_Six1-2_A
GEETSYCFKEKSRNVLKDWYTHNPYPSPREKRELAEATNLTTTQVSNWFKNRRQRDRAAE
>T_tridentatus_Six1-2_B
GEETSYCFKEKSRNVLREWYVHNPYPSPREKRELAEATNLTTTQVSNWFKNRRQRDRAAE
>T_tridentatus_Six1-2_C
GEETSYCFKEKSRNILREWYAHNPYPSPREKRELAEATGLTTTQVSNWFKNRRQRDRAAE
>T_tridentatus_Six1-2_D1
GEETSYCFKEKSRNILRDWYSHNPYPSPREKRELADATGLTTTQVSNWFKNRRQRDRAAE
>T_tridentatus_Six1-2_D2
GEETSYCFKEKSRNILRDWYSHNPYPSPREKRELAEATGLTTTQVSNWFKNRRQRDRAAE
>T_tridentatus_Six1-2_E
GEETSYCFKEKSRNVLRDWYSHNPYPSPREKRELAEATGLTTTQVSNWFKNRRQRDRAAE
>C_rotundicauda_Six3-6_A
GEQRTHCFKERTRDLLRKYYLQNCYPSPSKKCELSEATGLTPTQIGNWFKNRRQRDRAAA
>C_rotundicauda_Six3-6_B
GEQKTHCFKECARNLLRDWYIKDPYPNPDKKQYLAQATGLTTIQVGNWFKNRRQRDRAAA
>C_rotundicauda_Six3-6_C-a
GEQKTHCFKERTRSLLREWYLQDPYPNPTKKRELAQATGLTPTQVGNWFKNRRQRDRAAA
>C_rotundicauda_Six3-6_C-b
GEQKTHCFKERTRSLLREWYLQDPYPNPTKKRELAQATGLTPTQVGNWFKNRRQRDRAAA
>C_rotundicauda_Six3-6_D
GEQKTHCFKERTRSLLREWYLQDPYPNPTKKRELAEATGLTPTQVGNWFKNRRQRDRAAA
>L_polyphemus_Six3-6_A
GEQKTHCFKERTRDLLRACYLQDSYPTPSKKYELAEATGLTPTQIGNWFKNRRQRDRAAA
>L_polyphemus_Six3-6_B
GEQKTHCFKECARNLLREWYIKDPYPNPDKKRYLAQATGLTTIQVGNWFKNRRQRDRAAA
>L_polyphemus_Six3-6_C-a
GEQKTHCFKERTRSLLREWYLQDPYPNPTKKRELAQATGLTPTQVGNWFKNRRQRDRAAA
>L_polyphemus_Six3-6_C-b
GEQKTHCFKERTRSLLREWYLQDPYPNPTKKRELAQATGLTPTQVGNWFKNRRQRDRAAA
>L_polyphemus_Six3-6_Da
GEQKTHCFKERTRSLLREWYLQDPYPNPTKKRELAEATGLTPTQVGNWFKNRRQRDRAAA
>L_polyphemus_Six3-6_Db
GEQKTHCFKERTRSLLREWYLQDPYPNLTKKRELAHATGLTPTQVGNWFKNRRQRDRAAG
>T_tridentatus_Six3-6_A
GEQRTHCFKERTRDLLREYYLHNCYPSPSKKYELAEATGLTPTQIGNWFKNRRQRDRAAA
>T_tridentatus_Six3-6_B
GEQKTHCFKECARNLLREWYIKDPYPNPDKKRYLAQATSLTTIQVGNWFKNRRQRDRAAA
>T_tridentatus_Six3-6_C1
GEQKTHCFKERTRSLLREWYLQDPYPNPTKKRELAQATGLTPTQVGNWFKNRRQRDRAAA
>T_tridentatus_Six3-6_C2
GEQKTHCFKERTRSLLREWYLQDPYPNPTKKRELAQATGLTPTQVGNWFKNRRQRDRAAA
>T_tridentatus_Six3-6_D
GEQKTHCFKERTRSLLREWYLQDPYPNPTKKRELAEATGLTPTQVGNWFKNRRQRDRAAA
>T_tridentatus_Six3-6-like
RRTKTHCFKQHTRSLLQEWYRQHPYLNLTQKRELAHTTGLTPTQVGNWFKNRRQRDRAAG
>C_rotundicauda_Six4-5_A
GEETIYCFKEKSRIALKECYNHNRYPTPDEKRNLARKTGLTLTQVSNWFKNRRQRDRTPQ
>C_rotundicauda_Six4-5_B
GEETVYCFKEKSRMILKECYLQNRYPTPDEKRLLAKKTGLTLTQVSNWFKNRRQRDRTHT
>C_rotundicauda_Six4-5_C
GEETIYCFKEKSRMMLKDCYEKNRYPTPDEKRLLAKKTGLTLTQVSNWFKNRRQRDRTHI
>C_rotundicauda_Six4-5_D
GEETVYCFKEKARQMLREYYNQKCYPTPSEKRLMVKKTGLSLSQVRNWFKNRRQRNRTRS
>L_polyphemus_Six4-5_A
GEETIYCFKEKSRIALKECYNHNRYPTPDEKRNLAKKTGLTLTQVSNWFKNRRQRDRTPQ
>L_polyphemus_Six4-5_B
GEETVYCFKEKSRMMLKECYLQNRYPTPDEKRLLAKKTGLTLTQVSNWFKNRRQRDRTHT
>L_polyphemus_Six4-5_C
GEETIYCFKEKSRMMLKDCYEKNRYPTPDEKRLLAKKTGLTLTQVSNWFKNRRQRDRTHI
>L_polyphemus_Six4-5_D
GEATVYCFKERYRQMLRECYNRNRYPTPDEKRLLVKKTGLSLSQVSNWFKNRRQRNGTRT
>T_tridentatus_Six4-5_A
GEETIYCFKEKSRIALKECYNHNRYPTPDEKRNLARKTGLTLTQVSNWFKNRRQRDRTPQ
>T_tridentatus_Six4-5_B
GEETVYCFKEKSRMILKECYLQNRYPTPDEKRLLAKKTGLTLTQVSNWFKNRRQRDRTHT
>T_tridentatus_Six4-5_C
GEETIYCFKEKSRMMLKDCYEKNRYPTPDEKRLLAKKTGLTLTQVSNWFKNRRQRDRTHI
>T_tridentatus_Six4-5_D
GEETVYCFKEKARQILREYYNQNCYPTPSEKRLLAKKTGLSLSQVRNWFKNRRQRNRTRS
>A_bruennichi_Six-like
KHPFPETIYVDTQKVLNEAYEKDQYPKFAVRQRIAGVTGFTEKQVCNWFKNRRQREKRKA
>T_antipodiana_Six-like
RHPFPDSIYVEATRVLNDAYNEDMYPKLDRRKRIAGSIGFTEKQVNTWFKNRRQRTKRE
>T_clavata_Six-like
RHPFPDSIYVEATRVLNDAYNEDMYPKLDRRKRIADSIGFTEKQVNTWFKNRRQRTKRE
>A_bruennichi_Six1-2-A
GEETSYCFKEKSRNILREWYAHNPYPSPREKRELAEGTGLTTTQVSNWFKNRRQRDRAAE
>A_bruennichi_Six1-2-B
GEETSYCFKEKSRNILREWYHHNPYPSPREKKDLADATGLTTTQVSNWFKNRRQRDRAAE
>A_bruennichi_old_annotated_Six1-2-A
GEETSYCFKEKSRNILREWYAHNPYPSPREKRELAEGTGLTTTQVSNWFKNRRQRDRAAE
>A_bruennichi_old_annotated_Six1-2-B
GEETSYCFKEKSRNILREWYHHNPYPSPREKKDLADATGLTTTQVSNWFKNRRQRDRAAE
>C_sculpturatus_Six1-2-A
GEETSYCFKEKSRNVLREWYAHNPYPSPREKRELAEATGLTTTQVSNWFKNRRQRDRAAE
>C_sculpturatus_Six1-2-B
GEETSYCFKEKSRNVLREWYAHNPYPSPREKRELAEATGLTTTQVSNWFKNRRQRDRAAE
>D_melanogaster_so
GEETSYCFKEKSRSVLRDWYSHNPYPSPREKRDLAEATGLTTTQVSNWFKNRRQRDRAAE
>D_plantarius_Six1-2-A
GEETSYCFKEKSRNILREWYAHNPYPSPREKRELAEATGLTTTQVSNWFKNRRQRDRAAE
>D_plantarius_Six1-2-B
GEEMSYCFKEKSRNTLREWYHHNPYPSPREKRDLADATGLTTTQVSNWFKNRRQRDRAAE
>H_graminicola_Six1-2-A
GEETSYCFKEKSRNILREWYAHNPYPSPREKRELAEGTGLTTTQVSNWFKNRRQRDRAAE
>H_graminicola_Six1-2-B
GEQTSYCFKEKSRNILREWYHHNPYPSPREKRDLSDATGLTTTQVSNWFKNRRQRDRAAE
>I_scapularis_Six1-2
GEETSYCFKEKSRNILREWYAHNPYPSPREKRELAEATGLTTTQVSNWFKNRRQRDRAAE
>L_elegans_Six1-2-A
GEETSYCFKEKSRNILREWYAHNPYPSPREKRELAEATGLTTTQVSNWFKNRRQRDRAAE
>L_elegans_Six1-2-B
GEETSYCFKEKSRNILREWYHHNPYPSPREKRELADATGLTTTQVSNWFKNRRQRDRAAE
>P_opilio_Six1-2
GEETSYCFKEKSRNVLREWYAHNPYPSPREKRELAEATGLTTTQVSNWFKNRRQRDRAAE
>P_tepidariorum_Six1-2-A
GEETSYCFKEKSRNILREWYAHNPYPSPREKRELAEATGLTTTQVSNWFKNRRQRDRAAE
>P_tepidariorum_Six1-2-B
GEETSYCFKEKSRNILREWYHQNPYPSPREKRELAEATGLTTTQVSNWFKNRRQRDRAAE
>S_maritima_Six1-2
GEETSYCFKEKSRSILREWYAHNPYPSPREKRELAEATGLTTTQVSNWFKNRRQRDRAAE
>T_antipodiana_Six1-2-A
GEETSYCFKEKSRNILREWYAQNPYPSPREKRELAEGTGLTTTQVSNWFKNRRQRDRAAE
>T_antipodiana_Six1-2-B
GEETSYCFKEKSRNILREWYHHNPYPSPREKRDLADATGLTTTQVSNWFKNRRQRDRAAE
>T_castaneum_So
GEETSYCFKEKSRSVLRDWYSHNPYPSPREKRELADATGLTTTQVSNWFKNRRQRDRAAE
>T_clavata_Six1-2-A
GEETSYCFKEKSRNILREWYAHNPYPSPREKRELAEGTGLTTTQVSNWFKNRRQRDRAAE
>T_clavata_Six1-2-B
GEETSYCFKEKSRNILREWYHHNPYPSPREKRDLADATGLTTTQVSNWFKNRRQRDRAAE
>A_bruennichi_Six3-6-A
GEQKTHCFKERTRSLLREWYLQDPYPNPTKKKELAQATGLTPTQVGNWFKNRRQRDRAAA
>A_bruennichi_Six3-6-B
GEQKTHCFKERTRSLLREWYLQDPYPNPTKKRELAQATGLTPTQVGNWFKNRRQRDRAAA
>A_bruennichi_old_annotated_Six3-6-A
GEQKTHCFKERTRSLLREWYLQDPYPNPTKKKELAQATGLTPTQVGNWFKNRRQRDRAAA
>C_sculpturatus_Six3-6-A
GEQKTHCFKERTRSLLREWYLQDPYPNPTKKRELAQATGLTPTQVGNWFKNRRQRDRAAA
>C_sculpturatus_Six3-6-B
GEQKTHCFKERTRSLLREWYLQDPYPNPTKKRELAQATGLTPTQVGNWFKNRRQRDRAAA
>D_melanogaster_Optix
GEQKTHCFKERTRSLLREWYLQDPYPNPTKKRELAKATGLNPTQVGNWFKNRRQRDRAAA
>D_plantarius_Six3-6-A
GEQKTHCFKERTRSLLREWYLQDPYPNPTKKRELAQATGLTPTQVGNWFKNRRQRDRAAA
>D_plantarius_Six3-6-B
GEQKTHCFKERTRSLLREWYLQDPYPNPTKKRELAQATGLTPTQVGNWFKNRRQRDRAAA
>D_silvatica_Six3-6-B
GEQKTHCFKERTRSLLREWYLQDPYPNPTKKRELAQATGLTPTQVGNWFKNRRQRDRAAA
>H_graminicola_Six3-6-A
GEQKTHCFKERTRSLLREWYLQDPYPNPTKKRELAQATGLTPTQVGNWFKNRRQRDRAAA
>H_graminicola_Six3-6-B
GEQKTHCFKERTRSLLREWYLQDPYPNPTKKRELAQATGLTPTQVGNWFKNRRQRDRAAA
>I_scapularis_Six3-6
GEQKTHCFKERTRSLLREWYLQDPYPNPTKKRELAQATGLTPTQVGNWFKNRRQRDRAAA
>L_elegans_Six3-6-A
GEQKTHCFKERTRSLLREWYLQDPYPNPTKKRELAQATGLTPTQVGNWFKNRRQRDRAAA
>L_elegans_Six3-6-B
GEQKTHCFKERTRSLLREWYLQDPYPNPTKKRELAQATGLTPTQVGNWFKNRRQRDRAAA
>P_opilio_Six3-6
GEQKTHCFKERTRSLLREWYLQDPYPNPTKKRELAQATGLTPTQVGNWFKNRRQRDRAAA
>P_tepidariorum_Six3-6-A
GEQKTHCFKERTRSLLREWYLQDPYPNPTKKRELAQATGLTPTQVGNWFKNRRQRDRAAA
>P_tepidariorum_Six3-6-B
GEQKTHCFKERTRSLLREWYLQDPYPNPTKKRELAQATGLTPTQVGNWFKNRRQRDRAAA
>S_maritima_Six3-6
GEQKTHCFKERTRSLLREWYLQDPYPNPTKKRELAQATGLTPTQVGNWFKNRRQRDRAAA
>T_antipodiana_Six3-6-A
GEQKTHCFKERTRSLLREWYLQDPYPNPTKKRELAQATGLTPTQVGNWFKNRRQRDRAAA
>T_antipodiana_Six3-6-B
GEQKTHCFKERTRSLLREWYLQDPYPNPTKKRELAQATGLTPTQVGNWFKNRRQRDRAAA
>T_castaneum_Optix
GEQKTHCFKERTRSLLREWYLQDPYPNPTKKRELAQATGLTPTQVGNWFKNRRQRDRAAA
>T_clavata_Six3-6-A
GEQKTHCFKERTRSLLREWYLQDPYPNPTKKRELAQATGLTPTQVGNWFKNRRQRDRAAA
>T_clavata_Six3-6-B
GEQKTHCFKERTRSLLREWYLQDPYPNPTKKRELAQATGLTPTQVGNWFKNRRQRDRAAA
>A_bruennichi_Six4-5-A
GEETIYCFKEKSRIALKDCYKRNRYPTPDEKRGLAKKTGLTLTQVSNWFKNRRQRDRTPH
>C_sculpturatus_Six4-5-A
GEETVYCFKEKSRIALKECYKQNRYPTPDEKRNLASKTGLTLTQVSNWFKNRRQRDRTPH
>C_sculpturatus_Six4-5-B
GDEINYCFKEKSRKILKEYYRQNHYPNLNEKSVLSEKTGLTLTQVSNWFKNRRQRDRTTK
>D_melanogaster_Six4
GEETVYCFKEKSRNALKDCYLTNRYPTPDEKKTLAKKTGLTLTQVSNWFKNRRQRDRTPQ
>D_plantarius_Six4-5-A
GEETIYCFKEKSRIALKDCYKQNRYPTPDEKRGLAKKTGLTLTQVSNWFKNRRQRDRTPH
>D_silvatica_Six4-5-A
GEIVVYSFKVGSREALCKFYAQNTYPNKFEKKLLAKKTNLSTNQICNWFKNRRQRDRVSK
>D_silvatica_Six4-5-B
GEETVYCFKEKSRIALKDCYKQNRYPTPDEKKGLAKKTGLTLTQVSNWFKNRRQRDRTPH
>H_graminicola_Six4-5-A-1
GEDTIYCFKEKSRIALKDCYKQNRYPTPDEKRGLAKKTGLTLTQVSNWFKNRRQRDRTPH
>H_graminicola_Six4-5-A-2
GEDTIYCFKEKSRIALKDCYKQNRYPTPDEKRGLAKKTGLTLTQVSNWFKNRRQRDRTPH
>I_scapularis_Six4-5
GEDTVYCFKEKSRVALKECYKHNRYPTPDEKRTLVNKTGLTFTQVSNWFKNRRQRDRTPH
>L_elegans_Six4-5-A
GEETIYCFKEKSRIALKDCYKQNRYPTPDEKRGLAKKTGLTLTQVSNWFKNRRQRDRTPH
>P_opilio_Six4-5
GQETIYCFKEKSRIALKEFFQTNPYPSPKDKKDLAKETCLTLTQVSNWFKNRRQRSRTQ
>P_tepidariorum_Six4-5-A
GEETIYCFKEKSRIALKECYKQNRYPTPDEKRGLAKKTGLTLTQVSNWFKNRRQRDRTPH
>S_maritima_Six4-5
GEDMVYCFKEKARAALRETYAQNRYPTPDEKKNLATKTGLTLTQVSNWFKNRRQRDRTPQ
>T_antipodiana_Six4-5-A
GEETIYCFKEKSRIALKDCYKRNRYPTPDEKRGLAKKTGLTLTQVSNWFKNRRQRDRTPH
>T_castaneum_Six4
GEETVYCFKERSRNALKECYARNRYPTPDEKRALAKRTGLTLTQVSNWFKNRRQRDRTPQ
>T_clavata_Six4-5-A
GEETIYCFKEKSRIALKDCYKRNRYPTPDEKRGLAKKTGLTLTQVSNWFKNRRQRDRTPH
