# Supplementary material for: The genome of a sea spider corroborates a shared Hox cluster motif in arthropods with a reduced posterior tagma
Source: BMC Biol. 2025 Jul 2;23:196. doi: 10.1186/s12915-025-02276-x (PMC12220506; doi:10.1186/s12915-025-02276-x)
Supplement: Supplementary file 3 — Additional file 3. [file 12915_2025_2276_MOESM3_ESM.zip › suppl-file7-gene_analysis/sine/homeobox_aligned.fasta.splits.nex]

#nexus

BEGIN Taxa;
DIMENSIONS ntax=76;
TAXLABELS
[1] 'C_rotundicauda_Six1-2_A/1-60'
[2] 'C_rotundicauda_Six1-2_B/1-60'
[3] 'C_rotundicauda_Six1-2_C/1-60'
[4] 'C_rotundicauda_Six1-2_D1/1-60'
[5] 'C_rotundicauda_Six1-2_D2/1-60'
[6] 'C_rotundicauda_Six1-2_E/1-60'
[7] 'L_polyphemus_Six1-2_A/1-51'
[8] 'L_polyphemus_Six1-2_A/1-60'
[9] 'L_polyphemus_Six1-2_B/1-60'
[10] 'L_polyphemus_Six1-2_C/1-60'
[11] 'L_polyphemus_Six1-2_D1/1-60'
[12] 'L_polyphemus_Six1-2_D2/1-60'
[13] 'L_polyphemus_Six1-2_E/1-60'
[14] 'T_tridentatus_Six1-2_C/1-60'
[15] 'T_tridentatus_Six1-2_D1/1-60'
[16] 'C_rotundicauda_Six3-6_A/1-60'
[17] 'C_rotundicauda_Six3-6_B/1-60'
[18] 'C_rotundicauda_Six3-6_C-a/1-60'
[19] 'C_rotundicauda_Six3-6_C-b/1-60'
[20] 'C_rotundicauda_Six3-6_D/1-60'
[21] 'L_polyphemus_Six3-6_A/1-60'
[22] 'L_polyphemus_Six3-6_B/1-60'
[23] 'L_polyphemus_Six3-6_Da/1-60'
[24] 'L_polyphemus_Six3-6_Db/1-60'
[25] 'T_tridentatus_Six3-6_A/1-60'
[26] 'T_tridentatus_Six3-6_B/1-60'
[27] 'T_tridentatus_Six3-6-like/1-60'
[28] 'C_rotundicauda_Six4-5_A/1-60'
[29] 'C_rotundicauda_Six4-5_B/1-60'
[30] 'C_rotundicauda_Six4-5_C/1-60'
[31] 'C_rotundicauda_Six4-5_D/1-60'
[32] 'L_polyphemus_Six4-5_A/1-60'
[33] 'L_polyphemus_Six4-5_B/1-60'
[34] 'L_polyphemus_Six4-5_C/1-60'
[35] 'L_polyphemus_Six4-5_D/1-60'
[36] 'T_tridentatus_Six4-5_A/1-60'
[37] 'T_tridentatus_Six4-5_B/1-60'
[38] 'T_tridentatus_Six4-5_D/1-60'
[39] 'A_bruennichi_Six1-2-A/1-60'
[40] 'A_bruennichi_Six1-2-B/1-60'
[41] 'A_bruennichi_old_annotated_Six1-2-A/1-60'
[42] 'A_bruennichi_old_annotated_Six1-2-B/1-60'
[43] 'C_sculpturatus_Six1-2-A/1-60'
[44] 'D_melanogaster_so/1-60'
[45] 'D_plantarius_Six1-2-B/1-60'
[46] 'H_graminicola_Six1-2-B/1-60'
[47] 'L_elegans_Six1-2-B/1-60'
[48] 'P_tepidariorum_Six1-2-B/1-60'
[49] 'S_maritima_Six1-2/1-60'
[50] 'T_antipodiana_Six1-2-A/1-60'
[51] 'T_antipodiana_Six1-2-B/1-60'
[52] 'T_castaneum_So/1-60'
[53] 'T_clavata_Six1-2-B/1-60'
[54] 'A_bruennichi_Six3-6-A/1-60'
[55] 'A_bruennichi_old_annotated_Six3-6-A/1-60'
[56] 'D_melanogaster_Optix/1-60'
[57] 'A_bruennichi_Six4-5-A/1-60'
[58] 'C_sculpturatus_Six4-5-A/1-60'
[59] 'C_sculpturatus_Six4-5-B/1-60'
[60] 'D_melanogaster_Six4/1-60'
[61] 'D_plantarius_Six4-5-A/1-60'
[62] 'D_silvatica_Six4-5-A/1-60'
[63] 'D_silvatica_Six4-5-B/1-60'
[64] 'H_graminicola_Six4-5-A-1/1-60'
[65] 'H_graminicola_Six4-5-A-2/1-60'
[66] 'I_scapularis_Six4-5/1-60'
[67] 'L_elegans_Six4-5-A/1-60'
[68] 'P_opilio_Six4-5/1-59'
[69] 'P_tepidariorum_Six4-5-A/1-60'
[70] 'S_maritima_Six4-5/1-60'
[71] 'T_antipodiana_Six4-5-A/1-60'
[72] 'T_castaneum_Six4/1-60'
[73] 'PB.2234.1.p1/56-115'
[74] 'PB.2234.2.p1/56-115'
[75] 'PB.8648.1.p1/51-110'
[76] 'PB.8648.2.p1/1-52'
;
END; [Taxa]

BEGIN Splits;
DIMENSIONS ntax=76 nsplits=1130;
FORMAT labels=no weights=yes confidences=no intervals=no;
MATRIX
	100	 2,
	100	 9,
	100	 2 9,
	100	 3,
	100	 14,
	67	 3 14,
	100	 39,
	100	 41,
	76	 39 41,
	100	 50,
	41	 39 41 50,
	100	 73,
	100	 74,
	100	 73 74,
	57	 39 41 50 73 74,
	18	 3 14 39 41 50 73 74,
	100	 16,
	100	 25,
	98	 16 25,
	100	 21,
	96	 16 21 25,
	100	 17,
	100	 22,
	20	 17 22,
	100	 26,
	100	 17 22 26,
	100	 19,
	3	 17 19 22 26,
	100	 54,
	100	 55,
	98	 54 55,
	10	 17 19 22 26 54 55,
	100	 18,
	100	 24,
	100	 27,
	98	 24 27,
	3	 18 24 27,
	63	 17 18 19 22 24 26 27 54 55,
	100	 56,
	76	 17 18 19 22 24 26 27 54 55 56,
	100	 20,
	100	 23,
	75	 20 23,
	71	 17 18 19 20 22 23 24 26 27 54 55 56,
	100	 16 17 18 19 20 21 22 23 24 25 26 27 54 55 56,
	100	 28,
	100	 36,
	99	 28 36,
	100	 32,
	95	 28 32 36,
	100	 29,
	100	 37,
	96	 29 37,
	100	 33,
	91	 29 33 37,
	100	 30,
	100	 34,
	100	 30 34,
	100	 31,
	100	 38,
	90	 31 38,
	100	 35,
	77	 31 35 38,
	8	 30 31 34 35 38,
	71	 29 30 31 33 34 35 37 38,
	100	 59,
	100	 62,
	58	 59 62,
	46	 29 30 31 33 34 35 37 38 59 62,
	100	 60,
	100	 72,
	74	 60 72,
	100	 70,
	65	 60 70 72,
	31	 29 30 31 33 34 35 37 38 59 60 62 70 72,
	14	 28 29 30 31 32 33 34 35 36 37 38 59 60 62 70 72,
	100	 57,
	100	 71,
	99	 57 71,
	100	 61,
	25	 57 61 71,
	100	 64,
	100	 65,
	98	 64 65,
	22	 57 61 64 65 71,
	100	 67,
	36	 57 61 64 65 67 71,
	100	 63,
	84	 57 61 63 64 65 67 71,
	100	 69,
	88	 57 61 63 64 65 67 69 71,
	100	 58,
	100	 66,
	96	 58 66,
	67	 57 58 61 63 64 65 66 67 69 71,
	57	 28 29 30 31 32 33 34 35 36 37 38 57 58 59 60 61 62 63 64 65 66 67 69 70 71 72,
	100	 75,
	100	 76,
	100	 75 76,
	58	 28 29 30 31 32 33 34 35 36 37 38 57 58 59 60 61 62 63 64 65 66 67 69 70 71 72 75 76,
	100	 68,
	98	 28 29 30 31 32 33 34 35 36 37 38 57 58 59 60 61 62 63 64 65 66 67 68 69 70 71 72 75 76,
	100	 48,
	4	 28 29 30 31 32 33 34 35 36 37 38 48 57 58 59 60 61 62 63 64 65 66 67 68 69 70 71 72 75 76,
	62	 1 2 3 4 5 6 7 8 9 10 11 12 13 14 15 39 40 41 42 43 44 45 46 47 49 50 51 52 53 73 74,
	0	 1 2 4 5 6 7 8 9 10 11 12 13 15 40 42 43 44 45 46 47 49 51 52 53,
	100	 40,
	100	 42,
	99	 40 42,
	100	 51,
	3	 40 42 51,
	100	 53,
	17	 40 42 51 53,
	100	 46,
	24	 40 42 46 51 53,
	100	 45,
	84	 40 42 45 46 51 53,
	100	 47,
	66	 40 42 45 46 47 51 53,
	1	 1 2 4 5 6 7 8 9 10 11 12 13 15 43 44 49 52,
	100	 10,
	100	 43,
	85	 10 43,
	100	 49,
	6	 10 43 49,
	11	 1 2 4 5 6 7 8 9 11 12 13 15 44 52,
	100	 12,
	1	 1 2 4 5 6 7 8 9 11 13 15 44 52,
	100	 5,
	10	 1 2 4 6 7 8 9 11 13 15 44 52,
	100	 6,
	100	 13,
	85	 6 13,
	1	 1 2 4 7 8 9 11 15 44 52,
	100	 4,
	100	 15,
	93	 4 15,
	100	 11,
	100	 52,
	34	 11 52,
	33	 4 11 15 52,
	10	 1 2 7 8 9 44,
	100	 44,
	19	 1 2 7 8 9,
	100	 7,
	21	 1 2 8 9,
	95	 1 8,
	100	 8,
	100	 1,
	51	 2 9 10 43,
	67	 18 19,
	18	 24 27 54 55,
	22	 18 19 24 27 54 55,
	21	 18 19 24 27 54 55 56,
	13	 18 19 20 23 24 27 54 55 56,
	20	 16 18 19 20 21 23 24 25 27 54 55 56,
	79	 22 26,
	48	 16 17 18 19 20 21 22 23 24 25 26 27 48 54 55 56,
	40	 29 31 33 35 37 38,
	2	 29 30 31 33 34 35 37 38 64 65,
	0	 29 30 31 33 34 35 37 38 57 64 65 71,
	1	 29 30 31 33 34 35 37 38 57 61 64 65 71,
	1	 29 30 31 33 34 35 37 38 57 61 64 65 67 71,
	3	 29 30 31 33 34 35 37 38 57 61 63 64 65 67 71,
	3	 29 30 31 33 34 35 37 38 57 61 63 64 65 67 69 71,
	10	 29 30 31 33 34 35 37 38 57 58 61 63 64 65 66 67 69 71,
	31	 68 75 76,
	5	 29 30 31 33 34 35 37 38 57 58 61 63 64 65 66 67 68 69 71 75 76,
	7	 28 29 30 31 32 33 34 35 36 37 38 57 58 61 63 64 65 66 67 68 69 71 75 76,
	10	 28 29 30 31 32 33 34 35 36 37 38 57 58 61 63 64 65 66 67 68 69 70 71 75 76,
	8	 28 29 30 31 32 33 34 35 36 37 38 57 58 60 61 63 64 65 66 67 68 69 70 71 75 76,
	16	 28 29 30 31 32 33 34 35 36 37 38 57 58 60 61 63 64 65 66 67 68 69 70 71 72 75 76,
	4	 28 29 30 31 32 33 34 35 36 37 38 57 58 59 60 61 63 64 65 66 67 68 69 70 71 72 75 76,
	8	 28 29 30 31 32 33 34 35 36 37 38 50 57 58 59 60 61 62 63 64 65 66 67 68 69 70 71 72 75 76,
	8	 1 2 3 4 5 6 7 8 9 10 11 12 13 14 15 39 40 41 42 43 44 45 46 47 49 51 52 53 73 74,
	6	 1 2 3 4 5 6 7 8 9 10 11 12 13 14 15 39 40 41 42 43 44 45 46 47 51 52 53 73 74,
	2	 1 2 4 5 6 7 8 9 10 11 12 13 15 39 40 41 42 43 44 45 46 47 51 52 53 73 74,
	2	 39 41 73 74,
	1	 1 2 4 5 6 7 8 9 10 11 12 13 15 40 42 43 44 45 46 47 51 52 53,
	4	 1 4 5 6 7 8 11 12 13 15 40 42 44 45 46 47 51 52 53,
	38	 40 42 45,
	74	 51 53,
	47	 40 42 45 51 53,
	1	 11 40 42 45 46 47 51 53,
	1	 4 11 15 40 42 45 46 47 51 53,
	89	 5 12,
	1	 4 5 11 12 15 40 42 45 46 47 51 53,
	3	 1 6 7 8 13 44 52,
	56	 44 52,
	1	 6 13 44 52,
	79	 1 7 8,
	14	 16 20 21 23 25,
	4	 16 20 21 23 25 56,
	9	 29 30 31 33 34 35 37 38 60 70 72,
	2	 29 30 31 33 34 35 37 38 58 60 66 70 72,
	1	 28 29 30 31 32 33 34 35 36 37 38 58 60 66 70 72,
	17	 63 64 65,
	8	 57 63 64 65 71,
	29	 61 67,
	10	 28 29 30 31 32 33 34 35 36 37 38 57 58 60 61 63 64 65 66 67 69 70 71 72,
	6	 40 42 45 46,
	6	 40 42 45 46 53,
	71	 1 2 3 4 5 6 7 8 9 10 11 12 13 14 15 39 41 43 44 49 50 52 73 74,
	11	 39 50,
	3	 39 50 73 74,
	19	 39 41 49 50 73 74,
	1	 1 2 3 4 5 6 7 8 9 10 11 12 13 14 15 43 44 52,
	1	 1 2 4 5 6 7 8 9 10 11 12 13 14 15 43 44 52,
	7	 1 2 4 5 6 7 8 9 10 11 12 13 15 43 44 52,
	58	 1 4 5 6 7 8 11 12 13 15 44 52,
	14	 4 5 12 15,
	46	 11 44 52,
	22	 4 5 11 12 15 44 52,
	23	 4 5 6 11 12 13 15 44 52,
	5	 3 14 49,
	10	 3 14 39 41 49 50,
	10	 17 22 24 26 27,
	1	 17 18 22 24 26 27,
	1	 17 18 19 22 24 26 27,
	4	 17 18 19 20 21 22 23 24 26 27 54 55 56,
	2	 3 14 16 17 18 19 20 21 22 23 24 25 26 27 39 41 49 50 54 55 56,
	1	 3 10 14 16 17 18 19 20 21 22 23 24 25 26 27 39 41 43 49 50 54 55 56,
	1	 3 10 14 16 17 18 19 20 21 22 23 24 25 26 27 39 41 43 49 50 54 55 56 73 74,
	2	 47 48,
	9	 40 42 45 46 47 48 51 53,
	0	 4 40 42 45 46 47 48 51 53,
	4	 4 15 40 42 45 46 47 48 51 53,
	0	 4 5 15 40 42 45 46 47 48 51 53,
	2	 4 5 12 15 40 42 45 46 47 48 51 53,
	1	 3 4 5 10 12 14 15 16 17 18 19 20 21 22 23 24 25 26 27 39 40 41 42 43 45 46 47 48 49 50 51 53 54 55 56 73 74,
	0	 1 2 6 7 8 9 11 28 29 30 31 32 33 34 35 36 37 38 44 52 57 58 59 60 61 62 63 64 65 66 67 68 69 70 71 72 75 76,
	0	 1 2 6 7 8 9 28 29 30 31 32 33 34 35 36 37 38 57 58 59 60 61 62 63 64 65 66 67 68 69 70 71 72 75 76,
	2	 1 2 7 8 9 28 29 30 31 32 33 34 35 36 37 38 57 58 59 60 61 62 63 64 65 66 67 68 69 70 71 72 75 76,
	1	 59 62 72,
	5	 59 60 62 72,
	5	 59 60 62 70 72,
	2	 28 32 36 59 60 62 70 72,
	6	 29 30 31 33 34 35 37 38 58 66,
	2	 29 30 31 33 34 35 37 38 58 66 69,
	1	 29 30 31 33 34 35 37 38 58 64 65 66 69,
	1	 29 30 31 33 34 35 37 38 58 61 64 65 66 67 69,
	1	 29 30 31 33 34 35 37 38 58 61 63 64 65 66 67 69,
	11	 3 14 39 41 50,
	7	 57 61 63 71,
	7	 57 61 63 67 71,
	11	 57 58 61 63 64 65 66 67 68 69 71 75 76,
	16	 28 32 36 57 58 61 63 64 65 66 67 68 69 71 75 76,
	21	 31 38 62,
	24	 31 35 38 62,
	12	 29 31 33 35 37 38 62,
	23	 29 30 31 33 34 35 37 38 62,
	10	 28 29 30 31 32 33 34 35 36 37 38 57 58 61 62 63 64 65 66 67 68 69 71 75 76,
	24	 28 29 30 31 32 33 34 35 36 37 38 57 58 60 61 62 63 64 65 66 67 68 69 70 71 72 75 76,
	39	 1 2 3 4 5 6 7 8 9 10 11 12 13 14 15 39 40 41 42 43 44 45 46 47 48 49 50 51 52 53 73 74,
	22	 1 2 4 5 6 7 8 9 10 11 12 13 15 43 44 52 73 74,
	17	 1 4 5 6 7 8 10 11 12 13 15 43 44 52 73 74,
	23	 1 4 5 6 7 8 11 12 13 15 44 52 73 74,
	8	 4 11 15,
	26	 4 11 15 44 52,
	43	 50 73 74,
	31	 3 14 39 41 49 50 73 74,
	37	 2 3 9 10 14 39 41 43 49 50 73 74,
	47	 17 22 26 54 55,
	1	 17 22 24 26 54 55,
	19	 17 22 24 26 27 54 55,
	7	 17 18 19 22 23 24 26 27 54 55 56,
	1	 16 17 18 19 20 21 22 23 24 25 26 27 47 48 54 55 56,
	16	 57 64 65 71,
	22	 29 30 31 33 34 35 37 38 57 58 59 60 61 62 63 64 65 66 67 69 70 71 72,
	6	 28 29 30 31 32 33 34 35 36 37 38 45 57 58 59 60 61 62 63 64 65 66 67 68 69 70 71 72 75 76,
	2	 28 29 30 31 32 33 34 35 36 37 38 40 42 45 57 58 59 60 61 62 63 64 65 66 67 68 69 70 71 72 75 76,
	2	 28 29 30 31 32 33 34 35 36 37 38 40 42 45 51 53 57 58 59 60 61 62 63 64 65 66 67 68 69 70 71 72 75 76,
	18	 28 29 30 31 32 33 34 35 36 37 38 40 42 45 46 51 53 57 58 59 60 61 62 63 64 65 66 67 68 69 70 71 72 75 76,
	5	 1 2 3 4 5 6 7 8 9 10 12 13 14 15 39 41 43 49 50 73 74,
	8	 1 2 3 5 6 7 8 9 10 12 13 14 39 41 43 49 50 73 74,
	8	 1 2 3 6 7 8 9 10 13 14 39 41 43 49 50 73 74,
	26	 1 6 7 8 13,
	4	 3 39 41 49 50 73 74,
	1	 2 3 9 10 39 41 43 49 50 73 74,
	30	 17 18 19 22 26 54 55,
	37	 29 30 33 34 37,
	14	 61 64 65 67,
	2	 29 30 31 32 33 34 35 37 38 57 58 59 60 61 62 63 64 65 66 67 69 70 71 72,
	4	 28 29 30 31 32 33 34 35 36 37 38 57 58 59 60 61 62 63 64 65 66 67 68 69 70 71 72,
	3	 28 29 30 31 32 33 34 35 36 37 38 40 42 57 58 59 60 61 62 63 64 65 66 67 68 69 70 71 72 75 76,
	3	 46 51,
	3	 28 29 30 31 32 33 34 35 36 37 38 40 42 46 51 57 58 59 60 61 62 63 64 65 66 67 68 69 70 71 72 75 76,
	3	 45 53,
	9	 1 2 3 4 5 6 7 8 9 10 11 12 13 14 15 39 41 43 44 47 49 50 52 73 74,
	4	 1 5 6 7 8 11 12 13 44 52,
	10	 1 5 6 7 8 12 13,
	3	 1 5 7 8 12,
	6	 2 9 10,
	3	 14 39 41 50 73 74,
	8	 62 72,
	6	 60 62 72,
	4	 60 62 70 72,
	4	 29 30 31 33 34 35 37 38 60 62 70 72,
	2	 28 29 30 31 32 33 34 35 36 37 38 60 62 70 72,
	3	 28 29 30 31 32 33 34 35 36 37 38 57 58 60 61 62 63 64 65 66 67 69 70 71 72,
	1	 45 51 53,
	4	 3 39 41 50,
	4	 3 39 41 49 50,
	5	 18 19 24 27,
	15	 57 63 71,
	12	 57 61 63 64 65 71,
	3	 1 2 3 4 5 6 7 8 9 10 11 12 13 15 39 41 43 44 49 50 52 73 74,
	9	 1 2 4 5 6 7 8 9 11 12 13 15 44 52 73 74,
	1	 6 11,
	4	 6 11 44 52,
	7	 6 11 13 44 52,
	0	 2 9 73 74,
	7	 3 39 41 50 73 74,
	11	 3 10 14 39 41 43 49 50 73 74,
	7	 29 30 31 33 34 35 37 38 58 59 60 62 66 70 72,
	7	 4 15 52,
	8	 1 2 6 7 8 9 13 44,
	5	 1 2 9,
	12	 28 32 36 60 70 72,
	4	 29 30 31 33 34 35 37 38 58 59 62 66,
	12	 29 30 31 33 34 35 37 38 57 58 59 61 62 63 64 65 66 67 69 71,
	1	 1 2 3 4 5 6 7 8 9 10 11 12 13 14 15 39 41 43 44 50 52 73 74,
	2	 1 2 4 5 6 7 8 9 10 11 12 13 15 39 41 43 44 50 52 73 74,
	7	 17 19 22 24 26 27 54 55,
	0	 29 33 35 37,
	8	 38 62,
	13	 57 61 67 71,
	1	 5 6 12 13,
	1	 4 15 44 52,
	1	 29 30 33 34 37 60,
	3	 70 72,
	1	 29 30 33 34 37 60 70 72,
	1	 31 35 38 59 62,
	0	 40 42 45 46 47,
	2	 1 2 3 4 6 7 8 9 10 11 13 14 15 39 41 43 44 49 50 52 73 74,
	4	 1 2 3 7 8 9 10 14 39 41 43 49 50 73 74,
	3	 39 41 49 50,
	2	 21 25,
	3	 3 49,
	7	 4 5 11 12 15 52,
	11	 1 6 7 8 13 44,
	4	 2 9 43,
	2	 2 9 10 39 41 43 49 50 73 74,
	7	 18 19 54 55,
	8	 63 64 65 67,
	7	 61 63 64 65 67,
	8	 40 42 53,
	4	 40 42 45 53,
	7	 1 6 7 8 11 13 44 52,
	2	 33 37,
	20	 40 42 46,
	3	 1 5 6 7 8 12 13 44,
	2	 6 13 44,
	8	 41 50 73 74,
	1	 16 17 18 19 20 21 22 23 24 25 26 27 39 41 48 50 54 55 56 73 74,
	1	 14 16 17 18 19 20 21 22 23 24 25 26 27 39 41 48 50 54 55 56 73 74,
	1	 3 14 16 17 18 19 20 21 22 23 24 25 26 27 39 41 48 50 54 55 56 73 74,
	1	 3 14 16 17 18 19 20 21 22 23 24 25 26 27 39 41 48 49 50 54 55 56 73 74,
	1	 28 29 30 31 32 33 34 35 36 37 38 40 42 45 46 57 58 59 60 61 62 63 64 65 66 67 68 69 70 71 72 75 76,
	13	 28 29 30 31 32 33 34 35 36 37 38 40 42 45 46 47 51 53 57 58 59 60 61 62 63 64 65 66 67 68 69 70 71 72 75 76,
	3	 1 4 5 6 7 8 10 11 12 13 15 43 44 52,
	10	 28 32 36 68 75 76,
	1	 28 32 36 68 69 75 76,
	6	 61 64 65,
	6	 28 32 36 57 61 63 64 65 67 68 69 71 75 76,
	4	 29 30 31 33 34 35 37 38 58 62 66,
	7	 1 2 3 4 5 6 7 8 9 10 11 12 13 14 15 43 44 49 52 73 74,
	8	 1 2 4 5 6 7 8 9 10 11 12 13 15 43 44 49 52 73 74,
	9	 17 18 19 20 22 24 26 27 54 55 56,
	4	 63 67,
	2	 58 66 69,
	5	 28 32 36 57 58 61 63 64 65 66 67 69 71,
	2	 4 6 11 13 15 52,
	1	 29 30 31 33 34 35 37 38 58 60 62 66 70 72,
	1	 2 9 16 17 18 19 20 21 22 23 24 25 26 27 54 55 56,
	0	 2 9 16 17 18 19 20 21 22 23 24 25 26 27 43 54 55 56,
	0	 29 31 33 35 37 38 60 62 70 72,
	2	 28 29 30 31 32 33 34 35 36 37 38 57 58 60 61 62 63 64 65 66 67 69 70 71 72 75 76,
	0	 28 29 30 31 32 33 34 35 36 37 38 39 50 57 58 59 60 61 62 63 64 65 66 67 68 69 70 71 72 75 76,
	2	 41 73 74,
	1	 28 29 30 31 32 33 34 35 36 37 38 39 41 50 57 58 59 60 61 62 63 64 65 66 67 68 69 70 71 72 73 74 75 76,
	0	 3 14 28 29 30 31 32 33 34 35 36 37 38 39 41 49 50 57 58 59 60 61 62 63 64 65 66 67 68 69 70 71 72 73 74 75 76,
	1	 1 2 4 5 6 7 8 9 10 11 12 13 15 16 17 18 19 20 21 22 23 24 25 26 27 43 44 52 54 55 56,
	0	 1 4 5 6 7 8 10 11 12 13 15 44 52,
	0	 1 4 5 6 7 8 11 12 13 15 52,
	0	 1 4 5 6 7 8 11 12 15 52,
	1	 4 6 11 15 52,
	2	 2 3 9 10 14 43,
	3	 16 17 18 19 20 21 22 23 24 25 26 27 49 54 55 56,
	1	 16 17 18 19 20 21 22 23 24 25 26 27 39 41 49 50 54 55 56,
	1	 2 3 9 10 14 16 17 18 19 20 21 22 23 24 25 26 27 39 41 43 49 50 54 55 56,
	1	 64 65 69,
	1	 61 64 65 67 69,
	8	 57 61 64 65 67 69 71,
	1	 29 30 31 33 34 35 37 38 57 58 60 61 62 63 64 65 66 67 69 70 71 72,
	1	 28 29 30 31 32 33 34 35 36 37 38 40 42 45 46 47 48 51 53 57 58 59 60 61 62 63 64 65 66 67 68 69 70 71 72 75 76,
	19	 1 4 6 7 8 11 13 15 44 52,
	8	 4 6 11 13 15 44 52,
	5	 29 30 31 33 34 35 37 38 59,
	3	 29 30 31 33 34 35 37 38 57 58 59 61 63 64 65 66 67 69 71,
	2	 29 30 31 33 34 35 37 38 57 58 59 61 63 64 65 66 67 68 69 71 75 76,
	2	 28 29 30 31 32 33 34 35 36 37 38 57 58 59 61 63 64 65 66 67 68 69 71 75 76,
	1	 28 29 30 31 32 33 34 35 36 37 38 57 58 59 61 63 64 65 66 67 68 69 70 71 75 76,
	2	 2 9 10 28 29 30 31 32 33 34 35 36 37 38 43 57 58 59 60 61 62 63 64 65 66 67 68 69 70 71 72 75 76,
	1	 1 4 5 6 7 8 11 12 13 15 16 17 18 19 20 21 22 23 24 25 26 27 40 42 44 45 46 47 48 51 52 53 54 55 56,
	8	 45 46,
	6	 45 46 51 53,
	3	 16 17 18 19 20 21 22 23 24 25 26 27 40 42 45 46 47 48 51 53 54 55 56,
	5	 3 10 14 39 41 43 49 50,
	7	 16 20 21 25,
	4	 54 55 56,
	5	 19 54 55 56,
	6	 18 19 54 55 56,
	4	 28 29 30 31 32 33 34 35 36 37 38 46 57 58 59 60 61 62 63 64 65 66 67 68 69 70 71 72 75 76,
	3	 4 5 11 12 15,
	5	 1 2 6 7 8 9 13 44 52 73 74,
	0	 1 2 6 7 8 9 13 44 73 74,
	5	 1 2 6 7 8 9 13 73 74,
	5	 1 2 7 8 9 73 74,
	5	 30 31 33 34 35 38,
	1	 30 31 33 34 35 37 38,
	3	 29 30 31 33 34 35 37 38 59 60 62,
	6	 29 30 31 33 34 35 37 38 59 60 62 72,
	9	 2 9 10 43 49,
	7	 2 3 9 10 14 43 49,
	1	 57 58 61 63 64 65 66 67 68 69 71,
	0	 29 30 31 33 34 35 37 38 57 58 59 61 63 64 65 66 67 68 69 71,
	1	 28 29 30 31 32 33 34 35 36 37 38 57 58 59 61 63 64 65 66 67 68 69 71,
	1	 46 51 53,
	3	 1 6 7 8,
	1	 2 9 10 39 41 43 50,
	1	 2 3 9 10 14 39 41 43 50,
	7	 2 3 9 10 14 39 41 43 49 50,
	3	 1 4 6 7 8 11 13 15 44 52 73 74,
	0	 32 68 75 76,
	4	 28 32 36 57 58 61 63 64 65 66 67 68 69 70 71 75 76,
	2	 28 29 30 31 32 33 34 35 36 37 38 57 58 61 62 63 64 65 66 67 68 69 70 71 75 76,
	2	 1 2 3 4 5 6 7 8 9 10 11 12 13 14 15 39 40 41 42 43 44 45 46 47 50 51 52 53 73 74,
	2	 1 2 4 5 6 7 8 9 10 11 12 13 15 39 40 41 42 43 44 45 46 47 50 51 52 53 73 74,
	7	 1 2 4 5 6 7 8 9 10 11 12 13 15 40 42 43 44 45 46 47 51 52 53 73 74,
	9	 64 65 67,
	4	 1 2 3 4 5 6 7 8 9 10 11 12 13 14 15 40 42 43 44 45 46 47 51 52 53 73 74,
	1	 17 22 26 56,
	2	 18 24 27 54 55,
	1	 29 30 31 33 34 35 37 38 57 58 61 62 63 64 65 66 67 69 71,
	3	 40 42 45 51,
	1	 1 4 5 6 7 8 11 12 13 15 43 44 52 73 74,
	1	 17 18 19 20 22 23 26 54 55,
	1	 17 18 19 20 22 23 24 26 27 54 55,
	1	 28 29 30 31 32 33 34 35 36 37 38 40 42 46 57 58 59 60 61 62 63 64 65 66 67 68 69 70 71 72 75 76,
	3	 41 50,
	1	 30 31 34 35 38 62,
	0	 29 30 31 33 34 35 37 38 60 62,
	1	 29 30 31 33 34 35 37 38 60 62 72,
	0	 57 58 59 61 63 64 65 66 67 69 71,
	0	 4 11 12 15 52,
	0	 4 11 12 15 44 52,
	6	 28 29 30 31 32 33 34 35 36 37 38 60 70 72,
	6	 28 29 30 31 32 33 34 35 36 37 38 57 58 60 61 63 64 65 66 67 69 70 71 72 75 76,
	1	 1 2 3 8 9 10 14 39 41 43 49 50 73 74,
	3	 24 27 56,
	2	 24 27 54 55 56,
	1	 18 24 27 54 55 56,
	2	 18 19 23 24 27 54 55 56,
	2	 29 31 35 37 38,
	2	 29 30 31 33 34 35 37 38 61 64 65,
	1	 29 30 31 33 34 35 37 38 61 63 64 65,
	2	 29 30 31 33 34 35 37 38 57 61 63 64 65 71,
	3	 28 29 30 31 32 33 34 35 36 37 38 57 58 61 63 64 65 66 67 69 71,
	3	 1 2 4 5 6 7 8 9 10 11 12 13 14 15 39 40 41 42 43 44 45 46 47 51 52 53 73 74,
	0	 1 2 4 5 6 7 8 9 10 11 12 13 14 15 40 42 43 44 45 46 47 51 52 53 73 74,
	1	 1 2 4 5 6 7 8 9 10 11 12 13 14 15 40 42 43 44 45 46 47 51 52 53,
	1	 1 4 5 6 7 8 11 12 13 14 15 40 42 44 45 46 47 51 52 53,
	1	 14 40 42 45 46 47 51 53,
	2	 1 5 6 7 8 12 13 44 52,
	1	 1 6 7 8 12 13 44 52,
	1	 1 6 7 8 44 52,
	2	 1 2 6 7 8 9 11 13 44 52,
	4	 2 9 10 39 41 43 50 73 74,
	4	 2 3 9 10 14 39 41 43 50 73 74,
	2	 31 35,
	0	 16 17 18 19 20 21 22 23 24 25 27 54 55 56,
	0	 17 22 24 26,
	0	 17 18 19 22 24 26 54 55,
	0	 27 56,
	0	 1 2 4 5 6 7 8 9 10 11 12 13 15 44 52,
	1	 4 5 12,
	0	 4 5 12 15 44 52,
	0	 28 32 36 57 58 60 61 63 64 65 66 67 69 70 71 72,
	0	 30 34 59,
	7	 1 2 3 4 5 6 7 8 9 10 11 12 13 14 15 39 40 41 42 43 44 45 46 49 50 51 52 53 73 74,
	1	 57 64 71,
	2	 14 49,
	1	 17 18 22 26,
	0	 3 14 16 17 18 19 20 21 22 23 24 25 26 27 49 54 55 56,
	0	 3 14 16 17 18 19 20 21 22 23 24 25 26 27 41 49 50 54 55 56,
	0	 3 14 16 17 18 19 20 21 22 23 24 25 26 27 39 41 43 49 50 54 55 56,
	0	 3 10 13 14 16 17 18 19 20 21 22 23 24 25 26 27 39 41 43 49 50 54 55 56 73 74,
	2	 40 42 45 46 48 51 53,
	1	 1 2 7 8 9 11 28 29 30 31 32 33 34 35 36 37 38 44 52 57 58 59 60 61 62 63 64 65 66 67 68 69 70 71 72 75 76,
	0	 29 30 31 33 34 35 37 38 58 64 65 66 67 69,
	1	 29 30 31 33 34 35 37 38 57 58 61 64 65 66 67 69 71,
	1	 7 28 29 30 31 32 33 34 35 36 37 38 57 58 59 60 61 62 63 64 65 66 67 68 69 70 71 72 75 76,
	8	 57 67 71,
	0	 57 61 67 69 71,
	1	 2 3 9 10 43,
	0	 2 3 9 10 14 41 43 49,
	2	 16 17 18 19 20 21 22 24 25 26 27 54 55 56,
	3	 14 39 41 50,
	3	 19 54 55,
	2	 1 2 5 6 7 8 9 12 13 44 52 73 74,
	1	 57 58 61 63 64 65 66 67 69 70 71,
	2	 57 58 61 63 64 65 66 67 71,
	5	 57 63 64 65 67 71,
	0	 57 63 64 65 67 69 71,
	3	 1 2 3 5 6 7 8 9 10 11 12 13 14 39 41 43 44 49 50 52 73 74,
	2	 1 2 3 6 7 8 9 10 11 13 14 39 41 43 44 49 50 52 73 74,
	5	 2 9 10 14 43 49,
	4	 17 18 22 26 54 55,
	1	 30 34 59 62,
	4	 61 63,
	5	 61 63 64 65,
	4	 45 51,
	4	 45 46 51,
	2	 1 4 5 6 7 8 11 13 15 44 52,
	5	 1 7 8 44,
	0	 63 64 65 67 69,
	2	 28 32 36 58 60 66 70 72,
	3	 28 29 30 31 32 33 34 35 36 37 38 58 59 60 62 66 70 72,
	2	 1 2 3 4 5 6 7 8 9 10 12 13 14 39 41 43 49 50 73 74,
	0	 29 30 31 33 34 35 37 38 57 58 59 60 61 62 63 64 65 66 67 69 71 72,
	0	 4 5 6 11 12 15 44 52,
	0	 28 29 30 31 33 34 35 36 37 38 57 58 59 60 61 62 63 64 65 66 67 69 70 71 72,
	0	 1 2 3 4 5 6 7 8 9 10 11 12 13 14 15 39 40 41 42 43 44 45 46 47 49 50 51 52 53 68 73 74,
	0	 40 42 45 46 51 53 68,
	3	 17 18 22 24 26 27 54 55,
	2	 40 42 45 46 51,
	1	 1 4 6 7 8 11 12 13 15 44 52,
	3	 1 4 6 7 8 11 13 15 52,
	3	 1 7 8 13,
	1	 29 30 31 33 34 35 37 38 59 62 70,
	0	 59 62 70,
	0	 29 33,
	1	 1 5 6 7 8 13 44,
	0	 5 12 39 41 50 73 74,
	0	 3 5 12 14 39 41 50 73 74,
	0	 3 5 12 14 39 41 49 50 73 74,
	0	 2 3 5 9 10 12 14 39 41 43 49 50 73 74,
	1	 28 32 36 60 70 72 75 76,
	0	 28 32 36 57 58 60 61 63 64 65 66 67 69 70 71 72 75 76,
	0	 1 2 3 5 6 7 8 9 10 11 12 13 14 39 40 41 42 43 44 45 46 49 50 51 52 53 73 74,
	2	 1 2 3 5 6 7 8 9 10 12 13 14 39 41 43 44 49 50 73 74,
	0	 1 2 3 5 6 7 8 9 10 12 14 39 41 43 49 50 73 74,
	0	 1 2 3 5 7 8 9 10 12 14 39 41 43 49 50 73 74,
	1	 28 32 36 60 62 70 72,
	1	 40 46,
	1	 28 29 30 31 32 33 34 35 36 37 38 40 42 46 51 53 57 58 59 60 61 62 63 64 65 66 67 68 69 70 71 72 75 76,
	0	 1 3 4 5 6 7 8 11 12 13 14 15 39 41 44 49 50 52 73 74,
	4	 57 64 65 67 71,
	1	 16 20 21 23 24 25 27 56,
	2	 16 18 19 20 21 23 24 25 27 56,
	2	 29 30 31 33 34 35 37 38 57 58 60 61 63 64 65 66 67 69 70 71 72,
	3	 18 19 56,
	4	 57 63 67 71,
	4	 28 32 36 57 58 60 61 63 64 65 66 67 68 69 70 71 72 75 76,
	1	 28 31 32 35 36 38 57 58 60 61 63 64 65 66 67 68 69 70 71 72 75 76,
	2	 28 30 31 32 34 35 36 38 57 58 60 61 63 64 65 66 67 68 69 70 71 72 75 76,
	2	 28 30 31 32 33 34 35 36 38 57 58 60 61 63 64 65 66 67 68 69 70 71 72 75 76,
	2	 1 2 3 4 5 6 7 8 9 10 11 12 13 14 15 39 40 41 42 43 44 45 46 47 48 50 51 52 53 73 74,
	0	 1 2 4 5 6 7 8 9 10 11 12 13 15 39 40 41 42 43 44 45 46 47 48 50 51 52 53 73 74,
	2	 1 2 4 5 6 7 8 9 10 11 12 13 15 40 42 43 44 45 46 47 48 51 52 53 73 74,
	0	 10 43 73 74,
	2	 1 2 4 5 6 7 8 9 11 12 13 15 40 42 44 45 46 47 48 51 52 53,
	2	 4 11 15 40 42 45 46 47 48 51 52 53,
	1	 4 11 15 40 42 44 45 46 47 48 51 52 53,
	0	 4 6 11 13 15 40 42 44 45 46 47 48 51 52 53,
	1	 1 2 5 7 8 9 12,
	1	 19 24 27 54 55 56,
	0	 28 36 57 58 61 63 64 65 66 67 69 71,
	2	 11 40 42 44 45 46 47 51 52 53,
	2	 4 11 15 40 42 44 45 46 47 51 52 53,
	0	 4 11 12 15 40 42 44 45 46 47 51 52 53,
	2	 4 5 11 12 15 40 42 44 45 46 47 51 52 53,
	0	 4 5 12 15 40 42 45 46 47 48 51 53 73 74,
	3	 2 3 9 10 14 16 17 18 19 20 21 22 23 24 25 26 27 39 40 41 42 43 45 46 47 48 49 50 51 53 54 55 56,
	2	 2 3 9 10 14 16 17 18 19 20 21 22 23 24 25 26 27 39 40 41 42 43 45 46 47 48 49 50 51 53 54 55 56 73 74,
	1	 57 61 63 65 67 71,
	0	 29 31 33 35 37 38 59 62,
	1	 14 39 41 49 50 73 74,
	0	 17 18 22 26 27 54 55,
	1	 17 18 19 22 26 27 54 55,
	0	 20 23 56,
	0	 30 33 34,
	0	 28 29 30 31 33 34 35 36 37 38 59 62,
	1	 28 29 30 31 32 33 34 35 36 37 38 59 62,
	1	 57 58 61 63 64 65 67 69 71,
	1	 1 2 4 6 7 8 9 10 11 13 15 43 44 52,
	0	 1 2 4 7 8 9 10 11 15 43 44 52,
	0	 4 7 11 15 44 52,
	1	 1 2 8 9 10 43,
	1	 19 24 27,
	1	 1 2 3 6 7 8 9 10 12 13 14 39 41 43 49 50 73 74,
	0	 61 63 64 65 67 71,
	0	 63 71,
	0	 1 4 5 6 7 8 11 12 13 15 39 41 44 50 52 73 74,
	2	 17 22 24 26 27 54 55 56,
	0	 28 29 30 31 32 33 34 35 36 37 38 57 58 61 63 64 65 66 67 69 70 71,
	0	 1 4 5 6 7 8 10 11 12 13 15 44 52 73 74,
	0	 16 17 18 19 20 21 22 23 24 25 26 27 54 55 56 59,
	0	 1 2 3 6 7 8 9 10 13 14 39 41 43 44 49 50 52 73 74,
	1	 28 32 36 57 58 61 63 64 65 66 67 68 69 70 71 72 75 76,
	0	 31 33 35 38,
	1	 2 3 9 10 43 49,
	1	 16 17 18 19 20 21 22 23 24 25 26 27 46 54 55 56,
	1	 16 17 18 19 20 21 22 23 24 25 26 27 40 42 46 54 55 56,
	1	 16 17 18 19 20 21 22 23 24 25 26 27 40 42 46 51 54 55 56,
	1	 16 17 18 19 20 21 22 23 24 25 26 27 40 42 46 51 53 54 55 56,
	1	 16 17 18 19 20 21 22 23 24 25 26 27 40 42 45 46 51 53 54 55 56,
	1	 60 63 70 72,
	1	 57 60 61 63 64 65 67 70 71 72,
	1	 57 60 61 63 64 65 67 69 70 71 72,
	1	 1 2 3 4 5 6 7 8 9 10 11 12 13 14 15 39 41 43 44 47 48 49 50 52 73 74,
	1	 1 2 3 4 5 6 7 8 9 10 11 12 13 14 15 39 41 43 44 48 49 50 52 73 74,
	2	 11 15 44 52,
	2	 29 30 31 33 34 35 37 38 57 58 59 60 61 62 63 64 65 66 67 69 70 71 72 75 76,
	0	 32 57 58 61 63 64 65 66 67 69 71,
	0	 16 17 18 19 20 22 23 24 25 26 27 54 55 56,
	1	 19 56,
	1	 60 70,
	1	 16 21 23 25,
	1	 57 61 63 64 65 67 68 69 71 75 76,
	1	 28 32 36 57 58 60 61 63 64 65 66 67 68 69 71 75 76,
	2	 1 2 4 5 6 7 8 9 11 12 13 15 40 42 44 45 46 47 48 51 52 53 73 74,
	2	 1 2 5 6 7 8 9 12 13,
	2	 46 53,
	0	 28 32,
	1	 28 32 36 57 58 61 63 64 65 67 68 69 71 75 76,
	1	 40 42 46 53,
	1	 1 4 6 7 8 11 15 52,
	1	 5 12 15,
	0	 1 2 3 5 6 7 8 9 10 11 12 13 14 15 39 41 43 44 49 50 52 73 74,
	1	 1 2 6 7 8 9 10 11 13 43 44 52,
	0	 28 32 36 57 61 63 64 65 67 68 71 75 76,
	1	 28 29 30 31 32 33 34 35 36 37 38 45 46 57 58 59 60 61 62 63 64 65 66 67 68 69 70 71 72 75 76,
	1	 28 32 36 70,
	0	 29 30 31 33 34 37 38,
	1	 16 18 19 20 21 23 25 56,
	0	 63 64,
	1	 28 29 30 31 32 33 34 35 36 37 38 57 58 59 60 61 62 63 64 65 66 67 68 69 70 71 72 73 74 75 76,
	1	 1 4 7 8 11 15 52,
	1	 17 22 26 54,
	1	 2 9 10 73 74,
	1	 2 9 10 43 73 74,
	0	 1 2 3 4 5 6 7 8 9 10 11 12 13 15 39 40 41 42 43 44 45 46 47 50 51 52 53 73 74,
	0	 1 4 5 6 7 8 11 12 13 15 40 42 45 46 47 51 52 53,
	2	 40 42 46 51,
	2	 4 15 40 42 45 46 47 51 53,
	2	 4 11 15 40 42 45 46 47 51 52 53,
	0	 4 5 11 12 15 40 42 45 46 47 51 52 53,
	0	 16 20 21 23 24 25 27 54 55,
	0	 16 19 20 21 23 24 25 27 54 55,
	0	 16 19 20 21 23 24 25 27 54 55 56,
	0	 2 9 10 16 17 18 19 20 21 22 23 24 25 26 27 54 55 56,
	0	 3 14 40 42 45 46 47 48 51 53,
	2	 3 14 40 42 45 46 47 48 49 51 53,
	0	 3 14 40 42 43 45 46 47 48 49 51 53,
	0	 2 3 9 10 14 16 17 18 19 20 21 22 23 24 25 26 27 40 42 43 45 46 47 48 49 51 53 54 55 56,
	1	 28 32 36 58 66 68 75 76,
	1	 28 32 36 58 66 68 69 75 76,
	1	 28 32 36 58 64 65 66 68 69 75 76,
	0	 28 32 36 58 61 64 65 66 68 69 75 76,
	0	 28 32 36 57 58 61 64 65 66 68 69 71 75 76,
	1	 28 32 36 57 58 61 64 65 66 67 68 69 71 75 76,
	1	 28 29 30 32 33 34 36 37 57 58 61 63 64 65 66 67 68 69 71 75 76,
	1	 28 29 30 32 33 34 36 37 57 58 60 61 63 64 65 66 67 68 69 71 75 76,
	1	 28 29 30 32 33 34 36 37 57 58 60 61 63 64 65 66 67 68 69 71 72 75 76,
	1	 28 29 30 32 33 34 36 37 57 58 60 61 63 64 65 66 67 68 69 70 71 72 75 76,
	0	 4 11 13 15 44 52,
	0	 1 4 6 7 8 11 15 44 52,
	1	 1 4 7 8 11 15 44 52,
	0	 2 3 4 5 9 10 11 12 14 15 39 41 43 44 49 50 52 73 74,
	1	 1 5 6 7 8 13,
	1	 17 18 19 22 26 54 55 56,
	0	 1 2 3 6 7 8 9 10 13 14 43 49,
	1	 1 2 6 7 8 9 10 13 43,
	0	 1 2 6 7 8 9 10 43,
	1	 1 2 7 8 9 10 43,
	0	 18 19 27 54 55 56,
	0	 1 4 7 8 11 13 15 44 52,
	0	 16 17 18 19 20 21 22 23 24 25 26 27 56,
	1	 1 2 3 4 6 7 8 9 10 11 13 14 15 39 40 41 42 43 44 45 46 47 49 50 51 52 53 73 74,
	1	 1 2 3 4 6 7 8 9 10 11 13 14 15 39 40 41 42 43 45 46 47 49 50 51 52 53 73 74,
	1	 1 2 3 4 7 8 9 10 11 14 15 39 40 41 42 43 45 46 47 49 50 51 52 53 73 74,
	1	 57 58 61 63 64 65 66 67 69 71 75 76,
	0	 1 2 3 5 6 7 8 9 10 11 12 13 14 39 41 43 44 47 49 50 52 73 74,
	0	 16 19 20 21 23 25,
	0	 16 19 20 21 23 25 56,
	0	 16 18 19 20 21 23 25 54 55 56,
	0	 1 4 5 6 7 8 11 12 15 44 52,
	2	 17 26,
	0	 30 31 34 38,
	1	 28 30 31 32 33 34 35 36 37 38 57 58 60 61 63 64 65 66 67 68 69 70 71 72 75 76,
	1	 1 2 4 5 6 7 8 9 11 12 13 15 40 42 43 44 45 46 47 48 51 52 53 73 74,
	1	 1 2 4 5 6 7 8 9 11 12 13 15 40 42 45 46 47 48 51 52 53,
	1	 4 15 40 42 45 46 47 48 51 52 53,
	0	 57 63,
	1	 40 42 45 46 47 48 49 51 53,
	2	 1 2 3 4 5 6 7 8 9 10 11 12 13 14 15 39 40 41 42 43 44 45 46 47 48 49 51 52 53 73 74,
	1	 1 2 3 4 5 6 7 8 9 10 11 12 13 14 15 40 42 43 44 45 46 47 48 49 51 52 53 73 74,
	1	 1 7 8 11 44 52,
	1	 28 32 36 66,
	1	 28 32 36 60 66 70 72,
	1	 1 2 3 4 5 6 7 8 9 10 11 12 13 14 39 41 43 44 49 50 52 73 74,
	1	 19 24 27 54 55,
	0	 16 17 18 19 20 21 22 23 24 25 26 27 54 55,
	0	 2 9 10 16 17 18 19 20 21 22 23 24 25 26 27 43 49 54 55 56,
	0	 48 50,
	0	 39 41 48 50,
	0	 14 39 41 48 50,
	0	 2 9 10 14 16 17 18 19 20 21 22 23 24 25 26 27 39 41 43 48 49 50 54 55 56,
	0	 2 3 9 10 14 16 17 18 19 20 21 22 23 24 25 26 27 39 41 43 48 49 50 54 55 56,
	0	 57 64 65 69 71,
	0	 29 30 31 33 34 35 37 38 57 61 62 63 64 65 67 69 71,
	0	 29 30 31 33 34 35 37 38 57 58 61 62 63 64 65 67 69 71,
	1	 18 19 20 23 24 27,
	2	 18 19 20 23 24 27 54 55,
	1	 1 4 5 6 7 8 12 13 15,
	1	 1 4 5 7 8 12 15,
	0	 3 10 14 39 41 49 50,
	1	 3 4 5 10 12 14 15 39 40 41 42 43 45 46 47 48 49 50 51 53 73 74,
	0	 3 4 5 6 10 11 12 13 14 15 39 40 41 42 43 44 45 46 47 48 49 50 51 52 53 73 74,
	0	 1 2 8 9 28 29 30 31 32 33 34 35 36 37 38 57 58 59 60 61 62 63 64 65 66 67 68 69 70 71 72 75 76,
	0	 28 36 59 60 62 70 72,
	1	 29 30 31 33 34 35 37 38 57 58 64 65 66 69 71,
	1	 29 30 31 33 34 35 37 38 57 58 64 65 66 67 69 71,
	0	 29 30 31 33 34 35 37 38 57 58 63 64 65 66 67 69 71,
	0	 4 5 6 11 12 13 15 44 52 73 74,
	0	 59 62 68,
	0	 28 29 30 31 32 33 34 35 36 37 38 40 42 57 58 59 60 61 62 63 64 65 66 67 69 70 71 72 75 76,
	0	 28 29 30 31 32 33 34 35 36 37 38 40 42 46 57 58 59 60 61 62 63 64 65 66 67 69 70 71 72 75 76,
	0	 28 29 30 31 32 33 34 35 36 37 38 40 42 46 51 53 57 58 59 60 61 62 63 64 65 66 67 69 70 71 72 75 76,
	0	 28 29 30 31 32 33 34 35 36 37 38 40 42 45 46 51 53 57 58 59 60 61 62 63 64 65 66 67 69 70 71 72 75 76,
	0	 14 16 17 18 19 20 21 22 23 24 25 26 27 39 41 49 50 54 55 56,
	0	 14 16 17 18 19 20 21 22 23 24 25 26 27 39 41 48 49 50 54 55 56,
	0	 3 14 16 17 18 19 20 21 22 23 24 25 26 27 39 41 48 49 50 54 55 56,
	0	 28 29 30 31 33 34 35 36 37 38 57 58 60 61 62 63 64 65 66 67 69 70 71 72,
	0	 1 2 3 4 5 6 7 8 9 10 11 12 13 14 15 16 17 18 19 20 21 22 23 24 25 26 27 39 41 43 44 48 49 50 52 54 55 56,
	1	 17 19 22 24 26 27 54 55 56,
	0	 16 18 19 20 21 22 23 24 25 27 54 55 56,
	0	 40 42 45 46 47 53,
	0	 1 2 3 4 5 6 7 8 9 10 11 12 13 14 15 39 40 41 42 43 44 45 46 47 48 49 50 51 52 53 62 73 74,
	0	 28 29 30 31 32 33 34 35 36 37 38 60 70 72 75 76,
	0	 28 29 30 31 32 33 34 35 36 37 38 58 60 66 70 72 75 76,
	0	 1 2 3 7 8 9 10 14 39 41 43 49 50,
	0	 39 40 41 42 45 46 47 48 50 51 53,
	0	 3 39 40 41 42 45 46 47 48 50 51 53,
	1	 20 23 24 27,
	0	 18 19 20 23 24 27 56,
	0	 14 16 17 18 19 20 21 22 23 24 25 26 27 54 55 56,
	1	 14 16 17 18 19 20 21 22 23 24 25 26 27 49 54 55 56,
	1	 3 14 16 17 18 19 20 21 22 23 24 25 26 27 39 40 41 42 45 46 47 48 49 50 51 53 54 55 56,
	0	 3 14 16 17 18 19 20 21 22 23 24 25 26 27 39 40 41 42 43 45 46 47 48 49 50 51 53 54 55 56,
	0	 3 10 14 16 17 18 19 20 21 22 23 24 25 26 27 39 40 41 42 43 45 46 47 48 49 50 51 53 54 55 56,
	1	 5 12 44,
	1	 1 4 6 7 8 11 13 15 28 29 30 31 32 33 34 35 36 37 38 52 57 58 59 60 61 62 63 64 65 66 67 68 69 70 71 72 75 76,
	0	 1 4 6 7 8 11 15 28 29 30 31 32 33 34 35 36 37 38 52 57 58 59 60 61 62 63 64 65 66 67 68 69 70 71 72 75 76,
	0	 1 6 7 8 28 29 30 31 32 33 34 35 36 37 38 57 58 59 60 61 62 63 64 65 66 67 68 69 70 71 72 75 76,
	1	 1 7 8 28 29 30 31 32 33 34 35 36 37 38 57 58 59 60 61 62 63 64 65 66 67 68 69 70 71 72 75 76,
	0	 14 16 17 18 19 20 21 22 23 24 25 26 27 40 42 45 46 47 48 49 51 53 54 55 56,
	1	 2 3 9 14 16 17 18 19 20 21 22 23 24 25 26 27 39 40 41 42 43 45 46 47 48 49 50 51 53 54 55 56,
	1	 2 3 9 10 14 16 17 18 19 20 21 22 23 24 25 26 27 39 40 41 42 43 44 45 46 47 48 49 50 51 53 54 55 56 73 74,
	0	 7 8 28 29 30 31 32 33 34 35 36 37 38 57 58 59 60 61 62 63 64 65 66 67 68 69 70 71 72 75 76,
	1	 11 15 52,
	0	 57 58 60 61 63 64 65 66 67 69 70 71 72,
	0	 28 29 30 32 33 34 36 37 57 58 61 64 65 66 67 68 69 71 75 76,
	0	 29 30 31 33 34 35 37 38 65,
	1	 28 32 36 57 61 63 64 65 67 69 71,
	1	 29 33 37 60,
	1	 1 2 3 4 5 6 7 8 9 10 12 13 14 15 39 41 43 44 49 50 73 74,
	1	 1 2 3 6 7 8 9 10 13 14 39 41 43 44 49 50 73 74,
	0	 7 8,
	0	 32 57 58 61 63 64 65 66 67 68 69 71 75 76,
	0	 31 35 37 38,
	0	 2 3 9 10 13 14 39 41 43 49 50 73 74,
	0	 29 30 33 34 37 60 72,
	0	 31 35 38 70,
	0	 1 2 3 4 7 8 9 10 11 13 14 15 39 41 43 44 49 50 52 73 74,
	0	 1 2 3 7 8 9 10 13 14 39 41 43 49 50 73 74,
	1	 17 18 19 22 26,
	0	 24 27 54,
	0	 29 30 31 33 34 35 37 38 69,
	0	 29 30 31 33 34 35 37 38 57 61 64 65 67 69 71,
	0	 59 62 63,
	0	 29 30 31 33 34 35 37 38 57 59 61 62 63 64 65 67 69 71,
	1	 39 41 49,
	1	 39 40 41 42 45 46 47 48 49 51 53,
	1	 14 39 40 41 42 45 46 47 48 49 51 53,
	1	 3 14 39 40 41 42 45 46 47 48 49 51 53,
	1	 20 23 24 27 54 55,
	1	 18 20 23 24 27 54 55,
	1	 29 30 31 33 34 35 37 38 60 72,
	1	 1 2 4 5 6 7 8 9 10 11 12 13 15 44 52 73 74,
	1	 1 7 8 11 13 44 52,
	0	 28 32 36 57 58 61 63 64 65 66 67 69 71 75 76,
	0	 62 70 72,
	1	 1 3 4 5 6 7 8 11 12 13 14 15 39 40 41 42 44 45 46 47 48 49 50 51 52 53 73 74,
	1	 1 4 5 6 7 8 11 12 13 15 40 42 44 45 46 47 48 51 52 53,
	0	 29 30 33 34 37 63,
	1	 27 54 55,
	1	 17 22 26 27 54 55,
	0	 17 20 22 23 26,
	0	 17 20 22 23 26 54 55,
	0	 29 31 33 37 38,
	1	 57 61 63 64 65 66 67 69 71,
	0	 40 42 68,
	0	 1 5 6 7 8 11 12 13,
	0	 28 29 30 31 33 34 35 36 37 38 57 58 59 61 63 64 65 66 67 68 69 71 75 76,
	0	 1 3 4 5 6 7 8 11 12 13 14 15 40 42 44 45 46 47 48 51 52 53,
	0	 2 3 9 10 16 17 18 19 20 21 22 23 24 25 26 27 43 49 54 55 56,
	0	 2 3 9 10 16 17 18 19 20 21 22 23 24 25 26 27 39 41 43 49 50 54 55 56 73 74,
	0	 2 3 9 10 14 16 17 18 19 20 21 22 23 24 25 26 27 39 41 43 49 50 54 55 56 73 74,
	1	 1 6 7 8 12 13,
	0	 2 9 10 16 17 18 19 20 21 22 23 24 25 26 27 43 54 55 56,
	0	 28 32 36 58 61 64 65 66 67 68 69 75 76,
	0	 28 32 36 58 61 64 65 66 67 68 69 71 75 76,
	1	 39 73 74,
	0	 2 9 10 39 41 43 73 74,
	0	 29 30 31 33 34 35 37 38 61,
	0	 28 29 30 31 32 33 34 35 36 37 38 57 58 61 63 64 65 66 67 68 69 70 71 72 75 76,
	0	 1 7 8 44 52,
	0	 57 63 69 71,
	1	 1 2 3 4 5 6 7 8 9 10 11 12 13 14 15 40 42 43 44 45 46 47 49 51 52 53 73 74,
	0	 28 36 68 75 76,
	0	 28 29 30 31 32 33 34 35 36 37 38 57 58 60 61 63 64 65 66 67 70 71 72,
	0	 29 30 31 33 34 35 37 38 58 59 60 62 66 72,
	0	 29 30 31 33 34 35 37 38 59 60 62 66 70 72,
	0	 6 11 13,
	0	 29 30 31 32 33 34 35 36 37 38 57 58 59 60 61 62 63 64 65 66 67 69 70 71 72,
	0	 61 64 65 67 69 71,
	0	 61 69,
	0	 1 2 3 7 8 9 14 39 41 49 50 73 74,
	0	 57 64 65,
	0	 16 21 24 25 27,
	0	 16 20 21 23 24 25 27,
	0	 16 19 20 21 23 24 25 27,
	0	 1 3 4 5 6 7 8 10 11 12 13 14 15 39 40 41 42 43 44 45 46 47 48 49 50 51 52 53 73 74,
	0	 3 10 14 40 42 43 45 46 47 48 49 51 53,
	0	 1 5 6 7 8 12,
	0	 28 29 30 31 32 33 34 35 36 37 38 57 58 59 60 61 62 63 64 65 66 67 68 69 70 71 75 76,
	0	 64 65 66,
	0	 57 61 63 64 65 66 67 71,
	1	 29 30 31 33 34 35 37 38 57 58 59 61 62 63 64 65 66 67 69 71 75 76,
	0	 16 21,
	0	 17 22 26 54 55 56,
	0	 28 29 30 31 32 33 34 35 36 37 38 57 58 59 61 62 63 64 65 66 67 69 71,
	0	 18 56,
	1	 1 2 3 6 7 8 9 10 11 12 13 14 39 41 43 44 49 50 52 73 74,
	0	 28 29 30 31 32 33 34 35 36 37 38,
	0	 1 2 3 4 5 6 7 8 9 10 11 12 13 14 15 39 40 41 42 43 44 45 46 47 48 49 50 51 52 53 68 73 74,
	0	 40 42 45 46 47 51 53 68,
	0	 16 18 19 20 21 23 24 25 27 55 56,
	0	 29 30 31 33 34 35 37 38 57 58 61 63 64 65 66 67 71,
	1	 2 3 9 10 14 16 17 18 19 20 21 22 23 24 25 26 27 39 41 43 48 49 50 54 55 56 73 74,
	0	 63 69,
	0	 4 5 11 15 44 52,
	0	 16 21 25 56,
	0	 66 69,
	0	 1 2 3 4 5 6 7 8 9 10 11 12 13 14 15 39 41 43 44 46 47 48 49 50 52 73 74,
	0	 1 4 5 6 7 8 11 12 13 15 40 42 44 45 46 47 51 52 53 73 74,
	0	 4 5 6 11 12 13 15 40 42 45 46 47 51 52 53,
	0	 4 5 6 11 12 13 15 40 42 44 45 46 47 51 52 53,
	1	 6 44 52,
	1	 2 3 9 14 39 41 49 50,
	0	 29 30 33 34 37 59 62,
	0	 32 36,
	0	 16 17 18 19 20 21 22 23 24 25 26 27 54 55 56 68,
	0	 1 2 3 4 5 6 7 8 9 10 11 12 13 14 15 39 40 41 42 43 44 45 46 47 48 49 50 51 52 53 59 73 74,
	0	 1 2 4 5 6 7 8 9 10 11 12 13 14 15 39 40 41 42 43 44 45 46 47 49 51 52 53 73 74,
	0	 3 4 5 10 12 14 15 39 40 41 42 43 45 46 47 48 49 50 51 53,
	1	 59 60 62,
	0	 16 17 18 19 20 21 22 23 24 25 26 27 40 42 45 46 47 48 49 51 53 54 55 56,
	0	 3 14 16 17 18 19 20 21 22 23 24 25 26 27 40 42 45 46 47 48 49 51 53 54 55 56,
	0	 2 3 9 14 16 17 18 19 20 21 22 23 24 25 26 27 39 40 41 42 45 46 47 48 49 50 51 53 54 55 56,
	1	 1 4 7 8 11 15 28 29 30 31 32 33 34 35 36 37 38 52 57 58 59 60 61 62 63 64 65 66 67 68 69 70 71 72 75 76,
	0	 16 17 18 19 20 21 22 23 24 25 26 27 40 42 45 46 48 51 53 54 55 56,
	0	 3 4 5 10 12 14 15 16 17 18 19 20 21 22 23 24 25 26 27 39 40 41 42 43 45 46 47 48 49 50 51 53 54 55 56,
	0	 16 17 18 19 20 21 22 23 24 25 26 27 40 42 45 46 47 51 53 54 55 56,
	0	 27 54,
	0	 17 18 22 26 27 54 55 56,
	0	 17 18 19 22 26 27 54 55 56,
	0	 1 3 4 5 6 7 8 11 12 13 14 15 44 49 52,
	0	 1 4 5 6 7 8 11 12 13 15 44 49 52,
	1	 57 61 63 64 65 67 68 69 71,
	0	 28 32 36 57 61 63 64 65 67 68 69 71,
	1	 28 32 36 57 58 61 63 64 65 66 67 68 69 71,
	0	 46 47,
	0	 3 10 14 39 41 43 50,
	1	 57 61 64 65 69 71,
	0	 1 2 3 4 5 6 7 8 9 10 11 12 13 14 15 39 40 41 42 43 44 45 47 49 50 51 52 53 73 74,
	0	 4 5 11 15,
	0	 1 2 6 7 8 9 73 74,
	0	 35 62,
	0	 29 59,
	0	 28 29 30 31 32 33 34 35 36 37 38 57 58 61 63 64 65 66 67 69 71 75 76,
	0	 28 32 36 75 76,
	0	 15 44 52,
	0	 2 3 9 10 14 43 50,
	0	 29 30 31 33 34 35 37 38 57 58 61 62 63 64 65 66 67 68 69 71 75 76,
	0	 29 30 31 32 33 34 35 37 38 57 58 59 60 61 62 63 64 65 66 67 69 70 71 72 75 76,
	1	 18 54 55,
	1	 3 16 17 18 19 20 21 22 23 24 25 26 27 49 54 55 56,
	1	 2 3 9 10 16 17 18 19 20 21 22 23 24 25 26 27 43 49 54 55 56 73 74,
	1	 2 3 9 10 14 16 17 18 19 20 21 22 23 24 25 26 27 43 49 54 55 56 73 74,
	1	 60 62,
	1	 28 32 36 57 58 60 61 62 63 64 65 66 67 68 69 70 71 72 75 76,
	1	 28 30 31 32 33 34 35 36 38 57 58 60 61 62 63 64 65 66 67 68 69 70 71 72 75 76,
	1	 28 29 30 31 32 33 34 35 36 37 38 39 41 50 57 58 59 60 61 62 63 64 65 66 67 68 69 70 71 72 75 76,
	0	 4 11 15 40 42 44 45 46 47 48 51 52 53 73 74,
	0	 1 2 3 4 5 6 7 8 9 10 11 12 13 14 15 40 41 42 43 44 45 46 47 49 51 52 53 73 74,
	0	 1 2 3 4 5 6 7 8 9 10 11 12 13 14 15 40 41 42 43 44 45 46 47 51 52 53 73 74,
	1	 28 29 30 31 32 33 34 35 36 37 38 57 61 63 64 65 67 69 71,
	0	 28 29 30 31 32 33 34 35 36 37 38 57 61 63 64 65 66 67 69 71,
	0	 28 29 30 31 32 33 34 35 36 37 38 57 58 60 61 63 64 65 66 67 68 69 71 75 76,
	0	 1 2 4 5 6 7 8 9 10 11 12 13 15 39 41 43 44 52 73 74,
	0	 4 6 11 15 44 52,
	0	 1 2 3 5 6 7 8 9 10 13 14 39 41 43 49 50 73 74,
	0	 16 17 18 19 21 22 24 25 26 27 54 55 56,
	0	 28 29 30 31 32 33 34 35 36 37 38 45 57 58 59 60 61 62 63 64 65 66 67 69 70 71 72 75 76,
	0	 28 32 36 59 60 62 63 70 72,
	1	 17 22 26 55,
	0	 29 30 31 33 34 35 37 38 58 59 62 66 69,
	0	 29 30 34 37,
	0	 39 40 41 42 45 46 47 50 51 53,
	0	 30 31 34 35 37 38,
	0	 63 67 69,
	0	 28 29 30 31 32 33 34 35 36 37 38 57 58 60 61 62 63 64 65 66 67 68 69 70 71 72 73 74 75 76,
	0	 2 9 39 41 43 50 73 74,
	0	 2 9 10 14 43,
	0	 29 30 31 33 34 35 37 38 59 68 75 76,
	0	 2 9 28 29 30 31 32 33 34 35 36 37 38 57 58 59 60 61 62 63 64 65 66 67 68 69 70 71 72 75 76,
	0	 1 3 4 5 6 7 8 11 12 13 14 15 16 17 18 19 20 21 22 23 24 25 26 27 40 42 44 45 46 47 48 51 52 53 54 55 56,
	0	 1 4 5 6 7 8 11 12 13 14 15 40 42 44 45 46 47 48 51 52 53,
	0	 18 19 23 24 27 54 55,
	0	 32 66,
	0	 29 30 31 33 34 35 37 38 61 63 64 65 67,
	0	 60 68 75 76,
	0	 39 49 50 73 74,
	0	 2 9 10 14 39 41 43 49 50 73 74,
	0	 23 24 27 54 55,
	0	 17 18 19 22 23 24 26 27 54 55,
	0	 28 29 30 31 32 33 34 35 36 37 38 57 58 59 61 62 63 64 65 66 67 69 71 75 76,
	1	 29 30 31 33 34 35 37 38 59 60 62 70 72 75 76,
	0	 57 63 64 65 69 71,
	0	 3 14 39 40 41 42 45 46 47 48 49 50 51 53,
	0	 2 3 9 10 14 16 17 18 19 20 21 22 23 24 25 26 27 39 40 41 42 45 46 47 48 49 50 51 53 54 55 56,
	0	 28 32 36 72,
	0	 57 64 65 66 71,
	0	 57 64 65 66 67 71,
	0	 60 63,
	0	 57 60 63 64 65 66 67 71,
	0	 57 60 61 63 64 65 66 67 71,
	0	 57 60 61 63 64 65 66 67 69 71,
	0	 29 30 31 33 34 35 37 38 57 59 60 61 62 63 64 65 66 67 69 71,
	0	 58 70,
	0	 29 30 31 33 34 35 37 38 57 58 59 60 61 62 63 64 65 66 67 69 70 71,
	0	 28 29 30 31 33 34 35 36 37 38 59 60 62 72,
	0	 28 29 30 31 32 33 34 35 36 37 38 46 57 58 59 60 61 62 63 64 65 66 67 69 70 71 72 75 76,
	0	 28 29 30 31 32 33 34 35 36 37 38 46 53 57 58 59 60 61 62 63 64 65 66 67 69 70 71 72 75 76,
	0	 40 68,
	0	 28 29 30 31 32 33 34 35 36 37 38 40 42 46 53 57 58 59 60 61 62 63 64 65 66 67 68 69 70 71 72 75 76,
	0	 6 11 13 15 44 52,
	0	 4 6 11 12 13 15 44 52,
	0	 32 60 62 70 72,
	0	 28 29 30 31 32 33 34 35 36 37 38 57 59 60 61 62 63 64 65 67 69 70 71 72,
	0	 3 39 41,
	0	 1 4 5 6 7 8 10 11 12 13 15 40 42 43 44 45 46 47 51 52 53 73 74,
	0	 1 4 5 6 7 8 10 11 12 13 15 40 42 44 45 46 47 51 52 53 73 74,
	0	 1 3 4 5 6 7 8 11 12 13 14 15 16 17 18 19 20 21 22 23 24 25 26 27 40 42 44 45 46 47 48 49 51 52 53 54 55 56,
	0	 1 3 4 5 6 7 8 11 12 13 15 16 17 18 19 20 21 22 23 24 25 26 27 40 42 44 45 46 47 48 51 52 53 54 55 56,
	1	 17 18 22 24 26 27 54 55 56,
	0	 64 65 67 69,
	0	 1 2 4 5 6 7 8 9 10 11 12 13 15 39 41 43 44 49 50 52 73 74,
	0	 57 61 63 64 65 67 69 71 75 76,
	0	 28 32 36 68,
	0	 63 65,
	0	 1 2 3 4 5 6 7 8 9 10 11 12 13 14 15 39 41 43 49 50 73 74,
	0	 40 42 46 47 51,
	0	 1 2 3 4 5 6 7 8 9 10 11 12 13 14 15 39 40 41 42 43 44 45 49 50 51 52 53 73 74,
	0	 1 2 3 4 5 6 7 8 9 10 11 12 13 14 15 39 40 41 42 43 44 45 49 50 52 73 74,
	0	 1 2 3 4 5 6 7 8 9 10 11 12 13 14 15 39 40 41 42 43 44 49 50 52 73 74,
	0	 4 5 6 8 11 12 13 15 44 52,
	0	 1 7,
	0	 17 18 19 20 22 23 26 54 55 56,
	0	 16 18 19 20 21 23 24 25 27 54 55,
	0	 28 32 36 58 61 66 68 69 75 76,
	0	 28 29 30 32 33 34 36 37 57 58 59 60 61 63 64 65 66 67 68 69 71 72 75 76,
	0	 31 35 38 62 70,
	0	 67 69,
	0	 1 4 5 7 8 11 12 13 15 44 52,
	0	 1 2 3 6 7 8 9 10 11 13 14 39 41 43 49 50 73 74,
	0	 20 24 27,
	0	 16 20 21 24 25 27,
	0	 16 18 19 20 21 23 24 25 27,
	0	 57 69 71,
	0	 57 64 65 67 69 71,
	0	 57 60 61 63 64 65 67 69 71,
	0	 57 60 61 63 64 65 67 69 70 71,
	0	 29 30 31 33 34 35 37 38 57 60 61 63 64 65 67 69 70 71,
	0	 29 30 31 33 34 35 37 38 57 58 60 61 63 64 65 66 67 69 70 71,
	0	 28 29 30 31 32 33 34 35 36 37 38 57 58 59 60 61 63 64 65 66 67 69 70 71 72 75 76,
	0	 1 2 3 4 5 6 7 8 9 10 11 12 13 14 15 39 40 41 42 43 44 45 46 47 48 49 50 52 53 73 74,
	0	 1 2 3 4 5 6 7 8 9 10 11 12 13 14 15 39 40 41 42 43 44 45 46 47 48 49 50 52 73 74,
	0	 1 2 3 4 5 6 7 8 9 10 11 12 13 14 15 39 40 41 42 43 44 45 47 48 49 50 52 73 74,
	0	 1 2 3 4 5 6 7 8 9 10 11 12 13 14 15 39 41 43 44 45 47 48 49 50 52 73 74,
	0	 1 2 4 5 6 7 8 9 10 11 12 13 14 15 39 41 43 44 50 52 73 74,
	0	 1 4 5 6 7 8 11 12 13 14 15 44 52,
	0	 1 4 7 8 11 15,
	0	 28 29 30 31 32 33 34 35 36 37 38 57 61 63 64 65 67 68 69 71 75 76,
	0	 3 4 5 10 11 12 14 15 39 41 43 49 50,
	0	 2 3 5 9 10 12 14 39 41 43 49 50,
	0	 5 12 40 42 45 46 47 48 51 53,
	0	 1 3 4 5 6 7 8 11 12 13 14 15 39 40 41 42 44 45 46 47 49 50 51 52 53 73 74,
	0	 2 3 9 14 16 17 18 19 20 21 22 23 24 25 26 27 39 41 49 50 54 55 56,
	0	 2 3 9 10 14 16 17 18 19 20 21 22 23 24 25 26 27 39 40 41 42 43 45 46 47 48 49 50 51 53 54 55 56 74,
	0	 29 30 31 32 33 34 35 37 38 59 60 62 70 72,
	0	 29 30 31 33 34 37 38 62,
	0	 3 14 39 41,
	0	 59 60 72,
	0	 32 57 58 61 63 64 65 66 67 68 69 71,
	0	 28 29 30 31 32 33 34 35 36 37 38 57 58 59 60 61 62 63 64 65 66 67 69 70 71 72 75,
	0	 28 36 60 70 72,
	0	 40 45,
	0	 32 60 70 72,
	0	 28 29 30 31 32 33 34 35 36 37 38 57 58 61 62 63 64 65 66 67 68 69 70 71 72 75 76,
	0	 65 66,
	0	 57 61 64 65 66 67 71,
	0	 29 30 31 33 34 35 37 38 57 58 59 61 62 63 64 65 66 67 69 70 71 75 76,
	0	 28 29 30 31 32 33 34 35 36 37 38 59 60 62 66 70 72,
	0	 30 31 33 34 35 38 62,
	0	 60 68,
	0	 2 3 9 10 12 14 39 41 43 49 50 73 74,
	0	 17 18 22 24 26 54 55,
	0	 29 30 31 33 34 35 37 38 58 59 62,
	0	 10 73 74,
	0	 16 17 18 19 20 21 22 23 24 25 26 27 54 55 56 62,
	0	 1 2 3 4 5 6 7 8 9 10 11 12 13 15 39 40 41 42 43 44 45 46 47 49 50 51 52 53 73 74,
	0	 1 2 3 4 5 6 7 8 9 10 11 12 13 15 40 42 43 44 45 46 47 51 52 53 73 74,
	0	 1 2 4 5 6 7 8 9 10 11 12 13 15 40 42 44 45 46 47 51 52 53 73 74,
	0	 15 40 42 45 46 47 51 53,
	0	 4 15 40 42 45 46 47 51 52 53,
	0	 28 36 57 58 61 63 64 65 66 67 68 69 71 75 76,
	0	 28 29 30 31 32 33 34 35 36 37 38 59 60 62 70 72 75 76,
	0	 18 19 27,
	0	 68 76,
	0	 14 39 41,
	0	 29 30 31 33 34 35 37 38 57 58 61 62 63 64 65 66 67 69 70 71,
	0	 2 3 9 10 14 39 41 43 47 49 50 73 74,
	0	 2 3 5 9 12 14 39 41 49 50 73 74,
	0	 2 3 5 6 9 10 12 13 14 39 41 43 49 50 73 74,
	0	 28 32 36 58 60 66 70 72 75 76,
	0	 1 2 3 5 6 7 8 9 10 11 12 13 14 39 41 43 44 49 50 73 74,
	0	 28 29 30 31 32 33 34 35 36 37 38 57 58 59 61 62 63 64 65 66 67 68 69 71 75 76,
	0	 24 54 55,
	0	 32 70,
	0	 28 29 30 31 32 33 34 35 36 37 38 57 58 59 60 61 62 63 64 65 66 67 68 69 70 71 72 75,
	0	 1 2 3 4 5 6 7 8 9 10 11 12 13 14 15 43 44 49 52,
	0	 47 48 51 53,
	0	 49 73 74,
	0	 40 42 45 47 51 53,
	0	 28 29 30 31 32 33 34 35 36 37 38 57 58 60 61 63 64 65 66 67 68 69 71 72 75 76,
	0	 3 40 42 45 46 47 48 51 53,
	0	 18 19 20 23,
	0	 1 8 28 29 30 31 32 33 34 35 36 37 38 57 58 59 60 61 62 63 64 65 66 67 68 69 70 71 72 75 76,
	0	 29 30 31 34 35 37 38,
	0	 29 30 31 33 34 35 37 38 72,
	0	 62 68,
	0	 58 60 66 70 72,
	0	 29 30 31 33 34 35 37 38 70,
	0	 1 4 6 7 8 11 13 15 16 17 18 19 20 21 22 23 24 25 26 27 40 42 44 45 46 47 48 51 52 53 54 55 56,
	0	 1 4 5 6 7 8 11 12 13 15 44 52 74,
	0	 1 4 5 6 7 8 12 15,
	0	 17 22 26 27,
	0	 20 23 54 55,
	0	 29 30 31 33 34 35 37 38 57 58 60 61 63 64 65 67 69 70 71 72,
	0	 1 7 8 11 13,
	0	 1 7 8 11,
	0	 28 32 36 58 66,
	0	 28 29 30 31 32 33 34 35 36 37 38 58 59 60 62 66 70 72 75 76,
	0	 2 9 14 49,
	0	 28 29 30 31 33 34 35 36 37 38 60 62 70 72,
	0	 28 29 30 31 32 33 34 35 36 37 38 57 58 61 63 64 65 66 67 68 69 71,
	0	 1 2 3 4 5 6 7 8 9 10 11 12 13 14 15 39 41 43 44 45 47 49 50 52 73 74,
	0	 24 27 55,
	0	 28 29 30 31 33 34 35 36 37 38 60 70 72,
	0	 20 56,
	0	 1 4 7 8 11 15 40 42 45 46 47 51 52 53,
	0	 28 32 36 57 58 61 64 65 66 67 68 69 75 76,
	0	 57 58 61 64 65 66 67 69 71,
	0	 58 66 70,
	0	 64 66,
	0	 64 65 66 67,
	0	 61 64 65 66 67,
	0	 29 30 31 33 34 35 37 38 57 59 61 63 64 65 66 67 69 71,
	0	 1 2 3 4 5 6 7 8 9 10 11 13 14 15 39 41 43 44 49 50 52 73 74,
	0	 29 30 31 32 33 34 35 37 38 58 59 60 62 66 70 72,
	0	 29 30 33 34 35 37,
	0	 58 63 66,
	0	 28 29 30 31 32 33 34 35 36 37 38 40 42 43 45 46 47 51 53 57 58 59 60 61 62 63 64 65 66 67 68 69 70 71 72 75 76,
	0	 1 2 3 4 5 6 7 8 9 11 12 13 14 15 16 17 18 19 20 21 22 23 24 25 26 27 39 41 44 48 49 50 52 54 55 56 73 74,
	0	 1 2 4 5 6 7 8 9 11 12 13 15 16 17 18 19 20 21 22 23 24 25 26 27 44 48 52 54 55 56,
	0	 4 5 6 7 11 12 13 15 44 52,
	0	 1 4 6 7 8 11 12 13 15 52,
	0	 28 32 36 60 72,
	0	 2 3 9 10 14 39 40 41 42 43 45 46 47 49 50 51 53 73 74,
	0	 50 59,
	0	 42 45,
	0	 28 29 30 31 32 33 34 35 36 37 38 57 58 59 60 61 62 63 64 65 66 67 69 70 71 72 76,
	0	 16 17 18 19 20 21 22 23 24 25 26 27 43 54 55 56,
	0	 31 34 35 38 62,
	0	 1 2 3 4 5 6 7 8 9 10 11 12 13 14 15 39 40 41 42 44 45 46 47 48 49 50 51 52 53 73 74,
	0	 1 2 3 4 5 6 7 8 9 11 12 13 14 15 39 40 41 42 44 45 46 47 48 49 50 51 52 53 73 74,
	0	 1 3 4 5 6 7 8 11 12 13 14 15 39 40 41 42 44 45 46 47 48 50 51 52 53 73 74,
	0	 1 3 4 5 6 7 8 11 12 13 15 39 40 41 42 44 45 46 47 48 50 51 52 53 73 74,
	0	 1 4 5 6 7 8 11 12 13 15 39 40 41 42 44 45 46 47 48 50 51 52 53 73 74,
	0	 1 4 5 6 7 8 11 12 13 15 40 42 44 45 46 47 48 51 52 53 73 74,
	0	 41 49 50 73 74,
	0	 1 2 3 4 5 6 7 8 9 10 12 13 14 15 39 41 43 44 49 50 52 73 74,
	0	 28 29 30 31 32 33 34 35 36 37 38 40 42 45 53 57 58 59 60 61 62 63 64 65 66 67 68 69 70 71 72 75 76,
	0	 31 62,
	0	 28 29 30 31 32 33 34 35 36 37 38 45 53 57 58 59 60 61 62 63 64 65 66 67 68 69 70 71 72 75 76,
;
END; [Splits]
