# Supplementary material for: The genome of a sea spider corroborates a shared Hox cluster motif in arthropods with a reduced posterior tagma
Source: BMC Biol. 2025 Jul 2;23:196. doi: 10.1186/s12915-025-02276-x (PMC12220506; doi:10.1186/s12915-025-02276-x)
Supplement: Supplementary file 3 — Additional file 3. [file 12915_2025_2276_MOESM3_ESM.zip › suppl-file7-gene_analysis/sine/homeobox_aligned.fasta.treefile]

(C_rotundicauda_Six1-2_A/1-60:0.0000000000,((((((((((((C_rotundicauda_Six1-2_B/1-60:0.0000000000,T_tridentatus_Six1-2_B/1-60:0.0000000000):0.0000022861,L_polyphemus_Six1-2_B/1-60:0.0000022861)100:0.0358946059,(((L_polyphemus_Six1-2_C/1-60:0.0000000000,P_opilio_Six1-2/1-60:0.0000000000):0.0000000000,C_sculpturatus_Six1-2-B/1-60:0.0000000000):0.0000020229,C_sculpturatus_Six1-2-A/1-60:0.0000027849)85:0.0000020242)51:0.0176057697,S_maritima_Six1-2/1-60:0.0176391790)9:0.0000022707,(((((A_bruennichi_Six1-2-A/1-60:0.0000000000,H_graminicola_Six1-2-A/1-60:0.0000000000):0.0000000000,T_clavata_Six1-2-A/1-60:0.0000000000):0.0000010000,T_antipodiana_Six1-2-A/1-60:0.0178593906)11:0.0000020762,((PB.2234.1.p1/56-115:0.0000000000,PB.2234.3.p1/56-115:0.0000000000):0.0000025824,PB.2234.2.p1/56-115:0.0000020285)100:0.0759463043)3:0.0000029258,A_bruennichi_old_annotated_Six1-2-A/1-60:0.0000010000)57:0.0176443501)2:0.0000026786,(((((C_rotundicauda_Six1-2_C/1-60:0.0000000000,L_elegans_Six1-2-A/1-60:0.0000000000):0.0000000000,D_plantarius_Six1-2-A/1-60:0.0000000000):0.0000000000,P_tepidariorum_Six1-2-A/1-60:0.0000000000):0.0000000000,I_scapularis_Six1-2/1-60:0.0000000000):0.0000010000,T_tridentatus_Six1-2_C/1-60:0.0000010000)67:0.0000022536)37:0.0137596521,((((((C_rotundicauda_Six3-6_A/1-60:0.0610362513,T_tridentatus_Six3-6_A/1-60:0.0151586144)98:0.0919821535,L_polyphemus_Six3-6_A/1-60:0.0324760252)96:0.1563663189,((((((C_rotundicauda_Six3-6_B/1-60:0.0359133180,L_polyphemus_Six3-6_B/1-60:0.0000010000)20:0.0000010000,T_tridentatus_Six3-6_B/1-60:0.0176079847)100:0.2374975687,(((((((((((((((((((((((((((C_rotundicauda_Six3-6_C-a/1-60:0.0000000000,H_graminicola_Six3-6-B/1-60:0.0000000000):0.0000000000,D_silvatica_Six3-6-B/1-60:0.0000000000):0.0000000000,L_elegans_Six3-6-B/1-60:0.0000000000):0.0000000000,T_antipodiana_Six3-6-A/1-60:0.0000000000):0.0000000000,g5264.t1.p1/20-79:0.0000000000):0.0000000000,H_graminicola_Six3-6-A/1-60:0.0000000000):0.0000000000,L_polyphemus_Six3-6_C-a/1-60:0.0000000000):0.0000000000,C_sculpturatus_Six3-6-A/1-60:0.0000000000):0.0000000000,L_polyphemus_Six3-6_C-b/1-60:0.0000000000):0.0000000000,P_tepidariorum_Six3-6-B/1-60:0.0000000000):0.0000000000,A_bruennichi_Six3-6-B/1-60:0.0000000000):0.0000000000,P_tepidariorum_Six3-6-A/1-60:0.0000000000):0.0000000000,D_plantarius_Six3-6-A/1-60:0.0000000000):0.0000000000,L_elegans_Six3-6-A/1-60:0.0000000000):0.0000000000,P_opilio_Six3-6/1-60:0.0000000000):0.0000000000,I_scapularis_Six3-6/1-60:0.0000000000):0.0000000000,D_plantarius_Six3-6-B/1-60:0.0000000000):0.0000000000,T_antipodiana_Six3-6-B/1-60:0.0000000000):0.0000000000,T_clavata_Six3-6-B/1-60:0.0000000000):0.0000000000,T_clavata_Six3-6-A/1-60:0.0000000000):0.0000000000,S_maritima_Six3-6/1-60:0.0000000000):0.0000000000,T_tridentatus_Six3-6_C1/1-60:0.0000000000):0.0000000000,C_sculpturatus_Six3-6-B/1-60:0.0000000000):0.0000000000,T_castaneum_Optix/1-60:0.0000000000):0.0000000000,T_tridentatus_Six3-6_C2/1-60:0.0000000000):0.0000010000,C_rotundicauda_Six3-6_C-b/1-60:0.0000010000)67:0.0000026995,(A_bruennichi_Six3-6-A/1-60:0.0000010000,A_bruennichi_old_annotated_Six3-6-A/1-60:0.0000010000)98:0.0185148876)7:0.0000022050)30:0.0000026664,(L_polyphemus_Six3-6_Db/1-60:0.0000026610,T_tridentatus_Six3-6-like/1-60:0.2721293492)98:0.0572599038)63:0.0000020957,D_melanogaster_Optix/1-60:0.0381310286)76:0.0185646320,((C_rotundicauda_Six3-6_D/1-60:0.0000000000,T_tridentatus_Six3-6_D/1-60:0.0000000000):0.0000010000,L_polyphemus_Six3-6_Da/1-60:0.0000010000)75:0.0000020786)71:0.0145855170)100:0.3989267179,((((((C_rotundicauda_Six4-5_A/1-60:0.0000020482,T_tridentatus_Six4-5_A/1-60:0.0000020478)99:0.0165241528,L_polyphemus_Six4-5_A/1-60:0.0000010000)95:0.0255065140,((D_melanogaster_Six4/1-60:0.0840569663,T_castaneum_Six4/1-60:0.0717538269)74:0.0499377702,S_maritima_Six4-5/1-60:0.1896033564)65:0.0563110059)12:0.0092677123,((((((C_rotundicauda_Six4-5_B/1-60:0.0000010000,T_tridentatus_Six4-5_B/1-60:0.0000010000)96:0.0173364299,L_polyphemus_Six4-5_B/1-60:0.0000029556)91:0.0227671174,((C_rotundicauda_Six4-5_D/1-60:0.0480229902,T_tridentatus_Six4-5_D/1-60:0.0233717788)90:0.1269056554,L_polyphemus_Six4-5_D/1-60:0.1076161367)77:0.1597668794)40:0.0125789014,((C_rotundicauda_Six4-5_C/1-60:0.0000000000,T_tridentatus_Six4-5_C/1-60:0.0000000000):0.0000022969,L_polyphemus_Six4-5_C/1-60:0.0000023421)100:0.0760544824)71:0.0653699904,(C_sculpturatus_Six4-5-B/1-60:0.2284444104,D_silvatica_Six4-5-A/1-60:1.1753460180)58:0.2101810249)46:0.0910305096,((((((A_bruennichi_Six4-5-A/1-60:0.0000000000,T_clavata_Six4-5-A/1-60:0.0000000000):0.0000010000,T_antipodiana_Six4-5-A/1-60:0.0000010000)99:0.0179108239,((D_plantarius_Six4-5-A/1-60:0.0000010000,L_elegans_Six4-5-A/1-60:0.0000010000)29:0.0000029752,(H_graminicola_Six4-5-A-1/1-60:0.0000010000,H_graminicola_Six4-5-A-2/1-60:0.0000010000)98:0.0175667412)14:0.0000029781)36:0.0000020685,D_silvatica_Six4-5-B/1-60:0.0358966201)84:0.0176652586,P_tepidariorum_Six4-5-A/1-60:0.0000022138)88:0.0188818322,(C_sculpturatus_Six4-5-A/1-60:0.0102624148,I_scapularis_Six4-5/1-60:0.1186169365)96:0.0337534227)67:0.0186577678)12:0.0000027722)57:0.0647024890,(PB.8648.1.p1/51-110:0.0000010000,PB.8648.2.p1/1-52:0.0000010000)100:0.2194418018)58:0.0993620120,P_opilio_Six4-5/1-59:0.2654439393)98:0.4102890690)39:0.0000025412,P_tepidariorum_Six1-2-B/1-60:0.0000028401)62:0.0178581555,(((((A_bruennichi_Six1-2-B/1-60:0.0000010000,A_bruennichi_old_annotated_Six1-2-B/1-60:0.0000010000)99:0.0172358654,(D_plantarius_Six1-2-B/1-60:0.0352593610,T_antipodiana_Six1-2-B/1-60:0.0000010000)4:0.0000020233)3:0.0000027052,T_clavata_Six1-2-B/1-60:0.0000010000)47:0.0000028976,H_graminicola_Six1-2-B/1-60:0.0345738332)84:0.0171945482,L_elegans_Six1-2-B/1-60:0.0000022671)66:0.0170060324)71:0.0198265732)58:0.0220444255,((C_rotundicauda_Six1-2_D1/1-60:0.0000021904,T_tridentatus_Six1-2_D1/1-60:0.0000024587)93:0.0000028386,(L_polyphemus_Six1-2_D1/1-60:0.0000020747,(D_melanogaster_so/1-60:0.0355213858,T_castaneum_So/1-60:0.0000020249)56:0.0176132732)46:0.0173628235)26:0.0172817999)10:0.0000021930,((C_rotundicauda_Six1-2_D2/1-60:0.0000000000,T_tridentatus_Six1-2_D2/1-60:0.0000000000):0.0000010000,L_polyphemus_Six1-2_D2/1-60:0.0000010000)89:0.0000020929)26:0.0174647769,((C_rotundicauda_Six1-2_E/1-60:0.0000000000,T_tridentatus_Six1-2_E/1-60:0.0000000000):0.0000010000,L_polyphemus_Six1-2_E/1-60:0.0000010000)85:0.0000020469)79:0.0356385577,L_polyphemus_Six1-2_A/1-51:0.0000027144)95:0.0175177092,L_polyphemus_Six1-2_A/1-60:0.0000010000):0.0000029230,T_tridentatus_Six1-2_A/1-60:0.0000000000);
