# Supplementary material for: The genome of a sea spider corroborates a shared Hox cluster motif in arthropods with a reduced posterior tagma
Source: BMC Biol. 2025 Jul 2;23:196. doi: 10.1186/s12915-025-02276-x (PMC12220506; doi:10.1186/s12915-025-02276-x)
Supplement: Supplementary file 3 — Additional file 3. [file 12915_2025_2276_MOESM3_ESM.zip › suppl-file7-gene_analysis/sine/homeobox_aligned.fasta.contree]

(C_rotundicauda_Six1-2_A/1-60:0.0000000000,(((((((((C_rotundicauda_Six1-2_B/1-60:0.0000000000,T_tridentatus_Six1-2_B/1-60:0.0000000000):0.0000020434,L_polyphemus_Six1-2_B/1-60:0.0000020434)100:0.0356724763,(((L_polyphemus_Six1-2_C/1-60:0.0000000000,C_sculpturatus_Six1-2-B/1-60:0.0000000000):0.0000000000,P_opilio_Six1-2/1-60:0.0000000000):0.0000020434,C_sculpturatus_Six1-2-A/1-60:0.0000020434)85:0.0000020434)51:0.0174976812,((((((C_rotundicauda_Six1-2_C/1-60:0.0000000000,L_elegans_Six1-2-A/1-60:0.0000000000):0.0000000000,P_tepidariorum_Six1-2-A/1-60:0.0000000000):0.0000000000,I_scapularis_Six1-2/1-60:0.0000000000):0.0000000000,D_plantarius_Six1-2-A/1-60:0.0000000000):0.0000020434,T_tridentatus_Six1-2_C/1-60:0.0000020434)67:0.0000020434,(((((A_bruennichi_Six1-2-A/1-60:0.0000000000,H_graminicola_Six1-2-A/1-60:0.0000000000):0.0000000000,T_clavata_Six1-2-A/1-60:0.0000000000):0.0000020434,A_bruennichi_old_annotated_Six1-2-A/1-60:0.0000020434)76:0.0000020434,(T_antipodiana_Six1-2-A/1-60:0.0177501641,((PB.2234.1.p1/56-115:0.0000000000,PB.2234.3.p1/56-115:0.0000000000):0.0000020434,PB.2234.2.p1/56-115:0.0000020434)100:0.0754594924)43:0.0000020434)57:0.0175373742,S_maritima_Six1-2/1-60:0.0175300401)19:0.0000020434)31:0.0000020434)37:0.0136773128,((((((C_rotundicauda_Six3-6_A/1-60:0.0605253240,T_tridentatus_Six3-6_A/1-60:0.0150872814)98:0.0912215227,L_polyphemus_Six3-6_A/1-60:0.0322195935)96:0.1550872514,((((((C_rotundicauda_Six3-6_B/1-60:0.0356414298,(L_polyphemus_Six3-6_B/1-60:0.0000020434,T_tridentatus_Six3-6_B/1-60:0.0174769831)79:0.0000020434)100:0.2354738057,(A_bruennichi_Six3-6-A/1-60:0.0000020434,A_bruennichi_old_annotated_Six3-6-A/1-60:0.0000020434)98:0.0183821984)47:0.0000020434,((((((((((((((((((((((((((C_rotundicauda_Six3-6_C-a/1-60:0.0000000000,S_maritima_Six3-6/1-60:0.0000000000):0.0000000000,C_sculpturatus_Six3-6-B/1-60:0.0000000000):0.0000000000,L_elegans_Six3-6-B/1-60:0.0000000000):0.0000000000,T_clavata_Six3-6-A/1-60:0.0000000000):0.0000000000,P_tepidariorum_Six3-6-B/1-60:0.0000000000):0.0000000000,T_antipodiana_Six3-6-A/1-60:0.0000000000):0.0000000000,T_antipodiana_Six3-6-B/1-60:0.0000000000):0.0000000000,P_tepidariorum_Six3-6-A/1-60:0.0000000000):0.0000000000,D_plantarius_Six3-6-A/1-60:0.0000000000):0.0000000000,T_tridentatus_Six3-6_C2/1-60:0.0000000000):0.0000000000,I_scapularis_Six3-6/1-60:0.0000000000):0.0000000000,T_tridentatus_Six3-6_C1/1-60:0.0000000000):0.0000000000,A_bruennichi_Six3-6-B/1-60:0.0000000000):0.0000000000,T_clavata_Six3-6-B/1-60:0.0000000000):0.0000000000,D_silvatica_Six3-6-B/1-60:0.0000000000):0.0000000000,P_opilio_Six3-6/1-60:0.0000000000):0.0000000000,H_graminicola_Six3-6-B/1-60:0.0000000000):0.0000000000,T_castaneum_Optix/1-60:0.0000000000):0.0000000000,D_plantarius_Six3-6-B/1-60:0.0000000000):0.0000000000,L_elegans_Six3-6-A/1-60:0.0000000000):0.0000000000,g5264.t1.p1/20-79:0.0000000000):0.0000000000,L_polyphemus_Six3-6_C-b/1-60:0.0000000000):0.0000000000,C_sculpturatus_Six3-6-A/1-60:0.0000000000):0.0000000000,L_polyphemus_Six3-6_C-a/1-60:0.0000000000):0.0000000000,H_graminicola_Six3-6-A/1-60:0.0000000000):0.0000020434,C_rotundicauda_Six3-6_C-b/1-60:0.0000020434)67:0.0000020434)30:0.0000020434,(L_polyphemus_Six3-6_Db/1-60:0.0000020434,T_tridentatus_Six3-6-like/1-60:0.2698983498)98:0.0568547171)63:0.0000020434,D_melanogaster_Optix/1-60:0.0378559998)76:0.0184333880,((C_rotundicauda_Six3-6_D/1-60:0.0000000000,T_tridentatus_Six3-6_D/1-60:0.0000000000):0.0000020434,L_polyphemus_Six3-6_Da/1-60:0.0000020434)75:0.0000020434)71:0.0145591795)100:0.3956006981,P_tepidariorum_Six1-2-B/1-60:0.0000020434)48:0.0000024033,(((((C_rotundicauda_Six4-5_A/1-60:0.0000020434,T_tridentatus_Six4-5_A/1-60:0.0000020434)99:0.0164296738,L_polyphemus_Six4-5_A/1-60:0.0000020434)95:0.0329518903,(((((((C_rotundicauda_Six4-5_B/1-60:0.0000020434,T_tridentatus_Six4-5_B/1-60:0.0000020434)96:0.0172339444,L_polyphemus_Six4-5_B/1-60:0.0000020434)91:0.0226344868,((C_rotundicauda_Six4-5_D/1-60:0.0477777070,T_tridentatus_Six4-5_D/1-60:0.0231827279)90:0.1261180451,L_polyphemus_Six4-5_D/1-60:0.1069992860)77:0.1570928419)40:0.0000020709,((C_rotundicauda_Six4-5_C/1-60:0.0000000000,T_tridentatus_Six4-5_C/1-60:0.0000000000):0.0000020434,L_polyphemus_Six4-5_C/1-60:0.0000020434)100:0.0882529199)71:0.0657672548,(C_sculpturatus_Six4-5-B/1-60:0.2423881693,D_silvatica_Six4-5-A/1-60:1.1388909599)58:0.2074353122)46:0.0835598279,((D_melanogaster_Six4/1-60:0.0850843427,T_castaneum_Six4/1-60:0.0693626103)74:0.0465526393,S_maritima_Six4-5/1-60:0.1872941393)65:0.0374082960)31:0.0214320440,(((((((A_bruennichi_Six4-5-A/1-60:0.0000000000,T_clavata_Six4-5-A/1-60:0.0000000000):0.0000020434,T_antipodiana_Six4-5-A/1-60:0.0000020434)99:0.0178161469,(H_graminicola_Six4-5-A-1/1-60:0.0000020434,H_graminicola_Six4-5-A-2/1-60:0.0000020434)98:0.0174757185)16:0.0000020434,(D_plantarius_Six4-5-A/1-60:0.0000020434,L_elegans_Six4-5-A/1-60:0.0000020434)29:0.0000020434)36:0.0000020434,D_silvatica_Six4-5-B/1-60:0.0357136960)84:0.0175727101,P_tepidariorum_Six4-5-A/1-60:0.0000020434)88:0.0191409526,(C_sculpturatus_Six4-5-A/1-60:0.0102958230,I_scapularis_Six4-5/1-60:0.1180241974)96:0.0331699699)67:0.0200056431)22:0.0000020446)57:0.0645311335,(PB.8648.1.p1/51-110:0.0000020434,PB.8648.2.p1/1-52:0.0000020434)100:0.2190569147)58:0.0985747307,P_opilio_Six4-5/1-59:0.2643539309)98:0.4059246351)62:0.0177472156,(((((A_bruennichi_Six1-2-B/1-60:0.0000020434,A_bruennichi_old_annotated_Six1-2-B/1-60:0.0000020434)99:0.0171336433,D_plantarius_Six1-2-B/1-60:0.0350474075)38:0.0000020434,(T_antipodiana_Six1-2-B/1-60:0.0000020434,T_clavata_Six1-2-B/1-60:0.0000020434)74:0.0000020434)47:0.0000020434,H_graminicola_Six1-2-B/1-60:0.0343701524)84:0.0170934519,L_elegans_Six1-2-B/1-60:0.0000020434)66:0.0169068764)71:0.0196888459)58:0.0218998824,(((C_rotundicauda_Six1-2_D1/1-60:0.0000020434,T_tridentatus_Six1-2_D1/1-60:0.0000020434)93:0.0000020434,(L_polyphemus_Six1-2_D1/1-60:0.0000020434,(D_melanogaster_so/1-60:0.0353028574,T_castaneum_So/1-60:0.0000020434)56:0.0175056292)46:0.0172584131)26:0.0171784437,((C_rotundicauda_Six1-2_D2/1-60:0.0000000000,T_tridentatus_Six1-2_D2/1-60:0.0000000000):0.0000020434,L_polyphemus_Six1-2_D2/1-60:0.0000020434)89:0.0000020434)22:0.0000020434)26:0.0173598254,((C_rotundicauda_Six1-2_E/1-60:0.0000000000,T_tridentatus_Six1-2_E/1-60:0.0000000000):0.0000020434,L_polyphemus_Six1-2_E/1-60:0.0000020434)85:0.0000020434)79:0.0354227292,L_polyphemus_Six1-2_A/1-51:0.0000020434)95:0.0174146713,L_polyphemus_Six1-2_A/1-60:0.0000020434):0.0000020434,T_tridentatus_Six1-2_A/1-60:0.0000000000);
