# Supplementary material for: The genome of a sea spider corroborates a shared Hox cluster motif in arthropods with a reduced posterior tagma
Source: BMC Biol. 2025 Jul 2;23:196. doi: 10.1186/s12915-025-02276-x (PMC12220506; doi:10.1186/s12915-025-02276-x)
Supplement: Supplementary file 3 — Additional file 3. [file 12915_2025_2276_MOESM3_ESM.zip › suppl-file7-gene_analysis/self_synteny/self.m8]

PB.1007.5.p1	PB.1007.5.p1	1.000	482	0	0	1	482	1	482	2.810E-314	955	483
PB.1007.5.p1	PB.1007.1.p1	0.884	545	56	0	1	482	1	545	2.719E-304	926	483
PB.1007.5.p1	PB.1007.3.p1	0.884	545	56	0	1	482	1	545	2.719E-304	926	483
PB.1007.5.p1	PB.1007.10.p1	0.884	544	56	0	2	482	15	558	1.313E-303	924	483
PB.1007.5.p1	PB.1007.6.p1	0.878	542	59	0	1	482	1	542	7.145E-301	916	483
PB.1007.5.p1	PB.1007.2.p1	0.866	535	64	0	1	482	1	535	7.450E-295	899	483
PB.1007.5.p1	PB.1007.8.p1	0.870	494	56	0	52	482	15	508	1.084E-269	826	483
PB.1007.5.p1	PB.1007.4.p1	1.000	406	0	0	1	406	1	406	8.358E-261	801	483
PB.1007.5.p1	PB.1007.7.p1	1.000	406	0	0	1	406	1	406	8.358E-261	801	483
PB.1007.5.p1	PB.1007.11.p1	0.863	463	55	0	83	482	1	463	1.355E-249	768	483
PB.1007.5.p1	PB.4483.1.p1	0.306	529	312	0	6	455	6	534	4.975E-68	241	483
PB.1007.5.p1	PB.4483.3.p1	0.304	511	299	0	25	455	3	513	5.038E-66	235	483
PB.1007.5.p1	PB.4483.2.p1	0.305	509	297	0	27	455	2	510	9.322E-66	235	483
PB.1007.5.p1	PB.4914.5.p1	0.315	501	295	0	23	454	35	535	5.900E-65	232	483
PB.1007.5.p1	PB.4914.1.p1	0.315	501	295	0	23	454	42	542	5.900E-65	232	483
PB.1007.5.p1	PB.4914.2.p1	0.315	501	295	0	23	454	42	542	5.900E-65	232	483
PB.1007.5.p1	PB.4914.3.p1	0.315	501	295	0	23	454	42	542	5.900E-65	232	483
PB.1007.5.p1	PB.4914.4.p1	0.315	501	295	0	23	454	42	542	5.900E-65	232	483
PB.1007.5.p1	PB.5107.3.p1	0.330	408	270	0	3	406	15	422	3.731E-64	230	483
PB.1007.5.p1	PB.2169.2.p1	0.249	528	345	0	5	464	8	535	2.012E-60	219	483
PB.1007.5.p1	PB.2169.1.p1	0.249	528	345	0	5	464	22	549	2.012E-60	219	483
PB.1007.5.p1	PB.4483.4.p1	0.301	489	285	0	47	455	1	489	2.333E-59	216	483
PB.1007.5.p1	PB.2169.4.p1	0.248	526	344	0	7	464	13	538	3.168E-59	215	483
PB.1007.5.p1	PB.4483.5.p1	0.303	480	278	0	56	455	4	483	9.175E-58	211	483
PB.1007.5.p1	PB.4914.6.p1	0.301	482	288	0	42	454	1	482	8.974E-56	205	483
PB.1007.5.p1	PB.2169.7.p1	0.244	489	318	0	44	464	1	489	2.364E-50	189	483
PB.1007.5.p1	PB.2169.5.p1	0.242	465	300	0	68	464	1	465	9.428E-46	175	483
PB.1007.5.p1	PB.448.3.p1	0.225	455	339	0	7	461	14	451	6.096E-24	108	483
PB.101.2.p2	PB.101.2.p2	1.000	152	0	0	1	152	1	152	3.398E-90	289	153
PB.101.2.p2	PB.101.3.p2	0.993	152	1	0	1	152	1	152	2.258E-89	287	153
PB.101.2.p1	PB.101.2.p1	1.000	379	0	0	1	379	1	379	1.115E-247	757	380
PB.101.2.p1	PB.101.3.p1	1.000	379	0	0	1	379	1	379	1.115E-247	757	380
PB.1012.3.p1	PB.1012.1.p1	1.000	197	0	0	1	197	1	197	3.276E-124	390	198
PB.1012.3.p1	PB.1012.2.p1	1.000	197	0	0	1	197	1	197	3.276E-124	390	198
PB.1012.3.p1	PB.1012.3.p1	1.000	197	0	0	1	197	1	197	3.276E-124	390	198
PB.1012.3.p1	PB.1012.4.p1	1.000	197	0	0	1	197	1	197	3.276E-124	390	198
PB.1012.3.p1	PB.1012.5.p1	1.000	197	0	0	1	197	1	197	3.276E-124	390	198
PB.1012.3.p1	PB.1012.6.p1	1.000	197	0	0	1	197	1	197	3.276E-124	390	198
PB.1012.3.p1	PB.7072.1.p1	0.500	181	89	0	19	197	26	206	7.693E-54	187	198
PB.1012.3.p1	PB.7900.1.p1	0.325	175	115	0	26	197	32	206	1.039E-21	94	198
PB.1012.3.p1	PB.7900.4.p1	0.325	175	115	0	26	197	32	206	1.039E-21	94	198
PB.1012.3.p1	PB.4985.1.p1	0.277	209	138	0	6	197	10	218	5.344E-17	80	198
PB.1012.3.p1	PB.4985.2.p1	0.277	209	138	0	6	197	10	218	5.344E-17	80	198
PB.1012.3.p1	PB.7767.4.p1	0.251	183	131	0	21	196	18	200	2.887E-11	63	198
PB.1012.3.p1	PB.7692.10.p1	0.238	197	143	0	9	197	11	207	1.633E-05	46	198
PB.1012.3.p1	PB.7692.11.p1	0.238	197	143	0	9	197	11	207	1.633E-05	46	198
PB.1012.3.p1	PB.7692.3.p1	0.238	197	143	0	9	197	11	207	1.633E-05	46	198
PB.1012.3.p1	PB.7692.9.p1	0.238	197	143	0	9	197	11	207	1.633E-05	46	198
PB.1012.3.p1	PB.7692.1.p1	0.238	197	143	0	9	197	11	207	1.633E-05	46	198
PB.1012.4.p1	PB.1012.1.p1	1.000	197	0	0	1	197	1	197	3.276E-124	390	198
PB.1012.4.p1	PB.1012.2.p1	1.000	197	0	0	1	197	1	197	3.276E-124	390	198
PB.1012.4.p1	PB.1012.3.p1	1.000	197	0	0	1	197	1	197	3.276E-124	390	198
PB.1012.4.p1	PB.1012.4.p1	1.000	197	0	0	1	197	1	197	3.276E-124	390	198
PB.1012.4.p1	PB.1012.5.p1	1.000	197	0	0	1	197	1	197	3.276E-124	390	198
PB.1012.4.p1	PB.1012.6.p1	1.000	197	0	0	1	197	1	197	3.276E-124	390	198
PB.1012.4.p1	PB.7072.1.p1	0.500	181	89	0	19	197	26	206	7.693E-54	187	198
PB.1012.4.p1	PB.7900.1.p1	0.325	175	115	0	26	197	32	206	1.039E-21	94	198
PB.1012.4.p1	PB.7900.4.p1	0.325	175	115	0	26	197	32	206	1.039E-21	94	198
PB.1012.4.p1	PB.4985.1.p1	0.277	209	138	0	6	197	10	218	5.344E-17	80	198
PB.1012.4.p1	PB.4985.2.p1	0.277	209	138	0	6	197	10	218	5.344E-17	80	198
PB.1012.4.p1	PB.7767.4.p1	0.251	183	131	0	21	196	18	200	2.887E-11	63	198
PB.1012.4.p1	PB.7692.10.p1	0.238	197	143	0	9	197	11	207	1.633E-05	46	198
PB.1012.4.p1	PB.7692.11.p1	0.238	197	143	0	9	197	11	207	1.633E-05	46	198
PB.1012.4.p1	PB.7692.3.p1	0.238	197	143	0	9	197	11	207	1.633E-05	46	198
PB.1012.4.p1	PB.7692.9.p1	0.238	197	143	0	9	197	11	207	1.633E-05	46	198
PB.1012.4.p1	PB.7692.1.p1	0.238	197	143	0	9	197	11	207	1.633E-05	46	198
PB.1405.1.p2	PB.1405.1.p2	1.000	149	0	0	1	149	1	149	7.590E-90	288	150
PB.1405.1.p2	PB.1405.3.p2	1.000	139	0	0	11	149	1	139	2.108E-83	270	150
PB.1405.2.p1	PB.1405.2.p1	1.000	446	0	0	1	446	1	446	1.707E-297	904	447
PB.1409.1.p1	PB.1409.1.p1	1.000	463	0	0	1	463	1	463	5.475E-317	962	464
PB.1409.1.p1	PB.1409.2.p1	1.000	463	0	0	1	463	1	463	5.475E-317	962	464
PB.1409.1.p1	PB.1409.3.p1	1.000	463	0	0	1	463	1	463	5.475E-317	962	464
PB.1409.1.p1	PB.1409.4.p1	1.000	402	0	0	62	463	1	402	5.426E-275	841	464
PB.1412.2.p1	PB.1412.1.p1	1.000	387	0	0	1	387	1	387	1.876E-255	780	388
PB.1412.2.p1	PB.1412.2.p1	1.000	387	0	0	1	387	1	387	1.876E-255	780	388
PB.1412.2.p1	PB.1412.3.p1	1.000	387	0	0	1	387	1	387	1.876E-255	780	388
PB.1412.2.p1	PB.1412.5.p1	1.000	387	0	0	1	387	1	387	1.876E-255	780	388
PB.1412.2.p1	PB.1412.6.p1	1.000	387	0	0	1	387	1	387	1.876E-255	780	388
PB.1415.1.p1	PB.1415.1.p1	1.000	1037	0	0	1	1037	1	1037	0.000E+00	2062	1038
PB.1415.1.p1	PB.1415.2.p1	1.000	1037	0	0	1	1037	1	1037	0.000E+00	2062	1038
PB.1415.1.p1	PB.1415.3.p1	1.000	1037	0	0	1	1037	1	1037	0.000E+00	2062	1038
PB.7183.1.p1	PB.7183.1.p1	1.000	409	0	0	1	409	1	409	9.629E-271	825	410
PB.7183.1.p1	PB.5290.1.p1	0.308	393	269	0	18	407	26	418	9.325E-40	155	410
PB.7183.1.p1	PB.5290.2.p1	0.308	393	269	0	18	407	26	418	9.325E-40	155	410
PB.7183.1.p1	PB.5290.3.p1	0.308	393	269	0	18	407	26	418	9.325E-40	155	410
PB.7183.1.p1	PB.5290.4.p1	0.308	393	269	0	18	407	26	418	9.325E-40	155	410
PB.7183.1.p1	PB.5290.5.p1	0.308	393	269	0	18	407	26	418	9.325E-40	155	410
PB.7183.1.p1	PB.5865.1.p1	0.273	419	296	0	1	408	1	419	1.711E-39	154	410
PB.7183.1.p1	PB.5865.2.p1	0.273	419	296	0	1	408	1	419	1.711E-39	154	410
PB.7183.1.p1	PB.5851.9.p1	0.303	358	238	0	47	404	34	375	2.946E-37	147	410
PB.7183.1.p1	PB.5851.1.p1	0.303	358	238	0	47	404	65	406	2.946E-37	147	410
PB.7183.1.p1	PB.5851.2.p1	0.303	358	238	0	47	404	65	406	2.946E-37	147	410
PB.7183.1.p1	PB.5851.3.p1	0.303	358	238	0	47	404	65	406	2.946E-37	147	410
PB.7183.1.p1	PB.5851.4.p1	0.303	358	238	0	47	404	65	406	2.946E-37	147	410
PB.7183.1.p1	PB.5851.5.p1	0.303	358	238	0	47	404	65	406	2.946E-37	147	410
PB.7183.1.p1	PB.5851.6.p1	0.303	358	238	0	47	404	65	406	2.946E-37	147	410
PB.7183.1.p1	PB.5851.7.p1	0.303	358	238	0	47	404	65	406	2.946E-37	147	410
PB.7183.1.p1	PB.3110.1.p1	0.280	394	276	0	15	408	37	421	4.527E-33	135	410
PB.7183.1.p1	PB.2348.1.p1	0.278	362	248	0	46	407	86	430	9.063E-32	131	410
PB.7183.1.p1	g9155.t2.p1	0.283	379	269	0	32	407	15	393	1.649E-31	130	410
PB.7183.1.p1	PB.3111.1.p1	0.265	393	279	0	15	407	26	406	2.998E-31	129	410
PB.7183.1.p1	PB.8816.1.p1	0.280	362	247	0	46	407	59	402	1.077E-29	124	410
PB.7183.1.p1	PB.8816.2.p1	0.280	362	247	0	46	407	59	402	1.077E-29	124	410
PB.7183.1.p1	PB.8816.3.p1	0.280	362	247	0	46	407	59	402	1.077E-29	124	410
PB.7186.5.p2	PB.7186.5.p2	1.000	121	0	0	1	121	1	121	2.885E-77	250	122
PB.7186.5.p2	r2_g2961.t1.p1	1.000	121	0	0	1	121	1	121	2.885E-77	250	122
PB.7186.5.p2	PB.7186.1.p3	1.000	121	0	0	1	121	1	121	2.885E-77	250	122
PB.7186.5.p2	PB.7186.2.p2	1.000	121	0	0	1	121	1	121	2.885E-77	250	122
PB.7187.1.p1	PB.7187.1.p1	1.000	415	0	0	1	415	1	415	2.076E-288	876	416
PB.7187.1.p1	PB.7187.3.p1	1.000	415	0	0	1	415	1	415	2.076E-288	876	416
PB.7187.1.p1	PB.7187.4.p1	1.000	415	0	0	1	415	1	415	2.076E-288	876	416
PB.7187.1.p1	PB.7187.5.p1	1.000	415	0	0	1	415	1	415	2.076E-288	876	416
PB.7187.1.p1	PB.7186.2.p1	0.600	416	166	0	1	415	1	416	3.923E-173	544	416
PB.7187.1.p1	PB.7186.3.p1	0.600	416	166	0	1	415	1	416	3.923E-173	544	416
PB.7187.1.p1	PB.7186.4.p1	0.600	416	166	0	1	415	1	416	3.923E-173	544	416
PB.7187.1.p1	PB.7186.5.p1	0.600	416	166	0	1	415	1	416	3.923E-173	544	416
PB.7187.1.p1	g7721.t1.p1	0.598	416	166	0	1	415	1	416	2.589E-172	541	416
PB.7187.1.p1	PB.3504.1.p1	0.337	387	252	0	15	395	23	409	1.045E-56	205	416
PB.7187.1.p1	PB.3504.2.p1	0.337	387	252	0	15	395	23	409	1.045E-56	205	416
PB.7187.1.p1	PB.3504.3.p1	0.337	387	252	0	15	395	23	409	1.045E-56	205	416
PB.7187.1.p1	PB.3494.1.p1	0.337	387	252	0	15	395	23	409	1.422E-56	205	416
PB.7187.1.p1	PB.3494.2.p1	0.337	387	252	0	15	395	23	409	1.422E-56	205	416
PB.7187.1.p1	PB.3144.1.p1	0.326	389	256	0	16	404	28	408	1.673E-55	202	416
PB.7187.1.p1	PB.3144.4.p1	0.326	389	256	0	16	404	28	408	1.673E-55	202	416
PB.7187.1.p1	PB.3144.5.p1	0.326	389	256	0	16	404	28	408	1.673E-55	202	416
PB.7187.1.p1	PB.8542.1.p1	0.264	382	271	0	15	396	15	383	1.207E-38	152	416
PB.7187.1.p1	PB.8539.1.p1	0.240	383	277	0	15	397	26	390	7.747E-20	94	416
PB.7187.1.p1	PB.8539.2.p1	0.239	361	252	0	37	397	1	332	7.791E-18	88	416
PB.7192.1.p1	PB.7192.1.p1	1.000	911	0	0	1	911	1	911	0.000E+00	1865	912
PB.7192.1.p1	PB.7192.5.p1	1.000	906	0	0	1	906	1	906	0.000E+00	1855	912
PB.7192.1.p1	PB.7192.3.p1	1.000	899	0	0	13	911	12	910	0.000E+00	1842	912
PB.7192.1.p1	PB.7192.2.p1	0.982	911	16	0	1	911	7	902	0.000E+00	1823	912
PB.7192.1.p1	PB.7192.4.p1	0.982	906	16	0	1	906	1	891	0.000E+00	1813	912
PB.7198.1.p1	PB.7198.1.p1	1.000	749	0	0	1	749	1	749	0.000E+00	1592	750
PB.7198.1.p1	PB.7198.4.p1	1.000	749	0	0	1	749	15	763	0.000E+00	1592	750
PB.7198.1.p1	PB.7198.2.p1	1.000	679	0	0	71	749	13	691	0.000E+00	1456	750
PB.751.6.p1	PB.751.6.p1	1.000	605	0	0	1	605	1	605	0.000E+00	1207	605
PB.751.6.p1	PB.751.5.p1	1.000	605	0	0	1	605	1	605	0.000E+00	1207	605
PB.751.6.p1	PB.751.1.p1	1.000	605	0	0	1	605	1	605	0.000E+00	1207	605
PB.751.6.p1	PB.751.10.p1	1.000	605	0	0	1	605	2	606	0.000E+00	1207	605
PB.751.6.p1	PB.751.4.p1	1.000	597	0	0	1	597	1	597	0.000E+00	1191	605
PB.751.6.p1	PB.751.2.p1	0.988	605	7	0	1	605	1	598	0.000E+00	1185	605
PB.751.6.p1	PB.751.11.p1	1.000	588	0	0	18	605	3	590	0.000E+00	1170	605
PB.751.6.p1	PB.751.7.p1	1.000	531	0	0	1	531	1	531	0.000E+00	1062	605
PB.751.6.p1	PB.751.12.p1	1.000	532	0	0	74	605	1	532	0.000E+00	1057	605
PB.751.6.p1	PB.751.8.p1	0.838	605	82	0	1	605	1	507	2.817E-315	965	605
PB.7512.7.p1	PB.7512.7.p1	1.000	492	0	0	1	492	1	492	0.000E+00	1017	493
PB.7512.7.p1	PB.7512.8.p1	1.000	492	0	0	1	492	1	492	0.000E+00	1017	493
PB.7512.7.p1	PB.7512.10.p1	1.000	492	0	0	1	492	1	492	0.000E+00	1017	493
PB.7512.7.p1	PB.7512.3.p1	1.000	472	0	0	21	492	1	472	1.339E-321	977	493
PB.7512.7.p1	PB.7512.4.p1	1.000	472	0	0	21	492	1	472	1.339E-321	977	493
PB.7512.7.p1	PB.7512.5.p1	1.000	472	0	0	21	492	1	472	1.339E-321	977	493
PB.7512.7.p1	PB.7512.6.p1	1.000	472	0	0	21	492	1	472	1.339E-321	977	493
PB.7512.7.p1	PB.7512.9.p1	1.000	472	0	0	21	492	1	472	1.339E-321	977	493
PB.7512.7.p1	PB.7512.1.p1	1.000	472	0	0	21	492	1	472	1.339E-321	977	493
PB.7512.7.p1	PB.7512.2.p1	1.000	472	0	0	21	492	1	472	1.339E-321	977	493
PB.7512.7.p1	g11400.t1.p1	0.609	455	177	0	36	490	34	487	1.152E-187	590	493
PB.7512.7.p1	PB.3609.1.p1	0.609	455	177	0	36	490	34	487	1.152E-187	590	493
PB.7512.7.p1	PB.3609.2.p1	0.609	455	177	0	36	490	34	487	1.152E-187	590	493
PB.7512.7.p1	PB.3609.3.p1	0.609	455	177	0	36	490	34	487	1.152E-187	590	493
PB.7519.1.p1	PB.7519.1.p1	1.000	257	0	0	1	257	1	257	5.163E-162	503	258
PB.7519.1.p1	PB.7519.2.p1	0.976	255	6	0	1	255	1	250	1.025E-155	484	258
PB.7521.1.p1	PB.7521.1.p1	1.000	142	0	0	1	142	1	142	5.139E-86	277	143
PB.7522.1.p1	PB.7522.1.p1	1.000	425	0	0	1	425	1	425	4.333E-294	893	426
PB.764.4.p1	PB.764.4.p1	1.000	512	0	0	1	512	1	512	0.000E+00	1063	513
PB.764.4.p1	PB.764.1.p1	1.000	512	0	0	1	512	1	512	0.000E+00	1063	513
PB.764.4.p1	PB.764.2.p1	1.000	512	0	0	1	512	1	512	0.000E+00	1063	513
PB.764.4.p1	PB.764.3.p1	1.000	512	0	0	1	512	1	512	0.000E+00	1063	513
PB.764.4.p1	PB.764.6.p1	1.000	507	0	0	6	512	82	588	0.000E+00	1053	513
PB.764.4.p1	PB.764.5.p1	1.000	507	0	0	6	512	88	594	0.000E+00	1053	513
PB.7647.1.p1	PB.7647.1.p1	1.000	510	0	0	1	510	1	510	0.000E+00	1039	511
PB.7647.1.p1	PB.7647.2.p1	1.000	510	0	0	1	510	1	510	0.000E+00	1039	511
PB.7647.1.p1	PB.7647.3.p1	1.000	510	0	0	1	510	1	510	0.000E+00	1039	511
PB.7647.1.p1	PB.7605.25.p1	0.264	478	342	0	43	508	110	587	8.635E-35	142	511
PB.765.3.p2	PB.765.1.p2	1.000	145	0	0	1	145	1	145	6.267E-90	288	146
PB.765.3.p2	PB.765.3.p2	1.000	145	0	0	1	145	1	145	6.267E-90	288	146
PB.7656.3.p1	PB.7656.5.p1	1.000	454	0	0	1	454	1	454	3.395E-297	904	455
PB.7656.3.p1	PB.7656.1.p1	1.000	454	0	0	1	454	1	454	3.395E-297	904	455
PB.7656.3.p1	PB.7656.2.p1	1.000	454	0	0	1	454	1	454	3.395E-297	904	455
PB.7656.3.p1	PB.7656.3.p1	1.000	454	0	0	1	454	1	454	3.395E-297	904	455
PB.7656.3.p1	PB.7656.4.p1	1.000	454	0	0	1	454	1	454	3.395E-297	904	455
PB.7661.1.p1	PB.7661.1.p1	1.000	1080	0	0	1	1080	1	1080	0.000E+00	2286	1081
PB.7661.1.p1	PB.7661.3.p1	1.000	1080	0	0	1	1080	1	1080	0.000E+00	2286	1081
PB.7661.1.p1	PB.7661.2.p1	1.000	874	0	0	207	1080	1	874	0.000E+00	1858	1081
PB.7914.7.p1	PB.7914.7.p1	1.000	717	0	0	1	717	1	717	0.000E+00	1455	718
PB.7914.7.p1	PB.7914.8.p1	1.000	717	0	0	1	717	1	717	0.000E+00	1455	718
PB.7914.7.p1	PB.7914.9.p1	1.000	717	0	0	1	717	1	717	0.000E+00	1455	718
PB.7914.7.p1	PB.7914.1.p1	1.000	717	0	0	1	717	1	717	0.000E+00	1455	718
PB.7914.7.p1	PB.7914.10.p1	1.000	717	0	0	1	717	1	717	0.000E+00	1455	718
PB.7914.7.p1	PB.7914.3.p1	1.000	717	0	0	1	717	1	717	0.000E+00	1455	718
PB.7914.7.p1	PB.7914.4.p1	0.997	717	2	0	1	717	1	715	0.000E+00	1446	718
PB.7914.7.p1	PB.7914.5.p1	0.997	717	2	0	1	717	1	715	0.000E+00	1446	718
PB.7914.7.p1	PB.7914.6.p1	1.000	699	0	0	1	699	1	699	0.000E+00	1422	718
PB.7914.7.p1	PB.7914.2.p1	0.997	700	2	0	1	700	1	698	0.000E+00	1414	718
PB.7914.7.p1	PB.7914.11.p1	1.000	614	0	0	104	717	1	614	0.000E+00	1260	718
PB.7917.5.p1	PB.7917.2.p1	1.000	916	0	0	1	916	1	916	0.000E+00	1836	917
PB.7917.5.p1	PB.7917.4.p1	1.000	916	0	0	1	916	1	916	0.000E+00	1836	917
PB.7917.5.p1	PB.7917.5.p1	1.000	916	0	0	1	916	1	916	0.000E+00	1836	917
PB.7917.5.p1	PB.7917.6.p1	1.000	916	0	0	1	916	1	916	0.000E+00	1836	917
PB.7917.5.p1	PB.7917.1.p1	0.996	916	4	0	1	916	1	913	0.000E+00	1825	917
PB.7917.5.p1	PB.7917.3.p1	0.996	916	4	0	1	916	1	913	0.000E+00	1825	917
PB.7917.5.p1	PB.7917.7.p1	0.996	916	4	0	1	916	1	913	0.000E+00	1825	917
PB.7921.3.p1	PB.7921.1.p1	1.000	478	0	0	1	478	1	478	5.089E-322	977	479
PB.7921.3.p1	PB.7921.2.p1	1.000	478	0	0	1	478	1	478	5.089E-322	977	479
PB.7921.3.p1	PB.7921.3.p1	1.000	478	0	0	1	478	1	478	5.089E-322	977	479
PB.7921.3.p1	PB.7925.2.p1	0.801	478	83	0	1	478	6	425	1.132E-249	768	479
PB.7927.3.p1	PB.7927.3.p1	1.000	436	0	0	1	436	1	436	1.330E-296	901	437
PB.7927.3.p1	PB.7927.5.p1	0.974	436	11	0	1	436	1	425	9.440E-287	873	437
PB.7927.3.p1	PB.7927.6.p1	0.928	436	29	0	1	436	1	405	7.143E-268	818	437
PB.7927.3.p1	PB.7927.8.p1	0.903	436	38	0	1	436	1	394	5.039E-258	790	437
PB.7932.5.p1	PB.7932.5.p1	1.000	556	0	0	1	556	1	556	0.000E+00	1147	557
PB.7932.5.p1	PB.7932.4.p1	1.000	556	0	0	1	556	1	556	0.000E+00	1147	557
PB.8273.29.p1	PB.8273.29.p1	1.000	654	0	0	1	654	1	654	0.000E+00	1245	655
PB.8273.29.p1	PB.8273.28.p1	1.000	654	0	0	1	654	50	703	0.000E+00	1245	655
PB.8273.29.p1	PB.8273.27.p1	1.000	654	0	0	1	654	99	752	0.000E+00	1245	655
PB.8273.29.p1	PB.8273.26.p1	1.000	654	0	0	1	654	134	787	0.000E+00	1245	655
PB.8273.29.p1	PB.8273.30.p1	1.000	621	0	0	34	654	1	621	0.000E+00	1182	655
PB.8273.29.p1	PB.8273.32.p1	1.000	579	0	0	76	654	1	579	0.000E+00	1098	655
PB.8273.29.p1	PB.8273.31.p1	0.971	598	17	0	57	654	1	581	0.000E+00	1095	655
PB.8273.29.p1	PB.8273.33.p1	1.000	530	0	0	125	654	1	530	0.000E+00	1009	655
PB.8273.3.p1	PB.8273.1.p1	1.000	1373	0	0	1	1373	1	1373	0.000E+00	2751	1374
PB.8273.3.p1	PB.8273.4.p1	1.000	1373	0	0	1	1373	1	1373	0.000E+00	2751	1374
PB.8273.3.p1	PB.8273.12.p1	1.000	1373	0	0	1	1373	1	1373	0.000E+00	2751	1374
PB.8273.3.p1	PB.8273.13.p1	1.000	1373	0	0	1	1373	1	1373	0.000E+00	2751	1374
PB.8273.3.p1	PB.8273.43.p1	1.000	1373	0	0	1	1373	1	1373	0.000E+00	2751	1374
PB.8273.3.p1	PB.8273.44.p1	1.000	1373	0	0	1	1373	1	1373	0.000E+00	2751	1374
PB.8273.3.p1	PB.8273.47.p1	1.000	1373	0	0	1	1373	1	1373	0.000E+00	2751	1374
PB.8273.3.p1	PB.8273.9.p1	1.000	1373	0	0	1	1373	1	1373	0.000E+00	2751	1374
PB.8273.3.p1	PB.8273.3.p1	1.000	1373	0	0	1	1373	1	1373	0.000E+00	2751	1374
PB.8273.3.p1	PB.8273.11.p1	1.000	1373	0	0	1	1373	264	1636	0.000E+00	2751	1374
PB.8273.3.p1	PB.8273.45.p1	1.000	1373	0	0	1	1373	299	1671	0.000E+00	2751	1374
PB.8273.3.p1	PB.8273.46.p1	1.000	1373	0	0	1	1373	302	1674	0.000E+00	2751	1374
PB.8273.3.p1	PB.8273.2.p1	1.000	1322	0	0	52	1373	1	1322	0.000E+00	2639	1374
PB.8273.6.p1	PB.8273.6.p1	1.000	1727	0	0	1	1727	1	1727	0.000E+00	3491	1728
PB.8273.6.p1	PB.8273.10.p1	1.000	1727	0	0	1	1727	32	1758	0.000E+00	3491	1728
PB.8273.6.p1	PB.8273.8.p1	1.000	1727	0	0	1	1727	69	1795	0.000E+00	3491	1728
PB.8273.6.p1	PB.8273.48.p1	1.000	1727	0	0	1	1727	87	1813	0.000E+00	3491	1728
PB.8273.6.p1	PB.8273.7.p1	1.000	1727	0	0	1	1727	121	1847	0.000E+00	3491	1728
PB.8273.6.p1	PB.8273.18.p1	1.000	1727	0	0	1	1727	295	2021	0.000E+00	3491	1728
PB.8273.6.p1	PB.8273.5.p1	1.000	1723	0	0	5	1727	29	1751	0.000E+00	3482	1728
PB.8273.6.p1	PB.8273.46.p1	1.000	1674	0	0	54	1727	1	1674	0.000E+00	3381	1728
PB.8273.6.p1	PB.8273.45.p1	1.000	1671	0	0	57	1727	1	1671	0.000E+00	3375	1728
PB.8273.6.p1	PB.8273.11.p1	1.000	1636	0	0	92	1727	1	1636	0.000E+00	3295	1728
PB.8273.77.p1	PB.8273.77.p1	1.000	444	0	0	1	444	1	444	2.139E-304	924	444
PB.8273.77.p1	PB.8273.76.p1	1.000	444	0	0	1	444	1	444	2.139E-304	924	444
PB.8273.77.p1	PB.8273.75.p1	1.000	444	0	0	1	444	1	444	2.139E-304	924	444
PB.8274.2.p1	PB.8274.2.p1	1.000	935	0	0	1	935	1	935	0.000E+00	1920	935
PB.996.1.p1	PB.996.1.p1	1.000	467	0	0	1	467	1	467	9.881E-324	981	468
at_DN0001.t1.p1	at_DN0001.t1.p1	1.000	1292	0	0	1	1292	1	1292	0.000E+00	2561	1293
at_DN0001.t1.p1	g10903.t1.p1	0.679	1294	413	0	4	1292	1	1294	0.000E+00	1767	1293
at_DN0001.t1.p1	g10992.t1.p1	0.620	1293	489	0	4	1292	1	1293	0.000E+00	1583	1293
at_DN0001.t1.p1	g5881.t1.p1	0.423	1300	741	0	6	1290	17	1316	0.000E+00	1032	1293
at_DN0001.t1.p1	g1857.t1.p1	0.378	1278	782	0	15	1292	6	1264	6.709E-263	847	1293
at_DN0001.t1.p1	g5088.t1.p1	0.379	1275	780	0	16	1290	7	1263	8.378E-260	838	1293
at_DN0001.t1.p1	r2_g692.t1.p1	0.369	1276	794	0	15	1290	6	1264	4.708E-258	833	1293
at_DN0001.t1.p1	r2_g2272.t1.p1	0.377	1230	757	0	61	1290	15	1230	1.422E-256	828	1293
at_DN0001.t1.p1	PB.2785.1.p1	0.330	1272	848	0	12	1283	53	1318	4.031E-213	700	1293
at_DN0001.t1.p1	r2_g2268.t1.p1	0.337	1125	731	0	155	1279	160	1263	2.865E-178	597	1293
at_DN0001.t1.p1	g5949.t1.p1	0.333	1118	730	0	155	1272	158	1252	7.876E-175	587	1293
at_DN0001.t1.p1	g3835.t1.p1	0.321	1277	864	0	16	1292	208	1481	1.510E-169	571	1293
at_DN0001.t1.p1	g3835.t2.p1	0.321	1277	864	0	16	1292	209	1482	1.510E-169	571	1293
at_DN0001.t1.p1	g10489.t1.p1	0.309	1288	884	0	2	1289	193	1472	1.936E-157	535	1293
at_DN0001.t1.p1	g4863.t2.p1	0.302	1282	891	0	10	1291	205	1481	1.936E-157	535	1293
at_DN0001.t1.p1	r2_g2524.t1.p1	0.315	1278	867	0	15	1292	216	1481	2.620E-157	534	1293
at_DN0001.t1.p1	PB.1308.2.p1	0.311	1207	820	0	102	1292	193	1399	2.722E-154	525	1293
at_DN0001.t1.p1	PB.1312.1.p1	0.306	1154	784	0	163	1292	157	1310	1.231E-153	523	1293
at_DN0001.t1.p1	g4863.t1.p1	0.293	1282	879	0	10	1291	205	1448	1.051E-146	502	1293
at_DN0001.t1.p1	g10705.t2.p1	0.295	1285	903	0	2	1283	93	1377	2.344E-144	495	1293
at_DN0001.t1.p1	g10705.t1.p1	0.295	1285	903	0	2	1283	147	1431	2.344E-144	495	1293
at_DN0001.t1.p1	g122.t1.p1	0.282	1364	912	0	14	1284	106	1469	1.564E-142	490	1293
at_DN0001.t1.p1	PB.1478.2.p1	0.261	1207	884	0	11	1207	227	1433	1.052E-108	386	1293
at_DN0278.t1.p1	at_DN0278.t1.p1	1.000	253	0	0	1	253	1	253	6.900E-167	516	254
at_DN0278.t1.p1	r2_g1726.t1.p1	0.312	245	163	0	1	238	1	245	3.124E-28	115	254
at_DN0278.t1.p1	r2_g1701.t1.p1	0.312	245	163	0	1	238	1	245	3.696E-27	112	254
at_DN0326.t1.p2	at_DN0326.t1.p2	1.000	105	0	0	1	105	1	105	7.643E-65	214	106
at_DN0326.t1.p2	g1293.t1.p1	0.468	95	46	0	8	94	16	110	1.797E-13	66	106
at_DN0327.t1.p1	at_DN0327.t1.p1	1.000	313	0	0	1	313	1	313	6.752E-190	586	314
at_DN0327.t1.p1	at_DN1912.t1.p1	0.490	302	152	0	1	300	1	302	5.591E-84	280	314
at_DN0327.t1.p1	r2_g3892.t1.p1	0.493	310	155	0	1	307	1	310	1.288E-82	276	314
at_DN0327.t1.p1	PB.7642.1.p1	0.408	290	170	0	4	293	3	290	1.706E-54	195	314
at_DN0327.t1.p1	r2_g1660.t1.p1	0.298	290	201	0	4	293	3	290	2.553E-30	124	314
at_DN0327.t1.p1	r2_g2059.t1.p1	0.344	299	194	0	5	303	4	299	5.410E-29	120	314
at_DN0327.t1.p1	r2_g2060.t1.p1	0.345	299	193	0	5	303	4	299	9.955E-29	119	314
at_DN0327.t1.p1	at_DN2469.t1.p1	0.292	290	203	0	4	293	3	290	5.913E-26	111	314
at_DN0327.t1.p1	g9610.t1.p1	0.297	289	202	0	4	292	28	315	2.792E-22	100	314
at_DN0327.t1.p1	at_DN0008.t1.p1	0.263	293	214	0	1	291	1	293	3.701E-19	90	314
at_DN0327.t1.p1	at_DN0716.t1.p1	0.240	288	215	0	6	293	23	306	2.377E-17	85	314
r2_g2296.t1.p1	r2_g2295.t1.p1	1.000	155	0	0	1	155	1	155	5.687E-94	301	156
r2_g2296.t1.p1	r2_g2296.t1.p1	1.000	155	0	0	1	155	1	155	5.687E-94	301	156
r2_g2296.t1.p1	r2_g968.t1.p1	0.853	143	20	0	1	139	1	143	1.722E-71	236	156
r2_g2296.t1.p1	r2_g1338.t1.p1	0.692	138	40	0	1	138	1	132	2.266E-47	166	156
r2_g2296.t1.p1	PB.2298.1.p2	0.302	138	95	0	1	137	1	138	4.768E-14	70	156
r2_g2298.t1.p1	r2_g2298.t1.p1	1.000	118	0	0	1	118	1	118	3.121E-76	247	119
r2_g2298.t1.p1	r2_g2298.t2.p1	1.000	111	0	0	8	118	1	111	1.317E-70	231	119
r2_g2308.t1.p1	r2_g2308.t1.p1	1.000	594	0	0	1	594	1	594	0.000E+00	1239	595
r2_g2308.t1.p1	r2_g1557.t1.p1	0.312	509	329	0	84	592	4	482	3.018E-56	210	595
r2_g2385.t1.p1	r2_g2385.t1.p1	1.000	201	0	0	1	201	1	201	9.572E-130	406	202
r2_g2389.t1.p1	r2_g2389.t1.p1	1.000	1327	0	0	1	1327	1	1327	0.000E+00	2650	1328
r2_g2389.t1.p1	g7374.t1.p1	0.345	1320	826	0	3	1322	140	1401	3.764E-218	717	1328
r2_g2389.t1.p1	g7374.t2.p1	0.345	1320	826	0	3	1322	169	1430	3.764E-218	717	1328
r2_g853.t1.p1	r2_g853.t1.p1	1.000	262	0	0	1	262	1	262	3.618E-169	524	263
r2_g902.t1.p1	r2_g902.t1.p1	1.000	370	0	0	1	370	1	370	6.486E-250	763	371
r2_g902.t1.p1	r2_g3315.t1.p1	0.989	370	4	0	1	370	18	387	6.034E-246	751	371
r2_g902.t1.p1	r2_g1896.t1.p1	0.467	370	193	0	1	370	18	380	1.317E-99	329	371
r2_g902.t1.p1	PB.4272.1.p1	0.476	302	158	0	69	370	1	302	1.069E-83	282	371
r2_g902.t1.p1	r2_g2858.t1.p1	0.417	301	173	0	1	298	21	321	2.835E-70	243	371
r2_g902.t1.p1	r2_g2546.t1.p1	0.303	370	254	0	1	370	39	403	1.424E-46	174	371
r2_g902.t1.p1	r2_g3082.t1.p1	0.303	370	254	0	1	370	39	403	1.424E-46	174	371
r2_g902.t1.p1	r2_g3950.t1.p1	0.307	370	252	0	1	370	39	403	1.938E-46	173	371
r2_g902.t1.p1	r2_g3250.t1.p1	0.309	370	252	0	1	370	39	403	6.636E-46	172	371
r2_g902.t1.p1	r2_g1358.t2.p1	0.309	362	246	0	9	370	2	358	5.715E-45	169	371
r2_g902.t1.p1	r2_g4062.t2.p1	0.319	349	234	0	22	370	1	345	1.437E-44	168	371
r2_g902.t1.p1	r2_g1437.t1.p1	0.316	349	235	0	22	370	1	345	1.234E-43	165	371
r2_g902.t1.p1	r2_g658.t1.p1	0.298	349	241	0	22	370	1	344	1.049E-40	156	371
r2_g902.t1.p1	r2_g3554.t1.p1	0.298	349	241	0	22	370	1	344	1.936E-40	156	371
r2_g902.t1.p1	r2_g2546.t2.p1	0.298	349	241	0	22	370	1	344	1.936E-40	156	371
r2_g902.t1.p1	r2_g3082.t3.p1	0.298	349	241	0	22	370	1	344	1.936E-40	156	371
r2_g902.t1.p1	r2_g499.t2.p1	0.298	349	241	0	22	370	1	344	1.936E-40	156	371
r2_g902.t1.p1	r2_g1241.t2.p1	0.298	349	241	0	22	370	1	344	1.936E-40	156	371
r2_g902.t1.p1	r2_g723.t2.p1	0.296	349	241	0	22	370	1	344	6.581E-40	154	371
r2_g902.t1.p1	r2_g1272.t2.p1	0.290	349	244	0	22	370	1	344	6.581E-40	154	371
r2_g902.t1.p1	r2_g543.t1.p1	0.298	349	241	0	22	370	1	344	6.581E-40	154	371
r2_g902.t1.p1	r2_g2714.t1.p1	0.298	349	241	0	22	370	1	344	8.935E-40	154	371
r2_g902.t1.p1	r2_g3250.t2.p1	0.305	349	238	0	22	370	1	344	8.935E-40	154	371
r2_g902.t1.p1	r2_g1013.t1.p1	0.296	349	241	0	22	370	1	344	1.213E-39	153	371
r2_g902.t1.p1	r2_g2880.t2.p1	0.290	349	244	0	22	370	1	344	1.213E-39	153	371
r2_g902.t1.p1	r2_g3729.t2.p1	0.290	349	244	0	22	370	1	344	1.647E-39	153	371
r2_g902.t1.p1	r2_g1358.t1.p1	0.298	349	241	0	22	370	1	344	4.120E-39	152	371
r2_g902.t1.p1	g11414.t2.p1	0.306	306	207	0	66	364	6	311	6.212E-36	142	371
r2_g902.t1.p1	r2_g830.t1.p1	0.289	320	226	0	52	370	1	320	8.020E-34	136	371
r2_g902.t1.p1	r2_g159.t1.p1	0.290	349	244	0	22	370	1	344	8.020E-34	136	371
r2_g902.t1.p1	r2_g2401.t1.p1	0.289	320	226	0	52	370	1	320	3.651E-33	134	371
r2_g902.t1.p1	r2_g3082.t2.p1	0.291	305	215	0	66	370	2	305	4.942E-33	134	371
r2_g902.t1.p1	r2_g2714.t2.p1	0.291	305	215	0	66	370	2	305	2.245E-32	132	371
r2_g902.t1.p1	r2_g3909.t1.p1	0.291	305	215	0	66	370	2	305	2.245E-32	132	371
r2_g902.t1.p1	r2_g830.t2.p1	0.285	305	217	0	66	370	2	305	2.520E-31	128	371
r2_g902.t1.p1	r2_g2401.t2.p1	0.285	305	217	0	66	370	2	305	1.139E-30	126	371
r2_g930.t1.p1	r2_g928.t1.p1	1.000	213	0	0	1	213	1	213	3.835E-131	411	214
r2_g930.t1.p1	r2_g930.t1.p1	1.000	213	0	0	1	213	1	213	3.835E-131	411	214
r2_g947.t1.p1	r2_g947.t1.p1	1.000	119	0	0	1	119	1	119	8.880E-80	258	120
r2_g950.t1.p1	r2_g950.t1.p1	1.000	143	0	0	1	143	1	143	8.895E-88	282	144
PB.1109.6.p1	PB.1109.6.p1	1.000	283	0	0	1	283	1	283	3.619E-185	571	284
PB.1109.6.p1	PB.1109.2.p1	1.000	283	0	0	1	283	36	318	3.619E-185	571	284
PB.1109.6.p1	PB.935.11.p1	0.956	277	12	0	1	277	1	276	1.384E-175	543	284
PB.1109.6.p1	PB.935.9.p1	0.956	277	12	0	1	277	55	330	1.384E-175	543	284
PB.1109.6.p1	PB.1109.3.p1	1.000	267	0	0	17	283	1	267	1.257E-174	541	284
PB.1109.6.p1	PB.2815.20.p1	0.379	266	160	0	4	261	28	293	1.783E-64	222	284
PB.1109.6.p1	PB.2815.11.p1	0.379	266	160	0	4	261	39	304	3.336E-64	222	284
PB.1109.6.p1	PB.397.5.p1	0.377	265	159	0	5	261	1	265	8.539E-64	220	284
PB.1109.6.p1	PB.6565.2.p1	0.377	265	159	0	5	261	29	293	8.539E-64	220	284
PB.1109.6.p1	PB.397.1.p1	0.378	259	156	0	11	261	26	284	1.282E-61	214	284
PB.1109.7.p1	PB.1109.1.p1	1.000	446	0	0	1	446	1	446	1.217E-300	914	447
PB.1109.7.p1	PB.1109.4.p1	1.000	446	0	0	1	446	1	446	1.217E-300	914	447
PB.1109.7.p1	PB.1109.7.p1	1.000	446	0	0	1	446	1	446	1.217E-300	914	447
PB.1109.7.p1	PB.1109.9.p1	1.000	439	0	0	1	439	1	439	3.533E-298	906	447
PB.1109.7.p1	PB.1095.1.p1	0.982	446	8	0	1	446	1	446	6.018E-297	903	447
PB.1109.7.p1	g10277.t1.p1	0.984	446	7	0	1	446	1	446	6.018E-297	903	447
PB.1109.7.p1	r2_g507.t1.p1	0.970	446	13	0	1	446	1	446	1.049E-292	891	447
PB.1109.7.p1	r2_g507.t3.p1	0.970	446	13	0	1	446	1	446	1.049E-292	891	447
PB.1109.7.p1	PB.2632.1.p1	0.970	446	13	0	1	446	1	446	1.049E-292	891	447
PB.1109.7.p1	r2_g507.t2.p1	0.968	446	14	0	1	446	1	446	2.698E-292	889	447
PB.1109.7.p1	PB.935.1.p1	0.946	446	24	0	1	446	1	445	1.657E-287	876	447
PB.1109.7.p1	PB.935.5.p1	0.952	440	21	0	1	440	1	439	3.111E-287	875	447
PB.1109.7.p1	PB.1108.7.p1	0.952	441	21	0	1	439	1	441	8.005E-287	874	447
PB.1109.7.p1	PB.1108.8.p1	0.952	441	21	0	1	439	1	441	8.005E-287	874	447
PB.1109.7.p1	PB.1108.1.p1	0.952	441	21	0	1	439	1	441	8.005E-287	874	447
PB.1109.7.p1	PB.1108.2.p1	0.952	441	21	0	1	439	1	441	8.005E-287	874	447
PB.1109.7.p1	PB.1108.3.p1	0.952	441	21	0	1	439	1	441	8.005E-287	874	447
PB.1109.7.p1	PB.731.1.p1	0.911	439	39	0	1	439	28	465	1.320E-275	841	447
PB.1109.7.p1	PB.4923.1.p1	0.906	439	41	0	1	439	28	465	4.654E-275	840	447
PB.1109.7.p1	PB.4923.2.p1	0.906	439	41	0	1	439	29	466	4.654E-275	840	447
PB.1109.7.p1	g4531.t1.p1	0.904	439	42	0	1	439	1	438	6.378E-275	839	447
PB.1109.7.p1	g4520.t1.p1	0.897	439	45	0	1	439	1	438	8.928E-272	830	447
PB.1109.7.p1	PB.935.7.p1	0.952	418	20	0	23	440	1	417	5.908E-271	828	447
PB.1109.7.p1	PB.935.3.p1	0.953	388	18	0	1	388	1	388	4.782E-256	785	447
PB.1109.7.p1	PB.935.4.p1	0.953	388	18	0	1	388	1	388	4.782E-256	785	447
PB.1109.7.p1	PB.2630.1.p1	0.969	389	12	0	58	446	1	389	1.558E-251	772	447
PB.1109.7.p1	PB.1108.4.p1	0.955	386	17	0	55	439	2	387	9.339E-250	767	447
PB.1109.7.p1	PB.1108.5.p1	0.955	386	17	0	55	439	2	387	9.339E-250	767	447
PB.1109.7.p1	PB.1109.5.p1	1.000	374	0	0	73	446	1	374	7.669E-248	761	447
PB.1109.7.p1	PB.1109.8.p1	1.000	374	0	0	73	446	1	374	7.669E-248	761	447
PB.1109.7.p1	PB.1109.10.p1	1.000	367	0	0	73	439	1	367	2.219E-245	754	447
PB.1109.7.p1	r2_g1703.t1.p1	0.908	384	35	0	56	439	20	402	3.918E-238	733	447
PB.1109.7.p1	PB.1108.6.p1	0.961	362	14	0	79	439	1	362	1.026E-234	723	447
PB.1109.7.p1	PB.935.8.p1	0.951	370	18	0	77	446	1	369	1.405E-234	723	447
PB.1109.7.p1	r2_g1703.t2.p1	0.907	367	34	0	73	439	1	366	5.760E-226	698	447
PB.1109.7.p1	PB.397.2.p1	0.405	434	252	0	1	424	1	434	8.012E-114	374	447
PB.1109.7.p1	PB.397.3.p1	0.405	434	252	0	1	424	1	434	8.012E-114	374	447
PB.1109.7.p1	PB.5010.2.p1	0.405	434	252	0	1	424	1	434	3.830E-113	372	447
PB.1109.7.p1	PB.2815.4.p1	0.403	434	253	0	1	424	1	434	3.830E-113	372	447
PB.1109.7.p1	PB.2815.21.p1	0.403	434	253	0	1	424	1	434	5.238E-113	371	447
PB.1109.7.p1	PB.2815.22.p1	0.403	434	253	0	1	424	1	434	5.238E-113	371	447
PB.1109.7.p1	PB.2815.24.p1	0.403	434	253	0	1	424	1	434	5.238E-113	371	447
PB.1109.7.p1	PB.2815.25.p1	0.403	434	253	0	1	424	1	434	5.238E-113	371	447
PB.1109.7.p1	PB.2921.1.p1	0.403	434	253	0	1	424	1	434	7.162E-113	371	447
PB.1109.7.p1	PB.2921.2.p1	0.403	434	253	0	1	424	1	434	7.162E-113	371	447
PB.1109.7.p1	PB.2815.5.p1	0.403	434	253	0	1	424	1	434	7.162E-113	371	447
PB.1109.7.p1	PB.2815.2.p1	0.403	434	253	0	1	424	1	434	7.162E-113	371	447
PB.1109.7.p1	PB.2815.3.p1	0.403	434	253	0	1	424	1	434	7.162E-113	371	447
PB.1109.7.p1	PB.2921.3.p1	0.403	434	253	0	1	424	16	449	7.162E-113	371	447
PB.1109.7.p1	PB.2815.12.p1	0.403	434	253	0	1	424	1	434	1.831E-112	370	447
PB.1109.7.p1	PB.2815.14.p1	0.403	434	253	0	1	424	1	434	1.831E-112	370	447
PB.1109.7.p1	PB.2815.16.p1	0.403	434	253	0	1	424	1	434	1.831E-112	370	447
PB.1109.7.p1	PB.2815.18.p1	0.403	434	253	0	1	424	6	439	1.831E-112	370	447
PB.1109.7.p1	PB.5010.1.p1	0.404	433	252	0	2	424	33	465	1.831E-112	370	447
PB.1109.7.p1	PB.2815.6.p1	0.401	433	253	0	2	424	1	433	3.423E-112	369	447
PB.1109.7.p1	PB.2750.1.p1	0.403	434	253	0	1	424	1	434	3.423E-112	369	447
PB.1109.7.p1	PB.2750.3.p1	0.403	434	253	0	1	424	13	446	3.423E-112	369	447
PB.1109.7.p1	PB.2815.26.p1	0.404	425	247	0	10	424	2	426	1.462E-110	364	447
PB.1109.7.p1	PB.396.2.p1	0.391	434	258	0	1	424	1	434	1.785E-109	361	447
PB.1109.7.p1	PB.397.4.p1	0.404	408	237	0	27	424	1	408	2.370E-106	352	447
PB.1109.7.p1	PB.5010.4.p1	0.404	408	237	0	27	424	5	412	4.429E-106	351	447
PB.1109.7.p1	PB.2815.27.p1	0.401	408	238	0	27	424	1	408	1.131E-105	350	447
PB.1109.7.p1	PB.396.1.p1	0.389	419	249	0	16	424	1	419	1.379E-104	347	447
PB.1109.7.p1	PB.2815.8.p1	0.404	388	226	0	45	424	2	389	1.095E-102	341	447
PB.1109.7.p1	PB.2815.7.p1	0.404	388	226	0	45	424	12	399	1.095E-102	341	447
PB.1109.7.p1	PB.396.3.p1	0.392	408	241	0	27	424	5	412	1.095E-102	341	447
PB.1109.7.p1	PB.6565.1.p1	0.402	388	227	0	45	424	2	389	5.221E-102	339	447
PB.1109.7.p1	PB.2815.19.p1	0.405	367	213	0	66	424	1	367	9.010E-96	321	447
PB.1109.7.p1	PB.4599.3.p1	0.369	435	266	0	2	423	3	437	1.118E-89	303	447
PB.1109.7.p1	PB.4599.1.p1	0.369	435	266	0	2	423	3	437	1.118E-89	303	447
PB.1109.7.p1	PB.4599.4.p1	0.365	426	262	0	11	423	1	426	3.673E-86	293	447
PB.1109.7.p1	g9226.t1.p1	0.301	451	294	0	1	422	1	451	3.880E-63	226	447
PB.1109.7.p1	g4796.t1.p1	0.246	450	315	0	4	422	3	452	2.755E-28	121	447
PB.1115.2.p1	PB.1115.2.p1	1.000	530	0	0	1	530	1	530	0.000E+00	1080	531
PB.1115.2.p1	PB.1115.3.p1	1.000	530	0	0	1	530	1	530	0.000E+00	1080	531
PB.1115.2.p1	PB.1115.4.p1	1.000	530	0	0	1	530	1	530	0.000E+00	1080	531
PB.1115.2.p1	PB.1115.5.p1	1.000	530	0	0	1	530	1	530	0.000E+00	1080	531
PB.1115.2.p1	PB.1115.1.p1	1.000	505	0	0	26	530	1	505	0.000E+00	1032	531
PB.1115.2.p1	PB.1115.6.p1	1.000	505	0	0	26	530	1	505	0.000E+00	1032	531
PB.1128.2.p1	PB.1128.1.p1	1.000	402	0	0	1	402	1	402	1.241E-263	804	403
PB.1128.2.p1	PB.1128.2.p1	1.000	402	0	0	1	402	1	402	1.241E-263	804	403
PB.1130.13.p1	PB.1130.13.p1	1.000	394	0	0	1	394	1	394	2.733E-262	800	395
PB.1318.7.p1	PB.1318.7.p1	1.000	643	0	0	1	643	1	643	0.000E+00	1218	643
PB.1318.7.p1	PB.1318.6.p1	1.000	643	0	0	1	643	1	643	0.000E+00	1218	643
PB.1323.1.p1	PB.1323.1.p1	1.000	611	0	0	1	611	1	611	0.000E+00	1260	612
PB.1323.1.p1	PB.1323.2.p1	1.000	611	0	0	1	611	1	611	0.000E+00	1260	612
PB.1323.1.p1	PB.1323.4.p1	1.000	589	0	0	23	611	1	589	0.000E+00	1221	612
PB.1323.1.p1	PB.1323.5.p1	0.998	585	1	0	27	611	18	602	0.000E+00	1213	612
PB.1323.1.p1	PB.1323.3.p1	0.911	611	49	0	1	611	1	557	0.000E+00	1114	612
PB.1323.1.p1	PB.1323.6.p1	1.000	516	0	0	96	611	1	516	0.000E+00	1077	612
PB.1323.1.p1	PB.1322.1.p1	0.561	606	264	0	10	611	10	615	4.320E-206	649	612
PB.1323.1.p1	PB.8640.20.p1	0.370	548	319	0	68	575	17	564	4.834E-101	344	612
PB.1323.1.p1	PB.8640.11.p1	0.374	532	309	0	81	575	7	538	1.222E-100	342	612
PB.1323.1.p1	PB.8736.5.p1	0.334	583	358	0	73	610	19	601	1.018E-86	301	612
PB.1323.1.p1	PB.8736.7.p1	0.334	583	358	0	73	610	101	683	1.018E-86	301	612
PB.1323.1.p1	PB.5328.6.p1	0.349	596	339	0	72	592	40	635	2.559E-86	300	612
PB.1323.1.p1	PB.5328.5.p1	0.349	596	339	0	72	592	98	693	2.559E-86	300	612
PB.1323.1.p1	PB.5328.9.p1	0.349	567	321	0	99	592	7	573	8.571E-80	281	612
PB.1323.1.p1	PB.8238.4.p1	0.270	519	367	0	87	590	47	565	5.530E-43	169	612
PB.1323.1.p1	PB.5604.3.p1	0.257	548	388	0	82	604	49	596	1.499E-37	153	612
PB.1330.4.p1	PB.1330.3.p1	1.000	470	0	0	1	470	1	470	1.101E-294	898	471
PB.1330.4.p1	PB.1330.4.p1	1.000	470	0	0	1	470	1	470	1.101E-294	898	471
PB.1330.4.p1	PB.1330.8.p1	1.000	470	0	0	1	470	1	470	1.101E-294	898	471
PB.1330.4.p1	PB.1330.1.p1	1.000	470	0	0	1	470	1	470	1.101E-294	898	471
PB.1330.4.p1	PB.1330.13.p1	1.000	470	0	0	1	470	1	470	1.101E-294	898	471
PB.1330.4.p1	PB.1330.14.p1	1.000	470	0	0	1	470	1	470	1.101E-294	898	471
PB.1330.4.p1	PB.1330.15.p1	1.000	470	0	0	1	470	1	470	1.101E-294	898	471
PB.1330.4.p1	PB.1330.16.p1	1.000	470	0	0	1	470	1	470	1.101E-294	898	471
PB.1330.4.p1	PB.1330.17.p1	1.000	470	0	0	1	470	1	470	1.101E-294	898	471
PB.1330.4.p1	PB.1330.9.p1	0.951	470	22	0	1	470	1	448	1.886E-277	848	471
PB.1330.4.p1	PB.1330.2.p1	0.997	390	1	0	81	470	8	397	3.175E-244	752	471
PB.1330.5.p1	PB.1330.5.p1	1.000	177	0	0	1	177	1	177	1.546E-106	338	178
PB.1330.8.p1	PB.1330.3.p1	1.000	470	0	0	1	470	1	470	1.101E-294	898	471
PB.1330.8.p1	PB.1330.4.p1	1.000	470	0	0	1	470	1	470	1.101E-294	898	471
PB.1330.8.p1	PB.1330.8.p1	1.000	470	0	0	1	470	1	470	1.101E-294	898	471
PB.1330.8.p1	PB.1330.1.p1	1.000	470	0	0	1	470	1	470	1.101E-294	898	471
PB.1330.8.p1	PB.1330.13.p1	1.000	470	0	0	1	470	1	470	1.101E-294	898	471
PB.1330.8.p1	PB.1330.14.p1	1.000	470	0	0	1	470	1	470	1.101E-294	898	471
PB.1330.8.p1	PB.1330.15.p1	1.000	470	0	0	1	470	1	470	1.101E-294	898	471
PB.1330.8.p1	PB.1330.16.p1	1.000	470	0	0	1	470	1	470	1.101E-294	898	471
PB.1330.8.p1	PB.1330.17.p1	1.000	470	0	0	1	470	1	470	1.101E-294	898	471
PB.1330.8.p1	PB.1330.9.p1	0.951	470	22	0	1	470	1	448	1.886E-277	848	471
PB.1330.8.p1	PB.1330.2.p1	0.997	390	1	0	81	470	8	397	3.175E-244	752	471
PB.1724.8.p1	PB.1724.8.p1	1.000	322	0	0	1	322	1	322	8.005E-214	656	322
PB.1726.17.p1	PB.1726.17.p1	1.000	803	0	0	1	803	1	803	0.000E+00	1384	803
PB.1726.17.p1	PB.1726.32.p1	1.000	803	0	0	1	803	1	803	0.000E+00	1384	803
PB.1726.17.p1	PB.1726.9.p1	1.000	803	0	0	1	803	1	803	0.000E+00	1384	803
PB.1726.17.p1	PB.1726.28.p1	1.000	803	0	0	1	803	1	803	0.000E+00	1384	803
PB.1726.17.p1	PB.1726.29.p1	1.000	803	0	0	1	803	1	803	0.000E+00	1384	803
PB.1726.17.p1	PB.1726.10.p1	1.000	803	0	0	1	803	1	803	0.000E+00	1384	803
PB.1726.17.p1	PB.1726.25.p1	1.000	803	0	0	1	803	1	803	0.000E+00	1384	803
PB.1726.17.p1	PB.1726.14.p1	1.000	803	0	0	1	803	1	803	0.000E+00	1384	803
PB.1726.17.p1	PB.1726.33.p1	0.997	805	2	0	1	803	1	805	0.000E+00	1380	803
PB.1726.17.p1	PB.1726.15.p1	0.997	805	2	0	1	803	1	805	0.000E+00	1380	803
PB.1726.17.p1	PB.1726.30.p1	0.997	805	2	0	1	803	1	805	0.000E+00	1380	803
PB.1726.17.p1	PB.1726.27.p1	0.997	805	2	0	1	803	1	805	0.000E+00	1380	803
PB.1726.17.p1	PB.1726.6.p1	0.997	805	2	0	1	803	1	805	0.000E+00	1380	803
PB.1726.17.p1	PB.1726.18.p1	0.997	805	2	0	1	803	1	805	0.000E+00	1380	803
PB.1726.17.p1	PB.1726.31.p1	0.997	805	2	0	1	803	1	805	0.000E+00	1380	803
PB.1726.17.p1	PB.1726.16.p1	0.997	805	2	0	1	803	1	805	0.000E+00	1380	803
PB.1726.17.p1	PB.1726.26.p1	0.997	805	2	0	1	803	1	805	0.000E+00	1380	803
PB.1726.17.p1	PB.1726.3.p1	0.997	805	2	0	1	803	1	805	0.000E+00	1380	803
PB.1726.17.p1	PB.1726.34.p1	0.997	805	2	0	1	803	1	805	0.000E+00	1380	803
PB.1726.17.p1	PB.1726.1.p1	1.000	795	0	0	9	803	28	822	0.000E+00	1368	803
PB.1726.17.p1	PB.1726.7.p1	1.000	795	0	0	9	803	13	807	0.000E+00	1368	803
PB.1726.17.p1	PB.1726.2.p1	0.997	797	2	0	9	803	24	820	0.000E+00	1363	803
PB.1726.17.p1	PB.1726.5.p1	0.997	797	2	0	9	803	18	814	0.000E+00	1363	803
PB.1726.17.p1	PB.1726.4.p1	0.997	797	2	0	9	803	19	815	0.000E+00	1363	803
PB.1726.17.p1	PB.1726.13.p1	0.958	803	32	0	1	803	1	770	0.000E+00	1315	803
PB.1726.17.p1	PB.1726.21.p1	0.958	803	32	0	1	803	1	770	0.000E+00	1315	803
PB.1726.17.p1	PB.1726.35.p1	0.956	803	34	0	1	803	1	772	0.000E+00	1311	803
PB.1726.17.p1	PB.1726.37.p1	0.956	803	34	0	1	803	1	772	0.000E+00	1311	803
PB.1726.17.p1	PB.1726.24.p1	0.956	803	34	0	1	803	1	772	0.000E+00	1311	803
PB.1726.17.p1	PB.1726.40.p1	0.997	689	2	0	117	803	1	689	0.000E+00	1152	803
PB.1726.17.p1	PB.1726.38.p1	1.000	651	0	0	1	651	1	651	0.000E+00	1131	803
PB.1726.17.p1	PB.1726.11.p1	1.000	651	0	0	1	651	1	651	0.000E+00	1131	803
PB.1726.17.p1	PB.1726.36.p1	0.996	653	3	0	1	651	1	653	0.000E+00	1127	803
PB.1726.17.p1	PB.1726.8.p1	0.996	648	3	0	1	646	1	648	0.000E+00	1118	803
PB.1726.17.p1	PB.1726.41.p1	0.996	645	3	0	161	803	1	645	0.000E+00	1081	803
PB.1726.18.p1	PB.1726.18.p1	1.000	884	0	0	1	884	1	884	0.000E+00	1520	884
PB.1726.18.p1	PB.1726.26.p1	1.000	884	0	0	1	884	1	884	0.000E+00	1520	884
PB.1726.18.p1	PB.1726.31.p1	0.997	886	3	0	1	884	1	886	0.000E+00	1515	884
PB.1726.18.p1	PB.1726.16.p1	0.997	886	3	0	1	884	1	886	0.000E+00	1515	884
PB.1726.18.p1	PB.1726.3.p1	0.997	886	3	0	1	884	1	886	0.000E+00	1515	884
PB.1726.18.p1	PB.1726.34.p1	0.997	886	3	0	1	884	1	886	0.000E+00	1515	884
PB.1726.18.p1	PB.1726.29.p1	0.995	884	4	0	1	884	1	884	0.000E+00	1507	884
PB.1726.18.p1	PB.1726.10.p1	0.995	884	4	0	1	884	1	884	0.000E+00	1507	884
PB.1726.18.p1	PB.1726.25.p1	0.995	884	4	0	1	884	1	884	0.000E+00	1507	884
PB.1726.18.p1	PB.1726.14.p1	0.995	884	4	0	1	884	1	884	0.000E+00	1507	884
PB.1726.18.p1	PB.1726.5.p1	0.997	878	3	0	9	884	18	895	0.000E+00	1499	884
PB.1726.18.p1	PB.1726.4.p1	0.997	878	3	0	9	884	19	896	0.000E+00	1499	884
PB.1726.18.p1	PB.1726.6.p1	1.000	870	0	0	1	870	1	870	0.000E+00	1498	884
PB.1726.18.p1	PB.1726.27.p1	1.000	869	0	0	1	869	1	869	0.000E+00	1496	884
PB.1726.18.p1	PB.1726.7.p1	0.995	876	4	0	9	884	13	888	0.000E+00	1491	884
PB.1726.18.p1	PB.1726.9.p1	0.997	869	3	0	1	869	1	867	0.000E+00	1488	884
PB.1726.18.p1	PB.1726.28.p1	0.997	869	3	0	1	869	1	867	0.000E+00	1488	884
PB.1726.18.p1	PB.1726.2.p1	1.000	860	0	0	9	868	24	883	0.000E+00	1478	884
PB.1726.18.p1	PB.1726.1.p1	0.997	860	3	0	9	868	28	885	0.000E+00	1470	884
PB.1726.18.p1	PB.1726.30.p1	1.000	840	0	0	1	840	1	840	0.000E+00	1448	884
PB.1726.18.p1	PB.1726.37.p1	0.960	884	34	0	1	884	1	853	0.000E+00	1446	884
PB.1726.18.p1	PB.1726.24.p1	0.960	884	34	0	1	884	1	853	0.000E+00	1446	884
PB.1726.18.p1	PB.1726.21.p1	0.958	884	36	0	1	884	1	851	0.000E+00	1438	884
PB.1726.18.p1	PB.1726.13.p1	0.959	880	35	0	1	880	1	845	0.000E+00	1434	884
PB.1726.18.p1	PB.1726.35.p1	0.962	869	32	0	1	869	1	836	0.000E+00	1427	884
PB.1726.18.p1	PB.1726.33.p1	1.000	806	0	0	1	806	1	806	0.000E+00	1391	884
PB.1726.18.p1	PB.1726.15.p1	1.000	806	0	0	1	806	1	806	0.000E+00	1391	884
PB.1726.18.p1	PB.1726.32.p1	0.997	806	2	0	1	806	1	804	0.000E+00	1382	884
PB.1726.18.p1	PB.1726.17.p1	0.997	805	2	0	1	805	1	803	0.000E+00	1381	884
PB.1726.18.p1	PB.1726.40.p1	0.997	770	2	0	117	884	1	770	0.000E+00	1288	884
PB.1726.18.p1	PB.1726.41.p1	0.997	726	2	0	161	884	1	726	0.000E+00	1217	884
PB.1726.18.p1	PB.1726.42.p1	0.997	722	2	0	165	884	1	722	0.000E+00	1208	884
PB.1726.19.p1	PB.1726.19.p1	1.000	621	0	0	1	621	1	621	0.000E+00	1086	621
PB.1726.19.p1	PB.1726.36.p1	0.949	653	32	0	1	620	1	653	0.000E+00	1068	621
PB.1726.19.p1	PB.1726.8.p1	0.949	648	31	0	1	615	1	648	0.000E+00	1060	621
PB.1726.19.p1	PB.1726.38.p1	0.946	651	33	0	1	620	1	651	0.000E+00	1060	621
PB.1726.19.p1	PB.1726.11.p1	0.946	651	33	0	1	620	1	651	0.000E+00	1060	621
PB.1726.19.p1	PB.1726.22.p1	0.948	642	32	0	1	609	1	642	0.000E+00	1051	621
PB.1726.19.p1	PB.1726.20.p1	1.000	596	0	0	1	596	1	596	0.000E+00	1050	621
PB.1726.19.p1	PB.1726.12.p1	0.944	627	33	0	1	596	1	627	0.000E+00	1025	621
PB.1726.19.p1	PB.1726.23.p1	0.944	627	33	0	1	596	1	627	0.000E+00	1025	621
PB.1727.1.p1	PB.1727.1.p1	1.000	550	0	0	1	550	1	550	0.000E+00	1109	551
PB.1727.1.p1	PB.1727.2.p1	1.000	550	0	0	1	550	1	550	0.000E+00	1109	551
PB.1727.1.p1	PB.3017.1.p1	0.765	548	128	0	1	548	1	547	2.450E-278	855	551
PB.1727.1.p1	g1865.t1.p1	0.772	458	104	0	1	457	1	458	6.652E-238	738	551
PB.1727.1.p1	g1865.t2.p1	0.772	458	104	0	1	457	1	458	6.652E-238	738	551
PB.1727.1.p1	PB.3019.1.p1	0.543	526	236	0	1	518	1	526	3.742E-187	591	551
PB.1727.1.p1	PB.3019.2.p1	0.543	526	236	0	1	518	1	526	3.742E-187	591	551
PB.1727.1.p1	PB.3019.3.p1	0.543	526	236	0	1	518	1	526	3.742E-187	591	551
PB.1727.1.p1	g271.t1.p1	0.499	535	266	0	1	531	21	555	5.557E-176	559	551
PB.1727.1.p1	g271.t2.p1	0.496	471	235	0	1	467	1	471	1.801E-157	505	551
PB.1727.1.p1	PB.5990.1.p1	0.327	530	346	0	1	515	22	551	9.964E-91	311	551
PB.1727.1.p1	g10929.t2.p1	0.322	529	349	0	8	523	9	537	1.969E-86	298	551
PB.1727.1.p1	g10929.t1.p1	0.324	523	344	0	8	517	9	531	6.772E-86	297	551
PB.1727.1.p1	g6136.t1.p1	0.324	528	346	0	1	513	1	528	4.416E-83	288	551
PB.1727.1.p1	PB.1055.1.p1	0.327	517	343	0	4	513	1	517	2.063E-82	286	551
PB.1727.1.p1	PB.6040.1.p1	0.322	528	347	0	1	513	1	528	7.080E-82	285	551
PB.1727.1.p1	PB.1048.7.p1	0.324	529	346	0	4	516	1	529	8.439E-79	276	551
PB.1727.1.p1	PB.1048.9.p1	0.324	529	346	0	4	516	1	529	8.439E-79	276	551
PB.1727.1.p1	PB.1048.1.p1	0.324	529	346	0	4	516	1	529	8.439E-79	276	551
PB.1727.1.p1	PB.1048.10.p1	0.324	529	346	0	4	516	1	529	8.439E-79	276	551
PB.1727.1.p1	PB.1048.3.p1	0.324	529	346	0	4	516	1	529	8.439E-79	276	551
PB.1727.1.p1	PB.1048.8.p1	0.324	529	346	0	4	516	14	542	8.439E-79	276	551
PB.1727.1.p1	PB.1048.5.p1	0.324	529	346	0	4	516	39	567	8.439E-79	276	551
PB.1727.1.p1	PB.1048.4.p1	0.324	529	346	0	4	516	39	567	8.439E-79	276	551
PB.1727.1.p1	PB.1048.6.p1	0.324	529	346	0	4	516	43	571	8.439E-79	276	551
PB.1727.1.p1	PB.6039.1.p1	0.310	513	347	0	10	513	19	531	1.148E-78	275	551
PB.1727.1.p1	PB.6039.2.p1	0.310	513	347	0	10	513	19	531	1.148E-78	275	551
PB.1727.1.p1	PB.6039.3.p1	0.310	513	347	0	10	513	19	531	1.148E-78	275	551
PB.1727.1.p1	PB.6039.4.p1	0.310	513	347	0	10	513	19	531	1.148E-78	275	551
PB.1727.1.p1	PB.6039.5.p1	0.310	513	347	0	10	513	19	531	1.148E-78	275	551
PB.1727.1.p1	PB.6039.6.p1	0.310	513	347	0	10	513	19	531	1.148E-78	275	551
PB.1727.1.p1	PB.6039.7.p1	0.310	513	347	0	10	513	19	531	1.148E-78	275	551
PB.1727.1.p1	PB.6039.8.p1	0.310	513	347	0	10	513	19	531	1.148E-78	275	551
PB.1727.1.p1	PB.6039.9.p1	0.310	513	347	0	10	513	30	542	1.148E-78	275	551
PB.1727.1.p1	g4085.t1.p1	0.309	527	354	0	1	514	1	527	4.421E-67	241	551
PB.1727.1.p1	g4866.t1.p1	0.287	512	360	0	8	513	23	534	3.774E-59	217	551
PB.1727.1.p1	g4866.t2.p1	0.287	512	360	0	8	513	26	537	3.774E-59	217	551
PB.1727.1.p1	PB.1950.1.p1	0.275	524	369	0	4	513	3	526	2.444E-55	206	551
PB.1727.1.p1	PB.1950.2.p1	0.275	524	369	0	4	513	3	526	2.444E-55	206	551
PB.1727.1.p1	g2301.t1.p1	0.283	510	342	0	5	514	4	481	6.129E-49	186	551
PB.1727.1.p1	PB.5914.1.p1	0.286	468	326	0	49	516	75	532	6.129E-49	186	551
PB.1727.1.p1	PB.8557.1.p1	0.276	515	368	0	5	513	4	518	7.316E-47	180	551
PB.2814.1.p1	PB.2814.1.p1	1.000	99	0	0	1	99	1	99	1.026E-60	201	100
PB.2814.1.p1	PB.2814.2.p1	1.000	99	0	0	1	99	1	99	1.026E-60	201	100
PB.2814.1.p1	PB.2814.3.p1	1.000	99	0	0	1	99	1	99	1.026E-60	201	100
PB.2814.2.p1	PB.2814.1.p1	1.000	99	0	0	1	99	1	99	1.026E-60	201	100
PB.2814.2.p1	PB.2814.2.p1	1.000	99	0	0	1	99	1	99	1.026E-60	201	100
PB.2814.2.p1	PB.2814.3.p1	1.000	99	0	0	1	99	1	99	1.026E-60	201	100
PB.2814.3.p1	PB.2814.1.p1	1.000	99	0	0	1	99	1	99	1.026E-60	201	100
PB.2814.3.p1	PB.2814.2.p1	1.000	99	0	0	1	99	1	99	1.026E-60	201	100
PB.2814.3.p1	PB.2814.3.p1	1.000	99	0	0	1	99	1	99	1.026E-60	201	100
PB.2815.1.p1	PB.2815.1.p1	1.000	655	0	0	1	655	1	655	0.000E+00	1232	656
PB.2815.1.p1	PB.2815.38.p1	0.960	682	26	0	1	655	69	750	0.000E+00	1217	656
PB.2815.1.p1	PB.2815.30.p1	0.960	682	26	0	1	655	71	752	0.000E+00	1217	656
PB.2815.1.p1	PB.2815.32.p1	0.960	682	26	0	1	655	74	755	0.000E+00	1217	656
PB.2815.1.p1	PB.2815.31.p1	1.000	644	0	0	12	655	1	644	0.000E+00	1213	656
PB.2815.1.p1	PB.2815.37.p1	1.000	644	0	0	12	655	1	644	0.000E+00	1213	656
PB.2815.1.p1	PB.2815.39.p1	1.000	644	0	0	12	655	1	644	0.000E+00	1213	656
PB.2815.1.p1	PB.2815.40.p1	1.000	644	0	0	12	655	1	644	0.000E+00	1213	656
PB.2815.1.p1	PB.2815.29.p1	1.000	644	0	0	12	655	1	644	0.000E+00	1213	656
PB.2815.1.p1	PB.2815.33.p1	0.976	644	15	0	12	655	1	629	0.000E+00	1175	656
PB.2815.1.p1	PB.2815.36.p1	0.976	644	15	0	12	655	1	629	0.000E+00	1175	656
PB.2815.1.p1	PB.2815.41.p1	1.000	603	0	0	53	655	1	603	0.000E+00	1139	656
PB.2815.1.p1	PB.2815.34.p1	0.954	644	28	0	12	655	1	615	0.000E+00	1131	656
PB.2815.31.p1	PB.2815.31.p1	1.000	644	0	0	1	644	1	644	0.000E+00	1214	645
PB.2815.31.p1	PB.2815.37.p1	1.000	644	0	0	1	644	1	644	0.000E+00	1214	645
PB.2815.31.p1	PB.2815.39.p1	1.000	644	0	0	1	644	1	644	0.000E+00	1214	645
PB.2815.31.p1	PB.2815.40.p1	1.000	644	0	0	1	644	1	644	0.000E+00	1214	645
PB.2815.31.p1	PB.2815.29.p1	1.000	644	0	0	1	644	1	644	0.000E+00	1214	645
PB.2815.31.p1	PB.2815.1.p1	1.000	644	0	0	1	644	12	655	0.000E+00	1214	645
PB.2815.31.p1	PB.2815.38.p1	1.000	644	0	0	1	644	107	750	0.000E+00	1214	645
PB.2815.31.p1	PB.2815.30.p1	1.000	644	0	0	1	644	109	752	0.000E+00	1214	645
PB.2815.31.p1	PB.2815.32.p1	1.000	644	0	0	1	644	112	755	0.000E+00	1214	645
PB.2815.31.p1	PB.2815.33.p1	0.976	644	15	0	1	644	1	629	0.000E+00	1175	645
PB.2815.31.p1	PB.2815.36.p1	0.976	644	15	0	1	644	1	629	0.000E+00	1175	645
PB.2815.31.p1	PB.2815.41.p1	1.000	603	0	0	42	644	1	603	0.000E+00	1139	645
PB.2815.31.p1	PB.2815.34.p1	0.954	644	28	0	1	644	1	615	0.000E+00	1132	645
PB.2815.31.p1	PB.2815.42.p1	1.000	521	0	0	124	644	1	521	1.319E-321	985	645
PB.2923.8.p1	PB.2923.8.p1	1.000	630	0	0	1	630	1	630	0.000E+00	1263	631
PB.2923.8.p1	PB.2923.9.p1	1.000	630	0	0	1	630	1	630	0.000E+00	1263	631
PB.2923.8.p1	PB.2923.10.p1	1.000	630	0	0	1	630	1	630	0.000E+00	1263	631
PB.2923.8.p1	PB.2923.11.p1	1.000	630	0	0	1	630	1	630	0.000E+00	1263	631
PB.2923.8.p1	PB.2923.12.p1	1.000	630	0	0	1	630	1	630	0.000E+00	1263	631
PB.2923.8.p1	PB.2923.4.p1	1.000	628	0	0	1	628	1	628	0.000E+00	1259	631
PB.2923.8.p1	PB.2923.5.p1	1.000	628	0	0	1	628	1	628	0.000E+00	1259	631
PB.2923.8.p1	PB.2923.1.p1	1.000	628	0	0	1	628	1	628	0.000E+00	1259	631
PB.2923.8.p1	PB.2923.6.p1	1.000	628	0	0	1	628	1	628	0.000E+00	1259	631
PB.2923.8.p1	PB.2923.7.p1	1.000	628	0	0	1	628	1	628	0.000E+00	1259	631
PB.2923.8.p1	PB.2923.2.p1	1.000	628	0	0	1	628	1	628	0.000E+00	1259	631
PB.2923.8.p1	PB.2923.3.p1	1.000	628	0	0	1	628	1	628	0.000E+00	1259	631
PB.2923.8.p1	PB.2923.13.p1	1.000	509	0	0	1	509	1	509	0.000E+00	1042	631
PB.2928.8.p1	PB.2928.1.p1	1.000	174	0	0	1	174	1	174	7.764E-118	370	175
PB.2928.8.p1	PB.2928.10.p1	1.000	174	0	0	1	174	1	174	7.764E-118	370	175
PB.2928.8.p1	PB.2928.2.p1	1.000	174	0	0	1	174	1	174	7.764E-118	370	175
PB.2928.8.p1	PB.2928.3.p1	1.000	174	0	0	1	174	1	174	7.764E-118	370	175
PB.2928.8.p1	PB.2928.4.p1	1.000	174	0	0	1	174	1	174	7.764E-118	370	175
PB.2928.8.p1	PB.2928.5.p1	1.000	174	0	0	1	174	1	174	7.764E-118	370	175
PB.2928.8.p1	PB.2928.6.p1	1.000	174	0	0	1	174	1	174	7.764E-118	370	175
PB.2928.8.p1	PB.2928.7.p1	1.000	174	0	0	1	174	1	174	7.764E-118	370	175
PB.2928.8.p1	PB.2928.8.p1	1.000	174	0	0	1	174	1	174	7.764E-118	370	175
PB.2928.8.p1	PB.2928.9.p1	1.000	174	0	0	1	174	1	174	7.764E-118	370	175
PB.2932.8.p1	PB.2932.8.p1	1.000	353	0	0	1	353	1	353	5.122E-240	733	353
PB.2932.8.p1	PB.2932.3.p1	1.000	353	0	0	1	353	1	353	5.122E-240	733	353
PB.2932.8.p1	PB.2932.4.p1	1.000	353	0	0	1	353	1	353	5.122E-240	733	353
PB.2932.8.p1	PB.2932.5.p1	1.000	353	0	0	1	353	1	353	5.122E-240	733	353
PB.2932.8.p1	PB.2932.6.p1	1.000	353	0	0	1	353	1	353	5.122E-240	733	353
PB.2932.8.p1	PB.2932.7.p1	1.000	353	0	0	1	353	1	353	5.122E-240	733	353
PB.2941.1.p1	PB.2941.1.p1	1.000	516	0	0	1	516	1	516	0.000E+00	1025	517
PB.2941.1.p1	PB.2941.4.p1	1.000	516	0	0	1	516	1	516	0.000E+00	1025	517
PB.2941.1.p1	PB.2941.2.p1	0.990	516	5	0	1	516	1	512	0.000E+00	1013	517
PB.2941.1.p1	PB.2941.3.p1	0.990	516	5	0	1	516	1	512	0.000E+00	1013	517
PB.2941.1.p1	PB.2941.5.p1	0.990	516	5	0	1	516	6	517	0.000E+00	1013	517
PB.2941.1.p1	PB.2941.6.p1	1.000	505	0	0	12	516	1	505	0.000E+00	1007	517
PB.2941.1.p1	PB.2941.8.p1	1.000	478	0	0	39	516	35	512	5.259E-314	956	517
PB.2941.1.p1	PB.2941.10.p1	1.000	478	0	0	39	516	35	512	5.259E-314	956	517
PB.2941.1.p1	PB.2941.7.p1	1.000	478	0	0	39	516	35	512	5.259E-314	956	517
PB.2941.1.p1	PB.2941.9.p1	0.989	478	5	0	39	516	33	506	9.129E-310	944	517
PB.2944.1.p2	PB.2944.1.p2	1.000	704	0	0	1	704	1	704	0.000E+00	1550	705
PB.2944.1.p2	PB.2944.4.p1	1.000	650	0	0	55	704	1	650	0.000E+00	1424	705
PB.3193.5.p1	PB.3193.10.p1	1.000	542	0	0	1	542	1	542	0.000E+00	1120	543
PB.3193.5.p1	PB.3193.11.p1	1.000	542	0	0	1	542	1	542	0.000E+00	1120	543
PB.3193.5.p1	PB.3193.2.p1	1.000	542	0	0	1	542	1	542	0.000E+00	1120	543
PB.3193.5.p1	PB.3193.3.p1	1.000	542	0	0	1	542	1	542	0.000E+00	1120	543
PB.3193.5.p1	PB.3193.4.p1	1.000	542	0	0	1	542	1	542	0.000E+00	1120	543
PB.3193.5.p1	PB.3193.5.p1	1.000	542	0	0	1	542	1	542	0.000E+00	1120	543
PB.3193.5.p1	PB.3193.6.p1	1.000	542	0	0	1	542	1	542	0.000E+00	1120	543
PB.3193.5.p1	PB.3193.8.p1	1.000	542	0	0	1	542	1	542	0.000E+00	1120	543
PB.3193.5.p1	PB.3193.9.p1	1.000	542	0	0	1	542	1	542	0.000E+00	1120	543
PB.3193.5.p1	PB.3193.7.p1	1.000	542	0	0	1	542	1	542	0.000E+00	1120	543
PB.3193.5.p1	PB.3193.1.p1	1.000	542	0	0	1	542	9	550	0.000E+00	1120	543
PB.3193.5.p1	PB.3193.12.p1	1.000	525	0	0	18	542	1	525	0.000E+00	1088	543
PB.3193.5.p1	PB.3193.13.p1	1.000	461	0	0	82	542	1	461	1.264E-313	957	543
PB.3195.3.p1	PB.3195.1.p1	1.000	935	0	0	1	935	1	935	0.000E+00	1772	936
PB.3195.3.p1	PB.3195.3.p1	1.000	935	0	0	1	935	1	935	0.000E+00	1772	936
PB.3195.3.p1	PB.3195.2.p1	0.998	935	2	0	1	935	1	935	0.000E+00	1771	936
PB.3195.3.p1	PB.3195.4.p1	0.998	935	2	0	1	935	1	935	0.000E+00	1771	936
PB.3195.3.p1	PB.3195.5.p1	0.998	865	2	0	1	865	1	865	0.000E+00	1634	936
PB.3195.3.p1	PB.3195.6.p1	0.998	819	2	0	1	819	1	819	0.000E+00	1536	936
PB.3198.3.p1	PB.3198.1.p1	1.000	779	0	0	1	779	1	779	0.000E+00	1636	780
PB.3198.3.p1	PB.3198.2.p1	1.000	779	0	0	1	779	1	779	0.000E+00	1636	780
PB.3198.3.p1	PB.3198.3.p1	1.000	779	0	0	1	779	1	779	0.000E+00	1636	780
PB.3198.3.p1	PB.3198.4.p1	1.000	779	0	0	1	779	1	779	0.000E+00	1636	780
PB.3198.3.p1	PB.3198.5.p1	1.000	779	0	0	1	779	1	779	0.000E+00	1636	780
PB.3198.3.p1	PB.3198.6.p1	1.000	714	0	0	66	779	1	714	0.000E+00	1495	780
PB.3198.3.p1	PB.3198.7.p1	0.928	779	52	0	1	779	1	723	0.000E+00	1491	780
PB.3198.3.p1	PB.3198.8.p1	1.000	630	0	0	150	779	1	630	0.000E+00	1326	780
PB.3198.3.p1	PB.3196.3.p1	0.760	739	177	0	39	777	21	757	0.000E+00	1207	780
PB.3198.3.p1	PB.3196.1.p1	0.761	737	175	0	41	777	1	735	0.000E+00	1206	780
PB.3198.3.p1	PB.3196.2.p1	0.761	737	175	0	41	777	1	735	0.000E+00	1206	780
PB.3198.3.p1	PB.3196.7.p1	0.761	737	175	0	41	777	1	735	0.000E+00	1206	780
PB.3198.3.p1	PB.3196.8.p1	0.761	737	175	0	41	777	1	735	0.000E+00	1206	780
PB.3198.3.p1	PB.3196.4.p1	0.757	725	175	0	53	777	27	749	0.000E+00	1180	780
PB.3198.3.p1	PB.3196.5.p1	0.748	664	167	0	114	777	10	671	0.000E+00	1068	780
PB.32.3.p2	PB.32.3.p2	1.000	271	0	0	1	271	1	271	3.188E-183	565	272
PB.32.3.p2	PB.32.5.p1	1.000	271	0	0	1	271	1	271	3.188E-183	565	272
PB.32.3.p2	PB.5191.4.p1	0.937	272	17	0	1	271	21	292	4.880E-171	529	272
PB.32.3.p2	PB.5191.5.p1	0.937	272	17	0	1	271	21	292	4.880E-171	529	272
PB.32.3.p2	PB.5191.6.p1	0.937	272	17	0	1	271	21	292	4.880E-171	529	272
PB.32.3.p2	PB.5191.1.p1	0.937	272	17	0	1	271	21	292	4.880E-171	529	272
PB.32.3.p2	PB.5191.2.p1	0.937	272	17	0	1	271	21	292	4.880E-171	529	272
PB.32.3.p2	PB.5191.3.p1	0.937	272	17	0	1	271	21	292	4.880E-171	529	272
PB.32.3.p2	r2_g1424.t2.p1	0.943	267	15	0	6	271	1	267	6.243E-167	518	272
PB.32.3.p2	r2_g1424.t3.p1	0.943	229	13	0	44	271	1	229	3.372E-141	443	272
PB.32.3.p2	r2_g3.t1.p1	0.943	229	13	0	44	271	1	229	3.060E-140	441	272
PB.32.3.p2	r2_g778.t1.p1	0.931	233	16	0	6	237	1	233	7.876E-140	439	272
PB.32.3.p2	r2_g3132.t1.p1	0.938	229	14	0	44	271	1	229	3.807E-139	437	272
PB.3200.4.p1	PB.3200.3.p1	1.000	565	0	0	1	565	1	565	0.000E+00	1112	566
PB.3200.4.p1	PB.3200.4.p1	1.000	565	0	0	1	565	1	565	0.000E+00	1112	566
PB.3200.4.p1	PB.3200.6.p1	1.000	565	0	0	1	565	1	565	0.000E+00	1112	566
PB.3200.4.p1	PB.3200.7.p1	1.000	565	0	0	1	565	1	565	0.000E+00	1112	566
PB.3606.3.p4	PB.3606.3.p4	1.000	107	0	0	1	107	1	107	3.265E-65	215	108
PB.3606.3.p4	PB.3606.4.p4	1.000	107	0	0	1	107	1	107	3.265E-65	215	108
PB.3606.3.p1	PB.3606.3.p1	1.000	552	0	0	1	552	1	552	0.000E+00	1102	553
PB.3606.3.p1	PB.3606.4.p1	1.000	552	0	0	1	552	1	552	0.000E+00	1102	553
PB.3606.3.p1	PB.3606.8.p1	1.000	552	0	0	1	552	1	552	0.000E+00	1102	553
PB.3606.3.p1	PB.3606.9.p1	1.000	552	0	0	1	552	1	552	0.000E+00	1102	553
PB.3606.3.p1	PB.3606.7.p1	1.000	552	0	0	1	552	3	554	0.000E+00	1102	553
PB.3606.3.p1	PB.3606.10.p1	1.000	552	0	0	1	552	23	574	0.000E+00	1102	553
PB.3606.3.p1	PB.3606.1.p1	1.000	552	0	0	1	552	105	656	0.000E+00	1102	553
PB.3606.3.p1	PB.3606.2.p1	1.000	552	0	0	1	552	105	656	0.000E+00	1102	553
PB.3606.3.p1	PB.3606.5.p1	1.000	552	0	0	1	552	105	656	0.000E+00	1102	553
PB.3606.3.p1	PB.3606.6.p1	1.000	552	0	0	1	552	105	656	0.000E+00	1102	553
PB.3606.3.p1	PB.3606.11.p1	1.000	532	0	0	21	552	1	532	0.000E+00	1064	553
PB.3606.3.p1	PB.3606.12.p1	1.000	512	0	0	41	552	1	512	0.000E+00	1029	553
PB.3606.3.p1	PB.3606.13.p1	1.000	483	0	0	70	552	1	483	2.386E-318	971	553
PB.361.2.p1	PB.361.1.p1	1.000	365	0	0	1	365	1	365	7.552E-254	774	366
PB.361.2.p1	PB.361.2.p1	1.000	365	0	0	1	365	1	365	7.552E-254	774	366
PB.361.2.p1	PB.7817.3.p1	0.425	345	194	0	21	365	63	400	9.910E-85	285	366
PB.361.2.p1	PB.7817.1.p1	0.425	345	194	0	21	365	71	408	9.910E-85	285	366
PB.361.2.p1	PB.7817.2.p1	0.425	345	194	0	21	365	71	408	9.910E-85	285	366
PB.361.2.p1	PB.6743.1.p1	0.399	359	209	0	6	364	8	356	5.781E-83	280	366
PB.361.2.p1	PB.6743.2.p1	0.399	359	209	0	6	364	8	356	5.781E-83	280	366
PB.361.2.p1	PB.7847.1.p1	0.436	320	172	0	60	365	46	365	7.673E-80	271	366
PB.361.2.p1	PB.7847.2.p1	0.436	320	172	0	60	365	46	365	7.673E-80	271	366
PB.361.2.p1	PB.7847.3.p1	0.436	320	172	0	60	365	46	365	7.673E-80	271	366
PB.361.2.p1	PB.7847.4.p1	0.436	320	172	0	60	365	46	365	7.673E-80	271	366
PB.361.2.p1	PB.8369.1.p1	0.412	306	175	0	60	365	50	348	3.661E-79	269	366
PB.361.2.p1	PB.1244.1.p1	0.410	306	179	0	60	365	58	362	2.047E-74	255	366
PB.361.2.p1	PB.7322.1.p1	0.375	306	186	0	60	365	44	341	3.245E-70	243	366
PB.361.2.p1	PB.7325.1.p1	0.334	334	205	0	57	365	61	394	6.082E-60	213	366
PB.3615.4.p1	PB.3615.1.p1	1.000	604	0	0	1	604	1	604	0.000E+00	1184	605
PB.3615.4.p1	PB.3615.2.p1	1.000	604	0	0	1	604	1	604	0.000E+00	1184	605
PB.3615.4.p1	PB.3615.4.p1	1.000	604	0	0	1	604	1	604	0.000E+00	1184	605
PB.3615.4.p1	PB.3615.5.p1	1.000	561	0	0	1	561	1	561	0.000E+00	1105	605
PB.3615.4.p1	PB.3615.6.p1	1.000	500	0	0	1	500	1	500	0.000E+00	994	605
PB.3619.1.p1	PB.3619.1.p1	1.000	259	0	0	1	259	1	259	1.305E-173	536	260
PB.3619.1.p1	PB.3619.2.p1	0.990	212	2	0	1	212	2	213	1.454E-138	435	260
PB.385.11.p1	PB.385.11.p1	1.000	500	0	0	1	500	1	500	1.226E-320	974	500
PB.3852.1.p1	PB.3852.1.p1	1.000	254	0	0	1	254	1	254	1.992E-170	527	255
PB.3852.1.p1	PB.3854.1.p1	0.988	254	3	0	1	254	1	254	2.255E-168	521	255
PB.3852.1.p1	PB.3853.1.p1	0.937	271	16	0	1	254	1	271	9.914E-167	516	255
PB.3852.1.p1	PB.3851.1.p1	0.926	271	19	0	1	254	1	271	3.180E-165	512	255
PB.3852.1.p1	PB.3855.1.p1	0.536	226	103	0	1	224	8	233	1.179E-62	216	255
PB.3852.1.p1	PB.3857.1.p1	0.540	224	102	0	1	224	8	230	2.209E-62	215	255
PB.3852.1.p1	PB.3856.1.p1	0.536	224	103	0	1	224	8	230	7.750E-62	213	255
PB.3852.1.p1	PB.3859.1.p1	0.536	224	103	0	1	224	8	230	7.750E-62	213	255
PB.3852.1.p1	PB.3865.1.p1	0.531	224	100	0	1	224	8	222	4.580E-60	208	255
PB.3852.1.p1	PB.4560.1.p1	0.441	208	115	0	32	237	18	225	5.265E-34	132	255
PB.3852.1.p1	g4050.t1.p1	0.430	206	112	0	32	237	19	215	6.312E-33	129	255
PB.3852.1.p1	g4052.t1.p1	0.431	216	117	0	32	237	18	233	4.849E-31	124	255
PB.3852.1.p1	PB.4562.1.p1	0.370	249	129	0	32	237	18	266	1.735E-28	116	255
PB.3852.1.p1	g4056.t1.p1	0.412	219	111	0	6	224	8	197	4.383E-28	115	255
PB.3852.1.p1	g4054.t2.p1	0.397	226	124	0	32	237	18	243	2.053E-27	113	255
PB.3852.1.p1	g4054.t1.p1	0.397	226	124	0	32	237	20	245	2.053E-27	113	255
PB.3852.1.p1	PB.4561.1.p1	0.364	251	130	0	32	237	18	268	9.601E-27	111	255
PB.3852.1.p1	PB.496.1.p1	0.374	211	121	0	18	228	25	218	7.794E-18	85	255
PB.3852.1.p1	g5148.t1.p1	0.342	208	130	0	7	214	11	208	7.292E-16	79	255
PB.3852.1.p1	PB.497.1.p1	0.337	218	136	0	1	218	16	221	3.644E-14	74	255
PB.3853.1.p1	PB.3853.1.p1	1.000	271	0	0	1	271	1	271	2.114E-182	562	272
PB.3853.1.p1	PB.3851.1.p1	0.988	271	3	0	1	271	1	271	6.777E-181	558	272
PB.3853.1.p1	PB.3852.1.p1	0.937	271	16	0	1	271	1	254	1.607E-166	516	272
PB.3853.1.p1	PB.3854.1.p1	0.926	271	19	0	1	271	1	254	1.817E-164	511	272
PB.3853.1.p1	PB.3862.1.p1	0.422	290	156	0	1	271	9	298	5.214E-47	171	272
PB.3853.1.p1	PB.4560.1.p1	0.432	223	118	0	32	254	18	225	1.672E-33	132	272
PB.3853.1.p1	PB.4562.1.p1	0.387	249	136	0	32	254	18	266	3.206E-31	125	272
PB.3853.1.p1	g4052.t1.p1	0.423	223	124	0	32	254	18	233	4.366E-31	124	272
PB.3853.1.p1	g4054.t2.p1	0.406	226	132	0	32	254	18	243	2.783E-30	122	272
PB.3853.1.p1	g4054.t1.p1	0.406	226	132	0	32	254	20	245	2.783E-30	122	272
PB.3853.1.p1	PB.4561.1.p1	0.385	251	137	0	32	254	18	268	4.462E-29	119	272
PB.3853.1.p1	PB.497.1.p1	0.336	235	136	0	1	235	16	221	7.518E-16	79	272
PB.3865.1.p1	PB.3865.1.p1	1.000	224	0	0	1	224	1	224	2.151E-146	456	225
PB.3865.1.p1	PB.3859.1.p1	0.922	232	17	0	1	224	1	232	1.419E-135	424	225
PB.3865.1.p1	PB.3857.1.p1	0.918	232	18	0	1	224	1	232	5.010E-135	423	225
PB.3865.1.p1	PB.3856.1.p1	0.913	232	19	0	1	224	1	232	1.769E-134	421	225
PB.3865.1.p1	PB.3855.1.p1	0.906	235	21	0	1	224	1	235	2.204E-133	418	225
PB.3865.1.p1	PB.3854.1.p1	0.547	219	91	0	8	208	1	219	3.872E-61	210	225
PB.3865.1.p1	PB.3852.1.p1	0.547	219	91	0	8	208	1	219	7.261E-61	209	225
PB.3865.1.p1	PB.2590.1.p1	0.393	216	123	0	10	213	13	228	2.492E-26	109	225
PB.3865.1.p1	PB.2600.2.p1	0.369	223	131	0	6	213	9	231	5.541E-25	105	225
PB.3865.1.p1	PB.2601.1.p1	0.369	223	131	0	6	213	9	231	1.404E-24	104	225
PB.3865.1.p1	PB.2600.1.p1	0.365	225	131	0	6	213	9	233	1.404E-24	104	225
PB.3865.1.p1	PB.2603.1.p1	0.365	225	131	0	6	213	9	233	1.404E-24	104	225
PB.3865.1.p1	PB.2602.1.p1	0.392	217	123	0	10	213	13	229	4.846E-24	102	225
PB.3865.1.p1	PB.2594.1.p1	0.377	224	129	0	6	213	9	232	9.001E-24	101	225
PB.3865.1.p1	PB.2592.1.p1	0.375	223	127	0	10	213	2	224	1.227E-23	101	225
PB.3865.1.p1	PB.2592.2.p1	0.375	223	127	0	10	213	2	224	1.227E-23	101	225
PB.3865.1.p1	PB.2594.4.p1	0.376	227	129	0	6	213	9	235	1.671E-23	100	225
PB.3865.1.p1	PB.5537.2.p1	0.355	211	128	0	7	217	12	210	3.103E-23	100	225
PB.3865.1.p1	PB.5537.3.p1	0.355	211	128	0	7	217	12	210	3.103E-23	100	225
PB.3865.1.p1	PB.5538.2.p1	0.355	211	128	0	7	217	12	210	3.103E-23	100	225
PB.3865.1.p1	PB.2594.2.p1	0.371	230	130	0	6	213	9	238	4.228E-23	99	225
PB.3865.1.p1	PB.2594.3.p1	0.371	230	130	0	6	213	9	238	4.228E-23	99	225
PB.3865.1.p1	PB.2605.2.p1	0.380	219	128	0	6	213	9	227	5.760E-23	99	225
PB.3865.1.p1	PB.2593.1.p1	0.367	231	128	0	10	213	14	244	5.760E-23	99	225
PB.3865.1.p1	PB.5537.1.p1	0.352	210	128	0	8	217	1	198	7.847E-23	98	225
PB.3865.1.p1	PB.5538.1.p1	0.352	210	128	0	8	217	1	198	7.847E-23	98	225
PB.3865.1.p1	PB.2593.3.p1	0.364	233	129	0	10	213	14	246	1.069E-22	98	225
PB.3865.1.p1	PB.2588.1.p1	0.359	225	130	0	10	213	13	237	1.456E-22	98	225
PB.3865.1.p1	PB.2600.3.p1	0.374	197	115	0	29	213	1	197	2.701E-22	97	225
PB.3865.1.p1	PB.2605.1.p1	0.370	225	130	0	6	213	10	234	3.679E-22	96	225
PB.3865.1.p1	PB.2603.2.p1	0.352	224	132	0	6	210	9	232	9.290E-22	95	225
PB.3865.1.p1	PB.497.1.p1	0.383	206	121	0	8	213	16	212	1.265E-21	95	225
PB.3865.1.p1	PB.503.1.p1	0.373	209	118	0	5	213	7	195	2.345E-21	94	225
PB.3865.1.p1	g11180.t1.p1	0.367	213	127	0	8	208	1	213	2.345E-21	94	225
PB.3865.1.p1	g10991.t1.p1	0.367	213	127	0	8	208	1	213	2.345E-21	94	225
PB.3865.1.p1	PB.502.1.p1	0.379	206	112	0	5	210	7	187	3.192E-21	94	225
PB.3865.1.p1	PB.502.2.p1	0.377	206	114	0	5	210	7	190	8.051E-21	93	225
PB.3865.1.p1	g5148.t1.p1	0.349	199	120	0	12	210	9	194	1.504E-18	86	225
PB.3865.1.p1	PB.2538.1.p1	0.335	182	113	0	4	185	9	179	3.155E-15	76	225
PB.3866.1.p1	PB.3866.1.p1	1.000	223	0	0	1	223	1	223	1.866E-145	453	224
PB.3866.1.p1	PB.8277.1.p1	0.352	189	117	0	26	206	11	199	3.449E-24	102	224
PB.3866.1.p1	g3044.t1.p1	0.295	192	133	0	25	214	9	200	2.686E-20	91	224
PB.3866.1.p1	PB.7469.1.p1	0.294	189	126	0	10	189	17	205	2.707E-18	85	224
PB.3866.1.p1	PB.7469.2.p1	0.294	189	126	0	10	189	17	205	2.707E-18	85	224
PB.3866.1.p1	PB.7469.4.p1	0.294	189	126	0	10	189	17	205	2.707E-18	85	224
PB.3866.1.p1	PB.7469.3.p1	0.294	189	126	0	10	189	18	206	2.707E-18	85	224
PB.3866.1.p1	PB.3376.1.p1	0.241	193	140	0	11	195	9	201	4.009E-06	48	224
PB.3866.1.p1	PB.3376.2.p1	0.241	193	140	0	11	195	9	201	4.009E-06	48	224
PB.4058.1.p1	PB.4058.1.p1	1.000	1807	0	0	1	1807	1	1807	0.000E+00	3674	1808
PB.4076.2.p1	PB.4076.2.p1	1.000	650	0	0	1	650	1	650	0.000E+00	1332	651
PB.4076.2.p1	PB.4076.1.p1	1.000	645	0	0	1	645	1	645	0.000E+00	1324	651
PB.4083.6.p1	PB.4083.1.p1	1.000	1193	0	0	1	1193	1	1193	0.000E+00	2550	1194
PB.4083.6.p1	PB.4083.2.p1	1.000	1193	0	0	1	1193	1	1193	0.000E+00	2550	1194
PB.4083.6.p1	PB.4083.3.p1	1.000	1193	0	0	1	1193	1	1193	0.000E+00	2550	1194
PB.4083.6.p1	PB.4083.5.p1	1.000	1193	0	0	1	1193	1	1193	0.000E+00	2550	1194
PB.4083.6.p1	PB.4083.6.p1	1.000	1193	0	0	1	1193	1	1193	0.000E+00	2550	1194
PB.4083.6.p1	PB.4083.7.p1	1.000	1193	0	0	1	1193	1	1193	0.000E+00	2550	1194
PB.4083.6.p1	PB.4083.8.p1	1.000	1193	0	0	1	1193	1	1193	0.000E+00	2550	1194
PB.4096.2.p1	PB.4096.1.p1	1.000	346	0	0	1	346	1	346	1.100E-227	697	347
PB.4096.2.p1	PB.4096.2.p1	1.000	346	0	0	1	346	1	346	1.100E-227	697	347
PB.4096.2.p1	PB.4096.3.p1	1.000	346	0	0	1	346	1	346	1.100E-227	697	347
PB.41.1.p1	PB.41.1.p1	1.000	719	0	0	1	719	1	719	0.000E+00	1502	720
PB.4522.1.p1	PB.4522.1.p1	1.000	683	0	0	1	683	1	683	0.000E+00	1328	684
PB.4527.4.p1	PB.4527.2.p1	1.000	987	0	0	1	987	1	987	0.000E+00	1927	988
PB.4527.4.p1	PB.4527.4.p1	1.000	987	0	0	1	987	1	987	0.000E+00	1927	988
PB.4527.4.p1	PB.4527.3.p1	0.997	989	3	0	1	987	1	989	0.000E+00	1922	988
PB.4527.4.p1	PB.4527.1.p1	0.997	989	3	0	1	987	2	990	0.000E+00	1922	988
PB.4538.3.p1	PB.4538.3.p1	1.000	154	0	0	1	154	1	154	6.071E-102	323	155
PB.4538.3.p1	PB.4538.4.p1	1.000	154	0	0	1	154	1	154	6.071E-102	323	155
PB.4538.3.p1	PB.4538.5.p1	1.000	154	0	0	1	154	1	154	6.071E-102	323	155
PB.4538.4.p1	PB.4538.3.p1	1.000	154	0	0	1	154	1	154	6.071E-102	323	155
PB.4538.4.p1	PB.4538.4.p1	1.000	154	0	0	1	154	1	154	6.071E-102	323	155
PB.4538.4.p1	PB.4538.5.p1	1.000	154	0	0	1	154	1	154	6.071E-102	323	155
PB.4538.5.p1	PB.4538.3.p1	1.000	154	0	0	1	154	1	154	6.071E-102	323	155
PB.4538.5.p1	PB.4538.4.p1	1.000	154	0	0	1	154	1	154	6.071E-102	323	155
PB.4538.5.p1	PB.4538.5.p1	1.000	154	0	0	1	154	1	154	6.071E-102	323	155
PB.4677.7.p1	PB.4677.2.p1	1.000	398	0	0	1	398	1	398	3.630E-263	803	399
PB.4677.7.p1	PB.4677.5.p1	1.000	398	0	0	1	398	1	398	3.630E-263	803	399
PB.4677.7.p1	PB.4677.7.p1	1.000	398	0	0	1	398	1	398	3.630E-263	803	399
PB.4677.7.p1	PB.4677.1.p1	0.970	410	12	0	1	398	1	410	3.717E-260	794	399
PB.4677.7.p1	PB.4677.3.p1	0.970	410	12	0	1	398	1	410	3.717E-260	794	399
PB.4677.7.p1	PB.4677.4.p1	0.970	410	12	0	1	398	1	410	3.717E-260	794	399
PB.4677.7.p1	PB.4677.8.p1	0.970	410	12	0	1	398	1	410	3.717E-260	794	399
PB.4677.7.p1	PB.4677.10.p1	0.970	410	12	0	1	398	8	417	3.717E-260	794	399
PB.4677.7.p1	PB.4677.9.p1	0.970	410	12	0	1	398	18	427	3.717E-260	794	399
PB.4677.7.p1	PB.4677.6.p1	0.965	408	14	0	1	398	1	408	5.214E-257	785	399
PB.4680.4.p1	PB.4680.4.p1	1.000	524	0	0	1	524	1	524	0.000E+00	1063	525
PB.4680.4.p1	PB.4680.3.p1	0.990	524	5	0	1	524	1	520	0.000E+00	1046	525
PB.4680.4.p1	PB.4680.7.p1	0.990	524	5	0	1	524	1	520	0.000E+00	1046	525
PB.4680.4.p1	PB.4680.5.p1	0.897	574	54	0	1	524	1	574	0.000E+00	1021	525
PB.4680.4.p1	PB.4680.1.p1	0.878	564	64	0	1	524	1	564	0.000E+00	989	525
PB.4680.4.p1	PB.4680.2.p1	0.916	538	44	0	1	524	1	538	1.334E-322	981	525
PB.4680.4.p1	PB.4680.6.p1	0.907	534	49	0	1	524	1	534	7.447E-317	965	525
PB.4680.4.p1	PB.4680.8.p1	0.887	519	53	0	56	524	20	538	8.510E-296	904	525
PB.4680.4.p1	PB.4680.9.p1	0.914	469	37	0	56	524	20	448	5.652E-276	847	525
PB.4680.5.p1	PB.4680.5.p1	1.000	574	0	0	1	574	1	574	0.000E+00	1156	575
PB.4680.5.p1	PB.4680.1.p1	0.980	574	11	0	1	574	1	564	0.000E+00	1124	575
PB.4680.5.p1	PB.4680.6.p1	0.930	574	37	0	1	574	1	534	0.000E+00	1058	575
PB.4680.5.p1	PB.4680.2.p1	0.922	574	42	0	1	574	1	538	0.000E+00	1049	575
PB.4680.5.p1	PB.4680.8.p1	1.000	519	0	0	56	574	20	538	0.000E+00	1039	575
PB.4680.5.p1	PB.4680.3.p1	0.905	574	49	0	1	574	1	520	0.000E+00	1027	575
PB.4680.5.p1	PB.4680.7.p1	0.905	574	49	0	1	574	1	520	0.000E+00	1027	575
PB.4680.5.p1	PB.4680.4.p1	0.897	574	54	0	1	574	1	524	0.000E+00	1019	575
PB.4683.5.p1	PB.4683.5.p1	1.000	1197	0	0	1	1197	1	1197	0.000E+00	2360	1197
PB.4683.5.p1	PB.4683.8.p1	1.000	1155	0	0	1	1155	1	1155	0.000E+00	2298	1197
PB.4683.5.p1	PB.4683.1.p1	0.744	1197	228	0	1	1197	1	891	0.000E+00	1692	1197
PB.4695.2.p1	PB.4695.1.p1	1.000	121	0	0	1	121	1	121	8.153E-78	252	122
PB.4695.2.p1	PB.4695.2.p1	1.000	121	0	0	1	121	1	121	8.153E-78	252	122
PB.4695.2.p1	PB.4695.3.p1	1.000	121	0	0	1	121	1	121	8.153E-78	252	122
PB.4695.2.p1	PB.4695.4.p1	1.000	121	0	0	1	121	1	121	8.153E-78	252	122
PB.4695.2.p1	PB.4695.5.p1	1.000	121	0	0	1	121	1	121	8.153E-78	252	122
PB.4944.9.p1	PB.4944.1.p1	1.000	492	0	0	1	492	1	492	0.000E+00	999	493
PB.4944.9.p1	PB.4944.11.p1	1.000	492	0	0	1	492	1	492	0.000E+00	999	493
PB.4944.9.p1	PB.4944.2.p1	1.000	492	0	0	1	492	1	492	0.000E+00	999	493
PB.4944.9.p1	PB.4944.3.p1	1.000	492	0	0	1	492	1	492	0.000E+00	999	493
PB.4944.9.p1	PB.4944.4.p1	1.000	492	0	0	1	492	1	492	0.000E+00	999	493
PB.4944.9.p1	PB.4944.5.p1	1.000	492	0	0	1	492	1	492	0.000E+00	999	493
PB.4944.9.p1	PB.4944.6.p1	1.000	492	0	0	1	492	1	492	0.000E+00	999	493
PB.4944.9.p1	PB.4944.7.p1	1.000	492	0	0	1	492	1	492	0.000E+00	999	493
PB.4944.9.p1	PB.4944.8.p1	1.000	492	0	0	1	492	1	492	0.000E+00	999	493
PB.4944.9.p1	PB.4944.9.p1	1.000	492	0	0	1	492	1	492	0.000E+00	999	493
PB.4944.9.p1	PB.4944.10.p1	1.000	492	0	0	1	492	29	520	0.000E+00	999	493
PB.4944.9.p1	PB.4944.12.p1	1.000	410	0	0	83	492	1	410	5.351E-271	831	493
PB.4944.9.p1	r2_g1716.t1.p1	0.741	472	122	0	14	485	24	495	8.779E-238	735	493
PB.4944.9.p1	r2_g1716.t2.p1	0.741	472	122	0	14	485	25	496	8.779E-238	735	493
PB.4944.9.p1	PB.2826.1.p1	0.276	434	313	0	30	463	28	461	7.395E-50	188	493
PB.4944.9.p1	PB.2826.3.p1	0.276	434	313	0	30	463	28	461	7.395E-50	188	493
PB.4951.3.p1	PB.4951.3.p1	1.000	1247	0	0	1	1247	1	1247	0.000E+00	2441	1247
PB.4951.3.p1	PB.4951.2.p1	1.000	1247	0	0	1	1247	3	1249	0.000E+00	2441	1247
PB.4951.3.p1	PB.4951.1.p1	1.000	1247	0	0	1	1247	1	1247	0.000E+00	2441	1247
PB.4951.3.p1	PB.4951.4.p1	1.000	1194	0	0	1	1194	2	1195	0.000E+00	2342	1247
PB.4951.3.p1	PB.4951.5.p1	1.000	1017	0	0	1	1017	5	1021	0.000E+00	2015	1247
PB.4958.4.p1	PB.4958.1.p1	1.000	474	0	0	1	474	1	474	1.524E-318	967	475
PB.4958.4.p1	PB.4958.2.p1	1.000	474	0	0	1	474	1	474	1.524E-318	967	475
PB.4958.4.p1	PB.4958.3.p1	1.000	474	0	0	1	474	1	474	1.524E-318	967	475
PB.4958.4.p1	PB.4958.4.p1	1.000	474	0	0	1	474	1	474	1.524E-318	967	475
PB.4968.1.p1	PB.4968.1.p1	1.000	193	0	0	1	193	1	193	4.216E-122	384	194
PB.4968.1.p1	PB.4968.2.p1	0.988	176	2	0	1	176	1	176	5.978E-109	346	194
PB.4968.2.p1	PB.4968.2.p1	1.000	177	0	0	1	177	1	177	2.250E-110	349	178
PB.4968.2.p1	PB.4968.1.p1	0.994	175	1	0	1	175	1	175	5.279E-109	345	178
PB.518.7.p1	PB.518.7.p1	1.000	617	0	0	1	617	1	617	0.000E+00	1194	617
PB.518.7.p1	PB.518.2.p1	1.000	617	0	0	1	617	1	617	0.000E+00	1194	617
PB.518.7.p1	PB.518.3.p1	1.000	580	0	0	1	580	1	580	0.000E+00	1130	617
PB.5186.2.p1	PB.5186.2.p1	1.000	465	0	0	1	465	1	465	7.419E-303	921	466
PB.5186.2.p1	PB.5186.1.p1	1.000	465	0	0	1	465	13	477	7.419E-303	921	466
PB.5186.2.p1	PB.5186.3.p1	1.000	465	0	0	1	465	13	477	7.419E-303	921	466
PB.5186.2.p1	PB.5186.5.p1	1.000	465	0	0	1	465	13	477	7.419E-303	921	466
PB.5186.2.p1	PB.5186.6.p1	1.000	465	0	0	1	465	13	477	7.419E-303	921	466
PB.5190.1.p1	PB.5190.1.p1	1.000	389	0	0	1	389	1	389	1.870E-267	814	390
PB.5190.1.p1	g4846.t1.p1	0.930	390	27	0	1	389	1	390	2.210E-246	754	390
PB.5190.1.p1	g4842.t1.p1	0.654	391	134	0	1	389	1	391	1.553E-172	541	390
PB.5197.1.p1	PB.5197.1.p1	1.000	382	0	0	1	382	1	382	4.108E-259	790	383
PB.52.1.p1	PB.52.1.p1	1.000	491	0	0	1	491	1	491	0.000E+00	1024	492
PB.52.1.p1	PB.52.3.p1	1.000	491	0	0	1	491	1	491	0.000E+00	1024	492
PB.52.1.p1	PB.52.2.p1	1.000	464	0	0	28	491	17	480	7.670E-320	972	492
PB.5385.7.p1	PB.5385.7.p1	1.000	412	0	0	1	412	1	412	3.639E-279	850	413
PB.5385.7.p1	PB.5385.2.p1	1.000	412	0	0	1	412	6	417	3.639E-279	850	413
PB.5385.7.p1	PB.5385.10.p1	1.000	412	0	0	1	412	7	418	3.639E-279	850	413
PB.5385.7.p1	PB.5385.4.p1	1.000	412	0	0	1	412	7	418	3.639E-279	850	413
PB.5385.7.p1	PB.5385.6.p1	1.000	412	0	0	1	412	7	418	3.639E-279	850	413
PB.5385.7.p1	PB.5385.5.p1	1.000	412	0	0	1	412	8	419	3.639E-279	850	413
PB.5385.7.p1	PB.5385.9.p1	0.995	414	2	0	1	412	7	420	1.596E-277	845	413
PB.5385.7.p1	PB.5109.1.p1	0.498	405	195	0	6	410	7	395	2.657E-119	388	413
PB.5385.7.p1	PB.5109.10.p1	0.498	405	195	0	6	410	7	395	2.657E-119	388	413
PB.5385.7.p1	PB.5109.2.p1	0.498	405	195	0	6	410	7	395	2.657E-119	388	413
PB.5385.7.p1	PB.5109.3.p1	0.498	405	195	0	6	410	7	395	2.657E-119	388	413
PB.5385.7.p1	PB.5109.4.p1	0.498	405	195	0	6	410	7	395	2.657E-119	388	413
PB.5385.7.p1	PB.5109.6.p1	0.498	405	195	0	6	410	7	395	2.657E-119	388	413
PB.5385.7.p1	PB.5109.7.p1	0.498	405	195	0	6	410	7	395	2.657E-119	388	413
PB.5385.7.p1	PB.5109.8.p1	0.498	405	195	0	6	410	7	395	2.657E-119	388	413
PB.5385.7.p1	PB.5109.9.p1	0.498	405	195	0	6	410	7	395	2.657E-119	388	413
PB.5385.7.p1	PB.5109.5.p1	0.525	331	155	0	6	336	7	333	2.088E-111	365	413
PB.5385.7.p1	PB.5064.2.p1	0.381	339	191	0	6	344	32	340	3.334E-54	198	413
PB.5385.7.p1	PB.5064.3.p1	0.381	339	191	0	6	344	32	340	3.334E-54	198	413
PB.5385.7.p1	PB.5064.1.p1	0.381	339	191	0	6	344	34	342	3.334E-54	198	413
PB.5385.7.p1	PB.389.1.p1	0.288	347	246	0	7	353	6	352	7.783E-37	146	413
PB.5385.7.p1	PB.389.2.p1	0.288	347	246	0	7	353	6	352	7.783E-37	146	413
PB.5385.7.p1	PB.389.3.p1	0.288	347	246	0	7	353	6	352	7.783E-37	146	413
PB.5385.7.p1	PB.389.4.p1	0.288	347	246	0	7	353	6	352	7.783E-37	146	413
PB.5385.8.p1	PB.5385.8.p1	1.000	249	0	0	1	249	1	249	8.612E-168	519	250
PB.5392.1.p1	PB.5392.1.p1	1.000	483	0	0	1	483	1	483	5.407E-317	963	484
PB.5393.1.p1	PB.5393.1.p1	1.000	265	0	0	1	265	1	265	3.076E-179	553	266
PB.5393.1.p1	PB.5393.2.p1	1.000	265	0	0	1	265	1	265	3.076E-179	553	266
PB.5394.9.p1	PB.5394.1.p1	1.000	741	0	0	1	741	1	741	0.000E+00	1495	742
PB.5394.9.p1	PB.5394.6.p1	1.000	741	0	0	1	741	1	741	0.000E+00	1495	742
PB.5394.9.p1	PB.5394.8.p1	1.000	741	0	0	1	741	1	741	0.000E+00	1495	742
PB.5394.9.p1	PB.5394.9.p1	1.000	741	0	0	1	741	1	741	0.000E+00	1495	742
PB.5394.9.p1	PB.5394.10.p1	0.976	758	18	0	1	741	1	758	0.000E+00	1480	742
PB.5394.9.p1	PB.5394.4.p1	0.976	758	18	0	1	741	1	758	0.000E+00	1480	742
PB.5394.9.p1	PB.5394.7.p1	0.976	758	18	0	1	741	1	758	0.000E+00	1480	742
PB.5394.9.p1	PB.5394.3.p1	0.966	741	24	0	1	741	1	716	0.000E+00	1432	742
PB.5394.9.p1	PB.5394.2.p1	0.943	741	42	0	1	741	1	733	0.000E+00	1418	742
PB.5394.9.p1	PB.5394.5.p1	0.971	625	18	0	1	608	1	625	0.000E+00	1211	742
PB.5394.9.p1	PB.5394.11.p1	0.971	628	18	0	131	741	1	628	0.000E+00	1206	742
PB.563.4.p1	PB.563.3.p1	1.000	675	0	0	1	675	1	675	0.000E+00	1309	676
PB.563.4.p1	PB.563.4.p1	1.000	675	0	0	1	675	1	675	0.000E+00	1309	676
PB.563.4.p1	PB.563.5.p1	1.000	675	0	0	1	675	1	675	0.000E+00	1309	676
PB.563.4.p1	PB.563.6.p1	1.000	675	0	0	1	675	1	675	0.000E+00	1309	676
PB.563.4.p1	PB.563.1.p1	0.948	675	33	0	1	675	1	640	0.000E+00	1218	676
PB.563.4.p1	PB.563.8.p1	0.948	675	33	0	1	675	1	640	0.000E+00	1218	676
PB.5631.3.p1	PB.5631.2.p1	1.000	508	0	0	1	508	1	508	3.644E-298	910	509
PB.5631.3.p1	PB.5631.3.p1	1.000	508	0	0	1	508	1	508	3.644E-298	910	509
PB.5631.3.p1	PB.5631.1.p1	0.994	511	3	0	1	508	1	511	2.184E-296	905	509
PB.5631.3.p1	PB.5631.5.p1	0.994	511	3	0	1	508	1	511	2.184E-296	905	509
PB.5631.3.p1	PB.5631.6.p1	0.994	511	3	0	1	508	1	511	2.184E-296	905	509
PB.5631.3.p1	PB.5631.7.p1	0.994	511	3	0	1	508	1	511	2.184E-296	905	509
PB.5631.3.p1	PB.5631.8.p1	0.993	488	3	0	24	508	1	488	4.501E-281	861	509
PB.5638.1.p1	PB.5638.1.p1	1.000	398	0	0	1	398	1	398	3.356E-246	754	399
PB.5638.1.p1	PB.5638.4.p1	1.000	398	0	0	1	398	17	414	3.356E-246	754	399
PB.5638.1.p1	PB.5638.3.p1	0.990	402	4	0	1	398	1	402	2.761E-244	748	399
PB.5638.1.p1	PB.5638.2.p1	0.990	402	4	0	1	398	17	418	2.761E-244	748	399
PB.5638.1.p1	PB.5638.5.p1	0.902	398	35	0	1	398	1	359	1.465E-215	665	399
PB.5638.1.p1	PB.5638.6.p1	0.902	398	35	0	1	398	1	359	1.465E-215	665	399
PB.5638.1.p1	PB.5638.7.p1	1.000	344	0	0	1	344	1	344	6.411E-214	661	399
PB.5638.1.p1	PB.5638.8.p1	0.988	348	4	0	1	344	1	348	5.266E-212	655	399
PB.5638.1.p1	PB.5638.10.p1	0.890	398	40	0	1	398	1	362	2.304E-210	650	399
PB.5638.1.p1	PB.1697.1.p1	0.443	397	193	0	1	397	12	359	1.190E-63	225	399
PB.5638.1.p1	PB.1697.4.p1	0.443	397	193	0	1	397	12	359	1.190E-63	225	399
PB.5638.1.p1	PB.1697.3.p1	0.439	397	176	0	1	397	12	325	1.761E-59	213	399
PB.5638.1.p1	PB.1698.2.p1	0.401	397	214	0	1	397	12	369	1.761E-59	213	399
PB.5638.1.p1	PB.1698.7.p1	0.401	397	214	0	1	397	12	369	1.761E-59	213	399
PB.5638.1.p1	PB.1698.8.p1	0.401	397	214	0	1	397	12	369	1.761E-59	213	399
PB.5638.1.p1	PB.1698.3.p1	0.377	397	240	0	1	397	12	397	1.010E-55	202	399
PB.5638.1.p1	PB.1698.9.p1	0.382	367	202	0	31	397	1	328	4.879E-45	170	399
PB.5638.10.p1	PB.5638.10.p1	1.000	362	0	0	1	362	1	362	4.050E-223	685	363
PB.5638.10.p1	PB.5638.3.p1	0.900	402	36	0	1	362	1	402	2.809E-216	665	363
PB.5638.10.p1	PB.5638.2.p1	0.900	402	36	0	1	362	17	418	2.809E-216	665	363
PB.5638.10.p1	PB.5638.1.p1	0.890	398	40	0	1	362	1	398	1.726E-211	651	363
PB.5638.10.p1	PB.5638.4.p1	0.890	398	40	0	1	362	17	414	1.726E-211	651	363
PB.5638.10.p1	PB.5638.5.p1	0.961	362	14	0	1	362	1	359	8.339E-211	649	363
PB.5638.10.p1	PB.5638.6.p1	0.961	362	14	0	1	362	1	359	8.339E-211	649	363
PB.5638.10.p1	PB.5638.8.p1	0.885	348	35	0	1	308	1	348	5.376E-184	572	363
PB.5638.10.p1	PB.5638.7.p1	0.873	344	39	0	1	308	1	344	3.285E-179	558	363
PB.5638.10.p1	PB.5638.9.p1	0.954	308	14	0	1	308	1	305	1.586E-178	556	363
PB.5638.10.p1	PB.1697.3.p1	0.456	361	170	0	1	361	12	325	2.459E-61	217	363
PB.5638.10.p1	PB.1697.1.p1	0.449	361	191	0	1	361	12	359	6.250E-61	216	363
PB.5638.10.p1	PB.1697.4.p1	0.449	361	191	0	1	361	12	359	6.250E-61	216	363
PB.5638.10.p1	PB.1698.2.p1	0.410	361	211	0	1	361	12	369	2.874E-55	199	363
PB.5638.10.p1	PB.1698.7.p1	0.410	361	211	0	1	361	12	369	2.874E-55	199	363
PB.5638.10.p1	PB.1698.8.p1	0.410	361	211	0	1	361	12	369	2.874E-55	199	363
PB.5638.10.p1	PB.1698.9.p1	0.390	331	199	0	31	361	1	328	8.482E-41	156	363
PB.5641.1.p1	PB.5641.1.p1	1.000	351	0	0	1	351	1	351	9.666E-221	677	352
PB.5641.1.p1	PB.5641.2.p1	1.000	351	0	0	1	351	1	351	9.666E-221	677	352
PB.5981.9.p1	PB.5981.9.p1	1.000	498	0	0	1	498	1	498	0.000E+00	998	499
PB.5981.9.p1	PB.5981.8.p1	1.000	498	0	0	1	498	23	520	0.000E+00	998	499
PB.5981.9.p1	PB.5981.3.p1	1.000	498	0	0	1	498	107	604	0.000E+00	998	499
PB.5981.9.p1	PB.5981.4.p1	1.000	451	0	0	48	498	1	451	1.893E-296	904	499
PB.5987.2.p1	PB.5987.2.p1	1.000	438	0	0	1	438	1	438	5.185E-267	816	439
PB.5987.3.p1	PB.5987.3.p1	1.000	273	0	0	1	273	1	273	1.854E-167	519	273
PB.5991.1.p1	PB.5991.1.p1	1.000	278	0	0	1	278	1	278	1.869E-174	540	279
PB.5991.1.p1	PB.5991.2.p1	1.000	278	0	0	1	278	1	278	1.869E-174	540	279
PB.5991.1.p1	PB.5991.3.p1	1.000	278	0	0	1	278	1	278	1.869E-174	540	279
PB.5991.2.p1	PB.5991.1.p1	1.000	278	0	0	1	278	1	278	1.869E-174	540	279
PB.5991.2.p1	PB.5991.2.p1	1.000	278	0	0	1	278	1	278	1.869E-174	540	279
PB.5991.2.p1	PB.5991.3.p1	1.000	278	0	0	1	278	1	278	1.869E-174	540	279
PB.6083.3.p1	PB.6083.3.p1	1.000	365	0	0	1	365	1	365	6.987E-211	650	366
PB.6083.3.p1	PB.6083.1.p1	0.933	391	24	0	1	365	1	391	5.876E-206	636	366
PB.6083.3.p1	PB.6083.2.p1	0.933	391	24	0	1	365	1	391	5.876E-206	636	366
PB.6083.3.p1	PB.6083.4.p1	0.933	391	24	0	1	365	1	391	5.876E-206	636	366
PB.6083.4.p1	PB.6083.1.p1	1.000	391	0	0	1	391	1	391	1.837E-227	699	392
PB.6083.4.p1	PB.6083.2.p1	1.000	391	0	0	1	391	1	391	1.837E-227	699	392
PB.6083.4.p1	PB.6083.4.p1	1.000	391	0	0	1	391	1	391	1.837E-227	699	392
PB.6083.4.p1	PB.6083.3.p1	0.933	391	24	0	1	391	1	365	1.404E-205	636	392
PB.6089.3.p1	PB.6089.1.p1	1.000	445	0	0	1	445	1	445	2.460E-298	907	446
PB.6089.3.p1	PB.6089.2.p1	1.000	445	0	0	1	445	1	445	2.460E-298	907	446
PB.6089.3.p1	PB.6089.3.p1	1.000	445	0	0	1	445	1	445	2.460E-298	907	446
PB.6089.3.p1	PB.6089.4.p1	1.000	445	0	0	1	445	1	445	2.460E-298	907	446
PB.6089.3.p1	PB.6089.5.p1	1.000	445	0	0	1	445	1	445	2.460E-298	907	446
PB.6090.5.p1	PB.6090.1.p1	1.000	439	0	0	1	439	1	439	4.340E-297	903	440
PB.6090.5.p1	PB.6090.2.p1	1.000	439	0	0	1	439	1	439	4.340E-297	903	440
PB.6090.5.p1	PB.6090.3.p1	1.000	439	0	0	1	439	1	439	4.340E-297	903	440
PB.6090.5.p1	PB.6090.4.p1	1.000	439	0	0	1	439	1	439	4.340E-297	903	440
PB.6090.5.p1	PB.6090.5.p1	1.000	439	0	0	1	439	1	439	4.340E-297	903	440
PB.6092.18.p1	PB.6092.18.p1	1.000	688	0	0	1	688	1	688	0.000E+00	1360	688
PB.6092.18.p1	PB.6092.14.p1	1.000	688	0	0	1	688	1	688	0.000E+00	1360	688
PB.6092.18.p1	PB.6092.20.p1	1.000	622	0	0	1	622	1	622	0.000E+00	1235	688
PB.6092.18.p1	PB.6092.17.p1	1.000	593	0	0	96	688	1	593	0.000E+00	1187	688
PB.6092.18.p1	PB.6092.19.p1	1.000	593	0	0	96	688	1	593	0.000E+00	1187	688
PB.6092.18.p1	PB.6092.21.p1	1.000	582	0	0	1	582	1	582	0.000E+00	1155	688
PB.6092.18.p1	PB.6092.22.p1	1.000	582	0	0	1	582	1	582	0.000E+00	1155	688
PB.6295.5.p1	PB.6295.5.p1	1.000	507	0	0	1	507	1	507	0.000E+00	1024	508
PB.6295.5.p1	PB.6295.6.p1	1.000	507	0	0	1	507	1	507	0.000E+00	1024	508
PB.6295.5.p1	PB.6295.7.p1	1.000	507	0	0	1	507	1	507	0.000E+00	1024	508
PB.6295.5.p1	PB.6295.8.p1	1.000	502	0	0	6	507	20	521	0.000E+00	1014	508
PB.6295.5.p1	PB.6295.9.p1	1.000	502	0	0	6	507	20	521	0.000E+00	1014	508
PB.6295.5.p1	PB.6295.1.p1	1.000	487	0	0	21	507	1	487	0.000E+00	988	508
PB.6295.5.p1	PB.6295.11.p1	1.000	487	0	0	21	507	1	487	0.000E+00	988	508
PB.6295.5.p1	PB.6295.2.p1	1.000	487	0	0	21	507	1	487	0.000E+00	988	508
PB.6295.5.p1	PB.6295.3.p1	1.000	487	0	0	21	507	1	487	0.000E+00	988	508
PB.6295.5.p1	PB.6295.4.p1	1.000	487	0	0	21	507	1	487	0.000E+00	988	508
PB.6295.5.p1	PB.6295.10.p1	1.000	456	0	0	6	461	20	475	1.465E-302	923	508
PB.63.3.p1	PB.63.1.p1	1.000	164	0	0	1	164	1	164	1.209E-110	349	165
PB.63.3.p1	PB.63.2.p1	1.000	164	0	0	1	164	1	164	1.209E-110	349	165
PB.63.3.p1	PB.63.3.p1	1.000	164	0	0	1	164	1	164	1.209E-110	349	165
PB.63.3.p1	PB.63.4.p1	1.000	164	0	0	1	164	1	164	1.209E-110	349	165
PB.63.3.p1	PB.4606.1.p4	0.405	138	80	0	4	141	12	146	9.596E-32	122	165
PB.63.4.p1	PB.63.1.p1	1.000	164	0	0	1	164	1	164	1.209E-110	349	165
PB.63.4.p1	PB.63.2.p1	1.000	164	0	0	1	164	1	164	1.209E-110	349	165
PB.63.4.p1	PB.63.3.p1	1.000	164	0	0	1	164	1	164	1.209E-110	349	165
PB.63.4.p1	PB.63.4.p1	1.000	164	0	0	1	164	1	164	1.209E-110	349	165
PB.63.4.p1	PB.4606.1.p4	0.405	138	80	0	4	141	12	146	9.596E-32	122	165
PB.6303.5.p1	PB.6303.5.p1	1.000	392	0	0	1	392	1	392	1.032E-234	720	392
PB.6304.1.p2	PB.6304.1.p2	1.000	154	0	0	1	154	1	154	5.737E-98	312	155
PB.6379.1.p1	PB.6379.1.p1	1.000	217	0	0	1	217	1	217	4.966E-155	480	218
PB.6379.1.p1	PB.6377.6.p1	0.735	208	55	0	3	210	34	241	1.722E-114	363	218
PB.6379.1.p1	PB.6377.1.p1	0.735	208	55	0	3	210	34	241	1.722E-114	363	218
PB.6379.1.p1	PB.6377.3.p1	0.735	208	55	0	3	210	34	241	1.722E-114	363	218
PB.6379.1.p1	PB.6377.2.p1	0.735	208	55	0	3	210	43	250	1.722E-114	363	218
PB.6379.1.p1	PB.6377.4.p1	0.735	208	55	0	3	210	44	251	1.722E-114	363	218
PB.6379.1.p1	PB.6377.5.p1	0.735	208	55	0	3	210	46	253	1.722E-114	363	218
PB.6379.1.p1	PB.7330.1.p1	0.427	218	109	0	14	205	39	256	2.927E-58	201	218
PB.6379.1.p1	PB.7330.2.p1	0.427	218	109	0	14	205	39	256	2.927E-58	201	218
PB.6379.1.p1	PB.5407.1.p1	0.437	199	110	0	7	205	3	199	4.008E-58	201	218
PB.6379.1.p1	PB.5407.2.p1	0.437	199	110	0	7	205	3	199	4.008E-58	201	218
PB.6379.1.p1	at_DN1633.t1.p1	0.403	191	112	0	15	205	12	199	9.423E-48	171	218
PB.6379.1.p1	PB.78.1.p1	0.421	178	101	0	11	188	13	188	1.765E-47	170	218
PB.6379.1.p1	PB.62.1.p1	0.369	217	125	0	7	205	11	227	1.285E-44	162	218
PB.6379.1.p1	PB.77.3.p1	0.316	227	130	0	15	205	12	238	2.137E-40	149	218
PB.638.8.p1	PB.638.8.p1	1.000	522	0	0	1	522	1	522	0.000E+00	1023	523
PB.638.8.p1	PB.638.9.p1	1.000	522	0	0	1	522	93	614	0.000E+00	1023	523
PB.638.8.p1	PB.638.10.p1	1.000	497	0	0	26	522	1	497	2.347E-319	972	523
PB.6386.4.p2	PB.6386.8.p2	1.000	105	0	0	1	105	1	105	8.752E-70	228	106
PB.6386.4.p2	PB.6386.4.p2	1.000	105	0	0	1	105	1	105	8.752E-70	228	106
PB.6386.4.p2	PB.6386.5.p2	1.000	105	0	0	1	105	1	105	8.752E-70	228	106
PB.6386.4.p1	PB.6386.4.p1	1.000	378	0	0	1	378	1	378	5.534E-251	766	379
PB.6386.4.p1	PB.6386.5.p1	1.000	378	0	0	1	378	1	378	5.534E-251	766	379
PB.6386.4.p1	PB.6386.8.p1	1.000	378	0	0	1	378	1	378	5.534E-251	766	379
PB.6386.4.p1	PB.6386.9.p1	1.000	378	0	0	1	378	28	405	5.534E-251	766	379
PB.6386.4.p1	PB.6386.6.p1	1.000	378	0	0	1	378	70	447	5.534E-251	766	379
PB.6386.4.p1	PB.6386.7.p1	1.000	378	0	0	1	378	70	447	5.534E-251	766	379
PB.6386.4.p1	PB.6386.2.p1	1.000	378	0	0	1	378	71	448	5.534E-251	766	379
PB.6386.4.p1	PB.6386.3.p1	1.000	378	0	0	1	378	71	448	5.534E-251	766	379
PB.6386.4.p1	PB.6386.1.p1	1.000	320	0	0	59	378	1	320	1.576E-209	647	379
PB.6389.1.p1	PB.6389.1.p1	1.000	550	0	0	1	550	1	550	0.000E+00	1092	551
PB.6389.1.p1	PB.6389.2.p1	1.000	527	0	0	24	550	1	527	0.000E+00	1043	551
PB.6389.1.p1	PB.6389.3.p1	1.000	527	0	0	24	550	1	527	0.000E+00	1043	551
PB.6389.1.p1	PB.6389.5.p1	1.000	527	0	0	24	550	1	527	0.000E+00	1043	551
PB.6389.1.p1	PB.6389.6.p1	1.000	527	0	0	24	550	1	527	0.000E+00	1043	551
PB.6525.1.p1	PB.6525.1.p1	1.000	575	0	0	1	575	1	575	0.000E+00	1185	576
PB.6525.1.p1	PB.6525.5.p1	1.000	559	0	0	1	559	1	559	0.000E+00	1150	576
PB.6525.1.p1	PB.6525.6.p1	1.000	559	0	0	1	559	1	559	0.000E+00	1150	576
PB.6525.1.p1	PB.6525.2.p1	1.000	559	0	0	1	559	22	580	0.000E+00	1150	576
PB.6525.1.p1	PB.6525.3.p1	0.930	559	36	0	1	559	1	520	0.000E+00	1054	576
PB.6527.9.p1	PB.6527.7.p1	1.000	561	0	0	1	561	1	561	0.000E+00	1074	561
PB.6527.9.p1	PB.6527.9.p1	1.000	561	0	0	1	561	1	561	0.000E+00	1074	561
PB.6527.9.p1	PB.6527.2.p1	0.996	530	2	0	1	530	1	528	0.000E+00	1014	561
PB.653.6.p1	PB.653.6.p1	1.000	589	0	0	1	589	1	589	0.000E+00	1182	590
PB.653.6.p1	PB.653.3.p1	1.000	589	0	0	1	589	10	598	0.000E+00	1182	590
PB.653.6.p1	PB.653.7.p1	1.000	589	0	0	1	589	10	598	0.000E+00	1182	590
PB.653.6.p1	PB.653.1.p1	1.000	589	0	0	1	589	10	598	0.000E+00	1182	590
PB.653.6.p1	PB.653.2.p1	1.000	589	0	0	1	589	52	640	0.000E+00	1182	590
PB.653.6.p1	PB.653.8.p1	1.000	588	0	0	2	589	1	588	0.000E+00	1180	590
PB.653.6.p1	PB.653.5.p1	1.000	564	0	0	1	564	52	615	0.000E+00	1134	590
PB.653.6.p1	PB.653.4.p1	0.964	589	20	0	1	589	52	619	0.000E+00	1134	590
PB.653.6.p1	PB.653.9.p1	1.000	550	0	0	40	589	1	550	0.000E+00	1099	590
PB.653.6.p1	PB.653.10.p1	1.000	494	0	0	96	589	1	494	0.000E+00	999	590
PB.6531.1.p1	PB.6531.1.p1	1.000	398	0	0	1	398	1	398	2.805E-212	656	399
PB.6531.1.p1	PB.6531.2.p1	1.000	361	0	0	38	398	1	361	1.017E-189	591	399
PB.6532.1.p1	PB.6532.1.p1	1.000	1248	0	0	1	1248	1	1248	0.000E+00	2503	1248
PB.6532.1.p1	PB.6532.2.p1	1.000	1248	0	0	1	1248	1	1248	0.000E+00	2503	1248
PB.6741.1.p1	PB.6741.1.p1	1.000	705	0	0	1	705	1	705	0.000E+00	1353	706
PB.6744.2.p1	PB.6744.2.p1	1.000	315	0	0	1	315	1	315	3.795E-219	671	316
PB.6747.10.p1	PB.6747.10.p1	1.000	343	0	0	1	343	1	343	5.361E-203	626	343
PB.6747.10.p1	PB.6747.3.p1	1.000	343	0	0	1	343	1	343	5.361E-203	626	343
PB.6747.10.p1	PB.6747.2.p1	1.000	343	0	0	1	343	1	343	5.361E-203	626	343
PB.6747.10.p1	PB.6747.11.p1	1.000	343	0	0	1	343	1	343	5.361E-203	626	343
PB.6747.10.p1	PB.6747.6.p1	1.000	332	0	0	1	332	1	332	8.483E-198	611	343
PB.6747.10.p1	PB.6747.9.p1	1.000	320	0	0	1	320	1	320	4.729E-192	594	343
PB.6751.1.p1	PB.6751.1.p1	1.000	1003	0	0	1	1003	1	1003	0.000E+00	1992	1004
PB.6751.1.p1	PB.6751.2.p1	1.000	1003	0	0	1	1003	1	1003	0.000E+00	1992	1004
PB.676.6.p1	PB.676.5.p1	1.000	476	0	0	1	476	1	476	3.409E-322	977	477
PB.676.6.p1	PB.676.6.p1	1.000	476	0	0	1	476	1	476	3.409E-322	977	477
PB.676.6.p1	PB.676.8.p1	1.000	476	0	0	1	476	1	476	3.409E-322	977	477
PB.676.6.p1	PB.676.1.p1	1.000	416	0	0	61	476	5	420	1.271E-283	866	477
PB.676.6.p1	PB.676.2.p1	1.000	416	0	0	61	476	5	420	1.271E-283	866	477
PB.676.6.p1	PB.676.3.p1	1.000	416	0	0	61	476	27	442	1.271E-283	866	477
PB.6952.5.p1	PB.6952.5.p1	1.000	183	0	0	1	183	1	183	5.780E-117	368	184
PB.6952.5.p1	PB.6952.6.p1	1.000	183	0	0	1	183	1	183	5.780E-117	368	184
PB.6952.5.p1	PB.6952.1.p1	1.000	183	0	0	1	183	1	183	5.780E-117	368	184
PB.6952.5.p1	PB.6952.2.p1	1.000	183	0	0	1	183	1	183	5.780E-117	368	184
PB.6952.5.p1	PB.6952.3.p1	1.000	183	0	0	1	183	1	183	5.780E-117	368	184
PB.6952.5.p1	PB.6952.4.p1	1.000	183	0	0	1	183	1	183	5.780E-117	368	184
PB.6952.6.p1	PB.6952.5.p1	1.000	183	0	0	1	183	1	183	5.780E-117	368	184
PB.6952.6.p1	PB.6952.6.p1	1.000	183	0	0	1	183	1	183	5.780E-117	368	184
PB.6952.6.p1	PB.6952.1.p1	1.000	183	0	0	1	183	1	183	5.780E-117	368	184
PB.6952.6.p1	PB.6952.2.p1	1.000	183	0	0	1	183	1	183	5.780E-117	368	184
PB.6952.6.p1	PB.6952.3.p1	1.000	183	0	0	1	183	1	183	5.780E-117	368	184
PB.6952.6.p1	PB.6952.4.p1	1.000	183	0	0	1	183	1	183	5.780E-117	368	184
PB.6959.4.p1	PB.6959.4.p1	1.000	609	0	0	1	609	1	609	0.000E+00	1230	610
PB.6959.4.p1	PB.6959.1.p1	1.000	609	0	0	1	609	20	628	0.000E+00	1230	610
PB.6959.4.p1	PB.6959.2.p1	1.000	609	0	0	1	609	20	628	0.000E+00	1230	610
PB.6959.4.p1	PB.6959.5.p1	0.996	609	2	0	1	609	1	607	0.000E+00	1221	610
PB.6959.4.p1	PB.6959.3.p1	0.996	609	2	0	1	609	20	626	0.000E+00	1221	610
PB.6961.1.p1	PB.6961.1.p1	1.000	839	0	0	1	839	1	839	0.000E+00	1759	840
PB.6975.2.p1	PB.6975.2.p1	1.000	190	0	0	1	190	1	190	4.868E-115	363	191
PB.707.11.p1	PB.707.11.p1	1.000	331	0	0	1	331	1	331	8.683E-217	665	331
PB.707.11.p1	PB.707.12.p1	0.990	333	3	0	1	330	1	333	2.525E-214	658	331
PB.707.11.p1	PB.707.13.p1	0.990	333	3	0	1	330	1	333	2.525E-214	658	331
PB.707.11.p1	PB.707.14.p1	0.989	278	3	0	1	275	1	278	1.792E-178	554	331
PB.7070.2.p1	PB.7070.2.p1	1.000	485	0	0	1	485	1	485	0.000E+00	986	486
PB.7070.2.p1	PB.7070.1.p1	1.000	485	0	0	1	485	74	558	0.000E+00	986	486
PB.7074.6.p1	PB.7074.1.p1	1.000	856	0	0	1	856	1	856	0.000E+00	1765	857
PB.7074.6.p1	PB.7074.10.p1	1.000	856	0	0	1	856	1	856	0.000E+00	1765	857
PB.7074.6.p1	PB.7074.11.p1	1.000	856	0	0	1	856	1	856	0.000E+00	1765	857
PB.7074.6.p1	PB.7074.12.p1	1.000	856	0	0	1	856	1	856	0.000E+00	1765	857
PB.7074.6.p1	PB.7074.2.p1	1.000	856	0	0	1	856	1	856	0.000E+00	1765	857
PB.7074.6.p1	PB.7074.6.p1	1.000	856	0	0	1	856	1	856	0.000E+00	1765	857
PB.7074.6.p1	PB.7074.7.p1	1.000	856	0	0	1	856	1	856	0.000E+00	1765	857
PB.7074.6.p1	PB.7074.13.p1	1.000	848	0	0	1	848	1	848	0.000E+00	1750	857
PB.7074.6.p1	PB.7074.9.p1	0.963	856	30	0	1	856	1	825	0.000E+00	1685	857
PB.7074.6.p1	PB.7074.3.p1	1.000	800	0	0	57	856	1	800	0.000E+00	1662	857
PB.7074.6.p1	PB.3232.1.p1	0.399	768	459	0	92	856	145	912	2.267E-182	592	857
PB.7074.6.p1	PB.3232.2.p1	0.399	768	459	0	92	856	145	912	2.267E-182	592	857
PB.7074.6.p1	PB.4487.16.p1	0.240	780	554	0	106	835	37	816	7.117E-48	188	857
PB.7074.6.p1	PB.4487.8.p1	0.240	780	554	0	106	835	37	816	7.117E-48	188	857
PB.7074.6.p1	PB.4487.11.p1	0.240	780	554	0	106	835	37	816	7.117E-48	188	857
PB.7074.6.p1	PB.4487.4.p1	0.240	780	554	0	106	835	37	816	7.117E-48	188	857
PB.7074.6.p1	PB.8510.4.p1	0.246	816	575	0	87	850	96	911	7.117E-48	188	857
PB.7074.6.p1	PB.4487.17.p1	0.239	783	555	0	106	835	37	819	1.664E-47	187	857
PB.7074.6.p1	PB.4487.14.p1	0.239	783	555	0	106	835	37	819	1.664E-47	187	857
PB.7074.6.p1	PB.4487.2.p1	0.239	783	555	0	106	835	37	819	1.664E-47	187	857
PB.7074.6.p1	PB.4487.6.p1	0.239	783	555	0	106	835	37	819	1.664E-47	187	857
PB.7074.6.p1	PB.4487.1.p1	0.239	783	555	0	106	835	37	819	1.664E-47	187	857
PB.7074.6.p1	PB.4487.13.p1	0.239	783	555	0	106	835	37	819	1.664E-47	187	857
PB.7074.6.p1	PB.4487.15.p1	0.239	783	555	0	106	835	37	819	1.664E-47	187	857
PB.7074.6.p1	PB.4487.3.p1	0.239	783	555	0	106	835	37	819	1.664E-47	187	857
PB.7074.6.p1	PB.4487.5.p1	0.239	783	555	0	106	835	37	819	1.664E-47	187	857
PB.7074.6.p1	PB.4487.7.p1	0.239	783	555	0	106	835	37	819	1.664E-47	187	857
PB.7074.6.p1	PB.4487.9.p1	0.239	783	555	0	106	835	37	819	1.664E-47	187	857
PB.7074.6.p1	PB.4487.12.p1	0.239	783	555	0	106	835	63	845	1.664E-47	187	857
PB.7074.6.p1	PB.4487.10.p1	0.239	783	555	0	106	835	63	845	1.664E-47	187	857
PB.7077.10.p1	PB.7077.10.p1	1.000	695	0	0	1	695	1	695	0.000E+00	1372	695
PB.708.1.p1	PB.708.1.p1	1.000	121	0	0	1	121	1	121	7.083E-73	238	122
PB.708.1.p1	g7332.t1.p1	0.608	120	45	0	1	120	1	115	6.360E-37	134	122
PB.7528.5.p1	PB.7528.5.p1	1.000	391	0	0	1	391	1	391	1.647E-281	855	392
PB.7528.5.p1	PB.7528.3.p1	1.000	391	0	0	1	391	36	426	1.647E-281	855	392
PB.7528.5.p1	PB.7528.4.p1	1.000	391	0	0	1	391	36	426	1.647E-281	855	392
PB.7528.5.p1	PB.7528.1.p1	1.000	391	0	0	1	391	76	466	1.647E-281	855	392
PB.7528.5.p1	PB.7527.1.p1	0.997	391	1	0	1	391	36	426	7.963E-281	853	392
PB.7528.5.p1	PB.7527.4.p1	0.997	391	1	0	1	391	36	426	7.963E-281	853	392
PB.7528.5.p1	PB.7528.2.p1	1.000	390	0	0	2	391	34	423	1.091E-280	853	392
PB.7528.5.p1	PB.7527.2.p1	0.997	390	1	0	2	391	46	435	5.275E-280	851	392
PB.7528.5.p1	PB.7527.5.p1	0.996	316	1	0	76	391	1	316	1.837E-227	699	392
PB.7528.5.p1	PB.7526.1.p1	0.774	390	88	0	1	390	34	423	1.216E-226	697	392
PB.7532.20.p1	PB.7532.20.p1	1.000	1142	0	0	1	1142	1	1142	0.000E+00	2270	1143
PB.7532.20.p1	PB.7532.4.p1	0.980	1164	23	0	1	1142	1	1164	0.000E+00	2256	1143
PB.7532.20.p1	PB.7532.9.p1	0.980	1164	23	0	1	1142	1	1164	0.000E+00	2256	1143
PB.7532.20.p1	PB.7532.25.p1	0.980	1164	23	0	1	1142	1	1164	0.000E+00	2256	1143
PB.7532.20.p1	PB.7532.13.p1	0.980	1161	23	0	1	1139	1	1161	0.000E+00	2251	1143
PB.7532.20.p1	PB.7532.19.p1	0.980	1161	23	0	1	1139	1	1161	0.000E+00	2251	1143
PB.7532.20.p1	PB.7532.8.p1	0.989	1142	12	0	1	1142	1	1130	0.000E+00	2237	1143
PB.7532.20.p1	PB.7532.18.p1	0.989	1142	12	0	1	1142	1	1130	0.000E+00	2237	1143
PB.7532.20.p1	PB.7532.12.p1	0.969	1152	35	0	1	1142	1	1152	0.000E+00	2223	1143
PB.7532.20.p1	PB.7532.23.p1	0.969	1152	35	0	1	1142	1	1152	0.000E+00	2223	1143
PB.7532.20.p1	PB.7532.14.p1	0.969	1149	35	0	1	1139	1	1149	0.000E+00	2217	1143
PB.7532.20.p1	PB.7532.17.p1	0.969	1149	35	0	1	1139	1	1149	0.000E+00	2217	1143
PB.7532.20.p1	PB.7532.2.p1	0.969	1149	35	0	1	1139	1	1149	0.000E+00	2217	1143
PB.7532.20.p1	PB.7532.5.p1	1.000	1099	0	0	1	1099	1	1099	0.000E+00	2189	1143
PB.7532.20.p1	PB.7532.6.p1	0.989	1099	12	0	1	1099	1	1087	0.000E+00	2156	1143
PB.7532.20.p1	PB.7532.7.p1	0.989	1099	12	0	1	1099	1	1087	0.000E+00	2156	1143
PB.7532.20.p1	PB.7532.3.p1	1.000	1003	0	0	1	1003	1	1003	0.000E+00	2034	1143
PB.7532.20.p1	PB.7532.15.p1	1.000	1002	0	0	1	1002	1	1002	0.000E+00	2033	1143
PB.7532.20.p1	PB.7532.21.p1	0.976	1027	24	0	1	1003	1	1027	0.000E+00	2021	1143
PB.7532.20.p1	PB.7532.10.p1	0.988	1002	12	0	1	1002	1	990	0.000E+00	1999	1143
PB.7532.20.p1	PB.7532.26.p1	0.988	1002	12	0	1	1002	1	990	0.000E+00	1999	1143
PB.7532.28.p1	PB.7532.28.p1	1.000	890	0	0	1	890	1	890	0.000E+00	1798	890
PB.7532.28.p1	PB.7532.3.p1	1.000	890	0	0	1	890	114	1003	0.000E+00	1798	890
PB.7532.28.p1	PB.7532.15.p1	1.000	889	0	0	1	889	114	1002	0.000E+00	1797	890
PB.7532.28.p1	PB.7532.21.p1	0.973	914	24	0	1	890	114	1027	0.000E+00	1785	890
PB.7532.28.p1	PB.7532.29.p1	0.986	890	12	0	1	890	1	878	0.000E+00	1765	890
PB.7532.28.p1	PB.7532.6.p1	0.986	890	12	0	1	890	114	991	0.000E+00	1765	890
PB.7532.28.p1	PB.7532.7.p1	0.986	890	12	0	1	890	114	991	0.000E+00	1765	890
PB.7532.28.p1	PB.7532.27.p1	0.986	889	12	0	1	889	1	877	0.000E+00	1763	890
PB.7532.28.p1	PB.7532.10.p1	0.986	889	12	0	1	889	114	990	0.000E+00	1763	890
PB.7532.28.p1	PB.7532.26.p1	0.986	889	12	0	1	889	114	990	0.000E+00	1763	890
PB.7532.28.p1	PB.7532.32.p1	1.000	755	0	0	125	879	1	755	0.000E+00	1525	890
PB.7532.28.p1	PB.7532.30.p1	0.984	764	12	0	127	890	1	752	0.000E+00	1504	890
PB.7532.28.p1	PB.7532.33.p1	1.000	748	0	0	142	889	1	748	0.000E+00	1502	890
PB.7532.28.p1	PB.7532.31.p1	0.984	763	12	0	127	889	1	751	0.000E+00	1502	890
PB.7532.28.p1	PB.7532.24.p1	1.000	728	0	0	1	728	114	841	0.000E+00	1478	890
PB.7533.1.p1	PB.7533.1.p1	1.000	656	0	0	1	656	1	656	0.000E+00	1364	657
PB.7533.1.p1	PB.7533.3.p1	1.000	656	0	0	1	656	1	656	0.000E+00	1364	657
PB.7533.1.p1	PB.7533.4.p1	1.000	656	0	0	1	656	1	656	0.000E+00	1364	657
PB.7533.1.p1	PB.7533.5.p1	1.000	656	0	0	1	656	1	656	0.000E+00	1364	657
PB.7533.1.p1	PB.7533.2.p1	0.996	656	3	0	1	656	1	654	0.000E+00	1355	657
PB.7533.1.p1	PB.7531.4.p1	0.434	651	349	0	6	656	1	617	6.450E-160	518	657
PB.7533.1.p1	PB.7531.1.p1	0.434	651	349	0	6	656	1	617	6.450E-160	518	657
PB.7533.1.p1	PB.7531.2.p1	0.434	651	349	0	6	656	1	617	6.450E-160	518	657
PB.7543.7.p1	PB.7543.3.p1	1.000	693	0	0	1	693	1	693	0.000E+00	1437	694
PB.7543.7.p1	PB.7543.4.p1	1.000	693	0	0	1	693	1	693	0.000E+00	1437	694
PB.7543.7.p1	PB.7543.5.p1	1.000	693	0	0	1	693	1	693	0.000E+00	1437	694
PB.7543.7.p1	PB.7543.7.p1	1.000	693	0	0	1	693	1	693	0.000E+00	1437	694
PB.7543.7.p1	PB.7543.1.p1	0.966	716	24	0	1	693	1	716	0.000E+00	1422	694
PB.7543.7.p1	PB.7543.2.p1	0.966	716	24	0	1	693	1	716	0.000E+00	1422	694
PB.7543.7.p1	PB.7543.6.p1	0.966	716	24	0	1	693	1	716	0.000E+00	1422	694
PB.8395.1.p1	PB.8395.1.p1	1.000	299	0	0	1	299	1	299	1.115E-201	619	300
PB.8398.4.p1	PB.8398.4.p1	1.000	857	0	0	1	857	1	857	0.000E+00	1602	857
PB.8398.4.p1	PB.8398.3.p1	1.000	857	0	0	1	857	1	857	0.000E+00	1602	857
PB.840.1.p1	PB.840.1.p1	1.000	658	0	0	1	658	1	658	0.000E+00	1279	659
PB.840.1.p1	PB.840.2.p1	1.000	658	0	0	1	658	1	658	0.000E+00	1279	659
PB.8403.1.p1	PB.8403.1.p1	1.000	235	0	0	1	235	1	235	8.462E-145	452	236
PB.8403.1.p1	g9468.t1.p1	0.421	194	104	0	40	233	39	218	6.709E-24	102	236
PB.8404.1.p1	PB.8404.1.p1	1.000	163	0	0	1	163	1	163	1.439E-109	346	164
PB.8467.1.p1	PB.8467.1.p1	1.000	482	0	0	1	482	1	482	1.942E-307	935	483
PB.8468.1.p1	PB.8468.1.p1	1.000	417	0	0	1	417	1	417	8.788E-263	803	418
PB.8470.3.p1	PB.8470.1.p1	1.000	509	0	0	1	509	1	509	0.000E+00	1005	510
PB.8470.3.p1	PB.8470.2.p1	1.000	509	0	0	1	509	1	509	0.000E+00	1005	510
PB.8470.3.p1	PB.8470.3.p1	1.000	509	0	0	1	509	1	509	0.000E+00	1005	510
PB.8470.3.p1	PB.8470.5.p1	1.000	509	0	0	1	509	1	509	0.000E+00	1005	510
PB.8470.3.p1	PB.8470.6.p1	1.000	509	0	0	1	509	1	509	0.000E+00	1005	510
PB.8470.3.p1	PB.8470.7.p1	1.000	509	0	0	1	509	1	509	0.000E+00	1005	510
PB.8470.3.p1	PB.8470.8.p1	1.000	509	0	0	1	509	1	509	0.000E+00	1005	510
PB.8470.3.p1	PB.8470.9.p1	1.000	509	0	0	1	509	1	509	0.000E+00	1005	510
PB.8473.5.p1	PB.8473.1.p1	1.000	604	0	0	1	604	1	604	0.000E+00	1213	605
PB.8473.5.p1	PB.8473.2.p1	1.000	604	0	0	1	604	1	604	0.000E+00	1213	605
PB.8473.5.p1	PB.8473.3.p1	1.000	604	0	0	1	604	1	604	0.000E+00	1213	605
PB.8473.5.p1	PB.8473.4.p1	1.000	604	0	0	1	604	1	604	0.000E+00	1213	605
PB.8473.5.p1	PB.8473.5.p1	1.000	604	0	0	1	604	1	604	0.000E+00	1213	605
PB.8479.3.p1	PB.8479.3.p1	1.000	1133	0	0	1	1133	1	1133	0.000E+00	2246	1134
PB.8479.3.p1	PB.8479.1.p1	1.000	1133	0	0	1	1133	50	1182	0.000E+00	2246	1134
PB.8479.3.p1	PB.8479.4.p1	1.000	1073	0	0	1	1073	50	1122	0.000E+00	2119	1134
PB.8630.2.p2	PB.8630.2.p2	1.000	170	0	0	1	170	1	170	1.070E-109	347	171
PB.8630.2.p2	PB.8630.1.p2	1.000	160	0	0	11	170	1	160	6.937E-102	324	171
PB.8634.2.p1	PB.8634.1.p1	1.000	562	0	0	1	562	1	562	0.000E+00	1159	563
PB.8634.2.p1	PB.8634.2.p1	1.000	562	0	0	1	562	1	562	0.000E+00	1159	563
PB.8634.2.p1	PB.8634.3.p1	1.000	477	0	0	1	477	1	477	7.796E-319	973	563
PB.8634.2.p1	PB.8634.4.p1	1.000	474	0	0	1	474	1	474	3.086E-316	965	563
PB.864.2.p1	PB.864.2.p1	1.000	815	0	0	1	815	1	815	0.000E+00	1720	816
PB.864.2.p1	PB.864.1.p1	1.000	815	0	0	1	815	133	947	0.000E+00	1720	816
PB.864.2.p1	PB.864.3.p1	1.000	815	0	0	1	815	133	947	0.000E+00	1720	816
PB.864.2.p1	PB.864.5.p1	1.000	790	0	0	1	790	133	922	0.000E+00	1669	816
PB.864.2.p1	PB.864.6.p1	1.000	679	0	0	1	679	133	811	0.000E+00	1444	816
PB.8640.23.p1	PB.8640.24.p1	1.000	822	0	0	1	822	1	822	0.000E+00	1700	823
PB.8640.23.p1	PB.8640.4.p1	1.000	822	0	0	1	822	1	822	0.000E+00	1700	823
PB.8640.23.p1	PB.8640.5.p1	1.000	822	0	0	1	822	1	822	0.000E+00	1700	823
PB.8640.23.p1	PB.8640.1.p1	1.000	822	0	0	1	822	1	822	0.000E+00	1700	823
PB.8640.23.p1	PB.8640.16.p1	1.000	822	0	0	1	822	1	822	0.000E+00	1700	823
PB.8640.23.p1	PB.8640.17.p1	1.000	822	0	0	1	822	1	822	0.000E+00	1700	823
PB.8640.23.p1	PB.8640.18.p1	1.000	822	0	0	1	822	1	822	0.000E+00	1700	823
PB.8640.23.p1	PB.8640.23.p1	1.000	822	0	0	1	822	1	822	0.000E+00	1700	823
PB.8640.23.p1	PB.8640.25.p1	1.000	794	0	0	1	794	1	794	0.000E+00	1641	823
PB.8640.23.p1	PB.8640.7.p1	1.000	776	0	0	47	822	1	776	0.000E+00	1609	823
PB.8640.23.p1	PB.8640.9.p1	1.000	718	0	0	105	822	1	718	0.000E+00	1483	823
PB.8640.23.p1	PB.8640.26.p1	1.000	717	0	0	1	717	1	717	0.000E+00	1482	823
PB.8640.23.p1	PB.8640.10.p1	1.000	686	0	0	137	822	1	686	0.000E+00	1429	823
PB.8640.23.p1	PB.8640.19.p1	0.995	671	3	0	1	671	1	671	0.000E+00	1382	823
PB.8640.23.p1	PB.8640.8.p1	0.835	822	113	0	1	822	1	687	0.000E+00	1356	823
PB.8642.1.p1	PB.8642.1.p1	1.000	423	0	0	1	423	1	423	2.428E-289	880	424
at_DN0243.t1.p1	at_DN0243.t1.p1	1.000	109	0	0	1	109	1	109	3.293E-71	232	110
at_DN0247.t1.p1	at_DN0247.t1.p1	1.000	117	0	0	1	117	1	117	2.832E-72	236	118
at_DN0249.t1.p1	at_DN0249.t1.p1	1.000	185	0	0	1	185	1	185	7.461E-112	354	186
at_DN0253.t1.p1	at_DN0253.t1.p1	1.000	903	0	0	1	903	1	903	0.000E+00	1763	904
at_DN0403.t1.p1	at_DN0403.t1.p1	1.000	118	0	0	1	118	1	118	6.709E-74	241	119
at_DN2090.t1.p1	at_DN2090.t1.p1	1.000	112	0	0	1	112	1	112	5.712E-65	214	113
at_DN2219.t1.p1	at_DN2219.t1.p1	1.000	103	0	0	1	103	1	103	6.334E-64	211	104
at_DN2224.t1.p1	at_DN2224.t1.p1	1.000	192	0	0	1	192	1	192	1.172E-129	406	193
at_DN2265.t1.p1	at_DN2265.t1.p1	1.000	102	0	0	1	102	1	102	4.396E-64	211	103
at_DN2266.t1.p1	at_DN2266.t1.p1	1.000	173	0	0	1	173	1	173	8.489E-106	336	174
at_DN2267.t1.p1	at_DN2267.t1.p1	1.000	309	0	0	1	309	1	309	2.107E-206	634	310
at_DN2267.t1.p1	g11037.t1.p1	0.356	273	175	0	18	290	63	335	3.399E-41	156	310
at_DN2334.t1.p1	at_DN2334.t1.p1	1.000	708	0	0	1	708	1	708	0.000E+00	1497	709
at_DN2334.t1.p1	PB.4364.1.p1	0.559	639	273	0	89	708	86	724	8.108E-245	767	709
at_DN2334.t1.p1	r2_g1449.t1.p1	0.530	614	279	0	114	708	62	675	2.333E-219	693	709
at_DN2334.t1.p1	PB.7058.1.p1	0.355	603	362	0	85	687	5	566	2.737E-113	383	709
at_DN2334.t1.p1	PB.7058.2.p1	0.355	603	362	0	85	687	5	566	2.737E-113	383	709
at_DN2334.t1.p1	g2959.t1.p1	0.323	598	399	0	85	682	14	604	8.908E-89	311	709
at_DN2334.t1.p1	PB.947.1.p1	0.295	576	393	0	81	656	19	577	2.741E-71	258	709
at_DN2334.t1.p1	PB.947.2.p1	0.295	576	393	0	81	656	19	577	2.741E-71	258	709
at_DN2334.t1.p1	PB.947.3.p1	0.295	576	393	0	81	656	19	577	2.741E-71	258	709
at_DN2487.t1.p1	at_DN2487.t1.p1	1.000	1098	0	0	1	1098	1	1098	0.000E+00	2249	1099
at_DN2487.t1.p1	at_DN0010.t1.p1	0.504	1056	519	0	24	1079	3	1050	0.000E+00	1089	1099
at_DN2487.t1.p1	PB.572.1.p1	0.405	1074	637	0	25	1098	7	1078	3.130E-241	775	1099
at_DN2487.t1.p1	at_DN1445.t1.p1	0.383	1065	651	0	31	1095	9	1064	2.140E-238	767	1099
at_DN2487.t1.p1	PB.570.1.p1	0.385	1061	648	0	42	1095	27	1087	2.393E-234	755	1099
at_DN2487.t1.p1	at_DN0218.t1.p1	0.406	1058	625	0	41	1098	22	1075	3.191E-229	740	1099
at_DN2487.t1.p1	g7634.t1.p1	0.319	1053	703	0	46	1098	23	1055	5.496E-173	574	1099
at_DN2487.t1.p1	g7635.t1.p1	0.319	1041	693	0	46	1086	23	1040	8.724E-172	571	1099
at_DN2487.t1.p1	g7635.t2.p1	0.319	1041	693	0	46	1086	50	1067	8.724E-172	571	1099
at_DN2487.t1.p1	PB.3958.3.p1	0.334	897	589	0	25	921	1	885	1.017E-168	562	1099
at_DN2487.t1.p1	PB.2350.2.p1	0.336	972	623	0	43	1014	50	989	6.333E-164	548	1099
at_DN2487.t1.p1	g7633.t1.p1	0.307	1041	710	0	46	1086	23	1047	5.408E-163	545	1099
at_DN2487.t1.p1	g3441.t1.p1	0.318	947	631	0	25	971	1	926	3.302E-158	531	1099
at_DN2487.t1.p1	PB.2350.3.p1	0.332	919	596	0	96	1014	12	904	5.690E-152	512	1099
at_DN2487.t1.p1	g1046.t1.p1	0.316	960	633	0	42	1001	32	958	7.495E-150	506	1099
at_DN2487.t1.p1	at_DN0030.t1.p1	0.312	1009	689	0	50	1051	43	1051	2.907E-148	501	1099
g10081.t1.p1	g10081.t1.p1	1.000	286	0	0	1	286	1	286	8.984E-193	593	287
g10081.t1.p1	PB.977.1.p1	0.345	236	151	0	41	276	12	242	6.217E-37	142	287
g1010.t1.p1	PB.2325.1.p1	1.000	333	0	0	1	333	1	333	4.929E-226	692	334
g1010.t1.p1	PB.2325.2.p1	1.000	333	0	0	1	333	1	333	4.929E-226	692	334
g1010.t1.p1	g1010.t1.p1	1.000	333	0	0	1	333	1	333	4.929E-226	692	334
g1010.t1.p1	g11076.t1.p1	0.229	307	230	0	10	316	9	307	2.042E-13	73	334
g1010.t1.p1	PB.8828.1.p1	0.216	297	227	0	10	306	27	317	8.727E-11	64	334
g1010.t1.p1	PB.3146.6.p1	0.231	277	206	0	32	308	20	288	6.373E-09	59	334
r2_g185.t1.p1	r2_g185.t1.p1	1.000	296	0	0	1	296	1	296	1.838E-188	581	297
r2_g185.t1.p1	g526.t1.p1	0.679	296	93	0	1	296	1	290	1.000E-114	368	297
r2_g185.t1.p1	r2_g4284.t1.p1	0.679	296	93	0	1	296	1	290	1.000E-114	368	297
r2_g1879.t1.p1	r2_g1879.t1.p1	1.000	117	0	0	1	117	1	117	2.250E-66	219	118
r2_g1883.t1.p1	r2_g1883.t1.p1	1.000	159	0	0	1	159	1	159	2.184E-102	325	160
r2_g1894.t1.p1	r2_g1894.t1.p1	1.000	190	0	0	1	190	1	190	1.559E-123	388	191
r2_g1894.t1.p1	r2_g1824.t1.p1	0.989	192	2	0	1	190	38	229	6.871E-122	383	191
r2_g1894.t1.p1	r2_g3917.t1.p1	0.989	190	2	0	1	190	1	188	4.561E-121	381	191
r2_g1894.t1.p1	r2_g3600.t1.p1	0.978	190	4	0	1	190	1	187	6.460E-118	372	191
r2_g1930.t1.p1	r2_g1930.t1.p1	1.000	147	0	0	1	147	1	147	1.504E-94	302	148
r2_g2256.t1.p1	r2_g2256.t1.p1	1.000	377	0	0	1	377	1	377	3.943E-261	796	378
r2_g2256.t1.p1	r2_g2256.t2.p1	1.000	377	0	0	1	377	61	437	3.943E-261	796	378
r2_g2256.t1.p1	PB.8512.1.p1	0.994	377	2	0	1	377	64	440	9.213E-260	792	378
r2_g2256.t1.p1	g10032.t1.p1	0.989	377	4	0	1	377	61	437	9.444E-257	783	378
r2_g2256.t1.p1	r2_g208.t1.p1	0.990	327	3	0	1	327	14	340	2.086E-222	684	378
r2_g2256.t1.p1	at_DN1197.t1.p1	0.420	344	198	0	28	371	20	361	1.569E-76	262	378
r2_g2256.t1.p1	r2_g353.t1.p1	0.380	342	210	0	27	368	36	374	4.955E-65	228	378
r2_g2256.t1.p1	r2_g114.t1.p1	0.289	361	252	0	17	372	23	383	2.729E-41	158	378
r2_g2256.t1.p1	r2_g201.t1.p1	0.291	323	228	0	50	372	62	383	9.276E-41	157	378
r2_g2299.t2.p1	r2_g2299.t2.p1	1.000	190	0	0	1	190	1	190	2.002E-129	405	191
r2_g2299.t2.p1	r2_g2299.t1.p1	1.000	181	0	0	10	190	1	181	1.035E-122	385	191
r2_g2299.t2.p1	PB.76.1.p1	0.297	184	120	0	14	185	26	209	8.929E-08	53	191
r2_g2299.t2.p1	PB.76.2.p1	0.297	184	120	0	14	185	26	209	8.929E-08	53	191
r2_g233.t1.p1	r2_g233.t1.p1	1.000	202	0	0	1	202	1	202	1.947E-126	397	203
r2_g233.t1.p1	PB.8183.1.p2	0.937	177	11	0	25	201	3	178	1.872E-99	319	203
r2_g233.t1.p1	PB.8183.2.p2	0.937	177	11	0	25	201	3	178	1.872E-99	319	203
r2_g233.t1.p1	PB.8183.5.p2	0.937	177	11	0	25	201	3	178	1.872E-99	319	203
r2_g233.t1.p1	r2_g824.t1.p1	0.939	166	10	0	1	165	1	166	7.004E-93	300	203
r2_g2352.t1.p1	r2_g2352.t1.p1	1.000	580	0	0	1	580	1	580	0.000E+00	1168	581
r2_g2352.t1.p1	r2_g2352.t2.p1	0.996	571	2	0	1	571	1	571	0.000E+00	1147	581
r2_g239.t1.p1	r2_g239.t1.p1	1.000	364	0	0	1	364	1	364	1.495E-241	738	365
r2_g364.t1.p1	r2_g364.t1.p1	1.000	171	0	0	1	171	1	171	8.688E-114	359	172
r2_g3640.t1.p1	r2_g3640.t1.p1	1.000	134	0	0	1	134	1	134	2.451E-89	286	135
r2_g369.t1.p1	r2_g369.t1.p1	1.000	392	0	0	1	392	1	392	1.773E-265	809	393
r2_g3715.t1.p1	r2_g3715.t1.p1	1.000	114	0	0	1	114	1	114	1.188E-71	234	115
r2_g3717.t1.p1	r2_g3717.t1.p1	1.000	216	0	0	1	216	1	216	6.090E-151	468	217
r2_g3717.t1.p1	r2_g2494.t1.p1	0.495	216	107	0	1	216	1	213	4.571E-66	224	217
r2_g3717.t1.p1	r2_g1412.t1.p1	0.483	216	110	0	1	216	1	213	1.175E-65	222	217
r2_g3717.t1.p1	r2_g3398.t1.p1	0.483	216	110	0	1	216	1	213	1.175E-65	222	217
r2_g3717.t1.p1	r2_g3659.t1.p1	0.483	216	110	0	1	216	1	213	1.175E-65	222	217
r2_g3717.t1.p1	r2_g354.t2.p1	0.483	216	110	0	1	216	1	213	1.175E-65	222	217
r2_g3717.t1.p1	r2_g1777.t2.p1	0.483	216	110	0	1	216	1	213	1.175E-65	222	217
r2_g3717.t1.p1	r2_g3478.t1.p1	0.483	216	110	0	1	216	1	213	1.175E-65	222	217
r2_g3717.t1.p1	r2_g156.t1.p1	0.483	216	110	0	1	216	1	213	1.175E-65	222	217
r2_g3717.t1.p1	r2_g2392.t1.p1	0.477	216	111	0	1	216	1	214	2.474E-63	216	217
r2_g3717.t1.p1	r2_g721.t1.p1	0.512	201	95	0	1	195	1	201	1.209E-59	205	217
r2_g3717.t1.p1	g2956.t1.p1	0.388	204	118	0	1	194	1	204	7.712E-35	133	217
r2_g3717.t1.p1	g8711.t1.p1	0.360	198	124	0	1	195	4	201	3.594E-26	108	217
r2_g4028.t1.p1	r2_g4028.t1.p1	1.000	188	0	0	1	188	1	188	3.324E-122	384	189
r2_g4065.t1.p1	r2_g4065.t1.p1	1.000	589	0	0	1	589	1	589	0.000E+00	1198	590
r2_g4065.t1.p1	r2_g4225.t1.p1	0.993	589	4	0	1	589	1	589	0.000E+00	1191	590
r2_g4065.t1.p1	r2_g4225.t2.p1	0.993	589	4	0	1	589	74	662	0.000E+00	1191	590
r2_g4065.t1.p1	r2_g1418.t1.p1	0.993	589	4	0	1	589	1	589	0.000E+00	1188	590
r2_g4103.t1.p1	r2_g4103.t1.p1	1.000	325	0	0	1	325	1	325	5.275E-211	648	326
r2_g4103.t1.p1	r2_g3549.t2.p1	0.433	314	177	0	12	325	42	355	7.935E-66	228	326
r2_g4103.t1.p1	r2_g1271.t2.p1	0.390	307	179	0	19	325	1	294	9.495E-57	202	326
r2_g4103.t1.p1	r2_g1602.t1.p1	0.358	313	200	0	12	324	28	340	1.053E-47	175	326
r2_g4103.t1.p1	g1983.t1.p1	0.359	282	169	0	62	325	7	288	5.515E-41	156	326
r2_g4103.t1.p1	PB.2616.2.p2	0.360	268	166	0	11	271	21	288	8.990E-38	146	326
r2_g4103.t1.p1	g2672.t1.p1	0.334	304	188	0	19	322	39	322	8.990E-38	146	326
r2_g4127.t2.p1	r2_g4127.t2.p1	1.000	205	0	0	1	205	1	205	1.637E-136	426	206
r2_g4127.t2.p1	r2_g4127.t1.p1	1.000	205	0	0	1	205	33	237	1.637E-136	426	206
r2_g4127.t2.p1	r2_g46.t1.p1	0.329	175	116	0	1	175	1	174	2.482E-21	93	206
r2_g4164.t1.p1	r2_g4164.t1.p1	1.000	939	0	0	1	939	1	939	0.000E+00	1868	940
r2_g4164.t1.p1	PB.2537.1.p1	0.256	799	588	0	12	810	30	820	3.192E-60	228	940
r2_g4164.t1.p1	r2_g3487.t1.p1	0.231	843	623	0	28	838	32	874	8.715E-55	211	940
PB.1213.1.p1	PB.1213.1.p1	1.000	165	0	0	1	165	1	165	9.925E-105	332	166
PB.1214.1.p1	PB.1214.1.p1	1.000	257	0	0	1	257	1	257	8.178E-180	554	258
PB.1217.2.p1	PB.1217.2.p1	1.000	919	0	0	1	919	1	919	0.000E+00	1791	920
PB.1217.2.p1	PB.1217.6.p1	1.000	886	0	0	24	909	1	886	0.000E+00	1725	920
PB.1217.2.p1	PB.1217.9.p1	1.000	817	0	0	93	909	1	817	0.000E+00	1594	920
PB.1217.2.p1	PB.1217.8.p1	1.000	817	0	0	93	909	1	817	0.000E+00	1594	920
PB.1217.2.p1	PB.1217.1.p1	1.000	817	0	0	93	909	1	817	0.000E+00	1594	920
PB.1217.2.p1	PB.1217.10.p1	1.000	737	0	0	93	829	1	737	0.000E+00	1455	920
PB.1221.10.p1	PB.1221.10.p1	1.000	151	0	0	1	151	1	151	8.203E-100	317	152
PB.1221.10.p1	PB.1221.12.p1	1.000	151	0	0	1	151	1	151	8.203E-100	317	152
PB.1221.10.p1	PB.1221.13.p1	1.000	151	0	0	1	151	1	151	8.203E-100	317	152
PB.1221.10.p1	PB.1221.14.p1	1.000	151	0	0	1	151	1	151	8.203E-100	317	152
PB.1221.10.p1	PB.1221.15.p1	1.000	151	0	0	1	151	1	151	8.203E-100	317	152
PB.1221.10.p1	PB.1221.16.p1	1.000	151	0	0	1	151	1	151	8.203E-100	317	152
PB.1221.10.p1	PB.1221.9.p1	1.000	151	0	0	1	151	1	151	8.203E-100	317	152
PB.1221.12.p1	PB.1221.10.p1	1.000	151	0	0	1	151	1	151	8.203E-100	317	152
PB.1221.12.p1	PB.1221.12.p1	1.000	151	0	0	1	151	1	151	8.203E-100	317	152
PB.1221.12.p1	PB.1221.13.p1	1.000	151	0	0	1	151	1	151	8.203E-100	317	152
PB.1221.12.p1	PB.1221.14.p1	1.000	151	0	0	1	151	1	151	8.203E-100	317	152
PB.1221.12.p1	PB.1221.15.p1	1.000	151	0	0	1	151	1	151	8.203E-100	317	152
PB.1221.12.p1	PB.1221.16.p1	1.000	151	0	0	1	151	1	151	8.203E-100	317	152
PB.1221.12.p1	PB.1221.9.p1	1.000	151	0	0	1	151	1	151	8.203E-100	317	152
PB.1293.1.p1	PB.1293.1.p1	1.000	538	0	0	1	538	1	538	0.000E+00	1088	538
PB.1293.1.p1	PB.1293.2.p1	1.000	538	0	0	1	538	1	538	0.000E+00	1088	538
PB.1293.1.p1	PB.1293.6.p1	1.000	538	0	0	1	538	1	538	0.000E+00	1088	538
PB.1293.1.p1	PB.1293.3.p1	0.994	532	3	0	1	532	1	532	0.000E+00	1070	538
PB.1293.1.p1	PB.1293.5.p1	0.994	532	3	0	1	532	1	532	0.000E+00	1070	538
PB.1293.1.p1	PB.1293.7.p1	0.994	532	3	0	1	532	1	532	0.000E+00	1070	538
PB.1293.1.p1	PB.1293.4.p1	1.000	487	0	0	1	487	1	487	0.000E+00	998	538
PB.1293.1.p1	PB.1292.1.p1	0.892	532	57	0	1	532	1	532	2.538E-316	964	538
PB.1293.1.p1	PB.1293.11.p1	0.997	469	1	0	70	538	51	519	1.404E-310	947	538
PB.1293.1.p1	PB.1293.14.p1	1.000	467	0	0	72	538	9	475	6.776E-310	945	538
PB.1293.1.p1	PB.1293.15.p1	1.000	467	0	0	72	538	9	475	6.776E-310	945	538
PB.1293.1.p1	PB.1293.9.p1	1.000	467	0	0	72	538	9	475	6.776E-310	945	538
PB.1293.1.p1	PB.1292.2.p1	0.904	511	49	0	1	511	1	511	8.410E-309	942	538
PB.1293.1.p1	PB.1293.13.p1	0.993	461	3	0	72	532	9	469	9.629E-304	928	538
PB.1293.1.p1	PB.1293.8.p1	1.000	448	0	0	91	538	1	448	1.536E-295	904	538
PB.1293.1.p1	PB.1291.3.p1	0.765	534	125	0	5	538	16	549	1.582E-270	832	538
PB.1293.1.p1	PB.1291.2.p1	0.765	534	125	0	5	538	16	549	1.582E-270	832	538
PB.1293.1.p1	PB.1291.1.p1	0.758	534	129	0	5	538	16	549	6.246E-268	824	538
PB.1293.1.p1	PB.1291.4.p1	0.779	504	111	0	5	508	15	518	2.802E-260	802	538
PB.1293.1.p1	PB.3757.6.p1	0.347	457	296	0	29	482	58	514	2.895E-85	294	538
PB.1293.1.p1	PB.3757.4.p1	0.347	457	296	0	29	482	96	552	2.895E-85	294	538
PB.130.10.p1	PB.130.10.p1	1.000	281	0	0	1	281	1	281	3.432E-192	591	282
PB.130.10.p1	PB.130.11.p1	1.000	281	0	0	1	281	1	281	3.432E-192	591	282
PB.130.10.p1	PB.130.12.p1	1.000	281	0	0	1	281	1	281	3.432E-192	591	282
PB.130.10.p1	PB.130.2.p1	1.000	281	0	0	1	281	1	281	3.432E-192	591	282
PB.130.10.p1	PB.130.3.p1	1.000	281	0	0	1	281	1	281	3.432E-192	591	282
PB.130.10.p1	PB.130.4.p1	1.000	281	0	0	1	281	1	281	3.432E-192	591	282
PB.130.10.p1	PB.130.5.p1	1.000	281	0	0	1	281	1	281	3.432E-192	591	282
PB.130.10.p1	PB.130.6.p1	1.000	281	0	0	1	281	1	281	3.432E-192	591	282
PB.130.10.p1	PB.130.7.p1	1.000	281	0	0	1	281	1	281	3.432E-192	591	282
PB.130.10.p1	PB.130.8.p1	1.000	281	0	0	1	281	1	281	3.432E-192	591	282
PB.130.10.p1	PB.130.1.p1	1.000	281	0	0	1	281	1	281	3.432E-192	591	282
PB.1301.2.p1	PB.1301.2.p1	1.000	299	0	0	1	299	1	299	1.103E-185	573	299
PB.1301.2.p1	PB.1301.1.p1	1.000	299	0	0	1	299	47	345	1.103E-185	573	299
PB.1302.1.p1	PB.1302.1.p1	1.000	201	0	0	1	201	1	201	1.019E-133	418	202
PB.1302.1.p1	PB.680.1.p1	0.310	173	115	0	19	191	23	189	3.228E-17	81	202
PB.1302.1.p1	PB.680.2.p1	0.310	173	115	0	19	191	23	189	3.228E-17	81	202
PB.1302.1.p1	PB.6543.1.p1	0.285	179	122	0	20	190	37	215	1.269E-11	64	202
PB.1302.1.p1	PB.6543.2.p1	0.285	179	122	0	20	190	37	215	1.269E-11	64	202
PB.131.4.p2	PB.131.7.p2	1.000	125	0	0	1	125	1	125	1.189E-79	258	126
PB.131.4.p2	PB.131.3.p2	1.000	125	0	0	1	125	1	125	1.189E-79	258	126
PB.131.4.p2	PB.131.4.p2	1.000	125	0	0	1	125	1	125	1.189E-79	258	126
PB.131.4.p2	PB.131.5.p2	1.000	125	0	0	1	125	1	125	1.189E-79	258	126
PB.131.4.p2	PB.131.6.p2	1.000	125	0	0	1	125	1	125	1.189E-79	258	126
PB.131.4.p2	PB.131.1.p2	1.000	125	0	0	1	125	1	125	1.189E-79	258	126
PB.131.4.p2	PB.131.2.p2	1.000	125	0	0	1	125	1	125	1.189E-79	258	126
PB.1411.3.p1	PB.1411.3.p1	1.000	275	0	0	1	275	1	275	4.068E-177	547	276
PB.1413.3.p1	PB.1413.3.p1	1.000	592	0	0	1	592	1	592	0.000E+00	1225	593
PB.1413.3.p1	PB.1413.4.p1	1.000	592	0	0	1	592	1	592	0.000E+00	1225	593
PB.1413.3.p1	PB.1413.5.p1	1.000	592	0	0	1	592	1	592	0.000E+00	1225	593
PB.1413.3.p1	PB.1413.2.p1	1.000	592	0	0	1	592	2	593	0.000E+00	1225	593
PB.1413.3.p1	PB.1413.1.p1	1.000	588	0	0	5	592	1	588	0.000E+00	1217	593
PB.1419.5.p1	PB.1419.5.p1	1.000	681	0	0	1	681	1	681	0.000E+00	1364	682
PB.1419.5.p1	PB.1419.3.p1	0.995	678	3	0	4	681	1	675	0.000E+00	1347	682
PB.1419.5.p1	PB.1419.2.p1	0.995	660	3	0	22	681	1	657	0.000E+00	1313	682
PB.1419.5.p1	PB.1419.1.p1	1.000	622	0	0	60	681	23	644	0.000E+00	1251	682
PB.1419.5.p1	PB.1419.6.p1	0.994	584	3	0	7	590	1	581	0.000E+00	1178	682
PB.1421.1.p1	PB.1421.1.p1	1.000	247	0	0	1	247	1	247	3.064E-178	549	248
PB.1421.1.p1	g8000.t1.p1	0.485	239	114	0	6	244	14	235	2.759E-73	246	248
PB.1421.1.p1	g470.t1.p1	0.485	239	114	0	6	244	14	235	2.759E-73	246	248
PB.1421.1.p1	PB.1880.7.p1	0.485	239	114	0	6	244	14	235	2.759E-73	246	248
PB.1424.1.p1	PB.1424.1.p1	1.000	308	0	0	1	308	1	308	1.188E-194	600	309
PB.1595.3.p1	PB.1595.4.p1	1.000	308	0	0	1	308	1	308	1.546E-200	617	309
PB.1595.3.p1	PB.1595.1.p1	1.000	308	0	0	1	308	1	308	1.546E-200	617	309
PB.1595.3.p1	PB.1595.2.p1	1.000	308	0	0	1	308	1	308	1.546E-200	617	309
PB.1595.3.p1	PB.1595.3.p1	1.000	308	0	0	1	308	1	308	1.546E-200	617	309
PB.1595.3.p1	PB.1595.6.p1	1.000	308	0	0	1	308	37	344	1.546E-200	617	309
PB.1595.3.p1	PB.1595.5.p1	0.970	308	9	0	1	308	1	299	3.455E-192	593	309
PB.1598.1.p1	PB.1598.1.p1	1.000	324	0	0	1	324	1	324	7.597E-212	650	325
PB.1598.1.p1	PB.1598.2.p1	1.000	324	0	0	1	324	1	324	7.597E-212	650	325
PB.1600.2.p1	PB.1600.4.p1	1.000	355	0	0	1	355	1	355	4.005E-236	722	356
PB.1600.2.p1	PB.1600.1.p1	1.000	355	0	0	1	355	1	355	4.005E-236	722	356
PB.1600.2.p1	PB.1600.2.p1	1.000	355	0	0	1	355	1	355	4.005E-236	722	356
PB.1600.2.p1	PB.1600.3.p1	1.000	355	0	0	1	355	1	355	4.005E-236	722	356
PB.1600.2.p1	PB.5593.1.p1	0.662	355	119	0	1	355	1	354	9.882E-152	479	356
PB.1600.2.p1	PB.7901.2.p1	0.498	338	169	0	17	354	16	352	5.783E-95	314	356
PB.1600.2.p1	PB.7901.3.p1	0.498	338	169	0	17	354	16	352	5.783E-95	314	356
PB.1600.2.p1	PB.7901.4.p1	0.498	338	169	0	17	354	16	352	5.783E-95	314	356
PB.1600.2.p1	PB.7901.5.p1	0.498	338	169	0	17	354	16	352	5.783E-95	314	356
PB.1600.2.p1	PB.7901.1.p1	0.498	338	169	0	17	354	16	352	5.783E-95	314	356
PB.1600.2.p1	PB.1233.4.p1	0.469	342	179	0	16	354	17	358	2.454E-90	301	356
PB.1600.2.p1	PB.1233.5.p1	0.469	342	179	0	16	354	17	358	2.454E-90	301	356
PB.1600.2.p1	PB.1233.6.p1	0.469	342	179	0	16	354	17	358	2.454E-90	301	356
PB.1600.2.p1	PB.1233.2.p1	0.474	317	165	0	41	354	5	321	7.559E-86	288	356
PB.1600.2.p1	g51.t1.p1	0.404	342	199	0	16	350	26	367	2.978E-75	257	356
PB.1600.2.p1	g8243.t1.p1	0.431	363	196	0	10	354	16	378	5.563E-75	256	356
PB.1604.1.p1	PB.1604.1.p1	1.000	536	0	0	1	536	1	536	0.000E+00	1029	537
PB.1604.1.p1	PB.1604.2.p1	1.000	505	0	0	32	536	1	505	1.953E-317	967	537
PB.1604.1.p1	PB.1604.3.p1	1.000	505	0	0	32	536	1	505	1.953E-317	967	537
PB.1604.1.p1	g8564.t1.p1	0.283	487	334	0	52	518	20	506	9.374E-51	192	537
PB.1604.1.p1	g8564.t2.p1	0.283	487	334	0	52	518	22	508	9.374E-51	192	537
PB.1604.1.p1	g8564.t3.p1	0.283	487	334	0	52	518	22	508	9.374E-51	192	537
PB.1604.1.p1	PB.3294.1.p1	0.220	448	346	0	59	506	41	484	2.302E-32	135	537
PB.1604.1.p1	PB.3294.2.p1	0.220	448	346	0	59	506	41	484	2.302E-32	135	537
PB.1604.1.p1	PB.8145.1.p1	0.246	444	332	0	51	491	43	486	7.457E-31	130	537
PB.1604.1.p1	PB.5760.1.p1	0.249	488	354	0	37	509	1	488	3.163E-30	128	537
PB.1604.1.p1	PB.5760.2.p1	0.249	488	354	0	37	509	1	488	3.163E-30	128	537
PB.1604.1.p1	PB.5760.3.p1	0.249	488	354	0	37	509	1	488	3.163E-30	128	537
PB.1604.1.p1	g6062.t1.p1	0.247	456	337	0	62	517	9	456	4.222E-30	128	537
PB.1604.1.p1	g11168.t1.p1	0.245	456	337	0	62	517	9	456	4.239E-29	125	537
PB.1604.1.p1	PB.8143.2.p1	0.226	458	352	0	34	491	7	462	1.340E-28	123	537
PB.1604.1.p1	PB.8143.3.p1	0.226	458	352	0	34	491	7	462	1.340E-28	123	537
PB.1604.1.p1	PB.8143.4.p1	0.226	458	352	0	34	491	7	462	1.340E-28	123	537
PB.1604.1.p1	PB.8143.1.p1	0.232	462	351	0	34	491	25	486	1.787E-28	123	537
PB.1604.1.p1	PB.8143.5.p1	0.232	462	351	0	34	491	25	486	1.787E-28	123	537
PB.1604.1.p1	PB.1807.1.p1	0.239	435	328	0	52	483	10	444	7.514E-28	121	537
PB.1604.1.p1	PB.1583.1.p1	0.219	468	362	0	40	504	12	479	1.334E-27	120	537
PB.1604.1.p1	r2_g1373.t1.p1	0.246	450	336	0	58	504	8	457	5.512E-26	115	537
PB.1604.1.p1	PB.4726.1.p1	0.231	431	327	0	67	497	21	446	9.301E-24	108	537
PB.1604.1.p1	PB.1585.1.p1	0.221	440	337	0	59	491	6	445	9.010E-23	105	537
PB.1604.1.p1	PB.1585.2.p1	0.221	440	337	0	59	491	6	445	9.010E-23	105	537
PB.1604.1.p1	g5674.t1.p1	0.220	438	341	0	68	505	15	452	2.799E-22	103	537
PB.1604.1.p1	PB.5672.1.p1	0.220	438	341	0	68	505	71	508	2.799E-22	103	537
PB.1608.3.p1	PB.1608.3.p1	1.000	826	0	0	1	826	1	826	0.000E+00	1687	827
PB.1608.3.p1	PB.1608.7.p1	1.000	826	0	0	1	826	1	826	0.000E+00	1687	827
PB.1608.3.p1	PB.1608.1.p1	1.000	826	0	0	1	826	121	946	0.000E+00	1687	827
PB.1608.3.p1	PB.1608.6.p1	1.000	826	0	0	1	826	121	946	0.000E+00	1687	827
PB.1608.3.p1	PB.1608.2.p1	0.957	826	34	0	1	826	1	791	0.000E+00	1615	827
PB.1608.3.p1	PB.1608.4.p1	0.957	826	34	0	1	826	1	791	0.000E+00	1615	827
PB.1608.3.p1	PB.1608.8.p1	0.957	826	34	0	1	826	1	791	0.000E+00	1615	827
PB.1941.2.p1	PB.1941.1.p1	1.000	478	0	0	1	478	1	478	3.705E-322	977	479
PB.1941.2.p1	PB.1941.2.p1	1.000	478	0	0	1	478	1	478	3.705E-322	977	479
PB.1941.2.p1	PB.1941.3.p1	1.000	478	0	0	1	478	1	478	3.705E-322	977	479
PB.1941.2.p1	PB.1941.4.p1	1.000	478	0	0	1	478	1	478	3.705E-322	977	479
PB.1941.2.p1	PB.1941.5.p1	1.000	478	0	0	1	478	1	478	3.705E-322	977	479
PB.1951.5.p1	PB.1951.5.p1	1.000	511	0	0	1	511	1	511	0.000E+00	1022	511
PB.1951.5.p1	PB.1951.2.p1	1.000	511	0	0	1	511	1	511	0.000E+00	1022	511
PB.1951.5.p1	PB.1951.3.p1	1.000	511	0	0	1	511	1	511	0.000E+00	1022	511
PB.1951.5.p1	PB.1951.1.p1	0.998	501	1	0	1	501	1	501	0.000E+00	1000	511
PB.1952.1.p1	PB.1952.1.p1	1.000	369	0	0	1	369	1	369	2.129E-252	770	370
PB.196.12.p1	PB.196.2.p1	1.000	460	0	0	1	460	1	460	1.426E-266	816	461
PB.196.12.p1	PB.196.21.p1	1.000	460	0	0	1	460	1	460	1.426E-266	816	461
PB.196.12.p1	PB.196.3.p1	1.000	460	0	0	1	460	1	460	1.426E-266	816	461
PB.196.12.p1	PB.196.4.p1	1.000	460	0	0	1	460	1	460	1.426E-266	816	461
PB.196.12.p1	PB.196.6.p1	1.000	460	0	0	1	460	1	460	1.426E-266	816	461
PB.196.12.p1	PB.196.11.p1	1.000	460	0	0	1	460	1	460	1.426E-266	816	461
PB.196.12.p1	PB.196.12.p1	1.000	460	0	0	1	460	1	460	1.426E-266	816	461
PB.196.12.p1	PB.196.16.p1	1.000	460	0	0	1	460	1	460	1.426E-266	816	461
PB.196.12.p1	PB.196.17.p1	1.000	460	0	0	1	460	1	460	1.426E-266	816	461
PB.196.12.p1	PB.196.7.p1	0.995	460	2	0	1	460	1	458	7.747E-264	808	461
PB.196.12.p1	PB.196.9.p1	0.995	460	2	0	1	460	1	458	7.747E-264	808	461
PB.196.12.p1	PB.196.10.p1	0.995	460	2	0	1	460	1	458	7.747E-264	808	461
PB.196.12.p1	PB.196.14.p1	0.995	460	2	0	1	460	1	458	7.747E-264	808	461
PB.196.12.p1	PB.196.15.p1	0.995	460	2	0	1	460	1	458	7.747E-264	808	461
PB.196.12.p1	PB.196.18.p1	0.995	460	2	0	1	460	1	458	7.747E-264	808	461
PB.1962.15.p1	PB.1962.15.p1	1.000	418	0	0	1	418	1	418	3.434E-282	859	419
PB.1962.15.p1	PB.1962.14.p1	1.000	418	0	0	1	418	51	468	3.434E-282	859	419
PB.1962.15.p1	PB.1962.12.p1	1.000	418	0	0	1	418	60	477	3.434E-282	859	419
PB.1962.15.p1	PB.1962.13.p1	1.000	418	0	0	1	418	60	477	3.434E-282	859	419
PB.1962.15.p1	PB.1962.1.p1	1.000	418	0	0	1	418	63	480	3.434E-282	859	419
PB.1962.15.p1	PB.1962.9.p1	1.000	407	0	0	12	418	73	479	5.047E-273	832	419
PB.1962.15.p1	PB.1962.7.p1	1.000	337	0	0	82	418	1	337	4.609E-227	700	419
PB.1962.15.p1	PB.1962.8.p1	1.000	337	0	0	82	418	1	337	4.609E-227	700	419
PB.1962.15.p1	PB.1962.11.p1	1.000	337	0	0	82	418	1	337	4.609E-227	700	419
PB.1962.15.p1	PB.1962.16.p1	1.000	337	0	0	82	418	1	337	4.609E-227	700	419
PB.1962.15.p1	PB.1962.3.p1	1.000	337	0	0	82	418	1	337	4.609E-227	700	419
PB.1962.15.p1	PB.1962.5.p1	1.000	337	0	0	82	418	1	337	4.609E-227	700	419
PB.2102.15.p1	PB.2102.15.p1	1.000	510	0	0	1	510	1	510	0.000E+00	1025	511
PB.2102.15.p1	PB.2102.10.p1	1.000	510	0	0	1	510	33	542	0.000E+00	1025	511
PB.2102.15.p1	PB.2102.11.p1	1.000	510	0	0	1	510	33	542	0.000E+00	1025	511
PB.2102.15.p1	PB.2102.12.p1	1.000	510	0	0	1	510	33	542	0.000E+00	1025	511
PB.2102.15.p1	PB.2102.13.p1	1.000	510	0	0	1	510	33	542	0.000E+00	1025	511
PB.2102.15.p1	PB.2102.9.p1	1.000	510	0	0	1	510	33	542	0.000E+00	1025	511
PB.2102.15.p1	PB.2102.8.p1	1.000	510	0	0	1	510	51	560	0.000E+00	1025	511
PB.2102.15.p1	PB.2102.14.p1	1.000	510	0	0	1	510	57	566	0.000E+00	1025	511
PB.2102.15.p1	PB.2102.7.p1	1.000	510	0	0	1	510	84	593	0.000E+00	1025	511
PB.2102.15.p1	PB.2102.6.p1	1.000	510	0	0	1	510	115	624	0.000E+00	1025	511
PB.2102.15.p1	PB.2102.16.p1	1.000	474	0	0	37	510	1	474	5.579E-311	947	511
PB.2106.1.p1	PB.2106.1.p1	1.000	591	0	0	1	591	1	591	0.000E+00	1206	592
PB.2106.1.p1	PB.2106.2.p1	1.000	591	0	0	1	591	1	591	0.000E+00	1206	592
PB.2106.1.p1	PB.2106.3.p1	0.970	540	16	0	1	540	1	540	0.000E+00	1063	592
PB.2108.5.p1	PB.2108.5.p1	1.000	774	0	0	1	774	1	774	0.000E+00	1566	775
PB.2108.5.p1	PB.2108.4.p1	1.000	774	0	0	1	774	20	793	0.000E+00	1566	775
PB.2112.7.p1	PB.2112.7.p1	1.000	885	0	0	1	885	1	885	0.000E+00	1765	885
PB.2112.7.p1	PB.2112.3.p1	1.000	885	0	0	1	885	1	885	0.000E+00	1765	885
PB.2112.7.p1	PB.2112.5.p1	0.998	886	2	0	1	885	1	886	0.000E+00	1760	885
PB.2112.7.p1	PB.2112.6.p1	0.984	898	14	0	1	885	1	898	0.000E+00	1749	885
PB.2112.7.p1	PB.2112.10.p1	0.978	886	19	0	1	885	1	886	0.000E+00	1722	885
PB.2112.7.p1	PB.2112.9.p1	0.964	898	32	0	1	885	1	898	0.000E+00	1711	885
PB.2112.7.p1	PB.2112.11.p1	0.998	756	2	0	131	885	1	756	0.000E+00	1479	885
PB.2112.7.p1	PB.2112.12.p1	0.998	738	1	0	149	885	1	738	0.000E+00	1441	885
PB.2120.3.p1	PB.2120.1.p1	1.000	530	0	0	1	530	1	530	0.000E+00	1052	531
PB.2120.3.p1	PB.2120.2.p1	1.000	530	0	0	1	530	1	530	0.000E+00	1052	531
PB.2120.3.p1	PB.2120.3.p1	1.000	530	0	0	1	530	1	530	0.000E+00	1052	531
PB.2120.3.p1	PB.2120.4.p1	1.000	530	0	0	1	530	1	530	0.000E+00	1052	531
PB.2120.3.p1	PB.2120.6.p1	1.000	530	0	0	1	530	1	530	0.000E+00	1052	531
PB.2120.3.p1	PB.2120.7.p1	1.000	530	0	0	1	530	6	535	0.000E+00	1052	531
PB.2393.2.p1	PB.2393.2.p1	1.000	130	0	0	1	130	1	130	2.076E-79	257	131
PB.2393.2.p1	PB.2393.1.p1	1.000	120	0	0	11	130	1	120	1.498E-72	237	131
PB.2394.1.p1	PB.2394.3.p1	1.000	196	0	0	1	196	1	196	1.465E-126	397	197
PB.2394.1.p1	PB.2394.6.p1	1.000	196	0	0	1	196	1	196	1.465E-126	397	197
PB.2394.1.p1	PB.2394.1.p1	1.000	196	0	0	1	196	1	196	1.465E-126	397	197
PB.2394.1.p1	PB.2394.2.p1	1.000	196	0	0	1	196	1	196	1.465E-126	397	197
PB.2394.1.p1	PB.2394.7.p1	1.000	196	0	0	1	196	13	208	1.465E-126	397	197
PB.2394.1.p1	PB.2394.4.p1	1.000	196	0	0	1	196	22	217	1.465E-126	397	197
PB.2394.1.p1	PB.2394.5.p1	1.000	196	0	0	1	196	22	217	1.465E-126	397	197
PB.2394.2.p1	PB.2394.3.p1	1.000	196	0	0	1	196	1	196	1.465E-126	397	197
PB.2394.2.p1	PB.2394.6.p1	1.000	196	0	0	1	196	1	196	1.465E-126	397	197
PB.2394.2.p1	PB.2394.1.p1	1.000	196	0	0	1	196	1	196	1.465E-126	397	197
PB.2394.2.p1	PB.2394.2.p1	1.000	196	0	0	1	196	1	196	1.465E-126	397	197
PB.2394.2.p1	PB.2394.7.p1	1.000	196	0	0	1	196	13	208	1.465E-126	397	197
PB.2394.2.p1	PB.2394.4.p1	1.000	196	0	0	1	196	22	217	1.465E-126	397	197
PB.2394.2.p1	PB.2394.5.p1	1.000	196	0	0	1	196	22	217	1.465E-126	397	197
PB.2396.2.p1	PB.2396.1.p1	1.000	308	0	0	1	308	1	308	9.468E-209	640	309
PB.2396.2.p1	PB.2396.2.p1	1.000	308	0	0	1	308	1	308	9.468E-209	640	309
PB.240.1.p1	PB.240.1.p1	1.000	411	0	0	1	411	1	411	8.081E-265	808	412
PB.240.1.p1	PB.240.2.p1	1.000	411	0	0	1	411	1	411	8.081E-265	808	412
PB.240.1.p1	PB.240.3.p1	1.000	411	0	0	1	411	1	411	8.081E-265	808	412
PB.240.1.p1	PB.240.4.p1	1.000	411	0	0	1	411	1	411	8.081E-265	808	412
PB.240.1.p1	PB.240.6.p1	1.000	411	0	0	1	411	1	411	8.081E-265	808	412
PB.240.1.p1	PB.240.5.p1	0.990	413	4	0	1	411	1	413	7.501E-261	797	412
PB.2493.4.p1	PB.2493.4.p1	1.000	674	0	0	1	674	1	674	0.000E+00	1329	674
PB.2493.4.p1	PB.2493.3.p1	1.000	674	0	0	1	674	1	674	0.000E+00	1329	674
PB.2495.6.p1	PB.2495.12.p1	1.000	404	0	0	1	404	1	404	2.046E-251	769	405
PB.2495.6.p1	PB.2495.2.p1	1.000	404	0	0	1	404	1	404	2.046E-251	769	405
PB.2495.6.p1	PB.2495.4.p1	1.000	404	0	0	1	404	1	404	2.046E-251	769	405
PB.2495.6.p1	PB.2495.6.p1	1.000	404	0	0	1	404	1	404	2.046E-251	769	405
PB.2495.6.p1	PB.2495.9.p1	1.000	404	0	0	1	404	1	404	2.046E-251	769	405
PB.2495.6.p1	PB.2495.1.p1	1.000	404	0	0	1	404	13	416	2.046E-251	769	405
PB.2495.6.p1	PB.2495.11.p1	1.000	404	0	0	1	404	13	416	2.046E-251	769	405
PB.2495.6.p1	PB.2495.13.p1	1.000	404	0	0	1	404	13	416	2.046E-251	769	405
PB.2495.6.p1	PB.2495.3.p1	1.000	404	0	0	1	404	13	416	2.046E-251	769	405
PB.2495.6.p1	PB.2495.8.p1	1.000	404	0	0	1	404	13	416	2.046E-251	769	405
PB.2495.6.p1	PB.2495.5.p1	1.000	404	0	0	1	404	73	476	2.046E-251	769	405
PB.2495.7.p2	PB.2495.7.p2	1.000	160	0	0	1	160	1	160	2.515E-103	328	161
PB.2499.2.p1	PB.2499.2.p1	1.000	706	0	0	1	706	1	706	0.000E+00	1401	707
PB.2499.2.p1	PB.2499.4.p1	1.000	706	0	0	1	706	1	706	0.000E+00	1401	707
PB.2499.2.p1	PB.2499.1.p1	1.000	706	0	0	1	706	50	755	0.000E+00	1401	707
PB.2499.2.p1	PB.2499.3.p1	1.000	706	0	0	1	706	50	755	0.000E+00	1401	707
PB.250.1.p1	PB.250.1.p1	1.000	668	0	0	1	668	1	668	0.000E+00	1300	669
PB.250.1.p1	PB.250.14.p1	1.000	668	0	0	1	668	1	668	0.000E+00	1300	669
PB.250.1.p1	PB.250.2.p1	1.000	668	0	0	1	668	1	668	0.000E+00	1300	669
PB.250.1.p1	PB.250.9.p1	1.000	668	0	0	1	668	16	683	0.000E+00	1300	669
PB.250.1.p1	PB.250.13.p1	1.000	668	0	0	1	668	19	686	0.000E+00	1300	669
PB.250.1.p1	PB.250.7.p1	1.000	668	0	0	1	668	24	691	0.000E+00	1300	669
PB.250.1.p1	PB.250.11.p1	1.000	668	0	0	1	668	26	693	0.000E+00	1300	669
PB.250.1.p1	PB.250.8.p1	1.000	668	0	0	1	668	28	695	0.000E+00	1300	669
PB.250.1.p1	PB.250.12.p1	0.983	665	11	0	4	668	8	670	0.000E+00	1270	669
PB.250.1.p1	PB.250.15.p1	1.000	640	0	0	29	668	1	640	0.000E+00	1249	669
PB.250.1.p1	PB.250.16.p1	1.000	637	0	0	32	668	1	637	0.000E+00	1243	669
PB.250.1.p1	PB.250.5.p1	1.000	622	0	0	1	622	1	622	0.000E+00	1213	669
PB.250.1.p1	PB.250.4.p1	1.000	618	0	0	1	618	1	618	0.000E+00	1206	669
PB.250.1.p1	PB.250.18.p1	1.000	571	0	0	51	621	1	571	0.000E+00	1113	669
PB.250.1.p1	PB.250.6.p1	1.000	551	0	0	1	551	26	576	0.000E+00	1080	669
PB.250.1.p1	PB.250.20.p1	1.000	558	0	0	111	668	1	558	0.000E+00	1079	669
PB.250.1.p1	PB.7894.1.p1	0.640	613	220	0	38	649	7	619	2.602E-247	772	669
PB.250.1.p1	PB.7894.2.p1	0.640	613	220	0	38	649	7	619	2.602E-247	772	669
PB.250.1.p1	PB.3589.1.p1	0.636	617	222	0	38	648	8	624	9.112E-244	762	669
PB.250.1.p1	PB.3589.2.p1	0.636	617	222	0	38	648	8	624	9.112E-244	762	669
PB.250.1.p1	PB.3589.3.p1	0.636	617	222	0	38	648	8	624	9.112E-244	762	669
PB.250.1.p1	PB.3589.5.p1	0.636	617	222	0	38	648	8	624	9.112E-244	762	669
PB.250.1.p1	PB.7894.4.p1	0.655	578	199	0	38	614	7	584	1.885E-238	746	669
PB.250.1.p1	PB.3589.10.p1	0.646	584	206	0	38	620	8	591	2.856E-236	740	669
PB.250.1.p1	PB.3685.1.p1	0.605	607	239	0	38	642	7	613	1.356E-229	721	669
PB.250.1.p1	PB.3683.1.p1	0.600	607	242	0	38	642	7	613	4.273E-228	716	669
PB.250.1.p1	PB.3678.1.p1	0.600	607	242	0	38	642	7	613	1.498E-227	715	669
PB.250.1.p1	PB.3685.2.p1	0.617	579	221	0	38	614	7	585	1.487E-224	706	669
PB.250.1.p1	PB.3678.2.p1	0.612	579	223	0	38	614	7	585	1.200E-222	700	669
PB.250.1.p1	PB.3589.13.p1	0.623	576	214	0	80	648	1	576	2.225E-219	691	669
PB.250.1.p1	PB.3589.9.p1	0.616	554	210	0	102	648	25	578	1.900E-206	653	669
PB.250.1.p1	PB.3678.4.p1	0.578	550	230	0	96	642	1	550	1.295E-194	619	669
PB.250.1.p1	PB.2808.16.p1	0.547	564	253	0	35	593	58	621	1.797E-172	555	669
PB.250.1.p1	PB.2808.15.p1	0.547	564	253	0	35	593	58	621	1.797E-172	555	669
PB.250.1.p1	PB.2808.12.p1	0.547	564	253	0	35	593	58	621	1.797E-172	555	669
PB.250.1.p1	PB.2808.13.p1	0.547	564	253	0	35	593	58	621	1.797E-172	555	669
PB.250.1.p1	PB.2808.3.p1	0.547	564	253	0	35	593	58	621	1.797E-172	555	669
PB.250.1.p1	PB.2808.4.p1	0.547	564	253	0	35	593	58	621	1.797E-172	555	669
PB.250.1.p1	PB.2808.5.p1	0.547	564	253	0	35	593	58	621	1.797E-172	555	669
PB.250.1.p1	PB.2808.7.p1	0.547	564	253	0	35	593	58	621	1.797E-172	555	669
PB.250.1.p1	PB.2808.8.p1	0.547	564	253	0	35	593	58	621	1.797E-172	555	669
PB.250.1.p1	PB.2808.1.p1	0.547	564	253	0	35	593	58	621	1.797E-172	555	669
PB.250.1.p1	PB.2808.11.p1	0.547	564	253	0	35	593	58	621	1.797E-172	555	669
PB.250.1.p1	PB.2808.19.p1	0.545	556	251	0	35	590	22	574	1.601E-171	552	669
PB.250.1.p1	PB.2808.18.p1	0.545	556	251	0	35	590	58	610	1.601E-171	552	669
PB.250.1.p1	PB.2808.21.p1	0.554	542	240	0	35	576	58	595	5.588E-171	550	669
PB.2815.27.p1	PB.2815.27.p1	1.000	425	0	0	1	425	1	425	1.169E-287	875	426
PB.2815.27.p1	PB.2815.26.p1	1.000	425	0	0	1	425	19	443	1.169E-287	875	426
PB.2815.27.p1	PB.2815.21.p1	1.000	425	0	0	1	425	27	451	1.169E-287	875	426
PB.2815.27.p1	PB.2815.22.p1	1.000	425	0	0	1	425	27	451	1.169E-287	875	426
PB.2815.27.p1	PB.2815.24.p1	1.000	425	0	0	1	425	27	451	1.169E-287	875	426
PB.2815.27.p1	PB.2815.25.p1	1.000	425	0	0	1	425	27	451	1.169E-287	875	426
PB.2815.27.p1	PB.2815.4.p1	0.995	425	2	0	1	425	27	451	2.730E-286	871	426
PB.2815.27.p1	PB.2815.6.p1	0.988	425	5	0	1	425	26	450	3.395E-285	868	426
PB.2815.27.p1	PB.2815.5.p1	0.988	425	5	0	1	425	27	451	3.395E-285	868	426
PB.2815.27.p1	PB.2815.2.p1	0.988	425	5	0	1	425	27	451	3.395E-285	868	426
PB.2815.27.p1	PB.2815.12.p1	0.983	425	7	0	1	425	27	451	8.735E-285	867	426
PB.2815.27.p1	PB.2815.14.p1	0.983	425	7	0	1	425	27	451	8.735E-285	867	426
PB.2815.27.p1	PB.2815.16.p1	0.983	425	7	0	1	425	27	451	8.735E-285	867	426
PB.2815.27.p1	PB.2815.18.p1	0.983	425	7	0	1	425	32	456	8.735E-285	867	426
PB.2815.27.p1	PB.2815.3.p1	0.981	425	8	0	1	425	27	451	5.784E-284	864	426
PB.2815.27.p1	PB.2750.1.p1	0.976	425	10	0	1	425	27	451	4.320E-281	856	426
PB.2815.27.p1	PB.2750.3.p1	0.976	425	10	0	1	425	39	463	4.320E-281	856	426
PB.2815.27.p1	PB.397.4.p1	0.967	425	14	0	1	425	1	425	3.920E-280	853	426
PB.2815.27.p1	PB.397.2.p1	0.967	425	14	0	1	425	27	451	3.920E-280	853	426
PB.2815.27.p1	PB.397.3.p1	0.967	425	14	0	1	425	27	451	3.920E-280	853	426
PB.2815.27.p1	PB.2921.1.p1	0.976	421	10	0	1	421	27	447	1.382E-279	852	426
PB.2815.27.p1	PB.2921.2.p1	0.976	421	10	0	1	421	27	447	1.382E-279	852	426
PB.2815.27.p1	PB.2921.3.p1	0.976	421	10	0	1	421	42	462	1.382E-279	852	426
PB.2815.27.p1	PB.2815.7.p1	0.987	416	5	0	10	425	1	416	2.354E-278	848	426
PB.2815.27.p1	PB.5010.4.p1	0.957	422	18	0	1	422	5	424	2.995E-274	836	426
PB.2815.27.p1	PB.5010.2.p1	0.957	422	18	0	1	422	27	446	2.995E-274	836	426
PB.2815.27.p1	PB.5010.1.p1	0.957	422	18	0	1	422	58	477	2.995E-274	836	426
PB.2815.27.p1	PB.2815.8.p1	0.990	406	4	0	20	425	1	406	4.627E-272	830	426
PB.2815.27.p1	PB.396.3.p1	0.927	425	31	0	1	425	5	428	1.480E-270	826	426
PB.2815.27.p1	PB.396.1.p1	0.927	425	31	0	1	425	12	435	1.480E-270	826	426
PB.2815.27.p1	PB.396.2.p1	0.927	425	31	0	1	425	27	450	1.480E-270	826	426
PB.2815.27.p1	PB.6565.1.p1	0.982	406	7	0	20	425	1	406	7.150E-270	824	426
PB.2815.27.p1	PB.2815.19.p1	0.984	384	6	0	42	425	1	384	1.206E-255	782	426
PB.2815.27.p1	PB.2815.9.p1	0.992	376	3	0	50	425	1	376	1.531E-251	771	426
PB.2815.27.p1	PB.2815.10.p1	0.991	354	3	0	72	425	1	354	2.886E-235	724	426
PB.2815.27.p1	PB.4923.1.p1	0.402	420	245	0	1	420	54	463	7.788E-107	352	426
PB.2815.27.p1	PB.4923.2.p1	0.402	420	245	0	1	420	55	464	7.788E-107	352	426
PB.2815.27.p1	g4531.t1.p1	0.402	420	245	0	1	420	27	436	1.065E-106	352	426
PB.2815.27.p1	PB.1109.9.p1	0.403	406	236	0	1	406	27	422	9.520E-106	349	426
PB.2815.27.p1	PB.1109.1.p1	0.403	406	236	0	1	406	27	422	9.520E-106	349	426
PB.2815.27.p1	PB.1109.4.p1	0.403	406	236	0	1	406	27	422	9.520E-106	349	426
PB.2815.27.p1	PB.1109.7.p1	0.403	406	236	0	1	406	27	422	9.520E-106	349	426
PB.2815.27.p1	PB.935.7.p1	0.397	420	247	0	1	420	5	414	1.780E-105	348	426
PB.2815.27.p1	PB.935.5.p1	0.397	420	247	0	1	420	27	436	1.780E-105	348	426
PB.2815.27.p1	PB.935.1.p1	0.397	420	247	0	1	420	27	436	1.780E-105	348	426
PB.2815.27.p1	PB.731.1.p1	0.395	420	247	0	1	420	54	463	3.328E-105	347	426
PB.2815.27.p1	r2_g507.t1.p1	0.403	406	236	0	1	406	27	422	6.222E-105	347	426
PB.2815.27.p1	r2_g507.t3.p1	0.403	406	236	0	1	406	27	422	6.222E-105	347	426
PB.2815.27.p1	PB.2632.1.p1	0.403	406	236	0	1	406	27	422	6.222E-105	347	426
PB.2815.27.p1	r2_g507.t2.p1	0.401	406	237	0	1	406	27	422	1.591E-104	346	426
PB.2815.27.p1	PB.1095.1.p1	0.399	406	237	0	1	406	27	422	1.591E-104	346	426
PB.2815.27.p1	PB.1108.7.p1	0.402	424	248	0	1	424	27	441	2.175E-104	345	426
PB.2815.27.p1	PB.1108.8.p1	0.402	424	248	0	1	424	27	441	2.175E-104	345	426
PB.2815.27.p1	PB.1108.1.p1	0.402	424	248	0	1	424	27	441	2.175E-104	345	426
PB.2815.27.p1	PB.1108.2.p1	0.402	424	248	0	1	424	27	441	2.175E-104	345	426
PB.2815.27.p1	g4520.t1.p1	0.401	406	237	0	1	406	27	422	2.175E-104	345	426
PB.2815.27.p1	PB.1108.3.p1	0.402	424	248	0	1	424	27	441	2.175E-104	345	426
PB.2815.27.p1	g10277.t1.p1	0.401	406	237	0	1	406	27	422	2.973E-104	345	426
PB.2815.27.p1	r2_g1703.t1.p1	0.414	388	222	0	33	420	21	400	1.269E-102	340	426
PB.2815.27.p1	PB.2630.1.p1	0.415	373	213	0	34	406	1	365	9.018E-100	332	426
PB.2815.27.p1	PB.1108.4.p1	0.409	391	226	0	34	424	5	387	9.018E-100	332	426
PB.2815.27.p1	PB.1108.5.p1	0.409	391	226	0	34	424	5	387	9.018E-100	332	426
PB.2815.27.p1	r2_g1703.t2.p1	0.403	372	217	0	49	420	1	364	1.768E-94	316	426
PB.2815.27.p1	PB.1109.10.p1	0.402	358	209	0	49	406	1	350	4.015E-93	312	426
PB.2815.27.p1	PB.1109.5.p1	0.402	358	209	0	49	406	1	350	4.015E-93	312	426
PB.2815.27.p1	PB.1109.8.p1	0.402	358	209	0	49	406	1	350	4.015E-93	312	426
PB.2815.27.p1	PB.935.3.p1	0.392	369	218	0	1	369	27	385	1.245E-91	308	426
PB.2815.27.p1	PB.935.4.p1	0.392	369	218	0	1	369	27	385	1.245E-91	308	426
PB.2815.27.p1	PB.935.8.p1	0.396	368	217	0	53	420	1	360	3.174E-91	307	426
PB.2815.27.p1	PB.1108.6.p1	0.400	370	217	0	55	424	1	362	1.511E-90	305	426
PB.2815.27.p1	PB.4599.4.p1	0.287	382	272	0	1	382	17	398	7.636E-55	200	426
PB.2815.27.p1	PB.4599.3.p1	0.287	382	272	0	1	382	28	409	7.636E-55	200	426
PB.2815.27.p1	PB.4599.1.p1	0.287	382	272	0	1	382	28	409	7.636E-55	200	426
PB.2815.27.p1	g9226.t1.p1	0.299	382	258	0	38	406	70	451	1.212E-51	191	426
PB.2815.40.p1	PB.2815.31.p1	1.000	644	0	0	1	644	1	644	0.000E+00	1214	645
PB.2815.40.p1	PB.2815.37.p1	1.000	644	0	0	1	644	1	644	0.000E+00	1214	645
PB.2815.40.p1	PB.2815.39.p1	1.000	644	0	0	1	644	1	644	0.000E+00	1214	645
PB.2815.40.p1	PB.2815.40.p1	1.000	644	0	0	1	644	1	644	0.000E+00	1214	645
PB.2815.40.p1	PB.2815.29.p1	1.000	644	0	0	1	644	1	644	0.000E+00	1214	645
PB.2815.40.p1	PB.2815.1.p1	1.000	644	0	0	1	644	12	655	0.000E+00	1214	645
PB.2815.40.p1	PB.2815.38.p1	1.000	644	0	0	1	644	107	750	0.000E+00	1214	645
PB.2815.40.p1	PB.2815.30.p1	1.000	644	0	0	1	644	109	752	0.000E+00	1214	645
PB.2815.40.p1	PB.2815.32.p1	1.000	644	0	0	1	644	112	755	0.000E+00	1214	645
PB.2815.40.p1	PB.2815.33.p1	0.976	644	15	0	1	644	1	629	0.000E+00	1175	645
PB.2815.40.p1	PB.2815.36.p1	0.976	644	15	0	1	644	1	629	0.000E+00	1175	645
PB.2815.40.p1	PB.2815.41.p1	1.000	603	0	0	42	644	1	603	0.000E+00	1139	645
PB.2815.40.p1	PB.2815.34.p1	0.954	644	28	0	1	644	1	615	0.000E+00	1132	645
PB.2815.40.p1	PB.2815.42.p1	1.000	521	0	0	124	644	1	521	1.319E-321	985	645
PB.282.2.p1	PB.282.2.p1	1.000	311	0	0	1	311	1	311	2.376E-203	625	312
PB.282.2.p1	PB.282.3.p1	1.000	311	0	0	1	311	1	311	2.376E-203	625	312
PB.282.2.p1	PB.282.1.p1	1.000	300	0	0	12	311	5	304	1.210E-196	606	312
PB.282.2.p1	PB.282.4.p1	1.000	287	0	0	25	311	1	287	1.049E-188	583	312
PB.2821.1.p1	PB.2821.1.p1	1.000	853	0	0	1	853	1	853	0.000E+00	1804	854
PB.2821.1.p1	PB.2822.3.p1	0.449	761	413	0	5	765	19	769	2.987E-208	668	854
PB.2821.1.p1	PB.2822.4.p1	0.461	711	379	0	5	715	19	723	1.941E-207	665	854
PB.2832.10.p1	PB.2832.5.p1	1.000	488	0	0	1	488	1	488	0.000E+00	1034	489
PB.2832.10.p1	PB.2832.7.p1	1.000	488	0	0	1	488	1	488	0.000E+00	1034	489
PB.2832.10.p1	PB.2832.9.p1	1.000	488	0	0	1	488	1	488	0.000E+00	1034	489
PB.2832.10.p1	PB.2832.1.p1	1.000	488	0	0	1	488	1	488	0.000E+00	1034	489
PB.2832.10.p1	PB.2832.10.p1	1.000	488	0	0	1	488	1	488	0.000E+00	1034	489
PB.2832.10.p1	PB.2832.3.p1	1.000	488	0	0	1	488	1	488	0.000E+00	1034	489
PB.2832.10.p1	PB.2832.8.p1	0.997	474	1	0	15	488	15	488	0.000E+00	1006	489
PB.2832.10.p1	PB.2832.6.p1	0.997	474	1	0	15	488	28	501	0.000E+00	1006	489
PB.2832.10.p1	PB.2832.4.p1	0.997	474	1	0	15	488	28	501	0.000E+00	1006	489
PB.3250.1.p1	PB.3250.1.p1	1.000	228	0	0	1	228	1	228	2.012E-140	439	229
PB.3250.1.p1	PB.3250.2.p1	1.000	228	0	0	1	228	1	228	2.012E-140	439	229
PB.3250.2.p1	PB.3250.1.p1	1.000	228	0	0	1	228	1	228	2.012E-140	439	229
PB.3250.2.p1	PB.3250.2.p1	1.000	228	0	0	1	228	1	228	2.012E-140	439	229
PB.3253.3.p1	PB.3253.1.p1	1.000	428	0	0	1	428	1	428	1.133E-282	861	429
PB.3253.3.p1	PB.3253.2.p1	1.000	428	0	0	1	428	1	428	1.133E-282	861	429
PB.3253.3.p1	PB.3253.3.p1	1.000	428	0	0	1	428	1	428	1.133E-282	861	429
PB.3253.3.p1	PB.3253.5.p1	1.000	428	0	0	1	428	1	428	1.133E-282	861	429
PB.3253.3.p1	PB.3253.4.p1	0.892	428	41	0	1	428	1	382	2.321E-241	741	429
PB.326.3.p1	PB.326.1.p1	1.000	374	0	0	1	374	1	374	7.275E-246	751	375
PB.326.3.p1	PB.326.2.p1	1.000	374	0	0	1	374	1	374	7.275E-246	751	375
PB.326.3.p1	PB.326.3.p1	1.000	374	0	0	1	374	1	374	7.275E-246	751	375
PB.326.3.p1	PB.326.4.p1	1.000	374	0	0	1	374	1	374	7.275E-246	751	375
PB.326.4.p1	PB.326.1.p1	1.000	374	0	0	1	374	1	374	7.275E-246	751	375
PB.326.4.p1	PB.326.2.p1	1.000	374	0	0	1	374	1	374	7.275E-246	751	375
PB.326.4.p1	PB.326.3.p1	1.000	374	0	0	1	374	1	374	7.275E-246	751	375
PB.326.4.p1	PB.326.4.p1	1.000	374	0	0	1	374	1	374	7.275E-246	751	375
PB.3387.12.p1	PB.3387.8.p1	1.000	478	0	0	1	478	1	478	0.000E+00	1086	479
PB.3387.12.p1	PB.3387.9.p1	1.000	478	0	0	1	478	1	478	0.000E+00	1086	479
PB.3387.12.p1	PB.3387.10.p1	1.000	478	0	0	1	478	1	478	0.000E+00	1086	479
PB.3387.12.p1	PB.3387.11.p1	1.000	478	0	0	1	478	1	478	0.000E+00	1086	479
PB.3387.12.p1	PB.3387.12.p1	1.000	478	0	0	1	478	1	478	0.000E+00	1086	479
PB.3387.12.p1	PB.3387.13.p1	1.000	478	0	0	1	478	1	478	0.000E+00	1086	479
PB.3387.12.p1	PB.3387.14.p1	1.000	478	0	0	1	478	1	478	0.000E+00	1086	479
PB.3387.12.p1	r2_g984.t1.p1	0.482	471	242	0	1	471	31	498	4.267E-169	535	479
PB.3387.12.p1	PB.4854.1.p1	0.532	419	196	0	53	471	6	424	1.215E-163	520	479
PB.3387.12.p1	r2_g3817.t1.p1	0.485	472	241	0	1	472	46	514	1.348E-161	514	479
PB.3387.12.p1	PB.4854.2.p1	0.508	419	192	0	53	471	6	396	6.395E-152	486	479
PB.3387.12.p1	PB.4606.1.p1	0.474	474	247	0	1	474	7	477	1.628E-148	476	479
PB.3387.12.p1	g2377.t1.p1	0.418	493	273	0	5	474	40	532	1.021E-135	439	479
PB.3387.12.p1	r2_g39.t1.p1	0.444	445	247	0	28	472	10	454	1.396E-135	438	479
PB.3387.12.p1	PB.309.1.p1	0.461	427	215	0	45	471	2	400	6.687E-135	436	479
PB.3387.12.p1	PB.5443.10.p1	0.428	423	225	0	50	472	4	398	5.373E-119	390	479
PB.3387.12.p1	PB.5443.7.p1	0.428	423	225	0	50	472	4	398	5.373E-119	390	479
PB.3387.12.p1	PB.5443.8.p1	0.428	423	225	0	50	472	4	398	5.373E-119	390	479
PB.3387.12.p1	PB.5443.9.p1	0.428	423	225	0	50	472	4	398	5.373E-119	390	479
PB.3387.12.p1	PB.5447.1.p1	0.398	424	222	0	24	447	6	374	3.174E-109	362	479
PB.3387.12.p1	PB.5447.2.p1	0.398	424	222	0	24	447	6	374	3.174E-109	362	479
PB.3387.12.p1	PB.5447.3.p1	0.398	424	222	0	24	447	6	374	3.174E-109	362	479
PB.3387.12.p1	PB.5447.4.p1	0.398	424	222	0	24	447	6	374	3.174E-109	362	479
PB.3387.12.p1	g4507.t1.p1	0.368	417	241	0	27	443	7	389	1.600E-98	331	479
PB.3387.12.p1	PB.77.2.p1	0.368	428	261	0	45	472	1	414	3.608E-97	327	479
PB.3387.12.p1	PB.77.1.p1	0.368	428	261	0	45	472	1	414	3.608E-97	327	479
PB.3387.12.p1	PB.6939.1.p1	0.325	440	284	0	25	445	5	444	5.204E-78	271	479
PB.3387.12.p1	PB.2752.1.p1	0.312	479	308	0	28	475	12	490	3.104E-72	254	479
PB.3387.12.p1	PB.2752.2.p1	0.312	479	308	0	28	475	12	490	3.104E-72	254	479
PB.3387.12.p1	PB.2752.3.p1	0.312	479	308	0	28	475	12	490	3.104E-72	254	479
PB.3387.12.p1	PB.2752.4.p1	0.312	479	308	0	28	475	12	490	3.104E-72	254	479
PB.3387.12.p1	PB.3630.2.p1	0.294	471	322	0	15	471	96	566	8.033E-70	246	479
PB.3387.12.p1	PB.3630.3.p1	0.294	471	322	0	15	471	96	566	8.033E-70	246	479
PB.3387.12.p1	PB.3630.4.p1	0.294	471	322	0	15	471	96	566	8.033E-70	246	479
PB.3387.12.p1	PB.8514.1.p1	0.305	447	269	0	28	415	17	463	3.811E-57	209	479
PB.3389.1.p1	PB.3389.1.p1	1.000	646	0	0	1	646	1	646	0.000E+00	1252	647
PB.3394.3.p1	PB.3394.3.p1	1.000	688	0	0	1	688	1	688	0.000E+00	1400	688
PB.3394.3.p1	PB.3394.2.p1	1.000	688	0	0	1	688	1	688	0.000E+00	1400	688
PB.3394.3.p1	PB.3394.1.p1	0.960	712	27	0	5	688	1	712	0.000E+00	1377	688
PB.3394.3.p1	PB.3394.5.p1	1.000	643	0	0	46	688	1	643	0.000E+00	1310	688
PB.3394.3.p1	PB.3394.4.p1	1.000	617	0	0	4	620	1	617	0.000E+00	1261	688
PB.3403.2.p1	PB.3403.1.p1	1.000	468	0	0	1	468	1	468	5.281E-311	945	469
PB.3403.2.p1	PB.3403.2.p1	1.000	468	0	0	1	468	1	468	5.281E-311	945	469
PB.3403.2.p1	PB.3403.3.p1	1.000	468	0	0	1	468	1	468	5.281E-311	945	469
PB.3403.2.p1	PB.4844.1.p1	0.680	467	149	0	1	467	1	467	1.587E-219	681	469
PB.3403.2.p1	PB.4844.2.p1	0.680	467	149	0	1	467	1	467	1.587E-219	681	469
PB.3403.2.p1	PB.4844.3.p1	0.680	467	149	0	1	467	1	467	1.587E-219	681	469
PB.3403.2.p1	PB.4844.4.p1	0.680	467	149	0	1	467	1	467	1.587E-219	681	469
PB.3403.2.p1	r2_g3803.t1.p1	0.253	433	309	0	49	463	58	490	8.537E-29	123	469
PB.3403.2.p1	PB.4138.1.p1	0.252	389	288	0	55	440	38	426	7.040E-21	98	469
PB.342.1.p1	PB.342.1.p1	1.000	269	0	0	1	269	1	269	1.191E-177	548	270
PB.342.1.p1	PB.342.2.p1	1.000	269	0	0	1	269	1	269	1.191E-177	548	270
PB.342.1.p1	PB.342.3.p1	1.000	269	0	0	1	269	1	269	1.191E-177	548	270
PB.3714.1.p1	PB.3714.1.p1	1.000	665	0	0	1	665	1	665	0.000E+00	1335	666
PB.3714.1.p1	PB.3714.2.p1	0.996	665	3	0	1	665	1	663	0.000E+00	1325	666
PB.3714.1.p1	PB.3714.9.p1	1.000	594	0	0	72	665	1	594	0.000E+00	1201	666
PB.3714.1.p1	PB.3714.4.p1	0.832	648	106	0	18	665	9	638	0.000E+00	1068	666
PB.3714.1.p1	PB.3714.6.p1	0.807	635	114	0	31	665	21	613	4.595E-321	985	666
PB.3714.9.p1	PB.3714.9.p1	1.000	594	0	0	1	594	1	594	0.000E+00	1201	595
PB.3714.9.p1	PB.3714.1.p1	1.000	594	0	0	1	594	72	665	0.000E+00	1201	595
PB.3714.9.p1	PB.3714.2.p1	0.996	594	2	0	1	594	72	663	0.000E+00	1191	595
PB.3714.9.p1	PB.3714.14.p1	1.000	509	0	0	86	594	1	509	0.000E+00	1032	595
PB.3714.9.p1	PB.3714.4.p1	0.877	586	70	0	9	594	72	638	0.000E+00	1028	595
PB.3714.9.p1	PB.3714.15.p1	0.996	508	2	0	87	594	1	506	0.000E+00	1020	595
PB.3714.9.p1	PB.3714.6.p1	0.847	590	84	0	5	594	62	613	1.955E-319	976	595
PB.3714.9.p1	PB.3714.13.p1	1.000	481	0	0	114	594	24	504	3.668E-319	975	595
PB.3714.9.p1	PB.3714.11.p1	1.000	481	0	0	114	594	45	525	3.668E-319	975	595
PB.3714.9.p1	PB.3714.12.p1	1.000	481	0	0	114	594	47	527	3.668E-319	975	595
PB.3714.9.p1	PB.3714.3.p1	1.000	481	0	0	114	594	106	586	3.668E-319	975	595
PB.3714.9.p1	PB.3714.7.p1	1.000	481	0	0	114	594	106	586	3.668E-319	975	595
PB.3714.9.p1	PB.3714.5.p1	1.000	481	0	0	114	594	118	598	3.668E-319	975	595
PB.3714.9.p1	PB.3714.8.p1	0.945	481	25	0	114	594	106	560	5.649E-295	906	595
PB.3720.3.p1	PB.3720.3.p1	1.000	485	0	0	1	485	1	485	4.236E-320	972	486
PB.3720.3.p1	PB.3720.1.p1	1.000	485	0	0	1	485	22	506	4.236E-320	972	486
PB.3720.3.p1	PB.3720.2.p1	1.000	485	0	0	1	485	22	506	4.236E-320	972	486
PB.3720.3.p1	PB.3720.4.p1	1.000	431	0	0	55	485	1	431	5.449E-284	868	486
PB.3729.4.p2	PB.3729.4.p2	1.000	248	0	0	1	248	1	248	7.686E-164	507	249
PB.3732.2.p1	PB.3738.13.p2	1.000	136	0	0	1	136	1	136	8.258E-84	270	137
PB.3732.2.p1	PB.3738.14.p2	1.000	136	0	0	1	136	1	136	8.258E-84	270	137
PB.3732.2.p1	PB.3738.18.p2	1.000	136	0	0	1	136	1	136	8.258E-84	270	137
PB.3732.2.p1	PB.3738.2.p2	1.000	136	0	0	1	136	1	136	8.258E-84	270	137
PB.3732.2.p1	PB.3738.3.p2	1.000	136	0	0	1	136	1	136	8.258E-84	270	137
PB.3732.2.p1	PB.3732.1.p2	1.000	136	0	0	1	136	1	136	8.258E-84	270	137
PB.3732.2.p1	PB.3732.2.p1	1.000	136	0	0	1	136	1	136	8.258E-84	270	137
PB.4055.2.p1	PB.4055.1.p1	1.000	425	0	0	1	425	1	425	5.650E-287	873	426
PB.4055.2.p1	PB.4055.2.p1	1.000	425	0	0	1	425	1	425	5.650E-287	873	426
PB.4055.2.p1	PB.4055.3.p1	1.000	425	0	0	1	425	1	425	5.650E-287	873	426
PB.4055.2.p1	PB.4055.4.p1	1.000	425	0	0	1	425	1	425	5.650E-287	873	426
PB.4055.2.p1	PB.4055.5.p1	1.000	425	0	0	1	425	1	425	5.650E-287	873	426
PB.4058.2.p1	PB.4058.2.p1	1.000	488	0	0	1	488	1	488	0.000E+00	1004	489
PB.4058.2.p1	PB.4058.3.p1	1.000	421	0	0	68	488	1	421	3.331E-284	869	489
PB.406.1.p1	PB.406.1.p1	1.000	388	0	0	1	388	1	388	2.505E-264	805	389
PB.406.1.p1	PB.406.2.p1	1.000	388	0	0	1	388	4	391	2.505E-264	805	389
PB.4067.4.p1	PB.4067.4.p1	1.000	413	0	0	1	413	1	413	1.056E-282	860	414
PB.4067.4.p1	PB.4067.3.p1	1.000	413	0	0	1	413	77	489	1.056E-282	860	414
PB.4070.1.p1	PB.4070.1.p1	1.000	337	0	0	1	337	1	337	5.156E-218	669	338
PB.4070.1.p1	PB.4071.1.p1	0.833	348	56	0	1	337	1	348	3.065E-177	551	338
PB.4070.1.p1	PB.3928.1.p1	0.660	341	114	0	1	336	1	341	9.405E-128	408	338
PB.4070.1.p1	PB.3928.2.p1	0.649	310	107	0	31	336	1	310	1.337E-115	373	338
PB.4070.1.p1	PB.4775.1.p1	0.287	305	215	0	16	317	34	338	1.961E-27	116	338
PB.4070.1.p1	PB.3148.1.p1	0.277	298	211	0	20	317	27	319	9.842E-23	102	338
PB.4070.1.p1	g2038.t1.p1	0.273	298	212	0	20	317	23	315	5.904E-22	99	338
PB.4070.1.p1	PB.1944.1.p1	0.267	298	214	0	20	317	28	320	1.072E-21	98	338
PB.4070.1.p1	g6038.t1.p1	0.271	298	213	0	20	317	23	315	1.244E-19	92	338
PB.4070.1.p1	at_DN0708.t1.p1	0.273	303	218	0	17	317	21	323	2.248E-19	91	338
PB.4070.1.p1	at_DN1897.t1.p1	0.279	300	214	0	20	317	28	327	3.022E-19	91	338
PB.4070.1.p1	g9435.t2.p1	0.257	298	220	0	22	319	11	307	2.389E-18	88	338
PB.4070.1.p1	PB.3153.1.p1	0.277	298	211	0	20	317	27	319	1.398E-17	86	338
PB.4070.1.p1	PB.3153.2.p1	0.277	298	211	0	20	317	27	319	1.398E-17	86	338
PB.4070.1.p1	PB.4757.1.p1	0.255	308	225	0	20	322	27	334	6.076E-17	84	338
PB.4070.1.p1	PB.3689.3.p1	0.270	301	217	0	20	317	38	338	1.092E-16	83	338
PB.4070.1.p1	PB.3689.1.p1	0.270	301	217	0	20	317	39	339	1.092E-16	83	338
PB.4070.1.p1	PB.3689.2.p1	0.270	301	217	0	20	317	39	339	1.092E-16	83	338
PB.4070.1.p1	PB.5941.1.p1	0.250	299	223	0	20	317	34	332	4.880E-15	78	338
PB.4070.1.p1	PB.5602.1.p1	0.252	314	229	0	14	320	16	329	2.844E-13	72	338
PB.4070.1.p1	PB.1145.1.p1	0.254	298	216	0	20	317	29	318	1.210E-11	67	338
PB.4070.1.p1	g2076.t1.p1	0.248	307	228	0	16	319	16	322	3.817E-11	66	338
PB.4070.1.p1	PB.39.1.p1	0.228	303	230	0	20	318	25	327	6.776E-11	65	338
PB.4070.1.p1	PB.39.2.p1	0.228	303	230	0	20	318	25	327	6.776E-11	65	338
PB.4261.1.p1	PB.4261.1.p1	1.000	446	0	0	1	446	1	446	4.841E-298	906	447
PB.4261.1.p1	PB.4261.2.p1	1.000	446	0	0	1	446	2	447	4.841E-298	906	447
PB.4266.3.p1	PB.4266.3.p1	1.000	932	0	0	1	932	1	932	0.000E+00	1905	932
PB.4266.3.p1	PB.4266.1.p1	1.000	932	0	0	1	932	1	932	0.000E+00	1905	932
PB.4274.2.p1	PB.4274.2.p1	1.000	250	0	0	1	250	1	250	3.821E-159	494	251
PB.4274.2.p1	at_DN2249.t1.p1	0.255	211	154	0	8	218	10	217	1.302E-05	47	251
PB.4276.14.p1	PB.4276.14.p1	1.000	581	0	0	1	581	1	581	0.000E+00	1154	582
PB.4276.14.p1	PB.4276.2.p1	1.000	581	0	0	1	581	2	582	0.000E+00	1154	582
PB.4276.14.p1	PB.4276.8.p1	1.000	581	0	0	1	581	2	582	0.000E+00	1154	582
PB.4276.14.p1	PB.4276.9.p1	0.998	530	1	0	52	581	1	529	0.000E+00	1041	582
PB.4276.6.p2	PB.4276.3.p2	1.000	168	0	0	1	168	1	168	1.893E-106	337	169
PB.4276.6.p2	PB.4276.6.p2	1.000	168	0	0	1	168	1	168	1.893E-106	337	169
PB.4276.6.p2	PB.4276.11.p2	0.994	168	1	0	1	168	1	167	2.153E-104	331	169
[truncated: 276,151 more rows]
