# Supplementary material for: The genome of a sea spider corroborates a shared Hox cluster motif in arthropods with a reduced posterior tagma
Source: BMC Biol. 2025 Jul 2;23:196. doi: 10.1186/s12915-025-02276-x (PMC12220506; doi:10.1186/s12915-025-02276-x)
Supplement: Supplementary file 3 — Additional file 3. [file 12915_2025_2276_MOESM3_ESM.zip › suppl-file7-gene_analysis/nkx/homeobox_aligned.fasta.iqtree]

IQ-TREE 2.4.0 built Feb  7 2025

Input file name: ./homeobox_aligned.fasta
Type of analysis: ModelFinder + tree reconstruction + ultrafast bootstrap (2000 replicates)
Random seed number: 191422

REFERENCES
----------

To cite IQ-TREE please use:

Bui Quang Minh, Heiko A. Schmidt, Olga Chernomor, Dominik Schrempf,
Michael D. Woodhams, Arndt von Haeseler, and Robert Lanfear (2020)
IQ-TREE 2: New models and efficient methods for phylogenetic inference
in the genomic era. Mol. Biol. Evol., in press.
https://doi.org/10.1093/molbev/msaa015

To cite ModelFinder please use: 

Subha Kalyaanamoorthy, Bui Quang Minh, Thomas KF Wong, Arndt von Haeseler,
and Lars S Jermiin (2017) ModelFinder: Fast model selection for
accurate phylogenetic estimates. Nature Methods, 14:587–589.
https://doi.org/10.1038/nmeth.4285

Since you used ultrafast bootstrap (UFBoot) please also cite: 

Diep Thi Hoang, Olga Chernomor, Arndt von Haeseler, Bui Quang Minh,
and Le Sy Vinh (2018) UFBoot2: Improving the ultrafast bootstrap
approximation. Mol. Biol. Evol., 35:518–522.
https://doi.org/10.1093/molbev/msx281

SEQUENCE ALIGNMENT
------------------

Input data: 588 sequences with 70 amino-acid sites
Number of constant sites: 17 (= 24.2857% of all sites)
Number of invariant (constant or ambiguous constant) sites: 17 (= 24.2857% of all sites)
Number of parsimony informative sites: 53
Number of distinct site patterns: 67

ModelFinder
-----------

Best-fit model according to BIC: Q.insect+I+G4

List of models sorted by BIC scores: 

Model                  LogL         AIC      w-AIC        AICc     w-AICc         BIC      w-BIC
Q.insect+I+G4     -7055.886   15605.773 +    0.997 1133117.773 -        0   17285.399 +     0.99
Q.insect+G4       -7062.563   15617.126 -  0.00341 1130141.126 - 6.09e-283   17294.503 -   0.0104
Q.yeast+I+G4      -7099.306   15692.612 - 1.39e-19 1133204.612 -        0   17372.237 - 1.38e-19
Q.yeast+G4        -7104.194   15700.388 - 2.84e-21 1130224.388 - 5.06e-301   17377.766 - 8.68e-21
Q.plant+I+G4      -7120.509   15735.017 - 8.58e-29 1133247.017 -        0   17414.643 - 8.52e-29
Q.plant+G4        -7124.639   15741.278 - 3.75e-30 1130265.278 - 6.68e-310   17418.655 - 1.15e-29
LG+I+G4           -7122.537   15739.075 - 1.13e-29 1133251.075 -        0   17418.701 - 1.12e-29
LG+G4             -7126.289   15744.579 -  7.2e-31 1130268.579 - 1.28e-310   17421.956 -  2.2e-30
LG+I+R5           -7114.623   15737.247 - 2.81e-29 1154277.247 -        0   17432.612 - 1.07e-32
LG+I+R4           -7122.364   15748.728 - 9.04e-32 1148260.728 -        0   17439.597 - 3.25e-34
LG+I+R6           -7114.213   15740.426 - 5.74e-30 1160324.426 -        0   17440.289 -  2.3e-34
Q.pfam+I+G4       -7136.386   15766.773 - 1.09e-35 1133278.773 -        0   17446.399 - 1.08e-35
Q.pfam+G4         -7140.406   15772.813 - 5.32e-37 1130296.813 - 9.49e-317   17450.190 - 1.63e-36
LG+R7             -7118.893   15751.785 - 1.96e-32 1163363.785 -        0   17453.896 - 2.55e-37
LG+I+R3           -7135.165   15770.330 - 1.84e-36 1142270.330 -        0   17456.701 - 6.27e-38
LG+R8             -7118.507   15755.013 -  3.9e-33 1169435.013 -        0   17461.621 - 5.36e-39
LG+R6             -7127.388   15764.777 - 2.96e-35 1157324.777 -        0   17462.391 - 3.65e-39
LG+R5             -7135.363   15776.726 - 7.53e-38 1151300.726 -        0   17469.843 - 8.79e-41
LG+R4             -7149.651   15801.302 - 3.47e-43 1145305.302 -        0   17489.922 - 3.84e-45
JTT+I+G4          -7169.543   15833.086 - 4.35e-50 1133345.086 -        0   17512.712 - 4.32e-50
JTTDCMut+I+G4     -7169.812   15833.625 - 3.32e-50 1133345.625 -        0   17513.251 -  3.3e-50
JTT+G4            -7174.110   15840.220 - 1.23e-51 1130364.220 -        0   17517.598 - 3.75e-51
JTTDCMut+G4       -7174.197   15840.394 - 1.13e-51 1130364.394 -        0   17517.771 - 3.44e-51
LG+R3             -7175.723   15849.447 - 1.22e-53 1139349.447 -        0   17533.570 - 1.28e-54
rtREV+I+G4        -7183.334   15860.669 - 4.45e-56 1133372.669 -        0   17540.294 - 4.42e-56
rtREV+G4          -7187.052   15866.104 - 2.94e-57 1130390.104 -        0   17543.482 - 8.98e-57
LG+I+R2           -7206.913   15909.826 - 9.43e-67 1136413.826 -        0   17591.700 - 3.04e-67
WAG+I+G4          -7224.042   15942.085 - 9.32e-74 1133454.085 -        0   17621.711 - 9.25e-74
Q.mammal+I+G4     -7226.004   15946.008 - 1.31e-74 1133458.008 -        0   17625.634 -  1.3e-74
WAG+G4            -7228.794   15949.588 - 2.19e-75 1130473.588 -        0   17626.965 - 6.69e-75
VT+I+G4           -7228.286   15950.573 - 1.34e-75 1133462.573 -        0   17630.199 - 1.33e-75
VT+G4             -7232.365   15956.729 - 6.16e-77 1130480.729 -        0   17634.107 - 1.88e-76
Q.mammal+G4       -7236.132   15964.265 - 1.42e-78 1130488.265 -        0   17641.642 - 4.35e-78
Dayhoff+I+G4      -7244.412   15982.824 - 1.33e-82 1133494.824 -        0   17662.450 - 1.32e-82
DCMut+I+G4        -7245.426   15984.853 - 4.81e-83 1133496.853 -        0   17664.479 - 4.78e-83
Dayhoff+G4        -7251.131   15994.262 - 4.36e-85 1130518.262 -        0   17671.639 - 1.33e-84
DCMut+G4          -7252.068   15996.136 - 1.71e-85 1130520.136 -        0   17673.513 - 5.22e-85
Q.insect+F+I+G4   -7210.809   15953.618 - 2.92e-76 1190997.618 -        0   17675.965 - 1.53e-85
Q.insect+F+G4     -7213.704   15957.408 - 4.38e-77 1187937.408 -        0   17677.507 - 7.08e-86
LG+R2             -7267.496   16028.991 - 1.25e-92 1133540.991 -        0   17708.617 - 1.24e-92
cpREV+I+G4        -7277.505   16049.010 - 5.63e-97 1133561.010 -        0   17728.636 - 5.59e-97
cpREV+G4          -7280.412   16052.825 - 8.36e-98 1130576.825 -        0   17730.202 - 2.56e-97
Q.bird+I+G4       -7282.977   16059.954 - 2.37e-99 1133571.954 -        0   17739.580 - 2.35e-99
FLU+G4            -7292.912   16077.823 - 3.12e-103 1130601.823 -        0   17755.201 - 9.53e-103
FLU+I+G4          -7291.415   16076.830 - 5.13e-103 1133588.830 -        0   17756.456 - 5.09e-103
Q.bird+G4         -7293.896   16079.792 - 1.17e-103 1130603.792 -        0   17757.169 - 3.56e-103
Q.yeast+F+I+G4    -7258.623   16049.246 - 5.01e-97 1191093.246 -        0   17771.593 - 2.63e-106
Q.yeast+F+G4      -7261.713   16053.427 - 6.19e-98 1188033.427 -        0   17773.526 -   1e-106
Blosum62+I+G4     -7308.821   16111.642 - 1.41e-110 1133623.642 -        0   17791.268 - 1.4e-110
PMB+I+G4          -7310.689   16115.378 - 2.18e-111 1133627.378 -        0   17795.004 - 2.17e-111
Blosum62+G4       -7313.517   16119.033 - 3.51e-112 1130643.033 -        0   17796.411 - 1.07e-111
PMB+G4            -7315.953   16123.906 - 3.07e-113 1130647.906 -        0   17801.283 - 9.39e-113
Q.plant+F+G4      -7305.132   16140.265 - 8.61e-117 1188120.265 -        0   17860.364 - 1.39e-125
Q.plant+F+I+G4    -7303.187   16138.375 - 2.22e-116 1191182.375 -        0   17860.722 - 1.16e-125
HIVb+G4           -7348.932   16189.864 - 1.46e-127 1130713.864 -        0   17867.241 - 4.47e-127
HIVb+I+G4         -7346.875   16187.750 - 4.21e-127 1133699.750 -        0   17867.376 - 4.18e-127
Q.pfam+F+I+G4     -7312.577   16157.154 - 1.85e-120 1191201.154 -        0   17879.501 - 9.72e-130
mtZOA+F+I+G4      -7314.213   16160.426 - 3.61e-121 1191204.426 -        0   17882.773 - 1.89e-130
Q.pfam+F+G4       -7316.578   16163.156 - 9.21e-122 1188143.156 -        0   17883.255 - 1.49e-130
mtZOA+F+G4        -7317.727   16165.455 - 2.92e-122 1188145.455 -        0   17885.553 - 4.72e-131
LG+F+I+G4         -7317.924   16167.848 - 8.82e-123 1191211.848 -        0   17890.195 - 4.63e-132
LG+F+G4           -7321.473   16172.947 - 6.89e-124 1188152.947 -        0   17893.046 - 1.11e-132
mtZOA+I+G4        -7366.342   16226.685 - 1.48e-135 1133738.685 -        0   17906.311 - 1.47e-135
mtInv+F+I+G4      -7327.782   16187.563 - 4.62e-127 1191231.563 -        0   17909.911 - 2.42e-136
rtREV+F+I+G4      -7328.551   16189.101 - 2.14e-127 1191233.101 -        0   17911.448 - 1.12e-136
rtREV+F+G4        -7331.503   16193.006 - 3.04e-128 1188173.006 -        0   17913.105 - 4.91e-137
mtInv+F+G4        -7333.023   16196.046 - 6.64e-129 1188176.046 -        0   17916.145 - 1.07e-137
mtZOA+G4          -7374.278   16240.556 - 1.44e-138 1130764.556 -        0   17917.934 - 4.39e-138
JTT+F+I+G4        -7337.764   16207.529 - 2.13e-131 1191251.529 -        0   17929.876 - 1.12e-140
JTTDCMut+F+I+G4   -7338.792   16209.585 - 7.63e-132 1191253.585 -        0   17931.932 -   4e-141
JTT+F+G4          -7341.144   16212.288 - 1.97e-132 1188192.288 -        0   17932.386 - 3.19e-141
JTTDCMut+F+G4     -7342.187   16214.374 - 6.96e-133 1188194.374 -        0   17934.473 - 1.12e-141
Dayhoff+F+I+G4    -7346.257   16224.514 - 4.37e-135 1191268.514 -        0   17946.862 - 2.29e-144
DCMut+F+I+G4      -7346.786   16225.572 - 2.58e-135 1191269.572 -        0   17947.919 - 1.35e-144
Dayhoff+F+G4      -7350.344   16230.687 -   2e-136 1188210.687 -        0   17950.786 - 3.22e-145
DCMut+F+G4        -7350.911   16231.821 - 1.13e-136 1188211.821 -        0   17951.920 - 1.83e-145
mtART+F+I+G4      -7368.515   16269.029 - 9.42e-145 1191313.029 -        0   17991.377 - 4.95e-154
mtART+F+G4        -7371.394   16272.787 - 1.44e-145 1188252.787 -        0   17992.886 - 2.33e-154
mtMet+F+I+G4      -7375.520   16283.039 - 8.55e-148 1191327.039 -        0   18005.387 - 4.49e-157
mtMet+F+G4        -7381.002   16292.004 - 9.67e-150 1188272.004 -        0   18012.102 - 1.56e-158
Q.mammal+F+I+G4   -7380.465   16292.929 - 6.09e-150 1191336.929 -        0   18015.277 - 3.2e-159
Q.mammal+F+G4     -7383.003   16296.005 - 1.31e-150 1188276.005 -        0   18016.104 - 2.11e-159
FLAVI+I+G4        -7452.560   16399.121 - 5.31e-173 1133911.121 -        0   18078.747 - 5.27e-173
VT+F+I+G4         -7413.006   16358.011 - 4.49e-164 1191402.011 -        0   18080.359 - 2.36e-173
FLAVI+G4          -7456.251   16404.501 - 3.6e-174 1130928.501 -        0   18081.879 - 1.1e-173
VT+F+G4           -7417.243   16364.486 - 1.76e-165 1188344.486 -        0   18084.585 - 2.85e-174
mtMet+I+G4        -7456.382   16406.763 - 1.16e-174 1133918.763 -        0   18086.389 - 1.15e-174
mtMet+G4          -7463.630   16419.260 - 2.25e-177 1130943.260 -        0   18096.637 - 6.87e-177
mtREV+F+I+G4      -7421.252   16374.504 - 1.18e-167 1191418.504 -        0   18096.851 - 6.18e-177
mtREV+F+G4        -7426.223   16382.446 - 2.22e-169 1188362.446 -        0   18102.545 - 3.58e-178
WAG+F+I+G4        -7427.398   16386.797 - 2.52e-170 1191430.797 -        0   18109.144 - 1.32e-179
WAG+F+G4          -7432.440   16394.881 - 4.43e-172 1188374.881 -        0   18114.980 - 7.15e-181
mtInv+I+G4        -7481.228   16456.456 - 1.88e-185 1133968.456 -        0   18136.082 - 1.87e-185
mtInv+G4          -7489.753   16471.505 - 1.02e-188 1130995.505 -        0   18148.883 - 3.11e-188
Q.bird+F+I+G4     -7449.562   16431.124 - 5.97e-180 1191475.124 -        0   18153.471 - 3.13e-189
Q.bird+F+G4       -7451.688   16433.376 - 1.94e-180 1188413.376 -        0   18153.475 - 3.13e-189
mtREV+I+G4        -7490.516   16475.033 - 1.74e-189 1133987.033 -        0   18154.658 - 1.73e-189
mtREV+G4          -7497.039   16486.079 - 6.96e-192 1131010.079 -        0   18163.456 - 2.13e-191
mtVer+F+I+G4      -7478.989   16489.978 - 9.91e-193 1191533.978 -        0   18212.325 - 5.2e-202
mtVer+F+G4        -7485.215   16500.429 - 5.33e-195 1188480.429 -        0   18220.528 - 8.6e-204
mtMAM+F+I+G4      -7490.970   16513.940 - 6.2e-198 1191557.940 -        0   18236.288 - 3.25e-207
mtMAM+F+G4        -7503.908   16537.817 - 4.05e-203 1188517.817 -        0   18257.916 - 6.55e-212
PMB+F+I+G4        -7511.937   16555.875 - 4.86e-207 1191599.875 -        0   18278.222 - 2.55e-216
mtART+I+G4        -7554.128   16602.255 - 4.12e-217 1134114.255 -        0   18281.881 - 4.09e-217
PMB+F+G4          -7516.582   16563.163 - 1.27e-208 1188543.163 -        0   18283.262 - 2.05e-217
Blosum62+F+I+G4   -7515.257   16562.514 - 1.76e-208 1191606.514 -        0   18284.862 - 9.22e-218
Blosum62+F+G4     -7519.456   16568.912 - 7.17e-210 1188548.912 -        0   18289.011 - 1.16e-218
mtART+G4          -7559.974   16611.948 - 3.24e-219 1131135.948 -        0   18289.325 - 9.9e-219
mtVer+I+G4        -7560.047   16614.095 - 1.11e-219 1134126.095 -        0   18293.720 - 1.1e-219
HIVb+F+G4         -7523.654   16577.308 - 1.08e-211 1188557.308 -        0   18297.407 - 1.74e-220
HIVb+F+I+G4       -7522.912   16577.824 - 8.32e-212 1191621.824 -        0   18300.171 - 4.37e-221
mtVer+G4          -7568.004   16628.007 - 1.05e-222 1131152.007 -        0   18305.385 - 3.22e-222
cpREV+F+I+G4      -7531.318   16594.637 - 1.86e-215 1191638.637 -        0   18316.984 - 9.76e-225
cpREV+F+G4        -7534.523   16599.046 - 2.05e-216 1188579.046 -        0   18319.144 - 3.31e-225
FLU+F+G4          -7557.141   16644.282 - 3.08e-226 1188624.282 -        0   18364.380 - 4.98e-235
FLU+F+I+G4        -7557.064   16646.127 - 1.23e-226 1191690.127 -        0   18368.475 - 6.43e-236
mtMAM+I+G4        -7622.304   16738.607 - 1.02e-246 1134250.607 -        0   18418.233 - 1.01e-246
mtMAM+G4          -7626.920   16745.839 - 2.73e-248 1131269.839 -        0   18423.217 - 8.35e-248
HIVw+G4           -7679.998   16851.995 - 2.43e-271 1131375.995 -        0   18529.373 - 7.41e-271
HIVw+I+G4         -7678.533   16851.066 - 3.86e-271 1134363.066 -        0   18530.692 - 3.83e-271
FLAVI+F+I+G4      -7648.566   16829.133 - 2.23e-266 1191873.133 -        0   18551.480 - 1.17e-275
FLAVI+F+G4        -7660.170   16850.341 - 5.55e-271 1188830.341 -        0   18570.439 - 8.96e-280
LG+I              -7733.128   16958.256 - 2.04e-294 1131482.256 -        0   18635.634 - 6.25e-294
HIVw+F+I+G4       -7803.462   17138.924 -        0 1192182.924 -        0   18861.272 -        0
HIVw+F+G4         -7805.908   17141.817 -        0 1189121.817 -        0   18861.916 -        0
LG                -7905.737   17301.474 -        0 1128841.474 +        1   18976.603 -        0

AIC, w-AIC   : Akaike information criterion scores and weights.
AICc, w-AICc : Corrected AIC scores and weights.
BIC, w-BIC   : Bayesian information criterion scores and weights.

Plus signs denote the 95% confidence sets.
Minus signs denote significant exclusion.

SUBSTITUTION PROCESS
--------------------

Model of substitution: Q.insect+I+G4

State frequencies: (model)

Model of rate heterogeneity: Invar+Gamma with 4 categories
Proportion of invariable sites: 0.1111
Gamma shape alpha: 0.8606

 Category  Relative_rate  Proportion
  0         0              0.1111
  1         0.1219         0.2222
  2         0.4842         0.2222
  3         1.0939         0.2222
  4         2.7997         0.2222
Relative rates are computed as MEAN of the portion of the Gamma distribution falling in the category.

MAXIMUM LIKELIHOOD TREE
-----------------------

Log-likelihood of the tree: -6945.8606 (s.e. 874.3938)
Unconstrained log-likelihood (without tree): -293.2358
Number of free parameters (#branches + #model parameters): 747
Akaike information criterion (AIC) score: 15385.7212
Corrected Akaike information criterion (AICc) score: 1132897.7212
Bayesian information criterion (BIC) score: 17065.3472

**************************** WARNING ****************************
Number of parameters (K, model parameters and branch lengths): 747
Sample size (n, alignment length): 70

Given that K>=n, the parameter estimates might be inaccurate.
Thus, phylogenetic estimates should be interpreted with caution.

Ideally, it is desirable that n >> K. When selecting optimal models,
1. use AIC or BIC if n > 40K;
2. use AICc or BIC if 40K >= n > K;
3. be extremely cautious if n <= K

To improve the situation (3), consider the following options:
  1. Increase the sample size (n)
  2. Decrease the number of parameters (K) to be estimated. If
     possible:
     a. Remove the least important sequences from the alignment
     b. Specify some of the parameter values for the substitution
        model (e.g., the nucleotide or amino acid frequencies)
     c. Specify some of the parameter values for the rates-across-
        sites model (e.g., the shape parameter for the discrete
        Gamma distribution, the proportion of invariable sites, or
        the rates of change for different rate categories under
        the FreeRate model)

Reference:
Burnham KR, Anderson DR (2002). Model Selection and Multimodel
Inference: A Practical Information-Theoretic Approach. Springer,
New York.
************************ END OF WARNING ***********************

Total tree length (sum of branch lengths): 50.5835
Sum of internal branch lengths: 23.0843 (45.6360% of tree length)

WARNING: 145 near-zero internal branches (<0.0143) should be treated with caution
         Such branches are denoted by '**' in the figure below

NOTE: Tree is UNROOTED although outgroup taxon 'D_melanogaster_lab/1-60' is drawn at root
Numbers in parentheses are  ultrafast bootstrap support (%)

+--D_melanogaster_lab/1-60
|
|  +--T_castaneum_lab/1-60
+--| (91)
|  |                                                  +--D_melanogaster_H2_0-Hlx/1-60
|  |                                               +--| (76)
|  |                                               |  +**T_castaneum_H2_0-Hlx/1-60
|  |                                +--------------| (100)
|  |                                |              |           +**C_sculpturatus_Hlx/1-60
|  |                                |              |        +--| (84)
|  |                                |              |        |  |  +**g1744.t1.p1/175-234
|  |                                |              |        |  +--| (100)
|  |                                |              |        |     +**g1756.t1.p1/175-234
|  |                                |              |     +**| (68)
|  |                                |              |     |  +--P_opilio_Hlx/1-60
|  |                                |              |  +**| (63)
|  |                                |              |  |  +**S_maritima_Hlx/1-60
|  |                                |              +**| (62)
|  |                                |                 |    +**at_DN2391.t1.p1/337-396
|  |                                |                 +----| (100)
|  |                                |                      +**g11364.t1.p1/125-184
|  |                             +--| (30)
|  |                             |  |                +**A_bruennichi_Tlx-A/1-60
|  |                             |  |             +**| (93)
|  |                             |  |             |  +**A_bruennichi_old_annotated_Tlx-A/1-60
|  |                             |  |          +**| (81)
|  |                             |  |          |  |  +**D_plantarius_Tlx-A/1-57
|  |                             |  |          |  +**| (94)
|  |                             |  |          |     +**H_graminicola_Tlx-A/1-57
|  |                             |  |       +--| (89)
|  |                             |  |       |  |           +**A_bruennichi_Tlx-B/1-60
|  |                             |  |       |  |        +**| (79)
|  |                             |  |       |  |        |  +**A_bruennichi_old_annotated_Tlx-B/1-60
|  |                             |  |       |  |     +**| (75)
|  |                             |  |       |  |     |  +--I_scapularis_Tlx/1-60
|  |                             |  |       |  |  +--| (97)
|  |                             |  |       |  |  |  |        +**C_rotundicauda_Tlx_A1/1-60
|  |                             |  |       |  |  |  |     +--| (44)
|  |                             |  |       |  |  |  |     |  |     +**C_rotundicauda_Tlx_A2/1-60
|  |                             |  |       |  |  |  |     |  |  +**| (98)
|  |                             |  |       |  |  |  |     |  |  |  +**L_polyphemus_Tlx_A1/2-b/1-60
|  |                             |  |       |  |  |  |     |  +**| (84)
|  |                             |  |       |  |  |  |     |     |     +--C_rotundicauda_Tlx_B/1-60
|  |                             |  |       |  |  |  |     |     |  +--| (100)
|  |                             |  |       |  |  |  |     |     |  |  +**L_polyphemus_Tlx_B/1-60
|  |                             |  |       |  |  |  |     |     +--| (86)
|  |                             |  |       |  |  |  |     |        +**D_silvatica_Tlx-A/1-57
|  |                             |  |       |  |  |  |  +--| (44)
|  |                             |  |       |  |  |  |  |  +--C_sculpturatus_Tlx-A/1-60
|  |                             |  |       |  |  |  +**| (84)
|  |                             |  |       |  |  |     +**D_plantarius_Tlx-B/1-57
|  |                             |  |       |  +--| (86)
|  |                             |  |       |     |  +--D_melanogaster_C15/1-60
|  |                             |  |       |     +--| (99)
|  |                             |  |       |        +**T_castaneum_C15/1-60
|  |                             |  |  +----| (99)
|  |                             |  |  |    +**S_maritima_Tlx/1-60
|  |                             |  +--| (66)
|  |                             |     |                     +**A_bruennichi_Lbx-A/1-60
|  |                             |     |                  +**| (79)
|  |                             |     |                  |  +**A_bruennichi_Lbx-B/1-60
|  |                             |     |               +**| (4)
|  |                             |     |               |  |        +--D_melanogaster_lbe/1-60
|  |                             |     |               |  |     +--| (90)
|  |                             |     |               |  |     |  +--D_melanogaster_lbl/1-60
|  |                             |     |               |  |  +--| (86)
|  |                             |     |               |  |  |  +**T_castaneum_Lbx/1-60
|  |                             |     |               |  +**| (5)
|  |                             |     |               |     |  +**L_elegans_Lbx-B/1-60
|  |                             |     |               |     +--| (97)
|  |                             |     |               |        +--P_tepidariorum_Lbx-B/1-60
|  |                             |     |            +**| (84)
|  |                             |     |            |  |     +**C_rotundicauda_Lbx_C/1-60
|  |                             |     |            |  |  +--| (100)
|  |                             |     |            |  |  |  +**L_polyphemus_Lbx_C/1-60
|  |                             |     |            |  +**| (22)
|  |                             |     |            |     +--H_graminicola_Lbx-B/1-60
|  |                             |     |         +--| (89)
|  |                             |     |         |  |  +**C_rotundicauda_Lbx_D-a/1-60
|  |                             |     |         |  +**| (99)
|  |                             |     |         |     +**C_rotundicauda_Lbx_D-b/1-60
|  |                             |     |  +------| (99)
|  |                             |     |  |      |     +**C_rotundicauda_Lbx_B1/1-60
|  |                             |     |  |      |  +**| (90)
|  |                             |     |  |      |  |  +**L_polyphemus_Lbx_B1/1-60
|  |                             |     |  |      +**| (74)
|  |                             |     |  |         |  +--C_rotundicauda_Lbx_B2/1-60
|  |                             |     |  |         +--| (85)
|  |                             |     |  |            |  +**L_polyphemus_Lbx_B2/1-60
|  |                             |     |  |            +**| (94)
|  |                             |     |  |               +**T_tridentatus_Lbx_B2/1-60
|  |                             |     +--| (91)
|  |                             |        |                       +**A_bruennichi_Hhex/1-60
|  |                             |        |                    +**| (96)
|  |                             |        |                    |  +**A_bruennichi_old_annotated_Hhex/1-60
|  |                             |        |                 +--| (41)
|  |                             |        |                 |  |                  +--D_melanogaster_HHEX/1-60
|  |                             |        |                 |  |              +---| (99)
|  |                             |        |                 |  |              |   +--T_castaneum_Hhex/1-60
|  |                             |        |                 |  |           +--| (70)
|  |                             |        |                 |  |           |  |  +--D_plantarius_Hhex/1-60
|  |                             |        |                 |  |           |  +--| (73)
|  |                             |        |                 |  |           |     +---P_opilio_Hhex/1-60
|  |                             |        |                 |  |        +--| (44)
|  |                             |        |                 |  |        |  +**T_antipodiana_Hhex/1-60
|  |                             |        |                 |  |     +**| (43)
|  |                             |        |                 |  |     |  +**T_clavata_Hhex/1-60
|  |                             |        |                 |  |  +--| (25)
|  |                             |        |                 |  |  |  |  +--L_elegans_Hhex/1-60
|  |                             |        |                 |  |  |  +--| (46)
|  |                             |        |                 |  |  |     +--P_tepidariorum_Hhex/1-60
|  |                             |        |                 |  +**| (37)
|  |                             |        |                 |     +------------D_silvatica_Hhex/1-44
|  |                             |        |              +--| (92)
|  |                             |        |              |  +**H_graminicola_Hhex/1-60
|  |                             |        |           +--| (93)
|  |                             |        |           |  +--C_sculpturatus_Hhex/1-60
|  |                             |        |        +--| (95)
|  |                             |        |        |  |  +**C_rotundicauda_Hex/1-60
|  |                             |        |        |  +--| (100)
|  |                             |        |        |     +**L_polyphemus_Hex/1-60
|  |                             |        +--------| (100)
|  |                             |                 |  +--S_maritima_Hhex/1-60
|  |                             |                 +--| (100)
|  |                             |                    |  +**PB.1021.1.p1/169-228
|  |                             |                    +--| (100)
|  |                             |                       +**PB.1021.2.p1/169-228
|  |                          +--| (34)
|  |                          |  |                               +--D_melanogaster_E5/1-60
|  |                          |  |                            +--| (99)
|  |                          |  |                            |  +--D_melanogaster_ems/1-60
|  |                          |  |                         +**| (96)
|  |                          |  |                         |  +**T_castaneum_Emx/1-60
|  |                          |  |                      +--| (54)
|  |                          |  |                      |  |     +--S_maritima_Emx/1-60
|  |                          |  |                      |  |  +**| (49)
|  |                          |  |                      |  |  |  +--C_sculpturatus_Emx2-A/1-60
|  |                          |  |                      |  +--| (51)
|  |                          |  |                      |     |  +--g1625.t1.p1/203-262
|  |                          |  |                      |     +--| (71)
|  |                          |  |                      |        +**g1627.t1.p1/194-253
|  |                          |  |                   +--| (28)
|  |                          |  |                   |  +--C_sculpturatus_Emx1-B/1-60
|  |                          |  |                +**| (11)
|  |                          |  |                |  |     +**I_scapularis_Emx/1-60
|  |                          |  |                |  |  +**| (66)
|  |                          |  |                |  |  |  +**P_opilio_Emx1/1-60
|  |                          |  |                |  +**| (11)
|  |                          |  |                |     |                 +**C_rotundicauda_Emx_A/1-60
|  |                          |  |                |     |              +--| (100)
|  |                          |  |                |     |              |  +**L_polyphemus_Emx_A/1-60
|  |                          |  |                |     |           +**| (80)
|  |                          |  |                |     |           |  +--L_polyphemus_Emx_O1/1-60
|  |                          |  |                |     |        +**| (68)
|  |                          |  |                |     |        |  |  +**C_rotundicauda_Emx_C/1-60
|  |                          |  |                |     |        |  +**| (91)
|  |                          |  |                |     |        |     +**T_tridentatus_Emx_C/1-60
|  |                          |  |                |     |     +--| (77)
|  |                          |  |                |     |     |  |     +**C_rotundicauda_Emx_D/1-60
|  |                          |  |                |     |     |  |  +**| (87)
|  |                          |  |                |     |     |  |  |  +**L_polyphemus_Emx_D/1-60
|  |                          |  |                |     |     |  +--| (100)
|  |                          |  |                |     |     |     +**T_tridentatus_Emx_D/1-59
|  |                          |  |                |     |  +**| (8)
|  |                          |  |                |     |  |  |        +**C_rotundicauda_Emx_G/1-60
|  |                          |  |                |     |  |  |     +**| (94)
|  |                          |  |                |     |  |  |     |  +**T_tridentatus_Emx_G/1-60
|  |                          |  |                |     |  |  |  +--| (98)
|  |                          |  |                |     |  |  |  |  +--L_polyphemus_Emx_G/1-60
|  |                          |  |                |     |  |  +--| (93)
|  |                          |  |                |     |  |     |  +**C_rotundicauda_Emx_H/1-60
|  |                          |  |                |     |  |     +**| (94)
|  |                          |  |                |     |  |        +**L_polyphemus_Emx_H/1-60
|  |                          |  |                |     +**| (9)
|  |                          |  |                |        |           +**C_rotundicauda_Emx_B/1-60
|  |                          |  |                |        |        +**| (93)
|  |                          |  |                |        |        |  +--T_tridentatus_Emx_B/1-60
|  |                          |  |                |        |     +--| (62)
|  |                          |  |                |        |     |  |  +**L_polyphemus_Emx_B2/1-60
|  |                          |  |                |        |     |  +--| (79)
|  |                          |  |                |        |     |     +--L_polyphemus_Emx_O2/1-58
|  |                          |  |                |        |  +--| (57)
|  |                          |  |                |        |  |  |     +**L_polyphemus_Emx_B1/1-60
|  |                          |  |                |        |  |  |  +**| (83)
|  |                          |  |                |        |  |  |  |  +**T_antipodiana_Emx2-A/1-60
|  |                          |  |                |        |  |  +**| (80)
|  |                          |  |                |        |  |     |        +**A_bruennichi_Emx1-A/1-60
|  |                          |  |                |        |  |     |     +**| (97)
|  |                          |  |                |        |  |     |     |  +**A_bruennichi__old__annotated__Emx1-A/1-60
|  |                          |  |                |        |  |     |  +--| (71)
|  |                          |  |                |        |  |     |  |  |  +--D_plantarius_Emx1-A/1-60
|  |                          |  |                |        |  |     |  |  +--| (68)
|  |                          |  |                |        |  |     |  |     |                    +**A_bruennichi_Emx1-B/1-60
|  |                          |  |                |        |  |     |  |     |                 +--| (100)
|  |                          |  |                |        |  |     |  |     |                 |  +**A_bruennichi__old__annotated__Emx1-B/1-60
|  |                          |  |                |        |  |     |  |     |              +--| (85)
|  |                          |  |                |        |  |     |  |     |              |  +**P_tepidariorum_Emx1-B/1-60
|  |                          |  |                |        |  |     |  |     |           +**| (83)
|  |                          |  |                |        |  |     |  |     |           |  +--H_graminicola_Emx1-B/1-60
|  |                          |  |                |        |  |     |  |     |        +--| (89)
|  |                          |  |                |        |  |     |  |     |        |  +**L_elegans_Emx1-B/1-60
|  |                          |  |                |        |  |     |  |     |     +**| (77)
|  |                          |  |                |        |  |     |  |     |     |  |  +--D_silvatica_Emx1-B/1-60
|  |                          |  |                |        |  |     |  |     |     |  +**| (66)
|  |                          |  |                |        |  |     |  |     |     |     |  +--T_antipodiana_Emx1-B/1-60
|  |                          |  |                |        |  |     |  |     |     |     +--| (100)
|  |                          |  |                |        |  |     |  |     |     |        +--T_clavata_Emx1-B/1-60
|  |                          |  |                |        |  |     |  |     |  +--| (89)
|  |                          |  |                |        |  |     |  |     |  |  +--D_plantarius_Emx1-B/1-44
|  |                          |  |                |        |  |     |  |     +--| (87)
|  |                          |  |                |        |  |     |  |        |              +**A_bruennichi_Emx2-B/1-60
|  |                          |  |                |        |  |     |  |        |           +**| (96)
|  |                          |  |                |        |  |     |  |        |           |  +**A_bruennichi__old__annotated__Emx2-B/1-60
|  |                          |  |                |        |  |     |  |        |        +**| (82)
|  |                          |  |                |        |  |     |  |        |        |  |  +--P_tepidariorum_Emx2-B/1-60
|  |                          |  |                |        |  |     |  |        |        |  +--| (88)
|  |                          |  |                |        |  |     |  |        |        |     |  +**T_antipodiana_Emx2-B/1-60
|  |                          |  |                |        |  |     |  |        |        |     +**| (97)
|  |                          |  |                |        |  |     |  |        |        |        +**T_clavata_Emx2-B/1-60
|  |                          |  |                |        |  |     |  |        |     +--| (95)
|  |                          |  |                |        |  |     |  |        |     |  +--L_elegans_Emx2-B/1-60
|  |                          |  |                |        |  |     |  |        |  +--| (95)
|  |                          |  |                |        |  |     |  |        |  |  +**D_plantarius_Emx2-B/1-44
|  |                          |  |                |        |  |     |  |        +--| (100)
|  |                          |  |                |        |  |     |  |           +**D_silvatica_Emx2-B/1-60
|  |                          |  |                |        |  |     +--| (84)
|  |                          |  |                |        |  |        |  +--D_silvatica_Emx1-A/1-60
|  |                          |  |                |        |  |        +**| (79)
|  |                          |  |                |        |  |           +--H_graminicola_Emx1-A/1-60
|  |                          |  |                |        +**| (28)
|  |                          |  |                |           +--C_sculpturatus_Emx2-B/1-60
|  |                          |  |             +--| (74)
|  |                          |  |             |  |        +**C_rotundicauda_Emx_F/1-60
|  |                          |  |             |  |     +--| (99)
|  |                          |  |             |  |     |  +**T_tridentatus_Emx_F/1-60
|  |                          |  |             |  |  +**| (33)
|  |                          |  |             |  |  |  +**H_graminicola_Emx2-A-3/1-45
|  |                          |  |             |  +**| (7)
|  |                          |  |             |     +**H_graminicola_Emx2-A-2/1-45
|  |                          |  |       +-----| (99)
|  |                          |  |       |     |     +**C_rotundicauda_Emx_E/1-60
|  |                          |  |       |     |  +**| (91)
|  |                          |  |       |     |  |  +**T_tridentatus_Emx_E/1-60
|  |                          |  |       |     +**| (64)
|  |                          |  |       |        +--L_polyphemus_Emx_O3/1-59
|  |                          |  |  +----| (61)
|  |                          |  |  |    |                                      +**A_bruennichi_Noto-B/1-60
|  |                          |  |  |    |                                   +--| (100)
|  |                          |  |  |    |                                   |  +**A_bruennichi_old_annotated_Noto-A/1-60
|  |                          |  |  |    |                                +--| (97)
|  |                          |  |  |    |                                |  |  +**T_antipodiana_Noto-B/1-60
|  |                          |  |  |    |                                |  +**| (98)
|  |                          |  |  |    |                                |     +**T_clavata_Noto-B/1-60
|  |                          |  |  |    |                             +--| (89)
|  |                          |  |  |    |                             |  |  +**H_graminicola_Noto-A-1/1-60
|  |                          |  |  |    |                             |  +**| (98)
|  |                          |  |  |    |                             |     +**H_graminicola_Noto-A-2/1-60
|  |                          |  |  |    |                          +--| (84)
|  |                          |  |  |    |                          |  +--D_plantarius_Noto-B/1-48
|  |                          |  |  |    |                       +--| (80)
|  |                          |  |  |    |                       |  +**P_tepidariorum_Noto-B/1-60
|  |                          |  |  |    |                    +**| (36)
|  |                          |  |  |    |                    |  +--L_elegans_Noto-B/1-60
|  |                          |  |  |    |                 +--| (77)
|  |                          |  |  |    |                 |  |  +---D_plantarius_Noto-A/1-48
|  |                          |  |  |    |                 |  +--| (98)
|  |                          |  |  |    |                 |     +--P_tepidariorum_Noto-A/1-60
|  |                          |  |  |    |              +--| (46)
|  |                          |  |  |    |              |  +--I_scapularis_Noto/1-60
|  |                          |  |  |    |           +--| (84)
|  |                          |  |  |    |           |  |     +--C_sculpturatus_Noto/1-60
|  |                          |  |  |    |           |  |  +--| (82)
|  |                          |  |  |    |           |  |  |  |     +--D_melanogaster_CG18599/1-60
|  |                          |  |  |    |           |  |  |  |  +--| (100)
|  |                          |  |  |    |           |  |  |  |  |  +**T_castaneum_Not/1-60
|  |                          |  |  |    |           |  |  |  +--| (97)
|  |                          |  |  |    |           |  |  |     +--P_opilio_Noto/1-60
|  |                          |  |  |    |           |  +--| (44)
|  |                          |  |  |    |           |     |  +**D_silvatica_Noto-B/1-60
|  |                          |  |  |    |           |     +--| (45)
|  |                          |  |  |    |           |        |              +**L_elegans_Noto-A-1/1-60
|  |                          |  |  |    |           |        |           +**| (98)
|  |                          |  |  |    |           |        |           |  +--L_elegans_Noto-like-1/1-33
|  |                          |  |  |    |           |        |        +--| (99)
|  |                          |  |  |    |           |        |        |  +-------L_elegans_Noto-like-2/1-33
|  |                          |  |  |    |           |        |  +-----| (99)
|  |                          |  |  |    |           |        |  |     +--L_elegans_Noto-A-2/1-60
|  |                          |  |  |    |           |        +--| (85)
|  |                          |  |  |    |           |           +**PB.8153.1.p1/148-207
|  |                          |  |  |    |        +--| (81)
|  |                          |  |  |    |        |  |     +--C_rotundicauda_Not_B/1-60
|  |                          |  |  |    |        |  |  +--| (99)
|  |                          |  |  |    |        |  |  |  +**T_tridentatus_Not_B/1-60
|  |                          |  |  |    |        |  +--| (99)
|  |                          |  |  |    |        |     +--L_polyphemus_Not_B/1-60
|  |                          |  |  |    |     +--| (84)
|  |                          |  |  |    |     |  |  +**C_rotundicauda_Not_A-a/1-60
|  |                          |  |  |    |     |  +**| (95)
|  |                          |  |  |    |     |     +**C_rotundicauda_Not_A-b/1-60
|  |                          |  |  |    |  +--| (41)
|  |                          |  |  |    |  |  |  +---------S_maritima_Noto/1-60
|  |                          |  |  |    |  |  +--| (13)
|  |                          |  |  |    |  |     +--T_tridentatus_Not_A1/1-60
|  |                          |  |  |    +--| (56)
|  |                          |  |  |       +-----S_maritima_Noto-like-a/1-60
|  |                          |  +--| (40)
|  |                          |     |                   +**A_bruennichi_NK6-A/1-60
|  |                          |     |                +**| (92)
|  |                          |     |                |  +**A_bruennichi_NK6-B/1-60
|  |                          |     |             +**| (40)
|  |                          |     |             |  |        +**C_rotundicauda_Hgtx_B/1-60
|  |                          |     |             |  |     +**| (97)
|  |                          |     |             |  |     |  +**L_polyphemus_Hgtx_B/1-60
|  |                          |     |             |  |  +--| (86)
|  |                          |     |             |  |  |  |     +**C_rotundicauda_Hgtx_C/1-60
|  |                          |     |             |  |  |  |  +--| (100)
|  |                          |     |             |  |  |  |  |  +**T_tridentatus_Hgtx_C/1-60
|  |                          |     |             |  |  |  +**| (80)
|  |                          |     |             |  |  |     +--C_sculpturatus_NK6-A-2/1-60
|  |                          |     |             |  +**| (36)
|  |                          |     |             |     |  +--D_silvatica_NK6-A/1-60
|  |                          |     |             |     +**| (57)
|  |                          |     |             |        +--P_opilio_NK6/1-60
|  |                          |     |          +--| (63)
|  |                          |     |          |  +--P_tepidariorum_NK6-A/1-60
|  |                          |     |       +**| (59)
|  |                          |     |       |  |  +**D_melanogaster_HGTX/1-60
|  |                          |     |       |  +--| (100)
|  |                          |     |       |     +**g6762.t1.p1/212-271
|  |                          |     |    +--| (61)
|  |                          |     |    |  +**S_maritima_NK6/1-60
|  |                          |     +----| (100)
|  |                          |          +**T_castaneum_Hgtx/1-60
|  |                       +--| (64)
|  |                       |  |                                                             +-----C_sculpturatus_NK2-like/1-60
|  |                       |  |                                                          +--| (80)
|  |                       |  |                                                          |  |  +**C_rotundicauda_Scro_B/1-60
|  |                       |  |                                                          |  +**| (99)
|  |                       |  |                                                          |     +**L_polyphemus_Scro_B/1-60
|  |                       |  |                                                       +--| (79)
|  |                       |  |                                                       |  |  +**C_rotundicauda_Scro_D/1-60
|  |                       |  |                                                       |  +--| (100)
|  |                       |  |                                                       |     +**T_tridentatus_Scro_D/1-60
|  |                       |  |                                                    +--| (80)
|  |                       |  |                                                    |  |  +**C_rotundicauda_Scro_C/1-60
|  |                       |  |                                                    |  +**| (95)
|  |                       |  |                                                    |     +**L_polyphemus_Scro_C/1-60
|  |                       |  |                                                 +--| (80)
|  |                       |  |                                                 |  |     +**A_bruennichi_NK2.1/1-60
|  |                       |  |                                                 |  |  +**| (85)
|  |                       |  |                                                 |  |  |  +**A_bruennichi_old_annotated_NK2.1/1-60
|  |                       |  |                                                 |  +**| (82)
|  |                       |  |                                                 |     |  +--D_silvatica_NK2.1/1-45
|  |                       |  |                                                 |     +--| (91)
|  |                       |  |                                                 |        |  +**PB.3341.1.p1/179-238
|  |                       |  |                                                 |        +**| (100)
|  |                       |  |                                                 |           +**PB.3341.2.p1/179-238
|  |                       |  |                                              +--| (79)
|  |                       |  |                                              |  +**D_melanogaster_scro/1-60
|  |                       |  |                                           +--| (79)
|  |                       |  |                                           |  +--L_polyphemus_Scro_E/1-54
|  |                       |  |                                        +--| (99)
|  |                       |  |                                        |  |                       +**A_bruennichi_NK2.2-A/1-60
|  |                       |  |                                        |  |                    +**| (78)
|  |                       |  |                                        |  |                    |  +**A_bruennichi_old_annotated_NK2.2-A/1-60
|  |                       |  |                                        |  |                 +**| (4)
|  |                       |  |                                        |  |                 |  |     +--D_melanogaster_vnd/1-60
|  |                       |  |                                        |  |                 |  |  +--| (100)
|  |                       |  |                                        |  |                 |  |  |  +**T_castaneum_Vnd/1-60
|  |                       |  |                                        |  |                 |  +**| (4)
|  |                       |  |                                        |  |                 |     |        +**H_graminicola_NK2.2-A-1/1-53
|  |                       |  |                                        |  |                 |     |     +**| (29)
|  |                       |  |                                        |  |                 |     |     |  +--S_maritima_NK2.2-1/1-60
|  |                       |  |                                        |  |                 |     |  +**| (32)
|  |                       |  |                                        |  |                 |     |  |  +**H_graminicola_NK2.2-A-2/1-53
|  |                       |  |                                        |  |                 |     +**| (3)
|  |                       |  |                                        |  |                 |        +--P_opilio_NK2.2/1-60
|  |                       |  |                                        |  |              +**| (4)
|  |                       |  |                                        |  |              |  +**D_plantarius_NK2.2-B/1-42
|  |                       |  |                                        |  |           +**| (22)
|  |                       |  |                                        |  |           |  |        +--C_rotundicauda_Vnd_B/1-60
|  |                       |  |                                        |  |           |  |     +--| (100)
|  |                       |  |                                        |  |           |  |     |  +**T_tridentatus_Vnd_B/1-60
|  |                       |  |                                        |  |           |  |  +**| (79)
|  |                       |  |                                        |  |           |  |  |  +--L_polyphemus_Vnd_B/1-60
|  |                       |  |                                        |  |           |  +--| (98)
|  |                       |  |                                        |  |           |     |     +--C_rotundicauda_Vnd_C/1-60
|  |                       |  |                                        |  |           |     |  +--| (100)
|  |                       |  |                                        |  |           |     |  |  +**T_tridentatus_Vnd_C/1-60
|  |                       |  |                                        |  |           |     +--| (100)
|  |                       |  |                                        |  |           |        +**L_polyphemus_Vnd_C/1-60
|  |                       |  |                                        |  |        +--| (86)
|  |                       |  |                                        |  |        |  |  +**H_graminicola_NK2.2-B/1-60
|  |                       |  |                                        |  |        |  +--| (91)
|  |                       |  |                                        |  |        |     +--P_tepidariorum_NK2.2-B/1-60
|  |                       |  |                                        |  |     +**| (87)
|  |                       |  |                                        |  |     |  +**L_elegans_NK2.2-B/1-60
|  |                       |  |                                        |  |  +--| (97)
|  |                       |  |                                        |  |  |  |  +**A_bruennichi_NK2.2-B/1-60
|  |                       |  |                                        |  |  |  +--| (99)
|  |                       |  |                                        |  |  |     +**A_bruennichi_old_annotated_NK2.2-B/1-60
|  |                       |  |                                        |  +--| (99)
|  |                       |  |                                        |     |  +**T_antipodiana_NK2.2-B/1-60
|  |                       |  |                                        |     +--| (100)
|  |                       |  |                                        |        +**T_clavata_NK2.2-B/1-60
|  |                       |  |                                     +--| (91)
|  |                       |  |                                     |  |  +**C_rotundicauda_Tin_a/1-60
|  |                       |  |                                     |  +**| (91)
|  |                       |  |                                     |     +**C_rotundicauda_Tin_b/1-60
|  |                       |  |                                  +**| (80)
|  |                       |  |                                  |  |  +--D_silvatica_NK4-A/1-60
|  |                       |  |                                  |  +**| (65)
|  |                       |  |                                  |     +**P_tepidariorum_NK4-A/1-60
|  |                       |  |                               +--| (88)
|  |                       |  |                               |  +--P_opilio_NK4/1-60
|  |                       |  |                            +--| (97)
|  |                       |  |                            |  |  +**A_bruennichi_NK4-A/1-60
|  |                       |  |                            |  +**| (93)
|  |                       |  |                            |     +**A_bruennichi_old_annotated_NK4-A/1-60
|  |                       |  |                         +--| (83)
|  |                       |  |                         |  |                    +**A_bruennichi_NK4-B/1-60
|  |                       |  |                         |  |                 +--| (100)
|  |                       |  |                         |  |                 |  +**A_bruennichi_old_annotated_NK4-B/1-60
|  |                       |  |                         |  |              +--| (19)
|  |                       |  |                         |  |              |  |  +**T_antipodiana_NK4-B/1-60
|  |                       |  |                         |  |              |  +--| (99)
|  |                       |  |                         |  |              |     +--T_clavata_NK4-B/1-60
|  |                       |  |                         |  |           +--| (100)
|  |                       |  |                         |  |           |  +--L_elegans_NK4-B/1-60
|  |                       |  |                         |  |        +--| (100)
|  |                       |  |                         |  |        |  +**D_plantarius_NK4-B/1-60
|  |                       |  |                         |  |     +--| (100)
|  |                       |  |                         |  |     |  |  +**D_silvatica_NK4-B-1/1-60
|  |                       |  |                         |  |     |  +--| (100)
|  |                       |  |                         |  |     |     +**D_silvatica_NK4-B-2/1-60
|  |                       |  |                         |  |  +**| (80)
|  |                       |  |                         |  |  |  +--I_scapularis_NK4/1-60
|  |                       |  |                         |  +--| (81)
|  |                       |  |                         |     +**C_sculpturatus_NK4-A/1-60
|  |                       |  |                      +--| (83)
|  |                       |  |                      |  +**g8689.t1.p1/170-229
|  |                       |  |                   +--| (86)
|  |                       |  |                   |  +--S_maritima_NK4/1-60
|  |                       |  |              +----| (100)
|  |                       |  |              |    |  +-----D_melanogaster_tin/1-60
|  |                       |  |              |    +--| (94)
|  |                       |  |              |       +**T_castaneum_Tin/1-60
|  |                       |  |           +**| (58)
|  |                       |  |           |  +--S_maritima_NK3/1-60
|  |                       |  |        +**| (56)
|  |                       |  |        |  |  +**C_rotundicauda_Bap_B/1-60
|  |                       |  |        |  +--| (99)
|  |                       |  |        |     +**L_polyphemus_Bap_B/1-60
|  |                       |  |     +--| (85)
|  |                       |  |     |  |                    +**A_bruennichi_NK3/1-60
|  |                       |  |     |  |                 +**| (94)
|  |                       |  |     |  |                 |  +**A_bruennichi_old_annotated_NK3/1-60
|  |                       |  |     |  |              +**| (89)
|  |                       |  |     |  |              |  |  +--D_plantarius_NK3/1-60
|  |                       |  |     |  |              |  +**| (78)
|  |                       |  |     |  |              |     +--P_tepidariorum_NK3/1-60
|  |                       |  |     |  |           +--| (95)
|  |                       |  |     |  |           |  +--D_silvatica_NK3-A/1-60
|  |                       |  |     |  |        +**| (19)
|  |                       |  |     |  |        |  |  +--C_sculpturatus_NK3/1-60
|  |                       |  |     |  |        |  +--| (96)
|  |                       |  |     |  |        |     +--I_scapularis_NK3/1-60
|  |                       |  |     |  |     +**| (11)
|  |                       |  |     |  |     |  |  +**C_rotundicauda_Bap_A/1-60
|  |                       |  |     |  |     |  +**| (86)
|  |                       |  |     |  |     |     +**L_polyphemus_Bap_A/1-60
|  |                       |  |     |  |  +**| (50)
|  |                       |  |     |  |  |  |  +--D_melanogaster_bap/1-60
|  |                       |  |     |  |  |  +--| (88)
|  |                       |  |     |  |  |     +**P_opilio_NK3/1-60
|  |                       |  |     |  +--| (73)
|  |                       |  |     |     +--T_castaneum_Bap/1-60
|  |                       |  |  +**| (35)
|  |                       |  |  |  +--PB.7934.1.p1/142-201
|  |                       |  +--| (97)
|  |                       |     +--------D_silvatica_NK3-B/1-60
|  |                    +--| (98)
|  |                    |  |                +**A_bruennichi_NK5-A/1-60
|  |                    |  |             +**| (77)
|  |                    |  |             |  +**A_bruennichi_old_annotated_NK5-A/1-60
|  |                    |  |          +**| (88)
|  |                    |  |          |  +--P_tepidariorum_NK5-B/1-60
|  |                    |  |       +--| (93)
|  |                    |  |       |  |           +**A_bruennichi_NK5-B/1-60
|  |                    |  |       |  |        +**| (90)
|  |                    |  |       |  |        |  +**A_bruennichi_old_annotated_NK5-B/1-60
|  |                    |  |       |  |     +**| (26)
|  |                    |  |       |  |     |  |           +--D_melanogaster_Hmx/1-60
|  |                    |  |       |  |     |  |        +**| (90)
|  |                    |  |       |  |     |  |        |  |  +**PB.1005.1.p1/231-290
|  |                    |  |       |  |     |  |        |  +--| (100)
|  |                    |  |       |  |     |  |        |     +**PB.1005.2.p1/231-290
|  |                    |  |       |  |     |  |     +**| (76)
|  |                    |  |       |  |     |  |     |  +**T_castaneum_Hmx/1-60
|  |                    |  |       |  |     |  |  +--| (86)
|  |                    |  |       |  |     |  |  |  +--S_maritima_NK5/1-60
|  |                    |  |       |  |     |  +**| (23)
|  |                    |  |       |  |     |     |           +**C_rotundicauda_Hmx_B/1-60
|  |                    |  |       |  |     |     |        +--| (100)
|  |                    |  |       |  |     |     |        |  +**T_tridentatus_Hmx_B/1-60
|  |                    |  |       |  |     |     |     +--| (90)
|  |                    |  |       |  |     |     |     |  +**L_polyphemus_Hmx_B2/1-60
|  |                    |  |       |  |     |     |  +**| (80)
|  |                    |  |       |  |     |     |  |  +--L_polyphemus_Hmx_B1/1-60
|  |                    |  |       |  |     |     +--| (91)
|  |                    |  |       |  |     |        |  +**C_rotundicauda_Hmx_C-a/1-60
|  |                    |  |       |  |     |        +**| (75)
|  |                    |  |       |  |     |           +**C_rotundicauda_Hmx_C-b/1-60
|  |                    |  |       |  |  +**| (73)
|  |                    |  |       |  |  |  +--I_scapularis_NK5/1-60
|  |                    |  |       |  +--| (96)
|  |                    |  |       |     |     +--C_rotundicauda_Hmx_A/1-60
|  |                    |  |       |     |  +--| (100)
|  |                    |  |       |     |  |  |  +**L_polyphemus_Hmx_A/1-60
|  |                    |  |       |     |  |  +**| (95)
|  |                    |  |       |     |  |     +**T_tridentatus_Hmx_A/1-60
|  |                    |  |       |     +--| (84)
|  |                    |  |       |        |  +**C_rotundicauda_Hmx_E/1-60
|  |                    |  |       |        +**| (96)
|  |                    |  |       |           +**L_polyphemus_Hmx_E/1-60
|  |                    |  |  +----| (99)
|  |                    |  |  |    |  +--D_silvatica_NK5-B/1-60
|  |                    |  |  |    +**| (63)
|  |                    |  |  |       +**H_graminicola_NK5-B-2/1-60
|  |                    |  +--| (93)
|  |                    |     |              +**A_bruennichi_NK7-A/1-60
|  |                    |     |           +**| (92)
|  |                    |     |           |  +**A_bruennichi_old_annotated_NK7-A/1-60
|  |                    |     |        +--| (74)
|  |                    |     |        |  |                    +**A_bruennichi_NK7-B/1-60
|  |                    |     |        |  |                 +**| (95)
|  |                    |     |        |  |                 |  +**A_bruennichi_old_annotated_NK7-B/1-60
|  |                    |     |        |  |              +**| (88)
|  |                    |     |        |  |              |  |     +--H_graminicola_NK7-B/1-60
|  |                    |     |        |  |              |  |  +**| (95)
|  |                    |     |        |  |              |  |  |  |  +**L_elegans_NK7-B/1-60
|  |                    |     |        |  |              |  |  |  +--| (100)
|  |                    |     |        |  |              |  |  |     +**P_tepidariorum_NK7-B/1-60
|  |                    |     |        |  |              |  +**| (83)
|  |                    |     |        |  |              |     |  +**T_antipodiana_NK7-B/1-60
|  |                    |     |        |  |              |     +--| (100)
|  |                    |     |        |  |              |        +**T_clavata_NK7-B/1-60
|  |                    |     |        |  |           +--| (99)
|  |                    |     |        |  |           |  +**D_silvatica_NK7-B/1-44
|  |                    |     |        |  |        +--| (90)
|  |                    |     |        |  |        |  +**D_plantarius_NK7-B/1-60
|  |                    |     |        |  |     +**| (30)
|  |                    |     |        |  |     |  +--L_polyphemus_Nk7_A/1-60
|  |                    |     |        |  |  +**| (26)
|  |                    |     |        |  |  |  |  +**C_rotundicauda_Nk7_A/1-60
|  |                    |     |        |  |  |  +**| (92)
|  |                    |     |        |  |  |     +**T_tridentatus_Nk7_A/1-60
|  |                    |     |        |  +--| (91)
|  |                    |     |        |     |        +**C_rotundicauda_Nk7_B/1-60
|  |                    |     |        |     |     +--| (100)
|  |                    |     |        |     |     |  +**T_tridentatus_Nk7_B/1-60
|  |                    |     |        |     |  +--| (90)
|  |                    |     |        |     |  |  +**L_polyphemus_Nk7_B/1-60
|  |                    |     |        |     +--| (94)
|  |                    |     |        |        |     +**C_rotundicauda_Nk7_C-a/1-60
|  |                    |     |        |        |  +--| (100)
|  |                    |     |        |        |  |  +**C_rotundicauda_Nk7_C-b/1-60
|  |                    |     |        |        +--| (94)
|  |                    |     |        |           |  +**L_polyphemus_Nk7_C/1-60
|  |                    |     |        |           +**| (96)
|  |                    |     |        |              +**T_tridentatus_Nk7_C/1-60
|  |                    |     |     +**| (26)
|  |                    |     |     |  |  +--D_melanogaster_NK7.1/1-60
|  |                    |     |     |  +--| (86)
|  |                    |     |     |     |  +--T_castaneum_NK7/1-60
|  |                    |     |     |     +--| (88)
|  |                    |     |     |        +**g6864.t1.p1/280-339
|  |                    |     |  +--| (92)
|  |                    |     |  |  |  +**C_sculpturatus_NK7-B/1-60
|  |                    |     |  |  +--| (73)
|  |                    |     |  |     +--P_opilio_NK7/1-60
|  |                    |     +--| (99)
|  |                    |        +**C_sculpturatus_NK7-A/1-60
|  |                 +--| (66)
|  |                 |  |              +**A_bruennichi_NK1-B-1/1-60
|  |                 |  |           +**| (79)
|  |                 |  |           |  +**A_bruennichi_NK1-B-2/1-60
|  |                 |  |        +**| (85)
|  |                 |  |        |  |  +--D_melanogaster_slou/1-60
|  |                 |  |        |  +--| (99)
|  |                 |  |        |     |  +**S_maritima_NK1/1-60
|  |                 |  |        |     +**| (92)
|  |                 |  |        |        +**T_castaneum_Slou/1-60
|  |                 |  |     +**| (35)
|  |                 |  |     |  +--D_plantarius_NK1-B-2/1-60
|  |                 |  +-----| (99)
|  |                 |        |     +**C_rotundicauda_Slou_E/1-60
|  |                 |        |  +--| (99)
|  |                 |        |  |  +**T_tridentatus_Slou_E/1-60
|  |                 |        +--| (96)
|  |                 |           +**L_polyphemus_Slou_E/1-60
|  |              +--| (70)
|  |              |  |                                                 +--C_rotundicauda_Msx_A1/1-60
|  |              |  |                                              +**| (89)
|  |              |  |                                              |  |  +**C_rotundicauda_Msx_A2/1-60
|  |              |  |                                              |  +**| (96)
|  |              |  |                                              |     +**L_polyphemus_Msx_A1/1-60
|  |              |  |                                           +--| (99)
|  |              |  |                                           |  +--L_polyphemus_Msx_A2/1-60
|  |              |  |                                        +--| (41)
|  |              |  |                                        |  |  +**H_graminicola_Msx1-B/1-60
|  |              |  |                                        |  +**| (96)
|  |              |  |                                        |     +**H_graminicola_Msx2-A/1-60
|  |              |  |                                     +**| (38)
|  |              |  |                                     |  |  +**I_scapularis_Msx2/1-60
|  |              |  |                                     |  +**| (97)
|  |              |  |                                     |     +**T_clavata_Msx2-A/1-60
|  |              |  |                                  +--| (74)
|  |              |  |                                  |  |  +**T_antipodiana_Msx1-B/1-60
|  |              |  |                                  |  +--| (100)
|  |              |  |                                  |     +**T_clavata_Msx1-B/1-60
|  |              |  |                               +--| (43)
|  |              |  |                               |  |  +**A_bruennichi_Msx2-A/1-60
|  |              |  |                               |  +**| (97)
|  |              |  |                               |     +**A_bruennichi_old_annotated_Msx2-A/1-60
|  |              |  |                            +**| (67)
|  |              |  |                            |  +--C_sculpturatus_Msx2-B-2/1-60
|  |              |  |                         +**| (66)
|  |              |  |                         |  |  +**L_elegans_Msx2-A/1-60
|  |              |  |                         |  +**| (91)
|  |              |  |                         |     +**P_tepidariorum_Msx2-A/1-60
|  |              |  |                      +--| (82)
|  |              |  |                      |  |        +**A_bruennichi_Msx1-A/1-60
|  |              |  |                      |  |     +--| (100)
|  |              |  |                      |  |     |  +**A_bruennichi_old_annotated_Msx1-A/1-60
|  |              |  |                      |  |  +--| (88)
|  |              |  |                      |  |  |  +--H_graminicola_Msx1-A/1-60
|  |              |  |                      |  +--| (96)
|  |              |  |                      |     |  +**T_antipodiana_Msx1-A/1-60
|  |              |  |                      |     +--| (99)
|  |              |  |                      |        +--T_clavata_Msx1-A/1-60
|  |              |  |                   +**| (20)
|  |              |  |                   |  |  +--L_polyphemus_Msx_E2/1-60
|  |              |  |                   |  +--| (34)
|  |              |  |                   |     |  +**D_plantarius_Msx1-B/1-60
|  |              |  |                   |     +**| (98)
|  |              |  |                   |        +**D_silvatica_Msx1-B/1-60
|  |              |  |                +**| (20)
|  |              |  |                |  |  +**C_rotundicauda_Msx_C/1-60
|  |              |  |                |  +**| (95)
|  |              |  |                |     +**L_polyphemus_Msx_C/1-60
|  |              |  |             +**| (30)
|  |              |  |             |  +--D_silvatica_Msx2-A-2/1-60
|  |              |  |          +**| (6)
|  |              |  |          |  |              +--D_melanogaster_Dr/1-60
|  |              |  |          |  |           +--| (97)
|  |              |  |          |  |           |  |  +**T_castaneum_Msx-1/1-60
|  |              |  |          |  |           |  +**| (98)
|  |              |  |          |  |           |     +**T_castaneum_Msx-2/1-60
|  |              |  |          |  |        +--| (92)
|  |              |  |          |  |        |  |  +**PB.1018.1.p1/154-213
|  |              |  |          |  |        |  +--| (100)
|  |              |  |          |  |        |     +**g10110.t1.p1/144-203
|  |              |  |          |  |     +**| (85)
|  |              |  |          |  |     |  +--S_maritima_Msx/1-60
|  |              |  |          |  |  +--| (88)
|  |              |  |          |  |  |  |  +**PB.1017.1.p1/175-234
|  |              |  |          |  |  |  +--| (99)
|  |              |  |          |  |  |     +**PB.1017.2.p1/175-234
|  |              |  |          |  +--| (33)
|  |              |  |          |     |  +--C_sculpturatus_Msx1-B/1-60
|  |              |  |          |     +**| (20)
|  |              |  |          |        +**C_sculpturatus_Msx2-A/1-60
|  |              |  |       +--| (28)
|  |              |  |       |  |        +**C_rotundicauda_Msx_B/1-54
|  |              |  |       |  |     +**| (34)
|  |              |  |       |  |     |  |  +**L_polyphemus_Msx_E1/1-60
|  |              |  |       |  |     |  +**| (89)
|  |              |  |       |  |     |     +**T_tridentatus_Msx_E/1-60
|  |              |  |       |  |  +**| (6)
|  |              |  |       |  |  |  |        +**C_rotundicauda_Msx_D/1-60
|  |              |  |       |  |  |  |     +--| (100)
|  |              |  |       |  |  |  |     |  +**T_tridentatus_Msx_D/1-60
|  |              |  |       |  |  |  |  +--| (100)
|  |              |  |       |  |  |  |  |  +**L_polyphemus_Msx_D/1-60
|  |              |  |       |  |  |  +**| (5)
|  |              |  |       |  |  |     |  +--L_polyphemus_Msx_6/1-60
|  |              |  |       |  |  |     +--| (8)
|  |              |  |       |  |  |        |     +**D_silvatica_Msx1-A/1-60
|  |              |  |       |  |  |        |  +--| (88)
|  |              |  |       |  |  |        |  |  +---g10112.t1.p1/111-170
|  |              |  |       |  |  |        +--| (5)
|  |              |  |       |  |  |           |                       +**C_rotundicauda_MsxL/1-60
|  |              |  |       |  |  |           |                    +--| (100)
|  |              |  |       |  |  |           |                    |  +**L_polyphemus_MsxL/1-60
|  |              |  |       |  |  |           |                 +**| (89)
|  |              |  |       |  |  |           |                 |  +**T_tridentatus_MsxL/1-60
|  |              |  |       |  |  |           |              +--| (90)
|  |              |  |       |  |  |           |              |  +-----------------------S_maritima_Msxlx/1-60
|  |              |  |       |  |  |           |           +--| (72)
|  |              |  |       |  |  |           |           |  +-----I_scapularis_Msxlx/1-60
|  |              |  |       |  |  |           |        +--| (75)
|  |              |  |       |  |  |           |        |  |  +--C_sculpturatus_Msxlx/1-60
|  |              |  |       |  |  |           |        |  +--| (89)
|  |              |  |       |  |  |           |        |     +------D_silvatica_Msxlx/1-45
|  |              |  |       |  |  |           +--------| (100)
|  |              |  |       |  |  |                    |  +------D_melanogaster_CG15696/1-60
|  |              |  |       |  |  |                    +--| (88)
|  |              |  |       |  |  |                       +--T_castaneum_Msxlx/1-60
|  |              |  |       |  +--| (7)
|  |              |  |       |     +--I_scapularis_Msx1/1-60
|  |              |  |    +--| (67)
|  |              |  |    |  +**P_opilio_Msx2/1-60
|  |              |  +----| (99)
|  |              |       +--D_plantarius_Msx1-A/1-60
|  |          +---| (99)
|  |          |   +--g2646.t1.p1/205-264
|  |       +--| (96)
|  |       |  |  +----------PB.3793.1.p1/138-197
|  |       |  +--| (91)
|  |       |     +-------g4363.t1.p1/1-43
|  |  +----| (100)
|  |  |    |       +**PB.1830.1.p1/215-274
|  |  |    |  +----| (100)
|  |  |    |  |    +**PB.1830.2.p1/215-274
|  |  |    +--| (96)
|  |  |       |        +**PB.8616.1.p1/191-250
|  |  |       |     +--| (100)
|  |  |       |     |  +**PB.8616.2.p1/191-250
|  |  |       |  +--| (92)
|  |  |       |  |  |              +**PB.8617.1.p1/233-292
|  |  |       |  |  |           +**| (98)
|  |  |       |  |  |           |  +**PB.8617.2.p1/227-286
|  |  |       |  |  |        +--| (88)
|  |  |       |  |  |        |  +------------g9725.t1.p1/268-327
|  |  |       |  |  |     +--| (92)
|  |  |       |  |  |     |  +--g9723.t1.p1/198-257
|  |  |       |  |  |  +--| (99)
|  |  |       |  |  |  |  +--g9721.t1.p1/217-276
|  |  |       |  |  +--| (100)
|  |  |       |  |     +**g9720.t1.p1/206-265
|  |  |       +--| (92)
|  |  |          +--g9718.t1.p1/106-175
|  +--| (91)
|     +--PB.8615.1.p1/299-358
|
+--S_maritima_lab/1-60

Tree in newick format:

(D_melanogaster_lab/1-60:0.0811891150,(T_castaneum_lab/1-60:0.0234781791,((((((((((((D_melanogaster_H2_0-Hlx/1-60:0.2281092092,T_castaneum_H2_0-Hlx/1-60:0.0000020741)76:0.0412371304,((((C_sculpturatus_Hlx/1-60:0.0000023126,(g1744.t1.p1/175-234:0.0000028882,g1756.t1.p1/175-234:0.0000023199)100:0.1617259436)84:0.0214356712,P_opilio_Hlx/1-60:0.0218882796)68:0.0000023067,S_maritima_Hlx/1-60:0.0000022893)63:0.0000025965,(at_DN2391.t1.p1/337-396:0.0000025391,g11364.t1.p1/125-184:0.0000022294)100:0.5086137866)62:0.0032630950)100:1.4771095200,(((((A_bruennichi_Tlx-A/1-60:0.0000010012,A_bruennichi_old_annotated_Tlx-A/1-60:0.0000010012)93:0.0000021421,(D_plantarius_Tlx-A/1-57:0.0000010012,H_graminicola_Tlx-A/1-57:0.0000010012)94:0.0000010011)81:0.0000021849,((((A_bruennichi_Tlx-B/1-60:0.0000010012,A_bruennichi_old_annotated_Tlx-B/1-60:0.0000010012)79:0.0000010011,I_scapularis_Tlx/1-60:0.0211711301)75:0.0000020703,(((C_rotundicauda_Tlx_A1/1-60:0.0000010012,((C_rotundicauda_Tlx_A2/1-60:0.0000010012,L_polyphemus_Tlx_A1/2-b/1-60:0.0000026854)98:0.0000026736,((C_rotundicauda_Tlx_B/1-60:0.1759468396,L_polyphemus_Tlx_B/1-60:0.0000022906)100:0.2896754015,D_silvatica_Tlx-A/1-57:0.0000022823)86:0.0296604854)84:0.0000024784)44:0.0586600908,C_sculpturatus_Tlx-A/1-60:0.0507459556)44:0.0291146823,D_plantarius_Tlx-B/1-57:0.0000027048)84:0.0000028157)97:0.0222195279,(D_melanogaster_C15/1-60:0.0974763332,T_castaneum_C15/1-60:0.0000021105)99:0.0446222754)86:0.0201286739)89:0.0210007988,S_maritima_Tlx/1-60:0.0000027808)99:0.5281621729,((((((A_bruennichi_Lbx-A/1-60:0.0000010012,A_bruennichi_Lbx-B/1-60:0.0000010012)79:0.0000020688,(((D_melanogaster_lbe/1-60:0.0596025347,D_melanogaster_lbl/1-60:0.0636987870)90:0.0316891215,T_castaneum_Lbx/1-60:0.0000021812)86:0.0215500359,(L_elegans_Lbx-B/1-60:0.0000022580,P_tepidariorum_Lbx-B/1-60:0.0417771127)97:0.0207288882)5:0.0000021430)4:0.0000010011,((C_rotundicauda_Lbx_C/1-60:0.0000029715,L_polyphemus_Lbx_C/1-60:0.0000022136)100:0.0221763004,H_graminicola_Lbx-B/1-60:0.0411693978)22:0.0000021522)84:0.0110341887,(C_rotundicauda_Lbx_D-a/1-60:0.0000029455,C_rotundicauda_Lbx_D-b/1-60:0.0000020480)99:0.0105893506)89:0.0427713826,((C_rotundicauda_Lbx_B1/1-60:0.0000029384,L_polyphemus_Lbx_B1/1-60:0.0000025395)90:0.0000021250,(C_rotundicauda_Lbx_B2/1-60:0.0211647140,(L_polyphemus_Lbx_B2/1-60:0.0000010012,T_tridentatus_Lbx_B2/1-60:0.0000010012)94:0.0000029347)85:0.0217832148)74:0.0000027593)99:0.6930279052,((((((A_bruennichi_Hhex/1-60:0.0000020778,A_bruennichi_old_annotated_Hhex/1-60:0.0000010012)96:0.0000022082,((((((D_melanogaster_HHEX/1-60:0.3073186527,T_castaneum_Hhex/1-60:0.2769177120)99:0.4189469165,(D_plantarius_Hhex/1-60:0.1214886519,P_opilio_Hhex/1-60:0.4018912263)73:0.0235665691)70:0.0546671056,T_antipodiana_Hhex/1-60:0.0000026606)44:0.0227849616,T_clavata_Hhex/1-60:0.0000029230)43:0.0000026622,(L_elegans_Hhex/1-60:0.0227915142,P_tepidariorum_Hhex/1-60:0.0256396784)46:0.0254003041)25:0.0461105315,D_silvatica_Hhex/1-44:1.3088349433)37:0.0000022865)41:0.0965099238,H_graminicola_Hhex/1-60:0.0000020771)92:0.2402930449,C_sculpturatus_Hhex/1-60:0.2375834410)93:0.0873635337,(C_rotundicauda_Hex/1-60:0.0000028447,L_polyphemus_Hex/1-60:0.0000024675)100:0.1218388452)95:0.1302549554,(S_maritima_Hhex/1-60:0.0756360819,(PB.1021.1.p1/169-228:0.0000010012,PB.1021.2.p1/169-228:0.0000010012)100:0.1611544063)100:0.1923157611)100:0.9250366114)91:0.1243274879)66:0.1195279023)30:0.0560713697,(((((((((D_melanogaster_E5/1-60:0.0713840994,D_melanogaster_ems/1-60:0.1223029672)99:0.0192644239,T_castaneum_Emx/1-60:0.0000021073)96:0.0000026779,((S_maritima_Emx/1-60:0.0415307505,C_sculpturatus_Emx2-A/1-60:0.0419895593)49:0.0000023054,(g1625.t1.p1/203-262:0.0423454226,g1627.t1.p1/194-253:0.0000022883)71:0.0208508032)51:0.0197218235)54:0.0203687745,C_sculpturatus_Emx1-B/1-60:0.0199187889)28:0.0205104402,((I_scapularis_Emx/1-60:0.0000010012,P_opilio_Emx1/1-60:0.0000010012)66:0.0000021448,((((((C_rotundicauda_Emx_A/1-60:0.0000028186,L_polyphemus_Emx_A/1-60:0.0000028149)100:0.0409584306,L_polyphemus_Emx_O1/1-60:0.1376134436)80:0.0000022551,(C_rotundicauda_Emx_C/1-60:0.0000010012,T_tridentatus_Emx_C/1-60:0.0000010012)91:0.0000021165)68:0.0000026544,((C_rotundicauda_Emx_D/1-60:0.0000010012,L_polyphemus_Emx_D/1-60:0.0000010012)87:0.0000026612,T_tridentatus_Emx_D/1-59:0.0000027400)100:0.0539052245)77:0.0202670201,(((C_rotundicauda_Emx_G/1-60:0.0000010012,T_tridentatus_Emx_G/1-60:0.0000010012)94:0.0000020114,L_polyphemus_Emx_G/1-60:0.0214179012)98:0.0435544604,(C_rotundicauda_Emx_H/1-60:0.0000020353,L_polyphemus_Emx_H/1-60:0.0000020323)94:0.0000020568)93:0.0201416993)8:0.0000021255,((((C_rotundicauda_Emx_B/1-60:0.0000022341,T_tridentatus_Emx_B/1-60:0.0201642796)93:0.0000020483,(L_polyphemus_Emx_B2/1-60:0.0000022428,L_polyphemus_Emx_O2/1-58:0.0221655927)79:0.0409236662)62:0.0205081678,((L_polyphemus_Emx_B1/1-60:0.0000010012,T_antipodiana_Emx2-A/1-60:0.0000010012)83:0.0000021233,(((A_bruennichi_Emx1-A/1-60:0.0000010012,A_bruennichi__old__annotated__Emx1-A/1-60:0.0000010012)97:0.0000022025,(D_plantarius_Emx1-A/1-60:0.0230508529,(((((((A_bruennichi_Emx1-B/1-60:0.0000010012,A_bruennichi__old__annotated__Emx1-B/1-60:0.0000010012)100:0.3340320460,P_tepidariorum_Emx1-B/1-60:0.0000021472)85:0.0205774978,H_graminicola_Emx1-B/1-60:0.0636556237)83:0.0000023050,L_elegans_Emx1-B/1-60:0.0000022517)89:0.0438668355,(D_silvatica_Emx1-B/1-60:0.1693926353,(T_antipodiana_Emx1-B/1-60:0.0441667261,T_clavata_Emx1-B/1-60:0.0455645438)100:0.2045712767)66:0.0000023013)77:0.0115158605,D_plantarius_Emx1-B/1-44:0.1093201550)89:0.0457640670,(((((A_bruennichi_Emx2-B/1-60:0.0000022438,A_bruennichi__old__annotated__Emx2-B/1-60:0.0000010012)96:0.0000020016,(P_tepidariorum_Emx2-B/1-60:0.0194071722,(T_antipodiana_Emx2-B/1-60:0.0000021908,T_clavata_Emx2-B/1-60:0.0000029913)97:0.0000027875)88:0.0194071813)82:0.0000020405,L_elegans_Emx2-B/1-60:0.0400101599)95:0.0193655570,D_plantarius_Emx2-B/1-44:0.0000027919)95:0.0596366001,D_silvatica_Emx2-B/1-60:0.0000028240)100:0.2157204549)87:0.0237278871)68:0.0184922226)71:0.0200487891,(D_silvatica_Emx1-A/1-60:0.0210732496,H_graminicola_Emx1-A/1-60:0.0406252211)79:0.0000021383)84:0.0202431053)80:0.0000029758)57:0.0203529235,C_sculpturatus_Emx2-B/1-60:0.0201998976)28:0.0000021920)9:0.0000023911)11:0.0000021115)11:0.0000022372,(((C_rotundicauda_Emx_F/1-60:0.0000026126,T_tridentatus_Emx_F/1-60:0.0000020107)99:0.0202505714,H_graminicola_Emx2-A-3/1-45:0.0000010012)33:0.0000023508,H_graminicola_Emx2-A-2/1-45:0.0000010012)7:0.0000022485)74:0.0222763669,((C_rotundicauda_Emx_E/1-60:0.0000010012,T_tridentatus_Emx_E/1-60:0.0000010012)91:0.0000024011,L_polyphemus_Emx_O3/1-59:0.0213748399)64:0.0000022681)99:0.6270815575,(((((((((((((A_bruennichi_Noto-B/1-60:0.0000027766,A_bruennichi_old_annotated_Noto-A/1-60:0.0000027235)100:0.0209691003,(T_antipodiana_Noto-B/1-60:0.0000029919,T_clavata_Noto-B/1-60:0.0000025858)98:0.0000029046)97:0.0654728266,(H_graminicola_Noto-A-1/1-60:0.0000010012,H_graminicola_Noto-A-2/1-60:0.0000010012)98:0.0000029680)89:0.0625386066,D_plantarius_Noto-B/1-48:0.0888466696)84:0.0481950953,P_tepidariorum_Noto-B/1-60:0.0000023326)80:0.0807072781,L_elegans_Noto-B/1-60:0.0687660492)36:0.0000024380,(D_plantarius_Noto-A/1-48:0.3908499679,P_tepidariorum_Noto-A/1-60:0.2726552891)98:0.1399703426)77:0.0839273687,I_scapularis_Noto/1-60:0.0950791105)46:0.0205648430,((C_sculpturatus_Noto/1-60:0.0504896786,((D_melanogaster_CG18599/1-60:0.0661512964,T_castaneum_Not/1-60:0.0000021226)100:0.0916613425,P_opilio_Noto/1-60:0.0476507495)97:0.0434236297)82:0.0225426332,(D_silvatica_Noto-B/1-60:0.0000022577,((((L_elegans_Noto-A-1/1-60:0.0000020985,L_elegans_Noto-like-1/1-33:0.1845686125)98:0.0000026535,L_elegans_Noto-like-2/1-33:0.8178993733)99:0.0541822375,L_elegans_Noto-A-2/1-60:0.1600489613)99:0.6118632480,PB.8153.1.p1/148-207:0.0000023361)85:0.1223086525)45:0.0231909910)44:0.0238846976)84:0.0392098074,((C_rotundicauda_Not_B/1-60:0.0200190182,T_tridentatus_Not_B/1-60:0.0000020627)99:0.0614754596,L_polyphemus_Not_B/1-60:0.0211873788)99:0.2173658920)81:0.0200619645,(C_rotundicauda_Not_A-a/1-60:0.0000010012,C_rotundicauda_Not_A-b/1-60:0.0000010012)95:0.0000022773)84:0.1058722042,(S_maritima_Noto/1-60:1.0576847097,T_tridentatus_Not_A1/1-60:0.0918632501)13:0.2715694235)41:0.2800899588,S_maritima_Noto-like-a/1-60:0.6038052311)56:0.2264259397)61:0.5226421935,((((((A_bruennichi_NK6-A/1-60:0.0000010012,A_bruennichi_NK6-B/1-60:0.0000010012)92:0.0000021056,(((C_rotundicauda_Hgtx_B/1-60:0.0000010012,L_polyphemus_Hgtx_B/1-60:0.0000010012)97:0.0000020128,((C_rotundicauda_Hgtx_C/1-60:0.0000028533,T_tridentatus_Hgtx_C/1-60:0.0000020407)100:0.3396561413,C_sculpturatus_NK6-A-2/1-60:0.0719104512)80:0.0000025590)86:0.0222515318,(D_silvatica_NK6-A/1-60:0.0695866079,P_opilio_NK6/1-60:0.0222189741)57:0.0000023670)36:0.0000023388)40:0.0000020472,P_tepidariorum_NK6-A/1-60:0.0227806223)63:0.0686808221,(D_melanogaster_HGTX/1-60:0.0000010012,g6762.t1.p1/212-271:0.0000021949)100:0.0224155492)59:0.0000022034,S_maritima_NK6/1-60:0.0000023719)61:0.0225295026,T_castaneum_Hgtx/1-60:0.0000023754)100:0.5732309511)40:0.2212944762)34:0.1481328300,((((((((((((((((((((C_sculpturatus_NK2-like/1-60:0.6102634310,(C_rotundicauda_Scro_B/1-60:0.0000023272,L_polyphemus_Scro_B/1-60:0.0000021820)99:0.0030790231)80:0.0378061721,(C_rotundicauda_Scro_D/1-60:0.0000020093,T_tridentatus_Scro_D/1-60:0.0000022041)100:0.0657382551)79:0.0219296563,(C_rotundicauda_Scro_C/1-60:0.0000022198,L_polyphemus_Scro_C/1-60:0.0000026815)95:0.0000023010)80:0.0206769086,((A_bruennichi_NK2.1/1-60:0.0000010012,A_bruennichi_old_annotated_NK2.1/1-60:0.0000010012)85:0.0000022820,(D_silvatica_NK2.1/1-45:0.0269221426,(PB.3341.1.p1/179-238:0.0000021675,PB.3341.2.p1/179-238:0.0000021561)100:0.0000022840)91:0.0210425172)82:0.0000020718)80:0.0204032640,D_melanogaster_scro/1-60:0.0000022436)79:0.0374284086,L_polyphemus_Scro_E/1-54:0.2284115074)79:0.0304240563,((((((((A_bruennichi_NK2.2-A/1-60:0.0000010012,A_bruennichi_old_annotated_NK2.2-A/1-60:0.0000010012)78:0.0000029320,((D_melanogaster_vnd/1-60:0.0408140961,T_castaneum_Vnd/1-60:0.0000028587)100:0.0200045119,(((H_graminicola_NK2.2-A-1/1-53:0.0000010012,S_maritima_NK2.2-1/1-60:0.0198440839)29:0.0000010039,H_graminicola_NK2.2-A-2/1-53:0.0000010012)32:0.0000021884,P_opilio_NK2.2/1-60:0.1946230920)3:0.0000020697)4:0.0000023098)4:0.0000022061,D_plantarius_NK2.2-B/1-42:0.0000010012)4:0.0000021288,(((C_rotundicauda_Vnd_B/1-60:0.0198738054,T_tridentatus_Vnd_B/1-60:0.0000021791)100:0.0197414739,L_polyphemus_Vnd_B/1-60:0.0210026548)79:0.0000020704,((C_rotundicauda_Vnd_C/1-60:0.0191092585,T_tridentatus_Vnd_C/1-60:0.0000021867)100:0.0194526186,L_polyphemus_Vnd_C/1-60:0.0000027414)100:0.0412845035)98:0.0199057441)22:0.0063313699,(H_graminicola_NK2.2-B/1-60:0.0000021439,P_tepidariorum_NK2.2-B/1-60:0.0429158310)91:0.0376768097)86:0.0181983425,L_elegans_NK2.2-B/1-60:0.0000028483)87:0.0063951151,(A_bruennichi_NK2.2-B/1-60:0.0000020178,A_bruennichi_old_annotated_NK2.2-B/1-60:0.0000010012)99:0.0354734546)97:0.0560426776,(T_antipodiana_NK2.2-B/1-60:0.0000023978,T_clavata_NK2.2-B/1-60:0.0000023374)100:0.0472539575)99:0.1004418523)99:0.1439175354,(C_rotundicauda_Tin_a/1-60:0.0000010012,C_rotundicauda_Tin_b/1-60:0.0000010012)91:0.0000022218)91:0.0224120894,(D_silvatica_NK4-A/1-60:0.0217021042,P_tepidariorum_NK4-A/1-60:0.0000026090)65:0.0000021741)80:0.0000029068,P_opilio_NK4/1-60:0.0209486391)88:0.0211139736,(A_bruennichi_NK4-A/1-60:0.0000010012,A_bruennichi_old_annotated_NK4-A/1-60:0.0000010012)93:0.0000029641)97:0.0227906120,(((((((A_bruennichi_NK4-B/1-60:0.0000010012,A_bruennichi_old_annotated_NK4-B/1-60:0.0000010012)100:0.0415648845,(T_antipodiana_NK4-B/1-60:0.0000029675,T_clavata_NK4-B/1-60:0.0214285662)99:0.0312755669)19:0.0296782791,L_elegans_NK4-B/1-60:0.1086695120)100:0.1187661838,D_plantarius_NK4-B/1-60:0.0000021301)100:0.1500467178,(D_silvatica_NK4-B-1/1-60:0.0000028341,D_silvatica_NK4-B-2/1-60:0.0000027750)100:0.0793205497)100:0.3245294710,I_scapularis_NK4/1-60:0.1507869287)80:0.0033187559,C_sculpturatus_NK4-A/1-60:0.0000028945)81:0.0204912712)83:0.0421455490,g8689.t1.p1/170-229:0.0000023658)83:0.0215322745,S_maritima_NK4/1-60:0.0207490643)86:0.0381078896,(D_melanogaster_tin/1-60:0.6235923741,T_castaneum_Tin/1-60:0.0097698632)94:0.1383222003)100:0.5138018007,S_maritima_NK3/1-60:0.0190897300)58:0.0009471402,(C_rotundicauda_Bap_B/1-60:0.0000020285,L_polyphemus_Bap_B/1-60:0.0000010012)99:0.0207798296)56:0.0000022335,(((((((A_bruennichi_NK3/1-60:0.0000010012,A_bruennichi_old_annotated_NK3/1-60:0.0000010012)94:0.0000020901,(D_plantarius_NK3/1-60:0.0195282847,P_tepidariorum_NK3/1-60:0.0203446452)78:0.0000021857)89:0.0000022083,D_silvatica_NK3-A/1-60:0.0883609815)95:0.0197352192,(C_sculpturatus_NK3/1-60:0.0212064245,I_scapularis_NK3/1-60:0.0407316658)96:0.0192379440)19:0.0000020896,(C_rotundicauda_Bap_A/1-60:0.0000010012,L_polyphemus_Bap_A/1-60:0.0000010012)86:0.0000022703)11:0.0000027542,(D_melanogaster_bap/1-60:0.1743920355,P_opilio_NK3/1-60:0.0000022682)88:0.0411429137)50:0.0000020302,T_castaneum_Bap/1-60:0.0822106284)73:0.0199622940)85:0.0384417758,PB.7934.1.p1/142-201:0.2571827031)35:0.0000021295,D_silvatica_NK3-B/1-60:0.9259493564)97:0.3157100096)64:0.1531925274,(((((A_bruennichi_NK5-A/1-60:0.0000010012,A_bruennichi_old_annotated_NK5-A/1-60:0.0000010012)77:0.0000022575,P_tepidariorum_NK5-B/1-60:0.0195976351)88:0.0000026826,((((A_bruennichi_NK5-B/1-60:0.0000010012,A_bruennichi_old_annotated_NK5-B/1-60:0.0000010012)90:0.0000020188,((((D_melanogaster_Hmx/1-60:0.0633078187,(PB.1005.1.p1/231-290:0.0000020790,PB.1005.2.p1/231-290:0.0000010012)100:0.0208184755)90:0.0000026807,T_castaneum_Hmx/1-60:0.0000010012)76:0.0000021176,S_maritima_NK5/1-60:0.1348680154)86:0.0195133345,((((C_rotundicauda_Hmx_B/1-60:0.0000020509,T_tridentatus_Hmx_B/1-60:0.0000021636)100:0.0409302082,L_polyphemus_Hmx_B2/1-60:0.0000024310)90:0.0408355563,L_polyphemus_Hmx_B1/1-60:0.0203676768)80:0.0000022362,(C_rotundicauda_Hmx_C-a/1-60:0.0000010012,C_rotundicauda_Hmx_C-b/1-60:0.0000010012)75:0.0000022386)91:0.0198041385)23:0.0000022147)26:0.0000020553,I_scapularis_NK5/1-60:0.0196528580)73:0.0001934563,((C_rotundicauda_Hmx_A/1-60:0.0202055433,(L_polyphemus_Hmx_A/1-60:0.0000010012,T_tridentatus_Hmx_A/1-60:0.0000010012)95:0.0000028680)100:0.0609001282,(C_rotundicauda_Hmx_E/1-60:0.0000027993,L_polyphemus_Hmx_E/1-60:0.0000023464)96:0.0000025146)84:0.0192433264)96:0.1013102146)93:0.0189885619,(D_silvatica_NK5-B/1-60:0.0650002304,H_graminicola_NK5-B-2/1-60:0.0000029830)63:0.0000025089)99:0.4967551894,(((((A_bruennichi_NK7-A/1-60:0.0000010012,A_bruennichi_old_annotated_NK7-A/1-60:0.0000010012)92:0.0000021965,(((((((A_bruennichi_NK7-B/1-60:0.0000010012,A_bruennichi_old_annotated_NK7-B/1-60:0.0000010012)95:0.0000023531,((H_graminicola_NK7-B/1-60:0.0456320875,(L_elegans_NK7-B/1-60:0.0000010012,P_tepidariorum_NK7-B/1-60:0.0000010012)100:0.0557177865)95:0.0000026713,(T_antipodiana_NK7-B/1-60:0.0000027160,T_clavata_NK7-B/1-60:0.0000027885)100:0.0224323131)83:0.0000021852)88:0.0000028450,D_silvatica_NK7-B/1-44:0.0000020829)99:0.0460734017,D_plantarius_NK7-B/1-60:0.0000023565)90:0.0221404637,L_polyphemus_Nk7_A/1-60:0.0220955538)30:0.0000026018,(C_rotundicauda_Nk7_A/1-60:0.0000010012,T_tridentatus_Nk7_A/1-60:0.0000010012)92:0.0000029233)26:0.0000022133,(((C_rotundicauda_Nk7_B/1-60:0.0000022323,T_tridentatus_Nk7_B/1-60:0.0000023698)100:0.0441838721,L_polyphemus_Nk7_B/1-60:0.0000020083)90:0.0476235085,((C_rotundicauda_Nk7_C-a/1-60:0.0000023622,C_rotundicauda_Nk7_C-b/1-60:0.0000020292)100:0.0225941722,(L_polyphemus_Nk7_C/1-60:0.0000010012,T_tridentatus_Nk7_C/1-60:0.0000010012)96:0.0000021949)94:0.0437066744)94:0.0256584302)91:0.0220485473)74:0.0221030463,(D_melanogaster_NK7.1/1-60:0.1124324094,(T_castaneum_NK7/1-60:0.0731634101,g6864.t1.p1/280-339:0.0000021369)88:0.0233488732)86:0.0223806471)26:0.0000023612,(C_sculpturatus_NK7-B/1-60:0.0000026717,P_opilio_NK7/1-60:0.0219071608)73:0.0222040745)92:0.0225271628,C_sculpturatus_NK7-A/1-60:0.0000025008)99:0.3770106781)93:0.1438629941)98:0.3753677241,((((A_bruennichi_NK1-B-1/1-60:0.0000010012,A_bruennichi_NK1-B-2/1-60:0.0000010012)79:0.0000010011,(D_melanogaster_slou/1-60:0.0200848202,(S_maritima_NK1/1-60:0.0000010012,T_castaneum_Slou/1-60:0.0000010012)92:0.0000022451)99:0.0209720655)85:0.0000021756,D_plantarius_NK1-B-2/1-60:0.0206548895)35:0.0000022928,((C_rotundicauda_Slou_E/1-60:0.0000010012,T_tridentatus_Slou_E/1-60:0.0000020262)99:0.0416129873,L_polyphemus_Slou_E/1-60:0.0000020072)96:0.0429664889)99:0.6066863889)66:0.1855816735,((((((((((((((((C_rotundicauda_Msx_A1/1-60:0.0203467117,(C_rotundicauda_Msx_A2/1-60:0.0000010012,L_polyphemus_Msx_A1/1-60:0.0000026127)96:0.0000010011)89:0.0000028146,L_polyphemus_Msx_A2/1-60:0.0207851309)99:0.0417074731,(H_graminicola_Msx1-B/1-60:0.0000010012,H_graminicola_Msx2-A/1-60:0.0000022689)96:0.0000023387)41:0.0207544151,(I_scapularis_Msx2/1-60:0.0000010012,T_clavata_Msx2-A/1-60:0.0000010012)97:0.0000022605)38:0.0000026556,(T_antipodiana_Msx1-B/1-60:0.0000022710,T_clavata_Msx1-B/1-60:0.0000022710)100:0.0423078292)74:0.0208170917,(A_bruennichi_Msx2-A/1-60:0.0000022619,A_bruennichi_old_annotated_Msx2-A/1-60:0.0000022101)97:0.0000020850)43:0.0208228490,C_sculpturatus_Msx2-B-2/1-60:0.0417331286)67:0.0000023330,(L_elegans_Msx2-A/1-60:0.0000010012,P_tepidariorum_Msx2-A/1-60:0.0000010012)91:0.0000025210)66:0.0000022889,(((A_bruennichi_Msx1-A/1-60:0.0000010012,A_bruennichi_old_annotated_Msx1-A/1-60:0.0000010012)100:0.1904586693,H_graminicola_Msx1-A/1-60:0.1184550821)88:0.0504881768,(T_antipodiana_Msx1-A/1-60:0.0000028297,T_clavata_Msx1-A/1-60:0.0419134040)99:0.0831501646)96:0.0765942193)82:0.0206763138,(L_polyphemus_Msx_E2/1-60:0.1926941533,(D_plantarius_Msx1-B/1-60:0.0000022562,D_silvatica_Msx1-B/1-60:0.0000021052)98:0.0000021507)34:0.0207861619)20:0.0000020941,(C_rotundicauda_Msx_C/1-60:0.0000010012,L_polyphemus_Msx_C/1-60:0.0000010012)95:0.0000020526)20:0.0000022475,D_silvatica_Msx2-A-2/1-60:0.0427722784)30:0.0000023822,(((((D_melanogaster_Dr/1-60:0.0419801573,(T_castaneum_Msx-1/1-60:0.0000010012,T_castaneum_Msx-2/1-60:0.0000010012)98:0.0000022382)97:0.0454336016,(PB.1018.1.p1/154-213:0.0000021599,g10110.t1.p1/144-203:0.0000022472)100:0.0403912450)92:0.0202402778,S_maritima_Msx/1-60:0.0202696314)85:0.0000027552,(PB.1017.1.p1/175-234:0.0000022646,PB.1017.2.p1/175-234:0.0000023339)99:0.0201262484)88:0.0424587166,(C_sculpturatus_Msx1-B/1-60:0.0208558279,C_sculpturatus_Msx2-A/1-60:0.0000025562)20:0.0000023374)33:0.0208554909)6:0.0072327749,(((C_rotundicauda_Msx_B/1-54:0.0000027975,(L_polyphemus_Msx_E1/1-60:0.0000010012,T_tridentatus_Msx_E/1-60:0.0000010012)89:0.0000029860)34:0.0000028148,(((C_rotundicauda_Msx_D/1-60:0.0000010012,T_tridentatus_Msx_D/1-60:0.0000010012)100:0.0867320307,L_polyphemus_Msx_D/1-60:0.0000020972)100:0.1364965135,(L_polyphemus_Msx_6/1-60:0.0566549715,((D_silvatica_Msx1-A/1-60:0.0000024152,g10112.t1.p1/111-170:0.4771114999)88:0.0573484158,((((((C_rotundicauda_MsxL/1-60:0.0000010012,L_polyphemus_MsxL/1-60:0.0000010012)100:0.0197411063,T_tridentatus_MsxL/1-60:0.0000029723)89:0.0103318491,S_maritima_Msxlx/1-60:2.3644193768)90:0.2994393947,I_scapularis_Msxlx/1-60:0.6465608828)72:0.0922664552,(C_sculpturatus_Msxlx/1-60:0.3638692695,D_silvatica_Msxlx/1-45:0.7243700745)89:0.0726047906)75:0.0545815687,(D_melanogaster_CG15696/1-60:0.7729274341,T_castaneum_Msxlx/1-60:0.2808576097)88:0.2055550387)100:0.9404531162)5:0.0362560605)8:0.0307814438)5:0.0000020788)6:0.0000024508,I_scapularis_Msx1/1-60:0.0212328632)7:0.0164587630)28:0.0177447334,P_opilio_Msx2/1-60:0.0000010012)67:0.0322027004,D_plantarius_Msx1-A/1-60:0.0332782360)99:0.5564043422)70:0.1844727847,g2646.t1.p1/205-264:0.3080109687)99:0.4786175842,(PB.3793.1.p1/138-197:1.1707354010,g4363.t1.p1/1-43:0.8429037116)91:0.1687729817)96:0.1924154970,((PB.1830.1.p1/215-274:0.0000010012,PB.1830.2.p1/215-274:0.0000010012)100:0.5380481968,(((PB.8616.1.p1/191-250:0.0000020062,PB.8616.2.p1/191-250:0.0000027474)100:0.1667729749,(((((PB.8617.1.p1/233-292:0.0000010012,PB.8617.2.p1/227-286:0.0000010012)98:0.0000020518,g9725.t1.p1/268-327:1.3240984252)88:0.0652535831,g9723.t1.p1/198-257:0.0660622320)92:0.0536827124,g9721.t1.p1/217-276:0.0566229831)99:0.1097037119,g9720.t1.p1/206-265:0.0000022568)100:0.3511107586)92:0.1197217309,g9718.t1.p1/106-175:0.2495188962)92:0.0973681833)96:0.0843773759)100:0.4951348310,PB.8615.1.p1/299-358:0.0450643789)91:0.0358321962)91:0.0349836812,S_maritima_lab/1-60:0.0705641016);

CONSENSUS TREE
--------------

Consensus tree is constructed from 2000 bootstrap trees
Log-likelihood of consensus tree: -6948.071821
Robinson-Foulds distance between ML tree and consensus tree: 94

Branches with support >0.000000% are kept (extended consensus)
Branch lengths are optimized by maximum likelihood on original alignment
Numbers in parentheses are bootstrap supports (%)

+--D_melanogaster_lab/1-60
|
|  +--T_castaneum_lab/1-60
+--| (91)
|  |                                                    +--D_melanogaster_H2_0-Hlx/1-60
|  |                                                 +--| (76)
|  |                                                 |  +--T_castaneum_H2_0-Hlx/1-60
|  |                                   +-------------| (100)
|  |                                   |             |           +--C_sculpturatus_Hlx/1-60
|  |                                   |             |        +--| (84)
|  |                                   |             |        |  |  +--g1744.t1.p1/175-234
|  |                                   |             |        |  +--| (100)
|  |                                   |             |        |     +--g1756.t1.p1/175-234
|  |                                   |             |     +--| (68)
|  |                                   |             |     |  +--P_opilio_Hlx/1-60
|  |                                   |             |  +--| (63)
|  |                                   |             |  |  +--S_maritima_Hlx/1-60
|  |                                   |             +--| (62)
|  |                                   |                |    +--at_DN2391.t1.p1/337-396
|  |                                   |                +----| (100)
|  |                                   |                     +--g11364.t1.p1/125-184
|  |                                +--| (55)
|  |                                |  |                               +--D_melanogaster_E5/1-60
|  |                                |  |                            +--| (99)
|  |                                |  |                            |  +--D_melanogaster_ems/1-60
|  |                                |  |                         +--| (96)
|  |                                |  |                         |  +--T_castaneum_Emx/1-60
|  |                                |  |                      +--| (54)
|  |                                |  |                      |  |     +--S_maritima_Emx/1-60
|  |                                |  |                      |  |  +--| (49)
|  |                                |  |                      |  |  |  +--C_sculpturatus_Emx2-A/1-60
|  |                                |  |                      |  +--| (51)
|  |                                |  |                      |     |  +--g1625.t1.p1/203-262
|  |                                |  |                      |     +--| (71)
|  |                                |  |                      |        +--g1627.t1.p1/194-253
|  |                                |  |                   +--| (43)
|  |                                |  |                   |  +--H_graminicola_Emx2-A-2/1-45
|  |                                |  |                +--| (29)
|  |                                |  |                |  +--C_sculpturatus_Emx1-B/1-60
|  |                                |  |             +--| (22)
|  |                                |  |             |  |                                   +**I_scapularis_Emx/1-60
|  |                                |  |             |  |                                +**|
|  |                                |  |             |  |                                |  +**A_bruennichi__old__annotated__Emx2-A/1-60
|  |                                |  |             |  |                             +**|
|  |                                |  |             |  |                             |  +**P_opilio_Emx2/1-60
|  |                                |  |             |  |                          +**|
|  |                                |  |             |  |                          |  +**A_bruennichi_Emx2-A/1-60
|  |                                |  |             |  |                       +**|
|  |                                |  |             |  |                       |  +**H_graminicola_Emx2-A-1/1-60
|  |                                |  |             |  |                    +**|
|  |                                |  |             |  |                    |  +**D_plantarius_Emx2-A/1-60
|  |                                |  |             |  |                 +**|
|  |                                |  |             |  |                 |  +**T_clavata_Emx2-A/1-60
|  |                                |  |             |  |              +**|
|  |                                |  |             |  |              |  +**L_elegans_Emx2-A/1-60
|  |                                |  |             |  |           +**|
|  |                                |  |             |  |           |  +**D_silvatica_Emx2-A/1-60
|  |                                |  |             |  |        +**|
|  |                                |  |             |  |        |  +**C_sculpturatus_Emx1-A/1-60
|  |                                |  |             |  |     +--|
|  |                                |  |             |  |     |  +**P_tepidariorum_Emx2-A/1-60
|  |                                |  |             |  |  +--| (66)
|  |                                |  |             |  |  |  +--P_opilio_Emx1/1-60
|  |                                |  |             |  +--| (11)
|  |                                |  |             |     |                    +**C_rotundicauda_Emx_A/1-60
|  |                                |  |             |     |                 +--|
|  |                                |  |             |     |                 |  +**T_tridentatus_Emx_A/1-60
|  |                                |  |             |     |              +--| (100)
|  |                                |  |             |     |              |  +--L_polyphemus_Emx_A/1-60
|  |                                |  |             |     |           +--| (80)
|  |                                |  |             |     |           |  +--L_polyphemus_Emx_O1/1-60
|  |                                |  |             |     |        +--| (68)
|  |                                |  |             |     |        |  |  +--C_rotundicauda_Emx_C/1-60
|  |                                |  |             |     |        |  +--| (91)
|  |                                |  |             |     |        |     +--T_tridentatus_Emx_C/1-60
|  |                                |  |             |     |     +--| (77)
|  |                                |  |             |     |     |  |     +--C_rotundicauda_Emx_D/1-60
|  |                                |  |             |     |     |  |  +--| (87)
|  |                                |  |             |     |     |  |  |  +--L_polyphemus_Emx_D/1-60
|  |                                |  |             |     |     |  +--| (100)
|  |                                |  |             |     |     |     +--T_tridentatus_Emx_D/1-59
|  |                                |  |             |     |  +--| (8)
|  |                                |  |             |     |  |  |           +--C_rotundicauda_Emx_B/1-60
|  |                                |  |             |     |  |  |        +--| (93)
|  |                                |  |             |     |  |  |        |  +--T_tridentatus_Emx_B/1-60
|  |                                |  |             |     |  |  |     +--| (62)
|  |                                |  |             |     |  |  |     |  |  +--L_polyphemus_Emx_B2/1-60
|  |                                |  |             |     |  |  |     |  +--| (79)
|  |                                |  |             |     |  |  |     |     +--L_polyphemus_Emx_O2/1-58
|  |                                |  |             |     |  |  |  +--| (57)
|  |                                |  |             |     |  |  |  |  |     +--L_polyphemus_Emx_B1/1-60
|  |                                |  |             |     |  |  |  |  |  +--| (83)
|  |                                |  |             |     |  |  |  |  |  |  +--T_antipodiana_Emx2-A/1-60
|  |                                |  |             |     |  |  |  |  +--| (80)
|  |                                |  |             |     |  |  |  |     |                    +**A_bruennichi_Emx1-A/1-60
|  |                                |  |             |     |  |  |  |     |                 +**|
|  |                                |  |             |     |  |  |  |     |                 |  +**L_elegans_Emx1-A/1-60
|  |                                |  |             |     |  |  |  |     |              +**|
|  |                                |  |             |     |  |  |  |     |              |  +**T_clavata_Emx1-A/1-60
|  |                                |  |             |     |  |  |  |     |           +**|
|  |                                |  |             |     |  |  |  |     |           |  +**T_antipodiana_Emx1-A/1-60
|  |                                |  |             |     |  |  |  |     |        +--|
|  |                                |  |             |     |  |  |  |     |        |  +**P_tepidariorum_Emx1-A/1-60
|  |                                |  |             |     |  |  |  |     |     +--| (97)
|  |                                |  |             |     |  |  |  |     |     |  +--A_bruennichi__old__annotated__Emx1-A/1-60
|  |                                |  |             |     |  |  |  |     |  +--| (71)
|  |                                |  |             |     |  |  |  |     |  |  |  +--D_plantarius_Emx1-A/1-60
|  |                                |  |             |     |  |  |  |     |  |  +--| (68)
|  |                                |  |             |     |  |  |  |     |  |     |                    +--A_bruennichi_Emx1-B/1-60
|  |                                |  |             |     |  |  |  |     |  |     |                 +--| (100)
|  |                                |  |             |     |  |  |  |     |  |     |                 |  +--A_bruennichi__old__annotated__Emx1-B/1-60
|  |                                |  |             |     |  |  |  |     |  |     |              +--| (85)
|  |                                |  |             |     |  |  |  |     |  |     |              |  +--P_tepidariorum_Emx1-B/1-60
|  |                                |  |             |     |  |  |  |     |  |     |           +--| (83)
|  |                                |  |             |     |  |  |  |     |  |     |           |  +--H_graminicola_Emx1-B/1-60
|  |                                |  |             |     |  |  |  |     |  |     |        +--| (89)
|  |                                |  |             |     |  |  |  |     |  |     |        |  +--L_elegans_Emx1-B/1-60
|  |                                |  |             |     |  |  |  |     |  |     |     +--| (77)
|  |                                |  |             |     |  |  |  |     |  |     |     |  |  +--D_silvatica_Emx1-B/1-60
|  |                                |  |             |     |  |  |  |     |  |     |     |  +--| (66)
|  |                                |  |             |     |  |  |  |     |  |     |     |     |  +--T_antipodiana_Emx1-B/1-60
|  |                                |  |             |     |  |  |  |     |  |     |     |     +--| (100)
|  |                                |  |             |     |  |  |  |     |  |     |     |        +--T_clavata_Emx1-B/1-60
|  |                                |  |             |     |  |  |  |     |  |     |  +--| (89)
|  |                                |  |             |     |  |  |  |     |  |     |  |  +--D_plantarius_Emx1-B/1-44
|  |                                |  |             |     |  |  |  |     |  |     +--| (87)
|  |                                |  |             |     |  |  |  |     |  |        |              +--A_bruennichi_Emx2-B/1-60
|  |                                |  |             |     |  |  |  |     |  |        |           +--| (96)
|  |                                |  |             |     |  |  |  |     |  |        |           |  +--A_bruennichi__old__annotated__Emx2-B/1-60
|  |                                |  |             |     |  |  |  |     |  |        |        +--| (82)
|  |                                |  |             |     |  |  |  |     |  |        |        |  |  +--P_tepidariorum_Emx2-B/1-60
|  |                                |  |             |     |  |  |  |     |  |        |        |  +--| (88)
|  |                                |  |             |     |  |  |  |     |  |        |        |     |  +--T_antipodiana_Emx2-B/1-60
|  |                                |  |             |     |  |  |  |     |  |        |        |     +--| (97)
|  |                                |  |             |     |  |  |  |     |  |        |        |        +--T_clavata_Emx2-B/1-60
|  |                                |  |             |     |  |  |  |     |  |        |     +--| (95)
|  |                                |  |             |     |  |  |  |     |  |        |     |  +--L_elegans_Emx2-B/1-60
|  |                                |  |             |     |  |  |  |     |  |        |  +--| (95)
|  |                                |  |             |     |  |  |  |     |  |        |  |  +--D_plantarius_Emx2-B/1-44
|  |                                |  |             |     |  |  |  |     |  |        +--| (100)
|  |                                |  |             |     |  |  |  |     |  |           +--D_silvatica_Emx2-B/1-60
|  |                                |  |             |     |  |  |  |     +--| (84)
|  |                                |  |             |     |  |  |  |        |  +--D_silvatica_Emx1-A/1-60
|  |                                |  |             |     |  |  |  |        +--| (79)
|  |                                |  |             |     |  |  |  |           +--H_graminicola_Emx1-A/1-60
|  |                                |  |             |     |  |  +--| (28)
|  |                                |  |             |     |  |     +--C_sculpturatus_Emx2-B/1-60
|  |                                |  |             |     +--| (9)
|  |                                |  |             |        |        +--C_rotundicauda_Emx_G/1-60
|  |                                |  |             |        |     +--| (94)
|  |                                |  |             |        |     |  +--T_tridentatus_Emx_G/1-60
|  |                                |  |             |        |  +--| (98)
|  |                                |  |             |        |  |  +--L_polyphemus_Emx_G/1-60
|  |                                |  |             |        +--| (93)
|  |                                |  |             |           |     +**C_rotundicauda_Emx_H/1-60
|  |                                |  |             |           |  +--|
|  |                                |  |             |           |  |  +**T_tridentatus_Emx_H/1-60
|  |                                |  |             |           +--| (94)
|  |                                |  |             |              +--L_polyphemus_Emx_H/1-60
|  |                                |  |          +--| (74)
|  |                                |  |          |  |     +--C_rotundicauda_Emx_F/1-60
|  |                                |  |          |  |  +--| (99)
|  |                                |  |          |  |  |  +--T_tridentatus_Emx_F/1-60
|  |                                |  |          |  +--| (33)
|  |                                |  |          |     +--H_graminicola_Emx2-A-3/1-45
|  |                                |  |    +-----| (99)
|  |                                |  |    |     |     +--C_rotundicauda_Emx_E/1-60
|  |                                |  |    |     |  +--| (91)
|  |                                |  |    |     |  |  +--T_tridentatus_Emx_E/1-60
|  |                                |  |    |     +--| (64)
|  |                                |  |    |        +--L_polyphemus_Emx_O3/1-59
|  |                                |  +----| (61)
|  |                                |       |                                      +--A_bruennichi_Noto-B/1-60
|  |                                |       |                                   +--| (100)
|  |                                |       |                                   |  +--A_bruennichi_old_annotated_Noto-A/1-60
|  |                                |       |                                +--| (97)
|  |                                |       |                                |  |  +--T_antipodiana_Noto-B/1-60
|  |                                |       |                                |  +--| (98)
|  |                                |       |                                |     +--T_clavata_Noto-B/1-60
|  |                                |       |                             +--| (89)
|  |                                |       |                             |  |  +--H_graminicola_Noto-A-1/1-60
|  |                                |       |                             |  +--| (98)
|  |                                |       |                             |     +--H_graminicola_Noto-A-2/1-60
|  |                                |       |                          +--| (84)
|  |                                |       |                          |  +--D_plantarius_Noto-B/1-48
|  |                                |       |                       +--| (80)
|  |                                |       |                       |  +--P_tepidariorum_Noto-B/1-60
|  |                                |       |                    +--| (77)
|  |                                |       |                    |  |     +---D_plantarius_Noto-A/1-48
|  |                                |       |                    |  |  +--| (98)
|  |                                |       |                    |  |  |  +--P_tepidariorum_Noto-A/1-60
|  |                                |       |                    |  +--| (50)
|  |                                |       |                    |     +--L_elegans_Noto-B/1-60
|  |                                |       |                 +--| (46)
|  |                                |       |                 |  +--I_scapularis_Noto/1-60
|  |                                |       |              +--| (84)
|  |                                |       |              |  |     +--C_sculpturatus_Noto/1-60
|  |                                |       |              |  |  +--| (82)
|  |                                |       |              |  |  |  |     +--D_melanogaster_CG18599/1-60
|  |                                |       |              |  |  |  |  +--| (100)
|  |                                |       |              |  |  |  |  |  +--T_castaneum_Not/1-60
|  |                                |       |              |  |  |  +--| (97)
|  |                                |       |              |  |  |     +--P_opilio_Noto/1-60
|  |                                |       |              |  +--| (44)
|  |                                |       |              |     |  +--D_silvatica_Noto-B/1-60
|  |                                |       |              |     +--| (45)
|  |                                |       |              |        |              +--L_elegans_Noto-A-1/1-60
|  |                                |       |              |        |           +--| (98)
|  |                                |       |              |        |           |  +--L_elegans_Noto-like-1/1-33
|  |                                |       |              |        |        +--| (99)
|  |                                |       |              |        |        |  +-------L_elegans_Noto-like-2/1-33
|  |                                |       |              |        |  +-----| (99)
|  |                                |       |              |        |  |     +--L_elegans_Noto-A-2/1-60
|  |                                |       |              |        +--| (85)
|  |                                |       |              |           +--PB.8153.1.p1/148-207
|  |                                |       |           +--| (81)
|  |                                |       |           |  |     +--C_rotundicauda_Not_B/1-60
|  |                                |       |           |  |  +--| (99)
|  |                                |       |           |  |  |  +--T_tridentatus_Not_B/1-60
|  |                                |       |           |  +--| (99)
|  |                                |       |           |     +--L_polyphemus_Not_B/1-60
|  |                                |       |        +--| (84)
|  |                                |       |        |  |        +**C_rotundicauda_Not_A-a/1-60
|  |                                |       |        |  |     +**|
|  |                                |       |        |  |     |  +**T_tridentatus_Not_A2/1-60
|  |                                |       |        |  |  +--|
|  |                                |       |        |  |  |  +**L_polyphemus_Not_A/1-60
|  |                                |       |        |  +--| (95)
|  |                                |       |        |     +--C_rotundicauda_Not_A-b/1-60
|  |                                |       |     +--| (82)
|  |                                |       |     |  +--T_tridentatus_Not_A1/1-60
|  |                                |       |  +--| (41)
|  |                                |       |  |  +-----S_maritima_Noto-like-a/1-60
|  |                                |       +--| (56)
|  |                                |          +---------S_maritima_Noto/1-60
|  |                             +--| (36)
|  |                             |  |                                                                              +**A_bruennichi_NK6-A/1-60
|  |                             |  |                                                                           +**|
|  |                             |  |                                                                           |  +**C_sculpturatus_NK6-B/1-60
|  |                             |  |                                                                        +**|
|  |                             |  |                                                                        |  +**H_graminicola_NK6-B/1-60
|  |                             |  |                                                                     +**|
|  |                             |  |                                                                     |  +**L_elegans_NK6-A/1-60
|  |                             |  |                                                                  +**|
|  |                             |  |                                                                  |  +**A_bruennichi_old_annotated_NK6-B/1-60
|  |                             |  |                                                               +**|
|  |                             |  |                                                               |  +**T_antipodiana_NK6-A/1-60
|  |                             |  |                                                            +**|
|  |                             |  |                                                            |  +**T_tridentatus_Hgtx_A/1-60
|  |                             |  |                                                         +**|
|  |                             |  |                                                         |  +**P_tepidariorum_NK6-B/1-60
|  |                             |  |                                                      +**|
|  |                             |  |                                                      |  +**D_plantarius_NK6-B/1-60
|  |                             |  |                                                   +**|
|  |                             |  |                                                   |  +**T_clavata_NK6-A/1-60
|  |                             |  |                                                +**|
|  |                             |  |                                                |  +**T_clavata_NK6-B/1-60
|  |                             |  |                                             +**|
|  |                             |  |                                             |  +**T_antipodiana_NK6-B/1-60
|  |                             |  |                                          +**|
|  |                             |  |                                          |  +**D_plantarius_NK6-A/1-60
|  |                             |  |                                       +**|
|  |                             |  |                                       |  +**L_elegans_NK6-B/1-60
|  |                             |  |                                    +**|
|  |                             |  |                                    |  +**L_polyphemus_Hgtx_A/1-60
|  |                             |  |                                 +**|
|  |                             |  |                                 |  +**H_graminicola_NK6-A/1-60
|  |                             |  |                              +**|
|  |                             |  |                              |  +**I_scapularis_NK6/1-60
|  |                             |  |                           +**|
|  |                             |  |                           |  +**A_bruennichi_old_annotated_NK6-A/1-60
|  |                             |  |                        +**|
|  |                             |  |                        |  +**C_sculpturatus_NK6-A-1/1-60
|  |                             |  |                     +--|
|  |                             |  |                     |  +**C_rotundicauda_Hgtx_A/1-60
|  |                             |  |                  +--| (92)
|  |                             |  |                  |  +--A_bruennichi_NK6-B/1-60
|  |                             |  |               +--| (40)
|  |                             |  |               |  |           +**C_rotundicauda_Hgtx_B/1-60
|  |                             |  |               |  |        +--|
|  |                             |  |               |  |        |  +**T_tridentatus_Hgtx_B/1-60
|  |                             |  |               |  |     +--| (97)
|  |                             |  |               |  |     |  +--L_polyphemus_Hgtx_B/1-60
|  |                             |  |               |  |  +--| (86)
|  |                             |  |               |  |  |  |     +--C_rotundicauda_Hgtx_C/1-60
|  |                             |  |               |  |  |  |  +--| (100)
|  |                             |  |               |  |  |  |  |  +--T_tridentatus_Hgtx_C/1-60
|  |                             |  |               |  |  |  +--| (80)
|  |                             |  |               |  |  |     +--C_sculpturatus_NK6-A-2/1-60
|  |                             |  |               |  +--| (36)
|  |                             |  |               |     |  +--D_silvatica_NK6-A/1-60
|  |                             |  |               |     +--| (57)
|  |                             |  |               |        +--P_opilio_NK6/1-60
|  |                             |  |            +--| (63)
|  |                             |  |            |  +--P_tepidariorum_NK6-A/1-60
|  |                             |  |         +--| (59)
|  |                             |  |         |  |  +--D_melanogaster_HGTX/1-60
|  |                             |  |         |  +--| (100)
|  |                             |  |         |     +--g6762.t1.p1/212-271
|  |                             |  |      +--| (61)
|  |                             |  |      |  +--S_maritima_NK6/1-60
|  |                             |  +------| (100)
|  |                             |         +--T_castaneum_Hgtx/1-60
|  |                          +--| (34)
|  |                          |  |                         +**A_bruennichi_Tlx-A/1-60
|  |                          |  |                      +**|
|  |                          |  |                      |  +**T_antipodiana_Tlx-A/1-60
|  |                          |  |                   +**|
|  |                          |  |                   |  +**g8691.t1.p1/185-244
|  |                          |  |                +--|
|  |                          |  |                |  +**P_tepidariorum_Tlx-A/1-60
|  |                          |  |             +--| (93)
|  |                          |  |             |  +--A_bruennichi_old_annotated_Tlx-A/1-60
|  |                          |  |          +--| (81)
|  |                          |  |          |  |        +**D_plantarius_Tlx-A/1-57
|  |                          |  |          |  |     +**|
|  |                          |  |          |  |     |  +**T_clavata_Tlx-A/1-57
|  |                          |  |          |  |  +--|
|  |                          |  |          |  |  |  +**L_elegans_Tlx-A/1-57
|  |                          |  |          |  +--| (94)
|  |                          |  |          |     +--H_graminicola_Tlx-A/1-57
|  |                          |  |       +--| (89)
|  |                          |  |       |  |                       +**A_bruennichi_Tlx-B/1-60
|  |                          |  |       |  |                    +**|
|  |                          |  |       |  |                    |  +**L_elegans_Tlx-B/1-60
|  |                          |  |       |  |                 +**|
|  |                          |  |       |  |                 |  +**P_tepidariorum_Tlx-B/1-60
|  |                          |  |       |  |              +**|
|  |                          |  |       |  |              |  +**C_sculpturatus_Tlx-B/1-60
|  |                          |  |       |  |           +--|
|  |                          |  |       |  |           |  +**T_antipodiana_Tlx-B/1-60
|  |                          |  |       |  |        +--| (79)
|  |                          |  |       |  |        |  +--A_bruennichi_old_annotated_Tlx-B/1-60
|  |                          |  |       |  |     +--| (75)
|  |                          |  |       |  |     |  +--I_scapularis_Tlx/1-60
|  |                          |  |       |  |  +--| (97)
|  |                          |  |       |  |  |  |                       +**C_rotundicauda_Tlx_A1/1-60
|  |                          |  |       |  |  |  |                    +**|
|  |                          |  |       |  |  |  |                    |  +**L_polyphemus_Tlx_A1/2-a/1-60
|  |                          |  |       |  |  |  |                 +**|
|  |                          |  |       |  |  |  |                 |  +**P_opilio_Tlx/1-57
|  |                          |  |       |  |  |  |              +**|
|  |                          |  |       |  |  |  |              |  +**D_silvatica_Tlx-B/1-57
|  |                          |  |       |  |  |  |           +**|
|  |                          |  |       |  |  |  |           |  +**T_clavata_Tlx-B/1-57
|  |                          |  |       |  |  |  |        +--|
|  |                          |  |       |  |  |  |        |  +**H_graminicola_Tlx-B/1-57
|  |                          |  |       |  |  |  |     +--| (44)
|  |                          |  |       |  |  |  |     |  |     +--C_rotundicauda_Tlx_A2/1-60
|  |                          |  |       |  |  |  |     |  |  +--| (98)
|  |                          |  |       |  |  |  |     |  |  |  +--L_polyphemus_Tlx_A1/2-b/1-60
|  |                          |  |       |  |  |  |     |  +--| (84)
|  |                          |  |       |  |  |  |     |     |     +--C_rotundicauda_Tlx_B/1-60
|  |                          |  |       |  |  |  |     |     |  +--| (100)
|  |                          |  |       |  |  |  |     |     |  |  +--L_polyphemus_Tlx_B/1-60
|  |                          |  |       |  |  |  |     |     +--| (86)
|  |                          |  |       |  |  |  |     |        +--D_silvatica_Tlx-A/1-57
|  |                          |  |       |  |  |  |  +--| (44)
|  |                          |  |       |  |  |  |  |  +--C_sculpturatus_Tlx-A/1-60
|  |                          |  |       |  |  |  +--| (84)
|  |                          |  |       |  |  |     +--D_plantarius_Tlx-B/1-57
|  |                          |  |       |  +--| (86)
|  |                          |  |       |     |  +--D_melanogaster_C15/1-60
|  |                          |  |       |     +--| (99)
|  |                          |  |       |        +--T_castaneum_C15/1-60
|  |                          |  |  +----| (99)
|  |                          |  |  |    +--S_maritima_Tlx/1-60
|  |                          |  +--| (66)
|  |                          |     |                                                                              +**A_bruennichi_Lbx-A/1-60
|  |                          |     |                                                                           +**|
|  |                          |     |                                                                           |  +**L_polyphemus_Lbx_A/1-60
|  |                          |     |                                                                        +**|
|  |                          |     |                                                                        |  +**H_graminicola_Lbx-A/1-60
|  |                          |     |                                                                     +**|
|  |                          |     |                                                                     |  +**T_antipodiana_Lbx-A/1-60
|  |                          |     |                                                                  +**|
|  |                          |     |                                                                  |  +**D_plantarius_Lbx-B/1-60
|  |                          |     |                                                               +**|
|  |                          |     |                                                               |  +**I_scapularis_Lbx/1-60
|  |                          |     |                                                            +**|
|  |                          |     |                                                            |  +**L_elegans_Lbx-A/1-60
|  |                          |     |                                                         +**|
|  |                          |     |                                                         |  +**D_silvatica_Lbx-B/1-60
|  |                          |     |                                                      +**|
|  |                          |     |                                                      |  +**C_sculpturatus_Lbx-B/1-60
|  |                          |     |                                                   +**|
|  |                          |     |                                                   |  +**T_antipodiana_Lbx-B/1-60
|  |                          |     |                                                +**|
|  |                          |     |                                                |  +**T_clavata_Lbx-B/1-60
|  |                          |     |                                             +**|
|  |                          |     |                                             |  +**D_silvatica_Lbx-A/1-60
|  |                          |     |                                          +**|
|  |                          |     |                                          |  +**P_opilio_Lbx/1-60
|  |                          |     |                                       +**|
|  |                          |     |                                       |  +**A_bruennichi_old_annotated_Lbx-B/1-60
|  |                          |     |                                    +**|
|  |                          |     |                                    |  +**D_plantarius_Lbx-A/1-60
|  |                          |     |                                 +**|
|  |                          |     |                                 |  +**S_maritima_Lbx/1-60
|  |                          |     |                              +**|
|  |                          |     |                              |  +**P_tepidariorum_Lbx-A/1-60
|  |                          |     |                           +**|
|  |                          |     |                           |  +**C_sculpturatus_Lbx-A/1-60
|  |                          |     |                        +**|
|  |                          |     |                        |  +**T_clavata_Lbx-A/1-60
|  |                          |     |                     +--|
|  |                          |     |                     |  +**A_bruennichi_old_annotated_Lbx-A/1-60
|  |                          |     |                  +--| (79)
|  |                          |     |                  |  +--A_bruennichi_Lbx-B/1-60
|  |                          |     |               +--| (23)
|  |                          |     |               |  |        +--D_melanogaster_lbe/1-60
|  |                          |     |               |  |     +--| (90)
|  |                          |     |               |  |     |  +--D_melanogaster_lbl/1-60
|  |                          |     |               |  |  +--| (86)
|  |                          |     |               |  |  |  +--T_castaneum_Lbx/1-60
|  |                          |     |               |  +--| (17)
|  |                          |     |               |     |  +--H_graminicola_Lbx-B/1-60
|  |                          |     |               |     +--| (28)
|  |                          |     |               |        |  +--L_elegans_Lbx-B/1-60
|  |                          |     |               |        +--| (97)
|  |                          |     |               |           +--P_tepidariorum_Lbx-B/1-60
|  |                          |     |            +--| (84)
|  |                          |     |            |  |        +**C_rotundicauda_Lbx_C/1-60
|  |                          |     |            |  |     +**|
|  |                          |     |            |  |     |  +**T_tridentatus_Lbx_A/1-60
|  |                          |     |            |  |  +--|
|  |                          |     |            |  |  |  +**g6828.t1.p1/205-264
|  |                          |     |            |  +--| (100)
|  |                          |     |            |     +--L_polyphemus_Lbx_C/1-60
|  |                          |     |         +--| (89)
|  |                          |     |         |  |     +**C_rotundicauda_Lbx_D-a/1-60
|  |                          |     |         |  |  +--|
|  |                          |     |         |  |  |  +**T_tridentatus_Lbx_D/1-60
|  |                          |     |         |  +--| (99)
|  |                          |     |         |     +--C_rotundicauda_Lbx_D-b/1-60
|  |                          |     |  +------| (99)
|  |                          |     |  |      |        +**C_rotundicauda_Lbx_B1/1-60
|  |                          |     |  |      |     +--|
|  |                          |     |  |      |     |  +**T_tridentatus_Lbx_B1/1-60
|  |                          |     |  |      |  +--| (90)
|  |                          |     |  |      |  |  +--L_polyphemus_Lbx_B1/1-60
|  |                          |     |  |      +--| (74)
|  |                          |     |  |         |  +--C_rotundicauda_Lbx_B2/1-60
|  |                          |     |  |         +--| (85)
|  |                          |     |  |            |  +--L_polyphemus_Lbx_B2/1-60
|  |                          |     |  |            +--| (94)
|  |                          |     |  |               +--T_tridentatus_Lbx_B2/1-60
|  |                          |     +--| (91)
|  |                          |        |                             +--A_bruennichi_Hhex/1-60
|  |                          |        |                          +--| (96)
|  |                          |        |                          |  +--A_bruennichi_old_annotated_Hhex/1-60
|  |                          |        |                       +--| (53)
|  |                          |        |                       |  +--H_graminicola_Hhex/1-60
|  |                          |        |                    +--| (41)
|  |                          |        |                    |  |               +--D_melanogaster_HHEX/1-60
|  |                          |        |                    |  |           +---| (99)
|  |                          |        |                    |  |           |   +--T_castaneum_Hhex/1-60
|  |                          |        |                    |  |        +--| (70)
|  |                          |        |                    |  |        |  |  +--D_plantarius_Hhex/1-60
|  |                          |        |                    |  |        |  +--| (73)
|  |                          |        |                    |  |        |     +--P_opilio_Hhex/1-60
|  |                          |        |                    |  |     +--| (44)
|  |                          |        |                    |  |     |  +--T_antipodiana_Hhex/1-60
|  |                          |        |                    |  |  +--| (43)
|  |                          |        |                    |  |  |  +--T_clavata_Hhex/1-60
|  |                          |        |                    |  +--| (33)
|  |                          |        |                    |     +------------D_silvatica_Hhex/1-44
|  |                          |        |                 +--| (47)
|  |                          |        |                 |  +--P_tepidariorum_Hhex/1-60
|  |                          |        |              +--| (92)
|  |                          |        |              |  +--L_elegans_Hhex/1-60
|  |                          |        |           +--| (93)
|  |                          |        |           |  +--C_sculpturatus_Hhex/1-60
|  |                          |        |        +--| (95)
|  |                          |        |        |  |  +--C_rotundicauda_Hex/1-60
|  |                          |        |        |  +--| (100)
|  |                          |        |        |     +--L_polyphemus_Hex/1-60
|  |                          |        +--------| (100)
|  |                          |                 |  +--S_maritima_Hhex/1-60
|  |                          |                 +--| (100)
|  |                          |                    |     +**PB.1021.1.p1/169-228
|  |                          |                    |  +--|
|  |                          |                    |  |  +**PB.1021.3.p1/169-228
|  |                          |                    +--| (100)
|  |                          |                       +--PB.1021.2.p1/169-228
|  |                       +--| (64)
|  |                       |  |                                                          +-----C_sculpturatus_NK2-like/1-60
|  |                       |  |                                                       +--| (80)
|  |                       |  |                                                       |  |     +**C_rotundicauda_Scro_B/1-60
|  |                       |  |                                                       |  |  +--|
|  |                       |  |                                                       |  |  |  +**T_tridentatus_Scro_B/1-60
|  |                       |  |                                                       |  +--| (99)
|  |                       |  |                                                       |     +--L_polyphemus_Scro_B/1-60
|  |                       |  |                                                    +--| (79)
|  |                       |  |                                                    |  |  +--C_rotundicauda_Scro_D/1-60
|  |                       |  |                                                    |  +--| (100)
|  |                       |  |                                                    |     +--T_tridentatus_Scro_D/1-60
|  |                       |  |                                                 +--| (80)
|  |                       |  |                                                 |  |     +**C_rotundicauda_Scro_C/1-60
|  |                       |  |                                                 |  |  +--|
|  |                       |  |                                                 |  |  |  +**T_tridentatus_Scro_C/1-60
|  |                       |  |                                                 |  +--| (95)
|  |                       |  |                                                 |     +--L_polyphemus_Scro_C/1-60
|  |                       |  |                                              +--| (80)
|  |                       |  |                                              |  |                                                  +**A_bruennichi_NK2.1/1-60
|  |                       |  |                                              |  |                                               +**|
|  |                       |  |                                              |  |                                               |  +**S_maritima_NK2.1/1-60
|  |                       |  |                                              |  |                                            +**|
|  |                       |  |                                              |  |                                            |  +**T_clavata_NK2.1/1-60
|  |                       |  |                                              |  |                                         +**|
|  |                       |  |                                              |  |                                         |  +**C_sculpturatus_NK2.1/1-60
|  |                       |  |                                              |  |                                      +**|
|  |                       |  |                                              |  |                                      |  +**P_tepidariorum_NK2.1/1-60
|  |                       |  |                                              |  |                                   +**|
|  |                       |  |                                              |  |                                   |  +**I_scapularis_NK2.1/1-60
|  |                       |  |                                              |  |                                +**|
|  |                       |  |                                              |  |                                |  +**T_antipodiana_NK2.1/1-60
|  |                       |  |                                              |  |                             +**|
|  |                       |  |                                              |  |                             |  +**H_graminicola_NK2.1/1-60
|  |                       |  |                                              |  |                          +**|
|  |                       |  |                                              |  |                          |  +**P_opilio_NK2.1/1-60
|  |                       |  |                                              |  |                       +**|
|  |                       |  |                                              |  |                       |  +**T_castaneum_Scro/1-60
|  |                       |  |                                              |  |                    +**|
|  |                       |  |                                              |  |                    |  +**C_rotundicauda_Scro_A/1-60
|  |                       |  |                                              |  |                 +**|
|  |                       |  |                                              |  |                 |  +**L_elegans_NK2.1/1-60
|  |                       |  |                                              |  |              +**|
|  |                       |  |                                              |  |              |  +**T_tridentatus_Scro_A/1-60
|  |                       |  |                                              |  |           +**|
|  |                       |  |                                              |  |           |  +**L_polyphemus_Scro_Aa/1-60
|  |                       |  |                                              |  |        +**|
|  |                       |  |                                              |  |        |  +**D_plantarius_NK2.1/1-60
|  |                       |  |                                              |  |     +--|
|  |                       |  |                                              |  |     |  +**L_polyphemus_Scro_Ab/1-60
|  |                       |  |                                              |  |  +--| (85)
|  |                       |  |                                              |  |  |  +--A_bruennichi_old_annotated_NK2.1/1-60
|  |                       |  |                                              |  +--| (82)
|  |                       |  |                                              |     |  +--D_silvatica_NK2.1/1-45
|  |                       |  |                                              |     +--| (91)
|  |                       |  |                                              |        |                 +**PB.3341.1.p1/179-238
|  |                       |  |                                              |        |              +**|
|  |                       |  |                                              |        |              |  +**PB.3341.3.p1/179-238
|  |                       |  |                                              |        |           +**|
|  |                       |  |                                              |        |           |  +**PB.3341.7.p1/200-259
|  |                       |  |                                              |        |        +**|
|  |                       |  |                                              |        |        |  +**PB.3341.4.p1/179-238
|  |                       |  |                                              |        |     +**|
|  |                       |  |                                              |        |     |  +**PB.3341.5.p1/179-238
|  |                       |  |                                              |        |  +--|
|  |                       |  |                                              |        |  |  +**PB.3341.6.p1/179-238
|  |                       |  |                                              |        +--| (100)
|  |                       |  |                                              |           +--PB.3341.2.p1/179-238
|  |                       |  |                                           +--| (79)
|  |                       |  |                                           |  +--D_melanogaster_scro/1-60
|  |                       |  |                                        +--| (79)
|  |                       |  |                                        |  +--L_polyphemus_Scro_E/1-54
|  |                       |  |                                     +--| (99)
|  |                       |  |                                     |  |                                                                             +**A_bruennichi_NK2.2-A/1-60
|  |                       |  |                                     |  |                                                                          +**|
|  |                       |  |                                     |  |                                                                          |  +**D_silvatica_NK2.2-A/1-60
|  |                       |  |                                     |  |                                                                       +**|
|  |                       |  |                                     |  |                                                                       |  +**C_sculpturatus_NK2.2-B/1-60
|  |                       |  |                                     |  |                                                                    +**|
|  |                       |  |                                     |  |                                                                    |  +**PB.3347.2.p1/204-263
|  |                       |  |                                     |  |                                                                 +**|
|  |                       |  |                                     |  |                                                                 |  +**C_sculpturatus_NK2.2-A/1-60
|  |                       |  |                                     |  |                                                              +**|
|  |                       |  |                                     |  |                                                              |  +**T_tridentatus_Vnd_A-b/1-60
|  |                       |  |                                     |  |                                                           +**|
|  |                       |  |                                     |  |                                                           |  +**C_rotundicauda_Vnd_A-b/1-60
|  |                       |  |                                     |  |                                                        +**|
|  |                       |  |                                     |  |                                                        |  +**P_tepidariorum_NK2.2-A/1-60
|  |                       |  |                                     |  |                                                     +**|
|  |                       |  |                                     |  |                                                     |  +**I_scapularis_NK2.2/1-60
|  |                       |  |                                     |  |                                                  +**|
|  |                       |  |                                     |  |                                                  |  +**PB.3347.1.p1/253-312
|  |                       |  |                                     |  |                                               +**|
|  |                       |  |                                     |  |                                               |  +**L_elegans_NK2.2-A/1-60
|  |                       |  |                                     |  |                                            +**|
|  |                       |  |                                     |  |                                            |  +**D_silvatica_NK2.2-B/1-60
|  |                       |  |                                     |  |                                         +**|
|  |                       |  |                                     |  |                                         |  +**D_plantarius_NK2.2-A/1-60
|  |                       |  |                                     |  |                                      +**|
|  |                       |  |                                     |  |                                      |  +**C_rotundicauda_Vnd_A-a/1-60
|  |                       |  |                                     |  |                                   +**|
|  |                       |  |                                     |  |                                   |  +**L_polyphemus_Vnd_A-a/1-60
|  |                       |  |                                     |  |                                +**|
|  |                       |  |                                     |  |                                |  +**T_tridentatus_Vnd_A-a/1-60
|  |                       |  |                                     |  |                             +**|
|  |                       |  |                                     |  |                             |  +**L_polyphemus_Vnd_A-b/1-60
|  |                       |  |                                     |  |                          +**|
|  |                       |  |                                     |  |                          |  +**T_clavata_NK2.2-A/1-60
|  |                       |  |                                     |  |                       +**|
|  |                       |  |                                     |  |                       |  +**T_antipodiana_NK2.2-A/1-60
|  |                       |  |                                     |  |                    +--|
|  |                       |  |                                     |  |                    |  +**S_maritima_NK2.2-2/1-60
|  |                       |  |                                     |  |                 +--| (78)
|  |                       |  |                                     |  |                 |  +--A_bruennichi_old_annotated_NK2.2-A/1-60
|  |                       |  |                                     |  |              +--| (11)
|  |                       |  |                                     |  |              |  |  +--D_plantarius_NK2.2-B/1-42
|  |                       |  |                                     |  |              |  +--| (62)
|  |                       |  |                                     |  |              |     |     +--H_graminicola_NK2.2-B/1-60
|  |                       |  |                                     |  |              |     |  +--| (91)
|  |                       |  |                                     |  |              |     |  |  +--P_tepidariorum_NK2.2-B/1-60
|  |                       |  |                                     |  |              |     +--| (60)
|  |                       |  |                                     |  |              |        +--P_opilio_NK2.2/1-60
|  |                       |  |                                     |  |           +--| (16)
|  |                       |  |                                     |  |           |  |           +--C_rotundicauda_Vnd_B/1-60
|  |                       |  |                                     |  |           |  |        +--| (100)
|  |                       |  |                                     |  |           |  |        |  +--T_tridentatus_Vnd_B/1-60
|  |                       |  |                                     |  |           |  |     +--| (79)
|  |                       |  |                                     |  |           |  |     |  +--L_polyphemus_Vnd_B/1-60
|  |                       |  |                                     |  |           |  |  +--| (98)
|  |                       |  |                                     |  |           |  |  |  |     +--C_rotundicauda_Vnd_C/1-60
|  |                       |  |                                     |  |           |  |  |  |  +--| (100)
|  |                       |  |                                     |  |           |  |  |  |  |  +--T_tridentatus_Vnd_C/1-60
|  |                       |  |                                     |  |           |  |  |  +--| (100)
|  |                       |  |                                     |  |           |  |  |     +--L_polyphemus_Vnd_C/1-60
|  |                       |  |                                     |  |           |  +--| (20)
|  |                       |  |                                     |  |           |     |  +--D_melanogaster_vnd/1-60
|  |                       |  |                                     |  |           |     +--| (100)
|  |                       |  |                                     |  |           |        +--T_castaneum_Vnd/1-60
|  |                       |  |                                     |  |        +--| (86)
|  |                       |  |                                     |  |        |  |  +--H_graminicola_NK2.2-A-1/1-53
|  |                       |  |                                     |  |        |  +--| (32)
|  |                       |  |                                     |  |        |     |  +--H_graminicola_NK2.2-A-2/1-53
|  |                       |  |                                     |  |        |     +--| (31)
|  |                       |  |                                     |  |        |        +--S_maritima_NK2.2-1/1-60
|  |                       |  |                                     |  |     +--| (87)
|  |                       |  |                                     |  |     |  +--L_elegans_NK2.2-B/1-60
|  |                       |  |                                     |  |  +--| (97)
|  |                       |  |                                     |  |  |  |  +--A_bruennichi_NK2.2-B/1-60
|  |                       |  |                                     |  |  |  +--| (99)
|  |                       |  |                                     |  |  |     +--A_bruennichi_old_annotated_NK2.2-B/1-60
|  |                       |  |                                     |  +--| (99)
|  |                       |  |                                     |     |  +--T_antipodiana_NK2.2-B/1-60
|  |                       |  |                                     |     +--| (100)
|  |                       |  |                                     |        +--T_clavata_NK2.2-B/1-60
|  |                       |  |                                  +--| (91)
|  |                       |  |                                  |  |        +**C_rotundicauda_Tin_a/1-60
|  |                       |  |                                  |  |     +**|
|  |                       |  |                                  |  |     |  +**L_polyphemus_Tin/1-60
|  |                       |  |                                  |  |  +--|
|  |                       |  |                                  |  |  |  +**T_tridentatus_Tin/1-60
|  |                       |  |                                  |  +--| (91)
|  |                       |  |                                  |     +--C_rotundicauda_Tin_b/1-60
|  |                       |  |                               +--| (80)
|  |                       |  |                               |  |  +--D_silvatica_NK4-A/1-60
|  |                       |  |                               |  +--| (65)
|  |                       |  |                               |     +--P_tepidariorum_NK4-A/1-60
|  |                       |  |                            +--| (88)
|  |                       |  |                            |  +--P_opilio_NK4/1-60
|  |                       |  |                         +--| (97)
|  |                       |  |                         |  |                 +**A_bruennichi_NK4-A/1-60
|  |                       |  |                         |  |              +**|
|  |                       |  |                         |  |              |  +**H_graminicola_NK4-A/1-60
|  |                       |  |                         |  |           +**|
|  |                       |  |                         |  |           |  +**D_plantarius_NK4-A/1-60
|  |                       |  |                         |  |        +**|
|  |                       |  |                         |  |        |  +**L_elegans_NK4-A/1-60
|  |                       |  |                         |  |     +**|
|  |                       |  |                         |  |     |  +**T_clavata_NK4-A/1-60
|  |                       |  |                         |  |  +--|
|  |                       |  |                         |  |  |  +**T_antipodiana_NK4-A/1-60
|  |                       |  |                         |  +--| (93)
|  |                       |  |                         |     +--A_bruennichi_old_annotated_NK4-A/1-60
|  |                       |  |                      +--| (83)
|  |                       |  |                      |  |                    +--A_bruennichi_NK4-B/1-60
|  |                       |  |                      |  |                 +--| (100)
|  |                       |  |                      |  |                 |  +--A_bruennichi_old_annotated_NK4-B/1-60
|  |                       |  |                      |  |              +--| (81)
|  |                       |  |                      |  |              |  +--L_elegans_NK4-B/1-60
|  |                       |  |                      |  |           +--| (100)
|  |                       |  |                      |  |           |  |  +--T_antipodiana_NK4-B/1-60
|  |                       |  |                      |  |           |  +--| (99)
|  |                       |  |                      |  |           |     +--T_clavata_NK4-B/1-60
|  |                       |  |                      |  |        +--| (100)
|  |                       |  |                      |  |        |  +--D_plantarius_NK4-B/1-60
|  |                       |  |                      |  |     +--| (100)
|  |                       |  |                      |  |     |  |  +--D_silvatica_NK4-B-1/1-60
|  |                       |  |                      |  |     |  +--| (100)
|  |                       |  |                      |  |     |     +--D_silvatica_NK4-B-2/1-60
|  |                       |  |                      |  |  +--| (80)
|  |                       |  |                      |  |  |  +--I_scapularis_NK4/1-60
|  |                       |  |                      |  +--| (81)
|  |                       |  |                      |     +--C_sculpturatus_NK4-A/1-60
|  |                       |  |                   +--| (83)
|  |                       |  |                   |  +--g8689.t1.p1/170-229
|  |                       |  |                +--| (86)
|  |                       |  |                |  +--S_maritima_NK4/1-60
|  |                       |  |           +----| (100)
|  |                       |  |           |    |  +-----D_melanogaster_tin/1-60
|  |                       |  |           |    +--| (94)
|  |                       |  |           |       +--T_castaneum_Tin/1-60
|  |                       |  |        +--| (58)
|  |                       |  |        |  +--S_maritima_NK3/1-60
|  |                       |  |     +--| (56)
|  |                       |  |     |  |     +**C_rotundicauda_Bap_B/1-60
|  |                       |  |     |  |  +--|
|  |                       |  |     |  |  |  +**T_tridentatus_Bap_B/1-60
|  |                       |  |     |  +--| (99)
|  |                       |  |     |     +--L_polyphemus_Bap_B/1-60
|  |                       |  |  +--| (85)
|  |                       |  |  |  |                          +**A_bruennichi_NK3/1-60
|  |                       |  |  |  |                       +**|
|  |                       |  |  |  |                       |  +**T_antipodiana_NK3/1-60
|  |                       |  |  |  |                    +**|
|  |                       |  |  |  |                    |  +**L_elegans_NK3/1-60
|  |                       |  |  |  |                 +**|
|  |                       |  |  |  |                 |  +**T_clavata_NK3/1-60
|  |                       |  |  |  |              +--|
|  |                       |  |  |  |              |  +**H_graminicola_NK3/1-60
|  |                       |  |  |  |           +--| (94)
|  |                       |  |  |  |           |  +--A_bruennichi_old_annotated_NK3/1-60
|  |                       |  |  |  |        +--| (89)
|  |                       |  |  |  |        |  |  +--D_plantarius_NK3/1-60
|  |                       |  |  |  |        |  +--| (78)
|  |                       |  |  |  |        |     +--P_tepidariorum_NK3/1-60
|  |                       |  |  |  |     +--| (95)
|  |                       |  |  |  |     |  +--D_silvatica_NK3-A/1-60
|  |                       |  |  |  |  +--| (50)
|  |                       |  |  |  |  |  |        +**C_rotundicauda_Bap_A/1-60
|  |                       |  |  |  |  |  |     +--|
|  |                       |  |  |  |  |  |     |  +**T_tridentatus_Bap_A/1-60
|  |                       |  |  |  |  |  |  +--| (86)
|  |                       |  |  |  |  |  |  |  +--L_polyphemus_Bap_A/1-60
|  |                       |  |  |  |  |  +--| (28)
|  |                       |  |  |  |  |     |     +--C_sculpturatus_NK3/1-60
|  |                       |  |  |  |  |     |  +--| (96)
|  |                       |  |  |  |  |     |  |  +--I_scapularis_NK3/1-60
|  |                       |  |  |  |  |     +--| (37)
|  |                       |  |  |  |  |        |  +--D_melanogaster_bap/1-60
|  |                       |  |  |  |  |        +--| (88)
|  |                       |  |  |  |  |           +--P_opilio_NK3/1-60
|  |                       |  |  |  +--| (73)
|  |                       |  |  |     +--T_castaneum_Bap/1-60
|  |                       |  +--| (97)
|  |                       |     |  +--------D_silvatica_NK3-B/1-60
|  |                       |     +--| (60)
|  |                       |        +--PB.7934.1.p1/142-201
|  |                    +--| (98)
|  |                    |  |                            +**A_bruennichi_NK5-A/1-60
|  |                    |  |                         +**|
|  |                    |  |                         |  +**L_elegans_NK5-A/1-60
|  |                    |  |                      +**|
|  |                    |  |                      |  +**T_antipodiana_NK5-A/1-60
|  |                    |  |                   +**|
|  |                    |  |                   |  +**D_plantarius_NK5-A/1-60
|  |                    |  |                +--|
|  |                    |  |                |  +**T_clavata_NK5-A/1-60
|  |                    |  |             +--| (77)
|  |                    |  |             |  +--A_bruennichi_old_annotated_NK5-A/1-60
|  |                    |  |          +--| (88)
|  |                    |  |          |  +--P_tepidariorum_NK5-B/1-60
|  |                    |  |       +--| (93)
|  |                    |  |       |  |                                         +**A_bruennichi_NK5-B/1-60
|  |                    |  |       |  |                                      +**|
|  |                    |  |       |  |                                      |  +**P_opilio_NK5/1-60
|  |                    |  |       |  |                                   +**|
|  |                    |  |       |  |                                   |  +**C_sculpturatus_NK5-B/1-60
|  |                    |  |       |  |                                +**|
|  |                    |  |       |  |                                |  +**H_graminicola_NK5-B-1/1-60
|  |                    |  |       |  |                             +**|
|  |                    |  |       |  |                             |  +**D_silvatica_NK5-A/1-60
|  |                    |  |       |  |                          +**|
|  |                    |  |       |  |                          |  +**P_tepidariorum_NK5-A/1-60
|  |                    |  |       |  |                       +**|
|  |                    |  |       |  |                       |  +**T_clavata_NK5-B/1-60
|  |                    |  |       |  |                    +**|
|  |                    |  |       |  |                    |  +**D_plantarius_NK5-B/1-60
|  |                    |  |       |  |                 +**|
|  |                    |  |       |  |                 |  +**T_antipodiana_NK5-B/1-60
|  |                    |  |       |  |              +**|
|  |                    |  |       |  |              |  +**L_elegans_NK5-B/1-60
|  |                    |  |       |  |           +--|
|  |                    |  |       |  |           |  +**C_sculpturatus_NK5-A/1-60
|  |                    |  |       |  |        +--| (90)
|  |                    |  |       |  |        |  +--A_bruennichi_old_annotated_NK5-B/1-60
|  |                    |  |       |  |     +--| (27)
|  |                    |  |       |  |     |  |           +--D_melanogaster_Hmx/1-60
|  |                    |  |       |  |     |  |        +--| (90)
|  |                    |  |       |  |     |  |        |  |  +--PB.1005.1.p1/231-290
|  |                    |  |       |  |     |  |        |  +--| (100)
|  |                    |  |       |  |     |  |        |     +--PB.1005.2.p1/231-290
|  |                    |  |       |  |     |  |     +--| (76)
|  |                    |  |       |  |     |  |     |  +--T_castaneum_Hmx/1-60
|  |                    |  |       |  |     |  |  +--| (86)
|  |                    |  |       |  |     |  |  |  +--S_maritima_NK5/1-60
|  |                    |  |       |  |     |  +--| (23)
|  |                    |  |       |  |     |     +--I_scapularis_NK5/1-60
|  |                    |  |       |  |  +--| (73)
|  |                    |  |       |  |  |  |           +--C_rotundicauda_Hmx_B/1-60
|  |                    |  |       |  |  |  |        +--| (100)
|  |                    |  |       |  |  |  |        |  +--T_tridentatus_Hmx_B/1-60
|  |                    |  |       |  |  |  |     +--| (90)
|  |                    |  |       |  |  |  |     |  +--L_polyphemus_Hmx_B2/1-60
|  |                    |  |       |  |  |  |  +--| (80)
|  |                    |  |       |  |  |  |  |  +--L_polyphemus_Hmx_B1/1-60
|  |                    |  |       |  |  |  +--| (91)
|  |                    |  |       |  |  |     |              +**C_rotundicauda_Hmx_C-a/1-60
|  |                    |  |       |  |  |     |           +**|
|  |                    |  |       |  |  |     |           |  +**T_tridentatus_Hmx_D/1-60
|  |                    |  |       |  |  |     |        +**|
|  |                    |  |       |  |  |     |        |  +**C_rotundicauda_Hmx_D/1-60
|  |                    |  |       |  |  |     |     +**|
|  |                    |  |       |  |  |     |     |  +**T_tridentatus_Hmx_C/1-60
|  |                    |  |       |  |  |     |  +--|
|  |                    |  |       |  |  |     |  |  +**L_polyphemus_Hmx_C/D/1-60
|  |                    |  |       |  |  |     +--| (75)
|  |                    |  |       |  |  |        +--C_rotundicauda_Hmx_C-b/1-60
|  |                    |  |       |  +--| (96)
|  |                    |  |       |     |     +--C_rotundicauda_Hmx_A/1-60
|  |                    |  |       |     |  +--| (100)
|  |                    |  |       |     |  |  |  +--L_polyphemus_Hmx_A/1-60
|  |                    |  |       |     |  |  +--| (95)
|  |                    |  |       |     |  |     +--T_tridentatus_Hmx_A/1-60
|  |                    |  |       |     +--| (84)
|  |                    |  |       |        |     +**C_rotundicauda_Hmx_E/1-60
|  |                    |  |       |        |  +--|
|  |                    |  |       |        |  |  +**T_tridentatus_Hmx_E/1-60
|  |                    |  |       |        +--| (96)
|  |                    |  |       |           +--L_polyphemus_Hmx_E/1-60
|  |                    |  |  +----| (99)
|  |                    |  |  |    |  +--D_silvatica_NK5-B/1-60
|  |                    |  |  |    +--| (63)
|  |                    |  |  |       +--H_graminicola_NK5-B-2/1-60
|  |                    |  +--| (93)
|  |                    |     |                                         +**A_bruennichi_NK7-A/1-60
|  |                    |     |                                      +**|
|  |                    |     |                                      |  +**T_clavata_NK7-A/1-60
|  |                    |     |                                   +**|
|  |                    |     |                                   |  +**D_plantarius_NK7-A/1-60
|  |                    |     |                                +**|
|  |                    |     |                                |  +**T_antipodiana_NK7-A/1-60
|  |                    |     |                             +**|
|  |                    |     |                             |  +**S_maritima_NK7/1-60
|  |                    |     |                          +**|
|  |                    |     |                          |  +**P_tepidariorum_NK7-A/1-60
|  |                    |     |                       +**|
|  |                    |     |                       |  +**L_elegans_NK7-A/1-60
|  |                    |     |                    +**|
|  |                    |     |                    |  +**I_scapularis_NK7/1-60
|  |                    |     |                 +**|
|  |                    |     |                 |  +**H_graminicola_NK7-A/1-60
|  |                    |     |              +--|
|  |                    |     |              |  +**D_silvatica_NK7-A/1-60
|  |                    |     |           +--| (92)
|  |                    |     |           |  +--A_bruennichi_old_annotated_NK7-A/1-60
|  |                    |     |        +--| (74)
|  |                    |     |        |  |                    +--A_bruennichi_NK7-B/1-60
|  |                    |     |        |  |                 +--| (95)
|  |                    |     |        |  |                 |  +--A_bruennichi_old_annotated_NK7-B/1-60
|  |                    |     |        |  |              +--| (88)
|  |                    |     |        |  |              |  |     +--H_graminicola_NK7-B/1-60
|  |                    |     |        |  |              |  |  +--| (95)
|  |                    |     |        |  |              |  |  |  |  +--L_elegans_NK7-B/1-60
|  |                    |     |        |  |              |  |  |  +--| (100)
|  |                    |     |        |  |              |  |  |     +--P_tepidariorum_NK7-B/1-60
|  |                    |     |        |  |              |  +--| (83)
|  |                    |     |        |  |              |     |  +--T_antipodiana_NK7-B/1-60
|  |                    |     |        |  |              |     +--| (100)
|  |                    |     |        |  |              |        +--T_clavata_NK7-B/1-60
|  |                    |     |        |  |           +--| (99)
|  |                    |     |        |  |           |  +--D_silvatica_NK7-B/1-44
|  |                    |     |        |  |        +--| (90)
|  |                    |     |        |  |        |  +--D_plantarius_NK7-B/1-60
|  |                    |     |        |  |     +--| (26)
|  |                    |     |        |  |     |  |        +--C_rotundicauda_Nk7_B/1-60
|  |                    |     |        |  |     |  |     +--| (100)
|  |                    |     |        |  |     |  |     |  +--T_tridentatus_Nk7_B/1-60
|  |                    |     |        |  |     |  |  +--| (90)
|  |                    |     |        |  |     |  |  |  +--L_polyphemus_Nk7_B/1-60
|  |                    |     |        |  |     |  +--| (94)
|  |                    |     |        |  |     |     |     +--C_rotundicauda_Nk7_C-a/1-60
|  |                    |     |        |  |     |     |  +--| (100)
|  |                    |     |        |  |     |     |  |  +--C_rotundicauda_Nk7_C-b/1-60
|  |                    |     |        |  |     |     +--| (94)
|  |                    |     |        |  |     |        |  +--L_polyphemus_Nk7_C/1-60
|  |                    |     |        |  |     |        +--| (96)
|  |                    |     |        |  |     |           +--T_tridentatus_Nk7_C/1-60
|  |                    |     |        |  |  +--| (33)
|  |                    |     |        |  |  |  |  +--C_rotundicauda_Nk7_A/1-60
|  |                    |     |        |  |  |  +--| (92)
|  |                    |     |        |  |  |     +--T_tridentatus_Nk7_A/1-60
|  |                    |     |        |  +--| (91)
|  |                    |     |        |     +--L_polyphemus_Nk7_A/1-60
|  |                    |     |     +--| (39)
|  |                    |     |     |  |  +--C_sculpturatus_NK7-B/1-60
|  |                    |     |     |  +--| (73)
|  |                    |     |     |     +--P_opilio_NK7/1-60
|  |                    |     |  +--| (92)
|  |                    |     |  |  |  +--D_melanogaster_NK7.1/1-60
|  |                    |     |  |  +--| (86)
|  |                    |     |  |     |  +--T_castaneum_NK7/1-60
|  |                    |     |  |     +--| (88)
|  |                    |     |  |        +--g6864.t1.p1/280-339
|  |                    |     +--| (99)
|  |                    |        +--C_sculpturatus_NK7-A/1-60
|  |                 +--| (66)
|  |                 |  |                                                                                               +**A_bruennichi_NK1-B-1/1-60
|  |                 |  |                                                                                            +**|
|  |                 |  |                                                                                            |  +**D_silvatica_NK1-B-1/1-60
|  |                 |  |                                                                                         +**|
|  |                 |  |                                                                                         |  +**T_tridentatus_Slou_A/1-60
|  |                 |  |                                                                                      +**|
|  |                 |  |                                                                                      |  +**P_tepidariorum_NK1-B-1/1-60
|  |                 |  |                                                                                   +**|
|  |                 |  |                                                                                   |  +**C_rotundicauda_Slou_D/1-60
|  |                 |  |                                                                                +**|
|  |                 |  |                                                                                |  +**T_antipodiana_NK1-B-2/1-60
|  |                 |  |                                                                             +**|
|  |                 |  |                                                                             |  +**L_elegans_NK1-B-1/1-60
|  |                 |  |                                                                          +**|
|  |                 |  |                                                                          |  +**C_rotundicauda_Slou_A-a/1-60
|  |                 |  |                                                                       +**|
|  |                 |  |                                                                       |  +**T_tridentatus_Slou_B/1-60
|  |                 |  |                                                                    +**|
|  |                 |  |                                                                    |  +**T_tridentatus_Slou_C/1-60
|  |                 |  |                                                                 +**|
|  |                 |  |                                                                 |  +**C_sculpturatus_NK1-B-2/1-60
|  |                 |  |                                                              +**|
|  |                 |  |                                                              |  +**T_antipodiana_NK1-B-1/1-60
|  |                 |  |                                                           +**|
|  |                 |  |                                                           |  +**I_scapularis_NK1/1-60
|  |                 |  |                                                        +**|
|  |                 |  |                                                        |  +**L_polyphemus_Slou_D-b/1-60
|  |                 |  |                                                     +**|
|  |                 |  |                                                     |  +**C_rotundicauda_Slou_B/1-60
|  |                 |  |                                                  +**|
|  |                 |  |                                                  |  +**P_tepidariorum_NK1-B-2/1-60
|  |                 |  |                                               +**|
|  |                 |  |                                               |  +**T_clavata_NK1-B-2/1-60
|  |                 |  |                                            +**|
|  |                 |  |                                            |  +**D_plantarius_NK1-B-1/1-60
|  |                 |  |                                         +**|
|  |                 |  |                                         |  +**D_silvatica_NK1-B-2/1-60
|  |                 |  |                                      +**|
|  |                 |  |                                      |  +**L_polyphemus_Slou_D-a/1-60
|  |                 |  |                                   +**|
|  |                 |  |                                   |  +**A_bruennichi_old_annotated_NK1-B-1/1-60
|  |                 |  |                                +**|
|  |                 |  |                                |  +**C_sculpturatus_NK1-B-1/1-60
|  |                 |  |                             +**|
|  |                 |  |                             |  +**L_elegans_NK1-B-2/1-60
|  |                 |  |                          +**|
|  |                 |  |                          |  +**P_opilio_NK1/1-60
|  |                 |  |                       +**|
|  |                 |  |                       |  +**L_polyphemus_Slou_D-c/1-60
|  |                 |  |                    +**|
|  |                 |  |                    |  +**T_clavata_NK1-B-1/1-60
|  |                 |  |                 +**|
|  |                 |  |                 |  +**C_rotundicauda_Slou_A-b/1-60
|  |                 |  |              +--|
|  |                 |  |              |  +**A_bruennichi_old_annotated_NK1-B-2/1-60
|  |                 |  |           +--| (79)
|  |                 |  |           |  +--A_bruennichi_NK1-B-2/1-60
|  |                 |  |        +--| (85)
|  |                 |  |        |  |  +--D_melanogaster_slou/1-60
|  |                 |  |        |  +--| (99)
|  |                 |  |        |     |     +**S_maritima_NK1/1-60
|  |                 |  |        |     |  +--|
|  |                 |  |        |     |  |  +**PB.1003.1.p1/209-268
|  |                 |  |        |     +--| (92)
|  |                 |  |        |        +--T_castaneum_Slou/1-60
|  |                 |  |     +--| (59)
|  |                 |  |     |  |     +--C_rotundicauda_Slou_E/1-60
|  |                 |  |     |  |  +--| (99)
|  |                 |  |     |  |  |  +--T_tridentatus_Slou_E/1-60
|  |                 |  |     |  +--| (96)
|  |                 |  |     |     +--L_polyphemus_Slou_E/1-60
|  |                 |  +-----| (99)
|  |                 |        +--D_plantarius_NK1-B-2/1-60
|  |              +--| (70)
|  |              |  |                                                 +--C_rotundicauda_Msx_A1/1-60
|  |              |  |                                              +--| (89)
|  |              |  |                                              |  |     +**C_rotundicauda_Msx_A2/1-60
|  |              |  |                                              |  |  +--|
|  |              |  |                                              |  |  |  +**T_tridentatus_Msx_A/1-60
|  |              |  |                                              |  +--| (96)
|  |              |  |                                              |     +--L_polyphemus_Msx_A1/1-60
|  |              |  |                                           +--| (99)
|  |              |  |                                           |  +--L_polyphemus_Msx_A2/1-60
|  |              |  |                                        +--| (41)
|  |              |  |                                        |  |  +--H_graminicola_Msx1-B/1-60
|  |              |  |                                        |  +--| (96)
|  |              |  |                                        |     +--H_graminicola_Msx2-A/1-60
|  |              |  |                                     +--| (74)
|  |              |  |                                     |  |     +--T_antipodiana_Msx1-B/1-60
|  |              |  |                                     |  |  +--| (100)
|  |              |  |                                     |  |  |  +--T_clavata_Msx1-B/1-60
|  |              |  |                                     |  +--| (46)
|  |              |  |                                     |     |  +--I_scapularis_Msx2/1-60
|  |              |  |                                     |     +--| (97)
|  |              |  |                                     |        +--T_clavata_Msx2-A/1-60
|  |              |  |                                  +--| (43)
|  |              |  |                                  |  |     +**A_bruennichi_Msx2-A/1-60
|  |              |  |                                  |  |  +--|
|  |              |  |                                  |  |  |  +**T_antipodiana_Msx2-A/1-60
|  |              |  |                                  |  +--| (97)
|  |              |  |                                  |     +--A_bruennichi_old_annotated_Msx2-A/1-60
|  |              |  |                               +--| (67)
|  |              |  |                               |  +--C_sculpturatus_Msx2-B-2/1-60
|  |              |  |                            +--| (66)
|  |              |  |                            |  |  +--L_elegans_Msx2-A/1-60
|  |              |  |                            |  +--| (91)
|  |              |  |                            |     +--P_tepidariorum_Msx2-A/1-60
|  |              |  |                         +--| (82)
|  |              |  |                         |  |        +--A_bruennichi_Msx1-A/1-60
|  |              |  |                         |  |     +--| (100)
|  |              |  |                         |  |     |  +--A_bruennichi_old_annotated_Msx1-A/1-60
|  |              |  |                         |  |  +--| (88)
|  |              |  |                         |  |  |  +--H_graminicola_Msx1-A/1-60
|  |              |  |                         |  +--| (96)
|  |              |  |                         |     |  +--T_antipodiana_Msx1-A/1-60
|  |              |  |                         |     +--| (99)
|  |              |  |                         |        +--T_clavata_Msx1-A/1-60
|  |              |  |                      +--| (32)
|  |              |  |                      |  |           +**D_plantarius_Msx1-B/1-60
|  |              |  |                      |  |        +**|
|  |              |  |                      |  |        |  +**L_elegans_Msx1-B/1-60
|  |              |  |                      |  |     +**|
|  |              |  |                      |  |     |  +**P_tepidariorum_Msx1-B/1-60
|  |              |  |                      |  |  +--|
|  |              |  |                      |  |  |  +**D_silvatica_Msx2-B/1-60
|  |              |  |                      |  +--| (98)
|  |              |  |                      |     +--D_silvatica_Msx1-B/1-60
|  |              |  |                   +--| (28)
|  |              |  |                   |  |                                         +**C_rotundicauda_Msx_C/1-60
|  |              |  |                   |  |                                      +**|
|  |              |  |                   |  |                                      |  +**A_bruennichi_old_annotated_Msx1-B/1-60
|  |              |  |                   |  |                                   +**|
|  |              |  |                   |  |                                   |  +**P_tepidariorum_Msx2-B/1-60
|  |              |  |                   |  |                                +**|
|  |              |  |                   |  |                                |  +**A_bruennichi_Msx1-B/1-60
|  |              |  |                   |  |                             +**|
|  |              |  |                   |  |                             |  +**L_elegans_Msx2-B/1-60
|  |              |  |                   |  |                          +**|
|  |              |  |                   |  |                          |  +**A_bruennichi_old_annotated_Msx2-B/1-60
|  |              |  |                   |  |                       +**|
|  |              |  |                   |  |                       |  +**H_graminicola_Msx2-B-1/1-60
|  |              |  |                   |  |                    +**|
|  |              |  |                   |  |                    |  +**H_graminicola_Msx2-B-2/1-60
|  |              |  |                   |  |                 +**|
|  |              |  |                   |  |                 |  +**T_antipodiana_Msx2-B/1-60
|  |              |  |                   |  |              +**|
|  |              |  |                   |  |              |  +**A_bruennichi_Msx2-B/1-60
|  |              |  |                   |  |           +**|
|  |              |  |                   |  |           |  +**T_tridentatus_Msx_C/1-60
|  |              |  |                   |  |        +**|
|  |              |  |                   |  |        |  +**T_clavata_Msx2-B/1-60
|  |              |  |                   |  |     +**|
|  |              |  |                   |  |     |  +**D_plantarius_Msx2-A/1-60
|  |              |  |                   |  |  +--|
|  |              |  |                   |  |  |  +**D_silvatica_Msx2-A-1/1-60
|  |              |  |                   |  +--| (95)
|  |              |  |                   |     +--L_polyphemus_Msx_C/1-60
|  |              |  |                +--| (43)
|  |              |  |                |  +--D_silvatica_Msx2-A-2/1-60
|  |              |  |             +--| (39)
|  |              |  |             |  |                 +--D_melanogaster_Dr/1-60
|  |              |  |             |  |              +--| (97)
|  |              |  |             |  |              |  |  +--T_castaneum_Msx-1/1-60
|  |              |  |             |  |              |  +--| (98)
|  |              |  |             |  |              |     +--T_castaneum_Msx-2/1-60
|  |              |  |             |  |           +--| (92)
|  |              |  |             |  |           |  |  +--PB.1018.1.p1/154-213
|  |              |  |             |  |           |  +--| (100)
|  |              |  |             |  |           |     +--g10110.t1.p1/144-203
|  |              |  |             |  |        +--| (85)
|  |              |  |             |  |        |  +--S_maritima_Msx/1-60
|  |              |  |             |  |     +--| (88)
|  |              |  |             |  |     |  |     +**PB.1017.1.p1/175-234
|  |              |  |             |  |     |  |  +--|
|  |              |  |             |  |     |  |  |  +**PB.1017.3.p1/175-234
|  |              |  |             |  |     |  +--| (99)
|  |              |  |             |  |     |     +--PB.1017.2.p1/175-234
|  |              |  |             |  |  +--| (41)
|  |              |  |             |  |  |  |     +--C_sculpturatus_Msx1-B/1-60
|  |              |  |             |  |  |  |  +--| (50)
|  |              |  |             |  |  |  |  |  |                       +--C_rotundicauda_MsxL/1-60
|  |              |  |             |  |  |  |  |  |                    +--| (100)
|  |              |  |             |  |  |  |  |  |                    |  +--L_polyphemus_MsxL/1-60
|  |              |  |             |  |  |  |  |  |                 +--| (89)
|  |              |  |             |  |  |  |  |  |                 |  +--T_tridentatus_MsxL/1-60
|  |              |  |             |  |  |  |  |  |              +--| (90)
|  |              |  |             |  |  |  |  |  |              |  +-----------------------S_maritima_Msxlx/1-60
|  |              |  |             |  |  |  |  |  |           +--| (72)
|  |              |  |             |  |  |  |  |  |           |  +-----I_scapularis_Msxlx/1-60
|  |              |  |             |  |  |  |  |  |        +--| (75)
|  |              |  |             |  |  |  |  |  |        |  |  +--C_sculpturatus_Msxlx/1-60
|  |              |  |             |  |  |  |  |  |        |  +--| (89)
|  |              |  |             |  |  |  |  |  |        |     +------D_silvatica_Msxlx/1-45
|  |              |  |             |  |  |  |  |  +--------| (100)
|  |              |  |             |  |  |  |  |           |  +-------D_melanogaster_CG15696/1-60
|  |              |  |             |  |  |  |  |           +--| (88)
|  |              |  |             |  |  |  |  |              +--T_castaneum_Msxlx/1-60
|  |              |  |             |  |  |  +--| (24)
|  |              |  |             |  |  |     +--C_sculpturatus_Msx2-A/1-60
|  |              |  |             |  +--| (64)
|  |              |  |             |     +--L_polyphemus_Msx_6/1-60
|  |              |  |          +--| (38)
|  |              |  |          |  |        +--C_rotundicauda_Msx_B/1-54
|  |              |  |          |  |     +--| (36)
|  |              |  |          |  |     |  |        +--C_rotundicauda_Msx_D/1-60
|  |              |  |          |  |     |  |     +--| (100)
|  |              |  |          |  |     |  |     |  +--T_tridentatus_Msx_D/1-60
|  |              |  |          |  |     |  |  +--| (100)
|  |              |  |          |  |     |  |  |  +--L_polyphemus_Msx_D/1-60
|  |              |  |          |  |     |  +--| (63)
|  |              |  |          |  |     |     |  +--D_silvatica_Msx1-A/1-60
|  |              |  |          |  |     |     +--| (88)
|  |              |  |          |  |     |        +---g10112.t1.p1/111-170
|  |              |  |          |  |  +--| (52)
|  |              |  |          |  |  |  |           +**L_polyphemus_Msx_E1/1-60
|  |              |  |          |  |  |  |        +**|
|  |              |  |          |  |  |  |        |  +**C_sculpturatus_Msx2-B-1/1-60
|  |              |  |          |  |  |  |     +**|
|  |              |  |          |  |  |  |     |  +**C_sculpturatus_Msx1-A/1-60
|  |              |  |          |  |  |  |  +--|
|  |              |  |          |  |  |  |  |  +**P_opilio_Msx1/1-60
|  |              |  |          |  |  |  +--| (89)
|  |              |  |          |  |  |     +--T_tridentatus_Msx_E/1-60
|  |              |  |          |  +--| (50)
|  |              |  |          |     +--I_scapularis_Msx1/1-60
|  |              |  |       +--| (33)
|  |              |  |       |  +--P_opilio_Msx2/1-60
|  |              |  |    +--| (67)
|  |              |  |    |  +--L_polyphemus_Msx_E2/1-60
|  |              |  +----| (99)
|  |              |       +--D_plantarius_Msx1-A/1-60
|  |          +---| (99)
|  |          |   +--g2646.t1.p1/205-264
|  |       +--| (96)
|  |       |  |  +-----------PB.3793.1.p1/138-197
|  |       |  +--| (91)
|  |       |     +-------g4363.t1.p1/1-43
|  |  +----| (100)
|  |  |    |             +**PB.1830.1.p1/215-274
|  |  |    |          +**|
|  |  |    |          |  +**PB.1830.3.p1/215-274
|  |  |    |       +--|
|  |  |    |       |  +**PB.1830.4.p1/215-274
|  |  |    |  +----| (100)
|  |  |    |  |    +--PB.1830.2.p1/215-274
|  |  |    +--| (96)
|  |  |       |                    +**PB.8616.1.p1/191-250
|  |  |       |                 +**|
|  |  |       |                 |  +**PB.8616.3.p1/208-267
|  |  |       |              +**|
|  |  |       |              |  +**PB.8616.6.p1/191-250
|  |  |       |           +**|
|  |  |       |           |  +**PB.8616.4.p1/191-250
|  |  |       |        +--|
|  |  |       |        |  +**PB.8616.5.p1/191-250
|  |  |       |     +--| (100)
|  |  |       |     |  +--PB.8616.2.p1/191-250
|  |  |       |  +--| (92)
|  |  |       |  |  |              +--PB.8617.1.p1/233-292
|  |  |       |  |  |           +--| (98)
|  |  |       |  |  |           |  +--PB.8617.2.p1/227-286
|  |  |       |  |  |        +--| (88)
|  |  |       |  |  |        |  +------------g9725.t1.p1/268-327
|  |  |       |  |  |     +--| (92)
|  |  |       |  |  |     |  +--g9723.t1.p1/198-257
|  |  |       |  |  |  +--| (99)
|  |  |       |  |  |  |  +--g9721.t1.p1/217-276
|  |  |       |  |  +--| (100)
|  |  |       |  |     +--g9720.t1.p1/206-265
|  |  |       +--| (92)
|  |  |          +--g9718.t1.p1/106-175
|  +--| (91)
|     +--PB.8615.1.p1/299-358
|
+--S_maritima_lab/1-60


Consensus tree in newick format: 

(D_melanogaster_lab/1-60:0.0805791209,(T_castaneum_lab/1-60:0.0232871510,(((((((((((((D_melanogaster_H2_0-Hlx/1-60:0.2263592810,T_castaneum_H2_0-Hlx/1-60:0.0000022205)76:0.0131148520,((((C_sculpturatus_Hlx/1-60:0.0000027729,(g1744.t1.p1/175-234:0.0000027729,g1756.t1.p1/175-234:0.0000027729)100:0.1601778619)84:0.0212723613,P_opilio_Hlx/1-60:0.0217187556)68:0.0000027729,S_maritima_Hlx/1-60:0.0000027729)63:0.0000023757,(at_DN2391.t1.p1/337-396:0.0000027729,g11364.t1.p1/125-184:0.0000027729)100:0.5018434185)62:0.0308435081)100:1.3578629549,(((((((((D_melanogaster_E5/1-60:0.0706969566,D_melanogaster_ems/1-60:0.1210410160)99:0.0190821366,T_castaneum_Emx/1-60:0.0000027729)96:0.0000021143,((S_maritima_Emx/1-60:0.0411258825,C_sculpturatus_Emx2-A/1-60:0.0415762654)49:0.0000027729,(g1625.t1.p1/203-262:0.0419264300,g1627.t1.p1/194-253:0.0000027729)71:0.0206478198)51:0.0195407840)54:0.0064773505,H_graminicola_Emx2-A-2/1-45:0.0000027729)43:0.0132523925,C_sculpturatus_Emx1-B/1-60:0.0198576218)29:0.0201850117,((((((((((((I_scapularis_Emx/1-60:0.0000000000,A_bruennichi__old__annotated__Emx2-A/1-60:0.0000000000):0.0000000000,P_opilio_Emx2/1-60:0.0000000000):0.0000000000,A_bruennichi_Emx2-A/1-60:0.0000000000):0.0000000000,H_graminicola_Emx2-A-1/1-60:0.0000000000):0.0000000000,D_plantarius_Emx2-A/1-60:0.0000000000):0.0000000000,T_clavata_Emx2-A/1-60:0.0000000000):0.0000000000,L_elegans_Emx2-A/1-60:0.0000000000):0.0000000000,D_silvatica_Emx2-A/1-60:0.0000000000):0.0000000000,C_sculpturatus_Emx1-A/1-60:0.0000000000):0.0000000000,P_tepidariorum_Emx2-A/1-60:0.0000000000):0.0000027729,P_opilio_Emx1/1-60:0.0000027729)66:0.0000027729,(((((((C_rotundicauda_Emx_A/1-60:0.0000000000,T_tridentatus_Emx_A/1-60:0.0000000000):0.0000027729,L_polyphemus_Emx_A/1-60:0.0000027729)100:0.0406066274,L_polyphemus_Emx_O1/1-60:0.1361311302)80:0.0000027729,(C_rotundicauda_Emx_C/1-60:0.0000027729,T_tridentatus_Emx_C/1-60:0.0000027729)91:0.0000027729)68:0.0000027729,((C_rotundicauda_Emx_D/1-60:0.0000027729,L_polyphemus_Emx_D/1-60:0.0000027729)87:0.0000027729,T_tridentatus_Emx_D/1-59:0.0000027729)100:0.0532846529)77:0.0200762938,((((C_rotundicauda_Emx_B/1-60:0.0000027729,T_tridentatus_Emx_B/1-60:0.0199752035)93:0.0000027729,(L_polyphemus_Emx_B2/1-60:0.0000027729,L_polyphemus_Emx_O2/1-58:0.0219378253)79:0.0405320086)62:0.0203126265,((L_polyphemus_Emx_B1/1-60:0.0000027729,T_antipodiana_Emx2-A/1-60:0.0000027729)83:0.0000027729,(((((((A_bruennichi_Emx1-A/1-60:0.0000000000,L_elegans_Emx1-A/1-60:0.0000000000):0.0000000000,T_clavata_Emx1-A/1-60:0.0000000000):0.0000000000,T_antipodiana_Emx1-A/1-60:0.0000000000):0.0000000000,P_tepidariorum_Emx1-A/1-60:0.0000000000):0.0000027729,A_bruennichi__old__annotated__Emx1-A/1-60:0.0000027729)97:0.0000027729,(D_plantarius_Emx1-A/1-60:0.0228011574,(((((((A_bruennichi_Emx1-B/1-60:0.0000027729,A_bruennichi__old__annotated__Emx1-B/1-60:0.0000027729)100:0.3294465497,P_tepidariorum_Emx1-B/1-60:0.0000027729)85:0.0203803645,H_graminicola_Emx1-B/1-60:0.0630254532)83:0.0000027729,L_elegans_Emx1-B/1-60:0.0000027729)89:0.0434116458,(D_silvatica_Emx1-B/1-60:0.1674701296,(T_antipodiana_Emx1-B/1-60:0.0437136092,T_clavata_Emx1-B/1-60:0.0450804438)100:0.2021816259)66:0.0000021925)77:0.0114795924,D_plantarius_Emx1-B/1-44:0.1079448987)89:0.0453202300,(((((A_bruennichi_Emx2-B/1-60:0.0000027729,A_bruennichi__old__annotated__Emx2-B/1-60:0.0000027729)96:0.0000027729,(P_tepidariorum_Emx2-B/1-60:0.0192296539,(T_antipodiana_Emx2-B/1-60:0.0000027729,T_clavata_Emx2-B/1-60:0.0000027729)97:0.0000027729)88:0.0192296675)82:0.0000027729,L_elegans_Emx2-B/1-60:0.0396319482)95:0.0191875797,D_plantarius_Emx2-B/1-44:0.0000027729)95:0.0590783625,D_silvatica_Emx2-B/1-60:0.0000027729)100:0.2130715212)87:0.0234580388)68:0.0183395595)71:0.0198621279,(D_silvatica_Emx1-A/1-60:0.0208671854,H_graminicola_Emx1-A/1-60:0.0402412346)79:0.0000027729)84:0.0200524902)80:0.0000027729)57:0.0201602990,C_sculpturatus_Emx2-B/1-60:0.0200101516)28:0.0000027729)8:0.0000027729,(((C_rotundicauda_Emx_G/1-60:0.0000027729,T_tridentatus_Emx_G/1-60:0.0000027729)94:0.0000027729,L_polyphemus_Emx_G/1-60:0.0212060552)98:0.0431137591,((C_rotundicauda_Emx_H/1-60:0.0000000000,T_tridentatus_Emx_H/1-60:0.0000000000):0.0000027729,L_polyphemus_Emx_H/1-60:0.0000027729)94:0.0000027729)93:0.0199529539)9:0.0000027729)11:0.0000027729)22:0.0000027729,((C_rotundicauda_Emx_F/1-60:0.0000027729,T_tridentatus_Emx_F/1-60:0.0000027729)99:0.0164734677,H_graminicola_Emx2-A-3/1-45:0.0000027729)33:0.0035642266)74:0.0220540616,((C_rotundicauda_Emx_E/1-60:0.0000027729,T_tridentatus_Emx_E/1-60:0.0000027729)91:0.0000027729,L_polyphemus_Emx_O3/1-59:0.0211637905)64:0.0000027729)99:0.5868751267,(((((((((((((A_bruennichi_Noto-B/1-60:0.0000027729,A_bruennichi_old_annotated_Noto-A/1-60:0.0000027729)100:0.0208224753,(T_antipodiana_Noto-B/1-60:0.0000027729,T_clavata_Noto-B/1-60:0.0000027729)98:0.0000027729)97:0.0649942546,(H_graminicola_Noto-A-1/1-60:0.0000027729,H_graminicola_Noto-A-2/1-60:0.0000027729)98:0.0000027729)89:0.0620567310,D_plantarius_Noto-B/1-48:0.0879874031)84:0.0478696401,P_tepidariorum_Noto-B/1-60:0.0000027729)80:0.0801417493,((D_plantarius_Noto-A/1-48:0.3858523993,P_tepidariorum_Noto-A/1-60:0.2700736338)98:0.1385387004,L_elegans_Noto-B/1-60:0.0682307218)50:0.0000027729)77:0.0832134451,I_scapularis_Noto/1-60:0.0942353329)46:0.0204998168,((C_sculpturatus_Noto/1-60:0.0501541025,((D_melanogaster_CG18599/1-60:0.0656728678,T_castaneum_Not/1-60:0.0000027729)100:0.0909221772,P_opilio_Noto/1-60:0.0472734810)97:0.0430700440)82:0.0223538281,(D_silvatica_Noto-B/1-60:0.0000027729,((((L_elegans_Noto-A-1/1-60:0.0000023757,L_elegans_Noto-like-1/1-33:0.1842884402)98:0.0000020695,L_elegans_Noto-like-2/1-33:0.8154406270)99:0.0540347946,L_elegans_Noto-A-2/1-60:0.1584440511)99:0.6044797691,PB.8153.1.p1/148-207:0.0000023757)85:0.1213386561)45:0.0230442029)44:0.0237019263)84:0.0389364919,((C_rotundicauda_Not_B/1-60:0.0198865097,T_tridentatus_Not_B/1-60:0.0000027729)99:0.0610589459,L_polyphemus_Not_B/1-60:0.0210416017)99:0.2154800402)81:0.0199411425,(((C_rotundicauda_Not_A-a/1-60:0.0000000000,T_tridentatus_Not_A2/1-60:0.0000000000):0.0000000000,L_polyphemus_Not_A/1-60:0.0000000000):0.0000027729,C_rotundicauda_Not_A-b/1-60:0.0000027729)95:0.0000028031)84:0.1573192367,T_tridentatus_Not_A1/1-60:0.3006107952)82:0.2257914856,S_maritima_Noto-like-a/1-60:0.6326241661)41:0.0000020677,S_maritima_Noto/1-60:0.9646184494)56:0.3275894332)61:0.4999654728)55:0.1381022192,(((((((((((((((((((((((((A_bruennichi_NK6-A/1-60:0.0000000000,C_sculpturatus_NK6-B/1-60:0.0000000000):0.0000000000,H_graminicola_NK6-B/1-60:0.0000000000):0.0000000000,L_elegans_NK6-A/1-60:0.0000000000):0.0000000000,A_bruennichi_old_annotated_NK6-B/1-60:0.0000000000):0.0000000000,T_antipodiana_NK6-A/1-60:0.0000000000):0.0000000000,T_tridentatus_Hgtx_A/1-60:0.0000000000):0.0000000000,P_tepidariorum_NK6-B/1-60:0.0000000000):0.0000000000,D_plantarius_NK6-B/1-60:0.0000000000):0.0000000000,T_clavata_NK6-A/1-60:0.0000000000):0.0000000000,T_clavata_NK6-B/1-60:0.0000000000):0.0000000000,T_antipodiana_NK6-B/1-60:0.0000000000):0.0000000000,D_plantarius_NK6-A/1-60:0.0000000000):0.0000000000,L_elegans_NK6-B/1-60:0.0000000000):0.0000000000,L_polyphemus_Hgtx_A/1-60:0.0000000000):0.0000000000,H_graminicola_NK6-A/1-60:0.0000000000):0.0000000000,I_scapularis_NK6/1-60:0.0000000000):0.0000000000,A_bruennichi_old_annotated_NK6-A/1-60:0.0000000000):0.0000000000,C_sculpturatus_NK6-A-1/1-60:0.0000000000):0.0000000000,C_rotundicauda_Hgtx_A/1-60:0.0000000000):0.0000027729,A_bruennichi_NK6-B/1-60:0.0000027729)92:0.0000027729,((((C_rotundicauda_Hgtx_B/1-60:0.0000000000,T_tridentatus_Hgtx_B/1-60:0.0000000000):0.0000027729,L_polyphemus_Hgtx_B/1-60:0.0000027729)97:0.0000027729,((C_rotundicauda_Hgtx_C/1-60:0.0000027729,T_tridentatus_Hgtx_C/1-60:0.0000027729)100:0.3346499206,C_sculpturatus_NK6-A-2/1-60:0.0710843071)80:0.0000024908)86:0.0220125106,(D_silvatica_NK6-A/1-60:0.0688193681,P_opilio_NK6/1-60:0.0219805374)57:0.0000022646)36:0.0000027729)40:0.0000027729,P_tepidariorum_NK6-A/1-60:0.0225300248)63:0.0679190126,(D_melanogaster_HGTX/1-60:0.0000027729,g6762.t1.p1/212-271:0.0000027729)100:0.0221729005)59:0.0000027729,S_maritima_NK6/1-60:0.0000027729)61:0.0222842937,T_castaneum_Hgtx/1-60:0.0000027729)100:0.6934980665)36:0.1024207250,((((((((A_bruennichi_Tlx-A/1-60:0.0000000000,T_antipodiana_Tlx-A/1-60:0.0000000000):0.0000000000,g8691.t1.p1/185-244:0.0000000000):0.0000000000,P_tepidariorum_Tlx-A/1-60:0.0000000000):0.0000027729,A_bruennichi_old_annotated_Tlx-A/1-60:0.0000027729)93:0.0000027729,(((D_plantarius_Tlx-A/1-57:0.0000000000,T_clavata_Tlx-A/1-57:0.0000000000):0.0000000000,L_elegans_Tlx-A/1-57:0.0000000000):0.0000027729,H_graminicola_Tlx-A/1-57:0.0000027729)94:0.0000027729)81:0.0000027729,((((((((A_bruennichi_Tlx-B/1-60:0.0000000000,L_elegans_Tlx-B/1-60:0.0000000000):0.0000000000,P_tepidariorum_Tlx-B/1-60:0.0000000000):0.0000000000,C_sculpturatus_Tlx-B/1-60:0.0000000000):0.0000000000,T_antipodiana_Tlx-B/1-60:0.0000000000):0.0000027729,A_bruennichi_old_annotated_Tlx-B/1-60:0.0000027729)79:0.0000027729,I_scapularis_Tlx/1-60:0.0210109486)75:0.0000027729,((((((((C_rotundicauda_Tlx_A1/1-60:0.0000000000,L_polyphemus_Tlx_A1/2-a/1-60:0.0000000000):0.0000000000,P_opilio_Tlx/1-57:0.0000000000):0.0000000000,D_silvatica_Tlx-B/1-57:0.0000000000):0.0000000000,T_clavata_Tlx-B/1-57:0.0000000000):0.0000000000,H_graminicola_Tlx-B/1-57:0.0000000000):0.0000027729,((C_rotundicauda_Tlx_A2/1-60:0.0000027729,L_polyphemus_Tlx_A1/2-b/1-60:0.0000027729)98:0.0000027819,((C_rotundicauda_Tlx_B/1-60:0.1750038465,L_polyphemus_Tlx_B/1-60:0.0000028031)100:0.2879522569,D_silvatica_Tlx-A/1-57:0.0000027729)86:0.0293899799)84:0.0283303372)44:0.0292639746,C_sculpturatus_Tlx-A/1-60:0.0503278970)44:0.0289322566,D_plantarius_Tlx-B/1-57:0.0000027729)84:0.0000026419)97:0.0220392367,(D_melanogaster_C15/1-60:0.0966348919,T_castaneum_C15/1-60:0.0000027729)99:0.0442570641)86:0.0199809451)89:0.0208397959,S_maritima_Tlx/1-60:0.0000022338)99:0.5390675459,(((((((((((((((((((((((((A_bruennichi_Lbx-A/1-60:0.0000000000,L_polyphemus_Lbx_A/1-60:0.0000000000):0.0000000000,H_graminicola_Lbx-A/1-60:0.0000000000):0.0000000000,T_antipodiana_Lbx-A/1-60:0.0000000000):0.0000000000,D_plantarius_Lbx-B/1-60:0.0000000000):0.0000000000,I_scapularis_Lbx/1-60:0.0000000000):0.0000000000,L_elegans_Lbx-A/1-60:0.0000000000):0.0000000000,D_silvatica_Lbx-B/1-60:0.0000000000):0.0000000000,C_sculpturatus_Lbx-B/1-60:0.0000000000):0.0000000000,T_antipodiana_Lbx-B/1-60:0.0000000000):0.0000000000,T_clavata_Lbx-B/1-60:0.0000000000):0.0000000000,D_silvatica_Lbx-A/1-60:0.0000000000):0.0000000000,P_opilio_Lbx/1-60:0.0000000000):0.0000000000,A_bruennichi_old_annotated_Lbx-B/1-60:0.0000000000):0.0000000000,D_plantarius_Lbx-A/1-60:0.0000000000):0.0000000000,S_maritima_Lbx/1-60:0.0000000000):0.0000000000,P_tepidariorum_Lbx-A/1-60:0.0000000000):0.0000000000,C_sculpturatus_Lbx-A/1-60:0.0000000000):0.0000000000,T_clavata_Lbx-A/1-60:0.0000000000):0.0000000000,A_bruennichi_old_annotated_Lbx-A/1-60:0.0000000000):0.0000027729,A_bruennichi_Lbx-B/1-60:0.0000027729)79:0.0000027729,(((D_melanogaster_lbe/1-60:0.0591165611,D_melanogaster_lbl/1-60:0.0631797918)90:0.0314474284,T_castaneum_Lbx/1-60:0.0000027729)86:0.0213818927,(H_graminicola_Lbx-B/1-60:0.0408636499,(L_elegans_Lbx-B/1-60:0.0000027729,P_tepidariorum_Lbx-B/1-60:0.0414621208)97:0.0205733940)28:0.0000027729)17:0.0000027729)23:0.0000027729,(((C_rotundicauda_Lbx_C/1-60:0.0000000000,T_tridentatus_Lbx_A/1-60:0.0000000000):0.0000000000,g6828.t1.p1/205-264:0.0000000000):0.0000027729,L_polyphemus_Lbx_C/1-60:0.0000027729)100:0.0219995883)84:0.0110992227,((C_rotundicauda_Lbx_D-a/1-60:0.0000000000,T_tridentatus_Lbx_D/1-60:0.0000000000):0.0000027729,C_rotundicauda_Lbx_D-b/1-60:0.0000027729)99:0.0103344141)89:0.0424514837,(((C_rotundicauda_Lbx_B1/1-60:0.0000000000,T_tridentatus_Lbx_B1/1-60:0.0000000000):0.0000027729,L_polyphemus_Lbx_B1/1-60:0.0000027729)90:0.0000027729,(C_rotundicauda_Lbx_B2/1-60:0.0210026040,(L_polyphemus_Lbx_B2/1-60:0.0000027729,T_tridentatus_Lbx_B2/1-60:0.0000027729)94:0.0000027729)85:0.0216114391)74:0.0000027729)99:0.6872352111,((((((((A_bruennichi_Hhex/1-60:0.0000027729,A_bruennichi_old_annotated_Hhex/1-60:0.0000027729)96:0.0000027729,H_graminicola_Hhex/1-60:0.0954748885)53:0.0455741265,(((((D_melanogaster_HHEX/1-60:0.3111914696,T_castaneum_Hhex/1-60:0.2645180359)99:0.4183929064,(D_plantarius_Hhex/1-60:0.1588389247,P_opilio_Hhex/1-60:0.3509032494)73:0.0209476911)70:0.0510620549,T_antipodiana_Hhex/1-60:0.0225238163)44:0.0000027729,T_clavata_Hhex/1-60:0.0000027729)43:0.0000028031,D_silvatica_Hhex/1-44:1.3315265683)33:0.0000027729)41:0.0250744757,P_tepidariorum_Hhex/1-60:0.0253087919)47:0.0225269202,L_elegans_Hhex/1-60:0.0000026510)92:0.2334647695,C_sculpturatus_Hhex/1-60:0.2108587903)93:0.1255013744,(C_rotundicauda_Hex/1-60:0.0000027729,L_polyphemus_Hex/1-60:0.0000027729)100:0.1268182564)95:0.1295471916,(S_maritima_Hhex/1-60:0.0706094179,((PB.1021.1.p1/169-228:0.0000000000,PB.1021.3.p1/169-228:0.0000000000):0.0000027729,PB.1021.2.p1/169-228:0.0000027729)100:0.1635662620)100:0.1920094528)100:0.9150495643)91:0.1249326273)66:0.1581538657)34:0.1337773217,(((((((((((((((((((C_sculpturatus_NK2-like/1-60:0.6097368324,((C_rotundicauda_Scro_B/1-60:0.0000000000,T_tridentatus_Scro_B/1-60:0.0000000000):0.0000027729,L_polyphemus_Scro_B/1-60:0.0000027729)99:0.0084889361)80:0.0316423286,(C_rotundicauda_Scro_D/1-60:0.0000027729,T_tridentatus_Scro_D/1-60:0.0000027729)100:0.0652597939)79:0.0218179365,((C_rotundicauda_Scro_C/1-60:0.0000000000,T_tridentatus_Scro_C/1-60:0.0000000000):0.0000027729,L_polyphemus_Scro_C/1-60:0.0000027729)95:0.0000027729)80:0.0205209494,(((((((((((((((((A_bruennichi_NK2.1/1-60:0.0000000000,S_maritima_NK2.1/1-60:0.0000000000):0.0000000000,T_clavata_NK2.1/1-60:0.0000000000):0.0000000000,C_sculpturatus_NK2.1/1-60:0.0000000000):0.0000000000,P_tepidariorum_NK2.1/1-60:0.0000000000):0.0000000000,I_scapularis_NK2.1/1-60:0.0000000000):0.0000000000,T_antipodiana_NK2.1/1-60:0.0000000000):0.0000000000,H_graminicola_NK2.1/1-60:0.0000000000):0.0000000000,P_opilio_NK2.1/1-60:0.0000000000):0.0000000000,T_castaneum_Scro/1-60:0.0000000000):0.0000000000,C_rotundicauda_Scro_A/1-60:0.0000000000):0.0000000000,L_elegans_NK2.1/1-60:0.0000000000):0.0000000000,T_tridentatus_Scro_A/1-60:0.0000000000):0.0000000000,L_polyphemus_Scro_Aa/1-60:0.0000000000):0.0000000000,D_plantarius_NK2.1/1-60:0.0000000000):0.0000000000,L_polyphemus_Scro_Ab/1-60:0.0000000000):0.0000027729,A_bruennichi_old_annotated_NK2.1/1-60:0.0000027729)85:0.0000027729,(D_silvatica_NK2.1/1-45:0.0266563905,((((((PB.3341.1.p1/179-238:0.0000000000,PB.3341.3.p1/179-238:0.0000000000):0.0000000000,PB.3341.7.p1/200-259:0.0000000000):0.0000000000,PB.3341.4.p1/179-238:0.0000000000):0.0000000000,PB.3341.5.p1/179-238:0.0000000000):0.0000000000,PB.3341.6.p1/179-238:0.0000000000):0.0000027729,PB.3341.2.p1/179-238:0.0000027729)100:0.0152004977)91:0.0056663125)82:0.0000027729)80:0.0202508260,D_melanogaster_scro/1-60:0.0000027729)79:0.0364778613,L_polyphemus_Scro_E/1-54:0.2266665720)79:0.0304869080,((((((((((((((((((((((((((A_bruennichi_NK2.2-A/1-60:0.0000000000,D_silvatica_NK2.2-A/1-60:0.0000000000):0.0000000000,C_sculpturatus_NK2.2-B/1-60:0.0000000000):0.0000000000,PB.3347.2.p1/204-263:0.0000000000):0.0000000000,C_sculpturatus_NK2.2-A/1-60:0.0000000000):0.0000000000,T_tridentatus_Vnd_A-b/1-60:0.0000000000):0.0000000000,C_rotundicauda_Vnd_A-b/1-60:0.0000000000):0.0000000000,P_tepidariorum_NK2.2-A/1-60:0.0000000000):0.0000000000,I_scapularis_NK2.2/1-60:0.0000000000):0.0000000000,PB.3347.1.p1/253-312:0.0000000000):0.0000000000,L_elegans_NK2.2-A/1-60:0.0000000000):0.0000000000,D_silvatica_NK2.2-B/1-60:0.0000000000):0.0000000000,D_plantarius_NK2.2-A/1-60:0.0000000000):0.0000000000,C_rotundicauda_Vnd_A-a/1-60:0.0000000000):0.0000000000,L_polyphemus_Vnd_A-a/1-60:0.0000000000):0.0000000000,T_tridentatus_Vnd_A-a/1-60:0.0000000000):0.0000000000,L_polyphemus_Vnd_A-b/1-60:0.0000000000):0.0000000000,T_clavata_NK2.2-A/1-60:0.0000000000):0.0000000000,T_antipodiana_NK2.2-A/1-60:0.0000000000):0.0000000000,S_maritima_NK2.2-2/1-60:0.0000000000):0.0000027729,A_bruennichi_old_annotated_NK2.2-A/1-60:0.0000027729)78:0.0000027729,(D_plantarius_NK2.2-B/1-42:0.0000027729,((H_graminicola_NK2.2-B/1-60:0.0000024893,P_tepidariorum_NK2.2-B/1-60:0.0425831662)91:0.0408941544,P_opilio_NK2.2/1-60:0.1927036798)60:0.0000028031)62:0.0000028031)11:0.0000027729,((((C_rotundicauda_Vnd_B/1-60:0.0197262681,T_tridentatus_Vnd_B/1-60:0.0000027729)100:0.0195965436,L_polyphemus_Vnd_B/1-60:0.0208394871)79:0.0000027729,((C_rotundicauda_Vnd_C/1-60:0.0189729501,T_tridentatus_Vnd_C/1-60:0.0000027729)100:0.0193113239,L_polyphemus_Vnd_C/1-60:0.0000027729)100:0.0409670195)98:0.0197588641,(D_melanogaster_vnd/1-60:0.0405039945,T_castaneum_Vnd/1-60:0.0000027729)100:0.0198560975)20:0.0000027729)16:0.0000027729,(H_graminicola_NK2.2-A-1/1-53:0.0000027729,(H_graminicola_NK2.2-A-2/1-53:0.0000027729,S_maritima_NK2.2-1/1-60:0.0165628406)31:0.0031124696)32:0.0000025347)86:0.0208978666,L_elegans_NK2.2-B/1-60:0.0000027729)87:0.0023810250,(A_bruennichi_NK2.2-B/1-60:0.0000027729,A_bruennichi_old_annotated_NK2.2-B/1-60:0.0000027729)99:0.0390209728)97:0.0553307057,(T_antipodiana_NK2.2-B/1-60:0.0000027729,T_clavata_NK2.2-B/1-60:0.0000027729)100:0.0493449855)99:0.0974431013)99:0.1420723256,(((C_rotundicauda_Tin_a/1-60:0.0000000000,L_polyphemus_Tin/1-60:0.0000000000):0.0000000000,T_tridentatus_Tin/1-60:0.0000000000):0.0000027729,C_rotundicauda_Tin_b/1-60:0.0000027729)91:0.0000027729)91:0.0222272133,(D_silvatica_NK4-A/1-60:0.0215280765,P_tepidariorum_NK4-A/1-60:0.0000027729)65:0.0000027729)80:0.0000024490,P_opilio_NK4/1-60:0.0207870025)88:0.0209488978,((((((A_bruennichi_NK4-A/1-60:0.0000000000,H_graminicola_NK4-A/1-60:0.0000000000):0.0000000000,D_plantarius_NK4-A/1-60:0.0000000000):0.0000000000,L_elegans_NK4-A/1-60:0.0000000000):0.0000000000,T_clavata_NK4-A/1-60:0.0000000000):0.0000000000,T_antipodiana_NK4-A/1-60:0.0000000000):0.0000027729,A_bruennichi_old_annotated_NK4-A/1-60:0.0000027729)93:0.0000027729)97:0.0226004275,(((((((A_bruennichi_NK4-B/1-60:0.0000027729,A_bruennichi_old_annotated_NK4-B/1-60:0.0000027729)100:0.0309429376,L_elegans_NK4-B/1-60:0.1175981426)81:0.0155607991,(T_antipodiana_NK4-B/1-60:0.0000027729,T_clavata_NK4-B/1-60:0.0212577353)99:0.0255778589)100:0.1342284025,D_plantarius_NK4-B/1-60:0.0000028665)100:0.1491180091,(D_silvatica_NK4-B-1/1-60:0.0000027729,D_silvatica_NK4-B-2/1-60:0.0000024508)100:0.0781360276)100:0.3206298361,I_scapularis_NK4/1-60:0.1489424326)80:0.0039346357,C_sculpturatus_NK4-A/1-60:0.0000027729)81:0.0203369931)83:0.0418167927,g8689.t1.p1/170-229:0.0000027729)83:0.0213933570,S_maritima_NK4/1-60:0.0205595301)86:0.0382497398,(D_melanogaster_tin/1-60:0.6147087238,T_castaneum_Tin/1-60:0.0098727917)94:0.1365057244)100:0.5073862277,S_maritima_NK3/1-60:0.0172428040)58:0.0025552922,((C_rotundicauda_Bap_B/1-60:0.0000000000,T_tridentatus_Bap_B/1-60:0.0000000000):0.0000027729,L_polyphemus_Bap_B/1-60:0.0000027729)99:0.0206242663)56:0.0000025388,(((((((((A_bruennichi_NK3/1-60:0.0000000000,T_antipodiana_NK3/1-60:0.0000000000):0.0000000000,L_elegans_NK3/1-60:0.0000000000):0.0000000000,T_clavata_NK3/1-60:0.0000000000):0.0000000000,H_graminicola_NK3/1-60:0.0000000000):0.0000027729,A_bruennichi_old_annotated_NK3/1-60:0.0000027729)94:0.0000027729,(D_plantarius_NK3/1-60:0.0193878392,P_tepidariorum_NK3/1-60:0.0201921960)78:0.0000027729)89:0.0000027729,D_silvatica_NK3-A/1-60:0.0876420921)95:0.0195920501,(((C_rotundicauda_Bap_A/1-60:0.0000000000,T_tridentatus_Bap_A/1-60:0.0000000000):0.0000027729,L_polyphemus_Bap_A/1-60:0.0000027729)86:0.0000027729,((C_sculpturatus_NK3/1-60:0.0210410441,I_scapularis_NK3/1-60:0.0404254437)96:0.0191014619,(D_melanogaster_bap/1-60:0.1729742719,P_opilio_NK3/1-60:0.0000027729)88:0.0408310916)37:0.0000027729)28:0.0000027729)50:0.0000027729,T_castaneum_Bap/1-60:0.0815867869)73:0.0198115316)85:0.0382823840,(D_silvatica_NK3-B/1-60:0.9105507029,PB.7934.1.p1/142-201:0.2546851223)60:0.0000020887)97:0.3087949753)64:0.1574631381,(((((((((A_bruennichi_NK5-A/1-60:0.0000000000,L_elegans_NK5-A/1-60:0.0000000000):0.0000000000,T_antipodiana_NK5-A/1-60:0.0000000000):0.0000000000,D_plantarius_NK5-A/1-60:0.0000000000):0.0000000000,T_clavata_NK5-A/1-60:0.0000000000):0.0000027729,A_bruennichi_old_annotated_NK5-A/1-60:0.0000027729)77:0.0000027729,P_tepidariorum_NK5-B/1-60:0.0194114563)88:0.0000028031,((((((((((((((A_bruennichi_NK5-B/1-60:0.0000000000,P_opilio_NK5/1-60:0.0000000000):0.0000000000,C_sculpturatus_NK5-B/1-60:0.0000000000):0.0000000000,H_graminicola_NK5-B-1/1-60:0.0000000000):0.0000000000,D_silvatica_NK5-A/1-60:0.0000000000):0.0000000000,P_tepidariorum_NK5-A/1-60:0.0000000000):0.0000000000,T_clavata_NK5-B/1-60:0.0000000000):0.0000000000,D_plantarius_NK5-B/1-60:0.0000000000):0.0000000000,T_antipodiana_NK5-B/1-60:0.0000000000):0.0000000000,L_elegans_NK5-B/1-60:0.0000000000):0.0000000000,C_sculpturatus_NK5-A/1-60:0.0000000000):0.0000027729,A_bruennichi_old_annotated_NK5-B/1-60:0.0000027729)90:0.0000027729,((((D_melanogaster_Hmx/1-60:0.0626304371,(PB.1005.1.p1/231-290:0.0000027729,PB.1005.2.p1/231-290:0.0000027729)100:0.0205994044)90:0.0000027729,T_castaneum_Hmx/1-60:0.0000027729)76:0.0000027729,S_maritima_NK5/1-60:0.1333513748)86:0.0193205366,I_scapularis_NK5/1-60:0.0194572663)23:0.0000027729)27:0.0000027729,((((C_rotundicauda_Hmx_B/1-60:0.0000027729,T_tridentatus_Hmx_B/1-60:0.0000027729)100:0.0405066724,L_polyphemus_Hmx_B2/1-60:0.0000028031)90:0.0404142598,L_polyphemus_Hmx_B1/1-60:0.0201578497)80:0.0000027729,(((((C_rotundicauda_Hmx_C-a/1-60:0.0000000000,T_tridentatus_Hmx_D/1-60:0.0000000000):0.0000000000,C_rotundicauda_Hmx_D/1-60:0.0000000000):0.0000000000,T_tridentatus_Hmx_C/1-60:0.0000000000):0.0000000000,L_polyphemus_Hmx_C/D/1-60:0.0000000000):0.0000027729,C_rotundicauda_Hmx_C-b/1-60:0.0000027729)75:0.0000027729)91:0.0196057784)73:0.0002261449,((C_rotundicauda_Hmx_A/1-60:0.0199984857,(L_polyphemus_Hmx_A/1-60:0.0000027729,T_tridentatus_Hmx_A/1-60:0.0000027729)95:0.0000027729)100:0.0602741867,((C_rotundicauda_Hmx_E/1-60:0.0000000000,T_tridentatus_Hmx_E/1-60:0.0000000000):0.0000027729,L_polyphemus_Hmx_E/1-60:0.0000027729)96:0.0000027729)84:0.0190272417)96:0.1002594620)93:0.0188060580,(D_silvatica_NK5-B/1-60:0.0643056805,H_graminicola_NK5-B-2/1-60:0.0000027729)63:0.0000027729)99:0.4940114207,((((((((((((((A_bruennichi_NK7-A/1-60:0.0000000000,T_clavata_NK7-A/1-60:0.0000000000):0.0000000000,D_plantarius_NK7-A/1-60:0.0000000000):0.0000000000,T_antipodiana_NK7-A/1-60:0.0000000000):0.0000000000,S_maritima_NK7/1-60:0.0000000000):0.0000000000,P_tepidariorum_NK7-A/1-60:0.0000000000):0.0000000000,L_elegans_NK7-A/1-60:0.0000000000):0.0000000000,I_scapularis_NK7/1-60:0.0000000000):0.0000000000,H_graminicola_NK7-A/1-60:0.0000000000):0.0000000000,D_silvatica_NK7-A/1-60:0.0000000000):0.0000027729,A_bruennichi_old_annotated_NK7-A/1-60:0.0000027729)92:0.0219898849,(((((((A_bruennichi_NK7-B/1-60:0.0000027729,A_bruennichi_old_annotated_NK7-B/1-60:0.0000027729)95:0.0000027729,((H_graminicola_NK7-B/1-60:0.0452093077,(L_elegans_NK7-B/1-60:0.0000027729,P_tepidariorum_NK7-B/1-60:0.0000027729)100:0.0550979598)95:0.0000027729,(T_antipodiana_NK7-B/1-60:0.0000027729,T_clavata_NK7-B/1-60:0.0000027729)100:0.0222276312)83:0.0000027729)88:0.0000027729,D_silvatica_NK7-B/1-44:0.0000027729)99:0.0456416959,D_plantarius_NK7-B/1-60:0.0000027729)90:0.0219409947,(((C_rotundicauda_Nk7_B/1-60:0.0000027729,T_tridentatus_Nk7_B/1-60:0.0000027729)100:0.0437865594,L_polyphemus_Nk7_B/1-60:0.0000027729)90:0.0471556852,((C_rotundicauda_Nk7_C-a/1-60:0.0000027729,C_rotundicauda_Nk7_C-b/1-60:0.0000027729)100:0.0223872198,(L_polyphemus_Nk7_C/1-60:0.0000027729,T_tridentatus_Nk7_C/1-60:0.0000027729)96:0.0000027729)94:0.0433005803)94:0.0254172939)26:0.0000027729,(C_rotundicauda_Nk7_A/1-60:0.0000027729,T_tridentatus_Nk7_A/1-60:0.0000027729)92:0.0000027729)33:0.0218971916,L_polyphemus_Nk7_A/1-60:0.0000027729)91:0.0220190539)74:0.0000026483,(C_sculpturatus_NK7-B/1-60:0.0000027729,P_opilio_NK7/1-60:0.0217135927)73:0.0219211385)39:0.0000027729,(D_melanogaster_NK7.1/1-60:0.1113693429,(T_castaneum_NK7/1-60:0.0724411400,g6864.t1.p1/280-339:0.0000028031)88:0.0230666006)86:0.0221057234)92:0.0222546180,C_sculpturatus_NK7-A/1-60:0.0000027729)99:0.3714946494)93:0.1449405079)98:0.3575123481,(((((((((((((((((((((((((((((((A_bruennichi_NK1-B-1/1-60:0.0000000000,D_silvatica_NK1-B-1/1-60:0.0000000000):0.0000000000,T_tridentatus_Slou_A/1-60:0.0000000000):0.0000000000,P_tepidariorum_NK1-B-1/1-60:0.0000000000):0.0000000000,C_rotundicauda_Slou_D/1-60:0.0000000000):0.0000000000,T_antipodiana_NK1-B-2/1-60:0.0000000000):0.0000000000,L_elegans_NK1-B-1/1-60:0.0000000000):0.0000000000,C_rotundicauda_Slou_A-a/1-60:0.0000000000):0.0000000000,T_tridentatus_Slou_B/1-60:0.0000000000):0.0000000000,T_tridentatus_Slou_C/1-60:0.0000000000):0.0000000000,C_sculpturatus_NK1-B-2/1-60:0.0000000000):0.0000000000,T_antipodiana_NK1-B-1/1-60:0.0000000000):0.0000000000,I_scapularis_NK1/1-60:0.0000000000):0.0000000000,L_polyphemus_Slou_D-b/1-60:0.0000000000):0.0000000000,C_rotundicauda_Slou_B/1-60:0.0000000000):0.0000000000,P_tepidariorum_NK1-B-2/1-60:0.0000000000):0.0000000000,T_clavata_NK1-B-2/1-60:0.0000000000):0.0000000000,D_plantarius_NK1-B-1/1-60:0.0000000000):0.0000000000,D_silvatica_NK1-B-2/1-60:0.0000000000):0.0000000000,L_polyphemus_Slou_D-a/1-60:0.0000000000):0.0000000000,A_bruennichi_old_annotated_NK1-B-1/1-60:0.0000000000):0.0000000000,C_sculpturatus_NK1-B-1/1-60:0.0000000000):0.0000000000,L_elegans_NK1-B-2/1-60:0.0000000000):0.0000000000,P_opilio_NK1/1-60:0.0000000000):0.0000000000,L_polyphemus_Slou_D-c/1-60:0.0000000000):0.0000000000,T_clavata_NK1-B-1/1-60:0.0000000000):0.0000000000,C_rotundicauda_Slou_A-b/1-60:0.0000000000):0.0000000000,A_bruennichi_old_annotated_NK1-B-2/1-60:0.0000000000):0.0000027729,A_bruennichi_NK1-B-2/1-60:0.0000027729)79:0.0000027729,(D_melanogaster_slou/1-60:0.0199594132,((S_maritima_NK1/1-60:0.0000000000,PB.1003.1.p1/209-268:0.0000000000):0.0000027729,T_castaneum_Slou/1-60:0.0000027729)92:0.0000027729)99:0.0208353819)85:0.0000027729,((C_rotundicauda_Slou_E/1-60:0.0000027729,T_tridentatus_Slou_E/1-60:0.0000027729)99:0.0413433679,L_polyphemus_Slou_E/1-60:0.0000027729)96:0.0426805355)59:0.0000023949,D_plantarius_NK1-B-2/1-60:0.0205208584)99:0.5997031865)66:0.1885373491,((((((((((((((((C_rotundicauda_Msx_A1/1-60:0.0202125151,((C_rotundicauda_Msx_A2/1-60:0.0000000000,T_tridentatus_Msx_A/1-60:0.0000000000):0.0000027729,L_polyphemus_Msx_A1/1-60:0.0000027729)96:0.0000027729)89:0.0000027729,L_polyphemus_Msx_A2/1-60:0.0206507652)99:0.0414252717,(H_graminicola_Msx1-B/1-60:0.0000027729,H_graminicola_Msx2-A/1-60:0.0000027729)96:0.0000020263)41:0.0206149496,((T_antipodiana_Msx1-B/1-60:0.0000027729,T_clavata_Msx1-B/1-60:0.0000027729)100:0.0420177553,(I_scapularis_Msx2/1-60:0.0000027729,T_clavata_Msx2-A/1-60:0.0000027729)97:0.0000027729)46:0.0000027729)74:0.0206767271,((A_bruennichi_Msx2-A/1-60:0.0000000000,T_antipodiana_Msx2-A/1-60:0.0000000000):0.0000027729,A_bruennichi_old_annotated_Msx2-A/1-60:0.0000027729)97:0.0000027729)43:0.0206823549,C_sculpturatus_Msx2-B-2/1-60:0.0414507006)67:0.0000023580,(L_elegans_Msx2-A/1-60:0.0000027729,P_tepidariorum_Msx2-A/1-60:0.0000027729)91:0.0000027729)66:0.0000023357,(((A_bruennichi_Msx1-A/1-60:0.0000027729,A_bruennichi_old_annotated_Msx1-A/1-60:0.0000027729)100:0.1887814946,H_graminicola_Msx1-A/1-60:0.1175657871)88:0.0500513434,(T_antipodiana_Msx1-A/1-60:0.0000027729,T_clavata_Msx1-A/1-60:0.0416284800)99:0.0824162692)96:0.0760529719)82:0.0205376955,((((D_plantarius_Msx1-B/1-60:0.0000000000,L_elegans_Msx1-B/1-60:0.0000000000):0.0000000000,P_tepidariorum_Msx1-B/1-60:0.0000000000):0.0000000000,D_silvatica_Msx2-B/1-60:0.0000000000):0.0000027729,D_silvatica_Msx1-B/1-60:0.0000027729)98:0.0206471271)32:0.0000027729,((((((((((((((C_rotundicauda_Msx_C/1-60:0.0000000000,A_bruennichi_old_annotated_Msx1-B/1-60:0.0000000000):0.0000000000,P_tepidariorum_Msx2-B/1-60:0.0000000000):0.0000000000,A_bruennichi_Msx1-B/1-60:0.0000000000):0.0000000000,L_elegans_Msx2-B/1-60:0.0000000000):0.0000000000,A_bruennichi_old_annotated_Msx2-B/1-60:0.0000000000):0.0000000000,H_graminicola_Msx2-B-1/1-60:0.0000000000):0.0000000000,H_graminicola_Msx2-B-2/1-60:0.0000000000):0.0000000000,T_antipodiana_Msx2-B/1-60:0.0000000000):0.0000000000,A_bruennichi_Msx2-B/1-60:0.0000000000):0.0000000000,T_tridentatus_Msx_C/1-60:0.0000000000):0.0000000000,T_clavata_Msx2-B/1-60:0.0000000000):0.0000000000,D_plantarius_Msx2-A/1-60:0.0000000000):0.0000000000,D_silvatica_Msx2-A-1/1-60:0.0000000000):0.0000027729,L_polyphemus_Msx_C/1-60:0.0000027729)95:0.0000027729)28:0.0000027729,D_silvatica_Msx2-A-2/1-60:0.0424784391)43:0.0000027729,((((((D_melanogaster_Dr/1-60:0.0416915932,(T_castaneum_Msx-1/1-60:0.0000027729,T_castaneum_Msx-2/1-60:0.0000027729)98:0.0000027729)97:0.0450977475,(PB.1018.1.p1/154-213:0.0000027729,g10110.t1.p1/144-203:0.0000027729)100:0.0401238118)92:0.0201064338,S_maritima_Msx/1-60:0.0201350644)85:0.0000027729,((PB.1017.1.p1/175-234:0.0000000000,PB.1017.3.p1/175-234:0.0000000000):0.0000027729,PB.1017.2.p1/175-234:0.0000027729)99:0.0199937518)88:0.0421680418,((C_sculpturatus_Msx1-B/1-60:0.0000024510,((((((C_rotundicauda_MsxL/1-60:0.0000027729,L_polyphemus_MsxL/1-60:0.0000027729)100:0.0196151096,T_tridentatus_MsxL/1-60:0.0000027729)89:0.0252974028,S_maritima_Msxlx/1-60:2.2940133853)90:0.2855165447,I_scapularis_Msxlx/1-60:0.6195186099)72:0.0843239608,(C_sculpturatus_Msxlx/1-60:0.3604167999,D_silvatica_Msxlx/1-45:0.7292637992)89:0.0746704253)75:0.0495722899,(D_melanogaster_CG15696/1-60:0.7667272818,T_castaneum_Msxlx/1-60:0.2798461114)88:0.2053831221)100:0.9471185565)50:0.0207128037,C_sculpturatus_Msx2-A/1-60:0.0000027729)24:0.0000027729)41:0.0000026730,L_polyphemus_Msx_6/1-60:0.0895008709)64:0.0207129115)39:0.0071848104,(((C_rotundicauda_Msx_B/1-54:0.0000027729,(((C_rotundicauda_Msx_D/1-60:0.0000027729,T_tridentatus_Msx_D/1-60:0.0000027729)100:0.0856246598,L_polyphemus_Msx_D/1-60:0.0000027729)100:0.1317309709,(D_silvatica_Msx1-A/1-60:0.0000028031,g10112.t1.p1/111-170:0.4723686547)88:0.1118535946)63:0.0037397978)36:0.0000027729,((((L_polyphemus_Msx_E1/1-60:0.0000000000,C_sculpturatus_Msx2-B-1/1-60:0.0000000000):0.0000000000,C_sculpturatus_Msx1-A/1-60:0.0000000000):0.0000000000,P_opilio_Msx1/1-60:0.0000000000):0.0000027729,T_tridentatus_Msx_E/1-60:0.0000027729)89:0.0000027729)52:0.0000027729,I_scapularis_Msx1/1-60:0.0210867629)50:0.0163490690)38:0.0176247518,P_opilio_Msx2/1-60:0.0000027729)33:0.0000027729,L_polyphemus_Msx_E2/1-60:0.1656500543)67:0.0321409385,D_plantarius_Msx1-A/1-60:0.0328746895)99:0.5519967822)70:0.1779138836,g2646.t1.p1/205-264:0.3064431045)99:0.4726104003,(PB.3793.1.p1/138-197:1.1525838855,g4363.t1.p1/1-43:0.8227124464)91:0.1655149738)96:0.1913838225,((((PB.1830.1.p1/215-274:0.0000000000,PB.1830.3.p1/215-274:0.0000000000):0.0000000000,PB.1830.4.p1/215-274:0.0000000000):0.0000027729,PB.1830.2.p1/215-274:0.0000027729)100:0.5313321740,(((((((PB.8616.1.p1/191-250:0.0000000000,PB.8616.3.p1/208-267:0.0000000000):0.0000000000,PB.8616.6.p1/191-250:0.0000000000):0.0000000000,PB.8616.4.p1/191-250:0.0000000000):0.0000000000,PB.8616.5.p1/191-250:0.0000000000):0.0000027729,PB.8616.2.p1/191-250:0.0000027729)100:0.1657553675,(((((PB.8617.1.p1/233-292:0.0000027729,PB.8617.2.p1/227-286:0.0000027729)98:0.0000027200,g9725.t1.p1/268-327:1.3068378841)88:0.0647543089,g9723.t1.p1/198-257:0.0655896124)92:0.0532735225,g9721.t1.p1/217-276:0.0562200762)99:0.1089151479,g9720.t1.p1/206-265:0.0000023757)100:0.3467653564)92:0.1190305616,g9718.t1.p1/106-175:0.2458838778)92:0.0960881294)96:0.0833800476)100:0.4891363183,PB.8615.1.p1/299-358:0.0448919262)91:0.0354805500)91:0.0347451943,S_maritima_lab/1-60:0.0701236329);

ALISIM COMMAND
--------------
To simulate an alignment of the same length as the original alignment, using the tree and model parameters estimated from this analysis, you can use the following command:

--alisim simulated_MSA -t ./homeobox_aligned.fasta.treefile -m "Q.insect+I{0.111073}+G4{0.860593}" --length 70

To mimic the alignment used to produce this analysis, i.e. simulate an alignment of the same length as the original alignment, using the tree and model parameters estimated from this analysis *and* copying the same gap positions as the original alignment, you can use the following command:

iqtree -s ./homeobox_aligned.fasta --alisim mimicked_MSA

To simulate any number of alignments in either of the two commandlines above, use the --num-alignments options, for example mimic 100 alignments you would use the command line:

iqtree -s ./homeobox_aligned.fasta --alisim mimicked_MSA --num-alignments 100

For more information on using AliSim, please visit: www.iqtree.org/doc/AliSim

TIME STAMP
----------

Date and time: Tue Feb 11 13:48:54 2025
Total CPU time used: 3648.780892 seconds (1h:0m:48s)
Total wall-clock time used: 3714.990431 seconds (1h:1m:54s)
