# Supplementary material for: The genome of a sea spider corroborates a shared Hox cluster motif in arthropods with a reduced posterior tagma
Source: BMC Biol. 2025 Jul 2;23:196. doi: 10.1186/s12915-025-02276-x (PMC12220506; doi:10.1186/s12915-025-02276-x)
Supplement: Supplementary file 3 — Additional file 3. [file 12915_2025_2276_MOESM3_ESM.zip › suppl-file7-gene_analysis/nkx/nk_candidates.fa]

>PB.1003.1.p1
MLKGEEIRKQIILDRRKQEILKKNGLSSIDVDLKTNYPRDESVSPPPKISRLSDEGPERISANEAERNDRRRIEVVRPPVIQHNGQPTTVLTPFFVQDILDPKKFSGSSYKTGSGHSLDNVQLWQHNNDHHSHFVHHSYRSDDDSETGLTDGEENSNEVMCDVDKCDRITDDKPDYDESFKDSCKSAKKKKSGSSTASANDPSGKSGKPRRARTAFTYEQLVALENKFKTTRYLSVCERLNLALSLSLTETQVKIWFQNRRTKWKKQNPGMDANSPTINPSPTPTGTHSSAGGVSSLAAYGSPYQAATAGLFYTSHLPYLAAAGASAVPYVFGSSQHFSPHSYFSHLGHA*
>PB.1005.1.p1
MSTEVSRCSSPIEVRTVSSSPDVVRSGESPPIKFPTDNYSSKCADNSVSNSKSFSINSILNRTDPKKKNSDNLQTVLAAEHQRNLETAATVFRLGLDPAQYASLAIRHQLFPVYAGNVVDSTGLTPRKPTPWYPWLHQAAGTTIFPGQYAIDTTGLTDFSRVNTSSNSGSGSKCPSDGRSRTPSPVQSPLAKENDDEPQEEDDDELNISVDCQGDGDAVDMDDDKKKNRRKKKTRTVFSRSQVFQLESTFDVKRYLSSSERAGLAASLHLTETQVKIWFQNRRNKWKRQLAAELEAASMHAQAQAAAAAAHHQRMVRVPILYHHPHHTTADVSSTGSTTIRPIVSTAPPSSTSSTELNNPSNGNGFHTSLYLHPSSYPQFPSVRPALSTIV*
>PB.1005.2.p1
MSTEVSRCSSPIEVRTVSSSPDVVRSGESPPIKFPTDNYSSKCADNSVSNSKSFSINSILNRTDPKKKNSDNLQTVLAAEHQRNLETAATVFRLGLDPAQYASLAIRHQLFPVYAGNVVDSTGLTPRKPTPWYPWLHQAAGTTIFPGQYAIDTTGLTDFSRVNTSSNSGSGSKCPSDGRSRTPSPVQSPLAKENDDEPQEEDDDELNISVDCQGDGDAVDMDDDKKKNRRKKKTRTVFSRSQVFQLESTFDVKRYLSSSERAGLAASLHLTETQVKIWFQNRRNKWKRQLAAELEAASMHAQAQAAAAAAHHQRMVRVPILYHHPHHTTADVSSTGSTTIRPIVSTAPPSSTSSTELNNPSNGNGFHTSLYLHPSSYPQFPSVRPALSTIV*
>PB.1017.1.p1
MNYQTSSKISSLPPRQEDNDTPTDCTVESYDLPVTLSNEETKKFSFSVDSLLAREEPSKSELSAGKDEPSSAIPVSSKYKQFSIDELLERKISSATVGSSSSCRQPPPLINDQSSETIATTPSLLLSSWSSQALTMCNSLPWFQTPSSYSSESGDRDPPPKLEMMKCQLRKHKMNRKPRTPFTTQQLLALERKFRNKQYLSIAERAEFSNSLNLTETQVKIWFQNRRAKAKRLQEAEIEKFKMISKPLFGLSFPGLPFIPTALSATPSAAAVAASQSIAYSNAYLSQSFLNCSSSPFSSTIPTSTSQGAIFPQ*
>PB.1017.1.p2
MKCVDNIFWILKEVTNFVLDSKRQTCSSAETRRNMSTCVYEYYQFSNNINNFDDDDNRCIPKKKYHILVNYFRIKPSCFRFEESTDIRVTVKSCRRNADVSFVNTWRHLVFDSKSSTFL*
>PB.1017.2.p1
MNYQTSSKISSLPPRQEDNDTPTDCTVESYDLPVTLSNEETKKFSFSVDSLLAREEPSKSELSAGKDEPSSAIPVSSKYKQFSIDELLERKISSATVGSSSSCRQPPPLINDQSSETIATTPSLLLSSWSSQALTMCNSLPWFQTPSSYSSESGDRDPPPKLEMMKCQLRKHKMNRKPRTPFTTQQLLALERKFRNKQYLSIAERAEFSNSLNLTETQVKIWFQNRRAKAKRLQEAEIEKFKMISKPLFGLSFPGLPFIPTALSATPSAAAVAASQSIAYSNAYLSQSFLNCSSSPFSSTIPTSTSQGAIFPQ*
>PB.1017.2.p2
MKCVDNIFWILKEVTNFVLDSKRQTCSSAETRRNMSTCVYEYYQFSNNINNFDDDDNRCIPKKKYHILVNYFRIKPSCFRFEESTDIRVTVKSCRRNADVSFVNTWRHLVFDSKSSTFL*
>PB.1017.3.p1
MNYQTSSKISSLPPRQEDNDTPTDCTVESYDLPVTLSNEETKKFSFSVDSLLAREEPSKSELSAGKDEPSSAIPVSSKYKQFSIDELLERKISSATVGSSSSCRQPPPLINDQSSETIATTPSLLLSSWSSQALTMCNSLPWFQTPSSYSSESGDRDPPPKLEMMKCQLRKHKMNRKPRTPFTTQQLLALERKFRNKQYLSIAERAEFSNSLNLTETQVKIWFQNRRAKAKRLQEAEIEKFKMISKPLFGLSFPGLPFIPTALSATPSAAAVAASQSIAYSNAYLSQSFLNCSSSPFSSTIPTSTSQGAIFPQ*
>PB.1018.1.p1
MSNNNNNNNNSSSKSTMTSATQMTCSAAAKHLSFSVASLLSDDRKSSSSFRRPISVDRYSPVVDDDRISSPEDVTPSQSYKSYLSSGCSTVSPMPRPVVPLNIPPEAIIPSSWPAGITTAVPWFNINQLRLHQGCVEPPKLAPIKCQLKKHKSNRKPRTPFTTQQLMSLERKFRDKQYLSIAERAEFSSSLNLTETQVKIWFQNRRAKAKRLQEAELEKFKIMSNPLLTNAMGLTNYPAAYLLPGFRLSAPGNNINLCL*
>PB.1021.1.p1
MLLNNFASGITSNDNPNYAESGERDQKCSNYRRSSFRIDDILDKTKYPENYINNTRTILPDNRPLCSSSTALQAKAVQFAPRLWNGLPLPGWTSSTGLESMLDPYNYSSHHAVSSPFLTYPPSLYFYRNLEESAFKPEHFVHPSLYKSSLFGSKSGVWSPVAQRSSHKRKGGQVRFSNDQTAELEGKFYSQKYLTPPERKKLAKKLQLSERQVKTWFQNRRAKWRRLKQEEPVTEGAMNLAVTETNFYSHGSDDKMNDTDTSDESTVADDTV*
>PB.1021.2.p1
MLLNNFASGITSNDNPNYAESGERDQKCSNYRRSSFRIDDILDKTKYPENYINNTRTILPDNRPLCSSSTALQAKAVQFAPRLWNGLPLPGWTSSTGLESMLDPYNYSSHHAVSSPFLTYPPSLYFYRNLEESAFKPEHFVHPSLYKSSLFGSKSGVWSPVAQRSSHKRKGGQVRFSNDQTAELEGKFYSQKYLTPPERKKLAKKLQLSERQVKTWFQNRRAKWRRLKQEEPVTEGAMNLAVTETNFYSHGSDDKMNDTDTSDESTVADDTV*
>PB.1021.3.p1
MLLNNFASGITSNDNPNYAESGERDQKCSNYRRSSFRIDDILDKTKYPENYINNTRTILPDNRPLCSSSTALQAKAVQFAPRLWNGLPLPGWTSSTGLESMLDPYNYSSHHAVSSPFLTYPPSLYFYRNLEESAFKPEHFVHPSLYKSSLFGSKSGVWSPVAQRSSHKRKGGQVRFSNDQTAELEGKFYSQKYLTPPERKKLAKKLQLSERQVKTWFQNRRAKWRRLKQEEPVTEGAMNLAVTETNFYSHGSDDKMNDTDTSDESTVADDTV*
>PB.1830.1.p1
MSRSFSVDSLIDKSSSSHKKPAAAATRQDGDVKTELCDPKNPFEVYRLPMPSSRFVFNELSPSLHFHQDPVKFYQHSLLGLPSYFHSDCLLCVKTMSALTNHTFFRQSTMTSRTNDYLMSTAVAPSVRHPLLMTSNDHHSTGLPSVYDATSDSLLPVYDDAKKYHTVYSQQNAVVIRGDGTNHVKRKDEKCRSDDHDPVHQSPKVDEDDEMSCSSKRIRTAFSSTQLLELEREFSSNMYLSRLRRIEIATYLNLSEKQVKIWFQNRRVKFKKEDSDDVIQPVRCKCSLRTCSSGKNSKTIDVNHRYDDIVVVDSPKNS*
>PB.1830.2.p1
MSRSFSVDSLIDKSSSSHKKPAAAATRQDGDVKTELCDPKNPFEVYRLPMPSSRFVFNELSPSLHFHQDPVKFYQHSLLGLPSYFHSDCLLCVKTMSALTNHTFFRQSTMTSRTNDYLMSTAVAPSVRHPLLMTSNDHHSTGLPSVYDATSDSLLPVYDDAKKYHTVYSQQNAVVIRGDGTNHVKRKDEKCRSDDHDPVHQSPKVDEDDEMSCSSKRIRTAFSSTQLLELEREFSSNMYLSRLRRIEIATYLNLSEKQVKIWFQNRRVKFKKEDSDDVIQPVRCKCSLRTCSSGKNSKTIDVNHRYDDIVVVDSPKNS*
>PB.1830.3.p1
MSRSFSVDSLIDKSSSSHKKPAAAATRQDGDVKTELCDPKNPFEVYRLPMPSSRFVFNELSPSLHFHQDPVKFYQHSLLGLPSYFHSDCLLCVKTMSALTNHTFFRQSTMTSRTNDYLMSTAVAPSVRHPLLMTSNDHHSTGLPSVYDATSDSLLPVYDDAKKYHTVYSQQNAVVIRGDGTNHVKRKDEKCRSDDHDPVHQSPKVDEDDEMSCSSKRIRTAFSSTQLLELEREFSSNMYLSRLRRIEIATYLNLSEKQVKIWFQNRRVKFKKEDSDDVIQPVRCKCSLRTCSSGKNSKTIDVNHRYDDIVVVDSPKNS*
>PB.1830.4.p1
MSRSFSVDSLIDKSSSSHKKPAAAATRQDGDVKTELCDPKNPFEVYRLPMPSSRFVFNELSPSLHFHQDPVKFYQHSLLGLPSYFHSDCLLCVKTMSALTNHTFFRQSTMTSRTNDYLMSTAVAPSVRHPLLMTSNDHHSTGLPSVYDATSDSLLPVYDDAKKYHTVYSQQNAVVIRGDGTNHVKRKDEKCRSDDHDPVHQSPKVDEDDEMSCSSKRIRTAFSSTQLLELEREFSSNMYLSRLRRIEIATYLNLSEKQVKIWFQNRRVKFKKEDSDDVIQPVRCKCSLRTCSSGKNSKTIDVNHRYDDIVVVDSPKNS*
>PB.3341.1.p1
MSVSPKHQHPSTTPFYVSDILNPIEEYKVKFEAKLEGPLTPESPYQTPSSLTESPSPISQNYLHDNYHHHHHNMNVTPVTNPYSHIPHVPQLSHHPSQTGTFTATQYCNGTDLSAHYGDPVRQSAGSWYGTNPDPRFAISRLMGSSTGMTNMSGLNACSMSGIDPSGKQTMQFPALTQRRKRRVLFTQAQVYELERRFKQQKYLSAPEREHLASLIHLTPTQVKIWFQNHRYKHKRQAKEKAMSEQGHNQGNGGQHSPRRVAVPVLVKDGKPCSNDGQNGQQHGQSPISMVSCGGGQSNMNMSQSPCGGLNTGNIGIVQEMGGYGSRSSAMSTLNSPVVSSVHNGVANGPSLNMCTSYLPLHGRTW*
>PB.3341.2.p1
MSVSPKHQHPSTTPFYVSDILNPIEEYKVKFEAKLEGPLTPESPYQTPSSLTESPSPISQNYLHDNYHHHHHNMNVTPVTNPYSHIPHVPQLSHHPSQTGTFTATQYCNGTDLSAHYGDPVRQSAGSWYGTNPDPRFAISRLMGSSTGMTNMSGLNACSMSGIDPSGKQTMQFPALTQRRKRRVLFTQAQVYELERRFKQQKYLSAPEREHLASLIHLTPTQVKIWFQNHRYKHKRQAKEKAMSEQGHNQGNGGQHSPRRVAVPVLVKDGKPCSNDGQNGQQHGQSPISMVSCGGGQSNMNMSQSPCGGLNTGNIGIVQEMGGYGSRSSAMSTLNSPVVSSVHNGVANGPSLNMCTSYLPLHGRTW*
>PB.3341.3.p1
MSVSPKHQHPSTTPFYVSDILNPIEEYKVKFEAKLEGPLTPESPYQTPSSLTESPSPISQNYLHDNYHHHHHNMNVTPVTNPYSHIPHVPQLSHHPSQTGTFTATQYCNGTDLSAHYGDPVRQSAGSWYGTNPDPRFAISRLMGSSTGMTNMSGLNACSMSGIDPSGKQTMQFPALTQRRKRRVLFTQAQVYELERRFKQQKYLSAPEREHLASLIHLTPTQVKIWFQNHRYKHKRQAKEKAMSEQGHNQGNGGQHSPRRVAVPVLVKDGKPCSNDGQNGQQHGQSPISMVSCGGGQSNMNMSQSPCGGLNTGNIGIVQEMGGYGSRSSAMSTLNSPVVSSVHNGVANGPSLNMCTSYLPLHGRTW*
>PB.3341.4.p1
MSVSPKHQHPSTTPFYVSDILNPIEEYKVKFEAKLEGPLTPESPYQTPSSLTESPSPISQNYLHDNYHHHHHNMNVTPVTNPYSHIPHVPQLSHHPSQTGTFTATQYCNGTDLSAHYGDPVRQSAGSWYGTNPDPRFAISRLMGSSTGMTNMSGLNACSMSGIDPSGKQTMQFPALTQRRKRRVLFTQAQVYELERRFKQQKYLSAPEREHLASLIHLTPTQVKIWFQNHRYKHKRQAKEKAMSEQGHNQGNGGQHSPRRVAVPVLVKDGKPCSNDGQNGQQHGQSPISMVSCGGGQSNMNMSQSPCGGLNTGNIGIVQEMGGYGSRSSAMSTLNSPVVSSVHNGVANGPSLNMCTSYLPLHGRTW*
>PB.3341.5.p1
MSVSPKHQHPSTTPFYVSDILNPIEEYKVKFEAKLEGPLTPESPYQTPSSLTESPSPISQNYLHDNYHHHHHNMNVTPVTNPYSHIPHVPQLSHHPSQTGTFTATQYCNGTDLSAHYGDPVRQSAGSWYGTNPDPRFAISRLMGSSTGMTNMSGLNACSMSGIDPSGKQTMQFPALTQRRKRRVLFTQAQVYELERRFKQQKYLSAPEREHLASLIHLTPTQVKIWFQNHRYKHKRQAKEKAMSEQGHNQGNGGQHSPRRVAVPVLVKDGKPCSNDGQNGQQHGQSPISMVSCGGGQSNMNMSQSPCGGLNTGNIGIVQEMGGYGSRSSAMSTLNSPVVSSVHNGVANGPSLNMCTSYLPLHGRTW*
>PB.3341.6.p1
MSVSPKHQHPSTTPFYVSDILNPIEEYKVKFEAKLEGPLTPESPYQTPSSLTESPSPISQNYLHDNYHHHHHNMNVTPVTNPYSHIPHVPQLSHHPSQTGTFTATQYCNGTDLSAHYGDPVRQSAGSWYGTNPDPRFAISRLMGSSTGMTNMSGLNACSMSGIDPSGKQTMQFPALTQRRKRRVLFTQAQVYELERRFKQQKYLSAPEREHLASLIHLTPTQVKIWFQNHRYKHKRQAKEKAMSEQGHNQGNGGQHSPRRVAVPVLVKDGKPCSNDGQNGQQHGQSPISMVSCGGGQSNMNMSQSPCGGLNTGNIGIVQEMGGYGSRSSAMSTLNSPVVSSVHNGVANGPSLNMCTSYLPLHGRTW*
>PB.3341.7.p1
TQTLAPPPPPPKKTSRLLGLEMSVSPKHQHPSTTPFYVSDILNPIEEYKVKFEAKLEGPLTPESPYQTPSSLTESPSPISQNYLHDNYHHHHHNMNVTPVTNPYSHIPHVPQLSHHPSQTGTFTATQYCNGTDLSAHYGDPVRQSAGSWYGTNPDPRFAISRLMGSSTGMTNMSGLNACSMSGIDPSGKQTMQFPALTQRRKRRVLFTQAQVYELERRFKQQKYLSAPEREHLASLIHLTPTQVKIWFQNHRYKHKRQAKEKAMSEQGHNQGNGGQHSPRRVAVPVLVKDGKPCSNDGQNGQQHGQSPISMVSCGGGQSNMNMSQSPCGGLNTGNIGIVQEMGGYGSRSSAMSTLNSPVVSSVHNGVANGPSLNMCTSYLPLHGRTW*
>PB.3347.1.p1
MYGINGSAAAANENRWTDCNFGDFQPYQNVTAMDDGGYDPYNDPYRNIDMKLTMSGGNKSGGFNVRDLLNLTETKESSPVVVDQDASVSGITNLEVNAVTTTTANVGLGRQSSYTNPPVVNNNANYLQPNSDNAYVRWIQTCTEYMYNNNSLGQYGIDLPNSGLSSHQHANNNHHHHHPGIETSISVMTGDQMDGSPMTVTSVASSPEPSPTGSSLIHSPTEKLSPTDLEHTLDDDNDDDKHSGINELAAAKKRKRRVLFSKAQTYELERRFRQQRYLSAPEREHLASIIRLTPTQVKIWFQNHRYKTKRARQEKGLEINPMPSPRRVAVPVLVRDGKPCQPTAAGLNSALMSKAEHHCFASMAQTAANAANGGMVPADLAAMTSQLNSMNSCMVGNPAVCIPNMTMGMTTVNGMPTYSHPLMHQPRIW*
>PB.3347.2.p1
MKLTMSGGNKSGGFNVRDLLNLTETKESSPVVVDQDASVSGITNLEVNAVTTTTANVGLGRQSSYTNPPVVNNNANYLQPNSDNAYVRWIQTCTEYMYNNNSLGQYGIDLPNSGLSSHQHANNNHHHHHPGIETSISVMTGDQMDGSPMTVTSVASSPEPSPTGSSLIHSPTEKLSPTDLEHTLDDDNDDDKHSGINELAAAKKRKRRVLFSKAQTYELERRFRQQRYLSAPEREHLASIIRLTPTQVKIWFQNHRYKTKRARQEKGLEINPMPSPRRVAVPVLVRDGKPCQPTAAGLNSALMSKAEHHCFASMAQTAANAANGGMVPADLAAMTSQLNSMNSCMVGNPAVCIPNMTMGMTTVNGMPTYSHPLMHQPRIW*
>PB.3793.1.p1
MALESDNNGARSPPSPLLAPSPGSTSSVANSPSPACSSPSLPSPRLDLRFSIENILRPDFGKQQNRDSSDKSHSPSSGRSPASSCAGTDADSDNGSSTDPKIKKSLWPAWVYCTRYSDRPSSGPRSRKMKKKEKKVDEKRPRTAFTNEQLQRLKKEFVENRYLTERRRQDLAKELNLNESQIKIWFQNKRAKIKKSNGQRNPLAMSLMAQGLYNHSTNDVDAAED*
>PB.7934.1.p2
MHCGIIRGGGGVKVAMFITPSIVVGAPVLLSRFHRESNSGCGPASKLIWGSYGHMRHMSPLDPSFSHISPPLALSLHRLLPLFSLAVPLVPPIFSLSLPSPSNFSPSSPLALALTPVSAQLLSLFISRSPSFLPHPITSPPSSLSIVSFLSSPTCSFHLLFLTPVSVQLLPSLRLSLSLPSPCNSFLLFISRSPSHLRPTSLPLRLSLSLRRLLPPFSHLFFQSSLSHSRLRPTPSFSPSSSLALTHFSHIPNPSSSSSLSLSSPDS*
>PB.7934.1.p1
VIESARQSCDGRVISIIDVLASETKQKIGPMESKEVSSRRQIAAVTKPTPFSIDDILRGTGSSGSQGNRQMPMTGSTEYGRFRRHFYLPDKCRRIVFAPSDVAGPSSFETNAEVLDVTDSGTDVTNDDDEDRPTTVVEKPRKKRSRTQFQHGQVFELERRFRHQRYLSGPERAALAHALKLSENQVKIWFQNRRYKTKKRTQLAQMQQQLPLSVNTSSTSSKTYIKDLVQENQILCNSSNIIQQGYLQQPYGNMAAVLPAYCYYYTKNFLQNSTSSRI*
>PB.8153.1.p1
MKLVLVKNKMMQFSYLPNCGFHQRGFSGNPVSMCSPSTALISPSTNQRNHNSVIYEATAVPSNYQAYQFISENQTFSNNKSSNFSIESILGLTSQPFDLSSTARDPQIGHFRLKNIDKNGMNFFKRTENKTVKYCKKSQQAEALSKKPKRIRTIFTPEQLEMLEREFERQQYMVGPERIYLASTLNLTEAQVKVWFQNRRIKWRKQHLELEQAQLAKLRRTNEQ*
>PB.8615.1.p1
MCNGGPDSAYFNHQTSYGGGNVNATQVFYPQSGDTLQNSGANNPYYNTSGGGTIPSRLEHHHHHNLRTPPLHPSLETTASTGPAGHQIISDSNGLCYTQLIEPEYGGGNNGGMYGRVPGQQQHLEYLPQTTVHHGIAPVSATAETTNYHNRRELEYPHAEINNGQVILHHHNGSKNSTSIGSGGGGGGVTTPYSYFETAPVHPLQSRQKSLGIVYEDNQVITGVTNQLPVGQTTTTNSCAVSSSPVYQWMKVKRNIPKPGIQNTNSCFNPGNLTHPAGPKLSPGNQHSSAAAAAAAAVNNTGRTAFNTKQLTELEKEFHFNKYLTRARRIEIASALTLNETQVKIWFQNRRMKQKKRMKEGQRCDNSSLQSSPTNSVKE*
>PB.8616.1.p1
MVETAPTTAGHHRDQINFGDSFVAMQKPYYEETDPNEYHRRNNVENRYHKTNGFGGFQGTDPLTSSSRNFYCATDPSSDGHPFRTNHETFRYSDANPRSPPQQQTDSNSPEYDDKTAGRCRVNYQGAYTRMPNQEMAQLVNHVGYQEADGGTTTEMYSWLRDSRPTTTNLKHRTRDVHHKLSHLSDLDQPTKRARTAYTSSQLVELEKEFHFNRYLCRPRRIELAALLSLSERQIKIWFQNRRMKFKKDQKDQGLSVDDVKCPSPNANLSPMEFKQSNVSPMTSSSSSPPESLVVAITQQQQQSYYKRLGHDVDQNLYVSTDEVGDVMTTGRRCNTSSYYNGESMKQELCNVVVAANPNQLLIAKSDEQLSKIQTSGYVDPNNHTTLSKDPQQYYHHWPEYSCIPPHMRSQVYHNVNSPPPKLTHL*
>PB.8616.2.p1
MVETAPTTAGHHRDQINFGDSFVAMQKPYYEETDPNEYHRRNNVENRYHKTNGFGGFQGTDPLTSSSRNFYCATDPSSDGHPFRTNHETFRYSDANPRSPPQQQTDSNSPEYDDKTAGRCRVNYQGAYTRMPNQEMAQLVNHVGYQEADGGTTTEMYSWLRDSRPTTTNLKHRTRDVHHKLSHLSDLDQPTKRARTAYTSSQLVELEKEFHFNRYLCRPRRIELAALLSLSERQIKIWFQNRRMKFKKDQKDQGLSVDDVKCPSPNANLSPMEFKQSNVSPMTSSSSSPPESLVVAITQQQQQSYYKRLGHDVDQNLYVSTDEVGDVMTTGRRCNTSSYYNGESMKQELCNVVVAANPNQLLIAKSDEQLSKIQTSGYVDPNNHTTLSKDPQQYYHHWPEYSCIPPHMRSQVYHNVNSPPPKLTHL*
>PB.8616.3.p1
IGLRIFPPNTTTKYPTIMVETAPTTAGHHRDQINFGDSFVAMQKPYYEETDPNEYHRRNNVENRYHKTNGFGGFQGTDPLTSSSRNFYCATDPSSDGHPFRTNHETFRYSDANPRSPPQQQTDSNSPEYDDKTAGRCRVNYQGAYTRMPNQEMAQLVNHVGYQEADGGTTTEMYSWLRDSRPTTTNLKHRTRDVHHKLSHLSDLDQPTKRARTAYTSSQLVELEKEFHFNRYLCRPRRIELAALLSLSERQIKIWFQNRRMKFKKDQKDQGLSVDDVKCPSPNANLSPMEFKQSNVSPMTSSSSSPPESLVVAITQQQQQSYYKRLGHDVDQNLYVSTDEVGDVMTTGRRCNTSSYYNGESMKQELCNVVVAANPNQLLIAKSDEQLSKIQTSGYVDPNNHTTLSKDPQQYYHHWPEYSCIPPHMRSQVYHNVNSPPPKLTHL*
>PB.8616.4.p1
MVETAPTTAGHHRDQINFGDSFVAMQKPYYEETDPNEYHRRNNVENRYHKTNGFGGFQGTDPLTSSSRNFYCATDPSSDGHPFRTNHETFRYSDANPRSPPQQQTDSNSPEYDDKTAGRCRVNYQGAYTRMPNQEMAQLVNHVGYQEADGGTTTEMYSWLRDSRPTTTNLKHRTRDVHHKLSHLSDLDQPTKRARTAYTSSQLVELEKEFHFNRYLCRPRRIELAALLSLSERQIKIWFQNRRMKFKKDQKDQGLSVDDVKCPSPNANLSPMEFKQSNVSPMTSSSSSPPESLVVAITQQQQQSYYKRLGHDVDQNLYVSTDEVGDVMTTGRRCNTSSYYNGESMKQELCNVVVAANPNQLLIAKSDEQLSKIQTSGYVDPNNHTTLSKDPQQYYHHWPEYSCIPPHMRSQVYHNVNSPPPKLTHL*
>PB.8616.5.p1
MVETAPTTAGHHRDQINFGDSFVAMQKPYYEETDPNEYHRRNNVENRYHKTNGFGGFQGTDPLTSSSRNFYCATDPSSDGHPFRTNHETFRYSDANPRSPPQQQTDSNSPEYDDKTAGRCRVNYQGAYTRMPNQEMAQLVNHVGYQEADGGTTTEMYSWLRDSRPTTTNLKHRTRDVHHKLSHLSDLDQPTKRARTAYTSSQLVELEKEFHFNRYLCRPRRIELAALLSLSERQIKIWFQNRRMKFKKDQKDQGLSVDDVKCPSPNANLSPMEFKQSNVSPMTSSSSSPPESLVVAITQQQQQSYYKRLGHDVDQNLYVSTDEVGDVMTTGRRCNTSSYYNGESMKQELCNVVVAANPNQLLIAKSDEQLSKIQTSGYVDPNNHTTLSKDPQQYYHHWPEYSCIPPHMRSQVYHNVNSPPPKLTHL*
>PB.8616.6.p1
MVETAPTTAGHHRDQINFGDSFVAMQKPYYEETDPNEYHRRNNVENRYHKTNGFGGFQGTDPLTSSSRNFYCATDPSSDGHPFRTNHETFRYSDANPRSPPQQQTDSNSPEYDDKTAGRCRVNYQGAYTRMPNQEMAQLVNHVGYQEADGGTTTEMYSWLRDSRPTTTNLKHRTRDVHHKLSHLSDLDQPTKRARTAYTSSQLVELEKEFHFNRYLCRPRRIELAALLSLSERQIKIWFQNRRMKFKKDQKDQGLSVDDVKCPSPNANLSPMEFKQSNVSPMTSSSSSPPESLVVAITQQQQQSYYKRLGHDVDQNLYVSTDEVGDVMTTGRRCNTSSYYNGESMKQELCNVVVAANPNQLLIAKSDEQLSKIQTSGYVDPNNHTTLSKDPQQYYHHWPEYSCIPPHMRSQVYHNVNSPPPKLTHL*
>PB.8617.1.p1
IRCNQHHKSFVVRCAATSFIMSSYFGNISTNNWPGANQDQLYVQNAKYGMNYGDSHFGQYATSSPSPFVARYPNYSHHVPGVTAKPAATYDHHHHHNTNPSYDAQSFYSNISAAARAENPAISHTPPSIDARDYSLTPASSCKLGGGGTPTAYSASPGLTPNGVVASSEPSPYNTNSTTHHSSYSSSNRNTSSTLDHSSTNCNNTSSSTSHSSSKSGNFYPWMKSYTDNSTGPKRTRQTYTRYQTLELEKEFHFNRYLTRRRRIEIAHALGLSERQIKIWFQNRRMKAKKENKLQGMNVSGLSPTLADAKDMVTPKEELIGS*
>PB.8617.2.p1
HKSFVVRCAATSFIMSSYFGNISTNNWPGANQDQLYVQNAKYGMNYGDSHFGQYATSSPSPFVARYPNYSHHVPGVTAKPAATYDHHHHHNTNPSYDAQSFYSNISAAARAENPAISHTPPSIDARDYSLTPASSCKLGGGGTPTAYSASPGLTPNGVVASSEPSPYNTNSTTHHSSYSSSNRNTSSTLDHSSTNCNNTSSSTSHSSSKSGNFYPWMKSYTDNSTGPKRTRQTYTRYQTLELEKEFHFNRYLTRRRRIEIAHALGLSERQIKIWFQNRRMKAKKENKLQGMNVSGLSPTLADAKDMVTPKEELIGS*
>at_DN2391.t1.p1
MYQIPPALYYQAVFRYPVMGQVRTTGLPIMFGPGTPPQSDTDQALTSPGSISPVKNMISPSSSSASSATTSRSFLMENLLRDEGTENFVSSAAGTNPNKSSIQRPIPTIIGYKDQKMNTGAKGHMDVPTLPSLLSPERFNHPDGSSSAGDGEIMNCSDHATDRTSNSDCGVANNLKFGMNNILLADQTVEARQKHEFERKIETTDYSSSLRNMIYGHSILSAMDCQSKVDNASGHALNGLVPSSSNSLTRHIGHPLDSGQHLIGNSHALHAGVQHHHDLHSLMLRAPRYFTGGAGHPVIGGFNSAAGSVLPLHATFPHIPPAWTSALAAARGKPRRGMLRRAVFSDVQRKGLEKRFQIQKYISKPDRKKLAEKLGLKDSQVKIWFQNRRMKWRNSKERELLSSGGSRDQTLPTKSNPNPDLSDVMTSTHQNHHHNSSSSHHQQSSMRSVNLISRQEEMMTSSDLEDSPCQSPEDLHRSKIPLMPSSSSSDRMDDEIENDDDDEDESIDVL*
>g10110.t1.p1
MSSRNSVGRLSFSVASLLADDSVSRPPPPPPPVPSPPPTSNEQSYSPRTSPIDLRSPSTSPSESGLNPDSFRLRSPTIEPMSAINRRILHLPPEAALPGTSFPIAMTTPFPWMYLAQHRQQSPNNNEDSKMLPMKCQLKKHKTNRKPRTPFTTQQLMSLERKFRDKQYLSIAERAEFSSSLNLTETQVKIWFQNRRAKAKRLQEAELEKFKIMSNPLLTNAMGLTNYPAAYLLPGFRLPATTNHSNMCF*
>g10112.t1.p1
MSLRNTAVQSNASRPTFLMESILKSDKRPRGIDGWVPGIPYMKDLRRSRPIGPTTVENFLPTYGQTSGINVAPVFRWDIQNANRVCAESVEDGTGSDVKDVNCRLRRHKPNRKPRTPFSNEQLTELEDKFKDRQYLTISERAEFSGRLNLTEVQVKIWFQNRRAKCKRLQESELESYKLTLSPLMAASRLGLIRPQSAVDEPTFRNFLTPAVQRSTVSDDKRTCRPIFRRTNRQRT*
>g11364.t1.p1
MIYGHSILSAMDCQSKVDNASGHALNGLVPSSSNSLTRHIGHPLDSGQHLIGNSHALHAGVQHHHDLHSLMLRAPRYFTGGAGHPVIGGFNSAAGSVLPLHATFPHIPPAWTSALAAARGKPRRGMLRRAVFSDVQRKGLEKRFQIQKYISKPDRKKLAEKLGLKDSQVKIWFQNRRMKWRNSKERELLSSGGSRDQTLPTKSNPNPDLSDVMTSTHQNHHHNSSSSHHQQSSMRSVNLISRQEEMMTSSDLEDSPCQSPEDLHRSKIPLMPSSSSSDRMDDEIENDDDDEDESIDVL*
>g1625.t1.p1
MMPKSPTPINLKPRMGFSIDSLMGKSDDTTDESDEESPKKLSPPPAHQSTIRSVASPSPSSSPSPSSSSHRQSSLHSPPPPPSSSSSFGPDFASMSRSMGHLPFENPALYGIDSNSVAAAVRYSSGANAPYLGSIPTSEALTCTPLPPHIMNHHVAAAAATARIHPMILGMNAYRDVGYPIHPWFLARHGADPGFLLHPFRKPKRIRTAFSPSQLLKLEHAFEKNHYVVGAERKQLAQSLGLTETQVKVWFQNRRTKHKRIKSEEDEEEEQSKPPSPKRDKPSSHHLNKWKVETHQPDHHQHRHNHHRPHHHHHHNHHTEHS*
>g1627.t1.p1
MSVILTPIARKPKLGFSIDSIVGNRDEHRRQNPEPENLHRTVNERLSPPQQQQQQRTGHNGRRGRIDRCNSPACSCGSPRRSPKPAEPAVSCRSSEATFPTVHKTDVQNTMLPAFCRINTSPQTIPCFTNFPMAGIAPDTLPLHPQFGFPTPEAQMLMEGYLRPPIHRDAYPLYPWLFPRGHHAPGFLLPFRKPKRIRTAFSPSQLLKLEHAFEKNHYVVGAERKQLAQSLGLTETQVKVWFQNRRTKHKRLQYEDDPNGDGDKTDHSDNMTDLQDSDEDEAENLTVD*
>g1744.t1.p1
MTSPSSSERSKRRVDVDGTERHSRPTSSERIATSENNKVEPTEEKSIRSRDLKFGVDRLLSQDLGTTNDSSSLWSRKPSSDCHYCYFGSTQPFVRGLNGLSLCYFEDRRFYSHMPTTVQSTESQYHRQSSSSYLDYGSSKVDHRRRPSNERINCNRQDVDSSTVAAMNSGGRRKRSWSRAVFSNLQRKGLEKRFVKQKYITKPDRRLLAASLGLTDAQVKVWFQNRRMKWRHTMKIAKESEQKCQKMTVTEENDTDEQIEVDC*
>g1756.t1.p1
MTSPSSSERSKRRVDVDGTERHSRPTSSERIATSENNKVEPTEEKSIRSRDLKFGVDRLLSQDLGTTNDSSSLWSRKPSSDCHYCYFGSTQPFVRGLNGLSLCYFEDRRFYSHMPTTVQSTESQYHRQSSSSYLDYGSSKVDHRRRPSNERINCNRQDVDSSTVAAMNSGGRRKRSWSRAVFSNLQRKGLEKRFVKQKYITKPDRRLLAASLGLTDAQVKVWFQNRRMKWRHTMKIAKESEQKCQKMTVTEENDTDEQIEVDC*
>g2646.t1.p1
MHRTGLASAPFSIDSLMSSTNRVVENGQAVPYPHPAALSYLYGGYMFLPRTGLFPNPAGFPLSTNPFHTAMLSAAAAASASNPGMFGFNSADGQSNNFASQFPLSASLSSEDEHRLRLLWSSRTNGNDVDNRSNLDSFPGRYSDTNKDSSQKEDKYVLDLSRDQRPGSLDMDEDDSLCDDGGDGSDTRSVTDETGTNKSTLTGKTRRRRTAFTSEQLLELEKEFHMKKYLSLTERSHIAHSLRLSEVQVKIWFQNRRAKWKRVKAGLTPGRNANNPNAPKIVVPIPVHVNRFAIRSQHQQLEKATPR*
>g4363.t1.p1
MEYHRNEYISRPRRFELAENLELTETQIKIWFQNRRAKDKRIEKAQVDQQYRCMALANSLPPLPASFYPNFCGACYYKPLGSSVSTSAPPTSGSPSAIMTPTPTPTPTSTASEVSSSSSQSRRV*
>g6762.t1.p1
MLEFNTAVSSSSGGVTGTPSASSMLSMLNMNIQDATNRQSAFVLGNTAPLAALHTMTEMKSAMLAHSYPGVHGNGLKSSAGAAAAVAAAMGLTANPSVSNAMTTSSSALATPHGINDILNRSTAAAAAAATALGTTGLSRLNALNVSTSAAGMYFNPAAAAVAQATGFQKPLAELAARQHLYWPSMLHNHPVWRDRFCGGVAGFGMDRDGKKKHTRPTFSGQQIFALEKTFEQTKYLAGPERAKLAYALGMSESQVKVWFQNRRTKWRKRHAAEMATAKRKHDSEAEQLVSGGDLTDDDSDDDPTLSNKRQRRDSESHFMHHDRKDFLNSVSHS*
>g6828.t1.p1
MESPRSDPESCRGDDDDDEDLKIDVEEDEDDDMLSTKTESTNITECLSTDETDDDYYKPLKRLRMSHEPVRNKPLTPFSITDILDASPVVRDRRIVRPWDDRDDRNSTNIRRPRSADDDTHSEKSESDTSPDSPQPRNNHHHHHRGRHHHHHRSRDGNGQNSSPLDALFEMTSKAFEGLHSGENPADAARDHLQMYANRQQPKKKRKSRTAFTNHQIFELEKRFLYQKYLSPADRDEIAQSLGLTNAQVITWFQNRRAKLKRDVEELKKDVDAAHNVHTQHDVRKAFLEKIQDMSLLKADVMRGTS*
>g6864.t1.p1
MMKERGANPTKVNGTVAGYKRSLTVSSWHPHVYAKPPKEPTRHFIVDILGWAAYPSDKDDSESCKDPFSWDDEVLTSNKYDWNKAIDDDDDDDKKKKVVDDDDESIKGMDLSSVAFTDSPLKSDQPLNLSMCSNNDENKTSGSFNVKLSGSKFVNGFGSNPGHLRTRDINERLAIKGYRISKEPEKKISVEKPKKSKSSKPRKGPGHSIAVKHVKGTKRKKSKPEKEVTTLPASSSAENNSPAASVTTVAATARSTTCVTPGPGSGSESSIDNNDDKSKKKKARTTFTGRQIFELEKQFEVKKYLSSSERTEMAKLLNVTETQVKIWFQNRRTKWKKLDTSSSPDIPDGNKSTSTKKVNGKSSPIFKSVSDEYSAASSDGLSTTTGVETAESKTECDVSSSASSLTVCDVHTNGLVDDSCGVKGRFSRRSSPLLNPSPSVSPLDRNRRCHMDKQSSDTHSKNDNDELVIDEKQNEKTLDMNH*
>g8689.t1.p1
MYANPSSSVAGTPFSVKDILNLADNSGFNVDTHFIMYQAHNLDKVLFSDDLASCNDHLTNPVIKFSAGSSSFHNSFVSSIPHISSNNSAVPLTSPHVQSLSHLCPPFPGAEDLTYNGNESENQLHQVAGQDQMNNLKMNNSGGIFDTHDEKVTSRGSASDCMQQRQHRTKRKPRVLFSQAQVYELERRFKQQRYLSAPEREHLANMLKLTSTQVKIWFQNRRYKCKRQRQDKTIELTTASLHHPPRRVAIPVLVRDGKPCPPMPPGPVATGSYNSYNPYATGYPNNSTIISGTSYTQNMLAPMTQSAPTNYMPAGTQQLHHQDVRAW*
>g8691.t1.p1
MDPDNMEIIDVGSEKTPPISPRCSPTINRSSSSRSPSSNNKLSFSISRLLGEKEDKDDNSAPSSPASSNGSQIEHFMAFKKFANSSMASPPIGAYIPVTSLSSAGITSHSLSPYDPLFGGAHGTVIRVPAHHPIGMPQFSAAASAAFPWMASRSLALTMKDRMQVPVPMTRRIGHPYQNRTPPKRKKPRTSFTRMQICELEKRFHKQKYLASAERASLAKTLKMTDAQVKTWFQNRRTKWRRQTAEEREAERQAANRFMMSLQAEAVSKGIYGDPAGRGDPLCINNASLHALQSIQPWSPGQENNHDNARDSTSSYLSSVPTLASPIC*
>g9718.t1.p1
MLVNAGMESGCESGFINSQPSMAEFMTAMPHINETFHGTASSINGGSPGMPPPTMCQLETNSQTTTATTTTTTNHQRKSSKHHRESPNGVNCVPEYPWMKEKKTSRKQPVGENGLPRRLRTAYTNTQLLELEKEFHFNKYLCRPRRIEIAASLDLSERQVKVWFQNRRMKHKRQSTGKSGDEKSSGDDGGCIKVASKSRCSSPCGKTIDSDCSSSTKSEPHLNSCDVGGDMTFDGVHTDGTMSSPNVETSSVISNRDGDRMSGENDQSLPSSPIKIEDELSLGLQASKDELSSPNDNMTTTTTTSPNMKSSPSSPPPPPVMPNGRILSTPSLIDYADDVQTKNNSSSTYSSSSNLGQAPNRVVTSNNQTPTMYDQATHSAPYSSYSTGNRHDGYQQPGYGSYGTMPHQQHQPMPQESYLQQHKSYYYQQESYDVNGYTTNEYQQRQANVMQQQQQQHGRIQQYGVDGRNHQQSVPYTYLTSPNTHATVPQQHHMNYGTTSSNVDGRQYGRVTATATGYGPSRESVVNGRYANTYAAAAAAANDVYNNEYAGMKGGDDDYNVANQYLYQHHRKDQSRYYGTTTTTTPANNDQQEYPATAPKQNVPIPSVNNCCDNNVLATADTPGMSSYSPSTGQYNGSTDGIEPPSNNYNTGFNYYETGNGSSTTTTCNDFNFLNITNELASPDFY*
>g9718.t2.p1
MLVNAGMESGCESGFINSQPSMAEFMTAMPHINETFHGTASSINGGSPGMPPPTMCQLETNSQTTTATTTTTTNHQRKSSKHHRESPNGVNCVPEYPWMKEKKTSRKQPGLFV*
>g9720.t1.p1
MSSFLMNSGSYVDPKFPPSEEYSQNSYIPNHGTDYYGHHHHHHHHQSYGYSQHHGGAGVMNYGRDSVAGYTNHHVPSSYYQQSCTINAQPNLAVHHGLIPTVGPPGNGLQRTDHLTIDTSSVPTVGPPTVQQQQSNNLNCGPLLHRNHRSPGSSPPPPGGGDGLTPHLPSDQEQQDGSNNSQPVIYPWMKKVHVSNPAPNFTGMEPKRQRTAYTRHQILELEKEFHFNRYLTRRRRIEIAHSLCLSERQIKIWFQNRRMKWKKDNKLPNTKNVRNRHHQHSTPTTNYKHHQSVNNRSQMNALISQPPPPPPPQQNMAKTEYDLTSL*
>g9721.t1.p1
MSSYQFVNSLSSCYGQRPTQGSPAQDYYGGSSYSSNCYNQVSQSTHQYPYTSSSIHHQQQQQHGTTGLQQNGADHYGAIGNPRQSGHQSTNSSHNSPRSHTPTHPCNITSQQQQPLPLPPSSCKYALNITSSGNHAAGNGGGNIDTNAGSSPQDLSTSNNNNSNQQQHQSSISPEPRSTSPNNTNDTKPSLQSPPQIYPWMRKVHIGQNGISNGMETKRQRTSYTRYQTLELEKEFHFNRYLTRRRRIEIAHALCLSERQIKIWFQNRRMKWKKEHKPIPGSMTAGIPGMGNPLGDGKI*
>g9723.t1.p1
MSSYFSNSFLTDLRSTGSEHYQGQTVTAQQSGVVDSCDPSLRQSLAAYGATTGIGPTYPRFPPYDRLEIRQIAANNAAQGNGSATGYYTNQATGHTGLVGHHHHGGGISEQNCRNSPNNPQNTQYSSCKLQQVSGTSPGVTTPQSPSSALSTGGPGGGIVPPSPVHSPQMYNHHQSITNSAGVIPSPLYPWMRSQFERKRGRQTYTRYQTLELEKEFHFNRYLTRRRRIEIAHALCLTERQIKIWFQNRRMKWKKENKPKSDGPNGEIMAPQ*
>g9725.t1.p1
MDISALDDNNAGVKPSCDNSTTTISTCLHVPTTTVKPFGYNTVNSNNLAAISTYARSTNNSECTYEYGTVNVGSSTGLVASPVGIAGVVHRQNNHGSPWNTYSTETLVNIDNIPSTSSFQTLRDGASMTPTYYTSYNAAVADRNKPIKFWPGTYDFATPPGPSSAAESCQPFQTQSWCNYSPYTSCTRSVAGVTPTGHHMDTRHAEQTMSTFLTDDRTSRPPPPTVMDSFSTHHHHSHHDPYSFRNFPTSDSLGGVTYPTEWTGNVAVRKKRKPYSKFQTLELEKEFLYNAYVSKQKRWELARNLNLTERQVKIWFQNRRMKNKKNTQRNSSDHHNGGSNVDVVHTSNHHAHHHNHHHHAK*
