# Supplementary material for: The genome of a sea spider corroborates a shared Hox cluster motif in arthropods with a reduced posterior tagma
Source: BMC Biol. 2025 Jul 2;23:196. doi: 10.1186/s12915-025-02276-x (PMC12220506; doi:10.1186/s12915-025-02276-x)
Supplement: Supplementary file 3 — Additional file 3. [file 12915_2025_2276_MOESM3_ESM.zip › suppl-file7-gene_analysis/nkx/homeobox_aligned.fasta.uniqueseq.phy]

374 70
D_melanogaster_lab/1-60                   NNSG----------RTNFTNKQLTELEKEFHFNRYLTRARRIEIANTLQLNETQVKIWFQNRRMKQKKRV
T_castaneum_lab/1-60                      LNTG----------RTNFTNKQLTELEKEFHFNKYLTRARRIEIASALQLNETQVKIWFQNRRMKQKKRM
S_maritima_lab/1-60                       NISG----------RTNFTTKQLTELEKEFHFNKYLTRARRIEIASALQLNEVQVKIWFQNRRMKQKKRI
D_melanogaster_H2_0-Hlx/1-60              RSWS----------RAVFSNLQRKGLEIQFQQQKYITKPDRRKLAARLNLTDAQVKVWFQNRRMKWRHTR
T_castaneum_H2_0-Hlx/1-60                 RSWS----------RAVFSNLQRKGLERRFQLQKYITKPDRRQLAATLGLTDAQVKVWFQNRRMKWRHSK
C_sculpturatus_Hlx/1-60                   RSWS----------RAVFSNLQRKGLEKRFMIQKYITKPDRRQLAATLGLTDAQVKVWFQNRRMKWRHSK
P_opilio_Hlx/1-60                         RSWS----------RAVFSNLQRKGLEKRFNIQKYITKPDRRQLAATLGLTDAQVKVWFQNRRMKWRHSK
S_maritima_Hlx/1-60                       RSWS----------RAVFSNLQRKGLEKRFQIQKYITKPDRRQLAATLGLTDAQVKVWFQNRRMKWRHSK
D_melanogaster_E5/1-60                    PKRV----------RTAFSPTQLLKLEHAFEGNHYVVGAERKQLAQGLSLTETQVKVWFQNRRTKHKRMQ
D_melanogaster_ems/1-60                   PKRI----------RTAFSPSQLLKLEHAFESNQYVVGAERKALAQNLNLSETQVKVWFQNRRTKHKRMQ
I_scapularis_Emx/1-60                     PKRI----------RTAFSPSQLLKLEHAFEKNHYVVGAERKQLAQSLSLTETQVKVWFQNRRTKHKRQK
S_maritima_Emx/1-60                       PKRI----------RTAFSPSQLLKLEHAFEKNHYVVGAERKHLAQSLSLTETQVKVWFQNRRTKHKRLK
T_castaneum_Emx/1-60                      PKRI----------RTAFSPSQLLKLEHAFEKNHYVVGAERKQLAQSLSLTETQVKVWFQNRRTKHKRMQ
C_rotundicauda_Emx_A/1-60                 PKRI----------RTAFSPAQLLKLEHSFEKNHYVVGTERKQLAQSLSLTETQVKVWFQNRRTKHKRQK
L_polyphemus_Emx_A/1-60                   PKRI----------RTAFSPAQLLKLEHSFEKNHYVVGTERKQLAQSLSLTETQVKVWFQNRRTKHKRQK
C_rotundicauda_Emx_B/1-60                 PKRI----------RTAFSPSQLLKLEHAFEKNHYVVGAERKQLAQSLNLTETQVKVWFQNRRTKHKRQE
T_tridentatus_Emx_B/1-60                  PKRI----------RTAFSPSQLLKLEHAFEKNHYVVGAERKQLAQSLNLSETQVKVWFQNRRTKHKRQE
L_polyphemus_Emx_B1/1-60                  PKRI----------RTAFSPSQLLKLEHAFEKNHYVVGAERKQLAQSLNLTET-VKVWFQNRRTKHKRQK
L_polyphemus_Emx_B2/1-60                  PKRI----------RTAFSPSQLLKLEHAFEKNHYVVGAERKQLAHSLSLTETQVKVWFQNRRTKHKRQE
C_rotundicauda_Emx_C/1-60                 PKRI----------RTAFSPSQLLKLEHAFEKNHYVVGTERKQLAQSLSLTETQVKVWFQNRRTKHKRQK
T_tridentatus_Emx_C/1-60                  PKRI----------RTAFSPSQLLKLEHAFEKNHYVVGTERKQLAQSLSLTETQVKVWFQNRRTKHKRQK
C_rotundicauda_Emx_D/1-60                 PKRI----------RTAFSPSQLLKLEHAFEKNHYVVGTERKQLAQILSLTETQVKVWFQNRRTKFKRQK
L_polyphemus_Emx_D/1-60                   PKRI----------RTAFSPSQLLKLEHAFEKNHYVVGTERKQLAQILSLTETQVKVWFQNRRTKFKRQK
T_tridentatus_Emx_D/1-59                  PKRI----------RTAFSPSQLLKLEHAFEKNHYVVGTERKQLAQILSLTETQVKVWFQNRRTKFKRQ-
C_rotundicauda_Emx_E/1-60                 PKRI----------RTAFSPSQLLKLEHAFEKNHYVVGAERKQLAQSLSLTETQVKVWFQNRRTKFKRQK
T_tridentatus_Emx_E/1-60                  PKRI----------RTAFSPSQLLKLEHAFEKNHYVVGAERKQLAQSLSLTETQVKVWFQNRRTKFKRQK
C_rotundicauda_Emx_F/1-60                 PKRI----------RTAFSPSQLLKLEHAFEKNHYVVGAERKQLAQSLSLTETQVKVWFQNRRTKNKRQK
T_tridentatus_Emx_F/1-60                  PKRI----------RTAFSPSQLLKLEHAFEKNHYVVGAERKQLAQSLSLTETQVKVWFQNRRTKNKRQK
C_rotundicauda_Emx_G/1-60                 PKRI----------RTAFSPSQLLKLEHAFEKSHYVVGAERKQLAQSLDLTETQVKVWFQNRRTKYKRQK
L_polyphemus_Emx_G/1-60                   PKRI----------RTAFSPSQLLKLEHAFEKSHYVVGAERKQLARSLDLTETQVKVWFQNRRTKYKRQK
T_tridentatus_Emx_G/1-60                  PKRI----------RTAFSPSQLLKLEHAFEKSHYVVGAERKQLAQSLDLTETQVKVWFQNRRTKYKRQK
C_rotundicauda_Emx_H/1-60                 PKRI----------RTAFSPSQLLKLEHAFEKSHYVVGAERKQLAQSLSLTETQVKVWFQNRRTKHKRQK
L_polyphemus_Emx_H/1-60                   PKRI----------RTAFSPSQLLKLEHAFEKSHYVVGAERKQLAQSLSLTETQVKVWFQNRRTKHKRQK
L_polyphemus_Emx_O1/1-60                  PKRI----------RTAYSPSQLLKLENAFESNQYVVGTERKQLARSLSLTEIQVKVWFQNRRTKHKRQK
L_polyphemus_Emx_O2/1-58                  PKRI----------RTAFSPSQLLKLEHAFEKNHYVVGAERKQLAHSLSLTETQVKVWFQNRRTKNKR--
L_polyphemus_Emx_O3/1-59                  PKRI----------RTAFSPSQLLKLEHAFENNHYVVGAERKQLAQSLSLTETQVKVWFQNRRTKFKRQ-
P_opilio_Emx1/1-60                        PKRI----------RTAFSPSQLLKLEHAFEKNHYVVGAERKQLAQSLSLTETQVKVWFQNRRTKHKRQK
A_bruennichi_Emx1-A/1-60                  PKRI----------RTAFSPSQLLTLEHAFEKNHYVVGTERKQLAQSLNLTETQVKVWFQNRRTKHKRQK
A_bruennichi__old__annotated__Emx1-A/1-60 PKRI----------RTAFSPSQLLTLEHAFEKNHYVVGTERKQLAQSLNLTETQVKVWFQNRRTKHKRQK
D_plantarius_Emx1-A/1-60                  PKRI----------RTAFSPSQLLTLEHAFEKNHYVVGNERKQLAQSLTLTETQVKVWFQNRRTKHKRQK
D_silvatica_Emx1-A/1-60                   PKRI----------RTAFSPSQLLTLEHAFEKNHYVVGAERKQLAQDLNLTETQVKVWFQNRRTKHKRQK
H_graminicola_Emx1-A/1-60                 PKRI----------RTAFSPSQLLTLEHAFEKNHYVVGAERKQLAHSLNLTETQVKVWFQNRRTKYKRQK
A_bruennichi_Emx1-B/1-60                  PKRP----------RTAFTQNQLNLLEKAFENNHYVVGSERKQLAQILDLSETQVKVWFQNRRTKHKRQK
A_bruennichi__old__annotated__Emx1-B/1-60 PKRP----------RTAFTQNQLNLLEKAFENNHYVVGSERKQLAQILDLSETQVKVWFQNRRTKHKRQK
C_sculpturatus_Emx1-B/1-60                PKRI----------RTAFSPSQLLKLEHAFEKNHYVVGAERKQLAQCLSLTETQVKVWFQNRRTKHKRQQ
D_plantarius_Emx1-B/1-44                  PKRV----------RTAFSPSQLLQLEHAFEKNHYMVGSERRQLAEALNLTETQ----------------
D_silvatica_Emx1-B/1-60                   PKRI----------RTAFSPAQLLQLESAFEQNHYVVGTERRQLARNLDLTETQVKVWFQNRRTKHKRQT
H_graminicola_Emx1-B/1-60                 PKRI----------RTAFSPTQLLQLEHAFEKNHYVVGSERRELAQNLSLSETQVKVWFQNRRTKYKRQK
L_elegans_Emx1-B/1-60                     PKRI----------RTAFSPSQLLQLEHAFEKNHYVVGSERRELAQNLNLSETQVKVWFQNRRTKHKRQK
P_tepidariorum_Emx1-B/1-60                PKRI----------RTAFSPNQLLQLEHAFEKNHYVVGSERRELAQNLNLSETQVKVWFQNRRTKHKRQK
T_antipodiana_Emx1-B/1-60                 PKRI----------RTAFSPTQILQLENAFEKNHYVVGRERRKLSQELHLTETQIKVWFQNRRTKLKRQK
T_clavata_Emx1-B/1-60                     PKRI----------RTAFLPTQLLKLENAFEKNHYVVGSERRKLSQELHLTETQIKVWFQNRRTKLKRQK
C_sculpturatus_Emx2-A/1-60                PKRI----------RTAFSPSQLLKLEHAFEKNHYVVGAERKQLAQTLSLTETQVKVWFQNRRTKHKRLA
T_antipodiana_Emx2-A/1-60                 PKRI----------RTAFSPSQLLKLEHAFEKNHYVVGAERKQLAQSLNLTETQVKVWFQNRRTKHKRQK
H_graminicola_Emx2-A-2/1-45               PKRI----------RTAFSPSQLLKLEHAFEKNHYVVGAERKQLAQSLSLTETQV---------------
H_graminicola_Emx2-A-3/1-45               PKRI----------RTAFSPSQLLKLEHAFEKNHYVVGAERKQLAQSLSLTETQV---------------
A_bruennichi_Emx2-B/1-60                  AKRI----------RTAFSASQLMKLEGAFDKNHYVTGNERKQLAESLGLTETQVKVWFQNRRTKQKRQV
A_bruennichi__old__annotated__Emx2-B/1-60 AKRI----------RTAFSASQLMKLEGAFDKNHYVTGNERKQLAESLGLTETQVKVWFQNRRTKQKRQV
C_sculpturatus_Emx2-B/1-60                PKRI----------RTAFSPSQLLKLEHAFEKNHYVVGAERKQLAQTLSLTETQVKVWFQNRRTKHKRQK
D_plantarius_Emx2-B/1-44                  AKRI----------RTAFSASQLMKLEGAFDKNHYVTGNERKQLADSLGLTETQ----------------
D_silvatica_Emx2-B/1-60                   PKRI----------RTAFSASQLMQLEGAFDKNHYVTGNERKQLADSLNLTETQVKVWFQNRRTKQKRQV
L_elegans_Emx2-B/1-60                     AKRI----------RTAFSASQLMKLEGAFDKNHYVTGNERKQLAEGLGLTETQVKVWFQNRRTKQKRQI
P_tepidariorum_Emx2-B/1-60                AKRI----------RTAFSASQLMKLESAFDKNHYVTGNERKQLAEGLGLTETQVKVWFQNRRTKQKRQV
T_antipodiana_Emx2-B/1-60                 AKRI----------RTAFSASQLMKLESAFDKNHYVTGNERKQLAESLGLTETQVKVWFQNRRTKQKRQV
T_clavata_Emx2-B/1-60                     AKRI----------RTAFSASQLMKLESAFDKNHYVTGNERKQLAESLGLTETQVKVWFQNRRTKQKRQV
A_bruennichi_NK1-B-1/1-60                 PRRA----------RTAFTYEQLVALENKFKTTRYLSVCERLNLALSLRLTETQVKIWFQNRRTKWKKQN
A_bruennichi_NK1-B-2/1-60                 PRRA----------RTAFTYEQLVALENKFKTTRYLSVCERLNLALSLRLTETQVKIWFQNRRTKWKKQN
C_rotundicauda_Slou_E/1-60                PRRT----------RTAFTYEQLVTLENKFRNTRYLSVCERLNLALSLRLTETQVKIWFQNRRTKWKKQN
D_melanogaster_slou/1-60                  PRRA----------RTAFTYEQLVSLENKFKTTRYLSVCERLNLALSLSLTETQVKIWFQNRRTKWKKQN
D_plantarius_NK1-B-2/1-60                 PRRA----------RTAFTYEQLVALENKFKTTRYLSVCERLNLALNLRLTETQVKIWFQNRRTKWKKQN
L_polyphemus_Slou_E/1-60                  PRRA----------RTAFTYEQLVTLENKFKNTRYLSVCERLNLALSLRLTETQVKIWFQNRRTKWKKQN
S_maritima_NK1/1-60                       PRRA----------RTAFTYEQLVALENKFKTTRYLSVCERLNLALSLSLTETQVKIWFQNRRTKWKKQN
T_castaneum_Slou/1-60                     PRRA----------RTAFTYEQLVALENKFKTTRYLSVCERLNLALSLSLTETQVKIWFQNRRTKWKKQN
T_tridentatus_Slou_E/1-60                 PRRT----------RTAFTYEQLVTLENKFRNTRYLSVCERLNLALSLRLTETQVKIWFQNRRTKWKKQN
C_sculpturatus_NK2-like/1-60              RRKR----------RVLFSQVQVHELDKVFRRQKYLSATERESLARRLNLSPNQVKIWFQNHRYKLKRLS
A_bruennichi_NK2.1/1-60                   RRKR----------RVLFTQAQVYELERRFKQQKYLSAPEREHLASLIHLTPTQVKIWFQNHRYKCKRQA
A_bruennichi_old_annotated_NK2.1/1-60     RRKR----------RVLFTQAQVYELERRFKQQKYLSAPEREHLASLIHLTPTQVKIWFQNHRYKCKRQA
C_rotundicauda_Scro_B/1-60                RRKR----------RVLFTQAQVYELERRFKQQKYLSAPEREHLAGMIHLTPNQVKIWFQNHRYKCKRQA
C_rotundicauda_Scro_C/1-60                RRKR----------RVLFTQAQVYELERRFKQQKYLSAPEREHLANLIHLTPTQVKIWFQNHRYKCKRQA
C_rotundicauda_Scro_D/1-60                RRKR----------RVLFTKAQVYELERRFKQQNYLSAPEREHLANLIRLTPNQVKIWFQNHRYKCKRQA
D_melanogaster_scro/1-60                  RRKR----------RVLFTQAQVYELERRFKQQRYLSAPEREHLASLIHLTPTQVKIWFQNHRYKCKRQA
D_silvatica_NK2.1/1-45                    RRKR----------RVLFTQQQVYELERRFKQQKYLSAPEREHLASLIHLTPTQV---------------
L_polyphemus_Scro_B/1-60                  RRKR----------RVLFTQAQVYELERRFKQQKYLSAPEREHLAGMIHLTPNQVKIWFQNHRYKCKRQA
L_polyphemus_Scro_C/1-60                  RRKR----------RVLFTQAQVYELERRFKQQKYLSAPEREHLANLIHLTPTQVKIWFQNHRYKCKRQA
L_polyphemus_Scro_E/1-54                  ---S----------RAAFSHAQVFELERRFNLQRYLSGPEREHLASLIHLTPTQVKIWFQNHRYKCK---
T_tridentatus_Scro_D/1-60                 RRKR----------RVLFTKAQVYELERRFKQQNYLSAPEREHLANLIRLTPNQVKIWFQNHRYKCKRQA
A_bruennichi_NK2.2-A/1-60                 KRKR----------RVLFSKAQTYELERRFRQQRYLSAPEREHLASIIRLTPTQVKIWFQNHRYKTKRAR
A_bruennichi_NK2.2-B/1-60                 KRKR----------RVLFSKAQTFELERRFRQQRYLSAPEREHLASLIRLTPTQVKIWFQNHRYKCKRAR
A_bruennichi_old_annotated_NK2.2-A/1-60   KRKR----------RVLFSKAQTYELERRFRQQRYLSAPEREHLASIIRLTPTQVKIWFQNHRYKTKRAR
A_bruennichi_old_annotated_NK2.2-B/1-60   KRKR----------RVLFSKAQTFELERRFRQQRYLSAPEREHLASLIRLTPTQVKIWFQNHRYKCKRAR
C_rotundicauda_Vnd_B/1-60                 KRKR----------RILFSKAQTCELERRFRQQRYLSAPEREHLANIIRLTPTQVKIWFQNHRYKTKRAR
C_rotundicauda_Vnd_C/1-60                 KRKR----------RVLFSKTQTYELKRRFRQQRYLSAPEREHLANIIQLTPTQVKIWFQNHRYKTKRAH
D_melanogaster_vnd/1-60                   KRKR----------RVLFTKAQTYELERRFRQQRYLSAPEREHLASLIRLTPTQVKIWFQNHRYKTKRAQ
D_plantarius_NK2.2-B/1-42                 ----------------------------RFRQQRYLSAPEREHLASIIRLTPTQVKIWFQNHRYKTKRAR
H_graminicola_NK2.2-A-1/1-53              KRKR----------RVLFSKAQTYELERRFRQQRYLSAPEREHLASIIRLTPTQVKIWFQNHR-------
H_graminicola_NK2.2-A-2/1-53              KRKR----------RVLFSKAQTYELERRFRQQRYLSAPEREHLASIIRLTPTQVKIWFQNHR-------
H_graminicola_NK2.2-B/1-60                KRKR----------RVLFSKSQTYELERRFRQQRYLSAPEREHLASIIRLTPTQVKIWFQNHRYKAKRAR
L_elegans_NK2.2-B/1-60                    KRKR----------RVLFSKAQTYELERRFRQQRYLSAPEREHLASIIRLTPTQVKIWFQNHRYKCKRAR
L_polyphemus_Vnd_B/1-60                   KRKR----------RVLFSKAQTYELERRFRQQRYLSAPEREHLANFIRLTPTQVKIWFQNHRYKTKRAR
L_polyphemus_Vnd_C/1-60                   KRKR----------RVLFSKTQTYELERRFRQQRYLSAPEREHLANIIQLTPTQVKIWFQNHRYKTKRAR
P_opilio_NK2.2/1-60                       KRKR----------RVLFSKQQTFELEKRFRLQRYLSAPEREFLASQIHLTPTQVKIWFQNHRYKTKRAR
P_tepidariorum_NK2.2-B/1-60               KRKR----------RVLFSKSQTFELERRFRQQRYLSAPEREHLASIIRLTPTQVKIWFQNHRYKHKRAR
S_maritima_NK2.2-1/1-60                   KRKR----------RVLFSKAQTYELERRFRQQRYLSAPEREHLASIIRLTPTQVKIWFQNHRYKTKRSR
T_antipodiana_NK2.2-B/1-60                RRKR----------RVLFSKAQVFELERRFRQQRYLSAPEREHLASIIRLTPTQVKIWFQNHRYKSKRSR
T_castaneum_Vnd/1-60                      KRKR----------RVLFSKAQTYELERRFRQQRYLSAPEREHLASIIRLTPTQVKIWFQNHRYKTKRAQ
T_clavata_NK2.2-B/1-60                    RRKR----------RVLFSKAQVFELERRFRQQRYLSAPEREHLASIIRLTPTQVKIWFQNHRYKSKRSR
T_tridentatus_Vnd_B/1-60                  KRKR----------RILFSKAQTYELERRFRQQRYLSAPEREHLANIIRLTPTQVKIWFQNHRYKTKRAR
T_tridentatus_Vnd_C/1-60                  KRKR----------RVLFSKTQTYELERRFRQQRYLSAPEREHLANIIQLTPTQVKIWFQNHRYKTKRAH
A_bruennichi_NK3/1-60                     KKRS----------RAAFSHAQVFELERRFSHQRYLSGAERADLAQALKLTETQVKIWFQNRRYKTKRRQ
A_bruennichi_old_annotated_NK3/1-60       KKRS----------RAAFSHAQVFELERRFSHQRYLSGAERADLAQALKLTETQVKIWFQNRRYKTKRRQ
C_rotundicauda_Bap_A/1-60                 KKRS----------RAAFSHAQVFELERRFSHQRYLSGPERADLAQALKLTETQVKIWFQNRRYKTKRRQ
C_rotundicauda_Bap_B/1-60                 KKRS----------RAAFSHAQVFELERRFNLQRYLSGPERADLAQALKLTETQVKIWFQNRRYKTKRRQ
C_sculpturatus_NK3/1-60                   KKRS----------RAAFSHAQVYELERRFSHQRYLSGPERADLAQALKLTETQVKIWFQNRRYKTKRRL
D_melanogaster_bap/1-60                   KKRS----------RAAFSHAQVFELERRFAQQRYLSGPERSEMAKSLRLTETQVKIWFQNRRYKTKRKQ
D_plantarius_NK3/1-60                     KKRS----------RAAFSHAQVYELERRFSHQRYLSGAERADLAQALKLTETQVKIWFQNRRYKTKRRQ
D_silvatica_NK3-A/1-60                    KKRS----------RAAFSHTQVFELERRFSHQRYLSGTERAELAQKLKLTETQVKIWFQNRRYKTKRRQ
D_silvatica_NK3-B/1-60                    SKRT----------RTKFSYDQLHFLKERFCRQRYLSSLERQELAQSLQLTETQVKIWFQNKRYKIKRHP
I_scapularis_NK3/1-60                     KKRC----------RAAFSHAQVYELERRFSHQRYLSGPERADLAHALKLTETQVKIWFQNRRYKTKRRQ
L_polyphemus_Bap_A/1-60                   KKRS----------RAAFSHAQVFELERRFSHQRYLSGPERADLAQALKLTETQVKIWFQNRRYKTKRRQ
L_polyphemus_Bap_B/1-60                   KKRS----------RAAFSHAQVFELERRFNLQRYLSGPERADLAQALKLTETQVKIWFQNRRYKTKRRQ
P_opilio_NK3/1-60                         KKRS----------RAAFSHAQVFELERRFSHQRYLSGPERADLARSLKLTETQVKIWFQNRRYKTKRRQ
P_tepidariorum_NK3/1-60                   KKRS----------RAAFSHAQVFELERRFSCQRYLSGAERADLAQALKLTETQVKIWFQNRRYKTKRRQ
S_maritima_NK3/1-60                       KKRS----------RAAFSHAQVFELERRFNHQRYLSGPERADLAQALKLTETQVKIWFQNRRYKTKRKQ
T_castaneum_Bap/1-60                      KKRS----------RAAFTHAQVFELERRFSQQRYLSGPERADLAQALKLTETQVKIWYQNRRYKTKRKQ
A_bruennichi_NK4-A/1-60                   RRKP----------RVLFSQAQVYELERRFKQQRYLSAPEREQLANVLKLTSTQVKIWFQNRRYKCKRQR
A_bruennichi_NK4-B/1-60                   KRRP----------RVLFSQEQVAELERRFQFQRYLSASERDDFANSLKLTSTQVKIWFQNRRYKNKRLR
A_bruennichi_old_annotated_NK4-A/1-60     RRKP----------RVLFSQAQVYELERRFKQQRYLSAPEREQLANVLKLTSTQVKIWFQNRRYKCKRQR
A_bruennichi_old_annotated_NK4-B/1-60     KRRP----------RVLFSQEQVAELERRFQFQRYLSASERDDFANSLKLTSTQVKIWFQNRRYKNKRLR
C_rotundicauda_Tin_a/1-60                 RRKP----------RVLFSQAQVYELERRFKQQRYLSAPEREQLASLLKLTSTQVKIWFQNRRYKCKRQR
C_rotundicauda_Tin_b/1-60                 RRKP----------RVLFSQAQVYELERRFKQQRYLSAPEREQLASLLKLTSTQVKIWFQNRRYKCKRQR
C_sculpturatus_NK4-A/1-60                 RRKP----------RVLFSQAQVYELERRFKQQRYLSAPERDQLANMLKLTSTQVKIWFQNRRYKCKRQR
D_melanogaster_tin/1-60                   KRKP----------RVLFSQAQVLELECRFRLKKYLTGAEREIIAQKLNLSATQVKIWFQNRRYKSKRGD
D_plantarius_NK4-B/1-60                   KRRP----------RVLFSQDQVAELEKRFQYQRYLSAPERDEFAASLKLTSTQVKIWFQNRRYKSKRMR
D_silvatica_NK4-A/1-60                    RRKP----------RVLFSQQQVYELERRFKQQRYLSAPEREQLASVLKLTSTQVKIWFQNRRYKCKRQR
D_silvatica_NK4-B-1/1-60                  -----------------------------------LSAPERDQLAASLKLTSTQVKIWFQNRRYKSKRMH
D_silvatica_NK4-B-2/1-60                  KRKP----------RILFSQNQVSELEKRFNLQRYLSAPERDQLAASLKLTSTQVKIWFQNRRYKSKRMH
I_scapularis_NK4/1-60                     RKKP----------RVLFSQSQVFELERRFKQQKYLSAPERDHLASMLKLTSTQVKIWFQNRRYKCKRQK
L_elegans_NK4-B/1-60                      KRRP----------RVLFSQEQVSELERRFQFQRYLSAAERDEFAATLKLTSTQVKIWFQNRRYKNKRSR
P_opilio_NK4/1-60                         RRKP----------RVLFSQAQVYELERRFKQQRYLSAPEREQLATVLKLTSTQVKIWFQNRRYKCKRQR
P_tepidariorum_NK4-A/1-60                 RRKP----------RVLFSQAQVYELERRFKQQRYLSAPEREQLASVLKLTSTQVKIWFQNRRYKCKRQR
S_maritima_NK4/1-60                       KRKP----------RILFSQAQVYELERRFKQQRYLSAPEREHLAQMLKLTSTQVKIWFQNRRYKCKRQR
T_antipodiana_NK4-B/1-60                  KRRP----------RVLFSQEQVQELERRFQYQRYLSASERDDFAASLKLTSTQVKIWFQNRRYKNKRLR
T_castaneum_Tin/1-60                      KRKP----------RVLFSQAQVYELERRFKQQKYLSAPEREQMAQGLKLTPTQVKIWFQNRRYKSKRQT
T_clavata_NK4-B/1-60                      KRRP----------RVLFSQEQVQELERRFQYQRYLSASERDDFATSLKLTSTQVKIWFQNRRYKNKRLR
A_bruennichi_NK5-A/1-60                   KKKT----------RTVFTRSQVYQLEATFEMKRYLSSSERAGLASSLHLTETQVKIWFQNRRNKWKRQM
A_bruennichi_NK5-B/1-60                   KKKT----------RTVFTRSQVFQLESTFDMKRYLSSSERAGLAASLHLTETQVKIWFQNRRNKWKRQL
A_bruennichi_old_annotated_NK5-A/1-60     KKKT----------RTVFTRSQVYQLEATFEMKRYLSSSERAGLASSLHLTETQVKIWFQNRRNKWKRQM
A_bruennichi_old_annotated_NK5-B/1-60     KKKT----------RTVFTRSQVFQLESTFDMKRYLSSSERAGLAASLHLTETQVKIWFQNRRNKWKRQL
D_melanogaster_Hmx/1-60                   KKKT----------RTVFSRAQVFQLESTFDLKRYLSSSERAGLAASLRLTETQVKIWFQNRRNKWKRQL
D_silvatica_NK5-B/1-60                    KKKT----------RTVFTRSQVYQLEATFEMKRYLSSTERATLASSLNLTETQVKIWFQNRRNKWKRQI
H_graminicola_NK5-B-2/1-60                KKKT----------RTVFTRSQVYQLEATFEMKRYLSSSERAGLASSLNLTETQVKIWFQNRRNKWKRQM
I_scapularis_NK5/1-60                     KKKT----------RTVFTRSQVFQLESTFDMKRYLSSSERAGLAASLQLTETQVKIWFQNRRNKWKRQL
P_tepidariorum_NK5-B/1-60                 DKKT----------RTVFTRSQVYQLEATFEMKRYLSSSERAGLASSLHLTETQVKIWFQNRRNKWKRQM
S_maritima_NK5/1-60                       QKKT----------RTVFSRHQVFQLESTFEMKRYLSSSERAALASSLHLTETQVKIWFQNRRNKWKRQV
T_castaneum_Hmx/1-60                      KKKT----------RTVFSRSQVFQLESTFDMKRYLSSSERAGLAASLHLTETQVKIWFQNRRNKWKRQL
C_rotundicauda_Hmx_A/1-60                 RKKT----------RTVFTRSQVFQLESTFDLKRYLSSSERAGLAAGLHLTETQVKIWFQNRRNKWKRQV
C_rotundicauda_Hmx_B/1-60                 KKKT----------RTVFTRSQVFQLESTFDLKRYLSSSERATLAACLRLTETQVKIWFQNRRNKWKRQL
C_rotundicauda_Hmx_C-a/1-60               KKKT----------RTVFTRSQVFQLESTFDMKRYLSSSERAGLAACLHLTETQVKIWFQNRRNKWKRQL
C_rotundicauda_Hmx_C-b/1-60               KKKT----------RTVFTRSQVFQLESTFDMKRYLSSSERAGLAACLHLTETQVKIWFQNRRNKWKRQL
C_rotundicauda_Hmx_E/1-60                 KKKT----------RTVFTRSQVFQLESTFDMKRYLSSSERAGLAASLHLTETQVKIWFQNRRNKWKRQI
L_polyphemus_Hmx_A/1-60                   KKKT----------RTVFTRSQVFQLESTFDLKRYLSSSERAGLAAGLHLTETQVKIWFQNRRNKWKRQV
L_polyphemus_Hmx_B1/1-60                  KKKT----------RTVFTRSQVFQLESTFDLKRYLSSSERAGLAACLHLTETQVKIWFQNRRNKWKRQL
L_polyphemus_Hmx_B2/1-60                  ---------------TVFTRSQVFQLESTFDMKRYLSSSERASLAACLRLTETQVKIWFQNRRNKWKRQL
L_polyphemus_Hmx_E/1-60                   KKKT----------RTVFTRSQVFQLESTFDMKRYLSSSERAGLAASLHLTETQVKIWFQNRRNKWKRQI
T_tridentatus_Hmx_A/1-60                  KKKT----------RTVFTRSQVFQLESTFDLKRYLSSSERAGLAAGLHLTETQVKIWFQNRRNKWKRQV
T_tridentatus_Hmx_B/1-60                  KKKT----------RTVFTRSQVFQLESTFDLKRYLSSSERATLAACLRLTETQVKIWFQNRRNKWKRQL
A_bruennichi_NK6-A/1-60                   KKHT----------RPTFSGHQIYVLEKTFEQTKYLAGPERAKLAYALGMSESQVKVWFQNRRTKWRKKH
A_bruennichi_NK6-B/1-60                   KKHT----------RPTFSGHQIYVLEKTFEQTKYLAGPERAKLAYALGMSESQVKVWFQNRRTKWRKKH
C_rotundicauda_Hgtx_B/1-60                KKQT----------RPTFSGHQIYVLEKTFEQTKYLAGPERAKLAYALGMSESQVKVWFQNRRTKWRKKH
C_rotundicauda_Hgtx_C/1-60                RKPT----------RPTFSGRQIYFLEKTFEHTKYLAGPERTKLAVSLGLSESQVKVWFQNRRTKWRKAR
C_sculpturatus_NK6-A-2/1-60               KKAW----------RPTFSGHQIYVLEKTFEQTKYLAGPERAKLAYALGMSESQVKVWFQNRRTKWRKKN
D_melanogaster_HGTX/1-60                  KKHT----------RPTFSGQQIFALEKTFEQTKYLAGPERAKLAYALGMSESQVKVWFQNRRTKWRKRH
D_silvatica_NK6-A/1-60                    VKHT----------RPTFSGHQIYVLEKTFEQSKYLAGPERAKLAYALGMAESQVKVWFQNRRTKWRKKH
L_polyphemus_Hgtx_B/1-60                  KKQT----------RPTFSGHQIYVLEKTFEQTKYLAGPERAKLAYALGMSESQVKVWFQNRRTKWRKKH
P_opilio_NK6/1-60                         KKHT----------RPTFSGHQIYVLEKTFEQTKYLAGPERAKLAYALGMTESQVKVWFQNRRTKWRKKH
P_tepidariorum_NK6-A/1-60                 KKHT----------RPTFSGHQIYVLEKTFEQTKYLAGPERAKLAYGLGMSESQVKVWFQNRRTKWRKKH
S_maritima_NK6/1-60                       KKHT----------RPTFSGQQIFALEKTFEQTKYLAGPERAKLAYALGMSESQVKVWFQNRRTKWRKKH
T_castaneum_Hgtx/1-60                     KKHT----------RPTFSGQQIFALEKTFEQTKYLAGPERAKLAYALGMTESQVKVWFQNRRTKWRKKH
T_tridentatus_Hgtx_C/1-60                 RKPT----------RPTFSGRQIYFLEKTFEHTKYLAGPERTKLAVSLGLSESQVKVWFQNRRTKWRKAR
A_bruennichi_NK7-A/1-60                   KKKA----------RTTFTGRQIFELEKQFEIKKYLSSSERAEMAKLLNVTETQVKIWFQNRRTKWKKQD
A_bruennichi_NK7-B/1-60                   RKKA----------RTTFTGRQIFELEKQFEIKKYLSSSERADMAKLLNVTETQVKIWFQNRRTKWKKLE
A_bruennichi_old_annotated_NK7-A/1-60     KKKA----------RTTFTGRQIFELEKQFEIKKYLSSSERAEMAKLLNVTETQVKIWFQNRRTKWKKQD
A_bruennichi_old_annotated_NK7-B/1-60     RKKA----------RTTFTGRQIFELEKQFEIKKYLSSSERADMAKLLNVTETQVKIWFQNRRTKWKKLE
C_rotundicauda_Nk7_A/1-60                 RKKA----------RTTFTGRQIFELEKQFEIKKYLSSSERAEMAKLLNVTETQVKIWFQNRRTKWKKQD
C_rotundicauda_Nk7_B/1-60                 RKKS----------RTTFTGRQIFELEKQFEIKKYLSSNERATMAKLLNVTEQQVKIWFQNRRTKWKKLD
C_rotundicauda_Nk7_C-a/1-60               RKKS----------RTTFTGRQIFELEKQFEVKKYLSSSERAEMAKLLNVTEQQVKIWFQNRRTKWKKKD
C_rotundicauda_Nk7_C-b/1-60               RKKS----------RTTFTGRQIFELEKQFEVKKYLSSSERAEMAKLLNVTEQQVKIWFQNRRTKWKKKD
C_sculpturatus_NK7-A/1-60                 KKKA----------RTTFTGRQIFELEKRFEVKKYLSSSERAEMAKLLNVTETQVKIWFQNRRTKWKKQD
C_sculpturatus_NK7-B/1-60                 KKKA----------RTTFTGRQIFELEKQFEVKKYLSSSERADMAKLLNVTETQVKIWFQNRRTKWKKQD
D_melanogaster_NK7.1/1-60                 KKKA----------RTTFTGRQIFELEKMFENKKYLSASERTEMAKLLMVTETQVKIWFQNRRTKWKKQD
D_plantarius_NK7-B/1-60                   RKKA----------RTTFTGRQIFELEKQFEIKKYLSSSERAEMAKLLNVTETQVKIWFQNRRTKWKKQE
D_silvatica_NK7-B/1-44                    RKKA----------RTTFTGRQIFELEKQFEIKKYLSSSERADMAKLLNVTETQ----------------
H_graminicola_NK7-B/1-60                  RKKA----------RTTFTGRQIFELEKQFEVKKYLSSSERSDMAKLLNVTETQVKIWFQNRRTKWKKLE
L_elegans_NK7-B/1-60                      RKKA----------RTTFTGRQIFELEKQFEKKKYLSSSERADMAKNLNVTETQVKIWFQNRRTKWKKLE
L_polyphemus_Nk7_A/1-60                   RKKA----------RTTFTGRQIFELEKQFEVKKYLSSSERAEMAKLLNVTETQVKIWFQNRRTKWKKQD
L_polyphemus_Nk7_B/1-60                   RKKA----------RTTFTGRQIFELEKQFEIKKYLSSSERATMAKLLNVTEQQVKIWFQNRRTKWKKLD
L_polyphemus_Nk7_C/1-60                   RKKS----------RTTFTGRQIFELEKQFEIKKYLSSSERAEMAKLLNVTEQQVKIWFQNRRTKWKKKD
P_opilio_NK7/1-60                         KKKA----------RTTFTGRQIFELEKQFEIKKYLSSSERADMAKLLNVTETQVKIWFQNRRTKWKKQD
P_tepidariorum_NK7-B/1-60                 RKKA----------RTTFTGRQIFELEKQFEKKKYLSSSERADMAKNLNVTETQVKIWFQNRRTKWKKLE
T_antipodiana_NK7-B/1-60                  RKKA----------RTTFSGRQIFELEKQFEIKKYLSSSERADMAKLLNVTETQVKIWFQNRRTKWKKLE
T_castaneum_NK7/1-60                      KKKA----------RTTFTGRQIFELEKQFEMKKYLSSSERSEMAKLLNVTETQVKIWFQNRRTKWKKID
T_clavata_NK7-B/1-60                      RKKA----------RTTFSGRQIFELEKQFEIKKYLSSSERADMAKLLNVTETQVKIWFQNRRTKWKKLE
T_tridentatus_Nk7_A/1-60                  RKKA----------RTTFTGRQIFELEKQFEIKKYLSSSERAEMAKLLNVTETQVKIWFQNRRTKWKKQD
T_tridentatus_Nk7_B/1-60                  RKKS----------RTTFTGRQIFELEKQFEIKKYLSSNERATMAKLLNVTEQQVKIWFQNRRTKWKKLD
T_tridentatus_Nk7_C/1-60                  RKKS----------RTTFTGRQIFELEKQFEIKKYLSSSERAEMAKLLNVTEQQVKIWFQNRRTKWKKKD
A_bruennichi_Noto-B/1-60                  MKRI----------RTIFTPEQLERLETEFERQQYMVGPERLFLASNLNLTESQVKIWFQNRRIKWRKQH
A_bruennichi_old_annotated_Noto-A/1-60    MKRI----------RTIFTPEQLERLETEFERQQYMVGPERLFLASNLNLTESQVKIWFQNRRIKWRKQH
C_rotundicauda_Not_A-a/1-60               AKRV----------RTIFTAEQLDRLETEFERQQYMVGPERLQLASALNLTEAQVKVWFQNRRIKWRKQH
C_rotundicauda_Not_A-b/1-60               AKRV----------RTIFTAEQLDRLETEFERQQYMVGPERLQLASALNLTEAQVKVWFQNRRIKWRKQH
C_rotundicauda_Not_B/1-60                 TKRI----------RTIFSVEQLNRLEAEFQQQQYMVGRERSHLASELNLTEAQVKVWFQNRRIKWRKQH
C_sculpturatus_Noto/1-60                  TKRV----------RTIFTPEQLERLESEFERQQYMVGPERLYLASSLNLTEAQVKVWFQNRRIKWRKQH
D_melanogaster_CG18599/1-60               NKRV----------RTIFTPEQLECLEAEFERQQYMVGPERLYLAHTLKLTEAQVKVWFQNRRIKWRKHH
D_plantarius_Noto-A/1-48                  AKRV----------RTIFSGSQLERLEDEFQRTHYMVGSERSQLASQLNLNESQVKIW------------
D_plantarius_Noto-B/1-48                  MKRI----------RTIFTPEQLERLELEFERQQYMVGPERMYLASALGLSESQVKVW------------
D_silvatica_Noto-B/1-60                   AKRI----------RTIFTPEQLERLETEFERQQYMVGPERLYLASALNLTEAQVKVWFQNRRIKWRKQH
H_graminicola_Noto-A-1/1-60               MKRI----------RTIFTPEQLERLESEFERQQYMVGPERLYLASTLNLSESQVKIWFQNRRIKWRKQH
H_graminicola_Noto-A-2/1-60               MKRI----------RTIFTPEQLERLESEFERQQYMVGPERLYLASTLNLSESQVKIWFQNRRIKWRKQH
I_scapularis_Noto/1-60                    ARRV----------RTIFTADQLERLEAEFERQQYMVGPERLYLAAALRLTEAQVKVWFQNRRIKWRKQH
L_elegans_Noto-A-1/1-60                   NKRM----------RTMFTQSQLDMLEREFQRQQYIVGPERAYLARSLKLTENQVKIWYQNRRIKHRRLQ
L_elegans_Noto-A-2/1-60                   NKRM----------RTMFTDAQLDVLEREFKRQQYIVGAERAYLAKSINLTENQVKIWFQNRRIKHRRLQ
L_elegans_Noto-B/1-60                     AKRV----------RTIFTANQLERLELEFERQQYMVGPERMYLASALNLTESQVKIWFQNRRIKWRKVH
L_polyphemus_Not_B/1-60                   AKRI----------RTIFTAEQLNRLEAEFLQQQYMVGRERSHLASELNLKEAQVKVWFQNRRIKWRKQH
P_opilio_Noto/1-60                        SKRV----------RTIFTPEQLERLEREFERQQYMVGPERLYLASALQLSEAQVKVWFQNRRIKWRKQH
P_tepidariorum_Noto-A/1-60                SKRV----------RTIFSADQMARLEQEFSRSQYMVGQERTYLAQVLNLTESQVKIWFQNRRIKYRKQT
P_tepidariorum_Noto-B/1-60                AKRI----------RTIFTPDQLERLECEFERQQYMVGPERMYLASALNLSESQVKIWFQNRRIKWRKQH
S_maritima_Noto/1-60                      SRRI----------RTTFSQEQIEKLEGKFKQQQYFTGPERKLFANSIELNDMQVKVWFQNRRMKWRKEN
T_antipodiana_Noto-B/1-60                 MKRI----------RTIFTPEQLERLESEFERQQYMVGPERLFLASNLNLTESQVKIWFQNRRIKWRKQH
T_castaneum_Not/1-60                      SKRV----------RTIFTPEQLERLEAEFERQQYMVGPERLYLAHTLQLTEAQVKVWFQNRRIKWRKHH
T_clavata_Noto-B/1-60                     MKRI----------RTIFTPEQLERLESEFERQQYMVGPERLFLASNLNLTESQVKIWFQNRRIKWRKQH
T_tridentatus_Not_A1/1-60                 AKRV----------RTVFTNEQLDRLESEFNQQQYMVGPERQRLAALLQLKDIQVKVWFQNRRIKWRKQQ
T_tridentatus_Not_B/1-60                  TKRI----------RTIFSVEQLNRLEAEFLQQQYMVGRERSHLASELNLTEAQVKVWFQNRRIKWRKQH
L_elegans_Noto-like-1/1-33                -------------------------------------GPGSEYFARSLKLTENQVKIWYQNRRIKHRRLQ
L_elegans_Noto-like-2/1-33                -------------------------------------GVEKAYLAQSLNMTENQVKVWYQNRRKRHKTMK
S_maritima_Noto-like-a/1-60               RKRI----------RTAFTVKQMKKLEDTFERVQYMVGEERKELAASLGLSDVQVKVWFQNRRIKWRKLM
A_bruennichi_Tlx-A/1-60                   RKKP----------RTSFTRMQICELEKRFHKQKYLASAERASLAKTLKMTDAQVKTWFQNRRTKWRRQT
A_bruennichi_Tlx-B/1-60                   RKKP----------RTSFTRMQICELEKRFHKQKYLASAERAALAKQLKMTDAQVKTWFQNRRTKWRRQT
A_bruennichi_old_annotated_Tlx-A/1-60     RKKP----------RTSFTRMQICELEKRFHKQKYLASAERASLAKTLKMTDAQVKTWFQNRRTKWRRQT
A_bruennichi_old_annotated_Tlx-B/1-60     RKKP----------RTSFTRMQICELEKRFHKQKYLASAERAALAKQLKMTDAQVKTWFQNRRTKWRRQT
C_rotundicauda_Tlx_A1/1-60                RKKP----------RTSFTRMQICELEKRFHKQKYLASAERAALAKQLKMTDAQVKTWFQNRRTKWR---
C_rotundicauda_Tlx_A2/1-60                RKKP----------RTSFTRMQICELEKRFHKQKYLASAERAALAKQLKMTDAQVKTWFQNRRTKWRYDI
C_rotundicauda_Tlx_B/1-60                 RKKP----------RTSFTRLQICELEKWFQKHKYLPPSERSFLAKKLKMTGTQVKTWFQNRRTKWRLGY
C_sculpturatus_Tlx-A/1-60                 RKKP----------RTSFTRMQICELEKRFHKQKYLASAERAALAKQLKMTDAQVKTWFQNRRTKWSREY
D_melanogaster_C15/1-60                   RKKP----------RTSFTRIQVAELEKRFHKQKYLASAERAALARGLKMTDAQVKTWFQNRRTKWRRQT
D_plantarius_Tlx-A/1-57                   RKKP----------RTSFTRMQICELEKRFHKQKYLASAERASLAKTLKMTDAQVKTWFQNRRTKWR---
D_plantarius_Tlx-B/1-57                   RKKP----------RTSFTRMQICELEKRFHKQKYLASAERAALAKQLKMTDAQVKTWFQNRRTKWR---
D_silvatica_Tlx-A/1-57                    RKKP----------RTSFTRMQICELEKRFHKQKYLASAERASLAKQLKMTDAQVKTWFQNRRTKWR---
H_graminicola_Tlx-A/1-57                  RKKP----------RTSFTRMQICELEKRFHKQKYLASAERASLAKTLKMTDAQVKTWFQNRRTKWR---
I_scapularis_Tlx/1-60                     PKKP----------RTSFTRMQICELEKRFHKQKYLASAERAALAKQLKMTDAQVKTWFQNRRTKWRRQT
L_polyphemus_Tlx_A1/2-b/1-60              RKKP----------RTSFTRMQICELEKRFHKQKYLASAERAALAKQLKMTDAQVKTWFQNRRTKWRYDI
L_polyphemus_Tlx_B/1-60                   RKKP----------RTSFTRLQICELEKWFQKHKYLASSERSCLAKQLKMTDTQVKTWFQNRRTKWRLGL
S_maritima_Tlx/1-60                       RKKP----------RTSFTRMQICELEKRFHKQKYLASAERASLAKALKMTDAQVKTWFQNRRTKWRRQT
T_castaneum_C15/1-60                      RKKP----------RTSFTRLQIAELEKRFHKQKYLASAERAALAKTLKMTDAQVKTWFQNRRTKWRRQT
A_bruennichi_Lbx-A/1-60                   KRKS----------RTAFTNHQIFELEKRFLYQKYLSPADRDEIAQSLGLTNAQVITWFQNRRAKLKRDM
A_bruennichi_Lbx-B/1-60                   KRKS----------RTAFTNHQIFELEKRFLYQKYLSPADRDEIAQSLGLTNAQVITWFQNRRAKLKRDM
C_rotundicauda_Lbx_B1/1-60                KRKS----------RTAFTNQQIFELEKRFLYQKYLSPADRDEIAQSLRLTNAQVITWFQNRRAKLKRDM
C_rotundicauda_Lbx_B2/1-60                KRKS----------RTAFTNHQIFELEKRFLYQKYLSPADRDEIAQRLRLTNAQVITWFQNRRAKLKRDM
C_rotundicauda_Lbx_C/1-60                 KRKS----------RTAFTNHQIFELEKRFLYQKYLSPADRDEIAQSLGLTNAQVITWFQNRRAKLKRDV
C_rotundicauda_Lbx_D-a/1-60               KRKS----------RTAFTNHQIFELEKRFLYQKYLSPADRDEIAQSLNLTNAQVITWFQNRRAKLKRDM
C_rotundicauda_Lbx_D-b/1-60               KRKS----------RTAFTNHQIFELEKRFLYQKYLSPADRDEIAQSLNLTNAQVITWFQNRRAKLKRDM
D_melanogaster_lbe/1-60                   KRKS----------RTAFTNHQIFELEKRFLYQKYLSPADRDEIAASLGLSNAQVITWFQNRRAKQKRDI
D_melanogaster_lbl/1-60                   KRKS----------RTAFTNQQIFELEKRFLYQKYLSPADRDEIAGGLGLSNAQVITWFQNRRAKLKRDM
H_graminicola_Lbx-B/1-60                  KRKS----------RTAFTNHQIFELERRFLHQKYLSPADRDEIAQSLGLTNAQVITWFQNRRAKLKRDM
L_elegans_Lbx-B/1-60                      KRKS----------RTAFTNHQIFELEKRFLYQKYLAPADRDEIAQSLGLTNAQVITWFQNRRAKLKRDM
L_polyphemus_Lbx_B1/1-60                  KRKS----------RTAFTNQQIFELEKRFLYQKYLSPADRDEIAQSLRLTNAQVITWFQNRRAKLKRDM
L_polyphemus_Lbx_B2/1-60                  KRKS----------RTAFTNQQIFELEKRFLYQKYLSPADRDEIAQRLRLTNAQVITWFQNRRAKLKRDM
L_polyphemus_Lbx_C/1-60                   KRKS----------RTAFTNHQIFELEKRFLYQKYLSPADRDEIAQSLGLTNAQVITWFQNRRAKLKRDV
P_tepidariorum_Lbx-B/1-60                 KRKS----------RTAFTNHQIYELEKRFLYQKYLAPADRDEISQSLGLTNAQVITWFQNRRAKLKRDM
T_castaneum_Lbx/1-60                      KRKS----------RTAFTNHQIFELEKRFLYQKYLSPADRDEIASSLGLTNAQVITWFQNRRAKLKRDM
T_tridentatus_Lbx_B2/1-60                 KRKS----------RTAFTNQQIFELEKRFLYQKYLSPADRDEIAQRLRLTNAQVITWFQNRRAKLKRDM
C_rotundicauda_Msx_A1/1-60                NRKP----------RTPFTTQQLLTLERKFRTKQYLSIAERAEFSSSLSLTETLVKIWFQNRRAKEKRLK
C_rotundicauda_Msx_A2/1-60                NRKP----------RTPFTTQQLLTLERKFRTKQYLSIAERAEFSSSLSLTETQVKIWFQNRRAKEKRLK
C_rotundicauda_Msx_B/1-54                 ---P----------RTPFTTQQLLALERKFRTKQYLSIAERAEFSSSLNLTETQVKIWFQNRRAKEK---
C_rotundicauda_Msx_C/1-60                 NRKP----------RTPFTTQQLLALERKFRSKQYLSIAERAEFSSSLNLTETQVKIWFQNRRAKEKRLK
C_rotundicauda_Msx_D/1-60                 SRKP----------RTPFTTKQLFALEKMFQTKQYLSVAERAEISNSMNLTETQVKIWFQNRRAKEKRLK
D_melanogaster_Dr/1-60                    NRKP----------RTPFTTQQLLSLEKKFREKQYLSIAERAEFSSSLRLTETQVKIWFQNRRAKAKRLQ
L_polyphemus_Msx_6/1-60                   NRKP----------RTPFTTQQLMALERKFRRKQYLSISDRAEFSSSLNLTETQVKIWFQNRRAKEKRLK
L_polyphemus_Msx_A1/1-60                  NRKP----------RTPFTTQQLLTLERKFRTKQYLSIAERAEFSSSLSLTETQVKIWFQNRRAKEKRLK
L_polyphemus_Msx_A2/1-60                  IRKP----------RTPFTTQQLLTLERKFRTKQYLSIAERAEFSSSLSLTETQVKIWFQNRRAKEKRLK
L_polyphemus_Msx_C/1-60                   NRKP----------RTPFTTQQLLALERKFRSKQYLSIAERAEFSSSLNLTETQVKIWFQNRRAKEKRLK
L_polyphemus_Msx_D/1-60                   SRKP----------RTPFTTKQLLALEKMFQTKQYLSIAERAEFSSSMNLTETQVKIWFQNRRAKEKRLK
L_polyphemus_Msx_E1/1-60                  NRKP----------RTPFTTQQLLALERKFRTKQYLSIAERAEFSSSLNLTETQVKIWFQNRRAKEKRLK
L_polyphemus_Msx_E2/1-60                  NRKL----------RTPFTTQQLLALERKFLAKQYLSIAERAKFSISLTLTEAQVKIWFQNRRAKEKRLK
S_maritima_Msx/1-60                       NRKP----------RTPFTTQQLLALERKFRTKQYLSIAERAEFSSSLNLTETQVKIWFQNRRAKAKRLQ
T_castaneum_Msx-1/1-60                    NRKP----------RTPFTTQQLLALEKKFRDKQYLSIAERAEFSSSLRLTETQVKIWFQNRRAKAKRLQ
T_castaneum_Msx-2/1-60                    NRKP----------RTPFTTQQLLALEKKFRDKQYLSIAERAEFSSSLRLTETQVKIWFQNRRAKAKRLQ
T_tridentatus_Msx_D/1-60                  SRKP----------RTPFTTKQLFALEKMFQTKQYLSVAERAEISNSMNLTETQVKIWFQNRRAKEKRLK
T_tridentatus_Msx_E/1-60                  NRKP----------RTPFTTQQLLALERKFRTKQYLSIAERAEFSSSLNLTETQVKIWFQNRRAKEKRLK
A_bruennichi_Msx1-A/1-60                  NRKP----------RTPFTAEQLMKLENKFRSKQYLSIAERAELSSFLKLSETQVKIWFQNRRAKDKRLR
A_bruennichi_old_annotated_Msx1-A/1-60    NRKP----------RTPFTAEQLMKLENKFRSKQYLSIAERAELSSFLKLSETQVKIWFQNRRAKDKRLR
C_sculpturatus_Msx1-B/1-60                NRKP----------RTPFTTQQLLALERKFRNKQYLSIAERAEFSSSLSLTETQVKIWFQNRRAKEKRLK
D_plantarius_Msx1-A/1-60                  NRKP----------RTPFSTQQLLALERKFRAKQYLSISERAEFSSSLKLTETQVKIWFQNRRAKEKRLK
D_plantarius_Msx1-B/1-60                  NRKP----------RTPFTTQQLLALERKFRSKQYLSIAERAEFSSSLSLTETQVKIWFQNRRAKEKRLK
D_silvatica_Msx1-A/1-60                   NRKP----------RTPFTTQQLSTLEKKFRTKQYLSISERAEFSGSLNLTETQVKIWFQNRRAKEKRLK
D_silvatica_Msx1-B/1-60                   NRKP----------RTPFTTQQLLALERKFRSKQYLSIAERAEFSSSLSLTETQVKIWFQNRRAKEKRLK
H_graminicola_Msx1-A/1-60                 NRKP----------RTPFTSQQLLNLEKKFRSKQYLSLSERAEFSSFLKLTEVQVKIWFQNRRAKEKRLK
H_graminicola_Msx1-B/1-60                 NRKP----------RTPFTTQQLLSLERKFRSKQYLSIAERAEFSSSLSLTETQVKIWFQNRRAKEKRLK
I_scapularis_Msx1/1-60                    NRKP----------RTPFTTQQLLALERKFRIKQYLSIAERAEFSSSLNLTETQVKIWFQNRRAKEKRLK
T_antipodiana_Msx1-A/1-60                 HRKP----------RTPFTTQQLLKLENKFRSKQYLSIAERAEFSNSLQLTEVQVKIWFQNRRAKEKRLK
T_antipodiana_Msx1-B/1-60                 NRKP----------RTPFTTQQLLSLEKKFRAKQYLSIAERAEFSSALSLTETQVKIWFQNRRAKEKRLK
T_clavata_Msx1-A/1-60                     HRKP----------RTPFTTQQLLKLENKFRSKQYLSIAERAEFSNSLQLTEAQVKIWFQNRRAKERRLK
T_clavata_Msx1-B/1-60                     NRKP----------RTPFTTQQLLSLEKKFRAKQYLSIAERAEFSSALSLTETQVKIWFQNRRAKEKRLK
A_bruennichi_Msx2-A/1-60                  NRKP----------RTPFTTQQLLSLERKFRAKQYLSIAERAEFSSSLNLTETQVKIWFQNRRAKEKRLK
A_bruennichi_old_annotated_Msx2-A/1-60    NRKP----------RTPFTTQQLLSLERKFRAKQYLSIAERAEFSSSLNLTETQVKIWFQNRRAKEKRLK
C_sculpturatus_Msx2-A/1-60                NRKP----------RTPFTTQQLLALERKFRNKQYLSIAERAEFSSSLNLTETQVKIWFQNRRAKEKRLK
C_sculpturatus_Msx2-B-2/1-60              NRKP----------RTPFTTQQLLSLERKFRTKHYLSIAERAEFSSSLNLTETQVKIWFQNRRAKEKRLK
D_silvatica_Msx2-A-2/1-60                 NRKP----------RTPFTTQQLLALERKFRSKQYLSIAERAEFSSSLNLTETQVKIWFQNRRAKKKRLM
H_graminicola_Msx2-A/1-60                 NRKP----------RTPFTTQQLLSLERKFRSKQYLSIAERAEFSSSLSLTETQVKIWFQNRRAKEKRLK
I_scapularis_Msx2/1-60                    NRKP----------RTPFTTQQLLSLERKFRAKQYLSIAERAEFSSSLSLTETQVKIWFQNRRAKEKRLK
L_elegans_Msx2-A/1-60                     NRKP----------RTPFTTQQLLSLERKFRSKQYLSIAERAEFSSSLNLTETQVKIWFQNRRAKEKRLK
P_opilio_Msx2/1-60                        NRKP----------RTPFTTQQLLALERKFRAKQYLSIAERAEFSSSLNLTETQVKIWFQNRRAKEKRLK
P_tepidariorum_Msx2-A/1-60                NRKP----------RTPFTTQQLLSLERKFRSKQYLSIAERAEFSSSLNLTETQVKIWFQNRRAKEKRLK
T_clavata_Msx2-A/1-60                     NRKP----------RTPFTTQQLLSLERKFRAKQYLSIAERAEFSSSLSLTETQVKIWFQNRRAKEKRLK
C_rotundicauda_MsxL/1-60                  GRSP----------RIPFTTGQVSILEHKFQRTHYLSGLEVTELSQILGLTETRVKIWFQNRRARERRET
C_sculpturatus_Msxlx/1-60                 GRSA----------RIPFSSHQVAALEEKFRLTQYLSSYEVTELGHLLGISEIRVKIWFQNRRARQRRER
D_melanogaster_CG15696/1-60               GRLP----------RIPFTPQQLQALENAYKESNYLSAEDANKLADSLELTNTRVKIWFQNRRARERREK
D_silvatica_Msxlx/1-45                    HRNP----------RIPFTGCQVSALENKFCQTKYLNSSEVSQMSKKLQISDSRV---------------
I_scapularis_Msxlx/1-60                   GRNP----------RIPFTGAQVSALEAQFLANRYLSGAQVHRIADNLGLTETRVKIWFQNRRAREKRER
L_polyphemus_MsxL/1-60                    GRSP----------RIPFTTGQVSILEHKFQRTHYLSGLEVTELSQILGLTETRVKIWFQNRRARERRET
S_maritima_Msxlx/1-60                     NSKL----------QVPFTSLQLAILETHYKTNAYISGIDVTYLSVYLNLSPNKIKVWFQNRRARERRLN
T_castaneum_Msxlx/1-60                    GRHP----------RIPFTSYQLSVLEEKFKQSPYLSSEEVTMLSRQLQLVDVRVKIWFQNRRARERRER
T_tridentatus_MsxL/1-60                   GRSP----------RIPFTTAQVSILEHKFQRTHYLSGLEVTELSQILGLTETRVKIWFQNRRARERRET
A_bruennichi_Hhex/1-60                    RKGG----------QIRFTSEQTGKLEKTFSDQKYLSPTERKRLASNLRLTERQVKTWFQNRRAKWRRLK
A_bruennichi_old_annotated_Hhex/1-60      RKGG----------QIRFTSEQTGKLEKTFSDQKYLSPTERKRLASNLRLTERQVKTWFQNRRAKWRRLK
C_rotundicauda_Hex/1-60                   RKGG----------QIRFTNNQTTELEKVFETQKYLSPPERKKMASVLRLTERQVKTWFQNRRAKWRRIK
C_sculpturatus_Hhex/1-60                  RKGG----------QIRFSTEQTCKLENMFKAQRYLSPPERKKMANILRLTERQVKTWFQNRRAKWRRLK
D_melanogaster_HHEX/1-60                  RKGG----------QIRFTSQQTKNLEARFASSKYLSPEERRHLALQLKLTDRQVKTWFQNRRAKWRRAN
D_plantarius_Hhex/1-60                    RKGG----------QIRFTSEQTSTLENTFSEHKYLSSTERKRLATALRLSERQVKTWFQNRRAKWRRIK
D_silvatica_Hhex/1-44                     RRGI----------QIRFTYEQIKSLEDCFTDKKYLTASDRQTLSHQLGLTERQ----------------
H_graminicola_Hhex/1-60                   RKGG----------QIRFTSDQTGKLEKMFADQKYLSPTERKRLASGLRLTERQVKTWFQNRRAKWRRLK
L_elegans_Hhex/1-60                       RKGG----------QIRFTSEQTGKLEKTFTEQKYLSPTERKRLASLLRLTERQVKTWFQNRRAKWRRLK
L_polyphemus_Hex/1-60                     RKGG----------QIRFTNNQTTELEKVFETQKYLSPPERKKMASVLRLTERQVKTWFQNRRAKWRRIK
P_opilio_Hhex/1-60                        RKGG----------QIRFTTNQTGELEKTFRIHKYLSPSERRKLSHSLRLSERQVKTWFQNRRAKWRRLK
P_tepidariorum_Hhex/1-60                  RKGG----------QIRFTSEQTGKLEKTFSEQKYLSPTERKRLASLLTLTERQVKTWFQNRRAKWRRLK
S_maritima_Hhex/1-60                      RKGG----------QVRFSSDQTAELERKFDEQKYLTPPERRKLAKILRLSERQVKTWFQNRRAKWRRLK
T_antipodiana_Hhex/1-60                   RKGG----------QIRFTSEQTSKLEKTFSEQKYLSPTERKRLASSLRLTERQVKTWFQNRRAKWRRLK
T_castaneum_Hhex/1-60                     RKGG----------QVRFTANQTDALEKRFTSHKYLSPEDRKLLAESLKLTDRQVKTWFQNRRAKWRRCN
T_clavata_Hhex/1-60                       RKGG----------QIRFTSEQTGKLEKTFSEQKYLSPTERKRLASSLRLTERQVKTWFQNRRAKWRRLK
PB.1005.1.p1/231-290                      KKKT----------RTVFSRSQVFQLESTFDVKRYLSSSERAGLAASLHLTETQVKIWFQNRRNKWKRQL
PB.1005.2.p1/231-290                      KKKT----------RTVFSRSQVFQLESTFDVKRYLSSSERAGLAASLHLTETQVKIWFQNRRNKWKRQL
PB.1017.1.p1/175-234                      NRKP----------RTPFTTQQLLALERKFRNKQYLSIAERAEFSNSLNLTETQVKIWFQNRRAKAKRLQ
PB.1017.2.p1/175-234                      NRKP----------RTPFTTQQLLALERKFRNKQYLSIAERAEFSNSLNLTETQVKIWFQNRRAKAKRLQ
PB.1018.1.p1/154-213                      NRKP----------RTPFTTQQLMSLERKFRDKQYLSIAERAEFSSSLNLTETQVKIWFQNRRAKAKRLQ
PB.1021.1.p1/169-228                      RKGG----------QVRFSNDQTAELEGKFYSQKYLTPPERKKLAKKLQLSERQVKTWFQNRRAKWRRLK
PB.1021.2.p1/169-228                      RKGG----------QVRFSNDQTAELEGKFYSQKYLTPPERKKLAKKLQLSERQVKTWFQNRRAKWRRLK
PB.1830.1.p1/215-274                      SKRI----------RTAFSSTQLLELEREFSSNMYLSRLRRIEIATYLNLSEKQVKIWFQNRRVKFKKED
PB.1830.2.p1/215-274                      SKRI----------RTAFSSTQLLELEREFSSNMYLSRLRRIEIATYLNLSEKQVKIWFQNRRVKFKKED
PB.3341.1.p1/179-238                      RRKR----------RVLFTQAQVYELERRFKQQKYLSAPEREHLASLIHLTPTQVKIWFQNHRYKHKRQA
PB.3341.2.p1/179-238                      RRKR----------RVLFTQAQVYELERRFKQQKYLSAPEREHLASLIHLTPTQVKIWFQNHRYKHKRQA
PB.3793.1.p1/138-197                      EKRP----------RTAFTNEQLQRLKKEFVENRYLTERRRQDLAKELNLNESQIKIWFQNKRAKIKKSN
PB.7934.1.p1/142-201                      KKRS----------RTQFQHGQVFELERRFRHQRYLSGPERAALAHALKLSENQVKIWFQNRRYKTKKRT
PB.8153.1.p1/148-207                      PKRI----------RTIFTPEQLEMLEREFERQQYMVGPERIYLASTLNLTEAQVKVWFQNRRIKWRKQH
PB.8615.1.p1/299-358                      NNTG----------RTAFNTKQLTELEKEFHFNKYLTRARRIEIASALTLNETQVKIWFQNRRMKQKKRM
PB.8616.1.p1/191-250                      TKRA----------RTAYTSSQLVELEKEFHFNRYLCRPRRIELAALLSLSERQIKIWFQNRRMKFKKDQ
PB.8616.2.p1/191-250                      TKRA----------RTAYTSSQLVELEKEFHFNRYLCRPRRIELAALLSLSERQIKIWFQNRRMKFKKDQ
PB.8617.1.p1/233-292                      PKRT----------RQTYTRYQTLELEKEFHFNRYLTRRRRIEIAHALGLSERQIKIWFQNRRMKAKKEN
PB.8617.2.p1/227-286                      PKRT----------RQTYTRYQTLELEKEFHFNRYLTRRRRIEIAHALGLSERQIKIWFQNRRMKAKKEN
at_DN2391.t1.p1/337-396                   GMLR----------RAVFSDVQRKGLEKRFQIQKYISKPDRKKLAEKLGLKDSQVKIWFQNRRMKWRNSK
g10110.t1.p1/144-203                      NRKP----------RTPFTTQQLMSLERKFRDKQYLSIAERAEFSSSLNLTETQVKIWFQNRRAKAKRLQ
g10112.t1.p1/111-170                      NRKP----------RTPFSNEQLTELEDKFKDRQYLTISERAEFSGRLNLTEVQVKIWFQNRRAKCKRLQ
g11364.t1.p1/125-184                      GMLR----------RAVFSDVQRKGLEKRFQIQKYISKPDRKKLAEKLGLKDSQVKIWFQNRRMKWRNSK
g1625.t1.p1/203-262                       PKRI----------RTAFSPSQLLKLEHAFEKNHYVVGAERKQLAQSLGLTETQVKVWFQNRRTKHKRIK
g1627.t1.p1/194-253                       PKRI----------RTAFSPSQLLKLEHAFEKNHYVVGAERKQLAQSLGLTETQVKVWFQNRRTKHKRLQ
g1744.t1.p1/175-234                       RSWS----------RAVFSNLQRKGLEKRFVKQKYITKPDRRLLAASLGLTDAQVKVWFQNRRMKWRHTM
g1756.t1.p1/175-234                       RSWS----------RAVFSNLQRKGLEKRFVKQKYITKPDRRLLAASLGLTDAQVKVWFQNRRMKWRHTM
g2646.t1.p1/205-264                       TRRR----------RTAFTSEQLLELEKEFHMKKYLSLTERSHIAHSLRLSEVQVKIWFQNRRAKWKRVK
g4363.t1.p1/1-43                          ---------------------------MEYHRNEYISRPRRFELAENLELTETQIKIWFQNRRAKDKRIE
g6762.t1.p1/212-271                       KKHT----------RPTFSGQQIFALEKTFEQTKYLAGPERAKLAYALGMSESQVKVWFQNRRTKWRKRH
g6864.t1.p1/280-339                       KKKA----------RTTFTGRQIFELEKQFEVKKYLSSSERTEMAKLLNVTETQVKIWFQNRRTKWKKLD
g8689.t1.p1/170-229                       KRKP----------RVLFSQAQVYELERRFKQQRYLSAPEREHLANMLKLTSTQVKIWFQNRRYKCKRQR
g9718.t1.p1/106-175                       RKQPVGENGLPRRLRTAYTNTQLLELEKEFHFNKYLCRPRRIEIAASLDLSERQVKVWFQNRRMKHKRQS
g9720.t1.p1/206-265                       PKRQ----------RTAYTRHQILELEKEFHFNRYLTRRRRIEIAHSLCLSERQIKIWFQNRRMKWKKDN
g9721.t1.p1/217-276                       TKRQ----------RTSYTRYQTLELEKEFHFNRYLTRRRRIEIAHALCLSERQIKIWFQNRRMKWKKEH
g9723.t1.p1/198-257                       RKRG----------RQTYTRYQTLELEKEFHFNRYLTRRRRIEIAHALCLTERQIKIWFQNRRMKWKKEN
g9725.t1.p1/268-327                       VRKK----------RKPYSKFQTLELEKEFLYNAYVSKQKRWELARNLNLTERQVKIWFQNRRMKNKKNT
