# Supplementary material for: The genome of a sea spider corroborates a shared Hox cluster motif in arthropods with a reduced posterior tagma
Source: BMC Biol. 2025 Jul 2;23:196. doi: 10.1186/s12915-025-02276-x (PMC12220506; doi:10.1186/s12915-025-02276-x)
Supplement: Supplementary file 3 — Additional file 3. [file 12915_2025_2276_MOESM3_ESM.zip › suppl-file7-gene_analysis/nkx/nk_INSTAR4.m8]

A_bruennichi_NK1-B-1	TRINITY_DN3615_c1_g1_i1.p1	0.983	60	1	0	1	60	209	268	8.674E-33	119	60
A_bruennichi_NK1-B-1	TRINITY_DN8440_c1_g4_i1.p1	0.633	60	22	0	1	60	140	199	1.365E-18	79	60
A_bruennichi_NK1-B-1	TRINITY_DN5509_c0_g1_i2.p1	0.644	59	21	0	1	59	133	191	3.542E-18	78	60
A_bruennichi_NK1-B-1	TRINITY_DN5509_c0_g1_i3.p1	0.644	59	21	0	1	59	133	191	3.542E-18	78	60
A_bruennichi_NK1-B-1	TRINITY_DN33_c2_g2_i2.p1	0.614	57	22	0	2	58	97	153	3.281E-17	75	60
A_bruennichi_NK1-B-1	TRINITY_DN33_c2_g2_i1.p1	0.614	57	22	0	2	58	97	153	3.281E-17	75	60
A_bruennichi_NK1-B-1	TRINITY_DN5410_c0_g1_i1.p1	0.649	57	20	0	2	58	206	262	4.509E-17	74	60
A_bruennichi_NK1-B-1	TRINITY_DN2882_c0_g1_i1.p1	0.637	58	21	0	2	59	167	224	4.509E-17	74	60
A_bruennichi_NK1-B-1	TRINITY_DN2882_c0_g1_i2.p1	0.637	58	21	0	2	59	167	224	4.509E-17	74	60
A_bruennichi_NK1-B-1	TRINITY_DN1976_c1_g1_i1.p1	0.631	57	21	0	2	58	200	256	6.197E-17	74	60
A_bruennichi_NK1-B-1	TRINITY_DN1976_c1_g1_i2.p1	0.631	57	21	0	2	58	200	256	6.197E-17	74	60
A_bruennichi_NK1-B-1	TRINITY_DN22862_c0_g1_i4.p1	0.596	57	23	0	2	58	94	150	1.492E-15	70	60
A_bruennichi_NK1-B-1	TRINITY_DN22862_c0_g1_i19.p1	0.596	57	23	0	2	58	94	150	1.492E-15	70	60
A_bruennichi_NK1-B-1	TRINITY_DN6278_c0_g1_i1.p1	0.614	57	22	0	2	58	169	225	1.492E-15	70	60
A_bruennichi_NK1-B-1	TRINITY_DN6278_c0_g1_i4.p1	0.614	57	22	0	2	58	176	232	1.492E-15	70	60
A_bruennichi_NK1-B-1	TRINITY_DN1792_c2_g2_i1.p1	0.603	58	23	0	2	59	232	289	1.492E-15	70	60
A_bruennichi_NK1-B-1	TRINITY_DN22862_c0_g1_i5.p1	0.596	57	23	0	2	58	281	337	1.492E-15	70	60
A_bruennichi_NK1-B-1	TRINITY_DN22862_c0_g1_i11.p1	0.596	57	23	0	2	58	281	337	1.492E-15	70	60
A_bruennichi_NK1-B-1	TRINITY_DN22862_c0_g1_i12.p1	0.596	57	23	0	2	58	281	337	1.492E-15	70	60
A_bruennichi_NK1-B-1	TRINITY_DN22862_c0_g1_i14.p1	0.596	57	23	0	2	58	281	337	1.492E-15	70	60
A_bruennichi_NK1-B-1	TRINITY_DN22862_c0_g1_i15.p1	0.596	57	23	0	2	58	281	337	1.492E-15	70	60
A_bruennichi_NK1-B-1	TRINITY_DN22862_c0_g1_i18.p1	0.596	57	23	0	2	58	281	337	1.492E-15	70	60
A_bruennichi_NK1-B-1	TRINITY_DN22862_c0_g1_i20.p1	0.596	57	23	0	2	58	281	337	1.492E-15	70	60
A_bruennichi_NK1-B-1	TRINITY_DN22862_c0_g1_i3.p1	0.596	57	23	0	2	58	281	337	1.492E-15	70	60
A_bruennichi_NK1-B-1	TRINITY_DN183_c2_g1_i1.p1	0.637	58	21	0	2	59	30	87	3.877E-15	69	60
A_bruennichi_NK1-B-1	TRINITY_DN857_c1_g1_i1.p1	0.596	57	23	0	2	58	145	201	3.877E-15	69	60
A_bruennichi_NK1-B-1	TRINITY_DN857_c1_g1_i2.p1	0.596	57	23	0	2	58	145	201	3.877E-15	69	60
A_bruennichi_NK1-B-1	TRINITY_DN857_c1_g1_i3.p1	0.596	57	23	0	2	58	155	211	3.877E-15	69	60
A_bruennichi_NK1-B-1	TRINITY_DN857_c1_g1_i4.p1	0.596	57	23	0	2	58	155	211	3.877E-15	69	60
A_bruennichi_NK1-B-1	TRINITY_DN5918_c0_g1_i1.p1	0.566	60	26	0	1	60	149	208	5.330E-15	68	60
A_bruennichi_NK1-B-1	TRINITY_DN16282_c0_g1_i1.p1	0.550	60	27	0	1	60	209	268	1.007E-14	68	60
A_bruennichi_NK1-B-1	TRINITY_DN16282_c0_g1_i2.p1	0.550	60	27	0	1	60	209	268	1.007E-14	68	60
A_bruennichi_NK1-B-1	TRINITY_DN785_c0_g2_i1.p1	0.586	58	24	0	1	58	203	260	6.804E-14	65	60
A_bruennichi_NK1-B-1	TRINITY_DN941_c6_g1_i1.p1	0.586	58	24	0	1	58	194	251	6.804E-14	65	60
A_bruennichi_NK1-B-1	TRINITY_DN8440_c1_g4_i2.p1	0.603	53	21	0	1	53	140	192	9.355E-14	65	60
A_bruennichi_NK1-B-1	TRINITY_DN12557_c1_g1_i1.p1	0.500	58	29	0	2	59	30	87	1.769E-13	64	60
A_bruennichi_NK1-B-1	TRINITY_DN12557_c1_g1_i2.p1	0.500	58	29	0	2	59	186	243	1.769E-13	64	60
A_bruennichi_NK1-B-1	TRINITY_DN2150_c0_g1_i1.p1	0.543	57	26	0	2	58	53	109	2.432E-13	64	60
A_bruennichi_NK1-B-1	TRINITY_DN2150_c0_g1_i3.p1	0.543	57	26	0	2	58	53	109	2.432E-13	64	60
A_bruennichi_NK1-B-1	TRINITY_DN2150_c0_g1_i4.p1	0.543	57	26	0	2	58	53	109	2.432E-13	64	60
A_bruennichi_NK1-B-1	TRINITY_DN2150_c0_g1_i2.p1	0.543	57	26	0	2	58	53	109	2.432E-13	64	60
A_bruennichi_NK1-B-1	TRINITY_DN8197_c0_g1_i2.p1	0.561	57	25	0	2	58	125	181	4.599E-13	63	60
A_bruennichi_NK1-B-1	TRINITY_DN505_c3_g4_i1.p1	0.517	56	27	0	5	60	216	271	4.599E-13	63	60
A_bruennichi_NK1-B-1	TRINITY_DN1038_c1_g1_i1.p1	0.561	57	25	0	2	58	130	186	6.325E-13	63	60
A_bruennichi_NK1-B-1	TRINITY_DN1038_c1_g1_i4.p1	0.561	57	25	0	2	58	130	186	6.325E-13	63	60
A_bruennichi_NK1-B-1	TRINITY_DN1038_c1_g1_i6.p1	0.561	57	25	0	2	58	130	186	6.325E-13	63	60
A_bruennichi_NK1-B-1	TRINITY_DN1038_c1_g1_i7.p1	0.561	57	25	0	2	58	130	186	6.325E-13	63	60
A_bruennichi_NK1-B-1	TRINITY_DN1038_c1_g1_i8.p1	0.561	57	25	0	2	58	130	186	6.325E-13	63	60
A_bruennichi_NK1-B-1	TRINITY_DN40523_c2_g3_i1.p1	0.533	60	28	0	1	60	116	175	8.697E-13	62	60
A_bruennichi_NK1-B-1	TRINITY_DN5925_c5_g1_i2.p1	0.578	57	24	0	2	58	192	248	8.697E-13	62	60
A_bruennichi_NK1-B-1	TRINITY_DN5925_c5_g1_i3.p1	0.578	57	24	0	2	58	192	248	8.697E-13	62	60
A_bruennichi_NK1-B-1	TRINITY_DN5925_c5_g1_i4.p1	0.578	57	24	0	2	58	192	248	8.697E-13	62	60
A_bruennichi_NK1-B-1	TRINITY_DN5925_c5_g1_i6.p1	0.578	57	24	0	2	58	192	248	8.697E-13	62	60
A_bruennichi_NK1-B-1	TRINITY_DN7057_c0_g1_i2.p1	0.525	59	28	0	2	60	216	274	1.645E-12	61	60
A_bruennichi_NK1-B-1	TRINITY_DN7057_c0_g1_i1.p1	0.525	59	28	0	2	60	216	274	1.645E-12	61	60
A_bruennichi_NK1-B-1	TRINITY_DN8609_c0_g1_i1.p1	0.568	58	25	0	2	59	171	228	2.262E-12	61	60
A_bruennichi_NK1-B-1	TRINITY_DN33_c2_g1_i1.p1	0.508	59	29	0	2	60	199	257	3.111E-12	61	60
A_bruennichi_NK1-B-1	TRINITY_DN33_c2_g1_i14.p1	0.508	59	29	0	2	60	199	257	3.111E-12	61	60
A_bruennichi_NK1-B-1	TRINITY_DN33_c2_g1_i17.p1	0.508	59	29	0	2	60	199	257	3.111E-12	61	60
A_bruennichi_NK1-B-1	TRINITY_DN33_c2_g1_i20.p1	0.508	59	29	0	2	60	199	257	3.111E-12	61	60
A_bruennichi_NK1-B-1	TRINITY_DN33_c2_g1_i21.p1	0.508	59	29	0	2	60	199	257	3.111E-12	61	60
A_bruennichi_NK1-B-1	TRINITY_DN13103_c1_g1_i1.p1	0.542	59	27	0	2	60	139	197	4.279E-12	60	60
A_bruennichi_NK1-B-1	TRINITY_DN13103_c1_g1_i2.p1	0.542	59	27	0	2	60	139	197	4.279E-12	60	60
A_bruennichi_NK1-B-1	TRINITY_DN5219_c1_g1_i1.p1	0.526	57	27	0	2	58	78	134	8.094E-12	59	60
A_bruennichi_NK1-B-1	TRINITY_DN61964_c0_g1_i1.p1	0.561	57	25	0	2	58	139	195	8.094E-12	59	60
A_bruennichi_NK1-B-1	TRINITY_DN17450_c0_g1_i2.p1	0.491	59	30	0	2	60	218	276	8.094E-12	59	60
A_bruennichi_NK1-B-1	TRINITY_DN7467_c2_g1_i1.p1	0.508	57	28	0	2	58	101	157	8.094E-12	59	60
A_bruennichi_NK1-B-1	TRINITY_DN3389_c2_g1_i1.p1	0.555	54	24	0	5	58	312	365	1.531E-11	59	60
A_bruennichi_NK1-B-1	TRINITY_DN3236_c8_g1_i2.p1	0.482	58	30	0	2	59	42	99	3.985E-11	57	60
A_bruennichi_NK1-B-1	TRINITY_DN10506_c0_g1_i1.p1	0.508	57	28	0	2	58	99	155	3.985E-11	57	60
A_bruennichi_NK1-B-1	TRINITY_DN156_c2_g1_i1.p1	0.534	58	27	0	2	59	180	237	3.985E-11	57	60
A_bruennichi_NK1-B-1	TRINITY_DN3639_c0_g1_i1.p1	0.491	57	29	0	2	58	150	206	3.985E-11	57	60
A_bruennichi_NK1-B-1	TRINITY_DN3639_c0_g1_i2.p1	0.491	57	29	0	2	58	154	210	3.985E-11	57	60
A_bruennichi_NK1-B-1	TRINITY_DN3236_c8_g1_i1.p1	0.482	58	30	0	2	59	224	281	3.985E-11	57	60
A_bruennichi_NK1-B-1	TRINITY_DN2150_c0_g2_i4.p1	0.517	58	28	0	2	59	74	131	5.482E-11	57	60
A_bruennichi_NK1-B-1	TRINITY_DN2150_c0_g2_i5.p1	0.517	58	28	0	2	59	74	131	5.482E-11	57	60
A_bruennichi_NK1-B-1	TRINITY_DN2150_c0_g2_i1.p1	0.517	58	28	0	2	59	74	131	5.482E-11	57	60
A_bruennichi_NK1-B-1	TRINITY_DN2150_c0_g2_i3.p1	0.517	58	28	0	2	59	74	131	5.482E-11	57	60
A_bruennichi_NK1-B-1	TRINITY_DN780_c3_g2_i1.p1	0.483	60	31	0	1	60	213	272	7.541E-11	57	60
A_bruennichi_NK1-B-1	TRINITY_DN780_c3_g2_i3.p1	0.483	60	31	0	1	60	213	272	7.541E-11	57	60
A_bruennichi_NK1-B-1	TRINITY_DN780_c3_g2_i5.p1	0.483	60	31	0	1	60	213	272	7.541E-11	57	60
A_bruennichi_NK1-B-1	TRINITY_DN780_c3_g2_i6.p1	0.483	60	31	0	1	60	213	272	7.541E-11	57	60
A_bruennichi_NK1-B-1	TRINITY_DN780_c3_g2_i7.p1	0.483	60	31	0	1	60	213	272	7.541E-11	57	60
A_bruennichi_NK1-B-1	TRINITY_DN5264_c3_g1_i1.p1	0.482	58	30	0	2	59	136	193	7.541E-11	57	60
A_bruennichi_NK1-B-1	TRINITY_DN5355_c0_g1_i1.p1	0.482	58	30	0	2	59	139	196	1.037E-10	56	60
A_bruennichi_NK1-B-1	TRINITY_DN5355_c0_g1_i1.p2	0.482	58	30	0	2	59	139	196	1.037E-10	56	60
A_bruennichi_NK1-B-1	TRINITY_DN5355_c0_g1_i2.p1	0.482	58	30	0	2	59	139	196	1.037E-10	56	60
A_bruennichi_NK1-B-1	TRINITY_DN5355_c0_g1_i2.p2	0.482	58	30	0	2	59	139	196	1.037E-10	56	60
A_bruennichi_NK1-B-1	TRINITY_DN5355_c0_g1_i3.p2	0.482	58	30	0	2	59	139	196	1.037E-10	56	60
A_bruennichi_NK1-B-1	TRINITY_DN5355_c0_g1_i3.p1	0.482	58	30	0	2	59	139	196	1.037E-10	56	60
A_bruennichi_NK1-B-1	TRINITY_DN5355_c0_g1_i4.p1	0.482	58	30	0	2	59	139	196	1.037E-10	56	60
A_bruennichi_NK1-B-1	TRINITY_DN5355_c0_g1_i5.p1	0.482	58	30	0	2	59	139	196	1.037E-10	56	60
A_bruennichi_NK1-B-1	TRINITY_DN5355_c0_g1_i5.p2	0.482	58	30	0	2	59	139	196	1.037E-10	56	60
A_bruennichi_NK1-B-1	TRINITY_DN979_c0_g1_i1.p1	0.508	57	28	0	2	58	228	284	1.427E-10	56	60
A_bruennichi_NK1-B-1	TRINITY_DN979_c0_g1_i2.p1	0.508	57	28	0	2	58	228	284	1.427E-10	56	60
A_bruennichi_NK1-B-1	TRINITY_DN3888_c0_g1_i1.p1	0.500	58	29	0	2	59	122	179	2.701E-10	55	60
A_bruennichi_NK1-B-1	TRINITY_DN6148_c0_g2_i3.p1	0.473	57	30	0	2	58	135	191	2.701E-10	55	60
A_bruennichi_NK1-B-1	TRINITY_DN1575_c1_g1_i1.p1	0.526	57	27	0	2	58	205	261	2.701E-10	55	60
A_bruennichi_NK1-B-1	TRINITY_DN1575_c1_g1_i2.p1	0.526	57	27	0	2	58	254	310	2.701E-10	55	60
A_bruennichi_NK1-B-1	TRINITY_DN2138_c2_g1_i1.p1	0.473	57	30	0	2	58	139	195	3.716E-10	55	60
A_bruennichi_NK1-B-1	TRINITY_DN2138_c2_g1_i2.p1	0.473	57	30	0	2	58	139	195	3.716E-10	55	60
A_bruennichi_NK1-B-1	TRINITY_DN2138_c2_g1_i3.p1	0.473	57	30	0	2	58	139	195	3.716E-10	55	60
A_bruennichi_NK1-B-1	TRINITY_DN2138_c2_g1_i4.p1	0.473	57	30	0	2	58	139	195	3.716E-10	55	60
A_bruennichi_NK1-B-1	TRINITY_DN2138_c2_g1_i5.p1	0.473	57	30	0	2	58	139	195	3.716E-10	55	60
A_bruennichi_NK1-B-1	TRINITY_DN941_c6_g2_i1.p1	0.595	47	19	0	12	58	3	49	5.113E-10	54	60
A_bruennichi_NK1-B-1	TRINITY_DN623_c1_g2_i1.p1	0.509	51	25	0	8	58	48	98	5.113E-10	54	60
A_bruennichi_NK1-B-1	TRINITY_DN6148_c0_g2_i1.p1	0.500	54	27	0	5	58	12	65	5.113E-10	54	60
A_bruennichi_NK1-B-1	TRINITY_DN6148_c0_g2_i2.p1	0.500	54	27	0	5	58	12	65	5.113E-10	54	60
A_bruennichi_NK1-B-1	TRINITY_DN623_c1_g2_i3.p1	0.509	51	25	0	8	58	176	226	5.113E-10	54	60
A_bruennichi_NK1-B-1	TRINITY_DN7156_c2_g1_i2.p1	0.508	57	28	0	2	58	206	262	7.035E-10	54	60
A_bruennichi_NK1-B-1	TRINITY_DN7156_c2_g1_i3.p1	0.508	57	28	0	2	58	206	262	7.035E-10	54	60
A_bruennichi_NK1-B-1	TRINITY_DN44707_c2_g1_i1.p1	0.518	54	26	0	2	55	90	143	1.332E-09	53	60
A_bruennichi_NK1-B-1	TRINITY_DN23171_c1_g1_i2.p1	0.457	59	31	0	2	60	148	206	1.332E-09	53	60
A_bruennichi_NK1-B-1	TRINITY_DN12_c0_g1_i7.p1	0.438	57	31	0	3	59	252	308	1.332E-09	53	60
A_bruennichi_NK1-B-1	TRINITY_DN12_c0_g1_i1.p1	0.438	57	31	0	3	59	252	308	1.332E-09	53	60
A_bruennichi_NK1-B-1	TRINITY_DN12_c0_g1_i3.p1	0.438	57	31	0	3	59	257	313	1.332E-09	53	60
A_bruennichi_NK1-B-1	TRINITY_DN4056_c0_g1_i1.p1	0.491	57	29	0	2	58	209	265	1.833E-09	53	60
A_bruennichi_NK1-B-1	TRINITY_DN183_c0_g3_i2.p1	0.491	57	29	0	2	58	188	244	1.833E-09	53	60
A_bruennichi_NK1-B-1	TRINITY_DN12_c0_g2_i1.p1	0.421	57	32	0	3	59	110	166	2.522E-09	52	60
A_bruennichi_NK1-B-1	TRINITY_DN12_c0_g2_i5.p1	0.421	57	32	0	3	59	251	307	2.522E-09	52	60
A_bruennichi_NK1-B-1	TRINITY_DN13494_c0_g1_i1.p1	0.473	57	30	0	2	58	49	105	3.470E-09	52	60
A_bruennichi_NK1-B-1	TRINITY_DN628_c5_g1_i2.p1	0.465	58	30	0	2	59	46	103	3.470E-09	52	60
A_bruennichi_NK1-B-1	TRINITY_DN628_c5_g1_i3.p1	0.465	58	30	0	2	59	88	145	3.470E-09	52	60
A_bruennichi_NK1-B-1	TRINITY_DN41848_c0_g3_i8.p1	0.491	57	29	0	3	59	285	341	3.470E-09	52	60
A_bruennichi_NK1-B-1	TRINITY_DN41848_c0_g3_i2.p1	0.491	57	29	0	3	59	285	341	3.470E-09	52	60
A_bruennichi_NK1-B-1	TRINITY_DN628_c5_g1_i7.p1	0.465	58	30	0	2	59	46	103	3.470E-09	52	60
A_bruennichi_NK1-B-1	TRINITY_DN41848_c0_g3_i6.p1	0.491	57	29	0	3	59	381	437	3.470E-09	52	60
A_bruennichi_NK1-B-1	TRINITY_DN628_c5_g1_i4.p1	0.465	58	30	0	2	59	88	145	3.470E-09	52	60
A_bruennichi_NK1-B-1	TRINITY_DN41848_c0_g3_i1.p1	0.491	57	29	0	3	59	381	437	3.470E-09	52	60
A_bruennichi_NK1-B-1	TRINITY_DN41848_c0_g3_i3.p1	0.491	57	29	0	3	59	545	601	3.470E-09	52	60
A_bruennichi_NK1-B-1	TRINITY_DN41848_c0_g3_i5.p1	0.491	57	29	0	3	59	569	625	3.470E-09	52	60
A_bruennichi_NK1-B-1	TRINITY_DN41848_c0_g3_i7.p1	0.491	57	29	0	3	59	696	752	3.470E-09	52	60
A_bruennichi_NK1-B-1	TRINITY_DN41848_c0_g3_i4.p1	0.491	57	29	0	3	59	696	752	3.470E-09	52	60
A_bruennichi_NK1-B-1	TRINITY_DN9187_c0_g1_i1.p1	0.462	54	29	0	4	57	178	231	9.045E-09	51	60
A_bruennichi_NK1-B-1	TRINITY_DN1434_c1_g1_i1.p1	0.472	55	29	0	5	59	187	241	9.045E-09	51	60
A_bruennichi_NK1-B-1	TRINITY_DN533_c4_g1_i1.p1	0.438	57	31	0	2	58	248	304	9.045E-09	51	60
A_bruennichi_NK1-B-1	TRINITY_DN7291_c0_g1_i4.p1	0.466	60	30	0	1	57	334	393	9.045E-09	51	60
A_bruennichi_NK1-B-1	TRINITY_DN7291_c0_g1_i2.p1	0.471	53	28	0	5	57	4	56	1.713E-08	50	60
A_bruennichi_NK1-B-1	TRINITY_DN10526_c0_g1_i1.p1	0.491	57	29	0	2	58	166	222	1.713E-08	50	60
A_bruennichi_NK1-B-1	TRINITY_DN5767_c0_g1_i3.p1	0.491	57	29	0	2	58	142	198	6.149E-08	48	60
A_bruennichi_NK1-B-1	TRINITY_DN5767_c0_g1_i1.p1	0.491	57	29	0	2	58	269	325	6.149E-08	48	60
A_bruennichi_NK1-B-1	TRINITY_DN41848_c0_g3_i6.p2	0.444	54	29	0	2	55	7	60	1.604E-07	47	60
A_bruennichi_NK1-B-1	TRINITY_DN41848_c0_g3_i1.p2	0.444	54	29	0	2	55	31	84	1.604E-07	47	60
A_bruennichi_NK1-B-1	TRINITY_DN12_c0_g2_i4.p1	0.393	61	34	0	3	59	110	170	1.604E-07	47	60
A_bruennichi_NK1-B-1	TRINITY_DN12_c0_g2_i6.p1	0.393	61	34	0	3	59	251	311	1.604E-07	47	60
A_bruennichi_NK1-B-1	TRINITY_DN33272_c0_g1_i1.p1	0.580	31	13	0	28	58	1	31	3.698E-05	40	60
T_tridentatus_Slou_A	TRINITY_DN3615_c1_g1_i1.p1	0.983	60	1	0	1	60	209	268	8.674E-33	119	60
T_tridentatus_Slou_A	TRINITY_DN8440_c1_g4_i1.p1	0.633	60	22	0	1	60	140	199	1.365E-18	79	60
T_tridentatus_Slou_A	TRINITY_DN5509_c0_g1_i2.p1	0.644	59	21	0	1	59	133	191	3.542E-18	78	60
T_tridentatus_Slou_A	TRINITY_DN5509_c0_g1_i3.p1	0.644	59	21	0	1	59	133	191	3.542E-18	78	60
T_tridentatus_Slou_A	TRINITY_DN33_c2_g2_i2.p1	0.614	57	22	0	2	58	97	153	3.281E-17	75	60
T_tridentatus_Slou_A	TRINITY_DN33_c2_g2_i1.p1	0.614	57	22	0	2	58	97	153	3.281E-17	75	60
T_tridentatus_Slou_A	TRINITY_DN5410_c0_g1_i1.p1	0.649	57	20	0	2	58	206	262	4.509E-17	74	60
T_tridentatus_Slou_A	TRINITY_DN2882_c0_g1_i1.p1	0.637	58	21	0	2	59	167	224	4.509E-17	74	60
T_tridentatus_Slou_A	TRINITY_DN2882_c0_g1_i2.p1	0.637	58	21	0	2	59	167	224	4.509E-17	74	60
T_tridentatus_Slou_A	TRINITY_DN1976_c1_g1_i1.p1	0.631	57	21	0	2	58	200	256	6.197E-17	74	60
T_tridentatus_Slou_A	TRINITY_DN1976_c1_g1_i2.p1	0.631	57	21	0	2	58	200	256	6.197E-17	74	60
T_tridentatus_Slou_A	TRINITY_DN22862_c0_g1_i4.p1	0.596	57	23	0	2	58	94	150	1.492E-15	70	60
T_tridentatus_Slou_A	TRINITY_DN22862_c0_g1_i19.p1	0.596	57	23	0	2	58	94	150	1.492E-15	70	60
T_tridentatus_Slou_A	TRINITY_DN6278_c0_g1_i1.p1	0.614	57	22	0	2	58	169	225	1.492E-15	70	60
T_tridentatus_Slou_A	TRINITY_DN6278_c0_g1_i4.p1	0.614	57	22	0	2	58	176	232	1.492E-15	70	60
T_tridentatus_Slou_A	TRINITY_DN1792_c2_g2_i1.p1	0.603	58	23	0	2	59	232	289	1.492E-15	70	60
T_tridentatus_Slou_A	TRINITY_DN22862_c0_g1_i5.p1	0.596	57	23	0	2	58	281	337	1.492E-15	70	60
T_tridentatus_Slou_A	TRINITY_DN22862_c0_g1_i11.p1	0.596	57	23	0	2	58	281	337	1.492E-15	70	60
T_tridentatus_Slou_A	TRINITY_DN22862_c0_g1_i12.p1	0.596	57	23	0	2	58	281	337	1.492E-15	70	60
T_tridentatus_Slou_A	TRINITY_DN22862_c0_g1_i14.p1	0.596	57	23	0	2	58	281	337	1.492E-15	70	60
T_tridentatus_Slou_A	TRINITY_DN22862_c0_g1_i15.p1	0.596	57	23	0	2	58	281	337	1.492E-15	70	60
T_tridentatus_Slou_A	TRINITY_DN22862_c0_g1_i18.p1	0.596	57	23	0	2	58	281	337	1.492E-15	70	60
T_tridentatus_Slou_A	TRINITY_DN22862_c0_g1_i20.p1	0.596	57	23	0	2	58	281	337	1.492E-15	70	60
T_tridentatus_Slou_A	TRINITY_DN22862_c0_g1_i3.p1	0.596	57	23	0	2	58	281	337	1.492E-15	70	60
T_tridentatus_Slou_A	TRINITY_DN183_c2_g1_i1.p1	0.637	58	21	0	2	59	30	87	3.877E-15	69	60
T_tridentatus_Slou_A	TRINITY_DN857_c1_g1_i1.p1	0.596	57	23	0	2	58	145	201	3.877E-15	69	60
T_tridentatus_Slou_A	TRINITY_DN857_c1_g1_i2.p1	0.596	57	23	0	2	58	145	201	3.877E-15	69	60
T_tridentatus_Slou_A	TRINITY_DN857_c1_g1_i3.p1	0.596	57	23	0	2	58	155	211	3.877E-15	69	60
T_tridentatus_Slou_A	TRINITY_DN857_c1_g1_i4.p1	0.596	57	23	0	2	58	155	211	3.877E-15	69	60
T_tridentatus_Slou_A	TRINITY_DN5918_c0_g1_i1.p1	0.566	60	26	0	1	60	149	208	5.330E-15	68	60
T_tridentatus_Slou_A	TRINITY_DN16282_c0_g1_i1.p1	0.550	60	27	0	1	60	209	268	1.007E-14	68	60
T_tridentatus_Slou_A	TRINITY_DN16282_c0_g1_i2.p1	0.550	60	27	0	1	60	209	268	1.007E-14	68	60
T_tridentatus_Slou_A	TRINITY_DN785_c0_g2_i1.p1	0.586	58	24	0	1	58	203	260	6.804E-14	65	60
T_tridentatus_Slou_A	TRINITY_DN941_c6_g1_i1.p1	0.586	58	24	0	1	58	194	251	6.804E-14	65	60
T_tridentatus_Slou_A	TRINITY_DN8440_c1_g4_i2.p1	0.603	53	21	0	1	53	140	192	9.355E-14	65	60
T_tridentatus_Slou_A	TRINITY_DN12557_c1_g1_i1.p1	0.500	58	29	0	2	59	30	87	1.769E-13	64	60
T_tridentatus_Slou_A	TRINITY_DN12557_c1_g1_i2.p1	0.500	58	29	0	2	59	186	243	1.769E-13	64	60
T_tridentatus_Slou_A	TRINITY_DN2150_c0_g1_i1.p1	0.543	57	26	0	2	58	53	109	2.432E-13	64	60
T_tridentatus_Slou_A	TRINITY_DN2150_c0_g1_i3.p1	0.543	57	26	0	2	58	53	109	2.432E-13	64	60
T_tridentatus_Slou_A	TRINITY_DN2150_c0_g1_i4.p1	0.543	57	26	0	2	58	53	109	2.432E-13	64	60
T_tridentatus_Slou_A	TRINITY_DN2150_c0_g1_i2.p1	0.543	57	26	0	2	58	53	109	2.432E-13	64	60
T_tridentatus_Slou_A	TRINITY_DN8197_c0_g1_i2.p1	0.561	57	25	0	2	58	125	181	4.599E-13	63	60
T_tridentatus_Slou_A	TRINITY_DN505_c3_g4_i1.p1	0.517	56	27	0	5	60	216	271	4.599E-13	63	60
T_tridentatus_Slou_A	TRINITY_DN1038_c1_g1_i1.p1	0.561	57	25	0	2	58	130	186	6.325E-13	63	60
T_tridentatus_Slou_A	TRINITY_DN1038_c1_g1_i4.p1	0.561	57	25	0	2	58	130	186	6.325E-13	63	60
T_tridentatus_Slou_A	TRINITY_DN1038_c1_g1_i6.p1	0.561	57	25	0	2	58	130	186	6.325E-13	63	60
T_tridentatus_Slou_A	TRINITY_DN1038_c1_g1_i7.p1	0.561	57	25	0	2	58	130	186	6.325E-13	63	60
T_tridentatus_Slou_A	TRINITY_DN1038_c1_g1_i8.p1	0.561	57	25	0	2	58	130	186	6.325E-13	63	60
T_tridentatus_Slou_A	TRINITY_DN40523_c2_g3_i1.p1	0.533	60	28	0	1	60	116	175	8.697E-13	62	60
T_tridentatus_Slou_A	TRINITY_DN5925_c5_g1_i2.p1	0.578	57	24	0	2	58	192	248	8.697E-13	62	60
T_tridentatus_Slou_A	TRINITY_DN5925_c5_g1_i3.p1	0.578	57	24	0	2	58	192	248	8.697E-13	62	60
T_tridentatus_Slou_A	TRINITY_DN5925_c5_g1_i4.p1	0.578	57	24	0	2	58	192	248	8.697E-13	62	60
T_tridentatus_Slou_A	TRINITY_DN5925_c5_g1_i6.p1	0.578	57	24	0	2	58	192	248	8.697E-13	62	60
T_tridentatus_Slou_A	TRINITY_DN7057_c0_g1_i2.p1	0.525	59	28	0	2	60	216	274	1.645E-12	61	60
T_tridentatus_Slou_A	TRINITY_DN7057_c0_g1_i1.p1	0.525	59	28	0	2	60	216	274	1.645E-12	61	60
T_tridentatus_Slou_A	TRINITY_DN8609_c0_g1_i1.p1	0.568	58	25	0	2	59	171	228	2.262E-12	61	60
T_tridentatus_Slou_A	TRINITY_DN33_c2_g1_i1.p1	0.508	59	29	0	2	60	199	257	3.111E-12	61	60
T_tridentatus_Slou_A	TRINITY_DN33_c2_g1_i14.p1	0.508	59	29	0	2	60	199	257	3.111E-12	61	60
T_tridentatus_Slou_A	TRINITY_DN33_c2_g1_i17.p1	0.508	59	29	0	2	60	199	257	3.111E-12	61	60
T_tridentatus_Slou_A	TRINITY_DN33_c2_g1_i20.p1	0.508	59	29	0	2	60	199	257	3.111E-12	61	60
T_tridentatus_Slou_A	TRINITY_DN33_c2_g1_i21.p1	0.508	59	29	0	2	60	199	257	3.111E-12	61	60
T_tridentatus_Slou_A	TRINITY_DN13103_c1_g1_i1.p1	0.542	59	27	0	2	60	139	197	4.279E-12	60	60
T_tridentatus_Slou_A	TRINITY_DN13103_c1_g1_i2.p1	0.542	59	27	0	2	60	139	197	4.279E-12	60	60
T_tridentatus_Slou_A	TRINITY_DN5219_c1_g1_i1.p1	0.526	57	27	0	2	58	78	134	8.094E-12	59	60
T_tridentatus_Slou_A	TRINITY_DN61964_c0_g1_i1.p1	0.561	57	25	0	2	58	139	195	8.094E-12	59	60
T_tridentatus_Slou_A	TRINITY_DN17450_c0_g1_i2.p1	0.491	59	30	0	2	60	218	276	8.094E-12	59	60
T_tridentatus_Slou_A	TRINITY_DN7467_c2_g1_i1.p1	0.508	57	28	0	2	58	101	157	8.094E-12	59	60
T_tridentatus_Slou_A	TRINITY_DN3389_c2_g1_i1.p1	0.555	54	24	0	5	58	312	365	1.531E-11	59	60
T_tridentatus_Slou_A	TRINITY_DN3236_c8_g1_i2.p1	0.482	58	30	0	2	59	42	99	3.985E-11	57	60
T_tridentatus_Slou_A	TRINITY_DN10506_c0_g1_i1.p1	0.508	57	28	0	2	58	99	155	3.985E-11	57	60
T_tridentatus_Slou_A	TRINITY_DN156_c2_g1_i1.p1	0.534	58	27	0	2	59	180	237	3.985E-11	57	60
T_tridentatus_Slou_A	TRINITY_DN3639_c0_g1_i1.p1	0.491	57	29	0	2	58	150	206	3.985E-11	57	60
T_tridentatus_Slou_A	TRINITY_DN3639_c0_g1_i2.p1	0.491	57	29	0	2	58	154	210	3.985E-11	57	60
T_tridentatus_Slou_A	TRINITY_DN3236_c8_g1_i1.p1	0.482	58	30	0	2	59	224	281	3.985E-11	57	60
T_tridentatus_Slou_A	TRINITY_DN2150_c0_g2_i4.p1	0.517	58	28	0	2	59	74	131	5.482E-11	57	60
T_tridentatus_Slou_A	TRINITY_DN2150_c0_g2_i5.p1	0.517	58	28	0	2	59	74	131	5.482E-11	57	60
T_tridentatus_Slou_A	TRINITY_DN2150_c0_g2_i1.p1	0.517	58	28	0	2	59	74	131	5.482E-11	57	60
T_tridentatus_Slou_A	TRINITY_DN2150_c0_g2_i3.p1	0.517	58	28	0	2	59	74	131	5.482E-11	57	60
T_tridentatus_Slou_A	TRINITY_DN780_c3_g2_i1.p1	0.483	60	31	0	1	60	213	272	7.541E-11	57	60
T_tridentatus_Slou_A	TRINITY_DN780_c3_g2_i3.p1	0.483	60	31	0	1	60	213	272	7.541E-11	57	60
T_tridentatus_Slou_A	TRINITY_DN780_c3_g2_i5.p1	0.483	60	31	0	1	60	213	272	7.541E-11	57	60
T_tridentatus_Slou_A	TRINITY_DN780_c3_g2_i6.p1	0.483	60	31	0	1	60	213	272	7.541E-11	57	60
T_tridentatus_Slou_A	TRINITY_DN780_c3_g2_i7.p1	0.483	60	31	0	1	60	213	272	7.541E-11	57	60
T_tridentatus_Slou_A	TRINITY_DN5264_c3_g1_i1.p1	0.482	58	30	0	2	59	136	193	7.541E-11	57	60
T_tridentatus_Slou_A	TRINITY_DN5355_c0_g1_i1.p1	0.482	58	30	0	2	59	139	196	1.037E-10	56	60
T_tridentatus_Slou_A	TRINITY_DN5355_c0_g1_i1.p2	0.482	58	30	0	2	59	139	196	1.037E-10	56	60
T_tridentatus_Slou_A	TRINITY_DN5355_c0_g1_i2.p1	0.482	58	30	0	2	59	139	196	1.037E-10	56	60
T_tridentatus_Slou_A	TRINITY_DN5355_c0_g1_i2.p2	0.482	58	30	0	2	59	139	196	1.037E-10	56	60
T_tridentatus_Slou_A	TRINITY_DN5355_c0_g1_i3.p2	0.482	58	30	0	2	59	139	196	1.037E-10	56	60
T_tridentatus_Slou_A	TRINITY_DN5355_c0_g1_i3.p1	0.482	58	30	0	2	59	139	196	1.037E-10	56	60
T_tridentatus_Slou_A	TRINITY_DN5355_c0_g1_i4.p1	0.482	58	30	0	2	59	139	196	1.037E-10	56	60
T_tridentatus_Slou_A	TRINITY_DN5355_c0_g1_i5.p1	0.482	58	30	0	2	59	139	196	1.037E-10	56	60
T_tridentatus_Slou_A	TRINITY_DN5355_c0_g1_i5.p2	0.482	58	30	0	2	59	139	196	1.037E-10	56	60
T_tridentatus_Slou_A	TRINITY_DN979_c0_g1_i1.p1	0.508	57	28	0	2	58	228	284	1.427E-10	56	60
T_tridentatus_Slou_A	TRINITY_DN979_c0_g1_i2.p1	0.508	57	28	0	2	58	228	284	1.427E-10	56	60
T_tridentatus_Slou_A	TRINITY_DN3888_c0_g1_i1.p1	0.500	58	29	0	2	59	122	179	2.701E-10	55	60
T_tridentatus_Slou_A	TRINITY_DN6148_c0_g2_i3.p1	0.473	57	30	0	2	58	135	191	2.701E-10	55	60
T_tridentatus_Slou_A	TRINITY_DN1575_c1_g1_i1.p1	0.526	57	27	0	2	58	205	261	2.701E-10	55	60
T_tridentatus_Slou_A	TRINITY_DN1575_c1_g1_i2.p1	0.526	57	27	0	2	58	254	310	2.701E-10	55	60
T_tridentatus_Slou_A	TRINITY_DN2138_c2_g1_i1.p1	0.473	57	30	0	2	58	139	195	3.716E-10	55	60
T_tridentatus_Slou_A	TRINITY_DN2138_c2_g1_i2.p1	0.473	57	30	0	2	58	139	195	3.716E-10	55	60
T_tridentatus_Slou_A	TRINITY_DN2138_c2_g1_i3.p1	0.473	57	30	0	2	58	139	195	3.716E-10	55	60
T_tridentatus_Slou_A	TRINITY_DN2138_c2_g1_i4.p1	0.473	57	30	0	2	58	139	195	3.716E-10	55	60
T_tridentatus_Slou_A	TRINITY_DN2138_c2_g1_i5.p1	0.473	57	30	0	2	58	139	195	3.716E-10	55	60
T_tridentatus_Slou_A	TRINITY_DN941_c6_g2_i1.p1	0.595	47	19	0	12	58	3	49	5.113E-10	54	60
T_tridentatus_Slou_A	TRINITY_DN623_c1_g2_i1.p1	0.509	51	25	0	8	58	48	98	5.113E-10	54	60
T_tridentatus_Slou_A	TRINITY_DN6148_c0_g2_i1.p1	0.500	54	27	0	5	58	12	65	5.113E-10	54	60
T_tridentatus_Slou_A	TRINITY_DN6148_c0_g2_i2.p1	0.500	54	27	0	5	58	12	65	5.113E-10	54	60
T_tridentatus_Slou_A	TRINITY_DN623_c1_g2_i3.p1	0.509	51	25	0	8	58	176	226	5.113E-10	54	60
T_tridentatus_Slou_A	TRINITY_DN7156_c2_g1_i2.p1	0.508	57	28	0	2	58	206	262	7.035E-10	54	60
T_tridentatus_Slou_A	TRINITY_DN7156_c2_g1_i3.p1	0.508	57	28	0	2	58	206	262	7.035E-10	54	60
T_tridentatus_Slou_A	TRINITY_DN44707_c2_g1_i1.p1	0.518	54	26	0	2	55	90	143	1.332E-09	53	60
T_tridentatus_Slou_A	TRINITY_DN23171_c1_g1_i2.p1	0.457	59	31	0	2	60	148	206	1.332E-09	53	60
T_tridentatus_Slou_A	TRINITY_DN12_c0_g1_i7.p1	0.438	57	31	0	3	59	252	308	1.332E-09	53	60
T_tridentatus_Slou_A	TRINITY_DN12_c0_g1_i1.p1	0.438	57	31	0	3	59	252	308	1.332E-09	53	60
T_tridentatus_Slou_A	TRINITY_DN12_c0_g1_i3.p1	0.438	57	31	0	3	59	257	313	1.332E-09	53	60
T_tridentatus_Slou_A	TRINITY_DN4056_c0_g1_i1.p1	0.491	57	29	0	2	58	209	265	1.833E-09	53	60
T_tridentatus_Slou_A	TRINITY_DN183_c0_g3_i2.p1	0.491	57	29	0	2	58	188	244	1.833E-09	53	60
T_tridentatus_Slou_A	TRINITY_DN12_c0_g2_i1.p1	0.421	57	32	0	3	59	110	166	2.522E-09	52	60
T_tridentatus_Slou_A	TRINITY_DN12_c0_g2_i5.p1	0.421	57	32	0	3	59	251	307	2.522E-09	52	60
T_tridentatus_Slou_A	TRINITY_DN13494_c0_g1_i1.p1	0.473	57	30	0	2	58	49	105	3.470E-09	52	60
T_tridentatus_Slou_A	TRINITY_DN628_c5_g1_i2.p1	0.465	58	30	0	2	59	46	103	3.470E-09	52	60
T_tridentatus_Slou_A	TRINITY_DN628_c5_g1_i3.p1	0.465	58	30	0	2	59	88	145	3.470E-09	52	60
T_tridentatus_Slou_A	TRINITY_DN41848_c0_g3_i8.p1	0.491	57	29	0	3	59	285	341	3.470E-09	52	60
T_tridentatus_Slou_A	TRINITY_DN41848_c0_g3_i2.p1	0.491	57	29	0	3	59	285	341	3.470E-09	52	60
T_tridentatus_Slou_A	TRINITY_DN628_c5_g1_i7.p1	0.465	58	30	0	2	59	46	103	3.470E-09	52	60
T_tridentatus_Slou_A	TRINITY_DN41848_c0_g3_i6.p1	0.491	57	29	0	3	59	381	437	3.470E-09	52	60
T_tridentatus_Slou_A	TRINITY_DN628_c5_g1_i4.p1	0.465	58	30	0	2	59	88	145	3.470E-09	52	60
T_tridentatus_Slou_A	TRINITY_DN41848_c0_g3_i1.p1	0.491	57	29	0	3	59	381	437	3.470E-09	52	60
T_tridentatus_Slou_A	TRINITY_DN41848_c0_g3_i3.p1	0.491	57	29	0	3	59	545	601	3.470E-09	52	60
T_tridentatus_Slou_A	TRINITY_DN41848_c0_g3_i5.p1	0.491	57	29	0	3	59	569	625	3.470E-09	52	60
T_tridentatus_Slou_A	TRINITY_DN41848_c0_g3_i7.p1	0.491	57	29	0	3	59	696	752	3.470E-09	52	60
T_tridentatus_Slou_A	TRINITY_DN41848_c0_g3_i4.p1	0.491	57	29	0	3	59	696	752	3.470E-09	52	60
T_tridentatus_Slou_A	TRINITY_DN9187_c0_g1_i1.p1	0.462	54	29	0	4	57	178	231	9.045E-09	51	60
T_tridentatus_Slou_A	TRINITY_DN1434_c1_g1_i1.p1	0.472	55	29	0	5	59	187	241	9.045E-09	51	60
T_tridentatus_Slou_A	TRINITY_DN533_c4_g1_i1.p1	0.438	57	31	0	2	58	248	304	9.045E-09	51	60
T_tridentatus_Slou_A	TRINITY_DN7291_c0_g1_i4.p1	0.466	60	30	0	1	57	334	393	9.045E-09	51	60
T_tridentatus_Slou_A	TRINITY_DN7291_c0_g1_i2.p1	0.471	53	28	0	5	57	4	56	1.713E-08	50	60
T_tridentatus_Slou_A	TRINITY_DN10526_c0_g1_i1.p1	0.491	57	29	0	2	58	166	222	1.713E-08	50	60
T_tridentatus_Slou_A	TRINITY_DN5767_c0_g1_i3.p1	0.491	57	29	0	2	58	142	198	6.149E-08	48	60
T_tridentatus_Slou_A	TRINITY_DN5767_c0_g1_i1.p1	0.491	57	29	0	2	58	269	325	6.149E-08	48	60
T_tridentatus_Slou_A	TRINITY_DN41848_c0_g3_i6.p2	0.444	54	29	0	2	55	7	60	1.604E-07	47	60
T_tridentatus_Slou_A	TRINITY_DN41848_c0_g3_i1.p2	0.444	54	29	0	2	55	31	84	1.604E-07	47	60
T_tridentatus_Slou_A	TRINITY_DN12_c0_g2_i4.p1	0.393	61	34	0	3	59	110	170	1.604E-07	47	60
T_tridentatus_Slou_A	TRINITY_DN12_c0_g2_i6.p1	0.393	61	34	0	3	59	251	311	1.604E-07	47	60
T_tridentatus_Slou_A	TRINITY_DN33272_c0_g1_i1.p1	0.580	31	13	0	28	58	1	31	3.698E-05	40	60
T_tridentatus_Scro_D	TRINITY_DN156_c2_g1_i1.p1	0.900	60	6	0	1	60	179	238	1.173E-28	108	60
T_tridentatus_Scro_D	TRINITY_DN1575_c1_g1_i1.p1	0.859	57	8	0	2	58	205	261	9.959E-27	102	60
T_tridentatus_Scro_D	TRINITY_DN1575_c1_g1_i2.p1	0.859	57	8	0	2	58	254	310	9.959E-27	102	60
T_tridentatus_Scro_D	TRINITY_DN8609_c0_g1_i1.p1	0.827	58	10	0	2	59	171	228	6.684E-26	100	60
T_tridentatus_Scro_D	TRINITY_DN61964_c0_g1_i1.p1	0.589	56	23	0	5	60	142	197	1.492E-15	70	60
T_tridentatus_Scro_D	TRINITY_DN5410_c0_g1_i1.p1	0.543	57	26	0	2	58	206	262	2.262E-12	61	60
T_tridentatus_Scro_D	TRINITY_DN12557_c1_g1_i1.p1	0.500	60	30	0	1	60	29	88	8.094E-12	59	60
T_tridentatus_Scro_D	TRINITY_DN12557_c1_g1_i2.p1	0.500	60	30	0	1	60	185	244	8.094E-12	59	60
T_tridentatus_Scro_D	TRINITY_DN22862_c0_g1_i4.p1	0.500	56	28	0	3	58	95	150	2.106E-11	58	60
T_tridentatus_Scro_D	TRINITY_DN22862_c0_g1_i19.p1	0.500	56	28	0	3	58	95	150	2.106E-11	58	60
T_tridentatus_Scro_D	TRINITY_DN22862_c0_g1_i5.p1	0.500	56	28	0	3	58	282	337	2.106E-11	58	60
T_tridentatus_Scro_D	TRINITY_DN22862_c0_g1_i11.p1	0.500	56	28	0	3	58	282	337	2.106E-11	58	60
T_tridentatus_Scro_D	TRINITY_DN22862_c0_g1_i12.p1	0.500	56	28	0	3	58	282	337	2.106E-11	58	60
T_tridentatus_Scro_D	TRINITY_DN22862_c0_g1_i14.p1	0.500	56	28	0	3	58	282	337	2.106E-11	58	60
T_tridentatus_Scro_D	TRINITY_DN22862_c0_g1_i15.p1	0.500	56	28	0	3	58	282	337	2.106E-11	58	60
T_tridentatus_Scro_D	TRINITY_DN22862_c0_g1_i18.p1	0.500	56	28	0	3	58	282	337	2.106E-11	58	60
T_tridentatus_Scro_D	TRINITY_DN22862_c0_g1_i20.p1	0.500	56	28	0	3	58	282	337	2.106E-11	58	60
T_tridentatus_Scro_D	TRINITY_DN22862_c0_g1_i3.p1	0.500	56	28	0	3	58	282	337	2.106E-11	58	60
T_tridentatus_Scro_D	TRINITY_DN5918_c0_g1_i1.p1	0.490	55	28	0	5	59	153	207	5.482E-11	57	60
T_tridentatus_Scro_D	TRINITY_DN6278_c0_g1_i1.p1	0.526	57	27	0	2	58	169	225	5.482E-11	57	60
T_tridentatus_Scro_D	TRINITY_DN6278_c0_g1_i4.p1	0.526	57	27	0	2	58	176	232	5.482E-11	57	60
T_tridentatus_Scro_D	TRINITY_DN1792_c2_g2_i1.p1	0.526	57	27	0	3	59	233	289	5.482E-11	57	60
T_tridentatus_Scro_D	TRINITY_DN183_c2_g1_i1.p1	0.525	59	28	0	1	59	29	87	1.037E-10	56	60
T_tridentatus_Scro_D	TRINITY_DN1976_c1_g1_i1.p1	0.518	54	26	0	5	58	203	256	1.037E-10	56	60
T_tridentatus_Scro_D	TRINITY_DN1976_c1_g1_i2.p1	0.518	54	26	0	5	58	203	256	1.037E-10	56	60
T_tridentatus_Scro_D	TRINITY_DN857_c1_g1_i1.p1	0.508	57	28	0	2	58	145	201	1.963E-10	55	60
T_tridentatus_Scro_D	TRINITY_DN857_c1_g1_i2.p1	0.508	57	28	0	2	58	145	201	1.963E-10	55	60
T_tridentatus_Scro_D	TRINITY_DN857_c1_g1_i3.p1	0.508	57	28	0	2	58	155	211	1.963E-10	55	60
T_tridentatus_Scro_D	TRINITY_DN857_c1_g1_i4.p1	0.508	57	28	0	2	58	155	211	1.963E-10	55	60
T_tridentatus_Scro_D	TRINITY_DN8197_c0_g1_i2.p1	0.508	57	28	0	2	58	125	181	2.701E-10	55	60
T_tridentatus_Scro_D	TRINITY_DN1038_c1_g1_i1.p1	0.491	57	29	0	2	58	130	186	2.701E-10	55	60
T_tridentatus_Scro_D	TRINITY_DN1038_c1_g1_i4.p1	0.491	57	29	0	2	58	130	186	2.701E-10	55	60
T_tridentatus_Scro_D	TRINITY_DN1038_c1_g1_i6.p1	0.491	57	29	0	2	58	130	186	2.701E-10	55	60
T_tridentatus_Scro_D	TRINITY_DN1038_c1_g1_i7.p1	0.491	57	29	0	2	58	130	186	2.701E-10	55	60
T_tridentatus_Scro_D	TRINITY_DN1038_c1_g1_i8.p1	0.491	57	29	0	2	58	130	186	2.701E-10	55	60
T_tridentatus_Scro_D	TRINITY_DN7156_c2_g1_i2.p1	0.508	57	28	0	2	58	206	262	3.716E-10	55	60
T_tridentatus_Scro_D	TRINITY_DN7156_c2_g1_i3.p1	0.508	57	28	0	2	58	206	262	3.716E-10	55	60
T_tridentatus_Scro_D	TRINITY_DN5509_c0_g1_i2.p1	0.491	59	30	0	2	60	134	192	9.680E-10	53	60
T_tridentatus_Scro_D	TRINITY_DN5509_c0_g1_i3.p1	0.491	59	30	0	2	60	134	192	9.680E-10	53	60
T_tridentatus_Scro_D	TRINITY_DN2882_c0_g1_i1.p1	0.491	59	30	0	2	60	167	225	1.833E-09	53	60
T_tridentatus_Scro_D	TRINITY_DN2882_c0_g1_i2.p1	0.491	59	30	0	2	60	167	225	1.833E-09	53	60
T_tridentatus_Scro_D	TRINITY_DN3615_c1_g1_i1.p1	0.517	58	28	0	2	59	210	267	2.522E-09	52	60
T_tridentatus_Scro_D	TRINITY_DN623_c1_g2_i1.p1	0.490	53	27	0	6	58	46	98	4.776E-09	51	60
T_tridentatus_Scro_D	TRINITY_DN623_c1_g2_i3.p1	0.490	53	27	0	6	58	174	226	4.776E-09	51	60
T_tridentatus_Scro_D	TRINITY_DN8440_c1_g4_i1.p1	0.482	58	30	0	2	59	141	198	4.776E-09	51	60
T_tridentatus_Scro_D	TRINITY_DN7291_c0_g1_i2.p1	0.500	52	26	0	4	55	3	54	6.572E-09	51	60
T_tridentatus_Scro_D	TRINITY_DN7291_c0_g1_i4.p1	0.500	52	26	0	4	55	340	391	6.572E-09	51	60
T_tridentatus_Scro_D	TRINITY_DN5925_c5_g1_i2.p1	0.462	54	29	0	5	58	195	248	9.045E-09	51	60
T_tridentatus_Scro_D	TRINITY_DN5925_c5_g1_i3.p1	0.462	54	29	0	5	58	195	248	9.045E-09	51	60
T_tridentatus_Scro_D	TRINITY_DN5925_c5_g1_i4.p1	0.462	54	29	0	5	58	195	248	9.045E-09	51	60
T_tridentatus_Scro_D	TRINITY_DN5925_c5_g1_i6.p1	0.462	54	29	0	5	58	195	248	9.045E-09	51	60
T_tridentatus_Scro_D	TRINITY_DN41848_c0_g3_i8.p1	0.431	58	32	0	3	60	285	342	9.045E-09	51	60
T_tridentatus_Scro_D	TRINITY_DN41848_c0_g3_i2.p1	0.431	58	32	0	3	60	285	342	9.045E-09	51	60
T_tridentatus_Scro_D	TRINITY_DN41848_c0_g3_i6.p1	0.431	58	32	0	3	60	381	438	9.045E-09	51	60
T_tridentatus_Scro_D	TRINITY_DN41848_c0_g3_i1.p1	0.431	58	32	0	3	60	381	438	9.045E-09	51	60
T_tridentatus_Scro_D	TRINITY_DN41848_c0_g3_i3.p1	0.431	58	32	0	3	60	545	602	9.045E-09	51	60
T_tridentatus_Scro_D	TRINITY_DN41848_c0_g3_i5.p1	0.431	58	32	0	3	60	569	626	9.045E-09	51	60
T_tridentatus_Scro_D	TRINITY_DN41848_c0_g3_i7.p1	0.431	58	32	0	3	60	696	753	9.045E-09	51	60
T_tridentatus_Scro_D	TRINITY_DN41848_c0_g3_i4.p1	0.431	58	32	0	3	60	696	753	9.045E-09	51	60
T_tridentatus_Scro_D	TRINITY_DN44707_c2_g1_i1.p1	0.431	51	28	0	5	55	93	143	1.245E-08	50	60
T_tridentatus_Scro_D	TRINITY_DN33_c2_g2_i2.p1	0.462	54	29	0	5	58	100	153	1.245E-08	50	60
T_tridentatus_Scro_D	TRINITY_DN33_c2_g2_i1.p1	0.462	54	29	0	5	58	100	153	1.245E-08	50	60
T_tridentatus_Scro_D	TRINITY_DN505_c3_g4_i1.p1	0.425	54	30	0	5	58	216	269	1.245E-08	50	60
T_tridentatus_Scro_D	TRINITY_DN40523_c2_g3_i1.p1	0.446	56	30	0	5	60	120	175	1.713E-08	50	60
T_tridentatus_Scro_D	TRINITY_DN785_c0_g2_i1.p1	0.444	54	29	0	5	58	207	260	3.246E-08	49	60
T_tridentatus_Scro_D	TRINITY_DN941_c6_g1_i1.p1	0.444	54	29	0	5	58	198	251	3.246E-08	49	60
T_tridentatus_Scro_D	TRINITY_DN7057_c0_g1_i2.p1	0.454	55	29	0	5	59	219	273	3.246E-08	49	60
T_tridentatus_Scro_D	TRINITY_DN7057_c0_g1_i1.p1	0.454	55	29	0	5	59	219	273	3.246E-08	49	60
T_tridentatus_Scro_D	TRINITY_DN3888_c0_g1_i1.p1	0.423	59	33	0	1	59	121	179	4.467E-08	49	60
T_tridentatus_Scro_D	TRINITY_DN5767_c0_g1_i3.p1	0.473	57	30	0	2	58	142	198	6.149E-08	48	60
T_tridentatus_Scro_D	TRINITY_DN5767_c0_g1_i1.p1	0.473	57	30	0	2	58	269	325	6.149E-08	48	60
T_tridentatus_Scro_D	TRINITY_DN9187_c0_g1_i1.p1	0.470	51	26	0	5	55	179	229	8.465E-08	48	60
T_tridentatus_Scro_D	TRINITY_DN41848_c0_g3_i6.p2	0.462	54	29	0	2	55	7	60	2.208E-07	47	60
T_tridentatus_Scro_D	TRINITY_DN41848_c0_g3_i1.p2	0.462	54	29	0	2	55	31	84	2.208E-07	47	60
T_tridentatus_Scro_D	TRINITY_DN10506_c0_g1_i1.p1	0.481	54	28	0	5	58	102	155	2.208E-07	47	60
T_tridentatus_Scro_D	TRINITY_DN5355_c0_g1_i1.p1	0.436	55	30	0	5	59	142	196	3.040E-07	46	60
T_tridentatus_Scro_D	TRINITY_DN5355_c0_g1_i1.p2	0.436	55	30	0	5	59	142	196	3.040E-07	46	60
T_tridentatus_Scro_D	TRINITY_DN5355_c0_g1_i2.p1	0.436	55	30	0	5	59	142	196	3.040E-07	46	60
T_tridentatus_Scro_D	TRINITY_DN5355_c0_g1_i2.p2	0.436	55	30	0	5	59	142	196	3.040E-07	46	60
T_tridentatus_Scro_D	TRINITY_DN5355_c0_g1_i3.p2	0.436	55	30	0	5	59	142	196	3.040E-07	46	60
T_tridentatus_Scro_D	TRINITY_DN5355_c0_g1_i3.p1	0.436	55	30	0	5	59	142	196	3.040E-07	46	60
T_tridentatus_Scro_D	TRINITY_DN5355_c0_g1_i4.p1	0.436	55	30	0	5	59	142	196	3.040E-07	46	60
T_tridentatus_Scro_D	TRINITY_DN5355_c0_g1_i5.p1	0.436	55	30	0	5	59	142	196	3.040E-07	46	60
T_tridentatus_Scro_D	TRINITY_DN5355_c0_g1_i5.p2	0.436	55	30	0	5	59	142	196	3.040E-07	46	60
T_tridentatus_Scro_D	TRINITY_DN941_c6_g2_i1.p1	0.458	48	25	0	11	58	2	49	4.186E-07	46	60
T_tridentatus_Scro_D	TRINITY_DN13103_c1_g1_i1.p1	0.407	54	31	0	5	58	142	195	4.186E-07	46	60
T_tridentatus_Scro_D	TRINITY_DN13103_c1_g1_i2.p1	0.407	54	31	0	5	58	142	195	4.186E-07	46	60
T_tridentatus_Scro_D	TRINITY_DN33_c2_g1_i1.p1	0.418	55	31	0	5	59	202	256	4.186E-07	46	60
T_tridentatus_Scro_D	TRINITY_DN33_c2_g1_i14.p1	0.418	55	31	0	5	59	202	256	4.186E-07	46	60
T_tridentatus_Scro_D	TRINITY_DN33_c2_g1_i17.p1	0.418	55	31	0	5	59	202	256	4.186E-07	46	60
T_tridentatus_Scro_D	TRINITY_DN33_c2_g1_i20.p1	0.418	55	31	0	5	59	202	256	4.186E-07	46	60
T_tridentatus_Scro_D	TRINITY_DN33_c2_g1_i21.p1	0.418	55	31	0	5	59	202	256	4.186E-07	46	60
T_tridentatus_Scro_D	TRINITY_DN1434_c1_g1_i1.p1	0.423	59	33	0	1	59	183	241	4.186E-07	46	60
T_tridentatus_Scro_D	TRINITY_DN13494_c0_g1_i1.p1	0.456	57	30	0	2	58	49	105	5.764E-07	46	60
T_tridentatus_Scro_D	TRINITY_DN780_c3_g2_i1.p1	0.400	55	32	0	5	59	217	271	5.764E-07	46	60
T_tridentatus_Scro_D	TRINITY_DN780_c3_g2_i3.p1	0.400	55	32	0	5	59	217	271	5.764E-07	46	60
T_tridentatus_Scro_D	TRINITY_DN780_c3_g2_i5.p1	0.400	55	32	0	5	59	217	271	5.764E-07	46	60
T_tridentatus_Scro_D	TRINITY_DN780_c3_g2_i6.p1	0.400	55	32	0	5	59	217	271	5.764E-07	46	60
T_tridentatus_Scro_D	TRINITY_DN780_c3_g2_i7.p1	0.400	55	32	0	5	59	217	271	5.764E-07	46	60
T_tridentatus_Scro_D	TRINITY_DN16282_c0_g1_i1.p1	0.407	54	31	0	5	58	213	266	5.764E-07	46	60
T_tridentatus_Scro_D	TRINITY_DN16282_c0_g1_i2.p1	0.407	54	31	0	5	58	213	266	5.764E-07	46	60
T_tridentatus_Scro_D	TRINITY_DN10526_c0_g1_i1.p1	0.421	57	32	0	2	58	166	222	7.936E-07	45	60
T_tridentatus_Scro_D	TRINITY_DN17450_c0_g1_i2.p1	0.400	55	32	0	5	59	221	275	1.093E-06	45	60
T_tridentatus_Scro_D	TRINITY_DN3389_c2_g1_i1.p1	0.425	54	30	0	5	58	312	365	2.072E-06	44	60
T_tridentatus_Scro_D	TRINITY_DN628_c5_g1_i2.p1	0.396	58	34	0	2	59	46	103	1.027E-05	42	60
T_tridentatus_Scro_D	TRINITY_DN628_c5_g1_i3.p1	0.396	58	34	0	2	59	88	145	1.027E-05	42	60
T_tridentatus_Scro_D	TRINITY_DN628_c5_g1_i7.p1	0.396	58	34	0	2	59	46	103	1.027E-05	42	60
T_tridentatus_Scro_D	TRINITY_DN628_c5_g1_i4.p1	0.396	58	34	0	2	59	88	145	1.027E-05	42	60
T_tridentatus_Scro_D	TRINITY_DN2150_c0_g2_i4.p1	0.400	55	32	0	5	59	77	131	1.948E-05	41	60
T_tridentatus_Scro_D	TRINITY_DN2150_c0_g2_i5.p1	0.400	55	32	0	5	59	77	131	1.948E-05	41	60
T_tridentatus_Scro_D	TRINITY_DN2150_c0_g2_i1.p1	0.400	55	32	0	5	59	77	131	1.948E-05	41	60
T_tridentatus_Scro_D	TRINITY_DN2150_c0_g2_i3.p1	0.400	55	32	0	5	59	77	131	1.948E-05	41	60
T_tridentatus_Scro_D	TRINITY_DN4056_c0_g1_i1.p1	0.368	57	35	0	2	58	209	265	1.948E-05	41	60
T_antipodiana_NK2.2-A	TRINITY_DN1575_c1_g1_i1.p1	1.000	60	0	0	1	60	204	263	3.082E-32	118	60
T_antipodiana_NK2.2-A	TRINITY_DN1575_c1_g1_i2.p1	1.000	60	0	0	1	60	253	312	3.082E-32	118	60
T_antipodiana_NK2.2-A	TRINITY_DN156_c2_g1_i1.p1	0.844	58	9	0	1	58	179	236	3.543E-26	100	60
T_antipodiana_NK2.2-A	TRINITY_DN8609_c0_g1_i1.p1	0.800	60	12	0	1	60	170	229	2.194E-24	95	60
T_antipodiana_NK2.2-A	TRINITY_DN61964_c0_g1_i1.p1	0.603	58	23	0	1	58	138	195	2.051E-15	70	60
T_antipodiana_NK2.2-A	TRINITY_DN1792_c2_g2_i1.p1	0.551	58	26	0	1	58	231	288	8.094E-12	59	60
T_antipodiana_NK2.2-A	TRINITY_DN5410_c0_g1_i1.p1	0.508	59	29	0	2	60	206	264	1.113E-11	59	60
T_antipodiana_NK2.2-A	TRINITY_DN1976_c1_g1_i1.p1	0.517	56	27	0	5	60	203	258	3.985E-11	57	60
T_antipodiana_NK2.2-A	TRINITY_DN1976_c1_g1_i2.p1	0.517	56	27	0	5	60	203	258	3.985E-11	57	60
T_antipodiana_NK2.2-A	TRINITY_DN1038_c1_g1_i1.p1	0.526	57	27	0	2	58	130	186	5.482E-11	57	60
T_antipodiana_NK2.2-A	TRINITY_DN1038_c1_g1_i4.p1	0.526	57	27	0	2	58	130	186	5.482E-11	57	60
T_antipodiana_NK2.2-A	TRINITY_DN1038_c1_g1_i6.p1	0.526	57	27	0	2	58	130	186	5.482E-11	57	60
T_antipodiana_NK2.2-A	TRINITY_DN1038_c1_g1_i7.p1	0.526	57	27	0	2	58	130	186	5.482E-11	57	60
T_antipodiana_NK2.2-A	TRINITY_DN1038_c1_g1_i8.p1	0.526	57	27	0	2	58	130	186	5.482E-11	57	60
T_antipodiana_NK2.2-A	TRINITY_DN183_c2_g1_i1.p1	0.551	58	26	0	1	58	29	86	7.541E-11	57	60
T_antipodiana_NK2.2-A	TRINITY_DN22862_c0_g1_i4.p1	0.482	58	30	0	1	58	93	150	1.037E-10	56	60
T_antipodiana_NK2.2-A	TRINITY_DN22862_c0_g1_i19.p1	0.482	58	30	0	1	58	93	150	1.037E-10	56	60
T_antipodiana_NK2.2-A	TRINITY_DN22862_c0_g1_i5.p1	0.482	58	30	0	1	58	280	337	1.037E-10	56	60
T_antipodiana_NK2.2-A	TRINITY_DN22862_c0_g1_i11.p1	0.482	58	30	0	1	58	280	337	1.037E-10	56	60
T_antipodiana_NK2.2-A	TRINITY_DN22862_c0_g1_i12.p1	0.482	58	30	0	1	58	280	337	1.037E-10	56	60
T_antipodiana_NK2.2-A	TRINITY_DN22862_c0_g1_i14.p1	0.482	58	30	0	1	58	280	337	1.037E-10	56	60
T_antipodiana_NK2.2-A	TRINITY_DN22862_c0_g1_i15.p1	0.482	58	30	0	1	58	280	337	1.037E-10	56	60
T_antipodiana_NK2.2-A	TRINITY_DN22862_c0_g1_i18.p1	0.482	58	30	0	1	58	280	337	1.037E-10	56	60
T_antipodiana_NK2.2-A	TRINITY_DN22862_c0_g1_i20.p1	0.482	58	30	0	1	58	280	337	1.037E-10	56	60
T_antipodiana_NK2.2-A	TRINITY_DN22862_c0_g1_i3.p1	0.482	58	30	0	1	58	280	337	1.037E-10	56	60
T_antipodiana_NK2.2-A	TRINITY_DN857_c1_g1_i1.p1	0.543	57	26	0	2	58	145	201	1.427E-10	56	60
T_antipodiana_NK2.2-A	TRINITY_DN857_c1_g1_i2.p1	0.543	57	26	0	2	58	145	201	1.427E-10	56	60
T_antipodiana_NK2.2-A	TRINITY_DN857_c1_g1_i3.p1	0.543	57	26	0	2	58	155	211	1.427E-10	56	60
T_antipodiana_NK2.2-A	TRINITY_DN857_c1_g1_i4.p1	0.543	57	26	0	2	58	155	211	1.427E-10	56	60
T_antipodiana_NK2.2-A	TRINITY_DN6278_c0_g1_i1.p1	0.526	57	27	0	2	58	169	225	5.113E-10	54	60
T_antipodiana_NK2.2-A	TRINITY_DN6278_c0_g1_i4.p1	0.526	57	27	0	2	58	176	232	5.113E-10	54	60
T_antipodiana_NK2.2-A	TRINITY_DN12557_c1_g1_i1.p1	0.465	58	30	0	1	58	29	86	9.680E-10	53	60
T_antipodiana_NK2.2-A	TRINITY_DN12557_c1_g1_i2.p1	0.465	58	30	0	1	58	185	242	9.680E-10	53	60
T_antipodiana_NK2.2-A	TRINITY_DN623_c1_g2_i1.p1	0.509	55	27	0	6	60	46	100	1.332E-09	53	60
T_antipodiana_NK2.2-A	TRINITY_DN5918_c0_g1_i1.p1	0.509	51	25	0	5	55	153	203	1.332E-09	53	60
T_antipodiana_NK2.2-A	TRINITY_DN623_c1_g2_i3.p1	0.509	55	27	0	6	60	174	228	1.332E-09	53	60
T_antipodiana_NK2.2-A	TRINITY_DN7156_c2_g1_i2.p1	0.500	58	29	0	1	58	205	262	1.833E-09	53	60
T_antipodiana_NK2.2-A	TRINITY_DN7156_c2_g1_i3.p1	0.500	58	29	0	1	58	205	262	1.833E-09	53	60
T_antipodiana_NK2.2-A	TRINITY_DN7291_c0_g1_i2.p1	0.473	57	30	0	4	60	3	59	2.522E-09	52	60
T_antipodiana_NK2.2-A	TRINITY_DN7291_c0_g1_i4.p1	0.473	57	30	0	4	60	340	396	2.522E-09	52	60
T_antipodiana_NK2.2-A	TRINITY_DN8440_c1_g4_i1.p1	0.508	57	28	0	2	58	141	197	3.470E-09	52	60
T_antipodiana_NK2.2-A	TRINITY_DN9187_c0_g1_i1.p1	0.490	51	26	0	5	55	179	229	9.045E-09	51	60
T_antipodiana_NK2.2-A	TRINITY_DN5509_c0_g1_i2.p1	0.491	57	29	0	2	58	134	190	9.045E-09	51	60
T_antipodiana_NK2.2-A	TRINITY_DN5509_c0_g1_i3.p1	0.491	57	29	0	2	58	134	190	9.045E-09	51	60
T_antipodiana_NK2.2-A	TRINITY_DN5767_c0_g1_i3.p1	0.508	57	28	0	2	58	142	198	1.245E-08	50	60
T_antipodiana_NK2.2-A	TRINITY_DN5767_c0_g1_i1.p1	0.508	57	28	0	2	58	269	325	1.245E-08	50	60
T_antipodiana_NK2.2-A	TRINITY_DN2882_c0_g1_i1.p1	0.491	57	29	0	2	58	167	223	1.713E-08	50	60
T_antipodiana_NK2.2-A	TRINITY_DN2882_c0_g1_i2.p1	0.491	57	29	0	2	58	167	223	1.713E-08	50	60
T_antipodiana_NK2.2-A	TRINITY_DN8197_c0_g1_i2.p1	0.491	57	29	0	2	58	125	181	2.358E-08	49	60
T_antipodiana_NK2.2-A	TRINITY_DN3615_c1_g1_i1.p1	0.508	57	28	0	2	58	210	266	2.358E-08	49	60
T_antipodiana_NK2.2-A	TRINITY_DN785_c0_g2_i1.p1	0.481	54	28	0	5	58	207	260	3.246E-08	49	60
T_antipodiana_NK2.2-A	TRINITY_DN941_c6_g1_i1.p1	0.481	54	28	0	5	58	198	251	3.246E-08	49	60
T_antipodiana_NK2.2-A	TRINITY_DN5925_c5_g1_i2.p1	0.444	54	29	0	5	58	195	248	4.467E-08	49	60
T_antipodiana_NK2.2-A	TRINITY_DN5925_c5_g1_i3.p1	0.444	54	29	0	5	58	195	248	4.467E-08	49	60
T_antipodiana_NK2.2-A	TRINITY_DN5925_c5_g1_i4.p1	0.444	54	29	0	5	58	195	248	4.467E-08	49	60
T_antipodiana_NK2.2-A	TRINITY_DN5925_c5_g1_i6.p1	0.444	54	29	0	5	58	195	248	4.467E-08	49	60
T_antipodiana_NK2.2-A	TRINITY_DN8440_c1_g4_i2.p1	0.500	52	26	0	2	53	141	192	6.149E-08	48	60
T_antipodiana_NK2.2-A	TRINITY_DN505_c3_g4_i1.p1	0.470	51	26	0	5	55	216	266	6.149E-08	48	60
T_antipodiana_NK2.2-A	TRINITY_DN33_c2_g2_i2.p1	0.462	54	29	0	5	58	100	153	1.165E-07	48	60
T_antipodiana_NK2.2-A	TRINITY_DN33_c2_g2_i1.p1	0.462	54	29	0	5	58	100	153	1.165E-07	48	60
T_antipodiana_NK2.2-A	TRINITY_DN7057_c0_g1_i2.p1	0.481	54	28	0	5	58	219	272	1.604E-07	47	60
T_antipodiana_NK2.2-A	TRINITY_DN7057_c0_g1_i1.p1	0.481	54	28	0	5	58	219	272	1.604E-07	47	60
T_antipodiana_NK2.2-A	TRINITY_DN3389_c2_g1_i1.p1	0.462	54	29	0	5	58	312	365	2.208E-07	47	60
T_antipodiana_NK2.2-A	TRINITY_DN41848_c0_g3_i8.p1	0.428	56	31	0	3	58	285	340	4.186E-07	46	60
T_antipodiana_NK2.2-A	TRINITY_DN41848_c0_g3_i2.p1	0.428	56	31	0	3	58	285	340	4.186E-07	46	60
T_antipodiana_NK2.2-A	TRINITY_DN41848_c0_g3_i6.p1	0.428	56	31	0	3	58	381	436	4.186E-07	46	60
T_antipodiana_NK2.2-A	TRINITY_DN41848_c0_g3_i1.p1	0.428	56	31	0	3	58	381	436	4.186E-07	46	60
T_antipodiana_NK2.2-A	TRINITY_DN41848_c0_g3_i3.p1	0.428	56	31	0	3	58	545	600	4.186E-07	46	60
T_antipodiana_NK2.2-A	TRINITY_DN41848_c0_g3_i5.p1	0.428	56	31	0	3	58	569	624	4.186E-07	46	60
T_antipodiana_NK2.2-A	TRINITY_DN41848_c0_g3_i7.p1	0.428	56	31	0	3	58	696	751	4.186E-07	46	60
T_antipodiana_NK2.2-A	TRINITY_DN41848_c0_g3_i4.p1	0.428	56	31	0	3	58	696	751	4.186E-07	46	60
T_antipodiana_NK2.2-A	TRINITY_DN1434_c1_g1_i1.p1	0.425	54	30	0	5	58	187	240	5.764E-07	46	60
T_antipodiana_NK2.2-A	TRINITY_DN40523_c2_g3_i1.p1	0.425	54	30	0	5	58	120	173	5.764E-07	46	60
T_antipodiana_NK2.2-A	TRINITY_DN941_c6_g2_i1.p1	0.460	50	26	0	11	60	2	51	7.936E-07	45	60
T_antipodiana_NK2.2-A	TRINITY_DN33_c2_g1_i1.p1	0.444	54	29	0	5	58	202	255	7.936E-07	45	60
T_antipodiana_NK2.2-A	TRINITY_DN33_c2_g1_i14.p1	0.444	54	29	0	5	58	202	255	7.936E-07	45	60
T_antipodiana_NK2.2-A	TRINITY_DN33_c2_g1_i17.p1	0.444	54	29	0	5	58	202	255	7.936E-07	45	60
T_antipodiana_NK2.2-A	TRINITY_DN33_c2_g1_i20.p1	0.444	54	29	0	5	58	202	255	7.936E-07	45	60
T_antipodiana_NK2.2-A	TRINITY_DN33_c2_g1_i21.p1	0.444	54	29	0	5	58	202	255	7.936E-07	45	60
T_antipodiana_NK2.2-A	TRINITY_DN3888_c0_g1_i1.p1	0.413	58	33	0	1	58	121	178	1.093E-06	45	60
T_antipodiana_NK2.2-A	TRINITY_DN780_c3_g2_i1.p1	0.425	54	30	0	5	58	217	270	1.093E-06	45	60
T_antipodiana_NK2.2-A	TRINITY_DN780_c3_g2_i3.p1	0.425	54	30	0	5	58	217	270	1.093E-06	45	60
T_antipodiana_NK2.2-A	TRINITY_DN780_c3_g2_i5.p1	0.425	54	30	0	5	58	217	270	1.093E-06	45	60
T_antipodiana_NK2.2-A	TRINITY_DN780_c3_g2_i6.p1	0.425	54	30	0	5	58	217	270	1.093E-06	45	60
T_antipodiana_NK2.2-A	TRINITY_DN780_c3_g2_i7.p1	0.425	54	30	0	5	58	217	270	1.093E-06	45	60
T_antipodiana_NK2.2-A	TRINITY_DN44707_c2_g1_i1.p1	0.411	51	29	0	5	55	93	143	1.505E-06	44	60
T_antipodiana_NK2.2-A	TRINITY_DN13103_c1_g1_i1.p1	0.400	55	32	0	5	59	142	196	2.072E-06	44	60
T_antipodiana_NK2.2-A	TRINITY_DN13103_c1_g1_i2.p1	0.400	55	32	0	5	59	142	196	2.072E-06	44	60
T_antipodiana_NK2.2-A	TRINITY_DN17450_c0_g1_i2.p1	0.425	54	30	0	5	58	221	274	2.072E-06	44	60
T_antipodiana_NK2.2-A	TRINITY_DN41848_c0_g3_i6.p2	0.396	58	34	0	2	59	7	64	2.854E-06	44	60
T_antipodiana_NK2.2-A	TRINITY_DN41848_c0_g3_i1.p2	0.396	58	34	0	2	59	31	88	2.854E-06	44	60
T_antipodiana_NK2.2-A	TRINITY_DN10506_c0_g1_i1.p1	0.446	56	30	0	5	60	102	157	1.027E-05	42	60
T_antipodiana_NK2.2-A	TRINITY_DN16282_c0_g1_i1.p1	0.407	54	31	0	5	58	213	266	1.414E-05	42	60
T_antipodiana_NK2.2-A	TRINITY_DN16282_c0_g1_i2.p1	0.407	54	31	0	5	58	213	266	1.414E-05	42	60
T_antipodiana_NK2.2-A	TRINITY_DN5355_c0_g1_i1.p1	0.431	51	28	0	5	55	142	192	2.684E-05	41	60
T_antipodiana_NK2.2-A	TRINITY_DN5355_c0_g1_i1.p2	0.431	51	28	0	5	55	142	192	2.684E-05	41	60
T_antipodiana_NK2.2-A	TRINITY_DN5355_c0_g1_i2.p1	0.431	51	28	0	5	55	142	192	2.684E-05	41	60
T_antipodiana_NK2.2-A	TRINITY_DN5355_c0_g1_i2.p2	0.431	51	28	0	5	55	142	192	2.684E-05	41	60
T_antipodiana_NK2.2-A	TRINITY_DN5355_c0_g1_i3.p2	0.431	51	28	0	5	55	142	192	2.684E-05	41	60
T_antipodiana_NK2.2-A	TRINITY_DN5355_c0_g1_i3.p1	0.431	51	28	0	5	55	142	192	2.684E-05	41	60
T_antipodiana_NK2.2-A	TRINITY_DN5355_c0_g1_i4.p1	0.431	51	28	0	5	55	142	192	2.684E-05	41	60
T_antipodiana_NK2.2-A	TRINITY_DN5355_c0_g1_i5.p1	0.431	51	28	0	5	55	142	192	2.684E-05	41	60
T_antipodiana_NK2.2-A	TRINITY_DN5355_c0_g1_i5.p2	0.431	51	28	0	5	55	142	192	2.684E-05	41	60
T_antipodiana_NK2.2-A	TRINITY_DN13494_c0_g1_i1.p1	0.403	57	33	0	2	58	49	105	7.019E-05	40	60
T_antipodiana_NK2.2-A	TRINITY_DN10526_c0_g1_i1.p1	0.385	57	34	0	2	58	166	222	9.131E-04	36	60
A_bruennichi_NK4-B	TRINITY_DN8609_c0_g1_i1.p1	0.800	60	12	0	1	60	170	229	4.846E-22	89	60
A_bruennichi_NK4-B	TRINITY_DN1575_c1_g1_i1.p1	0.666	60	20	0	1	60	204	263	2.387E-17	75	60
A_bruennichi_NK4-B	TRINITY_DN1575_c1_g1_i2.p1	0.666	60	20	0	1	60	253	312	2.387E-17	75	60
A_bruennichi_NK4-B	TRINITY_DN156_c2_g1_i1.p1	0.655	58	20	0	1	58	179	236	1.609E-16	73	60
A_bruennichi_NK4-B	TRINITY_DN6278_c0_g1_i1.p1	0.603	58	23	0	2	59	169	226	5.330E-15	68	60
A_bruennichi_NK4-B	TRINITY_DN6278_c0_g1_i4.p1	0.603	58	23	0	2	59	176	233	5.330E-15	68	60
A_bruennichi_NK4-B	TRINITY_DN61964_c0_g1_i1.p1	0.620	58	22	0	1	58	138	195	1.007E-14	68	60
A_bruennichi_NK4-B	TRINITY_DN857_c1_g1_i1.p1	0.586	58	24	0	2	59	145	202	1.904E-14	67	60
A_bruennichi_NK4-B	TRINITY_DN857_c1_g1_i2.p1	0.586	58	24	0	2	59	145	202	1.904E-14	67	60
A_bruennichi_NK4-B	TRINITY_DN857_c1_g1_i3.p1	0.586	58	24	0	2	59	155	212	1.904E-14	67	60
A_bruennichi_NK4-B	TRINITY_DN857_c1_g1_i4.p1	0.586	58	24	0	2	59	155	212	1.904E-14	67	60
A_bruennichi_NK4-B	TRINITY_DN8197_c0_g1_i2.p1	0.586	58	24	0	2	59	125	182	1.286E-13	64	60
A_bruennichi_NK4-B	TRINITY_DN183_c2_g1_i1.p1	0.568	58	25	0	1	58	29	86	6.325E-13	63	60
A_bruennichi_NK4-B	TRINITY_DN1792_c2_g2_i1.p1	0.603	58	23	0	1	58	231	288	6.325E-13	63	60
A_bruennichi_NK4-B	TRINITY_DN7156_c2_g1_i2.p1	0.551	58	26	0	1	58	205	262	8.697E-13	62	60
A_bruennichi_NK4-B	TRINITY_DN7156_c2_g1_i3.p1	0.551	58	26	0	1	58	205	262	8.697E-13	62	60
A_bruennichi_NK4-B	TRINITY_DN5410_c0_g1_i1.p1	0.542	59	27	0	2	60	206	264	8.697E-13	62	60
A_bruennichi_NK4-B	TRINITY_DN1038_c1_g1_i1.p1	0.568	58	25	0	2	59	130	187	1.196E-12	62	60
A_bruennichi_NK4-B	TRINITY_DN1038_c1_g1_i4.p1	0.568	58	25	0	2	59	130	187	1.196E-12	62	60
A_bruennichi_NK4-B	TRINITY_DN1038_c1_g1_i6.p1	0.568	58	25	0	2	59	130	187	1.196E-12	62	60
A_bruennichi_NK4-B	TRINITY_DN1038_c1_g1_i7.p1	0.568	58	25	0	2	59	130	187	1.196E-12	62	60
A_bruennichi_NK4-B	TRINITY_DN1038_c1_g1_i8.p1	0.568	58	25	0	2	59	130	187	1.196E-12	62	60
A_bruennichi_NK4-B	TRINITY_DN22862_c0_g1_i4.p1	0.525	59	28	0	1	59	93	151	1.645E-12	61	60
A_bruennichi_NK4-B	TRINITY_DN22862_c0_g1_i19.p1	0.525	59	28	0	1	59	93	151	1.645E-12	61	60
A_bruennichi_NK4-B	TRINITY_DN22862_c0_g1_i5.p1	0.525	59	28	0	1	59	280	338	1.645E-12	61	60
A_bruennichi_NK4-B	TRINITY_DN22862_c0_g1_i11.p1	0.525	59	28	0	1	59	280	338	1.645E-12	61	60
A_bruennichi_NK4-B	TRINITY_DN22862_c0_g1_i12.p1	0.525	59	28	0	1	59	280	338	1.645E-12	61	60
A_bruennichi_NK4-B	TRINITY_DN22862_c0_g1_i14.p1	0.525	59	28	0	1	59	280	338	1.645E-12	61	60
A_bruennichi_NK4-B	TRINITY_DN22862_c0_g1_i15.p1	0.525	59	28	0	1	59	280	338	1.645E-12	61	60
A_bruennichi_NK4-B	TRINITY_DN22862_c0_g1_i18.p1	0.525	59	28	0	1	59	280	338	1.645E-12	61	60
A_bruennichi_NK4-B	TRINITY_DN22862_c0_g1_i20.p1	0.525	59	28	0	1	59	280	338	1.645E-12	61	60
A_bruennichi_NK4-B	TRINITY_DN22862_c0_g1_i3.p1	0.525	59	28	0	1	59	280	338	1.645E-12	61	60
A_bruennichi_NK4-B	TRINITY_DN1976_c1_g1_i1.p1	0.561	57	25	0	2	58	200	256	3.111E-12	61	60
A_bruennichi_NK4-B	TRINITY_DN1976_c1_g1_i2.p1	0.561	57	25	0	2	58	200	256	3.111E-12	61	60
A_bruennichi_NK4-B	TRINITY_DN12557_c1_g1_i1.p1	0.509	55	27	0	1	55	29	83	4.279E-12	60	60
A_bruennichi_NK4-B	TRINITY_DN12557_c1_g1_i2.p1	0.509	55	27	0	1	55	185	239	4.279E-12	60	60
A_bruennichi_NK4-B	TRINITY_DN3615_c1_g1_i1.p1	0.592	54	22	0	2	55	210	263	2.106E-11	58	60
A_bruennichi_NK4-B	TRINITY_DN33_c2_g2_i2.p1	0.526	57	27	0	2	58	97	153	2.897E-11	58	60
A_bruennichi_NK4-B	TRINITY_DN33_c2_g2_i1.p1	0.526	57	27	0	2	58	97	153	2.897E-11	58	60
A_bruennichi_NK4-B	TRINITY_DN3389_c2_g1_i1.p1	0.500	54	27	0	5	58	312	365	1.037E-10	56	60
A_bruennichi_NK4-B	TRINITY_DN941_c6_g1_i1.p1	0.517	58	28	0	2	59	195	252	1.427E-10	56	60
A_bruennichi_NK4-B	TRINITY_DN8440_c1_g4_i1.p1	0.526	57	27	0	2	58	141	197	1.963E-10	55	60
A_bruennichi_NK4-B	TRINITY_DN785_c0_g2_i1.p1	0.500	58	29	0	2	59	204	261	2.701E-10	55	60
A_bruennichi_NK4-B	TRINITY_DN2882_c0_g1_i1.p1	0.508	57	28	0	2	58	167	223	3.716E-10	55	60
A_bruennichi_NK4-B	TRINITY_DN2882_c0_g1_i2.p1	0.508	57	28	0	2	58	167	223	3.716E-10	55	60
A_bruennichi_NK4-B	TRINITY_DN5509_c0_g1_i2.p1	0.508	57	28	0	2	58	134	190	5.113E-10	54	60
A_bruennichi_NK4-B	TRINITY_DN5509_c0_g1_i3.p1	0.508	57	28	0	2	58	134	190	5.113E-10	54	60
A_bruennichi_NK4-B	TRINITY_DN16282_c0_g1_i1.p1	0.481	54	28	0	2	55	210	263	5.113E-10	54	60
A_bruennichi_NK4-B	TRINITY_DN16282_c0_g1_i2.p1	0.481	54	28	0	2	55	210	263	5.113E-10	54	60
A_bruennichi_NK4-B	TRINITY_DN40523_c2_g3_i1.p1	0.491	57	29	0	2	58	117	173	7.035E-10	54	60
A_bruennichi_NK4-B	TRINITY_DN623_c1_g2_i1.p1	0.527	55	26	0	6	60	46	100	9.680E-10	53	60
A_bruennichi_NK4-B	TRINITY_DN8440_c1_g4_i2.p1	0.519	52	25	0	2	53	141	192	9.680E-10	53	60
A_bruennichi_NK4-B	TRINITY_DN623_c1_g2_i3.p1	0.527	55	26	0	6	60	174	228	9.680E-10	53	60
A_bruennichi_NK4-B	TRINITY_DN5767_c0_g1_i3.p1	0.491	57	29	0	2	58	142	198	1.332E-09	53	60
A_bruennichi_NK4-B	TRINITY_DN5767_c0_g1_i1.p1	0.491	57	29	0	2	58	269	325	1.332E-09	53	60
A_bruennichi_NK4-B	TRINITY_DN5918_c0_g1_i1.p1	0.500	54	27	0	2	55	150	203	1.833E-09	53	60
A_bruennichi_NK4-B	TRINITY_DN13103_c1_g1_i1.p1	0.456	57	30	0	2	58	139	195	1.833E-09	53	60
A_bruennichi_NK4-B	TRINITY_DN13103_c1_g1_i2.p1	0.456	57	30	0	2	58	139	195	1.833E-09	53	60
A_bruennichi_NK4-B	TRINITY_DN33_c2_g1_i1.p1	0.472	55	29	0	1	55	198	252	3.470E-09	52	60
A_bruennichi_NK4-B	TRINITY_DN33_c2_g1_i14.p1	0.472	55	29	0	1	55	198	252	3.470E-09	52	60
A_bruennichi_NK4-B	TRINITY_DN33_c2_g1_i17.p1	0.472	55	29	0	1	55	198	252	3.470E-09	52	60
A_bruennichi_NK4-B	TRINITY_DN33_c2_g1_i20.p1	0.472	55	29	0	1	55	198	252	3.470E-09	52	60
A_bruennichi_NK4-B	TRINITY_DN33_c2_g1_i21.p1	0.472	55	29	0	1	55	198	252	3.470E-09	52	60
A_bruennichi_NK4-B	TRINITY_DN1434_c1_g1_i1.p1	0.444	54	29	0	5	58	187	240	3.470E-09	52	60
A_bruennichi_NK4-B	TRINITY_DN7291_c0_g1_i2.p1	0.529	51	24	0	5	55	4	54	4.776E-09	51	60
A_bruennichi_NK4-B	TRINITY_DN780_c3_g2_i1.p1	0.456	57	30	0	2	58	214	270	4.776E-09	51	60
A_bruennichi_NK4-B	TRINITY_DN780_c3_g2_i3.p1	0.456	57	30	0	2	58	214	270	4.776E-09	51	60
A_bruennichi_NK4-B	TRINITY_DN780_c3_g2_i5.p1	0.456	57	30	0	2	58	214	270	4.776E-09	51	60
A_bruennichi_NK4-B	TRINITY_DN780_c3_g2_i6.p1	0.456	57	30	0	2	58	214	270	4.776E-09	51	60
A_bruennichi_NK4-B	TRINITY_DN780_c3_g2_i7.p1	0.456	57	30	0	2	58	214	270	4.776E-09	51	60
A_bruennichi_NK4-B	TRINITY_DN7291_c0_g1_i4.p1	0.529	51	24	0	5	55	341	391	4.776E-09	51	60
A_bruennichi_NK4-B	TRINITY_DN17450_c0_g1_i2.p1	0.462	54	29	0	2	55	218	271	9.045E-09	51	60
A_bruennichi_NK4-B	TRINITY_DN5925_c5_g1_i2.p1	0.456	57	30	0	2	58	192	248	9.045E-09	51	60
A_bruennichi_NK4-B	TRINITY_DN5925_c5_g1_i3.p1	0.456	57	30	0	2	58	192	248	9.045E-09	51	60
A_bruennichi_NK4-B	TRINITY_DN5925_c5_g1_i4.p1	0.456	57	30	0	2	58	192	248	9.045E-09	51	60
A_bruennichi_NK4-B	TRINITY_DN5925_c5_g1_i6.p1	0.456	57	30	0	2	58	192	248	9.045E-09	51	60
A_bruennichi_NK4-B	TRINITY_DN941_c6_g2_i1.p1	0.510	49	24	0	12	60	3	51	1.245E-08	50	60
A_bruennichi_NK4-B	TRINITY_DN7057_c0_g1_i2.p1	0.508	57	28	0	2	58	216	272	1.713E-08	50	60
A_bruennichi_NK4-B	TRINITY_DN7057_c0_g1_i1.p1	0.508	57	28	0	2	58	216	272	1.713E-08	50	60
A_bruennichi_NK4-B	TRINITY_DN44707_c2_g1_i1.p1	0.425	54	30	0	2	55	90	143	3.246E-08	49	60
A_bruennichi_NK4-B	TRINITY_DN3888_c0_g1_i1.p1	0.448	58	31	0	1	58	121	178	6.149E-08	48	60
A_bruennichi_NK4-B	TRINITY_DN9187_c0_g1_i1.p1	0.509	51	25	0	5	55	179	229	2.208E-07	47	60
A_bruennichi_NK4-B	TRINITY_DN505_c3_g4_i1.p1	0.436	55	30	0	1	55	212	266	2.208E-07	47	60
A_bruennichi_NK4-B	TRINITY_DN41848_c0_g3_i8.p1	0.428	56	31	0	3	58	285	340	4.186E-07	46	60
A_bruennichi_NK4-B	TRINITY_DN41848_c0_g3_i2.p1	0.428	56	31	0	3	58	285	340	4.186E-07	46	60
A_bruennichi_NK4-B	TRINITY_DN41848_c0_g3_i6.p1	0.428	56	31	0	3	58	381	436	4.186E-07	46	60
A_bruennichi_NK4-B	TRINITY_DN41848_c0_g3_i1.p1	0.428	56	31	0	3	58	381	436	4.186E-07	46	60
A_bruennichi_NK4-B	TRINITY_DN41848_c0_g3_i3.p1	0.428	56	31	0	3	58	545	600	4.186E-07	46	60
A_bruennichi_NK4-B	TRINITY_DN41848_c0_g3_i5.p1	0.428	56	31	0	3	58	569	624	4.186E-07	46	60
A_bruennichi_NK4-B	TRINITY_DN41848_c0_g3_i7.p1	0.428	56	31	0	3	58	696	751	4.186E-07	46	60
A_bruennichi_NK4-B	TRINITY_DN41848_c0_g3_i4.p1	0.428	56	31	0	3	58	696	751	4.186E-07	46	60
A_bruennichi_NK4-B	TRINITY_DN979_c0_g1_i1.p1	0.462	54	29	0	2	55	228	281	5.764E-07	46	60
A_bruennichi_NK4-B	TRINITY_DN979_c0_g1_i2.p1	0.462	54	29	0	2	55	228	281	5.764E-07	46	60
A_bruennichi_NK4-B	TRINITY_DN3639_c0_g1_i1.p1	0.423	52	29	0	2	53	150	201	1.093E-06	45	60
A_bruennichi_NK4-B	TRINITY_DN3639_c0_g1_i2.p1	0.423	52	29	0	2	53	154	205	1.093E-06	45	60
A_bruennichi_NK4-B	TRINITY_DN41848_c0_g3_i6.p2	0.454	55	28	0	1	55	9	60	2.854E-06	44	60
A_bruennichi_NK4-B	TRINITY_DN2150_c0_g1_i1.p1	0.425	54	30	0	2	55	53	106	2.854E-06	44	60
A_bruennichi_NK4-B	TRINITY_DN2150_c0_g1_i3.p1	0.425	54	30	0	2	55	53	106	2.854E-06	44	60
A_bruennichi_NK4-B	TRINITY_DN13494_c0_g1_i1.p1	0.438	57	31	0	2	58	49	105	2.854E-06	44	60
A_bruennichi_NK4-B	TRINITY_DN41848_c0_g3_i1.p2	0.454	55	28	0	1	55	33	84	2.854E-06	44	60
A_bruennichi_NK4-B	TRINITY_DN5355_c0_g1_i1.p1	0.425	54	30	0	2	55	139	192	2.854E-06	44	60
A_bruennichi_NK4-B	TRINITY_DN5355_c0_g1_i1.p2	0.425	54	30	0	2	55	139	192	2.854E-06	44	60
A_bruennichi_NK4-B	TRINITY_DN5355_c0_g1_i2.p1	0.425	54	30	0	2	55	139	192	2.854E-06	44	60
A_bruennichi_NK4-B	TRINITY_DN5355_c0_g1_i2.p2	0.425	54	30	0	2	55	139	192	2.854E-06	44	60
A_bruennichi_NK4-B	TRINITY_DN5355_c0_g1_i3.p2	0.425	54	30	0	2	55	139	192	2.854E-06	44	60
A_bruennichi_NK4-B	TRINITY_DN5355_c0_g1_i3.p1	0.425	54	30	0	2	55	139	192	2.854E-06	44	60
A_bruennichi_NK4-B	TRINITY_DN5355_c0_g1_i4.p1	0.425	54	30	0	2	55	139	192	2.854E-06	44	60
A_bruennichi_NK4-B	TRINITY_DN5355_c0_g1_i5.p1	0.425	54	30	0	2	55	139	192	2.854E-06	44	60
A_bruennichi_NK4-B	TRINITY_DN5355_c0_g1_i5.p2	0.425	54	30	0	2	55	139	192	2.854E-06	44	60
A_bruennichi_NK4-B	TRINITY_DN2150_c0_g1_i4.p1	0.425	54	30	0	2	55	53	106	2.854E-06	44	60
A_bruennichi_NK4-B	TRINITY_DN2150_c0_g1_i2.p1	0.425	54	30	0	2	55	53	106	2.854E-06	44	60
A_bruennichi_NK4-B	TRINITY_DN10526_c0_g1_i1.p1	0.444	54	29	0	2	55	166	219	3.930E-06	43	60
A_bruennichi_NK4-B	TRINITY_DN2138_c2_g1_i1.p1	0.425	54	30	0	2	55	139	192	3.930E-06	43	60
A_bruennichi_NK4-B	TRINITY_DN2138_c2_g1_i2.p1	0.425	54	30	0	2	55	139	192	3.930E-06	43	60
A_bruennichi_NK4-B	TRINITY_DN2138_c2_g1_i3.p1	0.425	54	30	0	2	55	139	192	3.930E-06	43	60
A_bruennichi_NK4-B	TRINITY_DN2138_c2_g1_i4.p1	0.425	54	30	0	2	55	139	192	3.930E-06	43	60
A_bruennichi_NK4-B	TRINITY_DN2138_c2_g1_i5.p1	0.425	54	30	0	2	55	139	192	3.930E-06	43	60
A_bruennichi_NK4-B	TRINITY_DN3236_c8_g1_i2.p1	0.403	52	30	0	2	53	42	93	1.027E-05	42	60
A_bruennichi_NK4-B	TRINITY_DN6148_c0_g2_i3.p1	0.400	55	32	0	1	55	134	188	1.027E-05	42	60
A_bruennichi_NK4-B	TRINITY_DN3236_c8_g1_i1.p1	0.403	52	30	0	2	53	224	275	1.027E-05	42	60
A_bruennichi_NK4-B	TRINITY_DN5219_c1_g1_i1.p1	0.388	54	32	0	2	55	78	131	1.414E-05	42	60
A_bruennichi_NK4-B	TRINITY_DN5264_c3_g1_i1.p1	0.407	54	31	0	2	55	136	189	1.414E-05	42	60
A_bruennichi_NK4-B	TRINITY_DN23171_c1_g1_i2.p1	0.418	55	31	0	1	55	147	201	1.948E-05	41	60
A_bruennichi_NK4-B	TRINITY_DN2150_c0_g2_i4.p1	0.425	54	30	0	2	55	74	127	3.698E-05	40	60
A_bruennichi_NK4-B	TRINITY_DN2150_c0_g2_i5.p1	0.425	54	30	0	2	55	74	127	3.698E-05	40	60
A_bruennichi_NK4-B	TRINITY_DN2150_c0_g2_i1.p1	0.425	54	30	0	2	55	74	127	3.698E-05	40	60
A_bruennichi_NK4-B	TRINITY_DN2150_c0_g2_i3.p1	0.425	54	30	0	2	55	74	127	3.698E-05	40	60
A_bruennichi_NK4-B	TRINITY_DN183_c0_g3_i2.p1	0.418	55	31	0	1	55	187	241	3.698E-05	40	60
A_bruennichi_NK4-B	TRINITY_DN6148_c0_g2_i1.p1	0.411	51	29	0	5	55	12	62	5.094E-05	40	60
A_bruennichi_NK4-B	TRINITY_DN6148_c0_g2_i2.p1	0.411	51	29	0	5	55	12	62	5.094E-05	40	60
A_bruennichi_NK4-B	TRINITY_DN10506_c0_g1_i1.p1	0.407	54	31	0	2	55	99	152	5.094E-05	40	60
A_bruennichi_NK4-B	TRINITY_DN533_c4_g1_i1.p1	0.388	54	32	0	2	55	248	301	3.487E-04	38	60
D_melanogaster_Hmx	TRINITY_DN1792_c2_g2_i1.p1	0.950	60	3	0	1	60	231	290	1.008E-30	113	60
D_melanogaster_Hmx	TRINITY_DN22862_c0_g1_i4.p1	0.637	58	21	0	1	58	93	150	9.932E-19	79	60
D_melanogaster_Hmx	TRINITY_DN22862_c0_g1_i19.p1	0.637	58	21	0	1	58	93	150	9.932E-19	79	60
D_melanogaster_Hmx	TRINITY_DN22862_c0_g1_i5.p1	0.637	58	21	0	1	58	280	337	9.932E-19	79	60
D_melanogaster_Hmx	TRINITY_DN22862_c0_g1_i11.p1	0.637	58	21	0	1	58	280	337	9.932E-19	79	60
D_melanogaster_Hmx	TRINITY_DN22862_c0_g1_i12.p1	0.637	58	21	0	1	58	280	337	9.932E-19	79	60
D_melanogaster_Hmx	TRINITY_DN22862_c0_g1_i14.p1	0.637	58	21	0	1	58	280	337	9.932E-19	79	60
D_melanogaster_Hmx	TRINITY_DN22862_c0_g1_i15.p1	0.637	58	21	0	1	58	280	337	9.932E-19	79	60
D_melanogaster_Hmx	TRINITY_DN22862_c0_g1_i18.p1	0.637	58	21	0	1	58	280	337	9.932E-19	79	60
D_melanogaster_Hmx	TRINITY_DN22862_c0_g1_i20.p1	0.637	58	21	0	1	58	280	337	9.932E-19	79	60
D_melanogaster_Hmx	TRINITY_DN22862_c0_g1_i3.p1	0.637	58	21	0	1	58	280	337	9.932E-19	79	60
D_melanogaster_Hmx	TRINITY_DN12557_c1_g1_i1.p1	0.559	59	26	0	1	59	29	87	3.040E-16	72	60
D_melanogaster_Hmx	TRINITY_DN12557_c1_g1_i2.p1	0.559	59	26	0	1	59	185	243	3.040E-16	72	60
D_melanogaster_Hmx	TRINITY_DN8609_c0_g1_i1.p1	0.627	59	22	0	1	59	170	228	1.086E-15	70	60
D_melanogaster_Hmx	TRINITY_DN5410_c0_g1_i1.p1	0.578	57	24	0	2	58	206	262	1.492E-15	70	60
D_melanogaster_Hmx	TRINITY_DN5509_c0_g1_i2.p1	0.586	58	24	0	2	59	134	191	2.820E-15	69	60
D_melanogaster_Hmx	TRINITY_DN5509_c0_g1_i3.p1	0.586	58	24	0	2	59	134	191	2.820E-15	69	60
D_melanogaster_Hmx	TRINITY_DN3615_c1_g1_i1.p1	0.603	58	23	0	2	59	210	267	2.820E-15	69	60
D_melanogaster_Hmx	TRINITY_DN8440_c1_g4_i1.p1	0.586	58	24	0	2	59	141	198	3.877E-15	69	60
D_melanogaster_Hmx	TRINITY_DN505_c3_g4_i1.p1	0.551	58	26	0	1	58	212	269	5.330E-15	68	60
D_melanogaster_Hmx	TRINITY_DN33_c2_g2_i2.p1	0.561	57	25	0	2	58	97	153	1.007E-14	68	60
D_melanogaster_Hmx	TRINITY_DN33_c2_g2_i1.p1	0.561	57	25	0	2	58	97	153	1.007E-14	68	60
D_melanogaster_Hmx	TRINITY_DN61964_c0_g1_i1.p1	0.603	58	23	0	1	58	138	195	1.007E-14	68	60
D_melanogaster_Hmx	TRINITY_DN183_c2_g1_i1.p1	0.600	60	24	0	1	60	29	88	2.618E-14	66	60
D_melanogaster_Hmx	TRINITY_DN1575_c1_g1_i1.p1	0.586	58	24	0	1	58	204	261	3.599E-14	66	60
D_melanogaster_Hmx	TRINITY_DN1575_c1_g1_i2.p1	0.586	58	24	0	1	58	253	310	3.599E-14	66	60
D_melanogaster_Hmx	TRINITY_DN2882_c0_g1_i1.p1	0.568	58	25	0	2	59	167	224	4.949E-14	66	60
D_melanogaster_Hmx	TRINITY_DN2882_c0_g1_i2.p1	0.568	58	25	0	2	59	167	224	4.949E-14	66	60
D_melanogaster_Hmx	TRINITY_DN1038_c1_g1_i1.p1	0.578	57	24	0	2	58	130	186	1.286E-13	64	60
D_melanogaster_Hmx	TRINITY_DN1038_c1_g1_i4.p1	0.578	57	24	0	2	58	130	186	1.286E-13	64	60
D_melanogaster_Hmx	TRINITY_DN1038_c1_g1_i6.p1	0.578	57	24	0	2	58	130	186	1.286E-13	64	60
D_melanogaster_Hmx	TRINITY_DN1038_c1_g1_i7.p1	0.578	57	24	0	2	58	130	186	1.286E-13	64	60
D_melanogaster_Hmx	TRINITY_DN1038_c1_g1_i8.p1	0.578	57	24	0	2	58	130	186	1.286E-13	64	60
D_melanogaster_Hmx	TRINITY_DN156_c2_g1_i1.p1	0.542	59	27	0	1	59	179	237	2.432E-13	64	60
D_melanogaster_Hmx	TRINITY_DN1976_c1_g1_i1.p1	0.543	57	26	0	2	58	200	256	3.345E-13	63	60
D_melanogaster_Hmx	TRINITY_DN1976_c1_g1_i2.p1	0.543	57	26	0	2	58	200	256	3.345E-13	63	60
D_melanogaster_Hmx	TRINITY_DN785_c0_g2_i1.p1	0.561	57	25	0	2	58	204	260	4.599E-13	63	60
D_melanogaster_Hmx	TRINITY_DN941_c6_g1_i1.p1	0.561	57	25	0	2	58	195	251	4.599E-13	63	60
D_melanogaster_Hmx	TRINITY_DN857_c1_g1_i1.p1	0.596	57	23	0	2	58	145	201	6.325E-13	63	60
D_melanogaster_Hmx	TRINITY_DN857_c1_g1_i2.p1	0.596	57	23	0	2	58	145	201	6.325E-13	63	60
D_melanogaster_Hmx	TRINITY_DN857_c1_g1_i3.p1	0.596	57	23	0	2	58	155	211	6.325E-13	63	60
D_melanogaster_Hmx	TRINITY_DN857_c1_g1_i4.p1	0.596	57	23	0	2	58	155	211	6.325E-13	63	60
D_melanogaster_Hmx	TRINITY_DN5918_c0_g1_i1.p1	0.500	58	29	0	2	59	150	207	1.196E-12	62	60
D_melanogaster_Hmx	TRINITY_DN16282_c0_g1_i1.p1	0.508	57	28	0	2	58	210	266	1.196E-12	62	60
D_melanogaster_Hmx	TRINITY_DN16282_c0_g1_i2.p1	0.508	57	28	0	2	58	210	266	1.196E-12	62	60
D_melanogaster_Hmx	TRINITY_DN6278_c0_g1_i1.p1	0.596	57	23	0	2	58	169	225	1.645E-12	61	60
D_melanogaster_Hmx	TRINITY_DN6278_c0_g1_i4.p1	0.596	57	23	0	2	58	176	232	1.645E-12	61	60
D_melanogaster_Hmx	TRINITY_DN8197_c0_g1_i2.p1	0.561	57	25	0	2	58	125	181	5.885E-12	60	60
D_melanogaster_Hmx	TRINITY_DN33_c2_g1_i1.p1	0.474	59	31	0	1	59	198	256	1.113E-11	59	60
D_melanogaster_Hmx	TRINITY_DN33_c2_g1_i14.p1	0.474	59	31	0	1	59	198	256	1.113E-11	59	60
D_melanogaster_Hmx	TRINITY_DN33_c2_g1_i17.p1	0.474	59	31	0	1	59	198	256	1.113E-11	59	60
D_melanogaster_Hmx	TRINITY_DN33_c2_g1_i20.p1	0.474	59	31	0	1	59	198	256	1.113E-11	59	60
D_melanogaster_Hmx	TRINITY_DN33_c2_g1_i21.p1	0.474	59	31	0	1	59	198	256	1.113E-11	59	60
D_melanogaster_Hmx	TRINITY_DN17450_c0_g1_i2.p1	0.482	58	30	0	2	59	218	275	1.113E-11	59	60
D_melanogaster_Hmx	TRINITY_DN8440_c1_g4_i2.p1	0.557	52	23	0	2	53	141	192	2.106E-11	58	60
D_melanogaster_Hmx	TRINITY_DN7156_c2_g1_i2.p1	0.517	58	28	0	1	58	205	262	2.897E-11	58	60
D_melanogaster_Hmx	TRINITY_DN7156_c2_g1_i3.p1	0.517	58	28	0	1	58	205	262	2.897E-11	58	60
D_melanogaster_Hmx	TRINITY_DN40523_c2_g3_i1.p1	0.482	58	30	0	2	59	117	174	5.482E-11	57	60
D_melanogaster_Hmx	TRINITY_DN5925_c5_g1_i2.p1	0.491	57	29	0	2	58	192	248	7.541E-11	57	60
D_melanogaster_Hmx	TRINITY_DN5925_c5_g1_i3.p1	0.491	57	29	0	2	58	192	248	7.541E-11	57	60
D_melanogaster_Hmx	TRINITY_DN5925_c5_g1_i4.p1	0.491	57	29	0	2	58	192	248	7.541E-11	57	60
D_melanogaster_Hmx	TRINITY_DN5925_c5_g1_i6.p1	0.491	57	29	0	2	58	192	248	7.541E-11	57	60
D_melanogaster_Hmx	TRINITY_DN3389_c2_g1_i1.p1	0.482	56	28	0	5	60	312	367	1.037E-10	56	60
D_melanogaster_Hmx	TRINITY_DN9187_c0_g1_i1.p1	0.518	54	26	0	4	57	178	231	1.427E-10	56	60
D_melanogaster_Hmx	TRINITY_DN7057_c0_g1_i2.p1	0.500	58	29	0	2	59	216	273	1.963E-10	55	60
D_melanogaster_Hmx	TRINITY_DN7057_c0_g1_i1.p1	0.500	58	29	0	2	59	216	273	1.963E-10	55	60
D_melanogaster_Hmx	TRINITY_DN941_c6_g2_i1.p1	0.562	48	21	0	11	58	2	49	2.701E-10	55	60
D_melanogaster_Hmx	TRINITY_DN7291_c0_g1_i2.p1	0.509	53	26	0	5	57	4	56	3.716E-10	55	60
D_melanogaster_Hmx	TRINITY_DN780_c3_g2_i1.p1	0.465	58	30	0	2	59	214	271	3.716E-10	55	60
D_melanogaster_Hmx	TRINITY_DN780_c3_g2_i3.p1	0.465	58	30	0	2	59	214	271	3.716E-10	55	60
D_melanogaster_Hmx	TRINITY_DN780_c3_g2_i5.p1	0.465	58	30	0	2	59	214	271	3.716E-10	55	60
D_melanogaster_Hmx	TRINITY_DN780_c3_g2_i6.p1	0.465	58	30	0	2	59	214	271	3.716E-10	55	60
D_melanogaster_Hmx	TRINITY_DN780_c3_g2_i7.p1	0.465	58	30	0	2	59	214	271	3.716E-10	55	60
D_melanogaster_Hmx	TRINITY_DN7291_c0_g1_i4.p1	0.509	53	26	0	5	57	341	393	3.716E-10	55	60
D_melanogaster_Hmx	TRINITY_DN623_c1_g2_i1.p1	0.529	51	24	0	8	58	48	98	5.113E-10	54	60
D_melanogaster_Hmx	TRINITY_DN623_c1_g2_i3.p1	0.529	51	24	0	8	58	176	226	5.113E-10	54	60
D_melanogaster_Hmx	TRINITY_DN41848_c0_g3_i8.p1	0.474	59	31	0	1	59	283	341	5.113E-10	54	60
D_melanogaster_Hmx	TRINITY_DN41848_c0_g3_i2.p1	0.474	59	31	0	1	59	283	341	5.113E-10	54	60
D_melanogaster_Hmx	TRINITY_DN41848_c0_g3_i6.p1	0.474	59	31	0	1	59	379	437	5.113E-10	54	60
D_melanogaster_Hmx	TRINITY_DN41848_c0_g3_i1.p1	0.474	59	31	0	1	59	379	437	5.113E-10	54	60
D_melanogaster_Hmx	TRINITY_DN41848_c0_g3_i3.p1	0.474	59	31	0	1	59	543	601	5.113E-10	54	60
D_melanogaster_Hmx	TRINITY_DN41848_c0_g3_i5.p1	0.474	59	31	0	1	59	567	625	5.113E-10	54	60
D_melanogaster_Hmx	TRINITY_DN41848_c0_g3_i7.p1	0.474	59	31	0	1	59	694	752	5.113E-10	54	60
D_melanogaster_Hmx	TRINITY_DN41848_c0_g3_i4.p1	0.474	59	31	0	1	59	694	752	5.113E-10	54	60
D_melanogaster_Hmx	TRINITY_DN6148_c0_g2_i3.p1	0.465	58	30	0	1	58	134	191	7.035E-10	54	60
D_melanogaster_Hmx	TRINITY_DN1434_c1_g1_i1.p1	0.450	60	32	0	1	60	183	242	1.332E-09	53	60
D_melanogaster_Hmx	TRINITY_DN5219_c1_g1_i1.p1	0.462	54	29	0	5	58	81	134	1.833E-09	53	60
D_melanogaster_Hmx	TRINITY_DN3888_c0_g1_i1.p1	0.416	60	34	0	1	60	121	180	6.572E-09	51	60
D_melanogaster_Hmx	TRINITY_DN5767_c0_g1_i3.p1	0.491	57	29	0	2	58	142	198	6.572E-09	51	60
D_melanogaster_Hmx	TRINITY_DN5264_c3_g1_i1.p1	0.413	58	33	0	2	59	136	193	6.572E-09	51	60
D_melanogaster_Hmx	TRINITY_DN5767_c0_g1_i1.p1	0.491	57	29	0	2	58	269	325	6.572E-09	51	60
D_melanogaster_Hmx	TRINITY_DN44707_c2_g1_i1.p1	0.470	51	26	0	5	55	93	143	9.045E-09	51	60
D_melanogaster_Hmx	TRINITY_DN13103_c1_g1_i1.p1	0.456	57	30	0	2	58	139	195	9.045E-09	51	60
D_melanogaster_Hmx	TRINITY_DN13103_c1_g1_i2.p1	0.456	57	30	0	2	58	139	195	9.045E-09	51	60
D_melanogaster_Hmx	TRINITY_DN2138_c2_g1_i1.p1	0.421	57	32	0	2	58	139	195	9.045E-09	51	60
D_melanogaster_Hmx	TRINITY_DN2138_c2_g1_i2.p1	0.421	57	32	0	2	58	139	195	9.045E-09	51	60
D_melanogaster_Hmx	TRINITY_DN2138_c2_g1_i3.p1	0.421	57	32	0	2	58	139	195	9.045E-09	51	60
D_melanogaster_Hmx	TRINITY_DN2138_c2_g1_i4.p1	0.421	57	32	0	2	58	139	195	9.045E-09	51	60
D_melanogaster_Hmx	TRINITY_DN2138_c2_g1_i5.p1	0.421	57	32	0	2	58	139	195	9.045E-09	51	60
D_melanogaster_Hmx	TRINITY_DN10506_c0_g1_i1.p1	0.456	57	30	0	2	58	99	155	1.713E-08	50	60
D_melanogaster_Hmx	TRINITY_DN23171_c1_g1_i2.p1	0.431	58	32	0	1	58	147	204	1.713E-08	50	60
D_melanogaster_Hmx	TRINITY_DN2150_c0_g2_i4.p1	0.454	55	29	0	5	59	77	131	2.358E-08	49	60
D_melanogaster_Hmx	TRINITY_DN2150_c0_g2_i5.p1	0.454	55	29	0	5	59	77	131	2.358E-08	49	60
D_melanogaster_Hmx	TRINITY_DN2150_c0_g2_i1.p1	0.454	55	29	0	5	59	77	131	2.358E-08	49	60
D_melanogaster_Hmx	TRINITY_DN2150_c0_g2_i3.p1	0.454	55	29	0	5	59	77	131	2.358E-08	49	60
D_melanogaster_Hmx	TRINITY_DN3639_c0_g1_i1.p1	0.372	59	36	0	2	60	150	208	2.358E-08	49	60
D_melanogaster_Hmx	TRINITY_DN3639_c0_g1_i2.p1	0.372	59	36	0	2	60	154	212	2.358E-08	49	60
D_melanogaster_Hmx	TRINITY_DN979_c0_g1_i1.p1	0.438	57	31	0	2	58	228	284	2.358E-08	49	60
D_melanogaster_Hmx	TRINITY_DN979_c0_g1_i2.p1	0.438	57	31	0	2	58	228	284	2.358E-08	49	60
D_melanogaster_Hmx	TRINITY_DN2150_c0_g1_i1.p1	0.403	57	33	0	2	58	53	109	4.467E-08	49	60
D_melanogaster_Hmx	TRINITY_DN2150_c0_g1_i3.p1	0.403	57	33	0	2	58	53	109	4.467E-08	49	60
D_melanogaster_Hmx	TRINITY_DN2150_c0_g1_i4.p1	0.403	57	33	0	2	58	53	109	4.467E-08	49	60
D_melanogaster_Hmx	TRINITY_DN2150_c0_g1_i2.p1	0.403	57	33	0	2	58	53	109	4.467E-08	49	60
D_melanogaster_Hmx	TRINITY_DN183_c0_g3_i2.p1	0.413	58	33	0	1	58	187	244	4.467E-08	49	60
D_melanogaster_Hmx	TRINITY_DN3236_c8_g1_i2.p1	0.372	59	36	0	2	60	42	100	6.149E-08	48	60
D_melanogaster_Hmx	TRINITY_DN3236_c8_g1_i1.p1	0.372	59	36	0	2	60	224	282	6.149E-08	48	60
D_melanogaster_Hmx	TRINITY_DN6148_c0_g2_i1.p1	0.425	54	30	0	5	58	12	65	1.604E-07	47	60
D_melanogaster_Hmx	TRINITY_DN6148_c0_g2_i2.p1	0.425	54	30	0	5	58	12	65	1.604E-07	47	60
D_melanogaster_Hmx	TRINITY_DN533_c4_g1_i1.p1	0.421	57	32	0	2	58	248	304	2.208E-07	47	60
D_melanogaster_Hmx	TRINITY_DN12_c0_g1_i7.p1	0.403	57	33	0	3	59	252	308	2.208E-07	47	60
D_melanogaster_Hmx	TRINITY_DN12_c0_g1_i1.p1	0.403	57	33	0	3	59	252	308	2.208E-07	47	60
D_melanogaster_Hmx	TRINITY_DN12_c0_g1_i3.p1	0.403	57	33	0	3	59	257	313	2.208E-07	47	60
D_melanogaster_Hmx	TRINITY_DN5355_c0_g1_i1.p1	0.396	58	34	0	2	59	139	196	3.040E-07	46	60
D_melanogaster_Hmx	TRINITY_DN5355_c0_g1_i1.p2	0.396	58	34	0	2	59	139	196	3.040E-07	46	60
D_melanogaster_Hmx	TRINITY_DN5355_c0_g1_i2.p1	0.396	58	34	0	2	59	139	196	3.040E-07	46	60
D_melanogaster_Hmx	TRINITY_DN5355_c0_g1_i2.p2	0.396	58	34	0	2	59	139	196	3.040E-07	46	60
D_melanogaster_Hmx	TRINITY_DN5355_c0_g1_i3.p2	0.396	58	34	0	2	59	139	196	3.040E-07	46	60
D_melanogaster_Hmx	TRINITY_DN5355_c0_g1_i3.p1	0.396	58	34	0	2	59	139	196	3.040E-07	46	60
D_melanogaster_Hmx	TRINITY_DN5355_c0_g1_i4.p1	0.396	58	34	0	2	59	139	196	3.040E-07	46	60
D_melanogaster_Hmx	TRINITY_DN5355_c0_g1_i5.p1	0.396	58	34	0	2	59	139	196	3.040E-07	46	60
D_melanogaster_Hmx	TRINITY_DN5355_c0_g1_i5.p2	0.396	58	34	0	2	59	139	196	3.040E-07	46	60
D_melanogaster_Hmx	TRINITY_DN628_c5_g1_i2.p1	0.413	58	33	0	2	59	46	103	7.936E-07	45	60
D_melanogaster_Hmx	TRINITY_DN628_c5_g1_i3.p1	0.413	58	33	0	2	59	88	145	7.936E-07	45	60
D_melanogaster_Hmx	TRINITY_DN7467_c2_g1_i1.p1	0.368	57	35	0	2	58	101	157	7.936E-07	45	60
D_melanogaster_Hmx	TRINITY_DN628_c5_g1_i7.p1	0.413	58	33	0	2	59	46	103	7.936E-07	45	60
D_melanogaster_Hmx	TRINITY_DN628_c5_g1_i4.p1	0.413	58	33	0	2	59	88	145	7.936E-07	45	60
D_melanogaster_Hmx	TRINITY_DN13494_c0_g1_i1.p1	0.403	57	33	0	2	58	49	105	1.505E-06	44	60
D_melanogaster_Hmx	TRINITY_DN4056_c0_g1_i1.p1	0.362	58	36	0	1	58	208	265	3.930E-06	43	60
D_melanogaster_Hmx	TRINITY_DN41848_c0_g3_i6.p2	0.431	51	28	0	5	55	10	60	5.413E-06	43	60
D_melanogaster_Hmx	TRINITY_DN41848_c0_g3_i1.p2	0.431	51	28	0	5	55	34	84	5.413E-06	43	60
D_melanogaster_Hmx	TRINITY_DN12_c0_g2_i1.p1	0.350	57	36	0	3	59	110	166	7.455E-06	42	60
D_melanogaster_Hmx	TRINITY_DN12_c0_g2_i5.p1	0.350	57	36	0	3	59	251	307	7.455E-06	42	60
D_melanogaster_Hmx	TRINITY_DN10526_c0_g1_i1.p1	0.407	54	31	0	2	55	166	219	1.414E-05	42	60
D_melanogaster_Hmx	TRINITY_DN12_c0_g2_i4.p1	0.344	61	37	0	3	59	110	170	1.836E-04	38	60
D_melanogaster_Hmx	TRINITY_DN12_c0_g2_i6.p1	0.344	61	37	0	3	59	251	311	1.836E-04	38	60
D_melanogaster_Hmx	TRINITY_DN33272_c0_g1_i1.p1	0.535	28	13	0	31	58	4	31	4.806E-04	37	60
T_tridentatus_Hmx_C	TRINITY_DN1792_c2_g2_i1.p1	0.950	60	3	0	1	60	231	290	1.096E-31	116	60
T_tridentatus_Hmx_C	TRINITY_DN22862_c0_g1_i4.p1	0.655	58	20	0	1	58	93	150	4.138E-20	83	60
T_tridentatus_Hmx_C	TRINITY_DN22862_c0_g1_i19.p1	0.655	58	20	0	1	58	93	150	4.138E-20	83	60
T_tridentatus_Hmx_C	TRINITY_DN22862_c0_g1_i5.p1	0.655	58	20	0	1	58	280	337	4.138E-20	83	60
T_tridentatus_Hmx_C	TRINITY_DN22862_c0_g1_i11.p1	0.655	58	20	0	1	58	280	337	4.138E-20	83	60
T_tridentatus_Hmx_C	TRINITY_DN22862_c0_g1_i12.p1	0.655	58	20	0	1	58	280	337	4.138E-20	83	60
T_tridentatus_Hmx_C	TRINITY_DN22862_c0_g1_i14.p1	0.655	58	20	0	1	58	280	337	4.138E-20	83	60
T_tridentatus_Hmx_C	TRINITY_DN22862_c0_g1_i15.p1	0.655	58	20	0	1	58	280	337	4.138E-20	83	60
T_tridentatus_Hmx_C	TRINITY_DN22862_c0_g1_i18.p1	0.655	58	20	0	1	58	280	337	4.138E-20	83	60
T_tridentatus_Hmx_C	TRINITY_DN22862_c0_g1_i20.p1	0.655	58	20	0	1	58	280	337	4.138E-20	83	60
T_tridentatus_Hmx_C	TRINITY_DN22862_c0_g1_i3.p1	0.655	58	20	0	1	58	280	337	4.138E-20	83	60
T_tridentatus_Hmx_C	TRINITY_DN12557_c1_g1_i1.p1	0.576	59	25	0	1	59	29	87	8.518E-17	74	60
T_tridentatus_Hmx_C	TRINITY_DN12557_c1_g1_i2.p1	0.576	59	25	0	1	59	185	243	8.518E-17	74	60
T_tridentatus_Hmx_C	TRINITY_DN5509_c0_g1_i2.p1	0.586	58	24	0	2	59	134	191	4.179E-16	72	60
T_tridentatus_Hmx_C	TRINITY_DN5509_c0_g1_i3.p1	0.586	58	24	0	2	59	134	191	4.179E-16	72	60
T_tridentatus_Hmx_C	TRINITY_DN5410_c0_g1_i1.p1	0.611	54	21	0	5	58	209	262	7.897E-16	71	60
T_tridentatus_Hmx_C	TRINITY_DN3615_c1_g1_i1.p1	0.603	58	23	0	2	59	210	267	7.897E-16	71	60
T_tridentatus_Hmx_C	TRINITY_DN156_c2_g1_i1.p1	0.559	59	26	0	1	59	179	237	1.492E-15	70	60
T_tridentatus_Hmx_C	TRINITY_DN505_c3_g4_i1.p1	0.534	58	27	0	1	58	212	269	2.051E-15	70	60
T_tridentatus_Hmx_C	TRINITY_DN8609_c0_g1_i1.p1	0.593	59	24	0	1	59	170	228	2.820E-15	69	60
T_tridentatus_Hmx_C	TRINITY_DN8440_c1_g4_i1.p1	0.551	58	26	0	2	59	141	198	5.330E-15	68	60
T_tridentatus_Hmx_C	TRINITY_DN2882_c0_g1_i1.p1	0.568	58	25	0	2	59	167	224	7.327E-15	68	60
T_tridentatus_Hmx_C	TRINITY_DN2882_c0_g1_i2.p1	0.568	58	25	0	2	59	167	224	7.327E-15	68	60
T_tridentatus_Hmx_C	TRINITY_DN33_c2_g2_i2.p1	0.561	57	25	0	2	58	97	153	1.007E-14	68	60
T_tridentatus_Hmx_C	TRINITY_DN33_c2_g2_i1.p1	0.561	57	25	0	2	58	97	153	1.007E-14	68	60
T_tridentatus_Hmx_C	TRINITY_DN61964_c0_g1_i1.p1	0.603	58	23	0	1	58	138	195	1.007E-14	68	60
T_tridentatus_Hmx_C	TRINITY_DN1976_c1_g1_i1.p1	0.592	54	22	0	5	58	203	256	3.599E-14	66	60
T_tridentatus_Hmx_C	TRINITY_DN1976_c1_g1_i2.p1	0.592	54	22	0	5	58	203	256	3.599E-14	66	60
T_tridentatus_Hmx_C	TRINITY_DN183_c2_g1_i1.p1	0.566	60	26	0	1	60	29	88	6.804E-14	65	60
T_tridentatus_Hmx_C	TRINITY_DN5918_c0_g1_i1.p1	0.517	58	28	0	2	59	150	207	6.804E-14	65	60
T_tridentatus_Hmx_C	TRINITY_DN857_c1_g1_i1.p1	0.596	57	23	0	2	58	145	201	9.355E-14	65	60
T_tridentatus_Hmx_C	TRINITY_DN857_c1_g1_i2.p1	0.596	57	23	0	2	58	145	201	9.355E-14	65	60
T_tridentatus_Hmx_C	TRINITY_DN857_c1_g1_i3.p1	0.596	57	23	0	2	58	155	211	9.355E-14	65	60
T_tridentatus_Hmx_C	TRINITY_DN857_c1_g1_i4.p1	0.596	57	23	0	2	58	155	211	9.355E-14	65	60
T_tridentatus_Hmx_C	TRINITY_DN1575_c1_g1_i1.p1	0.534	58	27	0	1	58	204	261	1.286E-13	64	60
T_tridentatus_Hmx_C	TRINITY_DN1575_c1_g1_i2.p1	0.534	58	27	0	1	58	253	310	1.286E-13	64	60
T_tridentatus_Hmx_C	TRINITY_DN6278_c0_g1_i1.p1	0.596	57	23	0	2	58	169	225	2.432E-13	64	60
T_tridentatus_Hmx_C	TRINITY_DN6278_c0_g1_i4.p1	0.596	57	23	0	2	58	176	232	2.432E-13	64	60
T_tridentatus_Hmx_C	TRINITY_DN16282_c0_g1_i1.p1	0.508	57	28	0	2	58	210	266	3.345E-13	63	60
T_tridentatus_Hmx_C	TRINITY_DN16282_c0_g1_i2.p1	0.508	57	28	0	2	58	210	266	3.345E-13	63	60
T_tridentatus_Hmx_C	TRINITY_DN785_c0_g2_i1.p1	0.543	57	26	0	2	58	204	260	4.599E-13	63	60
T_tridentatus_Hmx_C	TRINITY_DN941_c6_g1_i1.p1	0.543	57	26	0	2	58	195	251	4.599E-13	63	60
T_tridentatus_Hmx_C	TRINITY_DN1038_c1_g1_i1.p1	0.543	57	26	0	2	58	130	186	4.599E-13	63	60
T_tridentatus_Hmx_C	TRINITY_DN1038_c1_g1_i4.p1	0.543	57	26	0	2	58	130	186	4.599E-13	63	60
T_tridentatus_Hmx_C	TRINITY_DN1038_c1_g1_i6.p1	0.543	57	26	0	2	58	130	186	4.599E-13	63	60
T_tridentatus_Hmx_C	TRINITY_DN1038_c1_g1_i7.p1	0.543	57	26	0	2	58	130	186	4.599E-13	63	60
T_tridentatus_Hmx_C	TRINITY_DN1038_c1_g1_i8.p1	0.543	57	26	0	2	58	130	186	4.599E-13	63	60
T_tridentatus_Hmx_C	TRINITY_DN33_c2_g1_i1.p1	0.491	59	30	0	1	59	198	256	1.196E-12	62	60
T_tridentatus_Hmx_C	TRINITY_DN33_c2_g1_i14.p1	0.491	59	30	0	1	59	198	256	1.196E-12	62	60
T_tridentatus_Hmx_C	TRINITY_DN33_c2_g1_i17.p1	0.491	59	30	0	1	59	198	256	1.196E-12	62	60
T_tridentatus_Hmx_C	TRINITY_DN33_c2_g1_i20.p1	0.491	59	30	0	1	59	198	256	1.196E-12	62	60
T_tridentatus_Hmx_C	TRINITY_DN33_c2_g1_i21.p1	0.491	59	30	0	1	59	198	256	1.196E-12	62	60
T_tridentatus_Hmx_C	TRINITY_DN17450_c0_g1_i2.p1	0.500	58	29	0	2	59	218	275	1.196E-12	62	60
T_tridentatus_Hmx_C	TRINITY_DN5925_c5_g1_i2.p1	0.526	57	27	0	2	58	192	248	1.645E-12	61	60
T_tridentatus_Hmx_C	TRINITY_DN5925_c5_g1_i3.p1	0.526	57	27	0	2	58	192	248	1.645E-12	61	60
T_tridentatus_Hmx_C	TRINITY_DN5925_c5_g1_i4.p1	0.526	57	27	0	2	58	192	248	1.645E-12	61	60
T_tridentatus_Hmx_C	TRINITY_DN5925_c5_g1_i6.p1	0.526	57	27	0	2	58	192	248	1.645E-12	61	60
T_tridentatus_Hmx_C	TRINITY_DN8197_c0_g1_i2.p1	0.543	57	26	0	2	58	125	181	3.111E-12	61	60
T_tridentatus_Hmx_C	TRINITY_DN7156_c2_g1_i2.p1	0.517	58	28	0	1	58	205	262	8.094E-12	59	60
T_tridentatus_Hmx_C	TRINITY_DN7156_c2_g1_i3.p1	0.517	58	28	0	1	58	205	262	8.094E-12	59	60
T_tridentatus_Hmx_C	TRINITY_DN40523_c2_g3_i1.p1	0.509	55	27	0	5	59	120	174	1.113E-11	59	60
T_tridentatus_Hmx_C	TRINITY_DN8440_c1_g4_i2.p1	0.519	52	25	0	2	53	141	192	3.985E-11	57	60
T_tridentatus_Hmx_C	TRINITY_DN780_c3_g2_i1.p1	0.482	58	30	0	2	59	214	271	3.985E-11	57	60
T_tridentatus_Hmx_C	TRINITY_DN780_c3_g2_i3.p1	0.482	58	30	0	2	59	214	271	3.985E-11	57	60
T_tridentatus_Hmx_C	TRINITY_DN780_c3_g2_i5.p1	0.482	58	30	0	2	59	214	271	3.985E-11	57	60
T_tridentatus_Hmx_C	TRINITY_DN780_c3_g2_i6.p1	0.482	58	30	0	2	59	214	271	3.985E-11	57	60
T_tridentatus_Hmx_C	TRINITY_DN780_c3_g2_i7.p1	0.482	58	30	0	2	59	214	271	3.985E-11	57	60
T_tridentatus_Hmx_C	TRINITY_DN3389_c2_g1_i1.p1	0.482	56	28	0	5	60	312	367	3.985E-11	57	60
T_tridentatus_Hmx_C	TRINITY_DN7057_c0_g1_i2.p1	0.482	58	30	0	2	59	216	273	5.482E-11	57	60
T_tridentatus_Hmx_C	TRINITY_DN7057_c0_g1_i1.p1	0.482	58	30	0	2	59	216	273	5.482E-11	57	60
T_tridentatus_Hmx_C	TRINITY_DN941_c6_g2_i1.p1	0.562	48	21	0	11	58	2	49	7.541E-11	57	60
T_tridentatus_Hmx_C	TRINITY_DN6148_c0_g2_i3.p1	0.482	58	30	0	1	58	134	191	7.541E-11	57	60
T_tridentatus_Hmx_C	TRINITY_DN1434_c1_g1_i1.p1	0.466	60	32	0	1	60	183	242	1.963E-10	55	60
T_tridentatus_Hmx_C	TRINITY_DN2138_c2_g1_i1.p1	0.462	54	29	0	5	58	142	195	1.963E-10	55	60
T_tridentatus_Hmx_C	TRINITY_DN2138_c2_g1_i2.p1	0.462	54	29	0	5	58	142	195	1.963E-10	55	60
T_tridentatus_Hmx_C	TRINITY_DN2138_c2_g1_i3.p1	0.462	54	29	0	5	58	142	195	1.963E-10	55	60
T_tridentatus_Hmx_C	TRINITY_DN2138_c2_g1_i4.p1	0.462	54	29	0	5	58	142	195	1.963E-10	55	60
T_tridentatus_Hmx_C	TRINITY_DN2138_c2_g1_i5.p1	0.462	54	29	0	5	58	142	195	1.963E-10	55	60
T_tridentatus_Hmx_C	TRINITY_DN44707_c2_g1_i1.p1	0.490	51	26	0	5	55	93	143	2.701E-10	55	60
T_tridentatus_Hmx_C	TRINITY_DN41848_c0_g3_i8.p1	0.509	55	27	0	5	59	287	341	2.701E-10	55	60
T_tridentatus_Hmx_C	TRINITY_DN41848_c0_g3_i2.p1	0.509	55	27	0	5	59	287	341	2.701E-10	55	60
T_tridentatus_Hmx_C	TRINITY_DN41848_c0_g3_i6.p1	0.509	55	27	0	5	59	383	437	2.701E-10	55	60
T_tridentatus_Hmx_C	TRINITY_DN41848_c0_g3_i1.p1	0.509	55	27	0	5	59	383	437	2.701E-10	55	60
T_tridentatus_Hmx_C	TRINITY_DN41848_c0_g3_i3.p1	0.509	55	27	0	5	59	547	601	2.701E-10	55	60
T_tridentatus_Hmx_C	TRINITY_DN41848_c0_g3_i5.p1	0.509	55	27	0	5	59	571	625	2.701E-10	55	60
T_tridentatus_Hmx_C	TRINITY_DN41848_c0_g3_i7.p1	0.509	55	27	0	5	59	698	752	2.701E-10	55	60
T_tridentatus_Hmx_C	TRINITY_DN41848_c0_g3_i4.p1	0.509	55	27	0	5	59	698	752	2.701E-10	55	60
T_tridentatus_Hmx_C	TRINITY_DN623_c1_g2_i1.p1	0.509	51	25	0	8	58	48	98	3.716E-10	55	60
T_tridentatus_Hmx_C	TRINITY_DN5219_c1_g1_i1.p1	0.462	54	29	0	5	58	81	134	3.716E-10	55	60
T_tridentatus_Hmx_C	TRINITY_DN623_c1_g2_i3.p1	0.509	51	25	0	8	58	176	226	3.716E-10	55	60
T_tridentatus_Hmx_C	TRINITY_DN9187_c0_g1_i1.p1	0.490	53	27	0	5	57	179	231	5.113E-10	54	60
T_tridentatus_Hmx_C	TRINITY_DN3888_c0_g1_i1.p1	0.464	56	29	0	5	60	125	180	7.035E-10	54	60
T_tridentatus_Hmx_C	TRINITY_DN5264_c3_g1_i1.p1	0.431	58	32	0	2	59	136	193	7.035E-10	54	60
T_tridentatus_Hmx_C	TRINITY_DN13103_c1_g1_i1.p1	0.473	57	30	0	2	58	139	195	9.680E-10	53	60
T_tridentatus_Hmx_C	TRINITY_DN13103_c1_g1_i2.p1	0.473	57	30	0	2	58	139	195	9.680E-10	53	60
T_tridentatus_Hmx_C	TRINITY_DN7291_c0_g1_i2.p1	0.490	53	27	0	5	57	4	56	1.332E-09	53	60
T_tridentatus_Hmx_C	TRINITY_DN7291_c0_g1_i4.p1	0.490	53	27	0	5	57	341	393	1.332E-09	53	60
T_tridentatus_Hmx_C	TRINITY_DN2150_c0_g1_i1.p1	0.421	57	32	0	2	58	53	109	2.522E-09	52	60
T_tridentatus_Hmx_C	TRINITY_DN2150_c0_g1_i3.p1	0.421	57	32	0	2	58	53	109	2.522E-09	52	60
T_tridentatus_Hmx_C	TRINITY_DN2150_c0_g1_i4.p1	0.421	57	32	0	2	58	53	109	2.522E-09	52	60
T_tridentatus_Hmx_C	TRINITY_DN2150_c0_g1_i2.p1	0.421	57	32	0	2	58	53	109	2.522E-09	52	60
T_tridentatus_Hmx_C	TRINITY_DN3639_c0_g1_i1.p1	0.406	59	34	0	2	60	150	208	3.470E-09	52	60
T_tridentatus_Hmx_C	TRINITY_DN3639_c0_g1_i2.p1	0.406	59	34	0	2	60	154	212	3.470E-09	52	60
T_tridentatus_Hmx_C	TRINITY_DN10506_c0_g1_i1.p1	0.456	57	30	0	2	58	99	155	4.776E-09	51	60
T_tridentatus_Hmx_C	TRINITY_DN6148_c0_g2_i1.p1	0.444	54	29	0	5	58	12	65	1.245E-08	50	60
T_tridentatus_Hmx_C	TRINITY_DN5767_c0_g1_i3.p1	0.473	57	30	0	2	58	142	198	1.245E-08	50	60
T_tridentatus_Hmx_C	TRINITY_DN6148_c0_g2_i2.p1	0.444	54	29	0	5	58	12	65	1.245E-08	50	60
T_tridentatus_Hmx_C	TRINITY_DN2150_c0_g2_i4.p1	0.436	55	30	0	5	59	77	131	1.245E-08	50	60
T_tridentatus_Hmx_C	TRINITY_DN3236_c8_g1_i2.p1	0.389	59	35	0	2	60	42	100	1.245E-08	50	60
T_tridentatus_Hmx_C	TRINITY_DN2150_c0_g2_i5.p1	0.436	55	30	0	5	59	77	131	1.245E-08	50	60
T_tridentatus_Hmx_C	TRINITY_DN2150_c0_g2_i1.p1	0.436	55	30	0	5	59	77	131	1.245E-08	50	60
T_tridentatus_Hmx_C	TRINITY_DN2150_c0_g2_i3.p1	0.436	55	30	0	5	59	77	131	1.245E-08	50	60
T_tridentatus_Hmx_C	TRINITY_DN5767_c0_g1_i1.p1	0.473	57	30	0	2	58	269	325	1.245E-08	50	60
T_tridentatus_Hmx_C	TRINITY_DN3236_c8_g1_i1.p1	0.389	59	35	0	2	60	224	282	1.245E-08	50	60
T_tridentatus_Hmx_C	TRINITY_DN23171_c1_g1_i2.p1	0.413	58	33	0	1	58	147	204	1.713E-08	50	60
T_tridentatus_Hmx_C	TRINITY_DN12_c0_g1_i7.p1	0.436	55	30	0	5	59	254	308	1.713E-08	50	60
T_tridentatus_Hmx_C	TRINITY_DN12_c0_g1_i1.p1	0.436	55	30	0	5	59	254	308	1.713E-08	50	60
T_tridentatus_Hmx_C	TRINITY_DN12_c0_g1_i3.p1	0.436	55	30	0	5	59	259	313	1.713E-08	50	60
T_tridentatus_Hmx_C	TRINITY_DN183_c0_g3_i2.p1	0.413	58	33	0	1	58	187	244	2.358E-08	49	60
T_tridentatus_Hmx_C	TRINITY_DN979_c0_g1_i1.p1	0.421	57	32	0	2	58	228	284	2.358E-08	49	60
T_tridentatus_Hmx_C	TRINITY_DN979_c0_g1_i2.p1	0.421	57	32	0	2	58	228	284	2.358E-08	49	60
T_tridentatus_Hmx_C	TRINITY_DN13494_c0_g1_i1.p1	0.421	57	32	0	2	58	49	105	6.149E-08	48	60
T_tridentatus_Hmx_C	TRINITY_DN5355_c0_g1_i1.p1	0.418	55	31	0	5	59	142	196	8.465E-08	48	60
T_tridentatus_Hmx_C	TRINITY_DN5355_c0_g1_i1.p2	0.418	55	31	0	5	59	142	196	8.465E-08	48	60
T_tridentatus_Hmx_C	TRINITY_DN5355_c0_g1_i2.p1	0.418	55	31	0	5	59	142	196	8.465E-08	48	60
T_tridentatus_Hmx_C	TRINITY_DN5355_c0_g1_i2.p2	0.418	55	31	0	5	59	142	196	8.465E-08	48	60
T_tridentatus_Hmx_C	TRINITY_DN5355_c0_g1_i3.p2	0.418	55	31	0	5	59	142	196	8.465E-08	48	60
T_tridentatus_Hmx_C	TRINITY_DN5355_c0_g1_i3.p1	0.418	55	31	0	5	59	142	196	8.465E-08	48	60
T_tridentatus_Hmx_C	TRINITY_DN5355_c0_g1_i4.p1	0.418	55	31	0	5	59	142	196	8.465E-08	48	60
T_tridentatus_Hmx_C	TRINITY_DN5355_c0_g1_i5.p1	0.418	55	31	0	5	59	142	196	8.465E-08	48	60
T_tridentatus_Hmx_C	TRINITY_DN5355_c0_g1_i5.p2	0.418	55	31	0	5	59	142	196	8.465E-08	48	60
T_tridentatus_Hmx_C	TRINITY_DN533_c4_g1_i1.p1	0.403	57	33	0	2	58	248	304	8.465E-08	48	60
T_tridentatus_Hmx_C	TRINITY_DN41848_c0_g3_i6.p2	0.450	51	28	0	5	55	10	60	1.165E-07	48	60
T_tridentatus_Hmx_C	TRINITY_DN41848_c0_g3_i1.p2	0.450	51	28	0	5	55	34	84	1.165E-07	48	60
T_tridentatus_Hmx_C	TRINITY_DN7467_c2_g1_i1.p1	0.368	57	35	0	2	58	101	157	1.165E-07	48	60
T_tridentatus_Hmx_C	TRINITY_DN628_c5_g1_i2.p1	0.436	55	30	0	5	59	49	103	2.208E-07	47	60
T_tridentatus_Hmx_C	TRINITY_DN628_c5_g1_i3.p1	0.436	55	30	0	5	59	91	145	2.208E-07	47	60
T_tridentatus_Hmx_C	TRINITY_DN628_c5_g1_i7.p1	0.436	55	30	0	5	59	49	103	2.208E-07	47	60
T_tridentatus_Hmx_C	TRINITY_DN628_c5_g1_i4.p1	0.436	55	30	0	5	59	91	145	2.208E-07	47	60
T_tridentatus_Hmx_C	TRINITY_DN4056_c0_g1_i1.p1	0.379	58	35	0	1	58	208	265	4.186E-07	46	60
T_tridentatus_Hmx_C	TRINITY_DN12_c0_g2_i1.p1	0.381	55	33	0	5	59	112	166	5.764E-07	46	60
T_tridentatus_Hmx_C	TRINITY_DN12_c0_g2_i5.p1	0.381	55	33	0	5	59	253	307	5.764E-07	46	60
T_tridentatus_Hmx_C	TRINITY_DN10526_c0_g1_i1.p1	0.425	54	30	0	2	55	166	219	1.093E-06	45	60
T_tridentatus_Hmx_C	TRINITY_DN12_c0_g2_i4.p1	0.372	59	34	0	5	59	112	170	1.414E-05	42	60
T_tridentatus_Hmx_C	TRINITY_DN12_c0_g2_i6.p1	0.372	59	34	0	5	59	253	311	1.414E-05	42	60
T_tridentatus_Hmx_C	TRINITY_DN33272_c0_g1_i1.p1	0.535	28	13	0	31	58	4	31	3.487E-04	38	60
T_tridentatus_Hmx_C	TRINITY_DN559_c0_g3_i2.p1	0.381	55	28	0	1	55	187	233	3.487E-04	38	60
T_clavata_NK6-B	TRINITY_DN505_c3_g4_i1.p1	0.933	60	4	0	1	60	212	271	1.778E-33	121	60
T_clavata_NK6-B	TRINITY_DN22862_c0_g1_i4.p1	0.586	58	24	0	1	58	93	150	1.737E-17	76	60
T_clavata_NK6-B	TRINITY_DN22862_c0_g1_i19.p1	0.586	58	24	0	1	58	93	150	1.737E-17	76	60
T_clavata_NK6-B	TRINITY_DN22862_c0_g1_i5.p1	0.586	58	24	0	1	58	280	337	1.737E-17	76	60
T_clavata_NK6-B	TRINITY_DN22862_c0_g1_i11.p1	0.586	58	24	0	1	58	280	337	1.737E-17	76	60
T_clavata_NK6-B	TRINITY_DN22862_c0_g1_i12.p1	0.586	58	24	0	1	58	280	337	1.737E-17	76	60
T_clavata_NK6-B	TRINITY_DN22862_c0_g1_i14.p1	0.586	58	24	0	1	58	280	337	1.737E-17	76	60
T_clavata_NK6-B	TRINITY_DN22862_c0_g1_i15.p1	0.586	58	24	0	1	58	280	337	1.737E-17	76	60
T_clavata_NK6-B	TRINITY_DN22862_c0_g1_i18.p1	0.586	58	24	0	1	58	280	337	1.737E-17	76	60
T_clavata_NK6-B	TRINITY_DN22862_c0_g1_i20.p1	0.586	58	24	0	1	58	280	337	1.737E-17	76	60
T_clavata_NK6-B	TRINITY_DN22862_c0_g1_i3.p1	0.586	58	24	0	1	58	280	337	1.737E-17	76	60
T_clavata_NK6-B	TRINITY_DN5918_c0_g1_i1.p1	0.542	59	27	0	2	60	150	208	4.179E-16	72	60
T_clavata_NK6-B	TRINITY_DN61964_c0_g1_i1.p1	0.542	59	27	0	1	59	138	196	2.051E-15	70	60
T_clavata_NK6-B	TRINITY_DN1792_c2_g2_i1.p1	0.534	58	27	0	1	58	231	288	2.820E-15	69	60
T_clavata_NK6-B	TRINITY_DN12557_c1_g1_i1.p1	0.568	58	25	0	1	58	29	86	1.007E-14	68	60
T_clavata_NK6-B	TRINITY_DN12557_c1_g1_i2.p1	0.568	58	25	0	1	58	185	242	1.007E-14	68	60
T_clavata_NK6-B	TRINITY_DN5509_c0_g1_i2.p1	0.518	54	26	0	5	58	137	190	1.385E-14	67	60
T_clavata_NK6-B	TRINITY_DN5509_c0_g1_i3.p1	0.518	54	26	0	5	58	137	190	1.385E-14	67	60
T_clavata_NK6-B	TRINITY_DN8440_c1_g4_i1.p1	0.500	56	28	0	5	60	144	199	1.385E-14	67	60
T_clavata_NK6-B	TRINITY_DN1038_c1_g1_i1.p1	0.518	54	26	0	5	58	133	186	1.769E-13	64	60
T_clavata_NK6-B	TRINITY_DN1038_c1_g1_i4.p1	0.518	54	26	0	5	58	133	186	1.769E-13	64	60
T_clavata_NK6-B	TRINITY_DN1038_c1_g1_i6.p1	0.518	54	26	0	5	58	133	186	1.769E-13	64	60
T_clavata_NK6-B	TRINITY_DN1038_c1_g1_i7.p1	0.518	54	26	0	5	58	133	186	1.769E-13	64	60
T_clavata_NK6-B	TRINITY_DN1038_c1_g1_i8.p1	0.518	54	26	0	5	58	133	186	1.769E-13	64	60
T_clavata_NK6-B	TRINITY_DN183_c2_g1_i1.p1	0.534	58	27	0	1	58	29	86	2.432E-13	64	60
T_clavata_NK6-B	TRINITY_DN785_c0_g2_i1.p1	0.555	54	24	0	2	55	204	257	2.432E-13	64	60
T_clavata_NK6-B	TRINITY_DN941_c6_g1_i1.p1	0.555	54	24	0	2	55	195	248	2.432E-13	64	60
T_clavata_NK6-B	TRINITY_DN3615_c1_g1_i1.p1	0.474	59	31	0	2	60	210	268	2.432E-13	64	60
T_clavata_NK6-B	TRINITY_DN2882_c0_g1_i1.p1	0.465	58	30	0	1	58	166	223	2.432E-13	64	60
T_clavata_NK6-B	TRINITY_DN2882_c0_g1_i2.p1	0.465	58	30	0	1	58	166	223	2.432E-13	64	60
T_clavata_NK6-B	TRINITY_DN6148_c0_g2_i3.p1	0.525	59	28	0	1	59	134	192	3.345E-13	63	60
T_clavata_NK6-B	TRINITY_DN7291_c0_g1_i2.p1	0.566	53	23	0	5	57	4	56	4.599E-13	63	60
T_clavata_NK6-B	TRINITY_DN7291_c0_g1_i4.p1	0.566	53	23	0	5	57	341	393	4.599E-13	63	60
T_clavata_NK6-B	TRINITY_DN33_c2_g2_i2.p1	0.457	59	31	0	2	60	97	155	8.697E-13	62	60
T_clavata_NK6-B	TRINITY_DN33_c2_g2_i1.p1	0.457	59	31	0	2	60	97	155	8.697E-13	62	60
T_clavata_NK6-B	TRINITY_DN17450_c0_g1_i2.p1	0.457	59	31	0	2	60	218	276	1.645E-12	61	60
T_clavata_NK6-B	TRINITY_DN5410_c0_g1_i1.p1	0.500	54	27	0	5	58	209	262	1.645E-12	61	60
T_clavata_NK6-B	TRINITY_DN9187_c0_g1_i1.p1	0.537	54	25	0	4	57	178	231	2.262E-12	61	60
T_clavata_NK6-B	TRINITY_DN16282_c0_g1_i1.p1	0.473	57	30	0	2	58	210	266	2.262E-12	61	60
T_clavata_NK6-B	TRINITY_DN16282_c0_g1_i2.p1	0.473	57	30	0	2	58	210	266	2.262E-12	61	60
T_clavata_NK6-B	TRINITY_DN780_c3_g2_i1.p1	0.474	59	31	0	2	60	214	272	3.111E-12	61	60
T_clavata_NK6-B	TRINITY_DN780_c3_g2_i3.p1	0.474	59	31	0	2	60	214	272	3.111E-12	61	60
T_clavata_NK6-B	TRINITY_DN780_c3_g2_i5.p1	0.474	59	31	0	2	60	214	272	3.111E-12	61	60
T_clavata_NK6-B	TRINITY_DN780_c3_g2_i6.p1	0.474	59	31	0	2	60	214	272	3.111E-12	61	60
T_clavata_NK6-B	TRINITY_DN780_c3_g2_i7.p1	0.474	59	31	0	2	60	214	272	3.111E-12	61	60
T_clavata_NK6-B	TRINITY_DN8609_c0_g1_i1.p1	0.509	55	27	0	1	55	170	224	4.279E-12	60	60
T_clavata_NK6-B	TRINITY_DN623_c1_g2_i1.p1	0.588	51	21	0	8	58	48	98	8.094E-12	59	60
T_clavata_NK6-B	TRINITY_DN623_c1_g2_i3.p1	0.588	51	21	0	8	58	176	226	8.094E-12	59	60
T_clavata_NK6-B	TRINITY_DN33_c2_g1_i1.p1	0.433	60	33	0	1	60	198	257	8.094E-12	59	60
T_clavata_NK6-B	TRINITY_DN33_c2_g1_i14.p1	0.433	60	33	0	1	60	198	257	8.094E-12	59	60
T_clavata_NK6-B	TRINITY_DN33_c2_g1_i17.p1	0.433	60	33	0	1	60	198	257	8.094E-12	59	60
T_clavata_NK6-B	TRINITY_DN33_c2_g1_i20.p1	0.433	60	33	0	1	60	198	257	8.094E-12	59	60
T_clavata_NK6-B	TRINITY_DN33_c2_g1_i21.p1	0.433	60	33	0	1	60	198	257	8.094E-12	59	60
T_clavata_NK6-B	TRINITY_DN8440_c1_g4_i2.p1	0.510	49	24	0	5	53	144	192	1.531E-11	59	60
T_clavata_NK6-B	TRINITY_DN1976_c1_g1_i1.p1	0.462	54	29	0	5	58	203	256	1.531E-11	59	60
T_clavata_NK6-B	TRINITY_DN1976_c1_g1_i2.p1	0.462	54	29	0	5	58	203	256	1.531E-11	59	60
T_clavata_NK6-B	TRINITY_DN941_c6_g2_i1.p1	0.590	44	18	0	12	55	3	46	2.106E-11	58	60
T_clavata_NK6-B	TRINITY_DN6148_c0_g2_i1.p1	0.509	55	27	0	5	59	12	66	2.106E-11	58	60
T_clavata_NK6-B	TRINITY_DN6148_c0_g2_i2.p1	0.509	55	27	0	5	59	12	66	2.106E-11	58	60
T_clavata_NK6-B	TRINITY_DN7156_c2_g1_i2.p1	0.472	55	29	0	1	55	205	259	2.897E-11	58	60
T_clavata_NK6-B	TRINITY_DN7156_c2_g1_i3.p1	0.472	55	29	0	1	55	205	259	2.897E-11	58	60
T_clavata_NK6-B	TRINITY_DN5925_c5_g1_i2.p1	0.456	57	30	0	2	58	192	248	5.482E-11	57	60
T_clavata_NK6-B	TRINITY_DN5925_c5_g1_i3.p1	0.456	57	30	0	2	58	192	248	5.482E-11	57	60
T_clavata_NK6-B	TRINITY_DN5925_c5_g1_i4.p1	0.456	57	30	0	2	58	192	248	5.482E-11	57	60
T_clavata_NK6-B	TRINITY_DN5925_c5_g1_i6.p1	0.456	57	30	0	2	58	192	248	5.482E-11	57	60
T_clavata_NK6-B	TRINITY_DN183_c0_g3_i2.p1	0.491	59	30	0	1	59	187	245	5.482E-11	57	60
T_clavata_NK6-B	TRINITY_DN3236_c8_g1_i2.p1	0.448	58	31	0	1	58	41	98	7.541E-11	57	60
T_clavata_NK6-B	TRINITY_DN533_c4_g1_i1.p1	0.473	57	30	0	2	58	248	304	7.541E-11	57	60
T_clavata_NK6-B	TRINITY_DN3236_c8_g1_i1.p1	0.448	58	31	0	1	58	223	280	7.541E-11	57	60
T_clavata_NK6-B	TRINITY_DN156_c2_g1_i1.p1	0.454	55	29	0	1	55	179	233	1.427E-10	56	60
T_clavata_NK6-B	TRINITY_DN23171_c1_g1_i2.p1	0.491	59	30	0	1	59	147	205	1.963E-10	55	60
T_clavata_NK6-B	TRINITY_DN1575_c1_g1_i1.p1	0.472	55	29	0	1	55	204	258	2.701E-10	55	60
T_clavata_NK6-B	TRINITY_DN1575_c1_g1_i2.p1	0.472	55	29	0	1	55	253	307	2.701E-10	55	60
T_clavata_NK6-B	TRINITY_DN40523_c2_g3_i1.p1	0.509	51	25	0	5	55	120	170	3.716E-10	55	60
T_clavata_NK6-B	TRINITY_DN7467_c2_g1_i1.p1	0.413	58	33	0	1	58	100	157	3.716E-10	55	60
T_clavata_NK6-B	TRINITY_DN2150_c0_g2_i4.p1	0.500	54	27	0	5	58	77	130	3.716E-10	55	60
T_clavata_NK6-B	TRINITY_DN2150_c0_g2_i5.p1	0.500	54	27	0	5	58	77	130	3.716E-10	55	60
T_clavata_NK6-B	TRINITY_DN2150_c0_g2_i1.p1	0.500	54	27	0	5	58	77	130	3.716E-10	55	60
T_clavata_NK6-B	TRINITY_DN2150_c0_g2_i3.p1	0.500	54	27	0	5	58	77	130	3.716E-10	55	60
T_clavata_NK6-B	TRINITY_DN5264_c3_g1_i1.p1	0.450	60	31	0	1	58	133	192	5.113E-10	54	60
T_clavata_NK6-B	TRINITY_DN44707_c2_g1_i1.p1	0.509	51	25	0	5	55	93	143	7.035E-10	54	60
T_clavata_NK6-B	TRINITY_DN7057_c0_g1_i2.p1	0.456	57	30	0	2	58	216	272	7.035E-10	54	60
T_clavata_NK6-B	TRINITY_DN7057_c0_g1_i1.p1	0.456	57	30	0	2	58	216	272	7.035E-10	54	60
T_clavata_NK6-B	TRINITY_DN10506_c0_g1_i1.p1	0.457	59	31	0	1	59	99	156	9.680E-10	53	60
T_clavata_NK6-B	TRINITY_DN3389_c2_g1_i1.p1	0.472	55	29	0	5	59	312	366	1.332E-09	53	60
T_clavata_NK6-B	TRINITY_DN2150_c0_g1_i1.p1	0.448	58	31	0	1	58	52	109	1.833E-09	53	60
T_clavata_NK6-B	TRINITY_DN2150_c0_g1_i3.p1	0.448	58	31	0	1	58	52	109	1.833E-09	53	60
T_clavata_NK6-B	TRINITY_DN6278_c0_g1_i1.p1	0.450	51	28	0	5	55	172	222	1.833E-09	53	60
T_clavata_NK6-B	TRINITY_DN6278_c0_g1_i4.p1	0.450	51	28	0	5	55	179	229	1.833E-09	53	60
T_clavata_NK6-B	TRINITY_DN2150_c0_g1_i4.p1	0.448	58	31	0	1	58	52	109	1.833E-09	53	60
T_clavata_NK6-B	TRINITY_DN2150_c0_g1_i2.p1	0.448	58	31	0	1	58	52	109	1.833E-09	53	60
T_clavata_NK6-B	TRINITY_DN3888_c0_g1_i1.p1	0.413	58	33	0	1	58	121	178	2.522E-09	52	60
T_clavata_NK6-B	TRINITY_DN857_c1_g1_i1.p1	0.433	60	31	0	1	55	139	198	2.522E-09	52	60
T_clavata_NK6-B	TRINITY_DN857_c1_g1_i2.p1	0.433	60	31	0	1	55	139	198	2.522E-09	52	60
T_clavata_NK6-B	TRINITY_DN857_c1_g1_i3.p1	0.433	60	31	0	1	55	149	208	2.522E-09	52	60
T_clavata_NK6-B	TRINITY_DN857_c1_g1_i4.p1	0.433	60	31	0	1	55	149	208	2.522E-09	52	60
T_clavata_NK6-B	TRINITY_DN3639_c0_g1_i1.p1	0.396	58	34	0	1	58	149	206	2.522E-09	52	60
T_clavata_NK6-B	TRINITY_DN3639_c0_g1_i2.p1	0.396	58	34	0	1	58	153	210	2.522E-09	52	60
T_clavata_NK6-B	TRINITY_DN979_c0_g1_i1.p1	0.421	57	32	0	2	58	228	284	2.522E-09	52	60
T_clavata_NK6-B	TRINITY_DN979_c0_g1_i2.p1	0.421	57	32	0	2	58	228	284	2.522E-09	52	60
T_clavata_NK6-B	TRINITY_DN13103_c1_g1_i1.p1	0.413	58	33	0	1	58	138	195	3.470E-09	52	60
T_clavata_NK6-B	TRINITY_DN13103_c1_g1_i2.p1	0.413	58	33	0	1	58	138	195	3.470E-09	52	60
T_clavata_NK6-B	TRINITY_DN10526_c0_g1_i1.p1	0.431	58	32	0	1	58	165	222	6.572E-09	51	60
T_clavata_NK6-B	TRINITY_DN12_c0_g1_i7.p1	0.425	54	30	0	5	58	254	307	6.572E-09	51	60
T_clavata_NK6-B	TRINITY_DN12_c0_g1_i1.p1	0.425	54	30	0	5	58	254	307	6.572E-09	51	60
T_clavata_NK6-B	TRINITY_DN12_c0_g1_i3.p1	0.425	54	30	0	5	58	259	312	6.572E-09	51	60
T_clavata_NK6-B	TRINITY_DN5355_c0_g1_i1.p1	0.413	58	33	0	1	58	138	195	9.045E-09	51	60
T_clavata_NK6-B	TRINITY_DN5355_c0_g1_i1.p2	0.413	58	33	0	1	58	138	195	9.045E-09	51	60
T_clavata_NK6-B	TRINITY_DN5355_c0_g1_i2.p1	0.413	58	33	0	1	58	138	195	9.045E-09	51	60
T_clavata_NK6-B	TRINITY_DN5355_c0_g1_i2.p2	0.413	58	33	0	1	58	138	195	9.045E-09	51	60
T_clavata_NK6-B	TRINITY_DN5355_c0_g1_i3.p2	0.413	58	33	0	1	58	138	195	9.045E-09	51	60
T_clavata_NK6-B	TRINITY_DN5355_c0_g1_i3.p1	0.413	58	33	0	1	58	138	195	9.045E-09	51	60
T_clavata_NK6-B	TRINITY_DN5355_c0_g1_i4.p1	0.413	58	33	0	1	58	138	195	9.045E-09	51	60
T_clavata_NK6-B	TRINITY_DN5355_c0_g1_i5.p1	0.413	58	33	0	1	58	138	195	9.045E-09	51	60
T_clavata_NK6-B	TRINITY_DN5355_c0_g1_i5.p2	0.413	58	33	0	1	58	138	195	9.045E-09	51	60
T_clavata_NK6-B	TRINITY_DN5219_c1_g1_i1.p1	0.444	54	29	0	5	58	81	134	1.245E-08	50	60
T_clavata_NK6-B	TRINITY_DN8197_c0_g1_i2.p1	0.470	51	26	0	5	55	128	178	1.713E-08	50	60
T_clavata_NK6-B	TRINITY_DN2138_c2_g1_i1.p1	0.372	59	36	0	1	59	138	196	2.358E-08	49	60
T_clavata_NK6-B	TRINITY_DN2138_c2_g1_i2.p1	0.372	59	36	0	1	59	138	196	2.358E-08	49	60
T_clavata_NK6-B	TRINITY_DN2138_c2_g1_i3.p1	0.372	59	36	0	1	59	138	196	2.358E-08	49	60
T_clavata_NK6-B	TRINITY_DN2138_c2_g1_i4.p1	0.372	59	36	0	1	59	138	196	2.358E-08	49	60
T_clavata_NK6-B	TRINITY_DN2138_c2_g1_i5.p1	0.372	59	36	0	1	59	138	196	2.358E-08	49	60
T_clavata_NK6-B	TRINITY_DN4056_c0_g1_i1.p1	0.396	58	34	0	1	58	208	265	3.246E-08	49	60
T_clavata_NK6-B	TRINITY_DN12_c0_g2_i1.p1	0.407	54	31	0	5	58	112	165	4.467E-08	49	60
T_clavata_NK6-B	TRINITY_DN12_c0_g2_i5.p1	0.407	54	31	0	5	58	253	306	4.467E-08	49	60
T_clavata_NK6-B	TRINITY_DN13494_c0_g1_i1.p1	0.403	57	33	0	2	58	49	105	6.149E-08	48	60
T_clavata_NK6-B	TRINITY_DN1434_c1_g1_i1.p1	0.444	54	29	0	5	58	187	240	1.604E-07	47	60
T_clavata_NK6-B	TRINITY_DN41848_c0_g3_i6.p2	0.372	51	31	0	5	55	10	60	4.186E-07	46	60
T_clavata_NK6-B	TRINITY_DN41848_c0_g3_i1.p2	0.372	51	31	0	5	55	34	84	4.186E-07	46	60
T_clavata_NK6-B	TRINITY_DN41848_c0_g3_i3.p1	0.372	51	31	0	5	55	10	60	4.186E-07	46	60
T_clavata_NK6-B	TRINITY_DN41848_c0_g3_i5.p1	0.372	51	31	0	5	55	34	84	4.186E-07	46	60
T_clavata_NK6-B	TRINITY_DN41848_c0_g3_i7.p1	0.372	51	31	0	5	55	161	211	4.186E-07	46	60
T_clavata_NK6-B	TRINITY_DN41848_c0_g3_i4.p1	0.372	51	31	0	5	55	161	211	4.186E-07	46	60
T_clavata_NK6-B	TRINITY_DN5767_c0_g1_i3.p1	0.450	51	28	0	5	55	145	195	7.936E-07	45	60
T_clavata_NK6-B	TRINITY_DN5767_c0_g1_i1.p1	0.450	51	28	0	5	55	272	322	7.936E-07	45	60
T_clavata_NK6-B	TRINITY_DN628_c5_g1_i2.p1	0.385	57	34	0	1	57	45	101	1.505E-06	44	60
T_clavata_NK6-B	TRINITY_DN628_c5_g1_i3.p1	0.385	57	34	0	1	57	87	143	1.505E-06	44	60
T_clavata_NK6-B	TRINITY_DN628_c5_g1_i7.p1	0.385	57	34	0	1	57	45	101	1.505E-06	44	60
T_clavata_NK6-B	TRINITY_DN628_c5_g1_i4.p1	0.385	57	34	0	1	57	87	143	1.505E-06	44	60
T_clavata_NK6-B	TRINITY_DN12_c0_g2_i4.p1	0.379	58	33	0	5	58	112	169	3.930E-06	43	60
T_clavata_NK6-B	TRINITY_DN12_c0_g2_i6.p1	0.379	58	33	0	5	58	253	310	3.930E-06	43	60
T_clavata_NK6-B	TRINITY_DN33272_c0_g1_i1.p1	0.655	29	10	0	31	59	4	32	1.027E-05	42	60
T_clavata_NK6-B	TRINITY_DN41848_c0_g3_i8.p1	0.362	58	36	0	1	58	283	340	1.027E-05	42	60
T_clavata_NK6-B	TRINITY_DN41848_c0_g3_i2.p1	0.362	58	36	0	1	58	283	340	1.027E-05	42	60
T_clavata_NK6-B	TRINITY_DN41848_c0_g3_i6.p1	0.362	58	36	0	1	58	379	436	1.027E-05	42	60
T_clavata_NK6-B	TRINITY_DN41848_c0_g3_i1.p1	0.362	58	36	0	1	58	379	436	1.027E-05	42	60
T_clavata_NK6-B	TRINITY_DN5199_c1_g1_i1.p1	0.333	57	37	0	2	58	285	341	3.698E-05	40	60
T_clavata_NK6-B	TRINITY_DN370_c0_g1_i1.p1	0.379	58	35	0	1	58	2487	2544	3.698E-05	40	60
T_clavata_NK6-B	TRINITY_DN370_c0_g1_i3.p1	0.379	58	35	0	1	58	2487	2544	3.698E-05	40	60
T_clavata_NK6-B	TRINITY_DN370_c0_g1_i4.p1	0.379	58	35	0	1	58	2487	2544	3.698E-05	40	60
T_antipodiana_NK7-B	TRINITY_DN22862_c0_g1_i4.p1	0.900	60	6	0	1	60	93	152	1.750E-29	110	60
T_antipodiana_NK7-B	TRINITY_DN22862_c0_g1_i19.p1	0.900	60	6	0	1	60	93	152	1.750E-29	110	60
T_antipodiana_NK7-B	TRINITY_DN22862_c0_g1_i5.p1	0.900	60	6	0	1	60	280	339	1.750E-29	110	60
T_antipodiana_NK7-B	TRINITY_DN22862_c0_g1_i11.p1	0.900	60	6	0	1	60	280	339	1.750E-29	110	60
T_antipodiana_NK7-B	TRINITY_DN22862_c0_g1_i12.p1	0.900	60	6	0	1	60	280	339	1.750E-29	110	60
T_antipodiana_NK7-B	TRINITY_DN22862_c0_g1_i14.p1	0.900	60	6	0	1	60	280	339	1.750E-29	110	60
T_antipodiana_NK7-B	TRINITY_DN22862_c0_g1_i15.p1	0.900	60	6	0	1	60	280	339	1.750E-29	110	60
T_antipodiana_NK7-B	TRINITY_DN22862_c0_g1_i18.p1	0.900	60	6	0	1	60	280	339	1.750E-29	110	60
T_antipodiana_NK7-B	TRINITY_DN22862_c0_g1_i20.p1	0.900	60	6	0	1	60	280	339	1.750E-29	110	60
T_antipodiana_NK7-B	TRINITY_DN22862_c0_g1_i3.p1	0.900	60	6	0	1	60	280	339	1.750E-29	110	60
T_antipodiana_NK7-B	TRINITY_DN1792_c2_g2_i1.p1	0.655	58	20	0	1	58	231	288	7.228E-19	79	60
T_antipodiana_NK7-B	TRINITY_DN12557_c1_g1_i1.p1	0.620	58	22	0	1	58	29	86	1.171E-16	73	60
T_antipodiana_NK7-B	TRINITY_DN12557_c1_g1_i2.p1	0.620	58	22	0	1	58	185	242	1.171E-16	73	60
T_antipodiana_NK7-B	TRINITY_DN505_c3_g4_i1.p1	0.620	58	22	0	1	58	212	269	1.609E-16	73	60
T_antipodiana_NK7-B	TRINITY_DN8440_c1_g4_i1.p1	0.596	57	23	0	2	58	141	197	2.051E-15	70	60
T_antipodiana_NK7-B	TRINITY_DN5410_c0_g1_i1.p1	0.542	59	27	0	2	60	206	264	2.820E-15	69	60
T_antipodiana_NK7-B	TRINITY_DN5509_c0_g1_i2.p1	0.578	57	24	0	2	58	134	190	7.327E-15	68	60
T_antipodiana_NK7-B	TRINITY_DN5509_c0_g1_i3.p1	0.578	57	24	0	2	58	134	190	7.327E-15	68	60
T_antipodiana_NK7-B	TRINITY_DN2882_c0_g1_i1.p1	0.578	57	24	0	2	58	167	223	7.327E-15	68	60
T_antipodiana_NK7-B	TRINITY_DN2882_c0_g1_i2.p1	0.578	57	24	0	2	58	167	223	7.327E-15	68	60
T_antipodiana_NK7-B	TRINITY_DN33_c2_g2_i2.p1	0.578	57	24	0	2	58	97	153	1.904E-14	67	60
T_antipodiana_NK7-B	TRINITY_DN33_c2_g2_i1.p1	0.578	57	24	0	2	58	97	153	1.904E-14	67	60
T_antipodiana_NK7-B	TRINITY_DN3615_c1_g1_i1.p1	0.578	57	24	0	2	58	210	266	2.618E-14	66	60
T_antipodiana_NK7-B	TRINITY_DN857_c1_g1_i1.p1	0.559	59	26	0	2	60	145	203	3.599E-14	66	60
T_antipodiana_NK7-B	TRINITY_DN857_c1_g1_i2.p1	0.559	59	26	0	2	60	145	203	3.599E-14	66	60
T_antipodiana_NK7-B	TRINITY_DN857_c1_g1_i3.p1	0.559	59	26	0	2	60	155	213	3.599E-14	66	60
T_antipodiana_NK7-B	TRINITY_DN857_c1_g1_i4.p1	0.559	59	26	0	2	60	155	213	3.599E-14	66	60
T_antipodiana_NK7-B	TRINITY_DN183_c2_g1_i1.p1	0.603	58	23	0	1	58	29	86	4.949E-14	66	60
T_antipodiana_NK7-B	TRINITY_DN6278_c0_g1_i1.p1	0.559	59	26	0	2	60	169	227	4.949E-14	66	60
T_antipodiana_NK7-B	TRINITY_DN6278_c0_g1_i4.p1	0.559	59	26	0	2	60	176	234	4.949E-14	66	60
T_antipodiana_NK7-B	TRINITY_DN1976_c1_g1_i1.p1	0.561	57	25	0	2	58	200	256	6.804E-14	65	60
T_antipodiana_NK7-B	TRINITY_DN1976_c1_g1_i2.p1	0.561	57	25	0	2	58	200	256	6.804E-14	65	60
T_antipodiana_NK7-B	TRINITY_DN8197_c0_g1_i2.p1	0.559	59	26	0	2	60	125	183	1.286E-13	64	60
T_antipodiana_NK7-B	TRINITY_DN61964_c0_g1_i1.p1	0.551	58	26	0	1	58	138	195	8.697E-13	62	60
T_antipodiana_NK7-B	TRINITY_DN33_c2_g1_i1.p1	0.517	58	28	0	1	58	198	255	1.645E-12	61	60
T_antipodiana_NK7-B	TRINITY_DN33_c2_g1_i14.p1	0.517	58	28	0	1	58	198	255	1.645E-12	61	60
T_antipodiana_NK7-B	TRINITY_DN33_c2_g1_i17.p1	0.517	58	28	0	1	58	198	255	1.645E-12	61	60
T_antipodiana_NK7-B	TRINITY_DN33_c2_g1_i20.p1	0.517	58	28	0	1	58	198	255	1.645E-12	61	60
T_antipodiana_NK7-B	TRINITY_DN33_c2_g1_i21.p1	0.517	58	28	0	1	58	198	255	1.645E-12	61	60
T_antipodiana_NK7-B	TRINITY_DN8609_c0_g1_i1.p1	0.517	58	28	0	1	58	170	227	1.645E-12	61	60
T_antipodiana_NK7-B	TRINITY_DN5925_c5_g1_i2.p1	0.508	57	28	0	2	58	192	248	1.645E-12	61	60
T_antipodiana_NK7-B	TRINITY_DN5925_c5_g1_i3.p1	0.508	57	28	0	2	58	192	248	1.645E-12	61	60
T_antipodiana_NK7-B	TRINITY_DN5925_c5_g1_i4.p1	0.508	57	28	0	2	58	192	248	1.645E-12	61	60
T_antipodiana_NK7-B	TRINITY_DN5925_c5_g1_i6.p1	0.508	57	28	0	2	58	192	248	1.645E-12	61	60
T_antipodiana_NK7-B	TRINITY_DN941_c6_g1_i1.p1	0.525	59	28	0	2	60	195	253	2.262E-12	61	60
T_antipodiana_NK7-B	TRINITY_DN7057_c0_g1_i2.p1	0.543	57	26	0	2	58	216	272	2.262E-12	61	60
T_antipodiana_NK7-B	TRINITY_DN7057_c0_g1_i1.p1	0.543	57	26	0	2	58	216	272	2.262E-12	61	60
T_antipodiana_NK7-B	TRINITY_DN1038_c1_g1_i1.p1	0.517	58	28	0	2	59	130	187	3.111E-12	61	60
T_antipodiana_NK7-B	TRINITY_DN1038_c1_g1_i4.p1	0.517	58	28	0	2	59	130	187	3.111E-12	61	60
T_antipodiana_NK7-B	TRINITY_DN1038_c1_g1_i6.p1	0.517	58	28	0	2	59	130	187	3.111E-12	61	60
T_antipodiana_NK7-B	TRINITY_DN1038_c1_g1_i7.p1	0.517	58	28	0	2	59	130	187	3.111E-12	61	60
T_antipodiana_NK7-B	TRINITY_DN1038_c1_g1_i8.p1	0.517	58	28	0	2	59	130	187	3.111E-12	61	60
T_antipodiana_NK7-B	TRINITY_DN16282_c0_g1_i1.p1	0.508	57	28	0	2	58	210	266	3.111E-12	61	60
T_antipodiana_NK7-B	TRINITY_DN16282_c0_g1_i2.p1	0.508	57	28	0	2	58	210	266	3.111E-12	61	60
T_antipodiana_NK7-B	TRINITY_DN156_c2_g1_i1.p1	0.517	58	28	0	1	58	179	236	3.111E-12	61	60
T_antipodiana_NK7-B	TRINITY_DN3389_c2_g1_i1.p1	0.555	54	24	0	5	58	312	365	3.111E-12	61	60
T_antipodiana_NK7-B	TRINITY_DN5918_c0_g1_i1.p1	0.508	57	28	0	2	58	150	206	4.279E-12	60	60
T_antipodiana_NK7-B	TRINITY_DN8440_c1_g4_i2.p1	0.576	52	22	0	2	53	141	192	5.885E-12	60	60
T_antipodiana_NK7-B	TRINITY_DN785_c0_g2_i1.p1	0.517	58	28	0	2	59	204	261	8.094E-12	59	60
T_antipodiana_NK7-B	TRINITY_DN7156_c2_g1_i2.p1	0.517	58	28	0	1	58	205	262	8.094E-12	59	60
T_antipodiana_NK7-B	TRINITY_DN7156_c2_g1_i3.p1	0.517	58	28	0	1	58	205	262	8.094E-12	59	60
T_antipodiana_NK7-B	TRINITY_DN17450_c0_g1_i2.p1	0.491	57	29	0	2	58	218	274	1.531E-11	59	60
T_antipodiana_NK7-B	TRINITY_DN6148_c0_g2_i3.p1	0.483	60	31	0	1	60	134	193	3.985E-11	57	60
T_antipodiana_NK7-B	TRINITY_DN13103_c1_g1_i1.p1	0.491	57	29	0	2	58	139	195	5.482E-11	57	60
T_antipodiana_NK7-B	TRINITY_DN13103_c1_g1_i2.p1	0.491	57	29	0	2	58	139	195	5.482E-11	57	60
T_antipodiana_NK7-B	TRINITY_DN623_c1_g2_i1.p1	0.500	60	30	0	1	60	41	100	7.541E-11	57	60
T_antipodiana_NK7-B	TRINITY_DN623_c1_g2_i3.p1	0.500	60	30	0	1	60	169	228	7.541E-11	57	60
T_antipodiana_NK7-B	TRINITY_DN1575_c1_g1_i1.p1	0.482	58	30	0	1	58	204	261	1.037E-10	56	60
T_antipodiana_NK7-B	TRINITY_DN1575_c1_g1_i2.p1	0.482	58	30	0	1	58	253	310	1.037E-10	56	60
T_antipodiana_NK7-B	TRINITY_DN3888_c0_g1_i1.p1	0.500	58	29	0	1	58	121	178	2.701E-10	55	60
T_antipodiana_NK7-B	TRINITY_DN7291_c0_g1_i2.p1	0.509	53	26	0	5	57	4	56	3.716E-10	55	60
T_antipodiana_NK7-B	TRINITY_DN40523_c2_g3_i1.p1	0.456	57	30	0	2	58	117	173	3.716E-10	55	60
T_antipodiana_NK7-B	TRINITY_DN7291_c0_g1_i4.p1	0.509	53	26	0	5	57	341	393	3.716E-10	55	60
T_antipodiana_NK7-B	TRINITY_DN5767_c0_g1_i3.p1	0.526	57	27	0	2	58	142	198	5.113E-10	54	60
T_antipodiana_NK7-B	TRINITY_DN5767_c0_g1_i1.p1	0.526	57	27	0	2	58	269	325	5.113E-10	54	60
T_antipodiana_NK7-B	TRINITY_DN6148_c0_g2_i1.p1	0.482	56	28	0	5	60	12	67	7.035E-10	54	60
T_antipodiana_NK7-B	TRINITY_DN6148_c0_g2_i2.p1	0.482	56	28	0	5	60	12	67	7.035E-10	54	60
T_antipodiana_NK7-B	TRINITY_DN780_c3_g2_i1.p1	0.473	57	30	0	2	58	214	270	7.035E-10	54	60
T_antipodiana_NK7-B	TRINITY_DN780_c3_g2_i3.p1	0.473	57	30	0	2	58	214	270	7.035E-10	54	60
T_antipodiana_NK7-B	TRINITY_DN780_c3_g2_i5.p1	0.473	57	30	0	2	58	214	270	7.035E-10	54	60
T_antipodiana_NK7-B	TRINITY_DN780_c3_g2_i6.p1	0.473	57	30	0	2	58	214	270	7.035E-10	54	60
T_antipodiana_NK7-B	TRINITY_DN780_c3_g2_i7.p1	0.473	57	30	0	2	58	214	270	7.035E-10	54	60
T_antipodiana_NK7-B	TRINITY_DN183_c0_g3_i2.p1	0.450	60	32	0	1	60	187	246	7.035E-10	54	60
T_antipodiana_NK7-B	TRINITY_DN1434_c1_g1_i1.p1	0.448	58	31	0	1	58	183	240	9.680E-10	53	60
T_antipodiana_NK7-B	TRINITY_DN2150_c0_g2_i4.p1	0.500	56	28	0	5	60	77	132	9.680E-10	53	60
T_antipodiana_NK7-B	TRINITY_DN2150_c0_g2_i5.p1	0.500	56	28	0	5	60	77	132	9.680E-10	53	60
T_antipodiana_NK7-B	TRINITY_DN2150_c0_g2_i1.p1	0.500	56	28	0	5	60	77	132	9.680E-10	53	60
T_antipodiana_NK7-B	TRINITY_DN2150_c0_g2_i3.p1	0.500	56	28	0	5	60	77	132	9.680E-10	53	60
T_antipodiana_NK7-B	TRINITY_DN2150_c0_g1_i1.p1	0.482	56	28	0	5	60	56	111	1.332E-09	53	60
T_antipodiana_NK7-B	TRINITY_DN2150_c0_g1_i3.p1	0.482	56	28	0	5	60	56	111	1.332E-09	53	60
T_antipodiana_NK7-B	TRINITY_DN23171_c1_g1_i2.p1	0.465	58	30	0	1	58	147	204	1.332E-09	53	60
T_antipodiana_NK7-B	TRINITY_DN2150_c0_g1_i4.p1	0.482	56	28	0	5	60	56	111	1.332E-09	53	60
T_antipodiana_NK7-B	TRINITY_DN2150_c0_g1_i2.p1	0.482	56	28	0	5	60	56	111	1.332E-09	53	60
T_antipodiana_NK7-B	TRINITY_DN5264_c3_g1_i1.p1	0.423	59	33	0	2	60	136	194	1.833E-09	53	60
T_antipodiana_NK7-B	TRINITY_DN941_c6_g2_i1.p1	0.510	49	24	0	12	60	3	51	2.522E-09	52	60
T_antipodiana_NK7-B	TRINITY_DN2138_c2_g1_i1.p1	0.423	59	33	0	2	60	139	197	2.522E-09	52	60
T_antipodiana_NK7-B	TRINITY_DN2138_c2_g1_i2.p1	0.423	59	33	0	2	60	139	197	2.522E-09	52	60
T_antipodiana_NK7-B	TRINITY_DN2138_c2_g1_i3.p1	0.423	59	33	0	2	60	139	197	2.522E-09	52	60
T_antipodiana_NK7-B	TRINITY_DN2138_c2_g1_i4.p1	0.423	59	33	0	2	60	139	197	2.522E-09	52	60
T_antipodiana_NK7-B	TRINITY_DN2138_c2_g1_i5.p1	0.423	59	33	0	2	60	139	197	2.522E-09	52	60
T_antipodiana_NK7-B	TRINITY_DN3236_c8_g1_i2.p1	0.421	57	32	0	2	58	42	98	3.470E-09	52	60
T_antipodiana_NK7-B	TRINITY_DN3236_c8_g1_i1.p1	0.421	57	32	0	2	58	224	280	3.470E-09	52	60
T_antipodiana_NK7-B	TRINITY_DN5219_c1_g1_i1.p1	0.436	55	30	0	5	59	81	135	4.776E-09	51	60
T_antipodiana_NK7-B	TRINITY_DN41848_c0_g3_i6.p2	0.466	60	30	0	1	60	9	65	9.045E-09	51	60
T_antipodiana_NK7-B	TRINITY_DN41848_c0_g3_i1.p2	0.466	60	30	0	1	60	33	89	9.045E-09	51	60
T_antipodiana_NK7-B	TRINITY_DN41848_c0_g3_i3.p1	0.466	60	30	0	1	60	9	65	9.045E-09	51	60
T_antipodiana_NK7-B	TRINITY_DN41848_c0_g3_i5.p1	0.466	60	30	0	1	60	33	89	9.045E-09	51	60
T_antipodiana_NK7-B	TRINITY_DN41848_c0_g3_i7.p1	0.466	60	30	0	1	60	160	216	9.045E-09	51	60
T_antipodiana_NK7-B	TRINITY_DN41848_c0_g3_i4.p1	0.466	60	30	0	1	60	160	216	9.045E-09	51	60
T_antipodiana_NK7-B	TRINITY_DN44707_c2_g1_i1.p1	0.470	51	26	0	5	55	93	143	1.245E-08	50	60
T_antipodiana_NK7-B	TRINITY_DN3639_c0_g1_i1.p1	0.385	57	34	0	2	58	150	206	1.245E-08	50	60
T_antipodiana_NK7-B	TRINITY_DN3639_c0_g1_i2.p1	0.385	57	34	0	2	58	154	210	1.245E-08	50	60
T_antipodiana_NK7-B	TRINITY_DN9187_c0_g1_i1.p1	0.462	54	29	0	4	57	178	231	1.713E-08	50	60
T_antipodiana_NK7-B	TRINITY_DN10506_c0_g1_i1.p1	0.438	57	31	0	2	58	99	155	2.358E-08	49	60
T_antipodiana_NK7-B	TRINITY_DN5355_c0_g1_i1.p1	0.423	59	33	0	2	60	139	197	2.358E-08	49	60
T_antipodiana_NK7-B	TRINITY_DN5355_c0_g1_i1.p2	0.423	59	33	0	2	60	139	197	2.358E-08	49	60
T_antipodiana_NK7-B	TRINITY_DN5355_c0_g1_i2.p1	0.423	59	33	0	2	60	139	197	2.358E-08	49	60
T_antipodiana_NK7-B	TRINITY_DN5355_c0_g1_i2.p2	0.423	59	33	0	2	60	139	197	2.358E-08	49	60
T_antipodiana_NK7-B	TRINITY_DN5355_c0_g1_i3.p2	0.423	59	33	0	2	60	139	197	2.358E-08	49	60
T_antipodiana_NK7-B	TRINITY_DN5355_c0_g1_i3.p1	0.423	59	33	0	2	60	139	197	2.358E-08	49	60
T_antipodiana_NK7-B	TRINITY_DN5355_c0_g1_i4.p1	0.423	59	33	0	2	60	139	197	2.358E-08	49	60
T_antipodiana_NK7-B	TRINITY_DN5355_c0_g1_i5.p1	0.423	59	33	0	2	60	139	197	2.358E-08	49	60
T_antipodiana_NK7-B	TRINITY_DN5355_c0_g1_i5.p2	0.423	59	33	0	2	60	139	197	2.358E-08	49	60
T_antipodiana_NK7-B	TRINITY_DN13494_c0_g1_i1.p1	0.428	56	31	0	5	60	52	107	3.246E-08	49	60
T_antipodiana_NK7-B	TRINITY_DN41848_c0_g3_i8.p1	0.444	54	29	0	5	58	287	340	4.467E-08	49	60
T_antipodiana_NK7-B	TRINITY_DN41848_c0_g3_i2.p1	0.444	54	29	0	5	58	287	340	4.467E-08	49	60
T_antipodiana_NK7-B	TRINITY_DN41848_c0_g3_i6.p1	0.444	54	29	0	5	58	383	436	4.467E-08	49	60
T_antipodiana_NK7-B	TRINITY_DN41848_c0_g3_i1.p1	0.444	54	29	0	5	58	383	436	4.467E-08	49	60
T_antipodiana_NK7-B	TRINITY_DN979_c0_g1_i1.p1	0.407	54	31	0	5	58	231	284	4.186E-07	46	60
T_antipodiana_NK7-B	TRINITY_DN979_c0_g1_i2.p1	0.407	54	31	0	5	58	231	284	4.186E-07	46	60
T_antipodiana_NK7-B	TRINITY_DN12_c0_g1_i7.p1	0.375	56	34	0	5	60	254	309	1.505E-06	44	60
T_antipodiana_NK7-B	TRINITY_DN12_c0_g1_i1.p1	0.375	56	34	0	5	60	254	309	1.505E-06	44	60
T_antipodiana_NK7-B	TRINITY_DN12_c0_g1_i3.p1	0.375	56	34	0	5	60	259	314	1.505E-06	44	60
T_antipodiana_NK7-B	TRINITY_DN10526_c0_g1_i1.p1	0.372	59	36	0	2	60	166	224	2.854E-06	44	60
T_antipodiana_NK7-B	TRINITY_DN12_c0_g2_i1.p1	0.357	56	35	0	5	60	112	167	2.854E-06	44	60
T_antipodiana_NK7-B	TRINITY_DN533_c4_g1_i1.p1	0.407	54	31	0	5	58	251	304	2.854E-06	44	60
T_antipodiana_NK7-B	TRINITY_DN12_c0_g2_i5.p1	0.357	56	35	0	5	60	253	308	2.854E-06	44	60
T_antipodiana_NK7-B	TRINITY_DN4056_c0_g1_i1.p1	0.366	60	37	0	1	60	208	267	3.930E-06	43	60
T_antipodiana_NK7-B	TRINITY_DN7467_c2_g1_i1.p1	0.350	57	36	0	2	58	101	157	2.684E-05	41	60
T_antipodiana_NK7-B	TRINITY_DN33272_c0_g1_i1.p1	0.533	30	14	0	31	60	4	33	9.671E-05	39	60
T_antipodiana_NK7-B	TRINITY_DN12_c0_g2_i4.p1	0.333	60	37	0	5	60	112	171	2.531E-04	38	60
T_antipodiana_NK7-B	TRINITY_DN12_c0_g2_i6.p1	0.333	60	37	0	5	60	253	312	2.531E-04	38	60
T_antipodiana_NK7-B	TRINITY_DN628_c5_g1_i2.p1	0.370	54	33	0	2	55	46	99	3.487E-04	38	60
T_antipodiana_NK7-B	TRINITY_DN628_c5_g1_i3.p1	0.370	54	33	0	2	55	88	141	3.487E-04	38	60
T_antipodiana_NK7-B	TRINITY_DN628_c5_g1_i7.p1	0.370	54	33	0	2	55	46	99	3.487E-04	38	60
T_antipodiana_NK7-B	TRINITY_DN628_c5_g1_i4.p1	0.370	54	33	0	2	55	88	141	3.487E-04	38	60
A_bruennichi_NK1-B-2	TRINITY_DN3615_c1_g1_i1.p1	0.983	60	1	0	1	60	209	268	8.674E-33	119	60
A_bruennichi_NK1-B-2	TRINITY_DN8440_c1_g4_i1.p1	0.633	60	22	0	1	60	140	199	1.365E-18	79	60
A_bruennichi_NK1-B-2	TRINITY_DN5509_c0_g1_i2.p1	0.644	59	21	0	1	59	133	191	3.542E-18	78	60
A_bruennichi_NK1-B-2	TRINITY_DN5509_c0_g1_i3.p1	0.644	59	21	0	1	59	133	191	3.542E-18	78	60
A_bruennichi_NK1-B-2	TRINITY_DN33_c2_g2_i2.p1	0.614	57	22	0	2	58	97	153	3.281E-17	75	60
A_bruennichi_NK1-B-2	TRINITY_DN33_c2_g2_i1.p1	0.614	57	22	0	2	58	97	153	3.281E-17	75	60
A_bruennichi_NK1-B-2	TRINITY_DN5410_c0_g1_i1.p1	0.649	57	20	0	2	58	206	262	4.509E-17	74	60
A_bruennichi_NK1-B-2	TRINITY_DN2882_c0_g1_i1.p1	0.637	58	21	0	2	59	167	224	4.509E-17	74	60
A_bruennichi_NK1-B-2	TRINITY_DN2882_c0_g1_i2.p1	0.637	58	21	0	2	59	167	224	4.509E-17	74	60
A_bruennichi_NK1-B-2	TRINITY_DN1976_c1_g1_i1.p1	0.631	57	21	0	2	58	200	256	6.197E-17	74	60
A_bruennichi_NK1-B-2	TRINITY_DN1976_c1_g1_i2.p1	0.631	57	21	0	2	58	200	256	6.197E-17	74	60
A_bruennichi_NK1-B-2	TRINITY_DN22862_c0_g1_i4.p1	0.596	57	23	0	2	58	94	150	1.492E-15	70	60
A_bruennichi_NK1-B-2	TRINITY_DN22862_c0_g1_i19.p1	0.596	57	23	0	2	58	94	150	1.492E-15	70	60
A_bruennichi_NK1-B-2	TRINITY_DN6278_c0_g1_i1.p1	0.614	57	22	0	2	58	169	225	1.492E-15	70	60
A_bruennichi_NK1-B-2	TRINITY_DN6278_c0_g1_i4.p1	0.614	57	22	0	2	58	176	232	1.492E-15	70	60
A_bruennichi_NK1-B-2	TRINITY_DN1792_c2_g2_i1.p1	0.603	58	23	0	2	59	232	289	1.492E-15	70	60
A_bruennichi_NK1-B-2	TRINITY_DN22862_c0_g1_i5.p1	0.596	57	23	0	2	58	281	337	1.492E-15	70	60
A_bruennichi_NK1-B-2	TRINITY_DN22862_c0_g1_i11.p1	0.596	57	23	0	2	58	281	337	1.492E-15	70	60
A_bruennichi_NK1-B-2	TRINITY_DN22862_c0_g1_i12.p1	0.596	57	23	0	2	58	281	337	1.492E-15	70	60
A_bruennichi_NK1-B-2	TRINITY_DN22862_c0_g1_i14.p1	0.596	57	23	0	2	58	281	337	1.492E-15	70	60
A_bruennichi_NK1-B-2	TRINITY_DN22862_c0_g1_i15.p1	0.596	57	23	0	2	58	281	337	1.492E-15	70	60
A_bruennichi_NK1-B-2	TRINITY_DN22862_c0_g1_i18.p1	0.596	57	23	0	2	58	281	337	1.492E-15	70	60
A_bruennichi_NK1-B-2	TRINITY_DN22862_c0_g1_i20.p1	0.596	57	23	0	2	58	281	337	1.492E-15	70	60
A_bruennichi_NK1-B-2	TRINITY_DN22862_c0_g1_i3.p1	0.596	57	23	0	2	58	281	337	1.492E-15	70	60
A_bruennichi_NK1-B-2	TRINITY_DN183_c2_g1_i1.p1	0.637	58	21	0	2	59	30	87	3.877E-15	69	60
A_bruennichi_NK1-B-2	TRINITY_DN857_c1_g1_i1.p1	0.596	57	23	0	2	58	145	201	3.877E-15	69	60
A_bruennichi_NK1-B-2	TRINITY_DN857_c1_g1_i2.p1	0.596	57	23	0	2	58	145	201	3.877E-15	69	60
A_bruennichi_NK1-B-2	TRINITY_DN857_c1_g1_i3.p1	0.596	57	23	0	2	58	155	211	3.877E-15	69	60
A_bruennichi_NK1-B-2	TRINITY_DN857_c1_g1_i4.p1	0.596	57	23	0	2	58	155	211	3.877E-15	69	60
A_bruennichi_NK1-B-2	TRINITY_DN5918_c0_g1_i1.p1	0.566	60	26	0	1	60	149	208	5.330E-15	68	60
A_bruennichi_NK1-B-2	TRINITY_DN16282_c0_g1_i1.p1	0.550	60	27	0	1	60	209	268	1.007E-14	68	60
A_bruennichi_NK1-B-2	TRINITY_DN16282_c0_g1_i2.p1	0.550	60	27	0	1	60	209	268	1.007E-14	68	60
A_bruennichi_NK1-B-2	TRINITY_DN785_c0_g2_i1.p1	0.586	58	24	0	1	58	203	260	6.804E-14	65	60
A_bruennichi_NK1-B-2	TRINITY_DN941_c6_g1_i1.p1	0.586	58	24	0	1	58	194	251	6.804E-14	65	60
A_bruennichi_NK1-B-2	TRINITY_DN8440_c1_g4_i2.p1	0.603	53	21	0	1	53	140	192	9.355E-14	65	60
A_bruennichi_NK1-B-2	TRINITY_DN12557_c1_g1_i1.p1	0.500	58	29	0	2	59	30	87	1.769E-13	64	60
A_bruennichi_NK1-B-2	TRINITY_DN12557_c1_g1_i2.p1	0.500	58	29	0	2	59	186	243	1.769E-13	64	60
A_bruennichi_NK1-B-2	TRINITY_DN2150_c0_g1_i1.p1	0.543	57	26	0	2	58	53	109	2.432E-13	64	60
A_bruennichi_NK1-B-2	TRINITY_DN2150_c0_g1_i3.p1	0.543	57	26	0	2	58	53	109	2.432E-13	64	60
A_bruennichi_NK1-B-2	TRINITY_DN2150_c0_g1_i4.p1	0.543	57	26	0	2	58	53	109	2.432E-13	64	60
A_bruennichi_NK1-B-2	TRINITY_DN2150_c0_g1_i2.p1	0.543	57	26	0	2	58	53	109	2.432E-13	64	60
A_bruennichi_NK1-B-2	TRINITY_DN8197_c0_g1_i2.p1	0.561	57	25	0	2	58	125	181	4.599E-13	63	60
A_bruennichi_NK1-B-2	TRINITY_DN505_c3_g4_i1.p1	0.517	56	27	0	5	60	216	271	4.599E-13	63	60
A_bruennichi_NK1-B-2	TRINITY_DN1038_c1_g1_i1.p1	0.561	57	25	0	2	58	130	186	6.325E-13	63	60
A_bruennichi_NK1-B-2	TRINITY_DN1038_c1_g1_i4.p1	0.561	57	25	0	2	58	130	186	6.325E-13	63	60
A_bruennichi_NK1-B-2	TRINITY_DN1038_c1_g1_i6.p1	0.561	57	25	0	2	58	130	186	6.325E-13	63	60
A_bruennichi_NK1-B-2	TRINITY_DN1038_c1_g1_i7.p1	0.561	57	25	0	2	58	130	186	6.325E-13	63	60
A_bruennichi_NK1-B-2	TRINITY_DN1038_c1_g1_i8.p1	0.561	57	25	0	2	58	130	186	6.325E-13	63	60
A_bruennichi_NK1-B-2	TRINITY_DN40523_c2_g3_i1.p1	0.533	60	28	0	1	60	116	175	8.697E-13	62	60
A_bruennichi_NK1-B-2	TRINITY_DN5925_c5_g1_i2.p1	0.578	57	24	0	2	58	192	248	8.697E-13	62	60
A_bruennichi_NK1-B-2	TRINITY_DN5925_c5_g1_i3.p1	0.578	57	24	0	2	58	192	248	8.697E-13	62	60
A_bruennichi_NK1-B-2	TRINITY_DN5925_c5_g1_i4.p1	0.578	57	24	0	2	58	192	248	8.697E-13	62	60
A_bruennichi_NK1-B-2	TRINITY_DN5925_c5_g1_i6.p1	0.578	57	24	0	2	58	192	248	8.697E-13	62	60
A_bruennichi_NK1-B-2	TRINITY_DN7057_c0_g1_i2.p1	0.525	59	28	0	2	60	216	274	1.645E-12	61	60
A_bruennichi_NK1-B-2	TRINITY_DN7057_c0_g1_i1.p1	0.525	59	28	0	2	60	216	274	1.645E-12	61	60
A_bruennichi_NK1-B-2	TRINITY_DN8609_c0_g1_i1.p1	0.568	58	25	0	2	59	171	228	2.262E-12	61	60
A_bruennichi_NK1-B-2	TRINITY_DN33_c2_g1_i1.p1	0.508	59	29	0	2	60	199	257	3.111E-12	61	60
A_bruennichi_NK1-B-2	TRINITY_DN33_c2_g1_i14.p1	0.508	59	29	0	2	60	199	257	3.111E-12	61	60
A_bruennichi_NK1-B-2	TRINITY_DN33_c2_g1_i17.p1	0.508	59	29	0	2	60	199	257	3.111E-12	61	60
A_bruennichi_NK1-B-2	TRINITY_DN33_c2_g1_i20.p1	0.508	59	29	0	2	60	199	257	3.111E-12	61	60
A_bruennichi_NK1-B-2	TRINITY_DN33_c2_g1_i21.p1	0.508	59	29	0	2	60	199	257	3.111E-12	61	60
A_bruennichi_NK1-B-2	TRINITY_DN13103_c1_g1_i1.p1	0.542	59	27	0	2	60	139	197	4.279E-12	60	60
A_bruennichi_NK1-B-2	TRINITY_DN13103_c1_g1_i2.p1	0.542	59	27	0	2	60	139	197	4.279E-12	60	60
A_bruennichi_NK1-B-2	TRINITY_DN5219_c1_g1_i1.p1	0.526	57	27	0	2	58	78	134	8.094E-12	59	60
A_bruennichi_NK1-B-2	TRINITY_DN61964_c0_g1_i1.p1	0.561	57	25	0	2	58	139	195	8.094E-12	59	60
A_bruennichi_NK1-B-2	TRINITY_DN17450_c0_g1_i2.p1	0.491	59	30	0	2	60	218	276	8.094E-12	59	60
A_bruennichi_NK1-B-2	TRINITY_DN7467_c2_g1_i1.p1	0.508	57	28	0	2	58	101	157	8.094E-12	59	60
A_bruennichi_NK1-B-2	TRINITY_DN3389_c2_g1_i1.p1	0.555	54	24	0	5	58	312	365	1.531E-11	59	60
A_bruennichi_NK1-B-2	TRINITY_DN3236_c8_g1_i2.p1	0.482	58	30	0	2	59	42	99	3.985E-11	57	60
A_bruennichi_NK1-B-2	TRINITY_DN10506_c0_g1_i1.p1	0.508	57	28	0	2	58	99	155	3.985E-11	57	60
A_bruennichi_NK1-B-2	TRINITY_DN156_c2_g1_i1.p1	0.534	58	27	0	2	59	180	237	3.985E-11	57	60
A_bruennichi_NK1-B-2	TRINITY_DN3639_c0_g1_i1.p1	0.491	57	29	0	2	58	150	206	3.985E-11	57	60
A_bruennichi_NK1-B-2	TRINITY_DN3639_c0_g1_i2.p1	0.491	57	29	0	2	58	154	210	3.985E-11	57	60
A_bruennichi_NK1-B-2	TRINITY_DN3236_c8_g1_i1.p1	0.482	58	30	0	2	59	224	281	3.985E-11	57	60
A_bruennichi_NK1-B-2	TRINITY_DN2150_c0_g2_i4.p1	0.517	58	28	0	2	59	74	131	5.482E-11	57	60
A_bruennichi_NK1-B-2	TRINITY_DN2150_c0_g2_i5.p1	0.517	58	28	0	2	59	74	131	5.482E-11	57	60
A_bruennichi_NK1-B-2	TRINITY_DN2150_c0_g2_i1.p1	0.517	58	28	0	2	59	74	131	5.482E-11	57	60
A_bruennichi_NK1-B-2	TRINITY_DN2150_c0_g2_i3.p1	0.517	58	28	0	2	59	74	131	5.482E-11	57	60
A_bruennichi_NK1-B-2	TRINITY_DN780_c3_g2_i1.p1	0.483	60	31	0	1	60	213	272	7.541E-11	57	60
A_bruennichi_NK1-B-2	TRINITY_DN780_c3_g2_i3.p1	0.483	60	31	0	1	60	213	272	7.541E-11	57	60
A_bruennichi_NK1-B-2	TRINITY_DN780_c3_g2_i5.p1	0.483	60	31	0	1	60	213	272	7.541E-11	57	60
A_bruennichi_NK1-B-2	TRINITY_DN780_c3_g2_i6.p1	0.483	60	31	0	1	60	213	272	7.541E-11	57	60
A_bruennichi_NK1-B-2	TRINITY_DN780_c3_g2_i7.p1	0.483	60	31	0	1	60	213	272	7.541E-11	57	60
A_bruennichi_NK1-B-2	TRINITY_DN5264_c3_g1_i1.p1	0.482	58	30	0	2	59	136	193	7.541E-11	57	60
A_bruennichi_NK1-B-2	TRINITY_DN5355_c0_g1_i1.p1	0.482	58	30	0	2	59	139	196	1.037E-10	56	60
A_bruennichi_NK1-B-2	TRINITY_DN5355_c0_g1_i1.p2	0.482	58	30	0	2	59	139	196	1.037E-10	56	60
A_bruennichi_NK1-B-2	TRINITY_DN5355_c0_g1_i2.p1	0.482	58	30	0	2	59	139	196	1.037E-10	56	60
A_bruennichi_NK1-B-2	TRINITY_DN5355_c0_g1_i2.p2	0.482	58	30	0	2	59	139	196	1.037E-10	56	60
A_bruennichi_NK1-B-2	TRINITY_DN5355_c0_g1_i3.p2	0.482	58	30	0	2	59	139	196	1.037E-10	56	60
A_bruennichi_NK1-B-2	TRINITY_DN5355_c0_g1_i3.p1	0.482	58	30	0	2	59	139	196	1.037E-10	56	60
A_bruennichi_NK1-B-2	TRINITY_DN5355_c0_g1_i4.p1	0.482	58	30	0	2	59	139	196	1.037E-10	56	60
A_bruennichi_NK1-B-2	TRINITY_DN5355_c0_g1_i5.p1	0.482	58	30	0	2	59	139	196	1.037E-10	56	60
A_bruennichi_NK1-B-2	TRINITY_DN5355_c0_g1_i5.p2	0.482	58	30	0	2	59	139	196	1.037E-10	56	60
A_bruennichi_NK1-B-2	TRINITY_DN979_c0_g1_i1.p1	0.508	57	28	0	2	58	228	284	1.427E-10	56	60
A_bruennichi_NK1-B-2	TRINITY_DN979_c0_g1_i2.p1	0.508	57	28	0	2	58	228	284	1.427E-10	56	60
A_bruennichi_NK1-B-2	TRINITY_DN3888_c0_g1_i1.p1	0.500	58	29	0	2	59	122	179	2.701E-10	55	60
A_bruennichi_NK1-B-2	TRINITY_DN6148_c0_g2_i3.p1	0.473	57	30	0	2	58	135	191	2.701E-10	55	60
A_bruennichi_NK1-B-2	TRINITY_DN1575_c1_g1_i1.p1	0.526	57	27	0	2	58	205	261	2.701E-10	55	60
A_bruennichi_NK1-B-2	TRINITY_DN1575_c1_g1_i2.p1	0.526	57	27	0	2	58	254	310	2.701E-10	55	60
A_bruennichi_NK1-B-2	TRINITY_DN2138_c2_g1_i1.p1	0.473	57	30	0	2	58	139	195	3.716E-10	55	60
A_bruennichi_NK1-B-2	TRINITY_DN2138_c2_g1_i2.p1	0.473	57	30	0	2	58	139	195	3.716E-10	55	60
A_bruennichi_NK1-B-2	TRINITY_DN2138_c2_g1_i3.p1	0.473	57	30	0	2	58	139	195	3.716E-10	55	60
A_bruennichi_NK1-B-2	TRINITY_DN2138_c2_g1_i4.p1	0.473	57	30	0	2	58	139	195	3.716E-10	55	60
A_bruennichi_NK1-B-2	TRINITY_DN2138_c2_g1_i5.p1	0.473	57	30	0	2	58	139	195	3.716E-10	55	60
A_bruennichi_NK1-B-2	TRINITY_DN941_c6_g2_i1.p1	0.595	47	19	0	12	58	3	49	5.113E-10	54	60
A_bruennichi_NK1-B-2	TRINITY_DN623_c1_g2_i1.p1	0.509	51	25	0	8	58	48	98	5.113E-10	54	60
A_bruennichi_NK1-B-2	TRINITY_DN6148_c0_g2_i1.p1	0.500	54	27	0	5	58	12	65	5.113E-10	54	60
A_bruennichi_NK1-B-2	TRINITY_DN6148_c0_g2_i2.p1	0.500	54	27	0	5	58	12	65	5.113E-10	54	60
A_bruennichi_NK1-B-2	TRINITY_DN623_c1_g2_i3.p1	0.509	51	25	0	8	58	176	226	5.113E-10	54	60
A_bruennichi_NK1-B-2	TRINITY_DN7156_c2_g1_i2.p1	0.508	57	28	0	2	58	206	262	7.035E-10	54	60
A_bruennichi_NK1-B-2	TRINITY_DN7156_c2_g1_i3.p1	0.508	57	28	0	2	58	206	262	7.035E-10	54	60
A_bruennichi_NK1-B-2	TRINITY_DN44707_c2_g1_i1.p1	0.518	54	26	0	2	55	90	143	1.332E-09	53	60
A_bruennichi_NK1-B-2	TRINITY_DN23171_c1_g1_i2.p1	0.457	59	31	0	2	60	148	206	1.332E-09	53	60
A_bruennichi_NK1-B-2	TRINITY_DN12_c0_g1_i7.p1	0.438	57	31	0	3	59	252	308	1.332E-09	53	60
A_bruennichi_NK1-B-2	TRINITY_DN12_c0_g1_i1.p1	0.438	57	31	0	3	59	252	308	1.332E-09	53	60
A_bruennichi_NK1-B-2	TRINITY_DN12_c0_g1_i3.p1	0.438	57	31	0	3	59	257	313	1.332E-09	53	60
A_bruennichi_NK1-B-2	TRINITY_DN4056_c0_g1_i1.p1	0.491	57	29	0	2	58	209	265	1.833E-09	53	60
A_bruennichi_NK1-B-2	TRINITY_DN183_c0_g3_i2.p1	0.491	57	29	0	2	58	188	244	1.833E-09	53	60
A_bruennichi_NK1-B-2	TRINITY_DN12_c0_g2_i1.p1	0.421	57	32	0	3	59	110	166	2.522E-09	52	60
A_bruennichi_NK1-B-2	TRINITY_DN12_c0_g2_i5.p1	0.421	57	32	0	3	59	251	307	2.522E-09	52	60
A_bruennichi_NK1-B-2	TRINITY_DN13494_c0_g1_i1.p1	0.473	57	30	0	2	58	49	105	3.470E-09	52	60
A_bruennichi_NK1-B-2	TRINITY_DN628_c5_g1_i2.p1	0.465	58	30	0	2	59	46	103	3.470E-09	52	60
A_bruennichi_NK1-B-2	TRINITY_DN628_c5_g1_i3.p1	0.465	58	30	0	2	59	88	145	3.470E-09	52	60
A_bruennichi_NK1-B-2	TRINITY_DN41848_c0_g3_i8.p1	0.491	57	29	0	3	59	285	341	3.470E-09	52	60
A_bruennichi_NK1-B-2	TRINITY_DN41848_c0_g3_i2.p1	0.491	57	29	0	3	59	285	341	3.470E-09	52	60
A_bruennichi_NK1-B-2	TRINITY_DN628_c5_g1_i7.p1	0.465	58	30	0	2	59	46	103	3.470E-09	52	60
A_bruennichi_NK1-B-2	TRINITY_DN41848_c0_g3_i6.p1	0.491	57	29	0	3	59	381	437	3.470E-09	52	60
A_bruennichi_NK1-B-2	TRINITY_DN628_c5_g1_i4.p1	0.465	58	30	0	2	59	88	145	3.470E-09	52	60
A_bruennichi_NK1-B-2	TRINITY_DN41848_c0_g3_i1.p1	0.491	57	29	0	3	59	381	437	3.470E-09	52	60
A_bruennichi_NK1-B-2	TRINITY_DN41848_c0_g3_i3.p1	0.491	57	29	0	3	59	545	601	3.470E-09	52	60
A_bruennichi_NK1-B-2	TRINITY_DN41848_c0_g3_i5.p1	0.491	57	29	0	3	59	569	625	3.470E-09	52	60
A_bruennichi_NK1-B-2	TRINITY_DN41848_c0_g3_i7.p1	0.491	57	29	0	3	59	696	752	3.470E-09	52	60
A_bruennichi_NK1-B-2	TRINITY_DN41848_c0_g3_i4.p1	0.491	57	29	0	3	59	696	752	3.470E-09	52	60
A_bruennichi_NK1-B-2	TRINITY_DN9187_c0_g1_i1.p1	0.462	54	29	0	4	57	178	231	9.045E-09	51	60
A_bruennichi_NK1-B-2	TRINITY_DN1434_c1_g1_i1.p1	0.472	55	29	0	5	59	187	241	9.045E-09	51	60
A_bruennichi_NK1-B-2	TRINITY_DN533_c4_g1_i1.p1	0.438	57	31	0	2	58	248	304	9.045E-09	51	60
A_bruennichi_NK1-B-2	TRINITY_DN7291_c0_g1_i4.p1	0.466	60	30	0	1	57	334	393	9.045E-09	51	60
A_bruennichi_NK1-B-2	TRINITY_DN7291_c0_g1_i2.p1	0.471	53	28	0	5	57	4	56	1.713E-08	50	60
A_bruennichi_NK1-B-2	TRINITY_DN10526_c0_g1_i1.p1	0.491	57	29	0	2	58	166	222	1.713E-08	50	60
A_bruennichi_NK1-B-2	TRINITY_DN5767_c0_g1_i3.p1	0.491	57	29	0	2	58	142	198	6.149E-08	48	60
A_bruennichi_NK1-B-2	TRINITY_DN5767_c0_g1_i1.p1	0.491	57	29	0	2	58	269	325	6.149E-08	48	60
A_bruennichi_NK1-B-2	TRINITY_DN41848_c0_g3_i6.p2	0.444	54	29	0	2	55	7	60	1.604E-07	47	60
A_bruennichi_NK1-B-2	TRINITY_DN41848_c0_g3_i1.p2	0.444	54	29	0	2	55	31	84	1.604E-07	47	60
A_bruennichi_NK1-B-2	TRINITY_DN12_c0_g2_i4.p1	0.393	61	34	0	3	59	110	170	1.604E-07	47	60
A_bruennichi_NK1-B-2	TRINITY_DN12_c0_g2_i6.p1	0.393	61	34	0	3	59	251	311	1.604E-07	47	60
A_bruennichi_NK1-B-2	TRINITY_DN33272_c0_g1_i1.p1	0.580	31	13	0	28	58	1	31	3.698E-05	40	60
T_tridentatus_Slou_B	TRINITY_DN3615_c1_g1_i1.p1	0.983	60	1	0	1	60	209	268	8.674E-33	119	60
T_tridentatus_Slou_B	TRINITY_DN8440_c1_g4_i1.p1	0.633	60	22	0	1	60	140	199	1.365E-18	79	60
T_tridentatus_Slou_B	TRINITY_DN5509_c0_g1_i2.p1	0.644	59	21	0	1	59	133	191	3.542E-18	78	60
T_tridentatus_Slou_B	TRINITY_DN5509_c0_g1_i3.p1	0.644	59	21	0	1	59	133	191	3.542E-18	78	60
T_tridentatus_Slou_B	TRINITY_DN33_c2_g2_i2.p1	0.614	57	22	0	2	58	97	153	3.281E-17	75	60
T_tridentatus_Slou_B	TRINITY_DN33_c2_g2_i1.p1	0.614	57	22	0	2	58	97	153	3.281E-17	75	60
T_tridentatus_Slou_B	TRINITY_DN5410_c0_g1_i1.p1	0.649	57	20	0	2	58	206	262	4.509E-17	74	60
T_tridentatus_Slou_B	TRINITY_DN2882_c0_g1_i1.p1	0.637	58	21	0	2	59	167	224	4.509E-17	74	60
T_tridentatus_Slou_B	TRINITY_DN2882_c0_g1_i2.p1	0.637	58	21	0	2	59	167	224	4.509E-17	74	60
T_tridentatus_Slou_B	TRINITY_DN1976_c1_g1_i1.p1	0.631	57	21	0	2	58	200	256	6.197E-17	74	60
T_tridentatus_Slou_B	TRINITY_DN1976_c1_g1_i2.p1	0.631	57	21	0	2	58	200	256	6.197E-17	74	60
T_tridentatus_Slou_B	TRINITY_DN22862_c0_g1_i4.p1	0.596	57	23	0	2	58	94	150	1.492E-15	70	60
T_tridentatus_Slou_B	TRINITY_DN22862_c0_g1_i19.p1	0.596	57	23	0	2	58	94	150	1.492E-15	70	60
T_tridentatus_Slou_B	TRINITY_DN6278_c0_g1_i1.p1	0.614	57	22	0	2	58	169	225	1.492E-15	70	60
T_tridentatus_Slou_B	TRINITY_DN6278_c0_g1_i4.p1	0.614	57	22	0	2	58	176	232	1.492E-15	70	60
T_tridentatus_Slou_B	TRINITY_DN1792_c2_g2_i1.p1	0.603	58	23	0	2	59	232	289	1.492E-15	70	60
T_tridentatus_Slou_B	TRINITY_DN22862_c0_g1_i5.p1	0.596	57	23	0	2	58	281	337	1.492E-15	70	60
T_tridentatus_Slou_B	TRINITY_DN22862_c0_g1_i11.p1	0.596	57	23	0	2	58	281	337	1.492E-15	70	60
T_tridentatus_Slou_B	TRINITY_DN22862_c0_g1_i12.p1	0.596	57	23	0	2	58	281	337	1.492E-15	70	60
T_tridentatus_Slou_B	TRINITY_DN22862_c0_g1_i14.p1	0.596	57	23	0	2	58	281	337	1.492E-15	70	60
T_tridentatus_Slou_B	TRINITY_DN22862_c0_g1_i15.p1	0.596	57	23	0	2	58	281	337	1.492E-15	70	60
T_tridentatus_Slou_B	TRINITY_DN22862_c0_g1_i18.p1	0.596	57	23	0	2	58	281	337	1.492E-15	70	60
T_tridentatus_Slou_B	TRINITY_DN22862_c0_g1_i20.p1	0.596	57	23	0	2	58	281	337	1.492E-15	70	60
T_tridentatus_Slou_B	TRINITY_DN22862_c0_g1_i3.p1	0.596	57	23	0	2	58	281	337	1.492E-15	70	60
T_tridentatus_Slou_B	TRINITY_DN183_c2_g1_i1.p1	0.637	58	21	0	2	59	30	87	3.877E-15	69	60
T_tridentatus_Slou_B	TRINITY_DN857_c1_g1_i1.p1	0.596	57	23	0	2	58	145	201	3.877E-15	69	60
T_tridentatus_Slou_B	TRINITY_DN857_c1_g1_i2.p1	0.596	57	23	0	2	58	145	201	3.877E-15	69	60
T_tridentatus_Slou_B	TRINITY_DN857_c1_g1_i3.p1	0.596	57	23	0	2	58	155	211	3.877E-15	69	60
T_tridentatus_Slou_B	TRINITY_DN857_c1_g1_i4.p1	0.596	57	23	0	2	58	155	211	3.877E-15	69	60
T_tridentatus_Slou_B	TRINITY_DN5918_c0_g1_i1.p1	0.566	60	26	0	1	60	149	208	5.330E-15	68	60
T_tridentatus_Slou_B	TRINITY_DN16282_c0_g1_i1.p1	0.550	60	27	0	1	60	209	268	1.007E-14	68	60
T_tridentatus_Slou_B	TRINITY_DN16282_c0_g1_i2.p1	0.550	60	27	0	1	60	209	268	1.007E-14	68	60
T_tridentatus_Slou_B	TRINITY_DN785_c0_g2_i1.p1	0.586	58	24	0	1	58	203	260	6.804E-14	65	60
T_tridentatus_Slou_B	TRINITY_DN941_c6_g1_i1.p1	0.586	58	24	0	1	58	194	251	6.804E-14	65	60
T_tridentatus_Slou_B	TRINITY_DN8440_c1_g4_i2.p1	0.603	53	21	0	1	53	140	192	9.355E-14	65	60
T_tridentatus_Slou_B	TRINITY_DN12557_c1_g1_i1.p1	0.500	58	29	0	2	59	30	87	1.769E-13	64	60
T_tridentatus_Slou_B	TRINITY_DN12557_c1_g1_i2.p1	0.500	58	29	0	2	59	186	243	1.769E-13	64	60
T_tridentatus_Slou_B	TRINITY_DN2150_c0_g1_i1.p1	0.543	57	26	0	2	58	53	109	2.432E-13	64	60
T_tridentatus_Slou_B	TRINITY_DN2150_c0_g1_i3.p1	0.543	57	26	0	2	58	53	109	2.432E-13	64	60
T_tridentatus_Slou_B	TRINITY_DN2150_c0_g1_i4.p1	0.543	57	26	0	2	58	53	109	2.432E-13	64	60
T_tridentatus_Slou_B	TRINITY_DN2150_c0_g1_i2.p1	0.543	57	26	0	2	58	53	109	2.432E-13	64	60
T_tridentatus_Slou_B	TRINITY_DN8197_c0_g1_i2.p1	0.561	57	25	0	2	58	125	181	4.599E-13	63	60
T_tridentatus_Slou_B	TRINITY_DN505_c3_g4_i1.p1	0.517	56	27	0	5	60	216	271	4.599E-13	63	60
T_tridentatus_Slou_B	TRINITY_DN1038_c1_g1_i1.p1	0.561	57	25	0	2	58	130	186	6.325E-13	63	60
T_tridentatus_Slou_B	TRINITY_DN1038_c1_g1_i4.p1	0.561	57	25	0	2	58	130	186	6.325E-13	63	60
T_tridentatus_Slou_B	TRINITY_DN1038_c1_g1_i6.p1	0.561	57	25	0	2	58	130	186	6.325E-13	63	60
T_tridentatus_Slou_B	TRINITY_DN1038_c1_g1_i7.p1	0.561	57	25	0	2	58	130	186	6.325E-13	63	60
T_tridentatus_Slou_B	TRINITY_DN1038_c1_g1_i8.p1	0.561	57	25	0	2	58	130	186	6.325E-13	63	60
T_tridentatus_Slou_B	TRINITY_DN40523_c2_g3_i1.p1	0.533	60	28	0	1	60	116	175	8.697E-13	62	60
T_tridentatus_Slou_B	TRINITY_DN5925_c5_g1_i2.p1	0.578	57	24	0	2	58	192	248	8.697E-13	62	60
T_tridentatus_Slou_B	TRINITY_DN5925_c5_g1_i3.p1	0.578	57	24	0	2	58	192	248	8.697E-13	62	60
T_tridentatus_Slou_B	TRINITY_DN5925_c5_g1_i4.p1	0.578	57	24	0	2	58	192	248	8.697E-13	62	60
T_tridentatus_Slou_B	TRINITY_DN5925_c5_g1_i6.p1	0.578	57	24	0	2	58	192	248	8.697E-13	62	60
T_tridentatus_Slou_B	TRINITY_DN7057_c0_g1_i2.p1	0.525	59	28	0	2	60	216	274	1.645E-12	61	60
T_tridentatus_Slou_B	TRINITY_DN7057_c0_g1_i1.p1	0.525	59	28	0	2	60	216	274	1.645E-12	61	60
T_tridentatus_Slou_B	TRINITY_DN8609_c0_g1_i1.p1	0.568	58	25	0	2	59	171	228	2.262E-12	61	60
T_tridentatus_Slou_B	TRINITY_DN33_c2_g1_i1.p1	0.508	59	29	0	2	60	199	257	3.111E-12	61	60
T_tridentatus_Slou_B	TRINITY_DN33_c2_g1_i14.p1	0.508	59	29	0	2	60	199	257	3.111E-12	61	60
T_tridentatus_Slou_B	TRINITY_DN33_c2_g1_i17.p1	0.508	59	29	0	2	60	199	257	3.111E-12	61	60
T_tridentatus_Slou_B	TRINITY_DN33_c2_g1_i20.p1	0.508	59	29	0	2	60	199	257	3.111E-12	61	60
T_tridentatus_Slou_B	TRINITY_DN33_c2_g1_i21.p1	0.508	59	29	0	2	60	199	257	3.111E-12	61	60
T_tridentatus_Slou_B	TRINITY_DN13103_c1_g1_i1.p1	0.542	59	27	0	2	60	139	197	4.279E-12	60	60
T_tridentatus_Slou_B	TRINITY_DN13103_c1_g1_i2.p1	0.542	59	27	0	2	60	139	197	4.279E-12	60	60
T_tridentatus_Slou_B	TRINITY_DN5219_c1_g1_i1.p1	0.526	57	27	0	2	58	78	134	8.094E-12	59	60
T_tridentatus_Slou_B	TRINITY_DN61964_c0_g1_i1.p1	0.561	57	25	0	2	58	139	195	8.094E-12	59	60
T_tridentatus_Slou_B	TRINITY_DN17450_c0_g1_i2.p1	0.491	59	30	0	2	60	218	276	8.094E-12	59	60
T_tridentatus_Slou_B	TRINITY_DN7467_c2_g1_i1.p1	0.508	57	28	0	2	58	101	157	8.094E-12	59	60
T_tridentatus_Slou_B	TRINITY_DN3389_c2_g1_i1.p1	0.555	54	24	0	5	58	312	365	1.531E-11	59	60
T_tridentatus_Slou_B	TRINITY_DN3236_c8_g1_i2.p1	0.482	58	30	0	2	59	42	99	3.985E-11	57	60
T_tridentatus_Slou_B	TRINITY_DN10506_c0_g1_i1.p1	0.508	57	28	0	2	58	99	155	3.985E-11	57	60
T_tridentatus_Slou_B	TRINITY_DN156_c2_g1_i1.p1	0.534	58	27	0	2	59	180	237	3.985E-11	57	60
T_tridentatus_Slou_B	TRINITY_DN3639_c0_g1_i1.p1	0.491	57	29	0	2	58	150	206	3.985E-11	57	60
T_tridentatus_Slou_B	TRINITY_DN3639_c0_g1_i2.p1	0.491	57	29	0	2	58	154	210	3.985E-11	57	60
T_tridentatus_Slou_B	TRINITY_DN3236_c8_g1_i1.p1	0.482	58	30	0	2	59	224	281	3.985E-11	57	60
T_tridentatus_Slou_B	TRINITY_DN2150_c0_g2_i4.p1	0.517	58	28	0	2	59	74	131	5.482E-11	57	60
T_tridentatus_Slou_B	TRINITY_DN2150_c0_g2_i5.p1	0.517	58	28	0	2	59	74	131	5.482E-11	57	60
T_tridentatus_Slou_B	TRINITY_DN2150_c0_g2_i1.p1	0.517	58	28	0	2	59	74	131	5.482E-11	57	60
T_tridentatus_Slou_B	TRINITY_DN2150_c0_g2_i3.p1	0.517	58	28	0	2	59	74	131	5.482E-11	57	60
T_tridentatus_Slou_B	TRINITY_DN780_c3_g2_i1.p1	0.483	60	31	0	1	60	213	272	7.541E-11	57	60
T_tridentatus_Slou_B	TRINITY_DN780_c3_g2_i3.p1	0.483	60	31	0	1	60	213	272	7.541E-11	57	60
T_tridentatus_Slou_B	TRINITY_DN780_c3_g2_i5.p1	0.483	60	31	0	1	60	213	272	7.541E-11	57	60
T_tridentatus_Slou_B	TRINITY_DN780_c3_g2_i6.p1	0.483	60	31	0	1	60	213	272	7.541E-11	57	60
T_tridentatus_Slou_B	TRINITY_DN780_c3_g2_i7.p1	0.483	60	31	0	1	60	213	272	7.541E-11	57	60
T_tridentatus_Slou_B	TRINITY_DN5264_c3_g1_i1.p1	0.482	58	30	0	2	59	136	193	7.541E-11	57	60
T_tridentatus_Slou_B	TRINITY_DN5355_c0_g1_i1.p1	0.482	58	30	0	2	59	139	196	1.037E-10	56	60
T_tridentatus_Slou_B	TRINITY_DN5355_c0_g1_i1.p2	0.482	58	30	0	2	59	139	196	1.037E-10	56	60
T_tridentatus_Slou_B	TRINITY_DN5355_c0_g1_i2.p1	0.482	58	30	0	2	59	139	196	1.037E-10	56	60
T_tridentatus_Slou_B	TRINITY_DN5355_c0_g1_i2.p2	0.482	58	30	0	2	59	139	196	1.037E-10	56	60
T_tridentatus_Slou_B	TRINITY_DN5355_c0_g1_i3.p2	0.482	58	30	0	2	59	139	196	1.037E-10	56	60
T_tridentatus_Slou_B	TRINITY_DN5355_c0_g1_i3.p1	0.482	58	30	0	2	59	139	196	1.037E-10	56	60
T_tridentatus_Slou_B	TRINITY_DN5355_c0_g1_i4.p1	0.482	58	30	0	2	59	139	196	1.037E-10	56	60
T_tridentatus_Slou_B	TRINITY_DN5355_c0_g1_i5.p1	0.482	58	30	0	2	59	139	196	1.037E-10	56	60
T_tridentatus_Slou_B	TRINITY_DN5355_c0_g1_i5.p2	0.482	58	30	0	2	59	139	196	1.037E-10	56	60
T_tridentatus_Slou_B	TRINITY_DN979_c0_g1_i1.p1	0.508	57	28	0	2	58	228	284	1.427E-10	56	60
T_tridentatus_Slou_B	TRINITY_DN979_c0_g1_i2.p1	0.508	57	28	0	2	58	228	284	1.427E-10	56	60
T_tridentatus_Slou_B	TRINITY_DN3888_c0_g1_i1.p1	0.500	58	29	0	2	59	122	179	2.701E-10	55	60
T_tridentatus_Slou_B	TRINITY_DN6148_c0_g2_i3.p1	0.473	57	30	0	2	58	135	191	2.701E-10	55	60
T_tridentatus_Slou_B	TRINITY_DN1575_c1_g1_i1.p1	0.526	57	27	0	2	58	205	261	2.701E-10	55	60
T_tridentatus_Slou_B	TRINITY_DN1575_c1_g1_i2.p1	0.526	57	27	0	2	58	254	310	2.701E-10	55	60
T_tridentatus_Slou_B	TRINITY_DN2138_c2_g1_i1.p1	0.473	57	30	0	2	58	139	195	3.716E-10	55	60
T_tridentatus_Slou_B	TRINITY_DN2138_c2_g1_i2.p1	0.473	57	30	0	2	58	139	195	3.716E-10	55	60
T_tridentatus_Slou_B	TRINITY_DN2138_c2_g1_i3.p1	0.473	57	30	0	2	58	139	195	3.716E-10	55	60
T_tridentatus_Slou_B	TRINITY_DN2138_c2_g1_i4.p1	0.473	57	30	0	2	58	139	195	3.716E-10	55	60
T_tridentatus_Slou_B	TRINITY_DN2138_c2_g1_i5.p1	0.473	57	30	0	2	58	139	195	3.716E-10	55	60
T_tridentatus_Slou_B	TRINITY_DN941_c6_g2_i1.p1	0.595	47	19	0	12	58	3	49	5.113E-10	54	60
T_tridentatus_Slou_B	TRINITY_DN623_c1_g2_i1.p1	0.509	51	25	0	8	58	48	98	5.113E-10	54	60
T_tridentatus_Slou_B	TRINITY_DN6148_c0_g2_i1.p1	0.500	54	27	0	5	58	12	65	5.113E-10	54	60
T_tridentatus_Slou_B	TRINITY_DN6148_c0_g2_i2.p1	0.500	54	27	0	5	58	12	65	5.113E-10	54	60
T_tridentatus_Slou_B	TRINITY_DN623_c1_g2_i3.p1	0.509	51	25	0	8	58	176	226	5.113E-10	54	60
T_tridentatus_Slou_B	TRINITY_DN7156_c2_g1_i2.p1	0.508	57	28	0	2	58	206	262	7.035E-10	54	60
T_tridentatus_Slou_B	TRINITY_DN7156_c2_g1_i3.p1	0.508	57	28	0	2	58	206	262	7.035E-10	54	60
T_tridentatus_Slou_B	TRINITY_DN44707_c2_g1_i1.p1	0.518	54	26	0	2	55	90	143	1.332E-09	53	60
T_tridentatus_Slou_B	TRINITY_DN23171_c1_g1_i2.p1	0.457	59	31	0	2	60	148	206	1.332E-09	53	60
T_tridentatus_Slou_B	TRINITY_DN12_c0_g1_i7.p1	0.438	57	31	0	3	59	252	308	1.332E-09	53	60
T_tridentatus_Slou_B	TRINITY_DN12_c0_g1_i1.p1	0.438	57	31	0	3	59	252	308	1.332E-09	53	60
T_tridentatus_Slou_B	TRINITY_DN12_c0_g1_i3.p1	0.438	57	31	0	3	59	257	313	1.332E-09	53	60
T_tridentatus_Slou_B	TRINITY_DN4056_c0_g1_i1.p1	0.491	57	29	0	2	58	209	265	1.833E-09	53	60
T_tridentatus_Slou_B	TRINITY_DN183_c0_g3_i2.p1	0.491	57	29	0	2	58	188	244	1.833E-09	53	60
T_tridentatus_Slou_B	TRINITY_DN12_c0_g2_i1.p1	0.421	57	32	0	3	59	110	166	2.522E-09	52	60
T_tridentatus_Slou_B	TRINITY_DN12_c0_g2_i5.p1	0.421	57	32	0	3	59	251	307	2.522E-09	52	60
T_tridentatus_Slou_B	TRINITY_DN13494_c0_g1_i1.p1	0.473	57	30	0	2	58	49	105	3.470E-09	52	60
T_tridentatus_Slou_B	TRINITY_DN628_c5_g1_i2.p1	0.465	58	30	0	2	59	46	103	3.470E-09	52	60
T_tridentatus_Slou_B	TRINITY_DN628_c5_g1_i3.p1	0.465	58	30	0	2	59	88	145	3.470E-09	52	60
T_tridentatus_Slou_B	TRINITY_DN41848_c0_g3_i8.p1	0.491	57	29	0	3	59	285	341	3.470E-09	52	60
T_tridentatus_Slou_B	TRINITY_DN41848_c0_g3_i2.p1	0.491	57	29	0	3	59	285	341	3.470E-09	52	60
T_tridentatus_Slou_B	TRINITY_DN628_c5_g1_i7.p1	0.465	58	30	0	2	59	46	103	3.470E-09	52	60
T_tridentatus_Slou_B	TRINITY_DN41848_c0_g3_i6.p1	0.491	57	29	0	3	59	381	437	3.470E-09	52	60
T_tridentatus_Slou_B	TRINITY_DN628_c5_g1_i4.p1	0.465	58	30	0	2	59	88	145	3.470E-09	52	60
T_tridentatus_Slou_B	TRINITY_DN41848_c0_g3_i1.p1	0.491	57	29	0	3	59	381	437	3.470E-09	52	60
T_tridentatus_Slou_B	TRINITY_DN41848_c0_g3_i3.p1	0.491	57	29	0	3	59	545	601	3.470E-09	52	60
T_tridentatus_Slou_B	TRINITY_DN41848_c0_g3_i5.p1	0.491	57	29	0	3	59	569	625	3.470E-09	52	60
T_tridentatus_Slou_B	TRINITY_DN41848_c0_g3_i7.p1	0.491	57	29	0	3	59	696	752	3.470E-09	52	60
T_tridentatus_Slou_B	TRINITY_DN41848_c0_g3_i4.p1	0.491	57	29	0	3	59	696	752	3.470E-09	52	60
T_tridentatus_Slou_B	TRINITY_DN9187_c0_g1_i1.p1	0.462	54	29	0	4	57	178	231	9.045E-09	51	60
T_tridentatus_Slou_B	TRINITY_DN1434_c1_g1_i1.p1	0.472	55	29	0	5	59	187	241	9.045E-09	51	60
T_tridentatus_Slou_B	TRINITY_DN533_c4_g1_i1.p1	0.438	57	31	0	2	58	248	304	9.045E-09	51	60
T_tridentatus_Slou_B	TRINITY_DN7291_c0_g1_i4.p1	0.466	60	30	0	1	57	334	393	9.045E-09	51	60
T_tridentatus_Slou_B	TRINITY_DN7291_c0_g1_i2.p1	0.471	53	28	0	5	57	4	56	1.713E-08	50	60
T_tridentatus_Slou_B	TRINITY_DN10526_c0_g1_i1.p1	0.491	57	29	0	2	58	166	222	1.713E-08	50	60
T_tridentatus_Slou_B	TRINITY_DN5767_c0_g1_i3.p1	0.491	57	29	0	2	58	142	198	6.149E-08	48	60
T_tridentatus_Slou_B	TRINITY_DN5767_c0_g1_i1.p1	0.491	57	29	0	2	58	269	325	6.149E-08	48	60
T_tridentatus_Slou_B	TRINITY_DN41848_c0_g3_i6.p2	0.444	54	29	0	2	55	7	60	1.604E-07	47	60
T_tridentatus_Slou_B	TRINITY_DN41848_c0_g3_i1.p2	0.444	54	29	0	2	55	31	84	1.604E-07	47	60
T_tridentatus_Slou_B	TRINITY_DN12_c0_g2_i4.p1	0.393	61	34	0	3	59	110	170	1.604E-07	47	60
T_tridentatus_Slou_B	TRINITY_DN12_c0_g2_i6.p1	0.393	61	34	0	3	59	251	311	1.604E-07	47	60
T_tridentatus_Slou_B	TRINITY_DN33272_c0_g1_i1.p1	0.580	31	13	0	28	58	1	31	3.698E-05	40	60
A_bruennichi_NK2.2-A	TRINITY_DN1575_c1_g1_i1.p1	1.000	60	0	0	1	60	204	263	3.082E-32	118	60
A_bruennichi_NK2.2-A	TRINITY_DN1575_c1_g1_i2.p1	1.000	60	0	0	1	60	253	312	3.082E-32	118	60
A_bruennichi_NK2.2-A	TRINITY_DN156_c2_g1_i1.p1	0.844	58	9	0	1	58	179	236	3.543E-26	100	60
A_bruennichi_NK2.2-A	TRINITY_DN8609_c0_g1_i1.p1	0.800	60	12	0	1	60	170	229	2.194E-24	95	60
A_bruennichi_NK2.2-A	TRINITY_DN61964_c0_g1_i1.p1	0.603	58	23	0	1	58	138	195	2.051E-15	70	60
A_bruennichi_NK2.2-A	TRINITY_DN1792_c2_g2_i1.p1	0.551	58	26	0	1	58	231	288	8.094E-12	59	60
A_bruennichi_NK2.2-A	TRINITY_DN5410_c0_g1_i1.p1	0.508	59	29	0	2	60	206	264	1.113E-11	59	60
A_bruennichi_NK2.2-A	TRINITY_DN1976_c1_g1_i1.p1	0.517	56	27	0	5	60	203	258	3.985E-11	57	60
A_bruennichi_NK2.2-A	TRINITY_DN1976_c1_g1_i2.p1	0.517	56	27	0	5	60	203	258	3.985E-11	57	60
A_bruennichi_NK2.2-A	TRINITY_DN1038_c1_g1_i1.p1	0.526	57	27	0	2	58	130	186	5.482E-11	57	60
A_bruennichi_NK2.2-A	TRINITY_DN1038_c1_g1_i4.p1	0.526	57	27	0	2	58	130	186	5.482E-11	57	60
A_bruennichi_NK2.2-A	TRINITY_DN1038_c1_g1_i6.p1	0.526	57	27	0	2	58	130	186	5.482E-11	57	60
A_bruennichi_NK2.2-A	TRINITY_DN1038_c1_g1_i7.p1	0.526	57	27	0	2	58	130	186	5.482E-11	57	60
A_bruennichi_NK2.2-A	TRINITY_DN1038_c1_g1_i8.p1	0.526	57	27	0	2	58	130	186	5.482E-11	57	60
A_bruennichi_NK2.2-A	TRINITY_DN183_c2_g1_i1.p1	0.551	58	26	0	1	58	29	86	7.541E-11	57	60
A_bruennichi_NK2.2-A	TRINITY_DN22862_c0_g1_i4.p1	0.482	58	30	0	1	58	93	150	1.037E-10	56	60
A_bruennichi_NK2.2-A	TRINITY_DN22862_c0_g1_i19.p1	0.482	58	30	0	1	58	93	150	1.037E-10	56	60
A_bruennichi_NK2.2-A	TRINITY_DN22862_c0_g1_i5.p1	0.482	58	30	0	1	58	280	337	1.037E-10	56	60
A_bruennichi_NK2.2-A	TRINITY_DN22862_c0_g1_i11.p1	0.482	58	30	0	1	58	280	337	1.037E-10	56	60
A_bruennichi_NK2.2-A	TRINITY_DN22862_c0_g1_i12.p1	0.482	58	30	0	1	58	280	337	1.037E-10	56	60
A_bruennichi_NK2.2-A	TRINITY_DN22862_c0_g1_i14.p1	0.482	58	30	0	1	58	280	337	1.037E-10	56	60
A_bruennichi_NK2.2-A	TRINITY_DN22862_c0_g1_i15.p1	0.482	58	30	0	1	58	280	337	1.037E-10	56	60
A_bruennichi_NK2.2-A	TRINITY_DN22862_c0_g1_i18.p1	0.482	58	30	0	1	58	280	337	1.037E-10	56	60
A_bruennichi_NK2.2-A	TRINITY_DN22862_c0_g1_i20.p1	0.482	58	30	0	1	58	280	337	1.037E-10	56	60
A_bruennichi_NK2.2-A	TRINITY_DN22862_c0_g1_i3.p1	0.482	58	30	0	1	58	280	337	1.037E-10	56	60
A_bruennichi_NK2.2-A	TRINITY_DN857_c1_g1_i1.p1	0.543	57	26	0	2	58	145	201	1.427E-10	56	60
A_bruennichi_NK2.2-A	TRINITY_DN857_c1_g1_i2.p1	0.543	57	26	0	2	58	145	201	1.427E-10	56	60
A_bruennichi_NK2.2-A	TRINITY_DN857_c1_g1_i3.p1	0.543	57	26	0	2	58	155	211	1.427E-10	56	60
A_bruennichi_NK2.2-A	TRINITY_DN857_c1_g1_i4.p1	0.543	57	26	0	2	58	155	211	1.427E-10	56	60
A_bruennichi_NK2.2-A	TRINITY_DN6278_c0_g1_i1.p1	0.526	57	27	0	2	58	169	225	5.113E-10	54	60
A_bruennichi_NK2.2-A	TRINITY_DN6278_c0_g1_i4.p1	0.526	57	27	0	2	58	176	232	5.113E-10	54	60
A_bruennichi_NK2.2-A	TRINITY_DN12557_c1_g1_i1.p1	0.465	58	30	0	1	58	29	86	9.680E-10	53	60
A_bruennichi_NK2.2-A	TRINITY_DN12557_c1_g1_i2.p1	0.465	58	30	0	1	58	185	242	9.680E-10	53	60
A_bruennichi_NK2.2-A	TRINITY_DN623_c1_g2_i1.p1	0.509	55	27	0	6	60	46	100	1.332E-09	53	60
A_bruennichi_NK2.2-A	TRINITY_DN5918_c0_g1_i1.p1	0.509	51	25	0	5	55	153	203	1.332E-09	53	60
A_bruennichi_NK2.2-A	TRINITY_DN623_c1_g2_i3.p1	0.509	55	27	0	6	60	174	228	1.332E-09	53	60
A_bruennichi_NK2.2-A	TRINITY_DN7156_c2_g1_i2.p1	0.500	58	29	0	1	58	205	262	1.833E-09	53	60
A_bruennichi_NK2.2-A	TRINITY_DN7156_c2_g1_i3.p1	0.500	58	29	0	1	58	205	262	1.833E-09	53	60
A_bruennichi_NK2.2-A	TRINITY_DN7291_c0_g1_i2.p1	0.473	57	30	0	4	60	3	59	2.522E-09	52	60
A_bruennichi_NK2.2-A	TRINITY_DN7291_c0_g1_i4.p1	0.473	57	30	0	4	60	340	396	2.522E-09	52	60
A_bruennichi_NK2.2-A	TRINITY_DN8440_c1_g4_i1.p1	0.508	57	28	0	2	58	141	197	3.470E-09	52	60
A_bruennichi_NK2.2-A	TRINITY_DN9187_c0_g1_i1.p1	0.490	51	26	0	5	55	179	229	9.045E-09	51	60
A_bruennichi_NK2.2-A	TRINITY_DN5509_c0_g1_i2.p1	0.491	57	29	0	2	58	134	190	9.045E-09	51	60
A_bruennichi_NK2.2-A	TRINITY_DN5509_c0_g1_i3.p1	0.491	57	29	0	2	58	134	190	9.045E-09	51	60
A_bruennichi_NK2.2-A	TRINITY_DN5767_c0_g1_i3.p1	0.508	57	28	0	2	58	142	198	1.245E-08	50	60
A_bruennichi_NK2.2-A	TRINITY_DN5767_c0_g1_i1.p1	0.508	57	28	0	2	58	269	325	1.245E-08	50	60
A_bruennichi_NK2.2-A	TRINITY_DN2882_c0_g1_i1.p1	0.491	57	29	0	2	58	167	223	1.713E-08	50	60
A_bruennichi_NK2.2-A	TRINITY_DN2882_c0_g1_i2.p1	0.491	57	29	0	2	58	167	223	1.713E-08	50	60
A_bruennichi_NK2.2-A	TRINITY_DN8197_c0_g1_i2.p1	0.491	57	29	0	2	58	125	181	2.358E-08	49	60
A_bruennichi_NK2.2-A	TRINITY_DN3615_c1_g1_i1.p1	0.508	57	28	0	2	58	210	266	2.358E-08	49	60
A_bruennichi_NK2.2-A	TRINITY_DN785_c0_g2_i1.p1	0.481	54	28	0	5	58	207	260	3.246E-08	49	60
A_bruennichi_NK2.2-A	TRINITY_DN941_c6_g1_i1.p1	0.481	54	28	0	5	58	198	251	3.246E-08	49	60
A_bruennichi_NK2.2-A	TRINITY_DN5925_c5_g1_i2.p1	0.444	54	29	0	5	58	195	248	4.467E-08	49	60
A_bruennichi_NK2.2-A	TRINITY_DN5925_c5_g1_i3.p1	0.444	54	29	0	5	58	195	248	4.467E-08	49	60
A_bruennichi_NK2.2-A	TRINITY_DN5925_c5_g1_i4.p1	0.444	54	29	0	5	58	195	248	4.467E-08	49	60
A_bruennichi_NK2.2-A	TRINITY_DN5925_c5_g1_i6.p1	0.444	54	29	0	5	58	195	248	4.467E-08	49	60
A_bruennichi_NK2.2-A	TRINITY_DN8440_c1_g4_i2.p1	0.500	52	26	0	2	53	141	192	6.149E-08	48	60
A_bruennichi_NK2.2-A	TRINITY_DN505_c3_g4_i1.p1	0.470	51	26	0	5	55	216	266	6.149E-08	48	60
A_bruennichi_NK2.2-A	TRINITY_DN33_c2_g2_i2.p1	0.462	54	29	0	5	58	100	153	1.165E-07	48	60
A_bruennichi_NK2.2-A	TRINITY_DN33_c2_g2_i1.p1	0.462	54	29	0	5	58	100	153	1.165E-07	48	60
A_bruennichi_NK2.2-A	TRINITY_DN7057_c0_g1_i2.p1	0.481	54	28	0	5	58	219	272	1.604E-07	47	60
A_bruennichi_NK2.2-A	TRINITY_DN7057_c0_g1_i1.p1	0.481	54	28	0	5	58	219	272	1.604E-07	47	60
A_bruennichi_NK2.2-A	TRINITY_DN3389_c2_g1_i1.p1	0.462	54	29	0	5	58	312	365	2.208E-07	47	60
A_bruennichi_NK2.2-A	TRINITY_DN41848_c0_g3_i8.p1	0.428	56	31	0	3	58	285	340	4.186E-07	46	60
A_bruennichi_NK2.2-A	TRINITY_DN41848_c0_g3_i2.p1	0.428	56	31	0	3	58	285	340	4.186E-07	46	60
A_bruennichi_NK2.2-A	TRINITY_DN41848_c0_g3_i6.p1	0.428	56	31	0	3	58	381	436	4.186E-07	46	60
A_bruennichi_NK2.2-A	TRINITY_DN41848_c0_g3_i1.p1	0.428	56	31	0	3	58	381	436	4.186E-07	46	60
A_bruennichi_NK2.2-A	TRINITY_DN41848_c0_g3_i3.p1	0.428	56	31	0	3	58	545	600	4.186E-07	46	60
A_bruennichi_NK2.2-A	TRINITY_DN41848_c0_g3_i5.p1	0.428	56	31	0	3	58	569	624	4.186E-07	46	60
A_bruennichi_NK2.2-A	TRINITY_DN41848_c0_g3_i7.p1	0.428	56	31	0	3	58	696	751	4.186E-07	46	60
A_bruennichi_NK2.2-A	TRINITY_DN41848_c0_g3_i4.p1	0.428	56	31	0	3	58	696	751	4.186E-07	46	60
A_bruennichi_NK2.2-A	TRINITY_DN1434_c1_g1_i1.p1	0.425	54	30	0	5	58	187	240	5.764E-07	46	60
A_bruennichi_NK2.2-A	TRINITY_DN40523_c2_g3_i1.p1	0.425	54	30	0	5	58	120	173	5.764E-07	46	60
A_bruennichi_NK2.2-A	TRINITY_DN941_c6_g2_i1.p1	0.460	50	26	0	11	60	2	51	7.936E-07	45	60
A_bruennichi_NK2.2-A	TRINITY_DN33_c2_g1_i1.p1	0.444	54	29	0	5	58	202	255	7.936E-07	45	60
A_bruennichi_NK2.2-A	TRINITY_DN33_c2_g1_i14.p1	0.444	54	29	0	5	58	202	255	7.936E-07	45	60
A_bruennichi_NK2.2-A	TRINITY_DN33_c2_g1_i17.p1	0.444	54	29	0	5	58	202	255	7.936E-07	45	60
A_bruennichi_NK2.2-A	TRINITY_DN33_c2_g1_i20.p1	0.444	54	29	0	5	58	202	255	7.936E-07	45	60
A_bruennichi_NK2.2-A	TRINITY_DN33_c2_g1_i21.p1	0.444	54	29	0	5	58	202	255	7.936E-07	45	60
A_bruennichi_NK2.2-A	TRINITY_DN3888_c0_g1_i1.p1	0.413	58	33	0	1	58	121	178	1.093E-06	45	60
A_bruennichi_NK2.2-A	TRINITY_DN780_c3_g2_i1.p1	0.425	54	30	0	5	58	217	270	1.093E-06	45	60
A_bruennichi_NK2.2-A	TRINITY_DN780_c3_g2_i3.p1	0.425	54	30	0	5	58	217	270	1.093E-06	45	60
A_bruennichi_NK2.2-A	TRINITY_DN780_c3_g2_i5.p1	0.425	54	30	0	5	58	217	270	1.093E-06	45	60
A_bruennichi_NK2.2-A	TRINITY_DN780_c3_g2_i6.p1	0.425	54	30	0	5	58	217	270	1.093E-06	45	60
A_bruennichi_NK2.2-A	TRINITY_DN780_c3_g2_i7.p1	0.425	54	30	0	5	58	217	270	1.093E-06	45	60
A_bruennichi_NK2.2-A	TRINITY_DN44707_c2_g1_i1.p1	0.411	51	29	0	5	55	93	143	1.505E-06	44	60
A_bruennichi_NK2.2-A	TRINITY_DN13103_c1_g1_i1.p1	0.400	55	32	0	5	59	142	196	2.072E-06	44	60
A_bruennichi_NK2.2-A	TRINITY_DN13103_c1_g1_i2.p1	0.400	55	32	0	5	59	142	196	2.072E-06	44	60
A_bruennichi_NK2.2-A	TRINITY_DN17450_c0_g1_i2.p1	0.425	54	30	0	5	58	221	274	2.072E-06	44	60
A_bruennichi_NK2.2-A	TRINITY_DN41848_c0_g3_i6.p2	0.396	58	34	0	2	59	7	64	2.854E-06	44	60
A_bruennichi_NK2.2-A	TRINITY_DN41848_c0_g3_i1.p2	0.396	58	34	0	2	59	31	88	2.854E-06	44	60
A_bruennichi_NK2.2-A	TRINITY_DN10506_c0_g1_i1.p1	0.446	56	30	0	5	60	102	157	1.027E-05	42	60
A_bruennichi_NK2.2-A	TRINITY_DN16282_c0_g1_i1.p1	0.407	54	31	0	5	58	213	266	1.414E-05	42	60
A_bruennichi_NK2.2-A	TRINITY_DN16282_c0_g1_i2.p1	0.407	54	31	0	5	58	213	266	1.414E-05	42	60
A_bruennichi_NK2.2-A	TRINITY_DN5355_c0_g1_i1.p1	0.431	51	28	0	5	55	142	192	2.684E-05	41	60
A_bruennichi_NK2.2-A	TRINITY_DN5355_c0_g1_i1.p2	0.431	51	28	0	5	55	142	192	2.684E-05	41	60
A_bruennichi_NK2.2-A	TRINITY_DN5355_c0_g1_i2.p1	0.431	51	28	0	5	55	142	192	2.684E-05	41	60
A_bruennichi_NK2.2-A	TRINITY_DN5355_c0_g1_i2.p2	0.431	51	28	0	5	55	142	192	2.684E-05	41	60
A_bruennichi_NK2.2-A	TRINITY_DN5355_c0_g1_i3.p2	0.431	51	28	0	5	55	142	192	2.684E-05	41	60
A_bruennichi_NK2.2-A	TRINITY_DN5355_c0_g1_i3.p1	0.431	51	28	0	5	55	142	192	2.684E-05	41	60
A_bruennichi_NK2.2-A	TRINITY_DN5355_c0_g1_i4.p1	0.431	51	28	0	5	55	142	192	2.684E-05	41	60
A_bruennichi_NK2.2-A	TRINITY_DN5355_c0_g1_i5.p1	0.431	51	28	0	5	55	142	192	2.684E-05	41	60
A_bruennichi_NK2.2-A	TRINITY_DN5355_c0_g1_i5.p2	0.431	51	28	0	5	55	142	192	2.684E-05	41	60
A_bruennichi_NK2.2-A	TRINITY_DN13494_c0_g1_i1.p1	0.403	57	33	0	2	58	49	105	7.019E-05	40	60
A_bruennichi_NK2.2-A	TRINITY_DN10526_c0_g1_i1.p1	0.385	57	34	0	2	58	166	222	9.131E-04	36	60
T_antipodiana_NK2.2-B	TRINITY_DN1575_c1_g1_i1.p1	0.932	59	4	0	2	60	205	263	1.274E-29	110	60
T_antipodiana_NK2.2-B	TRINITY_DN1575_c1_g1_i2.p1	0.932	59	4	0	2	60	254	312	1.274E-29	110	60
T_antipodiana_NK2.2-B	TRINITY_DN156_c2_g1_i1.p1	0.862	58	8	0	1	58	179	236	7.251E-27	102	60
T_antipodiana_NK2.2-B	TRINITY_DN8609_c0_g1_i1.p1	0.796	59	12	0	2	60	171	229	4.140E-24	94	60
T_antipodiana_NK2.2-B	TRINITY_DN61964_c0_g1_i1.p1	0.648	54	19	0	5	58	142	195	7.897E-16	71	60
T_antipodiana_NK2.2-B	TRINITY_DN1792_c2_g2_i1.p1	0.589	56	23	0	3	58	233	288	2.262E-12	61	60
T_antipodiana_NK2.2-B	TRINITY_DN5410_c0_g1_i1.p1	0.526	57	27	0	2	58	206	262	5.885E-12	60	60
T_antipodiana_NK2.2-B	TRINITY_DN1976_c1_g1_i1.p1	0.535	56	26	0	5	60	203	258	5.885E-12	60	60
T_antipodiana_NK2.2-B	TRINITY_DN1976_c1_g1_i2.p1	0.535	56	26	0	5	60	203	258	5.885E-12	60	60
T_antipodiana_NK2.2-B	TRINITY_DN183_c2_g1_i1.p1	0.568	58	25	0	1	58	29	86	1.113E-11	59	60
T_antipodiana_NK2.2-B	TRINITY_DN857_c1_g1_i1.p1	0.543	57	26	0	2	58	145	201	2.106E-11	58	60
T_antipodiana_NK2.2-B	TRINITY_DN857_c1_g1_i2.p1	0.543	57	26	0	2	58	145	201	2.106E-11	58	60
T_antipodiana_NK2.2-B	TRINITY_DN857_c1_g1_i3.p1	0.543	57	26	0	2	58	155	211	2.106E-11	58	60
T_antipodiana_NK2.2-B	TRINITY_DN857_c1_g1_i4.p1	0.543	57	26	0	2	58	155	211	2.106E-11	58	60
T_antipodiana_NK2.2-B	TRINITY_DN22862_c0_g1_i4.p1	0.500	56	28	0	3	58	95	150	2.897E-11	58	60
T_antipodiana_NK2.2-B	TRINITY_DN22862_c0_g1_i19.p1	0.500	56	28	0	3	58	95	150	2.897E-11	58	60
T_antipodiana_NK2.2-B	TRINITY_DN1038_c1_g1_i1.p1	0.526	57	27	0	2	58	130	186	2.897E-11	58	60
T_antipodiana_NK2.2-B	TRINITY_DN1038_c1_g1_i4.p1	0.526	57	27	0	2	58	130	186	2.897E-11	58	60
T_antipodiana_NK2.2-B	TRINITY_DN1038_c1_g1_i6.p1	0.526	57	27	0	2	58	130	186	2.897E-11	58	60
T_antipodiana_NK2.2-B	TRINITY_DN1038_c1_g1_i7.p1	0.526	57	27	0	2	58	130	186	2.897E-11	58	60
T_antipodiana_NK2.2-B	TRINITY_DN1038_c1_g1_i8.p1	0.526	57	27	0	2	58	130	186	2.897E-11	58	60
T_antipodiana_NK2.2-B	TRINITY_DN22862_c0_g1_i5.p1	0.500	56	28	0	3	58	282	337	2.897E-11	58	60
T_antipodiana_NK2.2-B	TRINITY_DN22862_c0_g1_i11.p1	0.500	56	28	0	3	58	282	337	2.897E-11	58	60
T_antipodiana_NK2.2-B	TRINITY_DN22862_c0_g1_i12.p1	0.500	56	28	0	3	58	282	337	2.897E-11	58	60
T_antipodiana_NK2.2-B	TRINITY_DN22862_c0_g1_i14.p1	0.500	56	28	0	3	58	282	337	2.897E-11	58	60
T_antipodiana_NK2.2-B	TRINITY_DN22862_c0_g1_i15.p1	0.500	56	28	0	3	58	282	337	2.897E-11	58	60
T_antipodiana_NK2.2-B	TRINITY_DN22862_c0_g1_i18.p1	0.500	56	28	0	3	58	282	337	2.897E-11	58	60
T_antipodiana_NK2.2-B	TRINITY_DN22862_c0_g1_i20.p1	0.500	56	28	0	3	58	282	337	2.897E-11	58	60
T_antipodiana_NK2.2-B	TRINITY_DN22862_c0_g1_i3.p1	0.500	56	28	0	3	58	282	337	2.897E-11	58	60
T_antipodiana_NK2.2-B	TRINITY_DN6278_c0_g1_i1.p1	0.526	57	27	0	2	58	169	225	7.541E-11	57	60
T_antipodiana_NK2.2-B	TRINITY_DN6278_c0_g1_i4.p1	0.526	57	27	0	2	58	176	232	7.541E-11	57	60
T_antipodiana_NK2.2-B	TRINITY_DN12557_c1_g1_i1.p1	0.482	58	30	0	1	58	29	86	1.037E-10	56	60
T_antipodiana_NK2.2-B	TRINITY_DN12557_c1_g1_i2.p1	0.482	58	30	0	1	58	185	242	1.037E-10	56	60
T_antipodiana_NK2.2-B	TRINITY_DN5918_c0_g1_i1.p1	0.509	51	25	0	5	55	153	203	5.113E-10	54	60
T_antipodiana_NK2.2-B	TRINITY_DN7156_c2_g1_i2.p1	0.508	57	28	0	2	58	206	262	5.113E-10	54	60
T_antipodiana_NK2.2-B	TRINITY_DN7156_c2_g1_i3.p1	0.508	57	28	0	2	58	206	262	5.113E-10	54	60
T_antipodiana_NK2.2-B	TRINITY_DN7291_c0_g1_i2.p1	0.491	57	29	0	4	60	3	59	2.522E-09	52	60
T_antipodiana_NK2.2-B	TRINITY_DN8440_c1_g4_i1.p1	0.508	57	28	0	2	58	141	197	2.522E-09	52	60
T_antipodiana_NK2.2-B	TRINITY_DN7291_c0_g1_i4.p1	0.491	57	29	0	4	60	340	396	2.522E-09	52	60
T_antipodiana_NK2.2-B	TRINITY_DN505_c3_g4_i1.p1	0.490	51	26	0	5	55	216	266	3.470E-09	52	60
T_antipodiana_NK2.2-B	TRINITY_DN785_c0_g2_i1.p1	0.481	54	28	0	5	58	207	260	4.776E-09	51	60
T_antipodiana_NK2.2-B	TRINITY_DN941_c6_g1_i1.p1	0.481	54	28	0	5	58	198	251	4.776E-09	51	60
T_antipodiana_NK2.2-B	TRINITY_DN623_c1_g2_i1.p1	0.509	53	26	0	6	58	46	98	6.572E-09	51	60
T_antipodiana_NK2.2-B	TRINITY_DN8197_c0_g1_i2.p1	0.491	57	29	0	2	58	125	181	6.572E-09	51	60
T_antipodiana_NK2.2-B	TRINITY_DN623_c1_g2_i3.p1	0.509	53	26	0	6	58	174	226	6.572E-09	51	60
T_antipodiana_NK2.2-B	TRINITY_DN5509_c0_g1_i2.p1	0.491	57	29	0	2	58	134	190	6.572E-09	51	60
T_antipodiana_NK2.2-B	TRINITY_DN5509_c0_g1_i3.p1	0.491	57	29	0	2	58	134	190	6.572E-09	51	60
T_antipodiana_NK2.2-B	TRINITY_DN3615_c1_g1_i1.p1	0.508	57	28	0	2	58	210	266	9.045E-09	51	60
T_antipodiana_NK2.2-B	TRINITY_DN5767_c0_g1_i3.p1	0.482	58	30	0	2	59	142	199	1.245E-08	50	60
T_antipodiana_NK2.2-B	TRINITY_DN9187_c0_g1_i1.p1	0.490	51	26	0	5	55	179	229	1.245E-08	50	60
T_antipodiana_NK2.2-B	TRINITY_DN5767_c0_g1_i1.p1	0.482	58	30	0	2	59	269	326	1.245E-08	50	60
T_antipodiana_NK2.2-B	TRINITY_DN2882_c0_g1_i1.p1	0.491	57	29	0	2	58	167	223	1.245E-08	50	60
T_antipodiana_NK2.2-B	TRINITY_DN2882_c0_g1_i2.p1	0.491	57	29	0	2	58	167	223	1.245E-08	50	60
T_antipodiana_NK2.2-B	TRINITY_DN5925_c5_g1_i2.p1	0.444	54	29	0	5	58	195	248	1.245E-08	50	60
T_antipodiana_NK2.2-B	TRINITY_DN5925_c5_g1_i3.p1	0.444	54	29	0	5	58	195	248	1.245E-08	50	60
T_antipodiana_NK2.2-B	TRINITY_DN5925_c5_g1_i4.p1	0.444	54	29	0	5	58	195	248	1.245E-08	50	60
T_antipodiana_NK2.2-B	TRINITY_DN5925_c5_g1_i6.p1	0.444	54	29	0	5	58	195	248	1.245E-08	50	60
T_antipodiana_NK2.2-B	TRINITY_DN8440_c1_g4_i2.p1	0.500	52	26	0	2	53	141	192	2.358E-08	49	60
T_antipodiana_NK2.2-B	TRINITY_DN33_c2_g2_i2.p1	0.462	54	29	0	5	58	100	153	3.246E-08	49	60
T_antipodiana_NK2.2-B	TRINITY_DN33_c2_g2_i1.p1	0.462	54	29	0	5	58	100	153	3.246E-08	49	60
T_antipodiana_NK2.2-B	TRINITY_DN7057_c0_g1_i2.p1	0.481	54	28	0	5	58	219	272	3.246E-08	49	60
T_antipodiana_NK2.2-B	TRINITY_DN7057_c0_g1_i1.p1	0.481	54	28	0	5	58	219	272	3.246E-08	49	60
T_antipodiana_NK2.2-B	TRINITY_DN3389_c2_g1_i1.p1	0.462	54	29	0	5	58	312	365	4.467E-08	49	60
T_antipodiana_NK2.2-B	TRINITY_DN40523_c2_g3_i1.p1	0.425	54	30	0	5	58	120	173	8.465E-08	48	60
T_antipodiana_NK2.2-B	TRINITY_DN941_c6_g2_i1.p1	0.479	48	24	0	11	58	2	49	1.604E-07	47	60
T_antipodiana_NK2.2-B	TRINITY_DN1434_c1_g1_i1.p1	0.431	58	32	0	1	58	183	240	2.208E-07	47	60
T_antipodiana_NK2.2-B	TRINITY_DN41848_c0_g3_i8.p1	0.446	56	30	0	3	58	285	340	2.208E-07	47	60
T_antipodiana_NK2.2-B	TRINITY_DN41848_c0_g3_i2.p1	0.446	56	30	0	3	58	285	340	2.208E-07	47	60
T_antipodiana_NK2.2-B	TRINITY_DN41848_c0_g3_i6.p1	0.446	56	30	0	3	58	381	436	2.208E-07	47	60
T_antipodiana_NK2.2-B	TRINITY_DN41848_c0_g3_i1.p1	0.446	56	30	0	3	58	381	436	2.208E-07	47	60
T_antipodiana_NK2.2-B	TRINITY_DN41848_c0_g3_i3.p1	0.446	56	30	0	3	58	545	600	2.208E-07	47	60
T_antipodiana_NK2.2-B	TRINITY_DN41848_c0_g3_i5.p1	0.446	56	30	0	3	58	569	624	2.208E-07	47	60
T_antipodiana_NK2.2-B	TRINITY_DN41848_c0_g3_i7.p1	0.446	56	30	0	3	58	696	751	2.208E-07	47	60
T_antipodiana_NK2.2-B	TRINITY_DN41848_c0_g3_i4.p1	0.446	56	30	0	3	58	696	751	2.208E-07	47	60
T_antipodiana_NK2.2-B	TRINITY_DN13103_c1_g1_i1.p1	0.418	55	31	0	5	59	142	196	7.936E-07	45	60
T_antipodiana_NK2.2-B	TRINITY_DN13103_c1_g1_i2.p1	0.418	55	31	0	5	59	142	196	7.936E-07	45	60
T_antipodiana_NK2.2-B	TRINITY_DN3888_c0_g1_i1.p1	0.413	58	33	0	1	58	121	178	1.505E-06	44	60
T_antipodiana_NK2.2-B	TRINITY_DN780_c3_g2_i1.p1	0.407	54	31	0	5	58	217	270	1.505E-06	44	60
T_antipodiana_NK2.2-B	TRINITY_DN780_c3_g2_i3.p1	0.407	54	31	0	5	58	217	270	1.505E-06	44	60
T_antipodiana_NK2.2-B	TRINITY_DN780_c3_g2_i5.p1	0.407	54	31	0	5	58	217	270	1.505E-06	44	60
T_antipodiana_NK2.2-B	TRINITY_DN780_c3_g2_i6.p1	0.407	54	31	0	5	58	217	270	1.505E-06	44	60
T_antipodiana_NK2.2-B	TRINITY_DN780_c3_g2_i7.p1	0.407	54	31	0	5	58	217	270	1.505E-06	44	60
T_antipodiana_NK2.2-B	TRINITY_DN41848_c0_g3_i6.p2	0.396	58	34	0	2	59	7	64	2.072E-06	44	60
T_antipodiana_NK2.2-B	TRINITY_DN41848_c0_g3_i1.p2	0.396	58	34	0	2	59	31	88	2.072E-06	44	60
T_antipodiana_NK2.2-B	TRINITY_DN33_c2_g1_i1.p1	0.425	54	30	0	5	58	202	255	2.072E-06	44	60
T_antipodiana_NK2.2-B	TRINITY_DN33_c2_g1_i14.p1	0.425	54	30	0	5	58	202	255	2.072E-06	44	60
T_antipodiana_NK2.2-B	TRINITY_DN33_c2_g1_i17.p1	0.425	54	30	0	5	58	202	255	2.072E-06	44	60
T_antipodiana_NK2.2-B	TRINITY_DN33_c2_g1_i20.p1	0.425	54	30	0	5	58	202	255	2.072E-06	44	60
T_antipodiana_NK2.2-B	TRINITY_DN33_c2_g1_i21.p1	0.425	54	30	0	5	58	202	255	2.072E-06	44	60
T_antipodiana_NK2.2-B	TRINITY_DN16282_c0_g1_i1.p1	0.407	54	31	0	5	58	213	266	2.072E-06	44	60
T_antipodiana_NK2.2-B	TRINITY_DN16282_c0_g1_i2.p1	0.407	54	31	0	5	58	213	266	2.072E-06	44	60
T_antipodiana_NK2.2-B	TRINITY_DN17450_c0_g1_i2.p1	0.407	54	31	0	5	58	221	274	5.413E-06	43	60
T_antipodiana_NK2.2-B	TRINITY_DN13494_c0_g1_i1.p1	0.413	58	33	0	2	59	49	106	7.455E-06	42	60
T_antipodiana_NK2.2-B	TRINITY_DN10506_c0_g1_i1.p1	0.462	54	29	0	5	58	102	155	7.455E-06	42	60
T_antipodiana_NK2.2-B	TRINITY_DN2150_c0_g1_i1.p1	0.431	58	32	0	2	59	53	110	1.027E-05	42	60
T_antipodiana_NK2.2-B	TRINITY_DN2150_c0_g1_i3.p1	0.431	58	32	0	2	59	53	110	1.027E-05	42	60
T_antipodiana_NK2.2-B	TRINITY_DN5355_c0_g1_i1.p1	0.431	51	28	0	5	55	142	192	1.027E-05	42	60
T_antipodiana_NK2.2-B	TRINITY_DN5355_c0_g1_i1.p2	0.431	51	28	0	5	55	142	192	1.027E-05	42	60
T_antipodiana_NK2.2-B	TRINITY_DN5355_c0_g1_i2.p1	0.431	51	28	0	5	55	142	192	1.027E-05	42	60
T_antipodiana_NK2.2-B	TRINITY_DN5355_c0_g1_i2.p2	0.431	51	28	0	5	55	142	192	1.027E-05	42	60
T_antipodiana_NK2.2-B	TRINITY_DN5355_c0_g1_i3.p2	0.431	51	28	0	5	55	142	192	1.027E-05	42	60
T_antipodiana_NK2.2-B	TRINITY_DN5355_c0_g1_i3.p1	0.431	51	28	0	5	55	142	192	1.027E-05	42	60
T_antipodiana_NK2.2-B	TRINITY_DN5355_c0_g1_i4.p1	0.431	51	28	0	5	55	142	192	1.027E-05	42	60
T_antipodiana_NK2.2-B	TRINITY_DN5355_c0_g1_i5.p1	0.431	51	28	0	5	55	142	192	1.027E-05	42	60
T_antipodiana_NK2.2-B	TRINITY_DN5355_c0_g1_i5.p2	0.431	51	28	0	5	55	142	192	1.027E-05	42	60
T_antipodiana_NK2.2-B	TRINITY_DN2150_c0_g1_i4.p1	0.431	58	32	0	2	59	53	110	1.027E-05	42	60
T_antipodiana_NK2.2-B	TRINITY_DN2150_c0_g1_i2.p1	0.431	58	32	0	2	59	53	110	1.027E-05	42	60
T_antipodiana_NK2.2-B	TRINITY_DN5264_c3_g1_i1.p1	0.403	57	33	0	2	58	136	192	1.414E-05	42	60
T_antipodiana_NK2.2-B	TRINITY_DN2150_c0_g2_i4.p1	0.431	51	28	0	5	55	77	127	7.019E-05	40	60
T_antipodiana_NK2.2-B	TRINITY_DN2150_c0_g2_i5.p1	0.431	51	28	0	5	55	77	127	7.019E-05	40	60
T_antipodiana_NK2.2-B	TRINITY_DN2150_c0_g2_i1.p1	0.431	51	28	0	5	55	77	127	7.019E-05	40	60
T_antipodiana_NK2.2-B	TRINITY_DN2150_c0_g2_i3.p1	0.431	51	28	0	5	55	77	127	7.019E-05	40	60
T_antipodiana_NK2.2-B	TRINITY_DN5219_c1_g1_i1.p1	0.431	51	28	0	5	55	81	131	1.333E-04	39	60
T_antipodiana_NK2.2-B	TRINITY_DN2138_c2_g1_i1.p1	0.388	54	32	0	2	55	139	192	1.333E-04	39	60
T_antipodiana_NK2.2-B	TRINITY_DN2138_c2_g1_i2.p1	0.388	54	32	0	2	55	139	192	1.333E-04	39	60
T_antipodiana_NK2.2-B	TRINITY_DN2138_c2_g1_i3.p1	0.388	54	32	0	2	55	139	192	1.333E-04	39	60
T_antipodiana_NK2.2-B	TRINITY_DN2138_c2_g1_i4.p1	0.388	54	32	0	2	55	139	192	1.333E-04	39	60
T_antipodiana_NK2.2-B	TRINITY_DN2138_c2_g1_i5.p1	0.388	54	32	0	2	55	139	192	1.333E-04	39	60
T_antipodiana_NK2.2-B	TRINITY_DN6148_c0_g2_i3.p1	0.415	53	30	0	3	55	136	188	1.836E-04	38	60
T_antipodiana_NK2.2-B	TRINITY_DN6148_c0_g2_i1.p1	0.411	51	29	0	5	55	12	62	2.531E-04	38	60
T_antipodiana_NK2.2-B	TRINITY_DN6148_c0_g2_i2.p1	0.411	51	29	0	5	55	12	62	2.531E-04	38	60
T_antipodiana_NK2.2-B	TRINITY_DN10526_c0_g1_i1.p1	0.385	57	34	0	2	58	166	222	3.487E-04	38	60
T_antipodiana_NK2.2-B	TRINITY_DN3236_c8_g1_i2.p1	0.384	52	31	0	2	53	42	93	4.806E-04	37	60
T_antipodiana_NK2.2-B	TRINITY_DN23171_c1_g1_i2.p1	0.418	55	31	0	1	55	147	201	4.806E-04	37	60
T_antipodiana_NK2.2-B	TRINITY_DN3236_c8_g1_i1.p1	0.384	52	31	0	2	53	224	275	4.806E-04	37	60
T_antipodiana_NK2.2-B	TRINITY_DN979_c0_g1_i1.p1	0.368	57	35	0	2	58	228	284	6.625E-04	37	60
T_antipodiana_NK2.2-B	TRINITY_DN979_c0_g1_i2.p1	0.368	57	35	0	2	58	228	284	6.625E-04	37	60
T_antipodiana_NK2.2-B	TRINITY_DN3639_c0_g1_i1.p1	0.384	52	31	0	2	53	150	201	9.131E-04	36	60
T_antipodiana_NK2.2-B	TRINITY_DN3639_c0_g1_i2.p1	0.384	52	31	0	2	53	154	205	9.131E-04	36	60
T_antipodiana_NK2.2-B	TRINITY_DN183_c0_g3_i2.p1	0.418	55	31	0	1	55	187	241	9.131E-04	36	60
A_bruennichi_old_annotated_NK4-A	TRINITY_DN8609_c0_g1_i1.p1	0.950	60	3	0	1	60	170	229	3.584E-30	112	60
A_bruennichi_old_annotated_NK4-A	TRINITY_DN156_c2_g1_i1.p1	0.813	59	11	0	1	59	179	237	3.820E-23	92	60
A_bruennichi_old_annotated_NK4-A	TRINITY_DN1575_c1_g1_i1.p1	0.766	60	14	0	1	60	204	263	9.904E-23	91	60
A_bruennichi_old_annotated_NK4-A	TRINITY_DN1575_c1_g1_i2.p1	0.766	60	14	0	1	60	253	312	9.904E-23	91	60
A_bruennichi_old_annotated_NK4-A	TRINITY_DN61964_c0_g1_i1.p1	0.620	58	22	0	1	58	138	195	2.212E-16	72	60
A_bruennichi_old_annotated_NK4-A	TRINITY_DN12557_c1_g1_i1.p1	0.559	59	26	0	1	59	29	87	6.804E-14	65	60
A_bruennichi_old_annotated_NK4-A	TRINITY_DN12557_c1_g1_i2.p1	0.559	59	26	0	1	59	185	243	6.804E-14	65	60
A_bruennichi_old_annotated_NK4-A	TRINITY_DN1038_c1_g1_i1.p1	0.578	57	24	0	2	58	130	186	2.432E-13	64	60
A_bruennichi_old_annotated_NK4-A	TRINITY_DN1038_c1_g1_i4.p1	0.578	57	24	0	2	58	130	186	2.432E-13	64	60
A_bruennichi_old_annotated_NK4-A	TRINITY_DN1038_c1_g1_i6.p1	0.578	57	24	0	2	58	130	186	2.432E-13	64	60
A_bruennichi_old_annotated_NK4-A	TRINITY_DN1038_c1_g1_i7.p1	0.578	57	24	0	2	58	130	186	2.432E-13	64	60
A_bruennichi_old_annotated_NK4-A	TRINITY_DN1038_c1_g1_i8.p1	0.578	57	24	0	2	58	130	186	2.432E-13	64	60
A_bruennichi_old_annotated_NK4-A	TRINITY_DN183_c2_g1_i1.p1	0.610	59	23	0	1	59	29	87	3.345E-13	63	60
A_bruennichi_old_annotated_NK4-A	TRINITY_DN6278_c0_g1_i1.p1	0.578	57	24	0	2	58	169	225	4.599E-13	63	60
A_bruennichi_old_annotated_NK4-A	TRINITY_DN6278_c0_g1_i4.p1	0.578	57	24	0	2	58	176	232	4.599E-13	63	60
A_bruennichi_old_annotated_NK4-A	TRINITY_DN1976_c1_g1_i1.p1	0.561	57	25	0	2	58	200	256	4.599E-13	63	60
A_bruennichi_old_annotated_NK4-A	TRINITY_DN1976_c1_g1_i2.p1	0.561	57	25	0	2	58	200	256	4.599E-13	63	60
A_bruennichi_old_annotated_NK4-A	TRINITY_DN8197_c0_g1_i2.p1	0.578	57	24	0	2	58	125	181	6.325E-13	63	60
A_bruennichi_old_annotated_NK4-A	TRINITY_DN1792_c2_g2_i1.p1	0.593	59	24	0	1	59	231	289	6.325E-13	63	60
A_bruennichi_old_annotated_NK4-A	TRINITY_DN857_c1_g1_i1.p1	0.561	57	25	0	2	58	145	201	1.645E-12	61	60
A_bruennichi_old_annotated_NK4-A	TRINITY_DN857_c1_g1_i2.p1	0.561	57	25	0	2	58	145	201	1.645E-12	61	60
A_bruennichi_old_annotated_NK4-A	TRINITY_DN857_c1_g1_i3.p1	0.561	57	25	0	2	58	155	211	1.645E-12	61	60
A_bruennichi_old_annotated_NK4-A	TRINITY_DN857_c1_g1_i4.p1	0.561	57	25	0	2	58	155	211	1.645E-12	61	60
A_bruennichi_old_annotated_NK4-A	TRINITY_DN22862_c0_g1_i4.p1	0.500	58	29	0	1	58	93	150	4.279E-12	60	60
A_bruennichi_old_annotated_NK4-A	TRINITY_DN22862_c0_g1_i19.p1	0.500	58	29	0	1	58	93	150	4.279E-12	60	60
A_bruennichi_old_annotated_NK4-A	TRINITY_DN22862_c0_g1_i5.p1	0.500	58	29	0	1	58	280	337	4.279E-12	60	60
A_bruennichi_old_annotated_NK4-A	TRINITY_DN22862_c0_g1_i11.p1	0.500	58	29	0	1	58	280	337	4.279E-12	60	60
A_bruennichi_old_annotated_NK4-A	TRINITY_DN22862_c0_g1_i12.p1	0.500	58	29	0	1	58	280	337	4.279E-12	60	60
A_bruennichi_old_annotated_NK4-A	TRINITY_DN22862_c0_g1_i14.p1	0.500	58	29	0	1	58	280	337	4.279E-12	60	60
A_bruennichi_old_annotated_NK4-A	TRINITY_DN22862_c0_g1_i15.p1	0.500	58	29	0	1	58	280	337	4.279E-12	60	60
A_bruennichi_old_annotated_NK4-A	TRINITY_DN22862_c0_g1_i18.p1	0.500	58	29	0	1	58	280	337	4.279E-12	60	60
A_bruennichi_old_annotated_NK4-A	TRINITY_DN22862_c0_g1_i20.p1	0.500	58	29	0	1	58	280	337	4.279E-12	60	60
A_bruennichi_old_annotated_NK4-A	TRINITY_DN22862_c0_g1_i3.p1	0.500	58	29	0	1	58	280	337	4.279E-12	60	60
A_bruennichi_old_annotated_NK4-A	TRINITY_DN33_c2_g2_i2.p1	0.526	57	27	0	2	58	97	153	2.897E-11	58	60
A_bruennichi_old_annotated_NK4-A	TRINITY_DN33_c2_g2_i1.p1	0.526	57	27	0	2	58	97	153	2.897E-11	58	60
A_bruennichi_old_annotated_NK4-A	TRINITY_DN7156_c2_g1_i2.p1	0.517	58	28	0	1	58	205	262	3.985E-11	57	60
A_bruennichi_old_annotated_NK4-A	TRINITY_DN7156_c2_g1_i3.p1	0.517	58	28	0	1	58	205	262	3.985E-11	57	60
A_bruennichi_old_annotated_NK4-A	TRINITY_DN8440_c1_g4_i1.p1	0.551	58	26	0	2	59	141	198	3.985E-11	57	60
A_bruennichi_old_annotated_NK4-A	TRINITY_DN5509_c0_g1_i2.p1	0.534	58	27	0	2	59	134	191	1.037E-10	56	60
A_bruennichi_old_annotated_NK4-A	TRINITY_DN5509_c0_g1_i3.p1	0.534	58	27	0	2	59	134	191	1.037E-10	56	60
A_bruennichi_old_annotated_NK4-A	TRINITY_DN3615_c1_g1_i1.p1	0.568	58	25	0	2	59	210	267	1.427E-10	56	60
A_bruennichi_old_annotated_NK4-A	TRINITY_DN5918_c0_g1_i1.p1	0.509	55	27	0	5	59	153	207	1.963E-10	55	60
A_bruennichi_old_annotated_NK4-A	TRINITY_DN2882_c0_g1_i1.p1	0.534	58	27	0	2	59	167	224	1.963E-10	55	60
A_bruennichi_old_annotated_NK4-A	TRINITY_DN2882_c0_g1_i2.p1	0.534	58	27	0	2	59	167	224	1.963E-10	55	60
A_bruennichi_old_annotated_NK4-A	TRINITY_DN5410_c0_g1_i1.p1	0.508	57	28	0	2	58	206	262	2.701E-10	55	60
A_bruennichi_old_annotated_NK4-A	TRINITY_DN785_c0_g2_i1.p1	0.533	60	26	0	2	58	201	260	5.113E-10	54	60
A_bruennichi_old_annotated_NK4-A	TRINITY_DN941_c6_g1_i1.p1	0.533	60	26	0	2	58	192	251	5.113E-10	54	60
A_bruennichi_old_annotated_NK4-A	TRINITY_DN623_c1_g2_i1.p1	0.547	53	24	0	6	58	46	98	9.680E-10	53	60
A_bruennichi_old_annotated_NK4-A	TRINITY_DN623_c1_g2_i3.p1	0.547	53	24	0	6	58	174	226	9.680E-10	53	60
A_bruennichi_old_annotated_NK4-A	TRINITY_DN7291_c0_g1_i2.p1	0.549	51	23	0	5	55	4	54	1.332E-09	53	60
A_bruennichi_old_annotated_NK4-A	TRINITY_DN505_c3_g4_i1.p1	0.509	51	25	0	5	55	216	266	1.332E-09	53	60
A_bruennichi_old_annotated_NK4-A	TRINITY_DN7291_c0_g1_i4.p1	0.549	51	23	0	5	55	341	391	1.332E-09	53	60
A_bruennichi_old_annotated_NK4-A	TRINITY_DN8440_c1_g4_i2.p1	0.538	52	24	0	2	53	141	192	1.833E-09	53	60
A_bruennichi_old_annotated_NK4-A	TRINITY_DN9187_c0_g1_i1.p1	0.529	51	24	0	5	55	179	229	6.572E-09	51	60
A_bruennichi_old_annotated_NK4-A	TRINITY_DN7057_c0_g1_i2.p1	0.509	55	27	0	5	59	219	273	9.045E-09	51	60
A_bruennichi_old_annotated_NK4-A	TRINITY_DN7057_c0_g1_i1.p1	0.509	55	27	0	5	59	219	273	9.045E-09	51	60
A_bruennichi_old_annotated_NK4-A	TRINITY_DN5925_c5_g1_i2.p1	0.456	57	30	0	2	58	192	248	9.045E-09	51	60
A_bruennichi_old_annotated_NK4-A	TRINITY_DN5925_c5_g1_i3.p1	0.456	57	30	0	2	58	192	248	9.045E-09	51	60
A_bruennichi_old_annotated_NK4-A	TRINITY_DN5925_c5_g1_i4.p1	0.456	57	30	0	2	58	192	248	9.045E-09	51	60
A_bruennichi_old_annotated_NK4-A	TRINITY_DN5925_c5_g1_i6.p1	0.456	57	30	0	2	58	192	248	9.045E-09	51	60
A_bruennichi_old_annotated_NK4-A	TRINITY_DN13103_c1_g1_i1.p1	0.421	57	32	0	2	58	139	195	2.358E-08	49	60
A_bruennichi_old_annotated_NK4-A	TRINITY_DN13103_c1_g1_i2.p1	0.421	57	32	0	2	58	139	195	2.358E-08	49	60
A_bruennichi_old_annotated_NK4-A	TRINITY_DN40523_c2_g3_i1.p1	0.465	58	30	0	2	59	117	174	2.358E-08	49	60
A_bruennichi_old_annotated_NK4-A	TRINITY_DN941_c6_g2_i1.p1	0.541	48	22	0	11	58	2	49	3.246E-08	49	60
A_bruennichi_old_annotated_NK4-A	TRINITY_DN3888_c0_g1_i1.p1	0.440	59	32	0	1	59	121	179	6.149E-08	48	60
A_bruennichi_old_annotated_NK4-A	TRINITY_DN5767_c0_g1_i3.p1	0.508	57	28	0	2	58	142	198	6.149E-08	48	60
A_bruennichi_old_annotated_NK4-A	TRINITY_DN1434_c1_g1_i1.p1	0.457	59	31	0	1	59	183	241	6.149E-08	48	60
A_bruennichi_old_annotated_NK4-A	TRINITY_DN5767_c0_g1_i1.p1	0.508	57	28	0	2	58	269	325	6.149E-08	48	60
A_bruennichi_old_annotated_NK4-A	TRINITY_DN44707_c2_g1_i1.p1	0.425	54	30	0	2	55	90	143	8.465E-08	48	60
A_bruennichi_old_annotated_NK4-A	TRINITY_DN33_c2_g1_i1.p1	0.440	59	32	0	1	59	198	256	8.465E-08	48	60
A_bruennichi_old_annotated_NK4-A	TRINITY_DN33_c2_g1_i14.p1	0.440	59	32	0	1	59	198	256	8.465E-08	48	60
A_bruennichi_old_annotated_NK4-A	TRINITY_DN33_c2_g1_i17.p1	0.440	59	32	0	1	59	198	256	8.465E-08	48	60
A_bruennichi_old_annotated_NK4-A	TRINITY_DN33_c2_g1_i20.p1	0.440	59	32	0	1	59	198	256	8.465E-08	48	60
A_bruennichi_old_annotated_NK4-A	TRINITY_DN33_c2_g1_i21.p1	0.440	59	32	0	1	59	198	256	8.465E-08	48	60
A_bruennichi_old_annotated_NK4-A	TRINITY_DN3389_c2_g1_i1.p1	0.481	54	28	0	5	58	312	365	8.465E-08	48	60
A_bruennichi_old_annotated_NK4-A	TRINITY_DN41848_c0_g3_i8.p1	0.454	55	29	0	5	59	287	341	1.165E-07	48	60
A_bruennichi_old_annotated_NK4-A	TRINITY_DN41848_c0_g3_i2.p1	0.454	55	29	0	5	59	287	341	1.165E-07	48	60
A_bruennichi_old_annotated_NK4-A	TRINITY_DN41848_c0_g3_i6.p1	0.454	55	29	0	5	59	383	437	1.165E-07	48	60
A_bruennichi_old_annotated_NK4-A	TRINITY_DN41848_c0_g3_i1.p1	0.454	55	29	0	5	59	383	437	1.165E-07	48	60
A_bruennichi_old_annotated_NK4-A	TRINITY_DN41848_c0_g3_i3.p1	0.454	55	29	0	5	59	547	601	1.165E-07	48	60
A_bruennichi_old_annotated_NK4-A	TRINITY_DN41848_c0_g3_i5.p1	0.454	55	29	0	5	59	571	625	1.165E-07	48	60
A_bruennichi_old_annotated_NK4-A	TRINITY_DN41848_c0_g3_i7.p1	0.454	55	29	0	5	59	698	752	1.165E-07	48	60
A_bruennichi_old_annotated_NK4-A	TRINITY_DN41848_c0_g3_i4.p1	0.454	55	29	0	5	59	698	752	1.165E-07	48	60
A_bruennichi_old_annotated_NK4-A	TRINITY_DN780_c3_g2_i1.p1	0.413	58	33	0	2	59	214	271	3.040E-07	46	60
A_bruennichi_old_annotated_NK4-A	TRINITY_DN780_c3_g2_i3.p1	0.413	58	33	0	2	59	214	271	3.040E-07	46	60
A_bruennichi_old_annotated_NK4-A	TRINITY_DN780_c3_g2_i5.p1	0.413	58	33	0	2	59	214	271	3.040E-07	46	60
A_bruennichi_old_annotated_NK4-A	TRINITY_DN780_c3_g2_i6.p1	0.413	58	33	0	2	59	214	271	3.040E-07	46	60
A_bruennichi_old_annotated_NK4-A	TRINITY_DN780_c3_g2_i7.p1	0.413	58	33	0	2	59	214	271	3.040E-07	46	60
A_bruennichi_old_annotated_NK4-A	TRINITY_DN5264_c3_g1_i1.p1	0.431	58	32	0	2	59	136	193	3.040E-07	46	60
A_bruennichi_old_annotated_NK4-A	TRINITY_DN41848_c0_g3_i6.p2	0.472	55	27	0	1	55	9	60	4.186E-07	46	60
A_bruennichi_old_annotated_NK4-A	TRINITY_DN41848_c0_g3_i1.p2	0.472	55	27	0	1	55	33	84	4.186E-07	46	60
A_bruennichi_old_annotated_NK4-A	TRINITY_DN16282_c0_g1_i1.p1	0.421	57	32	0	2	58	210	266	4.186E-07	46	60
A_bruennichi_old_annotated_NK4-A	TRINITY_DN16282_c0_g1_i2.p1	0.421	57	32	0	2	58	210	266	4.186E-07	46	60
A_bruennichi_old_annotated_NK4-A	TRINITY_DN17450_c0_g1_i2.p1	0.413	58	33	0	2	59	218	275	5.764E-07	46	60
A_bruennichi_old_annotated_NK4-A	TRINITY_DN5355_c0_g1_i1.p1	0.413	58	33	0	2	59	139	196	7.936E-07	45	60
A_bruennichi_old_annotated_NK4-A	TRINITY_DN5355_c0_g1_i1.p2	0.413	58	33	0	2	59	139	196	7.936E-07	45	60
A_bruennichi_old_annotated_NK4-A	TRINITY_DN5355_c0_g1_i2.p1	0.413	58	33	0	2	59	139	196	7.936E-07	45	60
A_bruennichi_old_annotated_NK4-A	TRINITY_DN5355_c0_g1_i2.p2	0.413	58	33	0	2	59	139	196	7.936E-07	45	60
A_bruennichi_old_annotated_NK4-A	TRINITY_DN5355_c0_g1_i3.p2	0.413	58	33	0	2	59	139	196	7.936E-07	45	60
A_bruennichi_old_annotated_NK4-A	TRINITY_DN5355_c0_g1_i3.p1	0.413	58	33	0	2	59	139	196	7.936E-07	45	60
A_bruennichi_old_annotated_NK4-A	TRINITY_DN5355_c0_g1_i4.p1	0.413	58	33	0	2	59	139	196	7.936E-07	45	60
A_bruennichi_old_annotated_NK4-A	TRINITY_DN5355_c0_g1_i5.p1	0.413	58	33	0	2	59	139	196	7.936E-07	45	60
A_bruennichi_old_annotated_NK4-A	TRINITY_DN5355_c0_g1_i5.p2	0.413	58	33	0	2	59	139	196	7.936E-07	45	60
A_bruennichi_old_annotated_NK4-A	TRINITY_DN10526_c0_g1_i1.p1	0.438	57	31	0	2	58	166	222	7.936E-07	45	60
A_bruennichi_old_annotated_NK4-A	TRINITY_DN10506_c0_g1_i1.p1	0.446	56	30	0	5	60	102	157	2.854E-06	44	60
A_bruennichi_old_annotated_NK4-A	TRINITY_DN13494_c0_g1_i1.p1	0.438	57	31	0	2	58	49	105	3.930E-06	43	60
A_bruennichi_old_annotated_NK4-A	TRINITY_DN6148_c0_g2_i3.p1	0.436	55	30	0	1	55	134	188	7.455E-06	42	60
A_bruennichi_old_annotated_NK4-A	TRINITY_DN2150_c0_g2_i4.p1	0.431	58	32	0	2	59	74	131	1.027E-05	42	60
A_bruennichi_old_annotated_NK4-A	TRINITY_DN3236_c8_g1_i2.p1	0.396	58	34	0	2	59	42	99	1.027E-05	42	60
A_bruennichi_old_annotated_NK4-A	TRINITY_DN2150_c0_g2_i5.p1	0.431	58	32	0	2	59	74	131	1.027E-05	42	60
A_bruennichi_old_annotated_NK4-A	TRINITY_DN2150_c0_g2_i1.p1	0.431	58	32	0	2	59	74	131	1.027E-05	42	60
A_bruennichi_old_annotated_NK4-A	TRINITY_DN2150_c0_g2_i3.p1	0.431	58	32	0	2	59	74	131	1.027E-05	42	60
A_bruennichi_old_annotated_NK4-A	TRINITY_DN3236_c8_g1_i1.p1	0.396	58	34	0	2	59	224	281	1.027E-05	42	60
A_bruennichi_old_annotated_NK4-A	TRINITY_DN628_c5_g1_i2.p1	0.396	58	34	0	2	59	46	103	1.414E-05	42	60
A_bruennichi_old_annotated_NK4-A	TRINITY_DN628_c5_g1_i3.p1	0.396	58	34	0	2	59	88	145	1.414E-05	42	60
A_bruennichi_old_annotated_NK4-A	TRINITY_DN628_c5_g1_i7.p1	0.396	58	34	0	2	59	46	103	1.414E-05	42	60
A_bruennichi_old_annotated_NK4-A	TRINITY_DN628_c5_g1_i4.p1	0.396	58	34	0	2	59	88	145	1.414E-05	42	60
A_bruennichi_old_annotated_NK4-A	TRINITY_DN2150_c0_g1_i1.p1	0.444	54	29	0	2	55	53	106	1.948E-05	41	60
A_bruennichi_old_annotated_NK4-A	TRINITY_DN2150_c0_g1_i3.p1	0.444	54	29	0	2	55	53	106	1.948E-05	41	60
A_bruennichi_old_annotated_NK4-A	TRINITY_DN2150_c0_g1_i4.p1	0.444	54	29	0	2	55	53	106	1.948E-05	41	60
A_bruennichi_old_annotated_NK4-A	TRINITY_DN2150_c0_g1_i2.p1	0.444	54	29	0	2	55	53	106	1.948E-05	41	60
A_bruennichi_old_annotated_NK4-A	TRINITY_DN23171_c1_g1_i2.p1	0.454	55	29	0	1	55	147	201	2.684E-05	41	60
A_bruennichi_old_annotated_NK4-A	TRINITY_DN2138_c2_g1_i1.p1	0.407	54	31	0	2	55	139	192	2.684E-05	41	60
A_bruennichi_old_annotated_NK4-A	TRINITY_DN2138_c2_g1_i2.p1	0.407	54	31	0	2	55	139	192	2.684E-05	41	60
A_bruennichi_old_annotated_NK4-A	TRINITY_DN2138_c2_g1_i3.p1	0.407	54	31	0	2	55	139	192	2.684E-05	41	60
A_bruennichi_old_annotated_NK4-A	TRINITY_DN2138_c2_g1_i4.p1	0.407	54	31	0	2	55	139	192	2.684E-05	41	60
A_bruennichi_old_annotated_NK4-A	TRINITY_DN2138_c2_g1_i5.p1	0.407	54	31	0	2	55	139	192	2.684E-05	41	60
A_bruennichi_old_annotated_NK4-A	TRINITY_DN6148_c0_g2_i1.p1	0.450	51	28	0	5	55	12	62	3.698E-05	40	60
A_bruennichi_old_annotated_NK4-A	TRINITY_DN6148_c0_g2_i2.p1	0.450	51	28	0	5	55	12	62	3.698E-05	40	60
A_bruennichi_old_annotated_NK4-A	TRINITY_DN3639_c0_g1_i1.p1	0.423	52	29	0	2	53	150	201	3.698E-05	40	60
A_bruennichi_old_annotated_NK4-A	TRINITY_DN3639_c0_g1_i2.p1	0.423	52	29	0	2	53	154	205	3.698E-05	40	60
A_bruennichi_old_annotated_NK4-A	TRINITY_DN979_c0_g1_i1.p1	0.403	57	33	0	2	58	228	284	3.698E-05	40	60
A_bruennichi_old_annotated_NK4-A	TRINITY_DN979_c0_g1_i2.p1	0.403	57	33	0	2	58	228	284	3.698E-05	40	60
A_bruennichi_old_annotated_NK4-A	TRINITY_DN183_c0_g3_i2.p1	0.454	55	29	0	1	55	187	241	5.094E-05	40	60
A_bruennichi_old_annotated_NK4-A	TRINITY_DN5219_c1_g1_i1.p1	0.407	54	31	0	2	55	78	131	1.333E-04	39	60
A_bruennichi_old_annotated_NK4-A	TRINITY_DN7467_c2_g1_i1.p1	0.370	54	33	0	2	55	101	154	3.487E-04	38	60
A_bruennichi_old_annotated_NK4-A	TRINITY_DN533_c4_g1_i1.p1	0.385	57	34	0	2	58	248	304	4.806E-04	37	60
D_plantarius_NK5-A	TRINITY_DN1792_c2_g2_i1.p1	0.883	60	7	0	1	60	231	290	9.279E-30	111	60
D_plantarius_NK5-A	TRINITY_DN22862_c0_g1_i4.p1	0.655	58	20	0	1	58	93	150	2.027E-19	81	60
D_plantarius_NK5-A	TRINITY_DN22862_c0_g1_i19.p1	0.655	58	20	0	1	58	93	150	2.027E-19	81	60
D_plantarius_NK5-A	TRINITY_DN22862_c0_g1_i5.p1	0.655	58	20	0	1	58	280	337	2.027E-19	81	60
D_plantarius_NK5-A	TRINITY_DN22862_c0_g1_i11.p1	0.655	58	20	0	1	58	280	337	2.027E-19	81	60
D_plantarius_NK5-A	TRINITY_DN22862_c0_g1_i12.p1	0.655	58	20	0	1	58	280	337	2.027E-19	81	60
D_plantarius_NK5-A	TRINITY_DN22862_c0_g1_i14.p1	0.655	58	20	0	1	58	280	337	2.027E-19	81	60
D_plantarius_NK5-A	TRINITY_DN22862_c0_g1_i15.p1	0.655	58	20	0	1	58	280	337	2.027E-19	81	60
D_plantarius_NK5-A	TRINITY_DN22862_c0_g1_i18.p1	0.655	58	20	0	1	58	280	337	2.027E-19	81	60
D_plantarius_NK5-A	TRINITY_DN22862_c0_g1_i20.p1	0.655	58	20	0	1	58	280	337	2.027E-19	81	60
D_plantarius_NK5-A	TRINITY_DN22862_c0_g1_i3.p1	0.655	58	20	0	1	58	280	337	2.027E-19	81	60
D_plantarius_NK5-A	TRINITY_DN12557_c1_g1_i1.p1	0.576	59	25	0	1	59	29	87	1.171E-16	73	60
D_plantarius_NK5-A	TRINITY_DN12557_c1_g1_i2.p1	0.576	59	25	0	1	59	185	243	1.171E-16	73	60
D_plantarius_NK5-A	TRINITY_DN5509_c0_g1_i2.p1	0.603	58	23	0	2	59	134	191	2.212E-16	72	60
D_plantarius_NK5-A	TRINITY_DN5509_c0_g1_i3.p1	0.603	58	23	0	2	59	134	191	2.212E-16	72	60
D_plantarius_NK5-A	TRINITY_DN156_c2_g1_i1.p1	0.593	59	24	0	1	59	179	237	4.179E-16	72	60
D_plantarius_NK5-A	TRINITY_DN5410_c0_g1_i1.p1	0.596	57	23	0	2	58	206	262	5.745E-16	71	60
D_plantarius_NK5-A	TRINITY_DN8609_c0_g1_i1.p1	0.610	59	23	0	1	59	170	228	5.745E-16	71	60
D_plantarius_NK5-A	TRINITY_DN3615_c1_g1_i1.p1	0.620	58	22	0	2	59	210	267	1.086E-15	70	60
D_plantarius_NK5-A	TRINITY_DN33_c2_g2_i2.p1	0.596	57	23	0	2	58	97	153	2.051E-15	70	60
D_plantarius_NK5-A	TRINITY_DN33_c2_g2_i1.p1	0.596	57	23	0	2	58	97	153	2.051E-15	70	60
D_plantarius_NK5-A	TRINITY_DN8440_c1_g4_i1.p1	0.568	58	25	0	2	59	141	198	2.820E-15	69	60
D_plantarius_NK5-A	TRINITY_DN2882_c0_g1_i1.p1	0.586	58	24	0	2	59	167	224	3.877E-15	69	60
D_plantarius_NK5-A	TRINITY_DN2882_c0_g1_i2.p1	0.586	58	24	0	2	59	167	224	3.877E-15	69	60
D_plantarius_NK5-A	TRINITY_DN505_c3_g4_i1.p1	0.534	58	27	0	1	58	212	269	7.327E-15	68	60
D_plantarius_NK5-A	TRINITY_DN5918_c0_g1_i1.p1	0.551	58	26	0	2	59	150	207	1.385E-14	67	60
D_plantarius_NK5-A	TRINITY_DN857_c1_g1_i1.p1	0.631	57	21	0	2	58	145	201	1.904E-14	67	60
D_plantarius_NK5-A	TRINITY_DN857_c1_g1_i2.p1	0.631	57	21	0	2	58	145	201	1.904E-14	67	60
D_plantarius_NK5-A	TRINITY_DN857_c1_g1_i3.p1	0.631	57	21	0	2	58	155	211	1.904E-14	67	60
D_plantarius_NK5-A	TRINITY_DN857_c1_g1_i4.p1	0.631	57	21	0	2	58	155	211	1.904E-14	67	60
D_plantarius_NK5-A	TRINITY_DN183_c2_g1_i1.p1	0.583	60	25	0	1	60	29	88	2.618E-14	66	60
D_plantarius_NK5-A	TRINITY_DN61964_c0_g1_i1.p1	0.586	58	24	0	1	58	138	195	2.618E-14	66	60
D_plantarius_NK5-A	TRINITY_DN1575_c1_g1_i1.p1	0.568	58	25	0	1	58	204	261	3.599E-14	66	60
D_plantarius_NK5-A	TRINITY_DN1575_c1_g1_i2.p1	0.568	58	25	0	1	58	253	310	3.599E-14	66	60
D_plantarius_NK5-A	TRINITY_DN6278_c0_g1_i1.p1	0.614	57	22	0	2	58	169	225	4.949E-14	66	60
D_plantarius_NK5-A	TRINITY_DN6278_c0_g1_i4.p1	0.614	57	22	0	2	58	176	232	4.949E-14	66	60
D_plantarius_NK5-A	TRINITY_DN1976_c1_g1_i1.p1	0.561	57	25	0	2	58	200	256	9.355E-14	65	60
D_plantarius_NK5-A	TRINITY_DN1976_c1_g1_i2.p1	0.561	57	25	0	2	58	200	256	9.355E-14	65	60
D_plantarius_NK5-A	TRINITY_DN1038_c1_g1_i1.p1	0.542	59	27	0	2	60	130	188	1.286E-13	64	60
D_plantarius_NK5-A	TRINITY_DN1038_c1_g1_i4.p1	0.542	59	27	0	2	60	130	188	1.286E-13	64	60
D_plantarius_NK5-A	TRINITY_DN1038_c1_g1_i6.p1	0.542	59	27	0	2	60	130	188	1.286E-13	64	60
D_plantarius_NK5-A	TRINITY_DN1038_c1_g1_i7.p1	0.542	59	27	0	2	60	130	188	1.286E-13	64	60
D_plantarius_NK5-A	TRINITY_DN1038_c1_g1_i8.p1	0.542	59	27	0	2	60	130	188	1.286E-13	64	60
D_plantarius_NK5-A	TRINITY_DN785_c0_g2_i1.p1	0.578	57	24	0	2	58	204	260	1.769E-13	64	60
D_plantarius_NK5-A	TRINITY_DN941_c6_g1_i1.p1	0.578	57	24	0	2	58	195	251	1.769E-13	64	60
D_plantarius_NK5-A	TRINITY_DN16282_c0_g1_i1.p1	0.526	57	27	0	2	58	210	266	2.432E-13	64	60
D_plantarius_NK5-A	TRINITY_DN16282_c0_g1_i2.p1	0.526	57	27	0	2	58	210	266	2.432E-13	64	60
D_plantarius_NK5-A	TRINITY_DN33_c2_g1_i1.p1	0.491	59	30	0	1	59	198	256	3.111E-12	61	60
D_plantarius_NK5-A	TRINITY_DN33_c2_g1_i14.p1	0.491	59	30	0	1	59	198	256	3.111E-12	61	60
D_plantarius_NK5-A	TRINITY_DN33_c2_g1_i17.p1	0.491	59	30	0	1	59	198	256	3.111E-12	61	60
D_plantarius_NK5-A	TRINITY_DN33_c2_g1_i20.p1	0.491	59	30	0	1	59	198	256	3.111E-12	61	60
D_plantarius_NK5-A	TRINITY_DN33_c2_g1_i21.p1	0.491	59	30	0	1	59	198	256	3.111E-12	61	60
D_plantarius_NK5-A	TRINITY_DN17450_c0_g1_i2.p1	0.500	58	29	0	2	59	218	275	3.111E-12	61	60
D_plantarius_NK5-A	TRINITY_DN8197_c0_g1_i2.p1	0.543	57	26	0	2	58	125	181	5.885E-12	60	60
D_plantarius_NK5-A	TRINITY_DN7156_c2_g1_i2.p1	0.517	58	28	0	1	58	205	262	1.113E-11	59	60
D_plantarius_NK5-A	TRINITY_DN7156_c2_g1_i3.p1	0.517	58	28	0	1	58	205	262	1.113E-11	59	60
D_plantarius_NK5-A	TRINITY_DN8440_c1_g4_i2.p1	0.538	52	24	0	2	53	141	192	1.531E-11	59	60
D_plantarius_NK5-A	TRINITY_DN3389_c2_g1_i1.p1	0.517	56	27	0	5	60	312	367	2.106E-11	58	60
D_plantarius_NK5-A	TRINITY_DN5925_c5_g1_i2.p1	0.508	57	28	0	2	58	192	248	2.106E-11	58	60
D_plantarius_NK5-A	TRINITY_DN5925_c5_g1_i3.p1	0.508	57	28	0	2	58	192	248	2.106E-11	58	60
D_plantarius_NK5-A	TRINITY_DN5925_c5_g1_i4.p1	0.508	57	28	0	2	58	192	248	2.106E-11	58	60
D_plantarius_NK5-A	TRINITY_DN5925_c5_g1_i6.p1	0.508	57	28	0	2	58	192	248	2.106E-11	58	60
D_plantarius_NK5-A	TRINITY_DN40523_c2_g3_i1.p1	0.482	58	30	0	2	59	117	174	2.897E-11	58	60
D_plantarius_NK5-A	TRINITY_DN941_c6_g2_i1.p1	0.604	48	19	0	11	58	2	49	3.985E-11	57	60
D_plantarius_NK5-A	TRINITY_DN6148_c0_g2_i3.p1	0.500	58	29	0	1	58	134	191	3.985E-11	57	60
D_plantarius_NK5-A	TRINITY_DN780_c3_g2_i1.p1	0.482	58	30	0	2	59	214	271	1.037E-10	56	60
D_plantarius_NK5-A	TRINITY_DN780_c3_g2_i3.p1	0.482	58	30	0	2	59	214	271	1.037E-10	56	60
D_plantarius_NK5-A	TRINITY_DN780_c3_g2_i5.p1	0.482	58	30	0	2	59	214	271	1.037E-10	56	60
D_plantarius_NK5-A	TRINITY_DN780_c3_g2_i6.p1	0.482	58	30	0	2	59	214	271	1.037E-10	56	60
D_plantarius_NK5-A	TRINITY_DN780_c3_g2_i7.p1	0.482	58	30	0	2	59	214	271	1.037E-10	56	60
D_plantarius_NK5-A	TRINITY_DN5264_c3_g1_i1.p1	0.448	58	31	0	2	59	136	193	1.427E-10	56	60
D_plantarius_NK5-A	TRINITY_DN7057_c0_g1_i2.p1	0.482	58	30	0	2	59	216	273	1.963E-10	55	60
D_plantarius_NK5-A	TRINITY_DN7057_c0_g1_i1.p1	0.482	58	30	0	2	59	216	273	1.963E-10	55	60
D_plantarius_NK5-A	TRINITY_DN2138_c2_g1_i1.p1	0.456	57	30	0	2	58	139	195	1.963E-10	55	60
D_plantarius_NK5-A	TRINITY_DN2138_c2_g1_i2.p1	0.456	57	30	0	2	58	139	195	1.963E-10	55	60
D_plantarius_NK5-A	TRINITY_DN2138_c2_g1_i3.p1	0.456	57	30	0	2	58	139	195	1.963E-10	55	60
D_plantarius_NK5-A	TRINITY_DN2138_c2_g1_i4.p1	0.456	57	30	0	2	58	139	195	1.963E-10	55	60
D_plantarius_NK5-A	TRINITY_DN2138_c2_g1_i5.p1	0.456	57	30	0	2	58	139	195	1.963E-10	55	60
D_plantarius_NK5-A	TRINITY_DN44707_c2_g1_i1.p1	0.509	51	25	0	5	55	93	143	3.716E-10	55	60
D_plantarius_NK5-A	TRINITY_DN623_c1_g2_i1.p1	0.509	51	25	0	8	58	48	98	3.716E-10	55	60
D_plantarius_NK5-A	TRINITY_DN5219_c1_g1_i1.p1	0.481	54	28	0	5	58	81	134	3.716E-10	55	60
D_plantarius_NK5-A	TRINITY_DN13103_c1_g1_i1.p1	0.473	57	30	0	2	58	139	195	3.716E-10	55	60
D_plantarius_NK5-A	TRINITY_DN13103_c1_g1_i2.p1	0.473	57	30	0	2	58	139	195	3.716E-10	55	60
D_plantarius_NK5-A	TRINITY_DN9187_c0_g1_i1.p1	0.473	57	30	0	4	60	178	234	3.716E-10	55	60
D_plantarius_NK5-A	TRINITY_DN623_c1_g2_i3.p1	0.509	51	25	0	8	58	176	226	3.716E-10	55	60
D_plantarius_NK5-A	TRINITY_DN1434_c1_g1_i1.p1	0.466	60	32	0	1	60	183	242	3.716E-10	55	60
D_plantarius_NK5-A	TRINITY_DN41848_c0_g3_i8.p1	0.474	59	31	0	1	59	283	341	3.716E-10	55	60
D_plantarius_NK5-A	TRINITY_DN41848_c0_g3_i2.p1	0.474	59	31	0	1	59	283	341	3.716E-10	55	60
D_plantarius_NK5-A	TRINITY_DN41848_c0_g3_i6.p1	0.474	59	31	0	1	59	379	437	3.716E-10	55	60
D_plantarius_NK5-A	TRINITY_DN41848_c0_g3_i1.p1	0.474	59	31	0	1	59	379	437	3.716E-10	55	60
D_plantarius_NK5-A	TRINITY_DN41848_c0_g3_i3.p1	0.474	59	31	0	1	59	543	601	3.716E-10	55	60
D_plantarius_NK5-A	TRINITY_DN41848_c0_g3_i5.p1	0.474	59	31	0	1	59	567	625	3.716E-10	55	60
D_plantarius_NK5-A	TRINITY_DN41848_c0_g3_i7.p1	0.474	59	31	0	1	59	694	752	3.716E-10	55	60
D_plantarius_NK5-A	TRINITY_DN41848_c0_g3_i4.p1	0.474	59	31	0	1	59	694	752	3.716E-10	55	60
D_plantarius_NK5-A	TRINITY_DN7291_c0_g1_i2.p1	0.490	53	27	0	5	57	4	56	9.680E-10	53	60
D_plantarius_NK5-A	TRINITY_DN7291_c0_g1_i4.p1	0.490	53	27	0	5	57	341	393	9.680E-10	53	60
D_plantarius_NK5-A	TRINITY_DN3888_c0_g1_i1.p1	0.433	60	33	0	1	60	121	180	2.522E-09	52	60
D_plantarius_NK5-A	TRINITY_DN3639_c0_g1_i1.p1	0.406	59	34	0	2	60	150	208	2.522E-09	52	60
D_plantarius_NK5-A	TRINITY_DN3639_c0_g1_i2.p1	0.406	59	34	0	2	60	154	212	2.522E-09	52	60
D_plantarius_NK5-A	TRINITY_DN979_c0_g1_i1.p1	0.438	57	31	0	2	58	228	284	3.470E-09	52	60
D_plantarius_NK5-A	TRINITY_DN979_c0_g1_i2.p1	0.438	57	31	0	2	58	228	284	3.470E-09	52	60
D_plantarius_NK5-A	TRINITY_DN2150_c0_g1_i1.p1	0.421	57	32	0	2	58	53	109	4.776E-09	51	60
D_plantarius_NK5-A	TRINITY_DN2150_c0_g1_i3.p1	0.421	57	32	0	2	58	53	109	4.776E-09	51	60
D_plantarius_NK5-A	TRINITY_DN2150_c0_g1_i4.p1	0.421	57	32	0	2	58	53	109	4.776E-09	51	60
D_plantarius_NK5-A	TRINITY_DN2150_c0_g1_i2.p1	0.421	57	32	0	2	58	53	109	4.776E-09	51	60
[truncated: 33,723 more rows]
