# Supplementary material for: The genome of a sea spider corroborates a shared Hox cluster motif in arthropods with a reduced posterior tagma
Source: BMC Biol. 2025 Jul 2;23:196. doi: 10.1186/s12915-025-02276-x (PMC12220506; doi:10.1186/s12915-025-02276-x)
Supplement: Supplementary file 3 — Additional file 3. [file 12915_2025_2276_MOESM3_ESM.zip › suppl-file7-gene_analysis/nkx/dbx_homeobox_aligned.fasta]

>D_melanogaster_E5/1-60
PKRVRTAFSPTQLLKLEHAFEGNHYVVGAERKQLAQGLSLTETQVKVWFQNRRTKHKRMQ
>D_melanogaster_ems/1-60
PKRIRTAFSPSQLLKLEHAFESNQYVVGAERKALAQNLNLSETQVKVWFQNRRTKHKRMQ
>I_scapularis_Emx/1-60
PKRIRTAFSPSQLLKLEHAFEKNHYVVGAERKQLAQSLSLTETQVKVWFQNRRTKHKRQK
>S_maritima_Emx/1-60
PKRIRTAFSPSQLLKLEHAFEKNHYVVGAERKHLAQSLSLTETQVKVWFQNRRTKHKRLK
>T_castaneum_Emx/1-60
PKRIRTAFSPSQLLKLEHAFEKNHYVVGAERKQLAQSLSLTETQVKVWFQNRRTKHKRMQ
>A_bruennichi_NK1-B-1/1-60
PRRARTAFTYEQLVALENKFKTTRYLSVCERLNLALSLRLTETQVKIWFQNRRTKWKKQN
>A_bruennichi_NK1-B-2/1-60
PRRARTAFTYEQLVALENKFKTTRYLSVCERLNLALSLRLTETQVKIWFQNRRTKWKKQN
>A_bruennichi_old_annotated_NK1-B-1/1-60
PRRARTAFTYEQLVALENKFKTTRYLSVCERLNLALSLRLTETQVKIWFQNRRTKWKKQN
>A_bruennichi_old_annotated_NK1-B-2/1-60
PRRARTAFTYEQLVALENKFKTTRYLSVCERLNLALSLRLTETQVKIWFQNRRTKWKKQN
>C_rotundicauda_Slou_A-a/1-60
PRRARTAFTYEQLVALENKFKTTRYLSVCERLNLALSLRLTETQVKIWFQNRRTKWKKQN
>A_bruennichi_NK2.1/1-60
RRKRRVLFTQAQVYELERRFKQQKYLSAPEREHLASLIHLTPTQVKIWFQNHRYKCKRQA
>A_bruennichi_old_annotated_NK2.1/1-60
RRKRRVLFTQAQVYELERRFKQQKYLSAPEREHLASLIHLTPTQVKIWFQNHRYKCKRQA
>P_opilio_NK2.1/1-60
RRKRRVLFTQAQVYELERRFKQQKYLSAPEREHLASLIHLTPTQVKIWFQNHRYKCKRQA
>P_tepidariorum_NK2.1/1-60
RRKRRVLFTQAQVYELERRFKQQKYLSAPEREHLASLIHLTPTQVKIWFQNHRYKCKRQA
>S_maritima_NK2.1/1-60
RRKRRVLFTQAQVYELERRFKQQKYLSAPEREHLASLIHLTPTQVKIWFQNHRYKCKRQA
>T_antipodiana_NK2.1/1-60
RRKRRVLFTQAQVYELERRFKQQKYLSAPEREHLASLIHLTPTQVKIWFQNHRYKCKRQA
>T_castaneum_Scro/1-60
RRKRRVLFTQAQVYELERRFKQQKYLSAPEREHLASLIHLTPTQVKIWFQNHRYKCKRQA
>C_sculpturatus_NK2.2-B/1-60
KRKRRVLFSKAQTYELERRFRQQRYLSAPEREHLASIIRLTPTQVKIWFQNHRYKTKRAR
>D_melanogaster_vnd/1-60
KRKRRVLFTKAQTYELERRFRQQRYLSAPEREHLASLIRLTPTQVKIWFQNHRYKTKRAQ
>T_castaneum_Vnd/1-60
KRKRRVLFSKAQTYELERRFRQQRYLSAPEREHLASIIRLTPTQVKIWFQNHRYKTKRAQ
>T_clavata_NK2.2-A/1-60
KRKRRVLFSKAQTYELERRFRQQRYLSAPEREHLASIIRLTPTQVKIWFQNHRYKTKRAR
>A_bruennichi_NK3/1-60
KKRSRAAFSHAQVFELERRFSHQRYLSGAERADLAQALKLTETQVKIWFQNRRYKTKRRQ
>A_bruennichi_old_annotated_NK3/1-60
KKRSRAAFSHAQVFELERRFSHQRYLSGAERADLAQALKLTETQVKIWFQNRRYKTKRRQ
>C_rotundicauda_Bap_A/1-60
KKRSRAAFSHAQVFELERRFSHQRYLSGPERADLAQALKLTETQVKIWFQNRRYKTKRRQ
>C_rotundicauda_Bap_B/1-60
KKRSRAAFSHAQVFELERRFNLQRYLSGPERADLAQALKLTETQVKIWFQNRRYKTKRRQ
>C_sculpturatus_NK3/1-60
KKRSRAAFSHAQVYELERRFSHQRYLSGPERADLAQALKLTETQVKIWFQNRRYKTKRRL
>D_melanogaster_bap/1-60
KKRSRAAFSHAQVFELERRFAQQRYLSGPERSEMAKSLRLTETQVKIWFQNRRYKTKRKQ
>A_bruennichi_NK4-A/1-60
RRKPRVLFSQAQVYELERRFKQQRYLSAPEREQLANVLKLTSTQVKIWFQNRRYKCKRQR
>D_melanogaster_tin/1-60
KRKPRVLFSQAQVLELECRFRLKKYLTGAEREIIAQKLNLSATQVKIWFQNRRYKSKRGD
>D_plantarius_NK4-A/1-60
RRKPRVLFSQAQVYELERRFKQQRYLSAPEREQLANVLKLTSTQVKIWFQNRRYKCKRQR
>D_plantarius_NK4-B/1-60
KRRPRVLFSQDQVAELEKRFQYQRYLSAPERDEFAASLKLTSTQVKIWFQNRRYKSKRMR
>A_bruennichi_NK5-A/1-60
KKKTRTVFTRSQVYQLEATFEMKRYLSSSERAGLASSLHLTETQVKIWFQNRRNKWKRQM
>A_bruennichi_old_annotated_NK5-A/1-60
KKKTRTVFTRSQVYQLEATFEMKRYLSSSERAGLASSLHLTETQVKIWFQNRRNKWKRQM
>C_sculpturatus_NK5-A/1-60
KKKTRTVFTRSQVFQLESTFDMKRYLSSSERAGLAASLHLTETQVKIWFQNRRNKWKRQL
>D_melanogaster_Hmx/1-60
KKKTRTVFSRAQVFQLESTFDLKRYLSSSERAGLAASLRLTETQVKIWFQNRRNKWKRQL
>D_plantarius_NK5-A/1-60
KKKTRTVFTRSQVYQLEATFEMKRYLSSSERAGLASSLHLTETQVKIWFQNRRNKWKRQM
>P_opilio_NK5/1-60
KKKTRTVFTRSQVFQLESTFDMKRYLSSSERAGLAASLHLTETQVKIWFQNRRNKWKRQL
>D_melanogaster_HGTX/1-60
KKHTRPTFSGQQIFALEKTFEQTKYLAGPERAKLAYALGMSESQVKVWFQNRRTKWRKRH
>D_plantarius_NK6-A/1-60
KKHTRPTFSGHQIYVLEKTFEQTKYLAGPERAKLAYALGMSESQVKVWFQNRRTKWRKKH
>P_opilio_NK6/1-60
KKHTRPTFSGHQIYVLEKTFEQTKYLAGPERAKLAYALGMTESQVKVWFQNRRTKWRKKH
>P_tepidariorum_NK6-A/1-60
KKHTRPTFSGHQIYVLEKTFEQTKYLAGPERAKLAYGLGMSESQVKVWFQNRRTKWRKKH
>S_maritima_NK6/1-60
KKHTRPTFSGQQIFALEKTFEQTKYLAGPERAKLAYALGMSESQVKVWFQNRRTKWRKKH
>A_bruennichi_NK7-A/1-60
KKKARTTFTGRQIFELEKQFEIKKYLSSSERAEMAKLLNVTETQVKIWFQNRRTKWKKQD
>D_melanogaster_NK7.1/1-60
KKKARTTFTGRQIFELEKMFENKKYLSASERTEMAKLLMVTETQVKIWFQNRRTKWKKQD
>D_plantarius_NK7-A/1-60
KKKARTTFTGRQIFELEKQFEIKKYLSSSERAEMAKLLNVTETQVKIWFQNRRTKWKKQD
>I_scapularis_NK7/1-60
KKKARTTFTGRQIFELEKQFEIKKYLSSSERAEMAKLLNVTETQVKIWFQNRRTKWKKQD
>L_polyphemus_Nk7_C/1-60
RKKSRTTFTGRQIFELEKQFEIKKYLSSSERAEMAKLLNVTEQQVKIWFQNRRTKWKKKD
>P_opilio_NK7/1-60
KKKARTTFTGRQIFELEKQFEIKKYLSSSERADMAKLLNVTETQVKIWFQNRRTKWKKQD
>A_bruennichi_old_annotated_Noto-A/1-60
MKRIRTIFTPEQLERLETEFERQQYMVGPERLFLASNLNLTESQVKIWFQNRRIKWRKQH
>L_elegans_Noto-A-2/1-60
NKRMRTMFTDAQLDVLEREFKRQQYIVGAERAYLAKSINLTENQVKIWFQNRRIKHRRLQ
>P_opilio_Noto/1-60
SKRVRTIFTPEQLERLEREFERQQYMVGPERLYLASALQLSEAQVKVWFQNRRIKWRKQH
>P_tepidariorum_Noto-A/1-60
SKRVRTIFSADQMARLEQEFSRSQYMVGQERTYLAQVLNLTESQVKIWFQNRRIKYRKQT
>T_castaneum_Not/1-60
SKRVRTIFTPEQLERLEAEFERQQYMVGPERLYLAHTLQLTEAQVKVWFQNRRIKWRKHH
>A_bruennichi_Tlx-A/1-60
RKKPRTSFTRMQICELEKRFHKQKYLASAERASLAKTLKMTDAQVKTWFQNRRTKWRRQT
>C_sculpturatus_Tlx-B/1-60
RKKPRTSFTRMQICELEKRFHKQKYLASAERAALAKQLKMTDAQVKTWFQNRRTKWRRQT
>D_melanogaster_C15/1-60
RKKPRTSFTRIQVAELEKRFHKQKYLASAERAALARGLKMTDAQVKTWFQNRRTKWRRQT
>I_scapularis_Tlx/1-60
PKKPRTSFTRMQICELEKRFHKQKYLASAERAALAKQLKMTDAQVKTWFQNRRTKWRRQT
>L_elegans_Tlx-A/1-57
RKKPRTSFTRMQICELEKRFHKQKYLASAERASLAKTLKMTDAQVKTWFQNRRTKWR---
>T_clavata_Tlx-B/1-57
RKKPRTSFTRMQICELEKRFHKQKYLASAERAALAKQLKMTDAQVKTWFQNRRTKWR---
>A_bruennichi_Lbx-A/1-60
KRKSRTAFTNHQIFELEKRFLYQKYLSPADRDEIAQSLGLTNAQVITWFQNRRAKLKRDM
>D_melanogaster_lbe/1-60
KRKSRTAFTNHQIFELEKRFLYQKYLSPADRDEIAASLGLSNAQVITWFQNRRAKQKRDI
>D_melanogaster_lbl/1-60
KRKSRTAFTNQQIFELEKRFLYQKYLSPADRDEIAGGLGLSNAQVITWFQNRRAKLKRDM
>I_scapularis_Lbx/1-60
KRKSRTAFTNHQIFELEKRFLYQKYLSPADRDEIAQSLGLTNAQVITWFQNRRAKLKRDM
>L_elegans_Lbx-A/1-60
KRKSRTAFTNHQIFELEKRFLYQKYLSPADRDEIAQSLGLTNAQVITWFQNRRAKLKRDM
>L_elegans_Lbx-B/1-60
KRKSRTAFTNHQIFELEKRFLYQKYLAPADRDEIAQSLGLTNAQVITWFQNRRAKLKRDM
>L_polyphemus_Lbx_A/1-60
KRKSRTAFTNHQIFELEKRFLYQKYLSPADRDEIAQSLGLTNAQVITWFQNRRAKLKRDM
>C_rotundicauda_Msx_A1/1-60
NRKPRTPFTTQQLLTLERKFRTKQYLSIAERAEFSSSLSLTETLVKIWFQNRRAKEKRLK
>C_rotundicauda_Msx_A2/1-60
NRKPRTPFTTQQLLTLERKFRTKQYLSIAERAEFSSSLSLTETQVKIWFQNRRAKEKRLK
>C_rotundicauda_Msx_B/1-54
---PRTPFTTQQLLALERKFRTKQYLSIAERAEFSSSLNLTETQVKIWFQNRRAKEK---
>C_rotundicauda_Msx_C/1-60
NRKPRTPFTTQQLLALERKFRSKQYLSIAERAEFSSSLNLTETQVKIWFQNRRAKEKRLK
>C_rotundicauda_Msx_D/1-60
SRKPRTPFTTKQLFALEKMFQTKQYLSVAERAEISNSMNLTETQVKIWFQNRRAKEKRLK
>D_melanogaster_Dr/1-60
NRKPRTPFTTQQLLSLEKKFREKQYLSIAERAEFSSSLRLTETQVKIWFQNRRAKAKRLQ
>A_bruennichi_Hhex/1-60
RKGGQIRFTSEQTGKLEKTFSDQKYLSPTERKRLASNLRLTERQVKTWFQNRRAKWRRLK
>D_plantarius_Hhex/1-60
RKGGQIRFTSEQTSTLENTFSEHKYLSSTERKRLATALRLSERQVKTWFQNRRAKWRRIK
>D_silvatica_Hhex/1-44
RRGIQIRFTYEQIKSLEDCFTDKKYLTASDRQTLSHQLGLTERQ----------------
>H_graminicola_Hhex/1-60
RKGGQIRFTSDQTGKLEKMFADQKYLSPTERKRLASGLRLTERQVKTWFQNRRAKWRRLK
>L_elegans_Hhex/1-60
RKGGQIRFTSEQTGKLEKTFTEQKYLSPTERKRLASLLRLTERQVKTWFQNRRAKWRRLK
>L_polyphemus_Hex/1-60
RKGGQIRFTNNQTTELEKVFETQKYLSPPERKKMASVLRLTERQVKTWFQNRRAKWRRIK
>T_antipodiana_Hhex/1-60
RKGGQIRFTSEQTSKLEKTFSEQKYLSPTERKRLASSLRLTERQVKTWFQNRRAKWRRLK
>T_castaneum_Hhex/1-60
RKGGQVRFTANQTDALEKRFTSHKYLSPEDRKLLAESLKLTDRQVKTWFQNRRAKWRRCN
>T_clavata_Hhex/1-60
RKGGQIRFTSEQTGKLEKTFSEQKYLSPTERKRLASSLRLTERQVKTWFQNRRAKWRRLK
>g1744.t1.p1/175-234
RSWSRAVFSNLQRKGLEKRFVKQKYITKPDRRLLAASLGLTDAQVKVWFQNRRMKWRHTM
>g1756.t1.p1/175-234
RSWSRAVFSNLQRKGLEKRFVKQKYITKPDRRLLAASLGLTDAQVKVWFQNRRMKWRHTM
>A_bruennichi_Dbx/1-60
GMMRRAVFSDAQRQGLEKRFQIQKYISKPDRKKLAEKLGLKDSQVKIWFQNRRMKWRNSK
>D_melanogaster_Dbx/1-60
GMMRRAVFSDSQRKGLEKRFQQQKYISKPDRKKLAERLGLKDSQVKIWFQNRRMKWRNSK
>T_castaneum_Dbx/1-60
GMMRRAVFSDLQRKGLERRFQIQKYISKPDRKKLAEKLGLKDSQVKIWFQNRRMKWRNSK
>C_sculpturatus_Dbx-A/1-60
GMMRRAVFSDAQRQGLEKRFQIQKYISKPDRKKLAEKLGLKDSQVKIWFQNRRMKWRNSK
>at_DN2391.t1.p1/337-396
GMLRRAVFSDVQRKGLEKRFQIQKYISKPDRKKLAEKLGLKDSQVKIWFQNRRMKWRNSK
>g11364.t1.p1/125-184
GMLRRAVFSDVQRKGLEKRFQIQKYISKPDRKKLAEKLGLKDSQVKIWFQNRRMKWRNSK
>D_melanogaster_H2_0-Hlx/1-60
RSWSRAVFSNLQRKGLEIQFQQQKYITKPDRRKLAARLNLTDAQVKVWFQNRRMKWRHTR
>T_castaneum_H2_0-Hlx/1-60
RSWSRAVFSNLQRKGLERRFQLQKYITKPDRRQLAATLGLTDAQVKVWFQNRRMKWRHSK
>C_sculpturatus_Hlx/1-60
RSWSRAVFSNLQRKGLEKRFMIQKYITKPDRRQLAATLGLTDAQVKVWFQNRRMKWRHSK
>P_opilio_Hlx/1-60
RSWSRAVFSNLQRKGLEKRFNIQKYITKPDRRQLAATLGLTDAQVKVWFQNRRMKWRHSK
>S_maritima_Hlx/1-60
RSWSRAVFSNLQRKGLEKRFQIQKYITKPDRRQLAATLGLTDAQVKVWFQNRRMKWRHSK
