# Supplementary material for: The genome of a sea spider corroborates a shared Hox cluster motif in arthropods with a reduced posterior tagma
Source: BMC Biol. 2025 Jul 2;23:196. doi: 10.1186/s12915-025-02276-x (PMC12220506; doi:10.1186/s12915-025-02276-x)
Supplement: Supplementary file 3 — Additional file 3. [file 12915_2025_2276_MOESM3_ESM.zip › suppl-file7-gene_analysis/nkx/nk_INSTAR5.m8]

A_bruennichi_NK1-B-1	TRINITY_DN4620_c0_g1_i1.p1	0.983	60	1	0	1	60	209	268	7.747E-33	119	60
A_bruennichi_NK1-B-1	TRINITY_DN6684_c0_g2_i1.p1	0.633	60	22	0	1	60	140	199	1.219E-18	79	60
A_bruennichi_NK1-B-1	TRINITY_DN18184_c1_g1_i1.p1	0.644	59	21	0	1	59	133	191	3.164E-18	78	60
A_bruennichi_NK1-B-1	TRINITY_DN14625_c5_g1_i1.p1	0.614	57	22	0	2	58	96	152	2.930E-17	75	60
A_bruennichi_NK1-B-1	TRINITY_DN5784_c0_g1_i1.p1	0.649	57	20	0	2	58	206	262	4.027E-17	74	60
A_bruennichi_NK1-B-1	TRINITY_DN4934_c1_g1_i1.p1	0.637	58	21	0	2	59	167	224	4.027E-17	74	60
A_bruennichi_NK1-B-1	TRINITY_DN4934_c1_g1_i2.p1	0.637	58	21	0	2	59	167	224	4.027E-17	74	60
A_bruennichi_NK1-B-1	TRINITY_DN4934_c1_g1_i3.p1	0.637	58	21	0	2	59	167	224	4.027E-17	74	60
A_bruennichi_NK1-B-1	TRINITY_DN2457_c4_g1_i1.p1	0.631	57	21	0	2	58	200	256	5.535E-17	74	60
A_bruennichi_NK1-B-1	TRINITY_DN21806_c0_g1_i1.p1	0.586	58	24	0	2	59	128	185	7.053E-16	71	60
A_bruennichi_NK1-B-1	TRINITY_DN42092_c0_g1_i2.p1	0.614	57	22	0	2	58	176	232	1.333E-15	70	60
A_bruennichi_NK1-B-1	TRINITY_DN397_c3_g1_i1.p1	0.596	57	23	0	2	58	281	337	1.333E-15	70	60
A_bruennichi_NK1-B-1	TRINITY_DN397_c3_g1_i2.p1	0.596	57	23	0	2	58	281	337	1.333E-15	70	60
A_bruennichi_NK1-B-1	TRINITY_DN9621_c0_g1_i1.p1	0.603	58	23	0	2	59	232	289	1.333E-15	70	60
A_bruennichi_NK1-B-1	TRINITY_DN9621_c0_g1_i10.p1	0.603	58	23	0	2	59	232	289	1.333E-15	70	60
A_bruennichi_NK1-B-1	TRINITY_DN9621_c0_g1_i11.p1	0.603	58	23	0	2	59	232	289	1.333E-15	70	60
A_bruennichi_NK1-B-1	TRINITY_DN9621_c0_g1_i12.p1	0.603	58	23	0	2	59	232	289	1.333E-15	70	60
A_bruennichi_NK1-B-1	TRINITY_DN9621_c0_g1_i13.p1	0.603	58	23	0	2	59	232	289	1.333E-15	70	60
A_bruennichi_NK1-B-1	TRINITY_DN9621_c0_g1_i14.p1	0.603	58	23	0	2	59	232	289	1.333E-15	70	60
A_bruennichi_NK1-B-1	TRINITY_DN9621_c0_g1_i15.p1	0.603	58	23	0	2	59	232	289	1.333E-15	70	60
A_bruennichi_NK1-B-1	TRINITY_DN9621_c0_g1_i4.p1	0.603	58	23	0	2	59	232	289	1.333E-15	70	60
A_bruennichi_NK1-B-1	TRINITY_DN9621_c0_g1_i6.p1	0.603	58	23	0	2	59	232	289	1.333E-15	70	60
A_bruennichi_NK1-B-1	TRINITY_DN9621_c0_g1_i7.p1	0.603	58	23	0	2	59	232	289	1.333E-15	70	60
A_bruennichi_NK1-B-1	TRINITY_DN9621_c0_g1_i9.p1	0.603	58	23	0	2	59	232	289	1.333E-15	70	60
A_bruennichi_NK1-B-1	TRINITY_DN2350_c0_g1_i1.p1	0.596	57	23	0	2	58	145	201	3.463E-15	69	60
A_bruennichi_NK1-B-1	TRINITY_DN2350_c0_g1_i3.p1	0.596	57	23	0	2	58	145	201	3.463E-15	69	60
A_bruennichi_NK1-B-1	TRINITY_DN2350_c0_g1_i6.p1	0.596	57	23	0	2	58	145	201	3.463E-15	69	60
A_bruennichi_NK1-B-1	TRINITY_DN2350_c0_g1_i2.p1	0.596	57	23	0	2	58	155	211	3.463E-15	69	60
A_bruennichi_NK1-B-1	TRINITY_DN2350_c0_g1_i4.p1	0.596	57	23	0	2	58	155	211	3.463E-15	69	60
A_bruennichi_NK1-B-1	TRINITY_DN2350_c0_g1_i5.p1	0.596	57	23	0	2	58	155	211	3.463E-15	69	60
A_bruennichi_NK1-B-1	TRINITY_DN15541_c0_g1_i1.p1	0.637	58	21	0	2	59	137	194	3.463E-15	69	60
A_bruennichi_NK1-B-1	TRINITY_DN15541_c0_g1_i2.p1	0.637	58	21	0	2	59	137	194	3.463E-15	69	60
A_bruennichi_NK1-B-1	TRINITY_DN9363_c0_g1_i1.p1	0.566	60	26	0	1	60	149	208	4.760E-15	68	60
A_bruennichi_NK1-B-1	TRINITY_DN9363_c0_g1_i2.p1	0.566	60	26	0	1	60	149	208	4.760E-15	68	60
A_bruennichi_NK1-B-1	TRINITY_DN6865_c1_g1_i1.p1	0.550	60	27	0	1	60	206	265	8.997E-15	68	60
A_bruennichi_NK1-B-1	TRINITY_DN6865_c1_g1_i3.p1	0.550	60	27	0	1	60	206	265	8.997E-15	68	60
A_bruennichi_NK1-B-1	TRINITY_DN3260_c0_g1_i1.p1	0.586	58	24	0	1	58	194	251	6.077E-14	65	60
A_bruennichi_NK1-B-1	TRINITY_DN3260_c0_g2_i1.p1	0.586	58	24	0	1	58	203	260	6.077E-14	65	60
A_bruennichi_NK1-B-1	TRINITY_DN9976_c1_g1_i10.p1	0.500	58	29	0	2	59	186	243	1.580E-13	64	60
A_bruennichi_NK1-B-1	TRINITY_DN9976_c1_g1_i2.p1	0.500	58	29	0	2	59	186	243	1.580E-13	64	60
A_bruennichi_NK1-B-1	TRINITY_DN9976_c1_g1_i5.p1	0.500	58	29	0	2	59	186	243	1.580E-13	64	60
A_bruennichi_NK1-B-1	TRINITY_DN9976_c1_g1_i6.p1	0.500	58	29	0	2	59	186	243	1.580E-13	64	60
A_bruennichi_NK1-B-1	TRINITY_DN220_c1_g1_i15.p1	0.543	57	26	0	2	58	53	109	2.172E-13	64	60
A_bruennichi_NK1-B-1	TRINITY_DN220_c1_g1_i16.p1	0.543	57	26	0	2	58	53	109	2.172E-13	64	60
A_bruennichi_NK1-B-1	TRINITY_DN220_c1_g1_i2.p1	0.543	57	26	0	2	58	53	109	2.172E-13	64	60
A_bruennichi_NK1-B-1	TRINITY_DN220_c1_g1_i3.p1	0.543	57	26	0	2	58	53	109	2.172E-13	64	60
A_bruennichi_NK1-B-1	TRINITY_DN220_c1_g1_i10.p1	0.543	57	26	0	2	58	64	120	2.172E-13	64	60
A_bruennichi_NK1-B-1	TRINITY_DN220_c1_g1_i11.p1	0.543	57	26	0	2	58	64	120	2.172E-13	64	60
A_bruennichi_NK1-B-1	TRINITY_DN220_c1_g1_i12.p1	0.543	57	26	0	2	58	64	120	2.172E-13	64	60
A_bruennichi_NK1-B-1	TRINITY_DN220_c1_g1_i13.p1	0.543	57	26	0	2	58	64	120	2.172E-13	64	60
A_bruennichi_NK1-B-1	TRINITY_DN220_c1_g1_i14.p1	0.543	57	26	0	2	58	64	120	2.172E-13	64	60
A_bruennichi_NK1-B-1	TRINITY_DN220_c1_g1_i18.p1	0.543	57	26	0	2	58	64	120	2.172E-13	64	60
A_bruennichi_NK1-B-1	TRINITY_DN220_c1_g1_i21.p1	0.543	57	26	0	2	58	64	120	2.172E-13	64	60
A_bruennichi_NK1-B-1	TRINITY_DN220_c1_g1_i6.p1	0.543	57	26	0	2	58	64	120	2.172E-13	64	60
A_bruennichi_NK1-B-1	TRINITY_DN6043_c0_g1_i1.p1	0.561	57	25	0	2	58	128	184	4.108E-13	63	60
A_bruennichi_NK1-B-1	TRINITY_DN4790_c0_g1_i1.p1	0.517	56	27	0	5	60	216	271	4.108E-13	63	60
A_bruennichi_NK1-B-1	TRINITY_DN2531_c1_g2_i1.p1	0.561	57	25	0	2	58	130	186	5.649E-13	63	60
A_bruennichi_NK1-B-1	TRINITY_DN1377_c3_g1_i1.p1	0.578	57	24	0	2	58	192	248	7.768E-13	62	60
A_bruennichi_NK1-B-1	TRINITY_DN1377_c3_g1_i2.p1	0.578	57	24	0	2	58	192	248	7.768E-13	62	60
A_bruennichi_NK1-B-1	TRINITY_DN1377_c3_g1_i3.p1	0.578	57	24	0	2	58	192	248	7.768E-13	62	60
A_bruennichi_NK1-B-1	TRINITY_DN9599_c0_g1_i1.p1	0.533	60	28	0	1	60	116	175	7.768E-13	62	60
A_bruennichi_NK1-B-1	TRINITY_DN10508_c0_g1_i3.p1	0.525	59	28	0	2	60	58	116	1.469E-12	61	60
A_bruennichi_NK1-B-1	TRINITY_DN10508_c0_g1_i1.p1	0.525	59	28	0	2	60	216	274	1.469E-12	61	60
A_bruennichi_NK1-B-1	TRINITY_DN10508_c0_g1_i2.p1	0.525	59	28	0	2	60	216	274	1.469E-12	61	60
A_bruennichi_NK1-B-1	TRINITY_DN102_c2_g1_i2.p1	0.568	58	25	0	2	59	171	228	2.021E-12	61	60
A_bruennichi_NK1-B-1	TRINITY_DN125_c8_g1_i2.p1	0.508	59	29	0	2	60	199	257	2.779E-12	61	60
A_bruennichi_NK1-B-1	TRINITY_DN125_c8_g1_i3.p1	0.508	59	29	0	2	60	199	257	2.779E-12	61	60
A_bruennichi_NK1-B-1	TRINITY_DN125_c8_g1_i4.p1	0.508	59	29	0	2	60	199	257	2.779E-12	61	60
A_bruennichi_NK1-B-1	TRINITY_DN125_c8_g1_i5.p1	0.508	59	29	0	2	60	199	257	2.779E-12	61	60
A_bruennichi_NK1-B-1	TRINITY_DN125_c8_g1_i6.p1	0.508	59	29	0	2	60	199	257	2.779E-12	61	60
A_bruennichi_NK1-B-1	TRINITY_DN3890_c1_g1_i1.p1	0.542	59	27	0	2	60	139	197	3.822E-12	60	60
A_bruennichi_NK1-B-1	TRINITY_DN4698_c0_g1_i1.p1	0.561	57	25	0	2	58	141	197	7.230E-12	59	60
A_bruennichi_NK1-B-1	TRINITY_DN14625_c0_g1_i2.p1	0.491	59	30	0	2	60	218	276	7.230E-12	59	60
A_bruennichi_NK1-B-1	TRINITY_DN14625_c0_g1_i5.p1	0.491	59	30	0	2	60	218	276	7.230E-12	59	60
A_bruennichi_NK1-B-1	TRINITY_DN14733_c0_g2_i1.p1	0.508	57	28	0	2	58	154	210	7.230E-12	59	60
A_bruennichi_NK1-B-1	TRINITY_DN1256_c0_g2_i1.p1	0.526	57	27	0	2	58	64	120	7.230E-12	59	60
A_bruennichi_NK1-B-1	TRINITY_DN45699_c0_g1_i1.p1	0.555	54	24	0	5	58	312	365	1.368E-11	59	60
A_bruennichi_NK1-B-1	TRINITY_DN5584_c0_g1_i7.p1	0.508	57	28	0	2	58	30	86	3.560E-11	57	60
A_bruennichi_NK1-B-1	TRINITY_DN5584_c0_g1_i3.p1	0.508	57	28	0	2	58	99	155	3.560E-11	57	60
A_bruennichi_NK1-B-1	TRINITY_DN4319_c0_g1_i1.p1	0.534	58	27	0	2	59	180	237	3.560E-11	57	60
A_bruennichi_NK1-B-1	TRINITY_DN8187_c0_g1_i2.p1	0.491	57	29	0	2	58	150	206	3.560E-11	57	60
A_bruennichi_NK1-B-1	TRINITY_DN8187_c0_g1_i1.p1	0.491	57	29	0	2	58	154	210	3.560E-11	57	60
A_bruennichi_NK1-B-1	TRINITY_DN144_c2_g1_i1.p1	0.482	58	30	0	2	59	224	281	3.560E-11	57	60
A_bruennichi_NK1-B-1	TRINITY_DN144_c2_g1_i2.p1	0.482	58	30	0	2	59	224	281	3.560E-11	57	60
A_bruennichi_NK1-B-1	TRINITY_DN10224_c0_g1_i1.p1	0.517	58	28	0	2	59	74	131	4.897E-11	57	60
A_bruennichi_NK1-B-1	TRINITY_DN4736_c1_g1_i1.p1	0.482	58	30	0	2	59	75	132	6.736E-11	57	60
A_bruennichi_NK1-B-1	TRINITY_DN2812_c1_g1_i1.p1	0.483	60	31	0	1	60	213	272	6.736E-11	57	60
A_bruennichi_NK1-B-1	TRINITY_DN2812_c1_g1_i4.p1	0.483	60	31	0	1	60	213	272	6.736E-11	57	60
A_bruennichi_NK1-B-1	TRINITY_DN4736_c1_g1_i2.p1	0.482	58	30	0	2	59	123	180	6.736E-11	57	60
A_bruennichi_NK1-B-1	TRINITY_DN3578_c7_g1_i1.p1	0.482	58	30	0	2	59	217	274	9.266E-11	56	60
A_bruennichi_NK1-B-1	TRINITY_DN3578_c7_g1_i2.p1	0.482	58	30	0	2	59	217	274	9.266E-11	56	60
A_bruennichi_NK1-B-1	TRINITY_DN1736_c0_g1_i12.p1	0.508	57	28	0	2	58	228	284	1.275E-10	56	60
A_bruennichi_NK1-B-1	TRINITY_DN1736_c0_g1_i13.p1	0.508	57	28	0	2	58	228	284	1.275E-10	56	60
A_bruennichi_NK1-B-1	TRINITY_DN1736_c0_g1_i15.p1	0.508	57	28	0	2	58	228	284	1.275E-10	56	60
A_bruennichi_NK1-B-1	TRINITY_DN1736_c0_g1_i3.p1	0.508	57	28	0	2	58	228	284	1.275E-10	56	60
A_bruennichi_NK1-B-1	TRINITY_DN1736_c0_g1_i4.p1	0.508	57	28	0	2	58	228	284	1.275E-10	56	60
A_bruennichi_NK1-B-1	TRINITY_DN1736_c0_g1_i6.p1	0.508	57	28	0	2	58	228	284	1.275E-10	56	60
A_bruennichi_NK1-B-1	TRINITY_DN1736_c0_g1_i7.p1	0.508	57	28	0	2	58	228	284	1.275E-10	56	60
A_bruennichi_NK1-B-1	TRINITY_DN1736_c0_g1_i9.p1	0.508	57	28	0	2	58	228	284	1.275E-10	56	60
A_bruennichi_NK1-B-1	TRINITY_DN1736_c0_g1_i1.p1	0.508	57	28	0	2	58	228	284	1.275E-10	56	60
A_bruennichi_NK1-B-1	TRINITY_DN1736_c0_g1_i10.p1	0.508	57	28	0	2	58	228	284	1.275E-10	56	60
A_bruennichi_NK1-B-1	TRINITY_DN1736_c0_g1_i11.p1	0.508	57	28	0	2	58	228	284	1.275E-10	56	60
A_bruennichi_NK1-B-1	TRINITY_DN1263_c1_g1_i1.p1	0.500	58	29	0	2	59	173	230	2.413E-10	55	60
A_bruennichi_NK1-B-1	TRINITY_DN21318_c0_g1_i1.p1	0.517	58	28	0	2	59	90	147	2.413E-10	55	60
A_bruennichi_NK1-B-1	TRINITY_DN1561_c0_g1_i4.p1	0.473	57	30	0	2	58	135	191	2.413E-10	55	60
A_bruennichi_NK1-B-1	TRINITY_DN1561_c0_g1_i2.p1	0.473	57	30	0	2	58	135	191	2.413E-10	55	60
A_bruennichi_NK1-B-1	TRINITY_DN57221_c0_g1_i1.p1	0.526	57	27	0	2	58	205	261	2.413E-10	55	60
A_bruennichi_NK1-B-1	TRINITY_DN57221_c0_g1_i3.p1	0.526	57	27	0	2	58	205	261	2.413E-10	55	60
A_bruennichi_NK1-B-1	TRINITY_DN57221_c0_g1_i5.p1	0.526	57	27	0	2	58	205	261	2.413E-10	55	60
A_bruennichi_NK1-B-1	TRINITY_DN57221_c0_g1_i2.p1	0.526	57	27	0	2	58	254	310	2.413E-10	55	60
A_bruennichi_NK1-B-1	TRINITY_DN57221_c0_g1_i4.p1	0.526	57	27	0	2	58	254	310	2.413E-10	55	60
A_bruennichi_NK1-B-1	TRINITY_DN1203_c1_g1_i1.p1	0.473	57	30	0	2	58	98	154	3.319E-10	55	60
A_bruennichi_NK1-B-1	TRINITY_DN6083_c2_g1_i2.p1	0.509	51	25	0	8	58	176	226	4.567E-10	54	60
A_bruennichi_NK1-B-1	TRINITY_DN7487_c1_g1_i1.p1	0.508	57	28	0	2	58	190	246	6.284E-10	54	60
A_bruennichi_NK1-B-1	TRINITY_DN7487_c1_g1_i3.p1	0.508	57	28	0	2	58	206	262	6.284E-10	54	60
A_bruennichi_NK1-B-1	TRINITY_DN2082_c2_g1_i1.p1	0.465	58	30	0	2	59	135	192	8.646E-10	53	60
A_bruennichi_NK1-B-1	TRINITY_DN378_c1_g1_i1.p1	0.457	59	31	0	2	60	166	224	1.190E-09	53	60
A_bruennichi_NK1-B-1	TRINITY_DN4894_c0_g1_i1.p1	0.438	57	31	0	3	59	103	159	1.190E-09	53	60
A_bruennichi_NK1-B-1	TRINITY_DN4894_c0_g1_i6.p1	0.438	57	31	0	3	59	103	159	1.190E-09	53	60
A_bruennichi_NK1-B-1	TRINITY_DN4894_c0_g1_i2.p1	0.438	57	31	0	3	59	252	308	1.190E-09	53	60
A_bruennichi_NK1-B-1	TRINITY_DN4894_c0_g1_i3.p1	0.438	57	31	0	3	59	252	308	1.190E-09	53	60
A_bruennichi_NK1-B-1	TRINITY_DN4894_c0_g1_i4.p1	0.438	57	31	0	3	59	252	308	1.190E-09	53	60
A_bruennichi_NK1-B-1	TRINITY_DN4894_c0_g1_i5.p1	0.438	57	31	0	3	59	252	308	1.190E-09	53	60
A_bruennichi_NK1-B-1	TRINITY_DN17973_c0_g1_i2.p1	0.491	57	29	0	2	58	209	265	1.637E-09	53	60
A_bruennichi_NK1-B-1	TRINITY_DN17973_c0_g1_i4.p1	0.491	57	29	0	2	58	209	265	1.637E-09	53	60
A_bruennichi_NK1-B-1	TRINITY_DN17973_c0_g1_i3.p1	0.491	57	29	0	2	58	209	265	1.637E-09	53	60
A_bruennichi_NK1-B-1	TRINITY_DN2848_c1_g1_i1.p1	0.491	57	29	0	2	58	188	244	1.637E-09	53	60
A_bruennichi_NK1-B-1	TRINITY_DN2848_c1_g1_i2.p1	0.491	57	29	0	2	58	188	244	1.637E-09	53	60
A_bruennichi_NK1-B-1	TRINITY_DN301_c5_g3_i2.p1	0.421	57	32	0	3	59	251	307	2.253E-09	52	60
A_bruennichi_NK1-B-1	TRINITY_DN14780_c2_g2_i1.p1	0.473	57	30	0	2	58	42	98	3.100E-09	52	60
A_bruennichi_NK1-B-1	TRINITY_DN14780_c2_g2_i2.p1	0.473	57	30	0	2	58	49	105	3.100E-09	52	60
A_bruennichi_NK1-B-1	TRINITY_DN82_c1_g1_i3.p1	0.465	58	30	0	2	59	46	103	3.100E-09	52	60
A_bruennichi_NK1-B-1	TRINITY_DN82_c1_g1_i1.p1	0.465	58	30	0	2	59	88	145	3.100E-09	52	60
A_bruennichi_NK1-B-1	TRINITY_DN7512_c0_g1_i7.p1	0.491	57	29	0	3	59	627	683	3.100E-09	52	60
A_bruennichi_NK1-B-1	TRINITY_DN7512_c0_g1_i3.p1	0.491	57	29	0	3	59	696	752	3.100E-09	52	60
A_bruennichi_NK1-B-1	TRINITY_DN7512_c0_g1_i5.p1	0.491	57	29	0	3	59	696	752	3.100E-09	52	60
A_bruennichi_NK1-B-1	TRINITY_DN7512_c0_g1_i1.p1	0.491	57	29	0	3	59	696	752	3.100E-09	52	60
A_bruennichi_NK1-B-1	TRINITY_DN7512_c0_g1_i2.p1	0.491	57	29	0	3	59	696	752	3.100E-09	52	60
A_bruennichi_NK1-B-1	TRINITY_DN3945_c0_g1_i3.p1	0.466	60	30	0	1	57	122	181	8.079E-09	51	60
A_bruennichi_NK1-B-1	TRINITY_DN9591_c0_g1_i1.p1	0.462	54	29	0	4	57	227	280	8.079E-09	51	60
A_bruennichi_NK1-B-1	TRINITY_DN15113_c0_g1_i1.p1	0.472	55	29	0	5	59	235	289	8.079E-09	51	60
A_bruennichi_NK1-B-1	TRINITY_DN15113_c0_g1_i2.p1	0.472	55	29	0	5	59	235	289	8.079E-09	51	60
A_bruennichi_NK1-B-1	TRINITY_DN8181_c0_g2_i1.p1	0.438	57	31	0	2	58	248	304	8.079E-09	51	60
A_bruennichi_NK1-B-1	TRINITY_DN8181_c0_g2_i2.p1	0.438	57	31	0	2	58	248	304	8.079E-09	51	60
A_bruennichi_NK1-B-1	TRINITY_DN3945_c0_g1_i1.p1	0.466	60	30	0	1	57	334	393	8.079E-09	51	60
A_bruennichi_NK1-B-1	TRINITY_DN3945_c0_g1_i4.p1	0.466	60	30	0	1	57	334	393	8.079E-09	51	60
A_bruennichi_NK1-B-1	TRINITY_DN5071_c0_g1_i4.p1	0.491	57	29	0	2	58	166	222	1.530E-08	50	60
A_bruennichi_NK1-B-1	TRINITY_DN6869_c0_g2_i2.p1	0.491	57	29	0	2	58	142	198	5.493E-08	48	60
A_bruennichi_NK1-B-1	TRINITY_DN6869_c0_g2_i1.p1	0.491	57	29	0	2	58	269	325	5.493E-08	48	60
A_bruennichi_NK1-B-1	TRINITY_DN301_c5_g3_i1.p1	0.393	61	34	0	3	59	251	311	1.433E-07	47	60
A_bruennichi_NK1-B-1	TRINITY_DN27727_c0_g1_i1.p1	0.472	36	18	0	23	58	2	37	1.263E-05	42	60
T_tridentatus_Slou_A	TRINITY_DN4620_c0_g1_i1.p1	0.983	60	1	0	1	60	209	268	7.747E-33	119	60
T_tridentatus_Slou_A	TRINITY_DN6684_c0_g2_i1.p1	0.633	60	22	0	1	60	140	199	1.219E-18	79	60
T_tridentatus_Slou_A	TRINITY_DN18184_c1_g1_i1.p1	0.644	59	21	0	1	59	133	191	3.164E-18	78	60
T_tridentatus_Slou_A	TRINITY_DN14625_c5_g1_i1.p1	0.614	57	22	0	2	58	96	152	2.930E-17	75	60
T_tridentatus_Slou_A	TRINITY_DN5784_c0_g1_i1.p1	0.649	57	20	0	2	58	206	262	4.027E-17	74	60
T_tridentatus_Slou_A	TRINITY_DN4934_c1_g1_i1.p1	0.637	58	21	0	2	59	167	224	4.027E-17	74	60
T_tridentatus_Slou_A	TRINITY_DN4934_c1_g1_i2.p1	0.637	58	21	0	2	59	167	224	4.027E-17	74	60
T_tridentatus_Slou_A	TRINITY_DN4934_c1_g1_i3.p1	0.637	58	21	0	2	59	167	224	4.027E-17	74	60
T_tridentatus_Slou_A	TRINITY_DN2457_c4_g1_i1.p1	0.631	57	21	0	2	58	200	256	5.535E-17	74	60
T_tridentatus_Slou_A	TRINITY_DN21806_c0_g1_i1.p1	0.586	58	24	0	2	59	128	185	7.053E-16	71	60
T_tridentatus_Slou_A	TRINITY_DN42092_c0_g1_i2.p1	0.614	57	22	0	2	58	176	232	1.333E-15	70	60
T_tridentatus_Slou_A	TRINITY_DN397_c3_g1_i1.p1	0.596	57	23	0	2	58	281	337	1.333E-15	70	60
T_tridentatus_Slou_A	TRINITY_DN397_c3_g1_i2.p1	0.596	57	23	0	2	58	281	337	1.333E-15	70	60
T_tridentatus_Slou_A	TRINITY_DN9621_c0_g1_i1.p1	0.603	58	23	0	2	59	232	289	1.333E-15	70	60
T_tridentatus_Slou_A	TRINITY_DN9621_c0_g1_i10.p1	0.603	58	23	0	2	59	232	289	1.333E-15	70	60
T_tridentatus_Slou_A	TRINITY_DN9621_c0_g1_i11.p1	0.603	58	23	0	2	59	232	289	1.333E-15	70	60
T_tridentatus_Slou_A	TRINITY_DN9621_c0_g1_i12.p1	0.603	58	23	0	2	59	232	289	1.333E-15	70	60
T_tridentatus_Slou_A	TRINITY_DN9621_c0_g1_i13.p1	0.603	58	23	0	2	59	232	289	1.333E-15	70	60
T_tridentatus_Slou_A	TRINITY_DN9621_c0_g1_i14.p1	0.603	58	23	0	2	59	232	289	1.333E-15	70	60
T_tridentatus_Slou_A	TRINITY_DN9621_c0_g1_i15.p1	0.603	58	23	0	2	59	232	289	1.333E-15	70	60
T_tridentatus_Slou_A	TRINITY_DN9621_c0_g1_i4.p1	0.603	58	23	0	2	59	232	289	1.333E-15	70	60
T_tridentatus_Slou_A	TRINITY_DN9621_c0_g1_i6.p1	0.603	58	23	0	2	59	232	289	1.333E-15	70	60
T_tridentatus_Slou_A	TRINITY_DN9621_c0_g1_i7.p1	0.603	58	23	0	2	59	232	289	1.333E-15	70	60
T_tridentatus_Slou_A	TRINITY_DN9621_c0_g1_i9.p1	0.603	58	23	0	2	59	232	289	1.333E-15	70	60
T_tridentatus_Slou_A	TRINITY_DN2350_c0_g1_i1.p1	0.596	57	23	0	2	58	145	201	3.463E-15	69	60
T_tridentatus_Slou_A	TRINITY_DN2350_c0_g1_i3.p1	0.596	57	23	0	2	58	145	201	3.463E-15	69	60
T_tridentatus_Slou_A	TRINITY_DN2350_c0_g1_i6.p1	0.596	57	23	0	2	58	145	201	3.463E-15	69	60
T_tridentatus_Slou_A	TRINITY_DN2350_c0_g1_i2.p1	0.596	57	23	0	2	58	155	211	3.463E-15	69	60
T_tridentatus_Slou_A	TRINITY_DN2350_c0_g1_i4.p1	0.596	57	23	0	2	58	155	211	3.463E-15	69	60
T_tridentatus_Slou_A	TRINITY_DN2350_c0_g1_i5.p1	0.596	57	23	0	2	58	155	211	3.463E-15	69	60
T_tridentatus_Slou_A	TRINITY_DN15541_c0_g1_i1.p1	0.637	58	21	0	2	59	137	194	3.463E-15	69	60
T_tridentatus_Slou_A	TRINITY_DN15541_c0_g1_i2.p1	0.637	58	21	0	2	59	137	194	3.463E-15	69	60
T_tridentatus_Slou_A	TRINITY_DN9363_c0_g1_i1.p1	0.566	60	26	0	1	60	149	208	4.760E-15	68	60
T_tridentatus_Slou_A	TRINITY_DN9363_c0_g1_i2.p1	0.566	60	26	0	1	60	149	208	4.760E-15	68	60
T_tridentatus_Slou_A	TRINITY_DN6865_c1_g1_i1.p1	0.550	60	27	0	1	60	206	265	8.997E-15	68	60
T_tridentatus_Slou_A	TRINITY_DN6865_c1_g1_i3.p1	0.550	60	27	0	1	60	206	265	8.997E-15	68	60
T_tridentatus_Slou_A	TRINITY_DN3260_c0_g1_i1.p1	0.586	58	24	0	1	58	194	251	6.077E-14	65	60
T_tridentatus_Slou_A	TRINITY_DN3260_c0_g2_i1.p1	0.586	58	24	0	1	58	203	260	6.077E-14	65	60
T_tridentatus_Slou_A	TRINITY_DN9976_c1_g1_i10.p1	0.500	58	29	0	2	59	186	243	1.580E-13	64	60
T_tridentatus_Slou_A	TRINITY_DN9976_c1_g1_i2.p1	0.500	58	29	0	2	59	186	243	1.580E-13	64	60
T_tridentatus_Slou_A	TRINITY_DN9976_c1_g1_i5.p1	0.500	58	29	0	2	59	186	243	1.580E-13	64	60
T_tridentatus_Slou_A	TRINITY_DN9976_c1_g1_i6.p1	0.500	58	29	0	2	59	186	243	1.580E-13	64	60
T_tridentatus_Slou_A	TRINITY_DN220_c1_g1_i15.p1	0.543	57	26	0	2	58	53	109	2.172E-13	64	60
T_tridentatus_Slou_A	TRINITY_DN220_c1_g1_i16.p1	0.543	57	26	0	2	58	53	109	2.172E-13	64	60
T_tridentatus_Slou_A	TRINITY_DN220_c1_g1_i2.p1	0.543	57	26	0	2	58	53	109	2.172E-13	64	60
T_tridentatus_Slou_A	TRINITY_DN220_c1_g1_i3.p1	0.543	57	26	0	2	58	53	109	2.172E-13	64	60
T_tridentatus_Slou_A	TRINITY_DN220_c1_g1_i10.p1	0.543	57	26	0	2	58	64	120	2.172E-13	64	60
T_tridentatus_Slou_A	TRINITY_DN220_c1_g1_i11.p1	0.543	57	26	0	2	58	64	120	2.172E-13	64	60
T_tridentatus_Slou_A	TRINITY_DN220_c1_g1_i12.p1	0.543	57	26	0	2	58	64	120	2.172E-13	64	60
T_tridentatus_Slou_A	TRINITY_DN220_c1_g1_i13.p1	0.543	57	26	0	2	58	64	120	2.172E-13	64	60
T_tridentatus_Slou_A	TRINITY_DN220_c1_g1_i14.p1	0.543	57	26	0	2	58	64	120	2.172E-13	64	60
T_tridentatus_Slou_A	TRINITY_DN220_c1_g1_i18.p1	0.543	57	26	0	2	58	64	120	2.172E-13	64	60
T_tridentatus_Slou_A	TRINITY_DN220_c1_g1_i21.p1	0.543	57	26	0	2	58	64	120	2.172E-13	64	60
T_tridentatus_Slou_A	TRINITY_DN220_c1_g1_i6.p1	0.543	57	26	0	2	58	64	120	2.172E-13	64	60
T_tridentatus_Slou_A	TRINITY_DN6043_c0_g1_i1.p1	0.561	57	25	0	2	58	128	184	4.108E-13	63	60
T_tridentatus_Slou_A	TRINITY_DN4790_c0_g1_i1.p1	0.517	56	27	0	5	60	216	271	4.108E-13	63	60
T_tridentatus_Slou_A	TRINITY_DN2531_c1_g2_i1.p1	0.561	57	25	0	2	58	130	186	5.649E-13	63	60
T_tridentatus_Slou_A	TRINITY_DN1377_c3_g1_i1.p1	0.578	57	24	0	2	58	192	248	7.768E-13	62	60
T_tridentatus_Slou_A	TRINITY_DN1377_c3_g1_i2.p1	0.578	57	24	0	2	58	192	248	7.768E-13	62	60
T_tridentatus_Slou_A	TRINITY_DN1377_c3_g1_i3.p1	0.578	57	24	0	2	58	192	248	7.768E-13	62	60
T_tridentatus_Slou_A	TRINITY_DN9599_c0_g1_i1.p1	0.533	60	28	0	1	60	116	175	7.768E-13	62	60
T_tridentatus_Slou_A	TRINITY_DN10508_c0_g1_i3.p1	0.525	59	28	0	2	60	58	116	1.469E-12	61	60
T_tridentatus_Slou_A	TRINITY_DN10508_c0_g1_i1.p1	0.525	59	28	0	2	60	216	274	1.469E-12	61	60
T_tridentatus_Slou_A	TRINITY_DN10508_c0_g1_i2.p1	0.525	59	28	0	2	60	216	274	1.469E-12	61	60
T_tridentatus_Slou_A	TRINITY_DN102_c2_g1_i2.p1	0.568	58	25	0	2	59	171	228	2.021E-12	61	60
T_tridentatus_Slou_A	TRINITY_DN125_c8_g1_i2.p1	0.508	59	29	0	2	60	199	257	2.779E-12	61	60
T_tridentatus_Slou_A	TRINITY_DN125_c8_g1_i3.p1	0.508	59	29	0	2	60	199	257	2.779E-12	61	60
T_tridentatus_Slou_A	TRINITY_DN125_c8_g1_i4.p1	0.508	59	29	0	2	60	199	257	2.779E-12	61	60
T_tridentatus_Slou_A	TRINITY_DN125_c8_g1_i5.p1	0.508	59	29	0	2	60	199	257	2.779E-12	61	60
T_tridentatus_Slou_A	TRINITY_DN125_c8_g1_i6.p1	0.508	59	29	0	2	60	199	257	2.779E-12	61	60
T_tridentatus_Slou_A	TRINITY_DN3890_c1_g1_i1.p1	0.542	59	27	0	2	60	139	197	3.822E-12	60	60
T_tridentatus_Slou_A	TRINITY_DN4698_c0_g1_i1.p1	0.561	57	25	0	2	58	141	197	7.230E-12	59	60
T_tridentatus_Slou_A	TRINITY_DN14625_c0_g1_i2.p1	0.491	59	30	0	2	60	218	276	7.230E-12	59	60
T_tridentatus_Slou_A	TRINITY_DN14625_c0_g1_i5.p1	0.491	59	30	0	2	60	218	276	7.230E-12	59	60
T_tridentatus_Slou_A	TRINITY_DN14733_c0_g2_i1.p1	0.508	57	28	0	2	58	154	210	7.230E-12	59	60
T_tridentatus_Slou_A	TRINITY_DN1256_c0_g2_i1.p1	0.526	57	27	0	2	58	64	120	7.230E-12	59	60
T_tridentatus_Slou_A	TRINITY_DN45699_c0_g1_i1.p1	0.555	54	24	0	5	58	312	365	1.368E-11	59	60
T_tridentatus_Slou_A	TRINITY_DN5584_c0_g1_i7.p1	0.508	57	28	0	2	58	30	86	3.560E-11	57	60
T_tridentatus_Slou_A	TRINITY_DN5584_c0_g1_i3.p1	0.508	57	28	0	2	58	99	155	3.560E-11	57	60
T_tridentatus_Slou_A	TRINITY_DN4319_c0_g1_i1.p1	0.534	58	27	0	2	59	180	237	3.560E-11	57	60
T_tridentatus_Slou_A	TRINITY_DN8187_c0_g1_i2.p1	0.491	57	29	0	2	58	150	206	3.560E-11	57	60
T_tridentatus_Slou_A	TRINITY_DN8187_c0_g1_i1.p1	0.491	57	29	0	2	58	154	210	3.560E-11	57	60
T_tridentatus_Slou_A	TRINITY_DN144_c2_g1_i1.p1	0.482	58	30	0	2	59	224	281	3.560E-11	57	60
T_tridentatus_Slou_A	TRINITY_DN144_c2_g1_i2.p1	0.482	58	30	0	2	59	224	281	3.560E-11	57	60
T_tridentatus_Slou_A	TRINITY_DN10224_c0_g1_i1.p1	0.517	58	28	0	2	59	74	131	4.897E-11	57	60
T_tridentatus_Slou_A	TRINITY_DN4736_c1_g1_i1.p1	0.482	58	30	0	2	59	75	132	6.736E-11	57	60
T_tridentatus_Slou_A	TRINITY_DN2812_c1_g1_i1.p1	0.483	60	31	0	1	60	213	272	6.736E-11	57	60
T_tridentatus_Slou_A	TRINITY_DN2812_c1_g1_i4.p1	0.483	60	31	0	1	60	213	272	6.736E-11	57	60
T_tridentatus_Slou_A	TRINITY_DN4736_c1_g1_i2.p1	0.482	58	30	0	2	59	123	180	6.736E-11	57	60
T_tridentatus_Slou_A	TRINITY_DN3578_c7_g1_i1.p1	0.482	58	30	0	2	59	217	274	9.266E-11	56	60
T_tridentatus_Slou_A	TRINITY_DN3578_c7_g1_i2.p1	0.482	58	30	0	2	59	217	274	9.266E-11	56	60
T_tridentatus_Slou_A	TRINITY_DN1736_c0_g1_i12.p1	0.508	57	28	0	2	58	228	284	1.275E-10	56	60
T_tridentatus_Slou_A	TRINITY_DN1736_c0_g1_i13.p1	0.508	57	28	0	2	58	228	284	1.275E-10	56	60
T_tridentatus_Slou_A	TRINITY_DN1736_c0_g1_i15.p1	0.508	57	28	0	2	58	228	284	1.275E-10	56	60
T_tridentatus_Slou_A	TRINITY_DN1736_c0_g1_i3.p1	0.508	57	28	0	2	58	228	284	1.275E-10	56	60
T_tridentatus_Slou_A	TRINITY_DN1736_c0_g1_i4.p1	0.508	57	28	0	2	58	228	284	1.275E-10	56	60
T_tridentatus_Slou_A	TRINITY_DN1736_c0_g1_i6.p1	0.508	57	28	0	2	58	228	284	1.275E-10	56	60
T_tridentatus_Slou_A	TRINITY_DN1736_c0_g1_i7.p1	0.508	57	28	0	2	58	228	284	1.275E-10	56	60
T_tridentatus_Slou_A	TRINITY_DN1736_c0_g1_i9.p1	0.508	57	28	0	2	58	228	284	1.275E-10	56	60
T_tridentatus_Slou_A	TRINITY_DN1736_c0_g1_i1.p1	0.508	57	28	0	2	58	228	284	1.275E-10	56	60
T_tridentatus_Slou_A	TRINITY_DN1736_c0_g1_i10.p1	0.508	57	28	0	2	58	228	284	1.275E-10	56	60
T_tridentatus_Slou_A	TRINITY_DN1736_c0_g1_i11.p1	0.508	57	28	0	2	58	228	284	1.275E-10	56	60
T_tridentatus_Slou_A	TRINITY_DN1263_c1_g1_i1.p1	0.500	58	29	0	2	59	173	230	2.413E-10	55	60
T_tridentatus_Slou_A	TRINITY_DN21318_c0_g1_i1.p1	0.517	58	28	0	2	59	90	147	2.413E-10	55	60
T_tridentatus_Slou_A	TRINITY_DN1561_c0_g1_i4.p1	0.473	57	30	0	2	58	135	191	2.413E-10	55	60
T_tridentatus_Slou_A	TRINITY_DN1561_c0_g1_i2.p1	0.473	57	30	0	2	58	135	191	2.413E-10	55	60
T_tridentatus_Slou_A	TRINITY_DN57221_c0_g1_i1.p1	0.526	57	27	0	2	58	205	261	2.413E-10	55	60
T_tridentatus_Slou_A	TRINITY_DN57221_c0_g1_i3.p1	0.526	57	27	0	2	58	205	261	2.413E-10	55	60
T_tridentatus_Slou_A	TRINITY_DN57221_c0_g1_i5.p1	0.526	57	27	0	2	58	205	261	2.413E-10	55	60
T_tridentatus_Slou_A	TRINITY_DN57221_c0_g1_i2.p1	0.526	57	27	0	2	58	254	310	2.413E-10	55	60
T_tridentatus_Slou_A	TRINITY_DN57221_c0_g1_i4.p1	0.526	57	27	0	2	58	254	310	2.413E-10	55	60
T_tridentatus_Slou_A	TRINITY_DN1203_c1_g1_i1.p1	0.473	57	30	0	2	58	98	154	3.319E-10	55	60
T_tridentatus_Slou_A	TRINITY_DN6083_c2_g1_i2.p1	0.509	51	25	0	8	58	176	226	4.567E-10	54	60
T_tridentatus_Slou_A	TRINITY_DN7487_c1_g1_i1.p1	0.508	57	28	0	2	58	190	246	6.284E-10	54	60
T_tridentatus_Slou_A	TRINITY_DN7487_c1_g1_i3.p1	0.508	57	28	0	2	58	206	262	6.284E-10	54	60
T_tridentatus_Slou_A	TRINITY_DN2082_c2_g1_i1.p1	0.465	58	30	0	2	59	135	192	8.646E-10	53	60
T_tridentatus_Slou_A	TRINITY_DN378_c1_g1_i1.p1	0.457	59	31	0	2	60	166	224	1.190E-09	53	60
T_tridentatus_Slou_A	TRINITY_DN4894_c0_g1_i1.p1	0.438	57	31	0	3	59	103	159	1.190E-09	53	60
T_tridentatus_Slou_A	TRINITY_DN4894_c0_g1_i6.p1	0.438	57	31	0	3	59	103	159	1.190E-09	53	60
T_tridentatus_Slou_A	TRINITY_DN4894_c0_g1_i2.p1	0.438	57	31	0	3	59	252	308	1.190E-09	53	60
T_tridentatus_Slou_A	TRINITY_DN4894_c0_g1_i3.p1	0.438	57	31	0	3	59	252	308	1.190E-09	53	60
T_tridentatus_Slou_A	TRINITY_DN4894_c0_g1_i4.p1	0.438	57	31	0	3	59	252	308	1.190E-09	53	60
T_tridentatus_Slou_A	TRINITY_DN4894_c0_g1_i5.p1	0.438	57	31	0	3	59	252	308	1.190E-09	53	60
T_tridentatus_Slou_A	TRINITY_DN17973_c0_g1_i2.p1	0.491	57	29	0	2	58	209	265	1.637E-09	53	60
T_tridentatus_Slou_A	TRINITY_DN17973_c0_g1_i4.p1	0.491	57	29	0	2	58	209	265	1.637E-09	53	60
T_tridentatus_Slou_A	TRINITY_DN17973_c0_g1_i3.p1	0.491	57	29	0	2	58	209	265	1.637E-09	53	60
T_tridentatus_Slou_A	TRINITY_DN2848_c1_g1_i1.p1	0.491	57	29	0	2	58	188	244	1.637E-09	53	60
T_tridentatus_Slou_A	TRINITY_DN2848_c1_g1_i2.p1	0.491	57	29	0	2	58	188	244	1.637E-09	53	60
T_tridentatus_Slou_A	TRINITY_DN301_c5_g3_i2.p1	0.421	57	32	0	3	59	251	307	2.253E-09	52	60
T_tridentatus_Slou_A	TRINITY_DN14780_c2_g2_i1.p1	0.473	57	30	0	2	58	42	98	3.100E-09	52	60
T_tridentatus_Slou_A	TRINITY_DN14780_c2_g2_i2.p1	0.473	57	30	0	2	58	49	105	3.100E-09	52	60
T_tridentatus_Slou_A	TRINITY_DN82_c1_g1_i3.p1	0.465	58	30	0	2	59	46	103	3.100E-09	52	60
T_tridentatus_Slou_A	TRINITY_DN82_c1_g1_i1.p1	0.465	58	30	0	2	59	88	145	3.100E-09	52	60
T_tridentatus_Slou_A	TRINITY_DN7512_c0_g1_i7.p1	0.491	57	29	0	3	59	627	683	3.100E-09	52	60
T_tridentatus_Slou_A	TRINITY_DN7512_c0_g1_i3.p1	0.491	57	29	0	3	59	696	752	3.100E-09	52	60
T_tridentatus_Slou_A	TRINITY_DN7512_c0_g1_i5.p1	0.491	57	29	0	3	59	696	752	3.100E-09	52	60
T_tridentatus_Slou_A	TRINITY_DN7512_c0_g1_i1.p1	0.491	57	29	0	3	59	696	752	3.100E-09	52	60
T_tridentatus_Slou_A	TRINITY_DN7512_c0_g1_i2.p1	0.491	57	29	0	3	59	696	752	3.100E-09	52	60
T_tridentatus_Slou_A	TRINITY_DN3945_c0_g1_i3.p1	0.466	60	30	0	1	57	122	181	8.079E-09	51	60
T_tridentatus_Slou_A	TRINITY_DN9591_c0_g1_i1.p1	0.462	54	29	0	4	57	227	280	8.079E-09	51	60
T_tridentatus_Slou_A	TRINITY_DN15113_c0_g1_i1.p1	0.472	55	29	0	5	59	235	289	8.079E-09	51	60
T_tridentatus_Slou_A	TRINITY_DN15113_c0_g1_i2.p1	0.472	55	29	0	5	59	235	289	8.079E-09	51	60
T_tridentatus_Slou_A	TRINITY_DN8181_c0_g2_i1.p1	0.438	57	31	0	2	58	248	304	8.079E-09	51	60
T_tridentatus_Slou_A	TRINITY_DN8181_c0_g2_i2.p1	0.438	57	31	0	2	58	248	304	8.079E-09	51	60
T_tridentatus_Slou_A	TRINITY_DN3945_c0_g1_i1.p1	0.466	60	30	0	1	57	334	393	8.079E-09	51	60
T_tridentatus_Slou_A	TRINITY_DN3945_c0_g1_i4.p1	0.466	60	30	0	1	57	334	393	8.079E-09	51	60
T_tridentatus_Slou_A	TRINITY_DN5071_c0_g1_i4.p1	0.491	57	29	0	2	58	166	222	1.530E-08	50	60
T_tridentatus_Slou_A	TRINITY_DN6869_c0_g2_i2.p1	0.491	57	29	0	2	58	142	198	5.493E-08	48	60
T_tridentatus_Slou_A	TRINITY_DN6869_c0_g2_i1.p1	0.491	57	29	0	2	58	269	325	5.493E-08	48	60
T_tridentatus_Slou_A	TRINITY_DN301_c5_g3_i1.p1	0.393	61	34	0	3	59	251	311	1.433E-07	47	60
T_tridentatus_Slou_A	TRINITY_DN27727_c0_g1_i1.p1	0.472	36	18	0	23	58	2	37	1.263E-05	42	60
T_tridentatus_Scro_D	TRINITY_DN4319_c0_g1_i1.p1	0.900	60	6	0	1	60	179	238	1.048E-28	108	60
T_tridentatus_Scro_D	TRINITY_DN57221_c0_g1_i1.p1	0.859	57	8	0	2	58	205	261	8.895E-27	102	60
T_tridentatus_Scro_D	TRINITY_DN57221_c0_g1_i3.p1	0.859	57	8	0	2	58	205	261	8.895E-27	102	60
T_tridentatus_Scro_D	TRINITY_DN57221_c0_g1_i5.p1	0.859	57	8	0	2	58	205	261	8.895E-27	102	60
T_tridentatus_Scro_D	TRINITY_DN57221_c0_g1_i2.p1	0.859	57	8	0	2	58	254	310	8.895E-27	102	60
T_tridentatus_Scro_D	TRINITY_DN57221_c0_g1_i4.p1	0.859	57	8	0	2	58	254	310	8.895E-27	102	60
T_tridentatus_Scro_D	TRINITY_DN102_c2_g1_i2.p1	0.827	58	10	0	2	59	171	228	5.970E-26	100	60
T_tridentatus_Scro_D	TRINITY_DN102_c2_g1_i1.p1	0.770	48	11	0	2	49	171	218	7.608E-17	74	60
T_tridentatus_Scro_D	TRINITY_DN4698_c0_g1_i1.p1	0.589	56	23	0	5	60	144	199	1.333E-15	70	60
T_tridentatus_Scro_D	TRINITY_DN5784_c0_g1_i1.p1	0.543	57	26	0	2	58	206	262	2.021E-12	61	60
T_tridentatus_Scro_D	TRINITY_DN9976_c1_g1_i10.p1	0.500	60	30	0	1	60	185	244	7.230E-12	59	60
T_tridentatus_Scro_D	TRINITY_DN9976_c1_g1_i2.p1	0.500	60	30	0	1	60	185	244	7.230E-12	59	60
T_tridentatus_Scro_D	TRINITY_DN9976_c1_g1_i5.p1	0.500	60	30	0	1	60	185	244	7.230E-12	59	60
T_tridentatus_Scro_D	TRINITY_DN9976_c1_g1_i6.p1	0.500	60	30	0	1	60	185	244	7.230E-12	59	60
T_tridentatus_Scro_D	TRINITY_DN397_c3_g1_i1.p1	0.500	56	28	0	3	58	282	337	1.881E-11	58	60
T_tridentatus_Scro_D	TRINITY_DN397_c3_g1_i2.p1	0.500	56	28	0	3	58	282	337	1.881E-11	58	60
T_tridentatus_Scro_D	TRINITY_DN9363_c0_g1_i1.p1	0.490	55	28	0	5	59	153	207	4.897E-11	57	60
T_tridentatus_Scro_D	TRINITY_DN9363_c0_g1_i2.p1	0.490	55	28	0	5	59	153	207	4.897E-11	57	60
T_tridentatus_Scro_D	TRINITY_DN42092_c0_g1_i2.p1	0.526	57	27	0	2	58	176	232	4.897E-11	57	60
T_tridentatus_Scro_D	TRINITY_DN9621_c0_g1_i1.p1	0.526	57	27	0	3	59	233	289	4.897E-11	57	60
T_tridentatus_Scro_D	TRINITY_DN9621_c0_g1_i10.p1	0.526	57	27	0	3	59	233	289	4.897E-11	57	60
T_tridentatus_Scro_D	TRINITY_DN9621_c0_g1_i11.p1	0.526	57	27	0	3	59	233	289	4.897E-11	57	60
T_tridentatus_Scro_D	TRINITY_DN9621_c0_g1_i12.p1	0.526	57	27	0	3	59	233	289	4.897E-11	57	60
T_tridentatus_Scro_D	TRINITY_DN9621_c0_g1_i13.p1	0.526	57	27	0	3	59	233	289	4.897E-11	57	60
T_tridentatus_Scro_D	TRINITY_DN9621_c0_g1_i14.p1	0.526	57	27	0	3	59	233	289	4.897E-11	57	60
T_tridentatus_Scro_D	TRINITY_DN9621_c0_g1_i15.p1	0.526	57	27	0	3	59	233	289	4.897E-11	57	60
T_tridentatus_Scro_D	TRINITY_DN9621_c0_g1_i4.p1	0.526	57	27	0	3	59	233	289	4.897E-11	57	60
T_tridentatus_Scro_D	TRINITY_DN9621_c0_g1_i6.p1	0.526	57	27	0	3	59	233	289	4.897E-11	57	60
T_tridentatus_Scro_D	TRINITY_DN9621_c0_g1_i7.p1	0.526	57	27	0	3	59	233	289	4.897E-11	57	60
T_tridentatus_Scro_D	TRINITY_DN9621_c0_g1_i9.p1	0.526	57	27	0	3	59	233	289	4.897E-11	57	60
T_tridentatus_Scro_D	TRINITY_DN15541_c0_g1_i1.p1	0.525	59	28	0	1	59	136	194	9.266E-11	56	60
T_tridentatus_Scro_D	TRINITY_DN15541_c0_g1_i2.p1	0.525	59	28	0	1	59	136	194	9.266E-11	56	60
T_tridentatus_Scro_D	TRINITY_DN2457_c4_g1_i1.p1	0.518	54	26	0	5	58	203	256	9.266E-11	56	60
T_tridentatus_Scro_D	TRINITY_DN2350_c0_g1_i1.p1	0.508	57	28	0	2	58	145	201	1.754E-10	55	60
T_tridentatus_Scro_D	TRINITY_DN2350_c0_g1_i3.p1	0.508	57	28	0	2	58	145	201	1.754E-10	55	60
T_tridentatus_Scro_D	TRINITY_DN2350_c0_g1_i6.p1	0.508	57	28	0	2	58	145	201	1.754E-10	55	60
T_tridentatus_Scro_D	TRINITY_DN2350_c0_g1_i2.p1	0.508	57	28	0	2	58	155	211	1.754E-10	55	60
T_tridentatus_Scro_D	TRINITY_DN2350_c0_g1_i4.p1	0.508	57	28	0	2	58	155	211	1.754E-10	55	60
T_tridentatus_Scro_D	TRINITY_DN2350_c0_g1_i5.p1	0.508	57	28	0	2	58	155	211	1.754E-10	55	60
T_tridentatus_Scro_D	TRINITY_DN6043_c0_g1_i1.p1	0.508	57	28	0	2	58	128	184	2.413E-10	55	60
T_tridentatus_Scro_D	TRINITY_DN2531_c1_g2_i1.p1	0.491	57	29	0	2	58	130	186	2.413E-10	55	60
T_tridentatus_Scro_D	TRINITY_DN7487_c1_g1_i1.p1	0.508	57	28	0	2	58	190	246	3.319E-10	55	60
T_tridentatus_Scro_D	TRINITY_DN7487_c1_g1_i3.p1	0.508	57	28	0	2	58	206	262	3.319E-10	55	60
T_tridentatus_Scro_D	TRINITY_DN21318_c0_g1_i1.p1	0.454	55	29	0	5	59	93	147	4.567E-10	54	60
T_tridentatus_Scro_D	TRINITY_DN18184_c1_g1_i1.p1	0.491	59	30	0	2	60	134	192	8.646E-10	53	60
T_tridentatus_Scro_D	TRINITY_DN4934_c1_g1_i1.p1	0.491	59	30	0	2	60	167	225	1.637E-09	53	60
T_tridentatus_Scro_D	TRINITY_DN4934_c1_g1_i2.p1	0.491	59	30	0	2	60	167	225	1.637E-09	53	60
T_tridentatus_Scro_D	TRINITY_DN4934_c1_g1_i3.p1	0.491	59	30	0	2	60	167	225	1.637E-09	53	60
T_tridentatus_Scro_D	TRINITY_DN4620_c0_g1_i1.p1	0.517	58	28	0	2	59	210	267	2.253E-09	52	60
T_tridentatus_Scro_D	TRINITY_DN6083_c2_g1_i2.p1	0.490	53	27	0	6	58	174	226	4.266E-09	51	60
T_tridentatus_Scro_D	TRINITY_DN6684_c0_g2_i1.p1	0.482	58	30	0	2	59	141	198	4.266E-09	51	60
T_tridentatus_Scro_D	TRINITY_DN3945_c0_g1_i3.p1	0.500	52	26	0	4	55	128	179	5.870E-09	51	60
T_tridentatus_Scro_D	TRINITY_DN3945_c0_g1_i1.p1	0.500	52	26	0	4	55	340	391	5.870E-09	51	60
T_tridentatus_Scro_D	TRINITY_DN3945_c0_g1_i4.p1	0.500	52	26	0	4	55	340	391	5.870E-09	51	60
T_tridentatus_Scro_D	TRINITY_DN1377_c3_g1_i1.p1	0.462	54	29	0	5	58	195	248	8.079E-09	51	60
T_tridentatus_Scro_D	TRINITY_DN1377_c3_g1_i2.p1	0.462	54	29	0	5	58	195	248	8.079E-09	51	60
T_tridentatus_Scro_D	TRINITY_DN1377_c3_g1_i3.p1	0.462	54	29	0	5	58	195	248	8.079E-09	51	60
T_tridentatus_Scro_D	TRINITY_DN7512_c0_g1_i7.p1	0.431	58	32	0	3	60	627	684	8.079E-09	51	60
T_tridentatus_Scro_D	TRINITY_DN7512_c0_g1_i3.p1	0.431	58	32	0	3	60	696	753	8.079E-09	51	60
T_tridentatus_Scro_D	TRINITY_DN7512_c0_g1_i5.p1	0.431	58	32	0	3	60	696	753	8.079E-09	51	60
T_tridentatus_Scro_D	TRINITY_DN7512_c0_g1_i1.p1	0.431	58	32	0	3	60	696	753	8.079E-09	51	60
T_tridentatus_Scro_D	TRINITY_DN7512_c0_g1_i2.p1	0.431	58	32	0	3	60	696	753	8.079E-09	51	60
T_tridentatus_Scro_D	TRINITY_DN14625_c5_g1_i1.p1	0.462	54	29	0	5	58	99	152	1.112E-08	50	60
T_tridentatus_Scro_D	TRINITY_DN4790_c0_g1_i1.p1	0.425	54	30	0	5	58	216	269	1.112E-08	50	60
T_tridentatus_Scro_D	TRINITY_DN9599_c0_g1_i1.p1	0.446	56	30	0	5	60	120	175	1.530E-08	50	60
T_tridentatus_Scro_D	TRINITY_DN10508_c0_g1_i3.p1	0.454	55	29	0	5	59	61	115	2.899E-08	49	60
T_tridentatus_Scro_D	TRINITY_DN3260_c0_g1_i1.p1	0.444	54	29	0	5	58	198	251	2.899E-08	49	60
T_tridentatus_Scro_D	TRINITY_DN10508_c0_g1_i1.p1	0.454	55	29	0	5	59	219	273	2.899E-08	49	60
T_tridentatus_Scro_D	TRINITY_DN10508_c0_g1_i2.p1	0.454	55	29	0	5	59	219	273	2.899E-08	49	60
T_tridentatus_Scro_D	TRINITY_DN3260_c0_g2_i1.p1	0.444	54	29	0	5	58	207	260	2.899E-08	49	60
T_tridentatus_Scro_D	TRINITY_DN1263_c1_g1_i1.p1	0.423	59	33	0	1	59	172	230	3.990E-08	49	60
T_tridentatus_Scro_D	TRINITY_DN6869_c0_g2_i2.p1	0.473	57	30	0	2	58	142	198	5.493E-08	48	60
T_tridentatus_Scro_D	TRINITY_DN6869_c0_g2_i1.p1	0.473	57	30	0	2	58	269	325	5.493E-08	48	60
T_tridentatus_Scro_D	TRINITY_DN9591_c0_g1_i1.p1	0.470	51	26	0	5	55	228	278	7.561E-08	48	60
T_tridentatus_Scro_D	TRINITY_DN21806_c0_g1_i1.p1	0.440	59	32	0	2	60	128	186	1.433E-07	47	60
T_tridentatus_Scro_D	TRINITY_DN5584_c0_g1_i7.p1	0.481	54	28	0	5	58	33	86	1.973E-07	47	60
T_tridentatus_Scro_D	TRINITY_DN5584_c0_g1_i3.p1	0.481	54	28	0	5	58	102	155	1.973E-07	47	60
T_tridentatus_Scro_D	TRINITY_DN3578_c7_g1_i1.p1	0.436	55	30	0	5	59	220	274	2.716E-07	46	60
T_tridentatus_Scro_D	TRINITY_DN3578_c7_g1_i2.p1	0.436	55	30	0	5	59	220	274	2.716E-07	46	60
T_tridentatus_Scro_D	TRINITY_DN3890_c1_g1_i1.p1	0.407	54	31	0	5	58	142	195	3.739E-07	46	60
T_tridentatus_Scro_D	TRINITY_DN125_c8_g1_i2.p1	0.418	55	31	0	5	59	202	256	3.739E-07	46	60
T_tridentatus_Scro_D	TRINITY_DN125_c8_g1_i3.p1	0.418	55	31	0	5	59	202	256	3.739E-07	46	60
T_tridentatus_Scro_D	TRINITY_DN125_c8_g1_i4.p1	0.418	55	31	0	5	59	202	256	3.739E-07	46	60
T_tridentatus_Scro_D	TRINITY_DN125_c8_g1_i5.p1	0.418	55	31	0	5	59	202	256	3.739E-07	46	60
T_tridentatus_Scro_D	TRINITY_DN125_c8_g1_i6.p1	0.418	55	31	0	5	59	202	256	3.739E-07	46	60
T_tridentatus_Scro_D	TRINITY_DN15113_c0_g1_i1.p1	0.423	59	33	0	1	59	231	289	3.739E-07	46	60
T_tridentatus_Scro_D	TRINITY_DN15113_c0_g1_i2.p1	0.423	59	33	0	1	59	231	289	3.739E-07	46	60
T_tridentatus_Scro_D	TRINITY_DN14780_c2_g2_i1.p1	0.456	57	30	0	2	58	42	98	5.148E-07	46	60
T_tridentatus_Scro_D	TRINITY_DN14780_c2_g2_i2.p1	0.456	57	30	0	2	58	49	105	5.148E-07	46	60
T_tridentatus_Scro_D	TRINITY_DN2812_c1_g1_i1.p1	0.400	55	32	0	5	59	217	271	5.148E-07	46	60
T_tridentatus_Scro_D	TRINITY_DN2812_c1_g1_i4.p1	0.400	55	32	0	5	59	217	271	5.148E-07	46	60
T_tridentatus_Scro_D	TRINITY_DN6865_c1_g1_i1.p1	0.407	54	31	0	5	58	210	263	5.148E-07	46	60
T_tridentatus_Scro_D	TRINITY_DN6865_c1_g1_i3.p1	0.407	54	31	0	5	58	210	263	5.148E-07	46	60
T_tridentatus_Scro_D	TRINITY_DN5071_c0_g1_i4.p1	0.421	57	32	0	2	58	166	222	7.089E-07	45	60
T_tridentatus_Scro_D	TRINITY_DN14625_c0_g1_i2.p1	0.400	55	32	0	5	59	221	275	9.761E-07	45	60
T_tridentatus_Scro_D	TRINITY_DN14625_c0_g1_i5.p1	0.400	55	32	0	5	59	221	275	9.761E-07	45	60
T_tridentatus_Scro_D	TRINITY_DN45699_c0_g1_i1.p1	0.425	54	30	0	5	58	312	365	1.851E-06	44	60
T_tridentatus_Scro_D	TRINITY_DN2082_c2_g1_i1.p1	0.389	59	35	0	1	59	134	192	3.510E-06	43	60
T_tridentatus_Scro_D	TRINITY_DN82_c1_g1_i3.p1	0.396	58	34	0	2	59	46	103	9.172E-06	42	60
T_tridentatus_Scro_D	TRINITY_DN82_c1_g1_i1.p1	0.396	58	34	0	2	59	88	145	9.172E-06	42	60
T_tridentatus_Scro_D	TRINITY_DN10224_c0_g1_i1.p1	0.400	55	32	0	5	59	77	131	1.740E-05	41	60
T_tridentatus_Scro_D	TRINITY_DN17973_c0_g1_i2.p1	0.368	57	35	0	2	58	209	265	1.740E-05	41	60
T_tridentatus_Scro_D	TRINITY_DN17973_c0_g1_i4.p1	0.368	57	35	0	2	58	209	265	1.740E-05	41	60
T_tridentatus_Scro_D	TRINITY_DN17973_c0_g1_i3.p1	0.368	57	35	0	2	58	209	265	1.740E-05	41	60
T_antipodiana_NK2.2-A	TRINITY_DN57221_c0_g1_i1.p1	1.000	60	0	0	1	60	204	263	2.753E-32	118	60
T_antipodiana_NK2.2-A	TRINITY_DN57221_c0_g1_i3.p1	1.000	60	0	0	1	60	204	263	2.753E-32	118	60
T_antipodiana_NK2.2-A	TRINITY_DN57221_c0_g1_i5.p1	1.000	60	0	0	1	60	204	263	2.753E-32	118	60
T_antipodiana_NK2.2-A	TRINITY_DN57221_c0_g1_i2.p1	1.000	60	0	0	1	60	253	312	2.753E-32	118	60
T_antipodiana_NK2.2-A	TRINITY_DN57221_c0_g1_i4.p1	1.000	60	0	0	1	60	253	312	2.753E-32	118	60
T_antipodiana_NK2.2-A	TRINITY_DN4319_c0_g1_i1.p1	0.844	58	9	0	1	58	179	236	3.165E-26	100	60
T_antipodiana_NK2.2-A	TRINITY_DN102_c2_g1_i2.p1	0.800	60	12	0	1	60	170	229	1.960E-24	95	60
T_antipodiana_NK2.2-A	TRINITY_DN102_c2_g1_i1.p1	0.760	50	12	0	1	50	170	219	7.608E-17	74	60
T_antipodiana_NK2.2-A	TRINITY_DN4698_c0_g1_i1.p1	0.603	58	23	0	1	58	140	197	1.832E-15	70	60
T_antipodiana_NK2.2-A	TRINITY_DN9621_c0_g1_i1.p1	0.551	58	26	0	1	58	231	288	7.230E-12	59	60
T_antipodiana_NK2.2-A	TRINITY_DN9621_c0_g1_i10.p1	0.551	58	26	0	1	58	231	288	7.230E-12	59	60
T_antipodiana_NK2.2-A	TRINITY_DN9621_c0_g1_i11.p1	0.551	58	26	0	1	58	231	288	7.230E-12	59	60
T_antipodiana_NK2.2-A	TRINITY_DN9621_c0_g1_i12.p1	0.551	58	26	0	1	58	231	288	7.230E-12	59	60
T_antipodiana_NK2.2-A	TRINITY_DN9621_c0_g1_i13.p1	0.551	58	26	0	1	58	231	288	7.230E-12	59	60
T_antipodiana_NK2.2-A	TRINITY_DN9621_c0_g1_i14.p1	0.551	58	26	0	1	58	231	288	7.230E-12	59	60
T_antipodiana_NK2.2-A	TRINITY_DN9621_c0_g1_i15.p1	0.551	58	26	0	1	58	231	288	7.230E-12	59	60
T_antipodiana_NK2.2-A	TRINITY_DN9621_c0_g1_i4.p1	0.551	58	26	0	1	58	231	288	7.230E-12	59	60
T_antipodiana_NK2.2-A	TRINITY_DN9621_c0_g1_i6.p1	0.551	58	26	0	1	58	231	288	7.230E-12	59	60
T_antipodiana_NK2.2-A	TRINITY_DN9621_c0_g1_i7.p1	0.551	58	26	0	1	58	231	288	7.230E-12	59	60
T_antipodiana_NK2.2-A	TRINITY_DN9621_c0_g1_i9.p1	0.551	58	26	0	1	58	231	288	7.230E-12	59	60
T_antipodiana_NK2.2-A	TRINITY_DN5784_c0_g1_i1.p1	0.508	59	29	0	2	60	206	264	9.944E-12	59	60
T_antipodiana_NK2.2-A	TRINITY_DN2457_c4_g1_i1.p1	0.517	56	27	0	5	60	203	258	3.560E-11	57	60
T_antipodiana_NK2.2-A	TRINITY_DN2531_c1_g2_i1.p1	0.526	57	27	0	2	58	130	186	4.897E-11	57	60
T_antipodiana_NK2.2-A	TRINITY_DN15541_c0_g1_i1.p1	0.551	58	26	0	1	58	136	193	6.736E-11	57	60
T_antipodiana_NK2.2-A	TRINITY_DN15541_c0_g1_i2.p1	0.551	58	26	0	1	58	136	193	6.736E-11	57	60
T_antipodiana_NK2.2-A	TRINITY_DN397_c3_g1_i1.p1	0.482	58	30	0	1	58	280	337	9.266E-11	56	60
T_antipodiana_NK2.2-A	TRINITY_DN397_c3_g1_i2.p1	0.482	58	30	0	1	58	280	337	9.266E-11	56	60
T_antipodiana_NK2.2-A	TRINITY_DN2350_c0_g1_i1.p1	0.543	57	26	0	2	58	145	201	1.275E-10	56	60
T_antipodiana_NK2.2-A	TRINITY_DN2350_c0_g1_i3.p1	0.543	57	26	0	2	58	145	201	1.275E-10	56	60
T_antipodiana_NK2.2-A	TRINITY_DN2350_c0_g1_i6.p1	0.543	57	26	0	2	58	145	201	1.275E-10	56	60
T_antipodiana_NK2.2-A	TRINITY_DN2350_c0_g1_i2.p1	0.543	57	26	0	2	58	155	211	1.275E-10	56	60
T_antipodiana_NK2.2-A	TRINITY_DN2350_c0_g1_i4.p1	0.543	57	26	0	2	58	155	211	1.275E-10	56	60
T_antipodiana_NK2.2-A	TRINITY_DN2350_c0_g1_i5.p1	0.543	57	26	0	2	58	155	211	1.275E-10	56	60
T_antipodiana_NK2.2-A	TRINITY_DN42092_c0_g1_i2.p1	0.526	57	27	0	2	58	176	232	4.567E-10	54	60
T_antipodiana_NK2.2-A	TRINITY_DN9976_c1_g1_i10.p1	0.465	58	30	0	1	58	185	242	8.646E-10	53	60
T_antipodiana_NK2.2-A	TRINITY_DN9976_c1_g1_i2.p1	0.465	58	30	0	1	58	185	242	8.646E-10	53	60
T_antipodiana_NK2.2-A	TRINITY_DN9976_c1_g1_i5.p1	0.465	58	30	0	1	58	185	242	8.646E-10	53	60
T_antipodiana_NK2.2-A	TRINITY_DN9976_c1_g1_i6.p1	0.465	58	30	0	1	58	185	242	8.646E-10	53	60
T_antipodiana_NK2.2-A	TRINITY_DN9363_c0_g1_i1.p1	0.509	51	25	0	5	55	153	203	1.190E-09	53	60
T_antipodiana_NK2.2-A	TRINITY_DN9363_c0_g1_i2.p1	0.509	51	25	0	5	55	153	203	1.190E-09	53	60
T_antipodiana_NK2.2-A	TRINITY_DN6083_c2_g1_i2.p1	0.509	55	27	0	6	60	174	228	1.190E-09	53	60
T_antipodiana_NK2.2-A	TRINITY_DN7487_c1_g1_i1.p1	0.500	58	29	0	1	58	189	246	1.637E-09	53	60
T_antipodiana_NK2.2-A	TRINITY_DN7487_c1_g1_i3.p1	0.500	58	29	0	1	58	205	262	1.637E-09	53	60
T_antipodiana_NK2.2-A	TRINITY_DN3945_c0_g1_i3.p1	0.473	57	30	0	4	60	128	184	2.253E-09	52	60
T_antipodiana_NK2.2-A	TRINITY_DN3945_c0_g1_i1.p1	0.473	57	30	0	4	60	340	396	2.253E-09	52	60
T_antipodiana_NK2.2-A	TRINITY_DN3945_c0_g1_i4.p1	0.473	57	30	0	4	60	340	396	2.253E-09	52	60
T_antipodiana_NK2.2-A	TRINITY_DN6684_c0_g2_i1.p1	0.508	57	28	0	2	58	141	197	3.100E-09	52	60
T_antipodiana_NK2.2-A	TRINITY_DN18184_c1_g1_i1.p1	0.491	57	29	0	2	58	134	190	8.079E-09	51	60
T_antipodiana_NK2.2-A	TRINITY_DN9591_c0_g1_i1.p1	0.490	51	26	0	5	55	228	278	8.079E-09	51	60
T_antipodiana_NK2.2-A	TRINITY_DN6869_c0_g2_i2.p1	0.508	57	28	0	2	58	142	198	1.112E-08	50	60
T_antipodiana_NK2.2-A	TRINITY_DN6869_c0_g2_i1.p1	0.508	57	28	0	2	58	269	325	1.112E-08	50	60
T_antipodiana_NK2.2-A	TRINITY_DN4934_c1_g1_i1.p1	0.491	57	29	0	2	58	167	223	1.530E-08	50	60
T_antipodiana_NK2.2-A	TRINITY_DN4934_c1_g1_i2.p1	0.491	57	29	0	2	58	167	223	1.530E-08	50	60
T_antipodiana_NK2.2-A	TRINITY_DN4934_c1_g1_i3.p1	0.491	57	29	0	2	58	167	223	1.530E-08	50	60
T_antipodiana_NK2.2-A	TRINITY_DN6043_c0_g1_i1.p1	0.491	57	29	0	2	58	128	184	2.106E-08	49	60
T_antipodiana_NK2.2-A	TRINITY_DN3260_c0_g2_i1.p1	0.464	56	29	0	5	60	207	262	2.106E-08	49	60
T_antipodiana_NK2.2-A	TRINITY_DN4620_c0_g1_i1.p1	0.508	57	28	0	2	58	210	266	2.106E-08	49	60
T_antipodiana_NK2.2-A	TRINITY_DN3260_c0_g1_i1.p1	0.481	54	28	0	5	58	198	251	2.899E-08	49	60
T_antipodiana_NK2.2-A	TRINITY_DN21318_c0_g1_i1.p1	0.428	56	31	0	5	60	93	148	3.990E-08	49	60
T_antipodiana_NK2.2-A	TRINITY_DN1377_c3_g1_i1.p1	0.444	54	29	0	5	58	195	248	3.990E-08	49	60
T_antipodiana_NK2.2-A	TRINITY_DN1377_c3_g1_i2.p1	0.444	54	29	0	5	58	195	248	3.990E-08	49	60
T_antipodiana_NK2.2-A	TRINITY_DN1377_c3_g1_i3.p1	0.444	54	29	0	5	58	195	248	3.990E-08	49	60
T_antipodiana_NK2.2-A	TRINITY_DN4790_c0_g1_i1.p1	0.470	51	26	0	5	55	216	266	5.493E-08	48	60
T_antipodiana_NK2.2-A	TRINITY_DN14625_c5_g1_i1.p1	0.462	54	29	0	5	58	99	152	1.041E-07	48	60
T_antipodiana_NK2.2-A	TRINITY_DN10508_c0_g1_i3.p1	0.481	54	28	0	5	58	61	114	1.433E-07	47	60
T_antipodiana_NK2.2-A	TRINITY_DN10508_c0_g1_i1.p1	0.481	54	28	0	5	58	219	272	1.433E-07	47	60
T_antipodiana_NK2.2-A	TRINITY_DN10508_c0_g1_i2.p1	0.481	54	28	0	5	58	219	272	1.433E-07	47	60
T_antipodiana_NK2.2-A	TRINITY_DN45699_c0_g1_i1.p1	0.462	54	29	0	5	58	312	365	1.973E-07	47	60
T_antipodiana_NK2.2-A	TRINITY_DN7512_c0_g1_i7.p1	0.428	56	31	0	3	58	627	682	3.739E-07	46	60
T_antipodiana_NK2.2-A	TRINITY_DN7512_c0_g1_i3.p1	0.428	56	31	0	3	58	696	751	3.739E-07	46	60
T_antipodiana_NK2.2-A	TRINITY_DN7512_c0_g1_i5.p1	0.428	56	31	0	3	58	696	751	3.739E-07	46	60
T_antipodiana_NK2.2-A	TRINITY_DN7512_c0_g1_i1.p1	0.428	56	31	0	3	58	696	751	3.739E-07	46	60
T_antipodiana_NK2.2-A	TRINITY_DN7512_c0_g1_i2.p1	0.428	56	31	0	3	58	696	751	3.739E-07	46	60
T_antipodiana_NK2.2-A	TRINITY_DN15113_c0_g1_i1.p1	0.425	54	30	0	5	58	235	288	5.148E-07	46	60
T_antipodiana_NK2.2-A	TRINITY_DN15113_c0_g1_i2.p1	0.425	54	30	0	5	58	235	288	5.148E-07	46	60
T_antipodiana_NK2.2-A	TRINITY_DN9599_c0_g1_i1.p1	0.425	54	30	0	5	58	120	173	5.148E-07	46	60
T_antipodiana_NK2.2-A	TRINITY_DN125_c8_g1_i2.p1	0.444	54	29	0	5	58	202	255	7.089E-07	45	60
T_antipodiana_NK2.2-A	TRINITY_DN125_c8_g1_i3.p1	0.444	54	29	0	5	58	202	255	7.089E-07	45	60
T_antipodiana_NK2.2-A	TRINITY_DN125_c8_g1_i4.p1	0.444	54	29	0	5	58	202	255	7.089E-07	45	60
T_antipodiana_NK2.2-A	TRINITY_DN125_c8_g1_i5.p1	0.444	54	29	0	5	58	202	255	7.089E-07	45	60
T_antipodiana_NK2.2-A	TRINITY_DN125_c8_g1_i6.p1	0.444	54	29	0	5	58	202	255	7.089E-07	45	60
T_antipodiana_NK2.2-A	TRINITY_DN1263_c1_g1_i1.p1	0.413	58	33	0	1	58	172	229	9.761E-07	45	60
T_antipodiana_NK2.2-A	TRINITY_DN2812_c1_g1_i1.p1	0.425	54	30	0	5	58	217	270	9.761E-07	45	60
T_antipodiana_NK2.2-A	TRINITY_DN2812_c1_g1_i4.p1	0.425	54	30	0	5	58	217	270	9.761E-07	45	60
T_antipodiana_NK2.2-A	TRINITY_DN3890_c1_g1_i1.p1	0.400	55	32	0	5	59	142	196	1.851E-06	44	60
T_antipodiana_NK2.2-A	TRINITY_DN14625_c0_g1_i2.p1	0.425	54	30	0	5	58	221	274	1.851E-06	44	60
T_antipodiana_NK2.2-A	TRINITY_DN14625_c0_g1_i5.p1	0.425	54	30	0	5	58	221	274	1.851E-06	44	60
T_antipodiana_NK2.2-A	TRINITY_DN21806_c0_g1_i1.p1	0.421	57	32	0	2	58	128	184	4.835E-06	43	60
T_antipodiana_NK2.2-A	TRINITY_DN5584_c0_g1_i7.p1	0.446	56	30	0	5	60	33	88	9.172E-06	42	60
T_antipodiana_NK2.2-A	TRINITY_DN5584_c0_g1_i3.p1	0.446	56	30	0	5	60	102	157	9.172E-06	42	60
T_antipodiana_NK2.2-A	TRINITY_DN6865_c1_g1_i1.p1	0.407	54	31	0	5	58	210	263	1.263E-05	42	60
T_antipodiana_NK2.2-A	TRINITY_DN6865_c1_g1_i3.p1	0.407	54	31	0	5	58	210	263	1.263E-05	42	60
T_antipodiana_NK2.2-A	TRINITY_DN3578_c7_g1_i1.p1	0.431	51	28	0	5	55	220	270	2.397E-05	41	60
T_antipodiana_NK2.2-A	TRINITY_DN3578_c7_g1_i2.p1	0.431	51	28	0	5	55	220	270	2.397E-05	41	60
T_antipodiana_NK2.2-A	TRINITY_DN14780_c2_g2_i1.p1	0.403	57	33	0	2	58	42	98	6.269E-05	40	60
T_antipodiana_NK2.2-A	TRINITY_DN14780_c2_g2_i2.p1	0.403	57	33	0	2	58	49	105	6.269E-05	40	60
T_antipodiana_NK2.2-A	TRINITY_DN5071_c0_g1_i4.p1	0.385	57	34	0	2	58	166	222	8.156E-04	36	60
A_bruennichi_NK4-B	TRINITY_DN102_c2_g1_i2.p1	0.800	60	12	0	1	60	170	229	4.328E-22	89	60
A_bruennichi_NK4-B	TRINITY_DN57221_c0_g1_i1.p1	0.666	60	20	0	1	60	204	263	2.132E-17	75	60
A_bruennichi_NK4-B	TRINITY_DN57221_c0_g1_i3.p1	0.666	60	20	0	1	60	204	263	2.132E-17	75	60
A_bruennichi_NK4-B	TRINITY_DN57221_c0_g1_i5.p1	0.666	60	20	0	1	60	204	263	2.132E-17	75	60
A_bruennichi_NK4-B	TRINITY_DN57221_c0_g1_i2.p1	0.666	60	20	0	1	60	253	312	2.132E-17	75	60
A_bruennichi_NK4-B	TRINITY_DN57221_c0_g1_i4.p1	0.666	60	20	0	1	60	253	312	2.132E-17	75	60
A_bruennichi_NK4-B	TRINITY_DN4319_c0_g1_i1.p1	0.655	58	20	0	1	58	179	236	1.437E-16	73	60
A_bruennichi_NK4-B	TRINITY_DN42092_c0_g1_i2.p1	0.603	58	23	0	2	59	176	233	4.760E-15	68	60
A_bruennichi_NK4-B	TRINITY_DN102_c2_g1_i1.p1	0.755	49	12	0	1	49	170	218	8.997E-15	68	60
A_bruennichi_NK4-B	TRINITY_DN4698_c0_g1_i1.p1	0.620	58	22	0	1	58	140	197	8.997E-15	68	60
A_bruennichi_NK4-B	TRINITY_DN2350_c0_g1_i1.p1	0.586	58	24	0	2	59	145	202	1.701E-14	67	60
A_bruennichi_NK4-B	TRINITY_DN2350_c0_g1_i3.p1	0.586	58	24	0	2	59	145	202	1.701E-14	67	60
A_bruennichi_NK4-B	TRINITY_DN2350_c0_g1_i6.p1	0.586	58	24	0	2	59	145	202	1.701E-14	67	60
A_bruennichi_NK4-B	TRINITY_DN2350_c0_g1_i2.p1	0.586	58	24	0	2	59	155	212	1.701E-14	67	60
A_bruennichi_NK4-B	TRINITY_DN2350_c0_g1_i4.p1	0.586	58	24	0	2	59	155	212	1.701E-14	67	60
A_bruennichi_NK4-B	TRINITY_DN2350_c0_g1_i5.p1	0.586	58	24	0	2	59	155	212	1.701E-14	67	60
A_bruennichi_NK4-B	TRINITY_DN6043_c0_g1_i1.p1	0.586	58	24	0	2	59	128	185	1.149E-13	64	60
A_bruennichi_NK4-B	TRINITY_DN15541_c0_g1_i1.p1	0.568	58	25	0	1	58	136	193	5.649E-13	63	60
A_bruennichi_NK4-B	TRINITY_DN15541_c0_g1_i2.p1	0.568	58	25	0	1	58	136	193	5.649E-13	63	60
A_bruennichi_NK4-B	TRINITY_DN9621_c0_g1_i1.p1	0.603	58	23	0	1	58	231	288	5.649E-13	63	60
A_bruennichi_NK4-B	TRINITY_DN9621_c0_g1_i10.p1	0.603	58	23	0	1	58	231	288	5.649E-13	63	60
A_bruennichi_NK4-B	TRINITY_DN9621_c0_g1_i11.p1	0.603	58	23	0	1	58	231	288	5.649E-13	63	60
A_bruennichi_NK4-B	TRINITY_DN9621_c0_g1_i12.p1	0.603	58	23	0	1	58	231	288	5.649E-13	63	60
A_bruennichi_NK4-B	TRINITY_DN9621_c0_g1_i13.p1	0.603	58	23	0	1	58	231	288	5.649E-13	63	60
A_bruennichi_NK4-B	TRINITY_DN9621_c0_g1_i14.p1	0.603	58	23	0	1	58	231	288	5.649E-13	63	60
A_bruennichi_NK4-B	TRINITY_DN9621_c0_g1_i15.p1	0.603	58	23	0	1	58	231	288	5.649E-13	63	60
A_bruennichi_NK4-B	TRINITY_DN9621_c0_g1_i4.p1	0.603	58	23	0	1	58	231	288	5.649E-13	63	60
A_bruennichi_NK4-B	TRINITY_DN9621_c0_g1_i6.p1	0.603	58	23	0	1	58	231	288	5.649E-13	63	60
A_bruennichi_NK4-B	TRINITY_DN9621_c0_g1_i7.p1	0.603	58	23	0	1	58	231	288	5.649E-13	63	60
A_bruennichi_NK4-B	TRINITY_DN9621_c0_g1_i9.p1	0.603	58	23	0	1	58	231	288	5.649E-13	63	60
A_bruennichi_NK4-B	TRINITY_DN7487_c1_g1_i1.p1	0.551	58	26	0	1	58	189	246	7.768E-13	62	60
A_bruennichi_NK4-B	TRINITY_DN7487_c1_g1_i3.p1	0.551	58	26	0	1	58	205	262	7.768E-13	62	60
A_bruennichi_NK4-B	TRINITY_DN5784_c0_g1_i1.p1	0.542	59	27	0	2	60	206	264	7.768E-13	62	60
A_bruennichi_NK4-B	TRINITY_DN2531_c1_g2_i1.p1	0.568	58	25	0	2	59	130	187	1.068E-12	62	60
A_bruennichi_NK4-B	TRINITY_DN397_c3_g1_i1.p1	0.525	59	28	0	1	59	280	338	1.469E-12	61	60
A_bruennichi_NK4-B	TRINITY_DN397_c3_g1_i2.p1	0.525	59	28	0	1	59	280	338	1.469E-12	61	60
A_bruennichi_NK4-B	TRINITY_DN2457_c4_g1_i1.p1	0.561	57	25	0	2	58	200	256	2.779E-12	61	60
A_bruennichi_NK4-B	TRINITY_DN9976_c1_g1_i10.p1	0.509	55	27	0	1	55	185	239	3.822E-12	60	60
A_bruennichi_NK4-B	TRINITY_DN9976_c1_g1_i2.p1	0.509	55	27	0	1	55	185	239	3.822E-12	60	60
A_bruennichi_NK4-B	TRINITY_DN9976_c1_g1_i5.p1	0.509	55	27	0	1	55	185	239	3.822E-12	60	60
A_bruennichi_NK4-B	TRINITY_DN9976_c1_g1_i6.p1	0.509	55	27	0	1	55	185	239	3.822E-12	60	60
A_bruennichi_NK4-B	TRINITY_DN4620_c0_g1_i1.p1	0.592	54	22	0	2	55	210	263	1.881E-11	58	60
A_bruennichi_NK4-B	TRINITY_DN14625_c5_g1_i1.p1	0.526	57	27	0	2	58	96	152	2.588E-11	58	60
A_bruennichi_NK4-B	TRINITY_DN45699_c0_g1_i1.p1	0.500	54	27	0	5	58	312	365	9.266E-11	56	60
A_bruennichi_NK4-B	TRINITY_DN3260_c0_g1_i1.p1	0.517	58	28	0	2	59	195	252	1.275E-10	56	60
A_bruennichi_NK4-B	TRINITY_DN3260_c0_g2_i1.p1	0.491	59	30	0	2	60	204	262	1.754E-10	55	60
A_bruennichi_NK4-B	TRINITY_DN6684_c0_g2_i1.p1	0.526	57	27	0	2	58	141	197	1.754E-10	55	60
A_bruennichi_NK4-B	TRINITY_DN4934_c1_g1_i1.p1	0.508	57	28	0	2	58	167	223	3.319E-10	55	60
A_bruennichi_NK4-B	TRINITY_DN4934_c1_g1_i2.p1	0.508	57	28	0	2	58	167	223	3.319E-10	55	60
A_bruennichi_NK4-B	TRINITY_DN4934_c1_g1_i3.p1	0.508	57	28	0	2	58	167	223	3.319E-10	55	60
A_bruennichi_NK4-B	TRINITY_DN18184_c1_g1_i1.p1	0.508	57	28	0	2	58	134	190	4.567E-10	54	60
A_bruennichi_NK4-B	TRINITY_DN6865_c1_g1_i1.p1	0.481	54	28	0	2	55	207	260	4.567E-10	54	60
A_bruennichi_NK4-B	TRINITY_DN6865_c1_g1_i3.p1	0.481	54	28	0	2	55	207	260	4.567E-10	54	60
A_bruennichi_NK4-B	TRINITY_DN9599_c0_g1_i1.p1	0.491	57	29	0	2	58	117	173	6.284E-10	54	60
A_bruennichi_NK4-B	TRINITY_DN6083_c2_g1_i2.p1	0.527	55	26	0	6	60	174	228	8.646E-10	53	60
A_bruennichi_NK4-B	TRINITY_DN6869_c0_g2_i2.p1	0.491	57	29	0	2	58	142	198	1.190E-09	53	60
A_bruennichi_NK4-B	TRINITY_DN21318_c0_g1_i1.p1	0.440	59	32	0	2	60	90	148	1.190E-09	53	60
A_bruennichi_NK4-B	TRINITY_DN6869_c0_g2_i1.p1	0.491	57	29	0	2	58	269	325	1.190E-09	53	60
A_bruennichi_NK4-B	TRINITY_DN3890_c1_g1_i1.p1	0.456	57	30	0	2	58	139	195	1.637E-09	53	60
A_bruennichi_NK4-B	TRINITY_DN9363_c0_g1_i1.p1	0.500	54	27	0	2	55	150	203	1.637E-09	53	60
A_bruennichi_NK4-B	TRINITY_DN9363_c0_g1_i2.p1	0.500	54	27	0	2	55	150	203	1.637E-09	53	60
A_bruennichi_NK4-B	TRINITY_DN125_c8_g1_i2.p1	0.472	55	29	0	1	55	198	252	3.100E-09	52	60
A_bruennichi_NK4-B	TRINITY_DN125_c8_g1_i3.p1	0.472	55	29	0	1	55	198	252	3.100E-09	52	60
A_bruennichi_NK4-B	TRINITY_DN125_c8_g1_i4.p1	0.472	55	29	0	1	55	198	252	3.100E-09	52	60
A_bruennichi_NK4-B	TRINITY_DN125_c8_g1_i5.p1	0.472	55	29	0	1	55	198	252	3.100E-09	52	60
A_bruennichi_NK4-B	TRINITY_DN125_c8_g1_i6.p1	0.472	55	29	0	1	55	198	252	3.100E-09	52	60
A_bruennichi_NK4-B	TRINITY_DN15113_c0_g1_i1.p1	0.444	54	29	0	5	58	235	288	3.100E-09	52	60
A_bruennichi_NK4-B	TRINITY_DN15113_c0_g1_i2.p1	0.444	54	29	0	5	58	235	288	3.100E-09	52	60
A_bruennichi_NK4-B	TRINITY_DN3945_c0_g1_i3.p1	0.529	51	24	0	5	55	129	179	4.266E-09	51	60
A_bruennichi_NK4-B	TRINITY_DN2812_c1_g1_i1.p1	0.456	57	30	0	2	58	214	270	4.266E-09	51	60
A_bruennichi_NK4-B	TRINITY_DN2812_c1_g1_i4.p1	0.456	57	30	0	2	58	214	270	4.266E-09	51	60
A_bruennichi_NK4-B	TRINITY_DN3945_c0_g1_i1.p1	0.529	51	24	0	5	55	341	391	4.266E-09	51	60
A_bruennichi_NK4-B	TRINITY_DN3945_c0_g1_i4.p1	0.529	51	24	0	5	55	341	391	4.266E-09	51	60
A_bruennichi_NK4-B	TRINITY_DN14625_c0_g1_i2.p1	0.462	54	29	0	2	55	218	271	8.079E-09	51	60
A_bruennichi_NK4-B	TRINITY_DN14625_c0_g1_i5.p1	0.462	54	29	0	2	55	218	271	8.079E-09	51	60
A_bruennichi_NK4-B	TRINITY_DN1377_c3_g1_i1.p1	0.456	57	30	0	2	58	192	248	8.079E-09	51	60
A_bruennichi_NK4-B	TRINITY_DN1377_c3_g1_i2.p1	0.456	57	30	0	2	58	192	248	8.079E-09	51	60
A_bruennichi_NK4-B	TRINITY_DN1377_c3_g1_i3.p1	0.456	57	30	0	2	58	192	248	8.079E-09	51	60
A_bruennichi_NK4-B	TRINITY_DN10508_c0_g1_i3.p1	0.508	57	28	0	2	58	58	114	1.530E-08	50	60
A_bruennichi_NK4-B	TRINITY_DN10508_c0_g1_i1.p1	0.508	57	28	0	2	58	216	272	1.530E-08	50	60
A_bruennichi_NK4-B	TRINITY_DN10508_c0_g1_i2.p1	0.508	57	28	0	2	58	216	272	1.530E-08	50	60
A_bruennichi_NK4-B	TRINITY_DN21806_c0_g1_i1.p1	0.425	54	30	0	2	55	128	181	3.990E-08	49	60
A_bruennichi_NK4-B	TRINITY_DN1263_c1_g1_i1.p1	0.448	58	31	0	1	58	172	229	5.493E-08	48	60
A_bruennichi_NK4-B	TRINITY_DN9591_c0_g1_i1.p1	0.509	51	25	0	5	55	228	278	1.973E-07	47	60
A_bruennichi_NK4-B	TRINITY_DN4790_c0_g1_i1.p1	0.436	55	30	0	1	55	212	266	1.973E-07	47	60
A_bruennichi_NK4-B	TRINITY_DN7512_c0_g1_i7.p1	0.428	56	31	0	3	58	627	682	3.739E-07	46	60
A_bruennichi_NK4-B	TRINITY_DN7512_c0_g1_i3.p1	0.428	56	31	0	3	58	696	751	3.739E-07	46	60
A_bruennichi_NK4-B	TRINITY_DN7512_c0_g1_i5.p1	0.428	56	31	0	3	58	696	751	3.739E-07	46	60
A_bruennichi_NK4-B	TRINITY_DN7512_c0_g1_i1.p1	0.428	56	31	0	3	58	696	751	3.739E-07	46	60
A_bruennichi_NK4-B	TRINITY_DN7512_c0_g1_i2.p1	0.428	56	31	0	3	58	696	751	3.739E-07	46	60
A_bruennichi_NK4-B	TRINITY_DN1736_c0_g1_i12.p1	0.462	54	29	0	2	55	228	281	5.148E-07	46	60
A_bruennichi_NK4-B	TRINITY_DN1736_c0_g1_i13.p1	0.462	54	29	0	2	55	228	281	5.148E-07	46	60
A_bruennichi_NK4-B	TRINITY_DN1736_c0_g1_i15.p1	0.462	54	29	0	2	55	228	281	5.148E-07	46	60
A_bruennichi_NK4-B	TRINITY_DN1736_c0_g1_i3.p1	0.462	54	29	0	2	55	228	281	5.148E-07	46	60
A_bruennichi_NK4-B	TRINITY_DN1736_c0_g1_i4.p1	0.462	54	29	0	2	55	228	281	5.148E-07	46	60
A_bruennichi_NK4-B	TRINITY_DN1736_c0_g1_i6.p1	0.462	54	29	0	2	55	228	281	5.148E-07	46	60
A_bruennichi_NK4-B	TRINITY_DN1736_c0_g1_i7.p1	0.462	54	29	0	2	55	228	281	5.148E-07	46	60
A_bruennichi_NK4-B	TRINITY_DN1736_c0_g1_i9.p1	0.462	54	29	0	2	55	228	281	5.148E-07	46	60
A_bruennichi_NK4-B	TRINITY_DN1736_c0_g1_i1.p1	0.462	54	29	0	2	55	228	281	5.148E-07	46	60
A_bruennichi_NK4-B	TRINITY_DN1736_c0_g1_i10.p1	0.462	54	29	0	2	55	228	281	5.148E-07	46	60
A_bruennichi_NK4-B	TRINITY_DN1736_c0_g1_i11.p1	0.462	54	29	0	2	55	228	281	5.148E-07	46	60
A_bruennichi_NK4-B	TRINITY_DN8187_c0_g1_i2.p1	0.423	52	29	0	2	53	150	201	9.761E-07	45	60
A_bruennichi_NK4-B	TRINITY_DN8187_c0_g1_i1.p1	0.423	52	29	0	2	53	154	205	9.761E-07	45	60
A_bruennichi_NK4-B	TRINITY_DN2082_c2_g1_i1.p1	0.418	55	31	0	1	55	134	188	1.344E-06	44	60
A_bruennichi_NK4-B	TRINITY_DN14780_c2_g2_i1.p1	0.438	57	31	0	2	58	42	98	2.549E-06	44	60
A_bruennichi_NK4-B	TRINITY_DN14780_c2_g2_i2.p1	0.438	57	31	0	2	58	49	105	2.549E-06	44	60
A_bruennichi_NK4-B	TRINITY_DN220_c1_g1_i15.p1	0.425	54	30	0	2	55	53	106	2.549E-06	44	60
A_bruennichi_NK4-B	TRINITY_DN220_c1_g1_i16.p1	0.425	54	30	0	2	55	53	106	2.549E-06	44	60
A_bruennichi_NK4-B	TRINITY_DN220_c1_g1_i2.p1	0.425	54	30	0	2	55	53	106	2.549E-06	44	60
A_bruennichi_NK4-B	TRINITY_DN220_c1_g1_i3.p1	0.425	54	30	0	2	55	53	106	2.549E-06	44	60
A_bruennichi_NK4-B	TRINITY_DN220_c1_g1_i10.p1	0.425	54	30	0	2	55	64	117	2.549E-06	44	60
A_bruennichi_NK4-B	TRINITY_DN220_c1_g1_i11.p1	0.425	54	30	0	2	55	64	117	2.549E-06	44	60
A_bruennichi_NK4-B	TRINITY_DN220_c1_g1_i12.p1	0.425	54	30	0	2	55	64	117	2.549E-06	44	60
A_bruennichi_NK4-B	TRINITY_DN220_c1_g1_i13.p1	0.425	54	30	0	2	55	64	117	2.549E-06	44	60
A_bruennichi_NK4-B	TRINITY_DN220_c1_g1_i14.p1	0.425	54	30	0	2	55	64	117	2.549E-06	44	60
A_bruennichi_NK4-B	TRINITY_DN220_c1_g1_i18.p1	0.425	54	30	0	2	55	64	117	2.549E-06	44	60
A_bruennichi_NK4-B	TRINITY_DN220_c1_g1_i21.p1	0.425	54	30	0	2	55	64	117	2.549E-06	44	60
A_bruennichi_NK4-B	TRINITY_DN220_c1_g1_i6.p1	0.425	54	30	0	2	55	64	117	2.549E-06	44	60
A_bruennichi_NK4-B	TRINITY_DN3578_c7_g1_i1.p1	0.425	54	30	0	2	55	217	270	2.549E-06	44	60
A_bruennichi_NK4-B	TRINITY_DN3578_c7_g1_i2.p1	0.425	54	30	0	2	55	217	270	2.549E-06	44	60
A_bruennichi_NK4-B	TRINITY_DN1203_c1_g1_i1.p1	0.425	54	30	0	2	55	98	151	3.510E-06	43	60
A_bruennichi_NK4-B	TRINITY_DN5071_c0_g1_i4.p1	0.444	54	29	0	2	55	166	219	3.510E-06	43	60
A_bruennichi_NK4-B	TRINITY_DN1561_c0_g1_i4.p1	0.400	55	32	0	1	55	134	188	9.172E-06	42	60
A_bruennichi_NK4-B	TRINITY_DN1561_c0_g1_i2.p1	0.400	55	32	0	1	55	134	188	9.172E-06	42	60
A_bruennichi_NK4-B	TRINITY_DN144_c2_g1_i1.p1	0.403	52	30	0	2	53	224	275	9.172E-06	42	60
A_bruennichi_NK4-B	TRINITY_DN144_c2_g1_i2.p1	0.403	52	30	0	2	53	224	275	9.172E-06	42	60
A_bruennichi_NK4-B	TRINITY_DN4736_c1_g1_i1.p1	0.407	54	31	0	2	55	75	128	1.263E-05	42	60
A_bruennichi_NK4-B	TRINITY_DN4736_c1_g1_i2.p1	0.407	54	31	0	2	55	123	176	1.263E-05	42	60
A_bruennichi_NK4-B	TRINITY_DN1256_c0_g2_i1.p1	0.388	54	32	0	2	55	64	117	1.263E-05	42	60
A_bruennichi_NK4-B	TRINITY_DN378_c1_g1_i1.p1	0.418	55	31	0	1	55	165	219	1.740E-05	41	60
A_bruennichi_NK4-B	TRINITY_DN10224_c0_g1_i1.p1	0.425	54	30	0	2	55	74	127	3.303E-05	40	60
A_bruennichi_NK4-B	TRINITY_DN2848_c1_g1_i1.p1	0.418	55	31	0	1	55	187	241	3.303E-05	40	60
A_bruennichi_NK4-B	TRINITY_DN2848_c1_g1_i2.p1	0.418	55	31	0	1	55	187	241	3.303E-05	40	60
A_bruennichi_NK4-B	TRINITY_DN5584_c0_g1_i7.p1	0.407	54	31	0	2	55	30	83	4.550E-05	40	60
A_bruennichi_NK4-B	TRINITY_DN5584_c0_g1_i3.p1	0.407	54	31	0	2	55	99	152	4.550E-05	40	60
A_bruennichi_NK4-B	TRINITY_DN8181_c0_g2_i1.p1	0.388	54	32	0	2	55	248	301	3.115E-04	38	60
A_bruennichi_NK4-B	TRINITY_DN8181_c0_g2_i2.p1	0.388	54	32	0	2	55	248	301	3.115E-04	38	60
D_melanogaster_Hmx	TRINITY_DN9621_c0_g1_i1.p1	0.950	60	3	0	1	60	231	290	9.004E-31	113	60
D_melanogaster_Hmx	TRINITY_DN9621_c0_g1_i10.p1	0.950	60	3	0	1	60	231	290	9.004E-31	113	60
D_melanogaster_Hmx	TRINITY_DN9621_c0_g1_i11.p1	0.950	60	3	0	1	60	231	290	9.004E-31	113	60
D_melanogaster_Hmx	TRINITY_DN9621_c0_g1_i12.p1	0.950	60	3	0	1	60	231	290	9.004E-31	113	60
D_melanogaster_Hmx	TRINITY_DN9621_c0_g1_i13.p1	0.950	60	3	0	1	60	231	290	9.004E-31	113	60
D_melanogaster_Hmx	TRINITY_DN9621_c0_g1_i14.p1	0.950	60	3	0	1	60	231	290	9.004E-31	113	60
D_melanogaster_Hmx	TRINITY_DN9621_c0_g1_i15.p1	0.950	60	3	0	1	60	231	290	9.004E-31	113	60
D_melanogaster_Hmx	TRINITY_DN9621_c0_g1_i4.p1	0.950	60	3	0	1	60	231	290	9.004E-31	113	60
D_melanogaster_Hmx	TRINITY_DN9621_c0_g1_i6.p1	0.950	60	3	0	1	60	231	290	9.004E-31	113	60
D_melanogaster_Hmx	TRINITY_DN9621_c0_g1_i7.p1	0.950	60	3	0	1	60	231	290	9.004E-31	113	60
D_melanogaster_Hmx	TRINITY_DN9621_c0_g1_i9.p1	0.950	60	3	0	1	60	231	290	9.004E-31	113	60
D_melanogaster_Hmx	TRINITY_DN397_c3_g1_i1.p1	0.637	58	21	0	1	58	280	337	8.872E-19	79	60
D_melanogaster_Hmx	TRINITY_DN397_c3_g1_i2.p1	0.637	58	21	0	1	58	280	337	8.872E-19	79	60
D_melanogaster_Hmx	TRINITY_DN9976_c1_g1_i10.p1	0.559	59	26	0	1	59	185	243	2.716E-16	72	60
D_melanogaster_Hmx	TRINITY_DN9976_c1_g1_i2.p1	0.559	59	26	0	1	59	185	243	2.716E-16	72	60
D_melanogaster_Hmx	TRINITY_DN9976_c1_g1_i5.p1	0.559	59	26	0	1	59	185	243	2.716E-16	72	60
D_melanogaster_Hmx	TRINITY_DN9976_c1_g1_i6.p1	0.559	59	26	0	1	59	185	243	2.716E-16	72	60
D_melanogaster_Hmx	TRINITY_DN102_c2_g1_i2.p1	0.627	59	22	0	1	59	170	228	9.696E-16	70	60
D_melanogaster_Hmx	TRINITY_DN5784_c0_g1_i1.p1	0.578	57	24	0	2	58	206	262	1.333E-15	70	60
D_melanogaster_Hmx	TRINITY_DN18184_c1_g1_i1.p1	0.586	58	24	0	2	59	134	191	2.519E-15	69	60
D_melanogaster_Hmx	TRINITY_DN4620_c0_g1_i1.p1	0.603	58	23	0	2	59	210	267	2.519E-15	69	60
D_melanogaster_Hmx	TRINITY_DN6684_c0_g2_i1.p1	0.586	58	24	0	2	59	141	198	3.463E-15	69	60
D_melanogaster_Hmx	TRINITY_DN4790_c0_g1_i1.p1	0.551	58	26	0	1	58	212	269	4.760E-15	68	60
D_melanogaster_Hmx	TRINITY_DN14625_c5_g1_i1.p1	0.561	57	25	0	2	58	96	152	8.997E-15	68	60
D_melanogaster_Hmx	TRINITY_DN4698_c0_g1_i1.p1	0.603	58	23	0	1	58	140	197	8.997E-15	68	60
D_melanogaster_Hmx	TRINITY_DN15541_c0_g1_i1.p1	0.600	60	24	0	1	60	136	195	2.338E-14	66	60
D_melanogaster_Hmx	TRINITY_DN15541_c0_g1_i2.p1	0.600	60	24	0	1	60	136	195	2.338E-14	66	60
D_melanogaster_Hmx	TRINITY_DN57221_c0_g1_i1.p1	0.586	58	24	0	1	58	204	261	3.215E-14	66	60
D_melanogaster_Hmx	TRINITY_DN57221_c0_g1_i3.p1	0.586	58	24	0	1	58	204	261	3.215E-14	66	60
D_melanogaster_Hmx	TRINITY_DN57221_c0_g1_i5.p1	0.586	58	24	0	1	58	204	261	3.215E-14	66	60
D_melanogaster_Hmx	TRINITY_DN57221_c0_g1_i2.p1	0.586	58	24	0	1	58	253	310	3.215E-14	66	60
D_melanogaster_Hmx	TRINITY_DN57221_c0_g1_i4.p1	0.586	58	24	0	1	58	253	310	3.215E-14	66	60
D_melanogaster_Hmx	TRINITY_DN4934_c1_g1_i1.p1	0.568	58	25	0	2	59	167	224	4.420E-14	66	60
D_melanogaster_Hmx	TRINITY_DN4934_c1_g1_i2.p1	0.568	58	25	0	2	59	167	224	4.420E-14	66	60
D_melanogaster_Hmx	TRINITY_DN4934_c1_g1_i3.p1	0.568	58	25	0	2	59	167	224	4.420E-14	66	60
D_melanogaster_Hmx	TRINITY_DN2531_c1_g2_i1.p1	0.578	57	24	0	2	58	130	186	1.149E-13	64	60
D_melanogaster_Hmx	TRINITY_DN4319_c0_g1_i1.p1	0.542	59	27	0	1	59	179	237	2.172E-13	64	60
D_melanogaster_Hmx	TRINITY_DN2457_c4_g1_i1.p1	0.543	57	26	0	2	58	200	256	2.987E-13	63	60
D_melanogaster_Hmx	TRINITY_DN3260_c0_g1_i1.p1	0.561	57	25	0	2	58	195	251	4.108E-13	63	60
D_melanogaster_Hmx	TRINITY_DN3260_c0_g2_i1.p1	0.561	57	25	0	2	58	204	260	4.108E-13	63	60
D_melanogaster_Hmx	TRINITY_DN2350_c0_g1_i1.p1	0.596	57	23	0	2	58	145	201	5.649E-13	63	60
D_melanogaster_Hmx	TRINITY_DN2350_c0_g1_i3.p1	0.596	57	23	0	2	58	145	201	5.649E-13	63	60
D_melanogaster_Hmx	TRINITY_DN2350_c0_g1_i6.p1	0.596	57	23	0	2	58	145	201	5.649E-13	63	60
D_melanogaster_Hmx	TRINITY_DN2350_c0_g1_i2.p1	0.596	57	23	0	2	58	155	211	5.649E-13	63	60
D_melanogaster_Hmx	TRINITY_DN2350_c0_g1_i4.p1	0.596	57	23	0	2	58	155	211	5.649E-13	63	60
D_melanogaster_Hmx	TRINITY_DN2350_c0_g1_i5.p1	0.596	57	23	0	2	58	155	211	5.649E-13	63	60
D_melanogaster_Hmx	TRINITY_DN9363_c0_g1_i1.p1	0.500	58	29	0	2	59	150	207	1.068E-12	62	60
D_melanogaster_Hmx	TRINITY_DN9363_c0_g1_i2.p1	0.500	58	29	0	2	59	150	207	1.068E-12	62	60
D_melanogaster_Hmx	TRINITY_DN6865_c1_g1_i1.p1	0.508	57	28	0	2	58	207	263	1.068E-12	62	60
D_melanogaster_Hmx	TRINITY_DN6865_c1_g1_i3.p1	0.508	57	28	0	2	58	207	263	1.068E-12	62	60
D_melanogaster_Hmx	TRINITY_DN42092_c0_g1_i2.p1	0.596	57	23	0	2	58	176	232	1.469E-12	61	60
D_melanogaster_Hmx	TRINITY_DN6043_c0_g1_i1.p1	0.561	57	25	0	2	58	128	184	5.256E-12	60	60
D_melanogaster_Hmx	TRINITY_DN125_c8_g1_i2.p1	0.474	59	31	0	1	59	198	256	9.944E-12	59	60
D_melanogaster_Hmx	TRINITY_DN125_c8_g1_i3.p1	0.474	59	31	0	1	59	198	256	9.944E-12	59	60
D_melanogaster_Hmx	TRINITY_DN125_c8_g1_i4.p1	0.474	59	31	0	1	59	198	256	9.944E-12	59	60
D_melanogaster_Hmx	TRINITY_DN125_c8_g1_i5.p1	0.474	59	31	0	1	59	198	256	9.944E-12	59	60
D_melanogaster_Hmx	TRINITY_DN125_c8_g1_i6.p1	0.474	59	31	0	1	59	198	256	9.944E-12	59	60
D_melanogaster_Hmx	TRINITY_DN14625_c0_g1_i2.p1	0.482	58	30	0	2	59	218	275	9.944E-12	59	60
D_melanogaster_Hmx	TRINITY_DN14625_c0_g1_i5.p1	0.482	58	30	0	2	59	218	275	9.944E-12	59	60
D_melanogaster_Hmx	TRINITY_DN7487_c1_g1_i1.p1	0.517	58	28	0	1	58	189	246	2.588E-11	58	60
D_melanogaster_Hmx	TRINITY_DN21806_c0_g1_i1.p1	0.457	59	31	0	2	60	128	186	2.588E-11	58	60
D_melanogaster_Hmx	TRINITY_DN7487_c1_g1_i3.p1	0.517	58	28	0	1	58	205	262	2.588E-11	58	60
D_melanogaster_Hmx	TRINITY_DN9599_c0_g1_i1.p1	0.482	58	30	0	2	59	117	174	4.897E-11	57	60
D_melanogaster_Hmx	TRINITY_DN1377_c3_g1_i1.p1	0.491	57	29	0	2	58	192	248	6.736E-11	57	60
D_melanogaster_Hmx	TRINITY_DN1377_c3_g1_i2.p1	0.491	57	29	0	2	58	192	248	6.736E-11	57	60
D_melanogaster_Hmx	TRINITY_DN1377_c3_g1_i3.p1	0.491	57	29	0	2	58	192	248	6.736E-11	57	60
D_melanogaster_Hmx	TRINITY_DN45699_c0_g1_i1.p1	0.482	56	28	0	5	60	312	367	9.266E-11	56	60
D_melanogaster_Hmx	TRINITY_DN9591_c0_g1_i1.p1	0.518	54	26	0	4	57	227	280	1.275E-10	56	60
D_melanogaster_Hmx	TRINITY_DN10508_c0_g1_i3.p1	0.500	58	29	0	2	59	58	115	1.754E-10	55	60
D_melanogaster_Hmx	TRINITY_DN10508_c0_g1_i1.p1	0.500	58	29	0	2	59	216	273	1.754E-10	55	60
D_melanogaster_Hmx	TRINITY_DN10508_c0_g1_i2.p1	0.500	58	29	0	2	59	216	273	1.754E-10	55	60
D_melanogaster_Hmx	TRINITY_DN3945_c0_g1_i3.p1	0.509	53	26	0	5	57	129	181	3.319E-10	55	60
D_melanogaster_Hmx	TRINITY_DN2812_c1_g1_i1.p1	0.465	58	30	0	2	59	214	271	3.319E-10	55	60
D_melanogaster_Hmx	TRINITY_DN2812_c1_g1_i4.p1	0.465	58	30	0	2	59	214	271	3.319E-10	55	60
D_melanogaster_Hmx	TRINITY_DN3945_c0_g1_i1.p1	0.509	53	26	0	5	57	341	393	3.319E-10	55	60
D_melanogaster_Hmx	TRINITY_DN3945_c0_g1_i4.p1	0.509	53	26	0	5	57	341	393	3.319E-10	55	60
D_melanogaster_Hmx	TRINITY_DN6083_c2_g1_i2.p1	0.529	51	24	0	8	58	176	226	4.567E-10	54	60
D_melanogaster_Hmx	TRINITY_DN7512_c0_g1_i7.p1	0.474	59	31	0	1	59	625	683	4.567E-10	54	60
D_melanogaster_Hmx	TRINITY_DN7512_c0_g1_i3.p1	0.474	59	31	0	1	59	694	752	4.567E-10	54	60
D_melanogaster_Hmx	TRINITY_DN7512_c0_g1_i5.p1	0.474	59	31	0	1	59	694	752	4.567E-10	54	60
D_melanogaster_Hmx	TRINITY_DN7512_c0_g1_i1.p1	0.474	59	31	0	1	59	694	752	4.567E-10	54	60
D_melanogaster_Hmx	TRINITY_DN7512_c0_g1_i2.p1	0.474	59	31	0	1	59	694	752	4.567E-10	54	60
D_melanogaster_Hmx	TRINITY_DN21318_c0_g1_i1.p1	0.490	55	28	0	5	59	93	147	6.284E-10	54	60
D_melanogaster_Hmx	TRINITY_DN1561_c0_g1_i4.p1	0.465	58	30	0	1	58	134	191	6.284E-10	54	60
D_melanogaster_Hmx	TRINITY_DN1561_c0_g1_i2.p1	0.465	58	30	0	1	58	134	191	6.284E-10	54	60
D_melanogaster_Hmx	TRINITY_DN15113_c0_g1_i1.p1	0.450	60	32	0	1	60	231	290	1.190E-09	53	60
D_melanogaster_Hmx	TRINITY_DN15113_c0_g1_i2.p1	0.450	60	32	0	1	60	231	290	1.190E-09	53	60
D_melanogaster_Hmx	TRINITY_DN1256_c0_g2_i1.p1	0.462	54	29	0	5	58	67	120	1.637E-09	53	60
D_melanogaster_Hmx	TRINITY_DN6869_c0_g2_i2.p1	0.491	57	29	0	2	58	142	198	5.870E-09	51	60
D_melanogaster_Hmx	TRINITY_DN4736_c1_g1_i1.p1	0.413	58	33	0	2	59	75	132	5.870E-09	51	60
D_melanogaster_Hmx	TRINITY_DN1263_c1_g1_i1.p1	0.416	60	34	0	1	60	172	231	5.870E-09	51	60
D_melanogaster_Hmx	TRINITY_DN4736_c1_g1_i2.p1	0.413	58	33	0	2	59	123	180	5.870E-09	51	60
D_melanogaster_Hmx	TRINITY_DN6869_c0_g2_i1.p1	0.491	57	29	0	2	58	269	325	5.870E-09	51	60
D_melanogaster_Hmx	TRINITY_DN3890_c1_g1_i1.p1	0.456	57	30	0	2	58	139	195	8.079E-09	51	60
D_melanogaster_Hmx	TRINITY_DN1203_c1_g1_i1.p1	0.421	57	32	0	2	58	98	154	8.079E-09	51	60
D_melanogaster_Hmx	TRINITY_DN5584_c0_g1_i7.p1	0.456	57	30	0	2	58	30	86	1.530E-08	50	60
D_melanogaster_Hmx	TRINITY_DN5584_c0_g1_i3.p1	0.456	57	30	0	2	58	99	155	1.530E-08	50	60
D_melanogaster_Hmx	TRINITY_DN378_c1_g1_i1.p1	0.431	58	32	0	1	58	165	222	1.530E-08	50	60
D_melanogaster_Hmx	TRINITY_DN10224_c0_g1_i1.p1	0.454	55	29	0	5	59	77	131	2.106E-08	49	60
D_melanogaster_Hmx	TRINITY_DN8187_c0_g1_i2.p1	0.372	59	36	0	2	60	150	208	2.106E-08	49	60
D_melanogaster_Hmx	TRINITY_DN8187_c0_g1_i1.p1	0.372	59	36	0	2	60	154	212	2.106E-08	49	60
D_melanogaster_Hmx	TRINITY_DN1736_c0_g1_i12.p1	0.438	57	31	0	2	58	228	284	2.106E-08	49	60
D_melanogaster_Hmx	TRINITY_DN1736_c0_g1_i13.p1	0.438	57	31	0	2	58	228	284	2.106E-08	49	60
D_melanogaster_Hmx	TRINITY_DN1736_c0_g1_i15.p1	0.438	57	31	0	2	58	228	284	2.106E-08	49	60
D_melanogaster_Hmx	TRINITY_DN1736_c0_g1_i3.p1	0.438	57	31	0	2	58	228	284	2.106E-08	49	60
D_melanogaster_Hmx	TRINITY_DN1736_c0_g1_i4.p1	0.438	57	31	0	2	58	228	284	2.106E-08	49	60
D_melanogaster_Hmx	TRINITY_DN1736_c0_g1_i6.p1	0.438	57	31	0	2	58	228	284	2.106E-08	49	60
D_melanogaster_Hmx	TRINITY_DN1736_c0_g1_i7.p1	0.438	57	31	0	2	58	228	284	2.106E-08	49	60
D_melanogaster_Hmx	TRINITY_DN1736_c0_g1_i9.p1	0.438	57	31	0	2	58	228	284	2.106E-08	49	60
D_melanogaster_Hmx	TRINITY_DN1736_c0_g1_i1.p1	0.438	57	31	0	2	58	228	284	2.106E-08	49	60
D_melanogaster_Hmx	TRINITY_DN1736_c0_g1_i10.p1	0.438	57	31	0	2	58	228	284	2.106E-08	49	60
D_melanogaster_Hmx	TRINITY_DN1736_c0_g1_i11.p1	0.438	57	31	0	2	58	228	284	2.106E-08	49	60
D_melanogaster_Hmx	TRINITY_DN220_c1_g1_i15.p1	0.403	57	33	0	2	58	53	109	3.990E-08	49	60
D_melanogaster_Hmx	TRINITY_DN220_c1_g1_i16.p1	0.403	57	33	0	2	58	53	109	3.990E-08	49	60
D_melanogaster_Hmx	TRINITY_DN220_c1_g1_i2.p1	0.403	57	33	0	2	58	53	109	3.990E-08	49	60
D_melanogaster_Hmx	TRINITY_DN220_c1_g1_i3.p1	0.403	57	33	0	2	58	53	109	3.990E-08	49	60
D_melanogaster_Hmx	TRINITY_DN220_c1_g1_i10.p1	0.403	57	33	0	2	58	64	120	3.990E-08	49	60
D_melanogaster_Hmx	TRINITY_DN220_c1_g1_i11.p1	0.403	57	33	0	2	58	64	120	3.990E-08	49	60
D_melanogaster_Hmx	TRINITY_DN220_c1_g1_i12.p1	0.403	57	33	0	2	58	64	120	3.990E-08	49	60
D_melanogaster_Hmx	TRINITY_DN220_c1_g1_i13.p1	0.403	57	33	0	2	58	64	120	3.990E-08	49	60
D_melanogaster_Hmx	TRINITY_DN220_c1_g1_i14.p1	0.403	57	33	0	2	58	64	120	3.990E-08	49	60
D_melanogaster_Hmx	TRINITY_DN220_c1_g1_i18.p1	0.403	57	33	0	2	58	64	120	3.990E-08	49	60
D_melanogaster_Hmx	TRINITY_DN220_c1_g1_i21.p1	0.403	57	33	0	2	58	64	120	3.990E-08	49	60
D_melanogaster_Hmx	TRINITY_DN220_c1_g1_i6.p1	0.403	57	33	0	2	58	64	120	3.990E-08	49	60
D_melanogaster_Hmx	TRINITY_DN2848_c1_g1_i1.p1	0.413	58	33	0	1	58	187	244	3.990E-08	49	60
D_melanogaster_Hmx	TRINITY_DN2848_c1_g1_i2.p1	0.413	58	33	0	1	58	187	244	3.990E-08	49	60
D_melanogaster_Hmx	TRINITY_DN144_c2_g1_i1.p1	0.372	59	36	0	2	60	224	282	5.493E-08	48	60
D_melanogaster_Hmx	TRINITY_DN144_c2_g1_i2.p1	0.372	59	36	0	2	60	224	282	5.493E-08	48	60
D_melanogaster_Hmx	TRINITY_DN4894_c0_g1_i1.p1	0.403	57	33	0	3	59	103	159	1.973E-07	47	60
D_melanogaster_Hmx	TRINITY_DN4894_c0_g1_i6.p1	0.403	57	33	0	3	59	103	159	1.973E-07	47	60
D_melanogaster_Hmx	TRINITY_DN8181_c0_g2_i1.p1	0.421	57	32	0	2	58	248	304	1.973E-07	47	60
D_melanogaster_Hmx	TRINITY_DN8181_c0_g2_i2.p1	0.421	57	32	0	2	58	248	304	1.973E-07	47	60
D_melanogaster_Hmx	TRINITY_DN4894_c0_g1_i2.p1	0.403	57	33	0	3	59	252	308	1.973E-07	47	60
D_melanogaster_Hmx	TRINITY_DN4894_c0_g1_i3.p1	0.403	57	33	0	3	59	252	308	1.973E-07	47	60
D_melanogaster_Hmx	TRINITY_DN4894_c0_g1_i4.p1	0.403	57	33	0	3	59	252	308	1.973E-07	47	60
D_melanogaster_Hmx	TRINITY_DN4894_c0_g1_i5.p1	0.403	57	33	0	3	59	252	308	1.973E-07	47	60
D_melanogaster_Hmx	TRINITY_DN3578_c7_g1_i1.p1	0.396	58	34	0	2	59	217	274	2.716E-07	46	60
D_melanogaster_Hmx	TRINITY_DN3578_c7_g1_i2.p1	0.396	58	34	0	2	59	217	274	2.716E-07	46	60
D_melanogaster_Hmx	TRINITY_DN82_c1_g1_i3.p1	0.413	58	33	0	2	59	46	103	7.089E-07	45	60
D_melanogaster_Hmx	TRINITY_DN14733_c0_g2_i1.p1	0.368	57	35	0	2	58	154	210	7.089E-07	45	60
D_melanogaster_Hmx	TRINITY_DN2082_c2_g1_i1.p1	0.372	59	36	0	1	59	134	192	7.089E-07	45	60
D_melanogaster_Hmx	TRINITY_DN82_c1_g1_i1.p1	0.413	58	33	0	2	59	88	145	7.089E-07	45	60
D_melanogaster_Hmx	TRINITY_DN14780_c2_g2_i1.p1	0.403	57	33	0	2	58	42	98	1.344E-06	44	60
D_melanogaster_Hmx	TRINITY_DN14780_c2_g2_i2.p1	0.403	57	33	0	2	58	49	105	1.344E-06	44	60
D_melanogaster_Hmx	TRINITY_DN17973_c0_g1_i2.p1	0.362	58	36	0	1	58	208	265	3.510E-06	43	60
D_melanogaster_Hmx	TRINITY_DN17973_c0_g1_i4.p1	0.362	58	36	0	1	58	208	265	3.510E-06	43	60
D_melanogaster_Hmx	TRINITY_DN17973_c0_g1_i3.p1	0.362	58	36	0	1	58	208	265	3.510E-06	43	60
D_melanogaster_Hmx	TRINITY_DN301_c5_g3_i2.p1	0.350	57	36	0	3	59	251	307	6.659E-06	42	60
D_melanogaster_Hmx	TRINITY_DN5071_c0_g1_i4.p1	0.407	54	31	0	2	55	166	219	1.263E-05	42	60
D_melanogaster_Hmx	TRINITY_DN27727_c0_g1_i1.p1	0.428	35	19	0	24	58	3	37	8.638E-05	39	60
D_melanogaster_Hmx	TRINITY_DN301_c5_g3_i1.p1	0.344	61	37	0	3	59	251	311	1.640E-04	38	60
T_tridentatus_Hmx_C	TRINITY_DN9621_c0_g1_i1.p1	0.950	60	3	0	1	60	231	290	9.785E-32	116	60
T_tridentatus_Hmx_C	TRINITY_DN9621_c0_g1_i10.p1	0.950	60	3	0	1	60	231	290	9.785E-32	116	60
T_tridentatus_Hmx_C	TRINITY_DN9621_c0_g1_i11.p1	0.950	60	3	0	1	60	231	290	9.785E-32	116	60
T_tridentatus_Hmx_C	TRINITY_DN9621_c0_g1_i12.p1	0.950	60	3	0	1	60	231	290	9.785E-32	116	60
T_tridentatus_Hmx_C	TRINITY_DN9621_c0_g1_i13.p1	0.950	60	3	0	1	60	231	290	9.785E-32	116	60
T_tridentatus_Hmx_C	TRINITY_DN9621_c0_g1_i14.p1	0.950	60	3	0	1	60	231	290	9.785E-32	116	60
T_tridentatus_Hmx_C	TRINITY_DN9621_c0_g1_i15.p1	0.950	60	3	0	1	60	231	290	9.785E-32	116	60
T_tridentatus_Hmx_C	TRINITY_DN9621_c0_g1_i4.p1	0.950	60	3	0	1	60	231	290	9.785E-32	116	60
T_tridentatus_Hmx_C	TRINITY_DN9621_c0_g1_i6.p1	0.950	60	3	0	1	60	231	290	9.785E-32	116	60
T_tridentatus_Hmx_C	TRINITY_DN9621_c0_g1_i7.p1	0.950	60	3	0	1	60	231	290	9.785E-32	116	60
T_tridentatus_Hmx_C	TRINITY_DN9621_c0_g1_i9.p1	0.950	60	3	0	1	60	231	290	9.785E-32	116	60
T_tridentatus_Hmx_C	TRINITY_DN397_c3_g1_i1.p1	0.655	58	20	0	1	58	280	337	3.696E-20	83	60
T_tridentatus_Hmx_C	TRINITY_DN397_c3_g1_i2.p1	0.655	58	20	0	1	58	280	337	3.696E-20	83	60
T_tridentatus_Hmx_C	TRINITY_DN9976_c1_g1_i10.p1	0.576	59	25	0	1	59	185	243	7.608E-17	74	60
T_tridentatus_Hmx_C	TRINITY_DN9976_c1_g1_i2.p1	0.576	59	25	0	1	59	185	243	7.608E-17	74	60
T_tridentatus_Hmx_C	TRINITY_DN9976_c1_g1_i5.p1	0.576	59	25	0	1	59	185	243	7.608E-17	74	60
T_tridentatus_Hmx_C	TRINITY_DN9976_c1_g1_i6.p1	0.576	59	25	0	1	59	185	243	7.608E-17	74	60
T_tridentatus_Hmx_C	TRINITY_DN18184_c1_g1_i1.p1	0.586	58	24	0	2	59	134	191	3.733E-16	72	60
T_tridentatus_Hmx_C	TRINITY_DN5784_c0_g1_i1.p1	0.611	54	21	0	5	58	209	262	7.053E-16	71	60
T_tridentatus_Hmx_C	TRINITY_DN4620_c0_g1_i1.p1	0.603	58	23	0	2	59	210	267	7.053E-16	71	60
T_tridentatus_Hmx_C	TRINITY_DN4319_c0_g1_i1.p1	0.559	59	26	0	1	59	179	237	1.333E-15	70	60
T_tridentatus_Hmx_C	TRINITY_DN4790_c0_g1_i1.p1	0.534	58	27	0	1	58	212	269	1.832E-15	70	60
T_tridentatus_Hmx_C	TRINITY_DN102_c2_g1_i2.p1	0.593	59	24	0	1	59	170	228	2.519E-15	69	60
T_tridentatus_Hmx_C	TRINITY_DN6684_c0_g2_i1.p1	0.551	58	26	0	2	59	141	198	4.760E-15	68	60
T_tridentatus_Hmx_C	TRINITY_DN4934_c1_g1_i1.p1	0.568	58	25	0	2	59	167	224	6.544E-15	68	60
T_tridentatus_Hmx_C	TRINITY_DN4934_c1_g1_i2.p1	0.568	58	25	0	2	59	167	224	6.544E-15	68	60
T_tridentatus_Hmx_C	TRINITY_DN4934_c1_g1_i3.p1	0.568	58	25	0	2	59	167	224	6.544E-15	68	60
T_tridentatus_Hmx_C	TRINITY_DN14625_c5_g1_i1.p1	0.561	57	25	0	2	58	96	152	8.997E-15	68	60
T_tridentatus_Hmx_C	TRINITY_DN4698_c0_g1_i1.p1	0.603	58	23	0	1	58	140	197	8.997E-15	68	60
T_tridentatus_Hmx_C	TRINITY_DN2457_c4_g1_i1.p1	0.592	54	22	0	5	58	203	256	3.215E-14	66	60
T_tridentatus_Hmx_C	TRINITY_DN9363_c0_g1_i1.p1	0.517	58	28	0	2	59	150	207	6.077E-14	65	60
T_tridentatus_Hmx_C	TRINITY_DN9363_c0_g1_i2.p1	0.517	58	28	0	2	59	150	207	6.077E-14	65	60
T_tridentatus_Hmx_C	TRINITY_DN15541_c0_g1_i1.p1	0.566	60	26	0	1	60	136	195	6.077E-14	65	60
T_tridentatus_Hmx_C	TRINITY_DN15541_c0_g1_i2.p1	0.566	60	26	0	1	60	136	195	6.077E-14	65	60
T_tridentatus_Hmx_C	TRINITY_DN2350_c0_g1_i1.p1	0.596	57	23	0	2	58	145	201	8.356E-14	65	60
T_tridentatus_Hmx_C	TRINITY_DN2350_c0_g1_i3.p1	0.596	57	23	0	2	58	145	201	8.356E-14	65	60
T_tridentatus_Hmx_C	TRINITY_DN2350_c0_g1_i6.p1	0.596	57	23	0	2	58	145	201	8.356E-14	65	60
T_tridentatus_Hmx_C	TRINITY_DN2350_c0_g1_i2.p1	0.596	57	23	0	2	58	155	211	8.356E-14	65	60
T_tridentatus_Hmx_C	TRINITY_DN2350_c0_g1_i4.p1	0.596	57	23	0	2	58	155	211	8.356E-14	65	60
T_tridentatus_Hmx_C	TRINITY_DN2350_c0_g1_i5.p1	0.596	57	23	0	2	58	155	211	8.356E-14	65	60
T_tridentatus_Hmx_C	TRINITY_DN57221_c0_g1_i1.p1	0.534	58	27	0	1	58	204	261	1.149E-13	64	60
T_tridentatus_Hmx_C	TRINITY_DN57221_c0_g1_i3.p1	0.534	58	27	0	1	58	204	261	1.149E-13	64	60
T_tridentatus_Hmx_C	TRINITY_DN57221_c0_g1_i5.p1	0.534	58	27	0	1	58	204	261	1.149E-13	64	60
T_tridentatus_Hmx_C	TRINITY_DN57221_c0_g1_i2.p1	0.534	58	27	0	1	58	253	310	1.149E-13	64	60
T_tridentatus_Hmx_C	TRINITY_DN57221_c0_g1_i4.p1	0.534	58	27	0	1	58	253	310	1.149E-13	64	60
T_tridentatus_Hmx_C	TRINITY_DN42092_c0_g1_i2.p1	0.596	57	23	0	2	58	176	232	2.172E-13	64	60
T_tridentatus_Hmx_C	TRINITY_DN6865_c1_g1_i1.p1	0.508	57	28	0	2	58	207	263	2.987E-13	63	60
T_tridentatus_Hmx_C	TRINITY_DN6865_c1_g1_i3.p1	0.508	57	28	0	2	58	207	263	2.987E-13	63	60
T_tridentatus_Hmx_C	TRINITY_DN3260_c0_g1_i1.p1	0.543	57	26	0	2	58	195	251	4.108E-13	63	60
T_tridentatus_Hmx_C	TRINITY_DN2531_c1_g2_i1.p1	0.543	57	26	0	2	58	130	186	4.108E-13	63	60
T_tridentatus_Hmx_C	TRINITY_DN3260_c0_g2_i1.p1	0.543	57	26	0	2	58	204	260	4.108E-13	63	60
T_tridentatus_Hmx_C	TRINITY_DN125_c8_g1_i2.p1	0.491	59	30	0	1	59	198	256	1.068E-12	62	60
T_tridentatus_Hmx_C	TRINITY_DN125_c8_g1_i3.p1	0.491	59	30	0	1	59	198	256	1.068E-12	62	60
T_tridentatus_Hmx_C	TRINITY_DN125_c8_g1_i4.p1	0.491	59	30	0	1	59	198	256	1.068E-12	62	60
T_tridentatus_Hmx_C	TRINITY_DN125_c8_g1_i5.p1	0.491	59	30	0	1	59	198	256	1.068E-12	62	60
T_tridentatus_Hmx_C	TRINITY_DN125_c8_g1_i6.p1	0.491	59	30	0	1	59	198	256	1.068E-12	62	60
T_tridentatus_Hmx_C	TRINITY_DN21806_c0_g1_i1.p1	0.474	59	31	0	2	60	128	186	1.068E-12	62	60
T_tridentatus_Hmx_C	TRINITY_DN14625_c0_g1_i2.p1	0.500	58	29	0	2	59	218	275	1.068E-12	62	60
T_tridentatus_Hmx_C	TRINITY_DN14625_c0_g1_i5.p1	0.500	58	29	0	2	59	218	275	1.068E-12	62	60
T_tridentatus_Hmx_C	TRINITY_DN1377_c3_g1_i1.p1	0.526	57	27	0	2	58	192	248	1.469E-12	61	60
T_tridentatus_Hmx_C	TRINITY_DN1377_c3_g1_i2.p1	0.526	57	27	0	2	58	192	248	1.469E-12	61	60
T_tridentatus_Hmx_C	TRINITY_DN1377_c3_g1_i3.p1	0.526	57	27	0	2	58	192	248	1.469E-12	61	60
T_tridentatus_Hmx_C	TRINITY_DN6043_c0_g1_i1.p1	0.543	57	26	0	2	58	128	184	2.779E-12	61	60
T_tridentatus_Hmx_C	TRINITY_DN7487_c1_g1_i1.p1	0.517	58	28	0	1	58	189	246	7.230E-12	59	60
T_tridentatus_Hmx_C	TRINITY_DN7487_c1_g1_i3.p1	0.517	58	28	0	1	58	205	262	7.230E-12	59	60
T_tridentatus_Hmx_C	TRINITY_DN9599_c0_g1_i1.p1	0.509	55	27	0	5	59	120	174	9.944E-12	59	60
T_tridentatus_Hmx_C	TRINITY_DN21318_c0_g1_i1.p1	0.509	55	27	0	5	59	93	147	1.881E-11	58	60
T_tridentatus_Hmx_C	TRINITY_DN2812_c1_g1_i1.p1	0.482	58	30	0	2	59	214	271	3.560E-11	57	60
T_tridentatus_Hmx_C	TRINITY_DN2812_c1_g1_i4.p1	0.482	58	30	0	2	59	214	271	3.560E-11	57	60
T_tridentatus_Hmx_C	TRINITY_DN45699_c0_g1_i1.p1	0.482	56	28	0	5	60	312	367	3.560E-11	57	60
T_tridentatus_Hmx_C	TRINITY_DN10508_c0_g1_i3.p1	0.482	58	30	0	2	59	58	115	4.897E-11	57	60
T_tridentatus_Hmx_C	TRINITY_DN10508_c0_g1_i1.p1	0.482	58	30	0	2	59	216	273	4.897E-11	57	60
T_tridentatus_Hmx_C	TRINITY_DN10508_c0_g1_i2.p1	0.482	58	30	0	2	59	216	273	4.897E-11	57	60
T_tridentatus_Hmx_C	TRINITY_DN1561_c0_g1_i4.p1	0.482	58	30	0	1	58	134	191	6.736E-11	57	60
T_tridentatus_Hmx_C	TRINITY_DN1561_c0_g1_i2.p1	0.482	58	30	0	1	58	134	191	6.736E-11	57	60
T_tridentatus_Hmx_C	TRINITY_DN15113_c0_g1_i1.p1	0.466	60	32	0	1	60	231	290	1.754E-10	55	60
T_tridentatus_Hmx_C	TRINITY_DN15113_c0_g1_i2.p1	0.466	60	32	0	1	60	231	290	1.754E-10	55	60
T_tridentatus_Hmx_C	TRINITY_DN1203_c1_g1_i1.p1	0.462	54	29	0	5	58	101	154	1.754E-10	55	60
T_tridentatus_Hmx_C	TRINITY_DN7512_c0_g1_i7.p1	0.509	55	27	0	5	59	629	683	2.413E-10	55	60
T_tridentatus_Hmx_C	TRINITY_DN7512_c0_g1_i3.p1	0.509	55	27	0	5	59	698	752	2.413E-10	55	60
T_tridentatus_Hmx_C	TRINITY_DN7512_c0_g1_i5.p1	0.509	55	27	0	5	59	698	752	2.413E-10	55	60
T_tridentatus_Hmx_C	TRINITY_DN7512_c0_g1_i1.p1	0.509	55	27	0	5	59	698	752	2.413E-10	55	60
T_tridentatus_Hmx_C	TRINITY_DN7512_c0_g1_i2.p1	0.509	55	27	0	5	59	698	752	2.413E-10	55	60
T_tridentatus_Hmx_C	TRINITY_DN6083_c2_g1_i2.p1	0.509	51	25	0	8	58	176	226	3.319E-10	55	60
T_tridentatus_Hmx_C	TRINITY_DN1256_c0_g2_i1.p1	0.462	54	29	0	5	58	67	120	3.319E-10	55	60
T_tridentatus_Hmx_C	TRINITY_DN9591_c0_g1_i1.p1	0.490	53	27	0	5	57	228	280	4.567E-10	54	60
T_tridentatus_Hmx_C	TRINITY_DN4736_c1_g1_i1.p1	0.431	58	32	0	2	59	75	132	6.284E-10	54	60
T_tridentatus_Hmx_C	TRINITY_DN1263_c1_g1_i1.p1	0.464	56	29	0	5	60	176	231	6.284E-10	54	60
T_tridentatus_Hmx_C	TRINITY_DN4736_c1_g1_i2.p1	0.431	58	32	0	2	59	123	180	6.284E-10	54	60
T_tridentatus_Hmx_C	TRINITY_DN3890_c1_g1_i1.p1	0.473	57	30	0	2	58	139	195	8.646E-10	53	60
T_tridentatus_Hmx_C	TRINITY_DN3945_c0_g1_i3.p1	0.490	53	27	0	5	57	129	181	1.190E-09	53	60
T_tridentatus_Hmx_C	TRINITY_DN3945_c0_g1_i1.p1	0.490	53	27	0	5	57	341	393	1.190E-09	53	60
T_tridentatus_Hmx_C	TRINITY_DN3945_c0_g1_i4.p1	0.490	53	27	0	5	57	341	393	1.190E-09	53	60
T_tridentatus_Hmx_C	TRINITY_DN220_c1_g1_i15.p1	0.421	57	32	0	2	58	53	109	2.253E-09	52	60
T_tridentatus_Hmx_C	TRINITY_DN220_c1_g1_i16.p1	0.421	57	32	0	2	58	53	109	2.253E-09	52	60
T_tridentatus_Hmx_C	TRINITY_DN220_c1_g1_i2.p1	0.421	57	32	0	2	58	53	109	2.253E-09	52	60
T_tridentatus_Hmx_C	TRINITY_DN220_c1_g1_i3.p1	0.421	57	32	0	2	58	53	109	2.253E-09	52	60
T_tridentatus_Hmx_C	TRINITY_DN220_c1_g1_i10.p1	0.421	57	32	0	2	58	64	120	2.253E-09	52	60
T_tridentatus_Hmx_C	TRINITY_DN220_c1_g1_i11.p1	0.421	57	32	0	2	58	64	120	2.253E-09	52	60
T_tridentatus_Hmx_C	TRINITY_DN220_c1_g1_i12.p1	0.421	57	32	0	2	58	64	120	2.253E-09	52	60
T_tridentatus_Hmx_C	TRINITY_DN220_c1_g1_i13.p1	0.421	57	32	0	2	58	64	120	2.253E-09	52	60
T_tridentatus_Hmx_C	TRINITY_DN220_c1_g1_i14.p1	0.421	57	32	0	2	58	64	120	2.253E-09	52	60
T_tridentatus_Hmx_C	TRINITY_DN220_c1_g1_i18.p1	0.421	57	32	0	2	58	64	120	2.253E-09	52	60
T_tridentatus_Hmx_C	TRINITY_DN220_c1_g1_i21.p1	0.421	57	32	0	2	58	64	120	2.253E-09	52	60
T_tridentatus_Hmx_C	TRINITY_DN220_c1_g1_i6.p1	0.421	57	32	0	2	58	64	120	2.253E-09	52	60
T_tridentatus_Hmx_C	TRINITY_DN8187_c0_g1_i2.p1	0.406	59	34	0	2	60	150	208	3.100E-09	52	60
T_tridentatus_Hmx_C	TRINITY_DN8187_c0_g1_i1.p1	0.406	59	34	0	2	60	154	212	3.100E-09	52	60
T_tridentatus_Hmx_C	TRINITY_DN5584_c0_g1_i7.p1	0.456	57	30	0	2	58	30	86	4.266E-09	51	60
T_tridentatus_Hmx_C	TRINITY_DN5584_c0_g1_i3.p1	0.456	57	30	0	2	58	99	155	4.266E-09	51	60
T_tridentatus_Hmx_C	TRINITY_DN6869_c0_g2_i2.p1	0.473	57	30	0	2	58	142	198	1.112E-08	50	60
T_tridentatus_Hmx_C	TRINITY_DN10224_c0_g1_i1.p1	0.436	55	30	0	5	59	77	131	1.112E-08	50	60
T_tridentatus_Hmx_C	TRINITY_DN6869_c0_g2_i1.p1	0.473	57	30	0	2	58	269	325	1.112E-08	50	60
T_tridentatus_Hmx_C	TRINITY_DN144_c2_g1_i1.p1	0.389	59	35	0	2	60	224	282	1.112E-08	50	60
T_tridentatus_Hmx_C	TRINITY_DN144_c2_g1_i2.p1	0.389	59	35	0	2	60	224	282	1.112E-08	50	60
T_tridentatus_Hmx_C	TRINITY_DN378_c1_g1_i1.p1	0.413	58	33	0	1	58	165	222	1.530E-08	50	60
T_tridentatus_Hmx_C	TRINITY_DN4894_c0_g1_i1.p1	0.436	55	30	0	5	59	105	159	1.530E-08	50	60
T_tridentatus_Hmx_C	TRINITY_DN4894_c0_g1_i6.p1	0.436	55	30	0	5	59	105	159	1.530E-08	50	60
T_tridentatus_Hmx_C	TRINITY_DN4894_c0_g1_i2.p1	0.436	55	30	0	5	59	254	308	1.530E-08	50	60
T_tridentatus_Hmx_C	TRINITY_DN4894_c0_g1_i3.p1	0.436	55	30	0	5	59	254	308	1.530E-08	50	60
T_tridentatus_Hmx_C	TRINITY_DN4894_c0_g1_i4.p1	0.436	55	30	0	5	59	254	308	1.530E-08	50	60
T_tridentatus_Hmx_C	TRINITY_DN4894_c0_g1_i5.p1	0.436	55	30	0	5	59	254	308	1.530E-08	50	60
T_tridentatus_Hmx_C	TRINITY_DN2848_c1_g1_i1.p1	0.413	58	33	0	1	58	187	244	2.106E-08	49	60
T_tridentatus_Hmx_C	TRINITY_DN2848_c1_g1_i2.p1	0.413	58	33	0	1	58	187	244	2.106E-08	49	60
T_tridentatus_Hmx_C	TRINITY_DN1736_c0_g1_i12.p1	0.421	57	32	0	2	58	228	284	2.106E-08	49	60
T_tridentatus_Hmx_C	TRINITY_DN1736_c0_g1_i13.p1	0.421	57	32	0	2	58	228	284	2.106E-08	49	60
T_tridentatus_Hmx_C	TRINITY_DN1736_c0_g1_i15.p1	0.421	57	32	0	2	58	228	284	2.106E-08	49	60
T_tridentatus_Hmx_C	TRINITY_DN1736_c0_g1_i3.p1	0.421	57	32	0	2	58	228	284	2.106E-08	49	60
T_tridentatus_Hmx_C	TRINITY_DN1736_c0_g1_i4.p1	0.421	57	32	0	2	58	228	284	2.106E-08	49	60
T_tridentatus_Hmx_C	TRINITY_DN1736_c0_g1_i6.p1	0.421	57	32	0	2	58	228	284	2.106E-08	49	60
T_tridentatus_Hmx_C	TRINITY_DN1736_c0_g1_i7.p1	0.421	57	32	0	2	58	228	284	2.106E-08	49	60
T_tridentatus_Hmx_C	TRINITY_DN1736_c0_g1_i9.p1	0.421	57	32	0	2	58	228	284	2.106E-08	49	60
T_tridentatus_Hmx_C	TRINITY_DN1736_c0_g1_i1.p1	0.421	57	32	0	2	58	228	284	2.106E-08	49	60
T_tridentatus_Hmx_C	TRINITY_DN1736_c0_g1_i10.p1	0.421	57	32	0	2	58	228	284	2.106E-08	49	60
T_tridentatus_Hmx_C	TRINITY_DN1736_c0_g1_i11.p1	0.421	57	32	0	2	58	228	284	2.106E-08	49	60
T_tridentatus_Hmx_C	TRINITY_DN14780_c2_g2_i1.p1	0.421	57	32	0	2	58	42	98	5.493E-08	48	60
T_tridentatus_Hmx_C	TRINITY_DN14780_c2_g2_i2.p1	0.421	57	32	0	2	58	49	105	5.493E-08	48	60
T_tridentatus_Hmx_C	TRINITY_DN3578_c7_g1_i1.p1	0.418	55	31	0	5	59	220	274	7.561E-08	48	60
T_tridentatus_Hmx_C	TRINITY_DN3578_c7_g1_i2.p1	0.418	55	31	0	5	59	220	274	7.561E-08	48	60
T_tridentatus_Hmx_C	TRINITY_DN8181_c0_g2_i1.p1	0.403	57	33	0	2	58	248	304	7.561E-08	48	60
T_tridentatus_Hmx_C	TRINITY_DN8181_c0_g2_i2.p1	0.403	57	33	0	2	58	248	304	7.561E-08	48	60
T_tridentatus_Hmx_C	TRINITY_DN14733_c0_g2_i1.p1	0.368	57	35	0	2	58	154	210	1.041E-07	48	60
T_tridentatus_Hmx_C	TRINITY_DN2082_c2_g1_i1.p1	0.418	55	31	0	5	59	138	192	1.433E-07	47	60
T_tridentatus_Hmx_C	TRINITY_DN82_c1_g1_i3.p1	0.436	55	30	0	5	59	49	103	1.973E-07	47	60
T_tridentatus_Hmx_C	TRINITY_DN82_c1_g1_i1.p1	0.436	55	30	0	5	59	91	145	1.973E-07	47	60
T_tridentatus_Hmx_C	TRINITY_DN17973_c0_g1_i2.p1	0.379	58	35	0	1	58	208	265	3.739E-07	46	60
T_tridentatus_Hmx_C	TRINITY_DN17973_c0_g1_i4.p1	0.379	58	35	0	1	58	208	265	3.739E-07	46	60
T_tridentatus_Hmx_C	TRINITY_DN17973_c0_g1_i3.p1	0.379	58	35	0	1	58	208	265	3.739E-07	46	60
T_tridentatus_Hmx_C	TRINITY_DN301_c5_g3_i2.p1	0.381	55	33	0	5	59	253	307	5.148E-07	46	60
T_tridentatus_Hmx_C	TRINITY_DN5071_c0_g1_i4.p1	0.425	54	30	0	2	55	166	219	9.761E-07	45	60
T_tridentatus_Hmx_C	TRINITY_DN301_c5_g3_i1.p1	0.372	59	34	0	5	59	253	311	1.263E-05	42	60
T_tridentatus_Hmx_C	TRINITY_DN27727_c0_g1_i1.p1	0.400	35	20	0	24	58	3	37	3.115E-04	38	60
T_tridentatus_Hmx_C	TRINITY_DN2229_c0_g1_i21.p1	0.381	55	28	0	1	55	187	233	3.115E-04	38	60
T_tridentatus_Hmx_C	TRINITY_DN2229_c0_g1_i1.p1	0.381	55	28	0	1	55	187	233	3.115E-04	38	60
T_tridentatus_Hmx_C	TRINITY_DN1203_c1_g1_i2.p1	0.466	30	15	0	29	58	2	31	5.917E-04	37	60
T_clavata_NK6-B	TRINITY_DN4790_c0_g1_i1.p1	0.933	60	4	0	1	60	212	271	1.588E-33	121	60
T_clavata_NK6-B	TRINITY_DN397_c3_g1_i1.p1	0.586	58	24	0	1	58	280	337	1.551E-17	76	60
T_clavata_NK6-B	TRINITY_DN397_c3_g1_i2.p1	0.586	58	24	0	1	58	280	337	1.551E-17	76	60
T_clavata_NK6-B	TRINITY_DN9363_c0_g1_i1.p1	0.542	59	27	0	2	60	150	208	3.733E-16	72	60
T_clavata_NK6-B	TRINITY_DN9363_c0_g1_i2.p1	0.542	59	27	0	2	60	150	208	3.733E-16	72	60
T_clavata_NK6-B	TRINITY_DN4698_c0_g1_i1.p1	0.542	59	27	0	1	59	140	198	1.832E-15	70	60
T_clavata_NK6-B	TRINITY_DN9621_c0_g1_i1.p1	0.534	58	27	0	1	58	231	288	2.519E-15	69	60
T_clavata_NK6-B	TRINITY_DN9621_c0_g1_i10.p1	0.534	58	27	0	1	58	231	288	2.519E-15	69	60
T_clavata_NK6-B	TRINITY_DN9621_c0_g1_i11.p1	0.534	58	27	0	1	58	231	288	2.519E-15	69	60
T_clavata_NK6-B	TRINITY_DN9621_c0_g1_i12.p1	0.534	58	27	0	1	58	231	288	2.519E-15	69	60
T_clavata_NK6-B	TRINITY_DN9621_c0_g1_i13.p1	0.534	58	27	0	1	58	231	288	2.519E-15	69	60
T_clavata_NK6-B	TRINITY_DN9621_c0_g1_i14.p1	0.534	58	27	0	1	58	231	288	2.519E-15	69	60
T_clavata_NK6-B	TRINITY_DN9621_c0_g1_i15.p1	0.534	58	27	0	1	58	231	288	2.519E-15	69	60
T_clavata_NK6-B	TRINITY_DN9621_c0_g1_i4.p1	0.534	58	27	0	1	58	231	288	2.519E-15	69	60
T_clavata_NK6-B	TRINITY_DN9621_c0_g1_i6.p1	0.534	58	27	0	1	58	231	288	2.519E-15	69	60
T_clavata_NK6-B	TRINITY_DN9621_c0_g1_i7.p1	0.534	58	27	0	1	58	231	288	2.519E-15	69	60
T_clavata_NK6-B	TRINITY_DN9621_c0_g1_i9.p1	0.534	58	27	0	1	58	231	288	2.519E-15	69	60
T_clavata_NK6-B	TRINITY_DN9976_c1_g1_i10.p1	0.568	58	25	0	1	58	185	242	8.997E-15	68	60
T_clavata_NK6-B	TRINITY_DN9976_c1_g1_i2.p1	0.568	58	25	0	1	58	185	242	8.997E-15	68	60
T_clavata_NK6-B	TRINITY_DN9976_c1_g1_i5.p1	0.568	58	25	0	1	58	185	242	8.997E-15	68	60
T_clavata_NK6-B	TRINITY_DN9976_c1_g1_i6.p1	0.568	58	25	0	1	58	185	242	8.997E-15	68	60
T_clavata_NK6-B	TRINITY_DN18184_c1_g1_i1.p1	0.518	54	26	0	5	58	137	190	1.237E-14	67	60
T_clavata_NK6-B	TRINITY_DN6684_c0_g2_i1.p1	0.500	56	28	0	5	60	144	199	1.237E-14	67	60
T_clavata_NK6-B	TRINITY_DN2531_c1_g2_i1.p1	0.518	54	26	0	5	58	133	186	1.580E-13	64	60
T_clavata_NK6-B	TRINITY_DN15541_c0_g1_i1.p1	0.534	58	27	0	1	58	136	193	2.172E-13	64	60
T_clavata_NK6-B	TRINITY_DN15541_c0_g1_i2.p1	0.534	58	27	0	1	58	136	193	2.172E-13	64	60
T_clavata_NK6-B	TRINITY_DN3260_c0_g1_i1.p1	0.555	54	24	0	2	55	195	248	2.172E-13	64	60
T_clavata_NK6-B	TRINITY_DN3260_c0_g2_i1.p1	0.555	54	24	0	2	55	204	257	2.172E-13	64	60
T_clavata_NK6-B	TRINITY_DN4620_c0_g1_i1.p1	0.474	59	31	0	2	60	210	268	2.172E-13	64	60
T_clavata_NK6-B	TRINITY_DN4934_c1_g1_i1.p1	0.465	58	30	0	1	58	166	223	2.172E-13	64	60
T_clavata_NK6-B	TRINITY_DN4934_c1_g1_i2.p1	0.465	58	30	0	1	58	166	223	2.172E-13	64	60
T_clavata_NK6-B	TRINITY_DN4934_c1_g1_i3.p1	0.465	58	30	0	1	58	166	223	2.172E-13	64	60
T_clavata_NK6-B	TRINITY_DN1561_c0_g1_i4.p1	0.525	59	28	0	1	59	134	192	2.987E-13	63	60
T_clavata_NK6-B	TRINITY_DN1561_c0_g1_i2.p1	0.525	59	28	0	1	59	134	192	2.987E-13	63	60
T_clavata_NK6-B	TRINITY_DN3945_c0_g1_i3.p1	0.566	53	23	0	5	57	129	181	4.108E-13	63	60
T_clavata_NK6-B	TRINITY_DN3945_c0_g1_i1.p1	0.566	53	23	0	5	57	341	393	4.108E-13	63	60
T_clavata_NK6-B	TRINITY_DN3945_c0_g1_i4.p1	0.566	53	23	0	5	57	341	393	4.108E-13	63	60
T_clavata_NK6-B	TRINITY_DN14625_c5_g1_i1.p1	0.457	59	31	0	2	60	96	154	7.768E-13	62	60
T_clavata_NK6-B	TRINITY_DN14625_c0_g1_i2.p1	0.457	59	31	0	2	60	218	276	1.469E-12	61	60
T_clavata_NK6-B	TRINITY_DN14625_c0_g1_i5.p1	0.457	59	31	0	2	60	218	276	1.469E-12	61	60
T_clavata_NK6-B	TRINITY_DN5784_c0_g1_i1.p1	0.500	54	27	0	5	58	209	262	1.469E-12	61	60
T_clavata_NK6-B	TRINITY_DN9591_c0_g1_i1.p1	0.537	54	25	0	4	57	227	280	2.021E-12	61	60
T_clavata_NK6-B	TRINITY_DN6865_c1_g1_i1.p1	0.473	57	30	0	2	58	207	263	2.021E-12	61	60
T_clavata_NK6-B	TRINITY_DN6865_c1_g1_i3.p1	0.473	57	30	0	2	58	207	263	2.021E-12	61	60
T_clavata_NK6-B	TRINITY_DN2812_c1_g1_i1.p1	0.474	59	31	0	2	60	214	272	2.779E-12	61	60
T_clavata_NK6-B	TRINITY_DN2812_c1_g1_i4.p1	0.474	59	31	0	2	60	214	272	2.779E-12	61	60
T_clavata_NK6-B	TRINITY_DN102_c2_g1_i2.p1	0.509	55	27	0	1	55	170	224	3.822E-12	60	60
T_clavata_NK6-B	TRINITY_DN6083_c2_g1_i2.p1	0.588	51	21	0	8	58	176	226	7.230E-12	59	60
T_clavata_NK6-B	TRINITY_DN125_c8_g1_i2.p1	0.433	60	33	0	1	60	198	257	7.230E-12	59	60
T_clavata_NK6-B	TRINITY_DN125_c8_g1_i3.p1	0.433	60	33	0	1	60	198	257	7.230E-12	59	60
T_clavata_NK6-B	TRINITY_DN125_c8_g1_i4.p1	0.433	60	33	0	1	60	198	257	7.230E-12	59	60
T_clavata_NK6-B	TRINITY_DN125_c8_g1_i5.p1	0.433	60	33	0	1	60	198	257	7.230E-12	59	60
T_clavata_NK6-B	TRINITY_DN125_c8_g1_i6.p1	0.433	60	33	0	1	60	198	257	7.230E-12	59	60
T_clavata_NK6-B	TRINITY_DN2457_c4_g1_i1.p1	0.462	54	29	0	5	58	203	256	1.368E-11	59	60
T_clavata_NK6-B	TRINITY_DN7487_c1_g1_i1.p1	0.472	55	29	0	1	55	189	243	2.588E-11	58	60
T_clavata_NK6-B	TRINITY_DN7487_c1_g1_i3.p1	0.472	55	29	0	1	55	205	259	2.588E-11	58	60
T_clavata_NK6-B	TRINITY_DN1377_c3_g1_i1.p1	0.456	57	30	0	2	58	192	248	4.897E-11	57	60
T_clavata_NK6-B	TRINITY_DN1377_c3_g1_i2.p1	0.456	57	30	0	2	58	192	248	4.897E-11	57	60
T_clavata_NK6-B	TRINITY_DN1377_c3_g1_i3.p1	0.456	57	30	0	2	58	192	248	4.897E-11	57	60
T_clavata_NK6-B	TRINITY_DN2848_c1_g1_i1.p1	0.491	59	30	0	1	59	187	245	4.897E-11	57	60
T_clavata_NK6-B	TRINITY_DN2848_c1_g1_i2.p1	0.491	59	30	0	1	59	187	245	4.897E-11	57	60
T_clavata_NK6-B	TRINITY_DN8181_c0_g2_i1.p1	0.473	57	30	0	2	58	248	304	6.736E-11	57	60
T_clavata_NK6-B	TRINITY_DN8181_c0_g2_i2.p1	0.473	57	30	0	2	58	248	304	6.736E-11	57	60
T_clavata_NK6-B	TRINITY_DN144_c2_g1_i1.p1	0.448	58	31	0	1	58	223	280	6.736E-11	57	60
T_clavata_NK6-B	TRINITY_DN144_c2_g1_i2.p1	0.448	58	31	0	1	58	223	280	6.736E-11	57	60
T_clavata_NK6-B	TRINITY_DN4319_c0_g1_i1.p1	0.454	55	29	0	1	55	179	233	1.275E-10	56	60
T_clavata_NK6-B	TRINITY_DN21806_c0_g1_i1.p1	0.462	54	29	0	5	58	131	184	1.754E-10	55	60
T_clavata_NK6-B	TRINITY_DN378_c1_g1_i1.p1	0.491	59	30	0	1	59	165	223	1.754E-10	55	60
T_clavata_NK6-B	TRINITY_DN57221_c0_g1_i1.p1	0.472	55	29	0	1	55	204	258	2.413E-10	55	60
T_clavata_NK6-B	TRINITY_DN57221_c0_g1_i3.p1	0.472	55	29	0	1	55	204	258	2.413E-10	55	60
T_clavata_NK6-B	TRINITY_DN57221_c0_g1_i5.p1	0.472	55	29	0	1	55	204	258	2.413E-10	55	60
T_clavata_NK6-B	TRINITY_DN57221_c0_g1_i2.p1	0.472	55	29	0	1	55	253	307	2.413E-10	55	60
T_clavata_NK6-B	TRINITY_DN57221_c0_g1_i4.p1	0.472	55	29	0	1	55	253	307	2.413E-10	55	60
T_clavata_NK6-B	TRINITY_DN14733_c0_g2_i1.p1	0.413	58	33	0	1	58	153	210	3.319E-10	55	60
T_clavata_NK6-B	TRINITY_DN10224_c0_g1_i1.p1	0.500	54	27	0	5	58	77	130	3.319E-10	55	60
T_clavata_NK6-B	TRINITY_DN9599_c0_g1_i1.p1	0.509	51	25	0	5	55	120	170	3.319E-10	55	60
T_clavata_NK6-B	TRINITY_DN4736_c1_g1_i1.p1	0.450	60	31	0	1	58	72	131	4.567E-10	54	60
T_clavata_NK6-B	TRINITY_DN4736_c1_g1_i2.p1	0.450	60	31	0	1	58	120	179	4.567E-10	54	60
T_clavata_NK6-B	TRINITY_DN10508_c0_g1_i3.p1	0.456	57	30	0	2	58	58	114	6.284E-10	54	60
T_clavata_NK6-B	TRINITY_DN10508_c0_g1_i1.p1	0.456	57	30	0	2	58	216	272	6.284E-10	54	60
T_clavata_NK6-B	TRINITY_DN10508_c0_g1_i2.p1	0.456	57	30	0	2	58	216	272	6.284E-10	54	60
T_clavata_NK6-B	TRINITY_DN21318_c0_g1_i1.p1	0.509	51	25	0	5	55	93	143	6.284E-10	54	60
T_clavata_NK6-B	TRINITY_DN5584_c0_g1_i7.p1	0.457	59	31	0	1	59	30	87	8.646E-10	53	60
T_clavata_NK6-B	TRINITY_DN5584_c0_g1_i3.p1	0.457	59	31	0	1	59	99	156	8.646E-10	53	60
T_clavata_NK6-B	TRINITY_DN45699_c0_g1_i1.p1	0.472	55	29	0	5	59	312	366	1.190E-09	53	60
T_clavata_NK6-B	TRINITY_DN42092_c0_g1_i2.p1	0.450	51	28	0	5	55	179	229	1.637E-09	53	60
T_clavata_NK6-B	TRINITY_DN220_c1_g1_i15.p1	0.448	58	31	0	1	58	52	109	1.637E-09	53	60
T_clavata_NK6-B	TRINITY_DN220_c1_g1_i16.p1	0.448	58	31	0	1	58	52	109	1.637E-09	53	60
T_clavata_NK6-B	TRINITY_DN220_c1_g1_i2.p1	0.448	58	31	0	1	58	52	109	1.637E-09	53	60
T_clavata_NK6-B	TRINITY_DN220_c1_g1_i3.p1	0.448	58	31	0	1	58	52	109	1.637E-09	53	60
T_clavata_NK6-B	TRINITY_DN220_c1_g1_i10.p1	0.448	58	31	0	1	58	63	120	1.637E-09	53	60
T_clavata_NK6-B	TRINITY_DN220_c1_g1_i11.p1	0.448	58	31	0	1	58	63	120	1.637E-09	53	60
T_clavata_NK6-B	TRINITY_DN220_c1_g1_i12.p1	0.448	58	31	0	1	58	63	120	1.637E-09	53	60
T_clavata_NK6-B	TRINITY_DN220_c1_g1_i13.p1	0.448	58	31	0	1	58	63	120	1.637E-09	53	60
T_clavata_NK6-B	TRINITY_DN220_c1_g1_i14.p1	0.448	58	31	0	1	58	63	120	1.637E-09	53	60
T_clavata_NK6-B	TRINITY_DN220_c1_g1_i18.p1	0.448	58	31	0	1	58	63	120	1.637E-09	53	60
T_clavata_NK6-B	TRINITY_DN220_c1_g1_i21.p1	0.448	58	31	0	1	58	63	120	1.637E-09	53	60
T_clavata_NK6-B	TRINITY_DN220_c1_g1_i6.p1	0.448	58	31	0	1	58	63	120	1.637E-09	53	60
T_clavata_NK6-B	TRINITY_DN2350_c0_g1_i1.p1	0.433	60	31	0	1	55	139	198	2.253E-09	52	60
T_clavata_NK6-B	TRINITY_DN2350_c0_g1_i3.p1	0.433	60	31	0	1	55	139	198	2.253E-09	52	60
T_clavata_NK6-B	TRINITY_DN2350_c0_g1_i6.p1	0.433	60	31	0	1	55	139	198	2.253E-09	52	60
T_clavata_NK6-B	TRINITY_DN2350_c0_g1_i2.p1	0.433	60	31	0	1	55	149	208	2.253E-09	52	60
T_clavata_NK6-B	TRINITY_DN2350_c0_g1_i4.p1	0.433	60	31	0	1	55	149	208	2.253E-09	52	60
T_clavata_NK6-B	TRINITY_DN2350_c0_g1_i5.p1	0.433	60	31	0	1	55	149	208	2.253E-09	52	60
T_clavata_NK6-B	TRINITY_DN1263_c1_g1_i1.p1	0.413	58	33	0	1	58	172	229	2.253E-09	52	60
T_clavata_NK6-B	TRINITY_DN8187_c0_g1_i2.p1	0.396	58	34	0	1	58	149	206	2.253E-09	52	60
T_clavata_NK6-B	TRINITY_DN8187_c0_g1_i1.p1	0.396	58	34	0	1	58	153	210	2.253E-09	52	60
T_clavata_NK6-B	TRINITY_DN1736_c0_g1_i12.p1	0.421	57	32	0	2	58	228	284	2.253E-09	52	60
T_clavata_NK6-B	TRINITY_DN1736_c0_g1_i13.p1	0.421	57	32	0	2	58	228	284	2.253E-09	52	60
T_clavata_NK6-B	TRINITY_DN1736_c0_g1_i15.p1	0.421	57	32	0	2	58	228	284	2.253E-09	52	60
T_clavata_NK6-B	TRINITY_DN1736_c0_g1_i3.p1	0.421	57	32	0	2	58	228	284	2.253E-09	52	60
T_clavata_NK6-B	TRINITY_DN1736_c0_g1_i4.p1	0.421	57	32	0	2	58	228	284	2.253E-09	52	60
T_clavata_NK6-B	TRINITY_DN1736_c0_g1_i6.p1	0.421	57	32	0	2	58	228	284	2.253E-09	52	60
T_clavata_NK6-B	TRINITY_DN1736_c0_g1_i7.p1	0.421	57	32	0	2	58	228	284	2.253E-09	52	60
T_clavata_NK6-B	TRINITY_DN1736_c0_g1_i9.p1	0.421	57	32	0	2	58	228	284	2.253E-09	52	60
T_clavata_NK6-B	TRINITY_DN1736_c0_g1_i1.p1	0.421	57	32	0	2	58	228	284	2.253E-09	52	60
T_clavata_NK6-B	TRINITY_DN1736_c0_g1_i10.p1	0.421	57	32	0	2	58	228	284	2.253E-09	52	60
T_clavata_NK6-B	TRINITY_DN1736_c0_g1_i11.p1	0.421	57	32	0	2	58	228	284	2.253E-09	52	60
T_clavata_NK6-B	TRINITY_DN3890_c1_g1_i1.p1	0.413	58	33	0	1	58	138	195	3.100E-09	52	60
T_clavata_NK6-B	TRINITY_DN5071_c0_g1_i4.p1	0.431	58	32	0	1	58	165	222	5.870E-09	51	60
T_clavata_NK6-B	TRINITY_DN4894_c0_g1_i1.p1	0.425	54	30	0	5	58	105	158	5.870E-09	51	60
T_clavata_NK6-B	TRINITY_DN4894_c0_g1_i6.p1	0.425	54	30	0	5	58	105	158	5.870E-09	51	60
T_clavata_NK6-B	TRINITY_DN4894_c0_g1_i2.p1	0.425	54	30	0	5	58	254	307	5.870E-09	51	60
T_clavata_NK6-B	TRINITY_DN4894_c0_g1_i3.p1	0.425	54	30	0	5	58	254	307	5.870E-09	51	60
T_clavata_NK6-B	TRINITY_DN4894_c0_g1_i4.p1	0.425	54	30	0	5	58	254	307	5.870E-09	51	60
T_clavata_NK6-B	TRINITY_DN4894_c0_g1_i5.p1	0.425	54	30	0	5	58	254	307	5.870E-09	51	60
T_clavata_NK6-B	TRINITY_DN3578_c7_g1_i1.p1	0.413	58	33	0	1	58	216	273	8.079E-09	51	60
T_clavata_NK6-B	TRINITY_DN3578_c7_g1_i2.p1	0.413	58	33	0	1	58	216	273	8.079E-09	51	60
T_clavata_NK6-B	TRINITY_DN1256_c0_g2_i1.p1	0.444	54	29	0	5	58	67	120	1.112E-08	50	60
T_clavata_NK6-B	TRINITY_DN6043_c0_g1_i1.p1	0.470	51	26	0	5	55	131	181	1.530E-08	50	60
T_clavata_NK6-B	TRINITY_DN1203_c1_g1_i1.p1	0.372	59	36	0	1	59	97	155	2.106E-08	49	60
T_clavata_NK6-B	TRINITY_DN17973_c0_g1_i2.p1	0.396	58	34	0	1	58	208	265	2.899E-08	49	60
T_clavata_NK6-B	TRINITY_DN17973_c0_g1_i4.p1	0.396	58	34	0	1	58	208	265	2.899E-08	49	60
T_clavata_NK6-B	TRINITY_DN17973_c0_g1_i3.p1	0.396	58	34	0	1	58	208	265	2.899E-08	49	60
T_clavata_NK6-B	TRINITY_DN301_c5_g3_i2.p1	0.407	54	31	0	5	58	253	306	3.990E-08	49	60
T_clavata_NK6-B	TRINITY_DN14780_c2_g2_i1.p1	0.403	57	33	0	2	58	42	98	5.493E-08	48	60
T_clavata_NK6-B	TRINITY_DN14780_c2_g2_i2.p1	0.403	57	33	0	2	58	49	105	5.493E-08	48	60
T_clavata_NK6-B	TRINITY_DN15113_c0_g1_i1.p1	0.444	54	29	0	5	58	235	288	1.433E-07	47	60
T_clavata_NK6-B	TRINITY_DN15113_c0_g1_i2.p1	0.444	54	29	0	5	58	235	288	1.433E-07	47	60
T_clavata_NK6-B	TRINITY_DN7512_c0_g1_i7.p1	0.372	51	31	0	5	55	92	142	3.739E-07	46	60
T_clavata_NK6-B	TRINITY_DN7512_c0_g1_i3.p1	0.372	51	31	0	5	55	161	211	3.739E-07	46	60
T_clavata_NK6-B	TRINITY_DN7512_c0_g1_i5.p1	0.372	51	31	0	5	55	161	211	3.739E-07	46	60
T_clavata_NK6-B	TRINITY_DN7512_c0_g1_i1.p1	0.372	51	31	0	5	55	161	211	3.739E-07	46	60
T_clavata_NK6-B	TRINITY_DN7512_c0_g1_i2.p1	0.372	51	31	0	5	55	161	211	3.739E-07	46	60
T_clavata_NK6-B	TRINITY_DN102_c2_g1_i1.p1	0.448	49	26	0	1	49	170	218	5.148E-07	46	60
T_clavata_NK6-B	TRINITY_DN6869_c0_g2_i2.p1	0.450	51	28	0	5	55	145	195	7.089E-07	45	60
T_clavata_NK6-B	TRINITY_DN6869_c0_g2_i1.p1	0.450	51	28	0	5	55	272	322	7.089E-07	45	60
T_clavata_NK6-B	TRINITY_DN82_c1_g1_i3.p1	0.385	57	34	0	1	57	45	101	1.344E-06	44	60
T_clavata_NK6-B	TRINITY_DN82_c1_g1_i1.p1	0.385	57	34	0	1	57	87	143	1.344E-06	44	60
T_clavata_NK6-B	TRINITY_DN2082_c2_g1_i1.p1	0.379	58	35	0	1	58	134	191	1.851E-06	44	60
T_clavata_NK6-B	TRINITY_DN301_c5_g3_i1.p1	0.379	58	33	0	5	58	253	310	3.510E-06	43	60
T_clavata_NK6-B	TRINITY_DN27727_c0_g1_i1.p1	0.526	38	18	0	22	59	1	38	4.835E-06	43	60
T_clavata_NK6-B	TRINITY_DN1824_c1_g1_i2.p1	0.333	57	37	0	2	58	136	192	3.303E-05	40	60
T_clavata_NK6-B	TRINITY_DN1824_c1_g1_i3.p1	0.333	57	37	0	2	58	285	341	3.303E-05	40	60
T_clavata_NK6-B	TRINITY_DN3527_c0_g1_i2.p1	0.379	58	35	0	1	58	472	529	3.303E-05	40	60
T_clavata_NK6-B	TRINITY_DN3527_c0_g1_i6.p1	0.379	58	35	0	1	58	472	529	3.303E-05	40	60
T_clavata_NK6-B	TRINITY_DN3527_c0_g1_i4.p1	0.379	58	35	0	1	58	2488	2545	3.303E-05	40	60
T_clavata_NK6-B	TRINITY_DN3527_c0_g1_i5.p1	0.379	58	35	0	1	58	2488	2545	3.303E-05	40	60
T_clavata_NK6-B	TRINITY_DN5071_c0_g1_i2.p2	0.607	28	11	0	31	58	2	29	2.260E-04	38	60
T_clavata_NK6-B	TRINITY_DN1203_c1_g1_i2.p1	0.482	29	15	0	31	59	4	32	8.156E-04	36	60
T_antipodiana_NK7-B	TRINITY_DN397_c3_g1_i1.p1	0.900	60	6	0	1	60	280	339	1.563E-29	110	60
T_antipodiana_NK7-B	TRINITY_DN397_c3_g1_i2.p1	0.900	60	6	0	1	60	280	339	1.563E-29	110	60
T_antipodiana_NK7-B	TRINITY_DN9621_c0_g1_i1.p1	0.655	58	20	0	1	58	231	288	6.456E-19	79	60
T_antipodiana_NK7-B	TRINITY_DN9621_c0_g1_i10.p1	0.655	58	20	0	1	58	231	288	6.456E-19	79	60
T_antipodiana_NK7-B	TRINITY_DN9621_c0_g1_i11.p1	0.655	58	20	0	1	58	231	288	6.456E-19	79	60
T_antipodiana_NK7-B	TRINITY_DN9621_c0_g1_i12.p1	0.655	58	20	0	1	58	231	288	6.456E-19	79	60
T_antipodiana_NK7-B	TRINITY_DN9621_c0_g1_i13.p1	0.655	58	20	0	1	58	231	288	6.456E-19	79	60
T_antipodiana_NK7-B	TRINITY_DN9621_c0_g1_i14.p1	0.655	58	20	0	1	58	231	288	6.456E-19	79	60
T_antipodiana_NK7-B	TRINITY_DN9621_c0_g1_i15.p1	0.655	58	20	0	1	58	231	288	6.456E-19	79	60
T_antipodiana_NK7-B	TRINITY_DN9621_c0_g1_i4.p1	0.655	58	20	0	1	58	231	288	6.456E-19	79	60
T_antipodiana_NK7-B	TRINITY_DN9621_c0_g1_i6.p1	0.655	58	20	0	1	58	231	288	6.456E-19	79	60
T_antipodiana_NK7-B	TRINITY_DN9621_c0_g1_i7.p1	0.655	58	20	0	1	58	231	288	6.456E-19	79	60
T_antipodiana_NK7-B	TRINITY_DN9621_c0_g1_i9.p1	0.655	58	20	0	1	58	231	288	6.456E-19	79	60
T_antipodiana_NK7-B	TRINITY_DN9976_c1_g1_i10.p1	0.620	58	22	0	1	58	185	242	1.046E-16	73	60
T_antipodiana_NK7-B	TRINITY_DN9976_c1_g1_i2.p1	0.620	58	22	0	1	58	185	242	1.046E-16	73	60
T_antipodiana_NK7-B	TRINITY_DN9976_c1_g1_i5.p1	0.620	58	22	0	1	58	185	242	1.046E-16	73	60
T_antipodiana_NK7-B	TRINITY_DN9976_c1_g1_i6.p1	0.620	58	22	0	1	58	185	242	1.046E-16	73	60
T_antipodiana_NK7-B	TRINITY_DN4790_c0_g1_i1.p1	0.620	58	22	0	1	58	212	269	1.437E-16	73	60
T_antipodiana_NK7-B	TRINITY_DN6684_c0_g2_i1.p1	0.596	57	23	0	2	58	141	197	1.832E-15	70	60
T_antipodiana_NK7-B	TRINITY_DN5784_c0_g1_i1.p1	0.542	59	27	0	2	60	206	264	2.519E-15	69	60
T_antipodiana_NK7-B	TRINITY_DN18184_c1_g1_i1.p1	0.578	57	24	0	2	58	134	190	6.544E-15	68	60
T_antipodiana_NK7-B	TRINITY_DN4934_c1_g1_i1.p1	0.578	57	24	0	2	58	167	223	6.544E-15	68	60
T_antipodiana_NK7-B	TRINITY_DN4934_c1_g1_i2.p1	0.578	57	24	0	2	58	167	223	6.544E-15	68	60
T_antipodiana_NK7-B	TRINITY_DN4934_c1_g1_i3.p1	0.578	57	24	0	2	58	167	223	6.544E-15	68	60
T_antipodiana_NK7-B	TRINITY_DN14625_c5_g1_i1.p1	0.578	57	24	0	2	58	96	152	1.701E-14	67	60
T_antipodiana_NK7-B	TRINITY_DN4620_c0_g1_i1.p1	0.578	57	24	0	2	58	210	266	2.338E-14	66	60
T_antipodiana_NK7-B	TRINITY_DN2350_c0_g1_i1.p1	0.559	59	26	0	2	60	145	203	3.215E-14	66	60
T_antipodiana_NK7-B	TRINITY_DN2350_c0_g1_i3.p1	0.559	59	26	0	2	60	145	203	3.215E-14	66	60
T_antipodiana_NK7-B	TRINITY_DN2350_c0_g1_i6.p1	0.559	59	26	0	2	60	145	203	3.215E-14	66	60
T_antipodiana_NK7-B	TRINITY_DN2350_c0_g1_i2.p1	0.559	59	26	0	2	60	155	213	3.215E-14	66	60
T_antipodiana_NK7-B	TRINITY_DN2350_c0_g1_i4.p1	0.559	59	26	0	2	60	155	213	3.215E-14	66	60
T_antipodiana_NK7-B	TRINITY_DN2350_c0_g1_i5.p1	0.559	59	26	0	2	60	155	213	3.215E-14	66	60
T_antipodiana_NK7-B	TRINITY_DN15541_c0_g1_i1.p1	0.603	58	23	0	1	58	136	193	4.420E-14	66	60
T_antipodiana_NK7-B	TRINITY_DN15541_c0_g1_i2.p1	0.603	58	23	0	1	58	136	193	4.420E-14	66	60
T_antipodiana_NK7-B	TRINITY_DN42092_c0_g1_i2.p1	0.559	59	26	0	2	60	176	234	4.420E-14	66	60
T_antipodiana_NK7-B	TRINITY_DN2457_c4_g1_i1.p1	0.561	57	25	0	2	58	200	256	6.077E-14	65	60
T_antipodiana_NK7-B	TRINITY_DN6043_c0_g1_i1.p1	0.559	59	26	0	2	60	128	186	1.149E-13	64	60
T_antipodiana_NK7-B	TRINITY_DN4698_c0_g1_i1.p1	0.551	58	26	0	1	58	140	197	7.768E-13	62	60
T_antipodiana_NK7-B	TRINITY_DN125_c8_g1_i2.p1	0.517	58	28	0	1	58	198	255	1.469E-12	61	60
T_antipodiana_NK7-B	TRINITY_DN125_c8_g1_i3.p1	0.517	58	28	0	1	58	198	255	1.469E-12	61	60
T_antipodiana_NK7-B	TRINITY_DN125_c8_g1_i4.p1	0.517	58	28	0	1	58	198	255	1.469E-12	61	60
T_antipodiana_NK7-B	TRINITY_DN125_c8_g1_i5.p1	0.517	58	28	0	1	58	198	255	1.469E-12	61	60
T_antipodiana_NK7-B	TRINITY_DN125_c8_g1_i6.p1	0.517	58	28	0	1	58	198	255	1.469E-12	61	60
T_antipodiana_NK7-B	TRINITY_DN21806_c0_g1_i1.p1	0.491	57	29	0	2	58	128	184	1.469E-12	61	60
T_antipodiana_NK7-B	TRINITY_DN102_c2_g1_i2.p1	0.517	58	28	0	1	58	170	227	1.469E-12	61	60
T_antipodiana_NK7-B	TRINITY_DN1377_c3_g1_i1.p1	0.508	57	28	0	2	58	192	248	1.469E-12	61	60
T_antipodiana_NK7-B	TRINITY_DN1377_c3_g1_i2.p1	0.508	57	28	0	2	58	192	248	1.469E-12	61	60
T_antipodiana_NK7-B	TRINITY_DN1377_c3_g1_i3.p1	0.508	57	28	0	2	58	192	248	1.469E-12	61	60
T_antipodiana_NK7-B	TRINITY_DN10508_c0_g1_i3.p1	0.543	57	26	0	2	58	58	114	2.021E-12	61	60
T_antipodiana_NK7-B	TRINITY_DN3260_c0_g1_i1.p1	0.525	59	28	0	2	60	195	253	2.021E-12	61	60
T_antipodiana_NK7-B	TRINITY_DN10508_c0_g1_i1.p1	0.543	57	26	0	2	58	216	272	2.021E-12	61	60
T_antipodiana_NK7-B	TRINITY_DN10508_c0_g1_i2.p1	0.543	57	26	0	2	58	216	272	2.021E-12	61	60
T_antipodiana_NK7-B	TRINITY_DN2531_c1_g2_i1.p1	0.517	58	28	0	2	59	130	187	2.779E-12	61	60
T_antipodiana_NK7-B	TRINITY_DN6865_c1_g1_i1.p1	0.508	57	28	0	2	58	207	263	2.779E-12	61	60
T_antipodiana_NK7-B	TRINITY_DN6865_c1_g1_i3.p1	0.508	57	28	0	2	58	207	263	2.779E-12	61	60
T_antipodiana_NK7-B	TRINITY_DN4319_c0_g1_i1.p1	0.517	58	28	0	1	58	179	236	2.779E-12	61	60
T_antipodiana_NK7-B	TRINITY_DN45699_c0_g1_i1.p1	0.555	54	24	0	5	58	312	365	2.779E-12	61	60
T_antipodiana_NK7-B	TRINITY_DN9363_c0_g1_i1.p1	0.508	57	28	0	2	58	150	206	3.822E-12	60	60
T_antipodiana_NK7-B	TRINITY_DN9363_c0_g1_i2.p1	0.508	57	28	0	2	58	150	206	3.822E-12	60	60
T_antipodiana_NK7-B	TRINITY_DN3260_c0_g2_i1.p1	0.508	59	29	0	2	60	204	262	5.256E-12	60	60
T_antipodiana_NK7-B	TRINITY_DN7487_c1_g1_i1.p1	0.517	58	28	0	1	58	189	246	7.230E-12	59	60
T_antipodiana_NK7-B	TRINITY_DN7487_c1_g1_i3.p1	0.517	58	28	0	1	58	205	262	7.230E-12	59	60
T_antipodiana_NK7-B	TRINITY_DN14625_c0_g1_i2.p1	0.491	57	29	0	2	58	218	274	1.368E-11	59	60
T_antipodiana_NK7-B	TRINITY_DN14625_c0_g1_i5.p1	0.491	57	29	0	2	58	218	274	1.368E-11	59	60
T_antipodiana_NK7-B	TRINITY_DN1561_c0_g1_i4.p1	0.483	60	31	0	1	60	134	193	3.560E-11	57	60
T_antipodiana_NK7-B	TRINITY_DN1561_c0_g1_i2.p1	0.483	60	31	0	1	60	134	193	3.560E-11	57	60
T_antipodiana_NK7-B	TRINITY_DN3890_c1_g1_i1.p1	0.491	57	29	0	2	58	139	195	4.897E-11	57	60
T_antipodiana_NK7-B	TRINITY_DN6083_c2_g1_i2.p1	0.500	60	30	0	1	60	169	228	6.736E-11	57	60
T_antipodiana_NK7-B	TRINITY_DN57221_c0_g1_i1.p1	0.482	58	30	0	1	58	204	261	9.266E-11	56	60
T_antipodiana_NK7-B	TRINITY_DN57221_c0_g1_i3.p1	0.482	58	30	0	1	58	204	261	9.266E-11	56	60
T_antipodiana_NK7-B	TRINITY_DN57221_c0_g1_i5.p1	0.482	58	30	0	1	58	204	261	9.266E-11	56	60
T_antipodiana_NK7-B	TRINITY_DN57221_c0_g1_i2.p1	0.482	58	30	0	1	58	253	310	9.266E-11	56	60
T_antipodiana_NK7-B	TRINITY_DN57221_c0_g1_i4.p1	0.482	58	30	0	1	58	253	310	9.266E-11	56	60
T_antipodiana_NK7-B	TRINITY_DN1263_c1_g1_i1.p1	0.500	58	29	0	1	58	172	229	2.413E-10	55	60
T_antipodiana_NK7-B	TRINITY_DN3945_c0_g1_i3.p1	0.509	53	26	0	5	57	129	181	3.319E-10	55	60
T_antipodiana_NK7-B	TRINITY_DN3945_c0_g1_i1.p1	0.509	53	26	0	5	57	341	393	3.319E-10	55	60
T_antipodiana_NK7-B	TRINITY_DN3945_c0_g1_i4.p1	0.509	53	26	0	5	57	341	393	3.319E-10	55	60
T_antipodiana_NK7-B	TRINITY_DN9599_c0_g1_i1.p1	0.456	57	30	0	2	58	117	173	3.319E-10	55	60
T_antipodiana_NK7-B	TRINITY_DN6869_c0_g2_i2.p1	0.526	57	27	0	2	58	142	198	4.567E-10	54	60
T_antipodiana_NK7-B	TRINITY_DN6869_c0_g2_i1.p1	0.526	57	27	0	2	58	269	325	4.567E-10	54	60
T_antipodiana_NK7-B	TRINITY_DN2812_c1_g1_i1.p1	0.473	57	30	0	2	58	214	270	6.284E-10	54	60
T_antipodiana_NK7-B	TRINITY_DN2812_c1_g1_i4.p1	0.473	57	30	0	2	58	214	270	6.284E-10	54	60
T_antipodiana_NK7-B	TRINITY_DN2848_c1_g1_i1.p1	0.450	60	32	0	1	60	187	246	6.284E-10	54	60
T_antipodiana_NK7-B	TRINITY_DN2848_c1_g1_i2.p1	0.450	60	32	0	1	60	187	246	6.284E-10	54	60
T_antipodiana_NK7-B	TRINITY_DN15113_c0_g1_i1.p1	0.448	58	31	0	1	58	231	288	8.646E-10	53	60
T_antipodiana_NK7-B	TRINITY_DN15113_c0_g1_i2.p1	0.448	58	31	0	1	58	231	288	8.646E-10	53	60
T_antipodiana_NK7-B	TRINITY_DN10224_c0_g1_i1.p1	0.500	56	28	0	5	60	77	132	8.646E-10	53	60
T_antipodiana_NK7-B	TRINITY_DN378_c1_g1_i1.p1	0.465	58	30	0	1	58	165	222	1.190E-09	53	60
T_antipodiana_NK7-B	TRINITY_DN220_c1_g1_i15.p1	0.482	56	28	0	5	60	56	111	1.190E-09	53	60
T_antipodiana_NK7-B	TRINITY_DN220_c1_g1_i16.p1	0.482	56	28	0	5	60	56	111	1.190E-09	53	60
T_antipodiana_NK7-B	TRINITY_DN220_c1_g1_i2.p1	0.482	56	28	0	5	60	56	111	1.190E-09	53	60
T_antipodiana_NK7-B	TRINITY_DN220_c1_g1_i3.p1	0.482	56	28	0	5	60	56	111	1.190E-09	53	60
T_antipodiana_NK7-B	TRINITY_DN220_c1_g1_i10.p1	0.482	56	28	0	5	60	67	122	1.190E-09	53	60
T_antipodiana_NK7-B	TRINITY_DN220_c1_g1_i11.p1	0.482	56	28	0	5	60	67	122	1.190E-09	53	60
T_antipodiana_NK7-B	TRINITY_DN220_c1_g1_i12.p1	0.482	56	28	0	5	60	67	122	1.190E-09	53	60
T_antipodiana_NK7-B	TRINITY_DN220_c1_g1_i13.p1	0.482	56	28	0	5	60	67	122	1.190E-09	53	60
T_antipodiana_NK7-B	TRINITY_DN220_c1_g1_i14.p1	0.482	56	28	0	5	60	67	122	1.190E-09	53	60
T_antipodiana_NK7-B	TRINITY_DN220_c1_g1_i18.p1	0.482	56	28	0	5	60	67	122	1.190E-09	53	60
T_antipodiana_NK7-B	TRINITY_DN220_c1_g1_i21.p1	0.482	56	28	0	5	60	67	122	1.190E-09	53	60
T_antipodiana_NK7-B	TRINITY_DN220_c1_g1_i6.p1	0.482	56	28	0	5	60	67	122	1.190E-09	53	60
T_antipodiana_NK7-B	TRINITY_DN4736_c1_g1_i1.p1	0.423	59	33	0	2	60	75	133	1.637E-09	53	60
T_antipodiana_NK7-B	TRINITY_DN4736_c1_g1_i2.p1	0.423	59	33	0	2	60	123	181	1.637E-09	53	60
T_antipodiana_NK7-B	TRINITY_DN1203_c1_g1_i1.p1	0.423	59	33	0	2	60	98	156	2.253E-09	52	60
T_antipodiana_NK7-B	TRINITY_DN144_c2_g1_i1.p1	0.421	57	32	0	2	58	224	280	3.100E-09	52	60
T_antipodiana_NK7-B	TRINITY_DN144_c2_g1_i2.p1	0.421	57	32	0	2	58	224	280	3.100E-09	52	60
T_antipodiana_NK7-B	TRINITY_DN1256_c0_g2_i1.p1	0.436	55	30	0	5	59	67	121	4.266E-09	51	60
T_antipodiana_NK7-B	TRINITY_DN21318_c0_g1_i1.p1	0.462	54	29	0	5	58	93	146	8.079E-09	51	60
T_antipodiana_NK7-B	TRINITY_DN7512_c0_g1_i7.p1	0.466	60	30	0	1	60	91	147	8.079E-09	51	60
T_antipodiana_NK7-B	TRINITY_DN7512_c0_g1_i3.p1	0.466	60	30	0	1	60	160	216	8.079E-09	51	60
T_antipodiana_NK7-B	TRINITY_DN7512_c0_g1_i5.p1	0.466	60	30	0	1	60	160	216	8.079E-09	51	60
T_antipodiana_NK7-B	TRINITY_DN7512_c0_g1_i1.p1	0.466	60	30	0	1	60	160	216	8.079E-09	51	60
T_antipodiana_NK7-B	TRINITY_DN7512_c0_g1_i2.p1	0.466	60	30	0	1	60	160	216	8.079E-09	51	60
T_antipodiana_NK7-B	TRINITY_DN8187_c0_g1_i2.p1	0.385	57	34	0	2	58	150	206	1.112E-08	50	60
T_antipodiana_NK7-B	TRINITY_DN8187_c0_g1_i1.p1	0.385	57	34	0	2	58	154	210	1.112E-08	50	60
T_antipodiana_NK7-B	TRINITY_DN9591_c0_g1_i1.p1	0.462	54	29	0	4	57	227	280	1.530E-08	50	60
T_antipodiana_NK7-B	TRINITY_DN5584_c0_g1_i7.p1	0.438	57	31	0	2	58	30	86	2.106E-08	49	60
T_antipodiana_NK7-B	TRINITY_DN5584_c0_g1_i3.p1	0.438	57	31	0	2	58	99	155	2.106E-08	49	60
T_antipodiana_NK7-B	TRINITY_DN3578_c7_g1_i1.p1	0.423	59	33	0	2	60	217	275	2.106E-08	49	60
T_antipodiana_NK7-B	TRINITY_DN3578_c7_g1_i2.p1	0.423	59	33	0	2	60	217	275	2.106E-08	49	60
T_antipodiana_NK7-B	TRINITY_DN14780_c2_g2_i1.p1	0.428	56	31	0	5	60	45	100	2.899E-08	49	60
T_antipodiana_NK7-B	TRINITY_DN14780_c2_g2_i2.p1	0.428	56	31	0	5	60	52	107	2.899E-08	49	60
T_antipodiana_NK7-B	TRINITY_DN1736_c0_g1_i12.p1	0.407	54	31	0	5	58	231	284	3.739E-07	46	60
T_antipodiana_NK7-B	TRINITY_DN1736_c0_g1_i13.p1	0.407	54	31	0	5	58	231	284	3.739E-07	46	60
T_antipodiana_NK7-B	TRINITY_DN1736_c0_g1_i15.p1	0.407	54	31	0	5	58	231	284	3.739E-07	46	60
T_antipodiana_NK7-B	TRINITY_DN1736_c0_g1_i3.p1	0.407	54	31	0	5	58	231	284	3.739E-07	46	60
T_antipodiana_NK7-B	TRINITY_DN1736_c0_g1_i4.p1	0.407	54	31	0	5	58	231	284	3.739E-07	46	60
T_antipodiana_NK7-B	TRINITY_DN1736_c0_g1_i6.p1	0.407	54	31	0	5	58	231	284	3.739E-07	46	60
T_antipodiana_NK7-B	TRINITY_DN1736_c0_g1_i7.p1	0.407	54	31	0	5	58	231	284	3.739E-07	46	60
T_antipodiana_NK7-B	TRINITY_DN1736_c0_g1_i9.p1	0.407	54	31	0	5	58	231	284	3.739E-07	46	60
T_antipodiana_NK7-B	TRINITY_DN1736_c0_g1_i1.p1	0.407	54	31	0	5	58	231	284	3.739E-07	46	60
T_antipodiana_NK7-B	TRINITY_DN1736_c0_g1_i10.p1	0.407	54	31	0	5	58	231	284	3.739E-07	46	60
T_antipodiana_NK7-B	TRINITY_DN1736_c0_g1_i11.p1	0.407	54	31	0	5	58	231	284	3.739E-07	46	60
T_antipodiana_NK7-B	TRINITY_DN2082_c2_g1_i1.p1	0.383	60	36	0	1	60	134	193	9.761E-07	45	60
T_antipodiana_NK7-B	TRINITY_DN4894_c0_g1_i1.p1	0.375	56	34	0	5	60	105	160	1.344E-06	44	60
T_antipodiana_NK7-B	TRINITY_DN4894_c0_g1_i6.p1	0.375	56	34	0	5	60	105	160	1.344E-06	44	60
T_antipodiana_NK7-B	TRINITY_DN4894_c0_g1_i2.p1	0.375	56	34	0	5	60	254	309	1.344E-06	44	60
T_antipodiana_NK7-B	TRINITY_DN4894_c0_g1_i3.p1	0.375	56	34	0	5	60	254	309	1.344E-06	44	60
T_antipodiana_NK7-B	TRINITY_DN4894_c0_g1_i4.p1	0.375	56	34	0	5	60	254	309	1.344E-06	44	60
T_antipodiana_NK7-B	TRINITY_DN4894_c0_g1_i5.p1	0.375	56	34	0	5	60	254	309	1.344E-06	44	60
T_antipodiana_NK7-B	TRINITY_DN5071_c0_g1_i4.p1	0.372	59	36	0	2	60	166	224	2.549E-06	44	60
T_antipodiana_NK7-B	TRINITY_DN8181_c0_g2_i1.p1	0.407	54	31	0	5	58	251	304	2.549E-06	44	60
T_antipodiana_NK7-B	TRINITY_DN8181_c0_g2_i2.p1	0.407	54	31	0	5	58	251	304	2.549E-06	44	60
T_antipodiana_NK7-B	TRINITY_DN301_c5_g3_i2.p1	0.357	56	35	0	5	60	253	308	2.549E-06	44	60
T_antipodiana_NK7-B	TRINITY_DN17973_c0_g1_i2.p1	0.366	60	37	0	1	60	208	267	3.510E-06	43	60
T_antipodiana_NK7-B	TRINITY_DN17973_c0_g1_i4.p1	0.366	60	37	0	1	60	208	267	3.510E-06	43	60
T_antipodiana_NK7-B	TRINITY_DN17973_c0_g1_i3.p1	0.366	60	37	0	1	60	208	267	3.510E-06	43	60
T_antipodiana_NK7-B	TRINITY_DN14733_c0_g2_i1.p1	0.350	57	36	0	2	58	154	210	2.397E-05	41	60
T_antipodiana_NK7-B	TRINITY_DN1203_c1_g1_i2.p1	0.500	32	16	0	29	60	2	33	6.269E-05	40	60
T_antipodiana_NK7-B	TRINITY_DN27727_c0_g1_i1.p1	0.517	29	14	0	30	58	9	37	1.190E-04	39	60
T_antipodiana_NK7-B	TRINITY_DN301_c5_g3_i1.p1	0.333	60	37	0	5	60	253	312	2.260E-04	38	60
T_antipodiana_NK7-B	TRINITY_DN82_c1_g1_i3.p1	0.370	54	33	0	2	55	46	99	3.115E-04	38	60
T_antipodiana_NK7-B	TRINITY_DN82_c1_g1_i1.p1	0.370	54	33	0	2	55	88	141	3.115E-04	38	60
A_bruennichi_NK1-B-2	TRINITY_DN4620_c0_g1_i1.p1	0.983	60	1	0	1	60	209	268	7.747E-33	119	60
A_bruennichi_NK1-B-2	TRINITY_DN6684_c0_g2_i1.p1	0.633	60	22	0	1	60	140	199	1.219E-18	79	60
A_bruennichi_NK1-B-2	TRINITY_DN18184_c1_g1_i1.p1	0.644	59	21	0	1	59	133	191	3.164E-18	78	60
A_bruennichi_NK1-B-2	TRINITY_DN14625_c5_g1_i1.p1	0.614	57	22	0	2	58	96	152	2.930E-17	75	60
A_bruennichi_NK1-B-2	TRINITY_DN5784_c0_g1_i1.p1	0.649	57	20	0	2	58	206	262	4.027E-17	74	60
A_bruennichi_NK1-B-2	TRINITY_DN4934_c1_g1_i1.p1	0.637	58	21	0	2	59	167	224	4.027E-17	74	60
A_bruennichi_NK1-B-2	TRINITY_DN4934_c1_g1_i2.p1	0.637	58	21	0	2	59	167	224	4.027E-17	74	60
A_bruennichi_NK1-B-2	TRINITY_DN4934_c1_g1_i3.p1	0.637	58	21	0	2	59	167	224	4.027E-17	74	60
A_bruennichi_NK1-B-2	TRINITY_DN2457_c4_g1_i1.p1	0.631	57	21	0	2	58	200	256	5.535E-17	74	60
A_bruennichi_NK1-B-2	TRINITY_DN21806_c0_g1_i1.p1	0.586	58	24	0	2	59	128	185	7.053E-16	71	60
A_bruennichi_NK1-B-2	TRINITY_DN42092_c0_g1_i2.p1	0.614	57	22	0	2	58	176	232	1.333E-15	70	60
A_bruennichi_NK1-B-2	TRINITY_DN397_c3_g1_i1.p1	0.596	57	23	0	2	58	281	337	1.333E-15	70	60
A_bruennichi_NK1-B-2	TRINITY_DN397_c3_g1_i2.p1	0.596	57	23	0	2	58	281	337	1.333E-15	70	60
A_bruennichi_NK1-B-2	TRINITY_DN9621_c0_g1_i1.p1	0.603	58	23	0	2	59	232	289	1.333E-15	70	60
A_bruennichi_NK1-B-2	TRINITY_DN9621_c0_g1_i10.p1	0.603	58	23	0	2	59	232	289	1.333E-15	70	60
A_bruennichi_NK1-B-2	TRINITY_DN9621_c0_g1_i11.p1	0.603	58	23	0	2	59	232	289	1.333E-15	70	60
A_bruennichi_NK1-B-2	TRINITY_DN9621_c0_g1_i12.p1	0.603	58	23	0	2	59	232	289	1.333E-15	70	60
A_bruennichi_NK1-B-2	TRINITY_DN9621_c0_g1_i13.p1	0.603	58	23	0	2	59	232	289	1.333E-15	70	60
A_bruennichi_NK1-B-2	TRINITY_DN9621_c0_g1_i14.p1	0.603	58	23	0	2	59	232	289	1.333E-15	70	60
A_bruennichi_NK1-B-2	TRINITY_DN9621_c0_g1_i15.p1	0.603	58	23	0	2	59	232	289	1.333E-15	70	60
A_bruennichi_NK1-B-2	TRINITY_DN9621_c0_g1_i4.p1	0.603	58	23	0	2	59	232	289	1.333E-15	70	60
A_bruennichi_NK1-B-2	TRINITY_DN9621_c0_g1_i6.p1	0.603	58	23	0	2	59	232	289	1.333E-15	70	60
A_bruennichi_NK1-B-2	TRINITY_DN9621_c0_g1_i7.p1	0.603	58	23	0	2	59	232	289	1.333E-15	70	60
A_bruennichi_NK1-B-2	TRINITY_DN9621_c0_g1_i9.p1	0.603	58	23	0	2	59	232	289	1.333E-15	70	60
A_bruennichi_NK1-B-2	TRINITY_DN2350_c0_g1_i1.p1	0.596	57	23	0	2	58	145	201	3.463E-15	69	60
A_bruennichi_NK1-B-2	TRINITY_DN2350_c0_g1_i3.p1	0.596	57	23	0	2	58	145	201	3.463E-15	69	60
A_bruennichi_NK1-B-2	TRINITY_DN2350_c0_g1_i6.p1	0.596	57	23	0	2	58	145	201	3.463E-15	69	60
A_bruennichi_NK1-B-2	TRINITY_DN2350_c0_g1_i2.p1	0.596	57	23	0	2	58	155	211	3.463E-15	69	60
A_bruennichi_NK1-B-2	TRINITY_DN2350_c0_g1_i4.p1	0.596	57	23	0	2	58	155	211	3.463E-15	69	60
A_bruennichi_NK1-B-2	TRINITY_DN2350_c0_g1_i5.p1	0.596	57	23	0	2	58	155	211	3.463E-15	69	60
A_bruennichi_NK1-B-2	TRINITY_DN15541_c0_g1_i1.p1	0.637	58	21	0	2	59	137	194	3.463E-15	69	60
A_bruennichi_NK1-B-2	TRINITY_DN15541_c0_g1_i2.p1	0.637	58	21	0	2	59	137	194	3.463E-15	69	60
A_bruennichi_NK1-B-2	TRINITY_DN9363_c0_g1_i1.p1	0.566	60	26	0	1	60	149	208	4.760E-15	68	60
A_bruennichi_NK1-B-2	TRINITY_DN9363_c0_g1_i2.p1	0.566	60	26	0	1	60	149	208	4.760E-15	68	60
A_bruennichi_NK1-B-2	TRINITY_DN6865_c1_g1_i1.p1	0.550	60	27	0	1	60	206	265	8.997E-15	68	60
A_bruennichi_NK1-B-2	TRINITY_DN6865_c1_g1_i3.p1	0.550	60	27	0	1	60	206	265	8.997E-15	68	60
A_bruennichi_NK1-B-2	TRINITY_DN3260_c0_g1_i1.p1	0.586	58	24	0	1	58	194	251	6.077E-14	65	60
A_bruennichi_NK1-B-2	TRINITY_DN3260_c0_g2_i1.p1	0.586	58	24	0	1	58	203	260	6.077E-14	65	60
A_bruennichi_NK1-B-2	TRINITY_DN9976_c1_g1_i10.p1	0.500	58	29	0	2	59	186	243	1.580E-13	64	60
A_bruennichi_NK1-B-2	TRINITY_DN9976_c1_g1_i2.p1	0.500	58	29	0	2	59	186	243	1.580E-13	64	60
A_bruennichi_NK1-B-2	TRINITY_DN9976_c1_g1_i5.p1	0.500	58	29	0	2	59	186	243	1.580E-13	64	60
A_bruennichi_NK1-B-2	TRINITY_DN9976_c1_g1_i6.p1	0.500	58	29	0	2	59	186	243	1.580E-13	64	60
A_bruennichi_NK1-B-2	TRINITY_DN220_c1_g1_i15.p1	0.543	57	26	0	2	58	53	109	2.172E-13	64	60
A_bruennichi_NK1-B-2	TRINITY_DN220_c1_g1_i16.p1	0.543	57	26	0	2	58	53	109	2.172E-13	64	60
A_bruennichi_NK1-B-2	TRINITY_DN220_c1_g1_i2.p1	0.543	57	26	0	2	58	53	109	2.172E-13	64	60
A_bruennichi_NK1-B-2	TRINITY_DN220_c1_g1_i3.p1	0.543	57	26	0	2	58	53	109	2.172E-13	64	60
A_bruennichi_NK1-B-2	TRINITY_DN220_c1_g1_i10.p1	0.543	57	26	0	2	58	64	120	2.172E-13	64	60
A_bruennichi_NK1-B-2	TRINITY_DN220_c1_g1_i11.p1	0.543	57	26	0	2	58	64	120	2.172E-13	64	60
A_bruennichi_NK1-B-2	TRINITY_DN220_c1_g1_i12.p1	0.543	57	26	0	2	58	64	120	2.172E-13	64	60
A_bruennichi_NK1-B-2	TRINITY_DN220_c1_g1_i13.p1	0.543	57	26	0	2	58	64	120	2.172E-13	64	60
A_bruennichi_NK1-B-2	TRINITY_DN220_c1_g1_i14.p1	0.543	57	26	0	2	58	64	120	2.172E-13	64	60
A_bruennichi_NK1-B-2	TRINITY_DN220_c1_g1_i18.p1	0.543	57	26	0	2	58	64	120	2.172E-13	64	60
A_bruennichi_NK1-B-2	TRINITY_DN220_c1_g1_i21.p1	0.543	57	26	0	2	58	64	120	2.172E-13	64	60
A_bruennichi_NK1-B-2	TRINITY_DN220_c1_g1_i6.p1	0.543	57	26	0	2	58	64	120	2.172E-13	64	60
A_bruennichi_NK1-B-2	TRINITY_DN6043_c0_g1_i1.p1	0.561	57	25	0	2	58	128	184	4.108E-13	63	60
A_bruennichi_NK1-B-2	TRINITY_DN4790_c0_g1_i1.p1	0.517	56	27	0	5	60	216	271	4.108E-13	63	60
A_bruennichi_NK1-B-2	TRINITY_DN2531_c1_g2_i1.p1	0.561	57	25	0	2	58	130	186	5.649E-13	63	60
A_bruennichi_NK1-B-2	TRINITY_DN1377_c3_g1_i1.p1	0.578	57	24	0	2	58	192	248	7.768E-13	62	60
A_bruennichi_NK1-B-2	TRINITY_DN1377_c3_g1_i2.p1	0.578	57	24	0	2	58	192	248	7.768E-13	62	60
A_bruennichi_NK1-B-2	TRINITY_DN1377_c3_g1_i3.p1	0.578	57	24	0	2	58	192	248	7.768E-13	62	60
A_bruennichi_NK1-B-2	TRINITY_DN9599_c0_g1_i1.p1	0.533	60	28	0	1	60	116	175	7.768E-13	62	60
A_bruennichi_NK1-B-2	TRINITY_DN10508_c0_g1_i3.p1	0.525	59	28	0	2	60	58	116	1.469E-12	61	60
A_bruennichi_NK1-B-2	TRINITY_DN10508_c0_g1_i1.p1	0.525	59	28	0	2	60	216	274	1.469E-12	61	60
A_bruennichi_NK1-B-2	TRINITY_DN10508_c0_g1_i2.p1	0.525	59	28	0	2	60	216	274	1.469E-12	61	60
A_bruennichi_NK1-B-2	TRINITY_DN102_c2_g1_i2.p1	0.568	58	25	0	2	59	171	228	2.021E-12	61	60
A_bruennichi_NK1-B-2	TRINITY_DN125_c8_g1_i2.p1	0.508	59	29	0	2	60	199	257	2.779E-12	61	60
A_bruennichi_NK1-B-2	TRINITY_DN125_c8_g1_i3.p1	0.508	59	29	0	2	60	199	257	2.779E-12	61	60
A_bruennichi_NK1-B-2	TRINITY_DN125_c8_g1_i4.p1	0.508	59	29	0	2	60	199	257	2.779E-12	61	60
A_bruennichi_NK1-B-2	TRINITY_DN125_c8_g1_i5.p1	0.508	59	29	0	2	60	199	257	2.779E-12	61	60
A_bruennichi_NK1-B-2	TRINITY_DN125_c8_g1_i6.p1	0.508	59	29	0	2	60	199	257	2.779E-12	61	60
A_bruennichi_NK1-B-2	TRINITY_DN3890_c1_g1_i1.p1	0.542	59	27	0	2	60	139	197	3.822E-12	60	60
A_bruennichi_NK1-B-2	TRINITY_DN4698_c0_g1_i1.p1	0.561	57	25	0	2	58	141	197	7.230E-12	59	60
A_bruennichi_NK1-B-2	TRINITY_DN14625_c0_g1_i2.p1	0.491	59	30	0	2	60	218	276	7.230E-12	59	60
A_bruennichi_NK1-B-2	TRINITY_DN14625_c0_g1_i5.p1	0.491	59	30	0	2	60	218	276	7.230E-12	59	60
A_bruennichi_NK1-B-2	TRINITY_DN14733_c0_g2_i1.p1	0.508	57	28	0	2	58	154	210	7.230E-12	59	60
A_bruennichi_NK1-B-2	TRINITY_DN1256_c0_g2_i1.p1	0.526	57	27	0	2	58	64	120	7.230E-12	59	60
A_bruennichi_NK1-B-2	TRINITY_DN45699_c0_g1_i1.p1	0.555	54	24	0	5	58	312	365	1.368E-11	59	60
A_bruennichi_NK1-B-2	TRINITY_DN5584_c0_g1_i7.p1	0.508	57	28	0	2	58	30	86	3.560E-11	57	60
A_bruennichi_NK1-B-2	TRINITY_DN5584_c0_g1_i3.p1	0.508	57	28	0	2	58	99	155	3.560E-11	57	60
A_bruennichi_NK1-B-2	TRINITY_DN4319_c0_g1_i1.p1	0.534	58	27	0	2	59	180	237	3.560E-11	57	60
A_bruennichi_NK1-B-2	TRINITY_DN8187_c0_g1_i2.p1	0.491	57	29	0	2	58	150	206	3.560E-11	57	60
A_bruennichi_NK1-B-2	TRINITY_DN8187_c0_g1_i1.p1	0.491	57	29	0	2	58	154	210	3.560E-11	57	60
A_bruennichi_NK1-B-2	TRINITY_DN144_c2_g1_i1.p1	0.482	58	30	0	2	59	224	281	3.560E-11	57	60
A_bruennichi_NK1-B-2	TRINITY_DN144_c2_g1_i2.p1	0.482	58	30	0	2	59	224	281	3.560E-11	57	60
A_bruennichi_NK1-B-2	TRINITY_DN10224_c0_g1_i1.p1	0.517	58	28	0	2	59	74	131	4.897E-11	57	60
A_bruennichi_NK1-B-2	TRINITY_DN4736_c1_g1_i1.p1	0.482	58	30	0	2	59	75	132	6.736E-11	57	60
A_bruennichi_NK1-B-2	TRINITY_DN2812_c1_g1_i1.p1	0.483	60	31	0	1	60	213	272	6.736E-11	57	60
A_bruennichi_NK1-B-2	TRINITY_DN2812_c1_g1_i4.p1	0.483	60	31	0	1	60	213	272	6.736E-11	57	60
A_bruennichi_NK1-B-2	TRINITY_DN4736_c1_g1_i2.p1	0.482	58	30	0	2	59	123	180	6.736E-11	57	60
A_bruennichi_NK1-B-2	TRINITY_DN3578_c7_g1_i1.p1	0.482	58	30	0	2	59	217	274	9.266E-11	56	60
A_bruennichi_NK1-B-2	TRINITY_DN3578_c7_g1_i2.p1	0.482	58	30	0	2	59	217	274	9.266E-11	56	60
A_bruennichi_NK1-B-2	TRINITY_DN1736_c0_g1_i12.p1	0.508	57	28	0	2	58	228	284	1.275E-10	56	60
A_bruennichi_NK1-B-2	TRINITY_DN1736_c0_g1_i13.p1	0.508	57	28	0	2	58	228	284	1.275E-10	56	60
A_bruennichi_NK1-B-2	TRINITY_DN1736_c0_g1_i15.p1	0.508	57	28	0	2	58	228	284	1.275E-10	56	60
A_bruennichi_NK1-B-2	TRINITY_DN1736_c0_g1_i3.p1	0.508	57	28	0	2	58	228	284	1.275E-10	56	60
A_bruennichi_NK1-B-2	TRINITY_DN1736_c0_g1_i4.p1	0.508	57	28	0	2	58	228	284	1.275E-10	56	60
A_bruennichi_NK1-B-2	TRINITY_DN1736_c0_g1_i6.p1	0.508	57	28	0	2	58	228	284	1.275E-10	56	60
A_bruennichi_NK1-B-2	TRINITY_DN1736_c0_g1_i7.p1	0.508	57	28	0	2	58	228	284	1.275E-10	56	60
A_bruennichi_NK1-B-2	TRINITY_DN1736_c0_g1_i9.p1	0.508	57	28	0	2	58	228	284	1.275E-10	56	60
A_bruennichi_NK1-B-2	TRINITY_DN1736_c0_g1_i1.p1	0.508	57	28	0	2	58	228	284	1.275E-10	56	60
A_bruennichi_NK1-B-2	TRINITY_DN1736_c0_g1_i10.p1	0.508	57	28	0	2	58	228	284	1.275E-10	56	60
A_bruennichi_NK1-B-2	TRINITY_DN1736_c0_g1_i11.p1	0.508	57	28	0	2	58	228	284	1.275E-10	56	60
A_bruennichi_NK1-B-2	TRINITY_DN1263_c1_g1_i1.p1	0.500	58	29	0	2	59	173	230	2.413E-10	55	60
A_bruennichi_NK1-B-2	TRINITY_DN21318_c0_g1_i1.p1	0.517	58	28	0	2	59	90	147	2.413E-10	55	60
A_bruennichi_NK1-B-2	TRINITY_DN1561_c0_g1_i4.p1	0.473	57	30	0	2	58	135	191	2.413E-10	55	60
A_bruennichi_NK1-B-2	TRINITY_DN1561_c0_g1_i2.p1	0.473	57	30	0	2	58	135	191	2.413E-10	55	60
A_bruennichi_NK1-B-2	TRINITY_DN57221_c0_g1_i1.p1	0.526	57	27	0	2	58	205	261	2.413E-10	55	60
A_bruennichi_NK1-B-2	TRINITY_DN57221_c0_g1_i3.p1	0.526	57	27	0	2	58	205	261	2.413E-10	55	60
A_bruennichi_NK1-B-2	TRINITY_DN57221_c0_g1_i5.p1	0.526	57	27	0	2	58	205	261	2.413E-10	55	60
A_bruennichi_NK1-B-2	TRINITY_DN57221_c0_g1_i2.p1	0.526	57	27	0	2	58	254	310	2.413E-10	55	60
A_bruennichi_NK1-B-2	TRINITY_DN57221_c0_g1_i4.p1	0.526	57	27	0	2	58	254	310	2.413E-10	55	60
A_bruennichi_NK1-B-2	TRINITY_DN1203_c1_g1_i1.p1	0.473	57	30	0	2	58	98	154	3.319E-10	55	60
A_bruennichi_NK1-B-2	TRINITY_DN6083_c2_g1_i2.p1	0.509	51	25	0	8	58	176	226	4.567E-10	54	60
A_bruennichi_NK1-B-2	TRINITY_DN7487_c1_g1_i1.p1	0.508	57	28	0	2	58	190	246	6.284E-10	54	60
A_bruennichi_NK1-B-2	TRINITY_DN7487_c1_g1_i3.p1	0.508	57	28	0	2	58	206	262	6.284E-10	54	60
A_bruennichi_NK1-B-2	TRINITY_DN2082_c2_g1_i1.p1	0.465	58	30	0	2	59	135	192	8.646E-10	53	60
A_bruennichi_NK1-B-2	TRINITY_DN378_c1_g1_i1.p1	0.457	59	31	0	2	60	166	224	1.190E-09	53	60
A_bruennichi_NK1-B-2	TRINITY_DN4894_c0_g1_i1.p1	0.438	57	31	0	3	59	103	159	1.190E-09	53	60
A_bruennichi_NK1-B-2	TRINITY_DN4894_c0_g1_i6.p1	0.438	57	31	0	3	59	103	159	1.190E-09	53	60
A_bruennichi_NK1-B-2	TRINITY_DN4894_c0_g1_i2.p1	0.438	57	31	0	3	59	252	308	1.190E-09	53	60
A_bruennichi_NK1-B-2	TRINITY_DN4894_c0_g1_i3.p1	0.438	57	31	0	3	59	252	308	1.190E-09	53	60
A_bruennichi_NK1-B-2	TRINITY_DN4894_c0_g1_i4.p1	0.438	57	31	0	3	59	252	308	1.190E-09	53	60
A_bruennichi_NK1-B-2	TRINITY_DN4894_c0_g1_i5.p1	0.438	57	31	0	3	59	252	308	1.190E-09	53	60
A_bruennichi_NK1-B-2	TRINITY_DN17973_c0_g1_i2.p1	0.491	57	29	0	2	58	209	265	1.637E-09	53	60
A_bruennichi_NK1-B-2	TRINITY_DN17973_c0_g1_i4.p1	0.491	57	29	0	2	58	209	265	1.637E-09	53	60
A_bruennichi_NK1-B-2	TRINITY_DN17973_c0_g1_i3.p1	0.491	57	29	0	2	58	209	265	1.637E-09	53	60
A_bruennichi_NK1-B-2	TRINITY_DN2848_c1_g1_i1.p1	0.491	57	29	0	2	58	188	244	1.637E-09	53	60
A_bruennichi_NK1-B-2	TRINITY_DN2848_c1_g1_i2.p1	0.491	57	29	0	2	58	188	244	1.637E-09	53	60
A_bruennichi_NK1-B-2	TRINITY_DN301_c5_g3_i2.p1	0.421	57	32	0	3	59	251	307	2.253E-09	52	60
A_bruennichi_NK1-B-2	TRINITY_DN14780_c2_g2_i1.p1	0.473	57	30	0	2	58	42	98	3.100E-09	52	60
A_bruennichi_NK1-B-2	TRINITY_DN14780_c2_g2_i2.p1	0.473	57	30	0	2	58	49	105	3.100E-09	52	60
A_bruennichi_NK1-B-2	TRINITY_DN82_c1_g1_i3.p1	0.465	58	30	0	2	59	46	103	3.100E-09	52	60
A_bruennichi_NK1-B-2	TRINITY_DN82_c1_g1_i1.p1	0.465	58	30	0	2	59	88	145	3.100E-09	52	60
A_bruennichi_NK1-B-2	TRINITY_DN7512_c0_g1_i7.p1	0.491	57	29	0	3	59	627	683	3.100E-09	52	60
A_bruennichi_NK1-B-2	TRINITY_DN7512_c0_g1_i3.p1	0.491	57	29	0	3	59	696	752	3.100E-09	52	60
A_bruennichi_NK1-B-2	TRINITY_DN7512_c0_g1_i5.p1	0.491	57	29	0	3	59	696	752	3.100E-09	52	60
A_bruennichi_NK1-B-2	TRINITY_DN7512_c0_g1_i1.p1	0.491	57	29	0	3	59	696	752	3.100E-09	52	60
A_bruennichi_NK1-B-2	TRINITY_DN7512_c0_g1_i2.p1	0.491	57	29	0	3	59	696	752	3.100E-09	52	60
A_bruennichi_NK1-B-2	TRINITY_DN3945_c0_g1_i3.p1	0.466	60	30	0	1	57	122	181	8.079E-09	51	60
A_bruennichi_NK1-B-2	TRINITY_DN9591_c0_g1_i1.p1	0.462	54	29	0	4	57	227	280	8.079E-09	51	60
A_bruennichi_NK1-B-2	TRINITY_DN15113_c0_g1_i1.p1	0.472	55	29	0	5	59	235	289	8.079E-09	51	60
A_bruennichi_NK1-B-2	TRINITY_DN15113_c0_g1_i2.p1	0.472	55	29	0	5	59	235	289	8.079E-09	51	60
A_bruennichi_NK1-B-2	TRINITY_DN8181_c0_g2_i1.p1	0.438	57	31	0	2	58	248	304	8.079E-09	51	60
A_bruennichi_NK1-B-2	TRINITY_DN8181_c0_g2_i2.p1	0.438	57	31	0	2	58	248	304	8.079E-09	51	60
A_bruennichi_NK1-B-2	TRINITY_DN3945_c0_g1_i1.p1	0.466	60	30	0	1	57	334	393	8.079E-09	51	60
A_bruennichi_NK1-B-2	TRINITY_DN3945_c0_g1_i4.p1	0.466	60	30	0	1	57	334	393	8.079E-09	51	60
A_bruennichi_NK1-B-2	TRINITY_DN5071_c0_g1_i4.p1	0.491	57	29	0	2	58	166	222	1.530E-08	50	60
A_bruennichi_NK1-B-2	TRINITY_DN6869_c0_g2_i2.p1	0.491	57	29	0	2	58	142	198	5.493E-08	48	60
A_bruennichi_NK1-B-2	TRINITY_DN6869_c0_g2_i1.p1	0.491	57	29	0	2	58	269	325	5.493E-08	48	60
A_bruennichi_NK1-B-2	TRINITY_DN301_c5_g3_i1.p1	0.393	61	34	0	3	59	251	311	1.433E-07	47	60
A_bruennichi_NK1-B-2	TRINITY_DN27727_c0_g1_i1.p1	0.472	36	18	0	23	58	2	37	1.263E-05	42	60
T_tridentatus_Slou_B	TRINITY_DN4620_c0_g1_i1.p1	0.983	60	1	0	1	60	209	268	7.747E-33	119	60
T_tridentatus_Slou_B	TRINITY_DN6684_c0_g2_i1.p1	0.633	60	22	0	1	60	140	199	1.219E-18	79	60
T_tridentatus_Slou_B	TRINITY_DN18184_c1_g1_i1.p1	0.644	59	21	0	1	59	133	191	3.164E-18	78	60
T_tridentatus_Slou_B	TRINITY_DN14625_c5_g1_i1.p1	0.614	57	22	0	2	58	96	152	2.930E-17	75	60
T_tridentatus_Slou_B	TRINITY_DN5784_c0_g1_i1.p1	0.649	57	20	0	2	58	206	262	4.027E-17	74	60
T_tridentatus_Slou_B	TRINITY_DN4934_c1_g1_i1.p1	0.637	58	21	0	2	59	167	224	4.027E-17	74	60
T_tridentatus_Slou_B	TRINITY_DN4934_c1_g1_i2.p1	0.637	58	21	0	2	59	167	224	4.027E-17	74	60
T_tridentatus_Slou_B	TRINITY_DN4934_c1_g1_i3.p1	0.637	58	21	0	2	59	167	224	4.027E-17	74	60
T_tridentatus_Slou_B	TRINITY_DN2457_c4_g1_i1.p1	0.631	57	21	0	2	58	200	256	5.535E-17	74	60
T_tridentatus_Slou_B	TRINITY_DN21806_c0_g1_i1.p1	0.586	58	24	0	2	59	128	185	7.053E-16	71	60
T_tridentatus_Slou_B	TRINITY_DN42092_c0_g1_i2.p1	0.614	57	22	0	2	58	176	232	1.333E-15	70	60
T_tridentatus_Slou_B	TRINITY_DN397_c3_g1_i1.p1	0.596	57	23	0	2	58	281	337	1.333E-15	70	60
T_tridentatus_Slou_B	TRINITY_DN397_c3_g1_i2.p1	0.596	57	23	0	2	58	281	337	1.333E-15	70	60
T_tridentatus_Slou_B	TRINITY_DN9621_c0_g1_i1.p1	0.603	58	23	0	2	59	232	289	1.333E-15	70	60
T_tridentatus_Slou_B	TRINITY_DN9621_c0_g1_i10.p1	0.603	58	23	0	2	59	232	289	1.333E-15	70	60
T_tridentatus_Slou_B	TRINITY_DN9621_c0_g1_i11.p1	0.603	58	23	0	2	59	232	289	1.333E-15	70	60
T_tridentatus_Slou_B	TRINITY_DN9621_c0_g1_i12.p1	0.603	58	23	0	2	59	232	289	1.333E-15	70	60
T_tridentatus_Slou_B	TRINITY_DN9621_c0_g1_i13.p1	0.603	58	23	0	2	59	232	289	1.333E-15	70	60
T_tridentatus_Slou_B	TRINITY_DN9621_c0_g1_i14.p1	0.603	58	23	0	2	59	232	289	1.333E-15	70	60
T_tridentatus_Slou_B	TRINITY_DN9621_c0_g1_i15.p1	0.603	58	23	0	2	59	232	289	1.333E-15	70	60
T_tridentatus_Slou_B	TRINITY_DN9621_c0_g1_i4.p1	0.603	58	23	0	2	59	232	289	1.333E-15	70	60
T_tridentatus_Slou_B	TRINITY_DN9621_c0_g1_i6.p1	0.603	58	23	0	2	59	232	289	1.333E-15	70	60
T_tridentatus_Slou_B	TRINITY_DN9621_c0_g1_i7.p1	0.603	58	23	0	2	59	232	289	1.333E-15	70	60
T_tridentatus_Slou_B	TRINITY_DN9621_c0_g1_i9.p1	0.603	58	23	0	2	59	232	289	1.333E-15	70	60
T_tridentatus_Slou_B	TRINITY_DN2350_c0_g1_i1.p1	0.596	57	23	0	2	58	145	201	3.463E-15	69	60
T_tridentatus_Slou_B	TRINITY_DN2350_c0_g1_i3.p1	0.596	57	23	0	2	58	145	201	3.463E-15	69	60
T_tridentatus_Slou_B	TRINITY_DN2350_c0_g1_i6.p1	0.596	57	23	0	2	58	145	201	3.463E-15	69	60
T_tridentatus_Slou_B	TRINITY_DN2350_c0_g1_i2.p1	0.596	57	23	0	2	58	155	211	3.463E-15	69	60
T_tridentatus_Slou_B	TRINITY_DN2350_c0_g1_i4.p1	0.596	57	23	0	2	58	155	211	3.463E-15	69	60
T_tridentatus_Slou_B	TRINITY_DN2350_c0_g1_i5.p1	0.596	57	23	0	2	58	155	211	3.463E-15	69	60
T_tridentatus_Slou_B	TRINITY_DN15541_c0_g1_i1.p1	0.637	58	21	0	2	59	137	194	3.463E-15	69	60
T_tridentatus_Slou_B	TRINITY_DN15541_c0_g1_i2.p1	0.637	58	21	0	2	59	137	194	3.463E-15	69	60
T_tridentatus_Slou_B	TRINITY_DN9363_c0_g1_i1.p1	0.566	60	26	0	1	60	149	208	4.760E-15	68	60
T_tridentatus_Slou_B	TRINITY_DN9363_c0_g1_i2.p1	0.566	60	26	0	1	60	149	208	4.760E-15	68	60
T_tridentatus_Slou_B	TRINITY_DN6865_c1_g1_i1.p1	0.550	60	27	0	1	60	206	265	8.997E-15	68	60
T_tridentatus_Slou_B	TRINITY_DN6865_c1_g1_i3.p1	0.550	60	27	0	1	60	206	265	8.997E-15	68	60
T_tridentatus_Slou_B	TRINITY_DN3260_c0_g1_i1.p1	0.586	58	24	0	1	58	194	251	6.077E-14	65	60
T_tridentatus_Slou_B	TRINITY_DN3260_c0_g2_i1.p1	0.586	58	24	0	1	58	203	260	6.077E-14	65	60
T_tridentatus_Slou_B	TRINITY_DN9976_c1_g1_i10.p1	0.500	58	29	0	2	59	186	243	1.580E-13	64	60
T_tridentatus_Slou_B	TRINITY_DN9976_c1_g1_i2.p1	0.500	58	29	0	2	59	186	243	1.580E-13	64	60
T_tridentatus_Slou_B	TRINITY_DN9976_c1_g1_i5.p1	0.500	58	29	0	2	59	186	243	1.580E-13	64	60
T_tridentatus_Slou_B	TRINITY_DN9976_c1_g1_i6.p1	0.500	58	29	0	2	59	186	243	1.580E-13	64	60
T_tridentatus_Slou_B	TRINITY_DN220_c1_g1_i15.p1	0.543	57	26	0	2	58	53	109	2.172E-13	64	60
T_tridentatus_Slou_B	TRINITY_DN220_c1_g1_i16.p1	0.543	57	26	0	2	58	53	109	2.172E-13	64	60
T_tridentatus_Slou_B	TRINITY_DN220_c1_g1_i2.p1	0.543	57	26	0	2	58	53	109	2.172E-13	64	60
T_tridentatus_Slou_B	TRINITY_DN220_c1_g1_i3.p1	0.543	57	26	0	2	58	53	109	2.172E-13	64	60
T_tridentatus_Slou_B	TRINITY_DN220_c1_g1_i10.p1	0.543	57	26	0	2	58	64	120	2.172E-13	64	60
T_tridentatus_Slou_B	TRINITY_DN220_c1_g1_i11.p1	0.543	57	26	0	2	58	64	120	2.172E-13	64	60
T_tridentatus_Slou_B	TRINITY_DN220_c1_g1_i12.p1	0.543	57	26	0	2	58	64	120	2.172E-13	64	60
T_tridentatus_Slou_B	TRINITY_DN220_c1_g1_i13.p1	0.543	57	26	0	2	58	64	120	2.172E-13	64	60
T_tridentatus_Slou_B	TRINITY_DN220_c1_g1_i14.p1	0.543	57	26	0	2	58	64	120	2.172E-13	64	60
T_tridentatus_Slou_B	TRINITY_DN220_c1_g1_i18.p1	0.543	57	26	0	2	58	64	120	2.172E-13	64	60
T_tridentatus_Slou_B	TRINITY_DN220_c1_g1_i21.p1	0.543	57	26	0	2	58	64	120	2.172E-13	64	60
T_tridentatus_Slou_B	TRINITY_DN220_c1_g1_i6.p1	0.543	57	26	0	2	58	64	120	2.172E-13	64	60
T_tridentatus_Slou_B	TRINITY_DN6043_c0_g1_i1.p1	0.561	57	25	0	2	58	128	184	4.108E-13	63	60
T_tridentatus_Slou_B	TRINITY_DN4790_c0_g1_i1.p1	0.517	56	27	0	5	60	216	271	4.108E-13	63	60
T_tridentatus_Slou_B	TRINITY_DN2531_c1_g2_i1.p1	0.561	57	25	0	2	58	130	186	5.649E-13	63	60
T_tridentatus_Slou_B	TRINITY_DN1377_c3_g1_i1.p1	0.578	57	24	0	2	58	192	248	7.768E-13	62	60
T_tridentatus_Slou_B	TRINITY_DN1377_c3_g1_i2.p1	0.578	57	24	0	2	58	192	248	7.768E-13	62	60
T_tridentatus_Slou_B	TRINITY_DN1377_c3_g1_i3.p1	0.578	57	24	0	2	58	192	248	7.768E-13	62	60
T_tridentatus_Slou_B	TRINITY_DN9599_c0_g1_i1.p1	0.533	60	28	0	1	60	116	175	7.768E-13	62	60
T_tridentatus_Slou_B	TRINITY_DN10508_c0_g1_i3.p1	0.525	59	28	0	2	60	58	116	1.469E-12	61	60
T_tridentatus_Slou_B	TRINITY_DN10508_c0_g1_i1.p1	0.525	59	28	0	2	60	216	274	1.469E-12	61	60
T_tridentatus_Slou_B	TRINITY_DN10508_c0_g1_i2.p1	0.525	59	28	0	2	60	216	274	1.469E-12	61	60
T_tridentatus_Slou_B	TRINITY_DN102_c2_g1_i2.p1	0.568	58	25	0	2	59	171	228	2.021E-12	61	60
T_tridentatus_Slou_B	TRINITY_DN125_c8_g1_i2.p1	0.508	59	29	0	2	60	199	257	2.779E-12	61	60
T_tridentatus_Slou_B	TRINITY_DN125_c8_g1_i3.p1	0.508	59	29	0	2	60	199	257	2.779E-12	61	60
T_tridentatus_Slou_B	TRINITY_DN125_c8_g1_i4.p1	0.508	59	29	0	2	60	199	257	2.779E-12	61	60
T_tridentatus_Slou_B	TRINITY_DN125_c8_g1_i5.p1	0.508	59	29	0	2	60	199	257	2.779E-12	61	60
T_tridentatus_Slou_B	TRINITY_DN125_c8_g1_i6.p1	0.508	59	29	0	2	60	199	257	2.779E-12	61	60
T_tridentatus_Slou_B	TRINITY_DN3890_c1_g1_i1.p1	0.542	59	27	0	2	60	139	197	3.822E-12	60	60
T_tridentatus_Slou_B	TRINITY_DN4698_c0_g1_i1.p1	0.561	57	25	0	2	58	141	197	7.230E-12	59	60
T_tridentatus_Slou_B	TRINITY_DN14625_c0_g1_i2.p1	0.491	59	30	0	2	60	218	276	7.230E-12	59	60
T_tridentatus_Slou_B	TRINITY_DN14625_c0_g1_i5.p1	0.491	59	30	0	2	60	218	276	7.230E-12	59	60
T_tridentatus_Slou_B	TRINITY_DN14733_c0_g2_i1.p1	0.508	57	28	0	2	58	154	210	7.230E-12	59	60
T_tridentatus_Slou_B	TRINITY_DN1256_c0_g2_i1.p1	0.526	57	27	0	2	58	64	120	7.230E-12	59	60
T_tridentatus_Slou_B	TRINITY_DN45699_c0_g1_i1.p1	0.555	54	24	0	5	58	312	365	1.368E-11	59	60
T_tridentatus_Slou_B	TRINITY_DN5584_c0_g1_i7.p1	0.508	57	28	0	2	58	30	86	3.560E-11	57	60
T_tridentatus_Slou_B	TRINITY_DN5584_c0_g1_i3.p1	0.508	57	28	0	2	58	99	155	3.560E-11	57	60
T_tridentatus_Slou_B	TRINITY_DN4319_c0_g1_i1.p1	0.534	58	27	0	2	59	180	237	3.560E-11	57	60
T_tridentatus_Slou_B	TRINITY_DN8187_c0_g1_i2.p1	0.491	57	29	0	2	58	150	206	3.560E-11	57	60
T_tridentatus_Slou_B	TRINITY_DN8187_c0_g1_i1.p1	0.491	57	29	0	2	58	154	210	3.560E-11	57	60
T_tridentatus_Slou_B	TRINITY_DN144_c2_g1_i1.p1	0.482	58	30	0	2	59	224	281	3.560E-11	57	60
T_tridentatus_Slou_B	TRINITY_DN144_c2_g1_i2.p1	0.482	58	30	0	2	59	224	281	3.560E-11	57	60
T_tridentatus_Slou_B	TRINITY_DN10224_c0_g1_i1.p1	0.517	58	28	0	2	59	74	131	4.897E-11	57	60
T_tridentatus_Slou_B	TRINITY_DN4736_c1_g1_i1.p1	0.482	58	30	0	2	59	75	132	6.736E-11	57	60
T_tridentatus_Slou_B	TRINITY_DN2812_c1_g1_i1.p1	0.483	60	31	0	1	60	213	272	6.736E-11	57	60
T_tridentatus_Slou_B	TRINITY_DN2812_c1_g1_i4.p1	0.483	60	31	0	1	60	213	272	6.736E-11	57	60
T_tridentatus_Slou_B	TRINITY_DN4736_c1_g1_i2.p1	0.482	58	30	0	2	59	123	180	6.736E-11	57	60
T_tridentatus_Slou_B	TRINITY_DN3578_c7_g1_i1.p1	0.482	58	30	0	2	59	217	274	9.266E-11	56	60
T_tridentatus_Slou_B	TRINITY_DN3578_c7_g1_i2.p1	0.482	58	30	0	2	59	217	274	9.266E-11	56	60
T_tridentatus_Slou_B	TRINITY_DN1736_c0_g1_i12.p1	0.508	57	28	0	2	58	228	284	1.275E-10	56	60
T_tridentatus_Slou_B	TRINITY_DN1736_c0_g1_i13.p1	0.508	57	28	0	2	58	228	284	1.275E-10	56	60
T_tridentatus_Slou_B	TRINITY_DN1736_c0_g1_i15.p1	0.508	57	28	0	2	58	228	284	1.275E-10	56	60
T_tridentatus_Slou_B	TRINITY_DN1736_c0_g1_i3.p1	0.508	57	28	0	2	58	228	284	1.275E-10	56	60
T_tridentatus_Slou_B	TRINITY_DN1736_c0_g1_i4.p1	0.508	57	28	0	2	58	228	284	1.275E-10	56	60
T_tridentatus_Slou_B	TRINITY_DN1736_c0_g1_i6.p1	0.508	57	28	0	2	58	228	284	1.275E-10	56	60
T_tridentatus_Slou_B	TRINITY_DN1736_c0_g1_i7.p1	0.508	57	28	0	2	58	228	284	1.275E-10	56	60
T_tridentatus_Slou_B	TRINITY_DN1736_c0_g1_i9.p1	0.508	57	28	0	2	58	228	284	1.275E-10	56	60
T_tridentatus_Slou_B	TRINITY_DN1736_c0_g1_i1.p1	0.508	57	28	0	2	58	228	284	1.275E-10	56	60
T_tridentatus_Slou_B	TRINITY_DN1736_c0_g1_i10.p1	0.508	57	28	0	2	58	228	284	1.275E-10	56	60
T_tridentatus_Slou_B	TRINITY_DN1736_c0_g1_i11.p1	0.508	57	28	0	2	58	228	284	1.275E-10	56	60
T_tridentatus_Slou_B	TRINITY_DN1263_c1_g1_i1.p1	0.500	58	29	0	2	59	173	230	2.413E-10	55	60
T_tridentatus_Slou_B	TRINITY_DN21318_c0_g1_i1.p1	0.517	58	28	0	2	59	90	147	2.413E-10	55	60
T_tridentatus_Slou_B	TRINITY_DN1561_c0_g1_i4.p1	0.473	57	30	0	2	58	135	191	2.413E-10	55	60
T_tridentatus_Slou_B	TRINITY_DN1561_c0_g1_i2.p1	0.473	57	30	0	2	58	135	191	2.413E-10	55	60
T_tridentatus_Slou_B	TRINITY_DN57221_c0_g1_i1.p1	0.526	57	27	0	2	58	205	261	2.413E-10	55	60
T_tridentatus_Slou_B	TRINITY_DN57221_c0_g1_i3.p1	0.526	57	27	0	2	58	205	261	2.413E-10	55	60
T_tridentatus_Slou_B	TRINITY_DN57221_c0_g1_i5.p1	0.526	57	27	0	2	58	205	261	2.413E-10	55	60
T_tridentatus_Slou_B	TRINITY_DN57221_c0_g1_i2.p1	0.526	57	27	0	2	58	254	310	2.413E-10	55	60
T_tridentatus_Slou_B	TRINITY_DN57221_c0_g1_i4.p1	0.526	57	27	0	2	58	254	310	2.413E-10	55	60
T_tridentatus_Slou_B	TRINITY_DN1203_c1_g1_i1.p1	0.473	57	30	0	2	58	98	154	3.319E-10	55	60
T_tridentatus_Slou_B	TRINITY_DN6083_c2_g1_i2.p1	0.509	51	25	0	8	58	176	226	4.567E-10	54	60
T_tridentatus_Slou_B	TRINITY_DN7487_c1_g1_i1.p1	0.508	57	28	0	2	58	190	246	6.284E-10	54	60
T_tridentatus_Slou_B	TRINITY_DN7487_c1_g1_i3.p1	0.508	57	28	0	2	58	206	262	6.284E-10	54	60
T_tridentatus_Slou_B	TRINITY_DN2082_c2_g1_i1.p1	0.465	58	30	0	2	59	135	192	8.646E-10	53	60
T_tridentatus_Slou_B	TRINITY_DN378_c1_g1_i1.p1	0.457	59	31	0	2	60	166	224	1.190E-09	53	60
T_tridentatus_Slou_B	TRINITY_DN4894_c0_g1_i1.p1	0.438	57	31	0	3	59	103	159	1.190E-09	53	60
T_tridentatus_Slou_B	TRINITY_DN4894_c0_g1_i6.p1	0.438	57	31	0	3	59	103	159	1.190E-09	53	60
T_tridentatus_Slou_B	TRINITY_DN4894_c0_g1_i2.p1	0.438	57	31	0	3	59	252	308	1.190E-09	53	60
T_tridentatus_Slou_B	TRINITY_DN4894_c0_g1_i3.p1	0.438	57	31	0	3	59	252	308	1.190E-09	53	60
T_tridentatus_Slou_B	TRINITY_DN4894_c0_g1_i4.p1	0.438	57	31	0	3	59	252	308	1.190E-09	53	60
T_tridentatus_Slou_B	TRINITY_DN4894_c0_g1_i5.p1	0.438	57	31	0	3	59	252	308	1.190E-09	53	60
T_tridentatus_Slou_B	TRINITY_DN17973_c0_g1_i2.p1	0.491	57	29	0	2	58	209	265	1.637E-09	53	60
T_tridentatus_Slou_B	TRINITY_DN17973_c0_g1_i4.p1	0.491	57	29	0	2	58	209	265	1.637E-09	53	60
T_tridentatus_Slou_B	TRINITY_DN17973_c0_g1_i3.p1	0.491	57	29	0	2	58	209	265	1.637E-09	53	60
T_tridentatus_Slou_B	TRINITY_DN2848_c1_g1_i1.p1	0.491	57	29	0	2	58	188	244	1.637E-09	53	60
T_tridentatus_Slou_B	TRINITY_DN2848_c1_g1_i2.p1	0.491	57	29	0	2	58	188	244	1.637E-09	53	60
T_tridentatus_Slou_B	TRINITY_DN301_c5_g3_i2.p1	0.421	57	32	0	3	59	251	307	2.253E-09	52	60
T_tridentatus_Slou_B	TRINITY_DN14780_c2_g2_i1.p1	0.473	57	30	0	2	58	42	98	3.100E-09	52	60
T_tridentatus_Slou_B	TRINITY_DN14780_c2_g2_i2.p1	0.473	57	30	0	2	58	49	105	3.100E-09	52	60
T_tridentatus_Slou_B	TRINITY_DN82_c1_g1_i3.p1	0.465	58	30	0	2	59	46	103	3.100E-09	52	60
T_tridentatus_Slou_B	TRINITY_DN82_c1_g1_i1.p1	0.465	58	30	0	2	59	88	145	3.100E-09	52	60
T_tridentatus_Slou_B	TRINITY_DN7512_c0_g1_i7.p1	0.491	57	29	0	3	59	627	683	3.100E-09	52	60
T_tridentatus_Slou_B	TRINITY_DN7512_c0_g1_i3.p1	0.491	57	29	0	3	59	696	752	3.100E-09	52	60
T_tridentatus_Slou_B	TRINITY_DN7512_c0_g1_i5.p1	0.491	57	29	0	3	59	696	752	3.100E-09	52	60
T_tridentatus_Slou_B	TRINITY_DN7512_c0_g1_i1.p1	0.491	57	29	0	3	59	696	752	3.100E-09	52	60
T_tridentatus_Slou_B	TRINITY_DN7512_c0_g1_i2.p1	0.491	57	29	0	3	59	696	752	3.100E-09	52	60
T_tridentatus_Slou_B	TRINITY_DN3945_c0_g1_i3.p1	0.466	60	30	0	1	57	122	181	8.079E-09	51	60
T_tridentatus_Slou_B	TRINITY_DN9591_c0_g1_i1.p1	0.462	54	29	0	4	57	227	280	8.079E-09	51	60
T_tridentatus_Slou_B	TRINITY_DN15113_c0_g1_i1.p1	0.472	55	29	0	5	59	235	289	8.079E-09	51	60
T_tridentatus_Slou_B	TRINITY_DN15113_c0_g1_i2.p1	0.472	55	29	0	5	59	235	289	8.079E-09	51	60
T_tridentatus_Slou_B	TRINITY_DN8181_c0_g2_i1.p1	0.438	57	31	0	2	58	248	304	8.079E-09	51	60
T_tridentatus_Slou_B	TRINITY_DN8181_c0_g2_i2.p1	0.438	57	31	0	2	58	248	304	8.079E-09	51	60
T_tridentatus_Slou_B	TRINITY_DN3945_c0_g1_i1.p1	0.466	60	30	0	1	57	334	393	8.079E-09	51	60
T_tridentatus_Slou_B	TRINITY_DN3945_c0_g1_i4.p1	0.466	60	30	0	1	57	334	393	8.079E-09	51	60
T_tridentatus_Slou_B	TRINITY_DN5071_c0_g1_i4.p1	0.491	57	29	0	2	58	166	222	1.530E-08	50	60
T_tridentatus_Slou_B	TRINITY_DN6869_c0_g2_i2.p1	0.491	57	29	0	2	58	142	198	5.493E-08	48	60
T_tridentatus_Slou_B	TRINITY_DN6869_c0_g2_i1.p1	0.491	57	29	0	2	58	269	325	5.493E-08	48	60
T_tridentatus_Slou_B	TRINITY_DN301_c5_g3_i1.p1	0.393	61	34	0	3	59	251	311	1.433E-07	47	60
T_tridentatus_Slou_B	TRINITY_DN27727_c0_g1_i1.p1	0.472	36	18	0	23	58	2	37	1.263E-05	42	60
A_bruennichi_NK2.2-A	TRINITY_DN57221_c0_g1_i1.p1	1.000	60	0	0	1	60	204	263	2.753E-32	118	60
A_bruennichi_NK2.2-A	TRINITY_DN57221_c0_g1_i3.p1	1.000	60	0	0	1	60	204	263	2.753E-32	118	60
A_bruennichi_NK2.2-A	TRINITY_DN57221_c0_g1_i5.p1	1.000	60	0	0	1	60	204	263	2.753E-32	118	60
A_bruennichi_NK2.2-A	TRINITY_DN57221_c0_g1_i2.p1	1.000	60	0	0	1	60	253	312	2.753E-32	118	60
A_bruennichi_NK2.2-A	TRINITY_DN57221_c0_g1_i4.p1	1.000	60	0	0	1	60	253	312	2.753E-32	118	60
A_bruennichi_NK2.2-A	TRINITY_DN4319_c0_g1_i1.p1	0.844	58	9	0	1	58	179	236	3.165E-26	100	60
A_bruennichi_NK2.2-A	TRINITY_DN102_c2_g1_i2.p1	0.800	60	12	0	1	60	170	229	1.960E-24	95	60
A_bruennichi_NK2.2-A	TRINITY_DN102_c2_g1_i1.p1	0.760	50	12	0	1	50	170	219	7.608E-17	74	60
A_bruennichi_NK2.2-A	TRINITY_DN4698_c0_g1_i1.p1	0.603	58	23	0	1	58	140	197	1.832E-15	70	60
A_bruennichi_NK2.2-A	TRINITY_DN9621_c0_g1_i1.p1	0.551	58	26	0	1	58	231	288	7.230E-12	59	60
A_bruennichi_NK2.2-A	TRINITY_DN9621_c0_g1_i10.p1	0.551	58	26	0	1	58	231	288	7.230E-12	59	60
A_bruennichi_NK2.2-A	TRINITY_DN9621_c0_g1_i11.p1	0.551	58	26	0	1	58	231	288	7.230E-12	59	60
A_bruennichi_NK2.2-A	TRINITY_DN9621_c0_g1_i12.p1	0.551	58	26	0	1	58	231	288	7.230E-12	59	60
A_bruennichi_NK2.2-A	TRINITY_DN9621_c0_g1_i13.p1	0.551	58	26	0	1	58	231	288	7.230E-12	59	60
A_bruennichi_NK2.2-A	TRINITY_DN9621_c0_g1_i14.p1	0.551	58	26	0	1	58	231	288	7.230E-12	59	60
A_bruennichi_NK2.2-A	TRINITY_DN9621_c0_g1_i15.p1	0.551	58	26	0	1	58	231	288	7.230E-12	59	60
A_bruennichi_NK2.2-A	TRINITY_DN9621_c0_g1_i4.p1	0.551	58	26	0	1	58	231	288	7.230E-12	59	60
A_bruennichi_NK2.2-A	TRINITY_DN9621_c0_g1_i6.p1	0.551	58	26	0	1	58	231	288	7.230E-12	59	60
A_bruennichi_NK2.2-A	TRINITY_DN9621_c0_g1_i7.p1	0.551	58	26	0	1	58	231	288	7.230E-12	59	60
A_bruennichi_NK2.2-A	TRINITY_DN9621_c0_g1_i9.p1	0.551	58	26	0	1	58	231	288	7.230E-12	59	60
A_bruennichi_NK2.2-A	TRINITY_DN5784_c0_g1_i1.p1	0.508	59	29	0	2	60	206	264	9.944E-12	59	60
A_bruennichi_NK2.2-A	TRINITY_DN2457_c4_g1_i1.p1	0.517	56	27	0	5	60	203	258	3.560E-11	57	60
A_bruennichi_NK2.2-A	TRINITY_DN2531_c1_g2_i1.p1	0.526	57	27	0	2	58	130	186	4.897E-11	57	60
A_bruennichi_NK2.2-A	TRINITY_DN15541_c0_g1_i1.p1	0.551	58	26	0	1	58	136	193	6.736E-11	57	60
A_bruennichi_NK2.2-A	TRINITY_DN15541_c0_g1_i2.p1	0.551	58	26	0	1	58	136	193	6.736E-11	57	60
A_bruennichi_NK2.2-A	TRINITY_DN397_c3_g1_i1.p1	0.482	58	30	0	1	58	280	337	9.266E-11	56	60
A_bruennichi_NK2.2-A	TRINITY_DN397_c3_g1_i2.p1	0.482	58	30	0	1	58	280	337	9.266E-11	56	60
A_bruennichi_NK2.2-A	TRINITY_DN2350_c0_g1_i1.p1	0.543	57	26	0	2	58	145	201	1.275E-10	56	60
A_bruennichi_NK2.2-A	TRINITY_DN2350_c0_g1_i3.p1	0.543	57	26	0	2	58	145	201	1.275E-10	56	60
A_bruennichi_NK2.2-A	TRINITY_DN2350_c0_g1_i6.p1	0.543	57	26	0	2	58	145	201	1.275E-10	56	60
A_bruennichi_NK2.2-A	TRINITY_DN2350_c0_g1_i2.p1	0.543	57	26	0	2	58	155	211	1.275E-10	56	60
A_bruennichi_NK2.2-A	TRINITY_DN2350_c0_g1_i4.p1	0.543	57	26	0	2	58	155	211	1.275E-10	56	60
A_bruennichi_NK2.2-A	TRINITY_DN2350_c0_g1_i5.p1	0.543	57	26	0	2	58	155	211	1.275E-10	56	60
A_bruennichi_NK2.2-A	TRINITY_DN42092_c0_g1_i2.p1	0.526	57	27	0	2	58	176	232	4.567E-10	54	60
A_bruennichi_NK2.2-A	TRINITY_DN9976_c1_g1_i10.p1	0.465	58	30	0	1	58	185	242	8.646E-10	53	60
A_bruennichi_NK2.2-A	TRINITY_DN9976_c1_g1_i2.p1	0.465	58	30	0	1	58	185	242	8.646E-10	53	60
A_bruennichi_NK2.2-A	TRINITY_DN9976_c1_g1_i5.p1	0.465	58	30	0	1	58	185	242	8.646E-10	53	60
A_bruennichi_NK2.2-A	TRINITY_DN9976_c1_g1_i6.p1	0.465	58	30	0	1	58	185	242	8.646E-10	53	60
A_bruennichi_NK2.2-A	TRINITY_DN9363_c0_g1_i1.p1	0.509	51	25	0	5	55	153	203	1.190E-09	53	60
A_bruennichi_NK2.2-A	TRINITY_DN9363_c0_g1_i2.p1	0.509	51	25	0	5	55	153	203	1.190E-09	53	60
A_bruennichi_NK2.2-A	TRINITY_DN6083_c2_g1_i2.p1	0.509	55	27	0	6	60	174	228	1.190E-09	53	60
A_bruennichi_NK2.2-A	TRINITY_DN7487_c1_g1_i1.p1	0.500	58	29	0	1	58	189	246	1.637E-09	53	60
A_bruennichi_NK2.2-A	TRINITY_DN7487_c1_g1_i3.p1	0.500	58	29	0	1	58	205	262	1.637E-09	53	60
A_bruennichi_NK2.2-A	TRINITY_DN3945_c0_g1_i3.p1	0.473	57	30	0	4	60	128	184	2.253E-09	52	60
A_bruennichi_NK2.2-A	TRINITY_DN3945_c0_g1_i1.p1	0.473	57	30	0	4	60	340	396	2.253E-09	52	60
A_bruennichi_NK2.2-A	TRINITY_DN3945_c0_g1_i4.p1	0.473	57	30	0	4	60	340	396	2.253E-09	52	60
A_bruennichi_NK2.2-A	TRINITY_DN6684_c0_g2_i1.p1	0.508	57	28	0	2	58	141	197	3.100E-09	52	60
A_bruennichi_NK2.2-A	TRINITY_DN18184_c1_g1_i1.p1	0.491	57	29	0	2	58	134	190	8.079E-09	51	60
A_bruennichi_NK2.2-A	TRINITY_DN9591_c0_g1_i1.p1	0.490	51	26	0	5	55	228	278	8.079E-09	51	60
A_bruennichi_NK2.2-A	TRINITY_DN6869_c0_g2_i2.p1	0.508	57	28	0	2	58	142	198	1.112E-08	50	60
A_bruennichi_NK2.2-A	TRINITY_DN6869_c0_g2_i1.p1	0.508	57	28	0	2	58	269	325	1.112E-08	50	60
A_bruennichi_NK2.2-A	TRINITY_DN4934_c1_g1_i1.p1	0.491	57	29	0	2	58	167	223	1.530E-08	50	60
A_bruennichi_NK2.2-A	TRINITY_DN4934_c1_g1_i2.p1	0.491	57	29	0	2	58	167	223	1.530E-08	50	60
A_bruennichi_NK2.2-A	TRINITY_DN4934_c1_g1_i3.p1	0.491	57	29	0	2	58	167	223	1.530E-08	50	60
A_bruennichi_NK2.2-A	TRINITY_DN6043_c0_g1_i1.p1	0.491	57	29	0	2	58	128	184	2.106E-08	49	60
A_bruennichi_NK2.2-A	TRINITY_DN3260_c0_g2_i1.p1	0.464	56	29	0	5	60	207	262	2.106E-08	49	60
A_bruennichi_NK2.2-A	TRINITY_DN4620_c0_g1_i1.p1	0.508	57	28	0	2	58	210	266	2.106E-08	49	60
A_bruennichi_NK2.2-A	TRINITY_DN3260_c0_g1_i1.p1	0.481	54	28	0	5	58	198	251	2.899E-08	49	60
A_bruennichi_NK2.2-A	TRINITY_DN21318_c0_g1_i1.p1	0.428	56	31	0	5	60	93	148	3.990E-08	49	60
A_bruennichi_NK2.2-A	TRINITY_DN1377_c3_g1_i1.p1	0.444	54	29	0	5	58	195	248	3.990E-08	49	60
A_bruennichi_NK2.2-A	TRINITY_DN1377_c3_g1_i2.p1	0.444	54	29	0	5	58	195	248	3.990E-08	49	60
A_bruennichi_NK2.2-A	TRINITY_DN1377_c3_g1_i3.p1	0.444	54	29	0	5	58	195	248	3.990E-08	49	60
A_bruennichi_NK2.2-A	TRINITY_DN4790_c0_g1_i1.p1	0.470	51	26	0	5	55	216	266	5.493E-08	48	60
A_bruennichi_NK2.2-A	TRINITY_DN14625_c5_g1_i1.p1	0.462	54	29	0	5	58	99	152	1.041E-07	48	60
A_bruennichi_NK2.2-A	TRINITY_DN10508_c0_g1_i3.p1	0.481	54	28	0	5	58	61	114	1.433E-07	47	60
A_bruennichi_NK2.2-A	TRINITY_DN10508_c0_g1_i1.p1	0.481	54	28	0	5	58	219	272	1.433E-07	47	60
A_bruennichi_NK2.2-A	TRINITY_DN10508_c0_g1_i2.p1	0.481	54	28	0	5	58	219	272	1.433E-07	47	60
A_bruennichi_NK2.2-A	TRINITY_DN45699_c0_g1_i1.p1	0.462	54	29	0	5	58	312	365	1.973E-07	47	60
A_bruennichi_NK2.2-A	TRINITY_DN7512_c0_g1_i7.p1	0.428	56	31	0	3	58	627	682	3.739E-07	46	60
A_bruennichi_NK2.2-A	TRINITY_DN7512_c0_g1_i3.p1	0.428	56	31	0	3	58	696	751	3.739E-07	46	60
A_bruennichi_NK2.2-A	TRINITY_DN7512_c0_g1_i5.p1	0.428	56	31	0	3	58	696	751	3.739E-07	46	60
A_bruennichi_NK2.2-A	TRINITY_DN7512_c0_g1_i1.p1	0.428	56	31	0	3	58	696	751	3.739E-07	46	60
A_bruennichi_NK2.2-A	TRINITY_DN7512_c0_g1_i2.p1	0.428	56	31	0	3	58	696	751	3.739E-07	46	60
A_bruennichi_NK2.2-A	TRINITY_DN15113_c0_g1_i1.p1	0.425	54	30	0	5	58	235	288	5.148E-07	46	60
A_bruennichi_NK2.2-A	TRINITY_DN15113_c0_g1_i2.p1	0.425	54	30	0	5	58	235	288	5.148E-07	46	60
A_bruennichi_NK2.2-A	TRINITY_DN9599_c0_g1_i1.p1	0.425	54	30	0	5	58	120	173	5.148E-07	46	60
A_bruennichi_NK2.2-A	TRINITY_DN125_c8_g1_i2.p1	0.444	54	29	0	5	58	202	255	7.089E-07	45	60
A_bruennichi_NK2.2-A	TRINITY_DN125_c8_g1_i3.p1	0.444	54	29	0	5	58	202	255	7.089E-07	45	60
A_bruennichi_NK2.2-A	TRINITY_DN125_c8_g1_i4.p1	0.444	54	29	0	5	58	202	255	7.089E-07	45	60
A_bruennichi_NK2.2-A	TRINITY_DN125_c8_g1_i5.p1	0.444	54	29	0	5	58	202	255	7.089E-07	45	60
A_bruennichi_NK2.2-A	TRINITY_DN125_c8_g1_i6.p1	0.444	54	29	0	5	58	202	255	7.089E-07	45	60
A_bruennichi_NK2.2-A	TRINITY_DN1263_c1_g1_i1.p1	0.413	58	33	0	1	58	172	229	9.761E-07	45	60
A_bruennichi_NK2.2-A	TRINITY_DN2812_c1_g1_i1.p1	0.425	54	30	0	5	58	217	270	9.761E-07	45	60
A_bruennichi_NK2.2-A	TRINITY_DN2812_c1_g1_i4.p1	0.425	54	30	0	5	58	217	270	9.761E-07	45	60
A_bruennichi_NK2.2-A	TRINITY_DN3890_c1_g1_i1.p1	0.400	55	32	0	5	59	142	196	1.851E-06	44	60
A_bruennichi_NK2.2-A	TRINITY_DN14625_c0_g1_i2.p1	0.425	54	30	0	5	58	221	274	1.851E-06	44	60
A_bruennichi_NK2.2-A	TRINITY_DN14625_c0_g1_i5.p1	0.425	54	30	0	5	58	221	274	1.851E-06	44	60
A_bruennichi_NK2.2-A	TRINITY_DN21806_c0_g1_i1.p1	0.421	57	32	0	2	58	128	184	4.835E-06	43	60
A_bruennichi_NK2.2-A	TRINITY_DN5584_c0_g1_i7.p1	0.446	56	30	0	5	60	33	88	9.172E-06	42	60
A_bruennichi_NK2.2-A	TRINITY_DN5584_c0_g1_i3.p1	0.446	56	30	0	5	60	102	157	9.172E-06	42	60
A_bruennichi_NK2.2-A	TRINITY_DN6865_c1_g1_i1.p1	0.407	54	31	0	5	58	210	263	1.263E-05	42	60
A_bruennichi_NK2.2-A	TRINITY_DN6865_c1_g1_i3.p1	0.407	54	31	0	5	58	210	263	1.263E-05	42	60
A_bruennichi_NK2.2-A	TRINITY_DN3578_c7_g1_i1.p1	0.431	51	28	0	5	55	220	270	2.397E-05	41	60
A_bruennichi_NK2.2-A	TRINITY_DN3578_c7_g1_i2.p1	0.431	51	28	0	5	55	220	270	2.397E-05	41	60
A_bruennichi_NK2.2-A	TRINITY_DN14780_c2_g2_i1.p1	0.403	57	33	0	2	58	42	98	6.269E-05	40	60
A_bruennichi_NK2.2-A	TRINITY_DN14780_c2_g2_i2.p1	0.403	57	33	0	2	58	49	105	6.269E-05	40	60
A_bruennichi_NK2.2-A	TRINITY_DN5071_c0_g1_i4.p1	0.385	57	34	0	2	58	166	222	8.156E-04	36	60
T_antipodiana_NK2.2-B	TRINITY_DN57221_c0_g1_i1.p1	0.932	59	4	0	2	60	205	263	1.138E-29	110	60
T_antipodiana_NK2.2-B	TRINITY_DN57221_c0_g1_i3.p1	0.932	59	4	0	2	60	205	263	1.138E-29	110	60
T_antipodiana_NK2.2-B	TRINITY_DN57221_c0_g1_i5.p1	0.932	59	4	0	2	60	205	263	1.138E-29	110	60
T_antipodiana_NK2.2-B	TRINITY_DN57221_c0_g1_i2.p1	0.932	59	4	0	2	60	254	312	1.138E-29	110	60
T_antipodiana_NK2.2-B	TRINITY_DN57221_c0_g1_i4.p1	0.932	59	4	0	2	60	254	312	1.138E-29	110	60
T_antipodiana_NK2.2-B	TRINITY_DN4319_c0_g1_i1.p1	0.862	58	8	0	1	58	179	236	6.477E-27	102	60
T_antipodiana_NK2.2-B	TRINITY_DN102_c2_g1_i2.p1	0.796	59	12	0	2	60	171	229	3.697E-24	94	60
T_antipodiana_NK2.2-B	TRINITY_DN102_c2_g1_i1.p1	0.755	49	12	0	2	50	171	219	1.046E-16	73	60
T_antipodiana_NK2.2-B	TRINITY_DN4698_c0_g1_i1.p1	0.648	54	19	0	5	58	144	197	7.053E-16	71	60
T_antipodiana_NK2.2-B	TRINITY_DN9621_c0_g1_i1.p1	0.589	56	23	0	3	58	233	288	2.021E-12	61	60
T_antipodiana_NK2.2-B	TRINITY_DN9621_c0_g1_i10.p1	0.589	56	23	0	3	58	233	288	2.021E-12	61	60
T_antipodiana_NK2.2-B	TRINITY_DN9621_c0_g1_i11.p1	0.589	56	23	0	3	58	233	288	2.021E-12	61	60
T_antipodiana_NK2.2-B	TRINITY_DN9621_c0_g1_i12.p1	0.589	56	23	0	3	58	233	288	2.021E-12	61	60
T_antipodiana_NK2.2-B	TRINITY_DN9621_c0_g1_i13.p1	0.589	56	23	0	3	58	233	288	2.021E-12	61	60
T_antipodiana_NK2.2-B	TRINITY_DN9621_c0_g1_i14.p1	0.589	56	23	0	3	58	233	288	2.021E-12	61	60
T_antipodiana_NK2.2-B	TRINITY_DN9621_c0_g1_i15.p1	0.589	56	23	0	3	58	233	288	2.021E-12	61	60
T_antipodiana_NK2.2-B	TRINITY_DN9621_c0_g1_i4.p1	0.589	56	23	0	3	58	233	288	2.021E-12	61	60
T_antipodiana_NK2.2-B	TRINITY_DN9621_c0_g1_i6.p1	0.589	56	23	0	3	58	233	288	2.021E-12	61	60
T_antipodiana_NK2.2-B	TRINITY_DN9621_c0_g1_i7.p1	0.589	56	23	0	3	58	233	288	2.021E-12	61	60
T_antipodiana_NK2.2-B	TRINITY_DN9621_c0_g1_i9.p1	0.589	56	23	0	3	58	233	288	2.021E-12	61	60
T_antipodiana_NK2.2-B	TRINITY_DN5784_c0_g1_i1.p1	0.526	57	27	0	2	58	206	262	5.256E-12	60	60
T_antipodiana_NK2.2-B	TRINITY_DN2457_c4_g1_i1.p1	0.535	56	26	0	5	60	203	258	5.256E-12	60	60
T_antipodiana_NK2.2-B	TRINITY_DN15541_c0_g1_i1.p1	0.568	58	25	0	1	58	136	193	9.944E-12	59	60
T_antipodiana_NK2.2-B	TRINITY_DN15541_c0_g1_i2.p1	0.568	58	25	0	1	58	136	193	9.944E-12	59	60
T_antipodiana_NK2.2-B	TRINITY_DN2350_c0_g1_i1.p1	0.543	57	26	0	2	58	145	201	1.881E-11	58	60
T_antipodiana_NK2.2-B	TRINITY_DN2350_c0_g1_i3.p1	0.543	57	26	0	2	58	145	201	1.881E-11	58	60
T_antipodiana_NK2.2-B	TRINITY_DN2350_c0_g1_i6.p1	0.543	57	26	0	2	58	145	201	1.881E-11	58	60
T_antipodiana_NK2.2-B	TRINITY_DN2350_c0_g1_i2.p1	0.543	57	26	0	2	58	155	211	1.881E-11	58	60
T_antipodiana_NK2.2-B	TRINITY_DN2350_c0_g1_i4.p1	0.543	57	26	0	2	58	155	211	1.881E-11	58	60
T_antipodiana_NK2.2-B	TRINITY_DN2350_c0_g1_i5.p1	0.543	57	26	0	2	58	155	211	1.881E-11	58	60
T_antipodiana_NK2.2-B	TRINITY_DN2531_c1_g2_i1.p1	0.526	57	27	0	2	58	130	186	2.588E-11	58	60
T_antipodiana_NK2.2-B	TRINITY_DN397_c3_g1_i1.p1	0.500	56	28	0	3	58	282	337	2.588E-11	58	60
T_antipodiana_NK2.2-B	TRINITY_DN397_c3_g1_i2.p1	0.500	56	28	0	3	58	282	337	2.588E-11	58	60
T_antipodiana_NK2.2-B	TRINITY_DN42092_c0_g1_i2.p1	0.526	57	27	0	2	58	176	232	6.736E-11	57	60
T_antipodiana_NK2.2-B	TRINITY_DN9976_c1_g1_i10.p1	0.482	58	30	0	1	58	185	242	9.266E-11	56	60
T_antipodiana_NK2.2-B	TRINITY_DN9976_c1_g1_i2.p1	0.482	58	30	0	1	58	185	242	9.266E-11	56	60
T_antipodiana_NK2.2-B	TRINITY_DN9976_c1_g1_i5.p1	0.482	58	30	0	1	58	185	242	9.266E-11	56	60
T_antipodiana_NK2.2-B	TRINITY_DN9976_c1_g1_i6.p1	0.482	58	30	0	1	58	185	242	9.266E-11	56	60
T_antipodiana_NK2.2-B	TRINITY_DN9363_c0_g1_i1.p1	0.509	51	25	0	5	55	153	203	4.567E-10	54	60
T_antipodiana_NK2.2-B	TRINITY_DN9363_c0_g1_i2.p1	0.509	51	25	0	5	55	153	203	4.567E-10	54	60
T_antipodiana_NK2.2-B	TRINITY_DN7487_c1_g1_i1.p1	0.508	57	28	0	2	58	190	246	4.567E-10	54	60
T_antipodiana_NK2.2-B	TRINITY_DN7487_c1_g1_i3.p1	0.508	57	28	0	2	58	206	262	4.567E-10	54	60
T_antipodiana_NK2.2-B	TRINITY_DN3945_c0_g1_i3.p1	0.491	57	29	0	4	60	128	184	2.253E-09	52	60
T_antipodiana_NK2.2-B	TRINITY_DN6684_c0_g2_i1.p1	0.508	57	28	0	2	58	141	197	2.253E-09	52	60
T_antipodiana_NK2.2-B	TRINITY_DN3945_c0_g1_i1.p1	0.491	57	29	0	4	60	340	396	2.253E-09	52	60
T_antipodiana_NK2.2-B	TRINITY_DN3945_c0_g1_i4.p1	0.491	57	29	0	4	60	340	396	2.253E-09	52	60
T_antipodiana_NK2.2-B	TRINITY_DN4790_c0_g1_i1.p1	0.490	51	26	0	5	55	216	266	3.100E-09	52	60
T_antipodiana_NK2.2-B	TRINITY_DN3260_c0_g1_i1.p1	0.481	54	28	0	5	58	198	251	4.266E-09	51	60
T_antipodiana_NK2.2-B	TRINITY_DN3260_c0_g2_i1.p1	0.481	54	28	0	5	58	207	260	4.266E-09	51	60
T_antipodiana_NK2.2-B	TRINITY_DN21318_c0_g1_i1.p1	0.428	56	31	0	5	60	93	148	4.266E-09	51	60
T_antipodiana_NK2.2-B	TRINITY_DN6043_c0_g1_i1.p1	0.491	57	29	0	2	58	128	184	5.870E-09	51	60
T_antipodiana_NK2.2-B	TRINITY_DN6083_c2_g1_i2.p1	0.509	53	26	0	6	58	174	226	5.870E-09	51	60
T_antipodiana_NK2.2-B	TRINITY_DN18184_c1_g1_i1.p1	0.491	57	29	0	2	58	134	190	5.870E-09	51	60
T_antipodiana_NK2.2-B	TRINITY_DN4620_c0_g1_i1.p1	0.508	57	28	0	2	58	210	266	8.079E-09	51	60
T_antipodiana_NK2.2-B	TRINITY_DN6869_c0_g2_i2.p1	0.482	58	30	0	2	59	142	199	1.112E-08	50	60
T_antipodiana_NK2.2-B	TRINITY_DN9591_c0_g1_i1.p1	0.490	51	26	0	5	55	228	278	1.112E-08	50	60
T_antipodiana_NK2.2-B	TRINITY_DN6869_c0_g2_i1.p1	0.482	58	30	0	2	59	269	326	1.112E-08	50	60
T_antipodiana_NK2.2-B	TRINITY_DN4934_c1_g1_i1.p1	0.491	57	29	0	2	58	167	223	1.112E-08	50	60
T_antipodiana_NK2.2-B	TRINITY_DN4934_c1_g1_i2.p1	0.491	57	29	0	2	58	167	223	1.112E-08	50	60
T_antipodiana_NK2.2-B	TRINITY_DN4934_c1_g1_i3.p1	0.491	57	29	0	2	58	167	223	1.112E-08	50	60
T_antipodiana_NK2.2-B	TRINITY_DN1377_c3_g1_i1.p1	0.444	54	29	0	5	58	195	248	1.112E-08	50	60
T_antipodiana_NK2.2-B	TRINITY_DN1377_c3_g1_i2.p1	0.444	54	29	0	5	58	195	248	1.112E-08	50	60
T_antipodiana_NK2.2-B	TRINITY_DN1377_c3_g1_i3.p1	0.444	54	29	0	5	58	195	248	1.112E-08	50	60
T_antipodiana_NK2.2-B	TRINITY_DN14625_c5_g1_i1.p1	0.462	54	29	0	5	58	99	152	2.899E-08	49	60
T_antipodiana_NK2.2-B	TRINITY_DN10508_c0_g1_i3.p1	0.481	54	28	0	5	58	61	114	2.899E-08	49	60
T_antipodiana_NK2.2-B	TRINITY_DN10508_c0_g1_i1.p1	0.481	54	28	0	5	58	219	272	2.899E-08	49	60
T_antipodiana_NK2.2-B	TRINITY_DN10508_c0_g1_i2.p1	0.481	54	28	0	5	58	219	272	2.899E-08	49	60
T_antipodiana_NK2.2-B	TRINITY_DN45699_c0_g1_i1.p1	0.462	54	29	0	5	58	312	365	3.990E-08	49	60
T_antipodiana_NK2.2-B	TRINITY_DN9599_c0_g1_i1.p1	0.425	54	30	0	5	58	120	173	7.561E-08	48	60
T_antipodiana_NK2.2-B	TRINITY_DN15113_c0_g1_i1.p1	0.431	58	32	0	1	58	231	288	1.973E-07	47	60
T_antipodiana_NK2.2-B	TRINITY_DN15113_c0_g1_i2.p1	0.431	58	32	0	1	58	231	288	1.973E-07	47	60
T_antipodiana_NK2.2-B	TRINITY_DN7512_c0_g1_i7.p1	0.446	56	30	0	3	58	627	682	1.973E-07	47	60
T_antipodiana_NK2.2-B	TRINITY_DN7512_c0_g1_i3.p1	0.446	56	30	0	3	58	696	751	1.973E-07	47	60
T_antipodiana_NK2.2-B	TRINITY_DN7512_c0_g1_i5.p1	0.446	56	30	0	3	58	696	751	1.973E-07	47	60
T_antipodiana_NK2.2-B	TRINITY_DN7512_c0_g1_i1.p1	0.446	56	30	0	3	58	696	751	1.973E-07	47	60
T_antipodiana_NK2.2-B	TRINITY_DN7512_c0_g1_i2.p1	0.446	56	30	0	3	58	696	751	1.973E-07	47	60
T_antipodiana_NK2.2-B	TRINITY_DN3890_c1_g1_i1.p1	0.418	55	31	0	5	59	142	196	7.089E-07	45	60
T_antipodiana_NK2.2-B	TRINITY_DN1263_c1_g1_i1.p1	0.413	58	33	0	1	58	172	229	1.344E-06	44	60
T_antipodiana_NK2.2-B	TRINITY_DN2812_c1_g1_i1.p1	0.407	54	31	0	5	58	217	270	1.344E-06	44	60
T_antipodiana_NK2.2-B	TRINITY_DN2812_c1_g1_i4.p1	0.407	54	31	0	5	58	217	270	1.344E-06	44	60
T_antipodiana_NK2.2-B	TRINITY_DN125_c8_g1_i2.p1	0.425	54	30	0	5	58	202	255	1.851E-06	44	60
T_antipodiana_NK2.2-B	TRINITY_DN125_c8_g1_i3.p1	0.425	54	30	0	5	58	202	255	1.851E-06	44	60
T_antipodiana_NK2.2-B	TRINITY_DN125_c8_g1_i4.p1	0.425	54	30	0	5	58	202	255	1.851E-06	44	60
T_antipodiana_NK2.2-B	TRINITY_DN125_c8_g1_i5.p1	0.425	54	30	0	5	58	202	255	1.851E-06	44	60
T_antipodiana_NK2.2-B	TRINITY_DN125_c8_g1_i6.p1	0.425	54	30	0	5	58	202	255	1.851E-06	44	60
T_antipodiana_NK2.2-B	TRINITY_DN21806_c0_g1_i1.p1	0.421	57	32	0	2	58	128	184	1.851E-06	44	60
T_antipodiana_NK2.2-B	TRINITY_DN6865_c1_g1_i1.p1	0.407	54	31	0	5	58	210	263	1.851E-06	44	60
T_antipodiana_NK2.2-B	TRINITY_DN6865_c1_g1_i3.p1	0.407	54	31	0	5	58	210	263	1.851E-06	44	60
T_antipodiana_NK2.2-B	TRINITY_DN14625_c0_g1_i2.p1	0.407	54	31	0	5	58	221	274	4.835E-06	43	60
T_antipodiana_NK2.2-B	TRINITY_DN14625_c0_g1_i5.p1	0.407	54	31	0	5	58	221	274	4.835E-06	43	60
T_antipodiana_NK2.2-B	TRINITY_DN14780_c2_g2_i1.p1	0.413	58	33	0	2	59	42	99	6.659E-06	42	60
T_antipodiana_NK2.2-B	TRINITY_DN14780_c2_g2_i2.p1	0.413	58	33	0	2	59	49	106	6.659E-06	42	60
T_antipodiana_NK2.2-B	TRINITY_DN5584_c0_g1_i7.p1	0.462	54	29	0	5	58	33	86	6.659E-06	42	60
T_antipodiana_NK2.2-B	TRINITY_DN5584_c0_g1_i3.p1	0.462	54	29	0	5	58	102	155	6.659E-06	42	60
T_antipodiana_NK2.2-B	TRINITY_DN220_c1_g1_i15.p1	0.431	58	32	0	2	59	53	110	9.172E-06	42	60
T_antipodiana_NK2.2-B	TRINITY_DN220_c1_g1_i16.p1	0.431	58	32	0	2	59	53	110	9.172E-06	42	60
T_antipodiana_NK2.2-B	TRINITY_DN220_c1_g1_i2.p1	0.431	58	32	0	2	59	53	110	9.172E-06	42	60
T_antipodiana_NK2.2-B	TRINITY_DN220_c1_g1_i3.p1	0.431	58	32	0	2	59	53	110	9.172E-06	42	60
T_antipodiana_NK2.2-B	TRINITY_DN220_c1_g1_i10.p1	0.431	58	32	0	2	59	64	121	9.172E-06	42	60
T_antipodiana_NK2.2-B	TRINITY_DN220_c1_g1_i11.p1	0.431	58	32	0	2	59	64	121	9.172E-06	42	60
T_antipodiana_NK2.2-B	TRINITY_DN220_c1_g1_i12.p1	0.431	58	32	0	2	59	64	121	9.172E-06	42	60
T_antipodiana_NK2.2-B	TRINITY_DN220_c1_g1_i13.p1	0.431	58	32	0	2	59	64	121	9.172E-06	42	60
T_antipodiana_NK2.2-B	TRINITY_DN220_c1_g1_i14.p1	0.431	58	32	0	2	59	64	121	9.172E-06	42	60
T_antipodiana_NK2.2-B	TRINITY_DN220_c1_g1_i18.p1	0.431	58	32	0	2	59	64	121	9.172E-06	42	60
T_antipodiana_NK2.2-B	TRINITY_DN220_c1_g1_i21.p1	0.431	58	32	0	2	59	64	121	9.172E-06	42	60
T_antipodiana_NK2.2-B	TRINITY_DN220_c1_g1_i6.p1	0.431	58	32	0	2	59	64	121	9.172E-06	42	60
T_antipodiana_NK2.2-B	TRINITY_DN3578_c7_g1_i1.p1	0.431	51	28	0	5	55	220	270	9.172E-06	42	60
T_antipodiana_NK2.2-B	TRINITY_DN3578_c7_g1_i2.p1	0.431	51	28	0	5	55	220	270	9.172E-06	42	60
T_antipodiana_NK2.2-B	TRINITY_DN4736_c1_g1_i1.p1	0.403	57	33	0	2	58	75	131	1.263E-05	42	60
T_antipodiana_NK2.2-B	TRINITY_DN4736_c1_g1_i2.p1	0.403	57	33	0	2	58	123	179	1.263E-05	42	60
T_antipodiana_NK2.2-B	TRINITY_DN10224_c0_g1_i1.p1	0.431	51	28	0	5	55	77	127	6.269E-05	40	60
T_antipodiana_NK2.2-B	TRINITY_DN1203_c1_g1_i1.p1	0.388	54	32	0	2	55	98	151	1.190E-04	39	60
T_antipodiana_NK2.2-B	TRINITY_DN1256_c0_g2_i1.p1	0.431	51	28	0	5	55	67	117	1.190E-04	39	60
T_antipodiana_NK2.2-B	TRINITY_DN1561_c0_g1_i4.p1	0.415	53	30	0	3	55	136	188	1.640E-04	38	60
T_antipodiana_NK2.2-B	TRINITY_DN1561_c0_g1_i2.p1	0.415	53	30	0	3	55	136	188	1.640E-04	38	60
T_antipodiana_NK2.2-B	TRINITY_DN5071_c0_g1_i4.p1	0.385	57	34	0	2	58	166	222	3.115E-04	38	60
T_antipodiana_NK2.2-B	TRINITY_DN378_c1_g1_i1.p1	0.418	55	31	0	1	55	165	219	4.293E-04	37	60
T_antipodiana_NK2.2-B	TRINITY_DN144_c2_g1_i1.p1	0.384	52	31	0	2	53	224	275	4.293E-04	37	60
T_antipodiana_NK2.2-B	TRINITY_DN144_c2_g1_i2.p1	0.384	52	31	0	2	53	224	275	4.293E-04	37	60
T_antipodiana_NK2.2-B	TRINITY_DN1736_c0_g1_i12.p1	0.368	57	35	0	2	58	228	284	5.917E-04	37	60
T_antipodiana_NK2.2-B	TRINITY_DN1736_c0_g1_i13.p1	0.368	57	35	0	2	58	228	284	5.917E-04	37	60
T_antipodiana_NK2.2-B	TRINITY_DN1736_c0_g1_i15.p1	0.368	57	35	0	2	58	228	284	5.917E-04	37	60
T_antipodiana_NK2.2-B	TRINITY_DN1736_c0_g1_i3.p1	0.368	57	35	0	2	58	228	284	5.917E-04	37	60
T_antipodiana_NK2.2-B	TRINITY_DN1736_c0_g1_i4.p1	0.368	57	35	0	2	58	228	284	5.917E-04	37	60
T_antipodiana_NK2.2-B	TRINITY_DN1736_c0_g1_i6.p1	0.368	57	35	0	2	58	228	284	5.917E-04	37	60
T_antipodiana_NK2.2-B	TRINITY_DN1736_c0_g1_i7.p1	0.368	57	35	0	2	58	228	284	5.917E-04	37	60
T_antipodiana_NK2.2-B	TRINITY_DN1736_c0_g1_i9.p1	0.368	57	35	0	2	58	228	284	5.917E-04	37	60
T_antipodiana_NK2.2-B	TRINITY_DN1736_c0_g1_i1.p1	0.368	57	35	0	2	58	228	284	5.917E-04	37	60
T_antipodiana_NK2.2-B	TRINITY_DN1736_c0_g1_i10.p1	0.368	57	35	0	2	58	228	284	5.917E-04	37	60
T_antipodiana_NK2.2-B	TRINITY_DN1736_c0_g1_i11.p1	0.368	57	35	0	2	58	228	284	5.917E-04	37	60
T_antipodiana_NK2.2-B	TRINITY_DN8187_c0_g1_i2.p1	0.384	52	31	0	2	53	150	201	8.156E-04	36	60
T_antipodiana_NK2.2-B	TRINITY_DN8187_c0_g1_i1.p1	0.384	52	31	0	2	53	154	205	8.156E-04	36	60
T_antipodiana_NK2.2-B	TRINITY_DN2848_c1_g1_i1.p1	0.418	55	31	0	1	55	187	241	8.156E-04	36	60
T_antipodiana_NK2.2-B	TRINITY_DN2848_c1_g1_i2.p1	0.418	55	31	0	1	55	187	241	8.156E-04	36	60
A_bruennichi_old_annotated_NK4-A	TRINITY_DN102_c2_g1_i2.p1	0.950	60	3	0	1	60	170	229	3.201E-30	112	60
A_bruennichi_old_annotated_NK4-A	TRINITY_DN4319_c0_g1_i1.p1	0.813	59	11	0	1	59	179	237	3.412E-23	92	60
A_bruennichi_old_annotated_NK4-A	TRINITY_DN57221_c0_g1_i1.p1	0.766	60	14	0	1	60	204	263	8.846E-23	91	60
A_bruennichi_old_annotated_NK4-A	TRINITY_DN57221_c0_g1_i3.p1	0.766	60	14	0	1	60	204	263	8.846E-23	91	60
A_bruennichi_old_annotated_NK4-A	TRINITY_DN57221_c0_g1_i5.p1	0.766	60	14	0	1	60	204	263	8.846E-23	91	60
A_bruennichi_old_annotated_NK4-A	TRINITY_DN57221_c0_g1_i2.p1	0.766	60	14	0	1	60	253	312	8.846E-23	91	60
A_bruennichi_old_annotated_NK4-A	TRINITY_DN57221_c0_g1_i4.p1	0.766	60	14	0	1	60	253	312	8.846E-23	91	60
A_bruennichi_old_annotated_NK4-A	TRINITY_DN102_c2_g1_i1.p1	0.897	49	5	0	1	49	170	218	2.690E-20	83	60
A_bruennichi_old_annotated_NK4-A	TRINITY_DN4698_c0_g1_i1.p1	0.620	58	22	0	1	58	140	197	1.976E-16	72	60
A_bruennichi_old_annotated_NK4-A	TRINITY_DN9976_c1_g1_i10.p1	0.559	59	26	0	1	59	185	243	6.077E-14	65	60
A_bruennichi_old_annotated_NK4-A	TRINITY_DN9976_c1_g1_i2.p1	0.559	59	26	0	1	59	185	243	6.077E-14	65	60
A_bruennichi_old_annotated_NK4-A	TRINITY_DN9976_c1_g1_i5.p1	0.559	59	26	0	1	59	185	243	6.077E-14	65	60
A_bruennichi_old_annotated_NK4-A	TRINITY_DN9976_c1_g1_i6.p1	0.559	59	26	0	1	59	185	243	6.077E-14	65	60
A_bruennichi_old_annotated_NK4-A	TRINITY_DN2531_c1_g2_i1.p1	0.578	57	24	0	2	58	130	186	2.172E-13	64	60
A_bruennichi_old_annotated_NK4-A	TRINITY_DN15541_c0_g1_i1.p1	0.610	59	23	0	1	59	136	194	2.987E-13	63	60
A_bruennichi_old_annotated_NK4-A	TRINITY_DN15541_c0_g1_i2.p1	0.610	59	23	0	1	59	136	194	2.987E-13	63	60
A_bruennichi_old_annotated_NK4-A	TRINITY_DN42092_c0_g1_i2.p1	0.578	57	24	0	2	58	176	232	4.108E-13	63	60
A_bruennichi_old_annotated_NK4-A	TRINITY_DN2457_c4_g1_i1.p1	0.561	57	25	0	2	58	200	256	4.108E-13	63	60
A_bruennichi_old_annotated_NK4-A	TRINITY_DN6043_c0_g1_i1.p1	0.578	57	24	0	2	58	128	184	5.649E-13	63	60
A_bruennichi_old_annotated_NK4-A	TRINITY_DN9621_c0_g1_i1.p1	0.593	59	24	0	1	59	231	289	5.649E-13	63	60
A_bruennichi_old_annotated_NK4-A	TRINITY_DN9621_c0_g1_i10.p1	0.593	59	24	0	1	59	231	289	5.649E-13	63	60
A_bruennichi_old_annotated_NK4-A	TRINITY_DN9621_c0_g1_i11.p1	0.593	59	24	0	1	59	231	289	5.649E-13	63	60
A_bruennichi_old_annotated_NK4-A	TRINITY_DN9621_c0_g1_i12.p1	0.593	59	24	0	1	59	231	289	5.649E-13	63	60
A_bruennichi_old_annotated_NK4-A	TRINITY_DN9621_c0_g1_i13.p1	0.593	59	24	0	1	59	231	289	5.649E-13	63	60
A_bruennichi_old_annotated_NK4-A	TRINITY_DN9621_c0_g1_i14.p1	0.593	59	24	0	1	59	231	289	5.649E-13	63	60
A_bruennichi_old_annotated_NK4-A	TRINITY_DN9621_c0_g1_i15.p1	0.593	59	24	0	1	59	231	289	5.649E-13	63	60
A_bruennichi_old_annotated_NK4-A	TRINITY_DN9621_c0_g1_i4.p1	0.593	59	24	0	1	59	231	289	5.649E-13	63	60
A_bruennichi_old_annotated_NK4-A	TRINITY_DN9621_c0_g1_i6.p1	0.593	59	24	0	1	59	231	289	5.649E-13	63	60
A_bruennichi_old_annotated_NK4-A	TRINITY_DN9621_c0_g1_i7.p1	0.593	59	24	0	1	59	231	289	5.649E-13	63	60
A_bruennichi_old_annotated_NK4-A	TRINITY_DN9621_c0_g1_i9.p1	0.593	59	24	0	1	59	231	289	5.649E-13	63	60
A_bruennichi_old_annotated_NK4-A	TRINITY_DN2350_c0_g1_i1.p1	0.561	57	25	0	2	58	145	201	1.469E-12	61	60
A_bruennichi_old_annotated_NK4-A	TRINITY_DN2350_c0_g1_i3.p1	0.561	57	25	0	2	58	145	201	1.469E-12	61	60
A_bruennichi_old_annotated_NK4-A	TRINITY_DN2350_c0_g1_i6.p1	0.561	57	25	0	2	58	145	201	1.469E-12	61	60
A_bruennichi_old_annotated_NK4-A	TRINITY_DN2350_c0_g1_i2.p1	0.561	57	25	0	2	58	155	211	1.469E-12	61	60
A_bruennichi_old_annotated_NK4-A	TRINITY_DN2350_c0_g1_i4.p1	0.561	57	25	0	2	58	155	211	1.469E-12	61	60
A_bruennichi_old_annotated_NK4-A	TRINITY_DN2350_c0_g1_i5.p1	0.561	57	25	0	2	58	155	211	1.469E-12	61	60
A_bruennichi_old_annotated_NK4-A	TRINITY_DN397_c3_g1_i1.p1	0.500	58	29	0	1	58	280	337	3.822E-12	60	60
A_bruennichi_old_annotated_NK4-A	TRINITY_DN397_c3_g1_i2.p1	0.500	58	29	0	1	58	280	337	3.822E-12	60	60
A_bruennichi_old_annotated_NK4-A	TRINITY_DN14625_c5_g1_i1.p1	0.526	57	27	0	2	58	96	152	2.588E-11	58	60
A_bruennichi_old_annotated_NK4-A	TRINITY_DN7487_c1_g1_i1.p1	0.517	58	28	0	1	58	189	246	3.560E-11	57	60
A_bruennichi_old_annotated_NK4-A	TRINITY_DN7487_c1_g1_i3.p1	0.517	58	28	0	1	58	205	262	3.560E-11	57	60
A_bruennichi_old_annotated_NK4-A	TRINITY_DN6684_c0_g2_i1.p1	0.551	58	26	0	2	59	141	198	3.560E-11	57	60
A_bruennichi_old_annotated_NK4-A	TRINITY_DN18184_c1_g1_i1.p1	0.534	58	27	0	2	59	134	191	9.266E-11	56	60
A_bruennichi_old_annotated_NK4-A	TRINITY_DN4620_c0_g1_i1.p1	0.568	58	25	0	2	59	210	267	1.275E-10	56	60
A_bruennichi_old_annotated_NK4-A	TRINITY_DN9363_c0_g1_i1.p1	0.509	55	27	0	5	59	153	207	1.754E-10	55	60
A_bruennichi_old_annotated_NK4-A	TRINITY_DN9363_c0_g1_i2.p1	0.509	55	27	0	5	59	153	207	1.754E-10	55	60
A_bruennichi_old_annotated_NK4-A	TRINITY_DN4934_c1_g1_i1.p1	0.534	58	27	0	2	59	167	224	1.754E-10	55	60
A_bruennichi_old_annotated_NK4-A	TRINITY_DN4934_c1_g1_i2.p1	0.534	58	27	0	2	59	167	224	1.754E-10	55	60
A_bruennichi_old_annotated_NK4-A	TRINITY_DN4934_c1_g1_i3.p1	0.534	58	27	0	2	59	167	224	1.754E-10	55	60
A_bruennichi_old_annotated_NK4-A	TRINITY_DN5784_c0_g1_i1.p1	0.508	57	28	0	2	58	206	262	2.413E-10	55	60
A_bruennichi_old_annotated_NK4-A	TRINITY_DN3260_c0_g1_i1.p1	0.533	60	26	0	2	58	192	251	4.567E-10	54	60
A_bruennichi_old_annotated_NK4-A	TRINITY_DN3260_c0_g2_i1.p1	0.533	60	26	0	2	58	201	260	4.567E-10	54	60
A_bruennichi_old_annotated_NK4-A	TRINITY_DN6083_c2_g1_i2.p1	0.547	53	24	0	6	58	174	226	8.646E-10	53	60
A_bruennichi_old_annotated_NK4-A	TRINITY_DN3945_c0_g1_i3.p1	0.549	51	23	0	5	55	129	179	1.190E-09	53	60
A_bruennichi_old_annotated_NK4-A	TRINITY_DN4790_c0_g1_i1.p1	0.509	51	25	0	5	55	216	266	1.190E-09	53	60
A_bruennichi_old_annotated_NK4-A	TRINITY_DN21318_c0_g1_i1.p1	0.457	59	31	0	2	60	90	148	1.190E-09	53	60
A_bruennichi_old_annotated_NK4-A	TRINITY_DN3945_c0_g1_i1.p1	0.549	51	23	0	5	55	341	391	1.190E-09	53	60
A_bruennichi_old_annotated_NK4-A	TRINITY_DN3945_c0_g1_i4.p1	0.549	51	23	0	5	55	341	391	1.190E-09	53	60
A_bruennichi_old_annotated_NK4-A	TRINITY_DN21806_c0_g1_i1.p1	0.482	58	30	0	2	59	128	185	1.637E-09	53	60
A_bruennichi_old_annotated_NK4-A	TRINITY_DN9591_c0_g1_i1.p1	0.529	51	24	0	5	55	228	278	5.870E-09	51	60
A_bruennichi_old_annotated_NK4-A	TRINITY_DN10508_c0_g1_i3.p1	0.509	55	27	0	5	59	61	115	8.079E-09	51	60
A_bruennichi_old_annotated_NK4-A	TRINITY_DN10508_c0_g1_i1.p1	0.509	55	27	0	5	59	219	273	8.079E-09	51	60
A_bruennichi_old_annotated_NK4-A	TRINITY_DN10508_c0_g1_i2.p1	0.509	55	27	0	5	59	219	273	8.079E-09	51	60
A_bruennichi_old_annotated_NK4-A	TRINITY_DN1377_c3_g1_i1.p1	0.456	57	30	0	2	58	192	248	8.079E-09	51	60
A_bruennichi_old_annotated_NK4-A	TRINITY_DN1377_c3_g1_i2.p1	0.456	57	30	0	2	58	192	248	8.079E-09	51	60
A_bruennichi_old_annotated_NK4-A	TRINITY_DN1377_c3_g1_i3.p1	0.456	57	30	0	2	58	192	248	8.079E-09	51	60
A_bruennichi_old_annotated_NK4-A	TRINITY_DN3890_c1_g1_i1.p1	0.421	57	32	0	2	58	139	195	2.106E-08	49	60
A_bruennichi_old_annotated_NK4-A	TRINITY_DN9599_c0_g1_i1.p1	0.465	58	30	0	2	59	117	174	2.106E-08	49	60
A_bruennichi_old_annotated_NK4-A	TRINITY_DN6869_c0_g2_i2.p1	0.508	57	28	0	2	58	142	198	5.493E-08	48	60
A_bruennichi_old_annotated_NK4-A	TRINITY_DN1263_c1_g1_i1.p1	0.440	59	32	0	1	59	172	230	5.493E-08	48	60
A_bruennichi_old_annotated_NK4-A	TRINITY_DN15113_c0_g1_i1.p1	0.457	59	31	0	1	59	231	289	5.493E-08	48	60
A_bruennichi_old_annotated_NK4-A	TRINITY_DN15113_c0_g1_i2.p1	0.457	59	31	0	1	59	231	289	5.493E-08	48	60
A_bruennichi_old_annotated_NK4-A	TRINITY_DN6869_c0_g2_i1.p1	0.508	57	28	0	2	58	269	325	5.493E-08	48	60
A_bruennichi_old_annotated_NK4-A	TRINITY_DN125_c8_g1_i2.p1	0.440	59	32	0	1	59	198	256	7.561E-08	48	60
A_bruennichi_old_annotated_NK4-A	TRINITY_DN125_c8_g1_i3.p1	0.440	59	32	0	1	59	198	256	7.561E-08	48	60
A_bruennichi_old_annotated_NK4-A	TRINITY_DN125_c8_g1_i4.p1	0.440	59	32	0	1	59	198	256	7.561E-08	48	60
A_bruennichi_old_annotated_NK4-A	TRINITY_DN125_c8_g1_i5.p1	0.440	59	32	0	1	59	198	256	7.561E-08	48	60
A_bruennichi_old_annotated_NK4-A	TRINITY_DN125_c8_g1_i6.p1	0.440	59	32	0	1	59	198	256	7.561E-08	48	60
A_bruennichi_old_annotated_NK4-A	TRINITY_DN45699_c0_g1_i1.p1	0.481	54	28	0	5	58	312	365	7.561E-08	48	60
A_bruennichi_old_annotated_NK4-A	TRINITY_DN7512_c0_g1_i7.p1	0.454	55	29	0	5	59	629	683	1.041E-07	48	60
A_bruennichi_old_annotated_NK4-A	TRINITY_DN7512_c0_g1_i3.p1	0.454	55	29	0	5	59	698	752	1.041E-07	48	60
A_bruennichi_old_annotated_NK4-A	TRINITY_DN7512_c0_g1_i5.p1	0.454	55	29	0	5	59	698	752	1.041E-07	48	60
A_bruennichi_old_annotated_NK4-A	TRINITY_DN7512_c0_g1_i1.p1	0.454	55	29	0	5	59	698	752	1.041E-07	48	60
A_bruennichi_old_annotated_NK4-A	TRINITY_DN7512_c0_g1_i2.p1	0.454	55	29	0	5	59	698	752	1.041E-07	48	60
A_bruennichi_old_annotated_NK4-A	TRINITY_DN4736_c1_g1_i1.p1	0.431	58	32	0	2	59	75	132	2.716E-07	46	60
A_bruennichi_old_annotated_NK4-A	TRINITY_DN2812_c1_g1_i1.p1	0.413	58	33	0	2	59	214	271	2.716E-07	46	60
A_bruennichi_old_annotated_NK4-A	TRINITY_DN2812_c1_g1_i4.p1	0.413	58	33	0	2	59	214	271	2.716E-07	46	60
A_bruennichi_old_annotated_NK4-A	TRINITY_DN4736_c1_g1_i2.p1	0.431	58	32	0	2	59	123	180	2.716E-07	46	60
A_bruennichi_old_annotated_NK4-A	TRINITY_DN6865_c1_g1_i1.p1	0.421	57	32	0	2	58	207	263	3.739E-07	46	60
A_bruennichi_old_annotated_NK4-A	TRINITY_DN6865_c1_g1_i3.p1	0.421	57	32	0	2	58	207	263	3.739E-07	46	60
A_bruennichi_old_annotated_NK4-A	TRINITY_DN14625_c0_g1_i2.p1	0.413	58	33	0	2	59	218	275	5.148E-07	46	60
A_bruennichi_old_annotated_NK4-A	TRINITY_DN14625_c0_g1_i5.p1	0.413	58	33	0	2	59	218	275	5.148E-07	46	60
A_bruennichi_old_annotated_NK4-A	TRINITY_DN2082_c2_g1_i1.p1	0.423	59	33	0	1	59	134	192	5.148E-07	46	60
A_bruennichi_old_annotated_NK4-A	TRINITY_DN5071_c0_g1_i4.p1	0.438	57	31	0	2	58	166	222	7.089E-07	45	60
A_bruennichi_old_annotated_NK4-A	TRINITY_DN3578_c7_g1_i1.p1	0.413	58	33	0	2	59	217	274	7.089E-07	45	60
A_bruennichi_old_annotated_NK4-A	TRINITY_DN3578_c7_g1_i2.p1	0.413	58	33	0	2	59	217	274	7.089E-07	45	60
A_bruennichi_old_annotated_NK4-A	TRINITY_DN5584_c0_g1_i7.p1	0.446	56	30	0	5	60	33	88	2.549E-06	44	60
A_bruennichi_old_annotated_NK4-A	TRINITY_DN5584_c0_g1_i3.p1	0.446	56	30	0	5	60	102	157	2.549E-06	44	60
A_bruennichi_old_annotated_NK4-A	TRINITY_DN14780_c2_g2_i1.p1	0.438	57	31	0	2	58	42	98	3.510E-06	43	60
A_bruennichi_old_annotated_NK4-A	TRINITY_DN14780_c2_g2_i2.p1	0.438	57	31	0	2	58	49	105	3.510E-06	43	60
A_bruennichi_old_annotated_NK4-A	TRINITY_DN1561_c0_g1_i4.p1	0.436	55	30	0	1	55	134	188	6.659E-06	42	60
A_bruennichi_old_annotated_NK4-A	TRINITY_DN1561_c0_g1_i2.p1	0.436	55	30	0	1	55	134	188	6.659E-06	42	60
A_bruennichi_old_annotated_NK4-A	TRINITY_DN10224_c0_g1_i1.p1	0.431	58	32	0	2	59	74	131	9.172E-06	42	60
A_bruennichi_old_annotated_NK4-A	TRINITY_DN144_c2_g1_i1.p1	0.396	58	34	0	2	59	224	281	9.172E-06	42	60
A_bruennichi_old_annotated_NK4-A	TRINITY_DN144_c2_g1_i2.p1	0.396	58	34	0	2	59	224	281	9.172E-06	42	60
A_bruennichi_old_annotated_NK4-A	TRINITY_DN82_c1_g1_i3.p1	0.396	58	34	0	2	59	46	103	1.263E-05	42	60
A_bruennichi_old_annotated_NK4-A	TRINITY_DN82_c1_g1_i1.p1	0.396	58	34	0	2	59	88	145	1.263E-05	42	60
A_bruennichi_old_annotated_NK4-A	TRINITY_DN220_c1_g1_i15.p1	0.444	54	29	0	2	55	53	106	1.740E-05	41	60
A_bruennichi_old_annotated_NK4-A	TRINITY_DN220_c1_g1_i16.p1	0.444	54	29	0	2	55	53	106	1.740E-05	41	60
A_bruennichi_old_annotated_NK4-A	TRINITY_DN220_c1_g1_i2.p1	0.444	54	29	0	2	55	53	106	1.740E-05	41	60
A_bruennichi_old_annotated_NK4-A	TRINITY_DN220_c1_g1_i3.p1	0.444	54	29	0	2	55	53	106	1.740E-05	41	60
A_bruennichi_old_annotated_NK4-A	TRINITY_DN220_c1_g1_i10.p1	0.444	54	29	0	2	55	64	117	1.740E-05	41	60
A_bruennichi_old_annotated_NK4-A	TRINITY_DN220_c1_g1_i11.p1	0.444	54	29	0	2	55	64	117	1.740E-05	41	60
A_bruennichi_old_annotated_NK4-A	TRINITY_DN220_c1_g1_i12.p1	0.444	54	29	0	2	55	64	117	1.740E-05	41	60
A_bruennichi_old_annotated_NK4-A	TRINITY_DN220_c1_g1_i13.p1	0.444	54	29	0	2	55	64	117	1.740E-05	41	60
A_bruennichi_old_annotated_NK4-A	TRINITY_DN220_c1_g1_i14.p1	0.444	54	29	0	2	55	64	117	1.740E-05	41	60
A_bruennichi_old_annotated_NK4-A	TRINITY_DN220_c1_g1_i18.p1	0.444	54	29	0	2	55	64	117	1.740E-05	41	60
A_bruennichi_old_annotated_NK4-A	TRINITY_DN220_c1_g1_i21.p1	0.444	54	29	0	2	55	64	117	1.740E-05	41	60
A_bruennichi_old_annotated_NK4-A	TRINITY_DN220_c1_g1_i6.p1	0.444	54	29	0	2	55	64	117	1.740E-05	41	60
A_bruennichi_old_annotated_NK4-A	TRINITY_DN1203_c1_g1_i1.p1	0.407	54	31	0	2	55	98	151	2.397E-05	41	60
A_bruennichi_old_annotated_NK4-A	TRINITY_DN378_c1_g1_i1.p1	0.454	55	29	0	1	55	165	219	2.397E-05	41	60
A_bruennichi_old_annotated_NK4-A	TRINITY_DN8187_c0_g1_i2.p1	0.423	52	29	0	2	53	150	201	3.303E-05	40	60
A_bruennichi_old_annotated_NK4-A	TRINITY_DN8187_c0_g1_i1.p1	0.423	52	29	0	2	53	154	205	3.303E-05	40	60
A_bruennichi_old_annotated_NK4-A	TRINITY_DN1736_c0_g1_i12.p1	0.403	57	33	0	2	58	228	284	3.303E-05	40	60
A_bruennichi_old_annotated_NK4-A	TRINITY_DN1736_c0_g1_i13.p1	0.403	57	33	0	2	58	228	284	3.303E-05	40	60
A_bruennichi_old_annotated_NK4-A	TRINITY_DN1736_c0_g1_i15.p1	0.403	57	33	0	2	58	228	284	3.303E-05	40	60
A_bruennichi_old_annotated_NK4-A	TRINITY_DN1736_c0_g1_i3.p1	0.403	57	33	0	2	58	228	284	3.303E-05	40	60
A_bruennichi_old_annotated_NK4-A	TRINITY_DN1736_c0_g1_i4.p1	0.403	57	33	0	2	58	228	284	3.303E-05	40	60
A_bruennichi_old_annotated_NK4-A	TRINITY_DN1736_c0_g1_i6.p1	0.403	57	33	0	2	58	228	284	3.303E-05	40	60
A_bruennichi_old_annotated_NK4-A	TRINITY_DN1736_c0_g1_i7.p1	0.403	57	33	0	2	58	228	284	3.303E-05	40	60
A_bruennichi_old_annotated_NK4-A	TRINITY_DN1736_c0_g1_i9.p1	0.403	57	33	0	2	58	228	284	3.303E-05	40	60
A_bruennichi_old_annotated_NK4-A	TRINITY_DN1736_c0_g1_i1.p1	0.403	57	33	0	2	58	228	284	3.303E-05	40	60
A_bruennichi_old_annotated_NK4-A	TRINITY_DN1736_c0_g1_i10.p1	0.403	57	33	0	2	58	228	284	3.303E-05	40	60
A_bruennichi_old_annotated_NK4-A	TRINITY_DN1736_c0_g1_i11.p1	0.403	57	33	0	2	58	228	284	3.303E-05	40	60
A_bruennichi_old_annotated_NK4-A	TRINITY_DN2848_c1_g1_i1.p1	0.454	55	29	0	1	55	187	241	4.550E-05	40	60
A_bruennichi_old_annotated_NK4-A	TRINITY_DN2848_c1_g1_i2.p1	0.454	55	29	0	1	55	187	241	4.550E-05	40	60
A_bruennichi_old_annotated_NK4-A	TRINITY_DN1256_c0_g2_i1.p1	0.407	54	31	0	2	55	64	117	1.190E-04	39	60
A_bruennichi_old_annotated_NK4-A	TRINITY_DN14733_c0_g2_i1.p1	0.370	54	33	0	2	55	154	207	3.115E-04	38	60
A_bruennichi_old_annotated_NK4-A	TRINITY_DN8181_c0_g2_i1.p1	0.385	57	34	0	2	58	248	304	4.293E-04	37	60
A_bruennichi_old_annotated_NK4-A	TRINITY_DN8181_c0_g2_i2.p1	0.385	57	34	0	2	58	248	304	4.293E-04	37	60
D_plantarius_NK5-A	TRINITY_DN9621_c0_g1_i1.p1	0.883	60	7	0	1	60	231	290	8.288E-30	111	60
D_plantarius_NK5-A	TRINITY_DN9621_c0_g1_i10.p1	0.883	60	7	0	1	60	231	290	8.288E-30	111	60
D_plantarius_NK5-A	TRINITY_DN9621_c0_g1_i11.p1	0.883	60	7	0	1	60	231	290	8.288E-30	111	60
D_plantarius_NK5-A	TRINITY_DN9621_c0_g1_i12.p1	0.883	60	7	0	1	60	231	290	8.288E-30	111	60
D_plantarius_NK5-A	TRINITY_DN9621_c0_g1_i13.p1	0.883	60	7	0	1	60	231	290	8.288E-30	111	60
D_plantarius_NK5-A	TRINITY_DN9621_c0_g1_i14.p1	0.883	60	7	0	1	60	231	290	8.288E-30	111	60
D_plantarius_NK5-A	TRINITY_DN9621_c0_g1_i15.p1	0.883	60	7	0	1	60	231	290	8.288E-30	111	60
D_plantarius_NK5-A	TRINITY_DN9621_c0_g1_i4.p1	0.883	60	7	0	1	60	231	290	8.288E-30	111	60
D_plantarius_NK5-A	TRINITY_DN9621_c0_g1_i6.p1	0.883	60	7	0	1	60	231	290	8.288E-30	111	60
D_plantarius_NK5-A	TRINITY_DN9621_c0_g1_i7.p1	0.883	60	7	0	1	60	231	290	8.288E-30	111	60
D_plantarius_NK5-A	TRINITY_DN9621_c0_g1_i9.p1	0.883	60	7	0	1	60	231	290	8.288E-30	111	60
D_plantarius_NK5-A	TRINITY_DN397_c3_g1_i1.p1	0.655	58	20	0	1	58	280	337	1.811E-19	81	60
D_plantarius_NK5-A	TRINITY_DN397_c3_g1_i2.p1	0.655	58	20	0	1	58	280	337	1.811E-19	81	60
D_plantarius_NK5-A	TRINITY_DN9976_c1_g1_i10.p1	0.576	59	25	0	1	59	185	243	1.046E-16	73	60
D_plantarius_NK5-A	TRINITY_DN9976_c1_g1_i2.p1	0.576	59	25	0	1	59	185	243	1.046E-16	73	60
D_plantarius_NK5-A	TRINITY_DN9976_c1_g1_i5.p1	0.576	59	25	0	1	59	185	243	1.046E-16	73	60
D_plantarius_NK5-A	TRINITY_DN9976_c1_g1_i6.p1	0.576	59	25	0	1	59	185	243	1.046E-16	73	60
D_plantarius_NK5-A	TRINITY_DN18184_c1_g1_i1.p1	0.603	58	23	0	2	59	134	191	1.976E-16	72	60
D_plantarius_NK5-A	TRINITY_DN4319_c0_g1_i1.p1	0.593	59	24	0	1	59	179	237	3.733E-16	72	60
D_plantarius_NK5-A	TRINITY_DN5784_c0_g1_i1.p1	0.596	57	23	0	2	58	206	262	5.131E-16	71	60
D_plantarius_NK5-A	TRINITY_DN102_c2_g1_i2.p1	0.610	59	23	0	1	59	170	228	5.131E-16	71	60
D_plantarius_NK5-A	TRINITY_DN4620_c0_g1_i1.p1	0.620	58	22	0	2	59	210	267	9.696E-16	70	60
D_plantarius_NK5-A	TRINITY_DN14625_c5_g1_i1.p1	0.596	57	23	0	2	58	96	152	1.832E-15	70	60
D_plantarius_NK5-A	TRINITY_DN6684_c0_g2_i1.p1	0.568	58	25	0	2	59	141	198	2.519E-15	69	60
D_plantarius_NK5-A	TRINITY_DN4934_c1_g1_i1.p1	0.586	58	24	0	2	59	167	224	3.463E-15	69	60
D_plantarius_NK5-A	TRINITY_DN4934_c1_g1_i2.p1	0.586	58	24	0	2	59	167	224	3.463E-15	69	60
D_plantarius_NK5-A	TRINITY_DN4934_c1_g1_i3.p1	0.586	58	24	0	2	59	167	224	3.463E-15	69	60
D_plantarius_NK5-A	TRINITY_DN4790_c0_g1_i1.p1	0.534	58	27	0	1	58	212	269	6.544E-15	68	60
D_plantarius_NK5-A	TRINITY_DN9363_c0_g1_i1.p1	0.551	58	26	0	2	59	150	207	1.237E-14	67	60
D_plantarius_NK5-A	TRINITY_DN9363_c0_g1_i2.p1	0.551	58	26	0	2	59	150	207	1.237E-14	67	60
D_plantarius_NK5-A	TRINITY_DN2350_c0_g1_i1.p1	0.631	57	21	0	2	58	145	201	1.701E-14	67	60
D_plantarius_NK5-A	TRINITY_DN2350_c0_g1_i3.p1	0.631	57	21	0	2	58	145	201	1.701E-14	67	60
D_plantarius_NK5-A	TRINITY_DN2350_c0_g1_i6.p1	0.631	57	21	0	2	58	145	201	1.701E-14	67	60
D_plantarius_NK5-A	TRINITY_DN2350_c0_g1_i2.p1	0.631	57	21	0	2	58	155	211	1.701E-14	67	60
D_plantarius_NK5-A	TRINITY_DN2350_c0_g1_i4.p1	0.631	57	21	0	2	58	155	211	1.701E-14	67	60
D_plantarius_NK5-A	TRINITY_DN2350_c0_g1_i5.p1	0.631	57	21	0	2	58	155	211	1.701E-14	67	60
D_plantarius_NK5-A	TRINITY_DN15541_c0_g1_i1.p1	0.583	60	25	0	1	60	136	195	2.338E-14	66	60
D_plantarius_NK5-A	TRINITY_DN15541_c0_g1_i2.p1	0.583	60	25	0	1	60	136	195	2.338E-14	66	60
D_plantarius_NK5-A	TRINITY_DN4698_c0_g1_i1.p1	0.586	58	24	0	1	58	140	197	2.338E-14	66	60
D_plantarius_NK5-A	TRINITY_DN57221_c0_g1_i1.p1	0.568	58	25	0	1	58	204	261	3.215E-14	66	60
D_plantarius_NK5-A	TRINITY_DN57221_c0_g1_i3.p1	0.568	58	25	0	1	58	204	261	3.215E-14	66	60
D_plantarius_NK5-A	TRINITY_DN57221_c0_g1_i5.p1	0.568	58	25	0	1	58	204	261	3.215E-14	66	60
D_plantarius_NK5-A	TRINITY_DN57221_c0_g1_i2.p1	0.568	58	25	0	1	58	253	310	3.215E-14	66	60
D_plantarius_NK5-A	TRINITY_DN57221_c0_g1_i4.p1	0.568	58	25	0	1	58	253	310	3.215E-14	66	60
D_plantarius_NK5-A	TRINITY_DN42092_c0_g1_i2.p1	0.614	57	22	0	2	58	176	232	4.420E-14	66	60
D_plantarius_NK5-A	TRINITY_DN2457_c4_g1_i1.p1	0.561	57	25	0	2	58	200	256	8.356E-14	65	60
D_plantarius_NK5-A	TRINITY_DN2531_c1_g2_i1.p1	0.542	59	27	0	2	60	130	188	1.149E-13	64	60
D_plantarius_NK5-A	TRINITY_DN3260_c0_g1_i1.p1	0.578	57	24	0	2	58	195	251	1.580E-13	64	60
D_plantarius_NK5-A	TRINITY_DN3260_c0_g2_i1.p1	0.578	57	24	0	2	58	204	260	1.580E-13	64	60
D_plantarius_NK5-A	TRINITY_DN6865_c1_g1_i1.p1	0.526	57	27	0	2	58	207	263	2.172E-13	64	60
D_plantarius_NK5-A	TRINITY_DN6865_c1_g1_i3.p1	0.526	57	27	0	2	58	207	263	2.172E-13	64	60
D_plantarius_NK5-A	TRINITY_DN21806_c0_g1_i1.p1	0.491	59	30	0	2	60	128	186	1.068E-12	62	60
D_plantarius_NK5-A	TRINITY_DN125_c8_g1_i2.p1	0.491	59	30	0	1	59	198	256	2.779E-12	61	60
D_plantarius_NK5-A	TRINITY_DN125_c8_g1_i3.p1	0.491	59	30	0	1	59	198	256	2.779E-12	61	60
D_plantarius_NK5-A	TRINITY_DN125_c8_g1_i4.p1	0.491	59	30	0	1	59	198	256	2.779E-12	61	60
D_plantarius_NK5-A	TRINITY_DN125_c8_g1_i5.p1	0.491	59	30	0	1	59	198	256	2.779E-12	61	60
D_plantarius_NK5-A	TRINITY_DN125_c8_g1_i6.p1	0.491	59	30	0	1	59	198	256	2.779E-12	61	60
D_plantarius_NK5-A	TRINITY_DN14625_c0_g1_i2.p1	0.500	58	29	0	2	59	218	275	2.779E-12	61	60
D_plantarius_NK5-A	TRINITY_DN14625_c0_g1_i5.p1	0.500	58	29	0	2	59	218	275	2.779E-12	61	60
D_plantarius_NK5-A	TRINITY_DN6043_c0_g1_i1.p1	0.543	57	26	0	2	58	128	184	5.256E-12	60	60
D_plantarius_NK5-A	TRINITY_DN7487_c1_g1_i1.p1	0.517	58	28	0	1	58	189	246	9.944E-12	59	60
D_plantarius_NK5-A	TRINITY_DN7487_c1_g1_i3.p1	0.517	58	28	0	1	58	205	262	9.944E-12	59	60
D_plantarius_NK5-A	TRINITY_DN45699_c0_g1_i1.p1	0.517	56	27	0	5	60	312	367	1.881E-11	58	60
D_plantarius_NK5-A	TRINITY_DN1377_c3_g1_i1.p1	0.508	57	28	0	2	58	192	248	1.881E-11	58	60
D_plantarius_NK5-A	TRINITY_DN1377_c3_g1_i2.p1	0.508	57	28	0	2	58	192	248	1.881E-11	58	60
D_plantarius_NK5-A	TRINITY_DN1377_c3_g1_i3.p1	0.508	57	28	0	2	58	192	248	1.881E-11	58	60
D_plantarius_NK5-A	TRINITY_DN21318_c0_g1_i1.p1	0.527	55	26	0	5	59	93	147	2.588E-11	58	60
D_plantarius_NK5-A	TRINITY_DN9599_c0_g1_i1.p1	0.482	58	30	0	2	59	117	174	2.588E-11	58	60
D_plantarius_NK5-A	TRINITY_DN1561_c0_g1_i4.p1	0.500	58	29	0	1	58	134	191	3.560E-11	57	60
D_plantarius_NK5-A	TRINITY_DN1561_c0_g1_i2.p1	0.500	58	29	0	1	58	134	191	3.560E-11	57	60
[truncated: 34,787 more rows]
