# Supplementary material for: The genome of a sea spider corroborates a shared Hox cluster motif in arthropods with a reduced posterior tagma
Source: BMC Biol. 2025 Jul 2;23:196. doi: 10.1186/s12915-025-02276-x (PMC12220506; doi:10.1186/s12915-025-02276-x)
Supplement: Supplementary file 3 — Additional file 3. [file 12915_2025_2276_MOESM3_ESM.zip › suppl-file7-gene_analysis/nkx/homeobox.fasta]

>D_melanogaster_lab
NNSGRTNFTNKQLTELEKEFHFNRYLTRARRIEIANTLQLNETQVKIWFQNRRMKQKKRV
>T_castaneum_lab
LNTGRTNFTNKQLTELEKEFHFNKYLTRARRIEIASALQLNETQVKIWFQNRRMKQKKRM
>S_maritima_lab
NISGRTNFTTKQLTELEKEFHFNKYLTRARRIEIASALQLNEVQVKIWFQNRRMKQKKRI
>D_melanogaster_H2_0-Hlx/1-60
RSWS---------------RAVFSNLQRKGLEIQF--------------------QQQKYITKPDRR-----
--KLAARLNLTDAQV-----KVWFQ-----NRRMKWRHTR
>T_castaneum_H2_0-Hlx/1-60
RSWS---------------RAVFSNLQRKGLERRF--------------------QLQKYITKPDRR-----
--QLAATLGLTDAQV-----KVWFQ-----NRRMKWRHSK
>C_sculpturatus_Hlx/1-60
RSWS---------------RAVFSNLQRKGLEKRF--------------------MIQKYITKPDRR-----
--QLAATLGLTDAQV-----KVWFQ-----NRRMKWRHSK
>P_opilio_Hlx/1-60
RSWS---------------RAVFSNLQRKGLEKRF--------------------NIQKYITKPDRR-----
--QLAATLGLTDAQV-----KVWFQ-----NRRMKWRHSK
>S_maritima_Hlx/1-60
RSWS---------------RAVFSNLQRKGLEKRF--------------------QIQKYITKPDRR-----
--QLAATLGLTDAQV-----KVWFQ-----NRRMKWRHSK
>D_melanogaster_E5/1-60
PKRV---------------RTAFSPTQLLKLEHAF--------------------EGNHYVVGAERK-----
--QLAQGLSLTETQV-----KVWFQ-----NRRTKHKRMQ
>D_melanogaster_ems/1-60
PKRI---------------RTAFSPSQLLKLEHAF--------------------ESNQYVVGAERK-----
--ALAQNLNLSETQV-----KVWFQ-----NRRTKHKRMQ
>I_scapularis_Emx/1-60
PKRI---------------RTAFSPSQLLKLEHAF--------------------EKNHYVVGAERK-----
--QLAQSLSLTETQV-----KVWFQ-----NRRTKHKRQK
>S_maritima_Emx/1-60
PKRI---------------RTAFSPSQLLKLEHAF--------------------EKNHYVVGAERK-----
--HLAQSLSLTETQV-----KVWFQ-----NRRTKHKRLK
>T_castaneum_Emx/1-60
PKRI---------------RTAFSPSQLLKLEHAF--------------------EKNHYVVGAERK-----
--QLAQSLSLTETQV-----KVWFQ-----NRRTKHKRMQ
>C_rotundicauda_Emx_A/1-60
PKRI---------------RTAFSPAQLLKLEHSF--------------------EKNHYVVGTERK-----
--QLAQSLSLTETQV-----KVWFQ-----NRRTKHKRQK
>L_polyphemus_Emx_A/1-60
PKRI---------------RTAFSPAQLLKLEHSF--------------------EKNHYVVGTERK-----
--QLAQSLSLTETQV-----KVWFQ-----NRRTKHKRQK
>T_tridentatus_Emx_A/1-60
PKRI---------------RTAFSPAQLLKLEHSF--------------------EKNHYVVGTERK-----
--QLAQSLSLTETQV-----KVWFQ-----NRRTKHKRQK
>C_rotundicauda_Emx_B/1-60
PKRI---------------RTAFSPSQLLKLEHAF--------------------EKNHYVVGAERK-----
--QLAQSLNLTETQV-----KVWFQ-----NRRTKHKRQE
>T_tridentatus_Emx_B/1-60
PKRI---------------RTAFSPSQLLKLEHAF--------------------EKNHYVVGAERK-----
--QLAQSLNLSETQV-----KVWFQ-----NRRTKHKRQE
>L_polyphemus_Emx_B1/1-60
PKRI---------------RTAFSPSQLLKLEHAF--------------------EKNHYVVGAERK-----
--QLAQSLNLTETXV-----KVWFQ-----NRRTKHKRQK
>L_polyphemus_Emx_B2/1-60
PKRI---------------RTAFSPSQLLKLEHAF--------------------EKNHYVVGAERK-----
--QLAHSLSLTETQV-----KVWFQ-----NRRTKHKRQE
>C_rotundicauda_Emx_C/1-60
PKRI---------------RTAFSPSQLLKLEHAF--------------------EKNHYVVGTERK-----
--QLAQSLSLTETQV-----KVWFQ-----NRRTKHKRQK
>T_tridentatus_Emx_C/1-60
PKRI---------------RTAFSPSQLLKLEHAF--------------------EKNHYVVGTERK-----
--QLAQSLSLTETQV-----KVWFQ-----NRRTKHKRQK
>C_rotundicauda_Emx_D/1-60
PKRI---------------RTAFSPSQLLKLEHAF--------------------EKNHYVVGTERK-----
--QLAQILSLTETQV-----KVWFQ-----NRRTKFKRQK
>L_polyphemus_Emx_D/1-60
PKRI---------------RTAFSPSQLLKLEHAF--------------------EKNHYVVGTERK-----
--QLAQILSLTETQV-----KVWFQ-----NRRTKFKRQK
>T_tridentatus_Emx_D/1-59
PKRI---------------RTAFSPSQLLKLEHAF--------------------EKNHYVVGTERK-----
--QLAQILSLTETQV-----KVWFQ-----NRRTKFKRQ-
>C_rotundicauda_Emx_E/1-60
PKRI---------------RTAFSPSQLLKLEHAF--------------------EKNHYVVGAERK-----
--QLAQSLSLTETQV-----KVWFQ-----NRRTKFKRQK
>T_tridentatus_Emx_E/1-60
PKRI---------------RTAFSPSQLLKLEHAF--------------------EKNHYVVGAERK-----
--QLAQSLSLTETQV-----KVWFQ-----NRRTKFKRQK
>C_rotundicauda_Emx_F/1-60
PKRI---------------RTAFSPSQLLKLEHAF--------------------EKNHYVVGAERK-----
--QLAQSLSLTETQV-----KVWFQ-----NRRTKNKRQK
>T_tridentatus_Emx_F/1-60
PKRI---------------RTAFSPSQLLKLEHAF--------------------EKNHYVVGAERK-----
--QLAQSLSLTETQV-----KVWFQ-----NRRTKNKRQK
>C_rotundicauda_Emx_G/1-60
PKRI---------------RTAFSPSQLLKLEHAF--------------------EKSHYVVGAERK-----
--QLAQSLDLTETQV-----KVWFQ-----NRRTKYKRQK
>L_polyphemus_Emx_G/1-60
PKRI---------------RTAFSPSQLLKLEHAF--------------------EKSHYVVGAERK-----
--QLARSLDLTETQV-----KVWFQ-----NRRTKYKRQK
>T_tridentatus_Emx_G/1-60
PKRI---------------RTAFSPSQLLKLEHAF--------------------EKSHYVVGAERK-----
--QLAQSLDLTETQV-----KVWFQ-----NRRTKYKRQK
>C_rotundicauda_Emx_H/1-60
PKRI---------------RTAFSPSQLLKLEHAF--------------------EKSHYVVGAERK-----
--QLAQSLSLTETQV-----KVWFQ-----NRRTKHKRQK
>L_polyphemus_Emx_H/1-60
PKRI---------------RTAFSPSQLLKLEHAF--------------------EKSHYVVGAERK-----
--QLAQSLSLTETQV-----KVWFQ-----NRRTKHKRQK
>T_tridentatus_Emx_H/1-60
PKRI---------------RTAFSPSQLLKLEHAF--------------------EKSHYVVGAERK-----
--QLAQSLSLTETQV-----KVWFQ-----NRRTKHKRQK
>L_polyphemus_Emx_O1/1-60
PKRI---------------RTAYSPSQLLKLENAF--------------------ESNQYVVGTERK-----
--QLARSLSLTEIQV-----KVWFQ-----NRRTKHKRQK
>L_polyphemus_Emx_O2/1-58
PKRI---------------RTAFSPSQLLKLEHAF--------------------EKNHYVVGAERK-----
--QLAHSLSLTETQV-----KVWFQ-----NRRTKNKR--
>L_polyphemus_Emx_O3/1-59
PKRI---------------RTAFSPSQLLKLEHAF--------------------ENNHYVVGAERK-----
--QLAQSLSLTETQV-----KVWFQ-----NRRTKFKRQ-
>P_opilio_Emx1/1-60
PKRI---------------RTAFSPSQLLKLEHAF--------------------EKNHYVVGAERK-----
--QLAQSLSLTETQV-----KVWFQ-----NRRTKHKRQK
>A_bruennichi_Emx1-A/1-60
PKRI---------------RTAFSPSQLLTLEHAF--------------------EKNHYVVGTERK-----
--QLAQSLNLTETQV-----KVWFQ-----NRRTKHKRQK
>A_bruennichi_(old,_annotated)_Emx1-A/1-60
PKRI---------------RTAFSPSQLLTLEHAF--------------------EKNHYVVGTERK-----
--QLAQSLNLTETQV-----KVWFQ-----NRRTKHKRQK
>C_sculpturatus_Emx1-A/1-60
PKRI---------------RTAFSPSQLLKLEHAF--------------------EKNHYVVGAERK-----
--QLAQSLSLTETQV-----KVWFQ-----NRRTKHKRQK
>D_plantarius_Emx1-A/1-60
PKRI---------------RTAFSPSQLLTLEHAF--------------------EKNHYVVGNERK-----
--QLAQSLTLTETQV-----KVWFQ-----NRRTKHKRQK
>D_silvatica_Emx1-A/1-60
PKRI---------------RTAFSPSQLLTLEHAF--------------------EKNHYVVGAERK-----
--QLAQDLNLTETQV-----KVWFQ-----NRRTKHKRQK
>H_graminicola_Emx1-A/1-60
PKRI---------------RTAFSPSQLLTLEHAF--------------------EKNHYVVGAERK-----
--QLAHSLNLTETQV-----KVWFQ-----NRRTKYKRQK
>L_elegans_Emx1-A/1-60
PKRI---------------RTAFSPSQLLTLEHAF--------------------EKNHYVVGTERK-----
--QLAQSLNLTETQV-----KVWFQ-----NRRTKHKRQK
>P_tepidariorum_Emx1-A/1-60
PKRI---------------RTAFSPSQLLTLEHAF--------------------EKNHYVVGTERK-----
--QLAQSLNLTETQV-----KVWFQ-----NRRTKHKRQK
>T_antipodiana_Emx1-A/1-60
PKRI---------------RTAFSPSQLLTLEHAF--------------------EKNHYVVGTERK-----
--QLAQSLNLTETQV-----KVWFQ-----NRRTKHKRQK
>T_clavata_Emx1-A/1-60
PKRI---------------RTAFSPSQLLTLEHAF--------------------EKNHYVVGTERK-----
--QLAQSLNLTETQV-----KVWFQ-----NRRTKHKRQK
>A_bruennichi_Emx1-B/1-60
PKRP---------------RTAFTQNQLNLLEKAF--------------------ENNHYVVGSERK-----
--QLAQILDLSETQV-----KVWFQ-----NRRTKHKRQK
>A_bruennichi_(old,_annotated)_Emx1-B/1-60
PKRP---------------RTAFTQNQLNLLEKAF--------------------ENNHYVVGSERK-----
--QLAQILDLSETQV-----KVWFQ-----NRRTKHKRQK
>C_sculpturatus_Emx1-B/1-60
PKRI---------------RTAFSPSQLLKLEHAF--------------------EKNHYVVGAERK-----
--QLAQCLSLTETQV-----KVWFQ-----NRRTKHKRQQ
>D_plantarius_Emx1-B/1-44
PKRV---------------RTAFSPSQLLQLEHAF--------------------EKNHYMVGSERR-----
--QLAEALNLTETQ--------------------------
>D_silvatica_Emx1-B/1-60
PKRI---------------RTAFSPAQLLQLESAF--------------------EQNHYVVGTERR-----
--QLARNLDLTETQV-----KVWFQ-----NRRTKHKRQT
>H_graminicola_Emx1-B/1-60
PKRI---------------RTAFSPTQLLQLEHAF--------------------EKNHYVVGSERR-----
--ELAQNLSLSETQV-----KVWFQ-----NRRTKYKRQK
>L_elegans_Emx1-B/1-60
PKRI---------------RTAFSPSQLLQLEHAF--------------------EKNHYVVGSERR-----
--ELAQNLNLSETQV-----KVWFQ-----NRRTKHKRQK
>P_tepidariorum_Emx1-B/1-60
PKRI---------------RTAFSPNQLLQLEHAF--------------------EKNHYVVGSERR-----
--ELAQNLNLSETQV-----KVWFQ-----NRRTKHKRQK
>T_antipodiana_Emx1-B/1-60
PKRI---------------RTAFSPTQILQLENAF--------------------EKNHYVVGRERR-----
--KLSQELHLTETQI-----KVWFQ-----NRRTKLKRQK
>T_clavata_Emx1-B/1-60
PKRI---------------RTAFLPTQLLKLENAF--------------------EKNHYVVGSERR-----
--KLSQELHLTETQI-----KVWFQ-----NRRTKLKRQK
>P_opilio_Emx2/1-60
PKRI---------------RTAFSPSQLLKLEHAF--------------------EKNHYVVGAERK-----
--QLAQSLSLTETQV-----KVWFQ-----NRRTKHKRQK
>A_bruennichi_Emx2-A/1-60
PKRI---------------RTAFSPSQLLKLEHAF--------------------EKNHYVVGAERK-----
--QLAQSLSLTETQV-----KVWFQ-----NRRTKHKRQK
>A_bruennichi_(old,_annotated)_Emx2-A/1-60
PKRI---------------RTAFSPSQLLKLEHAF--------------------EKNHYVVGAERK-----
--QLAQSLSLTETQV-----KVWFQ-----NRRTKHKRQK
>C_sculpturatus_Emx2-A/1-60
PKRI---------------RTAFSPSQLLKLEHAF--------------------EKNHYVVGAERK-----
--QLAQTLSLTETQV-----KVWFQ-----NRRTKHKRLA
>D_plantarius_Emx2-A/1-60
PKRI---------------RTAFSPSQLLKLEHAF--------------------EKNHYVVGAERK-----
--QLAQSLSLTETQV-----KVWFQ-----NRRTKHKRQK
>D_silvatica_Emx2-A/1-60
PKRI---------------RTAFSPSQLLKLEHAF--------------------EKNHYVVGAERK-----
--QLAQSLSLTETQV-----KVWFQ-----NRRTKHKRQK
>L_elegans_Emx2-A/1-60
PKRI---------------RTAFSPSQLLKLEHAF--------------------EKNHYVVGAERK-----
--QLAQSLSLTETQV-----KVWFQ-----NRRTKHKRQK
>P_tepidariorum_Emx2-A/1-60
PKRI---------------RTAFSPSQLLKLEHAF--------------------EKNHYVVGAERK-----
--QLAQSLSLTETQV-----KVWFQ-----NRRTKHKRQK
>T_antipodiana_Emx2-A/1-60
PKRI---------------RTAFSPSQLLKLEHAF--------------------EKNHYVVGAERK-----
--QLAQSLNLTETQV-----KVWFQ-----NRRTKHKRQK
>T_clavata_Emx2-A/1-60
PKRI---------------RTAFSPSQLLKLEHAF--------------------EKNHYVVGAERK-----
--QLAQSLSLTETQV-----KVWFQ-----NRRTKHKRQK
>H_graminicola_Emx2-A-1/1-60
PKRI---------------RTAFSPSQLLKLEHAF--------------------EKNHYVVGAERK-----
--QLAQSLSLTETQV-----KVWFQ-----NRRTKHKRQK
>H_graminicola_Emx2-A-2/1-45
PKRI---------------RTAFSPSQLLKLEHAF--------------------EKNHYVVGAERK-----
--QLAQSLSLTETQV-------------------------
>H_graminicola_Emx2-A-3/1-45
PKRI---------------RTAFSPSQLLKLEHAF--------------------EKNHYVVGAERK-----
--QLAQSLSLTETQV-------------------------
>A_bruennichi_Emx2-B/1-60
AKRI---------------RTAFSASQLMKLEGAF--------------------DKNHYVTGNERK-----
--QLAESLGLTETQV-----KVWFQ-----NRRTKQKRQV
>A_bruennichi_(old,_annotated)_Emx2-B/1-60
AKRI---------------RTAFSASQLMKLEGAF--------------------DKNHYVTGNERK-----
--QLAESLGLTETQV-----KVWFQ-----NRRTKQKRQV
>C_sculpturatus_Emx2-B/1-60
PKRI---------------RTAFSPSQLLKLEHAF--------------------EKNHYVVGAERK-----
--QLAQTLSLTETQV-----KVWFQ-----NRRTKHKRQK
>D_plantarius_Emx2-B/1-44
AKRI---------------RTAFSASQLMKLEGAF--------------------DKNHYVTGNERK-----
--QLADSLGLTETQ--------------------------
>D_silvatica_Emx2-B/1-60
PKRI---------------RTAFSASQLMQLEGAF--------------------DKNHYVTGNERK-----
--QLADSLNLTETQV-----KVWFQ-----NRRTKQKRQV
>L_elegans_Emx2-B/1-60
AKRI---------------RTAFSASQLMKLEGAF--------------------DKNHYVTGNERK-----
--QLAEGLGLTETQV-----KVWFQ-----NRRTKQKRQI
>P_tepidariorum_Emx2-B/1-60
AKRI---------------RTAFSASQLMKLESAF--------------------DKNHYVTGNERK-----
--QLAEGLGLTETQV-----KVWFQ-----NRRTKQKRQV
>T_antipodiana_Emx2-B/1-60
AKRI---------------RTAFSASQLMKLESAF--------------------DKNHYVTGNERK-----
--QLAESLGLTETQV-----KVWFQ-----NRRTKQKRQV
>T_clavata_Emx2-B/1-60
AKRI---------------RTAFSASQLMKLESAF--------------------DKNHYVTGNERK-----
--QLAESLGLTETQV-----KVWFQ-----NRRTKQKRQV
>A_bruennichi_NK1-B-1/1-60
PRRA---------------RTAFTYEQLVALENKF--------------------KTTRYLSVCERL-----
--NLALSLRLTETQV-----KIWFQ-----NRRTKWKKQN
>A_bruennichi_NK1-B-2/1-60
PRRA---------------RTAFTYEQLVALENKF--------------------KTTRYLSVCERL-----
--NLALSLRLTETQV-----KIWFQ-----NRRTKWKKQN
>A_bruennichi_old_annotated_NK1-B-1/1-60
PRRA---------------RTAFTYEQLVALENKF--------------------KTTRYLSVCERL-----
--NLALSLRLTETQV-----KIWFQ-----NRRTKWKKQN
>A_bruennichi_old_annotated_NK1-B-2/1-60
PRRA---------------RTAFTYEQLVALENKF--------------------KTTRYLSVCERL-----
--NLALSLRLTETQV-----KIWFQ-----NRRTKWKKQN
>C_rotundicauda_Slou_A-a/1-60
PRRA---------------RTAFTYEQLVALENKF--------------------KTTRYLSVCERL-----
--NLALSLRLTETQV-----KIWFQ-----NRRTKWKKQN
>C_rotundicauda_Slou_A-b/1-60
PRRA---------------RTAFTYEQLVALENKF--------------------KTTRYLSVCERL-----
--NLALSLRLTETQV-----KIWFQ-----NRRTKWKKQN
>C_rotundicauda_Slou_B/1-60
PRRA---------------RTAFTYEQLVALENKF--------------------KTTRYLSVCERL-----
--NLALSLRLTETQV-----KIWFQ-----NRRTKWKKQN
>C_rotundicauda_Slou_D/1-60
PRRA---------------RTAFTYEQLVALENKF--------------------KTTRYLSVCERL-----
--NLALSLRLTETQV-----KIWFQ-----NRRTKWKKQN
>C_rotundicauda_Slou_E/1-60
PRRT---------------RTAFTYEQLVTLENKF--------------------RNTRYLSVCERL-----
--NLALSLRLTETQV-----KIWFQ-----NRRTKWKKQN
>C_sculpturatus_NK1-B-1/1-60
PRRA---------------RTAFTYEQLVALENKF--------------------KTTRYLSVCERL-----
--NLALSLRLTETQV-----KIWFQ-----NRRTKWKKQN
>C_sculpturatus_NK1-B-2/1-60
PRRA---------------RTAFTYEQLVALENKF--------------------KTTRYLSVCERL-----
--NLALSLRLTETQV-----KIWFQ-----NRRTKWKKQN
>D_melanogaster_slou/1-60
PRRA---------------RTAFTYEQLVSLENKF--------------------KTTRYLSVCERL-----
--NLALSLSLTETQV-----KIWFQ-----NRRTKWKKQN
>D_plantarius_NK1-B-1/1-60
PRRA---------------RTAFTYEQLVALENKF--------------------KTTRYLSVCERL-----
--NLALSLRLTETQV-----KIWFQ-----NRRTKWKKQN
>D_plantarius_NK1-B-2/1-60
PRRA---------------RTAFTYEQLVALENKF--------------------KTTRYLSVCERL-----
--NLALNLRLTETQV-----KIWFQ-----NRRTKWKKQN
>D_silvatica_NK1-B-1/1-60
PRRA---------------RTAFTYEQLVALENKF--------------------KTTRYLSVCERL-----
--NLALSLRLTETQV-----KIWFQ-----NRRTKWKKQN
>D_silvatica_NK1-B-2/1-60
PRRA---------------RTAFTYEQLVALENKF--------------------KTTRYLSVCERL-----
--NLALSLRLTETQV-----KIWFQ-----NRRTKWKKQN
>I_scapularis_NK1/1-60
PRRA---------------RTAFTYEQLVALENKF--------------------KTTRYLSVCERL-----
--NLALSLRLTETQV-----KIWFQ-----NRRTKWKKQN
>L_elegans_NK1-B-1/1-60
PRRA---------------RTAFTYEQLVALENKF--------------------KTTRYLSVCERL-----
--NLALSLRLTETQV-----KIWFQ-----NRRTKWKKQN
>L_elegans_NK1-B-2/1-60
PRRA---------------RTAFTYEQLVALENKF--------------------KTTRYLSVCERL-----
--NLALSLRLTETQV-----KIWFQ-----NRRTKWKKQN
>L_polyphemus_Slou_D-a/1-60
PRRA---------------RTAFTYEQLVALENKF--------------------KTTRYLSVCERL-----
--NLALSLRLTETQV-----KIWFQ-----NRRTKWKKQN
>L_polyphemus_Slou_D-b/1-60
PRRA---------------RTAFTYEQLVALENKF--------------------KTTRYLSVCERL-----
--NLALSLRLTETQV-----KIWFQ-----NRRTKWKKQN
>L_polyphemus_Slou_D-c/1-60
PRRA---------------RTAFTYEQLVALENKF--------------------KTTRYLSVCERL-----
--NLALSLRLTETQV-----KIWFQ-----NRRTKWKKQN
>L_polyphemus_Slou_E/1-60
PRRA---------------RTAFTYEQLVTLENKF--------------------KNTRYLSVCERL-----
--NLALSLRLTETQV-----KIWFQ-----NRRTKWKKQN
>P_opilio_NK1/1-60
PRRA---------------RTAFTYEQLVALENKF--------------------KTTRYLSVCERL-----
--NLALSLRLTETQV-----KIWFQ-----NRRTKWKKQN
>P_tepidariorum_NK1-B-1/1-60
PRRA---------------RTAFTYEQLVALENKF--------------------KTTRYLSVCERL-----
--NLALSLRLTETQV-----KIWFQ-----NRRTKWKKQN
>P_tepidariorum_NK1-B-2/1-60
PRRA---------------RTAFTYEQLVALENKF--------------------KTTRYLSVCERL-----
--NLALSLRLTETQV-----KIWFQ-----NRRTKWKKQN
>S_maritima_NK1/1-60
PRRA---------------RTAFTYEQLVALENKF--------------------KTTRYLSVCERL-----
--NLALSLSLTETQV-----KIWFQ-----NRRTKWKKQN
>T_antipodiana_NK1-B-1/1-60
PRRA---------------RTAFTYEQLVALENKF--------------------KTTRYLSVCERL-----
--NLALSLRLTETQV-----KIWFQ-----NRRTKWKKQN
>T_antipodiana_NK1-B-2/1-60
PRRA---------------RTAFTYEQLVALENKF--------------------KTTRYLSVCERL-----
--NLALSLRLTETQV-----KIWFQ-----NRRTKWKKQN
>T_castaneum_Slou/1-60
PRRA---------------RTAFTYEQLVALENKF--------------------KTTRYLSVCERL-----
--NLALSLSLTETQV-----KIWFQ-----NRRTKWKKQN
>T_clavata_NK1-B-1/1-60
PRRA---------------RTAFTYEQLVALENKF--------------------KTTRYLSVCERL-----
--NLALSLRLTETQV-----KIWFQ-----NRRTKWKKQN
>T_clavata_NK1-B-2/1-60
PRRA---------------RTAFTYEQLVALENKF--------------------KTTRYLSVCERL-----
--NLALSLRLTETQV-----KIWFQ-----NRRTKWKKQN
>T_tridentatus_Slou_A/1-60
PRRA---------------RTAFTYEQLVALENKF--------------------KTTRYLSVCERL-----
--NLALSLRLTETQV-----KIWFQ-----NRRTKWKKQN
>T_tridentatus_Slou_B/1-60
PRRA---------------RTAFTYEQLVALENKF--------------------KTTRYLSVCERL-----
--NLALSLRLTETQV-----KIWFQ-----NRRTKWKKQN
>T_tridentatus_Slou_C/1-60
PRRA---------------RTAFTYEQLVALENKF--------------------KTTRYLSVCERL-----
--NLALSLRLTETQV-----KIWFQ-----NRRTKWKKQN
>T_tridentatus_Slou_E/1-60
PRRT---------------RTAFTYEQLVTLENKF--------------------RNTRYLSVCERL-----
--NLALSLRLTETQV-----KIWFQ-----NRRTKWKKQN
>C_sculpturatus_NK2-like/1-60
RRKR---------------RVLFSQVQVHELDKVF--------------------RRQKYLSATERE-----
--SLARRLNLSPNQV-----KIWFQ-----NHRYKLKRLS
>A_bruennichi_NK2.1/1-60
RRKR---------------RVLFTQAQVYELERRF--------------------KQQKYLSAPERE-----
--HLASLIHLTPTQV-----KIWFQ-----NHRYKCKRQA
>A_bruennichi_old_annotated_NK2.1/1-60
RRKR---------------RVLFTQAQVYELERRF--------------------KQQKYLSAPERE-----
--HLASLIHLTPTQV-----KIWFQ-----NHRYKCKRQA
>C_rotundicauda_Scro_A/1-60
RRKR---------------RVLFTQAQVYELERRF--------------------KQQKYLSAPERE-----
--HLASLIHLTPTQV-----KIWFQ-----NHRYKCKRQA
>C_rotundicauda_Scro_B/1-60
RRKR---------------RVLFTQAQVYELERRF--------------------KQQKYLSAPERE-----
--HLAGMIHLTPNQV-----KIWFQ-----NHRYKCKRQA
>C_rotundicauda_Scro_C/1-60
RRKR---------------RVLFTQAQVYELERRF--------------------KQQKYLSAPERE-----
--HLANLIHLTPTQV-----KIWFQ-----NHRYKCKRQA
>C_rotundicauda_Scro_D/1-60
RRKR---------------RVLFTKAQVYELERRF--------------------KQQNYLSAPERE-----
--HLANLIRLTPNQV-----KIWFQ-----NHRYKCKRQA
>C_sculpturatus_NK2.1/1-60
RRKR---------------RVLFTQAQVYELERRF--------------------KQQKYLSAPERE-----
--HLASLIHLTPTQV-----KIWFQ-----NHRYKCKRQA
>D_melanogaster_scro/1-60
RRKR---------------RVLFTQAQVYELERRF--------------------KQQRYLSAPERE-----
--HLASLIHLTPTQV-----KIWFQ-----NHRYKCKRQA
>D_plantarius_NK2.1/1-60
RRKR---------------RVLFTQAQVYELERRF--------------------KQQKYLSAPERE-----
--HLASLIHLTPTQV-----KIWFQ-----NHRYKCKRQA
>D_silvatica_NK2.1/1-45
RRKR---------------RVLFTQQQVYELERRF--------------------KQQKYLSAPERE-----
--HLASLIHLTPTQV-------------------------
>H_graminicola_NK2.1/1-60
RRKR---------------RVLFTQAQVYELERRF--------------------KQQKYLSAPERE-----
--HLASLIHLTPTQV-----KIWFQ-----NHRYKCKRQA
>I_scapularis_NK2.1/1-60
RRKR---------------RVLFTQAQVYELERRF--------------------KQQKYLSAPERE-----
--HLASLIHLTPTQV-----KIWFQ-----NHRYKCKRQA
>L_elegans_NK2.1/1-60
RRKR---------------RVLFTQAQVYELERRF--------------------KQQKYLSAPERE-----
--HLASLIHLTPTQV-----KIWFQ-----NHRYKCKRQA
>L_polyphemus_Scro_Aa/1-60
RRKR---------------RVLFTQAQVYELERRF--------------------KQQKYLSAPERE-----
--HLASLIHLTPTQV-----KIWFQ-----NHRYKCKRQA
>L_polyphemus_Scro_Ab/1-60
RRKR---------------RVLFTQAQVYELERRF--------------------KQQKYLSAPERE-----
--HLASLIHLTPTQV-----KIWFQ-----NHRYKCKRQA
>L_polyphemus_Scro_B/1-60
RRKR---------------RVLFTQAQVYELERRF--------------------KQQKYLSAPERE-----
--HLAGMIHLTPNQV-----KIWFQ-----NHRYKCKRQA
>L_polyphemus_Scro_C/1-60
RRKR---------------RVLFTQAQVYELERRF--------------------KQQKYLSAPERE-----
--HLANLIHLTPTQV-----KIWFQ-----NHRYKCKRQA
>L_polyphemus_Scro_E/1-54
---S---------------RAAFSHAQVFELERRF--------------------NLQRYLSGPERE-----
--HLASLIHLTPTQV-----KIWFQ-----NHRYKCK---
>P_opilio_NK2.1/1-60
RRKR---------------RVLFTQAQVYELERRF--------------------KQQKYLSAPERE-----
--HLASLIHLTPTQV-----KIWFQ-----NHRYKCKRQA
>P_tepidariorum_NK2.1/1-60
RRKR---------------RVLFTQAQVYELERRF--------------------KQQKYLSAPERE-----
--HLASLIHLTPTQV-----KIWFQ-----NHRYKCKRQA
>S_maritima_NK2.1/1-60
RRKR---------------RVLFTQAQVYELERRF--------------------KQQKYLSAPERE-----
--HLASLIHLTPTQV-----KIWFQ-----NHRYKCKRQA
>T_antipodiana_NK2.1/1-60
RRKR---------------RVLFTQAQVYELERRF--------------------KQQKYLSAPERE-----
--HLASLIHLTPTQV-----KIWFQ-----NHRYKCKRQA
>T_castaneum_Scro/1-60
RRKR---------------RVLFTQAQVYELERRF--------------------KQQKYLSAPERE-----
--HLASLIHLTPTQV-----KIWFQ-----NHRYKCKRQA
>T_clavata_NK2.1/1-60
RRKR---------------RVLFTQAQVYELERRF--------------------KQQKYLSAPERE-----
--HLASLIHLTPTQV-----KIWFQ-----NHRYKCKRQA
>T_tridentatus_Scro_A/1-60
RRKR---------------RVLFTQAQVYELERRF--------------------KQQKYLSAPERE-----
--HLASLIHLTPTQV-----KIWFQ-----NHRYKCKRQA
>T_tridentatus_Scro_B/1-60
RRKR---------------RVLFTQAQVYELERRF--------------------KQQKYLSAPERE-----
--HLAGMIHLTPNQV-----KIWFQ-----NHRYKCKRQA
>T_tridentatus_Scro_C/1-60
RRKR---------------RVLFTQAQVYELERRF--------------------KQQKYLSAPERE-----
--HLANLIHLTPTQV-----KIWFQ-----NHRYKCKRQA
>T_tridentatus_Scro_D/1-60
RRKR---------------RVLFTKAQVYELERRF--------------------KQQNYLSAPERE-----
--HLANLIRLTPNQV-----KIWFQ-----NHRYKCKRQA
>A_bruennichi_NK2.2-A/1-60
KRKR---------------RVLFSKAQTYELERRF--------------------RQQRYLSAPERE-----
--HLASIIRLTPTQV-----KIWFQ-----NHRYKTKRAR
>A_bruennichi_NK2.2-B/1-60
KRKR---------------RVLFSKAQTFELERRF--------------------RQQRYLSAPERE-----
--HLASLIRLTPTQV-----KIWFQ-----NHRYKCKRAR
>A_bruennichi_old_annotated_NK2.2-A/1-60
KRKR---------------RVLFSKAQTYELERRF--------------------RQQRYLSAPERE-----
--HLASIIRLTPTQV-----KIWFQ-----NHRYKTKRAR
>A_bruennichi_old_annotated_NK2.2-B/1-60
KRKR---------------RVLFSKAQTFELERRF--------------------RQQRYLSAPERE-----
--HLASLIRLTPTQV-----KIWFQ-----NHRYKCKRAR
>C_rotundicauda_Vnd_A-a/1-60
KRKR---------------RVLFSKAQTYELERRF--------------------RQQRYLSAPERE-----
--HLASIIRLTPTQV-----KIWFQ-----NHRYKTKRAR
>C_rotundicauda_Vnd_A-b/1-60
KRKR---------------RVLFSKAQTYELERRF--------------------RQQRYLSAPERE-----
--HLASIIRLTPTQV-----KIWFQ-----NHRYKTKRAR
>C_rotundicauda_Vnd_B/1-60
KRKR---------------RILFSKAQTCELERRF--------------------RQQRYLSAPERE-----
--HLANIIRLTPTQV-----KIWFQ-----NHRYKTKRAR
>C_rotundicauda_Vnd_C/1-60
KRKR---------------RVLFSKTQTYELKRRF--------------------RQQRYLSAPERE-----
--HLANIIQLTPTQV-----KIWFQ-----NHRYKTKRAH
>C_sculpturatus_NK2.2-A/1-60
KRKR---------------RVLFSKAQTYELERRF--------------------RQQRYLSAPERE-----
--HLASIIRLTPTQV-----KIWFQ-----NHRYKTKRAR
>C_sculpturatus_NK2.2-B/1-60
KRKR---------------RVLFSKAQTYELERRF--------------------RQQRYLSAPERE-----
--HLASIIRLTPTQV-----KIWFQ-----NHRYKTKRAR
>D_melanogaster_vnd/1-60
KRKR---------------RVLFTKAQTYELERRF--------------------RQQRYLSAPERE-----
--HLASLIRLTPTQV-----KIWFQ-----NHRYKTKRAQ
>D_plantarius_NK2.2-A/1-60
KRKR---------------RVLFSKAQTYELERRF--------------------RQQRYLSAPERE-----
--HLASIIRLTPTQV-----KIWFQ-----NHRYKTKRAR
>D_plantarius_NK2.2-B/1-42
---------------------------------RF--------------------RQQRYLSAPERE-----
--HLASIIRLTPTQV-----KIWFQ-----NHRYKTKRAR
>D_silvatica_NK2.2-A/1-60
KRKR---------------RVLFSKAQTYELERRF--------------------RQQRYLSAPERE-----
--HLASIIRLTPTQV-----KIWFQ-----NHRYKTKRAR
>D_silvatica_NK2.2-B/1-60
KRKR---------------RVLFSKAQTYELERRF--------------------RQQRYLSAPERE-----
--HLASIIRLTPTQV-----KIWFQ-----NHRYKTKRAR
>H_graminicola_NK2.2-A-1/1-53
KRKR---------------RVLFSKAQTYELERRF--------------------RQQRYLSAPERE-----
--HLASIIRLTPTQV-----KIWFQ-----NHR-------
>H_graminicola_NK2.2-A-2/1-53
KRKR---------------RVLFSKAQTYELERRF--------------------RQQRYLSAPERE-----
--HLASIIRLTPTQV-----KIWFQ-----NHR-------
>H_graminicola_NK2.2-B/1-60
KRKR---------------RVLFSKSQTYELERRF--------------------RQQRYLSAPERE-----
--HLASIIRLTPTQV-----KIWFQ-----NHRYKAKRAR
>I_scapularis_NK2.2/1-60
KRKR---------------RVLFSKAQTYELERRF--------------------RQQRYLSAPERE-----
--HLASIIRLTPTQV-----KIWFQ-----NHRYKTKRAR
>L_elegans_NK2.2-A/1-60
KRKR---------------RVLFSKAQTYELERRF--------------------RQQRYLSAPERE-----
--HLASIIRLTPTQV-----KIWFQ-----NHRYKTKRAR
>L_elegans_NK2.2-B/1-60
KRKR---------------RVLFSKAQTYELERRF--------------------RQQRYLSAPERE-----
--HLASIIRLTPTQV-----KIWFQ-----NHRYKCKRAR
>L_polyphemus_Vnd_A-a/1-60
KRKR---------------RVLFSKAQTYELERRF--------------------RQQRYLSAPERE-----
--HLASIIRLTPTQV-----KIWFQ-----NHRYKTKRAR
>L_polyphemus_Vnd_A-b/1-60
KRKR---------------RVLFSKAQTYELERRF--------------------RQQRYLSAPERE-----
--HLASIIRLTPTQV-----KIWFQ-----NHRYKTKRAR
>L_polyphemus_Vnd_B/1-60
KRKR---------------RVLFSKAQTYELERRF--------------------RQQRYLSAPERE-----
--HLANFIRLTPTQV-----KIWFQ-----NHRYKTKRAR
>L_polyphemus_Vnd_C/1-60
KRKR---------------RVLFSKTQTYELERRF--------------------RQQRYLSAPERE-----
--HLANIIQLTPTQV-----KIWFQ-----NHRYKTKRAR
>P_opilio_NK2.2/1-60
KRKR---------------RVLFSKQQTFELEKRF--------------------RLQRYLSAPERE-----
--FLASQIHLTPTQV-----KIWFQ-----NHRYKTKRAR
>P_tepidariorum_NK2.2-A/1-60
KRKR---------------RVLFSKAQTYELERRF--------------------RQQRYLSAPERE-----
--HLASIIRLTPTQV-----KIWFQ-----NHRYKTKRAR
>P_tepidariorum_NK2.2-B/1-60
KRKR---------------RVLFSKSQTFELERRF--------------------RQQRYLSAPERE-----
--HLASIIRLTPTQV-----KIWFQ-----NHRYKHKRAR
>S_maritima_NK2.2-1/1-60
KRKR---------------RVLFSKAQTYELERRF--------------------RQQRYLSAPERE-----
--HLASIIRLTPTQV-----KIWFQ-----NHRYKTKRSR
>S_maritima_NK2.2-2/1-60
KRKR---------------RVLFSKAQTYELERRF--------------------RQQRYLSAPERE-----
--HLASIIRLTPTQV-----KIWFQ-----NHRYKTKRAR
>T_antipodiana_NK2.2-A/1-60
KRKR---------------RVLFSKAQTYELERRF--------------------RQQRYLSAPERE-----
--HLASIIRLTPTQV-----KIWFQ-----NHRYKTKRAR
>T_antipodiana_NK2.2-B/1-60
RRKR---------------RVLFSKAQVFELERRF--------------------RQQRYLSAPERE-----
--HLASIIRLTPTQV-----KIWFQ-----NHRYKSKRSR
>T_castaneum_Vnd/1-60
KRKR---------------RVLFSKAQTYELERRF--------------------RQQRYLSAPERE-----
--HLASIIRLTPTQV-----KIWFQ-----NHRYKTKRAQ
>T_clavata_NK2.2-A/1-60
KRKR---------------RVLFSKAQTYELERRF--------------------RQQRYLSAPERE-----
--HLASIIRLTPTQV-----KIWFQ-----NHRYKTKRAR
>T_clavata_NK2.2-B/1-60
RRKR---------------RVLFSKAQVFELERRF--------------------RQQRYLSAPERE-----
--HLASIIRLTPTQV-----KIWFQ-----NHRYKSKRSR
>T_tridentatus_Vnd_A-a/1-60
KRKR---------------RVLFSKAQTYELERRF--------------------RQQRYLSAPERE-----
--HLASIIRLTPTQV-----KIWFQ-----NHRYKTKRAR
>T_tridentatus_Vnd_A-b/1-60
KRKR---------------RVLFSKAQTYELERRF--------------------RQQRYLSAPERE-----
--HLASIIRLTPTQV-----KIWFQ-----NHRYKTKRAR
>T_tridentatus_Vnd_B/1-60
KRKR---------------RILFSKAQTYELERRF--------------------RQQRYLSAPERE-----
--HLANIIRLTPTQV-----KIWFQ-----NHRYKTKRAR
>T_tridentatus_Vnd_C/1-60
KRKR---------------RVLFSKTQTYELERRF--------------------RQQRYLSAPERE-----
--HLANIIQLTPTQV-----KIWFQ-----NHRYKTKRAH
>A_bruennichi_NK3/1-60
KKRS---------------RAAFSHAQVFELERRF--------------------SHQRYLSGAERA-----
--DLAQALKLTETQV-----KIWFQ-----NRRYKTKRRQ
>A_bruennichi_old_annotated_NK3/1-60
KKRS---------------RAAFSHAQVFELERRF--------------------SHQRYLSGAERA-----
--DLAQALKLTETQV-----KIWFQ-----NRRYKTKRRQ
>C_rotundicauda_Bap_A/1-60
KKRS---------------RAAFSHAQVFELERRF--------------------SHQRYLSGPERA-----
--DLAQALKLTETQV-----KIWFQ-----NRRYKTKRRQ
>C_rotundicauda_Bap_B/1-60
KKRS---------------RAAFSHAQVFELERRF--------------------NLQRYLSGPERA-----
--DLAQALKLTETQV-----KIWFQ-----NRRYKTKRRQ
>C_sculpturatus_NK3/1-60
KKRS---------------RAAFSHAQVYELERRF--------------------SHQRYLSGPERA-----
--DLAQALKLTETQV-----KIWFQ-----NRRYKTKRRL
>D_melanogaster_bap/1-60
KKRS---------------RAAFSHAQVFELERRF--------------------AQQRYLSGPERS-----
--EMAKSLRLTETQV-----KIWFQ-----NRRYKTKRKQ
>D_plantarius_NK3/1-60
KKRS---------------RAAFSHAQVYELERRF--------------------SHQRYLSGAERA-----
--DLAQALKLTETQV-----KIWFQ-----NRRYKTKRRQ
>D_silvatica_NK3-A/1-60
KKRS---------------RAAFSHTQVFELERRF--------------------SHQRYLSGTERA-----
--ELAQKLKLTETQV-----KIWFQ-----NRRYKTKRRQ
>D_silvatica_NK3-B/1-60
SKRT---------------RTKFSYDQLHFLKERF--------------------CRQRYLSSLERQ-----
--ELAQSLQLTETQV-----KIWFQ-----NKRYKIKRHP
>H_graminicola_NK3/1-60
KKRS---------------RAAFSHAQVFELERRF--------------------SHQRYLSGAERA-----
--DLAQALKLTETQV-----KIWFQ-----NRRYKTKRRQ
>I_scapularis_NK3/1-60
KKRC---------------RAAFSHAQVYELERRF--------------------SHQRYLSGPERA-----
--DLAHALKLTETQV-----KIWFQ-----NRRYKTKRRQ
>L_elegans_NK3/1-60
KKRS---------------RAAFSHAQVFELERRF--------------------SHQRYLSGAERA-----
--DLAQALKLTETQV-----KIWFQ-----NRRYKTKRRQ
>L_polyphemus_Bap_A/1-60
KKRS---------------RAAFSHAQVFELERRF--------------------SHQRYLSGPERA-----
--DLAQALKLTETQV-----KIWFQ-----NRRYKTKRRQ
>L_polyphemus_Bap_B/1-60
KKRS---------------RAAFSHAQVFELERRF--------------------NLQRYLSGPERA-----
--DLAQALKLTETQV-----KIWFQ-----NRRYKTKRRQ
>P_opilio_NK3/1-60
KKRS---------------RAAFSHAQVFELERRF--------------------SHQRYLSGPERA-----
--DLARSLKLTETQV-----KIWFQ-----NRRYKTKRRQ
>P_tepidariorum_NK3/1-60
KKRS---------------RAAFSHAQVFELERRF--------------------SCQRYLSGAERA-----
--DLAQALKLTETQV-----KIWFQ-----NRRYKTKRRQ
>S_maritima_NK3/1-60
KKRS---------------RAAFSHAQVFELERRF--------------------NHQRYLSGPERA-----
--DLAQALKLTETQV-----KIWFQ-----NRRYKTKRKQ
>T_antipodiana_NK3/1-60
KKRS---------------RAAFSHAQVFELERRF--------------------SHQRYLSGAERA-----
--DLAQALKLTETQV-----KIWFQ-----NRRYKTKRRQ
>T_castaneum_Bap/1-60
KKRS---------------RAAFTHAQVFELERRF--------------------SQQRYLSGPERA-----
--DLAQALKLTETQV-----KIWYQ-----NRRYKTKRKQ
>T_clavata_NK3/1-60
KKRS---------------RAAFSHAQVFELERRF--------------------SHQRYLSGAERA-----
--DLAQALKLTETQV-----KIWFQ-----NRRYKTKRRQ
>T_tridentatus_Bap_A/1-60
KKRS---------------RAAFSHAQVFELERRF--------------------SHQRYLSGPERA-----
--DLAQALKLTETQV-----KIWFQ-----NRRYKTKRRQ
>T_tridentatus_Bap_B/1-60
KKRS---------------RAAFSHAQVFELERRF--------------------NLQRYLSGPERA-----
--DLAQALKLTETQV-----KIWFQ-----NRRYKTKRRQ
>A_bruennichi_NK4-A/1-60
RRKP---------------RVLFSQAQVYELERRF--------------------KQQRYLSAPERE-----
--QLANVLKLTSTQV-----KIWFQ-----NRRYKCKRQR
>A_bruennichi_NK4-B/1-60
KRRP---------------RVLFSQEQVAELERRF--------------------QFQRYLSASERD-----
--DFANSLKLTSTQV-----KIWFQ-----NRRYKNKRLR
>A_bruennichi_old_annotated_NK4-A/1-60
RRKP---------------RVLFSQAQVYELERRF--------------------KQQRYLSAPERE-----
--QLANVLKLTSTQV-----KIWFQ-----NRRYKCKRQR
>A_bruennichi_old_annotated_NK4-B/1-60
KRRP---------------RVLFSQEQVAELERRF--------------------QFQRYLSASERD-----
--DFANSLKLTSTQV-----KIWFQ-----NRRYKNKRLR
>C_rotundicauda_Tin_a/1-60
RRKP---------------RVLFSQAQVYELERRF--------------------KQQRYLSAPERE-----
--QLASLLKLTSTQV-----KIWFQ-----NRRYKCKRQR
>C_rotundicauda_Tin_b/1-60
RRKP---------------RVLFSQAQVYELERRF--------------------KQQRYLSAPERE-----
--QLASLLKLTSTQV-----KIWFQ-----NRRYKCKRQR
>C_sculpturatus_NK4-A/1-60
RRKP---------------RVLFSQAQVYELERRF--------------------KQQRYLSAPERD-----
--QLANMLKLTSTQV-----KIWFQ-----NRRYKCKRQR
>D_melanogaster_tin/1-60
KRKP---------------RVLFSQAQVLELECRF--------------------RLKKYLTGAERE-----
--IIAQKLNLSATQV-----KIWFQ-----NRRYKSKRGD
>D_plantarius_NK4-A/1-60
RRKP---------------RVLFSQAQVYELERRF--------------------KQQRYLSAPERE-----
--QLANVLKLTSTQV-----KIWFQ-----NRRYKCKRQR
>D_plantarius_NK4-B/1-60
KRRP---------------RVLFSQDQVAELEKRF--------------------QYQRYLSAPERD-----
--EFAASLKLTSTQV-----KIWFQ-----NRRYKSKRMR
>D_silvatica_NK4-A/1-60
RRKP---------------RVLFSQQQVYELERRF--------------------KQQRYLSAPERE-----
--QLASVLKLTSTQV-----KIWFQ-----NRRYKCKRQR
>D_silvatica_NK4-B-1/1-60
XXXX---------------XXXXXXXXXXXXXXXX--------------------XXXXXLSAPERD-----
--QLAASLKLTSTQV-----KIWFQ-----NRRYKSKRMH
>D_silvatica_NK4-B-2/1-60
KRKP---------------RILFSQNQVSELEKRF--------------------NLQRYLSAPERD-----
--QLAASLKLTSTQV-----KIWFQ-----NRRYKSKRMH
>H_graminicola_NK4-A/1-60
RRKP---------------RVLFSQAQVYELERRF--------------------KQQRYLSAPERE-----
--QLANVLKLTSTQV-----KIWFQ-----NRRYKCKRQR
>I_scapularis_NK4/1-60
RKKP---------------RVLFSQSQVFELERRF--------------------KQQKYLSAPERD-----
--HLASMLKLTSTQV-----KIWFQ-----NRRYKCKRQK
>L_elegans_NK4-A/1-60
RRKP---------------RVLFSQAQVYELERRF--------------------KQQRYLSAPERE-----
--QLANVLKLTSTQV-----KIWFQ-----NRRYKCKRQR
>L_elegans_NK4-B/1-60
KRRP---------------RVLFSQEQVSELERRF--------------------QFQRYLSAAERD-----
--EFAATLKLTSTQV-----KIWFQ-----NRRYKNKRSR
>L_polyphemus_Tin/1-60
RRKP---------------RVLFSQAQVYELERRF--------------------KQQRYLSAPERE-----
--QLASLLKLTSTQV-----KIWFQ-----NRRYKCKRQR
>P_opilio_NK4/1-60
RRKP---------------RVLFSQAQVYELERRF--------------------KQQRYLSAPERE-----
--QLATVLKLTSTQV-----KIWFQ-----NRRYKCKRQR
>P_tepidariorum_NK4-A/1-60
RRKP---------------RVLFSQAQVYELERRF--------------------KQQRYLSAPERE-----
--QLASVLKLTSTQV-----KIWFQ-----NRRYKCKRQR
>S_maritima_NK4/1-60
KRKP---------------RILFSQAQVYELERRF--------------------KQQRYLSAPERE-----
--HLAQMLKLTSTQV-----KIWFQ-----NRRYKCKRQR
>T_antipodiana_NK4-A/1-60
RRKP---------------RVLFSQAQVYELERRF--------------------KQQRYLSAPERE-----
--QLANVLKLTSTQV-----KIWFQ-----NRRYKCKRQR
>T_antipodiana_NK4-B/1-60
KRRP---------------RVLFSQEQVQELERRF--------------------QYQRYLSASERD-----
--DFAASLKLTSTQV-----KIWFQ-----NRRYKNKRLR
>T_castaneum_Tin/1-60
KRKP---------------RVLFSQAQVYELERRF--------------------KQQKYLSAPERE-----
--QMAQGLKLTPTQV-----KIWFQ-----NRRYKSKRQT
>T_clavata_NK4-A/1-60
RRKP---------------RVLFSQAQVYELERRF--------------------KQQRYLSAPERE-----
--QLANVLKLTSTQV-----KIWFQ-----NRRYKCKRQR
>T_clavata_NK4-B/1-60
KRRP---------------RVLFSQEQVQELERRF--------------------QYQRYLSASERD-----
--DFATSLKLTSTQV-----KIWFQ-----NRRYKNKRLR
>T_tridentatus_Tin/1-60
RRKP---------------RVLFSQAQVYELERRF--------------------KQQRYLSAPERE-----
--QLASLLKLTSTQV-----KIWFQ-----NRRYKCKRQR
>A_bruennichi_NK5-A/1-60
KKKT---------------RTVFTRSQVYQLEATF--------------------EMKRYLSSSERA-----
--GLASSLHLTETQV-----KIWFQ-----NRRNKWKRQM
>A_bruennichi_NK5-B/1-60
KKKT---------------RTVFTRSQVFQLESTF--------------------DMKRYLSSSERA-----
--GLAASLHLTETQV-----KIWFQ-----NRRNKWKRQL
>A_bruennichi_old_annotated_NK5-A/1-60
KKKT---------------RTVFTRSQVYQLEATF--------------------EMKRYLSSSERA-----
--GLASSLHLTETQV-----KIWFQ-----NRRNKWKRQM
>A_bruennichi_old_annotated_NK5-B/1-60
KKKT---------------RTVFTRSQVFQLESTF--------------------DMKRYLSSSERA-----
--GLAASLHLTETQV-----KIWFQ-----NRRNKWKRQL
>C_sculpturatus_NK5-A/1-60
KKKT---------------RTVFTRSQVFQLESTF--------------------DMKRYLSSSERA-----
--GLAASLHLTETQV-----KIWFQ-----NRRNKWKRQL
>C_sculpturatus_NK5-B/1-60
KKKT---------------RTVFTRSQVFQLESTF--------------------DMKRYLSSSERA-----
--GLAASLHLTETQV-----KIWFQ-----NRRNKWKRQL
>D_melanogaster_Hmx/1-60
KKKT---------------RTVFSRAQVFQLESTF--------------------DLKRYLSSSERA-----
--GLAASLRLTETQV-----KIWFQ-----NRRNKWKRQL
>D_plantarius_NK5-A/1-60
KKKT---------------RTVFTRSQVYQLEATF--------------------EMKRYLSSSERA-----
--GLASSLHLTETQV-----KIWFQ-----NRRNKWKRQM
>D_plantarius_NK5-B/1-60
KKKT---------------RTVFTRSQVFQLESTF--------------------DMKRYLSSSERA-----
--GLAASLHLTETQV-----KIWFQ-----NRRNKWKRQL
>D_silvatica_NK5-A/1-60
KKKT---------------RTVFTRSQVFQLESTF--------------------DMKRYLSSSERA-----
--GLAASLHLTETQV-----KIWFQ-----NRRNKWKRQL
>D_silvatica_NK5-B/1-60
KKKT---------------RTVFTRSQVYQLEATF--------------------EMKRYLSSTERA-----
--TLASSLNLTETQV-----KIWFQ-----NRRNKWKRQI
>H_graminicola_NK5-B-1/1-60
KKKT---------------RTVFTRSQVFQLESTF--------------------DMKRYLSSSERA-----
--GLAASLHLTETQV-----KIWFQ-----NRRNKWKRQL
>H_graminicola_NK5-B-2/1-60
KKKT---------------RTVFTRSQVYQLEATF--------------------EMKRYLSSSERA-----
--GLASSLNLTETQV-----KIWFQ-----NRRNKWKRQM
>I_scapularis_NK5/1-60
KKKT---------------RTVFTRSQVFQLESTF--------------------DMKRYLSSSERA-----
--GLAASLQLTETQV-----KIWFQ-----NRRNKWKRQL
>L_elegans_NK5-A/1-60
KKKT---------------RTVFTRSQVYQLEATF--------------------EMKRYLSSSERA-----
--GLASSLHLTETQV-----KIWFQ-----NRRNKWKRQM
>L_elegans_NK5-B/1-60
KKKT---------------RTVFTRSQVFQLESTF--------------------DMKRYLSSSERA-----
--GLAASLHLTETQV-----KIWFQ-----NRRNKWKRQL
>P_opilio_NK5/1-60
KKKT---------------RTVFTRSQVFQLESTF--------------------DMKRYLSSSERA-----
--GLAASLHLTETQV-----KIWFQ-----NRRNKWKRQL
>P_tepidariorum_NK5-A/1-60
KKKT---------------RTVFTRSQVFQLESTF--------------------DMKRYLSSSERA-----
--GLAASLHLTETQV-----KIWFQ-----NRRNKWKRQL
>P_tepidariorum_NK5-B/1-60
DKKT---------------RTVFTRSQVYQLEATF--------------------EMKRYLSSSERA-----
--GLASSLHLTETQV-----KIWFQ-----NRRNKWKRQM
>S_maritima_NK5/1-60
QKKT---------------RTVFSRHQVFQLESTF--------------------EMKRYLSSSERA-----
--ALASSLHLTETQV-----KIWFQ-----NRRNKWKRQV
>T_antipodiana_NK5-A/1-60
KKKT---------------RTVFTRSQVYQLEATF--------------------EMKRYLSSSERA-----
--GLASSLHLTETQV-----KIWFQ-----NRRNKWKRQM
>T_antipodiana_NK5-B/1-60
KKKT---------------RTVFTRSQVFQLESTF--------------------DMKRYLSSSERA-----
--GLAASLHLTETQV-----KIWFQ-----NRRNKWKRQL
>T_castaneum_Hmx/1-60
KKKT---------------RTVFSRSQVFQLESTF--------------------DMKRYLSSSERA-----
--GLAASLHLTETQV-----KIWFQ-----NRRNKWKRQL
>T_clavata_NK5-A/1-60
KKKT---------------RTVFTRSQVYQLEATF--------------------EMKRYLSSSERA-----
--GLASSLHLTETQV-----KIWFQ-----NRRNKWKRQM
>T_clavata_NK5-B/1-60
KKKT---------------RTVFTRSQVFQLESTF--------------------DMKRYLSSSERA-----
--GLAASLHLTETQV-----KIWFQ-----NRRNKWKRQL
>C_rotundicauda_Hmx_A/1-60
RKKT---------------RTVFTRSQVFQLESTF--------------------DLKRYLSSSERA-----
--GLAAGLHLTETQV-----KIWFQ-----NRRNKWKRQV
>C_rotundicauda_Hmx_B/1-60
KKKT---------------RTVFTRSQVFQLESTF--------------------DLKRYLSSSERA-----
--TLAACLRLTETQV-----KIWFQ-----NRRNKWKRQL
>C_rotundicauda_Hmx_C-a/1-60
KKKT---------------RTVFTRSQVFQLESTF--------------------DMKRYLSSSERA-----
--GLAACLHLTETQV-----KIWFQ-----NRRNKWKRQL
>C_rotundicauda_Hmx_C-b/1-60
KKKT---------------RTVFTRSQVFQLESTF--------------------DMKRYLSSSERA-----
--GLAACLHLTETQV-----KIWFQ-----NRRNKWKRQL
>C_rotundicauda_Hmx_D/1-60
KKKT---------------RTVFTRSQVFQLESTF--------------------DMKRYLSSSERA-----
--GLAACLHLTETQV-----KIWFQ-----NRRNKWKRQL
>C_rotundicauda_Hmx_E/1-60
KKKT---------------RTVFTRSQVFQLESTF--------------------DMKRYLSSSERA-----
--GLAASLHLTETQV-----KIWFQ-----NRRNKWKRQI
>L_polyphemus_Hmx_A/1-60
KKKT---------------RTVFTRSQVFQLESTF--------------------DLKRYLSSSERA-----
--GLAAGLHLTETQV-----KIWFQ-----NRRNKWKRQV
>L_polyphemus_Hmx_B1/1-60
KKKT---------------RTVFTRSQVFQLESTF--------------------DLKRYLSSSERA-----
--GLAACLHLTETQV-----KIWFQ-----NRRNKWKRQL
>L_polyphemus_Hmx_B2/1-60
XXXX---------------XTVFTRSQVFQLESTF--------------------DMKRYLSSSERA-----
--SLAACLRLTETQV-----KIWFQ-----NRRNKWKRQL
>L_polyphemus_Hmx_C/D/1-60
KKKT---------------RTVFTRSQVFQLESTF--------------------DMKRYLSSSERA-----
--GLAACLHLTETQV-----KIWFQ-----NRRNKWKRQL
>L_polyphemus_Hmx_E/1-60
KKKT---------------RTVFTRSQVFQLESTF--------------------DMKRYLSSSERA-----
--GLAASLHLTETQV-----KIWFQ-----NRRNKWKRQI
>T_tridentatus_Hmx_A/1-60
KKKT---------------RTVFTRSQVFQLESTF--------------------DLKRYLSSSERA-----
--GLAAGLHLTETQV-----KIWFQ-----NRRNKWKRQV
>T_tridentatus_Hmx_B/1-60
KKKT---------------RTVFTRSQVFQLESTF--------------------DLKRYLSSSERA-----
--TLAACLRLTETQV-----KIWFQ-----NRRNKWKRQL
>T_tridentatus_Hmx_C/1-60
KKKT---------------RTVFTRSQVFQLESTF--------------------DMKRYLSSSERA-----
--GLAACLHLTETQV-----KIWFQ-----NRRNKWKRQL
>T_tridentatus_Hmx_D/1-60
KKKT---------------RTVFTRSQVFQLESTF--------------------DMKRYLSSSERA-----
--GLAACLHLTETQV-----KIWFQ-----NRRNKWKRQL
>T_tridentatus_Hmx_E/1-60
KKKT---------------RTVFTRSQVFQLESTF--------------------DMKRYLSSSERA-----
--GLAASLHLTETQV-----KIWFQ-----NRRNKWKRQI
>A_bruennichi_NK6-A/1-60
KKHT---------------RPTFSGHQIYVLEKTF--------------------EQTKYLAGPERA-----
--KLAYALGMSESQV-----KVWFQ-----NRRTKWRKKH
>A_bruennichi_NK6-B/1-60
KKHT---------------RPTFSGHQIYVLEKTF--------------------EQTKYLAGPERA-----
--KLAYALGMSESQV-----KVWFQ-----NRRTKWRKKH
>A_bruennichi_old_annotated_NK6-A/1-60
KKHT---------------RPTFSGHQIYVLEKTF--------------------EQTKYLAGPERA-----
--KLAYALGMSESQV-----KVWFQ-----NRRTKWRKKH
>A_bruennichi_old_annotated_NK6-B/1-60
KKHT---------------RPTFSGHQIYVLEKTF--------------------EQTKYLAGPERA-----
--KLAYALGMSESQV-----KVWFQ-----NRRTKWRKKH
>C_rotundicauda_Hgtx_A/1-60
KKHT---------------RPTFSGHQIYVLEKTF--------------------EQTKYLAGPERA-----
--KLAYALGMSESQV-----KVWFQ-----NRRTKWRKKH
>C_rotundicauda_Hgtx_B/1-60
KKQT---------------RPTFSGHQIYVLEKTF--------------------EQTKYLAGPERA-----
--KLAYALGMSESQV-----KVWFQ-----NRRTKWRKKH
>C_rotundicauda_Hgtx_C/1-60
RKPT---------------RPTFSGRQIYFLEKTF--------------------EHTKYLAGPERT-----
--KLAVSLGLSESQV-----KVWFQ-----NRRTKWRKAR
>C_sculpturatus_NK6-A-1/1-60
KKHT---------------RPTFSGHQIYVLEKTF--------------------EQTKYLAGPERA-----
--KLAYALGMSESQV-----KVWFQ-----NRRTKWRKKH
>C_sculpturatus_NK6-A-2/1-60
KKAW---------------RPTFSGHQIYVLEKTF--------------------EQTKYLAGPERA-----
--KLAYALGMSESQV-----KVWFQ-----NRRTKWRKKN
>C_sculpturatus_NK6-B/1-60
KKHT---------------RPTFSGHQIYVLEKTF--------------------EQTKYLAGPERA-----
--KLAYALGMSESQV-----KVWFQ-----NRRTKWRKKH
>D_melanogaster_HGTX/1-60
KKHT---------------RPTFSGQQIFALEKTF--------------------EQTKYLAGPERA-----
--KLAYALGMSESQV-----KVWFQ-----NRRTKWRKRH
>D_plantarius_NK6-A/1-60
KKHT---------------RPTFSGHQIYVLEKTF--------------------EQTKYLAGPERA-----
--KLAYALGMSESQV-----KVWFQ-----NRRTKWRKKH
>D_plantarius_NK6-B/1-60
KKHT---------------RPTFSGHQIYVLEKTF--------------------EQTKYLAGPERA-----
--KLAYALGMSESQV-----KVWFQ-----NRRTKWRKKH
>D_silvatica_NK6-A/1-60
VKHT---------------RPTFSGHQIYVLEKTF--------------------EQSKYLAGPERA-----
--KLAYALGMAESQV-----KVWFQ-----NRRTKWRKKH
>H_graminicola_NK6-A/1-60
KKHT---------------RPTFSGHQIYVLEKTF--------------------EQTKYLAGPERA-----
--KLAYALGMSESQV-----KVWFQ-----NRRTKWRKKH
>H_graminicola_NK6-B/1-60
KKHT---------------RPTFSGHQIYVLEKTF--------------------EQTKYLAGPERA-----
--KLAYALGMSESQV-----KVWFQ-----NRRTKWRKKH
>I_scapularis_NK6/1-60
KKHT---------------RPTFSGHQIYVLEKTF--------------------EQTKYLAGPERA-----
--KLAYALGMSESQV-----KVWFQ-----NRRTKWRKKH
>L_elegans_NK6-A/1-60
KKHT---------------RPTFSGHQIYVLEKTF--------------------EQTKYLAGPERA-----
--KLAYALGMSESQV-----KVWFQ-----NRRTKWRKKH
>L_elegans_NK6-B/1-60
KKHT---------------RPTFSGHQIYVLEKTF--------------------EQTKYLAGPERA-----
--KLAYALGMSESQV-----KVWFQ-----NRRTKWRKKH
>L_polyphemus_Hgtx_A/1-60
KKHT---------------RPTFSGHQIYVLEKTF--------------------EQTKYLAGPERA-----
--KLAYALGMSESQV-----KVWFQ-----NRRTKWRKKH
>L_polyphemus_Hgtx_B/1-60
KKQT---------------RPTFSGHQIYVLEKTF--------------------EQTKYLAGPERA-----
--KLAYALGMSESQV-----KVWFQ-----NRRTKWRKKH
>P_opilio_NK6/1-60
KKHT---------------RPTFSGHQIYVLEKTF--------------------EQTKYLAGPERA-----
--KLAYALGMTESQV-----KVWFQ-----NRRTKWRKKH
>P_tepidariorum_NK6-A/1-60
KKHT---------------RPTFSGHQIYVLEKTF--------------------EQTKYLAGPERA-----
--KLAYGLGMSESQV-----KVWFQ-----NRRTKWRKKH
>P_tepidariorum_NK6-B/1-60
KKHT---------------RPTFSGHQIYVLEKTF--------------------EQTKYLAGPERA-----
--KLAYALGMSESQV-----KVWFQ-----NRRTKWRKKH
>S_maritima_NK6/1-60
KKHT---------------RPTFSGQQIFALEKTF--------------------EQTKYLAGPERA-----
--KLAYALGMSESQV-----KVWFQ-----NRRTKWRKKH
>T_antipodiana_NK6-A/1-60
KKHT---------------RPTFSGHQIYVLEKTF--------------------EQTKYLAGPERA-----
--KLAYALGMSESQV-----KVWFQ-----NRRTKWRKKH
>T_antipodiana_NK6-B/1-60
KKHT---------------RPTFSGHQIYVLEKTF--------------------EQTKYLAGPERA-----
--KLAYALGMSESQV-----KVWFQ-----NRRTKWRKKH
>T_castaneum_Hgtx/1-60
KKHT---------------RPTFSGQQIFALEKTF--------------------EQTKYLAGPERA-----
--KLAYALGMTESQV-----KVWFQ-----NRRTKWRKKH
>T_clavata_NK6-A/1-60
KKHT---------------RPTFSGHQIYVLEKTF--------------------EQTKYLAGPERA-----
--KLAYALGMSESQV-----KVWFQ-----NRRTKWRKKH
>T_clavata_NK6-B/1-60
KKHT---------------RPTFSGHQIYVLEKTF--------------------EQTKYLAGPERA-----
--KLAYALGMSESQV-----KVWFQ-----NRRTKWRKKH
>T_tridentatus_Hgtx_A/1-60
KKHT---------------RPTFSGHQIYVLEKTF--------------------EQTKYLAGPERA-----
--KLAYALGMSESQV-----KVWFQ-----NRRTKWRKKH
>T_tridentatus_Hgtx_B/1-60
KKQT---------------RPTFSGHQIYVLEKTF--------------------EQTKYLAGPERA-----
--KLAYALGMSESQV-----KVWFQ-----NRRTKWRKKH
>T_tridentatus_Hgtx_C/1-60
RKPT---------------RPTFSGRQIYFLEKTF--------------------EHTKYLAGPERT-----
--KLAVSLGLSESQV-----KVWFQ-----NRRTKWRKAR
>A_bruennichi_NK7-A/1-60
KKKA---------------RTTFTGRQIFELEKQF--------------------EIKKYLSSSERA-----
--EMAKLLNVTETQV-----KIWFQ-----NRRTKWKKQD
>A_bruennichi_NK7-B/1-60
RKKA---------------RTTFTGRQIFELEKQF--------------------EIKKYLSSSERA-----
--DMAKLLNVTETQV-----KIWFQ-----NRRTKWKKLE
>A_bruennichi_old_annotated_NK7-A/1-60
KKKA---------------RTTFTGRQIFELEKQF--------------------EIKKYLSSSERA-----
--EMAKLLNVTETQV-----KIWFQ-----NRRTKWKKQD
>A_bruennichi_old_annotated_NK7-B/1-60
RKKA---------------RTTFTGRQIFELEKQF--------------------EIKKYLSSSERA-----
--DMAKLLNVTETQV-----KIWFQ-----NRRTKWKKLE
>C_rotundicauda_Nk7_A/1-60
RKKA---------------RTTFTGRQIFELEKQF--------------------EIKKYLSSSERA-----
--EMAKLLNVTETQV-----KIWFQ-----NRRTKWKKQD
>C_rotundicauda_Nk7_B/1-60
RKKS---------------RTTFTGRQIFELEKQF--------------------EIKKYLSSNERA-----
--TMAKLLNVTEQQV-----KIWFQ-----NRRTKWKKLD
>C_rotundicauda_Nk7_C-a/1-60
RKKS---------------RTTFTGRQIFELEKQF--------------------EVKKYLSSSERA-----
--EMAKLLNVTEQQV-----KIWFQ-----NRRTKWKKKD
>C_rotundicauda_Nk7_C-b/1-60
RKKS---------------RTTFTGRQIFELEKQF--------------------EVKKYLSSSERA-----
--EMAKLLNVTEQQV-----KIWFQ-----NRRTKWKKKD
>C_sculpturatus_NK7-A/1-60
KKKA---------------RTTFTGRQIFELEKRF--------------------EVKKYLSSSERA-----
--EMAKLLNVTETQV-----KIWFQ-----NRRTKWKKQD
>C_sculpturatus_NK7-B/1-60
KKKA---------------RTTFTGRQIFELEKQF--------------------EVKKYLSSSERA-----
--DMAKLLNVTETQV-----KIWFQ-----NRRTKWKKQD
>D_melanogaster_NK7.1/1-60
KKKA---------------RTTFTGRQIFELEKMF--------------------ENKKYLSASERT-----
--EMAKLLMVTETQV-----KIWFQ-----NRRTKWKKQD
>D_plantarius_NK7-A/1-60
KKKA---------------RTTFTGRQIFELEKQF--------------------EIKKYLSSSERA-----
--EMAKLLNVTETQV-----KIWFQ-----NRRTKWKKQD
>D_plantarius_NK7-B/1-60
RKKA---------------RTTFTGRQIFELEKQF--------------------EIKKYLSSSERA-----
--EMAKLLNVTETQV-----KIWFQ-----NRRTKWKKQE
>D_silvatica_NK7-A/1-60
KKKA---------------RTTFTGRQIFELEKQF--------------------EIKKYLSSSERA-----
--EMAKLLNVTETQV-----KIWFQ-----NRRTKWKKQD
>D_silvatica_NK7-B/1-44
RKKA---------------RTTFTGRQIFELEKQF--------------------EIKKYLSSSERA-----
--DMAKLLNVTETQ--------------------------
>H_graminicola_NK7-A/1-60
KKKA---------------RTTFTGRQIFELEKQF--------------------EIKKYLSSSERA-----
--EMAKLLNVTETQV-----KIWFQ-----NRRTKWKKQD
>H_graminicola_NK7-B/1-60
RKKA---------------RTTFTGRQIFELEKQF--------------------EVKKYLSSSERS-----
--DMAKLLNVTETQV-----KIWFQ-----NRRTKWKKLE
>I_scapularis_NK7/1-60
KKKA---------------RTTFTGRQIFELEKQF--------------------EIKKYLSSSERA-----
--EMAKLLNVTETQV-----KIWFQ-----NRRTKWKKQD
>L_elegans_NK7-A/1-60
KKKA---------------RTTFTGRQIFELEKQF--------------------EIKKYLSSSERA-----
--EMAKLLNVTETQV-----KIWFQ-----NRRTKWKKQD
>L_elegans_NK7-B/1-60
RKKA---------------RTTFTGRQIFELEKQF--------------------EKKKYLSSSERA-----
--DMAKNLNVTETQV-----KIWFQ-----NRRTKWKKLE
>L_polyphemus_Nk7_A/1-60
RKKA---------------RTTFTGRQIFELEKQF--------------------EVKKYLSSSERA-----
--EMAKLLNVTETQV-----KIWFQ-----NRRTKWKKQD
>L_polyphemus_Nk7_B/1-60
RKKA---------------RTTFTGRQIFELEKQF--------------------EIKKYLSSSERA-----
--TMAKLLNVTEQQV-----KIWFQ-----NRRTKWKKLD
>L_polyphemus_Nk7_C/1-60
RKKS---------------RTTFTGRQIFELEKQF--------------------EIKKYLSSSERA-----
--EMAKLLNVTEQQV-----KIWFQ-----NRRTKWKKKD
>P_opilio_NK7/1-60
KKKA---------------RTTFTGRQIFELEKQF--------------------EIKKYLSSSERA-----
--DMAKLLNVTETQV-----KIWFQ-----NRRTKWKKQD
>P_tepidariorum_NK7-A/1-60
KKKA---------------RTTFTGRQIFELEKQF--------------------EIKKYLSSSERA-----
--EMAKLLNVTETQV-----KIWFQ-----NRRTKWKKQD
>P_tepidariorum_NK7-B/1-60
RKKA---------------RTTFTGRQIFELEKQF--------------------EKKKYLSSSERA-----
--DMAKNLNVTETQV-----KIWFQ-----NRRTKWKKLE
>S_maritima_NK7/1-60
KKKA---------------RTTFTGRQIFELEKQF--------------------EIKKYLSSSERA-----
--EMAKLLNVTETQV-----KIWFQ-----NRRTKWKKQD
>T_antipodiana_NK7-A/1-60
KKKA---------------RTTFTGRQIFELEKQF--------------------EIKKYLSSSERA-----
--EMAKLLNVTETQV-----KIWFQ-----NRRTKWKKQD
>T_antipodiana_NK7-B/1-60
RKKA---------------RTTFSGRQIFELEKQF--------------------EIKKYLSSSERA-----
--DMAKLLNVTETQV-----KIWFQ-----NRRTKWKKLE
>T_castaneum_NK7/1-60
KKKA---------------RTTFTGRQIFELEKQF--------------------EMKKYLSSSERS-----
--EMAKLLNVTETQV-----KIWFQ-----NRRTKWKKID
>T_clavata_NK7-A/1-60
KKKA---------------RTTFTGRQIFELEKQF--------------------EIKKYLSSSERA-----
--EMAKLLNVTETQV-----KIWFQ-----NRRTKWKKQD
>T_clavata_NK7-B/1-60
RKKA---------------RTTFSGRQIFELEKQF--------------------EIKKYLSSSERA-----
--DMAKLLNVTETQV-----KIWFQ-----NRRTKWKKLE
>T_tridentatus_Nk7_A/1-60
RKKA---------------RTTFTGRQIFELEKQF--------------------EIKKYLSSSERA-----
--EMAKLLNVTETQV-----KIWFQ-----NRRTKWKKQD
>T_tridentatus_Nk7_B/1-60
RKKS---------------RTTFTGRQIFELEKQF--------------------EIKKYLSSNERA-----
--TMAKLLNVTEQQV-----KIWFQ-----NRRTKWKKLD
>T_tridentatus_Nk7_C/1-60
RKKS---------------RTTFTGRQIFELEKQF--------------------EIKKYLSSSERA-----
--EMAKLLNVTEQQV-----KIWFQ-----NRRTKWKKKD
>A_bruennichi_Noto-B/1-60
MKRI---------------RTIFTPEQLERLETEF--------------------ERQQYMVGPERL-----
--FLASNLNLTESQV-----KIWFQ-----NRRIKWRKQH
>A_bruennichi_old_annotated_Noto-A/1-60
MKRI---------------RTIFTPEQLERLETEF--------------------ERQQYMVGPERL-----
--FLASNLNLTESQV-----KIWFQ-----NRRIKWRKQH
>C_rotundicauda_Not_A-a/1-60
AKRV---------------RTIFTAEQLDRLETEF--------------------ERQQYMVGPERL-----
--QLASALNLTEAQV-----KVWFQ-----NRRIKWRKQH
>C_rotundicauda_Not_A-b/1-60
AKRV---------------RTIFTAEQLDRLETEF--------------------ERQQYMVGPERL-----
--QLASALNLTEAQV-----KVWFQ-----NRRIKWRKQH
>C_rotundicauda_Not_B/1-60
TKRI---------------RTIFSVEQLNRLEAEF--------------------QQQQYMVGRERS-----
--HLASELNLTEAQV-----KVWFQ-----NRRIKWRKQH
>C_sculpturatus_Noto/1-60
TKRV---------------RTIFTPEQLERLESEF--------------------ERQQYMVGPERL-----
--YLASSLNLTEAQV-----KVWFQ-----NRRIKWRKQH
>D_melanogaster_CG18599/1-60
NKRV---------------RTIFTPEQLECLEAEF--------------------ERQQYMVGPERL-----
--YLAHTLKLTEAQV-----KVWFQ-----NRRIKWRKHH
>D_plantarius_Noto-A/1-48
AKRV---------------RTIFSGSQLERLEDEF--------------------QRTHYMVGSERS-----
--QLASQLNLNESQV-----KIW-----------------
>D_plantarius_Noto-B/1-48
MKRI---------------RTIFTPEQLERLELEF--------------------ERQQYMVGPERM-----
--YLASALGLSESQV-----KVW-----------------
>D_silvatica_Noto-B/1-60
AKRI---------------RTIFTPEQLERLETEF--------------------ERQQYMVGPERL-----
--YLASALNLTEAQV-----KVWFQ-----NRRIKWRKQH
>H_graminicola_Noto-A-1/1-60
MKRI---------------RTIFTPEQLERLESEF--------------------ERQQYMVGPERL-----
--YLASTLNLSESQV-----KIWFQ-----NRRIKWRKQH
>H_graminicola_Noto-A-2/1-60
MKRI---------------RTIFTPEQLERLESEF--------------------ERQQYMVGPERL-----
--YLASTLNLSESQV-----KIWFQ-----NRRIKWRKQH
>I_scapularis_Noto/1-60
ARRV---------------RTIFTADQLERLEAEF--------------------ERQQYMVGPERL-----
--YLAAALRLTEAQV-----KVWFQ-----NRRIKWRKQH
>L_elegans_Noto-A-1/1-60
NKRM---------------RTMFTQSQLDMLEREF--------------------QRQQYIVGPERA-----
--YLARSLKLTENQV-----KIWYQ-----NRRIKHRRLQ
>L_elegans_Noto-A-2/1-60
NKRM---------------RTMFTDAQLDVLEREF--------------------KRQQYIVGAERA-----
--YLAKSINLTENQV-----KIWFQ-----NRRIKHRRLQ
>L_elegans_Noto-B/1-60
AKRV---------------RTIFTANQLERLELEF--------------------ERQQYMVGPERM-----
--YLASALNLTESQV-----KIWFQ-----NRRIKWRKVH
>L_polyphemus_Not_A/1-60
AKRV---------------RTIFTAEQLDRLETEF--------------------ERQQYMVGPERL-----
--QLASALNLTEAQV-----KVWFQ-----NRRIKWRKQH
>L_polyphemus_Not_B/1-60
AKRI---------------RTIFTAEQLNRLEAEF--------------------LQQQYMVGRERS-----
--HLASELNLKEAQV-----KVWFQ-----NRRIKWRKQH
>P_opilio_Noto/1-60
SKRV---------------RTIFTPEQLERLEREF--------------------ERQQYMVGPERL-----
--YLASALQLSEAQV-----KVWFQ-----NRRIKWRKQH
>P_tepidariorum_Noto-A/1-60
SKRV---------------RTIFSADQMARLEQEF--------------------SRSQYMVGQERT-----
--YLAQVLNLTESQV-----KIWFQ-----NRRIKYRKQT
>P_tepidariorum_Noto-B/1-60
AKRI---------------RTIFTPDQLERLECEF--------------------ERQQYMVGPERM-----
--YLASALNLSESQV-----KIWFQ-----NRRIKWRKQH
>S_maritima_Noto/1-60
SRRI---------------RTTFSQEQIEKLEGKF--------------------KQQQYFTGPERK-----
--LFANSIELNDMQV-----KVWFQ-----NRRMKWRKEN
>T_antipodiana_Noto-B/1-60
MKRI---------------RTIFTPEQLERLESEF--------------------ERQQYMVGPERL-----
--FLASNLNLTESQV-----KIWFQ-----NRRIKWRKQH
>T_castaneum_Not/1-60
SKRV---------------RTIFTPEQLERLEAEF--------------------ERQQYMVGPERL-----
--YLAHTLQLTEAQV-----KVWFQ-----NRRIKWRKHH
>T_clavata_Noto-B/1-60
MKRI---------------RTIFTPEQLERLESEF--------------------ERQQYMVGPERL-----
--FLASNLNLTESQV-----KIWFQ-----NRRIKWRKQH
>T_tridentatus_Not_A1/1-60
AKRV---------------RTVFTNEQLDRLESEF--------------------NQQQYMVGPERQ-----
--RLAALLQLKDIQV-----KVWFQ-----NRRIKWRKQQ
>T_tridentatus_Not_A2/1-60
AKRV---------------RTIFTAEQLDRLETEF--------------------ERQQYMVGPERL-----
--QLASALNLTEAQV-----KVWFQ-----NRRIKWRKQH
>T_tridentatus_Not_B/1-60
TKRI---------------RTIFSVEQLNRLEAEF--------------------LQQQYMVGRERS-----
--HLASELNLTEAQV-----KVWFQ-----NRRIKWRKQH
>L_elegans_Noto-like-1/1-33
--------------------------------------------------------------GPGSE-----
--YFARSLKLTENQV-----KIWYQ-----NRRIKHRRLQ
>L_elegans_Noto-like-2/1-33
--------------------------------------------------------------GVEKA-----
--YLAQSLNMTENQV-----KVWYQ-----NRRKRHKTMK
>S_maritima_Noto-like-a/1-60
RKRI---------------RTAFTVKQMKKLEDTF--------------------ERVQYMVGEERK-----
--ELAASLGLSDVQV-----KVWFQ-----NRRIKWRKLM
>A_bruennichi_Tlx-A/1-60
RKKP---------------RTSFTRMQICELEKRF--------------------HKQKYLASAERA-----
--SLAKTLKMTDAQV-----KTWFQ-----NRRTKWRRQT
>A_bruennichi_Tlx-B/1-60
RKKP---------------RTSFTRMQICELEKRF--------------------HKQKYLASAERA-----
--ALAKQLKMTDAQV-----KTWFQ-----NRRTKWRRQT
>A_bruennichi_old_annotated_Tlx-A/1-60
RKKP---------------RTSFTRMQICELEKRF--------------------HKQKYLASAERA-----
--SLAKTLKMTDAQV-----KTWFQ-----NRRTKWRRQT
>A_bruennichi_old_annotated_Tlx-B/1-60
RKKP---------------RTSFTRMQICELEKRF--------------------HKQKYLASAERA-----
--ALAKQLKMTDAQV-----KTWFQ-----NRRTKWRRQT
>C_rotundicauda_Tlx_A1/1-60
RKKP---------------RTSFTRMQICELEKRF--------------------HKQKYLASAERA-----
--ALAKQLKMTDAQV-----KTWFQ-----NRRTKWRXXX
>C_rotundicauda_Tlx_A2/1-60
RKKP---------------RTSFTRMQICELEKRF--------------------HKQKYLASAERA-----
--ALAKQLKMTDAQV-----KTWFQ-----NRRTKWRYDI
>C_rotundicauda_Tlx_B/1-60
RKKP---------------RTSFTRLQICELEKWF--------------------QKHKYLPPSERS-----
--FLAKKLKMTGTQV-----KTWFQ-----NRRTKWRLGY
>C_sculpturatus_Tlx-A/1-60
RKKP---------------RTSFTRMQICELEKRF--------------------HKQKYLASAERA-----
--ALAKQLKMTDAQV-----KTWFQ-----NRRTKWSREY
>C_sculpturatus_Tlx-B/1-60
RKKP---------------RTSFTRMQICELEKRF--------------------HKQKYLASAERA-----
--ALAKQLKMTDAQV-----KTWFQ-----NRRTKWRRQT
>D_melanogaster_C15/1-60
RKKP---------------RTSFTRIQVAELEKRF--------------------HKQKYLASAERA-----
--ALARGLKMTDAQV-----KTWFQ-----NRRTKWRRQT
>D_plantarius_Tlx-A/1-57
RKKP---------------RTSFTRMQICELEKRF--------------------HKQKYLASAERA-----
--SLAKTLKMTDAQV-----KTWFQ-----NRRTKWR---
>D_plantarius_Tlx-B/1-57
RKKP---------------RTSFTRMQICELEKRF--------------------HKQKYLASAERA-----
--ALAKQLKMTDAQV-----KTWFQ-----NRRTKWR---
>D_silvatica_Tlx-A/1-57
RKKP---------------RTSFTRMQICELEKRF--------------------HKQKYLASAERA-----
--SLAKQLKMTDAQV-----KTWFQ-----NRRTKWR---
>D_silvatica_Tlx-B/1-57
RKKP---------------RTSFTRMQICELEKRF--------------------HKQKYLASAERA-----
--ALAKQLKMTDAQV-----KTWFQ-----NRRTKWR---
>H_graminicola_Tlx-A/1-57
RKKP---------------RTSFTRMQICELEKRF--------------------HKQKYLASAERA-----
--SLAKTLKMTDAQV-----KTWFQ-----NRRTKWR---
>H_graminicola_Tlx-B/1-57
RKKP---------------RTSFTRMQICELEKRF--------------------HKQKYLASAERA-----
--ALAKQLKMTDAQV-----KTWFQ-----NRRTKWR---
>I_scapularis_Tlx/1-60
PKKP---------------RTSFTRMQICELEKRF--------------------HKQKYLASAERA-----
--ALAKQLKMTDAQV-----KTWFQ-----NRRTKWRRQT
>L_elegans_Tlx-A/1-57
RKKP---------------RTSFTRMQICELEKRF--------------------HKQKYLASAERA-----
--SLAKTLKMTDAQV-----KTWFQ-----NRRTKWR---
>L_elegans_Tlx-B/1-60
RKKP---------------RTSFTRMQICELEKRF--------------------HKQKYLASAERA-----
--ALAKQLKMTDAQV-----KTWFQ-----NRRTKWRRQT
>L_polyphemus_Tlx_A1/2-a/1-60
RKKP---------------RTSFTRMQICELEKRF--------------------HKQKYLASAERA-----
--ALAKQLKMTDAQV-----KTWFQ-----NRRTKWRXXX
>L_polyphemus_Tlx_A1/2-b/1-60
RKKP---------------RTSFTRMQICELEKRF--------------------HKQKYLASAERA-----
--ALAKQLKMTDAQV-----KTWFQ-----NRRTKWRYDI
>L_polyphemus_Tlx_B/1-60
RKKP---------------RTSFTRLQICELEKWF--------------------QKHKYLASSERS-----
--CLAKQLKMTDTQV-----KTWFQ-----NRRTKWRLGL
>P_opilio_Tlx/1-57
RKKP---------------RTSFTRMQICELEKRF--------------------HKQKYLASAERA-----
--ALAKQLKMTDAQV-----KTWFQ-----NRRTKWR---
>P_tepidariorum_Tlx-A/1-60
RKKP---------------RTSFTRMQICELEKRF--------------------HKQKYLASAERA-----
--SLAKTLKMTDAQV-----KTWFQ-----NRRTKWRRQT
>P_tepidariorum_Tlx-B/1-60
RKKP---------------RTSFTRMQICELEKRF--------------------HKQKYLASAERA-----
--ALAKQLKMTDAQV-----KTWFQ-----NRRTKWRRQT
>S_maritima_Tlx/1-60
RKKP---------------RTSFTRMQICELEKRF--------------------HKQKYLASAERA-----
--SLAKALKMTDAQV-----KTWFQ-----NRRTKWRRQT
>T_antipodiana_Tlx-A/1-60
RKKP---------------RTSFTRMQICELEKRF--------------------HKQKYLASAERA-----
--SLAKTLKMTDAQV-----KTWFQ-----NRRTKWRRQT
>T_antipodiana_Tlx-B/1-60
RKKP---------------RTSFTRMQICELEKRF--------------------HKQKYLASAERA-----
--ALAKQLKMTDAQV-----KTWFQ-----NRRTKWRRQT
>T_castaneum_C15/1-60
RKKP---------------RTSFTRLQIAELEKRF--------------------HKQKYLASAERA-----
--ALAKTLKMTDAQV-----KTWFQ-----NRRTKWRRQT
>T_clavata_Tlx-A/1-57
RKKP---------------RTSFTRMQICELEKRF--------------------HKQKYLASAERA-----
--SLAKTLKMTDAQV-----KTWFQ-----NRRTKWR---
>T_clavata_Tlx-B/1-57
RKKP---------------RTSFTRMQICELEKRF--------------------HKQKYLASAERA-----
--ALAKQLKMTDAQV-----KTWFQ-----NRRTKWR---
>A_bruennichi_Lbx-A/1-60
KRKS---------------RTAFTNHQIFELEKRF--------------------LYQKYLSPADRD-----
--EIAQSLGLTNAQV-----ITWFQ-----NRRAKLKRDM
>A_bruennichi_Lbx-B/1-60
KRKS---------------RTAFTNHQIFELEKRF--------------------LYQKYLSPADRD-----
--EIAQSLGLTNAQV-----ITWFQ-----NRRAKLKRDM
>A_bruennichi_old_annotated_Lbx-A/1-60
KRKS---------------RTAFTNHQIFELEKRF--------------------LYQKYLSPADRD-----
--EIAQSLGLTNAQV-----ITWFQ-----NRRAKLKRDM
>A_bruennichi_old_annotated_Lbx-B/1-60
KRKS---------------RTAFTNHQIFELEKRF--------------------LYQKYLSPADRD-----
--EIAQSLGLTNAQV-----ITWFQ-----NRRAKLKRDM
>C_rotundicauda_Lbx_B1/1-60
KRKS---------------RTAFTNQQIFELEKRF--------------------LYQKYLSPADRD-----
--EIAQSLRLTNAQV-----ITWFQ-----NRRAKLKRDM
>C_rotundicauda_Lbx_B2/1-60
KRKS---------------RTAFTNHQIFELEKRF--------------------LYQKYLSPADRD-----
--EIAQRLRLTNAQV-----ITWFQ-----NRRAKLKRDM
>C_rotundicauda_Lbx_C/1-60
KRKS---------------RTAFTNHQIFELEKRF--------------------LYQKYLSPADRD-----
--EIAQSLGLTNAQV-----ITWFQ-----NRRAKLKRDV
>C_rotundicauda_Lbx_D-a/1-60
KRKS---------------RTAFTNHQIFELEKRF--------------------LYQKYLSPADRD-----
--EIAQSLNLTNAQV-----ITWFQ-----NRRAKLKRDM
>C_rotundicauda_Lbx_D-b/1-60
KRKS---------------RTAFTNHQIFELEKRF--------------------LYQKYLSPADRD-----
--EIAQSLNLTNAQV-----ITWFQ-----NRRAKLKRDM
>C_sculpturatus_Lbx-A/1-60
KRKS---------------RTAFTNHQIFELEKRF--------------------LYQKYLSPADRD-----
--EIAQSLGLTNAQV-----ITWFQ-----NRRAKLKRDM
>C_sculpturatus_Lbx-B/1-60
KRKS---------------RTAFTNHQIFELEKRF--------------------LYQKYLSPADRD-----
--EIAQSLGLTNAQV-----ITWFQ-----NRRAKLKRDM
>D_melanogaster_lbe/1-60
KRKS---------------RTAFTNHQIFELEKRF--------------------LYQKYLSPADRD-----
--EIAASLGLSNAQV-----ITWFQ-----NRRAKQKRDI
>D_melanogaster_lbl/1-60
KRKS---------------RTAFTNQQIFELEKRF--------------------LYQKYLSPADRD-----
--EIAGGLGLSNAQV-----ITWFQ-----NRRAKLKRDM
>D_plantarius_Lbx-A/1-60
KRKS---------------RTAFTNHQIFELEKRF--------------------LYQKYLSPADRD-----
--EIAQSLGLTNAQV-----ITWFQ-----NRRAKLKRDM
>D_plantarius_Lbx-B/1-60
KRKS---------------RTAFTNHQIFELEKRF--------------------LYQKYLSPADRD-----
--EIAQSLGLTNAQV-----ITWFQ-----NRRAKLKRDM
>D_silvatica_Lbx-A/1-60
KRKS---------------RTAFTNHQIFELEKRF--------------------LYQKYLSPADRD-----
--EIAQSLGLTNAQV-----ITWFQ-----NRRAKLKRDM
>D_silvatica_Lbx-B/1-60
KRKS---------------RTAFTNHQIFELEKRF--------------------LYQKYLSPADRD-----
--EIAQSLGLTNAQV-----ITWFQ-----NRRAKLKRDM
>H_graminicola_Lbx-A/1-60
KRKS---------------RTAFTNHQIFELEKRF--------------------LYQKYLSPADRD-----
--EIAQSLGLTNAQV-----ITWFQ-----NRRAKLKRDM
>H_graminicola_Lbx-B/1-60
KRKS---------------RTAFTNHQIFELERRF--------------------LHQKYLSPADRD-----
--EIAQSLGLTNAQV-----ITWFQ-----NRRAKLKRDM
>I_scapularis_Lbx/1-60
KRKS---------------RTAFTNHQIFELEKRF--------------------LYQKYLSPADRD-----
--EIAQSLGLTNAQV-----ITWFQ-----NRRAKLKRDM
>L_elegans_Lbx-A/1-60
KRKS---------------RTAFTNHQIFELEKRF--------------------LYQKYLSPADRD-----
--EIAQSLGLTNAQV-----ITWFQ-----NRRAKLKRDM
>L_elegans_Lbx-B/1-60
KRKS---------------RTAFTNHQIFELEKRF--------------------LYQKYLAPADRD-----
--EIAQSLGLTNAQV-----ITWFQ-----NRRAKLKRDM
>L_polyphemus_Lbx_A/1-60
KRKS---------------RTAFTNHQIFELEKRF--------------------LYQKYLSPADRD-----
--EIAQSLGLTNAQV-----ITWFQ-----NRRAKLKRDM
>L_polyphemus_Lbx_B1/1-60
KRKS---------------RTAFTNQQIFELEKRF--------------------LYQKYLSPADRD-----
--EIAQSLRLTNAQV-----ITWFQ-----NRRAKLKRDM
>L_polyphemus_Lbx_B2/1-60
KRKS---------------RTAFTNQQIFELEKRF--------------------LYQKYLSPADRD-----
--EIAQRLRLTNAQV-----ITWFQ-----NRRAKLKRDM
>L_polyphemus_Lbx_C/1-60
KRKS---------------RTAFTNHQIFELEKRF--------------------LYQKYLSPADRD-----
--EIAQSLGLTNAQV-----ITWFQ-----NRRAKLKRDV
>P_opilio_Lbx/1-60
KRKS---------------RTAFTNHQIFELEKRF--------------------LYQKYLSPADRD-----
--EIAQSLGLTNAQV-----ITWFQ-----NRRAKLKRDM
>P_tepidariorum_Lbx-A/1-60
KRKS---------------RTAFTNHQIFELEKRF--------------------LYQKYLSPADRD-----
--EIAQSLGLTNAQV-----ITWFQ-----NRRAKLKRDM
>P_tepidariorum_Lbx-B/1-60
KRKS---------------RTAFTNHQIYELEKRF--------------------LYQKYLAPADRD-----
--EISQSLGLTNAQV-----ITWFQ-----NRRAKLKRDM
>S_maritima_Lbx/1-60
KRKS---------------RTAFTNHQIFELEKRF--------------------LYQKYLSPADRD-----
--EIAQSLGLTNAQV-----ITWFQ-----NRRAKLKRDM
>T_antipodiana_Lbx-A/1-60
KRKS---------------RTAFTNHQIFELEKRF--------------------LYQKYLSPADRD-----
--EIAQSLGLTNAQV-----ITWFQ-----NRRAKLKRDM
>T_antipodiana_Lbx-B/1-60
KRKS---------------RTAFTNHQIFELEKRF--------------------LYQKYLSPADRD-----
--EIAQSLGLTNAQV-----ITWFQ-----NRRAKLKRDM
>T_castaneum_Lbx/1-60
KRKS---------------RTAFTNHQIFELEKRF--------------------LYQKYLSPADRD-----
--EIASSLGLTNAQV-----ITWFQ-----NRRAKLKRDM
>T_clavata_Lbx-A/1-60
KRKS---------------RTAFTNHQIFELEKRF--------------------LYQKYLSPADRD-----
--EIAQSLGLTNAQV-----ITWFQ-----NRRAKLKRDM
>T_clavata_Lbx-B/1-60
KRKS---------------RTAFTNHQIFELEKRF--------------------LYQKYLSPADRD-----
--EIAQSLGLTNAQV-----ITWFQ-----NRRAKLKRDM
>T_tridentatus_Lbx_A/1-60
KRKS---------------RTAFTNHQIFELEKRF--------------------LYQKYLSPADRD-----
--EIAQSLGLTNAQV-----ITWFQ-----NRRAKLKRDV
>T_tridentatus_Lbx_B1/1-60
KRKS---------------RTAFTNQQIFELEKRF--------------------LYQKYLSPADRD-----
--EIAQSLRLTNAQV-----ITWFQ-----NRRAKLKRDM
>T_tridentatus_Lbx_B2/1-60
KRKS---------------RTAFTNQQIFELEKRF--------------------LYQKYLSPADRD-----
--EIAQRLRLTNAQV-----ITWFQ-----NRRAKLKRDM
>T_tridentatus_Lbx_D/1-60
KRKS---------------RTAFTNHQIFELEKRF--------------------LYQKYLSPADRD-----
--EIAQSLNLTNAQV-----ITWFQ-----NRRAKLKRDM
>C_rotundicauda_Msx_A1/1-60
NRKP---------------RTPFTTQQLLTLERKF--------------------RTKQYLSIAERA-----
--EFSSSLSLTETLV-----KIWFQ-----NRRAKEKRLK
>C_rotundicauda_Msx_A2/1-60
NRKP---------------RTPFTTQQLLTLERKF--------------------RTKQYLSIAERA-----
--EFSSSLSLTETQV-----KIWFQ-----NRRAKEKRLK
>C_rotundicauda_Msx_B/1-54
---P---------------RTPFTTQQLLALERKF--------------------RTKQYLSIAERA-----
--EFSSSLNLTETQV-----KIWFQ-----NRRAKEK---
>C_rotundicauda_Msx_C/1-60
NRKP---------------RTPFTTQQLLALERKF--------------------RSKQYLSIAERA-----
--EFSSSLNLTETQV-----KIWFQ-----NRRAKEKRLK
>C_rotundicauda_Msx_D/1-60
SRKP---------------RTPFTTKQLFALEKMF--------------------QTKQYLSVAERA-----
--EISNSMNLTETQV-----KIWFQ-----NRRAKEKRLK
>D_melanogaster_Dr/1-60
NRKP---------------RTPFTTQQLLSLEKKF--------------------REKQYLSIAERA-----
--EFSSSLRLTETQV-----KIWFQ-----NRRAKAKRLQ
>L_polyphemus_Msx_6/1-60
NRKP---------------RTPFTTQQLMALERKF--------------------RRKQYLSISDRA-----
--EFSSSLNLTETQV-----KIWFQ-----NRRAKEKRLK
>L_polyphemus_Msx_A1/1-60
NRKP---------------RTPFTTQQLLTLERKF--------------------RTKQYLSIAERA-----
--EFSSSLSLTETQV-----KIWFQ-----NRRAKEKRLK
>L_polyphemus_Msx_A2/1-60
IRKP---------------RTPFTTQQLLTLERKF--------------------RTKQYLSIAERA-----
--EFSSSLSLTETQV-----KIWFQ-----NRRAKEKRLK
>L_polyphemus_Msx_C/1-60
NRKP---------------RTPFTTQQLLALERKF--------------------RSKQYLSIAERA-----
--EFSSSLNLTETQV-----KIWFQ-----NRRAKEKRLK
>L_polyphemus_Msx_D/1-60
SRKP---------------RTPFTTKQLLALEKMF--------------------QTKQYLSIAERA-----
--EFSSSMNLTETQV-----KIWFQ-----NRRAKEKRLK
>L_polyphemus_Msx_E1/1-60
NRKP---------------RTPFTTQQLLALERKF--------------------RTKQYLSIAERA-----
--EFSSSLNLTETQV-----KIWFQ-----NRRAKEKRLK
>L_polyphemus_Msx_E2/1-60
NRKL---------------RTPFTTQQLLALERKF--------------------LAKQYLSIAERA-----
--KFSISLTLTEAQV-----KIWFQ-----NRRAKEKRLK
>S_maritima_Msx/1-60
NRKP---------------RTPFTTQQLLALERKF--------------------RTKQYLSIAERA-----
--EFSSSLNLTETQV-----KIWFQ-----NRRAKAKRLQ
>T_castaneum_Msx-1/1-60
NRKP---------------RTPFTTQQLLALEKKF--------------------RDKQYLSIAERA-----
--EFSSSLRLTETQV-----KIWFQ-----NRRAKAKRLQ
>T_castaneum_Msx-2/1-60
NRKP---------------RTPFTTQQLLALEKKF--------------------RDKQYLSIAERA-----
--EFSSSLRLTETQV-----KIWFQ-----NRRAKAKRLQ
>T_tridentatus_Msx_A/1-60
NRKP---------------RTPFTTQQLLTLERKF--------------------RTKQYLSIAERA-----
--EFSSSLSLTETQV-----KIWFQ-----NRRAKEKRLK
>T_tridentatus_Msx_C/1-60
NRKP---------------RTPFTTQQLLALERKF--------------------RSKQYLSIAERA-----
--EFSSSLNLTETQV-----KIWFQ-----NRRAKEKRLK
>T_tridentatus_Msx_D/1-60
SRKP---------------RTPFTTKQLFALEKMF--------------------QTKQYLSVAERA-----
--EISNSMNLTETQV-----KIWFQ-----NRRAKEKRLK
>T_tridentatus_Msx_E/1-60
NRKP---------------RTPFTTQQLLALERKF--------------------RTKQYLSIAERA-----
--EFSSSLNLTETQV-----KIWFQ-----NRRAKEKRLK
>A_bruennichi_Msx1-A/1-60
NRKP---------------RTPFTAEQLMKLENKF--------------------RSKQYLSIAERA-----
--ELSSFLKLSETQV-----KIWFQ-----NRRAKDKRLR
>A_bruennichi_Msx1-B/1-60
NRKP---------------RTPFTTQQLLALERKF--------------------RSKQYLSIAERA-----
--EFSSSLNLTETQV-----KIWFQ-----NRRAKEKRLK
>A_bruennichi_old_annotated_Msx1-A/1-60
NRKP---------------RTPFTAEQLMKLENKF--------------------RSKQYLSIAERA-----
--ELSSFLKLSETQV-----KIWFQ-----NRRAKDKRLR
>A_bruennichi_old_annotated_Msx1-B/1-60
NRKP---------------RTPFTTQQLLALERKF--------------------RSKQYLSIAERA-----
--EFSSSLNLTETQV-----KIWFQ-----NRRAKEKRLK
>C_sculpturatus_Msx1-A/1-60
NRKP---------------RTPFTTQQLLALERKF--------------------RTKQYLSIAERA-----
--EFSSSLNLTETQV-----KIWFQ-----NRRAKEKRLK
>C_sculpturatus_Msx1-B/1-60
NRKP---------------RTPFTTQQLLALERKF--------------------RNKQYLSIAERA-----
--EFSSSLSLTETQV-----KIWFQ-----NRRAKEKRLK
>D_plantarius_Msx1-A/1-60
NRKP---------------RTPFSTQQLLALERKF--------------------RAKQYLSISERA-----
--EFSSSLKLTETQV-----KIWFQ-----NRRAKEKRLK
>D_plantarius_Msx1-B/1-60
NRKP---------------RTPFTTQQLLALERKF--------------------RSKQYLSIAERA-----
--EFSSSLSLTETQV-----KIWFQ-----NRRAKEKRLK
>D_silvatica_Msx1-A/1-60
NRKP---------------RTPFTTQQLSTLEKKF--------------------RTKQYLSISERA-----
--EFSGSLNLTETQV-----KIWFQ-----NRRAKEKRLK
>D_silvatica_Msx1-B/1-60
NRKP---------------RTPFTTQQLLALERKF--------------------RSKQYLSIAERA-----
--EFSSSLSLTETQV-----KIWFQ-----NRRAKEKRLK
>H_graminicola_Msx1-A/1-60
NRKP---------------RTPFTSQQLLNLEKKF--------------------RSKQYLSLSERA-----
--EFSSFLKLTEVQV-----KIWFQ-----NRRAKEKRLK
>H_graminicola_Msx1-B/1-60
NRKP---------------RTPFTTQQLLSLERKF--------------------RSKQYLSIAERA-----
--EFSSSLSLTETQV-----KIWFQ-----NRRAKEKRLK
>I_scapularis_Msx1/1-60
NRKP---------------RTPFTTQQLLALERKF--------------------RIKQYLSIAERA-----
--EFSSSLNLTETQV-----KIWFQ-----NRRAKEKRLK
>L_elegans_Msx1-B/1-60
NRKP---------------RTPFTTQQLLALERKF--------------------RSKQYLSIAERA-----
--EFSSSLSLTETQV-----KIWFQ-----NRRAKEKRLK
>P_opilio_Msx1/1-60
NRKP---------------RTPFTTQQLLALERKF--------------------RTKQYLSIAERA-----
--EFSSSLNLTETQV-----KIWFQ-----NRRAKEKRLK
>P_tepidariorum_Msx1-B/1-60
NRKP---------------RTPFTTQQLLALERKF--------------------RSKQYLSIAERA-----
--EFSSSLSLTETQV-----KIWFQ-----NRRAKEKRLK
>T_antipodiana_Msx1-A/1-60
HRKP---------------RTPFTTQQLLKLENKF--------------------RSKQYLSIAERA-----
--EFSNSLQLTEVQV-----KIWFQ-----NRRAKEKRLK
>T_antipodiana_Msx1-B/1-60
NRKP---------------RTPFTTQQLLSLEKKF--------------------RAKQYLSIAERA-----
--EFSSALSLTETQV-----KIWFQ-----NRRAKEKRLK
>T_clavata_Msx1-A/1-60
HRKP---------------RTPFTTQQLLKLENKF--------------------RSKQYLSIAERA-----
--EFSNSLQLTEAQV-----KIWFQ-----NRRAKERRLK
>T_clavata_Msx1-B/1-60
NRKP---------------RTPFTTQQLLSLEKKF--------------------RAKQYLSIAERA-----
--EFSSALSLTETQV-----KIWFQ-----NRRAKEKRLK
>A_bruennichi_Msx2-A/1-60
NRKP---------------RTPFTTQQLLSLERKF--------------------RAKQYLSIAERA-----
--EFSSSLNLTETQV-----KIWFQ-----NRRAKEKRLK
>A_bruennichi_Msx2-B/1-60
NRKP---------------RTPFTTQQLLALERKF--------------------RSKQYLSIAERA-----
--EFSSSLNLTETQV-----KIWFQ-----NRRAKEKRLK
>A_bruennichi_old_annotated_Msx2-A/1-60
NRKP---------------RTPFTTQQLLSLERKF--------------------RAKQYLSIAERA-----
--EFSSSLNLTETQV-----KIWFQ-----NRRAKEKRLK
>A_bruennichi_old_annotated_Msx2-B/1-60
NRKP---------------RTPFTTQQLLALERKF--------------------RSKQYLSIAERA-----
--EFSSSLNLTETQV-----KIWFQ-----NRRAKEKRLK
>C_sculpturatus_Msx2-A/1-60
NRKP---------------RTPFTTQQLLALERKF--------------------RNKQYLSIAERA-----
--EFSSSLNLTETQV-----KIWFQ-----NRRAKEKRLK
>C_sculpturatus_Msx2-B-1/1-60
NRKP---------------RTPFTTQQLLALERKF--------------------RTKQYLSIAERA-----
--EFSSSLNLTETQV-----KIWFQ-----NRRAKEKRLK
>C_sculpturatus_Msx2-B-2/1-60
NRKP---------------RTPFTTQQLLSLERKF--------------------RTKHYLSIAERA-----
--EFSSSLNLTETQV-----KIWFQ-----NRRAKEKRLK
>D_plantarius_Msx2-A/1-60
NRKP---------------RTPFTTQQLLALERKF--------------------RSKQYLSIAERA-----
--EFSSSLNLTETQV-----KIWFQ-----NRRAKEKRLK
>D_silvatica_Msx2-A-1/1-60
NRKP---------------RTPFTTQQLLALERKF--------------------RSKQYLSIAERA-----
--EFSSSLNLTETQV-----KIWFQ-----NRRAKEKRLK
>D_silvatica_Msx2-A-2/1-60
NRKP---------------RTPFTTQQLLALERKF--------------------RSKQYLSIAERA-----
--EFSSSLNLTETQV-----KIWFQ-----NRRAKKKRLM
>D_silvatica_Msx2-B/1-60
NRKP---------------RTPFTTQQLLALERKF--------------------RSKQYLSIAERA-----
--EFSSSLSLTETQV-----KIWFQ-----NRRAKEKRLK
>H_graminicola_Msx2-A/1-60
NRKP---------------RTPFTTQQLLSLERKF--------------------RSKQYLSIAERA-----
--EFSSSLSLTETQV-----KIWFQ-----NRRAKEKRLK
>H_graminicola_Msx2-B-1/1-60
NRKP---------------RTPFTTQQLLALERKF--------------------RSKQYLSIAERA-----
--EFSSSLNLTETQV-----KIWFQ-----NRRAKEKRLK
>H_graminicola_Msx2-B-2/1-60
NRKP---------------RTPFTTQQLLALERKF--------------------RSKQYLSIAERA-----
--EFSSSLNLTETQV-----KIWFQ-----NRRAKEKRLK
>I_scapularis_Msx2/1-60
NRKP---------------RTPFTTQQLLSLERKF--------------------RAKQYLSIAERA-----
--EFSSSLSLTETQV-----KIWFQ-----NRRAKEKRLK
>L_elegans_Msx2-A/1-60
NRKP---------------RTPFTTQQLLSLERKF--------------------RSKQYLSIAERA-----
--EFSSSLNLTETQV-----KIWFQ-----NRRAKEKRLK
>L_elegans_Msx2-B/1-60
NRKP---------------RTPFTTQQLLALERKF--------------------RSKQYLSIAERA-----
--EFSSSLNLTETQV-----KIWFQ-----NRRAKEKRLK
>P_opilio_Msx2/1-60
NRKP---------------RTPFTTQQLLALERKF--------------------RAKQYLSIAERA-----
--EFSSSLNLTETQV-----KIWFQ-----NRRAKEKRLK
>P_tepidariorum_Msx2-A/1-60
NRKP---------------RTPFTTQQLLSLERKF--------------------RSKQYLSIAERA-----
--EFSSSLNLTETQV-----KIWFQ-----NRRAKEKRLK
>P_tepidariorum_Msx2-B/1-60
NRKP---------------RTPFTTQQLLALERKF--------------------RSKQYLSIAERA-----
--EFSSSLNLTETQV-----KIWFQ-----NRRAKEKRLK
>T_antipodiana_Msx2-A/1-60
NRKP---------------RTPFTTQQLLSLERKF--------------------RAKQYLSIAERA-----
--EFSSSLNLTETQV-----KIWFQ-----NRRAKEKRLK
>T_antipodiana_Msx2-B/1-60
NRKP---------------RTPFTTQQLLALERKF--------------------RSKQYLSIAERA-----
--EFSSSLNLTETQV-----KIWFQ-----NRRAKEKRLK
>T_clavata_Msx2-A/1-60
NRKP---------------RTPFTTQQLLSLERKF--------------------RAKQYLSIAERA-----
--EFSSSLSLTETQV-----KIWFQ-----NRRAKEKRLK
>T_clavata_Msx2-B/1-60
NRKP---------------RTPFTTQQLLALERKF--------------------RSKQYLSIAERA-----
--EFSSSLNLTETQV-----KIWFQ-----NRRAKEKRLK
>C_rotundicauda_MsxL/1-60
GRSP---------------RIPFTTGQVSILEHKF--------------------QRTHYLSGLEVT-----
--ELSQILGLTETRV-----KIWFQ-----NRRARERRET
>C_sculpturatus_Msxlx/1-60
GRSA---------------RIPFSSHQVAALEEKF--------------------RLTQYLSSYEVT-----
--ELGHLLGISEIRV-----KIWFQ-----NRRARQRRER
>D_melanogaster_CG15696/1-60
GRLP---------------RIPFTPQQLQALENAY--------------------KESNYLSAEDAN-----
--KLADSLELTNTRV-----KIWFQ-----NRRARERREK
>D_silvatica_Msxlx/1-45
HRNP---------------RIPFTGCQVSALENKF--------------------CQTKYLNSSEVS-----
--QMSKKLQISDSRV-------------------------
>I_scapularis_Msxlx/1-60
GRNP---------------RIPFTGAQVSALEAQF--------------------LANRYLSGAQVH-----
--RIADNLGLTETRV-----KIWFQ-----NRRAREKRER
>L_polyphemus_MsxL/1-60
GRSP---------------RIPFTTGQVSILEHKF--------------------QRTHYLSGLEVT-----
--ELSQILGLTETRV-----KIWFQ-----NRRARERRET
>S_maritima_Msxlx/1-60
NSKL---------------QVPFTSLQLAILETHY--------------------KTNAYISGIDVT-----
--YLSVYLNLSPNKI-----KVWFQ-----NRRARERRLN
>T_castaneum_Msxlx/1-60
GRHP---------------RIPFTSYQLSVLEEKF--------------------KQSPYLSSEEVT-----
--MLSRQLQLVDVRV-----KIWFQ-----NRRARERRER
>T_tridentatus_MsxL/1-60
GRSP---------------RIPFTTAQVSILEHKF--------------------QRTHYLSGLEVT-----
--ELSQILGLTETRV-----KIWFQ-----NRRARERRET
>A_bruennichi_Hhex/1-60
RKGG---------------QIRFTSEQTGKLEKTF--------------------SDQKYLSPTERK-----
--RLASNLRLTERQV-----KTWFQ-----NRRAKWRRLK
>A_bruennichi_old_annotated_Hhex/1-60
RKGG---------------QIRFTSEQTGKLEKTF--------------------SDQKYLSPTERK-----
--RLASNLRLTERQV-----KTWFQ-----NRRAKWRRLK
>C_rotundicauda_Hex/1-60
RKGG---------------QIRFTNNQTTELEKVF--------------------ETQKYLSPPERK-----
--KMASVLRLTERQV-----KTWFQ-----NRRAKWRRIK
>C_sculpturatus_Hhex/1-60
RKGG---------------QIRFSTEQTCKLENMF--------------------KAQRYLSPPERK-----
--KMANILRLTERQV-----KTWFQ-----NRRAKWRRLK
>D_melanogaster_HHEX/1-60
RKGG---------------QIRFTSQQTKNLEARF--------------------ASSKYLSPEERR-----
--HLALQLKLTDRQV-----KTWFQ-----NRRAKWRRAN
>D_plantarius_Hhex/1-60
RKGG---------------QIRFTSEQTSTLENTF--------------------SEHKYLSSTERK-----
--RLATALRLSERQV-----KTWFQ-----NRRAKWRRIK
>D_silvatica_Hhex/1-44
RRGI---------------QIRFTYEQIKSLEDCF--------------------TDKKYLTASDRQ-----
--TLSHQLGLTERQ--------------------------
>H_graminicola_Hhex/1-60
RKGG---------------QIRFTSDQTGKLEKMF--------------------ADQKYLSPTERK-----
--RLASGLRLTERQV-----KTWFQ-----NRRAKWRRLK
>L_elegans_Hhex/1-60
RKGG---------------QIRFTSEQTGKLEKTF--------------------TEQKYLSPTERK-----
--RLASLLRLTERQV-----KTWFQ-----NRRAKWRRLK
>L_polyphemus_Hex/1-60
RKGG---------------QIRFTNNQTTELEKVF--------------------ETQKYLSPPERK-----
--KMASVLRLTERQV-----KTWFQ-----NRRAKWRRIK
>P_opilio_Hhex/1-60
RKGG---------------QIRFTTNQTGELEKTF--------------------RIHKYLSPSERR-----
--KLSHSLRLSERQV-----KTWFQ-----NRRAKWRRLK
>P_tepidariorum_Hhex/1-60
RKGG---------------QIRFTSEQTGKLEKTF--------------------SEQKYLSPTERK-----
--RLASLLTLTERQV-----KTWFQ-----NRRAKWRRLK
>S_maritima_Hhex/1-60
RKGG---------------QVRFSSDQTAELERKF--------------------DEQKYLTPPERR-----
--KLAKILRLSERQV-----KTWFQ-----NRRAKWRRLK
>T_antipodiana_Hhex/1-60
RKGG---------------QIRFTSEQTSKLEKTF--------------------SEQKYLSPTERK-----
--RLASSLRLTERQV-----KTWFQ-----NRRAKWRRLK
>T_castaneum_Hhex/1-60
RKGG---------------QVRFTANQTDALEKRF--------------------TSHKYLSPEDRK-----
--LLAESLKLTDRQV-----KTWFQ-----NRRAKWRRCN
>T_clavata_Hhex/1-60
RKGG---------------QIRFTSEQTGKLEKTF--------------------SEQKYLSPTERK-----
--RLASSLRLTERQV-----KTWFQ-----NRRAKWRRLK
>PB.1003.1.p1/209-268
PRRA---------------RTAFTYEQLVALENKF--------------------KTTRYLSVCERL-----
--NLALSLSLTETQV-----KIWFQ-----NRRTKWKKQN
>PB.1005.1.p1/231-290
KKKT---------------RTVFSRSQVFQLESTF--------------------DVKRYLSSSERA-----
--GLAASLHLTETQV-----KIWFQ-----NRRNKWKRQL
>PB.1005.2.p1/231-290
KKKT---------------RTVFSRSQVFQLESTF--------------------DVKRYLSSSERA-----
--GLAASLHLTETQV-----KIWFQ-----NRRNKWKRQL
>PB.1017.1.p1/175-234
NRKP---------------RTPFTTQQLLALERKF--------------------RNKQYLSIAERA-----
--EFSNSLNLTETQV-----KIWFQ-----NRRAKAKRLQ
>PB.1017.2.p1/175-234
NRKP---------------RTPFTTQQLLALERKF--------------------RNKQYLSIAERA-----
--EFSNSLNLTETQV-----KIWFQ-----NRRAKAKRLQ
>PB.1017.3.p1/175-234
NRKP---------------RTPFTTQQLLALERKF--------------------RNKQYLSIAERA-----
--EFSNSLNLTETQV-----KIWFQ-----NRRAKAKRLQ
>PB.1018.1.p1/154-213
NRKP---------------RTPFTTQQLMSLERKF--------------------RDKQYLSIAERA-----
--EFSSSLNLTETQV-----KIWFQ-----NRRAKAKRLQ
>PB.1021.1.p1/169-228
RKGG---------------QVRFSNDQTAELEGKF--------------------YSQKYLTPPERK-----
--KLAKKLQLSERQV-----KTWFQ-----NRRAKWRRLK
>PB.1021.2.p1/169-228
RKGG---------------QVRFSNDQTAELEGKF--------------------YSQKYLTPPERK-----
--KLAKKLQLSERQV-----KTWFQ-----NRRAKWRRLK
>PB.1021.3.p1/169-228
RKGG---------------QVRFSNDQTAELEGKF--------------------YSQKYLTPPERK-----
--KLAKKLQLSERQV-----KTWFQ-----NRRAKWRRLK
>PB.1830.1.p1/215-274
SKRI---------------RTAFSSTQLLELEREF--------------------SSNMYLSRLRRI-----
--EIATYLNLSEKQV-----KIWFQ-----NRRVKFKKED
>PB.1830.2.p1/215-274
SKRI---------------RTAFSSTQLLELEREF--------------------SSNMYLSRLRRI-----
--EIATYLNLSEKQV-----KIWFQ-----NRRVKFKKED
>PB.1830.3.p1/215-274
SKRI---------------RTAFSSTQLLELEREF--------------------SSNMYLSRLRRI-----
--EIATYLNLSEKQV-----KIWFQ-----NRRVKFKKED
>PB.1830.4.p1/215-274
SKRI---------------RTAFSSTQLLELEREF--------------------SSNMYLSRLRRI-----
--EIATYLNLSEKQV-----KIWFQ-----NRRVKFKKED
>PB.3341.1.p1/179-238
RRKR---------------RVLFTQAQVYELERRF--------------------KQQKYLSAPERE-----
--HLASLIHLTPTQV-----KIWFQ-----NHRYKHKRQA
>PB.3341.2.p1/179-238
RRKR---------------RVLFTQAQVYELERRF--------------------KQQKYLSAPERE-----
--HLASLIHLTPTQV-----KIWFQ-----NHRYKHKRQA
>PB.3341.3.p1/179-238
RRKR---------------RVLFTQAQVYELERRF--------------------KQQKYLSAPERE-----
--HLASLIHLTPTQV-----KIWFQ-----NHRYKHKRQA
>PB.3341.4.p1/179-238
RRKR---------------RVLFTQAQVYELERRF--------------------KQQKYLSAPERE-----
--HLASLIHLTPTQV-----KIWFQ-----NHRYKHKRQA
>PB.3341.5.p1/179-238
RRKR---------------RVLFTQAQVYELERRF--------------------KQQKYLSAPERE-----
--HLASLIHLTPTQV-----KIWFQ-----NHRYKHKRQA
>PB.3341.6.p1/179-238
RRKR---------------RVLFTQAQVYELERRF--------------------KQQKYLSAPERE-----
--HLASLIHLTPTQV-----KIWFQ-----NHRYKHKRQA
>PB.3341.7.p1/200-259
RRKR---------------RVLFTQAQVYELERRF--------------------KQQKYLSAPERE-----
--HLASLIHLTPTQV-----KIWFQ-----NHRYKHKRQA
>PB.3347.1.p1/253-312
KRKR---------------RVLFSKAQTYELERRF--------------------RQQRYLSAPERE-----
--HLASIIRLTPTQV-----KIWFQ-----NHRYKTKRAR
>PB.3347.2.p1/204-263
KRKR---------------RVLFSKAQTYELERRF--------------------RQQRYLSAPERE-----
--HLASIIRLTPTQV-----KIWFQ-----NHRYKTKRAR
>PB.3793.1.p1/138-197
EKRP---------------RTAFTNEQLQRLKKEF--------------------VENRYLTERRRQ-----
--DLAKELNLNESQI-----KIWFQ-----NKRAKIKKSN
>PB.7934.1.p1/142-201
KKRS---------------RTQFQHGQVFELERRF--------------------RHQRYLSGPERA-----
--ALAHALKLSENQV-----KIWFQ-----NRRYKTKKRT
>PB.8153.1.p1/148-207
PKRI---------------RTIFTPEQLEMLEREF--------------------ERQQYMVGPERI-----
--YLASTLNLTEAQV-----KVWFQ-----NRRIKWRKQH
>PB.8615.1.p1/299-358
NNTG---------------RTAFNTKQLTELEKEF--------------------HFNKYLTRARRI-----
--EIASALTLNETQV-----KIWFQ-----NRRMKQKKRM
>PB.8616.1.p1/191-250
TKRA---------------RTAYTSSQLVELEKEF--------------------HFNRYLCRPRRI-----
--ELAALLSLSERQI-----KIWFQ-----NRRMKFKKDQ
>PB.8616.2.p1/191-250
TKRA---------------RTAYTSSQLVELEKEF--------------------HFNRYLCRPRRI-----
--ELAALLSLSERQI-----KIWFQ-----NRRMKFKKDQ
>PB.8616.3.p1/208-267
TKRA---------------RTAYTSSQLVELEKEF--------------------HFNRYLCRPRRI-----
--ELAALLSLSERQI-----KIWFQ-----NRRMKFKKDQ
>PB.8616.4.p1/191-250
TKRA---------------RTAYTSSQLVELEKEF--------------------HFNRYLCRPRRI-----
--ELAALLSLSERQI-----KIWFQ-----NRRMKFKKDQ
>PB.8616.5.p1/191-250
TKRA---------------RTAYTSSQLVELEKEF--------------------HFNRYLCRPRRI-----
--ELAALLSLSERQI-----KIWFQ-----NRRMKFKKDQ
>PB.8616.6.p1/191-250
TKRA---------------RTAYTSSQLVELEKEF--------------------HFNRYLCRPRRI-----
--ELAALLSLSERQI-----KIWFQ-----NRRMKFKKDQ
>PB.8617.1.p1/233-292
PKRT---------------RQTYTRYQTLELEKEF--------------------HFNRYLTRRRRI-----
--EIAHALGLSERQI-----KIWFQ-----NRRMKAKKEN
>PB.8617.2.p1/227-286
PKRT---------------RQTYTRYQTLELEKEF--------------------HFNRYLTRRRRI-----
--EIAHALGLSERQI-----KIWFQ-----NRRMKAKKEN
>at_DN2391.t1.p1/337-396
GMLR---------------RAVFSDVQRKGLEKRF--------------------QIQKYISKPDRK-----
--KLAEKLGLKDSQV-----KIWFQ-----NRRMKWRNSK
>g10110.t1.p1/144-203
NRKP---------------RTPFTTQQLMSLERKF--------------------RDKQYLSIAERA-----
--EFSSSLNLTETQV-----KIWFQ-----NRRAKAKRLQ
>g10112.t1.p1/111-170
NRKP---------------RTPFSNEQLTELEDKF--------------------KDRQYLTISERA-----
--EFSGRLNLTEVQV-----KIWFQ-----NRRAKCKRLQ
>g11364.t1.p1/125-184
GMLR---------------RAVFSDVQRKGLEKRF--------------------QIQKYISKPDRK-----
--KLAEKLGLKDSQV-----KIWFQ-----NRRMKWRNSK
>g1625.t1.p1/203-262
PKRI---------------RTAFSPSQLLKLEHAF--------------------EKNHYVVGAERK-----
--QLAQSLGLTETQV-----KVWFQ-----NRRTKHKRIK
>g1627.t1.p1/194-253
PKRI---------------RTAFSPSQLLKLEHAF--------------------EKNHYVVGAERK-----
--QLAQSLGLTETQV-----KVWFQ-----NRRTKHKRLQ
>g1744.t1.p1/175-234
RSWS---------------RAVFSNLQRKGLEKRF--------------------VKQKYITKPDRR-----
--LLAASLGLTDAQV-----KVWFQ-----NRRMKWRHTM
>g1756.t1.p1/175-234
RSWS---------------RAVFSNLQRKGLEKRF--------------------VKQKYITKPDRR-----
--LLAASLGLTDAQV-----KVWFQ-----NRRMKWRHTM
>g2646.t1.p1/205-264
TRRR---------------RTAFTSEQLLELEKEF--------------------HMKKYLSLTERS-----
--HIAHSLRLSEVQV-----KIWFQ-----NRRAKWKRVK
>g4363.t1.p1/1-43
--------------------------------MEY--------------------HRNEYISRPRRF-----
--ELAENLELTETQI-----KIWFQ-----NRRAKDKRIE
>g6762.t1.p1/212-271
KKHT---------------RPTFSGQQIFALEKTF--------------------EQTKYLAGPERA-----
--KLAYALGMSESQV-----KVWFQ-----NRRTKWRKRH
>g6828.t1.p1/205-264
KRKS---------------RTAFTNHQIFELEKRF--------------------LYQKYLSPADRD-----
--EIAQSLGLTNAQV-----ITWFQ-----NRRAKLKRDV
>g6864.t1.p1/280-339
KKKA---------------RTTFTGRQIFELEKQF--------------------EVKKYLSSSERT-----
--EMAKLLNVTETQV-----KIWFQ-----NRRTKWKKLD
>g8689.t1.p1/170-229
KRKP---------------RVLFSQAQVYELERRF--------------------KQQRYLSAPERE-----
--HLANMLKLTSTQV-----KIWFQ-----NRRYKCKRQR
>g8691.t1.p1/185-244
RKKP---------------RTSFTRMQICELEKRF--------------------HKQKYLASAERA-----
--SLAKTLKMTDAQV-----KTWFQ-----NRRTKWRRQT
>g9718.t1.p1/106-175
RKQPVGENGLPRR-----LRTAYTNTQLLELEKEF--------------------HFNKYLCRPRRI-----
--EIAASLDLSERQV-----KVWFQ-----NRRMKHKRQS
>g9718.t2.p1/106-109
RKQP--------------------------------------------------------------------
----------------------------------------
>g9720.t1.p1/206-265
PKRQ---------------RTAYTRHQILELEKEF--------------------HFNRYLTRRRRI-----
--EIAHSLCLSERQI-----KIWFQ-----NRRMKWKKDN
>g9721.t1.p1/217-276
TKRQ---------------RTSYTRYQTLELEKEF--------------------HFNRYLTRRRRI-----
--EIAHALCLSERQI-----KIWFQ-----NRRMKWKKEH
>g9723.t1.p1/198-257
RKRG---------------RQTYTRYQTLELEKEF--------------------HFNRYLTRRRRI-----
--EIAHALCLTERQI-----KIWFQ-----NRRMKWKKEN
>g9725.t1.p1/268-327
VRKK---------------RKPYSKFQTLELEKEF--------------------LYNAYVSKQKRW-----
--ELARNLNLTERQV-----KIWFQ-----NRRMKNKKNT
