# Supplementary material for: The genome of a sea spider corroborates a shared Hox cluster motif in arthropods with a reduced posterior tagma
Source: BMC Biol. 2025 Jul 2;23:196. doi: 10.1186/s12915-025-02276-x (PMC12220506; doi:10.1186/s12915-025-02276-x)
Supplement: Supplementary file 3 — Additional file 3. [file 12915_2025_2276_MOESM3_ESM.zip › suppl-file7-gene_analysis/nkx/nk_INSTAR1.m8]

A_bruennichi_NK1-B-1	TRINITY_DN20982_c2_g1_i1.p1	0.983	60	1	0	1	60	209	268	8.720E-33	119	60
A_bruennichi_NK1-B-1	TRINITY_DN204578_c0_g1_i1.p1	0.633	60	22	0	1	60	140	199	1.372E-18	79	60
A_bruennichi_NK1-B-1	TRINITY_DN31084_c0_g2_i1.p1	0.644	59	21	0	1	59	133	191	3.561E-18	78	60
A_bruennichi_NK1-B-1	TRINITY_DN9152_c0_g1_i1.p1	0.614	57	22	0	2	58	111	167	3.298E-17	75	60
A_bruennichi_NK1-B-1	TRINITY_DN9152_c0_g1_i2.p1	0.614	57	22	0	2	58	111	167	3.298E-17	75	60
A_bruennichi_NK1-B-1	TRINITY_DN12323_c0_g1_i1.p1	0.649	57	20	0	2	58	206	262	4.533E-17	74	60
A_bruennichi_NK1-B-1	TRINITY_DN13938_c1_g1_i1.p1	0.637	58	21	0	2	59	167	224	4.533E-17	74	60
A_bruennichi_NK1-B-1	TRINITY_DN13938_c1_g1_i2.p1	0.637	58	21	0	2	59	167	224	4.533E-17	74	60
A_bruennichi_NK1-B-1	TRINITY_DN98526_c0_g2_i1.p1	0.603	58	23	0	2	59	111	168	1.500E-15	70	60
A_bruennichi_NK1-B-1	TRINITY_DN12341_c0_g1_i2.p1	0.614	57	22	0	2	58	176	232	1.500E-15	70	60
A_bruennichi_NK1-B-1	TRINITY_DN12341_c0_g1_i1.p1	0.614	57	22	0	2	58	176	232	1.500E-15	70	60
A_bruennichi_NK1-B-1	TRINITY_DN3014_c2_g1_i1.p1	0.596	57	23	0	2	58	281	337	1.500E-15	70	60
A_bruennichi_NK1-B-1	TRINITY_DN23573_c0_g2_i1.p1	0.637	58	21	0	2	59	31	88	3.897E-15	69	60
A_bruennichi_NK1-B-1	TRINITY_DN2034_c0_g1_i1.p1	0.596	57	23	0	2	58	155	211	3.897E-15	69	60
A_bruennichi_NK1-B-1	TRINITY_DN2034_c0_g1_i2.p1	0.596	57	23	0	2	58	155	211	3.897E-15	69	60
A_bruennichi_NK1-B-1	TRINITY_DN5539_c0_g1_i1.p1	0.566	60	26	0	1	60	148	207	5.358E-15	68	60
A_bruennichi_NK1-B-1	TRINITY_DN243_c0_g1_i1.p1	0.586	58	24	0	1	58	194	251	6.840E-14	65	60
A_bruennichi_NK1-B-1	TRINITY_DN1632_c4_g1_i2.p1	0.586	58	24	0	1	58	203	260	6.840E-14	65	60
A_bruennichi_NK1-B-1	TRINITY_DN1632_c4_g1_i1.p1	0.586	58	24	0	1	58	203	260	6.840E-14	65	60
A_bruennichi_NK1-B-1	TRINITY_DN29221_c1_g1_i1.p1	0.500	58	29	0	2	59	186	243	1.778E-13	64	60
A_bruennichi_NK1-B-1	TRINITY_DN20982_c0_g1_i1.p1	0.517	56	27	0	5	60	216	271	4.624E-13	63	60
A_bruennichi_NK1-B-1	TRINITY_DN2055_c1_g1_i1.p1	0.561	57	25	0	2	58	130	186	6.358E-13	63	60
A_bruennichi_NK1-B-1	TRINITY_DN238351_c0_g1_i1.p1	0.533	60	28	0	1	60	15	74	8.743E-13	62	60
A_bruennichi_NK1-B-1	TRINITY_DN6757_c0_g2_i2.p1	0.578	57	24	0	2	58	192	248	8.743E-13	62	60
A_bruennichi_NK1-B-1	TRINITY_DN6757_c0_g2_i1.p1	0.578	57	24	0	2	58	192	248	8.743E-13	62	60
A_bruennichi_NK1-B-1	TRINITY_DN6757_c0_g2_i3.p1	0.578	57	24	0	2	58	192	248	8.743E-13	62	60
A_bruennichi_NK1-B-1	TRINITY_DN6757_c0_g2_i4.p1	0.578	57	24	0	2	58	192	248	8.743E-13	62	60
A_bruennichi_NK1-B-1	TRINITY_DN117838_c0_g1_i1.p1	0.525	59	28	0	2	60	6	64	1.654E-12	61	60
A_bruennichi_NK1-B-1	TRINITY_DN117838_c0_g1_i3.p1	0.525	59	28	0	2	60	216	274	1.654E-12	61	60
A_bruennichi_NK1-B-1	TRINITY_DN2352_c0_g1_i1.p1	0.542	59	27	0	2	60	139	197	4.301E-12	60	60
A_bruennichi_NK1-B-1	TRINITY_DN29359_c0_g2_i3.p1	0.526	57	27	0	2	58	63	119	8.137E-12	59	60
A_bruennichi_NK1-B-1	TRINITY_DN29359_c0_g2_i1.p1	0.526	57	27	0	2	58	64	120	8.137E-12	59	60
A_bruennichi_NK1-B-1	TRINITY_DN21884_c0_g1_i1.p1	0.491	57	29	0	2	58	56	112	8.137E-12	59	60
A_bruennichi_NK1-B-1	TRINITY_DN191_c0_g3_i1.p1	0.561	57	25	0	2	58	140	196	8.137E-12	59	60
A_bruennichi_NK1-B-1	TRINITY_DN18236_c2_g1_i1.p1	0.508	57	28	0	2	58	101	157	8.137E-12	59	60
A_bruennichi_NK1-B-1	TRINITY_DN44463_c0_g1_i2.p1	0.555	54	24	0	5	58	303	356	1.539E-11	59	60
A_bruennichi_NK1-B-1	TRINITY_DN22_c19_g1_i2.p1	0.482	58	30	0	2	59	177	234	4.006E-11	57	60
A_bruennichi_NK1-B-1	TRINITY_DN22_c19_g1_i1.p1	0.482	58	30	0	2	59	224	281	4.006E-11	57	60
A_bruennichi_NK1-B-1	TRINITY_DN7438_c0_g1_i2.p1	0.508	57	28	0	2	58	99	155	4.006E-11	57	60
A_bruennichi_NK1-B-1	TRINITY_DN22_c19_g1_i3.p1	0.482	58	30	0	2	59	177	234	4.006E-11	57	60
A_bruennichi_NK1-B-1	TRINITY_DN1632_c8_g1_i1.p1	0.534	58	27	0	2	59	180	237	4.006E-11	57	60
A_bruennichi_NK1-B-1	TRINITY_DN13032_c0_g2_i1.p1	0.517	58	28	0	2	59	74	131	5.511E-11	57	60
A_bruennichi_NK1-B-1	TRINITY_DN5945_c0_g1_i1.p1	0.483	60	31	0	1	60	213	272	7.581E-11	57	60
A_bruennichi_NK1-B-1	TRINITY_DN2209_c3_g3_i1.p1	0.482	58	30	0	2	59	95	152	1.043E-10	56	60
A_bruennichi_NK1-B-1	TRINITY_DN5428_c0_g1_i3.p1	0.508	57	28	0	2	58	228	284	1.435E-10	56	60
A_bruennichi_NK1-B-1	TRINITY_DN5428_c0_g1_i4.p1	0.508	57	28	0	2	58	228	284	1.435E-10	56	60
A_bruennichi_NK1-B-1	TRINITY_DN5428_c0_g1_i5.p1	0.508	57	28	0	2	58	228	284	1.435E-10	56	60
A_bruennichi_NK1-B-1	TRINITY_DN5428_c0_g1_i1.p1	0.508	57	28	0	2	58	228	284	1.435E-10	56	60
A_bruennichi_NK1-B-1	TRINITY_DN5428_c0_g1_i2.p1	0.508	57	28	0	2	58	228	284	1.435E-10	56	60
A_bruennichi_NK1-B-1	TRINITY_DN21596_c1_g1_i1.p1	0.517	58	28	0	2	59	90	147	2.716E-10	55	60
A_bruennichi_NK1-B-1	TRINITY_DN4728_c1_g1_i1.p1	0.473	57	30	0	2	58	141	197	2.716E-10	55	60
A_bruennichi_NK1-B-1	TRINITY_DN3973_c1_g1_i3.p1	0.526	57	27	0	2	58	205	261	2.716E-10	55	60
A_bruennichi_NK1-B-1	TRINITY_DN3973_c1_g1_i4.p1	0.526	57	27	0	2	58	205	261	2.716E-10	55	60
A_bruennichi_NK1-B-1	TRINITY_DN3973_c1_g1_i2.p1	0.526	57	27	0	2	58	254	310	2.716E-10	55	60
A_bruennichi_NK1-B-1	TRINITY_DN3973_c1_g1_i5.p1	0.526	57	27	0	2	58	254	310	2.716E-10	55	60
A_bruennichi_NK1-B-1	TRINITY_DN8124_c0_g3_i1.p1	0.473	57	30	0	2	58	139	195	3.736E-10	55	60
A_bruennichi_NK1-B-1	TRINITY_DN4137_c0_g1_i2.p1	0.509	51	25	0	8	58	176	226	5.140E-10	54	60
A_bruennichi_NK1-B-1	TRINITY_DN1637_c1_g2_i1.p1	0.508	57	28	0	2	58	206	262	7.072E-10	54	60
A_bruennichi_NK1-B-1	TRINITY_DN1986_c1_g1_i1.p1	0.457	59	31	0	2	60	105	163	1.339E-09	53	60
A_bruennichi_NK1-B-1	TRINITY_DN1986_c1_g1_i2.p1	0.457	59	31	0	2	60	105	163	1.339E-09	53	60
A_bruennichi_NK1-B-1	TRINITY_DN21_c2_g2_i1.p1	0.438	57	31	0	3	59	254	310	1.339E-09	53	60
A_bruennichi_NK1-B-1	TRINITY_DN2435_c0_g1_i1.p2	0.491	57	29	0	2	58	209	265	1.842E-09	53	60
A_bruennichi_NK1-B-1	TRINITY_DN2435_c0_g1_i2.p2	0.491	57	29	0	2	58	209	265	1.842E-09	53	60
A_bruennichi_NK1-B-1	TRINITY_DN2435_c0_g1_i4.p2	0.491	57	29	0	2	58	209	265	1.842E-09	53	60
A_bruennichi_NK1-B-1	TRINITY_DN2435_c0_g1_i5.p2	0.491	57	29	0	2	58	209	265	1.842E-09	53	60
A_bruennichi_NK1-B-1	TRINITY_DN2435_c0_g1_i6.p2	0.491	57	29	0	2	58	209	265	1.842E-09	53	60
A_bruennichi_NK1-B-1	TRINITY_DN2435_c0_g1_i7.p2	0.491	57	29	0	2	58	209	265	1.842E-09	53	60
A_bruennichi_NK1-B-1	TRINITY_DN2435_c0_g1_i8.p2	0.491	57	29	0	2	58	209	265	1.842E-09	53	60
A_bruennichi_NK1-B-1	TRINITY_DN2052_c0_g1_i1.p1	0.491	57	29	0	2	58	188	244	1.842E-09	53	60
A_bruennichi_NK1-B-1	TRINITY_DN21_c2_g1_i2.p1	0.421	57	32	0	3	59	251	307	2.535E-09	52	60
A_bruennichi_NK1-B-1	TRINITY_DN1347_c0_g2_i1.p1	0.473	57	30	0	2	58	49	105	3.489E-09	52	60
A_bruennichi_NK1-B-1	TRINITY_DN1347_c0_g2_i2.p1	0.473	57	30	0	2	58	49	105	3.489E-09	52	60
A_bruennichi_NK1-B-1	TRINITY_DN35_c0_g2_i2.p1	0.465	58	30	0	2	59	46	103	3.489E-09	52	60
A_bruennichi_NK1-B-1	TRINITY_DN35_c0_g2_i3.p1	0.465	58	30	0	2	59	88	145	3.489E-09	52	60
A_bruennichi_NK1-B-1	TRINITY_DN2435_c0_g1_i1.p1	0.473	57	30	0	2	58	210	266	3.489E-09	52	60
A_bruennichi_NK1-B-1	TRINITY_DN2435_c0_g1_i2.p1	0.473	57	30	0	2	58	210	266	3.489E-09	52	60
A_bruennichi_NK1-B-1	TRINITY_DN2435_c0_g1_i4.p1	0.473	57	30	0	2	58	210	266	3.489E-09	52	60
A_bruennichi_NK1-B-1	TRINITY_DN2435_c0_g1_i5.p1	0.473	57	30	0	2	58	210	266	3.489E-09	52	60
A_bruennichi_NK1-B-1	TRINITY_DN2435_c0_g1_i6.p1	0.473	57	30	0	2	58	210	266	3.489E-09	52	60
A_bruennichi_NK1-B-1	TRINITY_DN2435_c0_g1_i7.p1	0.473	57	30	0	2	58	210	266	3.489E-09	52	60
A_bruennichi_NK1-B-1	TRINITY_DN2435_c0_g1_i8.p1	0.473	57	30	0	2	58	210	266	3.489E-09	52	60
A_bruennichi_NK1-B-1	TRINITY_DN5409_c0_g2_i2.p1	0.491	57	29	0	3	59	696	752	3.489E-09	52	60
A_bruennichi_NK1-B-1	TRINITY_DN5409_c0_g2_i3.p1	0.491	57	29	0	3	59	696	752	3.489E-09	52	60
A_bruennichi_NK1-B-1	TRINITY_DN18724_c0_g1_i1.p1	0.500	50	25	0	1	50	204	253	4.801E-09	51	60
A_bruennichi_NK1-B-1	TRINITY_DN9898_c0_g1_i5.p1	0.472	55	29	0	5	59	30	84	9.093E-09	51	60
A_bruennichi_NK1-B-1	TRINITY_DN30796_c0_g1_i1.p1	0.462	54	29	0	4	57	178	231	9.093E-09	51	60
A_bruennichi_NK1-B-1	TRINITY_DN9898_c0_g1_i2.p1	0.472	55	29	0	5	59	235	289	9.093E-09	51	60
A_bruennichi_NK1-B-1	TRINITY_DN9898_c0_g1_i1.p1	0.472	55	29	0	5	59	235	289	9.093E-09	51	60
A_bruennichi_NK1-B-1	TRINITY_DN9777_c0_g1_i10.p1	0.466	60	30	0	1	57	218	277	9.093E-09	51	60
A_bruennichi_NK1-B-1	TRINITY_DN9777_c0_g1_i3.p1	0.466	60	30	0	1	57	218	277	9.093E-09	51	60
A_bruennichi_NK1-B-1	TRINITY_DN9777_c0_g1_i4.p1	0.466	60	30	0	1	57	218	277	9.093E-09	51	60
A_bruennichi_NK1-B-1	TRINITY_DN9777_c0_g1_i9.p1	0.466	60	30	0	1	57	218	277	9.093E-09	51	60
A_bruennichi_NK1-B-1	TRINITY_DN816_c0_g1_i1.p1	0.438	57	31	0	2	58	248	304	9.093E-09	51	60
A_bruennichi_NK1-B-1	TRINITY_DN816_c0_g1_i3.p1	0.438	57	31	0	2	58	248	304	9.093E-09	51	60
A_bruennichi_NK1-B-1	TRINITY_DN9777_c0_g1_i2.p1	0.466	60	30	0	1	57	334	393	9.093E-09	51	60
A_bruennichi_NK1-B-1	TRINITY_DN9777_c0_g1_i5.p1	0.466	60	30	0	1	57	334	393	9.093E-09	51	60
A_bruennichi_NK1-B-1	TRINITY_DN9777_c0_g1_i6.p1	0.466	60	30	0	1	57	334	393	9.093E-09	51	60
A_bruennichi_NK1-B-1	TRINITY_DN9777_c0_g1_i8.p1	0.466	60	30	0	1	57	334	393	9.093E-09	51	60
A_bruennichi_NK1-B-1	TRINITY_DN17448_c0_g4_i1.p1	0.491	57	29	0	2	58	161	217	1.722E-08	50	60
A_bruennichi_NK1-B-1	TRINITY_DN21_c2_g1_i1.p1	0.393	61	34	0	3	59	251	311	1.613E-07	47	60
A_bruennichi_NK1-B-1	TRINITY_DN5409_c0_g2_i1.p1	0.444	54	29	0	2	55	158	211	1.613E-07	47	60
A_bruennichi_NK1-B-1	TRINITY_DN5409_c0_g2_i4.p1	0.444	54	29	0	2	55	158	211	1.613E-07	47	60
A_bruennichi_NK1-B-1	TRINITY_DN50054_c0_g4_i1.p1	0.685	35	11	0	25	59	1	35	1.099E-06	45	60
A_bruennichi_NK1-B-1	TRINITY_DN128749_c0_g1_i1.p1	0.782	23	5	0	37	59	3	25	7.495E-06	42	60
A_bruennichi_NK1-B-1	TRINITY_DN816_c0_g1_i2.p1	0.425	47	26	0	12	58	3	49	7.495E-06	42	60
A_bruennichi_NK1-B-1	TRINITY_DN816_c0_g1_i4.p1	0.391	46	27	0	13	58	1	46	1.340E-04	39	60
A_bruennichi_NK1-B-1	TRINITY_DN125885_c0_g1_i1.p2	0.533	30	14	0	2	31	145	174	6.660E-04	37	60
T_tridentatus_Slou_A	TRINITY_DN20982_c2_g1_i1.p1	0.983	60	1	0	1	60	209	268	8.720E-33	119	60
T_tridentatus_Slou_A	TRINITY_DN204578_c0_g1_i1.p1	0.633	60	22	0	1	60	140	199	1.372E-18	79	60
T_tridentatus_Slou_A	TRINITY_DN31084_c0_g2_i1.p1	0.644	59	21	0	1	59	133	191	3.561E-18	78	60
T_tridentatus_Slou_A	TRINITY_DN9152_c0_g1_i1.p1	0.614	57	22	0	2	58	111	167	3.298E-17	75	60
T_tridentatus_Slou_A	TRINITY_DN9152_c0_g1_i2.p1	0.614	57	22	0	2	58	111	167	3.298E-17	75	60
T_tridentatus_Slou_A	TRINITY_DN12323_c0_g1_i1.p1	0.649	57	20	0	2	58	206	262	4.533E-17	74	60
T_tridentatus_Slou_A	TRINITY_DN13938_c1_g1_i1.p1	0.637	58	21	0	2	59	167	224	4.533E-17	74	60
T_tridentatus_Slou_A	TRINITY_DN13938_c1_g1_i2.p1	0.637	58	21	0	2	59	167	224	4.533E-17	74	60
T_tridentatus_Slou_A	TRINITY_DN98526_c0_g2_i1.p1	0.603	58	23	0	2	59	111	168	1.500E-15	70	60
T_tridentatus_Slou_A	TRINITY_DN12341_c0_g1_i2.p1	0.614	57	22	0	2	58	176	232	1.500E-15	70	60
T_tridentatus_Slou_A	TRINITY_DN12341_c0_g1_i1.p1	0.614	57	22	0	2	58	176	232	1.500E-15	70	60
T_tridentatus_Slou_A	TRINITY_DN3014_c2_g1_i1.p1	0.596	57	23	0	2	58	281	337	1.500E-15	70	60
T_tridentatus_Slou_A	TRINITY_DN23573_c0_g2_i1.p1	0.637	58	21	0	2	59	31	88	3.897E-15	69	60
T_tridentatus_Slou_A	TRINITY_DN2034_c0_g1_i1.p1	0.596	57	23	0	2	58	155	211	3.897E-15	69	60
T_tridentatus_Slou_A	TRINITY_DN2034_c0_g1_i2.p1	0.596	57	23	0	2	58	155	211	3.897E-15	69	60
T_tridentatus_Slou_A	TRINITY_DN5539_c0_g1_i1.p1	0.566	60	26	0	1	60	148	207	5.358E-15	68	60
T_tridentatus_Slou_A	TRINITY_DN243_c0_g1_i1.p1	0.586	58	24	0	1	58	194	251	6.840E-14	65	60
T_tridentatus_Slou_A	TRINITY_DN1632_c4_g1_i2.p1	0.586	58	24	0	1	58	203	260	6.840E-14	65	60
T_tridentatus_Slou_A	TRINITY_DN1632_c4_g1_i1.p1	0.586	58	24	0	1	58	203	260	6.840E-14	65	60
T_tridentatus_Slou_A	TRINITY_DN29221_c1_g1_i1.p1	0.500	58	29	0	2	59	186	243	1.778E-13	64	60
T_tridentatus_Slou_A	TRINITY_DN20982_c0_g1_i1.p1	0.517	56	27	0	5	60	216	271	4.624E-13	63	60
T_tridentatus_Slou_A	TRINITY_DN2055_c1_g1_i1.p1	0.561	57	25	0	2	58	130	186	6.358E-13	63	60
T_tridentatus_Slou_A	TRINITY_DN238351_c0_g1_i1.p1	0.533	60	28	0	1	60	15	74	8.743E-13	62	60
T_tridentatus_Slou_A	TRINITY_DN6757_c0_g2_i2.p1	0.578	57	24	0	2	58	192	248	8.743E-13	62	60
T_tridentatus_Slou_A	TRINITY_DN6757_c0_g2_i1.p1	0.578	57	24	0	2	58	192	248	8.743E-13	62	60
T_tridentatus_Slou_A	TRINITY_DN6757_c0_g2_i3.p1	0.578	57	24	0	2	58	192	248	8.743E-13	62	60
T_tridentatus_Slou_A	TRINITY_DN6757_c0_g2_i4.p1	0.578	57	24	0	2	58	192	248	8.743E-13	62	60
T_tridentatus_Slou_A	TRINITY_DN117838_c0_g1_i1.p1	0.525	59	28	0	2	60	6	64	1.654E-12	61	60
T_tridentatus_Slou_A	TRINITY_DN117838_c0_g1_i3.p1	0.525	59	28	0	2	60	216	274	1.654E-12	61	60
T_tridentatus_Slou_A	TRINITY_DN2352_c0_g1_i1.p1	0.542	59	27	0	2	60	139	197	4.301E-12	60	60
T_tridentatus_Slou_A	TRINITY_DN29359_c0_g2_i3.p1	0.526	57	27	0	2	58	63	119	8.137E-12	59	60
T_tridentatus_Slou_A	TRINITY_DN29359_c0_g2_i1.p1	0.526	57	27	0	2	58	64	120	8.137E-12	59	60
T_tridentatus_Slou_A	TRINITY_DN21884_c0_g1_i1.p1	0.491	57	29	0	2	58	56	112	8.137E-12	59	60
T_tridentatus_Slou_A	TRINITY_DN191_c0_g3_i1.p1	0.561	57	25	0	2	58	140	196	8.137E-12	59	60
T_tridentatus_Slou_A	TRINITY_DN18236_c2_g1_i1.p1	0.508	57	28	0	2	58	101	157	8.137E-12	59	60
T_tridentatus_Slou_A	TRINITY_DN44463_c0_g1_i2.p1	0.555	54	24	0	5	58	303	356	1.539E-11	59	60
T_tridentatus_Slou_A	TRINITY_DN22_c19_g1_i2.p1	0.482	58	30	0	2	59	177	234	4.006E-11	57	60
T_tridentatus_Slou_A	TRINITY_DN22_c19_g1_i1.p1	0.482	58	30	0	2	59	224	281	4.006E-11	57	60
T_tridentatus_Slou_A	TRINITY_DN7438_c0_g1_i2.p1	0.508	57	28	0	2	58	99	155	4.006E-11	57	60
T_tridentatus_Slou_A	TRINITY_DN22_c19_g1_i3.p1	0.482	58	30	0	2	59	177	234	4.006E-11	57	60
T_tridentatus_Slou_A	TRINITY_DN1632_c8_g1_i1.p1	0.534	58	27	0	2	59	180	237	4.006E-11	57	60
T_tridentatus_Slou_A	TRINITY_DN13032_c0_g2_i1.p1	0.517	58	28	0	2	59	74	131	5.511E-11	57	60
T_tridentatus_Slou_A	TRINITY_DN5945_c0_g1_i1.p1	0.483	60	31	0	1	60	213	272	7.581E-11	57	60
T_tridentatus_Slou_A	TRINITY_DN2209_c3_g3_i1.p1	0.482	58	30	0	2	59	95	152	1.043E-10	56	60
T_tridentatus_Slou_A	TRINITY_DN5428_c0_g1_i3.p1	0.508	57	28	0	2	58	228	284	1.435E-10	56	60
T_tridentatus_Slou_A	TRINITY_DN5428_c0_g1_i4.p1	0.508	57	28	0	2	58	228	284	1.435E-10	56	60
T_tridentatus_Slou_A	TRINITY_DN5428_c0_g1_i5.p1	0.508	57	28	0	2	58	228	284	1.435E-10	56	60
T_tridentatus_Slou_A	TRINITY_DN5428_c0_g1_i1.p1	0.508	57	28	0	2	58	228	284	1.435E-10	56	60
T_tridentatus_Slou_A	TRINITY_DN5428_c0_g1_i2.p1	0.508	57	28	0	2	58	228	284	1.435E-10	56	60
T_tridentatus_Slou_A	TRINITY_DN21596_c1_g1_i1.p1	0.517	58	28	0	2	59	90	147	2.716E-10	55	60
T_tridentatus_Slou_A	TRINITY_DN4728_c1_g1_i1.p1	0.473	57	30	0	2	58	141	197	2.716E-10	55	60
T_tridentatus_Slou_A	TRINITY_DN3973_c1_g1_i3.p1	0.526	57	27	0	2	58	205	261	2.716E-10	55	60
T_tridentatus_Slou_A	TRINITY_DN3973_c1_g1_i4.p1	0.526	57	27	0	2	58	205	261	2.716E-10	55	60
T_tridentatus_Slou_A	TRINITY_DN3973_c1_g1_i2.p1	0.526	57	27	0	2	58	254	310	2.716E-10	55	60
T_tridentatus_Slou_A	TRINITY_DN3973_c1_g1_i5.p1	0.526	57	27	0	2	58	254	310	2.716E-10	55	60
T_tridentatus_Slou_A	TRINITY_DN8124_c0_g3_i1.p1	0.473	57	30	0	2	58	139	195	3.736E-10	55	60
T_tridentatus_Slou_A	TRINITY_DN4137_c0_g1_i2.p1	0.509	51	25	0	8	58	176	226	5.140E-10	54	60
T_tridentatus_Slou_A	TRINITY_DN1637_c1_g2_i1.p1	0.508	57	28	0	2	58	206	262	7.072E-10	54	60
T_tridentatus_Slou_A	TRINITY_DN1986_c1_g1_i1.p1	0.457	59	31	0	2	60	105	163	1.339E-09	53	60
T_tridentatus_Slou_A	TRINITY_DN1986_c1_g1_i2.p1	0.457	59	31	0	2	60	105	163	1.339E-09	53	60
T_tridentatus_Slou_A	TRINITY_DN21_c2_g2_i1.p1	0.438	57	31	0	3	59	254	310	1.339E-09	53	60
T_tridentatus_Slou_A	TRINITY_DN2435_c0_g1_i1.p2	0.491	57	29	0	2	58	209	265	1.842E-09	53	60
T_tridentatus_Slou_A	TRINITY_DN2435_c0_g1_i2.p2	0.491	57	29	0	2	58	209	265	1.842E-09	53	60
T_tridentatus_Slou_A	TRINITY_DN2435_c0_g1_i4.p2	0.491	57	29	0	2	58	209	265	1.842E-09	53	60
T_tridentatus_Slou_A	TRINITY_DN2435_c0_g1_i5.p2	0.491	57	29	0	2	58	209	265	1.842E-09	53	60
T_tridentatus_Slou_A	TRINITY_DN2435_c0_g1_i6.p2	0.491	57	29	0	2	58	209	265	1.842E-09	53	60
T_tridentatus_Slou_A	TRINITY_DN2435_c0_g1_i7.p2	0.491	57	29	0	2	58	209	265	1.842E-09	53	60
T_tridentatus_Slou_A	TRINITY_DN2435_c0_g1_i8.p2	0.491	57	29	0	2	58	209	265	1.842E-09	53	60
T_tridentatus_Slou_A	TRINITY_DN2052_c0_g1_i1.p1	0.491	57	29	0	2	58	188	244	1.842E-09	53	60
T_tridentatus_Slou_A	TRINITY_DN21_c2_g1_i2.p1	0.421	57	32	0	3	59	251	307	2.535E-09	52	60
T_tridentatus_Slou_A	TRINITY_DN1347_c0_g2_i1.p1	0.473	57	30	0	2	58	49	105	3.489E-09	52	60
T_tridentatus_Slou_A	TRINITY_DN1347_c0_g2_i2.p1	0.473	57	30	0	2	58	49	105	3.489E-09	52	60
T_tridentatus_Slou_A	TRINITY_DN35_c0_g2_i2.p1	0.465	58	30	0	2	59	46	103	3.489E-09	52	60
T_tridentatus_Slou_A	TRINITY_DN35_c0_g2_i3.p1	0.465	58	30	0	2	59	88	145	3.489E-09	52	60
T_tridentatus_Slou_A	TRINITY_DN2435_c0_g1_i1.p1	0.473	57	30	0	2	58	210	266	3.489E-09	52	60
T_tridentatus_Slou_A	TRINITY_DN2435_c0_g1_i2.p1	0.473	57	30	0	2	58	210	266	3.489E-09	52	60
T_tridentatus_Slou_A	TRINITY_DN2435_c0_g1_i4.p1	0.473	57	30	0	2	58	210	266	3.489E-09	52	60
T_tridentatus_Slou_A	TRINITY_DN2435_c0_g1_i5.p1	0.473	57	30	0	2	58	210	266	3.489E-09	52	60
T_tridentatus_Slou_A	TRINITY_DN2435_c0_g1_i6.p1	0.473	57	30	0	2	58	210	266	3.489E-09	52	60
T_tridentatus_Slou_A	TRINITY_DN2435_c0_g1_i7.p1	0.473	57	30	0	2	58	210	266	3.489E-09	52	60
T_tridentatus_Slou_A	TRINITY_DN2435_c0_g1_i8.p1	0.473	57	30	0	2	58	210	266	3.489E-09	52	60
T_tridentatus_Slou_A	TRINITY_DN5409_c0_g2_i2.p1	0.491	57	29	0	3	59	696	752	3.489E-09	52	60
T_tridentatus_Slou_A	TRINITY_DN5409_c0_g2_i3.p1	0.491	57	29	0	3	59	696	752	3.489E-09	52	60
T_tridentatus_Slou_A	TRINITY_DN18724_c0_g1_i1.p1	0.500	50	25	0	1	50	204	253	4.801E-09	51	60
T_tridentatus_Slou_A	TRINITY_DN9898_c0_g1_i5.p1	0.472	55	29	0	5	59	30	84	9.093E-09	51	60
T_tridentatus_Slou_A	TRINITY_DN30796_c0_g1_i1.p1	0.462	54	29	0	4	57	178	231	9.093E-09	51	60
T_tridentatus_Slou_A	TRINITY_DN9898_c0_g1_i2.p1	0.472	55	29	0	5	59	235	289	9.093E-09	51	60
T_tridentatus_Slou_A	TRINITY_DN9898_c0_g1_i1.p1	0.472	55	29	0	5	59	235	289	9.093E-09	51	60
T_tridentatus_Slou_A	TRINITY_DN9777_c0_g1_i10.p1	0.466	60	30	0	1	57	218	277	9.093E-09	51	60
T_tridentatus_Slou_A	TRINITY_DN9777_c0_g1_i3.p1	0.466	60	30	0	1	57	218	277	9.093E-09	51	60
T_tridentatus_Slou_A	TRINITY_DN9777_c0_g1_i4.p1	0.466	60	30	0	1	57	218	277	9.093E-09	51	60
T_tridentatus_Slou_A	TRINITY_DN9777_c0_g1_i9.p1	0.466	60	30	0	1	57	218	277	9.093E-09	51	60
T_tridentatus_Slou_A	TRINITY_DN816_c0_g1_i1.p1	0.438	57	31	0	2	58	248	304	9.093E-09	51	60
T_tridentatus_Slou_A	TRINITY_DN816_c0_g1_i3.p1	0.438	57	31	0	2	58	248	304	9.093E-09	51	60
T_tridentatus_Slou_A	TRINITY_DN9777_c0_g1_i2.p1	0.466	60	30	0	1	57	334	393	9.093E-09	51	60
T_tridentatus_Slou_A	TRINITY_DN9777_c0_g1_i5.p1	0.466	60	30	0	1	57	334	393	9.093E-09	51	60
T_tridentatus_Slou_A	TRINITY_DN9777_c0_g1_i6.p1	0.466	60	30	0	1	57	334	393	9.093E-09	51	60
T_tridentatus_Slou_A	TRINITY_DN9777_c0_g1_i8.p1	0.466	60	30	0	1	57	334	393	9.093E-09	51	60
T_tridentatus_Slou_A	TRINITY_DN17448_c0_g4_i1.p1	0.491	57	29	0	2	58	161	217	1.722E-08	50	60
T_tridentatus_Slou_A	TRINITY_DN21_c2_g1_i1.p1	0.393	61	34	0	3	59	251	311	1.613E-07	47	60
T_tridentatus_Slou_A	TRINITY_DN5409_c0_g2_i1.p1	0.444	54	29	0	2	55	158	211	1.613E-07	47	60
T_tridentatus_Slou_A	TRINITY_DN5409_c0_g2_i4.p1	0.444	54	29	0	2	55	158	211	1.613E-07	47	60
T_tridentatus_Slou_A	TRINITY_DN50054_c0_g4_i1.p1	0.685	35	11	0	25	59	1	35	1.099E-06	45	60
T_tridentatus_Slou_A	TRINITY_DN128749_c0_g1_i1.p1	0.782	23	5	0	37	59	3	25	7.495E-06	42	60
T_tridentatus_Slou_A	TRINITY_DN816_c0_g1_i2.p1	0.425	47	26	0	12	58	3	49	7.495E-06	42	60
T_tridentatus_Slou_A	TRINITY_DN816_c0_g1_i4.p1	0.391	46	27	0	13	58	1	46	1.340E-04	39	60
T_tridentatus_Slou_A	TRINITY_DN125885_c0_g1_i1.p2	0.533	30	14	0	2	31	145	174	6.660E-04	37	60
T_tridentatus_Scro_D	TRINITY_DN1632_c8_g1_i1.p1	0.900	60	6	0	1	60	179	238	1.180E-28	108	60
T_tridentatus_Scro_D	TRINITY_DN3973_c1_g1_i3.p1	0.859	57	8	0	2	58	205	261	1.001E-26	102	60
T_tridentatus_Scro_D	TRINITY_DN3973_c1_g1_i4.p1	0.859	57	8	0	2	58	205	261	1.001E-26	102	60
T_tridentatus_Scro_D	TRINITY_DN3973_c1_g1_i2.p1	0.859	57	8	0	2	58	254	310	1.001E-26	102	60
T_tridentatus_Scro_D	TRINITY_DN3973_c1_g1_i5.p1	0.859	57	8	0	2	58	254	310	1.001E-26	102	60
T_tridentatus_Scro_D	TRINITY_DN191_c0_g3_i1.p1	0.589	56	23	0	5	60	143	198	1.500E-15	70	60
T_tridentatus_Scro_D	TRINITY_DN50054_c0_g4_i1.p1	0.828	35	6	0	25	59	1	35	7.366E-15	68	60
T_tridentatus_Scro_D	TRINITY_DN12323_c0_g1_i1.p1	0.543	57	26	0	2	58	206	262	2.274E-12	61	60
T_tridentatus_Scro_D	TRINITY_DN29221_c1_g1_i1.p1	0.500	60	30	0	1	60	185	244	8.137E-12	59	60
T_tridentatus_Scro_D	TRINITY_DN3014_c2_g1_i1.p1	0.500	56	28	0	3	58	282	337	2.117E-11	58	60
T_tridentatus_Scro_D	TRINITY_DN5539_c0_g1_i1.p1	0.490	55	28	0	5	59	152	206	5.511E-11	57	60
T_tridentatus_Scro_D	TRINITY_DN98526_c0_g2_i1.p1	0.526	57	27	0	3	59	112	168	5.511E-11	57	60
T_tridentatus_Scro_D	TRINITY_DN12341_c0_g1_i2.p1	0.526	57	27	0	2	58	176	232	5.511E-11	57	60
T_tridentatus_Scro_D	TRINITY_DN12341_c0_g1_i1.p1	0.526	57	27	0	2	58	176	232	5.511E-11	57	60
T_tridentatus_Scro_D	TRINITY_DN23573_c0_g2_i1.p1	0.525	59	28	0	1	59	30	88	1.043E-10	56	60
T_tridentatus_Scro_D	TRINITY_DN2034_c0_g1_i1.p1	0.508	57	28	0	2	58	155	211	1.974E-10	55	60
T_tridentatus_Scro_D	TRINITY_DN2034_c0_g1_i2.p1	0.508	57	28	0	2	58	155	211	1.974E-10	55	60
T_tridentatus_Scro_D	TRINITY_DN2055_c1_g1_i1.p1	0.491	57	29	0	2	58	130	186	2.716E-10	55	60
T_tridentatus_Scro_D	TRINITY_DN1637_c1_g2_i1.p1	0.508	57	28	0	2	58	206	262	3.736E-10	55	60
T_tridentatus_Scro_D	TRINITY_DN21596_c1_g1_i1.p1	0.454	55	29	0	5	59	93	147	5.140E-10	54	60
T_tridentatus_Scro_D	TRINITY_DN31084_c0_g2_i1.p1	0.491	59	30	0	2	60	134	192	9.731E-10	53	60
T_tridentatus_Scro_D	TRINITY_DN13938_c1_g1_i1.p1	0.491	59	30	0	2	60	167	225	1.842E-09	53	60
T_tridentatus_Scro_D	TRINITY_DN13938_c1_g1_i2.p1	0.491	59	30	0	2	60	167	225	1.842E-09	53	60
T_tridentatus_Scro_D	TRINITY_DN20982_c2_g1_i1.p1	0.517	58	28	0	2	59	210	267	2.535E-09	52	60
T_tridentatus_Scro_D	TRINITY_DN4137_c0_g1_i2.p1	0.490	53	27	0	6	58	174	226	4.801E-09	51	60
T_tridentatus_Scro_D	TRINITY_DN204578_c0_g1_i1.p1	0.482	58	30	0	2	59	141	198	4.801E-09	51	60
T_tridentatus_Scro_D	TRINITY_DN9777_c0_g1_i10.p1	0.500	52	26	0	4	55	224	275	6.607E-09	51	60
T_tridentatus_Scro_D	TRINITY_DN9777_c0_g1_i3.p1	0.500	52	26	0	4	55	224	275	6.607E-09	51	60
T_tridentatus_Scro_D	TRINITY_DN9777_c0_g1_i4.p1	0.500	52	26	0	4	55	224	275	6.607E-09	51	60
T_tridentatus_Scro_D	TRINITY_DN9777_c0_g1_i9.p1	0.500	52	26	0	4	55	224	275	6.607E-09	51	60
T_tridentatus_Scro_D	TRINITY_DN9777_c0_g1_i2.p1	0.500	52	26	0	4	55	340	391	6.607E-09	51	60
T_tridentatus_Scro_D	TRINITY_DN9777_c0_g1_i5.p1	0.500	52	26	0	4	55	340	391	6.607E-09	51	60
T_tridentatus_Scro_D	TRINITY_DN9777_c0_g1_i6.p1	0.500	52	26	0	4	55	340	391	6.607E-09	51	60
T_tridentatus_Scro_D	TRINITY_DN9777_c0_g1_i8.p1	0.500	52	26	0	4	55	340	391	6.607E-09	51	60
T_tridentatus_Scro_D	TRINITY_DN6757_c0_g2_i2.p1	0.462	54	29	0	5	58	195	248	9.093E-09	51	60
T_tridentatus_Scro_D	TRINITY_DN6757_c0_g2_i1.p1	0.462	54	29	0	5	58	195	248	9.093E-09	51	60
T_tridentatus_Scro_D	TRINITY_DN6757_c0_g2_i3.p1	0.462	54	29	0	5	58	195	248	9.093E-09	51	60
T_tridentatus_Scro_D	TRINITY_DN6757_c0_g2_i4.p1	0.462	54	29	0	5	58	195	248	9.093E-09	51	60
T_tridentatus_Scro_D	TRINITY_DN5409_c0_g2_i2.p1	0.431	58	32	0	3	60	696	753	9.093E-09	51	60
T_tridentatus_Scro_D	TRINITY_DN5409_c0_g2_i3.p1	0.431	58	32	0	3	60	696	753	9.093E-09	51	60
T_tridentatus_Scro_D	TRINITY_DN9152_c0_g1_i1.p1	0.462	54	29	0	5	58	114	167	1.251E-08	50	60
T_tridentatus_Scro_D	TRINITY_DN9152_c0_g1_i2.p1	0.462	54	29	0	5	58	114	167	1.251E-08	50	60
T_tridentatus_Scro_D	TRINITY_DN20982_c0_g1_i1.p1	0.425	54	30	0	5	58	216	269	1.251E-08	50	60
T_tridentatus_Scro_D	TRINITY_DN238351_c0_g1_i1.p1	0.446	56	30	0	5	60	19	74	1.722E-08	50	60
T_tridentatus_Scro_D	TRINITY_DN117838_c0_g1_i1.p1	0.454	55	29	0	5	59	9	63	3.263E-08	49	60
T_tridentatus_Scro_D	TRINITY_DN243_c0_g1_i1.p1	0.444	54	29	0	5	58	198	251	3.263E-08	49	60
T_tridentatus_Scro_D	TRINITY_DN117838_c0_g1_i3.p1	0.454	55	29	0	5	59	219	273	3.263E-08	49	60
T_tridentatus_Scro_D	TRINITY_DN1632_c4_g1_i2.p1	0.444	54	29	0	5	58	207	260	3.263E-08	49	60
T_tridentatus_Scro_D	TRINITY_DN1632_c4_g1_i1.p1	0.444	54	29	0	5	58	207	260	3.263E-08	49	60
T_tridentatus_Scro_D	TRINITY_DN30796_c0_g1_i1.p1	0.470	51	26	0	5	55	179	229	8.510E-08	48	60
T_tridentatus_Scro_D	TRINITY_DN7438_c0_g1_i2.p1	0.481	54	28	0	5	58	102	155	2.220E-07	47	60
T_tridentatus_Scro_D	TRINITY_DN5409_c0_g2_i1.p1	0.462	54	29	0	2	55	158	211	2.220E-07	47	60
T_tridentatus_Scro_D	TRINITY_DN5409_c0_g2_i4.p1	0.462	54	29	0	2	55	158	211	2.220E-07	47	60
T_tridentatus_Scro_D	TRINITY_DN2209_c3_g3_i1.p1	0.436	55	30	0	5	59	98	152	3.057E-07	46	60
T_tridentatus_Scro_D	TRINITY_DN9898_c0_g1_i5.p1	0.423	59	33	0	1	59	26	84	4.208E-07	46	60
T_tridentatus_Scro_D	TRINITY_DN2352_c0_g1_i1.p1	0.407	54	31	0	5	58	142	195	4.208E-07	46	60
T_tridentatus_Scro_D	TRINITY_DN9898_c0_g1_i2.p1	0.423	59	33	0	1	59	231	289	4.208E-07	46	60
T_tridentatus_Scro_D	TRINITY_DN9898_c0_g1_i1.p1	0.423	59	33	0	1	59	231	289	4.208E-07	46	60
T_tridentatus_Scro_D	TRINITY_DN1347_c0_g2_i1.p1	0.456	57	30	0	2	58	49	105	5.794E-07	46	60
T_tridentatus_Scro_D	TRINITY_DN1347_c0_g2_i2.p1	0.456	57	30	0	2	58	49	105	5.794E-07	46	60
T_tridentatus_Scro_D	TRINITY_DN5945_c0_g1_i1.p1	0.400	55	32	0	5	59	217	271	5.794E-07	46	60
T_tridentatus_Scro_D	TRINITY_DN17448_c0_g4_i1.p1	0.421	57	32	0	2	58	161	217	7.978E-07	45	60
T_tridentatus_Scro_D	TRINITY_DN44463_c0_g1_i2.p1	0.425	54	30	0	5	58	303	356	2.083E-06	44	60
T_tridentatus_Scro_D	TRINITY_DN21884_c0_g1_i1.p1	0.421	57	32	0	2	58	56	112	5.441E-06	43	60
T_tridentatus_Scro_D	TRINITY_DN35_c0_g2_i2.p1	0.396	58	34	0	2	59	46	103	1.032E-05	42	60
T_tridentatus_Scro_D	TRINITY_DN35_c0_g2_i3.p1	0.396	58	34	0	2	59	88	145	1.032E-05	42	60
T_tridentatus_Scro_D	TRINITY_DN13032_c0_g2_i1.p1	0.400	55	32	0	5	59	77	131	1.959E-05	41	60
T_tridentatus_Scro_D	TRINITY_DN2435_c0_g1_i1.p2	0.368	57	35	0	2	58	209	265	1.959E-05	41	60
T_tridentatus_Scro_D	TRINITY_DN2435_c0_g1_i2.p2	0.368	57	35	0	2	58	209	265	1.959E-05	41	60
T_tridentatus_Scro_D	TRINITY_DN2435_c0_g1_i4.p2	0.368	57	35	0	2	58	209	265	1.959E-05	41	60
T_tridentatus_Scro_D	TRINITY_DN2435_c0_g1_i5.p2	0.368	57	35	0	2	58	209	265	1.959E-05	41	60
T_tridentatus_Scro_D	TRINITY_DN2435_c0_g1_i6.p2	0.368	57	35	0	2	58	209	265	1.959E-05	41	60
T_tridentatus_Scro_D	TRINITY_DN2435_c0_g1_i7.p2	0.368	57	35	0	2	58	209	265	1.959E-05	41	60
T_tridentatus_Scro_D	TRINITY_DN2435_c0_g1_i8.p2	0.368	57	35	0	2	58	209	265	1.959E-05	41	60
T_tridentatus_Scro_D	TRINITY_DN2435_c0_g1_i1.p1	0.379	58	35	0	1	58	209	266	2.698E-05	41	60
T_tridentatus_Scro_D	TRINITY_DN2435_c0_g1_i2.p1	0.379	58	35	0	1	58	209	266	2.698E-05	41	60
T_tridentatus_Scro_D	TRINITY_DN2435_c0_g1_i4.p1	0.379	58	35	0	1	58	209	266	2.698E-05	41	60
T_tridentatus_Scro_D	TRINITY_DN2435_c0_g1_i5.p1	0.379	58	35	0	1	58	209	266	2.698E-05	41	60
T_tridentatus_Scro_D	TRINITY_DN2435_c0_g1_i6.p1	0.379	58	35	0	1	58	209	266	2.698E-05	41	60
T_tridentatus_Scro_D	TRINITY_DN2435_c0_g1_i7.p1	0.379	58	35	0	1	58	209	266	2.698E-05	41	60
T_tridentatus_Scro_D	TRINITY_DN2435_c0_g1_i8.p1	0.379	58	35	0	1	58	209	266	2.698E-05	41	60
T_antipodiana_NK2.2-A	TRINITY_DN3973_c1_g1_i3.p1	1.000	60	0	0	1	60	204	263	3.099E-32	118	60
T_antipodiana_NK2.2-A	TRINITY_DN3973_c1_g1_i4.p1	1.000	60	0	0	1	60	204	263	3.099E-32	118	60
T_antipodiana_NK2.2-A	TRINITY_DN3973_c1_g1_i2.p1	1.000	60	0	0	1	60	253	312	3.099E-32	118	60
T_antipodiana_NK2.2-A	TRINITY_DN3973_c1_g1_i5.p1	1.000	60	0	0	1	60	253	312	3.099E-32	118	60
T_antipodiana_NK2.2-A	TRINITY_DN1632_c8_g1_i1.p1	0.844	58	9	0	1	58	179	236	3.562E-26	100	60
T_antipodiana_NK2.2-A	TRINITY_DN191_c0_g3_i1.p1	0.603	58	23	0	1	58	139	196	2.062E-15	70	60
T_antipodiana_NK2.2-A	TRINITY_DN50054_c0_g4_i1.p1	0.777	36	8	0	25	60	1	36	6.358E-13	63	60
T_antipodiana_NK2.2-A	TRINITY_DN98526_c0_g2_i1.p1	0.551	58	26	0	1	58	110	167	8.137E-12	59	60
T_antipodiana_NK2.2-A	TRINITY_DN12323_c0_g1_i1.p1	0.508	59	29	0	2	60	206	264	1.119E-11	59	60
T_antipodiana_NK2.2-A	TRINITY_DN2055_c1_g1_i1.p1	0.526	57	27	0	2	58	130	186	5.511E-11	57	60
T_antipodiana_NK2.2-A	TRINITY_DN23573_c0_g2_i1.p1	0.551	58	26	0	1	58	30	87	7.581E-11	57	60
T_antipodiana_NK2.2-A	TRINITY_DN3014_c2_g1_i1.p1	0.482	58	30	0	1	58	280	337	1.043E-10	56	60
T_antipodiana_NK2.2-A	TRINITY_DN2034_c0_g1_i1.p1	0.543	57	26	0	2	58	155	211	1.435E-10	56	60
T_antipodiana_NK2.2-A	TRINITY_DN2034_c0_g1_i2.p1	0.543	57	26	0	2	58	155	211	1.435E-10	56	60
T_antipodiana_NK2.2-A	TRINITY_DN12341_c0_g1_i2.p1	0.526	57	27	0	2	58	176	232	5.140E-10	54	60
T_antipodiana_NK2.2-A	TRINITY_DN12341_c0_g1_i1.p1	0.526	57	27	0	2	58	176	232	5.140E-10	54	60
T_antipodiana_NK2.2-A	TRINITY_DN29221_c1_g1_i1.p1	0.465	58	30	0	1	58	185	242	9.731E-10	53	60
T_antipodiana_NK2.2-A	TRINITY_DN5539_c0_g1_i1.p1	0.509	51	25	0	5	55	152	202	1.339E-09	53	60
T_antipodiana_NK2.2-A	TRINITY_DN4137_c0_g1_i2.p1	0.509	55	27	0	6	60	174	228	1.339E-09	53	60
T_antipodiana_NK2.2-A	TRINITY_DN1637_c1_g2_i1.p1	0.500	58	29	0	1	58	205	262	1.842E-09	53	60
T_antipodiana_NK2.2-A	TRINITY_DN9777_c0_g1_i10.p1	0.473	57	30	0	4	60	224	280	2.535E-09	52	60
T_antipodiana_NK2.2-A	TRINITY_DN9777_c0_g1_i3.p1	0.473	57	30	0	4	60	224	280	2.535E-09	52	60
T_antipodiana_NK2.2-A	TRINITY_DN9777_c0_g1_i4.p1	0.473	57	30	0	4	60	224	280	2.535E-09	52	60
T_antipodiana_NK2.2-A	TRINITY_DN9777_c0_g1_i9.p1	0.473	57	30	0	4	60	224	280	2.535E-09	52	60
T_antipodiana_NK2.2-A	TRINITY_DN9777_c0_g1_i2.p1	0.473	57	30	0	4	60	340	396	2.535E-09	52	60
T_antipodiana_NK2.2-A	TRINITY_DN9777_c0_g1_i5.p1	0.473	57	30	0	4	60	340	396	2.535E-09	52	60
T_antipodiana_NK2.2-A	TRINITY_DN9777_c0_g1_i6.p1	0.473	57	30	0	4	60	340	396	2.535E-09	52	60
T_antipodiana_NK2.2-A	TRINITY_DN9777_c0_g1_i8.p1	0.473	57	30	0	4	60	340	396	2.535E-09	52	60
T_antipodiana_NK2.2-A	TRINITY_DN204578_c0_g1_i1.p1	0.508	57	28	0	2	58	141	197	3.489E-09	52	60
T_antipodiana_NK2.2-A	TRINITY_DN31084_c0_g2_i1.p1	0.491	57	29	0	2	58	134	190	9.093E-09	51	60
T_antipodiana_NK2.2-A	TRINITY_DN30796_c0_g1_i1.p1	0.490	51	26	0	5	55	179	229	9.093E-09	51	60
T_antipodiana_NK2.2-A	TRINITY_DN13938_c1_g1_i1.p1	0.491	57	29	0	2	58	167	223	1.722E-08	50	60
T_antipodiana_NK2.2-A	TRINITY_DN13938_c1_g1_i2.p1	0.491	57	29	0	2	58	167	223	1.722E-08	50	60
T_antipodiana_NK2.2-A	TRINITY_DN1632_c4_g1_i2.p1	0.464	56	29	0	5	60	207	262	2.371E-08	49	60
T_antipodiana_NK2.2-A	TRINITY_DN1632_c4_g1_i1.p1	0.464	56	29	0	5	60	207	262	2.371E-08	49	60
T_antipodiana_NK2.2-A	TRINITY_DN20982_c2_g1_i1.p1	0.508	57	28	0	2	58	210	266	2.371E-08	49	60
T_antipodiana_NK2.2-A	TRINITY_DN243_c0_g1_i1.p1	0.481	54	28	0	5	58	198	251	3.263E-08	49	60
T_antipodiana_NK2.2-A	TRINITY_DN21596_c1_g1_i1.p1	0.428	56	31	0	5	60	93	148	4.491E-08	49	60
T_antipodiana_NK2.2-A	TRINITY_DN6757_c0_g2_i2.p1	0.444	54	29	0	5	58	195	248	4.491E-08	49	60
T_antipodiana_NK2.2-A	TRINITY_DN6757_c0_g2_i1.p1	0.444	54	29	0	5	58	195	248	4.491E-08	49	60
T_antipodiana_NK2.2-A	TRINITY_DN6757_c0_g2_i3.p1	0.444	54	29	0	5	58	195	248	4.491E-08	49	60
T_antipodiana_NK2.2-A	TRINITY_DN6757_c0_g2_i4.p1	0.444	54	29	0	5	58	195	248	4.491E-08	49	60
T_antipodiana_NK2.2-A	TRINITY_DN20982_c0_g1_i1.p1	0.470	51	26	0	5	55	216	266	6.182E-08	48	60
T_antipodiana_NK2.2-A	TRINITY_DN9152_c0_g1_i1.p1	0.462	54	29	0	5	58	114	167	1.171E-07	48	60
T_antipodiana_NK2.2-A	TRINITY_DN9152_c0_g1_i2.p1	0.462	54	29	0	5	58	114	167	1.171E-07	48	60
T_antipodiana_NK2.2-A	TRINITY_DN117838_c0_g1_i1.p1	0.481	54	28	0	5	58	9	62	1.613E-07	47	60
T_antipodiana_NK2.2-A	TRINITY_DN117838_c0_g1_i3.p1	0.481	54	28	0	5	58	219	272	1.613E-07	47	60
T_antipodiana_NK2.2-A	TRINITY_DN44463_c0_g1_i2.p1	0.462	54	29	0	5	58	303	356	2.220E-07	47	60
T_antipodiana_NK2.2-A	TRINITY_DN5409_c0_g2_i2.p1	0.428	56	31	0	3	58	696	751	4.208E-07	46	60
T_antipodiana_NK2.2-A	TRINITY_DN5409_c0_g2_i3.p1	0.428	56	31	0	3	58	696	751	4.208E-07	46	60
T_antipodiana_NK2.2-A	TRINITY_DN9898_c0_g1_i5.p1	0.425	54	30	0	5	58	30	83	5.794E-07	46	60
T_antipodiana_NK2.2-A	TRINITY_DN238351_c0_g1_i1.p1	0.425	54	30	0	5	58	19	72	5.794E-07	46	60
T_antipodiana_NK2.2-A	TRINITY_DN9898_c0_g1_i2.p1	0.425	54	30	0	5	58	235	288	5.794E-07	46	60
T_antipodiana_NK2.2-A	TRINITY_DN9898_c0_g1_i1.p1	0.425	54	30	0	5	58	235	288	5.794E-07	46	60
T_antipodiana_NK2.2-A	TRINITY_DN5945_c0_g1_i1.p1	0.425	54	30	0	5	58	217	270	1.099E-06	45	60
T_antipodiana_NK2.2-A	TRINITY_DN2352_c0_g1_i1.p1	0.400	55	32	0	5	59	142	196	2.083E-06	44	60
T_antipodiana_NK2.2-A	TRINITY_DN5409_c0_g2_i1.p1	0.396	58	34	0	2	59	158	215	2.869E-06	44	60
T_antipodiana_NK2.2-A	TRINITY_DN5409_c0_g2_i4.p1	0.396	58	34	0	2	59	158	215	2.869E-06	44	60
T_antipodiana_NK2.2-A	TRINITY_DN7438_c0_g1_i2.p1	0.446	56	30	0	5	60	102	157	1.032E-05	42	60
T_antipodiana_NK2.2-A	TRINITY_DN2209_c3_g3_i1.p1	0.431	51	28	0	5	55	98	148	2.698E-05	41	60
T_antipodiana_NK2.2-A	TRINITY_DN1347_c0_g2_i1.p1	0.403	57	33	0	2	58	49	105	7.056E-05	40	60
T_antipodiana_NK2.2-A	TRINITY_DN1347_c0_g2_i2.p1	0.403	57	33	0	2	58	49	105	7.056E-05	40	60
T_antipodiana_NK2.2-A	TRINITY_DN17448_c0_g4_i1.p1	0.385	57	34	0	2	58	161	217	9.180E-04	36	60
A_bruennichi_NK4-B	TRINITY_DN3973_c1_g1_i3.p1	0.666	60	20	0	1	60	204	263	2.400E-17	75	60
A_bruennichi_NK4-B	TRINITY_DN3973_c1_g1_i4.p1	0.666	60	20	0	1	60	204	263	2.400E-17	75	60
A_bruennichi_NK4-B	TRINITY_DN3973_c1_g1_i2.p1	0.666	60	20	0	1	60	253	312	2.400E-17	75	60
A_bruennichi_NK4-B	TRINITY_DN3973_c1_g1_i5.p1	0.666	60	20	0	1	60	253	312	2.400E-17	75	60
A_bruennichi_NK4-B	TRINITY_DN1632_c8_g1_i1.p1	0.655	58	20	0	1	58	179	236	1.618E-16	73	60
A_bruennichi_NK4-B	TRINITY_DN12341_c0_g1_i2.p1	0.603	58	23	0	2	59	176	233	5.358E-15	68	60
A_bruennichi_NK4-B	TRINITY_DN12341_c0_g1_i1.p1	0.603	58	23	0	2	59	176	233	5.358E-15	68	60
A_bruennichi_NK4-B	TRINITY_DN191_c0_g3_i1.p1	0.620	58	22	0	1	58	139	196	1.013E-14	68	60
A_bruennichi_NK4-B	TRINITY_DN2034_c0_g1_i1.p1	0.586	58	24	0	2	59	155	212	1.914E-14	67	60
A_bruennichi_NK4-B	TRINITY_DN2034_c0_g1_i2.p1	0.586	58	24	0	2	59	155	212	1.914E-14	67	60
A_bruennichi_NK4-B	TRINITY_DN23573_c0_g2_i1.p1	0.568	58	25	0	1	58	30	87	6.358E-13	63	60
A_bruennichi_NK4-B	TRINITY_DN98526_c0_g2_i1.p1	0.603	58	23	0	1	58	110	167	6.358E-13	63	60
A_bruennichi_NK4-B	TRINITY_DN1637_c1_g2_i1.p1	0.551	58	26	0	1	58	205	262	8.743E-13	62	60
A_bruennichi_NK4-B	TRINITY_DN12323_c0_g1_i1.p1	0.542	59	27	0	2	60	206	264	8.743E-13	62	60
A_bruennichi_NK4-B	TRINITY_DN2055_c1_g1_i1.p1	0.568	58	25	0	2	59	130	187	1.202E-12	62	60
A_bruennichi_NK4-B	TRINITY_DN3014_c2_g1_i1.p1	0.525	59	28	0	1	59	280	338	1.654E-12	61	60
A_bruennichi_NK4-B	TRINITY_DN29221_c1_g1_i1.p1	0.509	55	27	0	1	55	185	239	4.301E-12	60	60
A_bruennichi_NK4-B	TRINITY_DN20982_c2_g1_i1.p1	0.592	54	22	0	2	55	210	263	2.117E-11	58	60
A_bruennichi_NK4-B	TRINITY_DN9152_c0_g1_i1.p1	0.526	57	27	0	2	58	111	167	2.913E-11	58	60
A_bruennichi_NK4-B	TRINITY_DN9152_c0_g1_i2.p1	0.526	57	27	0	2	58	111	167	2.913E-11	58	60
A_bruennichi_NK4-B	TRINITY_DN50054_c0_g4_i1.p1	0.805	36	7	0	25	60	1	36	4.006E-11	57	60
A_bruennichi_NK4-B	TRINITY_DN44463_c0_g1_i2.p1	0.500	54	27	0	5	58	303	356	1.043E-10	56	60
A_bruennichi_NK4-B	TRINITY_DN243_c0_g1_i1.p1	0.517	58	28	0	2	59	195	252	1.435E-10	56	60
A_bruennichi_NK4-B	TRINITY_DN204578_c0_g1_i1.p1	0.526	57	27	0	2	58	141	197	1.974E-10	55	60
A_bruennichi_NK4-B	TRINITY_DN1632_c4_g1_i2.p1	0.491	59	30	0	2	60	204	262	1.974E-10	55	60
A_bruennichi_NK4-B	TRINITY_DN1632_c4_g1_i1.p1	0.491	59	30	0	2	60	204	262	1.974E-10	55	60
A_bruennichi_NK4-B	TRINITY_DN13938_c1_g1_i1.p1	0.508	57	28	0	2	58	167	223	3.736E-10	55	60
A_bruennichi_NK4-B	TRINITY_DN13938_c1_g1_i2.p1	0.508	57	28	0	2	58	167	223	3.736E-10	55	60
A_bruennichi_NK4-B	TRINITY_DN31084_c0_g2_i1.p1	0.508	57	28	0	2	58	134	190	5.140E-10	54	60
A_bruennichi_NK4-B	TRINITY_DN238351_c0_g1_i1.p1	0.491	57	29	0	2	58	16	72	7.072E-10	54	60
A_bruennichi_NK4-B	TRINITY_DN4137_c0_g1_i2.p1	0.527	55	26	0	6	60	174	228	9.731E-10	53	60
A_bruennichi_NK4-B	TRINITY_DN21596_c1_g1_i1.p1	0.440	59	32	0	2	60	90	148	1.339E-09	53	60
A_bruennichi_NK4-B	TRINITY_DN5539_c0_g1_i1.p1	0.500	54	27	0	2	55	149	202	1.842E-09	53	60
A_bruennichi_NK4-B	TRINITY_DN2352_c0_g1_i1.p1	0.456	57	30	0	2	58	139	195	1.842E-09	53	60
A_bruennichi_NK4-B	TRINITY_DN9898_c0_g1_i5.p1	0.444	54	29	0	5	58	30	83	3.489E-09	52	60
A_bruennichi_NK4-B	TRINITY_DN9898_c0_g1_i2.p1	0.444	54	29	0	5	58	235	288	3.489E-09	52	60
A_bruennichi_NK4-B	TRINITY_DN9898_c0_g1_i1.p1	0.444	54	29	0	5	58	235	288	3.489E-09	52	60
A_bruennichi_NK4-B	TRINITY_DN5945_c0_g1_i1.p1	0.456	57	30	0	2	58	214	270	4.801E-09	51	60
A_bruennichi_NK4-B	TRINITY_DN9777_c0_g1_i10.p1	0.529	51	24	0	5	55	225	275	4.801E-09	51	60
A_bruennichi_NK4-B	TRINITY_DN9777_c0_g1_i3.p1	0.529	51	24	0	5	55	225	275	4.801E-09	51	60
A_bruennichi_NK4-B	TRINITY_DN9777_c0_g1_i4.p1	0.529	51	24	0	5	55	225	275	4.801E-09	51	60
A_bruennichi_NK4-B	TRINITY_DN9777_c0_g1_i9.p1	0.529	51	24	0	5	55	225	275	4.801E-09	51	60
A_bruennichi_NK4-B	TRINITY_DN9777_c0_g1_i2.p1	0.529	51	24	0	5	55	341	391	4.801E-09	51	60
A_bruennichi_NK4-B	TRINITY_DN9777_c0_g1_i5.p1	0.529	51	24	0	5	55	341	391	4.801E-09	51	60
A_bruennichi_NK4-B	TRINITY_DN9777_c0_g1_i6.p1	0.529	51	24	0	5	55	341	391	4.801E-09	51	60
A_bruennichi_NK4-B	TRINITY_DN9777_c0_g1_i8.p1	0.529	51	24	0	5	55	341	391	4.801E-09	51	60
A_bruennichi_NK4-B	TRINITY_DN6757_c0_g2_i2.p1	0.456	57	30	0	2	58	192	248	9.093E-09	51	60
A_bruennichi_NK4-B	TRINITY_DN6757_c0_g2_i1.p1	0.456	57	30	0	2	58	192	248	9.093E-09	51	60
A_bruennichi_NK4-B	TRINITY_DN6757_c0_g2_i3.p1	0.456	57	30	0	2	58	192	248	9.093E-09	51	60
A_bruennichi_NK4-B	TRINITY_DN6757_c0_g2_i4.p1	0.456	57	30	0	2	58	192	248	9.093E-09	51	60
A_bruennichi_NK4-B	TRINITY_DN117838_c0_g1_i1.p1	0.508	57	28	0	2	58	6	62	1.722E-08	50	60
A_bruennichi_NK4-B	TRINITY_DN117838_c0_g1_i3.p1	0.508	57	28	0	2	58	216	272	1.722E-08	50	60
A_bruennichi_NK4-B	TRINITY_DN18724_c0_g1_i1.p1	0.448	49	26	0	2	50	205	253	1.171E-07	48	60
A_bruennichi_NK4-B	TRINITY_DN30796_c0_g1_i1.p1	0.509	51	25	0	5	55	179	229	2.220E-07	47	60
A_bruennichi_NK4-B	TRINITY_DN20982_c0_g1_i1.p1	0.436	55	30	0	1	55	212	266	2.220E-07	47	60
A_bruennichi_NK4-B	TRINITY_DN5409_c0_g2_i2.p1	0.428	56	31	0	3	58	696	751	4.208E-07	46	60
A_bruennichi_NK4-B	TRINITY_DN5409_c0_g2_i3.p1	0.428	56	31	0	3	58	696	751	4.208E-07	46	60
A_bruennichi_NK4-B	TRINITY_DN5428_c0_g1_i3.p1	0.462	54	29	0	2	55	228	281	5.794E-07	46	60
A_bruennichi_NK4-B	TRINITY_DN5428_c0_g1_i4.p1	0.462	54	29	0	2	55	228	281	5.794E-07	46	60
A_bruennichi_NK4-B	TRINITY_DN5428_c0_g1_i5.p1	0.462	54	29	0	2	55	228	281	5.794E-07	46	60
A_bruennichi_NK4-B	TRINITY_DN5428_c0_g1_i1.p1	0.462	54	29	0	2	55	228	281	5.794E-07	46	60
A_bruennichi_NK4-B	TRINITY_DN5428_c0_g1_i2.p1	0.462	54	29	0	2	55	228	281	5.794E-07	46	60
A_bruennichi_NK4-B	TRINITY_DN1347_c0_g2_i1.p1	0.438	57	31	0	2	58	49	105	2.869E-06	44	60
A_bruennichi_NK4-B	TRINITY_DN1347_c0_g2_i2.p1	0.438	57	31	0	2	58	49	105	2.869E-06	44	60
A_bruennichi_NK4-B	TRINITY_DN2209_c3_g3_i1.p1	0.425	54	30	0	2	55	95	148	2.869E-06	44	60
A_bruennichi_NK4-B	TRINITY_DN5409_c0_g2_i1.p1	0.454	55	28	0	1	55	160	211	2.869E-06	44	60
A_bruennichi_NK4-B	TRINITY_DN5409_c0_g2_i4.p1	0.454	55	28	0	1	55	160	211	2.869E-06	44	60
A_bruennichi_NK4-B	TRINITY_DN8124_c0_g3_i1.p1	0.425	54	30	0	2	55	139	192	3.951E-06	43	60
A_bruennichi_NK4-B	TRINITY_DN17448_c0_g4_i1.p1	0.444	54	29	0	2	55	161	214	3.951E-06	43	60
A_bruennichi_NK4-B	TRINITY_DN22_c19_g1_i2.p1	0.403	52	30	0	2	53	177	228	1.032E-05	42	60
A_bruennichi_NK4-B	TRINITY_DN22_c19_g1_i1.p1	0.403	52	30	0	2	53	224	275	1.032E-05	42	60
A_bruennichi_NK4-B	TRINITY_DN22_c19_g1_i3.p1	0.403	52	30	0	2	53	177	228	1.032E-05	42	60
A_bruennichi_NK4-B	TRINITY_DN4728_c1_g1_i1.p1	0.400	55	32	0	1	55	140	194	1.032E-05	42	60
A_bruennichi_NK4-B	TRINITY_DN29359_c0_g2_i3.p1	0.388	54	32	0	2	55	63	116	1.422E-05	42	60
A_bruennichi_NK4-B	TRINITY_DN29359_c0_g2_i1.p1	0.388	54	32	0	2	55	64	117	1.422E-05	42	60
A_bruennichi_NK4-B	TRINITY_DN1986_c1_g1_i1.p1	0.418	55	31	0	1	55	104	158	1.959E-05	41	60
A_bruennichi_NK4-B	TRINITY_DN1986_c1_g1_i2.p1	0.418	55	31	0	1	55	104	158	1.959E-05	41	60
A_bruennichi_NK4-B	TRINITY_DN13032_c0_g2_i1.p1	0.425	54	30	0	2	55	74	127	3.717E-05	40	60
A_bruennichi_NK4-B	TRINITY_DN2052_c0_g1_i1.p1	0.418	55	31	0	1	55	187	241	3.717E-05	40	60
A_bruennichi_NK4-B	TRINITY_DN7438_c0_g1_i2.p1	0.407	54	31	0	2	55	99	152	5.121E-05	40	60
A_bruennichi_NK4-B	TRINITY_DN21884_c0_g1_i1.p1	0.388	54	32	0	2	55	56	109	7.056E-05	40	60
A_bruennichi_NK4-B	TRINITY_DN816_c0_g1_i1.p1	0.388	54	32	0	2	55	248	301	3.506E-04	38	60
A_bruennichi_NK4-B	TRINITY_DN816_c0_g1_i3.p1	0.388	54	32	0	2	55	248	301	3.506E-04	38	60
D_melanogaster_Hmx	TRINITY_DN98526_c0_g2_i1.p1	0.950	60	3	0	1	60	110	169	1.013E-30	113	60
D_melanogaster_Hmx	TRINITY_DN3014_c2_g1_i1.p1	0.637	58	21	0	1	58	280	337	9.985E-19	79	60
D_melanogaster_Hmx	TRINITY_DN29221_c1_g1_i1.p1	0.559	59	26	0	1	59	185	243	3.057E-16	72	60
D_melanogaster_Hmx	TRINITY_DN12323_c0_g1_i1.p1	0.578	57	24	0	2	58	206	262	1.500E-15	70	60
D_melanogaster_Hmx	TRINITY_DN31084_c0_g2_i1.p1	0.586	58	24	0	2	59	134	191	2.835E-15	69	60
D_melanogaster_Hmx	TRINITY_DN20982_c2_g1_i1.p1	0.603	58	23	0	2	59	210	267	2.835E-15	69	60
D_melanogaster_Hmx	TRINITY_DN204578_c0_g1_i1.p1	0.586	58	24	0	2	59	141	198	3.897E-15	69	60
D_melanogaster_Hmx	TRINITY_DN20982_c0_g1_i1.p1	0.551	58	26	0	1	58	212	269	5.358E-15	68	60
D_melanogaster_Hmx	TRINITY_DN191_c0_g3_i1.p1	0.603	58	23	0	1	58	139	196	1.013E-14	68	60
D_melanogaster_Hmx	TRINITY_DN9152_c0_g1_i1.p1	0.561	57	25	0	2	58	111	167	1.013E-14	68	60
D_melanogaster_Hmx	TRINITY_DN9152_c0_g1_i2.p1	0.561	57	25	0	2	58	111	167	1.013E-14	68	60
D_melanogaster_Hmx	TRINITY_DN23573_c0_g2_i1.p1	0.600	60	24	0	1	60	30	89	2.632E-14	66	60
D_melanogaster_Hmx	TRINITY_DN3973_c1_g1_i3.p1	0.586	58	24	0	1	58	204	261	3.618E-14	66	60
D_melanogaster_Hmx	TRINITY_DN3973_c1_g1_i4.p1	0.586	58	24	0	1	58	204	261	3.618E-14	66	60
D_melanogaster_Hmx	TRINITY_DN3973_c1_g1_i2.p1	0.586	58	24	0	1	58	253	310	3.618E-14	66	60
D_melanogaster_Hmx	TRINITY_DN3973_c1_g1_i5.p1	0.586	58	24	0	1	58	253	310	3.618E-14	66	60
D_melanogaster_Hmx	TRINITY_DN13938_c1_g1_i1.p1	0.568	58	25	0	2	59	167	224	4.975E-14	66	60
D_melanogaster_Hmx	TRINITY_DN13938_c1_g1_i2.p1	0.568	58	25	0	2	59	167	224	4.975E-14	66	60
D_melanogaster_Hmx	TRINITY_DN2055_c1_g1_i1.p1	0.578	57	24	0	2	58	130	186	1.293E-13	64	60
D_melanogaster_Hmx	TRINITY_DN1632_c8_g1_i1.p1	0.542	59	27	0	1	59	179	237	2.445E-13	64	60
D_melanogaster_Hmx	TRINITY_DN243_c0_g1_i1.p1	0.561	57	25	0	2	58	195	251	4.624E-13	63	60
D_melanogaster_Hmx	TRINITY_DN1632_c4_g1_i2.p1	0.561	57	25	0	2	58	204	260	4.624E-13	63	60
D_melanogaster_Hmx	TRINITY_DN1632_c4_g1_i1.p1	0.561	57	25	0	2	58	204	260	4.624E-13	63	60
D_melanogaster_Hmx	TRINITY_DN2034_c0_g1_i1.p1	0.596	57	23	0	2	58	155	211	6.358E-13	63	60
D_melanogaster_Hmx	TRINITY_DN2034_c0_g1_i2.p1	0.596	57	23	0	2	58	155	211	6.358E-13	63	60
D_melanogaster_Hmx	TRINITY_DN5539_c0_g1_i1.p1	0.500	58	29	0	2	59	149	206	1.202E-12	62	60
D_melanogaster_Hmx	TRINITY_DN12341_c0_g1_i2.p1	0.596	57	23	0	2	58	176	232	1.654E-12	61	60
D_melanogaster_Hmx	TRINITY_DN12341_c0_g1_i1.p1	0.596	57	23	0	2	58	176	232	1.654E-12	61	60
D_melanogaster_Hmx	TRINITY_DN1637_c1_g2_i1.p1	0.517	58	28	0	1	58	205	262	2.913E-11	58	60
D_melanogaster_Hmx	TRINITY_DN238351_c0_g1_i1.p1	0.482	58	30	0	2	59	16	73	5.511E-11	57	60
D_melanogaster_Hmx	TRINITY_DN6757_c0_g2_i2.p1	0.491	57	29	0	2	58	192	248	7.581E-11	57	60
D_melanogaster_Hmx	TRINITY_DN6757_c0_g2_i1.p1	0.491	57	29	0	2	58	192	248	7.581E-11	57	60
D_melanogaster_Hmx	TRINITY_DN6757_c0_g2_i3.p1	0.491	57	29	0	2	58	192	248	7.581E-11	57	60
D_melanogaster_Hmx	TRINITY_DN6757_c0_g2_i4.p1	0.491	57	29	0	2	58	192	248	7.581E-11	57	60
D_melanogaster_Hmx	TRINITY_DN44463_c0_g1_i2.p1	0.482	56	28	0	5	60	303	358	1.043E-10	56	60
D_melanogaster_Hmx	TRINITY_DN30796_c0_g1_i1.p1	0.518	54	26	0	4	57	178	231	1.435E-10	56	60
D_melanogaster_Hmx	TRINITY_DN117838_c0_g1_i1.p1	0.500	58	29	0	2	59	6	63	1.974E-10	55	60
D_melanogaster_Hmx	TRINITY_DN117838_c0_g1_i3.p1	0.500	58	29	0	2	59	216	273	1.974E-10	55	60
D_melanogaster_Hmx	TRINITY_DN5945_c0_g1_i1.p1	0.465	58	30	0	2	59	214	271	3.736E-10	55	60
D_melanogaster_Hmx	TRINITY_DN9777_c0_g1_i10.p1	0.509	53	26	0	5	57	225	277	3.736E-10	55	60
D_melanogaster_Hmx	TRINITY_DN9777_c0_g1_i3.p1	0.509	53	26	0	5	57	225	277	3.736E-10	55	60
D_melanogaster_Hmx	TRINITY_DN9777_c0_g1_i4.p1	0.509	53	26	0	5	57	225	277	3.736E-10	55	60
D_melanogaster_Hmx	TRINITY_DN9777_c0_g1_i9.p1	0.509	53	26	0	5	57	225	277	3.736E-10	55	60
D_melanogaster_Hmx	TRINITY_DN9777_c0_g1_i2.p1	0.509	53	26	0	5	57	341	393	3.736E-10	55	60
D_melanogaster_Hmx	TRINITY_DN9777_c0_g1_i5.p1	0.509	53	26	0	5	57	341	393	3.736E-10	55	60
D_melanogaster_Hmx	TRINITY_DN9777_c0_g1_i6.p1	0.509	53	26	0	5	57	341	393	3.736E-10	55	60
D_melanogaster_Hmx	TRINITY_DN9777_c0_g1_i8.p1	0.509	53	26	0	5	57	341	393	3.736E-10	55	60
D_melanogaster_Hmx	TRINITY_DN4137_c0_g1_i2.p1	0.529	51	24	0	8	58	176	226	5.140E-10	54	60
D_melanogaster_Hmx	TRINITY_DN5409_c0_g2_i2.p1	0.474	59	31	0	1	59	694	752	5.140E-10	54	60
D_melanogaster_Hmx	TRINITY_DN5409_c0_g2_i3.p1	0.474	59	31	0	1	59	694	752	5.140E-10	54	60
D_melanogaster_Hmx	TRINITY_DN21596_c1_g1_i1.p1	0.490	55	28	0	5	59	93	147	7.072E-10	54	60
D_melanogaster_Hmx	TRINITY_DN4728_c1_g1_i1.p1	0.465	58	30	0	1	58	140	197	7.072E-10	54	60
D_melanogaster_Hmx	TRINITY_DN9898_c0_g1_i5.p1	0.450	60	32	0	1	60	26	85	1.339E-09	53	60
D_melanogaster_Hmx	TRINITY_DN9898_c0_g1_i2.p1	0.450	60	32	0	1	60	231	290	1.339E-09	53	60
D_melanogaster_Hmx	TRINITY_DN9898_c0_g1_i1.p1	0.450	60	32	0	1	60	231	290	1.339E-09	53	60
D_melanogaster_Hmx	TRINITY_DN29359_c0_g2_i3.p1	0.462	54	29	0	5	58	66	119	1.842E-09	53	60
D_melanogaster_Hmx	TRINITY_DN29359_c0_g2_i1.p1	0.462	54	29	0	5	58	67	120	1.842E-09	53	60
D_melanogaster_Hmx	TRINITY_DN21884_c0_g1_i1.p1	0.444	54	29	0	5	58	59	112	6.607E-09	51	60
D_melanogaster_Hmx	TRINITY_DN2352_c0_g1_i1.p1	0.456	57	30	0	2	58	139	195	9.093E-09	51	60
D_melanogaster_Hmx	TRINITY_DN8124_c0_g3_i1.p1	0.421	57	32	0	2	58	139	195	9.093E-09	51	60
D_melanogaster_Hmx	TRINITY_DN1986_c1_g1_i1.p1	0.431	58	32	0	1	58	104	161	1.722E-08	50	60
D_melanogaster_Hmx	TRINITY_DN1986_c1_g1_i2.p1	0.431	58	32	0	1	58	104	161	1.722E-08	50	60
D_melanogaster_Hmx	TRINITY_DN7438_c0_g1_i2.p1	0.456	57	30	0	2	58	99	155	1.722E-08	50	60
D_melanogaster_Hmx	TRINITY_DN13032_c0_g2_i1.p1	0.454	55	29	0	5	59	77	131	2.371E-08	49	60
D_melanogaster_Hmx	TRINITY_DN5428_c0_g1_i3.p1	0.438	57	31	0	2	58	228	284	2.371E-08	49	60
D_melanogaster_Hmx	TRINITY_DN5428_c0_g1_i4.p1	0.438	57	31	0	2	58	228	284	2.371E-08	49	60
D_melanogaster_Hmx	TRINITY_DN5428_c0_g1_i5.p1	0.438	57	31	0	2	58	228	284	2.371E-08	49	60
D_melanogaster_Hmx	TRINITY_DN5428_c0_g1_i1.p1	0.438	57	31	0	2	58	228	284	2.371E-08	49	60
D_melanogaster_Hmx	TRINITY_DN5428_c0_g1_i2.p1	0.438	57	31	0	2	58	228	284	2.371E-08	49	60
D_melanogaster_Hmx	TRINITY_DN18724_c0_g1_i1.p1	0.469	49	25	0	2	50	205	253	3.263E-08	49	60
D_melanogaster_Hmx	TRINITY_DN50054_c0_g4_i1.p1	0.714	35	10	0	25	59	1	35	4.491E-08	49	60
D_melanogaster_Hmx	TRINITY_DN2052_c0_g1_i1.p1	0.413	58	33	0	1	58	187	244	4.491E-08	49	60
D_melanogaster_Hmx	TRINITY_DN22_c19_g1_i2.p1	0.372	59	36	0	2	60	177	235	6.182E-08	48	60
D_melanogaster_Hmx	TRINITY_DN22_c19_g1_i1.p1	0.372	59	36	0	2	60	224	282	6.182E-08	48	60
D_melanogaster_Hmx	TRINITY_DN22_c19_g1_i3.p1	0.372	59	36	0	2	60	177	235	6.182E-08	48	60
D_melanogaster_Hmx	TRINITY_DN816_c0_g1_i1.p1	0.421	57	32	0	2	58	248	304	2.220E-07	47	60
D_melanogaster_Hmx	TRINITY_DN816_c0_g1_i3.p1	0.421	57	32	0	2	58	248	304	2.220E-07	47	60
D_melanogaster_Hmx	TRINITY_DN21_c2_g2_i1.p1	0.403	57	33	0	3	59	254	310	2.220E-07	47	60
D_melanogaster_Hmx	TRINITY_DN2209_c3_g3_i1.p1	0.396	58	34	0	2	59	95	152	3.057E-07	46	60
D_melanogaster_Hmx	TRINITY_DN35_c0_g2_i2.p1	0.413	58	33	0	2	59	46	103	7.978E-07	45	60
D_melanogaster_Hmx	TRINITY_DN35_c0_g2_i3.p1	0.413	58	33	0	2	59	88	145	7.978E-07	45	60
D_melanogaster_Hmx	TRINITY_DN18236_c2_g1_i1.p1	0.368	57	35	0	2	58	101	157	7.978E-07	45	60
D_melanogaster_Hmx	TRINITY_DN1347_c0_g2_i1.p1	0.403	57	33	0	2	58	49	105	1.513E-06	44	60
D_melanogaster_Hmx	TRINITY_DN1347_c0_g2_i2.p1	0.403	57	33	0	2	58	49	105	1.513E-06	44	60
D_melanogaster_Hmx	TRINITY_DN2435_c0_g1_i1.p2	0.362	58	36	0	1	58	208	265	3.951E-06	43	60
D_melanogaster_Hmx	TRINITY_DN2435_c0_g1_i2.p2	0.362	58	36	0	1	58	208	265	3.951E-06	43	60
D_melanogaster_Hmx	TRINITY_DN2435_c0_g1_i4.p2	0.362	58	36	0	1	58	208	265	3.951E-06	43	60
D_melanogaster_Hmx	TRINITY_DN2435_c0_g1_i5.p2	0.362	58	36	0	1	58	208	265	3.951E-06	43	60
D_melanogaster_Hmx	TRINITY_DN2435_c0_g1_i6.p2	0.362	58	36	0	1	58	208	265	3.951E-06	43	60
D_melanogaster_Hmx	TRINITY_DN2435_c0_g1_i7.p2	0.362	58	36	0	1	58	208	265	3.951E-06	43	60
D_melanogaster_Hmx	TRINITY_DN2435_c0_g1_i8.p2	0.362	58	36	0	1	58	208	265	3.951E-06	43	60
D_melanogaster_Hmx	TRINITY_DN5409_c0_g2_i1.p1	0.431	51	28	0	5	55	161	211	5.441E-06	43	60
D_melanogaster_Hmx	TRINITY_DN5409_c0_g2_i4.p1	0.431	51	28	0	5	55	161	211	5.441E-06	43	60
D_melanogaster_Hmx	TRINITY_DN21_c2_g1_i2.p1	0.350	57	36	0	3	59	251	307	7.495E-06	42	60
D_melanogaster_Hmx	TRINITY_DN2435_c0_g1_i1.p1	0.363	55	34	0	4	58	212	266	1.032E-05	42	60
D_melanogaster_Hmx	TRINITY_DN2435_c0_g1_i2.p1	0.363	55	34	0	4	58	212	266	1.032E-05	42	60
D_melanogaster_Hmx	TRINITY_DN2435_c0_g1_i4.p1	0.363	55	34	0	4	58	212	266	1.032E-05	42	60
D_melanogaster_Hmx	TRINITY_DN2435_c0_g1_i5.p1	0.363	55	34	0	4	58	212	266	1.032E-05	42	60
D_melanogaster_Hmx	TRINITY_DN2435_c0_g1_i6.p1	0.363	55	34	0	4	58	212	266	1.032E-05	42	60
D_melanogaster_Hmx	TRINITY_DN2435_c0_g1_i7.p1	0.363	55	34	0	4	58	212	266	1.032E-05	42	60
D_melanogaster_Hmx	TRINITY_DN2435_c0_g1_i8.p1	0.363	55	34	0	4	58	212	266	1.032E-05	42	60
D_melanogaster_Hmx	TRINITY_DN17448_c0_g4_i1.p1	0.407	54	31	0	2	55	161	214	1.422E-05	42	60
D_melanogaster_Hmx	TRINITY_DN128749_c0_g1_i1.p1	0.615	26	10	0	35	60	1	26	1.959E-05	41	60
D_melanogaster_Hmx	TRINITY_DN816_c0_g1_i2.p1	0.441	43	23	0	16	58	7	49	5.121E-05	40	60
D_melanogaster_Hmx	TRINITY_DN21_c2_g1_i1.p1	0.344	61	37	0	3	59	251	311	1.846E-04	38	60
D_melanogaster_Hmx	TRINITY_DN816_c0_g1_i4.p1	0.418	43	24	0	16	58	4	46	4.832E-04	37	60
T_tridentatus_Hmx_C	TRINITY_DN98526_c0_g2_i1.p1	0.950	60	3	0	1	60	110	169	1.101E-31	116	60
T_tridentatus_Hmx_C	TRINITY_DN3014_c2_g1_i1.p1	0.655	58	20	0	1	58	280	337	4.160E-20	83	60
T_tridentatus_Hmx_C	TRINITY_DN29221_c1_g1_i1.p1	0.576	59	25	0	1	59	185	243	8.563E-17	74	60
T_tridentatus_Hmx_C	TRINITY_DN31084_c0_g2_i1.p1	0.586	58	24	0	2	59	134	191	4.201E-16	72	60
T_tridentatus_Hmx_C	TRINITY_DN12323_c0_g1_i1.p1	0.611	54	21	0	5	58	209	262	7.939E-16	71	60
T_tridentatus_Hmx_C	TRINITY_DN20982_c2_g1_i1.p1	0.603	58	23	0	2	59	210	267	7.939E-16	71	60
T_tridentatus_Hmx_C	TRINITY_DN1632_c8_g1_i1.p1	0.559	59	26	0	1	59	179	237	1.500E-15	70	60
T_tridentatus_Hmx_C	TRINITY_DN20982_c0_g1_i1.p1	0.534	58	27	0	1	58	212	269	2.062E-15	70	60
T_tridentatus_Hmx_C	TRINITY_DN204578_c0_g1_i1.p1	0.551	58	26	0	2	59	141	198	5.358E-15	68	60
T_tridentatus_Hmx_C	TRINITY_DN13938_c1_g1_i1.p1	0.568	58	25	0	2	59	167	224	7.366E-15	68	60
T_tridentatus_Hmx_C	TRINITY_DN13938_c1_g1_i2.p1	0.568	58	25	0	2	59	167	224	7.366E-15	68	60
T_tridentatus_Hmx_C	TRINITY_DN191_c0_g3_i1.p1	0.603	58	23	0	1	58	139	196	1.013E-14	68	60
T_tridentatus_Hmx_C	TRINITY_DN9152_c0_g1_i1.p1	0.561	57	25	0	2	58	111	167	1.013E-14	68	60
T_tridentatus_Hmx_C	TRINITY_DN9152_c0_g1_i2.p1	0.561	57	25	0	2	58	111	167	1.013E-14	68	60
T_tridentatus_Hmx_C	TRINITY_DN23573_c0_g2_i1.p1	0.566	60	26	0	1	60	30	89	6.840E-14	65	60
T_tridentatus_Hmx_C	TRINITY_DN5539_c0_g1_i1.p1	0.517	58	28	0	2	59	149	206	6.840E-14	65	60
T_tridentatus_Hmx_C	TRINITY_DN2034_c0_g1_i1.p1	0.596	57	23	0	2	58	155	211	9.405E-14	65	60
T_tridentatus_Hmx_C	TRINITY_DN2034_c0_g1_i2.p1	0.596	57	23	0	2	58	155	211	9.405E-14	65	60
T_tridentatus_Hmx_C	TRINITY_DN3973_c1_g1_i3.p1	0.534	58	27	0	1	58	204	261	1.293E-13	64	60
T_tridentatus_Hmx_C	TRINITY_DN3973_c1_g1_i4.p1	0.534	58	27	0	1	58	204	261	1.293E-13	64	60
T_tridentatus_Hmx_C	TRINITY_DN3973_c1_g1_i2.p1	0.534	58	27	0	1	58	253	310	1.293E-13	64	60
T_tridentatus_Hmx_C	TRINITY_DN3973_c1_g1_i5.p1	0.534	58	27	0	1	58	253	310	1.293E-13	64	60
T_tridentatus_Hmx_C	TRINITY_DN12341_c0_g1_i2.p1	0.596	57	23	0	2	58	176	232	2.445E-13	64	60
T_tridentatus_Hmx_C	TRINITY_DN12341_c0_g1_i1.p1	0.596	57	23	0	2	58	176	232	2.445E-13	64	60
T_tridentatus_Hmx_C	TRINITY_DN243_c0_g1_i1.p1	0.543	57	26	0	2	58	195	251	4.624E-13	63	60
T_tridentatus_Hmx_C	TRINITY_DN2055_c1_g1_i1.p1	0.543	57	26	0	2	58	130	186	4.624E-13	63	60
T_tridentatus_Hmx_C	TRINITY_DN1632_c4_g1_i2.p1	0.543	57	26	0	2	58	204	260	4.624E-13	63	60
T_tridentatus_Hmx_C	TRINITY_DN1632_c4_g1_i1.p1	0.543	57	26	0	2	58	204	260	4.624E-13	63	60
T_tridentatus_Hmx_C	TRINITY_DN6757_c0_g2_i2.p1	0.526	57	27	0	2	58	192	248	1.654E-12	61	60
T_tridentatus_Hmx_C	TRINITY_DN6757_c0_g2_i1.p1	0.526	57	27	0	2	58	192	248	1.654E-12	61	60
T_tridentatus_Hmx_C	TRINITY_DN6757_c0_g2_i3.p1	0.526	57	27	0	2	58	192	248	1.654E-12	61	60
T_tridentatus_Hmx_C	TRINITY_DN6757_c0_g2_i4.p1	0.526	57	27	0	2	58	192	248	1.654E-12	61	60
T_tridentatus_Hmx_C	TRINITY_DN1637_c1_g2_i1.p1	0.517	58	28	0	1	58	205	262	8.137E-12	59	60
T_tridentatus_Hmx_C	TRINITY_DN238351_c0_g1_i1.p1	0.509	55	27	0	5	59	19	73	1.119E-11	59	60
T_tridentatus_Hmx_C	TRINITY_DN21596_c1_g1_i1.p1	0.509	55	27	0	5	59	93	147	2.117E-11	58	60
T_tridentatus_Hmx_C	TRINITY_DN5945_c0_g1_i1.p1	0.482	58	30	0	2	59	214	271	4.006E-11	57	60
T_tridentatus_Hmx_C	TRINITY_DN44463_c0_g1_i2.p1	0.482	56	28	0	5	60	303	358	4.006E-11	57	60
T_tridentatus_Hmx_C	TRINITY_DN117838_c0_g1_i1.p1	0.482	58	30	0	2	59	6	63	5.511E-11	57	60
T_tridentatus_Hmx_C	TRINITY_DN117838_c0_g1_i3.p1	0.482	58	30	0	2	59	216	273	5.511E-11	57	60
T_tridentatus_Hmx_C	TRINITY_DN4728_c1_g1_i1.p1	0.482	58	30	0	1	58	140	197	7.581E-11	57	60
T_tridentatus_Hmx_C	TRINITY_DN9898_c0_g1_i5.p1	0.466	60	32	0	1	60	26	85	1.974E-10	55	60
T_tridentatus_Hmx_C	TRINITY_DN8124_c0_g3_i1.p1	0.462	54	29	0	5	58	142	195	1.974E-10	55	60
T_tridentatus_Hmx_C	TRINITY_DN9898_c0_g1_i2.p1	0.466	60	32	0	1	60	231	290	1.974E-10	55	60
T_tridentatus_Hmx_C	TRINITY_DN9898_c0_g1_i1.p1	0.466	60	32	0	1	60	231	290	1.974E-10	55	60
T_tridentatus_Hmx_C	TRINITY_DN5409_c0_g2_i2.p1	0.509	55	27	0	5	59	698	752	2.716E-10	55	60
T_tridentatus_Hmx_C	TRINITY_DN5409_c0_g2_i3.p1	0.509	55	27	0	5	59	698	752	2.716E-10	55	60
T_tridentatus_Hmx_C	TRINITY_DN29359_c0_g2_i3.p1	0.462	54	29	0	5	58	66	119	3.736E-10	55	60
T_tridentatus_Hmx_C	TRINITY_DN29359_c0_g2_i1.p1	0.462	54	29	0	5	58	67	120	3.736E-10	55	60
T_tridentatus_Hmx_C	TRINITY_DN4137_c0_g1_i2.p1	0.509	51	25	0	8	58	176	226	3.736E-10	55	60
T_tridentatus_Hmx_C	TRINITY_DN30796_c0_g1_i1.p1	0.490	53	27	0	5	57	179	231	5.140E-10	54	60
T_tridentatus_Hmx_C	TRINITY_DN2352_c0_g1_i1.p1	0.473	57	30	0	2	58	139	195	9.731E-10	53	60
T_tridentatus_Hmx_C	TRINITY_DN9777_c0_g1_i10.p1	0.490	53	27	0	5	57	225	277	1.339E-09	53	60
T_tridentatus_Hmx_C	TRINITY_DN9777_c0_g1_i3.p1	0.490	53	27	0	5	57	225	277	1.339E-09	53	60
T_tridentatus_Hmx_C	TRINITY_DN9777_c0_g1_i4.p1	0.490	53	27	0	5	57	225	277	1.339E-09	53	60
T_tridentatus_Hmx_C	TRINITY_DN9777_c0_g1_i9.p1	0.490	53	27	0	5	57	225	277	1.339E-09	53	60
T_tridentatus_Hmx_C	TRINITY_DN9777_c0_g1_i2.p1	0.490	53	27	0	5	57	341	393	1.339E-09	53	60
T_tridentatus_Hmx_C	TRINITY_DN9777_c0_g1_i5.p1	0.490	53	27	0	5	57	341	393	1.339E-09	53	60
T_tridentatus_Hmx_C	TRINITY_DN9777_c0_g1_i6.p1	0.490	53	27	0	5	57	341	393	1.339E-09	53	60
T_tridentatus_Hmx_C	TRINITY_DN9777_c0_g1_i8.p1	0.490	53	27	0	5	57	341	393	1.339E-09	53	60
T_tridentatus_Hmx_C	TRINITY_DN21884_c0_g1_i1.p1	0.444	54	29	0	5	58	59	112	2.535E-09	52	60
T_tridentatus_Hmx_C	TRINITY_DN7438_c0_g1_i2.p1	0.456	57	30	0	2	58	99	155	4.801E-09	51	60
T_tridentatus_Hmx_C	TRINITY_DN18724_c0_g1_i1.p1	0.469	49	25	0	2	50	205	253	1.251E-08	50	60
T_tridentatus_Hmx_C	TRINITY_DN22_c19_g1_i2.p1	0.389	59	35	0	2	60	177	235	1.251E-08	50	60
T_tridentatus_Hmx_C	TRINITY_DN22_c19_g1_i1.p1	0.389	59	35	0	2	60	224	282	1.251E-08	50	60
T_tridentatus_Hmx_C	TRINITY_DN22_c19_g1_i3.p1	0.389	59	35	0	2	60	177	235	1.251E-08	50	60
T_tridentatus_Hmx_C	TRINITY_DN13032_c0_g2_i1.p1	0.436	55	30	0	5	59	77	131	1.251E-08	50	60
T_tridentatus_Hmx_C	TRINITY_DN1986_c1_g1_i1.p1	0.413	58	33	0	1	58	104	161	1.722E-08	50	60
T_tridentatus_Hmx_C	TRINITY_DN1986_c1_g1_i2.p1	0.413	58	33	0	1	58	104	161	1.722E-08	50	60
T_tridentatus_Hmx_C	TRINITY_DN21_c2_g2_i1.p1	0.436	55	30	0	5	59	256	310	1.722E-08	50	60
T_tridentatus_Hmx_C	TRINITY_DN2052_c0_g1_i1.p1	0.413	58	33	0	1	58	187	244	2.371E-08	49	60
T_tridentatus_Hmx_C	TRINITY_DN5428_c0_g1_i3.p1	0.421	57	32	0	2	58	228	284	2.371E-08	49	60
T_tridentatus_Hmx_C	TRINITY_DN5428_c0_g1_i4.p1	0.421	57	32	0	2	58	228	284	2.371E-08	49	60
T_tridentatus_Hmx_C	TRINITY_DN5428_c0_g1_i5.p1	0.421	57	32	0	2	58	228	284	2.371E-08	49	60
T_tridentatus_Hmx_C	TRINITY_DN5428_c0_g1_i1.p1	0.421	57	32	0	2	58	228	284	2.371E-08	49	60
T_tridentatus_Hmx_C	TRINITY_DN5428_c0_g1_i2.p1	0.421	57	32	0	2	58	228	284	2.371E-08	49	60
T_tridentatus_Hmx_C	TRINITY_DN50054_c0_g4_i1.p1	0.714	35	10	0	25	59	1	35	3.263E-08	49	60
T_tridentatus_Hmx_C	TRINITY_DN1347_c0_g2_i1.p1	0.421	57	32	0	2	58	49	105	6.182E-08	48	60
T_tridentatus_Hmx_C	TRINITY_DN1347_c0_g2_i2.p1	0.421	57	32	0	2	58	49	105	6.182E-08	48	60
T_tridentatus_Hmx_C	TRINITY_DN2209_c3_g3_i1.p1	0.418	55	31	0	5	59	98	152	8.510E-08	48	60
T_tridentatus_Hmx_C	TRINITY_DN816_c0_g1_i1.p1	0.403	57	33	0	2	58	248	304	8.510E-08	48	60
T_tridentatus_Hmx_C	TRINITY_DN816_c0_g1_i3.p1	0.403	57	33	0	2	58	248	304	8.510E-08	48	60
T_tridentatus_Hmx_C	TRINITY_DN18236_c2_g1_i1.p1	0.368	57	35	0	2	58	101	157	1.171E-07	48	60
T_tridentatus_Hmx_C	TRINITY_DN5409_c0_g2_i1.p1	0.450	51	28	0	5	55	161	211	1.171E-07	48	60
T_tridentatus_Hmx_C	TRINITY_DN5409_c0_g2_i4.p1	0.450	51	28	0	5	55	161	211	1.171E-07	48	60
T_tridentatus_Hmx_C	TRINITY_DN35_c0_g2_i2.p1	0.436	55	30	0	5	59	49	103	2.220E-07	47	60
T_tridentatus_Hmx_C	TRINITY_DN35_c0_g2_i3.p1	0.436	55	30	0	5	59	91	145	2.220E-07	47	60
T_tridentatus_Hmx_C	TRINITY_DN2435_c0_g1_i1.p2	0.379	58	35	0	1	58	208	265	4.208E-07	46	60
T_tridentatus_Hmx_C	TRINITY_DN2435_c0_g1_i2.p2	0.379	58	35	0	1	58	208	265	4.208E-07	46	60
T_tridentatus_Hmx_C	TRINITY_DN2435_c0_g1_i4.p2	0.379	58	35	0	1	58	208	265	4.208E-07	46	60
T_tridentatus_Hmx_C	TRINITY_DN2435_c0_g1_i5.p2	0.379	58	35	0	1	58	208	265	4.208E-07	46	60
T_tridentatus_Hmx_C	TRINITY_DN2435_c0_g1_i6.p2	0.379	58	35	0	1	58	208	265	4.208E-07	46	60
T_tridentatus_Hmx_C	TRINITY_DN2435_c0_g1_i7.p2	0.379	58	35	0	1	58	208	265	4.208E-07	46	60
T_tridentatus_Hmx_C	TRINITY_DN2435_c0_g1_i8.p2	0.379	58	35	0	1	58	208	265	4.208E-07	46	60
T_tridentatus_Hmx_C	TRINITY_DN21_c2_g1_i2.p1	0.381	55	33	0	5	59	253	307	5.794E-07	46	60
T_tridentatus_Hmx_C	TRINITY_DN17448_c0_g4_i1.p1	0.425	54	30	0	2	55	161	214	1.099E-06	45	60
T_tridentatus_Hmx_C	TRINITY_DN2435_c0_g1_i1.p1	0.388	54	32	0	5	58	213	266	1.099E-06	45	60
T_tridentatus_Hmx_C	TRINITY_DN2435_c0_g1_i2.p1	0.388	54	32	0	5	58	213	266	1.099E-06	45	60
T_tridentatus_Hmx_C	TRINITY_DN2435_c0_g1_i4.p1	0.388	54	32	0	5	58	213	266	1.099E-06	45	60
T_tridentatus_Hmx_C	TRINITY_DN2435_c0_g1_i5.p1	0.388	54	32	0	5	58	213	266	1.099E-06	45	60
T_tridentatus_Hmx_C	TRINITY_DN2435_c0_g1_i6.p1	0.388	54	32	0	5	58	213	266	1.099E-06	45	60
T_tridentatus_Hmx_C	TRINITY_DN2435_c0_g1_i7.p1	0.388	54	32	0	5	58	213	266	1.099E-06	45	60
T_tridentatus_Hmx_C	TRINITY_DN2435_c0_g1_i8.p1	0.388	54	32	0	5	58	213	266	1.099E-06	45	60
T_tridentatus_Hmx_C	TRINITY_DN128749_c0_g1_i1.p1	0.615	26	10	0	35	60	1	26	5.441E-06	43	60
T_tridentatus_Hmx_C	TRINITY_DN816_c0_g1_i2.p1	0.416	48	27	0	11	58	2	49	1.032E-05	42	60
T_tridentatus_Hmx_C	TRINITY_DN21_c2_g1_i1.p1	0.372	59	34	0	5	59	253	311	1.422E-05	42	60
T_tridentatus_Hmx_C	TRINITY_DN816_c0_g1_i4.p1	0.418	43	24	0	16	58	4	46	1.340E-04	39	60
T_tridentatus_Hmx_C	TRINITY_DN1568_c0_g1_i9.p1	0.381	55	28	0	1	55	199	245	3.506E-04	38	60
T_tridentatus_Hmx_C	TRINITY_DN1568_c0_g1_i10.p1	0.381	55	28	0	1	55	199	245	3.506E-04	38	60
T_clavata_NK6-B	TRINITY_DN20982_c0_g1_i1.p1	0.933	60	4	0	1	60	212	271	1.787E-33	121	60
T_clavata_NK6-B	TRINITY_DN3014_c2_g1_i1.p1	0.586	58	24	0	1	58	280	337	1.746E-17	76	60
T_clavata_NK6-B	TRINITY_DN5539_c0_g1_i1.p1	0.542	59	27	0	2	60	149	207	4.201E-16	72	60
T_clavata_NK6-B	TRINITY_DN191_c0_g3_i1.p1	0.542	59	27	0	1	59	139	197	2.062E-15	70	60
T_clavata_NK6-B	TRINITY_DN98526_c0_g2_i1.p1	0.534	58	27	0	1	58	110	167	2.835E-15	69	60
T_clavata_NK6-B	TRINITY_DN29221_c1_g1_i1.p1	0.568	58	25	0	1	58	185	242	1.013E-14	68	60
T_clavata_NK6-B	TRINITY_DN31084_c0_g2_i1.p1	0.518	54	26	0	5	58	137	190	1.392E-14	67	60
T_clavata_NK6-B	TRINITY_DN204578_c0_g1_i1.p1	0.500	56	28	0	5	60	144	199	1.392E-14	67	60
T_clavata_NK6-B	TRINITY_DN2055_c1_g1_i1.p1	0.518	54	26	0	5	58	133	186	1.778E-13	64	60
T_clavata_NK6-B	TRINITY_DN23573_c0_g2_i1.p1	0.534	58	27	0	1	58	30	87	2.445E-13	64	60
T_clavata_NK6-B	TRINITY_DN243_c0_g1_i1.p1	0.555	54	24	0	2	55	195	248	2.445E-13	64	60
T_clavata_NK6-B	TRINITY_DN1632_c4_g1_i2.p1	0.555	54	24	0	2	55	204	257	2.445E-13	64	60
T_clavata_NK6-B	TRINITY_DN1632_c4_g1_i1.p1	0.555	54	24	0	2	55	204	257	2.445E-13	64	60
T_clavata_NK6-B	TRINITY_DN20982_c2_g1_i1.p1	0.474	59	31	0	2	60	210	268	2.445E-13	64	60
T_clavata_NK6-B	TRINITY_DN13938_c1_g1_i1.p1	0.465	58	30	0	1	58	166	223	2.445E-13	64	60
T_clavata_NK6-B	TRINITY_DN13938_c1_g1_i2.p1	0.465	58	30	0	1	58	166	223	2.445E-13	64	60
T_clavata_NK6-B	TRINITY_DN4728_c1_g1_i1.p1	0.525	59	28	0	1	59	140	198	3.362E-13	63	60
T_clavata_NK6-B	TRINITY_DN9777_c0_g1_i10.p1	0.566	53	23	0	5	57	225	277	4.624E-13	63	60
T_clavata_NK6-B	TRINITY_DN9777_c0_g1_i3.p1	0.566	53	23	0	5	57	225	277	4.624E-13	63	60
T_clavata_NK6-B	TRINITY_DN9777_c0_g1_i4.p1	0.566	53	23	0	5	57	225	277	4.624E-13	63	60
T_clavata_NK6-B	TRINITY_DN9777_c0_g1_i9.p1	0.566	53	23	0	5	57	225	277	4.624E-13	63	60
T_clavata_NK6-B	TRINITY_DN9777_c0_g1_i2.p1	0.566	53	23	0	5	57	341	393	4.624E-13	63	60
T_clavata_NK6-B	TRINITY_DN9777_c0_g1_i5.p1	0.566	53	23	0	5	57	341	393	4.624E-13	63	60
T_clavata_NK6-B	TRINITY_DN9777_c0_g1_i6.p1	0.566	53	23	0	5	57	341	393	4.624E-13	63	60
T_clavata_NK6-B	TRINITY_DN9777_c0_g1_i8.p1	0.566	53	23	0	5	57	341	393	4.624E-13	63	60
T_clavata_NK6-B	TRINITY_DN9152_c0_g1_i1.p1	0.457	59	31	0	2	60	111	169	8.743E-13	62	60
T_clavata_NK6-B	TRINITY_DN9152_c0_g1_i2.p1	0.457	59	31	0	2	60	111	169	8.743E-13	62	60
T_clavata_NK6-B	TRINITY_DN12323_c0_g1_i1.p1	0.500	54	27	0	5	58	209	262	1.654E-12	61	60
T_clavata_NK6-B	TRINITY_DN30796_c0_g1_i1.p1	0.537	54	25	0	4	57	178	231	2.274E-12	61	60
T_clavata_NK6-B	TRINITY_DN5945_c0_g1_i1.p1	0.474	59	31	0	2	60	214	272	3.128E-12	61	60
T_clavata_NK6-B	TRINITY_DN4137_c0_g1_i2.p1	0.588	51	21	0	8	58	176	226	8.137E-12	59	60
T_clavata_NK6-B	TRINITY_DN1637_c1_g2_i1.p1	0.472	55	29	0	1	55	205	259	2.913E-11	58	60
T_clavata_NK6-B	TRINITY_DN6757_c0_g2_i2.p1	0.456	57	30	0	2	58	192	248	5.511E-11	57	60
T_clavata_NK6-B	TRINITY_DN6757_c0_g2_i1.p1	0.456	57	30	0	2	58	192	248	5.511E-11	57	60
T_clavata_NK6-B	TRINITY_DN6757_c0_g2_i3.p1	0.456	57	30	0	2	58	192	248	5.511E-11	57	60
T_clavata_NK6-B	TRINITY_DN6757_c0_g2_i4.p1	0.456	57	30	0	2	58	192	248	5.511E-11	57	60
T_clavata_NK6-B	TRINITY_DN2052_c0_g1_i1.p1	0.491	59	30	0	1	59	187	245	5.511E-11	57	60
T_clavata_NK6-B	TRINITY_DN22_c19_g1_i2.p1	0.448	58	31	0	1	58	176	233	7.581E-11	57	60
T_clavata_NK6-B	TRINITY_DN22_c19_g1_i1.p1	0.448	58	31	0	1	58	223	280	7.581E-11	57	60
T_clavata_NK6-B	TRINITY_DN22_c19_g1_i3.p1	0.448	58	31	0	1	58	176	233	7.581E-11	57	60
T_clavata_NK6-B	TRINITY_DN816_c0_g1_i1.p1	0.473	57	30	0	2	58	248	304	7.581E-11	57	60
T_clavata_NK6-B	TRINITY_DN816_c0_g1_i3.p1	0.473	57	30	0	2	58	248	304	7.581E-11	57	60
T_clavata_NK6-B	TRINITY_DN21884_c0_g1_i1.p1	0.472	55	29	0	5	59	59	113	1.043E-10	56	60
T_clavata_NK6-B	TRINITY_DN1632_c8_g1_i1.p1	0.454	55	29	0	1	55	179	233	1.435E-10	56	60
T_clavata_NK6-B	TRINITY_DN1986_c1_g1_i1.p1	0.491	59	30	0	1	59	104	162	1.974E-10	55	60
T_clavata_NK6-B	TRINITY_DN1986_c1_g1_i2.p1	0.491	59	30	0	1	59	104	162	1.974E-10	55	60
T_clavata_NK6-B	TRINITY_DN3973_c1_g1_i3.p1	0.472	55	29	0	1	55	204	258	2.716E-10	55	60
T_clavata_NK6-B	TRINITY_DN3973_c1_g1_i4.p1	0.472	55	29	0	1	55	204	258	2.716E-10	55	60
T_clavata_NK6-B	TRINITY_DN3973_c1_g1_i2.p1	0.472	55	29	0	1	55	253	307	2.716E-10	55	60
T_clavata_NK6-B	TRINITY_DN3973_c1_g1_i5.p1	0.472	55	29	0	1	55	253	307	2.716E-10	55	60
T_clavata_NK6-B	TRINITY_DN238351_c0_g1_i1.p1	0.509	51	25	0	5	55	19	69	3.736E-10	55	60
T_clavata_NK6-B	TRINITY_DN13032_c0_g2_i1.p1	0.500	54	27	0	5	58	77	130	3.736E-10	55	60
T_clavata_NK6-B	TRINITY_DN18236_c2_g1_i1.p1	0.413	58	33	0	1	58	100	157	3.736E-10	55	60
T_clavata_NK6-B	TRINITY_DN117838_c0_g1_i1.p1	0.456	57	30	0	2	58	6	62	7.072E-10	54	60
T_clavata_NK6-B	TRINITY_DN117838_c0_g1_i3.p1	0.456	57	30	0	2	58	216	272	7.072E-10	54	60
T_clavata_NK6-B	TRINITY_DN21596_c1_g1_i1.p1	0.509	51	25	0	5	55	93	143	7.072E-10	54	60
T_clavata_NK6-B	TRINITY_DN7438_c0_g1_i2.p1	0.457	59	31	0	1	59	99	156	9.731E-10	53	60
T_clavata_NK6-B	TRINITY_DN44463_c0_g1_i2.p1	0.472	55	29	0	5	59	303	357	1.339E-09	53	60
T_clavata_NK6-B	TRINITY_DN12341_c0_g1_i2.p1	0.450	51	28	0	5	55	179	229	1.842E-09	53	60
T_clavata_NK6-B	TRINITY_DN12341_c0_g1_i1.p1	0.450	51	28	0	5	55	179	229	1.842E-09	53	60
T_clavata_NK6-B	TRINITY_DN2034_c0_g1_i1.p1	0.433	60	31	0	1	55	149	208	2.535E-09	52	60
T_clavata_NK6-B	TRINITY_DN2034_c0_g1_i2.p1	0.433	60	31	0	1	55	149	208	2.535E-09	52	60
T_clavata_NK6-B	TRINITY_DN2435_c0_g1_i1.p1	0.396	58	34	0	1	58	209	266	2.535E-09	52	60
T_clavata_NK6-B	TRINITY_DN2435_c0_g1_i2.p1	0.396	58	34	0	1	58	209	266	2.535E-09	52	60
T_clavata_NK6-B	TRINITY_DN2435_c0_g1_i4.p1	0.396	58	34	0	1	58	209	266	2.535E-09	52	60
T_clavata_NK6-B	TRINITY_DN2435_c0_g1_i5.p1	0.396	58	34	0	1	58	209	266	2.535E-09	52	60
T_clavata_NK6-B	TRINITY_DN2435_c0_g1_i6.p1	0.396	58	34	0	1	58	209	266	2.535E-09	52	60
T_clavata_NK6-B	TRINITY_DN2435_c0_g1_i7.p1	0.396	58	34	0	1	58	209	266	2.535E-09	52	60
T_clavata_NK6-B	TRINITY_DN2435_c0_g1_i8.p1	0.396	58	34	0	1	58	209	266	2.535E-09	52	60
T_clavata_NK6-B	TRINITY_DN5428_c0_g1_i3.p1	0.421	57	32	0	2	58	228	284	2.535E-09	52	60
T_clavata_NK6-B	TRINITY_DN5428_c0_g1_i4.p1	0.421	57	32	0	2	58	228	284	2.535E-09	52	60
T_clavata_NK6-B	TRINITY_DN5428_c0_g1_i5.p1	0.421	57	32	0	2	58	228	284	2.535E-09	52	60
T_clavata_NK6-B	TRINITY_DN5428_c0_g1_i1.p1	0.421	57	32	0	2	58	228	284	2.535E-09	52	60
T_clavata_NK6-B	TRINITY_DN5428_c0_g1_i2.p1	0.421	57	32	0	2	58	228	284	2.535E-09	52	60
T_clavata_NK6-B	TRINITY_DN2352_c0_g1_i1.p1	0.413	58	33	0	1	58	138	195	3.489E-09	52	60
T_clavata_NK6-B	TRINITY_DN17448_c0_g4_i1.p1	0.431	58	32	0	1	58	160	217	6.607E-09	51	60
T_clavata_NK6-B	TRINITY_DN21_c2_g2_i1.p1	0.425	54	30	0	5	58	256	309	6.607E-09	51	60
T_clavata_NK6-B	TRINITY_DN2209_c3_g3_i1.p1	0.413	58	33	0	1	58	94	151	9.093E-09	51	60
T_clavata_NK6-B	TRINITY_DN29359_c0_g2_i3.p1	0.444	54	29	0	5	58	66	119	1.251E-08	50	60
T_clavata_NK6-B	TRINITY_DN29359_c0_g2_i1.p1	0.444	54	29	0	5	58	67	120	1.251E-08	50	60
T_clavata_NK6-B	TRINITY_DN816_c0_g1_i2.p1	0.479	48	24	0	11	58	2	49	1.722E-08	50	60
T_clavata_NK6-B	TRINITY_DN8124_c0_g3_i1.p1	0.372	59	36	0	1	59	138	196	2.371E-08	49	60
T_clavata_NK6-B	TRINITY_DN2435_c0_g1_i1.p2	0.396	58	34	0	1	58	208	265	3.263E-08	49	60
T_clavata_NK6-B	TRINITY_DN2435_c0_g1_i2.p2	0.396	58	34	0	1	58	208	265	3.263E-08	49	60
T_clavata_NK6-B	TRINITY_DN2435_c0_g1_i4.p2	0.396	58	34	0	1	58	208	265	3.263E-08	49	60
T_clavata_NK6-B	TRINITY_DN2435_c0_g1_i5.p2	0.396	58	34	0	1	58	208	265	3.263E-08	49	60
T_clavata_NK6-B	TRINITY_DN2435_c0_g1_i6.p2	0.396	58	34	0	1	58	208	265	3.263E-08	49	60
T_clavata_NK6-B	TRINITY_DN2435_c0_g1_i7.p2	0.396	58	34	0	1	58	208	265	3.263E-08	49	60
T_clavata_NK6-B	TRINITY_DN2435_c0_g1_i8.p2	0.396	58	34	0	1	58	208	265	3.263E-08	49	60
T_clavata_NK6-B	TRINITY_DN21_c2_g1_i2.p1	0.407	54	31	0	5	58	253	306	4.491E-08	49	60
T_clavata_NK6-B	TRINITY_DN1347_c0_g2_i1.p1	0.403	57	33	0	2	58	49	105	6.182E-08	48	60
T_clavata_NK6-B	TRINITY_DN1347_c0_g2_i2.p1	0.403	57	33	0	2	58	49	105	6.182E-08	48	60
T_clavata_NK6-B	TRINITY_DN18724_c0_g1_i1.p1	0.428	49	27	0	2	50	205	253	6.182E-08	48	60
T_clavata_NK6-B	TRINITY_DN9898_c0_g1_i5.p1	0.444	54	29	0	5	58	30	83	1.613E-07	47	60
T_clavata_NK6-B	TRINITY_DN9898_c0_g1_i2.p1	0.444	54	29	0	5	58	235	288	1.613E-07	47	60
T_clavata_NK6-B	TRINITY_DN9898_c0_g1_i1.p1	0.444	54	29	0	5	58	235	288	1.613E-07	47	60
T_clavata_NK6-B	TRINITY_DN5409_c0_g2_i1.p1	0.372	51	31	0	5	55	161	211	4.208E-07	46	60
T_clavata_NK6-B	TRINITY_DN5409_c0_g2_i4.p1	0.372	51	31	0	5	55	161	211	4.208E-07	46	60
T_clavata_NK6-B	TRINITY_DN5409_c0_g2_i2.p1	0.372	51	31	0	5	55	161	211	4.208E-07	46	60
T_clavata_NK6-B	TRINITY_DN5409_c0_g2_i3.p1	0.372	51	31	0	5	55	161	211	4.208E-07	46	60
T_clavata_NK6-B	TRINITY_DN816_c0_g1_i4.p1	0.456	46	24	0	13	58	1	46	7.978E-07	45	60
T_clavata_NK6-B	TRINITY_DN35_c0_g2_i2.p1	0.385	57	34	0	1	57	45	101	1.513E-06	44	60
T_clavata_NK6-B	TRINITY_DN35_c0_g2_i3.p1	0.385	57	34	0	1	57	87	143	1.513E-06	44	60
T_clavata_NK6-B	TRINITY_DN21_c2_g1_i1.p1	0.379	58	33	0	5	58	253	310	3.951E-06	43	60
T_clavata_NK6-B	TRINITY_DN50054_c0_g4_i1.p1	0.580	31	13	0	25	55	1	31	1.959E-05	41	60
T_clavata_NK6-B	TRINITY_DN857_c1_g1_i1.p1	0.333	57	37	0	2	58	285	341	3.717E-05	40	60
T_clavata_NK6-B	TRINITY_DN857_c1_g1_i3.p1	0.333	57	37	0	2	58	285	341	3.717E-05	40	60
T_clavata_NK6-B	TRINITY_DN857_c1_g1_i4.p1	0.333	57	37	0	2	58	285	341	3.717E-05	40	60
T_clavata_NK6-B	TRINITY_DN2001_c0_g1_i1.p1	0.379	58	35	0	1	58	2488	2545	3.717E-05	40	60
T_clavata_NK6-B	TRINITY_DN2001_c0_g1_i2.p1	0.379	58	35	0	1	58	2488	2545	3.717E-05	40	60
T_clavata_NK6-B	TRINITY_DN128749_c0_g1_i1.p1	0.681	22	7	0	37	58	3	24	1.340E-04	39	60
T_antipodiana_NK7-B	TRINITY_DN3014_c2_g1_i1.p1	0.900	60	6	0	1	60	280	339	1.759E-29	110	60
T_antipodiana_NK7-B	TRINITY_DN98526_c0_g2_i1.p1	0.655	58	20	0	1	58	110	167	7.266E-19	79	60
T_antipodiana_NK7-B	TRINITY_DN29221_c1_g1_i1.p1	0.620	58	22	0	1	58	185	242	1.177E-16	73	60
T_antipodiana_NK7-B	TRINITY_DN20982_c0_g1_i1.p1	0.620	58	22	0	1	58	212	269	1.618E-16	73	60
T_antipodiana_NK7-B	TRINITY_DN204578_c0_g1_i1.p1	0.596	57	23	0	2	58	141	197	2.062E-15	70	60
T_antipodiana_NK7-B	TRINITY_DN12323_c0_g1_i1.p1	0.542	59	27	0	2	60	206	264	2.835E-15	69	60
T_antipodiana_NK7-B	TRINITY_DN31084_c0_g2_i1.p1	0.578	57	24	0	2	58	134	190	7.366E-15	68	60
T_antipodiana_NK7-B	TRINITY_DN13938_c1_g1_i1.p1	0.578	57	24	0	2	58	167	223	7.366E-15	68	60
T_antipodiana_NK7-B	TRINITY_DN13938_c1_g1_i2.p1	0.578	57	24	0	2	58	167	223	7.366E-15	68	60
T_antipodiana_NK7-B	TRINITY_DN9152_c0_g1_i1.p1	0.578	57	24	0	2	58	111	167	1.914E-14	67	60
T_antipodiana_NK7-B	TRINITY_DN9152_c0_g1_i2.p1	0.578	57	24	0	2	58	111	167	1.914E-14	67	60
T_antipodiana_NK7-B	TRINITY_DN20982_c2_g1_i1.p1	0.578	57	24	0	2	58	210	266	2.632E-14	66	60
T_antipodiana_NK7-B	TRINITY_DN2034_c0_g1_i1.p1	0.559	59	26	0	2	60	155	213	3.618E-14	66	60
T_antipodiana_NK7-B	TRINITY_DN2034_c0_g1_i2.p1	0.559	59	26	0	2	60	155	213	3.618E-14	66	60
T_antipodiana_NK7-B	TRINITY_DN23573_c0_g2_i1.p1	0.603	58	23	0	1	58	30	87	4.975E-14	66	60
T_antipodiana_NK7-B	TRINITY_DN12341_c0_g1_i2.p1	0.559	59	26	0	2	60	176	234	4.975E-14	66	60
T_antipodiana_NK7-B	TRINITY_DN12341_c0_g1_i1.p1	0.559	59	26	0	2	60	176	234	4.975E-14	66	60
T_antipodiana_NK7-B	TRINITY_DN191_c0_g3_i1.p1	0.551	58	26	0	1	58	139	196	8.743E-13	62	60
T_antipodiana_NK7-B	TRINITY_DN6757_c0_g2_i2.p1	0.508	57	28	0	2	58	192	248	1.654E-12	61	60
T_antipodiana_NK7-B	TRINITY_DN6757_c0_g2_i1.p1	0.508	57	28	0	2	58	192	248	1.654E-12	61	60
T_antipodiana_NK7-B	TRINITY_DN6757_c0_g2_i3.p1	0.508	57	28	0	2	58	192	248	1.654E-12	61	60
T_antipodiana_NK7-B	TRINITY_DN6757_c0_g2_i4.p1	0.508	57	28	0	2	58	192	248	1.654E-12	61	60
T_antipodiana_NK7-B	TRINITY_DN117838_c0_g1_i1.p1	0.543	57	26	0	2	58	6	62	2.274E-12	61	60
T_antipodiana_NK7-B	TRINITY_DN243_c0_g1_i1.p1	0.525	59	28	0	2	60	195	253	2.274E-12	61	60
T_antipodiana_NK7-B	TRINITY_DN117838_c0_g1_i3.p1	0.543	57	26	0	2	58	216	272	2.274E-12	61	60
T_antipodiana_NK7-B	TRINITY_DN2055_c1_g1_i1.p1	0.517	58	28	0	2	59	130	187	3.128E-12	61	60
T_antipodiana_NK7-B	TRINITY_DN1632_c8_g1_i1.p1	0.517	58	28	0	1	58	179	236	3.128E-12	61	60
T_antipodiana_NK7-B	TRINITY_DN44463_c0_g1_i2.p1	0.555	54	24	0	5	58	303	356	3.128E-12	61	60
T_antipodiana_NK7-B	TRINITY_DN5539_c0_g1_i1.p1	0.508	57	28	0	2	58	149	205	4.301E-12	60	60
T_antipodiana_NK7-B	TRINITY_DN1632_c4_g1_i2.p1	0.508	59	29	0	2	60	204	262	5.916E-12	60	60
T_antipodiana_NK7-B	TRINITY_DN1632_c4_g1_i1.p1	0.508	59	29	0	2	60	204	262	5.916E-12	60	60
T_antipodiana_NK7-B	TRINITY_DN1637_c1_g2_i1.p1	0.517	58	28	0	1	58	205	262	8.137E-12	59	60
T_antipodiana_NK7-B	TRINITY_DN4728_c1_g1_i1.p1	0.483	60	31	0	1	60	140	199	4.006E-11	57	60
T_antipodiana_NK7-B	TRINITY_DN2352_c0_g1_i1.p1	0.491	57	29	0	2	58	139	195	5.511E-11	57	60
T_antipodiana_NK7-B	TRINITY_DN4137_c0_g1_i2.p1	0.500	60	30	0	1	60	169	228	7.581E-11	57	60
T_antipodiana_NK7-B	TRINITY_DN3973_c1_g1_i3.p1	0.482	58	30	0	1	58	204	261	1.043E-10	56	60
T_antipodiana_NK7-B	TRINITY_DN3973_c1_g1_i4.p1	0.482	58	30	0	1	58	204	261	1.043E-10	56	60
T_antipodiana_NK7-B	TRINITY_DN3973_c1_g1_i2.p1	0.482	58	30	0	1	58	253	310	1.043E-10	56	60
T_antipodiana_NK7-B	TRINITY_DN3973_c1_g1_i5.p1	0.482	58	30	0	1	58	253	310	1.043E-10	56	60
T_antipodiana_NK7-B	TRINITY_DN238351_c0_g1_i1.p1	0.456	57	30	0	2	58	16	72	3.736E-10	55	60
T_antipodiana_NK7-B	TRINITY_DN9777_c0_g1_i10.p1	0.509	53	26	0	5	57	225	277	3.736E-10	55	60
T_antipodiana_NK7-B	TRINITY_DN9777_c0_g1_i3.p1	0.509	53	26	0	5	57	225	277	3.736E-10	55	60
T_antipodiana_NK7-B	TRINITY_DN9777_c0_g1_i4.p1	0.509	53	26	0	5	57	225	277	3.736E-10	55	60
T_antipodiana_NK7-B	TRINITY_DN9777_c0_g1_i9.p1	0.509	53	26	0	5	57	225	277	3.736E-10	55	60
T_antipodiana_NK7-B	TRINITY_DN9777_c0_g1_i2.p1	0.509	53	26	0	5	57	341	393	3.736E-10	55	60
T_antipodiana_NK7-B	TRINITY_DN9777_c0_g1_i5.p1	0.509	53	26	0	5	57	341	393	3.736E-10	55	60
T_antipodiana_NK7-B	TRINITY_DN9777_c0_g1_i6.p1	0.509	53	26	0	5	57	341	393	3.736E-10	55	60
T_antipodiana_NK7-B	TRINITY_DN9777_c0_g1_i8.p1	0.509	53	26	0	5	57	341	393	3.736E-10	55	60
T_antipodiana_NK7-B	TRINITY_DN5945_c0_g1_i1.p1	0.473	57	30	0	2	58	214	270	7.072E-10	54	60
T_antipodiana_NK7-B	TRINITY_DN2052_c0_g1_i1.p1	0.450	60	32	0	1	60	187	246	7.072E-10	54	60
T_antipodiana_NK7-B	TRINITY_DN9898_c0_g1_i5.p1	0.448	58	31	0	1	58	26	83	9.731E-10	53	60
T_antipodiana_NK7-B	TRINITY_DN9898_c0_g1_i2.p1	0.448	58	31	0	1	58	231	288	9.731E-10	53	60
T_antipodiana_NK7-B	TRINITY_DN9898_c0_g1_i1.p1	0.448	58	31	0	1	58	231	288	9.731E-10	53	60
T_antipodiana_NK7-B	TRINITY_DN13032_c0_g2_i1.p1	0.500	56	28	0	5	60	77	132	9.731E-10	53	60
T_antipodiana_NK7-B	TRINITY_DN1986_c1_g1_i1.p1	0.465	58	30	0	1	58	104	161	1.339E-09	53	60
T_antipodiana_NK7-B	TRINITY_DN1986_c1_g1_i2.p1	0.465	58	30	0	1	58	104	161	1.339E-09	53	60
T_antipodiana_NK7-B	TRINITY_DN8124_c0_g3_i1.p1	0.423	59	33	0	2	60	139	197	2.535E-09	52	60
T_antipodiana_NK7-B	TRINITY_DN22_c19_g1_i2.p1	0.421	57	32	0	2	58	177	233	3.489E-09	52	60
T_antipodiana_NK7-B	TRINITY_DN22_c19_g1_i1.p1	0.421	57	32	0	2	58	224	280	3.489E-09	52	60
T_antipodiana_NK7-B	TRINITY_DN22_c19_g1_i3.p1	0.421	57	32	0	2	58	177	233	3.489E-09	52	60
T_antipodiana_NK7-B	TRINITY_DN29359_c0_g2_i3.p1	0.436	55	30	0	5	59	66	120	4.801E-09	51	60
T_antipodiana_NK7-B	TRINITY_DN29359_c0_g2_i1.p1	0.436	55	30	0	5	59	67	121	4.801E-09	51	60
T_antipodiana_NK7-B	TRINITY_DN21596_c1_g1_i1.p1	0.462	54	29	0	5	58	93	146	9.093E-09	51	60
T_antipodiana_NK7-B	TRINITY_DN5409_c0_g2_i1.p1	0.466	60	30	0	1	60	160	216	9.093E-09	51	60
T_antipodiana_NK7-B	TRINITY_DN5409_c0_g2_i4.p1	0.466	60	30	0	1	60	160	216	9.093E-09	51	60
T_antipodiana_NK7-B	TRINITY_DN5409_c0_g2_i2.p1	0.466	60	30	0	1	60	160	216	9.093E-09	51	60
T_antipodiana_NK7-B	TRINITY_DN5409_c0_g2_i3.p1	0.466	60	30	0	1	60	160	216	9.093E-09	51	60
T_antipodiana_NK7-B	TRINITY_DN30796_c0_g1_i1.p1	0.462	54	29	0	4	57	178	231	1.722E-08	50	60
T_antipodiana_NK7-B	TRINITY_DN21884_c0_g1_i1.p1	0.444	54	29	0	5	58	59	112	2.371E-08	49	60
T_antipodiana_NK7-B	TRINITY_DN2209_c3_g3_i1.p1	0.423	59	33	0	2	60	95	153	2.371E-08	49	60
T_antipodiana_NK7-B	TRINITY_DN7438_c0_g1_i2.p1	0.438	57	31	0	2	58	99	155	2.371E-08	49	60
T_antipodiana_NK7-B	TRINITY_DN1347_c0_g2_i1.p1	0.428	56	31	0	5	60	52	107	3.263E-08	49	60
T_antipodiana_NK7-B	TRINITY_DN1347_c0_g2_i2.p1	0.428	56	31	0	5	60	52	107	3.263E-08	49	60
T_antipodiana_NK7-B	TRINITY_DN18724_c0_g1_i1.p1	0.448	49	26	0	2	50	205	253	3.057E-07	46	60
T_antipodiana_NK7-B	TRINITY_DN5428_c0_g1_i3.p1	0.407	54	31	0	5	58	231	284	4.208E-07	46	60
T_antipodiana_NK7-B	TRINITY_DN5428_c0_g1_i4.p1	0.407	54	31	0	5	58	231	284	4.208E-07	46	60
T_antipodiana_NK7-B	TRINITY_DN5428_c0_g1_i5.p1	0.407	54	31	0	5	58	231	284	4.208E-07	46	60
T_antipodiana_NK7-B	TRINITY_DN5428_c0_g1_i1.p1	0.407	54	31	0	5	58	231	284	4.208E-07	46	60
T_antipodiana_NK7-B	TRINITY_DN5428_c0_g1_i2.p1	0.407	54	31	0	5	58	231	284	4.208E-07	46	60
T_antipodiana_NK7-B	TRINITY_DN50054_c0_g4_i1.p1	0.617	34	13	0	25	58	1	34	1.099E-06	45	60
T_antipodiana_NK7-B	TRINITY_DN2435_c0_g1_i1.p1	0.383	60	36	0	1	60	209	268	1.513E-06	44	60
T_antipodiana_NK7-B	TRINITY_DN2435_c0_g1_i2.p1	0.383	60	36	0	1	60	209	268	1.513E-06	44	60
T_antipodiana_NK7-B	TRINITY_DN2435_c0_g1_i4.p1	0.383	60	36	0	1	60	209	268	1.513E-06	44	60
T_antipodiana_NK7-B	TRINITY_DN2435_c0_g1_i5.p1	0.383	60	36	0	1	60	209	268	1.513E-06	44	60
T_antipodiana_NK7-B	TRINITY_DN2435_c0_g1_i6.p1	0.383	60	36	0	1	60	209	268	1.513E-06	44	60
T_antipodiana_NK7-B	TRINITY_DN2435_c0_g1_i7.p1	0.383	60	36	0	1	60	209	268	1.513E-06	44	60
T_antipodiana_NK7-B	TRINITY_DN2435_c0_g1_i8.p1	0.383	60	36	0	1	60	209	268	1.513E-06	44	60
T_antipodiana_NK7-B	TRINITY_DN21_c2_g2_i1.p1	0.375	56	34	0	5	60	256	311	1.513E-06	44	60
T_antipodiana_NK7-B	TRINITY_DN17448_c0_g4_i1.p1	0.372	59	36	0	2	60	161	219	2.869E-06	44	60
T_antipodiana_NK7-B	TRINITY_DN816_c0_g1_i1.p1	0.407	54	31	0	5	58	251	304	2.869E-06	44	60
T_antipodiana_NK7-B	TRINITY_DN816_c0_g1_i3.p1	0.407	54	31	0	5	58	251	304	2.869E-06	44	60
T_antipodiana_NK7-B	TRINITY_DN21_c2_g1_i2.p1	0.357	56	35	0	5	60	253	308	2.869E-06	44	60
T_antipodiana_NK7-B	TRINITY_DN2435_c0_g1_i1.p2	0.366	60	37	0	1	60	208	267	3.951E-06	43	60
T_antipodiana_NK7-B	TRINITY_DN2435_c0_g1_i2.p2	0.366	60	37	0	1	60	208	267	3.951E-06	43	60
T_antipodiana_NK7-B	TRINITY_DN2435_c0_g1_i4.p2	0.366	60	37	0	1	60	208	267	3.951E-06	43	60
T_antipodiana_NK7-B	TRINITY_DN2435_c0_g1_i5.p2	0.366	60	37	0	1	60	208	267	3.951E-06	43	60
T_antipodiana_NK7-B	TRINITY_DN2435_c0_g1_i6.p2	0.366	60	37	0	1	60	208	267	3.951E-06	43	60
T_antipodiana_NK7-B	TRINITY_DN2435_c0_g1_i7.p2	0.366	60	37	0	1	60	208	267	3.951E-06	43	60
T_antipodiana_NK7-B	TRINITY_DN2435_c0_g1_i8.p2	0.366	60	37	0	1	60	208	267	3.951E-06	43	60
T_antipodiana_NK7-B	TRINITY_DN128749_c0_g1_i1.p1	0.809	21	4	0	38	58	4	24	1.032E-05	42	60
T_antipodiana_NK7-B	TRINITY_DN18236_c2_g1_i1.p1	0.350	57	36	0	2	58	101	157	2.698E-05	41	60
T_antipodiana_NK7-B	TRINITY_DN21_c2_g1_i1.p1	0.333	60	37	0	5	60	253	312	2.544E-04	38	60
T_antipodiana_NK7-B	TRINITY_DN35_c0_g2_i2.p1	0.370	54	33	0	2	55	46	99	3.506E-04	38	60
T_antipodiana_NK7-B	TRINITY_DN35_c0_g2_i3.p1	0.370	54	33	0	2	55	88	141	3.506E-04	38	60
A_bruennichi_NK1-B-2	TRINITY_DN20982_c2_g1_i1.p1	0.983	60	1	0	1	60	209	268	8.720E-33	119	60
A_bruennichi_NK1-B-2	TRINITY_DN204578_c0_g1_i1.p1	0.633	60	22	0	1	60	140	199	1.372E-18	79	60
A_bruennichi_NK1-B-2	TRINITY_DN31084_c0_g2_i1.p1	0.644	59	21	0	1	59	133	191	3.561E-18	78	60
A_bruennichi_NK1-B-2	TRINITY_DN9152_c0_g1_i1.p1	0.614	57	22	0	2	58	111	167	3.298E-17	75	60
A_bruennichi_NK1-B-2	TRINITY_DN9152_c0_g1_i2.p1	0.614	57	22	0	2	58	111	167	3.298E-17	75	60
A_bruennichi_NK1-B-2	TRINITY_DN12323_c0_g1_i1.p1	0.649	57	20	0	2	58	206	262	4.533E-17	74	60
A_bruennichi_NK1-B-2	TRINITY_DN13938_c1_g1_i1.p1	0.637	58	21	0	2	59	167	224	4.533E-17	74	60
A_bruennichi_NK1-B-2	TRINITY_DN13938_c1_g1_i2.p1	0.637	58	21	0	2	59	167	224	4.533E-17	74	60
A_bruennichi_NK1-B-2	TRINITY_DN98526_c0_g2_i1.p1	0.603	58	23	0	2	59	111	168	1.500E-15	70	60
A_bruennichi_NK1-B-2	TRINITY_DN12341_c0_g1_i2.p1	0.614	57	22	0	2	58	176	232	1.500E-15	70	60
A_bruennichi_NK1-B-2	TRINITY_DN12341_c0_g1_i1.p1	0.614	57	22	0	2	58	176	232	1.500E-15	70	60
A_bruennichi_NK1-B-2	TRINITY_DN3014_c2_g1_i1.p1	0.596	57	23	0	2	58	281	337	1.500E-15	70	60
A_bruennichi_NK1-B-2	TRINITY_DN23573_c0_g2_i1.p1	0.637	58	21	0	2	59	31	88	3.897E-15	69	60
A_bruennichi_NK1-B-2	TRINITY_DN2034_c0_g1_i1.p1	0.596	57	23	0	2	58	155	211	3.897E-15	69	60
A_bruennichi_NK1-B-2	TRINITY_DN2034_c0_g1_i2.p1	0.596	57	23	0	2	58	155	211	3.897E-15	69	60
A_bruennichi_NK1-B-2	TRINITY_DN5539_c0_g1_i1.p1	0.566	60	26	0	1	60	148	207	5.358E-15	68	60
A_bruennichi_NK1-B-2	TRINITY_DN243_c0_g1_i1.p1	0.586	58	24	0	1	58	194	251	6.840E-14	65	60
A_bruennichi_NK1-B-2	TRINITY_DN1632_c4_g1_i2.p1	0.586	58	24	0	1	58	203	260	6.840E-14	65	60
A_bruennichi_NK1-B-2	TRINITY_DN1632_c4_g1_i1.p1	0.586	58	24	0	1	58	203	260	6.840E-14	65	60
A_bruennichi_NK1-B-2	TRINITY_DN29221_c1_g1_i1.p1	0.500	58	29	0	2	59	186	243	1.778E-13	64	60
A_bruennichi_NK1-B-2	TRINITY_DN20982_c0_g1_i1.p1	0.517	56	27	0	5	60	216	271	4.624E-13	63	60
A_bruennichi_NK1-B-2	TRINITY_DN2055_c1_g1_i1.p1	0.561	57	25	0	2	58	130	186	6.358E-13	63	60
A_bruennichi_NK1-B-2	TRINITY_DN238351_c0_g1_i1.p1	0.533	60	28	0	1	60	15	74	8.743E-13	62	60
A_bruennichi_NK1-B-2	TRINITY_DN6757_c0_g2_i2.p1	0.578	57	24	0	2	58	192	248	8.743E-13	62	60
A_bruennichi_NK1-B-2	TRINITY_DN6757_c0_g2_i1.p1	0.578	57	24	0	2	58	192	248	8.743E-13	62	60
A_bruennichi_NK1-B-2	TRINITY_DN6757_c0_g2_i3.p1	0.578	57	24	0	2	58	192	248	8.743E-13	62	60
A_bruennichi_NK1-B-2	TRINITY_DN6757_c0_g2_i4.p1	0.578	57	24	0	2	58	192	248	8.743E-13	62	60
A_bruennichi_NK1-B-2	TRINITY_DN117838_c0_g1_i1.p1	0.525	59	28	0	2	60	6	64	1.654E-12	61	60
A_bruennichi_NK1-B-2	TRINITY_DN117838_c0_g1_i3.p1	0.525	59	28	0	2	60	216	274	1.654E-12	61	60
A_bruennichi_NK1-B-2	TRINITY_DN2352_c0_g1_i1.p1	0.542	59	27	0	2	60	139	197	4.301E-12	60	60
A_bruennichi_NK1-B-2	TRINITY_DN29359_c0_g2_i3.p1	0.526	57	27	0	2	58	63	119	8.137E-12	59	60
A_bruennichi_NK1-B-2	TRINITY_DN29359_c0_g2_i1.p1	0.526	57	27	0	2	58	64	120	8.137E-12	59	60
A_bruennichi_NK1-B-2	TRINITY_DN21884_c0_g1_i1.p1	0.491	57	29	0	2	58	56	112	8.137E-12	59	60
A_bruennichi_NK1-B-2	TRINITY_DN191_c0_g3_i1.p1	0.561	57	25	0	2	58	140	196	8.137E-12	59	60
A_bruennichi_NK1-B-2	TRINITY_DN18236_c2_g1_i1.p1	0.508	57	28	0	2	58	101	157	8.137E-12	59	60
A_bruennichi_NK1-B-2	TRINITY_DN44463_c0_g1_i2.p1	0.555	54	24	0	5	58	303	356	1.539E-11	59	60
A_bruennichi_NK1-B-2	TRINITY_DN22_c19_g1_i2.p1	0.482	58	30	0	2	59	177	234	4.006E-11	57	60
A_bruennichi_NK1-B-2	TRINITY_DN22_c19_g1_i1.p1	0.482	58	30	0	2	59	224	281	4.006E-11	57	60
A_bruennichi_NK1-B-2	TRINITY_DN7438_c0_g1_i2.p1	0.508	57	28	0	2	58	99	155	4.006E-11	57	60
A_bruennichi_NK1-B-2	TRINITY_DN22_c19_g1_i3.p1	0.482	58	30	0	2	59	177	234	4.006E-11	57	60
A_bruennichi_NK1-B-2	TRINITY_DN1632_c8_g1_i1.p1	0.534	58	27	0	2	59	180	237	4.006E-11	57	60
A_bruennichi_NK1-B-2	TRINITY_DN13032_c0_g2_i1.p1	0.517	58	28	0	2	59	74	131	5.511E-11	57	60
A_bruennichi_NK1-B-2	TRINITY_DN5945_c0_g1_i1.p1	0.483	60	31	0	1	60	213	272	7.581E-11	57	60
A_bruennichi_NK1-B-2	TRINITY_DN2209_c3_g3_i1.p1	0.482	58	30	0	2	59	95	152	1.043E-10	56	60
A_bruennichi_NK1-B-2	TRINITY_DN5428_c0_g1_i3.p1	0.508	57	28	0	2	58	228	284	1.435E-10	56	60
A_bruennichi_NK1-B-2	TRINITY_DN5428_c0_g1_i4.p1	0.508	57	28	0	2	58	228	284	1.435E-10	56	60
A_bruennichi_NK1-B-2	TRINITY_DN5428_c0_g1_i5.p1	0.508	57	28	0	2	58	228	284	1.435E-10	56	60
A_bruennichi_NK1-B-2	TRINITY_DN5428_c0_g1_i1.p1	0.508	57	28	0	2	58	228	284	1.435E-10	56	60
A_bruennichi_NK1-B-2	TRINITY_DN5428_c0_g1_i2.p1	0.508	57	28	0	2	58	228	284	1.435E-10	56	60
A_bruennichi_NK1-B-2	TRINITY_DN21596_c1_g1_i1.p1	0.517	58	28	0	2	59	90	147	2.716E-10	55	60
A_bruennichi_NK1-B-2	TRINITY_DN4728_c1_g1_i1.p1	0.473	57	30	0	2	58	141	197	2.716E-10	55	60
A_bruennichi_NK1-B-2	TRINITY_DN3973_c1_g1_i3.p1	0.526	57	27	0	2	58	205	261	2.716E-10	55	60
A_bruennichi_NK1-B-2	TRINITY_DN3973_c1_g1_i4.p1	0.526	57	27	0	2	58	205	261	2.716E-10	55	60
A_bruennichi_NK1-B-2	TRINITY_DN3973_c1_g1_i2.p1	0.526	57	27	0	2	58	254	310	2.716E-10	55	60
A_bruennichi_NK1-B-2	TRINITY_DN3973_c1_g1_i5.p1	0.526	57	27	0	2	58	254	310	2.716E-10	55	60
A_bruennichi_NK1-B-2	TRINITY_DN8124_c0_g3_i1.p1	0.473	57	30	0	2	58	139	195	3.736E-10	55	60
A_bruennichi_NK1-B-2	TRINITY_DN4137_c0_g1_i2.p1	0.509	51	25	0	8	58	176	226	5.140E-10	54	60
A_bruennichi_NK1-B-2	TRINITY_DN1637_c1_g2_i1.p1	0.508	57	28	0	2	58	206	262	7.072E-10	54	60
A_bruennichi_NK1-B-2	TRINITY_DN1986_c1_g1_i1.p1	0.457	59	31	0	2	60	105	163	1.339E-09	53	60
A_bruennichi_NK1-B-2	TRINITY_DN1986_c1_g1_i2.p1	0.457	59	31	0	2	60	105	163	1.339E-09	53	60
A_bruennichi_NK1-B-2	TRINITY_DN21_c2_g2_i1.p1	0.438	57	31	0	3	59	254	310	1.339E-09	53	60
A_bruennichi_NK1-B-2	TRINITY_DN2435_c0_g1_i1.p2	0.491	57	29	0	2	58	209	265	1.842E-09	53	60
A_bruennichi_NK1-B-2	TRINITY_DN2435_c0_g1_i2.p2	0.491	57	29	0	2	58	209	265	1.842E-09	53	60
A_bruennichi_NK1-B-2	TRINITY_DN2435_c0_g1_i4.p2	0.491	57	29	0	2	58	209	265	1.842E-09	53	60
A_bruennichi_NK1-B-2	TRINITY_DN2435_c0_g1_i5.p2	0.491	57	29	0	2	58	209	265	1.842E-09	53	60
A_bruennichi_NK1-B-2	TRINITY_DN2435_c0_g1_i6.p2	0.491	57	29	0	2	58	209	265	1.842E-09	53	60
A_bruennichi_NK1-B-2	TRINITY_DN2435_c0_g1_i7.p2	0.491	57	29	0	2	58	209	265	1.842E-09	53	60
A_bruennichi_NK1-B-2	TRINITY_DN2435_c0_g1_i8.p2	0.491	57	29	0	2	58	209	265	1.842E-09	53	60
A_bruennichi_NK1-B-2	TRINITY_DN2052_c0_g1_i1.p1	0.491	57	29	0	2	58	188	244	1.842E-09	53	60
A_bruennichi_NK1-B-2	TRINITY_DN21_c2_g1_i2.p1	0.421	57	32	0	3	59	251	307	2.535E-09	52	60
A_bruennichi_NK1-B-2	TRINITY_DN1347_c0_g2_i1.p1	0.473	57	30	0	2	58	49	105	3.489E-09	52	60
A_bruennichi_NK1-B-2	TRINITY_DN1347_c0_g2_i2.p1	0.473	57	30	0	2	58	49	105	3.489E-09	52	60
A_bruennichi_NK1-B-2	TRINITY_DN35_c0_g2_i2.p1	0.465	58	30	0	2	59	46	103	3.489E-09	52	60
A_bruennichi_NK1-B-2	TRINITY_DN35_c0_g2_i3.p1	0.465	58	30	0	2	59	88	145	3.489E-09	52	60
A_bruennichi_NK1-B-2	TRINITY_DN2435_c0_g1_i1.p1	0.473	57	30	0	2	58	210	266	3.489E-09	52	60
A_bruennichi_NK1-B-2	TRINITY_DN2435_c0_g1_i2.p1	0.473	57	30	0	2	58	210	266	3.489E-09	52	60
A_bruennichi_NK1-B-2	TRINITY_DN2435_c0_g1_i4.p1	0.473	57	30	0	2	58	210	266	3.489E-09	52	60
A_bruennichi_NK1-B-2	TRINITY_DN2435_c0_g1_i5.p1	0.473	57	30	0	2	58	210	266	3.489E-09	52	60
A_bruennichi_NK1-B-2	TRINITY_DN2435_c0_g1_i6.p1	0.473	57	30	0	2	58	210	266	3.489E-09	52	60
A_bruennichi_NK1-B-2	TRINITY_DN2435_c0_g1_i7.p1	0.473	57	30	0	2	58	210	266	3.489E-09	52	60
A_bruennichi_NK1-B-2	TRINITY_DN2435_c0_g1_i8.p1	0.473	57	30	0	2	58	210	266	3.489E-09	52	60
A_bruennichi_NK1-B-2	TRINITY_DN5409_c0_g2_i2.p1	0.491	57	29	0	3	59	696	752	3.489E-09	52	60
A_bruennichi_NK1-B-2	TRINITY_DN5409_c0_g2_i3.p1	0.491	57	29	0	3	59	696	752	3.489E-09	52	60
A_bruennichi_NK1-B-2	TRINITY_DN18724_c0_g1_i1.p1	0.500	50	25	0	1	50	204	253	4.801E-09	51	60
A_bruennichi_NK1-B-2	TRINITY_DN9898_c0_g1_i5.p1	0.472	55	29	0	5	59	30	84	9.093E-09	51	60
A_bruennichi_NK1-B-2	TRINITY_DN30796_c0_g1_i1.p1	0.462	54	29	0	4	57	178	231	9.093E-09	51	60
A_bruennichi_NK1-B-2	TRINITY_DN9898_c0_g1_i2.p1	0.472	55	29	0	5	59	235	289	9.093E-09	51	60
A_bruennichi_NK1-B-2	TRINITY_DN9898_c0_g1_i1.p1	0.472	55	29	0	5	59	235	289	9.093E-09	51	60
A_bruennichi_NK1-B-2	TRINITY_DN9777_c0_g1_i10.p1	0.466	60	30	0	1	57	218	277	9.093E-09	51	60
A_bruennichi_NK1-B-2	TRINITY_DN9777_c0_g1_i3.p1	0.466	60	30	0	1	57	218	277	9.093E-09	51	60
A_bruennichi_NK1-B-2	TRINITY_DN9777_c0_g1_i4.p1	0.466	60	30	0	1	57	218	277	9.093E-09	51	60
A_bruennichi_NK1-B-2	TRINITY_DN9777_c0_g1_i9.p1	0.466	60	30	0	1	57	218	277	9.093E-09	51	60
A_bruennichi_NK1-B-2	TRINITY_DN816_c0_g1_i1.p1	0.438	57	31	0	2	58	248	304	9.093E-09	51	60
A_bruennichi_NK1-B-2	TRINITY_DN816_c0_g1_i3.p1	0.438	57	31	0	2	58	248	304	9.093E-09	51	60
A_bruennichi_NK1-B-2	TRINITY_DN9777_c0_g1_i2.p1	0.466	60	30	0	1	57	334	393	9.093E-09	51	60
A_bruennichi_NK1-B-2	TRINITY_DN9777_c0_g1_i5.p1	0.466	60	30	0	1	57	334	393	9.093E-09	51	60
A_bruennichi_NK1-B-2	TRINITY_DN9777_c0_g1_i6.p1	0.466	60	30	0	1	57	334	393	9.093E-09	51	60
A_bruennichi_NK1-B-2	TRINITY_DN9777_c0_g1_i8.p1	0.466	60	30	0	1	57	334	393	9.093E-09	51	60
A_bruennichi_NK1-B-2	TRINITY_DN17448_c0_g4_i1.p1	0.491	57	29	0	2	58	161	217	1.722E-08	50	60
A_bruennichi_NK1-B-2	TRINITY_DN21_c2_g1_i1.p1	0.393	61	34	0	3	59	251	311	1.613E-07	47	60
A_bruennichi_NK1-B-2	TRINITY_DN5409_c0_g2_i1.p1	0.444	54	29	0	2	55	158	211	1.613E-07	47	60
A_bruennichi_NK1-B-2	TRINITY_DN5409_c0_g2_i4.p1	0.444	54	29	0	2	55	158	211	1.613E-07	47	60
A_bruennichi_NK1-B-2	TRINITY_DN50054_c0_g4_i1.p1	0.685	35	11	0	25	59	1	35	1.099E-06	45	60
A_bruennichi_NK1-B-2	TRINITY_DN128749_c0_g1_i1.p1	0.782	23	5	0	37	59	3	25	7.495E-06	42	60
A_bruennichi_NK1-B-2	TRINITY_DN816_c0_g1_i2.p1	0.425	47	26	0	12	58	3	49	7.495E-06	42	60
A_bruennichi_NK1-B-2	TRINITY_DN816_c0_g1_i4.p1	0.391	46	27	0	13	58	1	46	1.340E-04	39	60
A_bruennichi_NK1-B-2	TRINITY_DN125885_c0_g1_i1.p2	0.533	30	14	0	2	31	145	174	6.660E-04	37	60
T_tridentatus_Slou_B	TRINITY_DN20982_c2_g1_i1.p1	0.983	60	1	0	1	60	209	268	8.720E-33	119	60
T_tridentatus_Slou_B	TRINITY_DN204578_c0_g1_i1.p1	0.633	60	22	0	1	60	140	199	1.372E-18	79	60
T_tridentatus_Slou_B	TRINITY_DN31084_c0_g2_i1.p1	0.644	59	21	0	1	59	133	191	3.561E-18	78	60
T_tridentatus_Slou_B	TRINITY_DN9152_c0_g1_i1.p1	0.614	57	22	0	2	58	111	167	3.298E-17	75	60
T_tridentatus_Slou_B	TRINITY_DN9152_c0_g1_i2.p1	0.614	57	22	0	2	58	111	167	3.298E-17	75	60
T_tridentatus_Slou_B	TRINITY_DN12323_c0_g1_i1.p1	0.649	57	20	0	2	58	206	262	4.533E-17	74	60
T_tridentatus_Slou_B	TRINITY_DN13938_c1_g1_i1.p1	0.637	58	21	0	2	59	167	224	4.533E-17	74	60
T_tridentatus_Slou_B	TRINITY_DN13938_c1_g1_i2.p1	0.637	58	21	0	2	59	167	224	4.533E-17	74	60
T_tridentatus_Slou_B	TRINITY_DN98526_c0_g2_i1.p1	0.603	58	23	0	2	59	111	168	1.500E-15	70	60
T_tridentatus_Slou_B	TRINITY_DN12341_c0_g1_i2.p1	0.614	57	22	0	2	58	176	232	1.500E-15	70	60
T_tridentatus_Slou_B	TRINITY_DN12341_c0_g1_i1.p1	0.614	57	22	0	2	58	176	232	1.500E-15	70	60
T_tridentatus_Slou_B	TRINITY_DN3014_c2_g1_i1.p1	0.596	57	23	0	2	58	281	337	1.500E-15	70	60
T_tridentatus_Slou_B	TRINITY_DN23573_c0_g2_i1.p1	0.637	58	21	0	2	59	31	88	3.897E-15	69	60
T_tridentatus_Slou_B	TRINITY_DN2034_c0_g1_i1.p1	0.596	57	23	0	2	58	155	211	3.897E-15	69	60
T_tridentatus_Slou_B	TRINITY_DN2034_c0_g1_i2.p1	0.596	57	23	0	2	58	155	211	3.897E-15	69	60
T_tridentatus_Slou_B	TRINITY_DN5539_c0_g1_i1.p1	0.566	60	26	0	1	60	148	207	5.358E-15	68	60
T_tridentatus_Slou_B	TRINITY_DN243_c0_g1_i1.p1	0.586	58	24	0	1	58	194	251	6.840E-14	65	60
T_tridentatus_Slou_B	TRINITY_DN1632_c4_g1_i2.p1	0.586	58	24	0	1	58	203	260	6.840E-14	65	60
T_tridentatus_Slou_B	TRINITY_DN1632_c4_g1_i1.p1	0.586	58	24	0	1	58	203	260	6.840E-14	65	60
T_tridentatus_Slou_B	TRINITY_DN29221_c1_g1_i1.p1	0.500	58	29	0	2	59	186	243	1.778E-13	64	60
T_tridentatus_Slou_B	TRINITY_DN20982_c0_g1_i1.p1	0.517	56	27	0	5	60	216	271	4.624E-13	63	60
T_tridentatus_Slou_B	TRINITY_DN2055_c1_g1_i1.p1	0.561	57	25	0	2	58	130	186	6.358E-13	63	60
T_tridentatus_Slou_B	TRINITY_DN238351_c0_g1_i1.p1	0.533	60	28	0	1	60	15	74	8.743E-13	62	60
T_tridentatus_Slou_B	TRINITY_DN6757_c0_g2_i2.p1	0.578	57	24	0	2	58	192	248	8.743E-13	62	60
T_tridentatus_Slou_B	TRINITY_DN6757_c0_g2_i1.p1	0.578	57	24	0	2	58	192	248	8.743E-13	62	60
T_tridentatus_Slou_B	TRINITY_DN6757_c0_g2_i3.p1	0.578	57	24	0	2	58	192	248	8.743E-13	62	60
T_tridentatus_Slou_B	TRINITY_DN6757_c0_g2_i4.p1	0.578	57	24	0	2	58	192	248	8.743E-13	62	60
T_tridentatus_Slou_B	TRINITY_DN117838_c0_g1_i1.p1	0.525	59	28	0	2	60	6	64	1.654E-12	61	60
T_tridentatus_Slou_B	TRINITY_DN117838_c0_g1_i3.p1	0.525	59	28	0	2	60	216	274	1.654E-12	61	60
T_tridentatus_Slou_B	TRINITY_DN2352_c0_g1_i1.p1	0.542	59	27	0	2	60	139	197	4.301E-12	60	60
T_tridentatus_Slou_B	TRINITY_DN29359_c0_g2_i3.p1	0.526	57	27	0	2	58	63	119	8.137E-12	59	60
T_tridentatus_Slou_B	TRINITY_DN29359_c0_g2_i1.p1	0.526	57	27	0	2	58	64	120	8.137E-12	59	60
T_tridentatus_Slou_B	TRINITY_DN21884_c0_g1_i1.p1	0.491	57	29	0	2	58	56	112	8.137E-12	59	60
T_tridentatus_Slou_B	TRINITY_DN191_c0_g3_i1.p1	0.561	57	25	0	2	58	140	196	8.137E-12	59	60
T_tridentatus_Slou_B	TRINITY_DN18236_c2_g1_i1.p1	0.508	57	28	0	2	58	101	157	8.137E-12	59	60
T_tridentatus_Slou_B	TRINITY_DN44463_c0_g1_i2.p1	0.555	54	24	0	5	58	303	356	1.539E-11	59	60
T_tridentatus_Slou_B	TRINITY_DN22_c19_g1_i2.p1	0.482	58	30	0	2	59	177	234	4.006E-11	57	60
T_tridentatus_Slou_B	TRINITY_DN22_c19_g1_i1.p1	0.482	58	30	0	2	59	224	281	4.006E-11	57	60
T_tridentatus_Slou_B	TRINITY_DN7438_c0_g1_i2.p1	0.508	57	28	0	2	58	99	155	4.006E-11	57	60
T_tridentatus_Slou_B	TRINITY_DN22_c19_g1_i3.p1	0.482	58	30	0	2	59	177	234	4.006E-11	57	60
T_tridentatus_Slou_B	TRINITY_DN1632_c8_g1_i1.p1	0.534	58	27	0	2	59	180	237	4.006E-11	57	60
T_tridentatus_Slou_B	TRINITY_DN13032_c0_g2_i1.p1	0.517	58	28	0	2	59	74	131	5.511E-11	57	60
T_tridentatus_Slou_B	TRINITY_DN5945_c0_g1_i1.p1	0.483	60	31	0	1	60	213	272	7.581E-11	57	60
T_tridentatus_Slou_B	TRINITY_DN2209_c3_g3_i1.p1	0.482	58	30	0	2	59	95	152	1.043E-10	56	60
T_tridentatus_Slou_B	TRINITY_DN5428_c0_g1_i3.p1	0.508	57	28	0	2	58	228	284	1.435E-10	56	60
T_tridentatus_Slou_B	TRINITY_DN5428_c0_g1_i4.p1	0.508	57	28	0	2	58	228	284	1.435E-10	56	60
T_tridentatus_Slou_B	TRINITY_DN5428_c0_g1_i5.p1	0.508	57	28	0	2	58	228	284	1.435E-10	56	60
T_tridentatus_Slou_B	TRINITY_DN5428_c0_g1_i1.p1	0.508	57	28	0	2	58	228	284	1.435E-10	56	60
T_tridentatus_Slou_B	TRINITY_DN5428_c0_g1_i2.p1	0.508	57	28	0	2	58	228	284	1.435E-10	56	60
T_tridentatus_Slou_B	TRINITY_DN21596_c1_g1_i1.p1	0.517	58	28	0	2	59	90	147	2.716E-10	55	60
T_tridentatus_Slou_B	TRINITY_DN4728_c1_g1_i1.p1	0.473	57	30	0	2	58	141	197	2.716E-10	55	60
T_tridentatus_Slou_B	TRINITY_DN3973_c1_g1_i3.p1	0.526	57	27	0	2	58	205	261	2.716E-10	55	60
T_tridentatus_Slou_B	TRINITY_DN3973_c1_g1_i4.p1	0.526	57	27	0	2	58	205	261	2.716E-10	55	60
T_tridentatus_Slou_B	TRINITY_DN3973_c1_g1_i2.p1	0.526	57	27	0	2	58	254	310	2.716E-10	55	60
T_tridentatus_Slou_B	TRINITY_DN3973_c1_g1_i5.p1	0.526	57	27	0	2	58	254	310	2.716E-10	55	60
T_tridentatus_Slou_B	TRINITY_DN8124_c0_g3_i1.p1	0.473	57	30	0	2	58	139	195	3.736E-10	55	60
T_tridentatus_Slou_B	TRINITY_DN4137_c0_g1_i2.p1	0.509	51	25	0	8	58	176	226	5.140E-10	54	60
T_tridentatus_Slou_B	TRINITY_DN1637_c1_g2_i1.p1	0.508	57	28	0	2	58	206	262	7.072E-10	54	60
T_tridentatus_Slou_B	TRINITY_DN1986_c1_g1_i1.p1	0.457	59	31	0	2	60	105	163	1.339E-09	53	60
T_tridentatus_Slou_B	TRINITY_DN1986_c1_g1_i2.p1	0.457	59	31	0	2	60	105	163	1.339E-09	53	60
T_tridentatus_Slou_B	TRINITY_DN21_c2_g2_i1.p1	0.438	57	31	0	3	59	254	310	1.339E-09	53	60
T_tridentatus_Slou_B	TRINITY_DN2435_c0_g1_i1.p2	0.491	57	29	0	2	58	209	265	1.842E-09	53	60
T_tridentatus_Slou_B	TRINITY_DN2435_c0_g1_i2.p2	0.491	57	29	0	2	58	209	265	1.842E-09	53	60
T_tridentatus_Slou_B	TRINITY_DN2435_c0_g1_i4.p2	0.491	57	29	0	2	58	209	265	1.842E-09	53	60
T_tridentatus_Slou_B	TRINITY_DN2435_c0_g1_i5.p2	0.491	57	29	0	2	58	209	265	1.842E-09	53	60
T_tridentatus_Slou_B	TRINITY_DN2435_c0_g1_i6.p2	0.491	57	29	0	2	58	209	265	1.842E-09	53	60
T_tridentatus_Slou_B	TRINITY_DN2435_c0_g1_i7.p2	0.491	57	29	0	2	58	209	265	1.842E-09	53	60
T_tridentatus_Slou_B	TRINITY_DN2435_c0_g1_i8.p2	0.491	57	29	0	2	58	209	265	1.842E-09	53	60
T_tridentatus_Slou_B	TRINITY_DN2052_c0_g1_i1.p1	0.491	57	29	0	2	58	188	244	1.842E-09	53	60
T_tridentatus_Slou_B	TRINITY_DN21_c2_g1_i2.p1	0.421	57	32	0	3	59	251	307	2.535E-09	52	60
T_tridentatus_Slou_B	TRINITY_DN1347_c0_g2_i1.p1	0.473	57	30	0	2	58	49	105	3.489E-09	52	60
T_tridentatus_Slou_B	TRINITY_DN1347_c0_g2_i2.p1	0.473	57	30	0	2	58	49	105	3.489E-09	52	60
T_tridentatus_Slou_B	TRINITY_DN35_c0_g2_i2.p1	0.465	58	30	0	2	59	46	103	3.489E-09	52	60
T_tridentatus_Slou_B	TRINITY_DN35_c0_g2_i3.p1	0.465	58	30	0	2	59	88	145	3.489E-09	52	60
T_tridentatus_Slou_B	TRINITY_DN2435_c0_g1_i1.p1	0.473	57	30	0	2	58	210	266	3.489E-09	52	60
T_tridentatus_Slou_B	TRINITY_DN2435_c0_g1_i2.p1	0.473	57	30	0	2	58	210	266	3.489E-09	52	60
T_tridentatus_Slou_B	TRINITY_DN2435_c0_g1_i4.p1	0.473	57	30	0	2	58	210	266	3.489E-09	52	60
T_tridentatus_Slou_B	TRINITY_DN2435_c0_g1_i5.p1	0.473	57	30	0	2	58	210	266	3.489E-09	52	60
T_tridentatus_Slou_B	TRINITY_DN2435_c0_g1_i6.p1	0.473	57	30	0	2	58	210	266	3.489E-09	52	60
T_tridentatus_Slou_B	TRINITY_DN2435_c0_g1_i7.p1	0.473	57	30	0	2	58	210	266	3.489E-09	52	60
T_tridentatus_Slou_B	TRINITY_DN2435_c0_g1_i8.p1	0.473	57	30	0	2	58	210	266	3.489E-09	52	60
T_tridentatus_Slou_B	TRINITY_DN5409_c0_g2_i2.p1	0.491	57	29	0	3	59	696	752	3.489E-09	52	60
T_tridentatus_Slou_B	TRINITY_DN5409_c0_g2_i3.p1	0.491	57	29	0	3	59	696	752	3.489E-09	52	60
T_tridentatus_Slou_B	TRINITY_DN18724_c0_g1_i1.p1	0.500	50	25	0	1	50	204	253	4.801E-09	51	60
T_tridentatus_Slou_B	TRINITY_DN9898_c0_g1_i5.p1	0.472	55	29	0	5	59	30	84	9.093E-09	51	60
T_tridentatus_Slou_B	TRINITY_DN30796_c0_g1_i1.p1	0.462	54	29	0	4	57	178	231	9.093E-09	51	60
T_tridentatus_Slou_B	TRINITY_DN9898_c0_g1_i2.p1	0.472	55	29	0	5	59	235	289	9.093E-09	51	60
T_tridentatus_Slou_B	TRINITY_DN9898_c0_g1_i1.p1	0.472	55	29	0	5	59	235	289	9.093E-09	51	60
T_tridentatus_Slou_B	TRINITY_DN9777_c0_g1_i10.p1	0.466	60	30	0	1	57	218	277	9.093E-09	51	60
T_tridentatus_Slou_B	TRINITY_DN9777_c0_g1_i3.p1	0.466	60	30	0	1	57	218	277	9.093E-09	51	60
T_tridentatus_Slou_B	TRINITY_DN9777_c0_g1_i4.p1	0.466	60	30	0	1	57	218	277	9.093E-09	51	60
T_tridentatus_Slou_B	TRINITY_DN9777_c0_g1_i9.p1	0.466	60	30	0	1	57	218	277	9.093E-09	51	60
T_tridentatus_Slou_B	TRINITY_DN816_c0_g1_i1.p1	0.438	57	31	0	2	58	248	304	9.093E-09	51	60
T_tridentatus_Slou_B	TRINITY_DN816_c0_g1_i3.p1	0.438	57	31	0	2	58	248	304	9.093E-09	51	60
T_tridentatus_Slou_B	TRINITY_DN9777_c0_g1_i2.p1	0.466	60	30	0	1	57	334	393	9.093E-09	51	60
T_tridentatus_Slou_B	TRINITY_DN9777_c0_g1_i5.p1	0.466	60	30	0	1	57	334	393	9.093E-09	51	60
T_tridentatus_Slou_B	TRINITY_DN9777_c0_g1_i6.p1	0.466	60	30	0	1	57	334	393	9.093E-09	51	60
T_tridentatus_Slou_B	TRINITY_DN9777_c0_g1_i8.p1	0.466	60	30	0	1	57	334	393	9.093E-09	51	60
T_tridentatus_Slou_B	TRINITY_DN17448_c0_g4_i1.p1	0.491	57	29	0	2	58	161	217	1.722E-08	50	60
T_tridentatus_Slou_B	TRINITY_DN21_c2_g1_i1.p1	0.393	61	34	0	3	59	251	311	1.613E-07	47	60
T_tridentatus_Slou_B	TRINITY_DN5409_c0_g2_i1.p1	0.444	54	29	0	2	55	158	211	1.613E-07	47	60
T_tridentatus_Slou_B	TRINITY_DN5409_c0_g2_i4.p1	0.444	54	29	0	2	55	158	211	1.613E-07	47	60
T_tridentatus_Slou_B	TRINITY_DN50054_c0_g4_i1.p1	0.685	35	11	0	25	59	1	35	1.099E-06	45	60
T_tridentatus_Slou_B	TRINITY_DN128749_c0_g1_i1.p1	0.782	23	5	0	37	59	3	25	7.495E-06	42	60
T_tridentatus_Slou_B	TRINITY_DN816_c0_g1_i2.p1	0.425	47	26	0	12	58	3	49	7.495E-06	42	60
T_tridentatus_Slou_B	TRINITY_DN816_c0_g1_i4.p1	0.391	46	27	0	13	58	1	46	1.340E-04	39	60
T_tridentatus_Slou_B	TRINITY_DN125885_c0_g1_i1.p2	0.533	30	14	0	2	31	145	174	6.660E-04	37	60
A_bruennichi_NK2.2-A	TRINITY_DN3973_c1_g1_i3.p1	1.000	60	0	0	1	60	204	263	3.099E-32	118	60
A_bruennichi_NK2.2-A	TRINITY_DN3973_c1_g1_i4.p1	1.000	60	0	0	1	60	204	263	3.099E-32	118	60
A_bruennichi_NK2.2-A	TRINITY_DN3973_c1_g1_i2.p1	1.000	60	0	0	1	60	253	312	3.099E-32	118	60
A_bruennichi_NK2.2-A	TRINITY_DN3973_c1_g1_i5.p1	1.000	60	0	0	1	60	253	312	3.099E-32	118	60
A_bruennichi_NK2.2-A	TRINITY_DN1632_c8_g1_i1.p1	0.844	58	9	0	1	58	179	236	3.562E-26	100	60
A_bruennichi_NK2.2-A	TRINITY_DN191_c0_g3_i1.p1	0.603	58	23	0	1	58	139	196	2.062E-15	70	60
A_bruennichi_NK2.2-A	TRINITY_DN50054_c0_g4_i1.p1	0.777	36	8	0	25	60	1	36	6.358E-13	63	60
A_bruennichi_NK2.2-A	TRINITY_DN98526_c0_g2_i1.p1	0.551	58	26	0	1	58	110	167	8.137E-12	59	60
A_bruennichi_NK2.2-A	TRINITY_DN12323_c0_g1_i1.p1	0.508	59	29	0	2	60	206	264	1.119E-11	59	60
A_bruennichi_NK2.2-A	TRINITY_DN2055_c1_g1_i1.p1	0.526	57	27	0	2	58	130	186	5.511E-11	57	60
A_bruennichi_NK2.2-A	TRINITY_DN23573_c0_g2_i1.p1	0.551	58	26	0	1	58	30	87	7.581E-11	57	60
A_bruennichi_NK2.2-A	TRINITY_DN3014_c2_g1_i1.p1	0.482	58	30	0	1	58	280	337	1.043E-10	56	60
A_bruennichi_NK2.2-A	TRINITY_DN2034_c0_g1_i1.p1	0.543	57	26	0	2	58	155	211	1.435E-10	56	60
A_bruennichi_NK2.2-A	TRINITY_DN2034_c0_g1_i2.p1	0.543	57	26	0	2	58	155	211	1.435E-10	56	60
A_bruennichi_NK2.2-A	TRINITY_DN12341_c0_g1_i2.p1	0.526	57	27	0	2	58	176	232	5.140E-10	54	60
A_bruennichi_NK2.2-A	TRINITY_DN12341_c0_g1_i1.p1	0.526	57	27	0	2	58	176	232	5.140E-10	54	60
A_bruennichi_NK2.2-A	TRINITY_DN29221_c1_g1_i1.p1	0.465	58	30	0	1	58	185	242	9.731E-10	53	60
A_bruennichi_NK2.2-A	TRINITY_DN5539_c0_g1_i1.p1	0.509	51	25	0	5	55	152	202	1.339E-09	53	60
A_bruennichi_NK2.2-A	TRINITY_DN4137_c0_g1_i2.p1	0.509	55	27	0	6	60	174	228	1.339E-09	53	60
A_bruennichi_NK2.2-A	TRINITY_DN1637_c1_g2_i1.p1	0.500	58	29	0	1	58	205	262	1.842E-09	53	60
A_bruennichi_NK2.2-A	TRINITY_DN9777_c0_g1_i10.p1	0.473	57	30	0	4	60	224	280	2.535E-09	52	60
A_bruennichi_NK2.2-A	TRINITY_DN9777_c0_g1_i3.p1	0.473	57	30	0	4	60	224	280	2.535E-09	52	60
A_bruennichi_NK2.2-A	TRINITY_DN9777_c0_g1_i4.p1	0.473	57	30	0	4	60	224	280	2.535E-09	52	60
A_bruennichi_NK2.2-A	TRINITY_DN9777_c0_g1_i9.p1	0.473	57	30	0	4	60	224	280	2.535E-09	52	60
A_bruennichi_NK2.2-A	TRINITY_DN9777_c0_g1_i2.p1	0.473	57	30	0	4	60	340	396	2.535E-09	52	60
A_bruennichi_NK2.2-A	TRINITY_DN9777_c0_g1_i5.p1	0.473	57	30	0	4	60	340	396	2.535E-09	52	60
A_bruennichi_NK2.2-A	TRINITY_DN9777_c0_g1_i6.p1	0.473	57	30	0	4	60	340	396	2.535E-09	52	60
A_bruennichi_NK2.2-A	TRINITY_DN9777_c0_g1_i8.p1	0.473	57	30	0	4	60	340	396	2.535E-09	52	60
A_bruennichi_NK2.2-A	TRINITY_DN204578_c0_g1_i1.p1	0.508	57	28	0	2	58	141	197	3.489E-09	52	60
A_bruennichi_NK2.2-A	TRINITY_DN31084_c0_g2_i1.p1	0.491	57	29	0	2	58	134	190	9.093E-09	51	60
A_bruennichi_NK2.2-A	TRINITY_DN30796_c0_g1_i1.p1	0.490	51	26	0	5	55	179	229	9.093E-09	51	60
A_bruennichi_NK2.2-A	TRINITY_DN13938_c1_g1_i1.p1	0.491	57	29	0	2	58	167	223	1.722E-08	50	60
A_bruennichi_NK2.2-A	TRINITY_DN13938_c1_g1_i2.p1	0.491	57	29	0	2	58	167	223	1.722E-08	50	60
A_bruennichi_NK2.2-A	TRINITY_DN1632_c4_g1_i2.p1	0.464	56	29	0	5	60	207	262	2.371E-08	49	60
A_bruennichi_NK2.2-A	TRINITY_DN1632_c4_g1_i1.p1	0.464	56	29	0	5	60	207	262	2.371E-08	49	60
A_bruennichi_NK2.2-A	TRINITY_DN20982_c2_g1_i1.p1	0.508	57	28	0	2	58	210	266	2.371E-08	49	60
A_bruennichi_NK2.2-A	TRINITY_DN243_c0_g1_i1.p1	0.481	54	28	0	5	58	198	251	3.263E-08	49	60
A_bruennichi_NK2.2-A	TRINITY_DN21596_c1_g1_i1.p1	0.428	56	31	0	5	60	93	148	4.491E-08	49	60
A_bruennichi_NK2.2-A	TRINITY_DN6757_c0_g2_i2.p1	0.444	54	29	0	5	58	195	248	4.491E-08	49	60
A_bruennichi_NK2.2-A	TRINITY_DN6757_c0_g2_i1.p1	0.444	54	29	0	5	58	195	248	4.491E-08	49	60
A_bruennichi_NK2.2-A	TRINITY_DN6757_c0_g2_i3.p1	0.444	54	29	0	5	58	195	248	4.491E-08	49	60
A_bruennichi_NK2.2-A	TRINITY_DN6757_c0_g2_i4.p1	0.444	54	29	0	5	58	195	248	4.491E-08	49	60
A_bruennichi_NK2.2-A	TRINITY_DN20982_c0_g1_i1.p1	0.470	51	26	0	5	55	216	266	6.182E-08	48	60
A_bruennichi_NK2.2-A	TRINITY_DN9152_c0_g1_i1.p1	0.462	54	29	0	5	58	114	167	1.171E-07	48	60
A_bruennichi_NK2.2-A	TRINITY_DN9152_c0_g1_i2.p1	0.462	54	29	0	5	58	114	167	1.171E-07	48	60
A_bruennichi_NK2.2-A	TRINITY_DN117838_c0_g1_i1.p1	0.481	54	28	0	5	58	9	62	1.613E-07	47	60
A_bruennichi_NK2.2-A	TRINITY_DN117838_c0_g1_i3.p1	0.481	54	28	0	5	58	219	272	1.613E-07	47	60
A_bruennichi_NK2.2-A	TRINITY_DN44463_c0_g1_i2.p1	0.462	54	29	0	5	58	303	356	2.220E-07	47	60
A_bruennichi_NK2.2-A	TRINITY_DN5409_c0_g2_i2.p1	0.428	56	31	0	3	58	696	751	4.208E-07	46	60
A_bruennichi_NK2.2-A	TRINITY_DN5409_c0_g2_i3.p1	0.428	56	31	0	3	58	696	751	4.208E-07	46	60
A_bruennichi_NK2.2-A	TRINITY_DN9898_c0_g1_i5.p1	0.425	54	30	0	5	58	30	83	5.794E-07	46	60
A_bruennichi_NK2.2-A	TRINITY_DN238351_c0_g1_i1.p1	0.425	54	30	0	5	58	19	72	5.794E-07	46	60
A_bruennichi_NK2.2-A	TRINITY_DN9898_c0_g1_i2.p1	0.425	54	30	0	5	58	235	288	5.794E-07	46	60
A_bruennichi_NK2.2-A	TRINITY_DN9898_c0_g1_i1.p1	0.425	54	30	0	5	58	235	288	5.794E-07	46	60
A_bruennichi_NK2.2-A	TRINITY_DN5945_c0_g1_i1.p1	0.425	54	30	0	5	58	217	270	1.099E-06	45	60
A_bruennichi_NK2.2-A	TRINITY_DN2352_c0_g1_i1.p1	0.400	55	32	0	5	59	142	196	2.083E-06	44	60
A_bruennichi_NK2.2-A	TRINITY_DN5409_c0_g2_i1.p1	0.396	58	34	0	2	59	158	215	2.869E-06	44	60
A_bruennichi_NK2.2-A	TRINITY_DN5409_c0_g2_i4.p1	0.396	58	34	0	2	59	158	215	2.869E-06	44	60
A_bruennichi_NK2.2-A	TRINITY_DN7438_c0_g1_i2.p1	0.446	56	30	0	5	60	102	157	1.032E-05	42	60
A_bruennichi_NK2.2-A	TRINITY_DN2209_c3_g3_i1.p1	0.431	51	28	0	5	55	98	148	2.698E-05	41	60
A_bruennichi_NK2.2-A	TRINITY_DN1347_c0_g2_i1.p1	0.403	57	33	0	2	58	49	105	7.056E-05	40	60
A_bruennichi_NK2.2-A	TRINITY_DN1347_c0_g2_i2.p1	0.403	57	33	0	2	58	49	105	7.056E-05	40	60
A_bruennichi_NK2.2-A	TRINITY_DN17448_c0_g4_i1.p1	0.385	57	34	0	2	58	161	217	9.180E-04	36	60
T_antipodiana_NK2.2-B	TRINITY_DN3973_c1_g1_i3.p1	0.932	59	4	0	2	60	205	263	1.281E-29	110	60
T_antipodiana_NK2.2-B	TRINITY_DN3973_c1_g1_i4.p1	0.932	59	4	0	2	60	205	263	1.281E-29	110	60
T_antipodiana_NK2.2-B	TRINITY_DN3973_c1_g1_i2.p1	0.932	59	4	0	2	60	254	312	1.281E-29	110	60
T_antipodiana_NK2.2-B	TRINITY_DN3973_c1_g1_i5.p1	0.932	59	4	0	2	60	254	312	1.281E-29	110	60
T_antipodiana_NK2.2-B	TRINITY_DN1632_c8_g1_i1.p1	0.862	58	8	0	1	58	179	236	7.290E-27	102	60
T_antipodiana_NK2.2-B	TRINITY_DN191_c0_g3_i1.p1	0.648	54	19	0	5	58	143	196	7.939E-16	71	60
T_antipodiana_NK2.2-B	TRINITY_DN50054_c0_g4_i1.p1	0.777	36	8	0	25	60	1	36	4.624E-13	63	60
T_antipodiana_NK2.2-B	TRINITY_DN98526_c0_g2_i1.p1	0.589	56	23	0	3	58	112	167	2.274E-12	61	60
T_antipodiana_NK2.2-B	TRINITY_DN12323_c0_g1_i1.p1	0.526	57	27	0	2	58	206	262	5.916E-12	60	60
T_antipodiana_NK2.2-B	TRINITY_DN23573_c0_g2_i1.p1	0.568	58	25	0	1	58	30	87	1.119E-11	59	60
T_antipodiana_NK2.2-B	TRINITY_DN2034_c0_g1_i1.p1	0.543	57	26	0	2	58	155	211	2.117E-11	58	60
T_antipodiana_NK2.2-B	TRINITY_DN2034_c0_g1_i2.p1	0.543	57	26	0	2	58	155	211	2.117E-11	58	60
T_antipodiana_NK2.2-B	TRINITY_DN2055_c1_g1_i1.p1	0.526	57	27	0	2	58	130	186	2.913E-11	58	60
T_antipodiana_NK2.2-B	TRINITY_DN3014_c2_g1_i1.p1	0.500	56	28	0	3	58	282	337	2.913E-11	58	60
T_antipodiana_NK2.2-B	TRINITY_DN12341_c0_g1_i2.p1	0.526	57	27	0	2	58	176	232	7.581E-11	57	60
T_antipodiana_NK2.2-B	TRINITY_DN12341_c0_g1_i1.p1	0.526	57	27	0	2	58	176	232	7.581E-11	57	60
T_antipodiana_NK2.2-B	TRINITY_DN29221_c1_g1_i1.p1	0.482	58	30	0	1	58	185	242	1.043E-10	56	60
T_antipodiana_NK2.2-B	TRINITY_DN5539_c0_g1_i1.p1	0.509	51	25	0	5	55	152	202	5.140E-10	54	60
T_antipodiana_NK2.2-B	TRINITY_DN1637_c1_g2_i1.p1	0.508	57	28	0	2	58	206	262	5.140E-10	54	60
T_antipodiana_NK2.2-B	TRINITY_DN204578_c0_g1_i1.p1	0.508	57	28	0	2	58	141	197	2.535E-09	52	60
T_antipodiana_NK2.2-B	TRINITY_DN9777_c0_g1_i10.p1	0.491	57	29	0	4	60	224	280	2.535E-09	52	60
T_antipodiana_NK2.2-B	TRINITY_DN9777_c0_g1_i3.p1	0.491	57	29	0	4	60	224	280	2.535E-09	52	60
T_antipodiana_NK2.2-B	TRINITY_DN9777_c0_g1_i4.p1	0.491	57	29	0	4	60	224	280	2.535E-09	52	60
T_antipodiana_NK2.2-B	TRINITY_DN9777_c0_g1_i9.p1	0.491	57	29	0	4	60	224	280	2.535E-09	52	60
T_antipodiana_NK2.2-B	TRINITY_DN9777_c0_g1_i2.p1	0.491	57	29	0	4	60	340	396	2.535E-09	52	60
T_antipodiana_NK2.2-B	TRINITY_DN9777_c0_g1_i5.p1	0.491	57	29	0	4	60	340	396	2.535E-09	52	60
T_antipodiana_NK2.2-B	TRINITY_DN9777_c0_g1_i6.p1	0.491	57	29	0	4	60	340	396	2.535E-09	52	60
T_antipodiana_NK2.2-B	TRINITY_DN9777_c0_g1_i8.p1	0.491	57	29	0	4	60	340	396	2.535E-09	52	60
T_antipodiana_NK2.2-B	TRINITY_DN20982_c0_g1_i1.p1	0.490	51	26	0	5	55	216	266	3.489E-09	52	60
T_antipodiana_NK2.2-B	TRINITY_DN243_c0_g1_i1.p1	0.481	54	28	0	5	58	198	251	4.801E-09	51	60
T_antipodiana_NK2.2-B	TRINITY_DN1632_c4_g1_i2.p1	0.481	54	28	0	5	58	207	260	4.801E-09	51	60
T_antipodiana_NK2.2-B	TRINITY_DN1632_c4_g1_i1.p1	0.481	54	28	0	5	58	207	260	4.801E-09	51	60
T_antipodiana_NK2.2-B	TRINITY_DN21596_c1_g1_i1.p1	0.428	56	31	0	5	60	93	148	4.801E-09	51	60
T_antipodiana_NK2.2-B	TRINITY_DN31084_c0_g2_i1.p1	0.491	57	29	0	2	58	134	190	6.607E-09	51	60
T_antipodiana_NK2.2-B	TRINITY_DN4137_c0_g1_i2.p1	0.509	53	26	0	6	58	174	226	6.607E-09	51	60
T_antipodiana_NK2.2-B	TRINITY_DN20982_c2_g1_i1.p1	0.508	57	28	0	2	58	210	266	9.093E-09	51	60
T_antipodiana_NK2.2-B	TRINITY_DN30796_c0_g1_i1.p1	0.490	51	26	0	5	55	179	229	1.251E-08	50	60
T_antipodiana_NK2.2-B	TRINITY_DN13938_c1_g1_i1.p1	0.491	57	29	0	2	58	167	223	1.251E-08	50	60
T_antipodiana_NK2.2-B	TRINITY_DN13938_c1_g1_i2.p1	0.491	57	29	0	2	58	167	223	1.251E-08	50	60
T_antipodiana_NK2.2-B	TRINITY_DN6757_c0_g2_i2.p1	0.444	54	29	0	5	58	195	248	1.251E-08	50	60
T_antipodiana_NK2.2-B	TRINITY_DN6757_c0_g2_i1.p1	0.444	54	29	0	5	58	195	248	1.251E-08	50	60
T_antipodiana_NK2.2-B	TRINITY_DN6757_c0_g2_i3.p1	0.444	54	29	0	5	58	195	248	1.251E-08	50	60
T_antipodiana_NK2.2-B	TRINITY_DN6757_c0_g2_i4.p1	0.444	54	29	0	5	58	195	248	1.251E-08	50	60
T_antipodiana_NK2.2-B	TRINITY_DN117838_c0_g1_i1.p1	0.481	54	28	0	5	58	9	62	3.263E-08	49	60
T_antipodiana_NK2.2-B	TRINITY_DN9152_c0_g1_i1.p1	0.462	54	29	0	5	58	114	167	3.263E-08	49	60
T_antipodiana_NK2.2-B	TRINITY_DN9152_c0_g1_i2.p1	0.462	54	29	0	5	58	114	167	3.263E-08	49	60
T_antipodiana_NK2.2-B	TRINITY_DN117838_c0_g1_i3.p1	0.481	54	28	0	5	58	219	272	3.263E-08	49	60
T_antipodiana_NK2.2-B	TRINITY_DN44463_c0_g1_i2.p1	0.462	54	29	0	5	58	303	356	4.491E-08	49	60
T_antipodiana_NK2.2-B	TRINITY_DN238351_c0_g1_i1.p1	0.425	54	30	0	5	58	19	72	8.510E-08	48	60
T_antipodiana_NK2.2-B	TRINITY_DN9898_c0_g1_i5.p1	0.431	58	32	0	1	58	26	83	2.220E-07	47	60
T_antipodiana_NK2.2-B	TRINITY_DN9898_c0_g1_i2.p1	0.431	58	32	0	1	58	231	288	2.220E-07	47	60
T_antipodiana_NK2.2-B	TRINITY_DN9898_c0_g1_i1.p1	0.431	58	32	0	1	58	231	288	2.220E-07	47	60
T_antipodiana_NK2.2-B	TRINITY_DN5409_c0_g2_i2.p1	0.446	56	30	0	3	58	696	751	2.220E-07	47	60
T_antipodiana_NK2.2-B	TRINITY_DN5409_c0_g2_i3.p1	0.446	56	30	0	3	58	696	751	2.220E-07	47	60
T_antipodiana_NK2.2-B	TRINITY_DN2352_c0_g1_i1.p1	0.418	55	31	0	5	59	142	196	7.978E-07	45	60
T_antipodiana_NK2.2-B	TRINITY_DN5945_c0_g1_i1.p1	0.407	54	31	0	5	58	217	270	1.513E-06	44	60
T_antipodiana_NK2.2-B	TRINITY_DN5409_c0_g2_i1.p1	0.396	58	34	0	2	59	158	215	2.083E-06	44	60
T_antipodiana_NK2.2-B	TRINITY_DN5409_c0_g2_i4.p1	0.396	58	34	0	2	59	158	215	2.083E-06	44	60
T_antipodiana_NK2.2-B	TRINITY_DN1347_c0_g2_i1.p1	0.413	58	33	0	2	59	49	106	7.495E-06	42	60
T_antipodiana_NK2.2-B	TRINITY_DN1347_c0_g2_i2.p1	0.413	58	33	0	2	59	49	106	7.495E-06	42	60
T_antipodiana_NK2.2-B	TRINITY_DN7438_c0_g1_i2.p1	0.462	54	29	0	5	58	102	155	7.495E-06	42	60
T_antipodiana_NK2.2-B	TRINITY_DN2209_c3_g3_i1.p1	0.431	51	28	0	5	55	98	148	1.032E-05	42	60
T_antipodiana_NK2.2-B	TRINITY_DN21884_c0_g1_i1.p1	0.425	54	30	0	2	55	56	109	5.121E-05	40	60
T_antipodiana_NK2.2-B	TRINITY_DN13032_c0_g2_i1.p1	0.431	51	28	0	5	55	77	127	7.056E-05	40	60
T_antipodiana_NK2.2-B	TRINITY_DN29359_c0_g2_i3.p1	0.431	51	28	0	5	55	66	116	1.340E-04	39	60
T_antipodiana_NK2.2-B	TRINITY_DN29359_c0_g2_i1.p1	0.431	51	28	0	5	55	67	117	1.340E-04	39	60
T_antipodiana_NK2.2-B	TRINITY_DN8124_c0_g3_i1.p1	0.388	54	32	0	2	55	139	192	1.340E-04	39	60
T_antipodiana_NK2.2-B	TRINITY_DN4728_c1_g1_i1.p1	0.415	53	30	0	3	55	142	194	1.846E-04	38	60
T_antipodiana_NK2.2-B	TRINITY_DN17448_c0_g4_i1.p1	0.385	57	34	0	2	58	161	217	3.506E-04	38	60
T_antipodiana_NK2.2-B	TRINITY_DN1986_c1_g1_i1.p1	0.418	55	31	0	1	55	104	158	4.832E-04	37	60
T_antipodiana_NK2.2-B	TRINITY_DN22_c19_g1_i2.p1	0.384	52	31	0	2	53	177	228	4.832E-04	37	60
T_antipodiana_NK2.2-B	TRINITY_DN1986_c1_g1_i2.p1	0.418	55	31	0	1	55	104	158	4.832E-04	37	60
T_antipodiana_NK2.2-B	TRINITY_DN22_c19_g1_i1.p1	0.384	52	31	0	2	53	224	275	4.832E-04	37	60
T_antipodiana_NK2.2-B	TRINITY_DN22_c19_g1_i3.p1	0.384	52	31	0	2	53	177	228	4.832E-04	37	60
T_antipodiana_NK2.2-B	TRINITY_DN5428_c0_g1_i3.p1	0.368	57	35	0	2	58	228	284	6.660E-04	37	60
T_antipodiana_NK2.2-B	TRINITY_DN5428_c0_g1_i4.p1	0.368	57	35	0	2	58	228	284	6.660E-04	37	60
T_antipodiana_NK2.2-B	TRINITY_DN5428_c0_g1_i5.p1	0.368	57	35	0	2	58	228	284	6.660E-04	37	60
T_antipodiana_NK2.2-B	TRINITY_DN5428_c0_g1_i1.p1	0.368	57	35	0	2	58	228	284	6.660E-04	37	60
T_antipodiana_NK2.2-B	TRINITY_DN5428_c0_g1_i2.p1	0.368	57	35	0	2	58	228	284	6.660E-04	37	60
T_antipodiana_NK2.2-B	TRINITY_DN2052_c0_g1_i1.p1	0.418	55	31	0	1	55	187	241	9.180E-04	36	60
A_bruennichi_old_annotated_NK4-A	TRINITY_DN1632_c8_g1_i1.p1	0.813	59	11	0	1	59	179	237	3.841E-23	92	60
A_bruennichi_old_annotated_NK4-A	TRINITY_DN3973_c1_g1_i3.p1	0.766	60	14	0	1	60	204	263	9.956E-23	91	60
A_bruennichi_old_annotated_NK4-A	TRINITY_DN3973_c1_g1_i4.p1	0.766	60	14	0	1	60	204	263	9.956E-23	91	60
A_bruennichi_old_annotated_NK4-A	TRINITY_DN3973_c1_g1_i2.p1	0.766	60	14	0	1	60	253	312	9.956E-23	91	60
A_bruennichi_old_annotated_NK4-A	TRINITY_DN3973_c1_g1_i5.p1	0.766	60	14	0	1	60	253	312	9.956E-23	91	60
A_bruennichi_old_annotated_NK4-A	TRINITY_DN191_c0_g3_i1.p1	0.620	58	22	0	1	58	139	196	2.224E-16	72	60
A_bruennichi_old_annotated_NK4-A	TRINITY_DN50054_c0_g4_i1.p1	0.944	36	2	0	25	60	1	36	7.939E-16	71	60
A_bruennichi_old_annotated_NK4-A	TRINITY_DN29221_c1_g1_i1.p1	0.559	59	26	0	1	59	185	243	6.840E-14	65	60
A_bruennichi_old_annotated_NK4-A	TRINITY_DN2055_c1_g1_i1.p1	0.578	57	24	0	2	58	130	186	2.445E-13	64	60
A_bruennichi_old_annotated_NK4-A	TRINITY_DN23573_c0_g2_i1.p1	0.610	59	23	0	1	59	30	88	3.362E-13	63	60
A_bruennichi_old_annotated_NK4-A	TRINITY_DN12341_c0_g1_i2.p1	0.578	57	24	0	2	58	176	232	4.624E-13	63	60
A_bruennichi_old_annotated_NK4-A	TRINITY_DN12341_c0_g1_i1.p1	0.578	57	24	0	2	58	176	232	4.624E-13	63	60
A_bruennichi_old_annotated_NK4-A	TRINITY_DN98526_c0_g2_i1.p1	0.593	59	24	0	1	59	110	168	6.358E-13	63	60
A_bruennichi_old_annotated_NK4-A	TRINITY_DN2034_c0_g1_i1.p1	0.561	57	25	0	2	58	155	211	1.654E-12	61	60
A_bruennichi_old_annotated_NK4-A	TRINITY_DN2034_c0_g1_i2.p1	0.561	57	25	0	2	58	155	211	1.654E-12	61	60
A_bruennichi_old_annotated_NK4-A	TRINITY_DN3014_c2_g1_i1.p1	0.500	58	29	0	1	58	280	337	4.301E-12	60	60
A_bruennichi_old_annotated_NK4-A	TRINITY_DN9152_c0_g1_i1.p1	0.526	57	27	0	2	58	111	167	2.913E-11	58	60
A_bruennichi_old_annotated_NK4-A	TRINITY_DN9152_c0_g1_i2.p1	0.526	57	27	0	2	58	111	167	2.913E-11	58	60
A_bruennichi_old_annotated_NK4-A	TRINITY_DN204578_c0_g1_i1.p1	0.551	58	26	0	2	59	141	198	4.006E-11	57	60
A_bruennichi_old_annotated_NK4-A	TRINITY_DN1637_c1_g2_i1.p1	0.517	58	28	0	1	58	205	262	4.006E-11	57	60
A_bruennichi_old_annotated_NK4-A	TRINITY_DN31084_c0_g2_i1.p1	0.534	58	27	0	2	59	134	191	1.043E-10	56	60
A_bruennichi_old_annotated_NK4-A	TRINITY_DN20982_c2_g1_i1.p1	0.568	58	25	0	2	59	210	267	1.435E-10	56	60
A_bruennichi_old_annotated_NK4-A	TRINITY_DN5539_c0_g1_i1.p1	0.509	55	27	0	5	59	152	206	1.974E-10	55	60
A_bruennichi_old_annotated_NK4-A	TRINITY_DN13938_c1_g1_i1.p1	0.534	58	27	0	2	59	167	224	1.974E-10	55	60
A_bruennichi_old_annotated_NK4-A	TRINITY_DN13938_c1_g1_i2.p1	0.534	58	27	0	2	59	167	224	1.974E-10	55	60
A_bruennichi_old_annotated_NK4-A	TRINITY_DN12323_c0_g1_i1.p1	0.508	57	28	0	2	58	206	262	2.716E-10	55	60
A_bruennichi_old_annotated_NK4-A	TRINITY_DN243_c0_g1_i1.p1	0.533	60	26	0	2	58	192	251	5.140E-10	54	60
A_bruennichi_old_annotated_NK4-A	TRINITY_DN1632_c4_g1_i2.p1	0.533	60	26	0	2	58	201	260	5.140E-10	54	60
A_bruennichi_old_annotated_NK4-A	TRINITY_DN1632_c4_g1_i1.p1	0.533	60	26	0	2	58	201	260	5.140E-10	54	60
A_bruennichi_old_annotated_NK4-A	TRINITY_DN4137_c0_g1_i2.p1	0.547	53	24	0	6	58	174	226	9.731E-10	53	60
A_bruennichi_old_annotated_NK4-A	TRINITY_DN20982_c0_g1_i1.p1	0.509	51	25	0	5	55	216	266	1.339E-09	53	60
A_bruennichi_old_annotated_NK4-A	TRINITY_DN21596_c1_g1_i1.p1	0.457	59	31	0	2	60	90	148	1.339E-09	53	60
A_bruennichi_old_annotated_NK4-A	TRINITY_DN9777_c0_g1_i10.p1	0.549	51	23	0	5	55	225	275	1.339E-09	53	60
A_bruennichi_old_annotated_NK4-A	TRINITY_DN9777_c0_g1_i3.p1	0.549	51	23	0	5	55	225	275	1.339E-09	53	60
A_bruennichi_old_annotated_NK4-A	TRINITY_DN9777_c0_g1_i4.p1	0.549	51	23	0	5	55	225	275	1.339E-09	53	60
A_bruennichi_old_annotated_NK4-A	TRINITY_DN9777_c0_g1_i9.p1	0.549	51	23	0	5	55	225	275	1.339E-09	53	60
A_bruennichi_old_annotated_NK4-A	TRINITY_DN9777_c0_g1_i2.p1	0.549	51	23	0	5	55	341	391	1.339E-09	53	60
A_bruennichi_old_annotated_NK4-A	TRINITY_DN9777_c0_g1_i5.p1	0.549	51	23	0	5	55	341	391	1.339E-09	53	60
A_bruennichi_old_annotated_NK4-A	TRINITY_DN9777_c0_g1_i6.p1	0.549	51	23	0	5	55	341	391	1.339E-09	53	60
A_bruennichi_old_annotated_NK4-A	TRINITY_DN9777_c0_g1_i8.p1	0.549	51	23	0	5	55	341	391	1.339E-09	53	60
A_bruennichi_old_annotated_NK4-A	TRINITY_DN30796_c0_g1_i1.p1	0.529	51	24	0	5	55	179	229	6.607E-09	51	60
A_bruennichi_old_annotated_NK4-A	TRINITY_DN117838_c0_g1_i1.p1	0.509	55	27	0	5	59	9	63	9.093E-09	51	60
A_bruennichi_old_annotated_NK4-A	TRINITY_DN117838_c0_g1_i3.p1	0.509	55	27	0	5	59	219	273	9.093E-09	51	60
A_bruennichi_old_annotated_NK4-A	TRINITY_DN6757_c0_g2_i2.p1	0.456	57	30	0	2	58	192	248	9.093E-09	51	60
A_bruennichi_old_annotated_NK4-A	TRINITY_DN6757_c0_g2_i1.p1	0.456	57	30	0	2	58	192	248	9.093E-09	51	60
A_bruennichi_old_annotated_NK4-A	TRINITY_DN6757_c0_g2_i3.p1	0.456	57	30	0	2	58	192	248	9.093E-09	51	60
A_bruennichi_old_annotated_NK4-A	TRINITY_DN6757_c0_g2_i4.p1	0.456	57	30	0	2	58	192	248	9.093E-09	51	60
A_bruennichi_old_annotated_NK4-A	TRINITY_DN238351_c0_g1_i1.p1	0.465	58	30	0	2	59	16	73	2.371E-08	49	60
A_bruennichi_old_annotated_NK4-A	TRINITY_DN2352_c0_g1_i1.p1	0.421	57	32	0	2	58	139	195	2.371E-08	49	60
A_bruennichi_old_annotated_NK4-A	TRINITY_DN9898_c0_g1_i5.p1	0.457	59	31	0	1	59	26	84	6.182E-08	48	60
A_bruennichi_old_annotated_NK4-A	TRINITY_DN9898_c0_g1_i2.p1	0.457	59	31	0	1	59	231	289	6.182E-08	48	60
A_bruennichi_old_annotated_NK4-A	TRINITY_DN9898_c0_g1_i1.p1	0.457	59	31	0	1	59	231	289	6.182E-08	48	60
A_bruennichi_old_annotated_NK4-A	TRINITY_DN44463_c0_g1_i2.p1	0.481	54	28	0	5	58	303	356	8.510E-08	48	60
A_bruennichi_old_annotated_NK4-A	TRINITY_DN5409_c0_g2_i2.p1	0.454	55	29	0	5	59	698	752	1.171E-07	48	60
A_bruennichi_old_annotated_NK4-A	TRINITY_DN5409_c0_g2_i3.p1	0.454	55	29	0	5	59	698	752	1.171E-07	48	60
A_bruennichi_old_annotated_NK4-A	TRINITY_DN5945_c0_g1_i1.p1	0.413	58	33	0	2	59	214	271	3.057E-07	46	60
A_bruennichi_old_annotated_NK4-A	TRINITY_DN5409_c0_g2_i1.p1	0.472	55	27	0	1	55	160	211	4.208E-07	46	60
A_bruennichi_old_annotated_NK4-A	TRINITY_DN5409_c0_g2_i4.p1	0.472	55	27	0	1	55	160	211	4.208E-07	46	60
A_bruennichi_old_annotated_NK4-A	TRINITY_DN2209_c3_g3_i1.p1	0.413	58	33	0	2	59	95	152	7.978E-07	45	60
A_bruennichi_old_annotated_NK4-A	TRINITY_DN17448_c0_g4_i1.p1	0.438	57	31	0	2	58	161	217	7.978E-07	45	60
A_bruennichi_old_annotated_NK4-A	TRINITY_DN7438_c0_g1_i2.p1	0.446	56	30	0	5	60	102	157	2.869E-06	44	60
A_bruennichi_old_annotated_NK4-A	TRINITY_DN1347_c0_g2_i1.p1	0.438	57	31	0	2	58	49	105	3.951E-06	43	60
A_bruennichi_old_annotated_NK4-A	TRINITY_DN1347_c0_g2_i2.p1	0.438	57	31	0	2	58	49	105	3.951E-06	43	60
A_bruennichi_old_annotated_NK4-A	TRINITY_DN4728_c1_g1_i1.p1	0.436	55	30	0	1	55	140	194	7.495E-06	42	60
A_bruennichi_old_annotated_NK4-A	TRINITY_DN22_c19_g1_i2.p1	0.396	58	34	0	2	59	177	234	1.032E-05	42	60
A_bruennichi_old_annotated_NK4-A	TRINITY_DN22_c19_g1_i1.p1	0.396	58	34	0	2	59	224	281	1.032E-05	42	60
A_bruennichi_old_annotated_NK4-A	TRINITY_DN22_c19_g1_i3.p1	0.396	58	34	0	2	59	177	234	1.032E-05	42	60
A_bruennichi_old_annotated_NK4-A	TRINITY_DN13032_c0_g2_i1.p1	0.431	58	32	0	2	59	74	131	1.032E-05	42	60
A_bruennichi_old_annotated_NK4-A	TRINITY_DN35_c0_g2_i2.p1	0.396	58	34	0	2	59	46	103	1.422E-05	42	60
A_bruennichi_old_annotated_NK4-A	TRINITY_DN35_c0_g2_i3.p1	0.396	58	34	0	2	59	88	145	1.422E-05	42	60
A_bruennichi_old_annotated_NK4-A	TRINITY_DN1986_c1_g1_i1.p1	0.454	55	29	0	1	55	104	158	2.698E-05	41	60
A_bruennichi_old_annotated_NK4-A	TRINITY_DN8124_c0_g3_i1.p1	0.407	54	31	0	2	55	139	192	2.698E-05	41	60
A_bruennichi_old_annotated_NK4-A	TRINITY_DN1986_c1_g1_i2.p1	0.454	55	29	0	1	55	104	158	2.698E-05	41	60
A_bruennichi_old_annotated_NK4-A	TRINITY_DN5428_c0_g1_i3.p1	0.403	57	33	0	2	58	228	284	3.717E-05	40	60
A_bruennichi_old_annotated_NK4-A	TRINITY_DN5428_c0_g1_i4.p1	0.403	57	33	0	2	58	228	284	3.717E-05	40	60
A_bruennichi_old_annotated_NK4-A	TRINITY_DN5428_c0_g1_i5.p1	0.403	57	33	0	2	58	228	284	3.717E-05	40	60
A_bruennichi_old_annotated_NK4-A	TRINITY_DN5428_c0_g1_i1.p1	0.403	57	33	0	2	58	228	284	3.717E-05	40	60
A_bruennichi_old_annotated_NK4-A	TRINITY_DN5428_c0_g1_i2.p1	0.403	57	33	0	2	58	228	284	3.717E-05	40	60
A_bruennichi_old_annotated_NK4-A	TRINITY_DN21884_c0_g1_i1.p1	0.407	54	31	0	2	55	56	109	5.121E-05	40	60
A_bruennichi_old_annotated_NK4-A	TRINITY_DN2052_c0_g1_i1.p1	0.454	55	29	0	1	55	187	241	5.121E-05	40	60
A_bruennichi_old_annotated_NK4-A	TRINITY_DN29359_c0_g2_i3.p1	0.407	54	31	0	2	55	63	116	1.340E-04	39	60
A_bruennichi_old_annotated_NK4-A	TRINITY_DN29359_c0_g2_i1.p1	0.407	54	31	0	2	55	64	117	1.340E-04	39	60
A_bruennichi_old_annotated_NK4-A	TRINITY_DN18236_c2_g1_i1.p1	0.370	54	33	0	2	55	101	154	3.506E-04	38	60
A_bruennichi_old_annotated_NK4-A	TRINITY_DN816_c0_g1_i1.p1	0.385	57	34	0	2	58	248	304	4.832E-04	37	60
A_bruennichi_old_annotated_NK4-A	TRINITY_DN816_c0_g1_i3.p1	0.385	57	34	0	2	58	248	304	4.832E-04	37	60
D_plantarius_NK5-A	TRINITY_DN98526_c0_g2_i1.p1	0.883	60	7	0	1	60	110	169	9.328E-30	111	60
D_plantarius_NK5-A	TRINITY_DN3014_c2_g1_i1.p1	0.655	58	20	0	1	58	280	337	2.038E-19	81	60
D_plantarius_NK5-A	TRINITY_DN29221_c1_g1_i1.p1	0.576	59	25	0	1	59	185	243	1.177E-16	73	60
D_plantarius_NK5-A	TRINITY_DN31084_c0_g2_i1.p1	0.603	58	23	0	2	59	134	191	2.224E-16	72	60
D_plantarius_NK5-A	TRINITY_DN1632_c8_g1_i1.p1	0.593	59	24	0	1	59	179	237	4.201E-16	72	60
D_plantarius_NK5-A	TRINITY_DN12323_c0_g1_i1.p1	0.596	57	23	0	2	58	206	262	5.775E-16	71	60
D_plantarius_NK5-A	TRINITY_DN20982_c2_g1_i1.p1	0.620	58	22	0	2	59	210	267	1.091E-15	70	60
D_plantarius_NK5-A	TRINITY_DN9152_c0_g1_i1.p1	0.596	57	23	0	2	58	111	167	2.062E-15	70	60
D_plantarius_NK5-A	TRINITY_DN9152_c0_g1_i2.p1	0.596	57	23	0	2	58	111	167	2.062E-15	70	60
D_plantarius_NK5-A	TRINITY_DN204578_c0_g1_i1.p1	0.568	58	25	0	2	59	141	198	2.835E-15	69	60
D_plantarius_NK5-A	TRINITY_DN13938_c1_g1_i1.p1	0.586	58	24	0	2	59	167	224	3.897E-15	69	60
D_plantarius_NK5-A	TRINITY_DN13938_c1_g1_i2.p1	0.586	58	24	0	2	59	167	224	3.897E-15	69	60
D_plantarius_NK5-A	TRINITY_DN20982_c0_g1_i1.p1	0.534	58	27	0	1	58	212	269	7.366E-15	68	60
D_plantarius_NK5-A	TRINITY_DN5539_c0_g1_i1.p1	0.551	58	26	0	2	59	149	206	1.392E-14	67	60
D_plantarius_NK5-A	TRINITY_DN2034_c0_g1_i1.p1	0.631	57	21	0	2	58	155	211	1.914E-14	67	60
D_plantarius_NK5-A	TRINITY_DN2034_c0_g1_i2.p1	0.631	57	21	0	2	58	155	211	1.914E-14	67	60
D_plantarius_NK5-A	TRINITY_DN23573_c0_g2_i1.p1	0.583	60	25	0	1	60	30	89	2.632E-14	66	60
D_plantarius_NK5-A	TRINITY_DN191_c0_g3_i1.p1	0.586	58	24	0	1	58	139	196	2.632E-14	66	60
D_plantarius_NK5-A	TRINITY_DN3973_c1_g1_i3.p1	0.568	58	25	0	1	58	204	261	3.618E-14	66	60
D_plantarius_NK5-A	TRINITY_DN3973_c1_g1_i4.p1	0.568	58	25	0	1	58	204	261	3.618E-14	66	60
D_plantarius_NK5-A	TRINITY_DN3973_c1_g1_i2.p1	0.568	58	25	0	1	58	253	310	3.618E-14	66	60
D_plantarius_NK5-A	TRINITY_DN3973_c1_g1_i5.p1	0.568	58	25	0	1	58	253	310	3.618E-14	66	60
D_plantarius_NK5-A	TRINITY_DN12341_c0_g1_i2.p1	0.614	57	22	0	2	58	176	232	4.975E-14	66	60
D_plantarius_NK5-A	TRINITY_DN12341_c0_g1_i1.p1	0.614	57	22	0	2	58	176	232	4.975E-14	66	60
D_plantarius_NK5-A	TRINITY_DN2055_c1_g1_i1.p1	0.542	59	27	0	2	60	130	188	1.293E-13	64	60
D_plantarius_NK5-A	TRINITY_DN243_c0_g1_i1.p1	0.578	57	24	0	2	58	195	251	1.778E-13	64	60
D_plantarius_NK5-A	TRINITY_DN1632_c4_g1_i2.p1	0.578	57	24	0	2	58	204	260	1.778E-13	64	60
D_plantarius_NK5-A	TRINITY_DN1632_c4_g1_i1.p1	0.578	57	24	0	2	58	204	260	1.778E-13	64	60
D_plantarius_NK5-A	TRINITY_DN1637_c1_g2_i1.p1	0.517	58	28	0	1	58	205	262	1.119E-11	59	60
D_plantarius_NK5-A	TRINITY_DN44463_c0_g1_i2.p1	0.517	56	27	0	5	60	303	358	2.117E-11	58	60
D_plantarius_NK5-A	TRINITY_DN6757_c0_g2_i2.p1	0.508	57	28	0	2	58	192	248	2.117E-11	58	60
D_plantarius_NK5-A	TRINITY_DN6757_c0_g2_i1.p1	0.508	57	28	0	2	58	192	248	2.117E-11	58	60
D_plantarius_NK5-A	TRINITY_DN6757_c0_g2_i3.p1	0.508	57	28	0	2	58	192	248	2.117E-11	58	60
D_plantarius_NK5-A	TRINITY_DN6757_c0_g2_i4.p1	0.508	57	28	0	2	58	192	248	2.117E-11	58	60
D_plantarius_NK5-A	TRINITY_DN238351_c0_g1_i1.p1	0.482	58	30	0	2	59	16	73	2.913E-11	58	60
D_plantarius_NK5-A	TRINITY_DN21596_c1_g1_i1.p1	0.527	55	26	0	5	59	93	147	2.913E-11	58	60
D_plantarius_NK5-A	TRINITY_DN4728_c1_g1_i1.p1	0.500	58	29	0	1	58	140	197	4.006E-11	57	60
D_plantarius_NK5-A	TRINITY_DN5945_c0_g1_i1.p1	0.482	58	30	0	2	59	214	271	1.043E-10	56	60
D_plantarius_NK5-A	TRINITY_DN117838_c0_g1_i1.p1	0.482	58	30	0	2	59	6	63	1.974E-10	55	60
D_plantarius_NK5-A	TRINITY_DN8124_c0_g3_i1.p1	0.456	57	30	0	2	58	139	195	1.974E-10	55	60
D_plantarius_NK5-A	TRINITY_DN117838_c0_g1_i3.p1	0.482	58	30	0	2	59	216	273	1.974E-10	55	60
D_plantarius_NK5-A	TRINITY_DN29359_c0_g2_i3.p1	0.481	54	28	0	5	58	66	119	3.736E-10	55	60
D_plantarius_NK5-A	TRINITY_DN29359_c0_g2_i1.p1	0.481	54	28	0	5	58	67	120	3.736E-10	55	60
D_plantarius_NK5-A	TRINITY_DN9898_c0_g1_i5.p1	0.466	60	32	0	1	60	26	85	3.736E-10	55	60
D_plantarius_NK5-A	TRINITY_DN2352_c0_g1_i1.p1	0.473	57	30	0	2	58	139	195	3.736E-10	55	60
D_plantarius_NK5-A	TRINITY_DN30796_c0_g1_i1.p1	0.473	57	30	0	4	60	178	234	3.736E-10	55	60
D_plantarius_NK5-A	TRINITY_DN4137_c0_g1_i2.p1	0.509	51	25	0	8	58	176	226	3.736E-10	55	60
D_plantarius_NK5-A	TRINITY_DN9898_c0_g1_i2.p1	0.466	60	32	0	1	60	231	290	3.736E-10	55	60
D_plantarius_NK5-A	TRINITY_DN9898_c0_g1_i1.p1	0.466	60	32	0	1	60	231	290	3.736E-10	55	60
D_plantarius_NK5-A	TRINITY_DN5409_c0_g2_i2.p1	0.474	59	31	0	1	59	694	752	3.736E-10	55	60
D_plantarius_NK5-A	TRINITY_DN5409_c0_g2_i3.p1	0.474	59	31	0	1	59	694	752	3.736E-10	55	60
D_plantarius_NK5-A	TRINITY_DN9777_c0_g1_i10.p1	0.490	53	27	0	5	57	225	277	9.731E-10	53	60
D_plantarius_NK5-A	TRINITY_DN9777_c0_g1_i3.p1	0.490	53	27	0	5	57	225	277	9.731E-10	53	60
D_plantarius_NK5-A	TRINITY_DN9777_c0_g1_i4.p1	0.490	53	27	0	5	57	225	277	9.731E-10	53	60
D_plantarius_NK5-A	TRINITY_DN9777_c0_g1_i9.p1	0.490	53	27	0	5	57	225	277	9.731E-10	53	60
D_plantarius_NK5-A	TRINITY_DN9777_c0_g1_i2.p1	0.490	53	27	0	5	57	341	393	9.731E-10	53	60
D_plantarius_NK5-A	TRINITY_DN9777_c0_g1_i5.p1	0.490	53	27	0	5	57	341	393	9.731E-10	53	60
D_plantarius_NK5-A	TRINITY_DN9777_c0_g1_i6.p1	0.490	53	27	0	5	57	341	393	9.731E-10	53	60
D_plantarius_NK5-A	TRINITY_DN9777_c0_g1_i8.p1	0.490	53	27	0	5	57	341	393	9.731E-10	53	60
D_plantarius_NK5-A	TRINITY_DN5428_c0_g1_i3.p1	0.438	57	31	0	2	58	228	284	3.489E-09	52	60
D_plantarius_NK5-A	TRINITY_DN5428_c0_g1_i4.p1	0.438	57	31	0	2	58	228	284	3.489E-09	52	60
D_plantarius_NK5-A	TRINITY_DN5428_c0_g1_i5.p1	0.438	57	31	0	2	58	228	284	3.489E-09	52	60
D_plantarius_NK5-A	TRINITY_DN5428_c0_g1_i1.p1	0.438	57	31	0	2	58	228	284	3.489E-09	52	60
D_plantarius_NK5-A	TRINITY_DN5428_c0_g1_i2.p1	0.438	57	31	0	2	58	228	284	3.489E-09	52	60
D_plantarius_NK5-A	TRINITY_DN21884_c0_g1_i1.p1	0.425	54	30	0	5	58	59	112	6.607E-09	51	60
D_plantarius_NK5-A	TRINITY_DN18724_c0_g1_i1.p1	0.489	49	25	0	2	50	205	253	6.607E-09	51	60
D_plantarius_NK5-A	TRINITY_DN7438_c0_g1_i2.p1	0.456	57	30	0	2	58	99	155	6.607E-09	51	60
D_plantarius_NK5-A	TRINITY_DN1986_c1_g1_i1.p1	0.431	58	32	0	1	58	104	161	9.093E-09	51	60
D_plantarius_NK5-A	TRINITY_DN22_c19_g1_i2.p1	0.406	59	34	0	2	60	177	235	9.093E-09	51	60
D_plantarius_NK5-A	TRINITY_DN1986_c1_g1_i2.p1	0.431	58	32	0	1	58	104	161	9.093E-09	51	60
D_plantarius_NK5-A	TRINITY_DN22_c19_g1_i1.p1	0.406	59	34	0	2	60	224	282	9.093E-09	51	60
D_plantarius_NK5-A	TRINITY_DN22_c19_g1_i3.p1	0.406	59	34	0	2	60	177	235	9.093E-09	51	60
D_plantarius_NK5-A	TRINITY_DN2052_c0_g1_i1.p1	0.431	58	32	0	1	58	187	244	1.251E-08	50	60
D_plantarius_NK5-A	TRINITY_DN21_c2_g2_i1.p1	0.421	57	32	0	3	59	254	310	2.371E-08	49	60
D_plantarius_NK5-A	TRINITY_DN50054_c0_g4_i1.p1	0.714	35	10	0	25	59	1	35	4.491E-08	49	60
D_plantarius_NK5-A	TRINITY_DN13032_c0_g2_i1.p1	0.436	55	30	0	5	59	77	131	4.491E-08	49	60
D_plantarius_NK5-A	TRINITY_DN18236_c2_g1_i1.p1	0.403	57	33	0	2	58	101	157	4.491E-08	49	60
D_plantarius_NK5-A	TRINITY_DN2209_c3_g3_i1.p1	0.396	58	34	0	2	59	95	152	6.182E-08	48	60
D_plantarius_NK5-A	TRINITY_DN816_c0_g1_i1.p1	0.421	57	32	0	2	58	248	304	6.182E-08	48	60
D_plantarius_NK5-A	TRINITY_DN816_c0_g1_i3.p1	0.421	57	32	0	2	58	248	304	6.182E-08	48	60
D_plantarius_NK5-A	TRINITY_DN1347_c0_g2_i1.p1	0.438	57	31	0	2	58	49	105	2.220E-07	47	60
D_plantarius_NK5-A	TRINITY_DN1347_c0_g2_i2.p1	0.438	57	31	0	2	58	49	105	2.220E-07	47	60
D_plantarius_NK5-A	TRINITY_DN21_c2_g1_i2.p1	0.385	57	34	0	3	59	251	307	3.057E-07	46	60
D_plantarius_NK5-A	TRINITY_DN5409_c0_g2_i1.p1	0.450	51	28	0	5	55	161	211	3.057E-07	46	60
D_plantarius_NK5-A	TRINITY_DN5409_c0_g2_i4.p1	0.450	51	28	0	5	55	161	211	3.057E-07	46	60
D_plantarius_NK5-A	TRINITY_DN2435_c0_g1_i1.p2	0.379	58	35	0	1	58	208	265	4.208E-07	46	60
D_plantarius_NK5-A	TRINITY_DN2435_c0_g1_i2.p2	0.379	58	35	0	1	58	208	265	4.208E-07	46	60
D_plantarius_NK5-A	TRINITY_DN2435_c0_g1_i4.p2	0.379	58	35	0	1	58	208	265	4.208E-07	46	60
D_plantarius_NK5-A	TRINITY_DN2435_c0_g1_i5.p2	0.379	58	35	0	1	58	208	265	4.208E-07	46	60
D_plantarius_NK5-A	TRINITY_DN2435_c0_g1_i6.p2	0.379	58	35	0	1	58	208	265	4.208E-07	46	60
D_plantarius_NK5-A	TRINITY_DN2435_c0_g1_i7.p2	0.379	58	35	0	1	58	208	265	4.208E-07	46	60
D_plantarius_NK5-A	TRINITY_DN2435_c0_g1_i8.p2	0.379	58	35	0	1	58	208	265	4.208E-07	46	60
D_plantarius_NK5-A	TRINITY_DN35_c0_g2_i2.p1	0.396	58	34	0	2	59	46	103	1.099E-06	45	60
D_plantarius_NK5-A	TRINITY_DN35_c0_g2_i3.p1	0.396	58	34	0	2	59	88	145	1.099E-06	45	60
D_plantarius_NK5-A	TRINITY_DN2435_c0_g1_i1.p1	0.381	55	33	0	4	58	212	266	1.099E-06	45	60
D_plantarius_NK5-A	TRINITY_DN2435_c0_g1_i2.p1	0.381	55	33	0	4	58	212	266	1.099E-06	45	60
D_plantarius_NK5-A	TRINITY_DN2435_c0_g1_i4.p1	0.381	55	33	0	4	58	212	266	1.099E-06	45	60
D_plantarius_NK5-A	TRINITY_DN2435_c0_g1_i5.p1	0.381	55	33	0	4	58	212	266	1.099E-06	45	60
D_plantarius_NK5-A	TRINITY_DN2435_c0_g1_i6.p1	0.381	55	33	0	4	58	212	266	1.099E-06	45	60
D_plantarius_NK5-A	TRINITY_DN2435_c0_g1_i7.p1	0.381	55	33	0	4	58	212	266	1.099E-06	45	60
D_plantarius_NK5-A	TRINITY_DN2435_c0_g1_i8.p1	0.381	55	33	0	4	58	212	266	1.099E-06	45	60
D_plantarius_NK5-A	TRINITY_DN17448_c0_g4_i1.p1	0.407	54	31	0	2	55	161	214	3.951E-06	43	60
D_plantarius_NK5-A	TRINITY_DN128749_c0_g1_i1.p1	0.653	26	9	0	35	60	1	26	5.441E-06	43	60
D_plantarius_NK5-A	TRINITY_DN816_c0_g1_i2.p1	0.437	48	26	0	11	58	2	49	1.032E-05	42	60
D_plantarius_NK5-A	TRINITY_DN21_c2_g1_i1.p1	0.360	61	36	0	3	59	251	311	1.422E-05	42	60
D_plantarius_NK5-A	TRINITY_DN816_c0_g1_i4.p1	0.441	43	23	0	16	58	4	46	9.722E-05	39	60
D_plantarius_NK5-A	TRINITY_DN1568_c0_g1_i9.p1	0.381	55	28	0	1	55	199	245	6.660E-04	37	60
D_plantarius_NK5-A	TRINITY_DN1568_c0_g1_i10.p1	0.381	55	28	0	1	55	199	245	6.660E-04	37	60
T_tridentatus_Hmx_D	TRINITY_DN98526_c0_g2_i1.p1	0.950	60	3	0	1	60	110	169	1.101E-31	116	60
T_tridentatus_Hmx_D	TRINITY_DN3014_c2_g1_i1.p1	0.655	58	20	0	1	58	280	337	4.160E-20	83	60
T_tridentatus_Hmx_D	TRINITY_DN29221_c1_g1_i1.p1	0.576	59	25	0	1	59	185	243	8.563E-17	74	60
T_tridentatus_Hmx_D	TRINITY_DN31084_c0_g2_i1.p1	0.586	58	24	0	2	59	134	191	4.201E-16	72	60
T_tridentatus_Hmx_D	TRINITY_DN12323_c0_g1_i1.p1	0.611	54	21	0	5	58	209	262	7.939E-16	71	60
T_tridentatus_Hmx_D	TRINITY_DN20982_c2_g1_i1.p1	0.603	58	23	0	2	59	210	267	7.939E-16	71	60
T_tridentatus_Hmx_D	TRINITY_DN1632_c8_g1_i1.p1	0.559	59	26	0	1	59	179	237	1.500E-15	70	60
T_tridentatus_Hmx_D	TRINITY_DN20982_c0_g1_i1.p1	0.534	58	27	0	1	58	212	269	2.062E-15	70	60
T_tridentatus_Hmx_D	TRINITY_DN204578_c0_g1_i1.p1	0.551	58	26	0	2	59	141	198	5.358E-15	68	60
T_tridentatus_Hmx_D	TRINITY_DN13938_c1_g1_i1.p1	0.568	58	25	0	2	59	167	224	7.366E-15	68	60
T_tridentatus_Hmx_D	TRINITY_DN13938_c1_g1_i2.p1	0.568	58	25	0	2	59	167	224	7.366E-15	68	60
T_tridentatus_Hmx_D	TRINITY_DN191_c0_g3_i1.p1	0.603	58	23	0	1	58	139	196	1.013E-14	68	60
T_tridentatus_Hmx_D	TRINITY_DN9152_c0_g1_i1.p1	0.561	57	25	0	2	58	111	167	1.013E-14	68	60
T_tridentatus_Hmx_D	TRINITY_DN9152_c0_g1_i2.p1	0.561	57	25	0	2	58	111	167	1.013E-14	68	60
T_tridentatus_Hmx_D	TRINITY_DN23573_c0_g2_i1.p1	0.566	60	26	0	1	60	30	89	6.840E-14	65	60
T_tridentatus_Hmx_D	TRINITY_DN5539_c0_g1_i1.p1	0.517	58	28	0	2	59	149	206	6.840E-14	65	60
T_tridentatus_Hmx_D	TRINITY_DN2034_c0_g1_i1.p1	0.596	57	23	0	2	58	155	211	9.405E-14	65	60
T_tridentatus_Hmx_D	TRINITY_DN2034_c0_g1_i2.p1	0.596	57	23	0	2	58	155	211	9.405E-14	65	60
T_tridentatus_Hmx_D	TRINITY_DN3973_c1_g1_i3.p1	0.534	58	27	0	1	58	204	261	1.293E-13	64	60
T_tridentatus_Hmx_D	TRINITY_DN3973_c1_g1_i4.p1	0.534	58	27	0	1	58	204	261	1.293E-13	64	60
T_tridentatus_Hmx_D	TRINITY_DN3973_c1_g1_i2.p1	0.534	58	27	0	1	58	253	310	1.293E-13	64	60
T_tridentatus_Hmx_D	TRINITY_DN3973_c1_g1_i5.p1	0.534	58	27	0	1	58	253	310	1.293E-13	64	60
T_tridentatus_Hmx_D	TRINITY_DN12341_c0_g1_i2.p1	0.596	57	23	0	2	58	176	232	2.445E-13	64	60
T_tridentatus_Hmx_D	TRINITY_DN12341_c0_g1_i1.p1	0.596	57	23	0	2	58	176	232	2.445E-13	64	60
T_tridentatus_Hmx_D	TRINITY_DN243_c0_g1_i1.p1	0.543	57	26	0	2	58	195	251	4.624E-13	63	60
T_tridentatus_Hmx_D	TRINITY_DN2055_c1_g1_i1.p1	0.543	57	26	0	2	58	130	186	4.624E-13	63	60
T_tridentatus_Hmx_D	TRINITY_DN1632_c4_g1_i2.p1	0.543	57	26	0	2	58	204	260	4.624E-13	63	60
T_tridentatus_Hmx_D	TRINITY_DN1632_c4_g1_i1.p1	0.543	57	26	0	2	58	204	260	4.624E-13	63	60
T_tridentatus_Hmx_D	TRINITY_DN6757_c0_g2_i2.p1	0.526	57	27	0	2	58	192	248	1.654E-12	61	60
T_tridentatus_Hmx_D	TRINITY_DN6757_c0_g2_i1.p1	0.526	57	27	0	2	58	192	248	1.654E-12	61	60
T_tridentatus_Hmx_D	TRINITY_DN6757_c0_g2_i3.p1	0.526	57	27	0	2	58	192	248	1.654E-12	61	60
T_tridentatus_Hmx_D	TRINITY_DN6757_c0_g2_i4.p1	0.526	57	27	0	2	58	192	248	1.654E-12	61	60
T_tridentatus_Hmx_D	TRINITY_DN1637_c1_g2_i1.p1	0.517	58	28	0	1	58	205	262	8.137E-12	59	60
T_tridentatus_Hmx_D	TRINITY_DN238351_c0_g1_i1.p1	0.509	55	27	0	5	59	19	73	1.119E-11	59	60
T_tridentatus_Hmx_D	TRINITY_DN21596_c1_g1_i1.p1	0.509	55	27	0	5	59	93	147	2.117E-11	58	60
T_tridentatus_Hmx_D	TRINITY_DN5945_c0_g1_i1.p1	0.482	58	30	0	2	59	214	271	4.006E-11	57	60
T_tridentatus_Hmx_D	TRINITY_DN44463_c0_g1_i2.p1	0.482	56	28	0	5	60	303	358	4.006E-11	57	60
T_tridentatus_Hmx_D	TRINITY_DN117838_c0_g1_i1.p1	0.482	58	30	0	2	59	6	63	5.511E-11	57	60
T_tridentatus_Hmx_D	TRINITY_DN117838_c0_g1_i3.p1	0.482	58	30	0	2	59	216	273	5.511E-11	57	60
T_tridentatus_Hmx_D	TRINITY_DN4728_c1_g1_i1.p1	0.482	58	30	0	1	58	140	197	7.581E-11	57	60
T_tridentatus_Hmx_D	TRINITY_DN9898_c0_g1_i5.p1	0.466	60	32	0	1	60	26	85	1.974E-10	55	60
T_tridentatus_Hmx_D	TRINITY_DN8124_c0_g3_i1.p1	0.462	54	29	0	5	58	142	195	1.974E-10	55	60
T_tridentatus_Hmx_D	TRINITY_DN9898_c0_g1_i2.p1	0.466	60	32	0	1	60	231	290	1.974E-10	55	60
T_tridentatus_Hmx_D	TRINITY_DN9898_c0_g1_i1.p1	0.466	60	32	0	1	60	231	290	1.974E-10	55	60
T_tridentatus_Hmx_D	TRINITY_DN5409_c0_g2_i2.p1	0.509	55	27	0	5	59	698	752	2.716E-10	55	60
T_tridentatus_Hmx_D	TRINITY_DN5409_c0_g2_i3.p1	0.509	55	27	0	5	59	698	752	2.716E-10	55	60
T_tridentatus_Hmx_D	TRINITY_DN29359_c0_g2_i3.p1	0.462	54	29	0	5	58	66	119	3.736E-10	55	60
T_tridentatus_Hmx_D	TRINITY_DN29359_c0_g2_i1.p1	0.462	54	29	0	5	58	67	120	3.736E-10	55	60
T_tridentatus_Hmx_D	TRINITY_DN4137_c0_g1_i2.p1	0.509	51	25	0	8	58	176	226	3.736E-10	55	60
T_tridentatus_Hmx_D	TRINITY_DN30796_c0_g1_i1.p1	0.490	53	27	0	5	57	179	231	5.140E-10	54	60
T_tridentatus_Hmx_D	TRINITY_DN2352_c0_g1_i1.p1	0.473	57	30	0	2	58	139	195	9.731E-10	53	60
T_tridentatus_Hmx_D	TRINITY_DN9777_c0_g1_i10.p1	0.490	53	27	0	5	57	225	277	1.339E-09	53	60
T_tridentatus_Hmx_D	TRINITY_DN9777_c0_g1_i3.p1	0.490	53	27	0	5	57	225	277	1.339E-09	53	60
T_tridentatus_Hmx_D	TRINITY_DN9777_c0_g1_i4.p1	0.490	53	27	0	5	57	225	277	1.339E-09	53	60
T_tridentatus_Hmx_D	TRINITY_DN9777_c0_g1_i9.p1	0.490	53	27	0	5	57	225	277	1.339E-09	53	60
T_tridentatus_Hmx_D	TRINITY_DN9777_c0_g1_i2.p1	0.490	53	27	0	5	57	341	393	1.339E-09	53	60
T_tridentatus_Hmx_D	TRINITY_DN9777_c0_g1_i5.p1	0.490	53	27	0	5	57	341	393	1.339E-09	53	60
T_tridentatus_Hmx_D	TRINITY_DN9777_c0_g1_i6.p1	0.490	53	27	0	5	57	341	393	1.339E-09	53	60
T_tridentatus_Hmx_D	TRINITY_DN9777_c0_g1_i8.p1	0.490	53	27	0	5	57	341	393	1.339E-09	53	60
T_tridentatus_Hmx_D	TRINITY_DN21884_c0_g1_i1.p1	0.444	54	29	0	5	58	59	112	2.535E-09	52	60
T_tridentatus_Hmx_D	TRINITY_DN7438_c0_g1_i2.p1	0.456	57	30	0	2	58	99	155	4.801E-09	51	60
T_tridentatus_Hmx_D	TRINITY_DN18724_c0_g1_i1.p1	0.469	49	25	0	2	50	205	253	1.251E-08	50	60
T_tridentatus_Hmx_D	TRINITY_DN22_c19_g1_i2.p1	0.389	59	35	0	2	60	177	235	1.251E-08	50	60
T_tridentatus_Hmx_D	TRINITY_DN22_c19_g1_i1.p1	0.389	59	35	0	2	60	224	282	1.251E-08	50	60
T_tridentatus_Hmx_D	TRINITY_DN22_c19_g1_i3.p1	0.389	59	35	0	2	60	177	235	1.251E-08	50	60
T_tridentatus_Hmx_D	TRINITY_DN13032_c0_g2_i1.p1	0.436	55	30	0	5	59	77	131	1.251E-08	50	60
T_tridentatus_Hmx_D	TRINITY_DN1986_c1_g1_i1.p1	0.413	58	33	0	1	58	104	161	1.722E-08	50	60
T_tridentatus_Hmx_D	TRINITY_DN1986_c1_g1_i2.p1	0.413	58	33	0	1	58	104	161	1.722E-08	50	60
T_tridentatus_Hmx_D	TRINITY_DN21_c2_g2_i1.p1	0.436	55	30	0	5	59	256	310	1.722E-08	50	60
T_tridentatus_Hmx_D	TRINITY_DN2052_c0_g1_i1.p1	0.413	58	33	0	1	58	187	244	2.371E-08	49	60
T_tridentatus_Hmx_D	TRINITY_DN5428_c0_g1_i3.p1	0.421	57	32	0	2	58	228	284	2.371E-08	49	60
T_tridentatus_Hmx_D	TRINITY_DN5428_c0_g1_i4.p1	0.421	57	32	0	2	58	228	284	2.371E-08	49	60
T_tridentatus_Hmx_D	TRINITY_DN5428_c0_g1_i5.p1	0.421	57	32	0	2	58	228	284	2.371E-08	49	60
T_tridentatus_Hmx_D	TRINITY_DN5428_c0_g1_i1.p1	0.421	57	32	0	2	58	228	284	2.371E-08	49	60
T_tridentatus_Hmx_D	TRINITY_DN5428_c0_g1_i2.p1	0.421	57	32	0	2	58	228	284	2.371E-08	49	60
T_tridentatus_Hmx_D	TRINITY_DN50054_c0_g4_i1.p1	0.714	35	10	0	25	59	1	35	3.263E-08	49	60
T_tridentatus_Hmx_D	TRINITY_DN1347_c0_g2_i1.p1	0.421	57	32	0	2	58	49	105	6.182E-08	48	60
T_tridentatus_Hmx_D	TRINITY_DN1347_c0_g2_i2.p1	0.421	57	32	0	2	58	49	105	6.182E-08	48	60
T_tridentatus_Hmx_D	TRINITY_DN2209_c3_g3_i1.p1	0.418	55	31	0	5	59	98	152	8.510E-08	48	60
T_tridentatus_Hmx_D	TRINITY_DN816_c0_g1_i1.p1	0.403	57	33	0	2	58	248	304	8.510E-08	48	60
T_tridentatus_Hmx_D	TRINITY_DN816_c0_g1_i3.p1	0.403	57	33	0	2	58	248	304	8.510E-08	48	60
T_tridentatus_Hmx_D	TRINITY_DN18236_c2_g1_i1.p1	0.368	57	35	0	2	58	101	157	1.171E-07	48	60
T_tridentatus_Hmx_D	TRINITY_DN5409_c0_g2_i1.p1	0.450	51	28	0	5	55	161	211	1.171E-07	48	60
T_tridentatus_Hmx_D	TRINITY_DN5409_c0_g2_i4.p1	0.450	51	28	0	5	55	161	211	1.171E-07	48	60
T_tridentatus_Hmx_D	TRINITY_DN35_c0_g2_i2.p1	0.436	55	30	0	5	59	49	103	2.220E-07	47	60
T_tridentatus_Hmx_D	TRINITY_DN35_c0_g2_i3.p1	0.436	55	30	0	5	59	91	145	2.220E-07	47	60
T_tridentatus_Hmx_D	TRINITY_DN2435_c0_g1_i1.p2	0.379	58	35	0	1	58	208	265	4.208E-07	46	60
T_tridentatus_Hmx_D	TRINITY_DN2435_c0_g1_i2.p2	0.379	58	35	0	1	58	208	265	4.208E-07	46	60
T_tridentatus_Hmx_D	TRINITY_DN2435_c0_g1_i4.p2	0.379	58	35	0	1	58	208	265	4.208E-07	46	60
T_tridentatus_Hmx_D	TRINITY_DN2435_c0_g1_i5.p2	0.379	58	35	0	1	58	208	265	4.208E-07	46	60
T_tridentatus_Hmx_D	TRINITY_DN2435_c0_g1_i6.p2	0.379	58	35	0	1	58	208	265	4.208E-07	46	60
T_tridentatus_Hmx_D	TRINITY_DN2435_c0_g1_i7.p2	0.379	58	35	0	1	58	208	265	4.208E-07	46	60
T_tridentatus_Hmx_D	TRINITY_DN2435_c0_g1_i8.p2	0.379	58	35	0	1	58	208	265	4.208E-07	46	60
T_tridentatus_Hmx_D	TRINITY_DN21_c2_g1_i2.p1	0.381	55	33	0	5	59	253	307	5.794E-07	46	60
T_tridentatus_Hmx_D	TRINITY_DN17448_c0_g4_i1.p1	0.425	54	30	0	2	55	161	214	1.099E-06	45	60
T_tridentatus_Hmx_D	TRINITY_DN2435_c0_g1_i1.p1	0.388	54	32	0	5	58	213	266	1.099E-06	45	60
T_tridentatus_Hmx_D	TRINITY_DN2435_c0_g1_i2.p1	0.388	54	32	0	5	58	213	266	1.099E-06	45	60
T_tridentatus_Hmx_D	TRINITY_DN2435_c0_g1_i4.p1	0.388	54	32	0	5	58	213	266	1.099E-06	45	60
T_tridentatus_Hmx_D	TRINITY_DN2435_c0_g1_i5.p1	0.388	54	32	0	5	58	213	266	1.099E-06	45	60
T_tridentatus_Hmx_D	TRINITY_DN2435_c0_g1_i6.p1	0.388	54	32	0	5	58	213	266	1.099E-06	45	60
T_tridentatus_Hmx_D	TRINITY_DN2435_c0_g1_i7.p1	0.388	54	32	0	5	58	213	266	1.099E-06	45	60
T_tridentatus_Hmx_D	TRINITY_DN2435_c0_g1_i8.p1	0.388	54	32	0	5	58	213	266	1.099E-06	45	60
T_tridentatus_Hmx_D	TRINITY_DN128749_c0_g1_i1.p1	0.615	26	10	0	35	60	1	26	5.441E-06	43	60
T_tridentatus_Hmx_D	TRINITY_DN816_c0_g1_i2.p1	0.416	48	27	0	11	58	2	49	1.032E-05	42	60
T_tridentatus_Hmx_D	TRINITY_DN21_c2_g1_i1.p1	0.372	59	34	0	5	59	253	311	1.422E-05	42	60
T_tridentatus_Hmx_D	TRINITY_DN816_c0_g1_i4.p1	0.418	43	24	0	16	58	4	46	1.340E-04	39	60
T_tridentatus_Hmx_D	TRINITY_DN1568_c0_g1_i9.p1	0.381	55	28	0	1	55	199	245	3.506E-04	38	60
T_tridentatus_Hmx_D	TRINITY_DN1568_c0_g1_i10.p1	0.381	55	28	0	1	55	199	245	3.506E-04	38	60
T_tridentatus_Hgtx_A	TRINITY_DN20982_c0_g1_i1.p1	0.933	60	4	0	1	60	212	271	1.787E-33	121	60
T_tridentatus_Hgtx_A	TRINITY_DN3014_c2_g1_i1.p1	0.586	58	24	0	1	58	280	337	1.746E-17	76	60
T_tridentatus_Hgtx_A	TRINITY_DN5539_c0_g1_i1.p1	0.542	59	27	0	2	60	149	207	4.201E-16	72	60
T_tridentatus_Hgtx_A	TRINITY_DN191_c0_g3_i1.p1	0.542	59	27	0	1	59	139	197	2.062E-15	70	60
T_tridentatus_Hgtx_A	TRINITY_DN98526_c0_g2_i1.p1	0.534	58	27	0	1	58	110	167	2.835E-15	69	60
T_tridentatus_Hgtx_A	TRINITY_DN29221_c1_g1_i1.p1	0.568	58	25	0	1	58	185	242	1.013E-14	68	60
T_tridentatus_Hgtx_A	TRINITY_DN31084_c0_g2_i1.p1	0.518	54	26	0	5	58	137	190	1.392E-14	67	60
T_tridentatus_Hgtx_A	TRINITY_DN204578_c0_g1_i1.p1	0.500	56	28	0	5	60	144	199	1.392E-14	67	60
T_tridentatus_Hgtx_A	TRINITY_DN2055_c1_g1_i1.p1	0.518	54	26	0	5	58	133	186	1.778E-13	64	60
T_tridentatus_Hgtx_A	TRINITY_DN23573_c0_g2_i1.p1	0.534	58	27	0	1	58	30	87	2.445E-13	64	60
T_tridentatus_Hgtx_A	TRINITY_DN243_c0_g1_i1.p1	0.555	54	24	0	2	55	195	248	2.445E-13	64	60
T_tridentatus_Hgtx_A	TRINITY_DN1632_c4_g1_i2.p1	0.555	54	24	0	2	55	204	257	2.445E-13	64	60
T_tridentatus_Hgtx_A	TRINITY_DN1632_c4_g1_i1.p1	0.555	54	24	0	2	55	204	257	2.445E-13	64	60
T_tridentatus_Hgtx_A	TRINITY_DN20982_c2_g1_i1.p1	0.474	59	31	0	2	60	210	268	2.445E-13	64	60
T_tridentatus_Hgtx_A	TRINITY_DN13938_c1_g1_i1.p1	0.465	58	30	0	1	58	166	223	2.445E-13	64	60
T_tridentatus_Hgtx_A	TRINITY_DN13938_c1_g1_i2.p1	0.465	58	30	0	1	58	166	223	2.445E-13	64	60
T_tridentatus_Hgtx_A	TRINITY_DN4728_c1_g1_i1.p1	0.525	59	28	0	1	59	140	198	3.362E-13	63	60
T_tridentatus_Hgtx_A	TRINITY_DN9777_c0_g1_i10.p1	0.566	53	23	0	5	57	225	277	4.624E-13	63	60
T_tridentatus_Hgtx_A	TRINITY_DN9777_c0_g1_i3.p1	0.566	53	23	0	5	57	225	277	4.624E-13	63	60
T_tridentatus_Hgtx_A	TRINITY_DN9777_c0_g1_i4.p1	0.566	53	23	0	5	57	225	277	4.624E-13	63	60
T_tridentatus_Hgtx_A	TRINITY_DN9777_c0_g1_i9.p1	0.566	53	23	0	5	57	225	277	4.624E-13	63	60
T_tridentatus_Hgtx_A	TRINITY_DN9777_c0_g1_i2.p1	0.566	53	23	0	5	57	341	393	4.624E-13	63	60
T_tridentatus_Hgtx_A	TRINITY_DN9777_c0_g1_i5.p1	0.566	53	23	0	5	57	341	393	4.624E-13	63	60
T_tridentatus_Hgtx_A	TRINITY_DN9777_c0_g1_i6.p1	0.566	53	23	0	5	57	341	393	4.624E-13	63	60
T_tridentatus_Hgtx_A	TRINITY_DN9777_c0_g1_i8.p1	0.566	53	23	0	5	57	341	393	4.624E-13	63	60
T_tridentatus_Hgtx_A	TRINITY_DN9152_c0_g1_i1.p1	0.457	59	31	0	2	60	111	169	8.743E-13	62	60
T_tridentatus_Hgtx_A	TRINITY_DN9152_c0_g1_i2.p1	0.457	59	31	0	2	60	111	169	8.743E-13	62	60
T_tridentatus_Hgtx_A	TRINITY_DN12323_c0_g1_i1.p1	0.500	54	27	0	5	58	209	262	1.654E-12	61	60
T_tridentatus_Hgtx_A	TRINITY_DN30796_c0_g1_i1.p1	0.537	54	25	0	4	57	178	231	2.274E-12	61	60
T_tridentatus_Hgtx_A	TRINITY_DN5945_c0_g1_i1.p1	0.474	59	31	0	2	60	214	272	3.128E-12	61	60
T_tridentatus_Hgtx_A	TRINITY_DN4137_c0_g1_i2.p1	0.588	51	21	0	8	58	176	226	8.137E-12	59	60
T_tridentatus_Hgtx_A	TRINITY_DN1637_c1_g2_i1.p1	0.472	55	29	0	1	55	205	259	2.913E-11	58	60
T_tridentatus_Hgtx_A	TRINITY_DN6757_c0_g2_i2.p1	0.456	57	30	0	2	58	192	248	5.511E-11	57	60
T_tridentatus_Hgtx_A	TRINITY_DN6757_c0_g2_i1.p1	0.456	57	30	0	2	58	192	248	5.511E-11	57	60
T_tridentatus_Hgtx_A	TRINITY_DN6757_c0_g2_i3.p1	0.456	57	30	0	2	58	192	248	5.511E-11	57	60
T_tridentatus_Hgtx_A	TRINITY_DN6757_c0_g2_i4.p1	0.456	57	30	0	2	58	192	248	5.511E-11	57	60
T_tridentatus_Hgtx_A	TRINITY_DN2052_c0_g1_i1.p1	0.491	59	30	0	1	59	187	245	5.511E-11	57	60
T_tridentatus_Hgtx_A	TRINITY_DN22_c19_g1_i2.p1	0.448	58	31	0	1	58	176	233	7.581E-11	57	60
T_tridentatus_Hgtx_A	TRINITY_DN22_c19_g1_i1.p1	0.448	58	31	0	1	58	223	280	7.581E-11	57	60
T_tridentatus_Hgtx_A	TRINITY_DN22_c19_g1_i3.p1	0.448	58	31	0	1	58	176	233	7.581E-11	57	60
T_tridentatus_Hgtx_A	TRINITY_DN816_c0_g1_i1.p1	0.473	57	30	0	2	58	248	304	7.581E-11	57	60
T_tridentatus_Hgtx_A	TRINITY_DN816_c0_g1_i3.p1	0.473	57	30	0	2	58	248	304	7.581E-11	57	60
T_tridentatus_Hgtx_A	TRINITY_DN21884_c0_g1_i1.p1	0.472	55	29	0	5	59	59	113	1.043E-10	56	60
T_tridentatus_Hgtx_A	TRINITY_DN1632_c8_g1_i1.p1	0.454	55	29	0	1	55	179	233	1.435E-10	56	60
T_tridentatus_Hgtx_A	TRINITY_DN1986_c1_g1_i1.p1	0.491	59	30	0	1	59	104	162	1.974E-10	55	60
T_tridentatus_Hgtx_A	TRINITY_DN1986_c1_g1_i2.p1	0.491	59	30	0	1	59	104	162	1.974E-10	55	60
T_tridentatus_Hgtx_A	TRINITY_DN3973_c1_g1_i3.p1	0.472	55	29	0	1	55	204	258	2.716E-10	55	60
T_tridentatus_Hgtx_A	TRINITY_DN3973_c1_g1_i4.p1	0.472	55	29	0	1	55	204	258	2.716E-10	55	60
T_tridentatus_Hgtx_A	TRINITY_DN3973_c1_g1_i2.p1	0.472	55	29	0	1	55	253	307	2.716E-10	55	60
T_tridentatus_Hgtx_A	TRINITY_DN3973_c1_g1_i5.p1	0.472	55	29	0	1	55	253	307	2.716E-10	55	60
T_tridentatus_Hgtx_A	TRINITY_DN238351_c0_g1_i1.p1	0.509	51	25	0	5	55	19	69	3.736E-10	55	60
T_tridentatus_Hgtx_A	TRINITY_DN13032_c0_g2_i1.p1	0.500	54	27	0	5	58	77	130	3.736E-10	55	60
T_tridentatus_Hgtx_A	TRINITY_DN18236_c2_g1_i1.p1	0.413	58	33	0	1	58	100	157	3.736E-10	55	60
T_tridentatus_Hgtx_A	TRINITY_DN117838_c0_g1_i1.p1	0.456	57	30	0	2	58	6	62	7.072E-10	54	60
T_tridentatus_Hgtx_A	TRINITY_DN117838_c0_g1_i3.p1	0.456	57	30	0	2	58	216	272	7.072E-10	54	60
T_tridentatus_Hgtx_A	TRINITY_DN21596_c1_g1_i1.p1	0.509	51	25	0	5	55	93	143	7.072E-10	54	60
T_tridentatus_Hgtx_A	TRINITY_DN7438_c0_g1_i2.p1	0.457	59	31	0	1	59	99	156	9.731E-10	53	60
T_tridentatus_Hgtx_A	TRINITY_DN44463_c0_g1_i2.p1	0.472	55	29	0	5	59	303	357	1.339E-09	53	60
T_tridentatus_Hgtx_A	TRINITY_DN12341_c0_g1_i2.p1	0.450	51	28	0	5	55	179	229	1.842E-09	53	60
T_tridentatus_Hgtx_A	TRINITY_DN12341_c0_g1_i1.p1	0.450	51	28	0	5	55	179	229	1.842E-09	53	60
T_tridentatus_Hgtx_A	TRINITY_DN2034_c0_g1_i1.p1	0.433	60	31	0	1	55	149	208	2.535E-09	52	60
T_tridentatus_Hgtx_A	TRINITY_DN2034_c0_g1_i2.p1	0.433	60	31	0	1	55	149	208	2.535E-09	52	60
T_tridentatus_Hgtx_A	TRINITY_DN2435_c0_g1_i1.p1	0.396	58	34	0	1	58	209	266	2.535E-09	52	60
T_tridentatus_Hgtx_A	TRINITY_DN2435_c0_g1_i2.p1	0.396	58	34	0	1	58	209	266	2.535E-09	52	60
T_tridentatus_Hgtx_A	TRINITY_DN2435_c0_g1_i4.p1	0.396	58	34	0	1	58	209	266	2.535E-09	52	60
T_tridentatus_Hgtx_A	TRINITY_DN2435_c0_g1_i5.p1	0.396	58	34	0	1	58	209	266	2.535E-09	52	60
T_tridentatus_Hgtx_A	TRINITY_DN2435_c0_g1_i6.p1	0.396	58	34	0	1	58	209	266	2.535E-09	52	60
T_tridentatus_Hgtx_A	TRINITY_DN2435_c0_g1_i7.p1	0.396	58	34	0	1	58	209	266	2.535E-09	52	60
T_tridentatus_Hgtx_A	TRINITY_DN2435_c0_g1_i8.p1	0.396	58	34	0	1	58	209	266	2.535E-09	52	60
T_tridentatus_Hgtx_A	TRINITY_DN5428_c0_g1_i3.p1	0.421	57	32	0	2	58	228	284	2.535E-09	52	60
T_tridentatus_Hgtx_A	TRINITY_DN5428_c0_g1_i4.p1	0.421	57	32	0	2	58	228	284	2.535E-09	52	60
T_tridentatus_Hgtx_A	TRINITY_DN5428_c0_g1_i5.p1	0.421	57	32	0	2	58	228	284	2.535E-09	52	60
T_tridentatus_Hgtx_A	TRINITY_DN5428_c0_g1_i1.p1	0.421	57	32	0	2	58	228	284	2.535E-09	52	60
T_tridentatus_Hgtx_A	TRINITY_DN5428_c0_g1_i2.p1	0.421	57	32	0	2	58	228	284	2.535E-09	52	60
T_tridentatus_Hgtx_A	TRINITY_DN2352_c0_g1_i1.p1	0.413	58	33	0	1	58	138	195	3.489E-09	52	60
T_tridentatus_Hgtx_A	TRINITY_DN17448_c0_g4_i1.p1	0.431	58	32	0	1	58	160	217	6.607E-09	51	60
T_tridentatus_Hgtx_A	TRINITY_DN21_c2_g2_i1.p1	0.425	54	30	0	5	58	256	309	6.607E-09	51	60
T_tridentatus_Hgtx_A	TRINITY_DN2209_c3_g3_i1.p1	0.413	58	33	0	1	58	94	151	9.093E-09	51	60
T_tridentatus_Hgtx_A	TRINITY_DN29359_c0_g2_i3.p1	0.444	54	29	0	5	58	66	119	1.251E-08	50	60
T_tridentatus_Hgtx_A	TRINITY_DN29359_c0_g2_i1.p1	0.444	54	29	0	5	58	67	120	1.251E-08	50	60
T_tridentatus_Hgtx_A	TRINITY_DN816_c0_g1_i2.p1	0.479	48	24	0	11	58	2	49	1.722E-08	50	60
T_tridentatus_Hgtx_A	TRINITY_DN8124_c0_g3_i1.p1	0.372	59	36	0	1	59	138	196	2.371E-08	49	60
T_tridentatus_Hgtx_A	TRINITY_DN2435_c0_g1_i1.p2	0.396	58	34	0	1	58	208	265	3.263E-08	49	60
T_tridentatus_Hgtx_A	TRINITY_DN2435_c0_g1_i2.p2	0.396	58	34	0	1	58	208	265	3.263E-08	49	60
T_tridentatus_Hgtx_A	TRINITY_DN2435_c0_g1_i4.p2	0.396	58	34	0	1	58	208	265	3.263E-08	49	60
T_tridentatus_Hgtx_A	TRINITY_DN2435_c0_g1_i5.p2	0.396	58	34	0	1	58	208	265	3.263E-08	49	60
T_tridentatus_Hgtx_A	TRINITY_DN2435_c0_g1_i6.p2	0.396	58	34	0	1	58	208	265	3.263E-08	49	60
T_tridentatus_Hgtx_A	TRINITY_DN2435_c0_g1_i7.p2	0.396	58	34	0	1	58	208	265	3.263E-08	49	60
T_tridentatus_Hgtx_A	TRINITY_DN2435_c0_g1_i8.p2	0.396	58	34	0	1	58	208	265	3.263E-08	49	60
T_tridentatus_Hgtx_A	TRINITY_DN21_c2_g1_i2.p1	0.407	54	31	0	5	58	253	306	4.491E-08	49	60
T_tridentatus_Hgtx_A	TRINITY_DN1347_c0_g2_i1.p1	0.403	57	33	0	2	58	49	105	6.182E-08	48	60
T_tridentatus_Hgtx_A	TRINITY_DN1347_c0_g2_i2.p1	0.403	57	33	0	2	58	49	105	6.182E-08	48	60
T_tridentatus_Hgtx_A	TRINITY_DN18724_c0_g1_i1.p1	0.428	49	27	0	2	50	205	253	6.182E-08	48	60
T_tridentatus_Hgtx_A	TRINITY_DN9898_c0_g1_i5.p1	0.444	54	29	0	5	58	30	83	1.613E-07	47	60
T_tridentatus_Hgtx_A	TRINITY_DN9898_c0_g1_i2.p1	0.444	54	29	0	5	58	235	288	1.613E-07	47	60
T_tridentatus_Hgtx_A	TRINITY_DN9898_c0_g1_i1.p1	0.444	54	29	0	5	58	235	288	1.613E-07	47	60
T_tridentatus_Hgtx_A	TRINITY_DN5409_c0_g2_i1.p1	0.372	51	31	0	5	55	161	211	4.208E-07	46	60
T_tridentatus_Hgtx_A	TRINITY_DN5409_c0_g2_i4.p1	0.372	51	31	0	5	55	161	211	4.208E-07	46	60
T_tridentatus_Hgtx_A	TRINITY_DN5409_c0_g2_i2.p1	0.372	51	31	0	5	55	161	211	4.208E-07	46	60
T_tridentatus_Hgtx_A	TRINITY_DN5409_c0_g2_i3.p1	0.372	51	31	0	5	55	161	211	4.208E-07	46	60
T_tridentatus_Hgtx_A	TRINITY_DN816_c0_g1_i4.p1	0.456	46	24	0	13	58	1	46	7.978E-07	45	60
T_tridentatus_Hgtx_A	TRINITY_DN35_c0_g2_i2.p1	0.385	57	34	0	1	57	45	101	1.513E-06	44	60
T_tridentatus_Hgtx_A	TRINITY_DN35_c0_g2_i3.p1	0.385	57	34	0	1	57	87	143	1.513E-06	44	60
T_tridentatus_Hgtx_A	TRINITY_DN21_c2_g1_i1.p1	0.379	58	33	0	5	58	253	310	3.951E-06	43	60
T_tridentatus_Hgtx_A	TRINITY_DN50054_c0_g4_i1.p1	0.580	31	13	0	25	55	1	31	1.959E-05	41	60
T_tridentatus_Hgtx_A	TRINITY_DN857_c1_g1_i1.p1	0.333	57	37	0	2	58	285	341	3.717E-05	40	60
T_tridentatus_Hgtx_A	TRINITY_DN857_c1_g1_i3.p1	0.333	57	37	0	2	58	285	341	3.717E-05	40	60
T_tridentatus_Hgtx_A	TRINITY_DN857_c1_g1_i4.p1	0.333	57	37	0	2	58	285	341	3.717E-05	40	60
T_tridentatus_Hgtx_A	TRINITY_DN2001_c0_g1_i1.p1	0.379	58	35	0	1	58	2488	2545	3.717E-05	40	60
T_tridentatus_Hgtx_A	TRINITY_DN2001_c0_g1_i2.p1	0.379	58	35	0	1	58	2488	2545	3.717E-05	40	60
T_tridentatus_Hgtx_A	TRINITY_DN128749_c0_g1_i1.p1	0.681	22	7	0	37	58	3	24	1.340E-04	39	60
T_castaneum_NK7	TRINITY_DN3014_c2_g1_i1.p1	0.950	60	3	0	1	60	280	339	1.013E-30	113	60
T_castaneum_NK7	TRINITY_DN98526_c0_g2_i1.p1	0.637	58	21	0	1	58	110	167	1.270E-17	76	60
T_castaneum_NK7	TRINITY_DN12323_c0_g1_i1.p1	0.603	58	23	0	2	59	206	263	8.563E-17	74	60
T_castaneum_NK7	TRINITY_DN20982_c0_g1_i1.p1	0.603	58	23	0	1	58	212	269	2.224E-16	72	60
T_castaneum_NK7	TRINITY_DN29221_c1_g1_i1.p1	0.603	58	23	0	1	58	185	242	3.057E-16	72	60
T_castaneum_NK7	TRINITY_DN31084_c0_g2_i1.p1	0.614	57	22	0	2	58	134	190	1.091E-15	70	60
T_castaneum_NK7	TRINITY_DN13938_c1_g1_i1.p1	0.614	57	22	0	2	58	167	223	1.500E-15	70	60
T_castaneum_NK7	TRINITY_DN13938_c1_g1_i2.p1	0.614	57	22	0	2	58	167	223	1.500E-15	70	60
T_castaneum_NK7	TRINITY_DN204578_c0_g1_i1.p1	0.596	57	23	0	2	58	141	197	2.835E-15	69	60
T_castaneum_NK7	TRINITY_DN9152_c0_g1_i1.p1	0.596	57	23	0	2	58	111	167	7.366E-15	68	60
T_castaneum_NK7	TRINITY_DN9152_c0_g1_i2.p1	0.596	57	23	0	2	58	111	167	7.366E-15	68	60
T_castaneum_NK7	TRINITY_DN20982_c2_g1_i1.p1	0.596	57	23	0	2	58	210	266	3.618E-14	66	60
T_castaneum_NK7	TRINITY_DN2034_c0_g1_i1.p1	0.568	58	25	0	2	59	155	212	6.840E-14	65	60
T_castaneum_NK7	TRINITY_DN2034_c0_g1_i2.p1	0.568	58	25	0	2	59	155	212	6.840E-14	65	60
T_castaneum_NK7	TRINITY_DN12341_c0_g1_i2.p1	0.568	58	25	0	2	59	176	233	6.840E-14	65	60
T_castaneum_NK7	TRINITY_DN12341_c0_g1_i1.p1	0.568	58	25	0	2	59	176	233	6.840E-14	65	60
T_castaneum_NK7	TRINITY_DN1637_c1_g2_i1.p1	0.568	58	25	0	1	58	205	262	4.624E-13	63	60
T_castaneum_NK7	TRINITY_DN6757_c0_g2_i2.p1	0.543	57	26	0	2	58	192	248	6.358E-13	63	60
T_castaneum_NK7	TRINITY_DN6757_c0_g2_i1.p1	0.543	57	26	0	2	58	192	248	6.358E-13	63	60
T_castaneum_NK7	TRINITY_DN6757_c0_g2_i3.p1	0.543	57	26	0	2	58	192	248	6.358E-13	63	60
T_castaneum_NK7	TRINITY_DN6757_c0_g2_i4.p1	0.543	57	26	0	2	58	192	248	6.358E-13	63	60
T_castaneum_NK7	TRINITY_DN1632_c8_g1_i1.p1	0.517	58	28	0	1	58	179	236	1.202E-12	62	60
T_castaneum_NK7	TRINITY_DN117838_c0_g1_i1.p1	0.542	59	27	0	2	60	6	64	1.654E-12	61	60
T_castaneum_NK7	TRINITY_DN5539_c0_g1_i1.p1	0.526	57	27	0	2	58	149	205	1.654E-12	61	60
T_castaneum_NK7	TRINITY_DN191_c0_g3_i1.p1	0.551	58	26	0	1	58	139	196	1.654E-12	61	60
T_castaneum_NK7	TRINITY_DN117838_c0_g1_i3.p1	0.542	59	27	0	2	60	216	274	1.654E-12	61	60
T_castaneum_NK7	TRINITY_DN1632_c4_g1_i2.p1	0.517	58	28	0	2	59	204	261	4.301E-12	60	60
T_castaneum_NK7	TRINITY_DN1632_c4_g1_i1.p1	0.517	58	28	0	2	59	204	261	4.301E-12	60	60
T_castaneum_NK7	TRINITY_DN4728_c1_g1_i1.p1	0.534	58	27	0	1	58	140	197	4.301E-12	60	60
T_castaneum_NK7	TRINITY_DN23573_c0_g2_i1.p1	0.551	58	26	0	1	58	30	87	5.916E-12	60	60
T_castaneum_NK7	TRINITY_DN44463_c0_g1_i2.p1	0.574	54	23	0	5	58	303	356	5.916E-12	60	60
T_castaneum_NK7	TRINITY_DN243_c0_g1_i1.p1	0.500	58	29	0	2	59	195	252	8.137E-12	59	60
T_castaneum_NK7	TRINITY_DN2055_c1_g1_i1.p1	0.482	58	30	0	2	59	130	187	1.539E-11	59	60
T_castaneum_NK7	TRINITY_DN3973_c1_g1_i3.p1	0.482	58	30	0	1	58	204	261	5.511E-11	57	60
T_castaneum_NK7	TRINITY_DN3973_c1_g1_i4.p1	0.482	58	30	0	1	58	204	261	5.511E-11	57	60
T_castaneum_NK7	TRINITY_DN3973_c1_g1_i2.p1	0.482	58	30	0	1	58	253	310	5.511E-11	57	60
T_castaneum_NK7	TRINITY_DN3973_c1_g1_i5.p1	0.482	58	30	0	1	58	253	310	5.511E-11	57	60
T_castaneum_NK7	TRINITY_DN2352_c0_g1_i1.p1	0.491	57	29	0	2	58	139	195	7.581E-11	57	60
T_castaneum_NK7	TRINITY_DN238351_c0_g1_i1.p1	0.491	57	29	0	2	58	16	72	1.435E-10	56	60
T_castaneum_NK7	TRINITY_DN9898_c0_g1_i5.p1	0.482	58	30	0	1	58	26	83	2.716E-10	55	60
T_castaneum_NK7	TRINITY_DN5945_c0_g1_i1.p1	0.508	57	28	0	2	58	214	270	2.716E-10	55	60
T_castaneum_NK7	TRINITY_DN9898_c0_g1_i2.p1	0.482	58	30	0	1	58	231	288	2.716E-10	55	60
T_castaneum_NK7	TRINITY_DN9898_c0_g1_i1.p1	0.482	58	30	0	1	58	231	288	2.716E-10	55	60
T_castaneum_NK7	TRINITY_DN29359_c0_g2_i3.p1	0.472	55	29	0	5	59	66	120	3.736E-10	55	60
T_castaneum_NK7	TRINITY_DN29359_c0_g2_i1.p1	0.472	55	29	0	5	59	67	121	3.736E-10	55	60
T_castaneum_NK7	TRINITY_DN22_c19_g1_i2.p1	0.456	57	30	0	2	58	177	233	3.736E-10	55	60
T_castaneum_NK7	TRINITY_DN22_c19_g1_i1.p1	0.456	57	30	0	2	58	224	280	3.736E-10	55	60
T_castaneum_NK7	TRINITY_DN22_c19_g1_i3.p1	0.456	57	30	0	2	58	177	233	3.736E-10	55	60
T_castaneum_NK7	TRINITY_DN4137_c0_g1_i2.p1	0.457	59	31	0	1	59	169	227	7.072E-10	54	60
T_castaneum_NK7	TRINITY_DN8124_c0_g3_i1.p1	0.456	57	30	0	2	58	139	195	7.072E-10	54	60
T_castaneum_NK7	TRINITY_DN21596_c1_g1_i1.p1	0.500	54	27	0	5	58	93	146	1.842E-09	53	60
T_castaneum_NK7	TRINITY_DN7438_c0_g1_i2.p1	0.473	57	30	0	2	58	99	155	2.535E-09	52	60
T_castaneum_NK7	TRINITY_DN13032_c0_g2_i1.p1	0.500	54	27	0	5	58	77	130	2.535E-09	52	60
T_castaneum_NK7	TRINITY_DN9777_c0_g1_i10.p1	0.471	53	28	0	5	57	225	277	2.535E-09	52	60
T_castaneum_NK7	TRINITY_DN9777_c0_g1_i3.p1	0.471	53	28	0	5	57	225	277	2.535E-09	52	60
T_castaneum_NK7	TRINITY_DN9777_c0_g1_i4.p1	0.471	53	28	0	5	57	225	277	2.535E-09	52	60
T_castaneum_NK7	TRINITY_DN9777_c0_g1_i9.p1	0.471	53	28	0	5	57	225	277	2.535E-09	52	60
T_castaneum_NK7	TRINITY_DN9777_c0_g1_i2.p1	0.471	53	28	0	5	57	341	393	2.535E-09	52	60
T_castaneum_NK7	TRINITY_DN9777_c0_g1_i5.p1	0.471	53	28	0	5	57	341	393	2.535E-09	52	60
T_castaneum_NK7	TRINITY_DN9777_c0_g1_i6.p1	0.471	53	28	0	5	57	341	393	2.535E-09	52	60
T_castaneum_NK7	TRINITY_DN9777_c0_g1_i8.p1	0.471	53	28	0	5	57	341	393	2.535E-09	52	60
T_castaneum_NK7	TRINITY_DN1986_c1_g1_i1.p1	0.433	60	33	0	1	60	104	163	3.489E-09	52	60
T_castaneum_NK7	TRINITY_DN21884_c0_g1_i1.p1	0.462	54	29	0	5	58	59	112	3.489E-09	52	60
T_castaneum_NK7	TRINITY_DN1986_c1_g1_i2.p1	0.433	60	33	0	1	60	104	163	3.489E-09	52	60
T_castaneum_NK7	TRINITY_DN1347_c0_g2_i1.p1	0.462	54	29	0	5	58	52	105	6.607E-09	51	60
T_castaneum_NK7	TRINITY_DN1347_c0_g2_i2.p1	0.462	54	29	0	5	58	52	105	6.607E-09	51	60
T_castaneum_NK7	TRINITY_DN5409_c0_g2_i2.p1	0.465	58	30	0	1	58	694	751	6.607E-09	51	60
T_castaneum_NK7	TRINITY_DN5409_c0_g2_i3.p1	0.465	58	30	0	1	58	694	751	6.607E-09	51	60
T_castaneum_NK7	TRINITY_DN2209_c3_g3_i1.p1	0.456	57	30	0	2	58	95	151	9.093E-09	51	60
T_castaneum_NK7	TRINITY_DN2052_c0_g1_i1.p1	0.431	58	32	0	1	58	187	244	9.093E-09	51	60
T_castaneum_NK7	TRINITY_DN5409_c0_g2_i1.p1	0.490	51	26	0	5	55	161	211	1.722E-08	50	60
T_castaneum_NK7	TRINITY_DN5409_c0_g2_i4.p1	0.490	51	26	0	5	55	161	211	1.722E-08	50	60
T_castaneum_NK7	TRINITY_DN30796_c0_g1_i1.p1	0.444	54	29	0	4	57	178	231	4.491E-08	49	60
T_castaneum_NK7	TRINITY_DN18724_c0_g1_i1.p1	0.489	49	25	0	2	50	205	253	1.171E-07	48	60
T_castaneum_NK7	TRINITY_DN5428_c0_g1_i3.p1	0.407	54	31	0	5	58	231	284	3.057E-07	46	60
T_castaneum_NK7	TRINITY_DN5428_c0_g1_i4.p1	0.407	54	31	0	5	58	231	284	3.057E-07	46	60
T_castaneum_NK7	TRINITY_DN5428_c0_g1_i5.p1	0.407	54	31	0	5	58	231	284	3.057E-07	46	60
T_castaneum_NK7	TRINITY_DN5428_c0_g1_i1.p1	0.407	54	31	0	5	58	231	284	3.057E-07	46	60
T_castaneum_NK7	TRINITY_DN5428_c0_g1_i2.p1	0.407	54	31	0	5	58	231	284	3.057E-07	46	60
T_castaneum_NK7	TRINITY_DN21_c2_g2_i1.p1	0.388	54	32	0	5	58	256	309	4.208E-07	46	60
T_castaneum_NK7	TRINITY_DN17448_c0_g4_i1.p1	0.403	57	33	0	2	58	161	217	7.978E-07	45	60
T_castaneum_NK7	TRINITY_DN2435_c0_g1_i1.p2	0.383	60	36	0	1	60	208	267	7.978E-07	45	60
T_castaneum_NK7	TRINITY_DN2435_c0_g1_i2.p2	0.383	60	36	0	1	60	208	267	7.978E-07	45	60
T_castaneum_NK7	TRINITY_DN2435_c0_g1_i4.p2	0.383	60	36	0	1	60	208	267	7.978E-07	45	60
T_castaneum_NK7	TRINITY_DN2435_c0_g1_i5.p2	0.383	60	36	0	1	60	208	267	7.978E-07	45	60
T_castaneum_NK7	TRINITY_DN2435_c0_g1_i6.p2	0.383	60	36	0	1	60	208	267	7.978E-07	45	60
T_castaneum_NK7	TRINITY_DN2435_c0_g1_i7.p2	0.383	60	36	0	1	60	208	267	7.978E-07	45	60
T_castaneum_NK7	TRINITY_DN2435_c0_g1_i8.p2	0.383	60	36	0	1	60	208	267	7.978E-07	45	60
T_castaneum_NK7	TRINITY_DN21_c2_g1_i2.p1	0.370	54	33	0	5	58	253	306	7.978E-07	45	60
T_castaneum_NK7	TRINITY_DN50054_c0_g4_i1.p1	0.617	34	13	0	25	58	1	34	1.513E-06	44	60
T_castaneum_NK7	TRINITY_DN2435_c0_g1_i1.p1	0.385	57	34	0	4	60	212	268	2.083E-06	44	60
T_castaneum_NK7	TRINITY_DN2435_c0_g1_i2.p1	0.385	57	34	0	4	60	212	268	2.083E-06	44	60
T_castaneum_NK7	TRINITY_DN2435_c0_g1_i4.p1	0.385	57	34	0	4	60	212	268	2.083E-06	44	60
T_castaneum_NK7	TRINITY_DN2435_c0_g1_i5.p1	0.385	57	34	0	4	60	212	268	2.083E-06	44	60
T_castaneum_NK7	TRINITY_DN2435_c0_g1_i6.p1	0.385	57	34	0	4	60	212	268	2.083E-06	44	60
T_castaneum_NK7	TRINITY_DN2435_c0_g1_i7.p1	0.385	57	34	0	4	60	212	268	2.083E-06	44	60
T_castaneum_NK7	TRINITY_DN2435_c0_g1_i8.p1	0.385	57	34	0	4	60	212	268	2.083E-06	44	60
T_castaneum_NK7	TRINITY_DN18236_c2_g1_i1.p1	0.368	57	35	0	2	58	101	157	3.951E-06	43	60
T_castaneum_NK7	TRINITY_DN816_c0_g1_i1.p1	0.388	54	32	0	5	58	251	304	3.951E-06	43	60
T_castaneum_NK7	TRINITY_DN816_c0_g1_i3.p1	0.388	54	32	0	5	58	251	304	3.951E-06	43	60
T_castaneum_NK7	TRINITY_DN128749_c0_g1_i1.p1	0.809	21	4	0	38	58	4	24	1.422E-05	42	60
T_castaneum_NK7	TRINITY_DN35_c0_g2_i2.p1	0.407	54	31	0	2	55	46	99	3.717E-05	40	60
T_castaneum_NK7	TRINITY_DN35_c0_g2_i3.p1	0.407	54	31	0	2	55	88	141	3.717E-05	40	60
T_castaneum_NK7	TRINITY_DN21_c2_g1_i1.p1	0.344	58	35	0	5	58	253	310	7.056E-05	40	60
T_castaneum_NK7	TRINITY_DN816_c0_g1_i2.p1	0.361	47	29	0	12	58	3	49	9.180E-04	36	60
A_bruennichi_old_annotated_NK1-B-1	TRINITY_DN20982_c2_g1_i1.p1	0.983	60	1	0	1	60	209	268	8.720E-33	119	60
A_bruennichi_old_annotated_NK1-B-1	TRINITY_DN204578_c0_g1_i1.p1	0.633	60	22	0	1	60	140	199	1.372E-18	79	60
A_bruennichi_old_annotated_NK1-B-1	TRINITY_DN31084_c0_g2_i1.p1	0.644	59	21	0	1	59	133	191	3.561E-18	78	60
A_bruennichi_old_annotated_NK1-B-1	TRINITY_DN9152_c0_g1_i1.p1	0.614	57	22	0	2	58	111	167	3.298E-17	75	60
A_bruennichi_old_annotated_NK1-B-1	TRINITY_DN9152_c0_g1_i2.p1	0.614	57	22	0	2	58	111	167	3.298E-17	75	60
A_bruennichi_old_annotated_NK1-B-1	TRINITY_DN12323_c0_g1_i1.p1	0.649	57	20	0	2	58	206	262	4.533E-17	74	60
A_bruennichi_old_annotated_NK1-B-1	TRINITY_DN13938_c1_g1_i1.p1	0.637	58	21	0	2	59	167	224	4.533E-17	74	60
A_bruennichi_old_annotated_NK1-B-1	TRINITY_DN13938_c1_g1_i2.p1	0.637	58	21	0	2	59	167	224	4.533E-17	74	60
A_bruennichi_old_annotated_NK1-B-1	TRINITY_DN98526_c0_g2_i1.p1	0.603	58	23	0	2	59	111	168	1.500E-15	70	60
A_bruennichi_old_annotated_NK1-B-1	TRINITY_DN12341_c0_g1_i2.p1	0.614	57	22	0	2	58	176	232	1.500E-15	70	60
A_bruennichi_old_annotated_NK1-B-1	TRINITY_DN12341_c0_g1_i1.p1	0.614	57	22	0	2	58	176	232	1.500E-15	70	60
A_bruennichi_old_annotated_NK1-B-1	TRINITY_DN3014_c2_g1_i1.p1	0.596	57	23	0	2	58	281	337	1.500E-15	70	60
A_bruennichi_old_annotated_NK1-B-1	TRINITY_DN23573_c0_g2_i1.p1	0.637	58	21	0	2	59	31	88	3.897E-15	69	60
A_bruennichi_old_annotated_NK1-B-1	TRINITY_DN2034_c0_g1_i1.p1	0.596	57	23	0	2	58	155	211	3.897E-15	69	60
A_bruennichi_old_annotated_NK1-B-1	TRINITY_DN2034_c0_g1_i2.p1	0.596	57	23	0	2	58	155	211	3.897E-15	69	60
A_bruennichi_old_annotated_NK1-B-1	TRINITY_DN5539_c0_g1_i1.p1	0.566	60	26	0	1	60	148	207	5.358E-15	68	60
A_bruennichi_old_annotated_NK1-B-1	TRINITY_DN243_c0_g1_i1.p1	0.586	58	24	0	1	58	194	251	6.840E-14	65	60
A_bruennichi_old_annotated_NK1-B-1	TRINITY_DN1632_c4_g1_i2.p1	0.586	58	24	0	1	58	203	260	6.840E-14	65	60
A_bruennichi_old_annotated_NK1-B-1	TRINITY_DN1632_c4_g1_i1.p1	0.586	58	24	0	1	58	203	260	6.840E-14	65	60
A_bruennichi_old_annotated_NK1-B-1	TRINITY_DN29221_c1_g1_i1.p1	0.500	58	29	0	2	59	186	243	1.778E-13	64	60
A_bruennichi_old_annotated_NK1-B-1	TRINITY_DN20982_c0_g1_i1.p1	0.517	56	27	0	5	60	216	271	4.624E-13	63	60
A_bruennichi_old_annotated_NK1-B-1	TRINITY_DN2055_c1_g1_i1.p1	0.561	57	25	0	2	58	130	186	6.358E-13	63	60
A_bruennichi_old_annotated_NK1-B-1	TRINITY_DN238351_c0_g1_i1.p1	0.533	60	28	0	1	60	15	74	8.743E-13	62	60
A_bruennichi_old_annotated_NK1-B-1	TRINITY_DN6757_c0_g2_i2.p1	0.578	57	24	0	2	58	192	248	8.743E-13	62	60
A_bruennichi_old_annotated_NK1-B-1	TRINITY_DN6757_c0_g2_i1.p1	0.578	57	24	0	2	58	192	248	8.743E-13	62	60
A_bruennichi_old_annotated_NK1-B-1	TRINITY_DN6757_c0_g2_i3.p1	0.578	57	24	0	2	58	192	248	8.743E-13	62	60
A_bruennichi_old_annotated_NK1-B-1	TRINITY_DN6757_c0_g2_i4.p1	0.578	57	24	0	2	58	192	248	8.743E-13	62	60
A_bruennichi_old_annotated_NK1-B-1	TRINITY_DN117838_c0_g1_i1.p1	0.525	59	28	0	2	60	6	64	1.654E-12	61	60
A_bruennichi_old_annotated_NK1-B-1	TRINITY_DN117838_c0_g1_i3.p1	0.525	59	28	0	2	60	216	274	1.654E-12	61	60
A_bruennichi_old_annotated_NK1-B-1	TRINITY_DN2352_c0_g1_i1.p1	0.542	59	27	0	2	60	139	197	4.301E-12	60	60
A_bruennichi_old_annotated_NK1-B-1	TRINITY_DN29359_c0_g2_i3.p1	0.526	57	27	0	2	58	63	119	8.137E-12	59	60
A_bruennichi_old_annotated_NK1-B-1	TRINITY_DN29359_c0_g2_i1.p1	0.526	57	27	0	2	58	64	120	8.137E-12	59	60
A_bruennichi_old_annotated_NK1-B-1	TRINITY_DN21884_c0_g1_i1.p1	0.491	57	29	0	2	58	56	112	8.137E-12	59	60
A_bruennichi_old_annotated_NK1-B-1	TRINITY_DN191_c0_g3_i1.p1	0.561	57	25	0	2	58	140	196	8.137E-12	59	60
A_bruennichi_old_annotated_NK1-B-1	TRINITY_DN18236_c2_g1_i1.p1	0.508	57	28	0	2	58	101	157	8.137E-12	59	60
A_bruennichi_old_annotated_NK1-B-1	TRINITY_DN44463_c0_g1_i2.p1	0.555	54	24	0	5	58	303	356	1.539E-11	59	60
A_bruennichi_old_annotated_NK1-B-1	TRINITY_DN22_c19_g1_i2.p1	0.482	58	30	0	2	59	177	234	4.006E-11	57	60
A_bruennichi_old_annotated_NK1-B-1	TRINITY_DN22_c19_g1_i1.p1	0.482	58	30	0	2	59	224	281	4.006E-11	57	60
A_bruennichi_old_annotated_NK1-B-1	TRINITY_DN7438_c0_g1_i2.p1	0.508	57	28	0	2	58	99	155	4.006E-11	57	60
A_bruennichi_old_annotated_NK1-B-1	TRINITY_DN22_c19_g1_i3.p1	0.482	58	30	0	2	59	177	234	4.006E-11	57	60
A_bruennichi_old_annotated_NK1-B-1	TRINITY_DN1632_c8_g1_i1.p1	0.534	58	27	0	2	59	180	237	4.006E-11	57	60
A_bruennichi_old_annotated_NK1-B-1	TRINITY_DN13032_c0_g2_i1.p1	0.517	58	28	0	2	59	74	131	5.511E-11	57	60
A_bruennichi_old_annotated_NK1-B-1	TRINITY_DN5945_c0_g1_i1.p1	0.483	60	31	0	1	60	213	272	7.581E-11	57	60
A_bruennichi_old_annotated_NK1-B-1	TRINITY_DN2209_c3_g3_i1.p1	0.482	58	30	0	2	59	95	152	1.043E-10	56	60
A_bruennichi_old_annotated_NK1-B-1	TRINITY_DN5428_c0_g1_i3.p1	0.508	57	28	0	2	58	228	284	1.435E-10	56	60
A_bruennichi_old_annotated_NK1-B-1	TRINITY_DN5428_c0_g1_i4.p1	0.508	57	28	0	2	58	228	284	1.435E-10	56	60
A_bruennichi_old_annotated_NK1-B-1	TRINITY_DN5428_c0_g1_i5.p1	0.508	57	28	0	2	58	228	284	1.435E-10	56	60
A_bruennichi_old_annotated_NK1-B-1	TRINITY_DN5428_c0_g1_i1.p1	0.508	57	28	0	2	58	228	284	1.435E-10	56	60
A_bruennichi_old_annotated_NK1-B-1	TRINITY_DN5428_c0_g1_i2.p1	0.508	57	28	0	2	58	228	284	1.435E-10	56	60
A_bruennichi_old_annotated_NK1-B-1	TRINITY_DN21596_c1_g1_i1.p1	0.517	58	28	0	2	59	90	147	2.716E-10	55	60
A_bruennichi_old_annotated_NK1-B-1	TRINITY_DN4728_c1_g1_i1.p1	0.473	57	30	0	2	58	141	197	2.716E-10	55	60
A_bruennichi_old_annotated_NK1-B-1	TRINITY_DN3973_c1_g1_i3.p1	0.526	57	27	0	2	58	205	261	2.716E-10	55	60
A_bruennichi_old_annotated_NK1-B-1	TRINITY_DN3973_c1_g1_i4.p1	0.526	57	27	0	2	58	205	261	2.716E-10	55	60
A_bruennichi_old_annotated_NK1-B-1	TRINITY_DN3973_c1_g1_i2.p1	0.526	57	27	0	2	58	254	310	2.716E-10	55	60
A_bruennichi_old_annotated_NK1-B-1	TRINITY_DN3973_c1_g1_i5.p1	0.526	57	27	0	2	58	254	310	2.716E-10	55	60
A_bruennichi_old_annotated_NK1-B-1	TRINITY_DN8124_c0_g3_i1.p1	0.473	57	30	0	2	58	139	195	3.736E-10	55	60
A_bruennichi_old_annotated_NK1-B-1	TRINITY_DN4137_c0_g1_i2.p1	0.509	51	25	0	8	58	176	226	5.140E-10	54	60
A_bruennichi_old_annotated_NK1-B-1	TRINITY_DN1637_c1_g2_i1.p1	0.508	57	28	0	2	58	206	262	7.072E-10	54	60
A_bruennichi_old_annotated_NK1-B-1	TRINITY_DN1986_c1_g1_i1.p1	0.457	59	31	0	2	60	105	163	1.339E-09	53	60
A_bruennichi_old_annotated_NK1-B-1	TRINITY_DN1986_c1_g1_i2.p1	0.457	59	31	0	2	60	105	163	1.339E-09	53	60
A_bruennichi_old_annotated_NK1-B-1	TRINITY_DN21_c2_g2_i1.p1	0.438	57	31	0	3	59	254	310	1.339E-09	53	60
A_bruennichi_old_annotated_NK1-B-1	TRINITY_DN2435_c0_g1_i1.p2	0.491	57	29	0	2	58	209	265	1.842E-09	53	60
A_bruennichi_old_annotated_NK1-B-1	TRINITY_DN2435_c0_g1_i2.p2	0.491	57	29	0	2	58	209	265	1.842E-09	53	60
A_bruennichi_old_annotated_NK1-B-1	TRINITY_DN2435_c0_g1_i4.p2	0.491	57	29	0	2	58	209	265	1.842E-09	53	60
A_bruennichi_old_annotated_NK1-B-1	TRINITY_DN2435_c0_g1_i5.p2	0.491	57	29	0	2	58	209	265	1.842E-09	53	60
A_bruennichi_old_annotated_NK1-B-1	TRINITY_DN2435_c0_g1_i6.p2	0.491	57	29	0	2	58	209	265	1.842E-09	53	60
A_bruennichi_old_annotated_NK1-B-1	TRINITY_DN2435_c0_g1_i7.p2	0.491	57	29	0	2	58	209	265	1.842E-09	53	60
A_bruennichi_old_annotated_NK1-B-1	TRINITY_DN2435_c0_g1_i8.p2	0.491	57	29	0	2	58	209	265	1.842E-09	53	60
A_bruennichi_old_annotated_NK1-B-1	TRINITY_DN2052_c0_g1_i1.p1	0.491	57	29	0	2	58	188	244	1.842E-09	53	60
A_bruennichi_old_annotated_NK1-B-1	TRINITY_DN21_c2_g1_i2.p1	0.421	57	32	0	3	59	251	307	2.535E-09	52	60
A_bruennichi_old_annotated_NK1-B-1	TRINITY_DN1347_c0_g2_i1.p1	0.473	57	30	0	2	58	49	105	3.489E-09	52	60
A_bruennichi_old_annotated_NK1-B-1	TRINITY_DN1347_c0_g2_i2.p1	0.473	57	30	0	2	58	49	105	3.489E-09	52	60
A_bruennichi_old_annotated_NK1-B-1	TRINITY_DN35_c0_g2_i2.p1	0.465	58	30	0	2	59	46	103	3.489E-09	52	60
A_bruennichi_old_annotated_NK1-B-1	TRINITY_DN35_c0_g2_i3.p1	0.465	58	30	0	2	59	88	145	3.489E-09	52	60
A_bruennichi_old_annotated_NK1-B-1	TRINITY_DN2435_c0_g1_i1.p1	0.473	57	30	0	2	58	210	266	3.489E-09	52	60
A_bruennichi_old_annotated_NK1-B-1	TRINITY_DN2435_c0_g1_i2.p1	0.473	57	30	0	2	58	210	266	3.489E-09	52	60
A_bruennichi_old_annotated_NK1-B-1	TRINITY_DN2435_c0_g1_i4.p1	0.473	57	30	0	2	58	210	266	3.489E-09	52	60
A_bruennichi_old_annotated_NK1-B-1	TRINITY_DN2435_c0_g1_i5.p1	0.473	57	30	0	2	58	210	266	3.489E-09	52	60
A_bruennichi_old_annotated_NK1-B-1	TRINITY_DN2435_c0_g1_i6.p1	0.473	57	30	0	2	58	210	266	3.489E-09	52	60
A_bruennichi_old_annotated_NK1-B-1	TRINITY_DN2435_c0_g1_i7.p1	0.473	57	30	0	2	58	210	266	3.489E-09	52	60
A_bruennichi_old_annotated_NK1-B-1	TRINITY_DN2435_c0_g1_i8.p1	0.473	57	30	0	2	58	210	266	3.489E-09	52	60
A_bruennichi_old_annotated_NK1-B-1	TRINITY_DN5409_c0_g2_i2.p1	0.491	57	29	0	3	59	696	752	3.489E-09	52	60
A_bruennichi_old_annotated_NK1-B-1	TRINITY_DN5409_c0_g2_i3.p1	0.491	57	29	0	3	59	696	752	3.489E-09	52	60
A_bruennichi_old_annotated_NK1-B-1	TRINITY_DN18724_c0_g1_i1.p1	0.500	50	25	0	1	50	204	253	4.801E-09	51	60
A_bruennichi_old_annotated_NK1-B-1	TRINITY_DN9898_c0_g1_i5.p1	0.472	55	29	0	5	59	30	84	9.093E-09	51	60
A_bruennichi_old_annotated_NK1-B-1	TRINITY_DN30796_c0_g1_i1.p1	0.462	54	29	0	4	57	178	231	9.093E-09	51	60
A_bruennichi_old_annotated_NK1-B-1	TRINITY_DN9898_c0_g1_i2.p1	0.472	55	29	0	5	59	235	289	9.093E-09	51	60
A_bruennichi_old_annotated_NK1-B-1	TRINITY_DN9898_c0_g1_i1.p1	0.472	55	29	0	5	59	235	289	9.093E-09	51	60
A_bruennichi_old_annotated_NK1-B-1	TRINITY_DN9777_c0_g1_i10.p1	0.466	60	30	0	1	57	218	277	9.093E-09	51	60
A_bruennichi_old_annotated_NK1-B-1	TRINITY_DN9777_c0_g1_i3.p1	0.466	60	30	0	1	57	218	277	9.093E-09	51	60
A_bruennichi_old_annotated_NK1-B-1	TRINITY_DN9777_c0_g1_i4.p1	0.466	60	30	0	1	57	218	277	9.093E-09	51	60
A_bruennichi_old_annotated_NK1-B-1	TRINITY_DN9777_c0_g1_i9.p1	0.466	60	30	0	1	57	218	277	9.093E-09	51	60
A_bruennichi_old_annotated_NK1-B-1	TRINITY_DN816_c0_g1_i1.p1	0.438	57	31	0	2	58	248	304	9.093E-09	51	60
A_bruennichi_old_annotated_NK1-B-1	TRINITY_DN816_c0_g1_i3.p1	0.438	57	31	0	2	58	248	304	9.093E-09	51	60
A_bruennichi_old_annotated_NK1-B-1	TRINITY_DN9777_c0_g1_i2.p1	0.466	60	30	0	1	57	334	393	9.093E-09	51	60
A_bruennichi_old_annotated_NK1-B-1	TRINITY_DN9777_c0_g1_i5.p1	0.466	60	30	0	1	57	334	393	9.093E-09	51	60
A_bruennichi_old_annotated_NK1-B-1	TRINITY_DN9777_c0_g1_i6.p1	0.466	60	30	0	1	57	334	393	9.093E-09	51	60
A_bruennichi_old_annotated_NK1-B-1	TRINITY_DN9777_c0_g1_i8.p1	0.466	60	30	0	1	57	334	393	9.093E-09	51	60
A_bruennichi_old_annotated_NK1-B-1	TRINITY_DN17448_c0_g4_i1.p1	0.491	57	29	0	2	58	161	217	1.722E-08	50	60
A_bruennichi_old_annotated_NK1-B-1	TRINITY_DN21_c2_g1_i1.p1	0.393	61	34	0	3	59	251	311	1.613E-07	47	60
A_bruennichi_old_annotated_NK1-B-1	TRINITY_DN5409_c0_g2_i1.p1	0.444	54	29	0	2	55	158	211	1.613E-07	47	60
A_bruennichi_old_annotated_NK1-B-1	TRINITY_DN5409_c0_g2_i4.p1	0.444	54	29	0	2	55	158	211	1.613E-07	47	60
A_bruennichi_old_annotated_NK1-B-1	TRINITY_DN50054_c0_g4_i1.p1	0.685	35	11	0	25	59	1	35	1.099E-06	45	60
A_bruennichi_old_annotated_NK1-B-1	TRINITY_DN128749_c0_g1_i1.p1	0.782	23	5	0	37	59	3	25	7.495E-06	42	60
A_bruennichi_old_annotated_NK1-B-1	TRINITY_DN816_c0_g1_i2.p1	0.425	47	26	0	12	58	3	49	7.495E-06	42	60
A_bruennichi_old_annotated_NK1-B-1	TRINITY_DN816_c0_g1_i4.p1	0.391	46	27	0	13	58	1	46	1.340E-04	39	60
A_bruennichi_old_annotated_NK1-B-1	TRINITY_DN125885_c0_g1_i1.p2	0.533	30	14	0	2	31	145	174	6.660E-04	37	60
T_tridentatus_Slou_C	TRINITY_DN20982_c2_g1_i1.p1	0.983	60	1	0	1	60	209	268	8.720E-33	119	60
T_tridentatus_Slou_C	TRINITY_DN204578_c0_g1_i1.p1	0.633	60	22	0	1	60	140	199	1.372E-18	79	60
T_tridentatus_Slou_C	TRINITY_DN31084_c0_g2_i1.p1	0.644	59	21	0	1	59	133	191	3.561E-18	78	60
T_tridentatus_Slou_C	TRINITY_DN9152_c0_g1_i1.p1	0.614	57	22	0	2	58	111	167	3.298E-17	75	60
T_tridentatus_Slou_C	TRINITY_DN9152_c0_g1_i2.p1	0.614	57	22	0	2	58	111	167	3.298E-17	75	60
T_tridentatus_Slou_C	TRINITY_DN12323_c0_g1_i1.p1	0.649	57	20	0	2	58	206	262	4.533E-17	74	60
T_tridentatus_Slou_C	TRINITY_DN13938_c1_g1_i1.p1	0.637	58	21	0	2	59	167	224	4.533E-17	74	60
T_tridentatus_Slou_C	TRINITY_DN13938_c1_g1_i2.p1	0.637	58	21	0	2	59	167	224	4.533E-17	74	60
T_tridentatus_Slou_C	TRINITY_DN98526_c0_g2_i1.p1	0.603	58	23	0	2	59	111	168	1.500E-15	70	60
T_tridentatus_Slou_C	TRINITY_DN12341_c0_g1_i2.p1	0.614	57	22	0	2	58	176	232	1.500E-15	70	60
T_tridentatus_Slou_C	TRINITY_DN12341_c0_g1_i1.p1	0.614	57	22	0	2	58	176	232	1.500E-15	70	60
T_tridentatus_Slou_C	TRINITY_DN3014_c2_g1_i1.p1	0.596	57	23	0	2	58	281	337	1.500E-15	70	60
T_tridentatus_Slou_C	TRINITY_DN23573_c0_g2_i1.p1	0.637	58	21	0	2	59	31	88	3.897E-15	69	60
T_tridentatus_Slou_C	TRINITY_DN2034_c0_g1_i1.p1	0.596	57	23	0	2	58	155	211	3.897E-15	69	60
T_tridentatus_Slou_C	TRINITY_DN2034_c0_g1_i2.p1	0.596	57	23	0	2	58	155	211	3.897E-15	69	60
T_tridentatus_Slou_C	TRINITY_DN5539_c0_g1_i1.p1	0.566	60	26	0	1	60	148	207	5.358E-15	68	60
T_tridentatus_Slou_C	TRINITY_DN243_c0_g1_i1.p1	0.586	58	24	0	1	58	194	251	6.840E-14	65	60
T_tridentatus_Slou_C	TRINITY_DN1632_c4_g1_i2.p1	0.586	58	24	0	1	58	203	260	6.840E-14	65	60
T_tridentatus_Slou_C	TRINITY_DN1632_c4_g1_i1.p1	0.586	58	24	0	1	58	203	260	6.840E-14	65	60
T_tridentatus_Slou_C	TRINITY_DN29221_c1_g1_i1.p1	0.500	58	29	0	2	59	186	243	1.778E-13	64	60
T_tridentatus_Slou_C	TRINITY_DN20982_c0_g1_i1.p1	0.517	56	27	0	5	60	216	271	4.624E-13	63	60
T_tridentatus_Slou_C	TRINITY_DN2055_c1_g1_i1.p1	0.561	57	25	0	2	58	130	186	6.358E-13	63	60
T_tridentatus_Slou_C	TRINITY_DN238351_c0_g1_i1.p1	0.533	60	28	0	1	60	15	74	8.743E-13	62	60
T_tridentatus_Slou_C	TRINITY_DN6757_c0_g2_i2.p1	0.578	57	24	0	2	58	192	248	8.743E-13	62	60
T_tridentatus_Slou_C	TRINITY_DN6757_c0_g2_i1.p1	0.578	57	24	0	2	58	192	248	8.743E-13	62	60
T_tridentatus_Slou_C	TRINITY_DN6757_c0_g2_i3.p1	0.578	57	24	0	2	58	192	248	8.743E-13	62	60
T_tridentatus_Slou_C	TRINITY_DN6757_c0_g2_i4.p1	0.578	57	24	0	2	58	192	248	8.743E-13	62	60
T_tridentatus_Slou_C	TRINITY_DN117838_c0_g1_i1.p1	0.525	59	28	0	2	60	6	64	1.654E-12	61	60
T_tridentatus_Slou_C	TRINITY_DN117838_c0_g1_i3.p1	0.525	59	28	0	2	60	216	274	1.654E-12	61	60
T_tridentatus_Slou_C	TRINITY_DN2352_c0_g1_i1.p1	0.542	59	27	0	2	60	139	197	4.301E-12	60	60
T_tridentatus_Slou_C	TRINITY_DN29359_c0_g2_i3.p1	0.526	57	27	0	2	58	63	119	8.137E-12	59	60
T_tridentatus_Slou_C	TRINITY_DN29359_c0_g2_i1.p1	0.526	57	27	0	2	58	64	120	8.137E-12	59	60
T_tridentatus_Slou_C	TRINITY_DN21884_c0_g1_i1.p1	0.491	57	29	0	2	58	56	112	8.137E-12	59	60
T_tridentatus_Slou_C	TRINITY_DN191_c0_g3_i1.p1	0.561	57	25	0	2	58	140	196	8.137E-12	59	60
T_tridentatus_Slou_C	TRINITY_DN18236_c2_g1_i1.p1	0.508	57	28	0	2	58	101	157	8.137E-12	59	60
T_tridentatus_Slou_C	TRINITY_DN44463_c0_g1_i2.p1	0.555	54	24	0	5	58	303	356	1.539E-11	59	60
T_tridentatus_Slou_C	TRINITY_DN22_c19_g1_i2.p1	0.482	58	30	0	2	59	177	234	4.006E-11	57	60
T_tridentatus_Slou_C	TRINITY_DN22_c19_g1_i1.p1	0.482	58	30	0	2	59	224	281	4.006E-11	57	60
T_tridentatus_Slou_C	TRINITY_DN7438_c0_g1_i2.p1	0.508	57	28	0	2	58	99	155	4.006E-11	57	60
T_tridentatus_Slou_C	TRINITY_DN22_c19_g1_i3.p1	0.482	58	30	0	2	59	177	234	4.006E-11	57	60
T_tridentatus_Slou_C	TRINITY_DN1632_c8_g1_i1.p1	0.534	58	27	0	2	59	180	237	4.006E-11	57	60
T_tridentatus_Slou_C	TRINITY_DN13032_c0_g2_i1.p1	0.517	58	28	0	2	59	74	131	5.511E-11	57	60
T_tridentatus_Slou_C	TRINITY_DN5945_c0_g1_i1.p1	0.483	60	31	0	1	60	213	272	7.581E-11	57	60
T_tridentatus_Slou_C	TRINITY_DN2209_c3_g3_i1.p1	0.482	58	30	0	2	59	95	152	1.043E-10	56	60
T_tridentatus_Slou_C	TRINITY_DN5428_c0_g1_i3.p1	0.508	57	28	0	2	58	228	284	1.435E-10	56	60
T_tridentatus_Slou_C	TRINITY_DN5428_c0_g1_i4.p1	0.508	57	28	0	2	58	228	284	1.435E-10	56	60
T_tridentatus_Slou_C	TRINITY_DN5428_c0_g1_i5.p1	0.508	57	28	0	2	58	228	284	1.435E-10	56	60
T_tridentatus_Slou_C	TRINITY_DN5428_c0_g1_i1.p1	0.508	57	28	0	2	58	228	284	1.435E-10	56	60
T_tridentatus_Slou_C	TRINITY_DN5428_c0_g1_i2.p1	0.508	57	28	0	2	58	228	284	1.435E-10	56	60
T_tridentatus_Slou_C	TRINITY_DN21596_c1_g1_i1.p1	0.517	58	28	0	2	59	90	147	2.716E-10	55	60
T_tridentatus_Slou_C	TRINITY_DN4728_c1_g1_i1.p1	0.473	57	30	0	2	58	141	197	2.716E-10	55	60
T_tridentatus_Slou_C	TRINITY_DN3973_c1_g1_i3.p1	0.526	57	27	0	2	58	205	261	2.716E-10	55	60
T_tridentatus_Slou_C	TRINITY_DN3973_c1_g1_i4.p1	0.526	57	27	0	2	58	205	261	2.716E-10	55	60
T_tridentatus_Slou_C	TRINITY_DN3973_c1_g1_i2.p1	0.526	57	27	0	2	58	254	310	2.716E-10	55	60
T_tridentatus_Slou_C	TRINITY_DN3973_c1_g1_i5.p1	0.526	57	27	0	2	58	254	310	2.716E-10	55	60
T_tridentatus_Slou_C	TRINITY_DN8124_c0_g3_i1.p1	0.473	57	30	0	2	58	139	195	3.736E-10	55	60
T_tridentatus_Slou_C	TRINITY_DN4137_c0_g1_i2.p1	0.509	51	25	0	8	58	176	226	5.140E-10	54	60
T_tridentatus_Slou_C	TRINITY_DN1637_c1_g2_i1.p1	0.508	57	28	0	2	58	206	262	7.072E-10	54	60
T_tridentatus_Slou_C	TRINITY_DN1986_c1_g1_i1.p1	0.457	59	31	0	2	60	105	163	1.339E-09	53	60
T_tridentatus_Slou_C	TRINITY_DN1986_c1_g1_i2.p1	0.457	59	31	0	2	60	105	163	1.339E-09	53	60
T_tridentatus_Slou_C	TRINITY_DN21_c2_g2_i1.p1	0.438	57	31	0	3	59	254	310	1.339E-09	53	60
T_tridentatus_Slou_C	TRINITY_DN2435_c0_g1_i1.p2	0.491	57	29	0	2	58	209	265	1.842E-09	53	60
T_tridentatus_Slou_C	TRINITY_DN2435_c0_g1_i2.p2	0.491	57	29	0	2	58	209	265	1.842E-09	53	60
T_tridentatus_Slou_C	TRINITY_DN2435_c0_g1_i4.p2	0.491	57	29	0	2	58	209	265	1.842E-09	53	60
T_tridentatus_Slou_C	TRINITY_DN2435_c0_g1_i5.p2	0.491	57	29	0	2	58	209	265	1.842E-09	53	60
T_tridentatus_Slou_C	TRINITY_DN2435_c0_g1_i6.p2	0.491	57	29	0	2	58	209	265	1.842E-09	53	60
T_tridentatus_Slou_C	TRINITY_DN2435_c0_g1_i7.p2	0.491	57	29	0	2	58	209	265	1.842E-09	53	60
T_tridentatus_Slou_C	TRINITY_DN2435_c0_g1_i8.p2	0.491	57	29	0	2	58	209	265	1.842E-09	53	60
T_tridentatus_Slou_C	TRINITY_DN2052_c0_g1_i1.p1	0.491	57	29	0	2	58	188	244	1.842E-09	53	60
T_tridentatus_Slou_C	TRINITY_DN21_c2_g1_i2.p1	0.421	57	32	0	3	59	251	307	2.535E-09	52	60
T_tridentatus_Slou_C	TRINITY_DN1347_c0_g2_i1.p1	0.473	57	30	0	2	58	49	105	3.489E-09	52	60
T_tridentatus_Slou_C	TRINITY_DN1347_c0_g2_i2.p1	0.473	57	30	0	2	58	49	105	3.489E-09	52	60
T_tridentatus_Slou_C	TRINITY_DN35_c0_g2_i2.p1	0.465	58	30	0	2	59	46	103	3.489E-09	52	60
T_tridentatus_Slou_C	TRINITY_DN35_c0_g2_i3.p1	0.465	58	30	0	2	59	88	145	3.489E-09	52	60
T_tridentatus_Slou_C	TRINITY_DN2435_c0_g1_i1.p1	0.473	57	30	0	2	58	210	266	3.489E-09	52	60
T_tridentatus_Slou_C	TRINITY_DN2435_c0_g1_i2.p1	0.473	57	30	0	2	58	210	266	3.489E-09	52	60
T_tridentatus_Slou_C	TRINITY_DN2435_c0_g1_i4.p1	0.473	57	30	0	2	58	210	266	3.489E-09	52	60
T_tridentatus_Slou_C	TRINITY_DN2435_c0_g1_i5.p1	0.473	57	30	0	2	58	210	266	3.489E-09	52	60
T_tridentatus_Slou_C	TRINITY_DN2435_c0_g1_i6.p1	0.473	57	30	0	2	58	210	266	3.489E-09	52	60
T_tridentatus_Slou_C	TRINITY_DN2435_c0_g1_i7.p1	0.473	57	30	0	2	58	210	266	3.489E-09	52	60
T_tridentatus_Slou_C	TRINITY_DN2435_c0_g1_i8.p1	0.473	57	30	0	2	58	210	266	3.489E-09	52	60
T_tridentatus_Slou_C	TRINITY_DN5409_c0_g2_i2.p1	0.491	57	29	0	3	59	696	752	3.489E-09	52	60
T_tridentatus_Slou_C	TRINITY_DN5409_c0_g2_i3.p1	0.491	57	29	0	3	59	696	752	3.489E-09	52	60
T_tridentatus_Slou_C	TRINITY_DN18724_c0_g1_i1.p1	0.500	50	25	0	1	50	204	253	4.801E-09	51	60
T_tridentatus_Slou_C	TRINITY_DN9898_c0_g1_i5.p1	0.472	55	29	0	5	59	30	84	9.093E-09	51	60
T_tridentatus_Slou_C	TRINITY_DN30796_c0_g1_i1.p1	0.462	54	29	0	4	57	178	231	9.093E-09	51	60
T_tridentatus_Slou_C	TRINITY_DN9898_c0_g1_i2.p1	0.472	55	29	0	5	59	235	289	9.093E-09	51	60
T_tridentatus_Slou_C	TRINITY_DN9898_c0_g1_i1.p1	0.472	55	29	0	5	59	235	289	9.093E-09	51	60
T_tridentatus_Slou_C	TRINITY_DN9777_c0_g1_i10.p1	0.466	60	30	0	1	57	218	277	9.093E-09	51	60
T_tridentatus_Slou_C	TRINITY_DN9777_c0_g1_i3.p1	0.466	60	30	0	1	57	218	277	9.093E-09	51	60
T_tridentatus_Slou_C	TRINITY_DN9777_c0_g1_i4.p1	0.466	60	30	0	1	57	218	277	9.093E-09	51	60
T_tridentatus_Slou_C	TRINITY_DN9777_c0_g1_i9.p1	0.466	60	30	0	1	57	218	277	9.093E-09	51	60
T_tridentatus_Slou_C	TRINITY_DN816_c0_g1_i1.p1	0.438	57	31	0	2	58	248	304	9.093E-09	51	60
T_tridentatus_Slou_C	TRINITY_DN816_c0_g1_i3.p1	0.438	57	31	0	2	58	248	304	9.093E-09	51	60
T_tridentatus_Slou_C	TRINITY_DN9777_c0_g1_i2.p1	0.466	60	30	0	1	57	334	393	9.093E-09	51	60
T_tridentatus_Slou_C	TRINITY_DN9777_c0_g1_i5.p1	0.466	60	30	0	1	57	334	393	9.093E-09	51	60
T_tridentatus_Slou_C	TRINITY_DN9777_c0_g1_i6.p1	0.466	60	30	0	1	57	334	393	9.093E-09	51	60
T_tridentatus_Slou_C	TRINITY_DN9777_c0_g1_i8.p1	0.466	60	30	0	1	57	334	393	9.093E-09	51	60
T_tridentatus_Slou_C	TRINITY_DN17448_c0_g4_i1.p1	0.491	57	29	0	2	58	161	217	1.722E-08	50	60
T_tridentatus_Slou_C	TRINITY_DN21_c2_g1_i1.p1	0.393	61	34	0	3	59	251	311	1.613E-07	47	60
T_tridentatus_Slou_C	TRINITY_DN5409_c0_g2_i1.p1	0.444	54	29	0	2	55	158	211	1.613E-07	47	60
T_tridentatus_Slou_C	TRINITY_DN5409_c0_g2_i4.p1	0.444	54	29	0	2	55	158	211	1.613E-07	47	60
T_tridentatus_Slou_C	TRINITY_DN50054_c0_g4_i1.p1	0.685	35	11	0	25	59	1	35	1.099E-06	45	60
T_tridentatus_Slou_C	TRINITY_DN128749_c0_g1_i1.p1	0.782	23	5	0	37	59	3	25	7.495E-06	42	60
T_tridentatus_Slou_C	TRINITY_DN816_c0_g1_i2.p1	0.425	47	26	0	12	58	3	49	7.495E-06	42	60
T_tridentatus_Slou_C	TRINITY_DN816_c0_g1_i4.p1	0.391	46	27	0	13	58	1	46	1.340E-04	39	60
T_tridentatus_Slou_C	TRINITY_DN125885_c0_g1_i1.p2	0.533	30	14	0	2	31	145	174	6.660E-04	37	60
A_bruennichi_NK2.2-B	TRINITY_DN3973_c1_g1_i3.p1	0.950	60	3	0	1	60	204	263	5.375E-31	114	60
A_bruennichi_NK2.2-B	TRINITY_DN3973_c1_g1_i4.p1	0.950	60	3	0	1	60	204	263	5.375E-31	114	60
A_bruennichi_NK2.2-B	TRINITY_DN3973_c1_g1_i2.p1	0.950	60	3	0	1	60	253	312	5.375E-31	114	60
A_bruennichi_NK2.2-B	TRINITY_DN3973_c1_g1_i5.p1	0.950	60	3	0	1	60	253	312	5.375E-31	114	60
A_bruennichi_NK2.2-B	TRINITY_DN1632_c8_g1_i1.p1	0.844	58	9	0	1	58	179	236	3.562E-26	100	60
A_bruennichi_NK2.2-B	TRINITY_DN191_c0_g3_i1.p1	0.603	58	23	0	1	58	139	196	2.062E-15	70	60
A_bruennichi_NK2.2-B	TRINITY_DN50054_c0_g4_i1.p1	0.805	36	7	0	25	60	1	36	7.366E-15	68	60
A_bruennichi_NK2.2-B	TRINITY_DN98526_c0_g2_i1.p1	0.568	58	25	0	1	58	110	167	1.202E-12	62	60
A_bruennichi_NK2.2-B	TRINITY_DN12323_c0_g1_i1.p1	0.508	59	29	0	2	60	206	264	3.128E-12	61	60
A_bruennichi_NK2.2-B	TRINITY_DN3014_c2_g1_i1.p1	0.517	58	28	0	1	58	280	337	8.137E-12	59	60
A_bruennichi_NK2.2-B	TRINITY_DN2034_c0_g1_i1.p1	0.543	57	26	0	2	58	155	211	4.006E-11	57	60
A_bruennichi_NK2.2-B	TRINITY_DN2034_c0_g1_i2.p1	0.543	57	26	0	2	58	155	211	4.006E-11	57	60
A_bruennichi_NK2.2-B	TRINITY_DN2055_c1_g1_i1.p1	0.526	57	27	0	2	58	130	186	4.006E-11	57	60
A_bruennichi_NK2.2-B	TRINITY_DN23573_c0_g2_i1.p1	0.551	58	26	0	1	58	30	87	5.511E-11	57	60
A_bruennichi_NK2.2-B	TRINITY_DN12341_c0_g1_i2.p1	0.526	57	27	0	2	58	176	232	1.435E-10	56	60
A_bruennichi_NK2.2-B	TRINITY_DN12341_c0_g1_i1.p1	0.526	57	27	0	2	58	176	232	1.435E-10	56	60
A_bruennichi_NK2.2-B	TRINITY_DN1637_c1_g2_i1.p1	0.517	58	28	0	1	58	205	262	2.716E-10	55	60
A_bruennichi_NK2.2-B	TRINITY_DN4137_c0_g1_i2.p1	0.509	55	27	0	6	60	174	228	3.736E-10	55	60
A_bruennichi_NK2.2-B	TRINITY_DN29221_c1_g1_i1.p1	0.465	58	30	0	1	58	185	242	3.736E-10	55	60
A_bruennichi_NK2.2-B	TRINITY_DN5539_c0_g1_i1.p1	0.481	54	28	0	5	58	152	205	7.072E-10	54	60
A_bruennichi_NK2.2-B	TRINITY_DN9777_c0_g1_i10.p1	0.473	57	30	0	4	60	224	280	9.731E-10	53	60
A_bruennichi_NK2.2-B	TRINITY_DN9777_c0_g1_i3.p1	0.473	57	30	0	4	60	224	280	9.731E-10	53	60
A_bruennichi_NK2.2-B	TRINITY_DN9777_c0_g1_i4.p1	0.473	57	30	0	4	60	224	280	9.731E-10	53	60
A_bruennichi_NK2.2-B	TRINITY_DN9777_c0_g1_i9.p1	0.473	57	30	0	4	60	224	280	9.731E-10	53	60
A_bruennichi_NK2.2-B	TRINITY_DN9777_c0_g1_i2.p1	0.473	57	30	0	4	60	340	396	9.731E-10	53	60
A_bruennichi_NK2.2-B	TRINITY_DN9777_c0_g1_i5.p1	0.473	57	30	0	4	60	340	396	9.731E-10	53	60
A_bruennichi_NK2.2-B	TRINITY_DN9777_c0_g1_i6.p1	0.473	57	30	0	4	60	340	396	9.731E-10	53	60
A_bruennichi_NK2.2-B	TRINITY_DN9777_c0_g1_i8.p1	0.473	57	30	0	4	60	340	396	9.731E-10	53	60
A_bruennichi_NK2.2-B	TRINITY_DN204578_c0_g1_i1.p1	0.508	57	28	0	2	58	141	197	2.535E-09	52	60
A_bruennichi_NK2.2-B	TRINITY_DN31084_c0_g2_i1.p1	0.491	57	29	0	2	58	134	190	6.607E-09	51	60
A_bruennichi_NK2.2-B	TRINITY_DN30796_c0_g1_i1.p1	0.490	51	26	0	5	55	179	229	6.607E-09	51	60
A_bruennichi_NK2.2-B	TRINITY_DN1632_c4_g1_i2.p1	0.464	56	29	0	5	60	207	262	9.093E-09	51	60
A_bruennichi_NK2.2-B	TRINITY_DN1632_c4_g1_i1.p1	0.464	56	29	0	5	60	207	262	9.093E-09	51	60
A_bruennichi_NK2.2-B	TRINITY_DN20982_c0_g1_i1.p1	0.462	54	29	0	5	58	216	269	9.093E-09	51	60
A_bruennichi_NK2.2-B	TRINITY_DN20982_c2_g1_i1.p1	0.508	57	28	0	2	58	210	266	9.093E-09	51	60
A_bruennichi_NK2.2-B	TRINITY_DN6757_c0_g2_i2.p1	0.462	54	29	0	5	58	195	248	9.093E-09	51	60
A_bruennichi_NK2.2-B	TRINITY_DN6757_c0_g2_i1.p1	0.462	54	29	0	5	58	195	248	9.093E-09	51	60
A_bruennichi_NK2.2-B	TRINITY_DN6757_c0_g2_i3.p1	0.462	54	29	0	5	58	195	248	9.093E-09	51	60
A_bruennichi_NK2.2-B	TRINITY_DN6757_c0_g2_i4.p1	0.462	54	29	0	5	58	195	248	9.093E-09	51	60
A_bruennichi_NK2.2-B	TRINITY_DN243_c0_g1_i1.p1	0.481	54	28	0	5	58	198	251	1.251E-08	50	60
A_bruennichi_NK2.2-B	TRINITY_DN13938_c1_g1_i1.p1	0.491	57	29	0	2	58	167	223	1.251E-08	50	60
A_bruennichi_NK2.2-B	TRINITY_DN13938_c1_g1_i2.p1	0.491	57	29	0	2	58	167	223	1.251E-08	50	60
[truncated: 22,736 more rows]
