# Supplementary material for: The genome of a sea spider corroborates a shared Hox cluster motif in arthropods with a reduced posterior tagma
Source: BMC Biol. 2025 Jul 2;23:196. doi: 10.1186/s12915-025-02276-x (PMC12220506; doi:10.1186/s12915-025-02276-x)
Supplement: Supplementary file 3 — Additional file 3. [file 12915_2025_2276_MOESM3_ESM.zip › suppl-file7-gene_analysis/nkx/homeobox_aligned.fasta.mldist]

374
D_melanogaster_lab/1-60                   0.0000000 0.1206633 0.1366774 2.7034003 2.1995111 2.2896651 2.1683511 2.1576303 2.0541344 2.0474700 2.0134972 2.2051628 2.0650418 2.1590787 2.1590787 1.9776998 1.9586568 2.0838156 1.9494501 2.1240250 2.1240250 2.3842543 2.3842543 2.1980314 2.1844388 2.1844388 2.0762078 2.0762078 2.2590503 2.2825725 2.2590503 2.1230793 2.1230793 2.2908844 1.8279226 1.9558149 2.0134972 2.1258145 2.1258145 2.2096703 2.1242021 2.0881611 1.7342081 1.7342081 2.0392925 3.0584313 1.9894017 2.0690317 1.9398188 1.8952350 2.6472229 2.5927269 1.9157217 1.9909180 2.8866910 2.8866910 1.6819289 1.6819289 1.9269924 2.8652868 1.5662748 1.8016007 1.7364405 1.6714297 1.6714297 1.6745168 1.6745168 1.7070174 1.7296222 1.7043158 1.7058661 1.7134833 1.7134833 1.7070174 3.1330703 2.5797000 2.5797000 2.6998841 2.4428472 2.7706661 2.4732714 3.5232410 2.6998841 2.4428472 1.7210039 2.7706661 2.7861716 2.9089848 2.7861716 2.9089848 2.5353037 2.6117179 2.6844431 2.2535073 2.4191526 2.4191526 2.7708695 2.8457395 2.7368262 2.4276550 2.5346468 2.6450660 2.7500663 2.6925201 2.7491765 2.6925201 2.6477465 2.4065305 1.4185319 1.4185319 1.5043716 1.4397860 1.4408057 1.6212973 1.4183219 1.4583611 2.0557556 1.4872834 1.5043716 1.4397860 1.5069101 1.4156810 1.5147660 1.6358698 2.2353447 1.7459386 2.2353447 1.7459386 2.4228508 2.4228508 2.2386971 2.2380840 1.8666001 2.2653610 1.6601506 1.8915655 2.4946030 1.6174967 2.3811021 2.3574063 2.4642200 2.0087966 2.3305615 1.9671554 1.7447492 1.7742089 1.7447492 1.7742089 1.8824196 1.7812945 1.7977758 1.6985595 1.7111987 1.6932118 1.8546266 1.7358922 1.8531017 1.8232340 1.8232340 1.7221470 1.7127625 1.8000748 1.6691730 1.7221470 1.7127625 1.8531017 2.3332229 2.3332229 2.3355247 2.2574445 2.3264483 2.1114320 2.4960159 2.3355247 2.3575807 2.4049851 2.2041642 2.2268605 2.2574445 1.3716039 1.5012019 1.3716039 1.5012019 1.3912354 1.8240716 1.5044880 1.5044880 1.4533966 1.4368789 1.5383908 1.3686649 1.8438923 1.5481473 1.5569338 1.4048186 1.7538578 1.4902110 1.4230832 1.5569338 1.5704927 1.4868210 1.5704927 1.3912354 1.8240716 1.4902110 2.2700883 2.2700883 2.0231046 2.0231046 2.3956535 2.1643785 1.9670732 2.1826926 2.8995647 2.2549645 2.0934432 2.0934432 2.3432160 1.9885438 1.9279931 2.3018850 2.4280152 1.8961742 2.0526137 2.2278329 2.3423161 2.2878831 1.9078382 2.2878831 2.0883720 2.5401577 2.1883090 2.4155676 2.5256610 1.6658084 1.7930112 1.6658084 1.7930112 1.7039111 1.9928378 2.7349210 2.0496546 1.8555028 1.5788265 1.7039111 1.7204978 1.5788265 1.8100504 1.9928378 2.3450363 1.7587302 1.6729865 1.7467667 1.7467667 1.6535503 1.7742106 1.6543662 1.7083425 1.7083425 1.5614941 1.7410877 1.8762327 1.7641076 1.6535503 1.7358822 1.6543662 1.8474908 1.7104163 1.7358822 1.6934513 1.5420053 1.1665988 1.5008605 1.3628230 1.5282109 1.5677792 1.5420053 1.7380484 1.5008605 1.5319077 1.5058459 2.0340391 1.5208075 1.4992783 1.4992783 1.3628230 1.5058459 1.6435377 1.6435377 1.5327629 1.6335967 1.5185234 1.4721495 1.5185234 1.6938698 1.5341300 1.4534765 1.5285337 1.4962290 1.5646818 1.4962290 1.5218519 1.5218519 1.5150142 1.5151812 1.4093426 1.5341300 1.5394801 1.5164551 1.5063441 1.5164551 1.5394801 2.4022144 2.4703106 3.0929339 3.9133453 1.9430213 2.4022144 4.6329826 3.4190665 2.4105912 2.6485016 2.6485016 2.0820456 2.6799474 3.1467954 2.6765017 5.3298838 2.8604226 2.7815162 2.0820456 2.1242662 2.8241229 2.4948732 2.5070262 2.8190272 2.6115380 1.8811956 1.8811956 1.4519719 1.4519719 1.5363304 2.1802256 2.1802256 1.1878800 1.1878800 2.4230872 2.4230872 1.5058247 1.4149603 2.0105923 0.1923917 0.7929284 0.7929284 0.9065416 0.9065416 2.6841912 1.5363304 1.7093849 2.6841912 2.1686935 2.1211281 2.6366259 2.6366259 1.3555872 1.1576925 2.1114320 1.4394889 2.2721787 0.6959173 0.8361291 0.8454191 0.8687728 1.7174506 
T_castaneum_lab/1-60                      0.1206633 0.0000000 0.1248365 2.6108391 2.2194634 2.3112039 2.1879015 2.1769384 2.0548514 2.0968521 2.0852129 2.2877015 2.1332493 2.2386943 2.2386943 2.1068581 2.0861971 2.1609925 2.1288335 2.2021117 2.2021117 2.4995764 2.4995764 2.3546668 2.2658557 2.2658557 2.1519093 2.1519093 2.3453487 2.3600009 2.3453487 2.2012748 2.2012748 2.3058297 1.9870462 2.0744364 2.0852129 2.2041791 2.2041791 2.2929415 2.1869670 2.2212923 1.8125313 1.8125313 2.0836049 3.0510914 2.1271519 2.1835092 2.0431980 1.9956734 2.7123044 2.6556817 2.1811600 2.0614020 3.1353228 3.1353228 1.8932374 1.8932374 2.0980292 3.2539884 1.7876105 1.8881357 1.8967728 1.8824743 1.8824743 1.7388084 1.7388084 1.7733843 1.7967186 1.8033766 1.7720577 1.7801043 1.7801043 1.7733843 3.1612953 2.4948163 2.4948163 2.7745116 2.6220235 3.0614726 2.5895880 3.2613812 2.7745116 2.6220235 1.7166332 3.0614726 2.8943987 2.9952067 2.8943987 2.9952067 2.9322422 3.0428826 2.7521040 2.2088851 2.5839739 2.5839739 2.8786134 2.9555391 3.1286464 2.8019603 2.6047250 2.7474365 2.8574548 2.7325127 2.8439456 2.7325127 3.0636743 2.7958074 1.4682623 1.4682623 1.5579563 1.4904278 1.5036722 1.7979675 1.4681230 1.6225633 2.3279170 1.5772098 1.5579563 1.4904278 1.6433538 1.4655182 1.5685619 1.6943698 2.4612749 1.9939222 2.4612749 1.9939222 2.4339779 2.4339779 2.5282892 2.3391702 1.9604048 2.2493759 1.5364586 1.9836246 2.3488455 1.7787900 2.4397886 2.3421870 2.7373734 2.1111514 2.3175550 2.1017874 1.7182362 1.8515106 1.7182362 1.8515106 1.9646802 1.8991732 1.7705237 1.7721452 1.7519078 1.8085879 1.9355522 1.8466350 1.9144864 1.8833737 1.8833737 1.8600279 1.8700507 1.8594230 1.6355667 1.8600279 1.8700507 1.9144864 2.2736542 2.2736542 2.2550215 2.2028499 2.2777644 2.0595460 2.1712604 2.2550215 2.2970730 2.4084902 2.1491990 2.1710268 2.2028499 1.4330439 1.5329106 1.4330439 1.5329106 1.4122969 1.8595305 1.5294348 1.5294348 1.5180859 1.5012250 1.6100814 1.3953586 1.8850957 1.5811922 1.6200324 1.4263229 1.7871752 1.5147260 1.4868602 1.6200324 1.6045659 1.5542271 1.6045659 1.4122969 1.8595305 1.5147260 2.0547264 2.0547264 1.8390307 1.8390307 2.3160921 2.1242111 2.4176026 2.1862648 2.3483717 2.0520252 1.9584730 1.9584730 2.1604952 2.2376355 2.2057649 2.0931805 2.3048903 1.8021391 2.1907998 2.0302429 2.6249015 2.0715582 2.1916707 2.0715582 2.0156479 2.4550959 2.1366224 2.3962577 2.3832867 1.7700816 1.8108064 1.7700816 1.8108064 1.7294668 2.0538487 2.7898549 2.0597394 1.7891280 1.6893694 1.7294668 1.7463504 1.6893694 1.7876687 2.0538487 2.3345496 1.6776568 1.7770335 1.6882014 1.6882014 1.5968396 1.7281482 1.7978349 1.6502851 1.6502851 1.5553964 1.6079194 1.8134735 1.7049296 1.5968396 1.6907463 1.7978349 1.7859118 1.5588649 1.6907463 1.7852797 1.6222024 1.1100938 1.5795090 1.4840902 1.6036452 1.6507176 1.6222024 1.5035639 1.5795090 1.5053102 1.5841619 2.2348937 1.5964019 1.5742067 1.5742067 1.4840902 1.5841619 1.7243995 1.7243995 1.6131819 1.7204101 1.5982715 1.6203935 1.5982715 1.7787231 1.6142074 1.5283381 1.6463719 1.4854274 1.6853003 1.4854274 1.6006925 1.6006925 1.5943099 1.6367526 1.4252052 1.6142074 1.6194239 1.5954238 1.5848627 1.5954238 1.6194239 2.8174412 2.8287685 3.2950616 4.3352189 2.2663192 2.8174412 5.2364459 3.6776053 2.8279485 2.5815592 2.5815592 1.9627204 3.1388805 3.1678559 2.4896407 5.8286143 2.6543340 2.6638989 1.9627204 2.2170948 2.7043381 2.5930623 2.4010670 2.9147267 2.5018537 1.9629779 1.9629779 1.6887540 1.6887540 1.6133141 2.2692809 2.2692809 1.2616419 1.2616419 2.3440463 2.3440463 1.6628189 1.5364626 2.0254552 0.1088083 0.8126261 0.8126261 0.9241922 0.9241922 2.7466694 1.6133141 1.8907814 2.7466694 2.2482726 2.1913824 2.4263345 2.4263345 1.3764153 1.1956783 2.0595460 1.5054788 2.6313198 0.6362943 0.9035859 0.8985791 0.9073484 1.6550955 
S_maritima_lab/1-60                       0.1366774 0.1248365 0.0000000 2.9090204 2.4701123 2.5752751 2.4363447 2.4230305 2.3440462 2.3899070 2.3538959 2.5837845 2.4256959 2.5273417 2.5273417 2.3466384 2.3230722 2.4457722 2.3714796 2.4872635 2.4872635 2.8249439 2.8249439 2.6013269 2.5594700 2.5594700 2.4315795 2.4315795 2.6518604 2.6682475 2.6518604 2.4870856 2.4870856 2.3172040 2.1930331 2.2907693 2.3538959 2.4902373 2.4902373 2.5915602 2.4701292 2.5112936 2.1111764 2.1111764 2.3683896 3.5257450 2.3706997 2.4689391 2.3065329 2.2536123 3.0733207 3.0087122 2.4141347 2.3269179 3.6082823 3.6082823 1.9937510 1.9937510 2.3686150 3.6634823 1.8958299 1.9485215 1.9981580 1.9828067 1.9828067 1.9945162 1.9945162 2.0344469 2.0585774 2.0680314 2.0325397 2.0413415 2.0413415 2.0344469 3.4525006 2.7596294 2.7596294 3.0049991 2.9024976 3.3359473 2.8645590 3.7500596 3.0049991 2.9024976 1.9377614 3.3359473 3.2122065 3.3251223 3.2122065 3.3251223 3.2573300 3.3611057 3.0751370 2.5273394 2.8303896 2.8303896 3.1945402 3.2797750 3.4787933 3.1085469 2.8812342 3.0444414 3.1717261 3.1006899 3.1804549 3.1006899 3.4056617 3.0788079 1.6880292 1.6880292 1.7920328 1.7126325 1.6849511 2.0657565 1.6881979 1.8687453 2.5459575 1.8157074 1.7920328 1.7126325 1.8905398 1.6853481 1.8030848 1.9456521 2.7737111 2.1634117 2.7737111 2.1634117 2.7400839 2.7400839 2.8474740 2.5359048 2.1269895 2.5344051 1.7767470 2.1601785 2.6879849 1.9290376 2.7489947 2.6383969 3.0149030 2.2906963 2.5170803 2.2803246 1.9768177 2.0381155 1.9768177 2.0381155 2.1645643 1.9783985 2.0389085 1.9496513 1.9376507 2.0028118 2.1316239 2.0147294 2.1102065 2.0744870 2.0744870 1.9369452 1.9882804 2.0476868 1.8007195 1.9369452 1.9882804 2.1102065 2.4684546 2.4684546 2.4708501 2.4626144 2.4678326 2.2355043 2.6376781 2.4708501 2.4941050 2.6155624 2.3329607 2.3569975 2.4626144 1.5982269 1.7623654 1.5982269 1.7623654 1.6200980 2.0362519 1.6796955 1.6796955 1.6892957 1.6721877 1.7975081 1.6064699 2.2329569 1.8150557 1.8591585 1.6353289 1.9580809 1.6642935 1.6567144 1.8591585 1.8430681 1.7316157 1.8430681 1.6200980 2.0362519 1.6642935 2.4290681 2.4290681 1.8992980 1.8992980 2.3130478 2.1768055 2.2602952 2.5161713 2.8573868 2.1399306 2.3153941 2.3153941 2.1963471 2.2800932 2.3316263 2.2599587 2.3777573 1.8010125 2.2575056 2.2124097 2.5997950 2.4474182 2.1914940 2.4474182 2.2006814 2.4519969 2.4811740 2.7560356 2.2952111 1.8811453 1.9248300 1.8811453 1.9248300 1.8249871 2.0616082 3.1302601 2.1771953 1.9004280 1.7824356 1.8249871 1.8419832 1.7824356 1.9428468 2.0616082 2.6312808 1.7833998 1.8874285 1.8916396 1.8916396 1.7900674 1.9366939 1.8647916 1.8504799 1.8504799 1.5781663 1.8010782 2.0363067 1.9111297 1.7900674 1.8944297 1.8647916 2.0033119 1.7459027 1.8944297 1.7110656 1.5571219 1.1199129 1.5155360 1.5256480 1.5490316 1.5834928 1.5571219 1.7559825 1.5155360 1.5471667 1.5204795 2.0097374 1.5416701 1.5200011 1.5200011 1.5256480 1.5204795 1.7066322 1.7066322 1.5478863 1.6501889 1.5334747 1.5548850 1.5334747 1.5697076 1.5491973 1.4672287 1.4912373 1.4263183 1.6446842 1.4263183 1.5366445 1.5366445 1.5298616 1.5712408 1.4035517 1.5491973 1.5545415 1.5312503 1.5210189 1.5312503 1.5545415 2.6858004 2.5564034 3.5495681 4.6920827 2.4582031 2.6858004 5.0893469 3.3351673 2.6956570 2.6903246 2.6903246 2.2190832 3.0759013 3.2548279 2.5966261 6.0399426 2.7630879 2.7734883 2.2190832 2.1968253 2.8150968 2.7006428 2.5063662 2.9346716 2.6089951 2.1615106 2.1615106 1.6295692 1.6295692 1.5575561 2.5496955 2.5496955 1.3109720 1.3109720 2.5904413 2.5904413 1.8751987 1.7008066 2.1249818 0.1498882 0.8756889 0.8756889 1.0294011 1.0294011 2.7855375 1.5575561 1.8026508 2.7855375 2.5360937 2.4895342 2.7809245 2.7809245 1.3180265 1.3429463 2.2355043 1.6803387 2.8966701 0.7450666 1.0050560 0.9665233 0.9914265 1.9296564 
D_melanogaster_H2_0-Hlx/1-60              2.7034003 2.6108391 2.9090204 0.0000000 0.1787832 0.2175794 0.2206274 0.1900397 2.3282144 2.3670542 2.3011174 2.3950048 2.3082004 2.3057526 2.3057526 2.3136229 2.4240112 2.2868529 2.4795149 2.3328237 2.3328237 2.3387836 2.3387836 2.3475711 2.2250511 2.2250511 2.3964473 2.3964473 2.2420026 2.2860006 2.2420026 2.3287440 2.3287440 2.5618923 2.3439256 2.2586713 2.3011174 2.1682164 2.1682164 2.3637957 2.1805273 2.0907361 2.4673497 2.4673497 2.3392153 3.2902072 2.1738769 2.2256615 2.2163282 2.2481762 2.3248559 2.5125799 2.5029188 2.1759566 3.4339726 3.4339726 2.5309646 2.5309646 2.3069376 3.5887731 2.3500304 2.5359757 2.4903566 2.4911282 2.4911282 2.6033584 2.6033584 2.6402221 2.5268472 2.5831596 2.6530496 2.5166419 2.5166419 2.6402221 2.3497094 2.2370802 2.2370802 2.2853834 2.3175311 2.6393860 2.3207835 2.5609145 2.2853834 2.3175311 1.6777135 2.6393860 2.1745893 2.0786622 2.1745893 2.0786622 2.2636870 2.5480501 2.3873131 1.4169877 1.9930311 1.9930311 2.1996945 2.0613960 2.2680466 2.2204647 2.3350087 2.1674586 2.1520094 2.1355986 2.3093092 2.1355986 2.3083529 2.3511738 2.0180899 2.0180899 1.9037375 1.9793905 1.9786525 1.8500087 1.9859957 1.8873437 3.1276496 1.9881125 1.9037375 1.9793905 1.9145696 2.1422450 1.8686770 1.9460956 1.8233436 2.4076251 1.8233436 2.4076251 1.7507001 1.7507001 1.7968879 2.4648091 1.9226807 1.7474434 1.2281270 2.0793358 1.8382834 2.0525547 1.7724142 1.7624247 1.9523247 2.0914253 2.1260791 2.2052903 2.1120258 2.1750325 2.1120258 2.1750325 2.1665891 2.0522175 2.0107548 2.2319836 2.2573960 2.1662391 2.0903347 2.1204128 2.2395766 2.1655444 2.1655444 2.1905079 2.2086026 2.1884128 2.0111397 2.1905079 2.2086026 2.2395766 1.7592468 1.7592468 1.8132387 1.5361244 2.0024893 1.7044867 1.9309458 1.8132387 1.6838250 1.7346682 1.6905419 1.6176107 1.5361244 2.3726724 2.3298700 2.3726724 2.3298700 2.2784422 2.3488764 2.2436106 2.2436106 2.5138636 2.3939998 2.7645315 2.2621190 3.4323088 2.2873284 2.1375100 2.2657369 2.3872613 2.2562659 2.4070173 2.1375100 2.2409609 2.2578936 2.2409609 2.2784422 2.3488764 2.2562659 1.7993576 1.7993576 1.5464784 1.5464784 1.4594051 1.6718257 1.8204555 2.3440892 2.4955442 1.6769193 1.9332179 1.9332179 1.7396155 2.1844835 2.2322644 1.6659623 1.7855463 1.9415994 2.4231220 1.9086652 1.9472831 1.8632787 1.8723582 1.8632787 1.5089170 1.6017482 1.9675025 1.9435877 1.9588953 1.7802927 1.7403969 1.7802927 1.7403969 1.5559485 1.7947865 2.2731242 1.9693742 1.7868616 1.5930089 1.5559485 1.5418214 1.5930089 1.9137543 1.7947865 2.0359548 1.8020115 1.7093419 2.4845749 2.4845749 2.5286616 2.3139068 2.5347261 2.3243311 2.3243311 2.5171834 2.5134330 2.3270324 2.5122215 2.5286616 2.3061174 2.5347261 2.6018021 2.3903609 2.3061174 3.3539054 3.0146325 2.1414726 2.7749530 2.9876854 2.9513977 2.5456914 3.0146325 3.1438192 2.7749530 2.8721559 2.7692762 2.9340482 2.7506247 3.0179949 3.0179949 2.9876854 2.7692762 3.1871844 3.1871844 2.9017380 2.8848644 2.9363512 2.7822642 2.9363512 3.1768057 2.9483118 2.8607316 3.1916572 2.9936856 2.8525009 2.9936856 2.7883701 2.7883701 2.7425999 2.8466720 2.9122447 2.9483118 2.9509538 2.7861083 2.7771900 2.7861083 2.9509538 4.0623458 3.9532008 3.0753030 4.6148158 3.0799125 4.0623458 3.8340635 3.5650651 3.9583038 2.0518326 2.0518326 1.7658078 2.0416433 1.7569921 2.1091549 3.7875288 2.0877520 2.0666615 1.7658078 2.2617761 2.0254197 1.7340614 2.0033563 2.1628122 2.0144661 2.1426123 2.1426123 2.8264592 2.8264592 2.6927038 1.6352255 1.6352255 3.1565830 3.1565830 2.2926523 2.2926523 2.8940005 2.6238308 1.7889728 2.5479077 2.4631300 2.4631300 3.2720306 3.2720306 0.6149667 2.6927038 2.1788610 0.6149667 2.3123773 2.4182511 0.2008288 0.2008288 2.5187564 1.8319597 1.7044867 2.3700072 1.8981842 2.0853744 3.0159848 2.9531063 2.5817309 2.9327764 
T_castaneum_H2_0-Hlx/1-60                 2.1995111 2.2194634 2.4701123 0.1787832 0.0000000 0.0558805 0.0566536 0.0366688 2.2384400 2.4850220 2.0536594 2.2125236 2.2031471 2.0285069 2.0285069 2.2395990 2.3457878 2.1639683 2.2590238 2.0812031 2.0812031 2.0822419 2.0822419 2.1682042 1.9893709 1.9893709 2.1379028 2.1379028 2.0358800 2.0766188 2.0358800 2.0779323 2.0779323 2.2440809 2.1632613 2.0604020 2.0536594 2.0535471 2.0535471 2.1366289 2.1413529 1.9821880 2.1316053 2.1316053 2.2426964 3.1853549 2.2446500 2.1201464 2.2415004 2.2738979 2.6306544 2.8490477 2.2306147 2.0620350 3.0515275 3.0515275 2.2330742 2.2330742 1.9616651 2.9598290 2.3751689 2.3341635 2.3266884 2.2331948 2.2331948 2.3742822 2.3742822 2.5011012 2.3069146 2.4208122 2.5129845 2.2978736 2.2978736 2.5011012 2.7414968 2.0171831 2.0171831 2.0253054 2.0884367 2.2792276 2.0921286 2.2205759 2.0253054 2.0884367 1.2478095 2.2792276 1.8969668 1.8709665 1.8969668 1.8709665 1.9751618 2.2141605 2.0557806 1.3768745 1.6401455 1.6401455 1.9194971 1.7980603 2.0427962 1.9636479 2.0052137 1.8946850 1.8157248 1.8031380 1.9312990 1.8031380 2.0145716 2.0446567 1.7081428 1.7081428 1.6131692 1.4628817 1.6949710 1.6004284 1.6786362 1.7320587 2.8381018 1.6827939 1.6131692 1.4628817 1.6310371 1.7006989 1.6006656 1.7315189 1.5997196 1.9278568 1.5997196 1.9278568 1.5919481 1.5919481 1.6064101 2.2549448 1.7015577 1.5302471 1.1953341 1.6235170 1.5545043 1.4823045 1.5550386 1.5466223 1.7797560 1.7644575 1.8562651 1.8559018 2.0772383 2.0939226 2.0772383 2.0939226 1.9190225 2.0596847 2.0141584 2.0950835 2.2176312 2.0360112 2.0139922 2.0067973 2.0462415 2.1519566 2.1519566 2.0886541 2.0898826 2.0789669 1.9080994 2.0886541 2.0898826 2.0462415 1.7557747 1.7557747 1.8098106 1.4843936 1.9224890 1.6814741 1.9278399 1.8098106 1.6803527 1.8061058 1.6870485 1.6142395 1.4843936 2.2104265 2.2022631 2.2104265 2.2022631 2.1216735 2.2658913 2.1352609 2.1352609 2.1047396 2.2911601 2.5940997 2.0893604 3.1978864 2.1966357 2.2930878 2.1444682 2.3029862 2.1126130 2.2666192 2.2930878 2.1167145 2.2115650 2.1167145 2.1216735 2.2658913 2.1126130 2.1195913 2.1195913 1.7108976 1.7108976 1.7865498 1.8424560 1.8957077 2.6316760 2.5673790 1.9098313 2.0346709 2.0346709 1.8659089 2.0593045 2.1805686 2.0415869 2.1948013 1.8349591 2.4873155 2.1259161 1.8478763 2.1144986 1.9352385 2.1144986 1.7490301 1.9673522 1.8536682 1.8726181 1.7921139 1.5278608 1.6580377 1.5278608 1.6580377 1.4882541 1.7004913 2.2710685 1.9232184 1.6535596 1.3667474 1.4882541 1.4881722 1.3667474 1.8219780 1.7004913 1.9982394 1.6120815 1.4521967 1.8225355 1.8225355 1.9858107 2.0962199 1.8654170 1.9392663 1.9392663 1.8538095 1.9135113 1.7568869 1.8413182 1.9858107 2.0880217 1.8654170 1.8978286 1.7565123 2.0880217 2.6609796 2.4017711 1.8270419 2.3799089 2.7442047 2.7141755 2.2466489 2.4017711 2.5072252 2.3799089 2.6358995 2.3450565 2.5883399 2.4150100 2.7190600 2.7190600 2.7442047 2.3450565 3.2132931 3.2132931 2.4029465 2.3491458 2.3704404 2.4519145 2.3704404 2.8051065 2.3796389 2.2388509 2.8602606 2.4846621 2.5627532 2.4846621 2.3637546 2.3637546 2.4124799 2.4099148 2.5878909 2.3796389 2.3543086 2.3891506 2.3546046 2.3891506 2.3543086 3.3723178 3.1044532 3.2025529 5.0345342 3.3047604 3.3723178 4.2606331 4.0488887 3.2849394 1.9953047 1.9953047 1.6833316 2.0202993 1.7124733 2.1769411 3.5907362 2.0722554 2.0486986 1.6833316 1.9580817 2.0361659 1.6152541 1.9342348 1.7575729 1.9451773 2.0541049 2.0541049 2.5768200 2.5768200 2.4798155 1.7564628 1.7564628 3.0662318 3.0662318 2.0675879 2.0675879 2.9893593 2.2090726 1.6893919 2.1600586 2.1133470 2.1133470 2.5038063 2.5038063 0.4560247 2.4798155 2.5509956 0.4560247 1.9812843 2.1066555 0.1535127 0.1535127 2.0991559 2.1689905 1.6814741 2.2711436 1.7301368 1.8037573 2.4379108 2.5015115 2.1132776 2.7647864 
C_sculpturatus_Hlx/1-60                   2.2896651 2.3112039 2.5752751 0.2175794 0.0558805 0.0000000 0.0184206 0.0179474 2.4482875 2.7294749 2.2528555 2.4267979 2.4184112 2.2270580 2.2270580 2.4578682 2.5753045 2.3786924 2.4789051 2.2834269 2.2834269 2.2835526 2.2835526 2.3823299 2.1797564 2.1797564 2.3450848 2.3450848 2.2300652 2.2734652 2.2300652 2.2795483 2.2795483 2.3602401 2.3794948 2.2475715 2.2528555 2.2548710 2.2548710 2.3456161 2.3511332 2.1731779 2.1767205 2.1767205 2.4629331 3.6301200 2.4636964 2.3271121 2.4629228 2.4972497 2.7733461 3.0053133 2.4467571 2.2619989 3.4632445 3.4632445 2.3584568 2.3584568 2.1515134 3.1837857 2.5089255 2.4645570 2.4443710 2.3466414 2.3466414 2.3908162 2.3908162 2.5570249 2.3221840 2.4383158 2.5708983 2.3129480 2.3129480 2.5570249 2.7733906 2.2325821 2.2325821 2.2439956 2.3125305 2.5268457 2.3157787 2.5526490 2.2439956 2.3125305 1.4171820 2.5268457 2.0979328 2.0663349 2.0979328 2.0663349 2.1840372 2.4527946 2.2740842 1.5012581 1.8393353 1.8393353 2.1223428 1.9885698 2.2574540 2.1721396 2.1018747 2.0921190 2.0080612 1.9935094 2.1372665 1.9935094 2.2273163 2.2638189 1.8336109 1.8336109 1.7319717 1.6422853 1.8196321 1.7027858 1.8032112 1.8596202 2.7751472 1.8066099 1.7319717 1.6422853 1.7495503 1.7834789 1.7535880 1.8616934 1.7694297 2.2210214 1.7694297 2.2210214 1.7593784 1.7593784 1.7758473 2.5310899 1.8043232 1.6952597 1.1953341 1.6871894 1.7183726 1.7000304 1.7201197 1.7105226 1.9680918 2.0204242 2.0547561 2.1282402 2.2226813 2.2114780 2.2226813 2.2114780 2.1079112 2.2032535 2.1549401 2.2123473 2.3732002 2.1896608 2.1273919 2.2043679 2.2483845 2.2731702 2.2731702 2.2058910 2.2951296 2.2833622 2.0264842 2.2058910 2.2951296 2.2483845 1.8456391 1.8456391 1.9027515 1.5608020 2.0208683 1.7685804 2.0253116 1.9027515 1.7668661 1.8982157 1.7742231 1.6982136 1.5608020 2.1642552 2.1561649 2.1642552 2.1561649 2.0771727 2.2186535 2.1313845 2.1313845 2.1010093 2.2865307 2.6496849 2.0451509 3.1002560 2.1924514 2.3531705 2.1405464 2.2548088 2.0683590 2.2193293 2.3531705 2.0722137 2.2868171 2.0722137 2.0771727 2.2186535 2.0683590 2.2642092 2.2642092 1.8286681 1.8286681 1.9833306 1.9918773 2.0369740 2.9644544 2.8487690 2.0410186 2.1974821 2.1974821 2.0036676 2.3553002 2.3908897 2.2241069 2.1198190 2.0607491 2.5336240 2.3499320 1.9839107 2.2822023 2.0784675 2.2822023 1.8538890 1.9054773 1.8536682 1.8726181 1.9139424 1.5558552 1.6890981 1.5558552 1.6890981 1.5166553 1.7321909 2.3854501 1.9599517 1.6845103 1.3920904 1.5166553 1.5165119 1.3920904 1.8568231 1.7321909 2.0941134 1.6420468 1.4788639 1.6992792 1.6992792 1.8475522 1.9491597 1.7401893 1.8054721 1.8054721 1.7289975 1.7814345 1.7795985 1.7162102 1.8475522 1.9406855 1.7401893 1.7668390 1.6386883 1.9406855 2.8368608 2.5574526 1.9545757 2.5810811 2.8350459 2.7175099 2.4671218 2.5574526 2.6691680 2.5810811 2.7218256 2.4965431 2.5219007 2.5729637 2.7213094 2.7213094 2.8350459 2.4965431 3.3004537 3.3004537 2.5953505 2.5237822 2.5708126 2.4069803 2.5708126 2.8093819 2.5809681 2.3151571 2.9375448 2.4635938 2.6297275 2.4635938 2.5405369 2.5405369 2.6057180 2.5662596 2.8104762 2.5809681 2.5304041 2.5912857 2.5305483 2.5912857 2.5304041 3.8502627 3.3541451 3.2988556 4.9624051 3.0680324 3.8502627 4.3520819 4.2608786 3.7514552 1.9354894 1.9354894 1.6890767 2.0506408 1.6974478 2.1643909 3.4575298 1.9854323 1.9325185 1.6890767 1.8662812 1.9764374 1.7610509 1.8774505 1.6538032 1.8883466 2.0968827 2.0968827 2.7864467 2.7864467 2.6894794 1.7618270 1.7618270 3.2255878 3.2255878 2.2878295 2.2878295 2.7206099 2.4325277 1.8966563 2.2508119 2.1976311 2.1976311 2.6089191 2.6089191 0.4272916 2.6894794 2.6290615 0.4272916 2.1704286 2.3089205 0.1246126 0.1246126 2.1582281 2.3725398 1.7685804 2.2666190 1.9141852 1.8740553 2.5401855 2.6066858 2.1975580 2.5541747 
P_opilio_Hlx/1-60                         2.1683511 2.1879015 2.4363447 0.2206274 0.0566536 0.0184206 0.0000000 0.0181951 2.3427447 2.6105415 2.1570212 2.3237470 2.3148708 2.1315216 2.1315216 2.3528761 2.4649917 2.2753418 2.3731830 2.1861182 2.1861182 2.1866943 2.1866943 2.2792783 2.0882348 2.0882348 2.2454826 2.2454826 2.1366483 2.1787476 2.1366483 2.1825354 2.1825354 2.2605969 2.2754988 2.1510943 2.1570212 2.1580146 2.1580146 2.2450688 2.2502373 2.0813692 2.0843525 2.0843525 2.3570861 3.4149170 2.3574159 2.2274941 2.3564013 2.3898644 2.6546804 2.8758899 2.3428137 2.1657893 3.2644306 3.2644306 2.1692166 2.1692166 2.0602726 2.8382676 2.3054143 2.2665273 2.2472095 2.1576686 2.1576686 2.3093495 2.3093495 2.5042148 2.2429634 2.3548198 2.4832058 2.2341583 2.2341583 2.5042148 2.7164541 2.1624009 2.1624009 2.1726448 2.2389677 2.4441886 2.2423243 2.4406493 2.1726448 2.2389677 1.2705702 2.4441886 2.0598583 2.0295735 2.0598583 2.0295735 2.1437650 2.4047810 2.2312776 1.4706980 1.8041239 1.8041239 2.0837167 1.9533861 2.2155327 2.1320238 2.0636375 2.0547521 1.9723959 1.9583905 2.0978957 1.9583905 2.1859976 2.2209281 1.7567578 1.7567578 1.6600405 1.4840675 1.7434150 1.7016705 1.7271328 1.7812840 2.7522554 1.7309743 1.6600405 1.4840675 1.6776428 1.7082390 1.5851245 1.7842664 1.7179985 2.1958464 1.7179985 2.1958464 1.7087705 1.7087705 1.7244265 2.4801457 1.7872293 1.6461594 1.1953341 1.5248103 1.6694250 1.6846730 1.6706756 1.6615435 1.9088798 1.9993071 1.9915123 2.1050146 2.1323506 2.0425033 2.1323506 2.0425033 1.9465501 2.1140856 2.0674025 2.0438008 2.2768998 2.1010124 1.9645931 2.0353158 2.0753513 2.0987289 2.0987289 2.0373935 2.1192770 2.1082920 1.8568826 2.0373935 2.1192770 2.0753513 1.7722283 1.7722283 1.8261674 1.4989131 1.9385395 1.6983861 1.9436763 1.8261674 1.6971588 1.8223455 1.7038994 1.6314854 1.4989131 2.0769438 2.0690475 2.0769438 2.0690475 1.9935596 2.1292007 2.0459741 2.0459741 2.0172910 2.1944203 2.5420875 1.9623542 2.9264334 2.1037690 2.2579170 2.0545873 2.1634728 1.9853069 2.1297002 2.2579170 1.9886517 2.1942998 1.9886517 1.9935596 2.1292007 1.9853069 2.1708221 2.1708221 1.7547845 1.7547845 1.9619546 1.9100971 1.9532993 2.9107461 2.7032186 1.9572152 2.1069473 2.1069473 1.9223263 2.3273659 2.3119768 2.1328409 2.3035210 1.9766242 2.4179545 2.2544596 1.9219322 2.1884825 1.9934083 2.1884825 1.6677078 2.0700024 1.8536682 1.8726181 1.8352114 1.4733824 1.5996677 1.4733824 1.5996677 1.4322979 1.6414393 2.3560200 1.8578984 1.5953891 1.3142034 1.4322979 1.4323433 1.3142034 1.7587636 1.6414393 2.0702857 1.5551310 1.3989110 1.8436912 1.8436912 2.0051769 2.1140906 1.8858080 1.9591597 1.9591597 1.8744156 1.9337900 1.9309748 1.8623065 2.0051769 2.1061123 1.8858080 1.9183441 1.7783826 2.1061123 2.7774800 2.5052864 1.9136223 2.5288115 2.7972472 2.6617445 2.4169194 2.5052864 2.6147286 2.5288115 2.6857582 2.4458861 2.7404632 2.5199495 2.6656818 2.6656818 2.7972472 2.4458861 3.2310969 3.2310969 2.5427588 2.4730237 2.5187933 2.3579357 2.5187933 2.7515349 2.5286671 2.2692241 2.8757256 2.4138350 2.5759665 2.4138350 2.4891013 2.4891013 2.5528707 2.5138505 2.7517975 2.5286671 2.4792128 2.5387329 2.4793940 2.5387329 2.4792128 3.7890899 3.2807402 3.1811304 4.8863035 3.3397482 3.7890899 4.1908903 4.1033698 3.6923094 1.8517911 1.8517911 1.6219529 1.9856687 1.6962715 2.0679669 3.4218308 1.9834799 1.9256786 1.6219529 1.8332661 1.8902773 1.6227338 1.7956092 1.6484448 1.8064197 1.9369608 1.9369608 2.7287458 2.7287458 2.6340324 1.7468054 1.7468054 3.0771276 3.0771276 2.2156604 2.2156604 2.8792682 2.3867913 1.8204422 2.1284085 2.0836781 2.0836781 2.4704734 2.4704734 0.4314958 2.6340324 2.5412820 0.4314958 2.0795467 2.2116113 0.1311202 0.1311202 2.0416171 2.2055466 1.6983861 2.1753535 1.8568144 1.7775261 2.4048299 2.4681032 2.0836511 2.7757505 
S_maritima_Hlx/1-60                       2.1576303 2.1769384 2.4230305 0.1900397 0.0366688 0.0179474 0.0181951 0.0000000 2.2842497 2.5444621 2.1038987 2.2666361 2.2574963 2.0785626 2.0785626 2.2947079 2.4038142 2.2181214 2.3145751 2.1322023 2.1322023 2.1330194 2.1330194 2.2222151 2.0374138 2.0374138 2.1902383 2.1902383 2.0848543 2.1262647 2.0848543 2.1287801 2.1287801 2.2054211 2.2178549 2.0976724 2.1038987 2.1043220 2.1043220 2.1893579 2.1943091 2.0303794 2.0331002 2.0331002 2.2983689 3.2975323 2.2985916 2.1723332 2.2973950 2.3303324 2.5887488 2.8038614 2.2852038 2.1124671 3.1554294 3.1554294 2.2451627 2.2451627 2.0095721 2.9798117 2.3877351 2.3465030 2.3267463 2.2334662 2.2334662 2.2879228 2.2879228 2.4483969 2.2220965 2.3328621 2.4600922 2.2133989 2.2133989 2.4483969 2.6573151 2.1438836 2.1438836 2.1538324 2.2196162 2.4224753 2.2230054 2.4114969 2.1538324 2.2196162 1.3711492 2.4224753 2.0169144 1.9878191 2.0169144 1.9878191 2.0991144 2.3535952 2.1845611 1.4267952 1.7614930 1.7614930 2.0403707 1.9126560 2.1696289 2.0874534 2.0205440 2.0125572 1.9312982 1.9177426 2.0538654 1.9177426 2.1405215 2.1740358 1.8135517 1.8135517 1.7132724 1.5920871 1.7997542 1.7051323 1.7833611 1.8391651 2.8118134 1.7868781 1.7132724 1.5920871 1.7308439 1.7638653 1.7000574 1.8414814 1.7038258 2.0415177 1.7038258 2.0415177 1.6948031 1.6948031 1.7102670 2.4262516 1.6667163 1.6325048 1.1953341 1.6356018 1.6558340 1.5705012 1.6569671 1.6479484 1.8929193 1.8626902 1.9746104 1.9593523 2.0822000 2.1098163 2.0822000 2.1098163 2.0105187 2.0645130 2.0187009 2.1109374 2.2235593 2.0517040 2.0291812 2.1026169 2.1444581 2.1684676 2.1684676 2.1044938 2.1896383 2.1783258 1.9237567 2.1044938 2.1896383 2.1444581 1.7301784 1.7301784 1.7826484 1.4603558 1.8922880 1.6575388 1.8978895 1.7826484 1.6566126 1.7792701 1.6630246 1.5919654 1.4603558 2.0283556 2.0205656 2.0283556 2.0205656 1.9468493 2.0795375 1.9984144 1.9984144 1.9705766 2.1432999 2.4821903 1.9160030 2.8305762 2.0544855 2.2050191 2.0067256 2.1127800 1.9389009 2.0799012 2.2050191 1.9419675 2.1429429 1.9419675 1.9468493 2.0795375 1.9389009 2.1189188 2.1189188 1.7122613 1.7122613 1.8218700 1.8640757 1.9064162 2.6249808 2.6226651 1.9102355 2.0565570 2.0565570 1.8765486 2.1608494 2.2912538 2.0820439 2.2344898 1.9295271 2.5037510 2.2014689 1.9052521 2.1364047 1.9458649 2.1364047 1.7946147 2.0048102 1.8536682 1.8726181 1.7905304 1.4671665 1.5927745 1.4671665 1.5927745 1.4259934 1.6343840 2.1816740 1.8496118 1.5885322 1.3085297 1.4259934 1.4260538 1.3085297 1.7509732 1.6343840 1.9191773 1.5484844 1.3929685 1.7830539 1.7830539 1.9417979 2.0495053 1.8254113 1.8966027 1.8966027 1.8139214 1.8713596 1.8689286 1.8012840 1.9417979 2.0412167 1.8254113 1.8559909 1.7186080 2.0412167 2.7158225 2.4500684 1.8657204 2.4736018 2.5871350 2.6035021 2.3633280 2.4500684 2.5576029 2.4736018 2.4824160 2.3919722 2.6647255 2.4639736 2.6076084 2.6076084 2.5871350 2.3919722 3.1603072 3.1603072 2.4872747 2.4191438 2.4637942 2.3052530 2.4637942 2.6914214 2.4734162 2.2192461 2.8119213 2.3606778 2.5194679 2.3606778 2.4345772 2.4345772 2.4971699 2.4584243 2.6908258 2.4734162 2.4248917 2.4832693 2.4251192 2.4832693 2.4248917 3.4815578 3.2060244 3.1480959 5.0596499 3.2520854 3.4815578 4.1390998 4.0532402 3.3926112 1.9136296 1.9136296 1.5820729 1.9682748 1.6999603 2.1392746 3.5308108 1.9876063 1.9662487 1.5820729 1.7935740 1.9539258 1.6773679 1.8560867 1.6841334 1.8669579 2.0003261 2.0003261 2.6687013 2.6687013 2.5760005 1.7644480 1.7644480 3.1877909 3.1877909 2.1966655 2.1966655 2.8680423 2.3378581 1.7770821 2.1177227 2.0738698 2.0738698 2.4571021 2.4571021 0.3905334 2.5760005 2.5180983 0.3905334 2.0290416 2.1576885 0.1276579 0.1276579 2.0316869 2.1908133 1.6575388 2.1246897 1.8412662 1.7698251 2.3920120 2.4547145 2.0738618 2.6989664 
D_melanogaster_E5/1-60                    2.0541344 2.0548514 2.3440462 2.3282144 2.2384400 2.4482875 2.3427447 2.2842497 0.0000000 0.1534841 0.1179939 0.1372485 0.0748602 0.1636248 0.1636248 0.1380987 0.1588230 0.1420150 0.1375262 0.1400309 0.1400309 0.1861807 0.1861807 0.1629137 0.1472554 0.1472554 0.1387866 0.1387866 0.1891723 0.2158469 0.1891723 0.1391001 0.1391001 0.2508013 0.1195805 0.1217857 0.1179939 0.1862618 0.1862618 0.1966904 0.1642607 0.2071957 0.4264869 0.4264869 0.0973755 0.2692730 0.2835612 0.2321426 0.2539350 0.2581362 0.3839821 0.3484008 0.1249182 0.1391135 0.1021910 0.1021910 0.4135923 0.4135923 0.1253329 0.4927027 0.4280963 0.3883259 0.3749852 0.4069515 0.4069515 1.2762116 1.2762116 1.2596535 1.1525547 1.2813542 1.2227586 1.1632356 1.1632356 1.2596535 2.3397494 2.3538177 2.3538177 2.4974350 2.3265022 2.4687403 2.2918059 3.3189556 2.4974350 2.3265022 1.6336409 2.4687403 2.3506741 2.2756757 2.3506741 2.2756757 2.3415180 2.3216865 2.3096256 1.8817435 2.2417254 2.2417254 2.3417733 2.3285852 2.3405570 2.1853530 2.6230785 2.0524696 2.3783854 2.2072213 2.2042262 2.2072213 2.3357439 2.1430347 1.1001699 1.1001699 1.1686080 1.2035687 1.3206144 1.2308752 1.1399178 1.1188579 1.7829342 1.2312981 1.1686080 1.2035687 1.2483434 1.0753394 1.1538852 1.2656309 1.7575473 1.8450417 1.7575473 1.8450417 1.8247372 1.8247372 1.7999288 1.7716583 1.8490559 1.8287826 0.8792646 1.7142385 1.8051864 1.8910137 1.7728494 1.7777386 1.7349038 1.8375581 1.6118085 1.8319721 1.3359958 1.3330135 1.3359958 1.3330135 1.3327000 1.3276791 1.2939118 1.3359173 1.3327705 1.2561737 1.2777710 1.3045103 1.3724091 1.3525219 1.3525219 1.3698393 1.3124588 1.3832688 1.2901385 1.3698393 1.3124588 1.3724091 1.4501382 1.4501382 1.4562023 1.4862443 1.6769015 1.3624279 1.4464391 1.4562023 1.3875038 1.3752848 1.3618673 1.3031822 1.4862443 1.5232681 1.4649654 1.5232681 1.4649654 1.5154461 1.7330148 1.6984874 1.6984874 1.5255038 1.5322582 1.4574708 1.4769542 2.1811147 1.4240819 1.3315653 1.4855597 1.6183237 1.7305568 1.5623248 1.3315653 1.4099038 1.4475644 1.4099038 1.5154461 1.7330148 1.7305568 1.1541949 1.1541949 0.9625540 0.9625540 1.1739412 1.0064238 1.2002330 0.9284904 1.1176575 1.0331342 1.1932922 1.1932922 1.1640766 1.0142239 1.0150600 0.9948633 1.3744263 1.0493685 0.9895822 1.0590023 1.6116566 1.1453139 1.0609303 1.1453139 1.3171313 1.2754620 0.9810032 0.7298556 1.0251035 1.7063714 1.7309556 1.7063714 1.7309556 1.6583208 2.1065438 2.3676359 1.9403696 1.6202532 1.6337549 1.6583208 1.6579073 1.6337549 1.5734373 2.1065438 2.0453599 1.6609474 1.7810092 2.1877963 2.1877963 2.2401227 2.3304556 2.2427477 2.1705941 2.1705941 2.4305273 2.3545531 2.0680554 2.1120653 2.2401227 2.3119301 2.2427477 2.2832243 2.3888464 2.3119301 1.3983566 1.2817351 1.2699053 1.3370934 1.3403865 1.3795587 1.5497997 1.2817351 1.3048989 1.3370934 1.3234036 1.3682497 1.4413079 1.2937642 1.3695324 1.3695324 1.3403865 1.3682497 1.3752420 1.3752420 1.2812685 1.3982532 1.2765133 1.6163623 1.2765133 1.6645133 1.2656927 1.4308549 1.2956282 1.2905633 1.3269251 1.2905633 1.3208273 1.3208273 1.3421470 1.2987347 1.3482920 1.2656927 1.2609234 1.3257319 1.3321644 1.3257319 1.2609234 2.0287401 2.8877597 2.0583866 4.9020416 2.0294791 2.0287401 3.0756109 3.2061519 1.9709133 1.9629189 1.9629189 2.0862911 1.8940152 2.5600415 2.0122255 3.6816682 1.8798895 2.1423143 2.0862911 2.3176144 2.0359785 2.1400241 1.9447387 2.5442982 1.9842552 1.2678985 1.2678985 1.2544645 1.2544645 1.3181632 2.2933669 2.2933669 1.3884667 1.3884667 2.1550032 2.1550032 1.8622469 1.7792882 1.0132290 1.7617370 1.5086301 1.5086301 2.0665665 2.0665665 2.7903997 1.3181632 1.5597878 2.7903997 0.1397699 0.1169642 2.5550566 2.5550566 1.4788325 1.5424297 1.3624279 1.4175527 1.8581459 1.4728141 1.7730544 2.0490041 2.2552671 2.2464794 
D_melanogaster_ems/1-60                   2.0474700 2.0968521 2.3899070 2.3670542 2.4850220 2.7294749 2.6105415 2.5444621 0.1534841 0.0000000 0.1635886 0.1659590 0.1166942 0.2325366 0.2325366 0.1406368 0.1199997 0.1446995 0.1836788 0.1870788 0.1870788 0.2331666 0.2331666 0.2093055 0.1963506 0.1963506 0.1854202 0.1854202 0.2092981 0.2363561 0.2092981 0.1858919 0.1858919 0.2310213 0.1656620 0.1659010 0.1635886 0.1898236 0.1898236 0.2284322 0.1661454 0.2111366 0.4401621 0.4401621 0.1453826 0.3593031 0.2963877 0.2338636 0.1658900 0.1885105 0.4423000 0.4059669 0.1646985 0.1416884 0.1613681 0.1613681 0.4530667 0.4530667 0.1652851 0.5511005 0.4370109 0.4683052 0.4533420 0.4456980 0.4456980 1.3184270 1.3184270 1.3074176 1.2610401 1.2507801 1.3015969 1.2727066 1.2727066 1.3074176 2.0455946 2.4096665 2.4096665 2.5509369 2.3812918 2.7498368 2.4099963 3.4957342 2.5509369 2.3812918 1.7162933 2.7498368 2.5439353 2.4645350 2.5439353 2.4645350 2.5349611 2.6360643 2.4999450 2.1029946 2.4465680 2.4465680 2.4460514 2.5200624 2.5264295 2.4761048 2.5384341 2.1370259 2.5740688 2.3845608 2.3801150 2.3845608 2.5273636 2.4247266 1.1610223 1.1610223 1.2329462 1.2584558 1.3940596 1.3016207 1.2021064 1.1905422 1.8699071 1.3039168 1.2329462 1.2584558 1.2707771 1.1254081 1.2171843 1.3343132 1.9695203 1.8770601 1.9695203 1.8770601 2.0182014 2.0182014 1.9847455 1.4792977 1.9004155 2.0694765 1.0303492 1.8629850 1.8136643 1.9334536 1.9873664 1.9925040 1.8516242 1.8732130 1.8528229 1.8675444 1.2127327 1.2081086 1.2127327 1.2081086 1.2899752 1.2054167 1.1553149 1.2418143 1.2099187 1.1296828 1.1572262 1.2685706 1.3199890 1.2451670 1.2451670 1.2440648 1.2765212 1.2716912 1.2193113 1.2440648 1.2765212 1.3199890 1.4423157 1.4423157 1.4484381 1.4351294 1.6570783 1.3685573 1.4910730 1.4484381 1.5031030 1.4137391 1.3680027 1.4255374 1.4351294 1.5203918 1.4361085 1.5203918 1.4361085 1.5125241 1.6146649 1.6831150 1.6831150 1.5355151 1.5149178 1.5553505 1.4738322 2.1235565 1.4078815 1.2509286 1.4954036 1.5310769 1.7017027 1.5320317 1.2509286 1.3816963 1.4430499 1.3816963 1.5125241 1.6146649 1.7017027 0.9742448 0.9742448 1.0683564 1.0683564 1.1184568 1.0028642 1.2061219 0.9742576 1.0212377 0.9952512 0.9902180 0.9902180 1.2440408 0.9462928 0.9582247 1.0238343 1.2646563 1.0372749 0.9903604 0.9166713 1.4448528 0.9662823 1.0816533 0.9662823 1.3336366 1.2140310 1.0317229 0.7260601 0.9350145 1.6695446 1.6125405 1.6695446 1.6125405 1.5413913 1.9611307 2.3266173 1.8068849 1.6488325 1.5971666 1.5413913 1.6180528 1.5971666 1.4659846 1.9611307 1.9613051 1.7069627 1.6348221 2.2634133 2.2634133 2.3126565 2.3867755 2.3199214 2.1200446 2.1200446 2.3101527 2.4292748 2.1511754 2.1851431 2.3126565 2.3890529 2.3199214 2.3631560 2.4734719 2.3890529 1.4655604 1.3419000 1.1994975 1.2520231 1.2836163 1.4314932 1.5284584 1.3419000 1.3665351 1.2520231 1.2676896 1.3018947 1.4938068 1.2305892 1.4252442 1.4252442 1.2836163 1.3018947 1.2086502 1.2086502 1.3774376 1.4071384 1.3150435 1.5362113 1.3150435 1.5924259 1.3038924 1.3878950 1.2594842 1.4400508 1.2902103 1.4400508 1.2959851 1.2959851 1.3112192 1.3448439 1.2611416 1.3038924 1.3613307 1.2414308 1.3070335 1.2414308 1.3613307 2.2597672 2.7277152 2.3102235 4.7010947 2.0875840 2.2597672 2.6076450 3.1313195 2.2327548 1.9994863 1.9994863 2.1509167 2.0579312 2.5461780 2.0591313 3.4171230 2.1585505 2.3075715 2.1509167 2.2093103 2.2496394 2.0867466 2.0927127 2.4027989 2.1333213 1.1621052 1.1621052 1.2256841 1.2256841 1.3151889 2.0369388 2.0369388 1.1678599 1.1678599 2.2028264 2.2028264 1.7965359 1.5433189 0.9137201 1.8548127 1.5092417 1.5092417 2.0720392 2.0720392 2.8364960 1.3151889 1.5463251 2.8364960 0.1646004 0.1405095 2.6756771 2.6756771 1.4172536 1.4648834 1.3685573 1.4267439 1.9864293 1.4182889 1.7604369 2.1081812 2.5618063 2.0886977 
I_scapularis_Emx/1-60                     2.0134972 2.0852129 2.3538959 2.3011174 2.0536594 2.2528555 2.1570212 2.1038987 0.1179939 0.1635886 0.0000000 0.0362836 0.0362752 0.0547591 0.0547591 0.0364527 0.0551582 0.0180694 0.0363027 0.0178544 0.0178544 0.0659306 0.0659306 0.0669306 0.0189119 0.0189119 0.0177015 0.0177015 0.0563182 0.0770737 0.0563182 0.0177279 0.0177279 0.1425415 0.0368060 0.0388413 0.0000010 0.0553594 0.0553594 0.0597108 0.0568106 0.0740509 0.3535186 0.3535186 0.0362749 0.2187290 0.2203072 0.1539790 0.1339467 0.1545501 0.2838826 0.2527464 0.0568439 0.0177465 0.0000010 0.0000010 0.2636479 0.2636479 0.0176562 0.3182062 0.2753493 0.2933546 0.2892225 0.2595023 0.2595023 1.1397346 1.1397346 1.1053536 1.0285123 1.1982997 1.0996066 1.0379546 1.0379546 1.1053536 2.4488758 2.0710877 2.0710877 2.1925653 2.0476034 2.1716853 2.0178557 3.1078147 2.1925653 2.0476034 1.5980947 2.1716853 2.1885828 2.1130752 2.1885828 2.1130752 2.1791515 2.4232297 2.3332704 1.7115269 2.1127292 2.1127292 2.1077452 2.1678146 2.1752012 2.1408729 2.5573366 1.8508215 2.1874110 2.0308197 2.2312657 2.0308197 2.1748207 2.2326095 1.1242703 1.1242703 1.1916382 1.2280945 1.3141448 1.1648353 1.1631525 1.1992810 1.5556899 1.2580711 1.1916382 1.2280945 1.2119255 1.1617347 1.1780990 1.2565339 1.5365583 1.8548237 1.5365583 1.8548237 1.5779285 1.5779285 1.5599970 1.7669208 1.8946398 1.6099314 0.9893628 1.8427294 1.4555137 1.8210557 1.5491155 1.5537126 1.5045107 1.8303320 1.5383091 1.8247913 1.1205456 1.1435797 1.1205456 1.1435797 1.2010431 1.1042787 1.0845835 1.1463501 1.1180482 1.0826819 1.0959783 1.2405874 1.2339587 1.2025218 1.2025218 1.1400652 1.2484083 1.2447794 1.1262103 1.1400652 1.2484083 1.2339587 1.3954254 1.3954254 1.4013036 1.3764878 1.5310134 1.3258220 1.3916991 1.4013036 1.3366552 1.4108027 1.3259917 1.2705726 1.3764878 1.4421218 1.5794880 1.4421218 1.5794880 1.4344878 1.8344840 1.6753904 1.6753904 1.4690454 1.4753478 1.3908504 1.4086539 2.2069295 1.5615610 1.3204711 1.4307072 1.7370661 1.6803431 1.4792986 1.3204711 1.5180594 1.5548058 1.5180594 1.4344878 1.8344840 1.6803431 1.0175904 1.0175904 0.9230292 0.9230292 1.0658836 0.9150700 1.1223641 0.8562609 0.9939097 0.9184489 1.0196144 1.0196144 1.0905385 0.9625270 1.0007069 1.0699815 1.2425389 1.0014407 0.8947664 0.9264167 1.3259730 1.0098466 0.9947508 1.0098466 1.2625225 1.1548416 1.0623390 0.6680558 0.9544181 1.4481332 1.5071475 1.4481332 1.5071475 1.5571889 1.9081742 2.2218635 1.7651757 1.5180316 1.4930554 1.5571889 1.5569653 1.4930554 1.3732081 1.9081742 1.9247960 1.4540145 1.4867267 2.0330320 2.0330320 2.1004660 2.2917245 2.0783319 2.0174580 2.0174580 2.2448640 2.4839843 1.8828783 1.9625127 2.1004660 2.2939286 2.0783319 2.1203596 2.2172855 2.2939286 1.3333250 1.2202615 1.2186579 1.3195246 1.2866069 1.4692017 1.4140627 1.2202615 1.2426743 1.3195246 1.2701968 1.3053837 1.4063686 1.3840062 1.5084682 1.5084682 1.2866069 1.3053837 1.4538492 1.4538492 1.2284126 1.3977403 1.2588645 1.5470954 1.2588645 1.7059244 1.2480167 1.3623510 1.2775929 1.3510837 1.3091072 1.3510837 1.3195246 1.3195246 1.2878532 1.2376230 1.4311659 1.2480167 1.2588645 1.3081521 1.3309905 1.3081521 1.2588645 1.7660435 2.6449503 1.7407348 4.5334373 1.9413468 1.7660435 3.2301975 2.7988116 1.7465881 2.0171737 2.0171737 2.1127989 1.9740186 2.6709664 2.0461878 3.5738373 2.0550949 2.1185255 2.1127989 2.2021310 2.0126678 2.1009369 1.8515118 2.5254002 1.8897049 1.1296717 1.1296717 1.3498053 1.3498053 1.4527313 2.3652968 2.3652968 1.3675904 1.3675904 1.9026085 1.9026085 1.8638148 1.6662860 0.8641862 1.7976209 1.5097239 1.5097239 1.9478929 1.9478929 2.6746845 1.4527313 1.8075300 2.6746845 0.0402121 0.0564507 2.3147845 2.3147845 1.3674341 1.6183600 1.3258220 1.5420184 1.6069792 1.4091106 1.6291893 2.0205269 2.1493144 2.1811396 
S_maritima_Emx/1-60                       2.2051628 2.2877015 2.5837845 2.3950048 2.2125236 2.4267979 2.3237470 2.2666361 0.1372485 0.1659590 0.0362836 0.0000000 0.0544581 0.0943602 0.0943602 0.0755181 0.0951681 0.0561275 0.0752062 0.0554261 0.0554261 0.1119492 0.1119492 0.1136864 0.0585365 0.0585365 0.0549452 0.0549452 0.0971455 0.1196980 0.0971455 0.0550385 0.0550385 0.1895200 0.0556398 0.0802693 0.0362836 0.0955354 0.0955354 0.1021329 0.0981012 0.1149559 0.4237583 0.4237583 0.0750928 0.2471738 0.2735721 0.1872678 0.1657310 0.1880253 0.3314336 0.2977405 0.0560453 0.0550798 0.0232061 0.0232061 0.3214002 0.3214002 0.0547843 0.3521308 0.3343509 0.3531576 0.3479625 0.3162832 0.3162832 1.2152942 1.2152942 1.1780620 1.0949621 1.2787534 1.1721011 1.1052969 1.1052969 1.1780620 2.2316479 2.1775170 2.1775170 2.3081876 2.1524022 2.2842131 2.1205318 2.8940748 2.3081876 2.1524022 1.5178626 2.2842131 2.1219765 2.0491360 2.1219765 2.0491360 2.1124613 2.3463133 2.2604468 1.6433872 2.0032334 2.0032334 2.0444175 2.1018586 2.1090837 2.0761049 2.4738212 1.7976171 2.1446149 1.9923616 2.1625013 1.9923616 2.1087392 2.1636501 1.1734558 1.1734558 1.2459103 1.2859346 1.3777189 1.2899459 1.2147128 1.3073960 1.6949045 1.3173449 1.2459103 1.2859346 1.2676598 1.2137825 1.2495527 1.3347454 1.7569389 1.7039788 1.7569389 1.7039788 1.8043021 1.8043021 1.7829184 1.8374105 1.8842466 1.8436110 1.0126369 1.8513857 1.5212085 1.9334830 1.7721797 1.7770502 1.5723644 1.6786315 1.7577342 1.6734878 1.2239629 1.2499736 1.2239629 1.2499736 1.3124095 1.2213781 1.1842465 1.2529058 1.2210717 1.2073846 1.1972407 1.3565694 1.3658395 1.3155296 1.3155296 1.2463497 1.3647771 1.3614201 1.2431061 1.2463497 1.3647771 1.3658395 1.5270387 1.5270387 1.5331535 1.4331357 1.6751333 1.4295929 1.5235861 1.5331535 1.4614822 1.5439837 1.4499274 1.3881432 1.4331357 1.6278885 1.4518417 1.6278885 1.4518417 1.6198266 1.7010272 1.8516723 1.8516723 1.6568968 1.6053465 1.5703168 1.5919350 2.2008362 1.4356743 1.2158491 1.6151057 1.6123200 1.8574226 1.6100264 1.2158491 1.3959032 1.5144360 1.3959032 1.6198266 1.7010272 1.8574226 1.0526913 1.0526913 1.0505449 1.0505449 1.1109883 0.9390406 1.1163818 0.9046450 0.9183152 0.9426097 1.0477286 1.0477286 1.1210716 0.8353850 0.8670379 0.9671018 1.2980924 1.0286149 0.9173965 0.9509758 1.4522816 1.0446645 0.9888542 1.0446645 1.3741604 1.2053942 0.8323066 0.5761114 0.9162541 1.5822276 1.6727035 1.5822276 1.6727035 1.5781770 2.0622766 2.1924931 1.9401772 1.6838990 1.4902709 1.5781770 1.5542303 1.4902709 1.5209721 2.0622766 1.9515597 1.5889507 1.6480209 2.2408420 2.2408420 2.3139373 2.5233408 2.2877496 2.2234009 2.2234009 2.4700096 2.7349295 2.0783603 2.1647576 2.3139373 2.5257225 2.2877496 2.3373182 2.4438258 2.5257225 1.2745402 1.1695223 1.2675124 1.2632819 1.2313952 1.4039077 1.3525800 1.1695223 1.1902484 1.2632819 1.2162463 1.2496587 1.3276693 1.3232062 1.4412684 1.4412684 1.2313952 1.2496587 1.3892677 1.3892677 1.1776486 1.3367682 1.2064295 1.4764742 1.2064295 1.6243697 1.1962677 1.3028334 1.2227457 1.2934511 1.2528078 1.2934511 1.2632819 1.2632819 1.2333848 1.1863690 1.3669002 1.1962677 1.2064295 1.2526245 1.2740319 1.2526245 1.2064295 1.9850327 2.9758497 1.9350865 4.9323175 2.1027728 1.9850327 2.7346563 3.0954371 1.9625531 1.8441381 1.8441381 2.0268726 1.8502824 2.5811321 1.9126378 3.6108953 1.8755727 1.9338298 2.0268726 2.0630422 1.8398149 1.9670177 1.6935753 2.5068262 1.7290564 1.2335674 1.2335674 1.2913688 1.2913688 1.3886994 2.2090538 2.2090538 1.5377945 1.5377945 1.9962601 1.9962601 1.9119918 1.7845504 0.8874107 1.9686168 1.6652041 1.6652041 2.1856463 2.1856463 2.8171876 1.3886994 1.7199327 2.8171876 0.0552894 0.0556635 2.3611484 2.3611484 1.2514786 1.5609778 1.4295929 1.4718393 1.6814400 1.5936763 1.7934182 2.2659109 2.4091446 2.3799552 
T_castaneum_Emx/1-60                      2.0650418 2.1332493 2.4256959 2.3082004 2.2031471 2.4184112 2.3148708 2.2574963 0.0748602 0.1166942 0.0362752 0.0544581 0.0000000 0.0944242 0.0944242 0.0547085 0.0735540 0.0561317 0.0544870 0.0554296 0.0554296 0.1120702 0.1120702 0.0899517 0.0585433 0.0585433 0.0549482 0.0549482 0.0972177 0.1198332 0.0972177 0.0550416 0.0550416 0.1899565 0.0368060 0.0591415 0.0362752 0.0956030 0.0956030 0.1022194 0.0981764 0.1150714 0.4263879 0.4263879 0.0359730 0.2187290 0.2467189 0.1992612 0.1783495 0.2000494 0.3445865 0.3110141 0.0546444 0.0550830 0.0000010 0.0000010 0.2902352 0.2902352 0.0547872 0.3182062 0.3025357 0.3285696 0.3162665 0.2856453 0.2856453 1.2391110 1.2391110 1.2014996 1.1176212 1.3032448 1.1955778 1.1280876 1.1280876 1.2014996 2.2958168 2.2239332 2.2239332 2.3592374 2.1979972 2.3338007 2.1650682 3.1078147 2.3592374 2.1979972 1.5980947 2.3338007 2.2296075 2.1520133 2.2296075 2.1520133 2.2201707 2.3178588 2.1857903 1.7515661 2.1127292 2.1127292 2.1462808 2.2083220 2.2158364 2.1804747 2.6102640 1.8820039 2.2562413 2.0933973 2.0913760 2.0933973 2.2154363 2.1378377 1.0911187 1.0911187 1.1582842 1.1940865 1.3072511 1.1294966 1.1302258 1.1653877 1.6010051 1.2243808 1.1582842 1.1940865 1.1785355 1.1284175 1.1438875 1.2219282 1.6942024 1.7992783 1.6942024 1.7992783 1.7402016 1.7402016 1.7196637 1.7673779 1.7675694 1.7776489 0.7904344 1.6230488 1.6654094 1.8738030 1.7087772 1.7136021 1.6574719 1.7746525 1.6604768 1.7693007 1.1916136 1.1867126 1.1916136 1.1867126 1.2472295 1.1843097 1.1530853 1.1896086 1.1888511 1.1561682 1.1362673 1.3235084 1.2828195 1.2493588 1.2493588 1.2226809 1.3315964 1.2938944 1.1729522 1.2226809 1.3315964 1.2828195 1.3867169 1.3867169 1.3927420 1.3965629 1.5929604 1.3164909 1.3828772 1.3927420 1.3267601 1.4024129 1.3158482 1.2592478 1.3965629 1.5290337 1.4695370 1.5290337 1.4695370 1.5210794 1.7159222 1.7080593 1.7080593 1.5573565 1.5643450 1.4739864 1.4818739 2.2069295 1.4532923 1.2332133 1.5167941 1.6259359 1.7132733 1.5688205 1.2332133 1.4134441 1.4300597 1.4134441 1.5210794 1.7159222 1.7132733 1.0486285 1.0486285 0.9483392 0.9483392 1.0993409 0.9400243 1.1380188 0.8562609 0.9939097 0.9436661 1.0510214 1.0510214 1.1260040 0.8651920 0.8984382 0.9710481 1.2878909 1.0314570 0.9604296 0.9522033 1.4188031 1.0404499 1.0064731 1.0404499 1.2829754 1.1943994 0.8837743 0.6500079 0.9002143 1.5630207 1.6284666 1.5630207 1.6284666 1.5571889 1.9805003 2.1987309 1.8247078 1.6395852 1.4930554 1.5571889 1.5569653 1.4930554 1.4806533 1.9805003 1.8912668 1.5696119 1.6048028 2.0962312 2.0962312 2.1653072 2.3618896 2.1490542 2.0800988 2.0800988 2.3270826 2.5598568 1.9423161 2.0240211 2.1653072 2.3641259 2.1490542 2.1862223 2.2860139 2.3641259 1.3484771 1.2362761 1.2186579 1.3343664 1.3020942 1.3257669 1.4278382 1.2362761 1.2585520 1.3343664 1.2857718 1.3204638 1.4206308 1.2479416 1.3618855 1.3618855 1.3020942 1.3204638 1.4143415 1.4143415 1.2441927 1.4117803 1.2742849 1.5597912 1.2742849 1.7173767 1.2635405 1.3769145 1.2931991 1.3654782 1.3242539 1.3654782 1.3343664 1.3343664 1.3030615 1.2532893 1.3454159 1.2635405 1.2742849 1.3231066 1.3457174 1.3231066 1.2742849 1.8799103 2.8942355 1.9674603 4.5334373 2.1158787 1.8799103 3.0510887 3.0758045 1.8588050 2.0266849 2.0266849 2.0881607 1.9839529 2.6769977 2.0223985 3.5738373 2.0645447 2.1275836 2.0881607 2.2107378 2.0222168 2.1101980 1.8621624 2.4977710 1.9000131 1.1715925 1.1715925 1.2179577 1.2179577 1.3115319 2.3735988 2.3735988 1.4295189 1.4295189 2.0363493 2.0363493 1.8896447 1.7263874 0.8874414 1.8361706 1.4908145 1.4908145 2.0848441 2.0848441 2.8754671 1.3115319 1.6234340 2.8754671 0.0553389 0.0360655 2.2292728 2.2292728 1.3758898 1.4284347 1.3164909 1.4466764 1.7745317 1.5093642 1.7129505 2.0690161 2.2996725 2.2474665 
C_rotundicauda_Emx_A/1-60                 2.1590787 2.2386943 2.5273417 2.3057526 2.0285069 2.2270580 2.1315216 2.0785626 0.1636248 0.2325366 0.0547591 0.0943602 0.0944242 0.0000000 0.0000010 0.0948258 0.1145924 0.0752265 0.0944396 0.0357732 0.0357732 0.0870777 0.0870777 0.0883877 0.0782902 0.0782902 0.0736364 0.0736364 0.1169139 0.1399079 0.1169139 0.0737695 0.0737695 0.1627567 0.0957050 0.1005947 0.0547591 0.0739158 0.0739158 0.0940336 0.1181067 0.1344457 0.4039947 0.4039947 0.0942647 0.2763866 0.1947074 0.1758891 0.1743192 0.1861031 0.3084772 0.2799759 0.1183303 0.0738133 0.0726895 0.0726895 0.2998569 0.2998569 0.0734110 0.3679180 0.3119698 0.3298837 0.3252468 0.2952531 0.2952531 1.1207488 1.1207488 1.0865536 1.0102343 1.1790403 1.0807902 1.0195655 1.0195655 1.0865536 2.3114357 1.9725682 1.9725682 2.0875447 1.9502129 2.0691797 1.9219418 3.1178650 2.0875447 1.9502129 1.5129425 2.0691797 2.0855340 2.0132907 2.0855340 2.0132907 2.0758572 2.4505150 2.2222869 1.7069514 2.0008766 2.0008766 2.2029056 2.0655429 2.0727503 2.1624008 2.5599030 1.9314286 2.0845092 1.9350894 2.1253731 1.9350894 2.0724273 2.2560916 1.1116451 1.1116451 1.1355803 1.1696946 1.2526790 1.1084758 1.1504677 1.1300841 1.5428221 1.1992074 1.1355803 1.1696946 1.1551189 1.1489087 1.1230020 1.1978737 1.4650897 1.8055988 1.4650897 1.8055988 1.5048271 1.5048271 1.4878413 1.7520877 1.9118124 1.6068323 1.0130272 1.8990445 1.5169319 1.8748619 1.4768894 1.4814444 1.4345644 1.7805160 1.4670813 1.7750391 1.1577860 1.1816487 1.1577860 1.1816487 1.1292115 1.0843384 1.1208061 1.1844640 1.1551760 1.0868501 1.1326535 1.2810796 1.2746882 1.2423353 1.2423353 1.1781347 1.2889629 1.2854575 1.1678033 1.1781347 1.2889629 1.2746882 1.4213604 1.4213604 1.4272191 1.4022277 1.5580865 1.3301903 1.4177083 1.4272191 1.3618580 1.4368713 1.3303581 1.2747606 1.4022277 1.4576489 1.5959085 1.4576489 1.5959085 1.4500434 1.8201808 1.6918522 1.6918522 1.4632943 1.4908556 1.4233778 1.4242587 2.2328866 1.5779019 1.3357682 1.4462160 1.7541157 1.6968462 1.4948521 1.3357682 1.5342520 1.5709726 1.5342520 1.4500434 1.8201808 1.6968462 1.0316737 1.0316737 0.9359631 0.9359631 1.0504588 0.9279550 1.1374435 0.9221444 1.0123061 0.9314084 1.0338220 1.0338220 1.1338719 1.0398189 1.0216423 1.1381253 1.2250147 1.0153196 0.9178543 0.9668279 1.3161367 1.0238599 1.0085209 1.0238599 1.2789822 1.1382388 1.0887099 0.6789352 0.9692746 1.4827520 1.5439581 1.4827520 1.5439581 1.5977904 1.9612737 2.1580187 1.8117360 1.5427516 1.5310539 1.5977904 1.5974842 1.5310539 1.4053108 1.9612737 1.8667378 1.4888664 1.5242681 2.1454130 2.1454130 2.1875687 2.4210820 2.1922390 2.1286030 2.1286030 2.3699060 2.5927864 1.9865449 2.0708715 2.1875687 2.3915462 2.1922390 2.2389517 2.3427026 2.3915462 1.3926275 1.2729900 1.2774312 1.3763359 1.3851665 1.5331645 1.3963493 1.2729900 1.2967640 1.3763359 1.3669088 1.3618922 1.4686556 1.4445621 1.5738206 1.5738206 1.3851665 1.3618922 1.5018689 1.5018689 1.2809951 1.3800454 1.3126795 1.5277980 1.3126795 1.6846987 1.3013103 1.4218353 1.3336902 1.4088879 1.3662199 1.4088879 1.3763359 1.3763359 1.3433381 1.2905607 1.4945867 1.3013103 1.3126795 1.3644200 1.3883454 1.3644200 1.3126795 1.7375613 2.6513732 1.8466958 4.5384394 1.9522080 1.7375613 3.1105501 2.8313340 1.6457722 1.8731431 1.8731431 2.2953379 2.0080276 2.6660610 1.8979368 3.4419516 1.9881390 1.9656390 2.2953379 2.2389636 1.8687551 2.1336075 1.7186059 2.6031577 1.7549080 1.1670151 1.1670151 1.4084620 1.4084620 1.5155711 2.4034315 2.4034315 1.3896692 1.3896692 1.8132999 1.8132999 1.8420486 1.6569794 0.8770351 1.9286724 1.6121055 1.6121055 1.9634063 1.9634063 2.5827295 1.5155711 1.7689554 2.5827295 0.1030789 0.1174403 2.2879780 2.2879780 1.2956607 1.6661632 1.3301903 1.5582732 1.5319038 1.4551008 1.6472682 2.0359074 2.1645725 2.1959310 
L_polyphemus_Emx_A/1-60                   2.1590787 2.2386943 2.5273417 2.3057526 2.0285069 2.2270580 2.1315216 2.0785626 0.1636248 0.2325366 0.0547591 0.0943602 0.0944242 0.0000010 0.0000000 0.0948258 0.1145924 0.0752265 0.0944396 0.0357732 0.0357732 0.0870777 0.0870777 0.0883877 0.0782902 0.0782902 0.0736364 0.0736364 0.1169139 0.1399079 0.1169139 0.0737695 0.0737695 0.1627567 0.0957050 0.1005947 0.0547591 0.0739158 0.0739158 0.0940336 0.1181067 0.1344457 0.4039947 0.4039947 0.0942647 0.2763866 0.1947074 0.1758891 0.1743192 0.1861031 0.3084772 0.2799759 0.1183303 0.0738133 0.0726895 0.0726895 0.2998569 0.2998569 0.0734110 0.3679180 0.3119698 0.3298837 0.3252468 0.2952531 0.2952531 1.1207488 1.1207488 1.0865536 1.0102343 1.1790403 1.0807902 1.0195655 1.0195655 1.0865536 2.3114357 1.9725682 1.9725682 2.0875447 1.9502129 2.0691797 1.9219418 3.1178650 2.0875447 1.9502129 1.5129425 2.0691797 2.0855340 2.0132907 2.0855340 2.0132907 2.0758572 2.4505150 2.2222869 1.7069514 2.0008766 2.0008766 2.2029056 2.0655429 2.0727503 2.1624008 2.5599030 1.9314286 2.0845092 1.9350894 2.1253731 1.9350894 2.0724273 2.2560916 1.1116451 1.1116451 1.1355803 1.1696946 1.2526790 1.1084758 1.1504677 1.1300841 1.5428221 1.1992074 1.1355803 1.1696946 1.1551189 1.1489087 1.1230020 1.1978737 1.4650897 1.8055988 1.4650897 1.8055988 1.5048271 1.5048271 1.4878413 1.7520877 1.9118124 1.6068323 1.0130272 1.8990445 1.5169319 1.8748619 1.4768894 1.4814444 1.4345644 1.7805160 1.4670813 1.7750391 1.1577860 1.1816487 1.1577860 1.1816487 1.1292115 1.0843384 1.1208061 1.1844640 1.1551760 1.0868501 1.1326535 1.2810796 1.2746882 1.2423353 1.2423353 1.1781347 1.2889629 1.2854575 1.1678033 1.1781347 1.2889629 1.2746882 1.4213604 1.4213604 1.4272191 1.4022277 1.5580865 1.3301903 1.4177083 1.4272191 1.3618580 1.4368713 1.3303581 1.2747606 1.4022277 1.4576489 1.5959085 1.4576489 1.5959085 1.4500434 1.8201808 1.6918522 1.6918522 1.4632943 1.4908556 1.4233778 1.4242587 2.2328866 1.5779019 1.3357682 1.4462160 1.7541157 1.6968462 1.4948521 1.3357682 1.5342520 1.5709726 1.5342520 1.4500434 1.8201808 1.6968462 1.0316737 1.0316737 0.9359631 0.9359631 1.0504588 0.9279550 1.1374435 0.9221444 1.0123061 0.9314084 1.0338220 1.0338220 1.1338719 1.0398189 1.0216423 1.1381253 1.2250147 1.0153196 0.9178543 0.9668279 1.3161367 1.0238599 1.0085209 1.0238599 1.2789822 1.1382388 1.0887099 0.6789352 0.9692746 1.4827520 1.5439581 1.4827520 1.5439581 1.5977904 1.9612737 2.1580187 1.8117360 1.5427516 1.5310539 1.5977904 1.5974842 1.5310539 1.4053108 1.9612737 1.8667378 1.4888664 1.5242681 2.1454130 2.1454130 2.1875687 2.4210820 2.1922390 2.1286030 2.1286030 2.3699060 2.5927864 1.9865449 2.0708715 2.1875687 2.3915462 2.1922390 2.2389517 2.3427026 2.3915462 1.3926275 1.2729900 1.2774312 1.3763359 1.3851665 1.5331645 1.3963493 1.2729900 1.2967640 1.3763359 1.3669088 1.3618922 1.4686556 1.4445621 1.5738206 1.5738206 1.3851665 1.3618922 1.5018689 1.5018689 1.2809951 1.3800454 1.3126795 1.5277980 1.3126795 1.6846987 1.3013103 1.4218353 1.3336902 1.4088879 1.3662199 1.4088879 1.3763359 1.3763359 1.3433381 1.2905607 1.4945867 1.3013103 1.3126795 1.3644200 1.3883454 1.3644200 1.3126795 1.7375613 2.6513732 1.8466958 4.5384394 1.9522080 1.7375613 3.1105501 2.8313340 1.6457722 1.8731431 1.8731431 2.2953379 2.0080276 2.6660610 1.8979368 3.4419516 1.9881390 1.9656390 2.2953379 2.2389636 1.8687551 2.1336075 1.7186059 2.6031577 1.7549080 1.1670151 1.1670151 1.4084620 1.4084620 1.5155711 2.4034315 2.4034315 1.3896692 1.3896692 1.8132999 1.8132999 1.8420486 1.6569794 0.8770351 1.9286724 1.6121055 1.6121055 1.9634063 1.9634063 2.5827295 1.5155711 1.7689554 2.5827295 0.1030789 0.1174403 2.2879780 2.2879780 1.2956607 1.6661632 1.3301903 1.5582732 1.5319038 1.4551008 1.6472682 2.0359074 2.1645725 2.1959310 
C_rotundicauda_Emx_B/1-60                 1.9776998 2.1068581 2.3466384 2.3136229 2.2395990 2.4578682 2.3528761 2.2947079 0.1380987 0.1406368 0.0364527 0.0755181 0.0547085 0.0948258 0.0948258 0.0000000 0.0176953 0.0183515 0.0357434 0.0556909 0.0556909 0.1125829 0.1125829 0.0894122 0.0588307 0.0588307 0.0552044 0.0552044 0.0748727 0.0960760 0.0748727 0.0552998 0.0552998 0.1905944 0.0558703 0.0588705 0.0364527 0.0562857 0.0562857 0.0829257 0.0577874 0.0753201 0.3803750 0.3803750 0.0546797 0.1893049 0.2170812 0.1998720 0.1364582 0.1575224 0.3050709 0.2735127 0.0749197 0.0180183 0.0233302 0.0233302 0.2575332 0.2575332 0.0550417 0.3190186 0.2428370 0.3008787 0.2827568 0.2535313 0.2535313 1.1527754 1.1527754 1.1188212 1.1019893 1.2106687 1.1131866 1.1119905 1.1119905 1.1188212 2.3176241 1.9665078 1.9665078 2.0806102 1.9443035 2.1233342 1.9162208 2.9428967 2.0806102 1.9443035 1.5367655 2.1233342 2.3047249 2.2254340 2.3047249 2.2254340 2.2955327 2.4145255 2.3081209 1.8427593 2.0957963 2.0957963 2.2191103 2.2830932 2.2906093 2.2450164 2.6151875 1.9480101 2.3033769 2.1384640 2.2075667 2.1384640 2.2901901 2.2249864 1.0919812 1.0919812 1.1581312 1.1934141 1.2958816 1.1531964 1.1304850 1.1651279 1.5323824 1.2233031 1.1581312 1.1934141 1.1780923 1.1287072 1.1450818 1.2218769 1.5921834 1.9212006 1.5921834 1.9212006 1.6347153 1.6347153 1.6160864 1.5831756 1.9639766 1.6681837 0.9576164 1.8149055 1.5368161 1.8853878 1.6053018 1.6099260 1.5589219 1.8972698 1.5233087 1.8915900 1.1091551 1.1131493 1.1091551 1.1131493 1.2059364 1.0586149 1.0569634 1.1444768 1.1066931 1.0273766 1.0663128 1.1820518 1.2389794 1.1710910 1.1710910 1.1103202 1.1898544 1.2128693 1.1315235 1.1103202 1.1898544 1.2389794 1.4125621 1.4125621 1.4184708 1.4670693 1.5571513 1.3418942 1.4088562 1.4184708 1.3528529 1.4281423 1.3420574 1.2857214 1.4670693 1.2935609 1.3890577 1.2935609 1.3890577 1.2861953 1.6389842 1.5015368 1.5015368 1.3191643 1.3249237 1.3207005 1.2410304 2.0477704 1.3736801 1.1636177 1.2831293 1.5521914 1.5056633 1.3281484 1.1636177 1.3354915 1.3925439 1.3354915 1.2861953 1.6389842 1.5056633 0.9737003 0.9737003 0.8826481 0.8826481 1.0209766 0.8748222 1.1028681 0.8008972 0.9985932 0.8780001 0.9753970 0.9753970 1.0932506 0.9310566 0.9426345 1.0231318 1.1901655 0.9976975 0.8656712 0.8855864 1.3289996 0.9661829 0.9910213 0.9661829 1.2433391 1.1060071 1.0043146 0.7059228 0.9856878 1.4341433 1.4923054 1.4341433 1.4923054 1.5189391 1.8808533 2.1806826 1.7304430 1.5031708 1.4563607 1.5189391 1.5187930 1.4563607 1.3602183 1.8808533 1.9001408 1.4399341 1.4722974 2.0855522 2.0855522 2.1305516 2.3228746 2.0733314 1.9569567 1.9569567 2.2725837 2.5447826 1.9330207 2.0139699 2.1305516 2.3250745 2.0733314 2.1746711 2.2735140 2.3250745 1.5171884 1.3856785 1.1519063 1.3572515 1.3243999 1.4545648 1.4535034 1.3856785 1.4118372 1.3572515 1.3074023 1.3430381 1.5484001 1.3110301 1.4935743 1.4935743 1.3243999 1.3430381 1.5070159 1.5070159 1.3931663 1.4756390 1.4269166 1.5899356 1.4269166 1.8030844 1.4146852 1.4014297 1.3683876 1.5299535 1.4011836 1.5299535 1.3572515 1.3572515 1.3249865 1.2734806 1.3937186 1.4146852 1.4269166 1.3456221 1.3689711 1.3456221 1.4269166 1.7959790 2.8242214 1.8620939 4.4473677 2.0691193 1.7959790 3.0785923 2.9484613 1.7762437 2.1710922 2.1710922 2.2788628 2.1272424 2.6390356 2.2045105 3.5976891 2.2146048 2.2820928 2.2788628 2.3709766 2.2238267 2.2652202 1.9935792 2.4963151 2.0335825 1.0996998 1.0996998 1.2788269 1.2788269 1.3775554 2.5434369 2.5434369 1.2184440 1.2184440 1.8082835 1.8082835 1.7926024 1.6490624 0.8238246 1.8713891 1.5774187 1.5774187 1.9790497 1.9790497 2.9228953 1.3775554 1.7118619 2.9228953 0.0618384 0.0561304 2.3760858 2.3760858 1.4718588 1.4314795 1.3418942 1.3796500 1.6652493 1.3684353 1.6947473 2.0953881 2.2374380 2.0924473 
T_tridentatus_Emx_B/1-60                  1.9586568 2.0861971 2.3230722 2.4240112 2.3457878 2.5753045 2.4649917 2.4038142 0.1588230 0.1199997 0.0551582 0.0951681 0.0735540 0.1145924 0.1145924 0.0176953 0.0000000 0.0370495 0.0540536 0.0748639 0.0748639 0.1350484 0.1350484 0.1116224 0.0789468 0.0789468 0.0742132 0.0742132 0.0943198 0.1161486 0.0943198 0.0743489 0.0743489 0.2128155 0.0750896 0.0789990 0.0551582 0.0757005 0.0757005 0.1040167 0.0777255 0.0949175 0.3530721 0.3530721 0.0734760 0.2174996 0.2398409 0.1793404 0.1164195 0.1372746 0.3298242 0.2977497 0.0944055 0.0363675 0.0472143 0.0472143 0.2816186 0.2816186 0.0739836 0.3533141 0.2671215 0.3258499 0.3069541 0.2772687 0.2772687 1.2056298 1.2056298 1.1701917 1.1530202 1.2660714 1.1644901 1.1635139 1.1635139 1.1701917 2.2229537 2.0558058 2.0558058 2.1762571 2.0325050 2.2201718 2.0029987 3.1465672 2.1762571 2.0325050 1.6139848 2.2201718 2.4104571 2.3272787 2.4104571 2.3272787 2.4014175 2.5279370 2.4148135 1.9605051 2.2032599 2.2032599 2.3200119 2.3879542 2.3955754 2.3475634 2.7388964 2.0342817 2.4089294 2.2353806 2.3087880 2.2353806 2.3951249 2.3274116 1.1399926 1.1399926 1.2088204 1.2463482 1.3525925 1.2045308 1.1795407 1.2168841 1.5987903 1.2767502 1.2088204 1.2463482 1.2295361 1.1782807 1.1948671 1.2751340 1.6618521 2.0060303 1.6618521 2.0060303 1.7060041 1.7060041 1.6864121 1.5225226 2.0529569 1.7415352 1.0352157 1.8971688 1.6047881 1.9673824 1.6757279 1.6804099 1.6268296 1.9827267 1.5893299 1.9768426 1.1608577 1.1656866 1.1608577 1.1656866 1.2614664 1.1083680 1.1062683 1.1981238 1.1582365 1.0775445 1.1168477 1.2374166 1.2966595 1.2261618 1.2261618 1.1625164 1.2453430 1.2692739 1.1900820 1.1625164 1.2453430 1.2966595 1.3573534 1.3573534 1.3631957 1.4101841 1.4968974 1.2897034 1.4013732 1.3631957 1.4125621 1.3723600 1.2898868 1.3420574 1.4101841 1.3488622 1.4497371 1.3488622 1.4497371 1.3413797 1.7120623 1.5664427 1.5664427 1.3750051 1.3809241 1.3779017 1.2945971 2.1790883 1.4335366 1.2136415 1.3380412 1.6212955 1.5708876 1.3844259 1.2136415 1.3936885 1.4530044 1.3936885 1.3413797 1.7120623 1.5708876 1.0185560 1.0185560 0.9235187 0.9235187 1.0670380 0.9155185 1.1529341 0.7923133 0.9443880 0.9189168 0.9348846 0.9348846 1.1427367 0.9760339 0.9883590 1.0712018 1.2041816 0.9568074 0.9044799 0.8483906 1.3175385 1.0107776 1.0363658 1.0107776 1.2573515 1.1563150 1.0897666 0.7713294 0.9425774 1.4970040 1.5580995 1.4970040 1.5580995 1.5899161 1.9668028 2.2802686 1.8084041 1.5689315 1.5239414 1.5899161 1.5896271 1.5239414 1.4196749 1.9668028 1.9862702 1.5031184 1.5365478 2.1793233 2.1793233 2.2261796 2.4281780 2.1668308 2.0439566 2.0439566 2.1838401 2.4435548 2.0202806 2.1047537 2.2261796 2.4304659 2.1668308 2.2732331 2.3772514 2.4304659 1.5862828 1.4475426 1.2093240 1.4167677 1.3839292 1.5183754 1.5166392 1.4475426 1.4750591 1.4167677 1.3658187 1.4023248 1.6182429 1.3692642 1.5585318 1.5585318 1.3839292 1.4023248 1.4486897 1.4486897 1.4547481 1.5407404 1.4897810 1.6599348 1.4897810 1.8841275 1.4770434 1.4634299 1.4300369 1.5971839 1.4638087 1.5971839 1.4167677 1.4167677 1.3833080 1.3294051 1.4555374 1.4770434 1.4897810 1.4046504 1.4289736 1.4046504 1.4897810 1.8768327 2.7074402 1.9473430 4.1489535 2.1642586 1.8768327 2.9498449 3.0352430 1.8559593 2.2720851 2.2720851 2.3882027 2.2278039 2.7690397 2.1148398 3.8771202 2.3193638 2.3896641 2.3882027 2.2754610 2.3282556 2.1721708 2.0865376 2.6148330 2.1276908 1.1512357 1.1512357 1.3354511 1.3354511 1.4375434 2.4368762 2.4368762 1.1690851 1.1690851 1.8888014 1.8888014 1.7763371 1.5842290 0.8643629 1.8536387 1.5160258 1.5160258 1.9019346 1.9019346 2.9444163 1.4375434 1.7874321 2.9444163 0.0827476 0.0754749 2.4912628 2.4912628 1.4131261 1.5173780 1.2897034 1.4401581 1.7385451 1.3152791 1.6301636 2.0136770 2.3380084 2.1874925 
L_polyphemus_Emx_B1/1-60                  2.0838156 2.1609925 2.4457722 2.2868529 2.1639683 2.3786924 2.2753418 2.2181214 0.1420150 0.1446995 0.0180694 0.0561275 0.0561317 0.0752265 0.0752265 0.0183515 0.0370495 0.0000000 0.0561641 0.0368093 0.0368093 0.0900172 0.0900172 0.0914158 0.0389562 0.0389562 0.0364888 0.0364888 0.0556715 0.0761810 0.0556715 0.0365479 0.0365479 0.1679622 0.0569481 0.0600621 0.0180694 0.0371838 0.0371838 0.0619548 0.0381716 0.0559820 0.3494560 0.3494560 0.0561001 0.1946662 0.2178140 0.1783480 0.1159465 0.1366451 0.2788847 0.2481698 0.0782490 0.0000010 0.0238930 0.0238930 0.2705635 0.2705635 0.0363873 0.3300096 0.2553941 0.3011895 0.2968279 0.2662093 0.2662093 1.1755579 1.1755579 1.1398558 1.1223180 1.2364589 1.1340012 1.1328605 1.1328605 1.1398558 2.4360441 2.0912243 2.0912243 2.2161138 2.0671308 2.2611886 2.0366096 3.1872602 2.2161138 2.0671308 1.6081781 2.2611886 2.2789235 2.1988253 2.2789235 2.1988253 2.2694848 2.5204962 2.4342883 1.8000310 2.2097486 2.2097486 2.1926045 2.2570291 2.2646809 2.2186715 2.5918271 1.9193033 2.2775882 2.1111354 2.3252037 2.1111354 2.2642604 2.3169403 1.1349292 1.1349292 1.2042631 1.2420316 1.3306835 1.1998647 1.1748109 1.2123255 1.6001201 1.2727536 1.2042631 1.2420316 1.2251480 1.1734876 1.1902342 1.2711326 1.5610481 1.8923148 1.5610481 1.8923148 1.6039002 1.6039002 1.5852349 1.7503298 1.9347989 1.6373317 1.0021041 1.8807507 1.4771707 1.8565913 1.5741471 1.5788616 1.5277452 1.8675588 1.5627428 1.8618052 1.1196507 1.1431354 1.1196507 1.1431354 1.2388394 1.0854946 1.0659292 1.1754883 1.1171057 1.0810183 1.0946035 1.2421051 1.2736086 1.2032683 1.2032683 1.1395498 1.2500809 1.2463863 1.1651953 1.1395498 1.2500809 1.2736086 1.4559383 1.4559383 1.4620155 1.4353387 1.5999214 1.3816712 1.4522501 1.4620155 1.3930653 1.4722824 1.3818179 1.3226392 1.4353387 1.4249149 1.5620172 1.4249149 1.5620172 1.4172124 1.8177126 1.6584461 1.6584461 1.4520314 1.4583291 1.4570275 1.3911994 2.1864707 1.5440777 1.3029745 1.4134669 1.7199096 1.6633857 1.4622478 1.3029745 1.5005019 1.5374735 1.5005019 1.4172124 1.8177126 1.6633857 0.9995191 0.9995191 0.9051954 0.9051954 1.0480463 0.8971865 1.1333254 0.8335316 1.0454486 0.9005169 1.0014222 1.0014222 1.1232166 0.9694156 0.9818013 1.0513899 1.2242730 1.0242823 0.8774077 0.9084113 1.3606396 0.9917648 1.0172976 0.9917648 1.2950634 1.1366717 1.0794677 0.6346495 0.9930272 1.4695253 1.5308366 1.4695253 1.5308366 1.5841457 1.9494787 2.2775716 1.7994464 1.5419353 1.5172901 1.5841457 1.5838628 1.5172901 1.3918998 1.9494787 1.9664570 1.4756425 1.5094215 2.1376836 2.1376836 2.1850225 2.3887157 2.1850552 2.0017658 2.0017658 2.3645639 2.6250947 1.9772873 2.0624011 2.1850225 2.3910293 2.1850552 2.2321194 2.3369643 2.3910293 1.3285874 1.3285874 1.1986326 1.3017724 1.2684865 1.5171082 1.3965540 1.3285874 1.3539486 1.3017724 1.2521661 1.2875096 1.4872573 1.3661147 1.5578557 1.5578557 1.2684865 1.2875096 1.4754302 1.4754302 1.3364654 1.4173172 1.3696769 1.5295763 1.3696769 1.7376728 1.3576904 1.3444285 1.3111669 1.4708387 1.3437103 1.4708387 1.3017724 1.3017724 1.2700352 1.2198623 1.4131766 1.3576904 1.3696769 1.2903997 1.3132417 1.2903997 1.3696769 1.7377724 2.6152815 1.6837763 4.3898041 1.9124605 1.7377724 3.0031356 2.7219270 1.7184244 2.0980338 2.0980338 2.2020332 2.0536478 2.7552797 2.1299802 3.9467290 2.1396872 2.2065407 2.2020332 2.2946739 2.1493360 2.1889892 1.9229240 2.5990081 1.9628233 1.1289582 1.1289582 1.3319587 1.3319587 1.4352306 2.4614069 2.4614069 1.3493640 1.3493640 1.9183154 1.9183154 1.8474756 1.6966237 0.8455395 1.9126184 1.6480550 1.6480550 2.0454627 2.0454627 2.8354684 1.4352306 1.7908032 2.8354684 0.0410945 0.0576310 2.4498811 2.4498811 1.4121186 1.6813905 1.3816712 1.5245171 1.6343262 1.4176461 1.7439805 2.1772132 2.3190755 2.1664175 
L_polyphemus_Emx_B2/1-60                  1.9494501 2.1288335 2.3714796 2.4795149 2.2590238 2.4789051 2.3731830 2.3145751 0.1375262 0.1836788 0.0363027 0.0752062 0.0544870 0.0944396 0.0944396 0.0357434 0.0540536 0.0561641 0.0000000 0.0554615 0.0554615 0.1120661 0.1120661 0.0889980 0.0585764 0.0585764 0.0549798 0.0549798 0.0972310 0.0980696 0.0972310 0.0550733 0.0550733 0.1659524 0.0181965 0.0586167 0.0363027 0.0956176 0.0956176 0.1022278 0.0981889 0.0753623 0.4244189 0.4244189 0.0544588 0.2335369 0.2220266 0.1990500 0.1782047 0.1998346 0.3434881 0.3101636 0.0746125 0.0551147 0.0232061 0.0232061 0.2708736 0.2708736 0.0548187 0.3049135 0.2594070 0.3161123 0.2969615 0.2665422 0.2665422 1.1705904 1.1705904 1.1361997 1.0592697 1.2291507 1.1305441 1.0687890 1.0687890 1.1361997 2.4428032 2.0368407 2.0368407 2.1577236 1.9642678 2.0837307 1.9842827 3.1026201 2.1577236 1.9642678 1.5951840 2.0837307 2.3193315 2.2394024 2.3193315 2.2394024 2.2519346 2.3776214 2.3228612 1.8578600 2.1102836 2.1102836 2.2329417 2.2975509 2.2473941 2.2119783 2.7143724 1.9594144 2.3179578 2.1516404 2.2214291 2.1516404 2.2469890 2.1920358 1.1664413 1.1664413 1.2366659 1.2753759 1.3835594 1.1877207 1.2064996 1.2452821 1.6152825 1.1997985 1.2366659 1.2753759 1.2013818 1.2055116 1.2222488 1.3043094 1.5899598 1.9168337 1.5899598 1.9168337 1.6702738 1.6702738 1.6137583 1.7365113 2.0349661 1.7047241 1.0311144 1.8813116 1.5708389 1.9512228 1.6561135 1.6451089 1.6636841 1.9658024 1.6252241 1.9517529 1.1480237 1.1735201 1.1480237 1.1735201 1.2317871 1.1135588 1.1114058 1.1763181 1.1454503 1.0653459 1.1249774 1.2448132 1.2657098 1.2336450 1.2336450 1.1703381 1.2526681 1.2764611 1.1589622 1.1703381 1.2526681 1.2657098 1.3268849 1.3268849 1.3326502 1.4744677 1.4623814 1.2613869 1.3231181 1.3326502 1.2717503 1.3414709 1.2615774 1.2094582 1.4744677 1.3880871 1.4927326 1.3880871 1.4927326 1.3805418 1.7644943 1.6125695 1.6125695 1.4145595 1.4206200 1.3384712 1.3327114 2.2793236 1.4759621 1.2495930 1.3770182 1.6705268 1.6172462 1.4243126 1.2495930 1.4349537 1.4958529 1.4349537 1.3805418 1.7644943 1.6172462 1.0231306 1.0231306 0.9276890 0.9276890 1.0717791 0.9196756 1.0816906 0.8539739 0.9907977 0.9230962 1.0252126 1.0252126 1.1165473 0.9509109 1.0224330 1.0761697 1.2502308 1.0068211 0.9491878 0.9311526 1.3113983 1.0153215 0.9579191 1.0153215 1.2755447 1.1616651 1.0421810 0.8480392 0.9994851 1.5008888 1.5617511 1.5008888 1.5617511 1.5936581 1.9697205 2.2829039 1.8114658 1.5327576 1.5279257 1.5936581 1.5933636 1.5279257 1.4239276 1.9697205 1.9891456 1.5069805 1.5402478 2.1703853 2.1703853 2.2416613 2.4453901 2.1579085 2.1535459 2.1535459 2.2913012 2.5344527 2.0117850 2.0960299 2.2416613 2.4476977 2.1579085 2.2638854 2.2624537 2.4476977 1.4424806 1.3184235 1.2156130 1.4242131 1.3585631 1.4615908 1.5251082 1.3184235 1.3431160 1.4242131 1.3728827 1.4096677 1.5287891 1.3763149 1.5009060 1.5009060 1.3585631 1.4096677 1.5401249 1.5401249 1.3262102 1.5083152 1.3586460 1.6703040 1.3586460 1.8433038 1.3469523 1.4714402 1.3490658 1.4572969 1.3816673 1.4572969 1.4242131 1.4242131 1.3904362 1.3359917 1.4634860 1.3469523 1.3586460 1.4119736 1.4365432 1.4119736 1.3586460 1.8686968 2.6744250 1.8809271 4.6990751 2.0564410 1.8686968 3.2793001 2.9765133 1.8478928 2.1848641 2.1848641 2.2939290 2.0861808 2.7109988 2.2395147 3.3083160 2.2289569 2.2969238 2.2939290 2.2746871 2.1801414 2.3374451 2.0059485 2.6477644 2.0461895 1.1590898 1.1590898 1.3110639 1.3110639 1.4451576 2.6382762 2.6382762 1.2942590 1.2942590 1.8708055 1.8708055 1.9281535 1.6124360 0.8685525 1.8364933 1.5241484 1.5241484 1.8816664 1.8816664 3.0181201 1.4451576 1.7997168 3.0181201 0.0825686 0.0753206 2.3969172 2.3969172 1.4151631 1.5234249 1.2613869 1.4830245 1.6626357 1.4309221 1.5776808 1.9441591 2.0756644 2.1996435 
C_rotundicauda_Emx_C/1-60                 2.1240250 2.2021117 2.4872635 2.3328237 2.0812031 2.2834269 2.1861182 2.1322023 0.1400309 0.1870788 0.0178544 0.0554261 0.0554296 0.0357732 0.0357732 0.0556909 0.0748639 0.0368093 0.0554615 0.0000000 0.0000010 0.0434673 0.0434673 0.0441203 0.0384552 0.0384552 0.0360462 0.0360462 0.0764291 0.0980491 0.0764291 0.0361039 0.0361039 0.1198592 0.0562260 0.0592631 0.0178544 0.0361386 0.0361386 0.0552325 0.0771376 0.0941869 0.3511982 0.3511982 0.0553989 0.2171419 0.1947074 0.1531664 0.1332406 0.1537313 0.2789775 0.2512202 0.0772174 0.0361365 0.0235170 0.0235170 0.2499763 0.2499763 0.0359482 0.2975615 0.2611715 0.2787697 0.2749397 0.2461212 0.2461212 1.1469211 1.1469211 1.1123952 1.0352428 1.2057455 1.1066447 1.0447362 1.0447362 1.1123952 2.3114357 2.0980880 2.0980880 2.2216362 2.0742440 2.2000147 2.0440278 3.1697929 2.2216362 2.0742440 1.6209617 2.2000147 2.2170976 2.1405162 2.2170976 2.1405162 2.2077091 2.4560556 2.3643882 1.7424048 2.1436359 2.1436359 2.1349312 2.1960735 2.2035132 2.1686379 2.5920844 1.8740877 2.2158813 2.0569601 2.2606875 2.0569601 2.2031207 2.2621123 1.1820847 1.1820847 1.2069255 1.2439766 1.3307544 1.1802332 1.2222587 1.1383205 1.5492816 1.2740477 1.2069255 1.2439766 1.2273993 1.2214281 1.1931467 1.2724570 1.5557162 1.8468465 1.5557162 1.8468465 1.5975070 1.5975070 1.5793260 1.8601323 1.9189292 1.6300312 1.0130272 1.8664140 1.4738708 1.9167556 1.5684717 1.5730797 1.5232515 1.8223280 1.5573946 1.8168131 1.1157249 1.1386652 1.1157249 1.1386652 1.1959806 1.0443066 1.0798701 1.1414300 1.1132402 1.0778622 1.0912163 1.2353756 1.2287164 1.1973997 1.1973997 1.1351485 1.2431868 1.2395431 1.1208412 1.1351485 1.2431868 1.2287164 1.4132196 1.4132196 1.4191149 1.3939478 1.5503524 1.3427220 1.4095241 1.4191149 1.3536480 1.4287701 1.3428844 1.2867264 1.3939478 1.4364414 1.5729610 1.4364414 1.5729610 1.4288225 1.7950279 1.6684530 1.6684530 1.4632943 1.4695624 1.3853752 1.4030554 2.1924800 1.5551371 1.3152480 1.4250715 1.7296078 1.6733671 1.4734822 1.3152480 1.5118604 1.5484764 1.5118604 1.4288225 1.7950279 1.6733671 1.0316737 1.0316737 0.9359631 0.9359631 1.0504588 0.9279550 1.1374435 0.8512584 1.0123061 0.9314084 1.0338220 1.0338220 1.1053662 0.9765439 1.0571779 1.0850289 1.2250147 1.0153196 0.8919747 0.9395236 1.3435865 1.0238599 1.0085209 1.0238599 1.2789822 1.1382388 1.0887099 0.6789352 0.9701156 1.5241445 1.5869291 1.5241445 1.5869291 1.6442771 2.0141366 2.2115778 1.8606884 1.5978509 1.5757171 1.6442771 1.6438859 1.5757171 1.4448642 2.0141366 1.9161985 1.5304435 1.5645498 2.1450073 2.1450073 2.2162259 2.4196552 2.1916875 2.1282501 2.1282501 2.3686993 2.6250528 1.9865684 2.0706844 2.2162259 2.4219608 2.1916875 2.2382281 2.3415843 2.4219608 1.4052522 1.2846756 1.2904609 1.3884876 1.3553566 1.5461689 1.4084210 1.2846756 1.3086505 1.3884876 1.3376564 1.3740397 1.4815743 1.4572264 1.5869395 1.5869395 1.3553566 1.3740397 1.5300063 1.5300063 1.2926133 1.3921266 1.3244415 1.5407445 1.3244415 1.6986599 1.3130057 1.4343596 1.3458706 1.4211224 1.3784862 1.4211224 1.3884876 1.3884876 1.3553413 1.3022192 1.5076372 1.3130057 1.3244415 1.3765065 1.4005614 1.3765065 1.3244415 1.7588036 2.6362751 1.7607336 4.5037353 2.0492666 1.7588036 3.1898994 2.8296461 1.7394216 1.9090987 1.9090987 2.1413147 2.0002183 2.7003868 1.9348905 3.5489923 1.9430744 2.0035329 2.1413147 2.1918133 1.9046998 2.1291471 1.7522583 2.5526750 1.7889299 1.1248417 1.1248417 1.4208792 1.4208792 1.5284093 2.3980540 2.3980540 1.3613702 1.3613702 1.9267770 1.9267770 1.8420486 1.6875585 0.8770351 1.8960083 1.5286941 1.5286941 1.9253527 1.9253527 2.7118924 1.5284093 1.7997273 2.7118924 0.0611092 0.0766658 2.3473310 2.3473310 1.2956607 1.6457281 1.3427220 1.5357031 1.6270882 1.4269137 1.6092949 1.9976367 2.1257010 2.1747531 
T_tridentatus_Emx_C/1-60                  2.1240250 2.2021117 2.4872635 2.3328237 2.0812031 2.2834269 2.1861182 2.1322023 0.1400309 0.1870788 0.0178544 0.0554261 0.0554296 0.0357732 0.0357732 0.0556909 0.0748639 0.0368093 0.0554615 0.0000010 0.0000000 0.0434673 0.0434673 0.0441203 0.0384552 0.0384552 0.0360462 0.0360462 0.0764291 0.0980491 0.0764291 0.0361039 0.0361039 0.1198592 0.0562260 0.0592631 0.0178544 0.0361386 0.0361386 0.0552325 0.0771376 0.0941869 0.3511982 0.3511982 0.0553989 0.2171419 0.1947074 0.1531664 0.1332406 0.1537313 0.2789775 0.2512202 0.0772174 0.0361365 0.0235170 0.0235170 0.2499763 0.2499763 0.0359482 0.2975615 0.2611715 0.2787697 0.2749397 0.2461212 0.2461212 1.1469211 1.1469211 1.1123952 1.0352428 1.2057455 1.1066447 1.0447362 1.0447362 1.1123952 2.3114357 2.0980880 2.0980880 2.2216362 2.0742440 2.2000147 2.0440278 3.1697929 2.2216362 2.0742440 1.6209617 2.2000147 2.2170976 2.1405162 2.2170976 2.1405162 2.2077091 2.4560556 2.3643882 1.7424048 2.1436359 2.1436359 2.1349312 2.1960735 2.2035132 2.1686379 2.5920844 1.8740877 2.2158813 2.0569601 2.2606875 2.0569601 2.2031207 2.2621123 1.1820847 1.1820847 1.2069255 1.2439766 1.3307544 1.1802332 1.2222587 1.1383205 1.5492816 1.2740477 1.2069255 1.2439766 1.2273993 1.2214281 1.1931467 1.2724570 1.5557162 1.8468465 1.5557162 1.8468465 1.5975070 1.5975070 1.5793260 1.8601323 1.9189292 1.6300312 1.0130272 1.8664140 1.4738708 1.9167556 1.5684717 1.5730797 1.5232515 1.8223280 1.5573946 1.8168131 1.1157249 1.1386652 1.1157249 1.1386652 1.1959806 1.0443066 1.0798701 1.1414300 1.1132402 1.0778622 1.0912163 1.2353756 1.2287164 1.1973997 1.1973997 1.1351485 1.2431868 1.2395431 1.1208412 1.1351485 1.2431868 1.2287164 1.4132196 1.4132196 1.4191149 1.3939478 1.5503524 1.3427220 1.4095241 1.4191149 1.3536480 1.4287701 1.3428844 1.2867264 1.3939478 1.4364414 1.5729610 1.4364414 1.5729610 1.4288225 1.7950279 1.6684530 1.6684530 1.4632943 1.4695624 1.3853752 1.4030554 2.1924800 1.5551371 1.3152480 1.4250715 1.7296078 1.6733671 1.4734822 1.3152480 1.5118604 1.5484764 1.5118604 1.4288225 1.7950279 1.6733671 1.0316737 1.0316737 0.9359631 0.9359631 1.0504588 0.9279550 1.1374435 0.8512584 1.0123061 0.9314084 1.0338220 1.0338220 1.1053662 0.9765439 1.0571779 1.0850289 1.2250147 1.0153196 0.8919747 0.9395236 1.3435865 1.0238599 1.0085209 1.0238599 1.2789822 1.1382388 1.0887099 0.6789352 0.9701156 1.5241445 1.5869291 1.5241445 1.5869291 1.6442771 2.0141366 2.2115778 1.8606884 1.5978509 1.5757171 1.6442771 1.6438859 1.5757171 1.4448642 2.0141366 1.9161985 1.5304435 1.5645498 2.1450073 2.1450073 2.2162259 2.4196552 2.1916875 2.1282501 2.1282501 2.3686993 2.6250528 1.9865684 2.0706844 2.2162259 2.4219608 2.1916875 2.2382281 2.3415843 2.4219608 1.4052522 1.2846756 1.2904609 1.3884876 1.3553566 1.5461689 1.4084210 1.2846756 1.3086505 1.3884876 1.3376564 1.3740397 1.4815743 1.4572264 1.5869395 1.5869395 1.3553566 1.3740397 1.5300063 1.5300063 1.2926133 1.3921266 1.3244415 1.5407445 1.3244415 1.6986599 1.3130057 1.4343596 1.3458706 1.4211224 1.3784862 1.4211224 1.3884876 1.3884876 1.3553413 1.3022192 1.5076372 1.3130057 1.3244415 1.3765065 1.4005614 1.3765065 1.3244415 1.7588036 2.6362751 1.7607336 4.5037353 2.0492666 1.7588036 3.1898994 2.8296461 1.7394216 1.9090987 1.9090987 2.1413147 2.0002183 2.7003868 1.9348905 3.5489923 1.9430744 2.0035329 2.1413147 2.1918133 1.9046998 2.1291471 1.7522583 2.5526750 1.7889299 1.1248417 1.1248417 1.4208792 1.4208792 1.5284093 2.3980540 2.3980540 1.3613702 1.3613702 1.9267770 1.9267770 1.8420486 1.6875585 0.8770351 1.8960083 1.5286941 1.5286941 1.9253527 1.9253527 2.7118924 1.5284093 1.7997273 2.7118924 0.0611092 0.0766658 2.3473310 2.3473310 1.2956607 1.6457281 1.3427220 1.5357031 1.6270882 1.4269137 1.6092949 1.9976367 2.1257010 2.1747531 
C_rotundicauda_Emx_D/1-60                 2.3842543 2.4995764 2.8249439 2.3387836 2.0822419 2.2835526 2.1866943 2.1330194 0.1861807 0.2331666 0.0659306 0.1119492 0.1120702 0.0870777 0.0870777 0.1125829 0.1350484 0.0900172 0.1120661 0.0434673 0.0434673 0.0000000 0.0000010 0.0000010 0.0413166 0.0413166 0.0673968 0.0673968 0.1084857 0.1330747 0.1084857 0.0880253 0.0880253 0.1903902 0.0931336 0.0633416 0.0659306 0.0882638 0.0882638 0.1115164 0.1091903 0.1274761 0.3382784 0.3382784 0.0832883 0.2382802 0.2434607 0.1609704 0.1697407 0.1926613 0.2834062 0.2556716 0.1058472 0.0880733 0.0561961 0.0561961 0.3341613 0.3341613 0.0590178 0.3730912 0.3482490 0.3372604 0.3319126 0.3284713 0.3284713 1.2495349 1.2495349 1.2129403 1.1312579 1.2597372 1.2072256 1.1414763 1.1414763 1.2129403 2.3057516 1.9596060 1.9596060 2.0980873 1.9374933 2.0552607 1.9095313 2.9024866 2.0980873 1.9374933 1.5037809 2.0552607 2.0449395 1.9999842 2.0449395 1.9999842 2.0352787 2.2585152 2.2802927 1.5599094 1.9040681 1.9040681 1.9582315 1.9597523 2.1821992 2.0009583 2.7367932 1.8229973 2.0439831 1.9086737 2.0832094 1.9086737 2.0322429 2.0841364 1.2651040 1.2651040 1.2910434 1.3315327 1.4226080 1.3500033 1.3068587 1.2073690 1.6542282 1.3622829 1.2910434 1.3315327 1.3987690 1.3067749 1.2759302 1.3603854 1.4542416 2.2051588 1.4542416 2.2051588 1.4969783 1.4969783 1.4997155 1.9813545 2.1995800 1.5228013 1.2862403 2.1405235 1.3994984 2.1270478 1.4658032 1.4703044 1.4466684 2.1834723 1.7136125 2.1771132 1.2159786 1.2407682 1.2159786 1.2407682 1.3004169 1.1408425 1.1780150 1.2435805 1.2132270 1.1784711 1.1904124 1.2937484 1.2463890 1.2150770 1.2150770 1.2372927 1.3015191 1.2570503 1.1403098 1.2372927 1.3015191 1.2463890 1.4329271 1.4329271 1.4387918 1.5061764 1.5704552 1.3620320 1.4293018 1.4387918 1.3729702 1.4893171 1.3621840 1.3056413 1.5061764 1.3240992 1.4453393 1.3240992 1.4453393 1.3167739 1.6450066 1.5341285 1.5341285 1.3496347 1.3553918 1.2771415 1.2923106 2.0161372 1.4293647 1.3687712 1.3136026 1.5861426 1.5383566 1.3587199 1.3687712 1.3900490 1.4244045 1.3900490 1.3167739 1.6450066 1.5383566 1.0783595 1.0783595 0.9539072 0.9539072 1.0632062 1.0137481 1.1414956 0.8878322 1.0708142 0.9494451 1.0381034 1.0381034 1.1241883 1.1886734 1.2830665 1.1043176 1.2413421 1.0337488 0.8412837 0.9576894 1.4567764 1.0703177 1.0127795 1.0703177 1.1768594 1.1528962 1.5213817 0.9819346 1.0640099 1.5271236 1.5924178 1.5271236 1.5924178 1.6495064 2.0147920 2.2165411 1.8633443 1.6613131 1.5786784 1.6495064 1.6491108 1.5786784 1.4514014 2.0147920 1.9181578 1.5505352 1.5673895 2.2975315 2.2975315 2.3732346 2.4125462 2.3454785 2.2793607 2.2793607 2.8597650 2.6927278 2.1298409 2.2190249 2.3732346 2.4148166 2.3454785 2.3979530 2.5086731 2.4148166 1.6748126 1.5275271 1.5629475 1.6466069 1.6155747 1.7489741 1.6659773 1.5275271 1.5566062 1.6466069 1.5925891 1.6313209 1.7606210 1.6511690 1.7929705 1.7929705 1.6155747 1.6313209 1.5880811 1.5880811 1.5343122 1.6486992 1.5708390 1.8244631 1.5708390 1.7559089 1.5575293 1.7023387 1.6023385 1.5798111 1.6386803 1.5798111 1.6466069 1.6466069 1.6085759 1.5453455 1.7964107 1.5575293 1.5708390 1.6327348 1.6605622 1.6327348 1.5708390 1.6913842 2.6983075 2.0893962 4.7300332 2.3372220 1.6913842 3.3654235 3.1046529 1.6729598 1.9794034 1.9794034 1.9416639 1.7421180 2.6887220 1.9562391 3.7095337 2.0137481 1.8312898 1.9416639 2.3609814 1.7432024 1.8518835 1.8918277 2.7497488 1.9299178 1.2251909 1.2251909 1.6097184 1.6097184 1.7276006 2.4007165 2.4007165 1.2794324 1.2794324 1.9631270 1.9631270 1.8501381 1.8044018 0.8814969 2.1469891 1.3486899 1.3486899 2.0431074 2.0431074 2.7093902 1.7276006 1.8493278 2.7093902 0.1232177 0.1388558 2.5367907 2.5367907 1.4047904 1.9673390 1.3620320 1.4117226 1.5437701 1.7049049 1.7338536 2.0183839 2.1462739 2.5096660 
L_polyphemus_Emx_D/1-60                   2.3842543 2.4995764 2.8249439 2.3387836 2.0822419 2.2835526 2.1866943 2.1330194 0.1861807 0.2331666 0.0659306 0.1119492 0.1120702 0.0870777 0.0870777 0.1125829 0.1350484 0.0900172 0.1120661 0.0434673 0.0434673 0.0000010 0.0000000 0.0000010 0.0413166 0.0413166 0.0673968 0.0673968 0.1084857 0.1330747 0.1084857 0.0880253 0.0880253 0.1903902 0.0931336 0.0633416 0.0659306 0.0882638 0.0882638 0.1115164 0.1091903 0.1274761 0.3382784 0.3382784 0.0832883 0.2382802 0.2434607 0.1609704 0.1697407 0.1926613 0.2834062 0.2556716 0.1058472 0.0880733 0.0561961 0.0561961 0.3341613 0.3341613 0.0590178 0.3730912 0.3482490 0.3372604 0.3319126 0.3284713 0.3284713 1.2495349 1.2495349 1.2129403 1.1312579 1.2597372 1.2072256 1.1414763 1.1414763 1.2129403 2.3057516 1.9596060 1.9596060 2.0980873 1.9374933 2.0552607 1.9095313 2.9024866 2.0980873 1.9374933 1.5037809 2.0552607 2.0449395 1.9999842 2.0449395 1.9999842 2.0352787 2.2585152 2.2802927 1.5599094 1.9040681 1.9040681 1.9582315 1.9597523 2.1821992 2.0009583 2.7367932 1.8229973 2.0439831 1.9086737 2.0832094 1.9086737 2.0322429 2.0841364 1.2651040 1.2651040 1.2910434 1.3315327 1.4226080 1.3500033 1.3068587 1.2073690 1.6542282 1.3622829 1.2910434 1.3315327 1.3987690 1.3067749 1.2759302 1.3603854 1.4542416 2.2051588 1.4542416 2.2051588 1.4969783 1.4969783 1.4997155 1.9813545 2.1995800 1.5228013 1.2862403 2.1405235 1.3994984 2.1270478 1.4658032 1.4703044 1.4466684 2.1834723 1.7136125 2.1771132 1.2159786 1.2407682 1.2159786 1.2407682 1.3004169 1.1408425 1.1780150 1.2435805 1.2132270 1.1784711 1.1904124 1.2937484 1.2463890 1.2150770 1.2150770 1.2372927 1.3015191 1.2570503 1.1403098 1.2372927 1.3015191 1.2463890 1.4329271 1.4329271 1.4387918 1.5061764 1.5704552 1.3620320 1.4293018 1.4387918 1.3729702 1.4893171 1.3621840 1.3056413 1.5061764 1.3240992 1.4453393 1.3240992 1.4453393 1.3167739 1.6450066 1.5341285 1.5341285 1.3496347 1.3553918 1.2771415 1.2923106 2.0161372 1.4293647 1.3687712 1.3136026 1.5861426 1.5383566 1.3587199 1.3687712 1.3900490 1.4244045 1.3900490 1.3167739 1.6450066 1.5383566 1.0783595 1.0783595 0.9539072 0.9539072 1.0632062 1.0137481 1.1414956 0.8878322 1.0708142 0.9494451 1.0381034 1.0381034 1.1241883 1.1886734 1.2830665 1.1043176 1.2413421 1.0337488 0.8412837 0.9576894 1.4567764 1.0703177 1.0127795 1.0703177 1.1768594 1.1528962 1.5213817 0.9819346 1.0640099 1.5271236 1.5924178 1.5271236 1.5924178 1.6495064 2.0147920 2.2165411 1.8633443 1.6613131 1.5786784 1.6495064 1.6491108 1.5786784 1.4514014 2.0147920 1.9181578 1.5505352 1.5673895 2.2975315 2.2975315 2.3732346 2.4125462 2.3454785 2.2793607 2.2793607 2.8597650 2.6927278 2.1298409 2.2190249 2.3732346 2.4148166 2.3454785 2.3979530 2.5086731 2.4148166 1.6748126 1.5275271 1.5629475 1.6466069 1.6155747 1.7489741 1.6659773 1.5275271 1.5566062 1.6466069 1.5925891 1.6313209 1.7606210 1.6511690 1.7929705 1.7929705 1.6155747 1.6313209 1.5880811 1.5880811 1.5343122 1.6486992 1.5708390 1.8244631 1.5708390 1.7559089 1.5575293 1.7023387 1.6023385 1.5798111 1.6386803 1.5798111 1.6466069 1.6466069 1.6085759 1.5453455 1.7964107 1.5575293 1.5708390 1.6327348 1.6605622 1.6327348 1.5708390 1.6913842 2.6983075 2.0893962 4.7300332 2.3372220 1.6913842 3.3654235 3.1046529 1.6729598 1.9794034 1.9794034 1.9416639 1.7421180 2.6887220 1.9562391 3.7095337 2.0137481 1.8312898 1.9416639 2.3609814 1.7432024 1.8518835 1.8918277 2.7497488 1.9299178 1.2251909 1.2251909 1.6097184 1.6097184 1.7276006 2.4007165 2.4007165 1.2794324 1.2794324 1.9631270 1.9631270 1.8501381 1.8044018 0.8814969 2.1469891 1.3486899 1.3486899 2.0431074 2.0431074 2.7093902 1.7276006 1.8493278 2.7093902 0.1232177 0.1388558 2.5367907 2.5367907 1.4047904 1.9673390 1.3620320 1.4117226 1.5437701 1.7049049 1.7338536 2.0183839 2.1462739 2.5096660 
T_tridentatus_Emx_D/1-59                  2.1980314 2.3546668 2.6013269 2.3475711 2.1682042 2.3823299 2.2792783 2.2222151 0.1629137 0.2093055 0.0669306 0.1136864 0.0899517 0.0883877 0.0883877 0.0894122 0.1116224 0.0914158 0.0889980 0.0441203 0.0441203 0.0000010 0.0000010 0.0000000 0.0419092 0.0419092 0.0684435 0.0684435 0.1101301 0.1351431 0.1101301 0.0893638 0.0893638 0.1935358 0.0931336 0.0633416 0.0669306 0.0896132 0.0896132 0.1132410 0.1108908 0.1293801 0.3449175 0.3449175 0.0623714 0.2382802 0.2171897 0.1633444 0.1723553 0.1956622 0.2882506 0.2599770 0.0819508 0.0894122 0.0561961 0.0561961 0.2933675 0.2933675 0.0598398 0.3730912 0.3063518 0.2959472 0.2909309 0.2884941 0.2884941 1.2071618 1.2071618 1.1711995 1.0909000 1.2167865 1.1654156 1.1008829 1.1008829 1.1711995 2.1932216 1.8459765 1.8459765 1.9779720 1.8248481 1.9383730 1.7981229 2.9024866 1.9779720 1.8248481 1.5037809 1.9383730 2.0467213 2.0008560 2.0467213 2.0008560 2.0368726 2.1702243 2.2425304 1.5497916 1.9040681 1.9040681 1.9582613 1.9598125 2.1869549 2.0018400 2.7563630 1.8204347 2.0457434 1.9077340 2.0467213 1.9077340 2.0337626 2.0018400 1.2337151 1.2337151 1.2596826 1.2995727 1.3018649 1.3178046 1.2755907 1.1755880 1.5579938 1.3305717 1.2596826 1.2995727 1.3669658 1.2752403 1.2448059 1.3287577 1.4456589 2.2104167 1.4456589 2.2104167 1.4890409 1.4890409 1.4918796 1.8700761 2.2048220 1.5152700 1.1804685 2.0553133 1.4434072 2.1305642 1.4573752 1.4619672 1.4379790 2.1883329 1.6432601 2.1818319 1.1447032 1.1278549 1.1447032 1.1278549 1.1840246 1.0391369 1.1088255 1.1305645 1.1421855 1.0740372 1.0814839 1.1837965 1.1322508 1.1035264 1.1035264 1.1278549 1.1914320 1.1431264 1.0240333 1.1278549 1.1914320 1.1322508 1.3691449 1.3691449 1.3750489 1.4983114 1.5245211 1.3002821 1.3653492 1.3750489 1.3110703 1.4245930 1.3004635 1.2456542 1.4983114 1.2388737 1.3793065 1.2388737 1.3793065 1.2315339 1.5446033 1.4405840 1.4405840 1.2642740 1.2700127 1.1935654 1.2315339 2.0161372 1.3639493 1.3053218 1.2286998 1.4879922 1.4444632 1.2730064 1.3053218 1.3257628 1.3342760 1.3257628 1.2315339 1.5446033 1.4444632 1.0202052 1.0202052 0.8991953 0.8991953 1.0052645 0.9579119 1.0826616 0.8878322 1.0708142 0.8945081 0.9804091 0.9804091 1.0657090 1.1557687 1.2497846 1.0445171 1.1787857 0.9770530 0.7992807 0.9023448 1.4114312 1.0122451 0.9562976 1.0122451 1.1457587 1.0922574 1.4594112 1.0306268 0.9996111 1.4611627 1.5244591 1.4611627 1.5244591 1.6495064 1.8494160 2.0275514 1.6979489 1.5921034 1.5786784 1.6495064 1.6491108 1.5786784 1.3884029 1.8494160 1.7575474 1.4840365 1.5004331 2.1674916 2.1674916 2.2393684 2.2769780 2.1674916 2.1505299 2.1505299 2.6400303 2.5414626 2.0078561 2.0925905 2.2393684 2.2791695 2.1674916 2.2617783 2.3663592 2.2791695 1.7349406 1.5790042 1.5629475 1.7035362 1.6727572 1.7145426 1.7231355 1.5790042 1.6096005 1.7035362 1.6480568 1.6877864 1.8243141 1.6169547 1.7585830 1.7585830 1.6727572 1.6877864 1.5815297 1.5815297 1.5856247 1.7052986 1.6238052 1.8909147 1.6238052 1.8184462 1.6098799 1.7623993 1.6580483 1.6332707 1.6958930 1.6332707 1.7035362 1.7035362 1.6637314 1.5971880 1.6944342 1.6098799 1.6238052 1.6890126 1.7181473 1.6890126 1.6238052 1.6191671 2.7170515 2.1726764 4.7300332 2.3457119 1.6191671 3.2891610 3.1369898 1.6013736 2.0559200 2.0559200 2.0173074 1.8061614 2.6224706 2.0325837 3.7095337 2.0928723 1.8992955 2.0173074 2.4623144 1.8058264 1.9223169 1.9641937 2.6838096 2.0039283 1.1144232 1.1144232 1.5758104 1.5758104 1.6935503 2.5076880 2.5076880 1.1902601 1.1902601 1.8491147 1.8491147 1.7992591 1.7287714 0.8253247 2.0226966 1.3167297 1.3167297 1.9893347 1.9893347 2.8354407 1.6935503 1.8143039 2.8354407 0.1252624 0.1160668 2.3860116 2.3860116 1.4500212 1.8602785 1.3002821 1.3211226 1.5365398 1.6180466 1.6862320 1.9391224 2.0919513 2.4108893 
C_rotundicauda_Emx_E/1-60                 2.1844388 2.2658557 2.5594700 2.2250511 1.9893709 2.1797564 2.0882348 2.0374138 0.1472554 0.1963506 0.0189119 0.0585365 0.0585433 0.0782902 0.0782902 0.0588307 0.0789468 0.0389562 0.0585764 0.0384552 0.0384552 0.0413166 0.0413166 0.0419092 0.0000000 0.0000010 0.0192588 0.0192588 0.0566765 0.0775762 0.0566765 0.0381711 0.0381711 0.1739266 0.0400917 0.0181326 0.0189119 0.0792574 0.0792574 0.0852547 0.0814555 0.0745145 0.4047648 0.4047648 0.0585041 0.2187290 0.2578662 0.1549593 0.1630919 0.1849149 0.2796271 0.2491689 0.0815515 0.0382066 0.0000010 0.0000010 0.2932849 0.2932849 0.0379960 0.3182062 0.3063772 0.3258086 0.3208523 0.2883737 0.2883737 1.1106922 1.1106922 1.0773998 1.0029866 1.1673738 1.0717644 1.0120778 1.0120778 1.0773998 2.3544567 2.0534652 2.0534652 2.1734477 2.0302441 2.1530782 2.0008382 3.1078147 2.1734477 2.0302441 1.5839574 2.1530782 2.2419228 2.0951151 2.2419228 2.0951151 2.2326642 2.4822010 2.3899927 1.7752824 2.1127292 2.1127292 2.1458440 2.1492581 2.2282961 2.1932920 2.6185555 1.9992651 2.2406796 2.0927954 2.2858650 2.0927954 2.2278982 2.2873433 1.1562493 1.1562493 1.2252162 1.2629957 1.3505509 1.1986196 1.1957250 1.2335134 1.4997114 1.2931716 1.2252162 1.2629957 1.2459308 1.1946409 1.2111399 1.2915180 1.5248366 1.9961721 1.5248366 1.9961721 1.5658531 1.5658531 1.5481153 1.8201994 1.9530762 1.5974669 1.0416592 1.8999992 1.4444730 1.9577890 1.5372431 1.5418232 1.4931148 1.9727526 1.5852392 1.9668813 1.0923705 1.1145569 1.0923705 1.1145569 1.1704230 1.0764204 1.0575288 1.1172541 1.0899795 1.0550723 1.0684884 1.2086416 1.2018968 1.1715448 1.1715448 1.1110734 1.2163205 1.2126409 1.0948239 1.1110734 1.2163205 1.2018968 1.3596175 1.3596175 1.3653932 1.3415207 1.4903566 1.2926406 1.3558888 1.3653932 1.3031546 1.3744689 1.2928208 1.2395088 1.3415207 1.4056923 1.5370728 1.4056923 1.5370728 1.3981962 1.7815977 1.6300425 1.6300425 1.4320286 1.4380937 1.3560263 1.3729344 2.2069295 1.5198750 1.2877376 1.3946253 1.6881770 1.6347310 1.4418277 1.2877376 1.4779842 1.5137466 1.4779842 1.3981962 1.7815977 1.6347310 0.9933633 0.9933633 0.9018388 0.9018388 1.0405416 0.8940502 1.0950953 0.8562609 0.9939097 0.8972775 0.9951728 0.9951728 1.0641455 1.0468574 1.0877300 1.0434799 1.2110335 0.9777830 0.8970170 0.9049337 1.2913156 0.9858348 0.9713616 0.9858348 1.2309051 1.1263059 1.2236185 0.7877554 0.9306945 1.4106199 1.4673408 1.4106199 1.4673408 1.5134858 1.8515915 2.1527653 1.7153195 1.4781818 1.4520448 1.5134858 1.5133531 1.4520448 1.3383753 1.8515915 1.8679840 1.4162603 1.4480272 1.9605761 1.9605761 2.0252868 2.2078045 2.0047319 1.9458239 1.9458239 2.4357664 2.3907245 1.8165252 1.8928801 2.0252868 2.2099648 2.0047319 2.0437742 2.1360271 2.2099648 1.4270232 1.3039623 1.3120557 1.4093624 1.3762265 1.4977109 1.5093905 1.3039623 1.3285059 1.4093624 1.3580898 1.3948300 1.5040290 1.4112767 1.5374206 1.5374206 1.3762265 1.3948300 1.5570286 1.5570286 1.3118676 1.4926947 1.3442275 1.6521264 1.3442275 1.8213077 1.3325831 1.4560492 1.3665352 1.4422817 1.3995092 1.4422817 1.4093624 1.4093624 1.3757690 1.3216348 1.5358204 1.3325831 1.3442275 1.3972075 1.4216018 1.3972075 1.3442275 1.8861622 2.8808227 1.8599108 4.5334373 2.0719512 1.8861622 3.4252511 2.9782036 1.8653036 1.9560109 1.9560109 2.0458935 1.9136583 2.5766383 1.9829394 3.5738373 1.9913301 2.0524461 2.0458935 2.1328973 1.9516132 2.0348197 1.7968245 2.4404840 1.8338349 1.1013166 1.1013166 1.3762877 1.3762877 1.4808156 2.2863130 2.2863130 1.2746057 1.2746057 2.0573974 2.0573974 1.7962825 1.7106489 0.8438002 1.9504658 1.4111015 1.4111015 1.9839395 1.9839395 2.5824396 1.4808156 1.7929560 2.5824396 0.0647869 0.0809396 2.2365094 2.2365094 1.3315268 1.7739499 1.2926406 1.5010921 1.5945134 1.5179427 1.5855848 1.9607395 2.0845013 2.3537875 
T_tridentatus_Emx_E/1-60                  2.1844388 2.2658557 2.5594700 2.2250511 1.9893709 2.1797564 2.0882348 2.0374138 0.1472554 0.1963506 0.0189119 0.0585365 0.0585433 0.0782902 0.0782902 0.0588307 0.0789468 0.0389562 0.0585764 0.0384552 0.0384552 0.0413166 0.0413166 0.0419092 0.0000010 0.0000000 0.0192588 0.0192588 0.0566765 0.0775762 0.0566765 0.0381711 0.0381711 0.1739266 0.0400917 0.0181326 0.0189119 0.0792574 0.0792574 0.0852547 0.0814555 0.0745145 0.4047648 0.4047648 0.0585041 0.2187290 0.2578662 0.1549593 0.1630919 0.1849149 0.2796271 0.2491689 0.0815515 0.0382066 0.0000010 0.0000010 0.2932849 0.2932849 0.0379960 0.3182062 0.3063772 0.3258086 0.3208523 0.2883737 0.2883737 1.1106922 1.1106922 1.0773998 1.0029866 1.1673738 1.0717644 1.0120778 1.0120778 1.0773998 2.3544567 2.0534652 2.0534652 2.1734477 2.0302441 2.1530782 2.0008382 3.1078147 2.1734477 2.0302441 1.5839574 2.1530782 2.2419228 2.0951151 2.2419228 2.0951151 2.2326642 2.4822010 2.3899927 1.7752824 2.1127292 2.1127292 2.1458440 2.1492581 2.2282961 2.1932920 2.6185555 1.9992651 2.2406796 2.0927954 2.2858650 2.0927954 2.2278982 2.2873433 1.1562493 1.1562493 1.2252162 1.2629957 1.3505509 1.1986196 1.1957250 1.2335134 1.4997114 1.2931716 1.2252162 1.2629957 1.2459308 1.1946409 1.2111399 1.2915180 1.5248366 1.9961721 1.5248366 1.9961721 1.5658531 1.5658531 1.5481153 1.8201994 1.9530762 1.5974669 1.0416592 1.8999992 1.4444730 1.9577890 1.5372431 1.5418232 1.4931148 1.9727526 1.5852392 1.9668813 1.0923705 1.1145569 1.0923705 1.1145569 1.1704230 1.0764204 1.0575288 1.1172541 1.0899795 1.0550723 1.0684884 1.2086416 1.2018968 1.1715448 1.1715448 1.1110734 1.2163205 1.2126409 1.0948239 1.1110734 1.2163205 1.2018968 1.3596175 1.3596175 1.3653932 1.3415207 1.4903566 1.2926406 1.3558888 1.3653932 1.3031546 1.3744689 1.2928208 1.2395088 1.3415207 1.4056923 1.5370728 1.4056923 1.5370728 1.3981962 1.7815977 1.6300425 1.6300425 1.4320286 1.4380937 1.3560263 1.3729344 2.2069295 1.5198750 1.2877376 1.3946253 1.6881770 1.6347310 1.4418277 1.2877376 1.4779842 1.5137466 1.4779842 1.3981962 1.7815977 1.6347310 0.9933633 0.9933633 0.9018388 0.9018388 1.0405416 0.8940502 1.0950953 0.8562609 0.9939097 0.8972775 0.9951728 0.9951728 1.0641455 1.0468574 1.0877300 1.0434799 1.2110335 0.9777830 0.8970170 0.9049337 1.2913156 0.9858348 0.9713616 0.9858348 1.2309051 1.1263059 1.2236185 0.7877554 0.9306945 1.4106199 1.4673408 1.4106199 1.4673408 1.5134858 1.8515915 2.1527653 1.7153195 1.4781818 1.4520448 1.5134858 1.5133531 1.4520448 1.3383753 1.8515915 1.8679840 1.4162603 1.4480272 1.9605761 1.9605761 2.0252868 2.2078045 2.0047319 1.9458239 1.9458239 2.4357664 2.3907245 1.8165252 1.8928801 2.0252868 2.2099648 2.0047319 2.0437742 2.1360271 2.2099648 1.4270232 1.3039623 1.3120557 1.4093624 1.3762265 1.4977109 1.5093905 1.3039623 1.3285059 1.4093624 1.3580898 1.3948300 1.5040290 1.4112767 1.5374206 1.5374206 1.3762265 1.3948300 1.5570286 1.5570286 1.3118676 1.4926947 1.3442275 1.6521264 1.3442275 1.8213077 1.3325831 1.4560492 1.3665352 1.4422817 1.3995092 1.4422817 1.4093624 1.4093624 1.3757690 1.3216348 1.5358204 1.3325831 1.3442275 1.3972075 1.4216018 1.3972075 1.3442275 1.8861622 2.8808227 1.8599108 4.5334373 2.0719512 1.8861622 3.4252511 2.9782036 1.8653036 1.9560109 1.9560109 2.0458935 1.9136583 2.5766383 1.9829394 3.5738373 1.9913301 2.0524461 2.0458935 2.1328973 1.9516132 2.0348197 1.7968245 2.4404840 1.8338349 1.1013166 1.1013166 1.3762877 1.3762877 1.4808156 2.2863130 2.2863130 1.2746057 1.2746057 2.0573974 2.0573974 1.7962825 1.7106489 0.8438002 1.9504658 1.4111015 1.4111015 1.9839395 1.9839395 2.5824396 1.4808156 1.7929560 2.5824396 0.0647869 0.0809396 2.2365094 2.2365094 1.3315268 1.7739499 1.2926406 1.5010921 1.5945134 1.5179427 1.5855848 1.9607395 2.0845013 2.3537875 
C_rotundicauda_Emx_F/1-60                 2.0762078 2.1519093 2.4315795 2.3964473 2.1379028 2.3450848 2.2454826 2.1902383 0.1387866 0.1854202 0.0177015 0.0549452 0.0549482 0.0736364 0.0736364 0.0552044 0.0742132 0.0364888 0.0549798 0.0360462 0.0360462 0.0673968 0.0673968 0.0684435 0.0192588 0.0192588 0.0000000 0.0000010 0.0583850 0.0799409 0.0583850 0.0357954 0.0357954 0.1640490 0.0182301 0.0395972 0.0177015 0.0744893 0.0744893 0.0799243 0.0764474 0.0767032 0.3827089 0.3827089 0.0549188 0.2187290 0.2438187 0.1594318 0.1542052 0.1750704 0.2971218 0.2647934 0.0765247 0.0358275 0.0000010 0.0000010 0.2714294 0.2714294 0.0356416 0.3182062 0.2836089 0.3021559 0.2977686 0.2670497 0.2670497 1.1832504 1.1832504 1.1473952 1.0672670 1.2443325 1.1415388 1.0771908 1.0771908 1.1473952 2.5158535 2.0720030 2.0720030 2.1935837 2.0484945 2.1726764 2.0187134 3.1078147 2.1935837 2.0484945 1.5984536 2.1726764 2.1259189 2.1140225 2.1259189 2.1140225 2.1163624 2.3519678 2.2654227 1.6429518 2.1127292 2.1127292 2.0777940 2.1688027 2.1129350 2.0797133 2.4822359 1.9476792 2.1248395 1.9671768 2.1667668 1.9671768 2.1125863 2.1679332 1.0914837 1.0914837 1.1573120 1.1924060 1.2767744 1.1302750 1.1298076 1.1642609 1.5538817 1.2221606 1.1573120 1.1924060 1.1771763 1.1280301 1.1443324 1.2207443 1.5368203 1.7694774 1.5368203 1.7694774 1.5782214 1.5782214 1.5602747 1.7137672 1.8356035 1.6102562 0.9360097 1.7852276 1.4557404 1.7384693 1.5493870 1.5539870 1.5047532 1.7444615 1.4925637 1.7391403 1.1628992 1.1871254 1.1628992 1.1871254 1.2466268 1.1462312 1.1254072 1.1899749 1.1602466 1.1244633 1.1374355 1.2879713 1.2815522 1.2487105 1.2487105 1.1835745 1.2959473 1.2924270 1.1736473 1.1835745 1.2959473 1.2815522 1.4477413 1.4477413 1.4537369 1.4275568 1.5891740 1.3747195 1.4440776 1.4537369 1.3859484 1.4638055 1.3748682 1.3166267 1.4275568 1.4947270 1.6396854 1.4947270 1.6396854 1.4869540 1.9066068 1.7388211 1.7388211 1.5222903 1.5289348 1.4415181 1.4604810 2.2069295 1.6208907 1.3685811 1.4828970 1.8047787 1.7440893 1.5331675 1.3685811 1.5754444 1.6132712 1.5754444 1.4869540 1.9066068 1.7440893 1.0544190 1.0544190 0.9556065 0.9556065 1.1041691 0.9474251 1.1633545 0.8562609 0.9939097 0.9510433 1.0568196 1.0568196 1.1304186 1.0130199 1.0534529 1.1101729 1.2892223 1.0375301 0.9342296 0.9595056 1.3768735 1.0463839 1.0304670 1.0463839 1.3092840 1.1975225 1.1616534 0.7340550 0.9908352 1.5023313 1.5642192 1.5023313 1.5642192 1.6195969 1.9843879 2.3097979 1.8339426 1.5751435 1.5521237 1.6195969 1.6192509 1.5521237 1.4240232 1.9843879 2.0009527 1.5085284 1.5423413 2.0897631 2.0897631 2.1582876 2.3532713 2.1352359 2.0737797 2.0737797 2.3164581 2.5495284 1.9371674 2.0181468 2.1582876 2.3554919 2.1352359 2.1789806 2.2779413 2.3554919 1.3216957 1.2102241 1.2075062 1.3084057 1.2756638 1.4475469 1.4019502 1.2102241 1.2323003 1.3084057 1.2595080 1.2943617 1.3939795 1.3631474 1.4865244 1.4865244 1.2756638 1.2943617 1.4117949 1.4117949 1.2183721 1.3857221 1.2484917 1.5332807 1.2484917 1.6901170 1.2377788 1.3506021 1.2667334 1.3396996 1.2979654 1.3396996 1.3084057 1.3084057 1.2770772 1.2274847 1.4105889 1.2377788 1.2484917 1.2971703 1.3197351 1.2971703 1.2484917 1.7493758 2.7361337 1.7243051 4.5334373 1.9224657 1.7493758 3.1933282 2.7673780 1.7301862 2.0980317 2.0980317 2.1998542 2.0544964 2.7813920 2.1293425 3.5738373 2.1388497 2.2043013 2.1998542 2.2904796 2.0934353 2.1871045 1.9259953 2.6274680 1.9652352 1.1722355 1.1722355 1.3294840 1.3294840 1.4313666 2.4632543 2.4632543 1.4373727 1.4373727 2.0034337 2.0034337 1.8637845 1.6185760 0.8958100 1.8527132 1.5847460 1.5847460 1.9201206 1.9201206 2.7821947 1.4313666 1.8081043 2.7821947 0.0605369 0.0759829 2.4124272 2.4124272 1.4198040 1.5552256 1.3747195 1.6003838 1.6073019 1.4799533 1.6903648 2.0992647 2.2327517 2.0757011 
T_tridentatus_Emx_F/1-60                  2.0762078 2.1519093 2.4315795 2.3964473 2.1379028 2.3450848 2.2454826 2.1902383 0.1387866 0.1854202 0.0177015 0.0549452 0.0549482 0.0736364 0.0736364 0.0552044 0.0742132 0.0364888 0.0549798 0.0360462 0.0360462 0.0673968 0.0673968 0.0684435 0.0192588 0.0192588 0.0000010 0.0000000 0.0583850 0.0799409 0.0583850 0.0357954 0.0357954 0.1640490 0.0182301 0.0395972 0.0177015 0.0744893 0.0744893 0.0799243 0.0764474 0.0767032 0.3827089 0.3827089 0.0549188 0.2187290 0.2438187 0.1594318 0.1542052 0.1750704 0.2971218 0.2647934 0.0765247 0.0358275 0.0000010 0.0000010 0.2714294 0.2714294 0.0356416 0.3182062 0.2836089 0.3021559 0.2977686 0.2670497 0.2670497 1.1832504 1.1832504 1.1473952 1.0672670 1.2443325 1.1415388 1.0771908 1.0771908 1.1473952 2.5158535 2.0720030 2.0720030 2.1935837 2.0484945 2.1726764 2.0187134 3.1078147 2.1935837 2.0484945 1.5984536 2.1726764 2.1259189 2.1140225 2.1259189 2.1140225 2.1163624 2.3519678 2.2654227 1.6429518 2.1127292 2.1127292 2.0777940 2.1688027 2.1129350 2.0797133 2.4822359 1.9476792 2.1248395 1.9671768 2.1667668 1.9671768 2.1125863 2.1679332 1.0914837 1.0914837 1.1573120 1.1924060 1.2767744 1.1302750 1.1298076 1.1642609 1.5538817 1.2221606 1.1573120 1.1924060 1.1771763 1.1280301 1.1443324 1.2207443 1.5368203 1.7694774 1.5368203 1.7694774 1.5782214 1.5782214 1.5602747 1.7137672 1.8356035 1.6102562 0.9360097 1.7852276 1.4557404 1.7384693 1.5493870 1.5539870 1.5047532 1.7444615 1.4925637 1.7391403 1.1628992 1.1871254 1.1628992 1.1871254 1.2466268 1.1462312 1.1254072 1.1899749 1.1602466 1.1244633 1.1374355 1.2879713 1.2815522 1.2487105 1.2487105 1.1835745 1.2959473 1.2924270 1.1736473 1.1835745 1.2959473 1.2815522 1.4477413 1.4477413 1.4537369 1.4275568 1.5891740 1.3747195 1.4440776 1.4537369 1.3859484 1.4638055 1.3748682 1.3166267 1.4275568 1.4947270 1.6396854 1.4947270 1.6396854 1.4869540 1.9066068 1.7388211 1.7388211 1.5222903 1.5289348 1.4415181 1.4604810 2.2069295 1.6208907 1.3685811 1.4828970 1.8047787 1.7440893 1.5331675 1.3685811 1.5754444 1.6132712 1.5754444 1.4869540 1.9066068 1.7440893 1.0544190 1.0544190 0.9556065 0.9556065 1.1041691 0.9474251 1.1633545 0.8562609 0.9939097 0.9510433 1.0568196 1.0568196 1.1304186 1.0130199 1.0534529 1.1101729 1.2892223 1.0375301 0.9342296 0.9595056 1.3768735 1.0463839 1.0304670 1.0463839 1.3092840 1.1975225 1.1616534 0.7340550 0.9908352 1.5023313 1.5642192 1.5023313 1.5642192 1.6195969 1.9843879 2.3097979 1.8339426 1.5751435 1.5521237 1.6195969 1.6192509 1.5521237 1.4240232 1.9843879 2.0009527 1.5085284 1.5423413 2.0897631 2.0897631 2.1582876 2.3532713 2.1352359 2.0737797 2.0737797 2.3164581 2.5495284 1.9371674 2.0181468 2.1582876 2.3554919 2.1352359 2.1789806 2.2779413 2.3554919 1.3216957 1.2102241 1.2075062 1.3084057 1.2756638 1.4475469 1.4019502 1.2102241 1.2323003 1.3084057 1.2595080 1.2943617 1.3939795 1.3631474 1.4865244 1.4865244 1.2756638 1.2943617 1.4117949 1.4117949 1.2183721 1.3857221 1.2484917 1.5332807 1.2484917 1.6901170 1.2377788 1.3506021 1.2667334 1.3396996 1.2979654 1.3396996 1.3084057 1.3084057 1.2770772 1.2274847 1.4105889 1.2377788 1.2484917 1.2971703 1.3197351 1.2971703 1.2484917 1.7493758 2.7361337 1.7243051 4.5334373 1.9224657 1.7493758 3.1933282 2.7673780 1.7301862 2.0980317 2.0980317 2.1998542 2.0544964 2.7813920 2.1293425 3.5738373 2.1388497 2.2043013 2.1998542 2.2904796 2.0934353 2.1871045 1.9259953 2.6274680 1.9652352 1.1722355 1.1722355 1.3294840 1.3294840 1.4313666 2.4632543 2.4632543 1.4373727 1.4373727 2.0034337 2.0034337 1.8637845 1.6185760 0.8958100 1.8527132 1.5847460 1.5847460 1.9201206 1.9201206 2.7821947 1.4313666 1.8081043 2.7821947 0.0605369 0.0759829 2.4124272 2.4124272 1.4198040 1.5552256 1.3747195 1.6003838 1.6073019 1.4799533 1.6903648 2.0992647 2.2327517 2.0757011 
C_rotundicauda_Emx_G/1-60                 2.2590503 2.3453487 2.6518604 2.2420026 2.0358800 2.2300652 2.1366483 2.0848543 0.1891723 0.2092981 0.0563182 0.0971455 0.0972177 0.1169139 0.1169139 0.0748727 0.0943198 0.0556715 0.0972310 0.0764291 0.0764291 0.1084857 0.1084857 0.1101301 0.0566765 0.0566765 0.0583850 0.0583850 0.0000000 0.0181755 0.0000010 0.0371058 0.0371058 0.2169641 0.0811231 0.0777848 0.0563182 0.0946788 0.0946788 0.1084075 0.0971951 0.0744918 0.3711651 0.3711651 0.0970407 0.2492148 0.2375054 0.1814798 0.1761200 0.1974057 0.3203754 0.2880070 0.1219874 0.0546416 0.0493866 0.0493866 0.3157981 0.3157981 0.0755123 0.3604720 0.3258637 0.3484312 0.3431594 0.3106017 0.3106017 1.1245948 1.1245948 1.0915331 1.0731968 1.1807842 1.0859656 1.0829224 1.0829224 1.0915331 2.4522987 2.0543754 2.0543754 2.1742457 2.0311809 2.1972004 2.0018098 3.1538281 2.1742457 2.0311809 1.5856966 2.1972004 2.3082344 2.1388332 2.3082344 2.1388332 2.2992046 2.5093110 2.4601715 1.8570100 2.1844707 2.1844707 2.2160890 2.1933353 2.2943339 2.2170999 2.6455521 1.9942789 2.3069037 2.1439742 2.3536403 2.1439742 2.2939208 2.3123446 1.1832715 1.1832715 1.2532461 1.2919382 1.3803439 1.2456744 1.2230404 1.2620257 1.5611756 1.3221501 1.2532461 1.2919382 1.2742272 1.2222268 1.2388030 1.3204074 1.5432826 1.9780176 1.5432826 1.9780176 1.5843271 1.5843271 1.5665165 1.8501149 1.9790982 1.6161265 1.0556979 1.9257639 1.4628368 1.9402110 1.5557666 1.5603154 1.5114439 1.9544393 1.6081138 1.9486063 1.1186880 1.1413001 1.1186880 1.1413001 1.2328201 1.1040319 1.0846535 1.1495421 1.1162364 1.0814455 1.0945416 1.2364627 1.2658422 1.1991212 1.1991212 1.1378436 1.2441404 1.2405627 1.1621170 1.1378436 1.2441404 1.2658422 1.3554211 1.3554211 1.3611548 1.3375077 1.4847652 1.2890544 1.3107226 1.3611548 1.2994884 1.3701328 1.2892348 1.2363436 1.3375077 1.4356893 1.5696720 1.4356893 1.5696720 1.4281977 1.8177698 1.6633385 1.6633385 1.4620910 1.4682499 1.4373269 1.4028623 2.2758951 1.5521948 1.3164761 1.4245116 1.7230780 1.6681445 1.4720987 1.3164761 1.5097323 1.5456868 1.5097323 1.4281977 1.8177698 1.6681445 1.0038703 1.0038703 0.9113544 0.9113544 1.0513150 0.9035137 1.1204005 0.8403081 1.0297607 0.9067975 1.0057606 1.0057606 1.1067966 1.0374509 1.0635294 1.0547175 1.2233425 0.9938830 0.8195615 0.9145650 1.2346737 0.9962803 0.9874293 0.9962803 1.2461660 1.1379563 1.1807439 0.7357372 0.9267958 1.4384783 1.4957549 1.4384783 1.4957549 1.5436650 1.8831407 2.2405058 1.7455128 1.5064160 1.4815942 1.5436650 1.5434732 1.4815942 1.3655937 1.8831407 1.9455812 1.4441861 1.4760301 2.0702115 2.0702115 2.1478349 2.3393566 2.1153309 2.0247486 2.0247486 2.4505944 2.5251619 1.9196407 1.9994924 2.1478349 2.3415451 2.1153309 2.1582155 2.2559756 2.3415451 1.5539717 1.4188236 1.3183172 1.4149214 1.3819193 1.5745964 1.5150026 1.4188236 1.4457022 1.4149214 1.3637470 1.4004196 1.5916854 1.4513647 1.6146748 1.6146748 1.3819193 1.4004196 1.5682085 1.5682085 1.4261609 1.5135079 1.4605730 1.6581669 1.4605730 1.8443180 1.4480809 1.4616883 1.3742855 1.5657089 1.4069780 1.5657089 1.4149214 1.4149214 1.3813391 1.3272014 1.5445724 1.4480809 1.4605730 1.4027643 1.4271642 1.4027643 1.4605730 1.8447522 2.8107442 1.6471528 4.3642697 2.1774097 1.8447522 3.5836255 2.7781858 1.8244423 2.0116745 2.0116745 2.1040949 1.9697864 2.4554854 2.0910319 3.7829062 2.0483093 2.1097819 2.1040949 2.2462298 2.0753400 2.0926486 1.8510810 2.5421961 1.8881251 1.1276601 1.1276601 1.4155874 1.4155874 1.5214637 2.3043569 2.3043569 1.3932348 1.3932348 2.0086048 2.0086048 1.9414643 1.7456743 0.8531234 2.1282352 1.6614656 1.6614656 2.1258814 2.1258814 2.6417733 1.5214637 1.7884771 2.6417733 0.0822892 0.0972652 2.2896804 2.2896804 1.3972608 1.7106221 1.2890544 1.5331322 1.6132119 1.4301963 1.7648485 2.1851254 2.3222485 2.4161525 
L_polyphemus_Emx_G/1-60                   2.2825725 2.3600009 2.6682475 2.2860006 2.0766188 2.2734652 2.1787476 2.1262647 0.2158469 0.2363561 0.0770737 0.1196980 0.1198332 0.1399079 0.1399079 0.0960760 0.1161486 0.0761810 0.0980696 0.0980491 0.0980491 0.1330747 0.1330747 0.1351431 0.0775762 0.0775762 0.0799409 0.0799409 0.0181755 0.0000000 0.0181755 0.0571391 0.0571391 0.1909149 0.0818357 0.0998959 0.0770737 0.1166066 0.1166066 0.1330158 0.1197667 0.0750881 0.4087799 0.4087799 0.1195280 0.2681178 0.2110687 0.2067857 0.2006059 0.2225421 0.3536276 0.3200576 0.1462700 0.0747299 0.0767591 0.0767591 0.3358869 0.3358869 0.0968418 0.3677154 0.3300025 0.3703315 0.3644793 0.3301583 0.3301583 1.1548209 1.1548209 1.1210089 1.1025400 1.2122495 1.1153952 1.1125466 1.1125466 1.1210089 2.3014235 2.0671474 2.0671474 2.1654277 2.0524314 2.2195018 2.0143083 3.1818348 2.1654277 2.0524314 1.5975362 2.2195018 2.3220338 2.1517763 2.3220338 2.1517763 2.3224830 2.5351168 2.4750547 1.8731724 2.1993477 2.1993477 2.2293129 2.2065579 2.3174252 2.2396812 2.6617180 2.0063873 2.3206823 2.1569377 2.3678250 2.1569377 2.3170063 2.3360642 1.2560442 1.2560442 1.3298941 1.3717713 1.4644422 1.2262791 1.2971675 1.3400442 1.6556525 1.3411238 1.3298941 1.3717713 1.2040222 1.2970067 1.3142646 1.4006926 1.5600398 1.9984029 1.5600398 1.9984029 1.5945200 1.5945200 1.5833442 1.9662151 2.0180006 1.6265277 1.1016953 1.9641310 1.4725851 1.9776757 1.5737097 1.5704418 1.6040784 1.9933831 1.7072984 1.9704550 1.1268930 1.1699483 1.1268930 1.1699483 1.2620140 1.1121937 1.0926247 1.1778938 1.1244163 1.0895830 1.1225118 1.2661601 1.2958062 1.2286026 1.2286026 1.1665195 1.2738278 1.2703632 1.1936156 1.1665195 1.2738278 1.2958062 1.3660392 1.3660392 1.3718004 1.3581930 1.4966579 1.2988866 1.3208671 1.3718004 1.3094221 1.3808974 1.2990644 1.2454919 1.3581930 1.4133567 1.5439895 1.4133567 1.5439895 1.4059355 1.7863399 1.6360860 1.6360860 1.4394497 1.4454762 1.4148567 1.3809035 2.2149328 1.5269150 1.2961980 1.4023700 1.6938394 1.6407442 1.4492011 1.2961980 1.4853372 1.5207692 1.4853372 1.4059355 1.7863399 1.6407442 1.0110448 1.0110448 0.9176826 0.9176826 1.0587472 0.9097907 1.1372904 0.8475877 1.0397593 0.9131202 1.0129968 1.0129968 1.1338818 0.9737755 1.0465438 1.0624833 1.2320748 1.0008395 0.8743679 0.9209815 1.2500601 1.0034000 1.0025209 1.0034000 1.2748335 1.1461178 1.0607051 0.8320024 0.9528712 1.4156483 1.4716656 1.4156483 1.4716656 1.5173683 1.8499176 2.1985573 1.7159807 1.4243763 1.4567664 1.5173683 1.5172299 1.4567664 1.3442434 1.8499176 1.9109510 1.4212228 1.4525616 2.2051767 2.2051767 2.2868613 2.4939950 2.2521494 2.1558293 2.1558293 2.4959997 2.5149152 2.0440852 2.1296091 2.2868613 2.4963501 2.2521494 2.3007944 2.2696938 2.4963501 1.5645789 1.4286181 1.3286329 1.4245752 1.3983573 1.5847266 1.5250202 1.4286181 1.4556516 1.4245752 1.3733360 1.4100662 1.6089956 1.4612083 1.6248881 1.6248881 1.3983573 1.4100662 1.5784716 1.5784716 1.4358949 1.5235128 1.4704341 1.6505418 1.4704341 1.8558491 1.4578903 1.4716384 1.3904857 1.5760035 1.4232650 1.5760035 1.4245752 1.4245752 1.3908658 1.3364302 1.5549175 1.4578903 1.4704341 1.4123649 1.4368699 1.4123649 1.4704341 1.9640612 2.8642523 1.6951739 4.1938153 2.2331602 1.9640612 3.6292261 2.6002351 1.9419544 2.0240064 2.0240064 2.1172002 1.9904869 2.5138562 2.1141344 3.8979302 2.0610114 2.1227013 2.1172002 2.2835379 2.0882235 2.0536919 1.8627708 2.6535876 1.8998950 1.1558812 1.1558812 1.4318010 1.4318010 1.5314466 2.2586961 2.2586961 1.4106088 1.4106088 2.0210458 2.0210458 1.9071540 1.7717910 0.8591884 2.1416843 1.6958004 1.6958004 2.1601169 2.1601169 2.7581432 1.5314466 1.7808053 2.7581432 0.1052765 0.1199096 2.3353158 2.3353158 1.4176958 1.8159917 1.2988866 1.5082705 1.6305528 1.4616592 1.7904010 2.2203260 2.3607302 2.2692947 
T_tridentatus_Emx_G/1-60                  2.2590503 2.3453487 2.6518604 2.2420026 2.0358800 2.2300652 2.1366483 2.0848543 0.1891723 0.2092981 0.0563182 0.0971455 0.0972177 0.1169139 0.1169139 0.0748727 0.0943198 0.0556715 0.0972310 0.0764291 0.0764291 0.1084857 0.1084857 0.1101301 0.0566765 0.0566765 0.0583850 0.0583850 0.0000010 0.0181755 0.0000000 0.0371058 0.0371058 0.2169641 0.0811231 0.0777848 0.0563182 0.0946788 0.0946788 0.1084075 0.0971951 0.0744918 0.3711651 0.3711651 0.0970407 0.2492148 0.2375054 0.1814798 0.1761200 0.1974057 0.3203754 0.2880070 0.1219874 0.0546416 0.0493866 0.0493866 0.3157981 0.3157981 0.0755123 0.3604720 0.3258637 0.3484312 0.3431594 0.3106017 0.3106017 1.1245948 1.1245948 1.0915331 1.0731968 1.1807842 1.0859656 1.0829224 1.0829224 1.0915331 2.4522987 2.0543754 2.0543754 2.1742457 2.0311809 2.1972004 2.0018098 3.1538281 2.1742457 2.0311809 1.5856966 2.1972004 2.3082344 2.1388332 2.3082344 2.1388332 2.2992046 2.5093110 2.4601715 1.8570100 2.1844707 2.1844707 2.2160890 2.1933353 2.2943339 2.2170999 2.6455521 1.9942789 2.3069037 2.1439742 2.3536403 2.1439742 2.2939208 2.3123446 1.1832715 1.1832715 1.2532461 1.2919382 1.3803439 1.2456744 1.2230404 1.2620257 1.5611756 1.3221501 1.2532461 1.2919382 1.2742272 1.2222268 1.2388030 1.3204074 1.5432826 1.9780176 1.5432826 1.9780176 1.5843271 1.5843271 1.5665165 1.8501149 1.9790982 1.6161265 1.0556979 1.9257639 1.4628368 1.9402110 1.5557666 1.5603154 1.5114439 1.9544393 1.6081138 1.9486063 1.1186880 1.1413001 1.1186880 1.1413001 1.2328201 1.1040319 1.0846535 1.1495421 1.1162364 1.0814455 1.0945416 1.2364627 1.2658422 1.1991212 1.1991212 1.1378436 1.2441404 1.2405627 1.1621170 1.1378436 1.2441404 1.2658422 1.3554211 1.3554211 1.3611548 1.3375077 1.4847652 1.2890544 1.3107226 1.3611548 1.2994884 1.3701328 1.2892348 1.2363436 1.3375077 1.4356893 1.5696720 1.4356893 1.5696720 1.4281977 1.8177698 1.6633385 1.6633385 1.4620910 1.4682499 1.4373269 1.4028623 2.2758951 1.5521948 1.3164761 1.4245116 1.7230780 1.6681445 1.4720987 1.3164761 1.5097323 1.5456868 1.5097323 1.4281977 1.8177698 1.6681445 1.0038703 1.0038703 0.9113544 0.9113544 1.0513150 0.9035137 1.1204005 0.8403081 1.0297607 0.9067975 1.0057606 1.0057606 1.1067966 1.0374509 1.0635294 1.0547175 1.2233425 0.9938830 0.8195615 0.9145650 1.2346737 0.9962803 0.9874293 0.9962803 1.2461660 1.1379563 1.1807439 0.7357372 0.9267958 1.4384783 1.4957549 1.4384783 1.4957549 1.5436650 1.8831407 2.2405058 1.7455128 1.5064160 1.4815942 1.5436650 1.5434732 1.4815942 1.3655937 1.8831407 1.9455812 1.4441861 1.4760301 2.0702115 2.0702115 2.1478349 2.3393566 2.1153309 2.0247486 2.0247486 2.4505944 2.5251619 1.9196407 1.9994924 2.1478349 2.3415451 2.1153309 2.1582155 2.2559756 2.3415451 1.5539717 1.4188236 1.3183172 1.4149214 1.3819193 1.5745964 1.5150026 1.4188236 1.4457022 1.4149214 1.3637470 1.4004196 1.5916854 1.4513647 1.6146748 1.6146748 1.3819193 1.4004196 1.5682085 1.5682085 1.4261609 1.5135079 1.4605730 1.6581669 1.4605730 1.8443180 1.4480809 1.4616883 1.3742855 1.5657089 1.4069780 1.5657089 1.4149214 1.4149214 1.3813391 1.3272014 1.5445724 1.4480809 1.4605730 1.4027643 1.4271642 1.4027643 1.4605730 1.8447522 2.8107442 1.6471528 4.3642697 2.1774097 1.8447522 3.5836255 2.7781858 1.8244423 2.0116745 2.0116745 2.1040949 1.9697864 2.4554854 2.0910319 3.7829062 2.0483093 2.1097819 2.1040949 2.2462298 2.0753400 2.0926486 1.8510810 2.5421961 1.8881251 1.1276601 1.1276601 1.4155874 1.4155874 1.5214637 2.3043569 2.3043569 1.3932348 1.3932348 2.0086048 2.0086048 1.9414643 1.7456743 0.8531234 2.1282352 1.6614656 1.6614656 2.1258814 2.1258814 2.6417733 1.5214637 1.7884771 2.6417733 0.0822892 0.0972652 2.2896804 2.2896804 1.3972608 1.7106221 1.2890544 1.5331322 1.6132119 1.4301963 1.7648485 2.1851254 2.3222485 2.4161525 
C_rotundicauda_Emx_H/1-60                 2.1230793 2.2012748 2.4870856 2.3287440 2.0779323 2.2795483 2.1825354 2.1287801 0.1391001 0.1858919 0.0177279 0.0550385 0.0550416 0.0737695 0.0737695 0.0552998 0.0743489 0.0365479 0.0550733 0.0361039 0.0361039 0.0880253 0.0880253 0.0893638 0.0381711 0.0381711 0.0357954 0.0357954 0.0371058 0.0571391 0.0371058 0.0000000 0.0000010 0.1644482 0.0558282 0.0588257 0.0177279 0.0746252 0.0746252 0.0800807 0.0765922 0.0935521 0.3841985 0.3841985 0.0550119 0.2487673 0.2445322 0.1748212 0.1545528 0.1754827 0.3102047 0.2783416 0.0766701 0.0358844 0.0232996 0.0232996 0.2895746 0.2895746 0.0356979 0.3551094 0.3017687 0.3199648 0.3153994 0.2850286 0.2850286 1.1212482 1.1212482 1.0874342 1.0118392 1.1788186 1.0817340 1.0210950 1.0210950 1.0874342 2.4782368 2.0948616 2.0948616 2.2180145 2.0710877 2.1965096 2.0409610 3.1611541 2.2180145 2.0710877 1.6185767 2.1965096 2.2135504 2.1371879 2.2135504 2.1371879 2.2041672 2.4517048 2.3603499 1.7391243 2.1398797 2.1398797 2.1316401 2.1925815 2.2000066 2.1652382 2.5873686 1.8715244 2.2123409 2.0538827 2.2569775 2.0538827 2.1996159 2.2583906 1.1368139 1.1368139 1.2049300 1.2419861 1.3288332 1.1781592 1.1759971 1.2128506 1.5728776 1.2721049 1.2049300 1.2419861 1.2254251 1.1747105 1.1911506 1.2705178 1.5537126 1.8754716 1.5537126 1.8754716 1.5954659 1.5954659 1.5773093 1.8075830 1.9162101 1.6279347 0.9893628 1.8638106 1.4719141 1.8410593 1.5664502 1.5710579 1.5212813 1.8511435 1.5553991 1.8455571 1.1503314 1.1739553 1.1503314 1.1739553 1.2322499 1.1339513 1.1136663 1.1767545 1.1477522 1.1124468 1.1253862 1.2726211 1.2661968 1.2341143 1.2341143 1.1704523 1.2804730 1.2769497 1.1594344 1.1704523 1.2804730 1.2661968 1.3733857 1.3733857 1.3792120 1.3549387 1.5062546 1.3052609 1.3275752 1.3792120 1.3159209 1.3884675 1.3054379 1.2512009 1.3549387 1.4758458 1.6169815 1.4758458 1.6169815 1.4681805 1.8777936 1.7142736 1.7142736 1.5029768 1.5094434 1.4237272 1.4421377 2.2798949 1.5986356 1.3522601 1.4642524 1.7782088 1.7193909 1.5135437 1.3522601 1.5542263 1.5913928 1.5542263 1.4681805 1.8777936 1.7193909 1.0293558 1.0293558 0.9335066 0.9335066 1.0780560 0.9254774 1.1353000 0.8393174 1.0091826 0.9289293 1.0314902 1.0314902 1.1031660 0.9740396 1.0127915 1.0827325 1.2570282 1.0129791 0.8525820 0.9370465 1.3415689 1.0215270 1.0061752 1.0215270 1.2769900 1.1682596 1.0623390 0.6680558 0.9369830 1.4644543 1.5241965 1.4644543 1.5241965 1.5756937 1.9301760 2.3052038 1.7851826 1.5350610 1.5107142 1.5756937 1.5754337 1.5107142 1.3886748 1.9301760 1.9955301 1.4704160 1.5033878 2.0561808 2.0561808 2.1243378 2.3179938 2.1017360 2.0403770 2.0403770 2.2703238 2.5128925 1.9044480 1.9849319 2.1243378 2.3202132 2.1017360 2.1446452 2.2428469 2.3202132 1.3667907 1.2508524 1.2527133 1.3517089 1.3188355 1.5042035 1.4477678 1.2508524 1.2738874 1.3517089 1.3019257 1.3375024 1.4409364 1.4177857 1.5439374 1.5439374 1.3188355 1.3375024 1.4886045 1.4886045 1.2588645 1.4313843 1.2898029 1.5838670 1.2898029 1.7462854 1.2787341 1.3957109 1.3096829 1.3835828 1.3415310 1.3835828 1.3517089 1.3517089 1.3195246 1.2682129 1.4661600 1.2787341 1.2898029 1.3401136 1.3633960 1.3401136 1.2898029 1.7358014 2.5939869 1.6586553 4.3953691 2.0482102 1.7358014 3.4321089 2.6538404 1.7168386 2.0404519 2.0404519 2.1378540 1.9971963 2.5348458 2.1239883 3.6975013 2.0792008 2.1432239 2.1378540 2.2857425 2.0359226 2.1257381 1.8730545 2.6246554 1.9115200 1.1595134 1.1595134 1.3827884 1.3827884 1.4872536 2.3937682 2.3937682 1.4400291 1.4400291 1.9240643 1.9240643 1.9629200 1.6853273 0.8743639 1.8948422 1.5880603 1.5880603 2.0528104 2.0528104 2.7067693 1.4872536 1.8201949 2.7067693 0.0606510 0.0761260 2.3431287 2.3431287 1.4016095 1.7332482 1.3052609 1.5786338 1.6249914 1.4816044 1.7131069 2.1293215 2.2655163 2.3026778 
L_polyphemus_Emx_H/1-60                   2.1230793 2.2012748 2.4870856 2.3287440 2.0779323 2.2795483 2.1825354 2.1287801 0.1391001 0.1858919 0.0177279 0.0550385 0.0550416 0.0737695 0.0737695 0.0552998 0.0743489 0.0365479 0.0550733 0.0361039 0.0361039 0.0880253 0.0880253 0.0893638 0.0381711 0.0381711 0.0357954 0.0357954 0.0371058 0.0571391 0.0371058 0.0000010 0.0000000 0.1644482 0.0558282 0.0588257 0.0177279 0.0746252 0.0746252 0.0800807 0.0765922 0.0935521 0.3841985 0.3841985 0.0550119 0.2487673 0.2445322 0.1748212 0.1545528 0.1754827 0.3102047 0.2783416 0.0766701 0.0358844 0.0232996 0.0232996 0.2895746 0.2895746 0.0356979 0.3551094 0.3017687 0.3199648 0.3153994 0.2850286 0.2850286 1.1212482 1.1212482 1.0874342 1.0118392 1.1788186 1.0817340 1.0210950 1.0210950 1.0874342 2.4782368 2.0948616 2.0948616 2.2180145 2.0710877 2.1965096 2.0409610 3.1611541 2.2180145 2.0710877 1.6185767 2.1965096 2.2135504 2.1371879 2.2135504 2.1371879 2.2041672 2.4517048 2.3603499 1.7391243 2.1398797 2.1398797 2.1316401 2.1925815 2.2000066 2.1652382 2.5873686 1.8715244 2.2123409 2.0538827 2.2569775 2.0538827 2.1996159 2.2583906 1.1368139 1.1368139 1.2049300 1.2419861 1.3288332 1.1781592 1.1759971 1.2128506 1.5728776 1.2721049 1.2049300 1.2419861 1.2254251 1.1747105 1.1911506 1.2705178 1.5537126 1.8754716 1.5537126 1.8754716 1.5954659 1.5954659 1.5773093 1.8075830 1.9162101 1.6279347 0.9893628 1.8638106 1.4719141 1.8410593 1.5664502 1.5710579 1.5212813 1.8511435 1.5553991 1.8455571 1.1503314 1.1739553 1.1503314 1.1739553 1.2322499 1.1339513 1.1136663 1.1767545 1.1477522 1.1124468 1.1253862 1.2726211 1.2661968 1.2341143 1.2341143 1.1704523 1.2804730 1.2769497 1.1594344 1.1704523 1.2804730 1.2661968 1.3733857 1.3733857 1.3792120 1.3549387 1.5062546 1.3052609 1.3275752 1.3792120 1.3159209 1.3884675 1.3054379 1.2512009 1.3549387 1.4758458 1.6169815 1.4758458 1.6169815 1.4681805 1.8777936 1.7142736 1.7142736 1.5029768 1.5094434 1.4237272 1.4421377 2.2798949 1.5986356 1.3522601 1.4642524 1.7782088 1.7193909 1.5135437 1.3522601 1.5542263 1.5913928 1.5542263 1.4681805 1.8777936 1.7193909 1.0293558 1.0293558 0.9335066 0.9335066 1.0780560 0.9254774 1.1353000 0.8393174 1.0091826 0.9289293 1.0314902 1.0314902 1.1031660 0.9740396 1.0127915 1.0827325 1.2570282 1.0129791 0.8525820 0.9370465 1.3415689 1.0215270 1.0061752 1.0215270 1.2769900 1.1682596 1.0623390 0.6680558 0.9369830 1.4644543 1.5241965 1.4644543 1.5241965 1.5756937 1.9301760 2.3052038 1.7851826 1.5350610 1.5107142 1.5756937 1.5754337 1.5107142 1.3886748 1.9301760 1.9955301 1.4704160 1.5033878 2.0561808 2.0561808 2.1243378 2.3179938 2.1017360 2.0403770 2.0403770 2.2703238 2.5128925 1.9044480 1.9849319 2.1243378 2.3202132 2.1017360 2.1446452 2.2428469 2.3202132 1.3667907 1.2508524 1.2527133 1.3517089 1.3188355 1.5042035 1.4477678 1.2508524 1.2738874 1.3517089 1.3019257 1.3375024 1.4409364 1.4177857 1.5439374 1.5439374 1.3188355 1.3375024 1.4886045 1.4886045 1.2588645 1.4313843 1.2898029 1.5838670 1.2898029 1.7462854 1.2787341 1.3957109 1.3096829 1.3835828 1.3415310 1.3835828 1.3517089 1.3517089 1.3195246 1.2682129 1.4661600 1.2787341 1.2898029 1.3401136 1.3633960 1.3401136 1.2898029 1.7358014 2.5939869 1.6586553 4.3953691 2.0482102 1.7358014 3.4321089 2.6538404 1.7168386 2.0404519 2.0404519 2.1378540 1.9971963 2.5348458 2.1239883 3.6975013 2.0792008 2.1432239 2.1378540 2.2857425 2.0359226 2.1257381 1.8730545 2.6246554 1.9115200 1.1595134 1.1595134 1.3827884 1.3827884 1.4872536 2.3937682 2.3937682 1.4400291 1.4400291 1.9240643 1.9240643 1.9629200 1.6853273 0.8743639 1.8948422 1.5880603 1.5880603 2.0528104 2.0528104 2.7067693 1.4872536 1.8201949 2.7067693 0.0606510 0.0761260 2.3431287 2.3431287 1.4016095 1.7332482 1.3052609 1.5786338 1.6249914 1.4816044 1.7131069 2.1293215 2.2655163 2.3026778 
L_polyphemus_Emx_O1/1-60                  2.2908844 2.3058297 2.3172040 2.5618923 2.2440809 2.3602401 2.2605969 2.2054211 0.2508013 0.2310213 0.1425415 0.1895200 0.1899565 0.1627567 0.1627567 0.1905944 0.2128155 0.1679622 0.1659524 0.1198592 0.1198592 0.1903902 0.1903902 0.1935358 0.1739266 0.1739266 0.1640490 0.1640490 0.2169641 0.1909149 0.2169641 0.1644482 0.1644482 0.0000000 0.1681932 0.1682393 0.1425415 0.1652359 0.1652359 0.1888788 0.2198416 0.2104677 0.4650388 0.4650388 0.1890466 0.4267332 0.2378387 0.3014553 0.2791167 0.3028289 0.4165006 0.3848070 0.2207395 0.1644332 0.1962531 0.1962531 0.3821379 0.3821379 0.1634119 0.4691838 0.3798457 0.4161936 0.4094617 0.3755608 0.3755608 1.2131767 1.2131767 1.2028383 1.0981593 1.2737820 1.1971063 1.1080514 1.1080514 1.2028383 2.4107489 2.4239680 2.4239680 2.4890351 2.4059159 2.6256415 2.4242904 3.9345554 2.4890351 2.4059159 1.8685111 2.6256415 2.6297780 2.5387518 2.6297780 2.5387518 2.6318191 2.9406031 2.8144075 2.0305100 2.5995492 2.5995492 2.5294117 2.6056147 2.6240340 2.5814453 2.8431780 2.2120554 2.6278366 2.4361050 2.6866485 2.4361050 2.6234739 2.6999666 1.4355977 1.4355977 1.4644277 1.4917054 1.6150369 1.3640507 1.4813663 1.3840387 1.9022561 1.4765249 1.4644277 1.4917054 1.3243888 1.3929097 1.4465589 1.5797789 1.8405680 2.0609335 1.8405680 2.0609335 1.8809903 1.8809903 1.8667285 2.1199405 2.1066059 1.9218967 1.1964381 2.0670538 1.6935974 2.1581260 1.8576235 1.8534377 1.8948620 2.0784448 1.8887998 2.0546962 1.2439059 1.2700486 1.2439059 1.2700486 1.3129525 1.1676879 1.2053131 1.2728430 1.2410704 1.1868168 1.2191359 1.3550280 1.3491623 1.3332602 1.3332602 1.2665907 1.3628509 1.3596447 1.2650223 1.2665907 1.3628509 1.3491623 1.5537445 1.5537445 1.5598867 1.5059393 1.7034331 1.4753166 1.5503892 1.5598867 1.4870953 1.5709468 1.4754065 1.4125187 1.5059393 1.4884595 1.6307318 1.4884595 1.6307318 1.4807979 1.7872824 1.6503475 1.6503475 1.5030788 1.5095668 1.4342124 1.4547299 2.3052790 1.5990554 1.5117135 1.4642263 1.7231858 1.6681466 1.5262843 1.5117135 1.5676062 1.6274183 1.5676062 1.4807979 1.7872824 1.6681466 1.1254236 1.1254236 0.9885147 0.9885147 1.1003473 0.9795989 1.2270534 1.0673359 1.2351016 0.9840906 1.1274792 1.1274792 1.2043384 1.0503756 1.1888442 1.2645653 1.2808938 1.1374918 1.0922379 1.0604268 1.3207435 1.1160674 1.0906433 1.1160674 1.2058611 1.1913646 1.0886667 0.8609710 0.9782202 1.6893237 1.7593804 1.6893237 1.7593804 1.8324377 2.2343197 2.5543421 2.0619611 1.6992758 1.7553800 1.8324377 1.8317366 1.7553800 1.6017154 2.2343197 2.2113408 1.6964910 1.7330405 2.3042015 2.3042015 2.3813122 2.6033260 2.3529552 2.2856832 2.2856832 2.4299686 2.6338736 2.2775782 2.2242756 2.3813122 2.6058884 2.3529552 2.4065641 2.3728926 2.6058884 1.4910512 1.3636647 1.3785480 1.3999803 1.3872906 1.6537553 1.6212803 1.3636647 1.3890022 1.3999803 1.3624917 1.4564255 1.4959508 1.5435814 1.6474746 1.6474746 1.3872906 1.4564255 1.4344373 1.4344373 1.3999803 1.4531497 1.3360089 1.5497303 1.3360089 1.4819626 1.3245946 1.5533009 1.1458104 1.4254752 1.2526554 1.4254752 1.4498609 1.4498609 1.4672586 1.5060375 1.5192784 1.3245946 1.3834483 1.3880176 1.4623378 1.3880176 1.3834483 2.4434238 2.3897857 1.9919577 4.6001612 2.2016539 2.4434238 3.2414458 2.6413438 2.4131625 1.9470469 1.9470469 2.1291175 1.9565664 2.5849264 1.9688686 3.6030198 1.9823527 2.1005261 2.1291175 2.2534685 1.9972617 2.2643238 1.8394603 2.5004677 1.8769682 1.2235437 1.2235437 1.5447372 1.5447372 1.6495759 2.1664180 2.1664180 1.3683826 1.3683826 2.2190114 2.2190114 1.9946335 1.9316492 0.9899809 1.9788484 1.4801110 1.4801110 1.8592460 1.8592460 2.9624248 1.6495759 1.6364544 2.9624248 0.2051114 0.2187135 2.7234440 2.7234440 1.2709387 1.9714533 1.4753166 1.5789897 1.9265382 1.3425910 1.5491308 1.9309285 2.0576490 1.9354648 
L_polyphemus_Emx_O2/1-58                  1.8279226 1.9870462 2.1930331 2.3439256 2.1632613 2.3794948 2.2754988 2.2178549 0.1195805 0.1656620 0.0368060 0.0556398 0.0368060 0.0957050 0.0957050 0.0558703 0.0750896 0.0569481 0.0181965 0.0562260 0.0562260 0.0931336 0.0931336 0.0931336 0.0400917 0.0400917 0.0182301 0.0182301 0.0811231 0.0818357 0.0811231 0.0558282 0.0558282 0.1681932 0.0000000 0.0610291 0.0368060 0.0969169 0.0969169 0.1036675 0.0995538 0.0588526 0.4309706 0.4309706 0.0560785 0.2335369 0.2221926 0.1867261 0.1804761 0.2023456 0.3365768 0.3021623 0.0555653 0.0558703 0.0232061 0.0232061 0.2554721 0.2554721 0.0555653 0.3049135 0.2441437 0.2869813 0.2822205 0.2512534 0.2512534 1.1966138 1.1966138 1.1595368 1.0767198 1.2598046 1.1535268 1.0869927 1.0869927 1.1595368 2.2632179 2.0434240 2.0434240 2.1690764 1.9681145 2.0919835 1.9888895 3.1026201 2.1690764 1.9681145 1.5955408 2.0919835 2.0402660 2.0280539 2.0402660 2.0280539 1.9792661 2.1107785 2.1350325 1.5294091 2.1102836 2.1102836 1.9928493 2.0823050 1.9768711 1.9451847 2.3916610 1.8644056 2.0402660 1.8842798 2.0402660 1.8842798 1.9766345 1.9451847 1.0751361 1.0751361 1.1430449 1.1790729 1.1840663 1.0941831 1.1148096 1.1499853 1.5193891 1.1084413 1.1430449 1.1790729 1.1091388 1.1127821 1.1295531 1.2083620 1.5520357 1.6372673 1.5520357 1.6372673 1.6341824 1.6341824 1.5765801 1.5925210 1.7818531 1.6692077 0.8013333 1.6634371 1.5618871 1.6841680 1.6195445 1.6082623 1.6273296 1.6738973 1.5494558 1.6610432 1.1306746 1.1342418 1.1306746 1.1342418 1.1928148 1.0769866 1.0935355 1.1370652 1.1280828 1.0570675 1.0858906 1.2398560 1.2262834 1.1942319 1.1942319 1.1342418 1.2478883 1.2373959 1.1155519 1.1342418 1.2478883 1.2262834 1.2691557 1.2691557 1.2751643 1.3678761 1.4184611 1.2038342 1.2651904 1.2751643 1.2141248 1.2839151 1.2038342 1.1518369 1.3678761 1.4895352 1.5214331 1.4895352 1.5214331 1.4814364 1.7420590 1.6377166 1.6377166 1.5182448 1.5251515 1.4342511 1.4814364 2.2793236 1.5038790 1.2679839 1.4772327 1.6468078 1.6427202 1.5295495 1.2679839 1.4611064 1.4337960 1.4611064 1.4814364 1.7420590 1.6427202 1.0293481 1.0293481 0.9284285 0.9284285 1.0807988 0.9199824 1.0439437 0.8539739 0.9907977 0.9235897 1.0316034 1.0316034 1.1283866 0.9199771 0.9913244 0.9643373 1.2709628 1.0120609 0.9575648 0.9320909 1.2675252 1.0210808 0.9178836 1.0210808 1.3454972 1.1764956 0.9867941 0.7675485 0.8937741 1.5288780 1.5938102 1.5288780 1.5938102 1.6577850 1.7827782 2.0510750 1.6771547 1.5627989 1.5885742 1.6577850 1.6573693 1.5885742 1.4470860 1.7827782 1.7741970 1.5353900 1.5706007 1.9785879 1.9785879 2.0450396 2.2328959 1.9785879 1.9633907 1.9633907 2.0721750 2.3135098 1.8306360 1.9090741 2.0450396 2.2351006 1.9785879 2.0641920 2.0621979 2.2351006 1.2907467 1.1805600 1.2044860 1.2784561 1.2156511 1.3417262 1.3719205 1.1805600 1.2022873 1.2784561 1.2294126 1.2642893 1.3723890 1.2603625 1.3795382 1.3795382 1.2156511 1.2642893 1.3291271 1.3291271 1.1889338 1.3554922 1.2189505 1.5024102 1.2189505 1.6592735 1.2083253 1.3201153 1.2066839 1.3098972 1.2376931 1.3098972 1.2784561 1.2784561 1.2472047 1.1980222 1.2589893 1.2083253 1.2189505 1.2672892 1.2897228 1.2672892 1.2189505 1.7205090 2.5868036 1.7517029 4.6990751 1.8864412 1.7205090 2.9734163 2.7475450 1.7011407 2.0690690 2.0690690 2.1245388 1.9725325 2.6103431 2.0751097 3.3083160 2.1098758 2.1763021 2.1245388 2.1566654 2.0643920 2.2135228 1.8952102 2.5026084 1.9350088 1.1201830 1.1201830 1.1998233 1.1998233 1.3267423 2.5018586 2.5018586 1.3239177 1.3239177 1.9734666 1.9734666 1.7771918 1.4447901 0.8660616 1.7079236 1.5022151 1.5022151 1.7523688 1.7523688 2.9064555 1.3267423 1.6820913 2.9064555 0.0566423 0.0566423 2.2064831 2.2064831 1.3000397 1.3786904 1.2038342 1.4573462 1.6261993 1.4761569 1.5009152 1.8945843 2.0469669 1.9232724 
L_polyphemus_Emx_O3/1-59                  1.9558149 2.0744364 2.2907693 2.2586713 2.0604020 2.2475715 2.1510943 2.0976724 0.1217857 0.1659010 0.0388413 0.0802693 0.0591415 0.1005947 0.1005947 0.0588705 0.0789990 0.0600621 0.0586167 0.0592631 0.0592631 0.0633416 0.0633416 0.0633416 0.0181326 0.0181326 0.0395972 0.0395972 0.0777848 0.0998959 0.0777848 0.0588257 0.0588257 0.1682393 0.0610291 0.0000000 0.0388413 0.1019375 0.1019375 0.1092190 0.1048296 0.0958833 0.3732461 0.3732461 0.0591002 0.2511419 0.2341614 0.1795356 0.1889189 0.2115940 0.3133484 0.2811707 0.0801411 0.0588705 0.0234071 0.0234071 0.2846613 0.2846613 0.0585334 0.3596206 0.2973076 0.3167721 0.3115594 0.2799939 0.2799939 1.0426262 1.0426262 0.9620947 0.9397692 1.0969762 0.9568081 0.9482715 0.9482715 0.9620947 2.3389804 1.9581357 1.9581357 2.0737223 1.9356401 2.0554605 1.9071933 3.1641472 2.0737223 1.9356401 1.5804156 2.0554605 2.2748095 2.1227466 2.2748095 2.1227466 2.2654068 2.4152117 2.3798816 1.7989794 2.1403632 2.1403632 2.1750404 2.1788500 2.2606605 2.2243066 2.6220546 2.0235291 2.2734869 2.1202458 2.2748095 2.1202458 2.2602432 2.2243066 1.0797877 1.0797877 1.1472574 1.2315620 1.1878619 1.1785206 1.1191907 1.1542087 1.4643240 1.2135586 1.1472574 1.2315620 1.1676012 1.1167359 1.1340502 1.2727613 1.5335083 1.9396116 1.5335083 1.9396116 1.5757193 1.5757193 1.5574324 1.7105391 1.8721394 1.6083583 0.9398806 1.8167161 1.5069579 1.9017940 1.5463102 1.5510063 1.5008269 1.8913654 1.5343483 1.8854597 1.0364000 1.0199103 1.0364000 1.0199103 1.0645061 0.9878470 1.0033972 1.0223862 1.0341825 0.9688031 0.9774159 1.1054295 1.0922811 1.0724495 1.0724495 1.0199103 1.1128533 1.1031478 0.9925682 1.0199103 1.1128533 1.0922811 1.3110752 1.3110752 1.3169571 1.2810476 1.4610318 1.2449777 1.3072160 1.3169571 1.2554730 1.3258390 1.2451768 1.1926461 1.2810476 1.3061894 1.4548333 1.3061894 1.4548333 1.2987295 1.6596295 1.5173546 1.5173546 1.3311427 1.3369807 1.1850578 1.2987295 2.1757943 1.4373873 1.3044332 1.2946064 1.5707837 1.5227341 1.3413128 1.3044332 1.3984005 1.4282223 1.3984005 1.2987295 1.6596295 1.5227341 0.9746088 0.9746088 0.8814506 0.8814506 0.9934167 0.8734522 1.0786054 0.8986537 1.0461752 0.8766959 0.9763518 0.9763518 1.0469500 1.0563917 1.0987718 1.0253241 1.1619343 0.9587989 0.8847713 0.8844452 1.2614748 0.9669091 0.9523110 0.9669091 1.2112192 1.0778630 1.1653647 0.8229404 0.9086505 1.4352154 1.4938538 1.4352154 1.4938538 1.6150378 1.8117152 2.0998472 1.6634870 1.5047950 1.5486810 1.6150378 1.6147049 1.5486810 1.3607249 1.8117152 1.8236735 1.4410531 1.4736681 1.7733768 1.7733768 1.8335267 2.0006198 1.7733768 1.7600994 1.7600994 2.1553754 2.1671891 1.6521782 1.7105984 1.8335267 2.0028555 1.7733768 1.8493065 1.9328959 2.0028555 1.4377113 1.3115065 1.2764561 1.3921015 1.3855913 1.4609765 1.6206612 1.3115065 1.3366490 1.3921015 1.3669552 1.4044657 1.5219844 1.3445179 1.4263341 1.4263341 1.3855913 1.4044657 1.4840943 1.4840943 1.2598600 1.5099064 1.3263493 1.6685248 1.3263493 1.8091448 1.3145945 1.4897823 1.3484270 1.4578113 1.3818931 1.4578113 1.4240194 1.4240194 1.3222918 1.3294914 1.3861919 1.3145945 1.3570194 1.3798141 1.4366159 1.3798141 1.3570194 1.8820586 2.8912277 1.9240121 4.6339164 2.0342290 1.8820586 3.2608985 3.0463695 1.8609224 1.9286118 1.9286118 2.0756652 1.9484567 2.4021395 2.0551235 3.3146584 1.9639424 2.1284161 2.0756652 2.1966146 2.0210510 2.1107063 1.8579708 2.2787533 1.8965537 0.9926030 0.9926030 1.2514965 1.2514965 1.3715187 2.2814530 2.2814530 1.1286511 1.1286511 1.9617146 1.9617146 1.7414264 1.5788915 0.8212926 1.7829261 1.3333419 1.3333419 1.8749946 1.8749946 2.6738629 1.3715187 1.6687152 2.6738629 0.0884860 0.0818201 2.2535765 2.2535765 1.3825566 1.7640270 1.2449777 1.3931961 1.6053418 1.3907938 1.4919184 1.8286653 1.9749172 2.1708119 
P_opilio_Emx1/1-60                        2.0134972 2.0852129 2.3538959 2.3011174 2.0536594 2.2528555 2.1570212 2.1038987 0.1179939 0.1635886 0.0000010 0.0362836 0.0362752 0.0547591 0.0547591 0.0364527 0.0551582 0.0180694 0.0363027 0.0178544 0.0178544 0.0659306 0.0659306 0.0669306 0.0189119 0.0189119 0.0177015 0.0177015 0.0563182 0.0770737 0.0563182 0.0177279 0.0177279 0.1425415 0.0368060 0.0388413 0.0000000 0.0553594 0.0553594 0.0597108 0.0568106 0.0740509 0.3535186 0.3535186 0.0362749 0.2187290 0.2203072 0.1539790 0.1339467 0.1545501 0.2838826 0.2527464 0.0568439 0.0177465 0.0000010 0.0000010 0.2636479 0.2636479 0.0176562 0.3182062 0.2753493 0.2933546 0.2892225 0.2595023 0.2595023 1.1397346 1.1397346 1.1053536 1.0285123 1.1982997 1.0996066 1.0379546 1.0379546 1.1053536 2.4488758 2.0710877 2.0710877 2.1925653 2.0476034 2.1716853 2.0178557 3.1078147 2.1925653 2.0476034 1.5980947 2.1716853 2.1885828 2.1130752 2.1885828 2.1130752 2.1791515 2.4232297 2.3332704 1.7115269 2.1127292 2.1127292 2.1077452 2.1678146 2.1752012 2.1408729 2.5573366 1.8508215 2.1874110 2.0308197 2.2312657 2.0308197 2.1748207 2.2326095 1.1242703 1.1242703 1.1916382 1.2280945 1.3141448 1.1648353 1.1631525 1.1992810 1.5556899 1.2580711 1.1916382 1.2280945 1.2119255 1.1617347 1.1780990 1.2565339 1.5365583 1.8548237 1.5365583 1.8548237 1.5779285 1.5779285 1.5599970 1.7669208 1.8946398 1.6099314 0.9893628 1.8427294 1.4555137 1.8210557 1.5491155 1.5537126 1.5045107 1.8303320 1.5383091 1.8247913 1.1205456 1.1435797 1.1205456 1.1435797 1.2010431 1.1042787 1.0845835 1.1463501 1.1180482 1.0826819 1.0959783 1.2405874 1.2339587 1.2025218 1.2025218 1.1400652 1.2484083 1.2447794 1.1262103 1.1400652 1.2484083 1.2339587 1.3954254 1.3954254 1.4013036 1.3764878 1.5310134 1.3258220 1.3916991 1.4013036 1.3366552 1.4108027 1.3259917 1.2705726 1.3764878 1.4421218 1.5794880 1.4421218 1.5794880 1.4344878 1.8344840 1.6753904 1.6753904 1.4690454 1.4753478 1.3908504 1.4086539 2.2069295 1.5615610 1.3204711 1.4307072 1.7370661 1.6803431 1.4792986 1.3204711 1.5180594 1.5548058 1.5180594 1.4344878 1.8344840 1.6803431 1.0175904 1.0175904 0.9230292 0.9230292 1.0658836 0.9150700 1.1223641 0.8562609 0.9939097 0.9184489 1.0196144 1.0196144 1.0905385 0.9625270 1.0007069 1.0699815 1.2425389 1.0014407 0.8947664 0.9264167 1.3259730 1.0098466 0.9947508 1.0098466 1.2625225 1.1548416 1.0623390 0.6680558 0.9544181 1.4481332 1.5071475 1.4481332 1.5071475 1.5571889 1.9081742 2.2218635 1.7651757 1.5180316 1.4930554 1.5571889 1.5569653 1.4930554 1.3732081 1.9081742 1.9247960 1.4540145 1.4867267 2.0330320 2.0330320 2.1004660 2.2917245 2.0783319 2.0174580 2.0174580 2.2448640 2.4839843 1.8828783 1.9625127 2.1004660 2.2939286 2.0783319 2.1203596 2.2172855 2.2939286 1.3333250 1.2202615 1.2186579 1.3195246 1.2866069 1.4692017 1.4140627 1.2202615 1.2426743 1.3195246 1.2701968 1.3053837 1.4063686 1.3840062 1.5084682 1.5084682 1.2866069 1.3053837 1.4538492 1.4538492 1.2284126 1.3977403 1.2588645 1.5470954 1.2588645 1.7059244 1.2480167 1.3623510 1.2775929 1.3510837 1.3091072 1.3510837 1.3195246 1.3195246 1.2878532 1.2376230 1.4311659 1.2480167 1.2588645 1.3081521 1.3309905 1.3081521 1.2588645 1.7660435 2.6449503 1.7407348 4.5334373 1.9413468 1.7660435 3.2301975 2.7988116 1.7465881 2.0171737 2.0171737 2.1127989 1.9740186 2.6709664 2.0461878 3.5738373 2.0550949 2.1185255 2.1127989 2.2021310 2.0126678 2.1009369 1.8515118 2.5254002 1.8897049 1.1296717 1.1296717 1.3498053 1.3498053 1.4527313 2.3652968 2.3652968 1.3675904 1.3675904 1.9026085 1.9026085 1.8638148 1.6662860 0.8641862 1.7976209 1.5097239 1.5097239 1.9478929 1.9478929 2.6746845 1.4527313 1.8075300 2.6746845 0.0402121 0.0564507 2.3147845 2.3147845 1.3674341 1.6183600 1.3258220 1.5420184 1.6069792 1.4091106 1.6291893 2.0205269 2.1493144 2.1811396 
A_bruennichi_Emx1-A/1-60                  2.1258145 2.2041791 2.4902373 2.1682164 2.0535471 2.2548710 2.1580146 2.1043220 0.1862618 0.1898236 0.0553594 0.0955354 0.0956030 0.0739158 0.0739158 0.0562857 0.0757005 0.0371838 0.0956176 0.0361386 0.0361386 0.0882638 0.0882638 0.0896132 0.0792574 0.0792574 0.0744893 0.0744893 0.0946788 0.1166066 0.0946788 0.0746252 0.0746252 0.1652359 0.0969169 0.1019375 0.0553594 0.0000000 0.0000010 0.0362010 0.0369126 0.0541540 0.3328036 0.3328036 0.0954358 0.1891011 0.1892511 0.1746263 0.1135088 0.1337725 0.2694627 0.2701025 0.1199519 0.0364968 0.0738026 0.0738026 0.2805460 0.2805460 0.0742578 0.3429083 0.2371588 0.3108822 0.3064329 0.2761213 0.2761213 1.0799650 1.0799650 1.0131591 1.0302326 1.1354531 1.0077531 1.0403299 1.0403299 1.0131591 2.2146898 2.0478341 2.0478341 2.1675175 2.0246729 2.2112570 1.9953500 3.0583472 2.1675175 2.0246729 1.5793718 2.2112570 2.2284282 2.1513473 2.2284282 2.1513473 2.2190481 2.4589541 2.3768686 1.7252374 2.1558609 2.1558609 2.1456560 2.2072840 2.2147503 2.1705601 2.5279299 1.8830234 2.2271929 2.0671891 2.2724185 2.0671891 2.2143530 2.2643586 1.1672264 1.1672264 1.1919055 1.2283883 1.3145135 1.1874351 1.2071671 1.1237510 1.4760119 1.2583836 1.1919055 1.2283883 1.2122043 1.2061888 1.1783575 1.2568443 1.5373736 1.8261732 1.5373736 1.8261732 1.5788711 1.5788711 1.5608796 1.7884964 1.8971987 1.6109932 0.9682813 1.8449713 1.4561237 1.8957082 1.5499710 1.5545805 1.5052344 1.8013989 1.5391257 1.7959093 1.0939525 1.1167038 1.0939525 1.1167038 1.2101775 1.0067003 1.0417236 1.1482745 1.0915000 1.0557353 1.0694749 1.2131045 1.2435386 1.1751263 1.1751263 1.1131389 1.2209542 1.2172098 1.1355852 1.1131389 1.2209542 1.2435386 1.3411647 1.3411647 1.3469765 1.3467985 1.4716321 1.2822146 1.3373857 1.3469765 1.2851054 1.3559764 1.2824008 1.2288731 1.3467985 1.3837057 1.5130492 1.3837057 1.5130492 1.3762139 1.7246928 1.6054317 1.6054317 1.4099679 1.4159689 1.4137406 1.3510290 2.0694796 1.4960783 1.2667841 1.3727319 1.6623323 1.6100286 1.4196136 1.2667841 1.4546507 1.4902334 1.4546507 1.3762139 1.7246928 1.6100286 1.0258970 1.0258970 0.9295432 0.9295432 1.0448553 0.9214454 1.0520173 0.8419854 1.0820404 0.9249099 1.0280153 1.0280153 1.1514749 0.9181321 0.9436358 1.0793884 1.2199402 1.0510768 0.8853341 0.9330650 1.4347754 1.0180294 1.0439081 1.0180294 1.3253029 1.1329467 1.0389030 0.6119928 1.0570425 1.5058181 1.5679523 1.5058181 1.5679523 1.6237911 1.9913339 2.1879866 1.8393641 1.5788980 1.5559766 1.6237911 1.6234364 1.5559766 1.4272968 1.9913339 1.8944671 1.5120393 1.5459515 2.1800646 2.1800646 2.2275487 2.4323561 2.2272067 2.0429485 2.0429485 2.4077344 2.6699593 2.0189593 2.1045117 2.2275487 2.4346762 2.2272067 2.2752606 2.3807419 2.4346762 1.3539190 1.2388470 1.1516216 1.2556389 1.2229501 1.4607641 1.2759056 1.2388470 1.2616756 1.2556389 1.2075311 1.2416763 1.4317656 1.3168228 1.5014451 1.5014451 1.2229501 1.2416763 1.6130256 1.6130256 1.2885079 1.2926133 1.3204710 1.3494605 1.3204710 1.6428274 1.3082995 1.2959716 1.4380358 1.4166087 1.4722627 1.4166087 1.2550618 1.2550618 1.2250952 1.1767005 1.3614973 1.3082995 1.3197513 1.2442016 1.2666160 1.2442016 1.3197513 1.6721195 2.5186099 1.6548883 4.0905745 1.9583742 1.6721195 2.8505854 2.6401853 1.6537898 2.0532034 2.0532034 2.1525779 2.1566251 2.6100111 1.7610358 3.3009948 2.0925780 2.1572168 2.1525779 2.2030975 2.1022297 2.1402750 1.8842167 2.3729017 1.9229645 1.1031159 1.1031159 1.2842944 1.2842944 1.3830503 2.4008391 2.4008391 1.3087635 1.3087635 1.8819628 1.8819628 1.8364985 1.6676006 0.8031658 1.9539574 1.6211970 1.6211970 1.9561483 1.9561483 2.6804860 1.3830503 1.7299576 2.6804860 0.0830856 0.0981948 2.3175295 2.3175295 1.3029272 1.6185077 1.2822146 1.4775105 1.6080327 1.3986163 1.6729577 2.0803115 2.2141791 2.0865075 
A_bruennichi__old__annotated__Emx1-A/1-60 2.1258145 2.2041791 2.4902373 2.1682164 2.0535471 2.2548710 2.1580146 2.1043220 0.1862618 0.1898236 0.0553594 0.0955354 0.0956030 0.0739158 0.0739158 0.0562857 0.0757005 0.0371838 0.0956176 0.0361386 0.0361386 0.0882638 0.0882638 0.0896132 0.0792574 0.0792574 0.0744893 0.0744893 0.0946788 0.1166066 0.0946788 0.0746252 0.0746252 0.1652359 0.0969169 0.1019375 0.0553594 0.0000010 0.0000000 0.0362010 0.0369126 0.0541540 0.3328036 0.3328036 0.0954358 0.1891011 0.1892511 0.1746263 0.1135088 0.1337725 0.2694627 0.2701025 0.1199519 0.0364968 0.0738026 0.0738026 0.2805460 0.2805460 0.0742578 0.3429083 0.2371588 0.3108822 0.3064329 0.2761213 0.2761213 1.0799650 1.0799650 1.0131591 1.0302326 1.1354531 1.0077531 1.0403299 1.0403299 1.0131591 2.2146898 2.0478341 2.0478341 2.1675175 2.0246729 2.2112570 1.9953500 3.0583472 2.1675175 2.0246729 1.5793718 2.2112570 2.2284282 2.1513473 2.2284282 2.1513473 2.2190481 2.4589541 2.3768686 1.7252374 2.1558609 2.1558609 2.1456560 2.2072840 2.2147503 2.1705601 2.5279299 1.8830234 2.2271929 2.0671891 2.2724185 2.0671891 2.2143530 2.2643586 1.1672264 1.1672264 1.1919055 1.2283883 1.3145135 1.1874351 1.2071671 1.1237510 1.4760119 1.2583836 1.1919055 1.2283883 1.2122043 1.2061888 1.1783575 1.2568443 1.5373736 1.8261732 1.5373736 1.8261732 1.5788711 1.5788711 1.5608796 1.7884964 1.8971987 1.6109932 0.9682813 1.8449713 1.4561237 1.8957082 1.5499710 1.5545805 1.5052344 1.8013989 1.5391257 1.7959093 1.0939525 1.1167038 1.0939525 1.1167038 1.2101775 1.0067003 1.0417236 1.1482745 1.0915000 1.0557353 1.0694749 1.2131045 1.2435386 1.1751263 1.1751263 1.1131389 1.2209542 1.2172098 1.1355852 1.1131389 1.2209542 1.2435386 1.3411647 1.3411647 1.3469765 1.3467985 1.4716321 1.2822146 1.3373857 1.3469765 1.2851054 1.3559764 1.2824008 1.2288731 1.3467985 1.3837057 1.5130492 1.3837057 1.5130492 1.3762139 1.7246928 1.6054317 1.6054317 1.4099679 1.4159689 1.4137406 1.3510290 2.0694796 1.4960783 1.2667841 1.3727319 1.6623323 1.6100286 1.4196136 1.2667841 1.4546507 1.4902334 1.4546507 1.3762139 1.7246928 1.6100286 1.0258970 1.0258970 0.9295432 0.9295432 1.0448553 0.9214454 1.0520173 0.8419854 1.0820404 0.9249099 1.0280153 1.0280153 1.1514749 0.9181321 0.9436358 1.0793884 1.2199402 1.0510768 0.8853341 0.9330650 1.4347754 1.0180294 1.0439081 1.0180294 1.3253029 1.1329467 1.0389030 0.6119928 1.0570425 1.5058181 1.5679523 1.5058181 1.5679523 1.6237911 1.9913339 2.1879866 1.8393641 1.5788980 1.5559766 1.6237911 1.6234364 1.5559766 1.4272968 1.9913339 1.8944671 1.5120393 1.5459515 2.1800646 2.1800646 2.2275487 2.4323561 2.2272067 2.0429485 2.0429485 2.4077344 2.6699593 2.0189593 2.1045117 2.2275487 2.4346762 2.2272067 2.2752606 2.3807419 2.4346762 1.3539190 1.2388470 1.1516216 1.2556389 1.2229501 1.4607641 1.2759056 1.2388470 1.2616756 1.2556389 1.2075311 1.2416763 1.4317656 1.3168228 1.5014451 1.5014451 1.2229501 1.2416763 1.6130256 1.6130256 1.2885079 1.2926133 1.3204710 1.3494605 1.3204710 1.6428274 1.3082995 1.2959716 1.4380358 1.4166087 1.4722627 1.4166087 1.2550618 1.2550618 1.2250952 1.1767005 1.3614973 1.3082995 1.3197513 1.2442016 1.2666160 1.2442016 1.3197513 1.6721195 2.5186099 1.6548883 4.0905745 1.9583742 1.6721195 2.8505854 2.6401853 1.6537898 2.0532034 2.0532034 2.1525779 2.1566251 2.6100111 1.7610358 3.3009948 2.0925780 2.1572168 2.1525779 2.2030975 2.1022297 2.1402750 1.8842167 2.3729017 1.9229645 1.1031159 1.1031159 1.2842944 1.2842944 1.3830503 2.4008391 2.4008391 1.3087635 1.3087635 1.8819628 1.8819628 1.8364985 1.6676006 0.8031658 1.9539574 1.6211970 1.6211970 1.9561483 1.9561483 2.6804860 1.3830503 1.7299576 2.6804860 0.0830856 0.0981948 2.3175295 2.3175295 1.3029272 1.6185077 1.2822146 1.4775105 1.6080327 1.3986163 1.6729577 2.0803115 2.2141791 2.0865075 
D_plantarius_Emx1-A/1-60                  2.2096703 2.2929415 2.5915602 2.3637957 2.1366289 2.3456161 2.2450688 2.1893579 0.1966904 0.2284322 0.0597108 0.1021329 0.1022194 0.0940336 0.0940336 0.0829257 0.1040167 0.0619548 0.1022278 0.0552325 0.0552325 0.1115164 0.1115164 0.1132410 0.0852547 0.0852547 0.0799243 0.0799243 0.1084075 0.1330158 0.1084075 0.0800807 0.0800807 0.1888788 0.1036675 0.1092190 0.0597108 0.0362010 0.0362010 0.0000000 0.0614124 0.0794568 0.3565807 0.3565807 0.1020123 0.2233555 0.2280948 0.1746263 0.1358799 0.1568180 0.2837379 0.2860645 0.1279156 0.0607029 0.0810794 0.0810794 0.2644140 0.2644140 0.0796604 0.3203259 0.2371588 0.2945300 0.2903237 0.2602067 0.2602067 1.1005175 1.1005175 1.0320361 1.0335186 1.1572965 1.0265211 1.0436407 1.0436407 1.0320361 2.5285551 2.1788107 2.1788107 2.3078505 2.1540227 2.2743880 2.1225721 3.3484730 2.3078505 2.1540227 1.6923240 2.2743880 2.2918645 2.2127937 2.2918645 2.2127937 2.2826241 2.5292697 2.4454245 1.7966279 2.2253407 2.2253407 2.2065650 2.2702729 2.2777970 2.2310398 2.6930030 1.9364453 2.2905334 2.1261351 2.3376796 2.1261351 2.2773804 2.3282193 1.2180916 1.2180916 1.2345192 1.2726581 1.3607552 1.2243638 1.2589891 1.2076825 1.5330250 1.3029121 1.2345192 1.2726581 1.2553469 1.2584981 1.2203080 1.3012244 1.5902156 1.8671252 1.5902156 1.8671252 1.6327246 1.6327246 1.6141093 1.9547236 1.9624307 1.6661726 1.0333183 1.9088507 1.5069663 1.9785421 1.6033168 1.6079426 1.5570030 1.8425475 1.5917556 1.8369380 1.1532432 1.1772485 1.1532432 1.1772485 1.2299308 1.1418088 1.1171415 1.1662767 1.1506206 1.1148296 1.1279202 1.2773966 1.2642344 1.2383457 1.2383457 1.1736993 1.2853487 1.2817989 1.1559448 1.1736993 1.2853487 1.2642344 1.3966460 1.3966460 1.4024518 1.4023782 1.5308700 1.3360746 1.3929691 1.4024518 1.3385999 1.4118438 1.3362385 1.2808659 1.4023782 1.4758418 1.6180017 1.4758418 1.6180017 1.4681268 1.7246928 1.7160614 1.7160614 1.5031504 1.5096605 1.3681292 1.4419167 2.2905862 1.5995126 1.3515064 1.4641736 1.7806022 1.7212245 1.5137890 1.3515064 1.5547704 1.5922068 1.5547704 1.4681268 1.7246928 1.7212245 1.1164859 1.1164859 1.0125310 1.0125310 1.1004435 1.0041627 1.0921270 0.9197336 1.1501899 1.0081795 1.1196002 1.1196002 1.1885498 0.9550784 1.0385200 1.1768869 1.2850978 1.0849929 0.9335971 1.0174455 1.4879398 1.1081441 1.0775702 1.1081441 1.3654356 1.1935244 1.1116247 0.7615993 1.0689135 1.5716138 1.6369828 1.5716138 1.6369828 1.6993548 2.0834280 2.2400915 1.9221840 1.6480429 1.6276866 1.6993548 1.6988623 1.6276866 1.4894447 2.0834280 1.9384479 1.5782021 1.6132755 2.2901458 2.2901458 2.3169106 2.5309207 2.3385240 2.2414202 2.2414202 2.5291038 2.8072328 2.1210995 2.2110033 2.3169106 2.5333580 2.3385240 2.3912435 2.5026747 2.5333580 1.3843008 1.2669315 1.2722564 1.3713856 1.3381245 1.5164608 1.3619439 1.2669315 1.2902437 1.3713856 1.3206901 1.3569427 1.3877745 1.4394830 1.5584208 1.5584208 1.3381245 1.3569427 1.6837012 1.6837012 1.3173291 1.3199236 1.3496801 1.4409466 1.3496801 1.6795586 1.3372597 1.4167723 1.4936354 1.4470765 1.5287606 1.4470765 1.3705165 1.3705165 1.3384552 1.2852602 1.4894832 1.3372597 1.3488828 1.3586644 1.3833738 1.3586644 1.3488828 1.7566000 2.5217336 1.6548883 4.2195694 2.0578421 1.7566000 3.1954607 2.6234895 1.7372791 2.2106649 2.2106649 2.2165117 2.2208720 2.6101104 1.8922710 3.4477405 2.2560604 2.3252610 2.2165117 2.2439380 2.1022297 2.2035694 2.0283848 2.3730624 2.0692176 1.1625546 1.1625546 1.4034263 1.4034263 1.5091986 2.4711921 2.4711921 1.4340445 1.4340445 1.9999607 1.9999607 1.9349064 1.7257462 0.8785876 1.8901020 1.6410563 1.6410563 1.9752570 1.9752570 2.7875441 1.5091986 1.8528748 2.7875441 0.0966779 0.1128133 2.4136930 2.4136930 1.3965153 1.6945467 1.3360746 1.5793578 1.6632349 1.4923214 1.6422059 2.0404450 2.1715518 2.2039349 
D_silvatica_Emx1-A/1-60                   2.1242021 2.1869670 2.4701292 2.1805273 2.1413529 2.3511332 2.2502373 2.1943091 0.1642607 0.1661454 0.0568106 0.0981012 0.0981764 0.1181067 0.1181067 0.0577874 0.0777255 0.0381716 0.0981889 0.0771376 0.0771376 0.1091903 0.1091903 0.1108908 0.0814555 0.0814555 0.0764474 0.0764474 0.0971951 0.1197667 0.0971951 0.0765922 0.0765922 0.2198416 0.0995538 0.1048296 0.0568106 0.0369126 0.0369126 0.0614124 0.0000000 0.0555396 0.3375091 0.3375091 0.0807483 0.2040662 0.2144968 0.1758138 0.1142845 0.1346879 0.2618225 0.2595000 0.1053513 0.0374479 0.0763956 0.0763956 0.3342208 0.3342208 0.0586608 0.4243440 0.2875986 0.3302315 0.3253407 0.3287418 0.3287418 1.1684626 1.1684626 1.0963078 1.1158182 1.1291433 1.0906662 1.1266475 1.1266475 1.0963078 2.3874819 2.0950822 2.0950822 2.2195736 2.0716063 2.2602402 2.0418408 3.1331545 2.2195736 2.0716063 1.6227897 2.2602402 2.2753519 2.1997261 2.2753519 2.1997261 2.2661858 2.5087060 2.4276426 1.7830872 2.2080999 2.2080999 2.1916558 2.2541275 2.2658022 2.2169430 2.4913444 1.9256012 2.2740615 2.1125298 2.3201311 2.1125298 2.2611436 2.3121211 1.1638256 1.1638256 1.2330576 1.2711425 1.3592111 1.2697826 1.2033588 1.1990428 1.6024085 1.3013954 1.2330576 1.2711425 1.2947235 1.2023519 1.2188699 1.2997121 1.5683141 1.9845632 1.5683141 1.9845632 1.6167091 1.6167091 1.6005127 1.7146618 2.0307281 1.6434450 1.0911826 1.9753008 1.4939908 1.8950744 1.5812403 1.5858693 1.5438066 1.9609427 1.5421850 1.9550718 1.1969199 1.2219359 1.1969199 1.2219359 1.3208643 1.1611819 1.1401311 1.2555607 1.1941570 1.1583850 1.1709373 1.2375798 1.3375398 1.2658331 1.2658331 1.2183759 1.2454769 1.3094811 1.2327537 1.2183759 1.2454769 1.3375398 1.3871175 1.3871175 1.3929615 1.4395182 1.5215466 1.3264140 1.3833957 1.3929615 1.3290227 1.3588059 1.3265835 1.2711412 1.4395182 1.4389456 1.5753518 1.4389456 1.5753518 1.4313355 1.8275744 1.6704769 1.6704769 1.4657664 1.4720327 1.4710642 1.4055833 2.1882245 1.5575680 1.2723805 1.4275787 1.7313740 1.6753727 1.4759550 1.2723805 1.5143712 1.5508994 1.5143712 1.4313355 1.8275744 1.6753727 1.0125449 1.0125449 0.9648644 0.9648644 1.0044640 0.9891868 1.0976069 0.8576535 1.1359795 0.9603260 1.0735747 1.0735747 1.1933781 0.9871854 0.9746346 1.1204827 1.1713998 1.0902842 0.9146579 0.9689139 1.5376936 1.0047468 1.0896486 1.0047468 1.3575104 1.0881951 1.1777793 0.7112283 1.1371725 1.5073684 1.4905441 1.5073684 1.4905441 1.5389111 1.8856451 2.2132140 1.7447395 1.5218747 1.5572664 1.5389111 1.5387252 1.5572664 1.3590163 1.8856451 1.9022768 1.5039571 1.5472367 2.2397840 2.2397840 2.2883885 2.3440761 2.2874878 2.0986081 2.0986081 2.4732044 2.5611241 2.0749011 2.1625021 2.2883885 2.3462869 2.2874878 2.3379436 2.4465304 2.3462869 1.3940090 1.2755621 1.1905183 1.2924715 1.2596942 1.5019702 1.3854401 1.2755621 1.2991179 1.2924715 1.2437519 1.2784385 1.4737506 1.3554032 1.5433405 1.5433405 1.2596942 1.2784385 1.5900090 1.5900090 1.3263811 1.4055874 1.3589440 1.4649909 1.3589440 1.7128921 1.3464121 1.3341507 1.4800897 1.4099490 1.5147817 1.4099490 1.2918259 1.2918259 1.2613499 1.2117087 1.4013984 1.3464121 1.3581180 1.2807099 1.3037070 1.2807099 1.3581180 1.7414221 2.6138963 1.7738518 4.1474302 1.8546191 1.7414221 2.9450343 2.6070549 1.7223398 2.1694524 2.1694524 2.1953395 2.2049830 2.5779828 1.9493312 3.3118226 2.2476748 2.3661344 2.1953395 2.4037382 2.3059722 2.1881128 2.1670023 2.5528419 2.2093699 1.2063400 1.2063400 1.3219873 1.3219873 1.4222646 2.3835629 2.3835629 1.3371862 1.3371862 1.9261414 1.9261414 1.7625453 1.7244303 0.8408386 1.9396351 1.6604883 1.6604883 2.0713635 2.0713635 2.6589947 1.4222646 1.7744079 2.6589947 0.0854748 0.1009080 2.4936650 2.4936650 1.4908812 1.5914229 1.3264140 1.5381719 1.6490815 1.4941516 1.8302792 2.2025279 2.3436125 2.0906506 
H_graminicola_Emx1-A/1-60                 2.0881611 2.2212923 2.5112936 2.0907361 1.9821880 2.1731779 2.0813692 2.0303794 0.2071957 0.2111366 0.0740509 0.1149559 0.1150714 0.1344457 0.1344457 0.0753201 0.0949175 0.0559820 0.0753623 0.0941869 0.0941869 0.1274761 0.1274761 0.1293801 0.0745145 0.0745145 0.0767032 0.0767032 0.0744918 0.0750881 0.0744918 0.0935521 0.0935521 0.2104677 0.0588526 0.0958833 0.0740509 0.0541540 0.0541540 0.0794568 0.0555396 0.0000000 0.3906139 0.3906139 0.1148059 0.2039040 0.2356081 0.1756854 0.1548995 0.1758703 0.3088720 0.3064966 0.1403020 0.0549396 0.0727995 0.0727995 0.3362798 0.3362798 0.0930701 0.3513158 0.2622252 0.3707384 0.3648792 0.3305433 0.3305433 1.0552005 1.0552005 0.9908142 1.0070387 1.1086064 0.9855757 1.0167973 1.0167973 0.9908142 2.3172504 1.9841295 1.9841295 2.1000989 1.9144367 2.0892513 1.9334951 2.9940029 2.1000989 1.9144367 1.5247072 2.0892513 2.2519288 2.0841354 2.2519288 2.0841354 2.1868435 2.4196256 2.4011396 1.7549518 2.1222356 2.1222356 2.1611187 2.1381061 2.1828656 2.1398822 2.5526086 1.9414621 2.2506671 2.0892323 2.2962741 2.0892323 2.1824854 2.2307612 1.1888871 1.1888871 1.2601973 1.2997982 1.3901152 1.2334414 1.2293266 1.2692448 1.5331591 1.2224893 1.2601973 1.2997982 1.2243236 1.2285611 1.2454276 1.3287677 1.4569079 1.8712659 1.4569079 1.8712659 1.5311553 1.5311553 1.4796164 1.8153005 1.9438225 1.5620487 1.0129550 1.8906581 1.4113628 1.9060045 1.5176183 1.5073831 1.5245607 1.9189558 1.6238783 1.9048868 1.0663741 1.1085953 1.0663741 1.1085953 1.1996930 1.0341060 1.0160129 1.1393464 1.0640286 1.0288622 1.0626324 1.2024521 1.2320062 1.1654204 1.1654204 1.1051023 1.2101267 1.2064269 1.1261639 1.1051023 1.2101267 1.2320062 1.2176234 1.2176234 1.2232384 1.3066772 1.3333718 1.1647832 1.2139312 1.2232384 1.1682931 1.2310405 1.1649862 1.1177223 1.3066772 1.3812704 1.5084152 1.3812704 1.5084152 1.3738923 1.7461755 1.5993945 1.5993945 1.4071340 1.4130398 1.4107793 1.3491018 2.1499968 1.4917297 1.2662585 1.3704723 1.6552106 1.6039072 1.4166196 1.2662585 1.4509822 1.4860188 1.4509822 1.3738923 1.7461755 1.6039072 0.9834385 0.9834385 0.8918554 0.8918554 1.0307884 0.8840176 0.9670853 0.8447873 1.0588314 0.8872306 0.9851938 0.9851938 1.1231132 0.9436275 0.9632910 1.0333396 1.2009312 1.0075149 0.8902791 0.8948765 1.3398873 0.9758938 0.9588241 0.9758938 1.2901435 1.1163639 1.0901506 0.7231371 1.0296836 1.4216285 1.4787310 1.4216285 1.4787310 1.5257718 1.8669307 2.1720352 1.7288499 1.4517564 1.4638397 1.5257718 1.5256138 1.4638397 1.3490190 1.8669307 1.8834071 1.4273084 1.4591911 2.1430946 2.1430946 2.1893248 2.3882508 2.1893200 2.0102161 2.0102161 2.4592904 2.5031852 1.9864264 2.0695719 2.1893248 2.3905097 2.1893200 2.2353551 2.2338674 2.3905097 1.3433161 1.2282556 1.1392619 1.2451776 1.1831224 1.4180089 1.3367986 1.2282556 1.2510926 1.2451776 1.1967620 1.2311003 1.4302808 1.2777216 1.4576217 1.4576217 1.1831224 1.2311003 1.5964567 1.5964567 1.2780439 1.3556614 1.3100846 1.4142800 1.3100846 1.7264246 1.2979217 1.2854769 1.3934686 1.4062671 1.4271692 1.4062671 1.2446112 1.2446112 1.2144973 1.1659127 1.3597198 1.2979217 1.3093856 1.2337219 1.2561801 1.2337219 1.3093856 1.8390565 2.5674086 1.7098770 4.2676145 1.9406379 1.8390565 3.0380152 2.7305301 1.8184886 2.0950949 2.0950949 2.0483192 2.0003913 2.4915985 1.8157966 3.0822778 2.1356281 2.2007568 2.0483192 2.0386021 2.1450588 2.0868783 1.9242120 2.3439034 1.9631757 1.0954308 1.0954308 1.2171225 1.2171225 1.3428852 2.3364693 2.3364693 1.2833553 1.2833553 1.9405425 1.9405425 1.8807060 1.6145402 0.7707572 1.9672505 1.5684168 1.5684168 1.9299380 1.9299380 2.6365498 1.3428852 1.7058408 2.6365498 0.1036990 0.1181832 2.2298922 2.2298922 1.2770371 1.7642821 1.1647832 1.4734668 1.5234047 1.4613952 1.5722264 1.9428640 2.0657180 2.1883197 
A_bruennichi_Emx1-B/1-60                  1.7342081 1.8125313 2.1111764 2.4673497 2.1316053 2.1767205 2.0843525 2.0331002 0.4264869 0.4401621 0.3535186 0.4237583 0.4263879 0.4039947 0.4039947 0.3803750 0.3530721 0.3494560 0.4244189 0.3511982 0.3511982 0.3382784 0.3382784 0.3449175 0.4047648 0.4047648 0.3827089 0.3827089 0.3711651 0.4087799 0.3711651 0.3841985 0.3841985 0.4650388 0.4309706 0.3732461 0.3535186 0.3328036 0.3328036 0.3565807 0.3375091 0.3906139 0.0000000 0.0000010 0.3735790 0.5766787 0.4079996 0.3673612 0.3198943 0.2909004 0.5570419 0.5247142 0.4192176 0.3401876 0.5429506 0.5429506 0.5786271 0.5786271 0.3283524 0.8314084 0.5204361 0.5894117 0.5845743 0.5740850 0.5740850 1.2760402 1.2760402 1.2383928 1.2459608 1.2865658 1.1965927 1.2316183 1.2316183 1.2383928 2.2024682 1.9204886 1.9204886 2.0567898 1.8986568 2.1352745 1.8710381 2.5975545 2.0567898 1.8986568 1.7365750 2.1352745 2.2359711 2.3931487 2.2359711 2.3931487 2.1916083 2.3887261 2.2934254 1.6519939 2.1643346 2.1643346 2.1816018 2.2148486 2.3883146 2.1084408 2.7404924 2.0265993 2.2347293 2.1960231 2.2799753 2.1960231 2.2218992 2.1996361 1.3594580 1.3594580 1.3808876 1.4772248 1.4301265 1.5373046 1.3158282 1.3384553 1.6178979 1.4435213 1.3808876 1.4772248 1.4971862 1.4029549 1.3641624 1.4052633 1.4404155 1.7625129 1.4404155 1.7625129 1.4834625 1.4834625 1.4863203 2.0115720 1.7148142 1.4430456 1.3185462 1.6339897 1.4944133 1.6882471 1.4520331 1.4566051 1.4327949 1.7156580 1.6381500 1.7104613 1.2511330 1.3793948 1.2511330 1.3793948 1.5791365 1.2824159 1.2121772 1.3859605 1.2481492 1.3152106 1.4429745 1.4263911 1.4140697 1.3514714 1.3514714 1.3757444 1.4344214 1.3867853 1.3214902 1.3757444 1.4344214 1.4140697 1.2647912 1.2647912 1.2706474 1.2622279 1.3860262 1.3904111 1.3059134 1.2706474 1.3166306 1.3171512 1.3905515 1.4475597 1.2622279 1.3062774 1.4278861 1.3062774 1.4278861 1.2988339 1.6505399 1.4903332 1.4903332 1.3311656 1.3369862 1.2311146 1.2740098 1.9097777 1.4107416 1.4501053 1.2947186 1.5692499 1.4955660 1.3413047 1.4501053 1.4909167 1.4278254 1.4909167 1.2988339 1.6505399 1.4955660 1.3623952 1.3623952 1.0376523 1.0376523 1.2634774 1.2414342 1.2799313 1.1398114 1.3543241 1.2014577 1.2302585 1.2302585 1.3145731 1.0072344 1.1200124 1.2721512 1.3322158 1.1396306 1.0709130 1.1433030 1.6129969 1.3770100 1.2373769 1.3770100 1.1809465 1.3748420 1.4373056 0.9778137 1.2822129 1.4110461 1.4731443 1.4110461 1.4731443 1.5211391 1.8689193 2.0008371 1.7287870 1.5316850 1.4540487 1.5211391 1.5209863 1.4540487 1.3400704 1.8689193 1.7282853 1.4336411 1.4504252 2.1692704 2.1692704 2.3087290 2.2886406 2.2165115 2.1200754 2.1200754 2.2016041 2.3963784 2.1463845 2.0935624 2.3087290 2.3494091 2.2165115 2.1363511 2.3693131 2.3494091 1.6554340 1.5116252 1.3935834 1.4580874 1.2607635 1.6521994 1.4586499 1.5116252 1.5400255 1.4580874 1.3253292 1.4707943 1.9718896 1.5588494 1.5842947 1.5842947 1.2607635 1.4707943 1.4586829 1.4586829 1.4315107 1.5821272 1.5048018 1.2664385 1.5048018 1.5299419 1.5217264 1.5569844 1.6624963 1.4812748 1.6999626 1.4812748 1.5199928 1.5199928 1.3871904 1.4222826 1.5830613 1.5217264 1.5686096 1.4745171 1.5030984 1.4745171 1.5686096 1.4642288 2.3130992 1.7589705 3.2856732 1.9131843 1.4642288 2.8749916 2.2547631 1.4930695 1.9584613 1.9584613 1.6619833 2.1306695 2.5932704 1.8597873 3.6222101 1.9521750 1.8994592 1.6619833 1.8187579 1.8652776 1.8660926 1.9805972 2.1296493 2.0041687 1.4585285 1.4585285 1.4531136 1.4531136 1.5264253 2.2301886 2.2301886 1.8044690 1.8044690 1.7652812 1.7652812 1.5358992 1.6554370 1.0022802 1.7897093 1.4712692 1.4712692 1.8989154 1.8989154 2.5483392 1.5264253 1.6687484 2.5483392 0.4115200 0.4269185 2.6208962 2.6208962 1.5396948 1.8441365 1.3904111 1.3929789 1.5305316 1.2620145 1.6661107 1.9848625 2.3043755 2.5331828 
A_bruennichi__old__annotated__Emx1-B/1-60 1.7342081 1.8125313 2.1111764 2.4673497 2.1316053 2.1767205 2.0843525 2.0331002 0.4264869 0.4401621 0.3535186 0.4237583 0.4263879 0.4039947 0.4039947 0.3803750 0.3530721 0.3494560 0.4244189 0.3511982 0.3511982 0.3382784 0.3382784 0.3449175 0.4047648 0.4047648 0.3827089 0.3827089 0.3711651 0.4087799 0.3711651 0.3841985 0.3841985 0.4650388 0.4309706 0.3732461 0.3535186 0.3328036 0.3328036 0.3565807 0.3375091 0.3906139 0.0000010 0.0000000 0.3735790 0.5766787 0.4079996 0.3673612 0.3198943 0.2909004 0.5570419 0.5247142 0.4192176 0.3401876 0.5429506 0.5429506 0.5786271 0.5786271 0.3283524 0.8314084 0.5204361 0.5894117 0.5845743 0.5740850 0.5740850 1.2760402 1.2760402 1.2383928 1.2459608 1.2865658 1.1965927 1.2316183 1.2316183 1.2383928 2.2024682 1.9204886 1.9204886 2.0567898 1.8986568 2.1352745 1.8710381 2.5975545 2.0567898 1.8986568 1.7365750 2.1352745 2.2359711 2.3931487 2.2359711 2.3931487 2.1916083 2.3887261 2.2934254 1.6519939 2.1643346 2.1643346 2.1816018 2.2148486 2.3883146 2.1084408 2.7404924 2.0265993 2.2347293 2.1960231 2.2799753 2.1960231 2.2218992 2.1996361 1.3594580 1.3594580 1.3808876 1.4772248 1.4301265 1.5373046 1.3158282 1.3384553 1.6178979 1.4435213 1.3808876 1.4772248 1.4971862 1.4029549 1.3641624 1.4052633 1.4404155 1.7625129 1.4404155 1.7625129 1.4834625 1.4834625 1.4863203 2.0115720 1.7148142 1.4430456 1.3185462 1.6339897 1.4944133 1.6882471 1.4520331 1.4566051 1.4327949 1.7156580 1.6381500 1.7104613 1.2511330 1.3793948 1.2511330 1.3793948 1.5791365 1.2824159 1.2121772 1.3859605 1.2481492 1.3152106 1.4429745 1.4263911 1.4140697 1.3514714 1.3514714 1.3757444 1.4344214 1.3867853 1.3214902 1.3757444 1.4344214 1.4140697 1.2647912 1.2647912 1.2706474 1.2622279 1.3860262 1.3904111 1.3059134 1.2706474 1.3166306 1.3171512 1.3905515 1.4475597 1.2622279 1.3062774 1.4278861 1.3062774 1.4278861 1.2988339 1.6505399 1.4903332 1.4903332 1.3311656 1.3369862 1.2311146 1.2740098 1.9097777 1.4107416 1.4501053 1.2947186 1.5692499 1.4955660 1.3413047 1.4501053 1.4909167 1.4278254 1.4909167 1.2988339 1.6505399 1.4955660 1.3623952 1.3623952 1.0376523 1.0376523 1.2634774 1.2414342 1.2799313 1.1398114 1.3543241 1.2014577 1.2302585 1.2302585 1.3145731 1.0072344 1.1200124 1.2721512 1.3322158 1.1396306 1.0709130 1.1433030 1.6129969 1.3770100 1.2373769 1.3770100 1.1809465 1.3748420 1.4373056 0.9778137 1.2822129 1.4110461 1.4731443 1.4110461 1.4731443 1.5211391 1.8689193 2.0008371 1.7287870 1.5316850 1.4540487 1.5211391 1.5209863 1.4540487 1.3400704 1.8689193 1.7282853 1.4336411 1.4504252 2.1692704 2.1692704 2.3087290 2.2886406 2.2165115 2.1200754 2.1200754 2.2016041 2.3963784 2.1463845 2.0935624 2.3087290 2.3494091 2.2165115 2.1363511 2.3693131 2.3494091 1.6554340 1.5116252 1.3935834 1.4580874 1.2607635 1.6521994 1.4586499 1.5116252 1.5400255 1.4580874 1.3253292 1.4707943 1.9718896 1.5588494 1.5842947 1.5842947 1.2607635 1.4707943 1.4586829 1.4586829 1.4315107 1.5821272 1.5048018 1.2664385 1.5048018 1.5299419 1.5217264 1.5569844 1.6624963 1.4812748 1.6999626 1.4812748 1.5199928 1.5199928 1.3871904 1.4222826 1.5830613 1.5217264 1.5686096 1.4745171 1.5030984 1.4745171 1.5686096 1.4642288 2.3130992 1.7589705 3.2856732 1.9131843 1.4642288 2.8749916 2.2547631 1.4930695 1.9584613 1.9584613 1.6619833 2.1306695 2.5932704 1.8597873 3.6222101 1.9521750 1.8994592 1.6619833 1.8187579 1.8652776 1.8660926 1.9805972 2.1296493 2.0041687 1.4585285 1.4585285 1.4531136 1.4531136 1.5264253 2.2301886 2.2301886 1.8044690 1.8044690 1.7652812 1.7652812 1.5358992 1.6554370 1.0022802 1.7897093 1.4712692 1.4712692 1.8989154 1.8989154 2.5483392 1.5264253 1.6687484 2.5483392 0.4115200 0.4269185 2.6208962 2.6208962 1.5396948 1.8441365 1.3904111 1.3929789 1.5305316 1.2620145 1.6661107 1.9848625 2.3043755 2.5331828 
C_sculpturatus_Emx1-B/1-60                2.0392925 2.0836049 2.3683896 2.3392153 2.2426964 2.4629331 2.3570861 2.2983689 0.0973755 0.1453826 0.0362749 0.0750928 0.0359730 0.0942647 0.0942647 0.0546797 0.0734760 0.0561001 0.0544588 0.0553989 0.0553989 0.0832883 0.0832883 0.0623714 0.0585041 0.0585041 0.0549188 0.0549188 0.0970407 0.1195280 0.0970407 0.0550119 0.0550119 0.1890466 0.0560785 0.0591002 0.0362749 0.0954358 0.0954358 0.1020123 0.0807483 0.1148059 0.3735790 0.3735790 0.0000000 0.2247294 0.2292734 0.1831508 0.1620151 0.1838761 0.3278807 0.2946436 0.0579494 0.0550532 0.0234401 0.0234401 0.2878173 0.2878173 0.0374229 0.3561680 0.2998752 0.3031153 0.2912768 0.2833351 0.2833351 1.2016470 1.2016470 1.1656763 1.0853973 1.2374772 1.1598709 1.0953647 1.0953647 1.1656763 2.4166260 1.9969237 1.9969237 2.1421914 1.9741590 2.0950810 1.9453603 3.0265284 2.1421914 1.9741590 1.5636798 2.0950810 2.1897936 2.1131615 2.1897936 2.1131615 2.1802778 2.2763962 2.1467785 1.7078969 2.0684303 2.0684303 2.1081932 2.1688263 2.1269616 2.1416266 2.6626757 1.8492327 2.1886092 2.0305991 2.0545732 2.0305991 2.1758975 2.1000369 1.0739795 1.0739795 1.1388369 1.1731075 1.2825076 1.1484112 1.1119131 1.1559749 1.5855138 1.2026699 1.1388369 1.1731075 1.1954833 1.1099409 1.1261965 1.2013231 1.5274269 1.9819720 1.5274269 1.9819720 1.5744219 1.5744219 1.5776969 1.7719522 2.0282080 1.6009944 0.9927550 1.8572170 1.5278281 1.9031451 1.5399973 1.5446290 1.5215523 1.9582275 1.5540359 1.9523365 1.1564349 1.1512517 1.1564349 1.1512517 1.2094529 1.1495390 1.1195722 1.1540529 1.1538336 1.1217553 1.1030640 1.2385651 1.1186509 1.0900011 1.0900011 1.1862004 1.2463471 1.1296544 1.0092517 1.1862004 1.2463471 1.1186509 1.3596227 1.3596227 1.3655215 1.4673476 1.5591060 1.2912370 1.3558140 1.3655215 1.3019718 1.3722513 1.2914216 1.2370367 1.4673476 1.3882814 1.5074494 1.3882814 1.5074494 1.3807154 1.7665219 1.6136509 1.6136509 1.4148300 1.4209092 1.3385341 1.3447083 2.1483698 1.4903821 1.3203361 1.3771815 1.6719560 1.6183535 1.4246141 1.3203361 1.4487149 1.4964165 1.4487149 1.3807154 1.7665219 1.6183535 1.0000910 1.0000910 0.8935966 0.8935966 1.0541190 0.9161388 1.1011045 0.8837423 1.0158242 0.8889419 0.9988644 0.9988644 1.0581918 0.9474143 0.9850386 1.0369885 1.2301662 0.9704613 0.8680523 0.8966583 1.3961300 0.9923815 0.9744996 0.9923815 1.1636139 1.1427905 1.0342314 0.8245454 0.9873376 1.4803881 1.5328564 1.4803881 1.5328564 1.5904227 1.9218147 2.2013297 1.7428865 1.5336669 1.5336805 1.5904227 1.5901357 1.5336805 1.3972677 1.9218147 1.8921773 1.4718941 1.5198549 2.0974106 2.0974106 2.1671636 2.2405651 2.1507367 2.0811254 2.0811254 2.3307081 2.4775867 1.9422127 2.0245563 2.1671636 2.2427584 2.1507367 2.1883110 2.2892166 2.2427584 1.4802463 1.3523572 1.2854869 1.4603675 1.4274923 1.4498804 1.5636439 1.3523572 1.3777864 1.4603675 1.4084358 1.4456773 1.5595364 1.3653466 1.4888732 1.4888732 1.4274923 1.4456773 1.4182682 1.4182682 1.3599922 1.5466311 1.3930863 1.7135244 1.3930863 1.7280764 1.3811183 1.5091356 1.4172924 1.4474841 1.4509229 1.4474841 1.4603675 1.4603675 1.4258518 1.3699635 1.4748270 1.3811183 1.3930863 1.4478320 1.4729955 1.4478320 1.3930863 1.7267168 2.6513482 1.9345685 4.6638395 2.0387183 1.7267168 3.0877317 2.9227118 1.7077287 2.2020265 2.2020265 2.1894018 2.0508285 2.7324221 2.2082841 3.6745505 2.2120127 2.2011874 2.1894018 2.4557925 2.0895973 2.1842309 2.0623341 2.6681558 2.1034891 1.1371017 1.1371017 1.3315720 1.3315720 1.4336689 2.5659495 2.5659495 1.2812175 1.2812175 1.8344653 1.8344653 1.9223558 1.6881296 0.8446961 1.7947887 1.3943193 1.3943193 1.9866940 1.9866940 2.8998450 1.4336689 1.6906623 2.8998450 0.0824232 0.0559438 2.3950143 2.3950143 1.5179308 1.6199368 1.2912370 1.4835434 1.6255148 1.4622119 1.7117971 1.9728043 2.1930109 2.2412532 
D_plantarius_Emx1-B/1-44                  3.0584313 3.0510914 3.5257450 3.2902072 3.1853549 3.6301200 3.4149170 3.2975323 0.2692730 0.3593031 0.2187290 0.2471738 0.2187290 0.2763866 0.2763866 0.1893049 0.2174996 0.1946662 0.2335369 0.2171419 0.2171419 0.2382802 0.2382802 0.2382802 0.2187290 0.2187290 0.2187290 0.2187290 0.2492148 0.2681178 0.2492148 0.2487673 0.2487673 0.4267332 0.2335369 0.2511419 0.2187290 0.1891011 0.1891011 0.2233555 0.2040662 0.2039040 0.5766787 0.5766787 0.2247294 0.0000000 0.2979014 0.2307945 0.1724526 0.2023457 0.3293190 0.3447452 0.2207188 0.1893049 0.2187290 0.2187290 0.4178366 0.4178366 0.2207188 0.4527671 0.3269857 0.4238609 0.4152456 0.4094005 0.4094005 1.6445420 1.6445420 1.6629199 1.5681917 1.7285675 1.6038508 1.5685375 1.5685375 1.6629199 3.1810919 2.8407940 2.8407940 3.0178230 2.7897965 3.1773593 2.7346353 3.0054782 3.0178230 2.7897965 1.9217925 3.1773593 2.9916822 2.9224526 2.9916822 2.9224526 2.9756622 3.2502389 3.2444369 2.6110208 2.9916822 2.9916822 2.7998037 2.9916822 3.0483468 2.8758566 3.7100988 2.6843563 2.9916822 2.7099377 2.9916822 2.7099377 2.9595442 2.8758566 1.3119311 1.3119311 1.3407131 1.4010413 1.4012952 1.4341708 1.3717731 1.4373576 2.0062029 1.4223987 1.3407131 1.4010413 1.5227799 1.3723293 1.3183344 1.3731302 2.1038855 2.6066863 2.1038855 2.6066863 2.2616982 2.2616982 2.1915933 2.3938407 2.7782264 2.2579902 1.3263068 2.5058611 2.1021774 2.7657792 2.1491888 2.1408041 2.2612957 2.5530363 2.2145064 2.5921092 1.3031506 1.2590634 1.3031506 1.2590634 1.3989328 1.2605572 1.2210880 1.3064793 1.2989547 1.2008682 1.1877471 1.3224151 1.3895857 1.2877992 1.2877992 1.2590634 1.3334431 1.3491878 1.2530028 1.2590634 1.3334431 1.3895857 1.8233308 1.8233308 1.8328188 1.9794344 2.1280030 1.6891324 1.8203320 1.8328188 1.7131880 1.9722461 1.6891324 1.5873516 1.9794344 1.7252335 1.7753677 1.7252335 1.7753677 1.7137190 2.2374261 2.0102480 2.0102480 1.7671018 1.7793924 1.8021381 1.7137190 1.7753677 1.7329259 1.4670217 1.7065112 1.9861964 2.0193692 1.7870142 1.4670217 1.6799740 1.6273063 1.6799740 1.7137190 2.2374261 2.0193692 1.1194276 1.1194276 0.8213494 0.8213494 1.1592685 0.9305891 1.1684615 0.7203825 1.0996448 0.9068102 1.0856592 1.0856592 1.0976754 1.3155308 1.4519326 0.8428329 1.4413744 0.9808272 0.9223094 0.8960704 2.1083022 1.1077654 1.0485226 1.1077654 1.4853993 1.3000732 2.5926803 1.1266815 1.1967337 2.1401185 2.2408509 2.1401185 2.2408509 2.2408509 2.2408509 2.3587952 2.2408509 2.2990760 2.1401185 2.2408509 2.2390540 2.1401185 1.9536501 2.2408509 1.9175783 1.9841989 2.2181312 2.8600031 2.8600031 2.9467614 3.1862993 2.8600031 2.6052541 2.6052541 3.1819597 3.2220585 2.5770432 2.7280457 2.9467614 3.1916248 2.8600031 3.0486726 3.0104623 3.1916248 2.3129307 2.0155211 1.7442748 1.9047757 1.8641512 2.1919127 1.8442642 2.0155211 2.0686053 1.9047757 1.8267679 1.8822759 2.4237091 1.8822759 2.2404583 2.2404583 1.8641512 1.8822759 2.2701415 2.2701415 1.9829237 1.8921610 2.0474005 2.0875092 2.0474005 2.4352916 2.0460562 1.9959722 2.1550176 2.0094890 2.1066012 2.0094890 1.9256605 1.9256605 1.8451976 1.7649919 1.9047757 2.0460562 2.0697772 1.9037214 1.9267563 1.9037214 2.0697772 2.5229466 5.2877263 2.5594804 4.4017307 3.0263860 2.5229466 5.9678370 5.5612609 2.4794429 3.5586616 3.5586616 3.0583962 3.3003293 4.0988171 2.8970895 3.6466348 3.4980958 3.6135247 3.0583962 3.2708423 3.4784162 2.8750269 3.2286333 3.6947431 3.3048564 1.2367190 1.2367190 1.8141652 1.8141652 2.0187340 4.0282771 4.0282771 1.6853696 1.6853696 2.8407940 2.8407940 2.1607879 1.9454753 0.8866880 2.5633969 1.8810950 1.8810950 2.5715493 2.5715493 4.4460851 2.0187340 2.2643551 4.4460851 0.2234135 0.2234135 3.4729757 3.4729757 2.0157149 2.3375307 1.6891324 1.6890547 2.3239992 2.3151930 2.2292585 2.7378515 3.0122442 3.5771620 
D_silvatica_Emx1-B/1-60                   1.9894017 2.1271519 2.3706997 2.1738769 2.2446500 2.4636964 2.3574159 2.2985916 0.2835612 0.2963877 0.2203072 0.2735721 0.2467189 0.1947074 0.1947074 0.2170812 0.2398409 0.2178140 0.2220266 0.1947074 0.1947074 0.2434607 0.2434607 0.2171897 0.2578662 0.2578662 0.2438187 0.2438187 0.2375054 0.2110687 0.2375054 0.2445322 0.2445322 0.2378387 0.2221926 0.2341614 0.2203072 0.1892511 0.1892511 0.2280948 0.2144968 0.2356081 0.4079996 0.4079996 0.2292734 0.2979014 0.0000000 0.2157397 0.1845171 0.1974221 0.3197011 0.3541142 0.2477212 0.2130584 0.2710271 0.2710271 0.3792101 0.3792101 0.2226272 0.4902157 0.3131980 0.3870263 0.3536659 0.3478374 0.3478374 1.1998263 1.1998263 1.1920341 1.1558470 1.1374322 1.1861971 1.1550275 1.1550275 1.1920341 2.0069857 1.8662299 1.8662299 1.9430631 1.8532733 2.0057990 1.8192916 3.0413689 1.9430631 1.8532733 1.5482820 2.0057990 2.2053875 2.1403730 2.2053875 2.1403730 2.2051839 2.4363803 2.2886798 1.8457005 2.0190790 2.0190790 2.3278667 2.1848968 2.1999871 2.2532304 2.6206498 2.0449118 2.2042139 2.0495471 2.1820355 2.0495471 2.2007167 2.2470023 1.2361315 1.2361315 1.2617820 1.3037986 1.3259252 1.1457251 1.2774977 1.1850670 1.6796087 1.2727212 1.2617820 1.3037986 1.1544157 1.3143615 1.2470664 1.3054867 1.5586043 2.0274036 1.5586043 2.0274036 1.5896068 1.5896068 1.5578494 1.7028475 2.1146006 1.6995117 1.2015125 2.0001423 1.6278990 2.0603289 1.5721563 1.5689169 1.5909714 2.0152003 1.4255547 1.9918429 1.0458161 1.0605586 1.0458161 1.0605586 1.0208872 0.9585735 1.0134024 1.0694133 1.0435453 0.9267730 1.0170212 1.0421675 1.1270134 1.0926465 1.0926465 1.0302816 1.0494663 1.1037563 1.0502798 1.0302816 1.0494663 1.1270134 1.4311485 1.4311485 1.4370771 1.5216884 1.5465426 1.3329627 1.4274781 1.4370771 1.3705441 1.4036432 1.3331330 1.2761286 1.5216884 1.4067326 1.5688342 1.4067326 1.5688342 1.3991975 1.7544073 1.6268856 1.6268856 1.4276720 1.4337753 1.4351961 1.4016490 2.1319828 1.5361321 1.3155995 1.3899823 1.6909901 1.6371664 1.4430684 1.3155995 1.5087515 1.4969417 1.5087515 1.3991975 1.7544073 1.6371664 0.9378482 0.9378482 0.9308907 0.9308907 0.9263070 0.8998650 1.0993928 0.9315235 1.1517926 0.9261532 0.9730120 0.9730120 1.1834889 1.0835880 1.1039940 1.2405488 1.0852265 1.1064580 0.9780923 1.0000954 1.3152402 0.8971144 0.9919993 0.8971144 1.1831677 1.0052527 1.1725241 0.9833855 1.1720707 1.4546442 1.4728406 1.4546442 1.4728406 1.6584644 1.9202561 2.1482438 1.8378613 1.4344738 1.6369507 1.6584644 1.6580515 1.6369507 1.3434594 1.9202561 1.8590387 1.4865122 1.4948857 2.2879187 2.2879187 2.3423454 2.4497842 2.2984666 2.2353342 2.2353342 2.3795688 2.4655677 2.1419153 2.2081785 2.3423454 2.4199625 2.2984666 2.3900239 2.3564728 2.4199625 1.7978119 1.6358645 1.3921815 1.5935525 1.5563373 1.6604417 1.6575150 1.6358645 1.6673723 1.5935525 1.5273353 1.5888133 1.7930471 1.5906173 1.7034175 1.7034175 1.5563373 1.5888133 1.7142850 1.7142850 1.6271536 1.5982985 1.6457829 1.7471915 1.6457829 1.8904615 1.6454059 1.6444846 1.6285177 1.7034197 1.6657389 1.7034197 1.5935525 1.5935525 1.5755114 1.5170678 1.5469261 1.6454059 1.6457829 1.5932687 1.5938372 1.5932687 1.6457829 1.9416176 2.8423879 1.8946119 3.7446824 1.8165622 1.9416176 2.9408667 2.5861747 1.8363609 2.1746884 2.1746884 2.5535431 2.4429101 2.4567725 2.2515938 3.5100143 2.3996798 2.4226821 2.5535431 2.4883906 2.3851787 2.2100316 2.1952719 2.9533106 2.2375042 1.0515612 1.0515612 1.5663525 1.5663525 1.6541319 2.4347381 2.4347381 1.3471482 1.3471482 1.7195136 1.7195136 1.7552572 1.5855375 0.9120976 1.9315790 1.7404529 1.7404529 1.9641791 1.9641791 3.0578582 1.6541319 1.7252067 3.0578582 0.2613852 0.2469980 2.4860971 2.4860971 1.4546069 1.5284983 1.3329627 1.5053818 1.6171623 1.2916891 1.7434506 2.1701256 2.2749638 1.6270651 
H_graminicola_Emx1-B/1-60                 2.0690317 2.1835092 2.4689391 2.2256615 2.1201464 2.3271121 2.2274941 2.1723332 0.2321426 0.2338636 0.1539790 0.1872678 0.1992612 0.1758891 0.1758891 0.1998720 0.1793404 0.1783480 0.1990500 0.1531664 0.1531664 0.1609704 0.1609704 0.1633444 0.1549593 0.1549593 0.1594318 0.1594318 0.1814798 0.2067857 0.1814798 0.1748212 0.1748212 0.3014553 0.1867261 0.1795356 0.1539790 0.1746263 0.1746263 0.1746263 0.1758138 0.1756854 0.3673612 0.3673612 0.1831508 0.2307945 0.2157397 0.0000000 0.0542100 0.0550408 0.2371422 0.2456311 0.2094886 0.1747939 0.1792580 0.1792580 0.4331854 0.4331854 0.1554887 0.5189490 0.3801974 0.4401736 0.4334946 0.4263673 0.4263673 1.1774200 1.1774200 1.1629683 1.0742676 1.1168663 1.1572135 1.0732075 1.0732075 1.1629683 2.2184967 2.2658183 2.2658183 2.3927326 2.2399597 2.3750350 2.2071088 3.5981198 2.3927326 2.2399597 1.7664522 2.3750350 2.4870667 2.3106041 2.4870667 2.3106041 2.4781560 2.6211588 2.6673905 2.1088224 2.3742234 2.3742234 2.4680150 2.3608609 2.4703387 2.3110032 2.7609020 2.2142182 2.4854045 2.3062346 2.5390444 2.3062346 2.4711893 2.4124240 1.2279802 1.2279802 1.2475412 1.2863488 1.3754491 1.2165940 1.2690362 1.1048484 1.5950246 1.3168187 1.2475412 1.2863488 1.2845353 1.2686345 1.2330765 1.3150765 1.6964218 1.9203703 1.6964218 1.9203703 1.7379168 1.7379168 1.6957290 1.8114449 2.0148809 1.7631029 1.3705408 2.1924171 1.6234672 1.9818688 1.7106704 1.7153816 1.6340633 1.8962002 1.7464642 1.8904656 1.1148694 1.1375763 1.1148694 1.1375763 1.1516790 1.1717566 1.0793663 1.1403138 1.1124101 1.0501626 1.0905997 1.1789435 1.2347871 1.1718938 1.1718938 1.1340921 1.1865700 1.2128820 1.1230423 1.1340921 1.1865700 1.2347871 1.3784581 1.3784581 1.3842030 1.3597224 1.5099071 1.2923583 1.4223871 1.3842030 1.4334857 1.3525896 1.2925390 1.3443152 1.3597224 1.3247125 1.4595409 1.3247125 1.4595409 1.3173726 1.8143617 1.5349803 1.5349803 1.3502949 1.3678862 1.2849941 1.2928548 2.0499391 1.4340552 1.1487460 1.3141925 1.6975121 1.5392098 1.3712913 1.1487460 1.4034778 1.4160876 1.4034778 1.3173726 1.8143617 1.5392098 1.0169279 1.0169279 1.0378384 1.0378384 1.1247576 1.0184804 1.1743147 0.9072914 1.0675372 1.0109079 1.0062268 1.0062268 1.2157698 1.1944042 1.2537716 1.2104360 1.2677023 1.0104388 0.9885822 0.9667584 1.5544026 1.0089548 1.0715179 1.0089548 1.3443357 1.2182044 1.5230826 1.0195099 0.9862339 1.4951501 1.4987550 1.4951501 1.4987550 1.5477656 1.8947353 2.0733374 1.7536938 1.5262116 1.5435888 1.5477656 1.5635100 1.5435888 1.3663986 1.8947353 1.7966635 1.5277169 1.5438116 2.1761896 2.1761896 2.2275030 2.3182318 2.2225729 2.1593512 2.1593512 2.3681584 2.3112653 2.0179297 2.1019491 2.2275030 2.2999504 2.2225729 2.2697265 2.3734304 2.2999504 1.5205661 1.3875971 1.3807711 1.4757801 1.4320956 1.6197276 1.4452326 1.3875971 1.4140739 1.4757801 1.4125794 1.4608409 1.7041509 1.5144845 1.6481262 1.6481262 1.4320956 1.4608409 1.5514712 1.5514712 1.3728925 1.4285784 1.4068198 1.6070250 1.4068198 1.7147227 1.4069204 1.5257518 1.5436451 1.5030000 1.5794276 1.5030000 1.4886075 1.4886075 1.4404906 1.3954574 1.6137380 1.4069204 1.4192565 1.4757284 1.4886862 1.4757284 1.4192565 1.9079668 2.5657359 2.0554002 4.2222689 2.1226186 1.9079668 3.3033476 3.1170129 1.8548465 2.1910681 2.1910681 2.2769786 2.2846502 2.7115829 2.1037113 3.5609277 2.3927274 2.4630785 2.2769786 1.9799446 2.3389086 1.9086860 2.2349676 2.9092892 2.2770485 1.1238994 1.1238994 1.4764366 1.4764366 1.6007365 2.2463734 2.2463734 1.1114296 1.1114296 2.2131015 2.2131015 1.7431390 1.7064555 0.9173772 1.8767631 1.3743343 1.3743343 1.8163570 1.8163570 2.6192614 1.6007365 1.6386675 2.6192614 0.2139883 0.2267421 2.4269468 2.4269468 1.3531346 1.5480850 1.2923583 1.4204462 1.7462374 1.3154003 1.4624478 1.7868380 2.0615026 2.0124843 
L_elegans_Emx1-B/1-60                     1.9398188 2.0431980 2.3065329 2.2163282 2.2415004 2.4629228 2.3564013 2.2973950 0.2539350 0.1658900 0.1339467 0.1657310 0.1783495 0.1743192 0.1743192 0.1364582 0.1164195 0.1159465 0.1782047 0.1332406 0.1332406 0.1697407 0.1697407 0.1723553 0.1630919 0.1630919 0.1542052 0.1542052 0.1761200 0.2006059 0.1761200 0.1545528 0.1545528 0.2791167 0.1804761 0.1889189 0.1339467 0.1135088 0.1135088 0.1358799 0.1142845 0.1548995 0.3198943 0.3198943 0.1620151 0.1724526 0.1845171 0.0542100 0.0000000 0.0177337 0.2410710 0.2492734 0.1875272 0.1136962 0.1806819 0.1806819 0.3818291 0.3818291 0.1352754 0.4862976 0.3057152 0.3878744 0.3822145 0.3759291 0.3759291 1.2022741 1.2022741 1.1873546 1.1603167 1.1405165 1.1815824 1.1595260 1.1595260 1.1873546 2.1789692 2.2098741 2.2098741 2.3323932 2.1847901 2.3863490 2.1529470 3.4140443 2.3323932 2.1847901 1.7204437 2.3863490 2.3945851 2.3214991 2.3945851 2.3214991 2.3854903 2.6483980 2.5673574 2.0153756 2.3379551 2.3379551 2.3045101 2.3721287 2.3785403 2.3319295 2.6030758 2.0196765 2.3930799 2.2201004 2.4437765 2.2201004 2.3793182 2.4354680 1.1601336 1.1601336 1.1789127 1.2148409 1.3003528 1.1697273 1.1998217 1.0941417 1.5708661 1.2447428 1.1789127 1.2148409 1.2136836 1.1987732 1.1655973 1.2432494 1.6763946 1.7899963 1.6763946 1.7899963 1.7175893 1.7175893 1.6756985 1.6726036 1.8968495 1.7571084 1.2599175 2.0674469 1.5502736 1.8471741 1.6904680 1.6951761 1.6147563 1.7650591 1.6567333 1.7596743 1.0579838 1.0797972 1.0579838 1.0797972 1.1706000 1.0956853 1.0077587 1.1103925 1.0556499 1.0305470 1.0342774 1.1204087 1.2105438 1.1132807 1.1132807 1.0762448 1.1280153 1.1534527 1.0979447 1.0762448 1.1280153 1.2105438 1.4134121 1.4134121 1.4192851 1.4005798 1.5501373 1.3379284 1.4593877 1.4192851 1.4708716 1.3864453 1.3380934 1.3925049 1.4005798 1.2938293 1.4257171 1.2938293 1.4257171 1.2864890 1.7748579 1.5007187 1.5007187 1.3193387 1.3365922 1.3284802 1.2620425 1.8999591 1.4005703 1.1202257 1.2834320 1.6598317 1.5048147 1.3398730 1.1202257 1.3705610 1.3832989 1.3705610 1.2864890 1.7748579 1.5048147 0.9900697 0.9900697 1.0115789 1.0115789 1.0973367 0.9918771 1.1754008 0.8029255 1.0721244 0.9846039 0.9795697 0.9795697 1.2249970 1.0619990 1.1288791 1.1707591 1.2372237 1.0251688 0.9626354 0.9269916 1.5786968 0.9822150 1.0874767 0.9822150 1.3649283 1.1885839 1.3452201 0.8477097 1.0305723 1.5518710 1.5559708 1.5518710 1.5559708 1.6107123 1.9751701 2.1265567 1.8249518 1.5908842 1.6059586 1.6107123 1.6268564 1.6059586 1.4164702 1.9751701 1.8397011 1.5860225 1.5774509 2.1867442 2.1867442 2.2340776 2.3049862 2.2336792 2.0499545 2.0499545 2.2188361 2.3448868 2.0261413 2.1114357 2.2340776 2.3071884 2.2336792 2.2817138 2.3869415 2.3071884 1.5273342 1.3945353 1.2439741 1.3440962 1.3109951 1.5770551 1.3183285 1.3945353 1.4209374 1.3440962 1.2941013 1.3298148 1.6584567 1.4102204 1.6050162 1.6050162 1.3109951 1.3298148 1.4498496 1.4498496 1.3798695 1.3363927 1.4136386 1.4639121 1.4136386 1.6036088 1.4137229 1.3881043 1.4604019 1.5095493 1.4946693 1.5095493 1.3560244 1.3560244 1.3118308 1.2719197 1.4586256 1.4137229 1.4260153 1.3443437 1.3558055 1.3443437 1.4260153 1.7868810 2.3969875 1.9416599 4.0256530 2.0216901 1.7868810 3.0234776 2.9252614 1.7673051 2.2464022 2.2464022 2.3200977 2.3456631 2.7610806 2.1563044 3.5666989 2.4330276 2.5296812 2.3200977 2.0131811 2.4650889 1.9342932 2.2933594 2.9257196 2.3365304 1.0669569 1.0669569 1.3751840 1.3751840 1.4925276 2.2726769 2.2726769 1.1411453 1.1411453 2.0285219 2.0285219 1.6683725 1.5856489 0.8920154 1.8130288 1.4294688 1.4294688 1.7687824 1.7687824 2.8119119 1.4925276 1.5812120 2.8119119 0.1698531 0.1831906 2.5706423 2.5706423 1.3811235 1.4370139 1.3379284 1.3874412 1.7256984 1.2731538 1.5361579 1.8813309 2.1777767 1.8164424 
P_tepidariorum_Emx1-B/1-60                1.8952350 1.9956734 2.2536123 2.2481762 2.2738979 2.4972497 2.3898644 2.3303324 0.2581362 0.1885105 0.1545501 0.1880253 0.2000494 0.1861031 0.1861031 0.1575224 0.1372746 0.1366451 0.1998346 0.1537313 0.1537313 0.1926613 0.1926613 0.1956622 0.1849149 0.1849149 0.1750704 0.1750704 0.1974057 0.2225421 0.1974057 0.1754827 0.1754827 0.3028289 0.2023456 0.2115940 0.1545501 0.1337725 0.1337725 0.1568180 0.1346879 0.1758703 0.2909004 0.2909004 0.1838761 0.2023457 0.1974221 0.0550408 0.0177337 0.0000000 0.2451778 0.2536420 0.2103642 0.1339642 0.2090286 0.2090286 0.4087982 0.4087982 0.1560709 0.5253660 0.3312107 0.4152585 0.4091448 0.4024960 0.4024960 1.1873469 1.1873469 1.1728000 1.1460857 1.1267416 1.1670753 1.1452565 1.1452565 1.1728000 2.2151571 2.2907411 2.2907411 2.4195051 2.2645669 2.4745039 2.2313111 3.3555998 2.4195051 2.2645669 1.7879851 2.4745039 2.4831651 2.4068839 2.4831651 2.4068839 2.4742085 2.7013505 2.6637338 2.0153756 2.4359234 2.4359234 2.4213933 2.4600320 2.4663949 2.3762871 2.5734510 2.1191163 2.4815027 2.3012724 2.5352290 2.3012724 2.4672451 2.4828381 1.2008600 1.2008600 1.2200371 1.2575920 1.3451956 1.2115670 1.2412415 1.1111709 1.5224951 1.2877834 1.2200371 1.2575920 1.2560436 1.2405915 1.2060734 1.2861438 1.7344986 1.7683278 1.7344986 1.7683278 1.7770344 1.7770344 1.7337965 1.7296046 1.8364248 1.7375808 1.2599175 1.9593288 1.6253147 1.8250070 1.7492422 1.7540136 1.6701054 1.7431861 1.7138909 1.7378415 1.1126757 1.1356890 1.1126757 1.1356890 1.2139147 1.1518564 1.0599672 1.1674513 1.1101851 0.9911175 1.0880684 1.1776563 1.2716258 1.1704982 1.1704982 1.1321505 1.1853965 1.2120861 1.1594764 1.1321505 1.1853965 1.2716258 1.3658133 1.3658133 1.3716220 1.3914704 1.4978327 1.3229735 1.4098469 1.3716220 1.4210140 1.3398485 1.3231447 1.3768475 1.3914704 1.2859900 1.4163930 1.2859900 1.4163930 1.2786948 1.7626146 1.4909480 1.4909480 1.3113302 1.3284016 1.3202261 1.2544222 1.8816096 1.3914623 1.1142088 1.2756879 1.6484908 1.4949892 1.3316316 1.1142088 1.3617602 1.3744668 1.3617602 1.2786948 1.7626146 1.4949892 0.9792367 0.9792367 1.0007273 1.0007273 1.0850109 0.9811327 1.1611054 0.8565465 1.0559362 0.9740778 0.9689647 0.9689647 1.1847195 1.1177221 1.1717900 1.1104824 1.2222677 1.0138432 0.9306085 0.8952905 1.5587282 0.9715365 1.0747602 0.9715365 1.3481927 1.1744085 1.3452201 0.8477097 1.0029197 1.5665193 1.5707443 1.5665193 1.5707443 1.6269485 1.9952781 2.1560292 1.8429927 1.6054487 1.6220498 1.6269485 1.6431786 1.6220498 1.4294767 1.9952781 1.8663682 1.6010543 1.6007497 2.1087940 2.1087940 2.2089289 2.2223141 2.1546807 1.9781827 1.9781827 2.1402653 2.3181737 1.9542394 2.0362666 2.2089289 2.2811742 2.1546807 2.1993849 2.2999302 2.2811742 1.5097255 1.3787080 1.2282298 1.3289980 1.2787016 1.5594695 1.3037499 1.3787080 1.4047647 1.3289980 1.2623080 1.3147754 1.6394773 1.3942500 1.5872427 1.5872427 1.2787016 1.3147754 1.4320562 1.4320562 1.3642575 1.3213480 1.3977089 1.4476877 1.3977089 1.5856373 1.3978295 1.3723708 1.4437069 1.4927314 1.4777153 1.4927314 1.3408371 1.3408371 1.2970379 1.2576549 1.4420010 1.3978295 1.4099944 1.3292828 1.3405811 1.3292828 1.4099944 1.7939375 2.3082115 1.9195118 4.2170985 2.0950434 1.7939375 3.0614091 2.8889538 1.8296220 2.2189562 2.2189562 2.1945157 2.3159826 2.7271286 2.1296567 3.4938096 2.3502988 2.4981600 2.1945157 1.9092630 2.4344986 1.8709234 2.2646707 2.7637422 2.3075551 1.1218383 1.1218383 1.3596512 1.3596512 1.4760064 2.1954705 2.1954705 1.1595902 1.1595902 2.1006570 2.1006570 1.6479660 1.5919657 0.8832055 1.7704727 1.4980783 1.4980783 1.7429798 1.7429798 2.8581307 1.4760064 1.5618847 2.8581307 0.1924061 0.2054636 2.6060114 2.6060114 1.3637887 1.4370139 1.3229735 1.3785284 1.7858807 1.2933511 1.4846036 1.8548768 2.1494105 1.8327784 
T_antipodiana_Emx1-B/1-60                 2.6472229 2.7123044 3.0733207 2.3248559 2.6306544 2.7733461 2.6546804 2.5887488 0.3839821 0.4423000 0.2838826 0.3314336 0.3445865 0.3084772 0.3084772 0.3050709 0.3298242 0.2788847 0.3434881 0.2789775 0.2789775 0.2834062 0.2834062 0.2882506 0.2796271 0.2796271 0.2971218 0.2971218 0.3203754 0.3536276 0.3203754 0.3102047 0.3102047 0.4165006 0.3365768 0.3133484 0.2838826 0.2694627 0.2694627 0.2837379 0.2618225 0.3088720 0.5570419 0.5570419 0.3278807 0.3293190 0.3197011 0.2371422 0.2410710 0.2451778 0.0000000 0.0805479 0.3588652 0.2724174 0.3554481 0.3554481 0.5246925 0.5246925 0.2817390 0.6440990 0.4452139 0.5206585 0.5121519 0.5159899 0.5159899 1.2956904 1.2956904 1.2788113 1.3291590 1.2790418 1.2729873 1.3288574 1.3288574 1.2788113 2.3407777 2.2815598 2.2815598 2.4152284 2.2561237 2.5317981 2.2237979 3.4320431 2.4152284 2.2561237 1.7915501 2.5317981 2.5609740 2.4856385 2.5609740 2.4856385 2.5522120 2.6675229 2.7381656 2.1905380 2.5018656 2.5018656 2.5430661 2.5496782 2.5777403 2.3539948 2.4983144 2.4627866 2.5591810 2.4037974 2.6151516 2.4037974 2.5446196 2.4567645 1.3931583 1.3931583 1.3812306 1.4251300 1.5202864 1.4002982 1.4368571 1.2837204 1.7584670 1.4565285 1.3812306 1.4251300 1.4799777 1.4376423 1.3648662 1.4542881 1.8538313 2.4363818 1.8538313 2.4363818 1.9173203 1.9173203 1.8803037 2.0982325 2.3171542 1.9269315 1.6597301 2.3369146 1.7817706 2.4659157 1.8696568 1.8744683 1.7915742 2.4168991 1.8995986 2.4100348 1.2105717 1.2155347 1.2105717 1.2155347 1.2955491 1.2915846 1.2733600 1.2736010 1.2078033 1.1322245 1.1653597 1.2343835 1.3574693 1.2581463 1.2581463 1.2120235 1.2421686 1.3008611 1.2647275 1.2120235 1.2421686 1.3574693 1.4862683 1.4862683 1.4923060 1.5263977 1.6302435 1.3915436 1.4827043 1.4923060 1.4226596 1.4908434 1.3916856 1.3316623 1.5263977 1.5647558 1.7048694 1.5647558 1.7048694 1.5568034 1.8723427 1.8223608 1.8223608 1.5931445 1.5874931 1.5323695 1.5294663 2.3517294 1.6751659 1.4305029 1.5523791 1.8486358 1.8279908 1.5920188 1.4305029 1.6380310 1.6808824 1.6380310 1.5568034 1.8723427 1.8279908 1.2412974 1.2412974 1.1665114 1.1665114 1.0310340 1.1953210 1.3749622 1.1509515 1.5303671 1.1326569 1.2801795 1.2801795 1.3404496 1.5177420 1.6325807 1.4471892 1.2014265 1.2605504 1.1361579 1.2179889 1.7183217 1.2305969 1.2198608 1.2305969 1.4185725 1.1164694 2.0094719 1.3747941 1.3422878 1.6233176 1.5744967 1.6233176 1.5744967 1.6305105 1.9956210 2.2681223 1.8447035 1.7033976 1.6835978 1.6305105 1.6159260 1.6835978 1.4339353 1.9956210 1.9003139 1.6045954 1.7067245 2.4053414 2.4053414 2.3028313 2.3360828 2.4540972 2.2950825 2.2950825 3.0867213 2.7343090 2.3203847 2.3241971 2.3028313 2.3178109 2.4540972 2.2884248 2.6270630 2.3178109 2.0093489 1.8284748 1.7129129 1.7869968 1.6792442 1.7955642 1.7987732 1.8284748 1.8627601 1.7869968 1.6548568 1.7713528 1.8521213 1.7990298 1.8254646 1.8254646 1.6792442 1.7713528 1.9042563 1.9042563 1.8080179 1.7704294 1.8498862 1.9244969 1.8498862 2.0239944 1.8492055 1.8474002 1.6780004 1.8250247 1.7148763 1.8250247 1.8012237 1.8012237 1.7465762 1.6920870 1.9415591 1.8492055 1.8645462 1.7864098 1.8018317 1.7864098 1.8645462 2.1197988 3.0280035 2.0568415 4.2569419 2.3655031 2.1197988 3.4030982 2.8676420 2.0602328 2.3654605 2.3654605 2.1761417 2.1365655 2.7299195 2.1974564 3.1630554 2.4315076 2.4790115 2.1761417 2.0655253 2.5543800 2.0992189 2.3152060 3.1144775 2.3587282 1.2002643 1.2002643 1.7542040 1.7542040 1.8933783 2.3006031 2.3006031 1.5720256 1.5720256 2.2945930 2.2945930 1.5685671 1.9586327 1.1437764 2.5552092 1.8744989 1.8744989 1.8739927 1.8739927 2.9028362 1.8933783 1.9364767 2.9028362 0.3403095 0.3544070 2.8791405 2.8791405 1.7100194 2.0021148 1.3915436 1.6871331 1.9147767 1.8752034 1.5871239 1.9221354 2.0458095 2.3823057 
T_clavata_Emx1-B/1-60                     2.5927269 2.6556817 3.0087122 2.5125799 2.8490477 3.0053133 2.8758899 2.8038614 0.3484008 0.4059669 0.2527464 0.2977405 0.3110141 0.2799759 0.2799759 0.2735127 0.2977497 0.2481698 0.3101636 0.2512202 0.2512202 0.2556716 0.2556716 0.2599770 0.2491689 0.2491689 0.2647934 0.2647934 0.2880070 0.3200576 0.2880070 0.2783416 0.2783416 0.3848070 0.3021623 0.2811707 0.2527464 0.2701025 0.2701025 0.2860645 0.2595000 0.3064966 0.5247142 0.5247142 0.2946436 0.3447452 0.3541142 0.2456311 0.2492734 0.2536420 0.0805479 0.0000000 0.3235788 0.2425287 0.3118842 0.3118842 0.4952833 0.4952833 0.2506952 0.6059103 0.4900433 0.4912540 0.4830062 0.4867529 0.4867529 1.2912629 1.2912629 1.2528604 1.3119602 1.2748755 1.2470463 1.3239385 1.3239385 1.2528604 2.6401096 2.4728250 2.4728250 2.6224364 2.4447186 2.7510092 2.4090565 3.8606946 2.6224364 2.4447186 2.0723804 2.7510092 2.9157973 2.8287714 2.9157973 2.8287714 2.9075158 3.0419107 2.9512088 2.0928539 2.8982817 2.8982817 2.8951748 2.9031541 2.9313593 2.6724960 2.8363750 2.8028691 2.9132365 2.7566120 2.9822403 2.7566120 2.8967396 2.7946675 1.5469831 1.5469831 1.5704725 1.6218764 1.7276781 1.5960909 1.5940129 1.4390331 1.9122607 1.6555654 1.5704725 1.6218764 1.6817735 1.5954091 1.5515951 1.5664630 2.1153681 2.6350589 2.1153681 2.6350589 2.1866303 2.1866303 2.1437893 2.3348658 2.6598452 2.2012854 1.5701892 2.6875405 2.0310424 2.7555476 2.1342153 2.1393102 2.0396556 2.6172869 2.1643148 2.6098667 1.2855323 1.2911120 1.2855323 1.2911120 1.4551963 1.4259854 1.3518942 1.3523171 1.2825349 1.2781826 1.3123531 1.3102928 1.4395215 1.3349558 1.3349558 1.2875964 1.3181189 1.3788847 1.3502088 1.2875964 1.3181189 1.4395215 1.7155720 1.7155720 1.7220254 1.7813507 1.8767371 1.6130887 1.7128996 1.7220254 1.6415940 1.7188453 1.6130822 1.5436592 1.7813507 1.6350089 1.7818232 1.6350089 1.7818232 1.6270271 2.0680123 1.9030912 1.9030912 1.6637250 1.6578245 1.6018297 1.5993643 2.5001996 1.7512487 1.4960995 1.6223254 1.9322493 1.9090269 1.6626256 1.4960995 1.8087271 1.7568595 1.8087271 1.6270271 2.0680123 1.9090269 1.1896879 1.1896879 1.1177762 1.1177762 1.1821985 1.1457216 1.3577758 1.0938744 1.4505864 1.0847912 1.2265971 1.2265971 1.2846286 1.5073293 1.5801066 1.3863809 1.3035253 1.2079313 1.2716266 1.1671125 1.8470700 1.1795315 1.1691162 1.1795315 1.3600272 1.2824715 1.8952145 1.3083643 1.3227779 1.7480360 1.6956157 1.7480360 1.6956157 1.7627199 2.1535580 2.3686750 1.9877353 1.7965045 1.8201217 1.7627199 1.7470568 1.8201217 1.5439079 2.1535580 1.9864475 1.7283644 1.8372756 2.5937237 2.5937237 2.4826594 2.5172998 2.6446495 2.4733187 2.4733187 3.3396190 2.9554845 2.5028111 2.5065983 2.4826594 2.4978060 2.6446495 2.4671268 2.8370531 2.4978060 1.9222560 1.7497469 1.6577591 1.7352237 1.6284628 1.7294792 1.6970662 1.7497469 1.7828468 1.7352237 1.6051689 1.7197527 1.7976319 1.7465538 1.7727811 1.7727811 1.6284628 1.7197527 1.7271389 1.7271389 1.7552892 1.7620856 1.7960955 1.7886274 1.7960955 1.8706082 1.7812096 1.7937873 1.5146646 1.7574523 1.5493090 1.7574523 1.7352237 1.7352237 1.6957852 1.6296236 1.8843913 1.7812096 1.7960955 1.7208338 1.7497002 1.7208338 1.7960955 2.3211624 3.5533745 2.0970006 4.3000599 2.4773271 2.3211624 3.4177146 2.9216404 2.2553089 2.2952446 2.2952446 2.3456075 2.2347908 2.9388580 2.2673217 3.2807420 2.3577936 2.4039194 2.3456075 2.1004536 2.4760631 2.3902880 2.2461391 3.4108235 2.2884376 1.3491183 1.3491183 1.7031631 1.7031631 1.8246475 2.6227464 2.6227464 1.7151670 1.7151670 2.4875303 2.4875303 1.6974844 2.0272822 1.1343366 2.5511259 1.8810566 1.8810566 2.2724535 2.2724535 3.1450978 1.8246475 1.9440631 3.1450978 0.3058036 0.3198997 3.1231295 3.1231295 1.6881301 1.9166251 1.6130887 1.7634684 2.1850215 1.8816604 1.9682024 2.3312269 2.4808089 2.8673634 
C_sculpturatus_Emx2-A/1-60                1.9157217 2.1811600 2.4141347 2.5029188 2.2306147 2.4467571 2.3428137 2.2852038 0.1249182 0.1646985 0.0568439 0.0560453 0.0546444 0.1183303 0.1183303 0.0749197 0.0944055 0.0782490 0.0746125 0.0772174 0.0772174 0.1058472 0.1058472 0.0819508 0.0815515 0.0815515 0.0765247 0.0765247 0.1219874 0.1462700 0.1219874 0.0766701 0.0766701 0.2207395 0.0555653 0.0801411 0.0568439 0.1199519 0.1199519 0.1279156 0.1053513 0.1403020 0.4192176 0.4192176 0.0579494 0.2207188 0.2477212 0.2094886 0.1875272 0.2103642 0.3588652 0.3235788 0.0000000 0.0767155 0.0231740 0.0231740 0.3018144 0.3018144 0.0375446 0.3510911 0.3138372 0.3423352 0.3176204 0.2972266 0.2972266 1.3205307 1.3205307 1.2807357 1.1923185 1.3429748 1.2748556 1.2034359 1.2034359 1.2807357 2.1358437 2.0288726 2.0288726 2.1139573 2.0054449 2.1295602 1.9757907 3.0449150 2.1139573 2.0054449 1.5703277 2.1295602 2.2898906 2.2527331 2.2898906 2.2527331 2.2805744 2.4146696 2.3950266 1.8201144 2.0336749 2.0336749 2.2040431 2.2681476 2.3547187 2.2393290 2.7675880 1.9324377 2.3143852 2.1472376 2.2464617 2.1472376 2.2753083 2.2240905 1.2121168 1.2121168 1.2864311 1.3280594 1.3547873 1.3249833 1.2539821 1.2750103 1.6383943 1.3597492 1.2864311 1.3280594 1.3553328 1.2534326 1.2897059 1.3772580 1.7371260 1.8838645 1.7371260 1.8838645 1.8085595 1.8085595 1.7581844 1.8018614 2.0143559 1.8228905 1.0289484 1.8691083 1.6984145 1.9027853 1.7521746 1.7570365 1.6946524 1.8599119 1.6698041 1.8543788 1.2613572 1.2722703 1.2613572 1.2722703 1.3345187 1.2135936 1.2211226 1.2751672 1.2583775 1.1582204 1.2194511 1.3038412 1.3410450 1.3068812 1.3068812 1.2529282 1.3118834 1.3518868 1.2347830 1.2529282 1.3118834 1.3410450 1.5208909 1.5208909 1.5270344 1.5483196 1.6674129 1.4230999 1.5173966 1.5270344 1.4551649 1.5655584 1.4435556 1.3815266 1.5483196 1.5349351 1.4348183 1.5349351 1.4348183 1.5269159 1.6463394 1.7491104 1.7491104 1.5635043 1.5705832 1.4793278 1.5150023 2.1615705 1.4189218 1.2314552 1.5225726 1.5594584 1.7544841 1.5751187 1.2314552 1.3797485 1.4275891 1.3797485 1.5269159 1.6463394 1.7544841 1.1337191 1.1337191 1.0222459 1.0222459 1.1775531 1.0524165 1.1468433 0.8506407 1.0006636 1.0178381 1.0763366 1.0763366 1.2125550 0.9457346 0.9830211 1.0433490 1.3799508 1.1116575 0.9124176 1.0274819 1.5211603 1.1250615 1.0145613 1.1250615 1.3883661 1.2799133 1.0299544 0.8337570 0.9088485 1.4700898 1.5953654 1.4700898 1.5953654 1.5522949 1.9534482 2.2496192 1.8815962 1.6489380 1.4272657 1.5522949 1.5520805 1.4272657 1.4503416 1.9534482 1.9363958 1.5510069 1.5097966 2.2131060 2.2131060 2.2850304 2.3993392 2.1676658 2.1960108 2.1960108 2.3926923 2.6539517 2.0532090 2.1381889 2.2850304 2.4015807 2.1676658 2.3078119 2.4125571 2.4015807 1.4101234 1.2914252 1.2746755 1.3935043 1.3610622 1.4418013 1.4907045 1.2914252 1.3150658 1.3935043 1.3436196 1.3793343 1.4849926 1.3585723 1.4801994 1.4801994 1.3610622 1.3793343 1.4300750 1.4300750 1.2991800 1.4743641 1.3304981 1.6294722 1.3304981 1.7292843 1.3192403 1.4386118 1.3517250 1.3784068 1.3837451 1.3784068 1.3935043 1.3935043 1.3609315 1.3086325 1.3537929 1.3192403 1.3304981 1.3817277 1.4053689 1.3817277 1.3304981 1.7953128 3.0236350 2.1717050 4.4918576 2.2694831 1.7953128 2.9851501 3.2604786 1.7753319 2.0564707 2.0564707 2.1246440 1.9253515 2.7465417 2.1313468 3.5648110 2.1243434 2.1062301 2.1246440 2.3133463 2.0018613 2.0482368 1.9488250 2.6395398 1.9877674 1.2556179 1.2556179 1.3253630 1.3253630 1.4258937 2.3660344 2.3660344 1.4842266 1.4842266 1.8613007 1.8613007 1.9446029 1.7172475 0.9100965 1.8791256 1.6215696 1.6215696 2.1525059 2.1525059 3.0252364 1.4258937 1.7050701 3.0252364 0.0770191 0.0558585 2.4070258 2.4070258 1.5016449 1.5096278 1.4230999 1.3869994 1.8146520 1.5309824 1.8256862 2.2329019 2.3724682 2.2497159 
T_antipodiana_Emx2-A/1-60                 1.9909180 2.0614020 2.3269179 2.1759566 2.0620350 2.2619989 2.1657893 2.1124671 0.1391135 0.1416884 0.0177465 0.0550798 0.0550830 0.0738133 0.0738133 0.0180183 0.0363675 0.0000010 0.0551147 0.0361365 0.0361365 0.0880733 0.0880733 0.0894122 0.0382066 0.0382066 0.0358275 0.0358275 0.0546416 0.0747299 0.0546416 0.0358844 0.0358844 0.1644332 0.0558703 0.0588705 0.0177465 0.0364968 0.0364968 0.0607029 0.0374479 0.0549396 0.3401876 0.3401876 0.0550532 0.1893049 0.2130584 0.1747939 0.1136962 0.1339642 0.2724174 0.2425287 0.0767155 0.0000000 0.0233302 0.0233302 0.2641138 0.2641138 0.0357298 0.3190186 0.2492424 0.2938908 0.2897419 0.2599533 0.2599533 1.1329175 1.1329175 1.0989600 1.0819824 1.1907929 1.0932678 1.0919575 1.0919575 1.0989600 2.3152879 1.9974385 1.9974385 2.1132051 1.9749543 2.1561415 1.9465044 2.9428967 2.1132051 1.9749543 1.5367655 2.1561415 2.1729367 2.0980124 2.1729367 2.0980124 2.1634812 2.3951598 2.3161897 1.6947148 2.0957963 2.0957963 2.0928222 2.1523093 2.1596648 2.1168118 2.4625637 1.8380304 2.1717889 2.0164569 2.2151254 2.0164569 2.1592916 2.2071667 1.0967882 1.0967882 1.1629153 1.1982624 1.2829928 1.1580610 1.1352315 1.1699851 1.5386671 1.2280801 1.1629153 1.1982624 1.1828644 1.1335124 1.1498330 1.2266425 1.5010067 1.8128555 1.5010067 1.8128555 1.5416853 1.5416853 1.5241740 1.6803980 1.8509280 1.5728224 0.9452534 1.7998901 1.4212739 1.7803061 1.5132225 1.5178111 1.4696434 1.7879779 1.5028881 1.7825178 1.0796608 1.1018606 1.0796608 1.1018606 1.1935999 1.0470362 1.0286377 1.1328063 1.0772751 1.0419791 1.0556785 1.1963253 1.2260550 1.1590019 1.1590019 1.0983286 1.2040729 1.2003157 1.1188996 1.0983286 1.2040729 1.2260550 1.4008297 1.4008297 1.4067191 1.3817715 1.5370006 1.3308713 1.3971083 1.4067191 1.3417470 1.4162753 1.3310391 1.2753189 1.3817715 1.3735030 1.5018018 1.3735030 1.5018018 1.3660183 1.7418463 1.5938001 1.5938001 1.3997136 1.4056841 1.4032242 1.3408853 2.0477704 1.4849541 1.2571483 1.3625800 1.6500197 1.5983466 1.4092846 1.2571483 1.4437769 1.4792459 1.4437769 1.3660183 1.7418463 1.5983466 0.9663356 0.9663356 0.8764572 0.8764572 1.0131681 0.8687111 1.0940393 0.8008972 0.9985932 0.8718377 0.9679770 0.9679770 1.0845723 0.9362471 0.9478688 1.0150008 1.1803396 0.9900786 0.8506058 0.8793181 1.3092306 0.9589025 0.9835034 0.9589025 1.2482295 1.0971072 1.0133804 0.6016218 0.9579449 1.4140472 1.4717311 1.4140472 1.4717311 1.5189391 1.8636216 2.1713731 1.7243366 1.4827136 1.4563607 1.5189391 1.5187930 1.4563607 1.3406560 1.8636216 1.8802713 1.4197824 1.4520513 2.0410264 2.0410264 2.0855542 2.2751706 2.0864006 1.9145932 1.9145932 2.2535881 2.4938413 1.8903653 1.9702751 2.0855542 2.2773646 2.0864006 2.1287175 2.2260519 2.2773646 1.3996855 1.2799113 1.1519063 1.2552612 1.2228084 1.4594802 1.3458104 1.2799113 1.3037318 1.2552612 1.2074914 1.2414027 1.4295690 1.3159067 1.4984955 1.4984955 1.2228084 1.2414027 1.4196303 1.4196303 1.2878532 1.3646399 1.3195246 1.4711805 1.3195246 1.6662654 1.3081521 1.2952475 1.2629544 1.4156688 1.2942525 1.4156688 1.2552612 1.2552612 1.2249407 1.1773282 1.3601208 1.3081521 1.3195246 1.2444665 1.2661507 1.2444665 1.3195246 1.7730735 2.6556869 1.7188883 4.4473677 1.9490921 1.7730735 3.0445185 2.7643252 1.7535276 2.0026916 2.0026916 2.0971569 1.9596267 2.6073733 2.0312759 3.5976891 2.0400760 2.1030975 2.0971569 2.1861393 2.0498424 2.0854585 1.8382122 2.4668187 1.8762078 1.0886792 1.0886792 1.2836780 1.2836780 1.3823714 2.3372215 2.3372215 1.2990710 1.2990710 1.8368566 1.8368566 1.7710800 1.6271627 0.8181036 1.8294789 1.5825655 1.5825655 1.9555125 1.9555125 2.6856369 1.3823714 1.7172982 2.6856369 0.0402681 0.0565257 2.3244758 2.3244758 1.3583181 1.5915352 1.3308713 1.4664999 1.5698313 1.3650814 1.6740612 2.0787482 2.2115657 2.0672804 
H_graminicola_Emx2-A-2/1-45               2.8866910 3.1353228 3.6082823 3.4339726 3.0515275 3.4632445 3.2644306 3.1554294 0.1021910 0.1613681 0.0000010 0.0232061 0.0000010 0.0726895 0.0726895 0.0233302 0.0472143 0.0238930 0.0232061 0.0235170 0.0235170 0.0561961 0.0561961 0.0561961 0.0000010 0.0000010 0.0000010 0.0000010 0.0493866 0.0767591 0.0493866 0.0232996 0.0232996 0.1962531 0.0232061 0.0234071 0.0000010 0.0738026 0.0738026 0.0810794 0.0763956 0.0727995 0.5429506 0.5429506 0.0234401 0.2187290 0.2710271 0.1792580 0.1806819 0.2090286 0.3554481 0.3118842 0.0231740 0.0233302 0.0000000 0.0000010 0.2859961 0.2859961 0.0231740 0.3182062 0.3019751 0.3265742 0.3198340 0.2801321 0.2801321 1.5703826 1.5703826 1.5070296 1.3697219 1.6800785 1.4994636 1.3869405 1.3869405 1.5070296 3.1985839 2.9397418 2.9397418 3.2048846 2.8911124 3.1486147 2.8315103 3.1078147 3.2048846 2.8911124 2.0219596 3.1486147 3.0028515 2.8958655 3.0028515 2.8958655 2.9914160 3.2813225 3.2084272 2.4625156 3.0028515 3.0028515 2.8130572 3.0028515 2.9767104 2.9082096 3.7536557 2.6985858 3.0028515 2.7239616 3.0028515 2.7239616 2.9753067 2.9082096 1.2952442 1.2952442 1.3997325 1.4614398 1.4600817 1.3642413 1.3522376 1.4151816 1.7742797 1.5052302 1.3997325 1.4614398 1.4316104 1.3525886 1.3768981 1.4327734 2.2466646 2.6781572 2.2466646 2.6781572 2.3284544 2.3284544 2.2883801 2.1924107 2.6880812 2.4062118 1.1418814 2.4344713 2.1948984 2.6371533 2.2753384 2.2826853 2.1730567 2.6536187 2.1070940 2.6429895 1.4375753 1.4148860 1.4375753 1.4148860 1.5053868 1.3557385 1.3771939 1.4187510 1.4327112 1.3335614 1.3368350 1.5863261 1.5672154 1.5145538 1.5145538 1.4148860 1.5977944 1.5820644 1.4296394 1.4148860 1.5977944 1.5672154 1.8321704 1.8321704 1.8416703 1.8317934 2.1131027 1.7034620 1.8292461 1.8416703 1.7217210 1.8614956 1.7034620 1.6018307 1.8317934 2.0225137 2.0821566 2.0225137 2.0821566 2.0103323 2.5262579 2.3096336 2.3096336 2.0679916 2.0852381 1.9283076 2.0103323 2.2069295 2.0491235 1.6236459 2.0014413 2.3359005 2.3202322 2.0945677 1.6236459 1.9700583 1.9291649 1.9700583 2.0103323 2.5262579 2.3202322 1.1173465 1.1173465 1.0249692 1.0249692 1.2442561 1.0134520 1.2614317 0.8983761 1.1107434 1.0190744 1.1216984 1.1216984 1.2885078 1.1206359 1.2451336 1.0274088 1.5379039 1.1469820 1.0249178 0.9818838 1.6065846 1.1057883 1.0712736 1.1057883 1.6146290 1.3908819 1.6624139 0.7167847 0.9512810 2.0148267 2.1350518 2.0148267 2.1350518 2.1350518 2.1350518 2.5445018 2.1350518 2.1536250 2.0148267 2.1350518 2.1335296 2.0148267 1.8712687 2.1350518 2.0986979 2.0274070 2.0858776 2.3157611 2.3157611 2.4188338 2.7237827 2.3157611 2.2911968 2.2911968 2.7764409 3.0467951 2.0921239 2.2102928 2.4188338 2.7274783 2.3157611 2.4533767 2.6079534 2.7274783 1.8483180 1.6285696 1.6433011 1.7997091 1.7605075 1.9198613 1.9689484 1.6285696 1.6704108 1.7997091 1.7248062 1.7783014 1.9741661 1.7783014 1.9832825 1.9832825 1.7605075 1.7783014 1.9738852 1.9738852 1.6369307 1.9436016 1.6888141 2.2423947 1.6888141 2.5754125 1.6698307 1.8834883 1.7380845 1.8535990 1.7027582 1.8535990 1.7997091 1.7997091 1.7444464 1.6526576 1.7997091 1.6698307 1.6888141 1.7794941 1.8201099 1.7794941 1.6888141 2.3064863 4.8869790 2.5436860 4.5334373 2.9750644 2.3064863 5.8352296 5.0385345 2.2688698 2.9321953 2.9321953 3.0890120 2.8700540 4.0968998 2.9360430 3.5738373 3.0303663 3.1549749 3.0890120 3.3228210 2.9236492 3.1368768 2.6091304 3.6338403 2.6735670 1.3881284 1.3881284 1.7183599 1.7183599 1.8863531 3.7324413 3.7324413 1.6636811 1.6636811 2.9397418 2.9397418 2.3242634 2.0375113 0.9419402 2.5345879 1.9451125 1.9451125 2.7383011 2.7383011 4.0844558 1.8863531 2.6273941 4.0844558 0.0237343 0.0237343 3.1504846 3.1504846 1.8422589 2.4289071 1.7034620 1.9674833 2.3983007 2.3197933 2.0390955 2.8089978 3.1244001 3.3062365 
H_graminicola_Emx2-A-3/1-45               2.8866910 3.1353228 3.6082823 3.4339726 3.0515275 3.4632445 3.2644306 3.1554294 0.1021910 0.1613681 0.0000010 0.0232061 0.0000010 0.0726895 0.0726895 0.0233302 0.0472143 0.0238930 0.0232061 0.0235170 0.0235170 0.0561961 0.0561961 0.0561961 0.0000010 0.0000010 0.0000010 0.0000010 0.0493866 0.0767591 0.0493866 0.0232996 0.0232996 0.1962531 0.0232061 0.0234071 0.0000010 0.0738026 0.0738026 0.0810794 0.0763956 0.0727995 0.5429506 0.5429506 0.0234401 0.2187290 0.2710271 0.1792580 0.1806819 0.2090286 0.3554481 0.3118842 0.0231740 0.0233302 0.0000010 0.0000000 0.2859961 0.2859961 0.0231740 0.3182062 0.3019751 0.3265742 0.3198340 0.2801321 0.2801321 1.5703826 1.5703826 1.5070296 1.3697219 1.6800785 1.4994636 1.3869405 1.3869405 1.5070296 3.1985839 2.9397418 2.9397418 3.2048846 2.8911124 3.1486147 2.8315103 3.1078147 3.2048846 2.8911124 2.0219596 3.1486147 3.0028515 2.8958655 3.0028515 2.8958655 2.9914160 3.2813225 3.2084272 2.4625156 3.0028515 3.0028515 2.8130572 3.0028515 2.9767104 2.9082096 3.7536557 2.6985858 3.0028515 2.7239616 3.0028515 2.7239616 2.9753067 2.9082096 1.2952442 1.2952442 1.3997325 1.4614398 1.4600817 1.3642413 1.3522376 1.4151816 1.7742797 1.5052302 1.3997325 1.4614398 1.4316104 1.3525886 1.3768981 1.4327734 2.2466646 2.6781572 2.2466646 2.6781572 2.3284544 2.3284544 2.2883801 2.1924107 2.6880812 2.4062118 1.1418814 2.4344713 2.1948984 2.6371533 2.2753384 2.2826853 2.1730567 2.6536187 2.1070940 2.6429895 1.4375753 1.4148860 1.4375753 1.4148860 1.5053868 1.3557385 1.3771939 1.4187510 1.4327112 1.3335614 1.3368350 1.5863261 1.5672154 1.5145538 1.5145538 1.4148860 1.5977944 1.5820644 1.4296394 1.4148860 1.5977944 1.5672154 1.8321704 1.8321704 1.8416703 1.8317934 2.1131027 1.7034620 1.8292461 1.8416703 1.7217210 1.8614956 1.7034620 1.6018307 1.8317934 2.0225137 2.0821566 2.0225137 2.0821566 2.0103323 2.5262579 2.3096336 2.3096336 2.0679916 2.0852381 1.9283076 2.0103323 2.2069295 2.0491235 1.6236459 2.0014413 2.3359005 2.3202322 2.0945677 1.6236459 1.9700583 1.9291649 1.9700583 2.0103323 2.5262579 2.3202322 1.1173465 1.1173465 1.0249692 1.0249692 1.2442561 1.0134520 1.2614317 0.8983761 1.1107434 1.0190744 1.1216984 1.1216984 1.2885078 1.1206359 1.2451336 1.0274088 1.5379039 1.1469820 1.0249178 0.9818838 1.6065846 1.1057883 1.0712736 1.1057883 1.6146290 1.3908819 1.6624139 0.7167847 0.9512810 2.0148267 2.1350518 2.0148267 2.1350518 2.1350518 2.1350518 2.5445018 2.1350518 2.1536250 2.0148267 2.1350518 2.1335296 2.0148267 1.8712687 2.1350518 2.0986979 2.0274070 2.0858776 2.3157611 2.3157611 2.4188338 2.7237827 2.3157611 2.2911968 2.2911968 2.7764409 3.0467951 2.0921239 2.2102928 2.4188338 2.7274783 2.3157611 2.4533767 2.6079534 2.7274783 1.8483180 1.6285696 1.6433011 1.7997091 1.7605075 1.9198613 1.9689484 1.6285696 1.6704108 1.7997091 1.7248062 1.7783014 1.9741661 1.7783014 1.9832825 1.9832825 1.7605075 1.7783014 1.9738852 1.9738852 1.6369307 1.9436016 1.6888141 2.2423947 1.6888141 2.5754125 1.6698307 1.8834883 1.7380845 1.8535990 1.7027582 1.8535990 1.7997091 1.7997091 1.7444464 1.6526576 1.7997091 1.6698307 1.6888141 1.7794941 1.8201099 1.7794941 1.6888141 2.3064863 4.8869790 2.5436860 4.5334373 2.9750644 2.3064863 5.8352296 5.0385345 2.2688698 2.9321953 2.9321953 3.0890120 2.8700540 4.0968998 2.9360430 3.5738373 3.0303663 3.1549749 3.0890120 3.3228210 2.9236492 3.1368768 2.6091304 3.6338403 2.6735670 1.3881284 1.3881284 1.7183599 1.7183599 1.8863531 3.7324413 3.7324413 1.6636811 1.6636811 2.9397418 2.9397418 2.3242634 2.0375113 0.9419402 2.5345879 1.9451125 1.9451125 2.7383011 2.7383011 4.0844558 1.8863531 2.6273941 4.0844558 0.0237343 0.0237343 3.1504846 3.1504846 1.8422589 2.4289071 1.7034620 1.9674833 2.3983007 2.3197933 2.0390955 2.8089978 3.1244001 3.3062365 
A_bruennichi_Emx2-B/1-60                  1.6819289 1.8932374 1.9937510 2.5309646 2.2330742 2.3584568 2.1692166 2.2451627 0.4135923 0.4530667 0.2636479 0.3214002 0.2902352 0.2998569 0.2998569 0.2575332 0.2816186 0.2705635 0.2708736 0.2499763 0.2499763 0.3341613 0.3341613 0.2933675 0.2932849 0.2932849 0.2714294 0.2714294 0.3157981 0.3358869 0.3157981 0.2895746 0.2895746 0.3821379 0.2554721 0.2846613 0.2636479 0.2805460 0.2805460 0.2644140 0.3342208 0.3362798 0.5786271 0.5786271 0.2878173 0.4178366 0.3792101 0.4331854 0.3818291 0.4087982 0.5246925 0.4952833 0.3018144 0.2641138 0.2859961 0.2859961 0.0000000 0.0000010 0.2872711 0.0235060 0.0736911 0.0351320 0.0357268 0.0174169 0.0174169 1.3592656 1.3592656 1.3066307 1.3029681 1.4273922 1.3134944 1.3147610 1.3147610 1.3066307 2.5681014 2.1884979 2.1884979 2.2757621 2.1622796 2.2462919 2.1331345 3.4287704 2.2757621 2.1622796 1.6983699 2.2462919 2.4410995 2.4428292 2.4410995 2.4428292 2.4028638 2.5925796 2.5182950 1.8868479 2.2007405 2.2007405 2.3402031 2.4930250 2.4242801 2.4098629 2.8521533 2.1885639 2.4395303 2.3115288 2.4077901 2.3115288 2.4238239 2.3889180 1.3387822 1.3387822 1.3559093 1.3724410 1.3373344 1.3063101 1.3765520 1.3293226 1.5643725 1.4138186 1.3559093 1.3724410 1.3611094 1.3829908 1.3139623 1.4288266 1.8220472 2.0903094 1.8220472 2.0903094 1.8700760 1.8700760 1.8471078 2.0672849 2.0930440 1.9090825 1.0354134 1.8363237 1.8034629 2.1993948 1.8480056 1.8436819 1.8565705 2.0663566 1.6923715 2.0888287 1.0979866 1.0148266 1.0979866 1.0148266 1.0507257 1.0234493 1.0613934 1.0178979 1.0891321 1.0062151 0.9720072 1.0476164 1.0785869 1.0677100 1.0677100 0.9818139 1.0435375 1.1065294 0.9690245 0.9818139 1.0435375 1.0785869 1.5375394 1.5375394 1.5435902 1.5524555 1.7019934 1.4668844 1.4755150 1.5435902 1.4721367 1.5543692 1.4669792 1.4046339 1.5524555 1.5485563 1.7222675 1.5485563 1.7222675 1.5529772 1.8299234 1.8193347 1.8193347 1.5771166 1.5842528 1.5044553 1.5304978 2.2805921 1.7022612 1.4326919 1.5485477 1.8904565 1.8249799 1.5888258 1.4326919 1.6539773 1.6745971 1.6539773 1.5529772 1.8299234 1.8249799 1.2877770 1.2877770 1.0038471 1.0038471 1.0890107 1.1434394 1.4260089 0.8644315 1.2196819 1.1249168 1.2713359 1.2713359 1.1077394 1.3027189 1.3580430 1.2194160 1.1790253 1.3333465 0.9960940 1.1351275 1.2583516 1.2568514 1.2728027 1.2568514 1.3151182 1.1612029 1.4734930 1.1675285 0.9266265 1.6539061 1.7226378 1.6539061 1.7226378 1.8225714 2.0197943 2.3717782 2.0033392 1.7393111 1.7459379 1.8225714 1.8218856 1.7459379 1.6475302 2.0197943 2.0059010 1.6609106 1.6724579 2.0477846 2.0477846 2.2429309 2.4465120 1.9386095 2.1801600 2.1801600 1.9525653 2.3293766 1.9317737 2.0692381 2.2429309 2.4488187 1.9386095 2.2217748 2.1221212 2.4488187 1.6757640 1.5278120 1.3274456 1.5774497 1.5012701 1.6270214 1.4382784 1.5278120 1.5376046 1.5774497 1.5184771 1.5623534 1.7503730 1.5776710 1.6688277 1.6688277 1.5012701 1.5623534 1.5024889 1.5024889 1.5346234 1.5401938 1.5713055 1.5673147 1.5713055 1.8539338 1.5579386 1.6307324 1.5468456 1.6567750 1.5817418 1.6567750 1.5774497 1.5774497 1.5406419 1.4799510 1.4844905 1.5579386 1.5713055 1.5640358 1.5909467 1.5640358 1.5713055 1.7284585 2.3547792 1.7880992 4.2622997 1.6897615 1.7284585 3.1048681 2.7386875 1.7093044 2.2110491 2.2110491 2.4735457 2.3069555 2.6441962 2.2630396 3.0048352 2.2985343 2.3471304 2.4735457 2.5452322 2.2982282 2.3326769 2.0332671 2.3032736 2.0712208 1.0031231 1.0031231 1.5362218 1.5362218 1.5193108 2.4080755 2.4080755 1.5190404 1.5190404 2.0602426 2.0602426 1.8317508 1.8021895 1.2592159 1.6560480 1.7458844 1.7458844 2.0248737 2.0248737 2.6465684 1.5193108 1.7436623 2.6465684 0.2824777 0.2647129 2.0514693 2.0514693 1.5999603 1.5243898 1.4668844 1.6614686 1.8909510 1.5664969 1.9060382 2.1632782 2.3952096 2.2165616 
A_bruennichi__old__annotated__Emx2-B/1-60 1.6819289 1.8932374 1.9937510 2.5309646 2.2330742 2.3584568 2.1692166 2.2451627 0.4135923 0.4530667 0.2636479 0.3214002 0.2902352 0.2998569 0.2998569 0.2575332 0.2816186 0.2705635 0.2708736 0.2499763 0.2499763 0.3341613 0.3341613 0.2933675 0.2932849 0.2932849 0.2714294 0.2714294 0.3157981 0.3358869 0.3157981 0.2895746 0.2895746 0.3821379 0.2554721 0.2846613 0.2636479 0.2805460 0.2805460 0.2644140 0.3342208 0.3362798 0.5786271 0.5786271 0.2878173 0.4178366 0.3792101 0.4331854 0.3818291 0.4087982 0.5246925 0.4952833 0.3018144 0.2641138 0.2859961 0.2859961 0.0000010 0.0000000 0.2872711 0.0235060 0.0736911 0.0351320 0.0357268 0.0174169 0.0174169 1.3592656 1.3592656 1.3066307 1.3029681 1.4273922 1.3134944 1.3147610 1.3147610 1.3066307 2.5681014 2.1884979 2.1884979 2.2757621 2.1622796 2.2462919 2.1331345 3.4287704 2.2757621 2.1622796 1.6983699 2.2462919 2.4410995 2.4428292 2.4410995 2.4428292 2.4028638 2.5925796 2.5182950 1.8868479 2.2007405 2.2007405 2.3402031 2.4930250 2.4242801 2.4098629 2.8521533 2.1885639 2.4395303 2.3115288 2.4077901 2.3115288 2.4238239 2.3889180 1.3387822 1.3387822 1.3559093 1.3724410 1.3373344 1.3063101 1.3765520 1.3293226 1.5643725 1.4138186 1.3559093 1.3724410 1.3611094 1.3829908 1.3139623 1.4288266 1.8220472 2.0903094 1.8220472 2.0903094 1.8700760 1.8700760 1.8471078 2.0672849 2.0930440 1.9090825 1.0354134 1.8363237 1.8034629 2.1993948 1.8480056 1.8436819 1.8565705 2.0663566 1.6923715 2.0888287 1.0979866 1.0148266 1.0979866 1.0148266 1.0507257 1.0234493 1.0613934 1.0178979 1.0891321 1.0062151 0.9720072 1.0476164 1.0785869 1.0677100 1.0677100 0.9818139 1.0435375 1.1065294 0.9690245 0.9818139 1.0435375 1.0785869 1.5375394 1.5375394 1.5435902 1.5524555 1.7019934 1.4668844 1.4755150 1.5435902 1.4721367 1.5543692 1.4669792 1.4046339 1.5524555 1.5485563 1.7222675 1.5485563 1.7222675 1.5529772 1.8299234 1.8193347 1.8193347 1.5771166 1.5842528 1.5044553 1.5304978 2.2805921 1.7022612 1.4326919 1.5485477 1.8904565 1.8249799 1.5888258 1.4326919 1.6539773 1.6745971 1.6539773 1.5529772 1.8299234 1.8249799 1.2877770 1.2877770 1.0038471 1.0038471 1.0890107 1.1434394 1.4260089 0.8644315 1.2196819 1.1249168 1.2713359 1.2713359 1.1077394 1.3027189 1.3580430 1.2194160 1.1790253 1.3333465 0.9960940 1.1351275 1.2583516 1.2568514 1.2728027 1.2568514 1.3151182 1.1612029 1.4734930 1.1675285 0.9266265 1.6539061 1.7226378 1.6539061 1.7226378 1.8225714 2.0197943 2.3717782 2.0033392 1.7393111 1.7459379 1.8225714 1.8218856 1.7459379 1.6475302 2.0197943 2.0059010 1.6609106 1.6724579 2.0477846 2.0477846 2.2429309 2.4465120 1.9386095 2.1801600 2.1801600 1.9525653 2.3293766 1.9317737 2.0692381 2.2429309 2.4488187 1.9386095 2.2217748 2.1221212 2.4488187 1.6757640 1.5278120 1.3274456 1.5774497 1.5012701 1.6270214 1.4382784 1.5278120 1.5376046 1.5774497 1.5184771 1.5623534 1.7503730 1.5776710 1.6688277 1.6688277 1.5012701 1.5623534 1.5024889 1.5024889 1.5346234 1.5401938 1.5713055 1.5673147 1.5713055 1.8539338 1.5579386 1.6307324 1.5468456 1.6567750 1.5817418 1.6567750 1.5774497 1.5774497 1.5406419 1.4799510 1.4844905 1.5579386 1.5713055 1.5640358 1.5909467 1.5640358 1.5713055 1.7284585 2.3547792 1.7880992 4.2622997 1.6897615 1.7284585 3.1048681 2.7386875 1.7093044 2.2110491 2.2110491 2.4735457 2.3069555 2.6441962 2.2630396 3.0048352 2.2985343 2.3471304 2.4735457 2.5452322 2.2982282 2.3326769 2.0332671 2.3032736 2.0712208 1.0031231 1.0031231 1.5362218 1.5362218 1.5193108 2.4080755 2.4080755 1.5190404 1.5190404 2.0602426 2.0602426 1.8317508 1.8021895 1.2592159 1.6560480 1.7458844 1.7458844 2.0248737 2.0248737 2.6465684 1.5193108 1.7436623 2.6465684 0.2824777 0.2647129 2.0514693 2.0514693 1.5999603 1.5243898 1.4668844 1.6614686 1.8909510 1.5664969 1.9060382 2.1632782 2.3952096 2.2165616 
C_sculpturatus_Emx2-B/1-60                1.9269924 2.0980292 2.3686150 2.3069376 1.9616651 2.1515134 2.0602726 2.0095721 0.1253329 0.1652851 0.0176562 0.0547843 0.0547872 0.0734110 0.0734110 0.0550417 0.0739836 0.0363873 0.0548187 0.0359482 0.0359482 0.0590178 0.0590178 0.0598398 0.0379960 0.0379960 0.0356416 0.0356416 0.0755123 0.0968418 0.0755123 0.0356979 0.0356979 0.1634119 0.0555653 0.0585334 0.0176562 0.0742578 0.0742578 0.0796604 0.0586608 0.0930701 0.3283524 0.3283524 0.0374229 0.2207188 0.2226272 0.1554887 0.1352754 0.1560709 0.2817390 0.2506952 0.0375446 0.0357298 0.0231740 0.0231740 0.2872711 0.2872711 0.0000000 0.3510911 0.2993204 0.3074809 0.3030546 0.2827978 0.2827978 1.1891981 1.1891981 1.1535106 1.0737706 1.2089001 1.1477038 1.0836569 1.0836569 1.1535106 2.4550437 2.0404173 2.0404173 2.1247383 2.0172274 2.1400115 1.9878692 3.0449150 2.1247383 2.0172274 1.5703277 2.1400115 2.1162242 2.0821123 2.1162242 2.0821123 2.1065774 2.3427108 2.2992985 1.6279952 2.0336749 2.0336749 2.0379490 2.0959027 2.1772649 2.0699181 2.5517929 1.7887173 2.1151511 1.9628983 2.1570934 1.9628983 2.1028610 2.1582413 1.1298274 1.1298274 1.1975780 1.2343428 1.3208761 1.2128522 1.1688686 1.1856020 1.6172783 1.2644214 1.1975780 1.2343428 1.2604601 1.1675084 1.1839188 1.2628596 1.4927897 1.9291973 1.4927897 1.9291973 1.5540920 1.5540920 1.5122989 1.7513775 1.9724139 1.5643044 1.0622478 1.9187122 1.4101546 1.7455030 1.5049371 1.5095277 1.4582017 1.9052880 1.5732797 1.8995799 1.1689015 1.1930447 1.1689015 1.1930447 1.2522167 1.1523513 1.1315841 1.1958744 1.1662541 1.1308050 1.1435797 1.2718436 1.2573841 1.2254335 1.2254335 1.1895245 1.2796749 1.2681723 1.1502489 1.1895245 1.2796749 1.2573841 1.4028310 1.4028310 1.4087301 1.4321713 1.5393949 1.3326943 1.3991081 1.4087301 1.3435908 1.4439008 1.3328614 1.2770179 1.4321713 1.4203426 1.5552734 1.4203426 1.5552734 1.4127356 1.8068233 1.6503575 1.6503575 1.4471145 1.4533196 1.3696818 1.3870629 2.1615705 1.5376136 1.3315797 1.4090544 1.7106420 1.6552076 1.4571711 1.3315797 1.4946905 1.5311677 1.4946905 1.4127356 1.8068233 1.6552076 1.0261678 1.0261678 0.9277296 0.9277296 1.0663567 0.9542350 1.0739674 0.8506407 1.0006636 0.9231553 0.9746322 0.9746322 1.0961172 1.0052808 1.0451509 1.0756096 1.2440391 1.0065469 0.8647337 0.9311798 1.3818797 1.0183652 0.9512947 1.0183652 1.2425816 1.1558357 1.1445987 0.7259377 0.9978854 1.3872938 1.5025174 1.3872938 1.5025174 1.5522949 1.9031666 2.2040965 1.7603618 1.5529206 1.4272657 1.5522949 1.5520805 1.4272657 1.3686664 1.9031666 1.9198200 1.4618002 1.4245456 2.1164727 2.1164727 2.1865209 2.2972599 2.1626766 2.1000666 2.1000666 2.3365747 2.5438747 1.9606216 2.0433332 2.1865209 2.2994672 2.1626766 2.2079181 2.3093884 2.2994672 1.3890999 1.2705455 1.2746755 1.3730613 1.3400519 1.5283693 1.4707188 1.2705455 1.2941197 1.3730613 1.3226975 1.3587255 1.4644266 1.4406107 1.5686399 1.5686399 1.3400519 1.3587255 1.4588399 1.4588399 1.2785132 1.4541917 1.3099557 1.6096968 1.3099557 1.7098044 1.2986782 1.4181066 1.3307206 1.3580859 1.3629905 1.3580859 1.3730613 1.3730613 1.3403427 1.2880078 1.4900983 1.2986782 1.3099557 1.3612508 1.3849632 1.3612508 1.3099557 1.7049214 2.6064802 1.8127491 4.4918576 1.9603890 1.7049214 3.2483427 2.7927984 1.6861118 2.0371850 2.0371850 2.0514774 1.9054643 2.6650973 2.0588743 3.5648110 2.1048165 2.0868385 2.0514774 2.2941066 1.9824834 2.0284961 1.9292037 2.6336256 1.9683767 1.1781691 1.1781691 1.4048698 1.4048698 1.5109817 2.3460489 2.3460489 1.3820261 1.3820261 1.8743995 1.8743995 1.8683856 1.6758037 0.8238840 1.8081758 1.4865265 1.4865265 1.9594279 1.9594279 2.6544051 1.5109817 1.8115860 2.6544051 0.0603427 0.0757410 2.4169002 2.4169002 1.4245888 1.6380946 1.3326943 1.5183517 1.5574216 1.4659041 1.6939387 2.0325255 2.1621652 2.2030940 
D_plantarius_Emx2-B/1-44                  2.8652868 3.2539884 3.6634823 3.5887731 2.9598290 3.1837857 2.8382676 2.9798117 0.4927027 0.5511005 0.3182062 0.3521308 0.3182062 0.3679180 0.3679180 0.3190186 0.3533141 0.3300096 0.3049135 0.2975615 0.2975615 0.3730912 0.3730912 0.3730912 0.3182062 0.3182062 0.3182062 0.3182062 0.3604720 0.3677154 0.3604720 0.3551094 0.3551094 0.4691838 0.3049135 0.3596206 0.3182062 0.3429083 0.3429083 0.3203259 0.4243440 0.3513158 0.8314084 0.8314084 0.3561680 0.4527671 0.4902157 0.5189490 0.4862976 0.5253660 0.6440990 0.6059103 0.3510911 0.3190186 0.3182062 0.3182062 0.0235060 0.0235060 0.3510911 0.0000000 0.0752757 0.0486051 0.0746322 0.0481068 0.0481068 1.9078956 1.9078956 1.8123595 1.8038763 2.0391737 1.8259602 1.8252344 1.8252344 1.8123595 3.7159023 3.4313304 3.4313304 3.6519070 3.2582194 3.4607156 3.3016050 3.6389690 3.6519070 3.2582194 2.1918277 3.4607156 3.3372823 3.2405729 3.3372823 3.2405729 3.1593711 3.5989752 3.5836702 2.6159912 3.3372823 3.3372823 3.1147970 3.3372823 3.1964915 3.1665282 4.1946594 3.0066775 3.3372823 3.0624604 3.3372823 3.0624604 3.1943097 3.1665282 1.6956992 1.6956992 1.7206848 1.7536335 1.7816242 1.6206158 1.7565518 1.6829360 1.9610469 1.7303001 1.7206848 1.7536335 1.6847489 1.7693758 1.6480112 1.7627562 2.4911069 2.7842108 2.4911069 2.7842108 2.6666319 2.6666319 2.5365248 2.9090503 2.9693418 2.7609994 1.2620422 2.4671631 2.5292024 3.2341658 2.6602310 2.6135963 2.7948900 2.9216580 2.6993366 2.9296217 1.4533017 1.3488633 1.4533017 1.3488633 1.4118202 1.3744698 1.3895914 1.3532624 1.4356049 1.4172749 1.2745364 1.5302218 1.4687486 1.4434841 1.4434841 1.3488633 1.5240019 1.5087545 1.3249406 1.3488633 1.5240019 1.4687486 1.9840533 1.9840533 1.9940182 1.9945975 2.2778455 1.8574526 1.8778060 1.9940182 1.8647822 2.0161378 1.8574526 1.7457276 1.9945975 2.2404054 2.3288149 2.2404054 2.3288149 2.2478654 2.4933055 2.5881917 2.5881917 2.2891669 2.3106807 2.1571975 2.2478654 2.3288149 2.2919235 1.8119681 2.2377596 2.6202509 2.6000444 2.3211710 1.8119681 2.2026255 2.1398050 2.2026255 2.2478654 2.4933055 2.6000444 1.4613859 1.4613859 1.0878858 1.0878858 1.2178761 1.3016800 1.6629894 0.9241060 1.4177201 1.2719336 1.4396591 1.4396591 1.2914071 1.5709615 1.7659074 1.1643691 1.3617502 1.6070102 1.2217467 1.2309621 1.3537768 1.4140812 1.4234632 1.4140812 1.6429601 1.3348534 2.6106598 1.3982007 0.9820487 2.5700403 2.7328965 2.5700403 2.7328965 2.7328965 2.7328965 3.0043544 2.7328965 2.7325842 2.5700403 2.7328965 2.7298961 2.5700403 2.5732104 2.7328965 2.5143548 2.5872278 2.6109281 2.7317247 2.7317247 3.1161571 3.5334454 2.7317247 2.9948362 2.9948362 2.9466738 3.1072489 2.5321099 2.7724967 3.1161571 3.5400823 2.7317247 3.0608744 2.7308688 3.5400823 2.3434320 2.0444242 1.9953169 2.1267089 1.9505793 2.1822250 1.8683336 2.0444242 2.0613790 2.1267089 2.0279021 2.1030064 2.5212454 2.1030064 2.2526045 2.2526045 1.9505793 2.1030064 1.9116664 1.9116664 2.0498206 2.0490076 2.1153873 2.1097863 2.1153873 2.6675748 2.0914840 2.2284326 2.0151069 2.2737141 1.9723521 2.2737141 2.1267089 2.1267089 2.0608234 1.9489267 2.1267089 2.0914840 2.1153873 2.1026916 2.1509562 2.1026916 2.1153873 2.6433674 4.1286719 2.3521490 4.7683946 2.2804210 2.6433674 5.6834106 4.9964541 2.5985646 2.8236408 2.8236408 3.2646535 2.9157558 3.8824431 2.8964352 2.9604955 2.9974717 3.0863855 3.2646535 3.4944929 2.9942574 3.1761883 2.5041920 3.1889530 2.5691149 1.3243062 1.3243062 1.9711789 1.9711789 1.9872457 3.3215818 3.3215818 1.8091237 1.8091237 3.4313304 3.4313304 2.2151108 2.4499407 1.4979892 2.6656424 2.1226714 2.1226714 2.7857633 2.7857633 3.6238806 1.9872457 2.3477451 3.6238806 0.2781582 0.2781582 2.9057346 2.9057346 1.9352959 2.2498777 1.8574526 2.1804639 2.6396938 2.6815611 2.2993332 2.8554450 3.3222844 3.5941759 
D_silvatica_Emx2-B/1-60                   1.5662748 1.7876105 1.8958299 2.3500304 2.3751689 2.5089255 2.3054143 2.3877351 0.4280963 0.4370109 0.2753493 0.3343509 0.3025357 0.3119698 0.3119698 0.2428370 0.2671215 0.2553941 0.2594070 0.2611715 0.2611715 0.3482490 0.3482490 0.3063518 0.3063772 0.3063772 0.2836089 0.2836089 0.3258637 0.3300025 0.3258637 0.3017687 0.3017687 0.3798457 0.2441437 0.2973076 0.2753493 0.2371588 0.2371588 0.2371588 0.2875986 0.2622252 0.5204361 0.5204361 0.2998752 0.3269857 0.3131980 0.3801974 0.3057152 0.3312107 0.4452139 0.4900433 0.3138372 0.2492424 0.3019751 0.3019751 0.0736911 0.0736911 0.2993204 0.0752757 0.0000000 0.1131945 0.1154641 0.0938005 0.0938005 1.2614343 1.2614343 1.2333797 1.2183727 1.3245860 1.2398921 1.2177665 1.2177665 1.2333797 2.3334896 1.9963573 1.9963573 2.0675322 1.9334366 2.0884590 1.9462695 2.9929492 2.0675322 1.9334366 1.5450553 2.0884590 2.3308138 2.3325287 2.3308138 2.3325287 2.2456468 2.3869812 2.4033047 1.8372981 2.0900905 2.0900905 2.2350680 2.3805412 2.2666540 2.2219234 2.6088426 2.0908257 2.3294288 2.1933496 2.2985411 2.1933496 2.2662449 2.2029660 1.2964802 1.2964802 1.3133692 1.3287155 1.2962282 1.2868557 1.3333574 1.2867591 1.5470185 1.3179601 1.3133692 1.3287155 1.2969835 1.3393461 1.2728113 1.3840779 1.6606645 1.9158561 1.6606645 1.9158561 1.7383133 1.7383133 1.6847207 1.9366031 1.9925603 1.7740817 0.9957705 1.7479653 1.6743041 2.0955661 1.7340908 1.7128598 1.8007217 1.9664512 1.6407453 1.9709866 0.9607148 0.9108990 0.9607148 0.9108990 0.9913841 0.8798665 0.9153082 0.9377244 0.9586504 0.8651237 0.8717074 0.9300108 1.0168482 0.9593097 0.9593097 0.8800115 0.9370565 0.9953211 0.9094828 0.8800115 0.9370565 1.0168482 1.5834998 1.5834998 1.5897110 1.6109394 1.7548970 1.5051209 1.5802419 1.5897110 1.5151744 1.6010917 1.5051920 1.4399554 1.6109394 1.4417871 1.5868437 1.4417871 1.5868437 1.4339929 1.6863735 1.6784523 1.6784523 1.4692438 1.4756651 1.4747598 1.4119047 2.0307388 1.5685556 1.3210878 1.4301337 1.7406225 1.6834504 1.4796901 1.3210878 1.5241271 1.5564851 1.5241271 1.4339929 1.6863735 1.6834504 1.2401222 1.2401222 1.0001597 1.0001597 1.0438790 1.0966992 1.3640875 0.8590883 1.3643468 1.1219941 1.2233084 1.2233084 1.2026638 1.2676417 1.2954152 1.2172342 1.1764701 1.3245994 0.9960950 1.1322394 1.2990373 1.2097536 1.2650382 1.2097536 1.3976637 1.1125916 1.4179017 1.0960700 1.0493796 1.5756080 1.6411428 1.5756080 1.6411428 1.7327444 1.9252753 2.2631543 1.9109572 1.6440500 1.6598970 1.7327444 1.7321988 1.6598970 1.4930088 1.9252753 1.9132825 1.5822238 1.5934373 2.1749822 2.1749822 2.2218569 2.4237638 2.0576089 2.0395880 2.0395880 2.0333986 2.3825404 2.0519143 2.1983248 2.2218569 2.4260499 2.0576089 2.3622498 2.1735977 2.4260499 1.6551996 1.5095749 1.1920117 1.4537398 1.3576659 1.5975343 1.3253787 1.5095749 1.5383822 1.4537398 1.4024210 1.4390300 1.7146933 1.4528428 1.6255560 1.6255560 1.3576659 1.4390300 1.5362882 1.5362882 1.4933278 1.4648896 1.5293929 1.4614359 1.5293929 1.8032472 1.5292328 1.5022943 1.5210679 1.6266757 1.5562743 1.6266757 1.4663120 1.4663120 1.4192331 1.3753791 1.3686370 1.5292328 1.5424168 1.4537354 1.4663433 1.4537354 1.5424168 1.9227778 2.5291724 1.7317681 4.0304172 1.7503798 1.9227778 2.9189321 2.7470185 1.9009976 2.2808404 2.2808404 2.3417194 2.3298379 2.5734977 2.2173582 3.2077409 2.3731126 2.4234830 2.3417194 2.4139177 2.3376018 2.2700865 2.0954423 2.2632275 2.1348622 0.9005185 0.9005185 1.3873701 1.3873701 1.4127424 2.3088945 2.3088945 1.4054833 1.4054833 1.8803297 1.8803297 1.8002011 1.6839741 1.0696683 1.5753692 1.7330444 1.7330444 1.9555224 1.9555224 3.0224126 1.4127424 1.5887832 3.0224126 0.3318542 0.3116235 2.1804228 2.1804228 1.5571905 1.5864806 1.5051209 1.5435151 1.7356919 1.4901991 1.7456775 2.1431678 2.3079507 2.1148956 
L_elegans_Emx2-B/1-60                     1.8016007 1.8881357 1.9485215 2.5359757 2.3341635 2.4645570 2.2665273 2.3465030 0.3883259 0.4683052 0.2933546 0.3531576 0.3285696 0.3298837 0.3298837 0.3008787 0.3258499 0.3011895 0.3161123 0.2787697 0.2787697 0.3372604 0.3372604 0.2959472 0.3258086 0.3258086 0.3021559 0.3021559 0.3484312 0.3703315 0.3484312 0.3199648 0.3199648 0.4161936 0.2869813 0.3167721 0.2933546 0.3108822 0.3108822 0.2945300 0.3302315 0.3707384 0.5894117 0.5894117 0.3031153 0.4238609 0.3870263 0.4401736 0.3878744 0.4152585 0.5206585 0.4912540 0.3423352 0.2938908 0.3265742 0.3265742 0.0351320 0.0351320 0.3074809 0.0486051 0.1131945 0.0000000 0.0351320 0.0535987 0.0535987 1.4437774 1.4437774 1.3886293 1.3841774 1.4495685 1.3958710 1.3966103 1.3966103 1.3886293 2.5939885 2.2854186 2.2854186 2.3761470 2.2583711 2.3446854 2.2280260 3.5046578 2.3761470 2.2583711 1.7366695 2.3446854 2.4838869 2.4913658 2.4838869 2.4913658 2.4453579 2.6358514 2.5766686 1.9359594 2.2392374 2.2392374 2.3813130 2.5364890 2.4710478 2.4521332 2.8868833 2.2272247 2.4822477 2.3521528 2.4585389 2.3521528 2.4663356 2.4289826 1.3578333 1.3578333 1.3749723 1.3919380 1.3330404 1.3893147 1.3958160 1.3483352 1.6710608 1.4332791 1.3749723 1.3919380 1.4451918 1.4024220 1.3326193 1.4485817 1.8420982 2.2149484 1.8420982 2.2149484 1.9093391 1.9093391 1.8831953 2.1049288 2.2194536 1.9302432 1.1476891 1.9429737 1.8410600 2.2923322 1.8683880 1.8639693 1.8933294 2.1914952 1.6106975 2.2152689 1.1510905 1.0647249 1.1510905 1.0647249 1.1021308 1.0476034 1.1131594 1.0678911 1.1416068 1.1076812 1.0202938 1.0232262 1.0916734 1.0805474 1.0805474 1.0055822 1.0191743 1.1195734 0.9823978 1.0055822 1.0191743 1.0916734 1.5516861 1.5516861 1.5577559 1.6440043 1.7206128 1.4804329 1.4892501 1.5577559 1.4856944 1.4725358 1.4805189 1.4176313 1.6440043 1.6048743 1.7932411 1.6048743 1.7932411 1.6092983 1.8926173 1.8811312 1.8811312 1.6334762 1.6409326 1.5600666 1.5961858 2.3385263 1.7727923 1.4813786 1.6046768 1.9546637 1.8869380 1.6456962 1.4813786 1.7234723 1.7344113 1.7234723 1.6092983 1.8926173 1.8869380 1.3057847 1.3057847 1.0143708 1.0143708 1.0835051 1.2135032 1.4854211 0.8824429 1.2318258 1.1362463 1.3259710 1.3259710 1.1192173 1.3901375 1.4491277 1.2316055 1.1728694 1.3461216 1.0096635 1.1466951 1.3350725 1.2746797 1.3273597 1.2746797 1.3547111 1.1551291 1.6462909 1.3058010 0.9740934 1.7265292 1.7507617 1.7265292 1.7507617 1.8435416 1.9792250 2.3737159 2.0156799 1.6523504 1.8172919 1.8435416 1.8428283 1.8172919 1.6751339 1.9792250 2.0052816 1.6815017 1.7458825 2.1426365 2.1426365 2.3486559 2.4207508 2.1110751 2.2829608 2.2829608 2.0009749 2.1734251 2.0219497 2.1653854 2.3486559 2.4230280 2.1110751 2.3255517 2.2206127 2.4230280 1.7784286 1.6195932 1.4106293 1.6710182 1.5924410 1.7288191 1.5230314 1.6195932 1.6299494 1.6710182 1.6096181 1.6555677 1.8562180 1.6779440 1.7721810 1.7721810 1.5924410 1.6555677 1.5333317 1.5333317 1.6259204 1.6306984 1.6644950 1.6615247 1.6644950 1.8935043 1.6504216 1.7279656 1.6385954 1.6738122 1.6750644 1.6738122 1.6710182 1.6710182 1.6323158 1.5678144 1.5517200 1.6504216 1.6644950 1.6568982 1.6852231 1.6568982 1.6644950 1.7677189 2.4033790 1.8980326 4.2936794 1.7126271 1.7677189 3.1633850 2.7730316 1.7482263 2.2453334 2.2453334 2.5066948 2.3516177 2.6805495 2.2897329 3.0478015 2.1686689 2.3982283 2.5066948 2.7097699 2.3489602 2.3776260 2.1615495 2.4478875 2.2017037 1.0522910 1.0522910 1.6337689 1.6337689 1.6146652 2.4283874 2.4283874 1.5699949 1.5699949 2.1522683 2.1522683 1.8253375 1.8245762 1.3153020 1.6513419 1.7920626 1.7920626 2.0477750 2.0477750 2.6679399 1.6146652 1.7552609 2.6679399 0.3137804 0.3023244 2.1517175 2.1517175 1.6980141 1.5908532 1.4804329 1.7214207 1.9282781 1.6719697 2.0204119 2.1834839 2.4231003 2.2540996 
P_tepidariorum_Emx2-B/1-60                1.7364405 1.8967728 1.9981580 2.4903566 2.3266884 2.4443710 2.2472095 2.3267463 0.3749852 0.4533420 0.2892225 0.3479625 0.3162665 0.3252468 0.3252468 0.2827568 0.3069541 0.2968279 0.2969615 0.2749397 0.2749397 0.3319126 0.3319126 0.2909309 0.3208523 0.3208523 0.2977686 0.2977686 0.3431594 0.3644793 0.3431594 0.3153994 0.3153994 0.4094617 0.2822205 0.3115594 0.2892225 0.3064329 0.3064329 0.2903237 0.3253407 0.3648792 0.5845743 0.5845743 0.2912768 0.4152456 0.3536659 0.4334946 0.3822145 0.4091448 0.5121519 0.4830062 0.3176204 0.2897419 0.3198340 0.3198340 0.0357268 0.0357268 0.3030546 0.0746322 0.1154641 0.0351320 0.0000000 0.0174169 0.0174169 1.4216904 1.4216904 1.3671880 1.3629204 1.4273922 1.3743244 1.3751921 1.3751921 1.3671880 2.5546101 2.2289524 2.2289524 2.3169413 2.2024173 2.2873109 2.1727935 3.5073418 2.3169413 2.2024173 1.7359567 2.2873109 2.4790977 2.4866024 2.4790977 2.4866024 2.4405417 2.6332891 2.5634799 1.9304568 2.2393833 2.2393833 2.3765562 2.5317090 2.4662755 2.4473523 2.8669231 2.2225535 2.4774639 2.3474105 2.4454830 2.3474105 2.4615502 2.4260834 1.3482433 1.3482433 1.3653587 1.3820921 1.3465289 1.3795218 1.3860828 1.3387085 1.6621421 1.4234250 1.3653587 1.3820921 1.4352878 1.3925995 1.3232596 1.4385739 1.8380014 2.2102142 1.8380014 2.2102142 1.9051541 1.9051541 1.8790440 2.0349534 2.2031338 1.9259546 1.1436674 1.9289710 1.8349919 2.2875819 1.8642289 1.8598284 1.8891016 2.1866927 1.6024675 2.2104634 1.1540449 1.0148266 1.1540449 1.0148266 1.0507257 1.0770862 1.1159587 1.0178979 1.1445064 1.0062151 0.9720072 0.9271489 1.0401671 1.0300991 1.0300991 0.9818139 0.9231139 1.0680150 0.9303283 0.9818139 0.9231139 1.0401671 1.5385198 1.5385198 1.5446018 1.6304282 1.7040023 1.4675081 1.4761843 1.5446018 1.4727831 1.4597195 1.4676029 1.4050007 1.6304282 1.5712841 1.7475733 1.5712841 1.7475733 1.5757225 1.8561923 1.8451913 1.8451913 1.5999656 1.6072521 1.5267268 1.5532258 2.3225087 1.7273409 1.4392835 1.5711976 1.9175170 1.8509205 1.6119203 1.4392835 1.6785208 1.6991997 1.6785208 1.5757225 1.8561923 1.8509205 1.2523815 1.2523815 0.9686460 0.9686460 1.0723850 1.1434394 1.4716527 0.8931303 1.1963351 1.0869651 1.2504429 1.2504429 1.1077394 1.3798137 1.4384038 1.2008303 1.1609687 1.3431213 0.9888103 1.1179863 1.4075233 1.2021149 1.3147824 1.2021149 1.2708979 1.1432937 1.6272470 1.2995225 0.9948390 1.7074030 1.7315738 1.7074030 1.7315738 1.8322799 2.0298561 2.3717782 2.0131789 1.6339776 1.8060050 1.8322799 1.8315804 1.8060050 1.6563174 2.0298561 2.0157603 1.6626611 1.7266414 2.1536236 2.1536236 2.3614809 2.4341225 2.0378654 2.2952843 2.2952843 2.0508291 2.1845429 2.0428284 2.1765928 2.3614809 2.4364176 2.0378654 2.3380843 2.2322610 2.4364176 1.7721694 1.6141125 1.4101327 1.6653680 1.5771422 1.7075432 1.5181563 1.6141125 1.6244225 1.6653680 1.5943947 1.6499550 1.8498005 1.6665102 1.7508671 1.7508671 1.5771422 1.6499550 1.5138942 1.5138942 1.6204600 1.6252848 1.6588737 1.6459759 1.6588737 1.8771231 1.6448579 1.7220559 1.6154531 1.6584734 1.6514968 1.6584734 1.6653680 1.6653680 1.6268246 1.5626566 1.5667608 1.6448579 1.6588737 1.6513048 1.6795175 1.6513048 1.6588737 1.7388105 2.4161088 1.8699670 4.2192411 1.6965430 1.7388105 3.0218336 2.7883767 1.7195755 2.2261823 2.2261823 2.4857291 2.3153556 2.6479692 2.2541326 3.0957030 2.1500247 2.3783760 2.4857291 2.6878035 2.3292893 2.3701508 2.1426799 2.4271360 2.1826789 1.0031231 1.0031231 1.6225429 1.6225429 1.6036593 2.5801443 2.5801443 1.5458239 1.5458239 2.0987871 2.0987871 1.8082852 1.8150218 1.3123289 1.6577591 1.7707217 1.7707217 2.0295151 2.0295151 2.6465684 1.6036593 1.7617480 2.6465684 0.3091608 0.2904626 2.1633687 2.1633687 1.6819884 1.5085197 1.4675081 1.6860890 1.9239893 1.6434729 2.0023775 2.1690692 2.4029213 2.2313976 
T_antipodiana_Emx2-B/1-60                 1.6714297 1.8824743 1.9828067 2.4911282 2.2331948 2.3466414 2.1576686 2.2334662 0.4069515 0.4456980 0.2595023 0.3162832 0.2856453 0.2952531 0.2952531 0.2535313 0.2772687 0.2662093 0.2665422 0.2461212 0.2461212 0.3284713 0.3284713 0.2884941 0.2883737 0.2883737 0.2670497 0.2670497 0.3106017 0.3301583 0.3106017 0.2850286 0.2850286 0.3755608 0.2512534 0.2799939 0.2595023 0.2761213 0.2761213 0.2602067 0.3287418 0.3305433 0.5740850 0.5740850 0.2833351 0.4094005 0.3478374 0.4263673 0.3759291 0.4024960 0.5159899 0.4867529 0.2972266 0.2599533 0.2801321 0.2801321 0.0174169 0.0174169 0.2827978 0.0481068 0.0938005 0.0535987 0.0174169 0.0000000 0.0000010 1.3429736 1.3429736 1.2906380 1.2871431 1.4105583 1.2974645 1.2988505 1.2988505 1.2906380 2.5555198 2.1885129 2.1885129 2.2759809 2.1622366 2.2464385 2.1330291 3.4315034 2.2759809 2.1622366 1.6976387 2.2464385 2.4417161 2.4434496 2.4417161 2.4434496 2.4033912 2.5935628 2.5191042 1.8868479 2.2007882 2.2007882 2.3405732 2.4937646 2.4248559 2.4104032 2.8387305 2.1885790 2.4401425 2.3118295 2.4083286 2.3118295 2.4243985 2.3894071 1.3384714 1.3384714 1.3555661 1.3720603 1.3370351 1.3060693 1.3761691 1.3290281 1.5752908 1.4133744 1.3555661 1.3720603 1.3607601 1.3825939 1.3137074 1.4283553 1.8214686 2.0901160 1.8214686 2.0901160 1.8695473 1.8695473 1.8465555 2.0241412 2.0819164 1.9085962 1.0354134 1.8257166 1.8028676 2.1994340 1.8474505 1.8431238 1.8560201 2.0661122 1.6917222 2.0886296 1.0891108 0.9544745 1.0891108 0.9544745 0.9886441 1.0147568 1.0526573 0.9574028 1.0803436 0.9460415 0.9133727 0.9860347 1.0147821 1.0051970 1.0051970 0.9223754 0.9819761 1.0427212 0.9043264 0.9223754 0.9819761 1.0147821 1.5272726 1.5272726 1.5333365 1.5420727 1.6916006 1.4567751 1.4652992 1.5333365 1.4620393 1.5440696 1.4568768 1.3947280 1.5420727 1.5383356 1.7115365 1.5383356 1.7115365 1.5427653 1.8191184 1.8086727 1.8086727 1.5669475 1.5740455 1.4942752 1.5202087 2.2645394 1.6915610 1.4225409 1.5383627 1.8794887 1.8142985 1.5785924 1.4225409 1.6433414 1.6640074 1.6433414 1.5427653 1.8191184 1.8142985 1.2371903 1.2371903 0.9603406 0.9603406 1.0801609 1.0788003 1.4154122 0.8749205 1.1844074 1.0780914 1.2003190 1.2003190 1.0986655 1.3024737 1.3576705 1.1913189 1.1695685 1.3330366 0.9805212 1.1089069 1.3313540 1.1872860 1.2630679 1.1872860 1.2421565 1.1517951 1.4734930 1.1675285 0.9359427 1.6434367 1.7120141 1.6434367 1.7120141 1.8112684 2.0086856 2.3601664 1.9924243 1.7287440 1.7348067 1.8112684 1.8105969 1.7348067 1.6369601 2.0086856 1.9949713 1.6504159 1.6619655 2.0368284 2.0368284 2.2315995 2.4347174 1.9278001 2.1688889 2.1688889 1.9419378 2.3179209 1.9312971 2.0582275 2.2315995 2.4370180 1.9278001 2.2105626 2.1110817 2.4370180 1.6750739 1.5271990 1.3271258 1.5768067 1.4909162 1.6167070 1.4377858 1.5271990 1.5369826 1.5768067 1.5081942 1.5617164 1.7497130 1.5770216 1.6585497 1.6585497 1.4909162 1.5617164 1.4858229 1.4858229 1.5340100 1.5395825 1.5706663 1.5569146 1.5706663 1.8433577 1.5573080 1.6300637 1.5294603 1.6464294 1.5641166 1.6464294 1.5768067 1.5768067 1.5400232 1.4793971 1.4839361 1.5573080 1.5706663 1.5634007 1.5902969 1.5634007 1.5706663 1.7084099 2.3727415 1.7675805 4.1883267 1.6771564 1.7084099 2.9766464 2.7602192 1.6893972 2.1994494 2.1994494 2.4611333 2.2789374 2.6217258 2.2355124 3.0520292 2.2866333 2.3351967 2.4611333 2.5328175 2.2863410 2.3330410 2.0218961 2.2917039 2.0598320 0.9434863 0.9434863 1.5356048 1.5356048 1.5187165 2.5673958 2.5673958 1.5184321 1.5184321 2.0599915 2.0599915 1.8211933 1.8015734 1.2590791 1.6455980 1.7354282 1.7354282 2.0139667 2.0139667 2.6339300 1.5187165 1.7611036 2.6339300 0.2778784 0.2605251 2.0399102 2.0399102 1.5892786 1.4856469 1.4567751 1.6508235 1.8904401 1.5563142 1.8953836 2.1522278 2.3836372 2.2052256 
T_clavata_Emx2-B/1-60                     1.6714297 1.8824743 1.9828067 2.4911282 2.2331948 2.3466414 2.1576686 2.2334662 0.4069515 0.4456980 0.2595023 0.3162832 0.2856453 0.2952531 0.2952531 0.2535313 0.2772687 0.2662093 0.2665422 0.2461212 0.2461212 0.3284713 0.3284713 0.2884941 0.2883737 0.2883737 0.2670497 0.2670497 0.3106017 0.3301583 0.3106017 0.2850286 0.2850286 0.3755608 0.2512534 0.2799939 0.2595023 0.2761213 0.2761213 0.2602067 0.3287418 0.3305433 0.5740850 0.5740850 0.2833351 0.4094005 0.3478374 0.4263673 0.3759291 0.4024960 0.5159899 0.4867529 0.2972266 0.2599533 0.2801321 0.2801321 0.0174169 0.0174169 0.2827978 0.0481068 0.0938005 0.0535987 0.0174169 0.0000010 0.0000000 1.3429736 1.3429736 1.2906380 1.2871431 1.4105583 1.2974645 1.2988505 1.2988505 1.2906380 2.5555198 2.1885129 2.1885129 2.2759809 2.1622366 2.2464385 2.1330291 3.4315034 2.2759809 2.1622366 1.6976387 2.2464385 2.4417161 2.4434496 2.4417161 2.4434496 2.4033912 2.5935628 2.5191042 1.8868479 2.2007882 2.2007882 2.3405732 2.4937646 2.4248559 2.4104032 2.8387305 2.1885790 2.4401425 2.3118295 2.4083286 2.3118295 2.4243985 2.3894071 1.3384714 1.3384714 1.3555661 1.3720603 1.3370351 1.3060693 1.3761691 1.3290281 1.5752908 1.4133744 1.3555661 1.3720603 1.3607601 1.3825939 1.3137074 1.4283553 1.8214686 2.0901160 1.8214686 2.0901160 1.8695473 1.8695473 1.8465555 2.0241412 2.0819164 1.9085962 1.0354134 1.8257166 1.8028676 2.1994340 1.8474505 1.8431238 1.8560201 2.0661122 1.6917222 2.0886296 1.0891108 0.9544745 1.0891108 0.9544745 0.9886441 1.0147568 1.0526573 0.9574028 1.0803436 0.9460415 0.9133727 0.9860347 1.0147821 1.0051970 1.0051970 0.9223754 0.9819761 1.0427212 0.9043264 0.9223754 0.9819761 1.0147821 1.5272726 1.5272726 1.5333365 1.5420727 1.6916006 1.4567751 1.4652992 1.5333365 1.4620393 1.5440696 1.4568768 1.3947280 1.5420727 1.5383356 1.7115365 1.5383356 1.7115365 1.5427653 1.8191184 1.8086727 1.8086727 1.5669475 1.5740455 1.4942752 1.5202087 2.2645394 1.6915610 1.4225409 1.5383627 1.8794887 1.8142985 1.5785924 1.4225409 1.6433414 1.6640074 1.6433414 1.5427653 1.8191184 1.8142985 1.2371903 1.2371903 0.9603406 0.9603406 1.0801609 1.0788003 1.4154122 0.8749205 1.1844074 1.0780914 1.2003190 1.2003190 1.0986655 1.3024737 1.3576705 1.1913189 1.1695685 1.3330366 0.9805212 1.1089069 1.3313540 1.1872860 1.2630679 1.1872860 1.2421565 1.1517951 1.4734930 1.1675285 0.9359427 1.6434367 1.7120141 1.6434367 1.7120141 1.8112684 2.0086856 2.3601664 1.9924243 1.7287440 1.7348067 1.8112684 1.8105969 1.7348067 1.6369601 2.0086856 1.9949713 1.6504159 1.6619655 2.0368284 2.0368284 2.2315995 2.4347174 1.9278001 2.1688889 2.1688889 1.9419378 2.3179209 1.9312971 2.0582275 2.2315995 2.4370180 1.9278001 2.2105626 2.1110817 2.4370180 1.6750739 1.5271990 1.3271258 1.5768067 1.4909162 1.6167070 1.4377858 1.5271990 1.5369826 1.5768067 1.5081942 1.5617164 1.7497130 1.5770216 1.6585497 1.6585497 1.4909162 1.5617164 1.4858229 1.4858229 1.5340100 1.5395825 1.5706663 1.5569146 1.5706663 1.8433577 1.5573080 1.6300637 1.5294603 1.6464294 1.5641166 1.6464294 1.5768067 1.5768067 1.5400232 1.4793971 1.4839361 1.5573080 1.5706663 1.5634007 1.5902969 1.5634007 1.5706663 1.7084099 2.3727415 1.7675805 4.1883267 1.6771564 1.7084099 2.9766464 2.7602192 1.6893972 2.1994494 2.1994494 2.4611333 2.2789374 2.6217258 2.2355124 3.0520292 2.2866333 2.3351967 2.4611333 2.5328175 2.2863410 2.3330410 2.0218961 2.2917039 2.0598320 0.9434863 0.9434863 1.5356048 1.5356048 1.5187165 2.5673958 2.5673958 1.5184321 1.5184321 2.0599915 2.0599915 1.8211933 1.8015734 1.2590791 1.6455980 1.7354282 1.7354282 2.0139667 2.0139667 2.6339300 1.5187165 1.7611036 2.6339300 0.2778784 0.2605251 2.0399102 2.0399102 1.5892786 1.4856469 1.4567751 1.6508235 1.8904401 1.5563142 1.8953836 2.1522278 2.3836372 2.2052256 
A_bruennichi_NK1-B-1/1-60                 1.6745168 1.7388084 1.9945162 2.6033584 2.3742822 2.3908162 2.3093495 2.2879228 1.2762116 1.3184270 1.1397346 1.2152942 1.2391110 1.1207488 1.1207488 1.1527754 1.2056298 1.1755579 1.1705904 1.1469211 1.1469211 1.2495349 1.2495349 1.2071618 1.1106922 1.1106922 1.1832504 1.1832504 1.1245948 1.1548209 1.1245948 1.1212482 1.1212482 1.2131767 1.1966138 1.0426262 1.1397346 1.0799650 1.0799650 1.1005175 1.1684626 1.0552005 1.2760402 1.2760402 1.2016470 1.6445420 1.1998263 1.1774200 1.2022741 1.1873469 1.2956904 1.2912629 1.3205307 1.1329175 1.5703826 1.5703826 1.3592656 1.3592656 1.1891981 1.9078956 1.2614343 1.4437774 1.4216904 1.3429736 1.3429736 0.0000000 0.0000010 0.0761130 0.0369185 0.0179249 0.0369464 0.0182442 0.0182442 0.0761130 2.4630749 1.6905588 1.6905588 1.8024103 1.7153147 1.8516047 1.6220117 2.1438159 1.8024103 1.7153147 1.4252585 1.8516047 2.0398588 1.8988193 2.0398588 1.8988193 2.0076372 2.3169083 1.9412620 1.3492501 1.7056383 1.7056383 2.0584909 1.9333086 2.0786502 2.2186320 2.1675558 1.9552446 2.0389136 1.8951723 2.0191169 1.8951723 2.0783296 2.1407113 1.1644629 1.1644629 1.2101186 1.1914814 1.3153256 1.2559822 1.1962845 1.2912600 1.3003288 1.2728296 1.2101186 1.1914814 1.1874257 1.1408530 1.1799811 1.1923302 1.4818863 1.4468409 1.4818863 1.4468409 1.4837705 1.4837705 1.4931178 2.0771523 1.5044420 1.4207463 0.9282328 1.5227213 1.5158988 1.5813603 1.4373948 1.4601953 1.4012143 1.4790264 1.5167006 1.4724581 1.0415069 1.0193847 1.0415069 1.0193847 1.0348092 1.1067295 1.0727927 1.0255774 1.0392321 1.0232231 1.0666916 1.1012251 1.0499476 1.0717273 1.0717273 1.0072138 1.1085327 1.1144749 0.8981796 1.0072138 1.1085327 1.0499476 1.4688019 1.4688019 1.4746699 1.5485039 1.5854396 1.3062823 1.5432309 1.4746699 1.4073485 1.4846588 1.3064609 1.2513282 1.5485039 1.1294944 1.2238702 1.1294944 1.2238702 1.1222341 1.3947584 1.3462074 1.3462074 1.1067584 1.0837900 1.1122746 1.1625518 1.9349999 1.2316015 1.1611669 1.1166733 1.2930600 1.3528786 1.0892565 1.1611669 1.2787742 1.2670072 1.2787742 1.1222341 1.3947584 1.3528786 1.2873609 1.2873609 1.2007977 1.2007977 1.4193411 1.1507832 1.1963942 1.8774623 2.1319561 1.2367167 1.2798160 1.2798160 1.1087800 1.7971021 1.7370863 1.5504773 1.5706897 1.2646101 1.4811845 1.3639912 1.4396482 1.2760496 1.2310375 1.2760496 1.4663202 1.5190673 1.9211177 1.5156821 1.8143106 1.2690115 1.3655534 1.2690115 1.3655534 1.3789931 1.7344506 2.0035795 1.5746665 1.3274791 1.2764279 1.3789931 1.3333018 1.2764279 1.2409717 1.7344506 1.8418722 1.2742864 1.3162022 1.9043982 1.9043982 1.6816029 1.9018088 1.9210083 1.8902507 1.8902507 2.0940100 2.1125551 1.8804567 1.9924066 1.6816029 1.8380064 1.9210083 2.1355698 1.9401591 1.8380064 1.1013918 1.0081632 0.7864284 0.9952742 1.0725314 0.9814510 1.0688858 1.0081632 1.0258746 0.9952742 1.0747405 0.9514027 1.1235050 0.9352698 0.9351791 0.9351791 1.0725314 0.9514027 1.0333647 1.0333647 1.0161890 0.9983374 1.0001430 1.0281982 1.0001430 1.2361092 1.0493138 1.0241662 1.0564945 1.0916278 1.0863115 1.0916278 1.0536411 1.0536411 1.0110977 0.9919430 1.0156528 1.0493138 1.0592828 1.0438006 1.0047276 1.0438006 1.0592828 1.8662755 1.9008262 1.8534872 2.7474592 1.9557638 1.8662755 3.0388789 2.2859064 1.8636124 1.8428718 1.8428718 1.9599449 1.6870236 1.6160952 1.7068329 2.4132294 1.9773133 1.9495431 1.9599449 1.8226748 2.1620436 2.0782872 1.7388300 1.9138579 1.7561196 1.0729839 1.0729839 1.0075651 1.0075651 1.0751463 2.0839251 2.0839251 1.5195953 1.5195953 1.7346369 1.7346369 1.5874020 1.3563056 1.2183506 1.7780669 1.3960855 1.3960855 1.7401414 1.7401414 2.7311684 1.0751463 1.1860653 2.7311684 1.2857739 1.2524937 2.5851210 2.5851210 0.8830976 2.1668540 1.3062823 1.2195365 1.4492121 1.6124859 1.2411865 1.6303636 1.6141206 2.7006518 
A_bruennichi_NK1-B-2/1-60                 1.6745168 1.7388084 1.9945162 2.6033584 2.3742822 2.3908162 2.3093495 2.2879228 1.2762116 1.3184270 1.1397346 1.2152942 1.2391110 1.1207488 1.1207488 1.1527754 1.2056298 1.1755579 1.1705904 1.1469211 1.1469211 1.2495349 1.2495349 1.2071618 1.1106922 1.1106922 1.1832504 1.1832504 1.1245948 1.1548209 1.1245948 1.1212482 1.1212482 1.2131767 1.1966138 1.0426262 1.1397346 1.0799650 1.0799650 1.1005175 1.1684626 1.0552005 1.2760402 1.2760402 1.2016470 1.6445420 1.1998263 1.1774200 1.2022741 1.1873469 1.2956904 1.2912629 1.3205307 1.1329175 1.5703826 1.5703826 1.3592656 1.3592656 1.1891981 1.9078956 1.2614343 1.4437774 1.4216904 1.3429736 1.3429736 0.0000010 0.0000000 0.0761130 0.0369185 0.0179249 0.0369464 0.0182442 0.0182442 0.0761130 2.4630749 1.6905588 1.6905588 1.8024103 1.7153147 1.8516047 1.6220117 2.1438159 1.8024103 1.7153147 1.4252585 1.8516047 2.0398588 1.8988193 2.0398588 1.8988193 2.0076372 2.3169083 1.9412620 1.3492501 1.7056383 1.7056383 2.0584909 1.9333086 2.0786502 2.2186320 2.1675558 1.9552446 2.0389136 1.8951723 2.0191169 1.8951723 2.0783296 2.1407113 1.1644629 1.1644629 1.2101186 1.1914814 1.3153256 1.2559822 1.1962845 1.2912600 1.3003288 1.2728296 1.2101186 1.1914814 1.1874257 1.1408530 1.1799811 1.1923302 1.4818863 1.4468409 1.4818863 1.4468409 1.4837705 1.4837705 1.4931178 2.0771523 1.5044420 1.4207463 0.9282328 1.5227213 1.5158988 1.5813603 1.4373948 1.4601953 1.4012143 1.4790264 1.5167006 1.4724581 1.0415069 1.0193847 1.0415069 1.0193847 1.0348092 1.1067295 1.0727927 1.0255774 1.0392321 1.0232231 1.0666916 1.1012251 1.0499476 1.0717273 1.0717273 1.0072138 1.1085327 1.1144749 0.8981796 1.0072138 1.1085327 1.0499476 1.4688019 1.4688019 1.4746699 1.5485039 1.5854396 1.3062823 1.5432309 1.4746699 1.4073485 1.4846588 1.3064609 1.2513282 1.5485039 1.1294944 1.2238702 1.1294944 1.2238702 1.1222341 1.3947584 1.3462074 1.3462074 1.1067584 1.0837900 1.1122746 1.1625518 1.9349999 1.2316015 1.1611669 1.1166733 1.2930600 1.3528786 1.0892565 1.1611669 1.2787742 1.2670072 1.2787742 1.1222341 1.3947584 1.3528786 1.2873609 1.2873609 1.2007977 1.2007977 1.4193411 1.1507832 1.1963942 1.8774623 2.1319561 1.2367167 1.2798160 1.2798160 1.1087800 1.7971021 1.7370863 1.5504773 1.5706897 1.2646101 1.4811845 1.3639912 1.4396482 1.2760496 1.2310375 1.2760496 1.4663202 1.5190673 1.9211177 1.5156821 1.8143106 1.2690115 1.3655534 1.2690115 1.3655534 1.3789931 1.7344506 2.0035795 1.5746665 1.3274791 1.2764279 1.3789931 1.3333018 1.2764279 1.2409717 1.7344506 1.8418722 1.2742864 1.3162022 1.9043982 1.9043982 1.6816029 1.9018088 1.9210083 1.8902507 1.8902507 2.0940100 2.1125551 1.8804567 1.9924066 1.6816029 1.8380064 1.9210083 2.1355698 1.9401591 1.8380064 1.1013918 1.0081632 0.7864284 0.9952742 1.0725314 0.9814510 1.0688858 1.0081632 1.0258746 0.9952742 1.0747405 0.9514027 1.1235050 0.9352698 0.9351791 0.9351791 1.0725314 0.9514027 1.0333647 1.0333647 1.0161890 0.9983374 1.0001430 1.0281982 1.0001430 1.2361092 1.0493138 1.0241662 1.0564945 1.0916278 1.0863115 1.0916278 1.0536411 1.0536411 1.0110977 0.9919430 1.0156528 1.0493138 1.0592828 1.0438006 1.0047276 1.0438006 1.0592828 1.8662755 1.9008262 1.8534872 2.7474592 1.9557638 1.8662755 3.0388789 2.2859064 1.8636124 1.8428718 1.8428718 1.9599449 1.6870236 1.6160952 1.7068329 2.4132294 1.9773133 1.9495431 1.9599449 1.8226748 2.1620436 2.0782872 1.7388300 1.9138579 1.7561196 1.0729839 1.0729839 1.0075651 1.0075651 1.0751463 2.0839251 2.0839251 1.5195953 1.5195953 1.7346369 1.7346369 1.5874020 1.3563056 1.2183506 1.7780669 1.3960855 1.3960855 1.7401414 1.7401414 2.7311684 1.0751463 1.1860653 2.7311684 1.2857739 1.2524937 2.5851210 2.5851210 0.8830976 2.1668540 1.3062823 1.2195365 1.4492121 1.6124859 1.2411865 1.6303636 1.6141206 2.7006518 
C_rotundicauda_Slou_E/1-60                1.7070174 1.7733843 2.0344469 2.6402221 2.5011012 2.5570249 2.5042148 2.4483969 1.2596535 1.3074176 1.1053536 1.1780620 1.2014996 1.0865536 1.0865536 1.1188212 1.1701917 1.1398558 1.1361997 1.1123952 1.1123952 1.2129403 1.2129403 1.1711995 1.0773998 1.0773998 1.1473952 1.1473952 1.0915331 1.1210089 1.0915331 1.0874342 1.0874342 1.2028383 1.1595368 0.9620947 1.1053536 1.0131591 1.0131591 1.0320361 1.0963078 0.9908142 1.2383928 1.2383928 1.1656763 1.6629199 1.1920341 1.1629683 1.1873546 1.1728000 1.2788113 1.2528604 1.2807357 1.0989600 1.5070296 1.5070296 1.3066307 1.3066307 1.1535106 1.8123595 1.2333797 1.3886293 1.3671880 1.2906380 1.2906380 0.0761130 0.0761130 0.0000000 0.0970235 0.0961449 0.0365293 0.0982727 0.0982727 0.0000010 2.3361423 1.7380165 1.7380165 1.8529978 1.7632949 1.9026818 1.6678188 2.2261487 1.8529978 1.7632949 1.5108183 1.9026818 1.9401973 1.8055413 1.9401973 1.8055413 1.9079642 2.2029116 1.8465191 1.2529154 1.6123646 1.6123646 1.9582810 1.8390171 1.9773481 2.1098806 2.1383084 1.8598486 1.9393883 1.8010821 1.9202573 1.8010821 1.9771204 2.0360887 1.1205730 1.1205730 1.1653541 1.2591674 1.2672770 1.2617091 1.1514290 1.2440676 1.1792384 1.2388163 1.1653541 1.2591674 1.1434023 1.1593390 1.1586621 1.1896695 1.5630861 1.4929313 1.5630861 1.4929313 1.5647594 1.5647594 1.5743509 2.1001531 1.5033109 1.4993440 0.9282328 1.6328570 1.5980879 1.6304167 1.5169716 1.5405565 1.4808204 1.4776591 1.6021692 1.4710319 1.0501791 1.0161922 1.0501791 1.0161922 1.0196158 1.1151879 1.0813566 1.0223989 1.0479006 1.0318243 1.0634182 1.0858451 1.0347988 1.0684476 1.0684476 1.0040188 1.0931340 1.0988781 0.9530315 1.0040188 1.0931340 1.0347988 1.4197345 1.4197345 1.4254733 1.4385315 1.6102196 1.3204734 1.4901445 1.4254733 1.3612253 1.4349055 1.3206440 1.2656316 1.4385315 1.2859106 1.3938516 1.2859106 1.3938516 1.2784993 1.5010772 1.4489200 1.4489200 1.2621658 1.2400010 1.1454857 1.3209406 2.2899443 1.4047459 1.2488364 1.2745124 1.4740616 1.4539029 1.2437912 1.2488364 1.4549107 1.4328680 1.4549107 1.2784993 1.5010772 1.4539029 1.2637424 1.2637424 1.2082638 1.2082638 1.3669136 1.1587787 1.2290550 1.8427731 2.0834503 1.2140690 1.2561328 1.2561328 1.1169728 1.7090074 1.7663788 1.5564943 1.4917027 1.2718433 1.4529801 1.3388413 1.4324154 1.2527174 1.2385665 1.2527174 1.4652570 1.4430094 1.9211177 1.5156821 1.7721510 1.2492123 1.3441733 1.2492123 1.3441733 1.3562206 1.7060976 2.0222336 1.5489343 1.3067770 1.2554195 1.3562206 1.3112822 1.2554195 1.2218363 1.7060976 1.8595335 1.2543980 1.2956844 1.8512257 1.8512257 1.6308079 1.8488404 1.8679453 1.8371589 1.8371589 2.0395218 2.0585787 1.7905357 1.9384085 1.6308079 1.7856152 1.8679453 2.0807332 1.8874324 1.7856152 1.0732239 0.9815845 0.8635072 1.0233832 1.2237218 0.9360694 1.0828407 0.9815845 0.9988423 1.0233832 1.2250878 1.0321123 1.1988165 1.0128698 0.9077196 0.9077196 1.2237218 1.0321123 0.9849172 0.9849172 0.9758482 1.0523888 1.0286819 1.0011019 1.0286819 1.1777116 1.0188548 1.0975468 1.0066561 1.0871787 1.0364205 1.0871787 1.0494056 1.0494056 0.9712653 1.0161225 1.0442566 1.0188548 1.0549914 1.0136840 1.0592916 1.0136840 1.0549914 1.8443593 2.0972481 2.0220739 2.8784847 2.1344300 1.8443593 3.3202660 2.4018333 1.8415755 1.7691762 1.7691762 2.2090624 1.8226393 1.6413026 1.6289264 2.2228952 1.9104611 1.9549784 2.2090624 1.9006904 2.1457857 2.1460696 1.7222175 2.1002644 1.7394898 1.0786023 1.0786023 0.9685767 0.9685767 0.9885965 2.1368498 2.1368498 1.5204924 1.5204924 1.7829922 1.7829922 1.5630327 1.2567493 1.1889398 1.8127594 1.4550849 1.4550849 1.6348191 1.6348191 2.8999462 0.9885965 1.2100070 2.8999462 1.2473149 1.2143447 2.6031911 2.6031911 0.8915332 2.0670876 1.3204734 1.3907281 1.5291290 1.6195394 1.2251781 1.6118312 1.6445903 2.6114802 
D_melanogaster_slou/1-60                  1.7296222 1.7967186 2.0585774 2.5268472 2.3069146 2.3221840 2.2429634 2.2220965 1.1525547 1.2610401 1.0285123 1.0949621 1.1176212 1.0102343 1.0102343 1.1019893 1.1530202 1.1223180 1.0592697 1.0352428 1.0352428 1.1312579 1.1312579 1.0909000 1.0029866 1.0029866 1.0672670 1.0672670 1.0731968 1.1025400 1.0731968 1.0118392 1.0118392 1.0981593 1.0767198 0.9397692 1.0285123 1.0302326 1.0302326 1.0335186 1.1158182 1.0070387 1.2459608 1.2459608 1.0853973 1.5681917 1.1558470 1.0742676 1.1603167 1.1460857 1.3291590 1.3119602 1.1923185 1.0819824 1.3697219 1.3697219 1.3029681 1.3029681 1.0737706 1.8038763 1.2183727 1.3841774 1.3629204 1.2871431 1.2871431 0.0369185 0.0369185 0.0970235 0.0000000 0.0560631 0.0564648 0.0177975 0.0177975 0.0970235 2.4017990 1.7481066 1.7481066 1.8636171 1.7734718 2.0372255 1.6775905 2.2427073 1.8636171 1.7734718 1.4815146 2.0372255 2.2459277 2.0911098 2.2459277 2.0911098 2.2133091 2.3881779 2.1363316 1.5321407 1.8981279 1.8981279 2.2658966 2.1278302 2.2881512 2.2866525 2.2407191 2.1523890 2.2446852 2.0888857 2.2233230 2.0888857 2.2877394 2.2062283 1.2395229 1.2395229 1.2864554 1.2668295 1.3964708 1.3853537 1.2727877 1.3714597 1.3229340 1.3514193 1.2864554 1.2668295 1.2624750 1.2144799 1.2549687 1.2670275 1.5714787 1.5371686 1.5714787 1.5371686 1.5731426 1.5731426 1.5828300 2.0264748 1.5973309 1.5069304 1.0176969 1.6179582 1.6068598 1.6770551 1.5248154 1.5486806 1.4883186 1.5709810 1.6113179 1.5642259 1.0692562 1.0463555 1.0692562 1.0463555 1.1335297 1.0679794 1.0348548 1.0488835 1.0669175 1.0503753 1.0945515 1.1292154 1.1490893 1.0996227 1.0996227 1.0340321 1.1365708 1.1428747 0.9975298 1.0340321 1.1365708 1.1490893 1.4746295 1.4746295 1.4804685 1.4950391 1.5911060 1.3242605 1.5490098 1.4804685 1.4133421 1.4904492 1.3244314 1.2687174 1.4950391 1.1054423 1.1971366 1.1054423 1.1971366 1.0982618 1.3633235 1.3169422 1.3169422 1.0833547 1.0604103 1.1260535 1.1380187 1.8736070 1.2046167 1.1358479 1.0928393 1.2641124 1.3234490 1.0657398 1.1358479 1.2507110 1.2396746 1.2507110 1.0982618 1.3633235 1.3234490 1.2217413 1.2217413 1.1392119 1.1392119 1.3512494 1.0893403 1.2427864 1.7667981 2.0134038 1.1725680 1.2138309 1.2138309 1.1942596 1.9192089 1.7434483 1.4762046 1.4957957 1.2721097 1.4090317 1.2960506 1.4131648 1.2109364 1.2381527 1.2109364 1.4767788 1.4471141 2.1141140 1.4197899 1.7430841 1.3491873 1.4512904 1.3491873 1.4512904 1.4702951 1.8414207 2.1272268 1.6745078 1.4109523 1.3615560 1.4702951 1.4220090 1.3615560 1.3187371 1.8414207 1.9547554 1.3548021 1.3989376 1.8596602 1.8596602 1.8559981 2.0976957 1.8760975 1.8455316 1.8455316 2.0452631 2.0639927 1.8360016 1.9456039 1.8559981 2.0275170 1.8760975 2.0859113 1.8952305 2.0275170 0.9940773 0.9107355 0.7961810 1.0062175 1.0853569 1.0248979 1.0810285 0.9107355 0.9259512 1.0062175 1.0874981 0.9616954 1.1190331 0.9451232 1.0713895 1.0713895 1.0853569 0.9616954 1.0758307 1.0758307 0.9728776 1.0989626 0.9575581 0.9806583 0.9575581 1.2577644 0.9135383 1.0356321 1.0701448 0.9502748 1.1002488 0.9502748 0.9696583 0.9696583 1.0223139 0.9113024 1.0268340 0.9135383 0.9224681 0.9603996 1.0158142 0.9603996 0.9224681 1.8423403 1.9312508 1.9270050 3.0411645 1.9874492 1.8423403 2.9985891 2.4263147 1.8395562 2.0033601 2.0033601 2.1665465 1.8310626 1.6466218 1.8501058 2.1593497 2.1511718 2.1201605 2.1665465 2.0190269 2.0352307 2.2973625 1.8894164 2.1038099 1.9081536 1.1008449 1.1008449 1.0185151 1.0185151 0.9913672 2.1512982 2.1512982 1.4852209 1.4852209 1.7932308 1.7932308 1.5101373 1.4400312 1.1911561 1.7060865 1.2974648 1.2974648 1.6999611 1.6999611 2.6554201 0.9913672 1.1597418 2.6554201 1.2319864 1.1993368 2.5134785 2.5134785 0.9853110 2.1466734 1.3242605 1.1929727 1.5371003 1.5799335 1.2178761 1.5924005 1.5768311 2.6345520 
D_plantarius_NK1-B-2/1-60                 1.7043158 1.8033766 2.0680314 2.5831596 2.4208122 2.4383158 2.3548198 2.3328621 1.2813542 1.2507801 1.1982997 1.2787534 1.3032448 1.1790403 1.1790403 1.2106687 1.2660714 1.2364589 1.2291507 1.2057455 1.2057455 1.2597372 1.2597372 1.2167865 1.1673738 1.1673738 1.2443325 1.2443325 1.1807842 1.2122495 1.1807842 1.1788186 1.1788186 1.2737820 1.2598046 1.0969762 1.1982997 1.1354531 1.1354531 1.1572965 1.1291433 1.1086064 1.2865658 1.2865658 1.2374772 1.7285675 1.1374322 1.1168663 1.1405165 1.1267416 1.2790418 1.2748755 1.3429748 1.1907929 1.6800785 1.6800785 1.4273922 1.4273922 1.2089001 2.0391737 1.3245860 1.4495685 1.4273922 1.4105583 1.4105583 0.0179249 0.0179249 0.0961449 0.0560631 0.0000000 0.0560563 0.0369559 0.0369559 0.0961449 2.4446987 1.7153147 1.7153147 1.8200661 1.7403166 1.8779276 1.6459421 2.1844273 1.8200661 1.7403166 1.4492107 1.8779276 2.0586633 1.9258508 2.0586633 1.9258508 2.0264437 2.3383746 1.9685394 1.3661832 1.7231884 1.7231884 2.0773982 1.9511212 2.0966388 2.2391141 2.1431105 1.9732735 2.0576926 1.9129415 2.0377716 1.9129415 2.0974124 2.1604278 1.2076282 1.2076282 1.2539003 1.2347452 1.3617952 1.3172884 1.2402009 1.2595563 1.3631792 1.3178263 1.2539003 1.2347452 1.2463456 1.1832740 1.2230670 1.2352178 1.5071193 1.5193783 1.5071193 1.5193783 1.5056940 1.5056940 1.5070067 2.0282118 1.5793120 1.4450743 1.0192783 1.5995804 1.5300374 1.6081181 1.4620526 1.4851365 1.4143838 1.5530388 1.5228531 1.5462859 1.0950413 1.0712388 1.0950413 1.0712388 1.0872886 1.1626465 1.1273362 1.0773816 1.0926222 1.0755119 1.1206343 1.1052836 1.0812340 1.1037298 1.1037298 1.0586806 1.1126144 1.1470881 0.9299678 1.0586806 1.1126144 1.0812340 1.5191050 1.5191050 1.5250270 1.6222385 1.6393083 1.3517647 1.5965853 1.5250270 1.4555886 1.4903785 1.3519229 1.2951308 1.6222385 1.1462083 1.2422993 1.1462083 1.2422993 1.1389053 1.4160242 1.3661241 1.3661241 1.1230548 1.1001041 1.1296292 1.1795536 1.9729318 1.2501853 1.1032428 1.1332574 1.3128767 1.3728906 1.1056571 1.1032428 1.2980139 1.2857535 1.2980139 1.1389053 1.4160242 1.3728906 1.2214923 1.2214923 1.2446643 1.2446643 1.4016223 1.2100947 1.2162581 1.8500760 2.2289155 1.2825926 1.3013100 1.3013100 1.1507909 1.8908879 1.8290088 1.6057881 1.5506865 1.3112127 1.5072519 1.4132878 1.5109799 1.2108518 1.2517772 1.2108518 1.4892009 1.4999784 2.1054766 1.6654733 1.9019634 1.2897409 1.3497665 1.2897409 1.3497665 1.3621895 1.7145012 1.9565425 1.5560984 1.3327173 1.2984696 1.3621895 1.3170161 1.2984696 1.2268206 1.7145012 1.8207609 1.3203024 1.3378454 1.9998637 1.9998637 1.7660235 1.8882656 2.0168419 1.9851519 1.9851519 2.1981463 2.1207235 1.9754000 2.0922141 1.7660235 1.8249174 2.0168419 2.2416588 2.0360278 1.8249174 1.1578785 1.0592211 0.8336730 1.0453323 1.1286742 1.0304653 1.1221774 1.0592211 1.0782342 1.0453323 1.1305338 0.9995173 1.1816612 0.9816678 0.9819781 0.9819781 1.1286742 0.9995173 1.0463436 1.0463436 1.0677444 1.0483219 1.0508701 1.0807570 1.0508701 1.2493023 1.1022716 1.0757925 1.1109655 1.1328098 1.1414242 1.1328098 1.1063863 1.1063863 1.0619760 1.0420905 1.0662382 1.1022716 1.1127152 1.0960761 1.0551935 1.0960761 1.1127152 1.8846325 1.9294520 1.9440177 2.6623909 1.8514982 1.8846325 3.0025745 2.2590049 1.8820584 1.7460958 1.7460958 1.9929992 1.7032034 1.5976592 1.7691105 2.3735828 1.9854043 1.9784255 1.9929992 1.9177204 2.1931208 2.0982417 1.8279145 2.0054658 1.8460097 1.1269823 1.1269823 1.0573398 1.0573398 1.1278875 2.0345357 2.0345357 1.4955565 1.4955565 1.7598047 1.7598047 1.5667684 1.4042260 1.2384106 1.8427237 1.4161515 1.4161515 1.8020448 1.8020448 2.6684957 1.1278875 1.1788388 2.6684957 1.3512822 1.3175334 2.7191686 2.7191686 0.9299775 2.0196036 1.3517647 1.2378568 1.4626775 1.6888948 1.3017771 1.6883530 1.6713291 2.5585420 
L_polyphemus_Slou_E/1-60                  1.7058661 1.7720577 2.0325397 2.6530496 2.5129845 2.5708983 2.4832058 2.4600922 1.2227586 1.3015969 1.0996066 1.1721011 1.1955778 1.0807902 1.0807902 1.1131866 1.1644901 1.1340012 1.1305441 1.1066447 1.1066447 1.2072256 1.2072256 1.1654156 1.0717644 1.0717644 1.1415388 1.1415388 1.0859656 1.1153952 1.0859656 1.0817340 1.0817340 1.1971063 1.1535268 0.9568081 1.0996066 1.0077531 1.0077531 1.0265211 1.0906662 0.9855757 1.1965927 1.1965927 1.1598709 1.6038508 1.1861971 1.1572135 1.1815824 1.1670753 1.2729873 1.2470463 1.2748556 1.0932678 1.4994636 1.4994636 1.3134944 1.3134944 1.1477038 1.8259602 1.2398921 1.3958710 1.3743244 1.2974645 1.2974645 0.0369464 0.0369464 0.0365293 0.0564648 0.0560563 0.0000000 0.0571823 0.0571823 0.0365293 2.4648724 1.6955372 1.6955372 1.8070988 1.7202103 1.8560940 1.6272109 2.1490972 1.8070988 1.7202103 1.4950351 1.8560940 2.0439157 1.9032257 2.0439157 1.9032257 2.0118323 2.3203326 1.9455372 1.3336661 1.7111035 1.7111035 2.0624918 1.9376027 2.0826074 2.2222880 2.2535103 1.9594916 2.0429690 1.8996329 2.0232290 1.8996329 2.0822854 2.1445394 1.1303351 1.1303351 1.1751490 1.2459623 1.2774614 1.2626952 1.1612940 1.2541259 1.2895797 1.2364478 1.1751490 1.2459623 1.1531167 1.1691950 1.1457773 1.1994005 1.4875641 1.4737327 1.4875641 1.4737327 1.4894215 1.4894215 1.4987250 2.1626495 1.4839250 1.4266659 0.9282328 1.5900779 1.5214127 1.6099144 1.4432657 1.4659630 1.4073609 1.4584497 1.5224308 1.4518676 1.0839823 1.0605009 1.0839823 1.0605009 1.0642459 1.1511573 1.1161019 1.0666618 1.0815913 1.0646706 1.1095162 1.1320922 1.0795947 1.1146435 1.1146435 1.0480061 1.1395086 1.1458973 0.9397393 1.0480061 1.1395086 1.0795947 1.4669176 1.4669176 1.4727678 1.4864298 1.5831268 1.3636667 1.5410372 1.4727678 1.4057178 1.4827138 1.3638197 1.3063344 1.4864298 1.1986274 1.2986850 1.1986274 1.2986850 1.1913022 1.4786962 1.4274522 1.4274522 1.1769309 1.1544595 1.0616165 1.2324305 2.0828771 1.3091077 1.1616139 1.1878895 1.3724793 1.4323746 1.1576510 1.1616139 1.3560949 1.3365022 1.3560949 1.1913022 1.4786962 1.4323746 1.2579652 1.2579652 1.1737118 1.1737118 1.3891788 1.1241271 1.1935692 1.8261967 2.0769860 1.2082556 1.2502961 1.2502961 1.0834455 1.7439296 1.7326387 1.5162134 1.5372132 1.2355953 1.4480173 1.3331504 1.4003827 1.2469461 1.2023787 1.2469461 1.4339208 1.4869775 1.9211177 1.5156821 1.7671995 1.2683829 1.3639409 1.2683829 1.3639409 1.3771494 1.7291865 1.9958437 1.5708645 1.3262574 1.2756855 1.3771494 1.3319463 1.2756855 1.2406305 1.7291865 1.8356227 1.2736040 1.3150956 1.8835535 1.8835535 1.6605469 1.8810292 1.9002962 1.8693577 1.8693577 2.0736851 2.0925186 1.8217543 1.9717278 1.6605469 1.8171085 1.9002962 2.1153322 1.9196812 1.8171085 1.1087385 1.0146173 0.8981683 1.0569008 1.2069777 0.9671316 1.1172845 1.0146173 1.0325348 1.0569008 1.2084257 1.0658537 1.2244486 1.0455365 0.9387299 0.9387299 1.2069777 1.0658537 1.0183081 1.0183081 1.0086797 1.0860607 1.0625952 1.0348878 1.0625952 1.2154890 1.0525811 1.1327852 1.0410184 1.1222021 1.0708554 1.1222021 1.0831170 1.0831170 1.0037033 1.0497440 1.0779508 1.0525811 1.0890920 1.0470158 1.0932176 1.0470158 1.0890920 1.8197336 2.0715059 1.9246618 2.9269912 2.1316441 1.8197336 3.2101075 2.2802745 1.8168284 1.7264071 1.7264071 2.1128146 1.7063882 1.5930621 1.5903819 2.2430052 1.8528658 1.8858601 2.1128146 1.9304685 2.0926384 2.0696525 1.6807344 2.0310998 1.6976134 1.1247222 1.1247222 1.0003409 1.0003409 1.0208937 2.1256310 2.1256310 1.5497932 1.5497932 1.7394647 1.7394647 1.5427263 1.3171412 1.1831897 1.8113727 1.4204965 1.4204965 1.7720459 1.7720459 2.9298936 1.0208937 1.1466058 2.9298936 1.2414675 1.2083949 2.6175770 2.6175770 0.9382217 2.1394942 1.3636667 1.2961908 1.4550317 1.6406122 1.2643293 1.6602455 1.6436069 2.6803660 
S_maritima_NK1/1-60                       1.7134833 1.7801043 2.0413415 2.5166419 2.2978736 2.3129480 2.2341583 2.2133989 1.1632356 1.2727066 1.0379546 1.1052969 1.1280876 1.0195655 1.0195655 1.1119905 1.1635139 1.1328605 1.0687890 1.0447362 1.0447362 1.1414763 1.1414763 1.1008829 1.0120778 1.0120778 1.0771908 1.0771908 1.0829224 1.1125466 1.0829224 1.0210950 1.0210950 1.1080514 1.0869927 0.9482715 1.0379546 1.0403299 1.0403299 1.0436407 1.1266475 1.0167973 1.2316183 1.2316183 1.0953647 1.5685375 1.1550275 1.0732075 1.1595260 1.1452565 1.3288574 1.3239385 1.2034359 1.0919575 1.3869405 1.3869405 1.3147610 1.3147610 1.0836569 1.8252344 1.2177665 1.3966103 1.3751921 1.2988505 1.2988505 0.0182442 0.0182442 0.0982727 0.0177975 0.0369559 0.0571823 0.0000000 0.0000010 0.0982727 2.3831184 1.7324780 1.7324780 1.8475812 1.7578107 2.0207289 1.6621261 2.2187743 1.8475812 1.7578107 1.4645669 2.0207289 2.2284823 2.0742227 2.2284823 2.0742227 2.1957847 2.3701131 2.1194120 1.5321407 1.8802251 1.8802251 2.2484113 2.1109026 2.2705834 2.2691213 2.2231132 2.1353239 2.2272613 2.0718813 2.2059523 2.0718813 2.2701751 2.1891026 1.2241018 1.2241018 1.2712653 1.2516432 1.3814066 1.3704286 1.2574302 1.3563162 1.3286190 1.3364207 1.2712653 1.2516432 1.2473119 1.1990837 1.2397319 1.2519748 1.5562808 1.5216070 1.5562808 1.5216070 1.5579957 1.5579957 1.5677010 2.0092987 1.5817431 1.4918383 1.0176969 1.6021171 1.5916699 1.6615429 1.5096403 1.5335035 1.4729286 1.5553860 1.5955509 1.5486133 1.0681854 1.0452243 1.0681854 1.0452243 1.1326766 1.0669059 1.0336689 1.0477602 1.0658399 1.0492516 1.0935756 1.1283645 1.1482902 1.0986649 1.0986649 1.0328577 1.1357451 1.1420613 0.9960765 1.0328577 1.1357451 1.1482902 1.4228018 1.4228018 1.4286264 1.5002709 1.5362488 1.2653281 1.4944858 1.4286264 1.3633574 1.4382235 1.2655202 1.2123395 1.5002709 1.0906593 1.1820673 1.0906593 1.1820673 1.0834265 1.3479566 1.3020893 1.3020893 1.0686603 1.0453938 1.1107583 1.1234075 1.8516797 1.1895053 1.1207430 1.0780126 1.2487387 1.3085925 1.0507134 1.1207430 1.2356339 1.2248372 1.2356339 1.0834265 1.3479566 1.3085925 1.2425986 1.2425986 1.1588381 1.1588381 1.3727329 1.1089457 1.2587847 1.8003120 2.0488327 1.1929779 1.2348071 1.2348071 1.2146264 1.8946268 1.6776725 1.4994270 1.5191871 1.2934639 1.4316872 1.3175440 1.4258039 1.2316446 1.2594531 1.2316446 1.5004830 1.4696752 2.1141140 1.4197899 1.7577964 1.3338128 1.4357882 1.3338128 1.4357882 1.4539334 1.8250871 2.1098054 1.6582855 1.3955062 1.3453339 1.4539334 1.4056928 1.3453339 1.3035267 1.8250871 1.9381407 1.3394133 1.3835338 1.8433173 1.8433173 1.8397004 2.0806091 1.8597911 1.8292497 1.8292497 2.0284604 2.0473297 1.8196198 1.9289963 1.8397004 2.0106903 1.8597911 2.0689668 1.8790276 2.0106903 1.0037578 0.9196371 0.7512431 0.9589040 1.0323569 1.0727881 1.0307456 0.9196371 0.9350583 0.9589040 1.0348631 0.9161321 1.0653953 0.9011621 1.0221592 1.0221592 1.0323569 0.9161321 1.0855939 1.0855939 0.9268017 1.0477800 0.9121407 0.9902611 0.9121407 1.3000462 0.9575581 0.9868733 1.0799959 0.9959285 1.1102606 0.9959285 1.0158142 1.0158142 0.9742619 0.9554935 0.9790483 0.9575581 0.9667773 1.0062175 0.9681438 1.0062175 0.9667773 1.8043554 1.8380894 1.8388014 2.8389717 1.8912301 1.8043554 2.9399573 2.3411017 1.8013692 2.0209057 2.0209057 2.1487394 1.8470904 1.6990936 1.8698708 2.3054239 2.1698725 2.1385939 2.1487394 2.0014842 2.0529017 2.2790169 1.9060898 2.0093811 1.9249525 1.0998929 1.0998929 0.9715099 0.9715099 1.0374806 2.1335097 2.1335097 1.4698804 1.4698804 1.7775487 1.7775487 1.5342818 1.4248340 1.1754777 1.6901390 1.2830981 1.2830981 1.6842163 1.6842163 2.6447849 1.0374806 1.1444119 2.6447849 1.2432933 1.2105282 2.5035589 2.5035589 0.9698795 2.1466734 1.2653281 1.1779431 1.5219572 1.5649954 1.2031413 1.5769508 1.5614563 2.6154046 
T_castaneum_Slou/1-60                     1.7134833 1.7801043 2.0413415 2.5166419 2.2978736 2.3129480 2.2341583 2.2133989 1.1632356 1.2727066 1.0379546 1.1052969 1.1280876 1.0195655 1.0195655 1.1119905 1.1635139 1.1328605 1.0687890 1.0447362 1.0447362 1.1414763 1.1414763 1.1008829 1.0120778 1.0120778 1.0771908 1.0771908 1.0829224 1.1125466 1.0829224 1.0210950 1.0210950 1.1080514 1.0869927 0.9482715 1.0379546 1.0403299 1.0403299 1.0436407 1.1266475 1.0167973 1.2316183 1.2316183 1.0953647 1.5685375 1.1550275 1.0732075 1.1595260 1.1452565 1.3288574 1.3239385 1.2034359 1.0919575 1.3869405 1.3869405 1.3147610 1.3147610 1.0836569 1.8252344 1.2177665 1.3966103 1.3751921 1.2988505 1.2988505 0.0182442 0.0182442 0.0982727 0.0177975 0.0369559 0.0571823 0.0000010 0.0000000 0.0982727 2.3831184 1.7324780 1.7324780 1.8475812 1.7578107 2.0207289 1.6621261 2.2187743 1.8475812 1.7578107 1.4645669 2.0207289 2.2284823 2.0742227 2.2284823 2.0742227 2.1957847 2.3701131 2.1194120 1.5321407 1.8802251 1.8802251 2.2484113 2.1109026 2.2705834 2.2691213 2.2231132 2.1353239 2.2272613 2.0718813 2.2059523 2.0718813 2.2701751 2.1891026 1.2241018 1.2241018 1.2712653 1.2516432 1.3814066 1.3704286 1.2574302 1.3563162 1.3286190 1.3364207 1.2712653 1.2516432 1.2473119 1.1990837 1.2397319 1.2519748 1.5562808 1.5216070 1.5562808 1.5216070 1.5579957 1.5579957 1.5677010 2.0092987 1.5817431 1.4918383 1.0176969 1.6021171 1.5916699 1.6615429 1.5096403 1.5335035 1.4729286 1.5553860 1.5955509 1.5486133 1.0681854 1.0452243 1.0681854 1.0452243 1.1326766 1.0669059 1.0336689 1.0477602 1.0658399 1.0492516 1.0935756 1.1283645 1.1482902 1.0986649 1.0986649 1.0328577 1.1357451 1.1420613 0.9960765 1.0328577 1.1357451 1.1482902 1.4228018 1.4228018 1.4286264 1.5002709 1.5362488 1.2653281 1.4944858 1.4286264 1.3633574 1.4382235 1.2655202 1.2123395 1.5002709 1.0906593 1.1820673 1.0906593 1.1820673 1.0834265 1.3479566 1.3020893 1.3020893 1.0686603 1.0453938 1.1107583 1.1234075 1.8516797 1.1895053 1.1207430 1.0780126 1.2487387 1.3085925 1.0507134 1.1207430 1.2356339 1.2248372 1.2356339 1.0834265 1.3479566 1.3085925 1.2425986 1.2425986 1.1588381 1.1588381 1.3727329 1.1089457 1.2587847 1.8003120 2.0488327 1.1929779 1.2348071 1.2348071 1.2146264 1.8946268 1.6776725 1.4994270 1.5191871 1.2934639 1.4316872 1.3175440 1.4258039 1.2316446 1.2594531 1.2316446 1.5004830 1.4696752 2.1141140 1.4197899 1.7577964 1.3338128 1.4357882 1.3338128 1.4357882 1.4539334 1.8250871 2.1098054 1.6582855 1.3955062 1.3453339 1.4539334 1.4056928 1.3453339 1.3035267 1.8250871 1.9381407 1.3394133 1.3835338 1.8433173 1.8433173 1.8397004 2.0806091 1.8597911 1.8292497 1.8292497 2.0284604 2.0473297 1.8196198 1.9289963 1.8397004 2.0106903 1.8597911 2.0689668 1.8790276 2.0106903 1.0037578 0.9196371 0.7512431 0.9589040 1.0323569 1.0727881 1.0307456 0.9196371 0.9350583 0.9589040 1.0348631 0.9161321 1.0653953 0.9011621 1.0221592 1.0221592 1.0323569 0.9161321 1.0855939 1.0855939 0.9268017 1.0477800 0.9121407 0.9902611 0.9121407 1.3000462 0.9575581 0.9868733 1.0799959 0.9959285 1.1102606 0.9959285 1.0158142 1.0158142 0.9742619 0.9554935 0.9790483 0.9575581 0.9667773 1.0062175 0.9681438 1.0062175 0.9667773 1.8043554 1.8380894 1.8388014 2.8389717 1.8912301 1.8043554 2.9399573 2.3411017 1.8013692 2.0209057 2.0209057 2.1487394 1.8470904 1.6990936 1.8698708 2.3054239 2.1698725 2.1385939 2.1487394 2.0014842 2.0529017 2.2790169 1.9060898 2.0093811 1.9249525 1.0998929 1.0998929 0.9715099 0.9715099 1.0374806 2.1335097 2.1335097 1.4698804 1.4698804 1.7775487 1.7775487 1.5342818 1.4248340 1.1754777 1.6901390 1.2830981 1.2830981 1.6842163 1.6842163 2.6447849 1.0374806 1.1444119 2.6447849 1.2432933 1.2105282 2.5035589 2.5035589 0.9698795 2.1466734 1.2653281 1.1779431 1.5219572 1.5649954 1.2031413 1.5769508 1.5614563 2.6154046 
T_tridentatus_Slou_E/1-60                 1.7070174 1.7733843 2.0344469 2.6402221 2.5011012 2.5570249 2.5042148 2.4483969 1.2596535 1.3074176 1.1053536 1.1780620 1.2014996 1.0865536 1.0865536 1.1188212 1.1701917 1.1398558 1.1361997 1.1123952 1.1123952 1.2129403 1.2129403 1.1711995 1.0773998 1.0773998 1.1473952 1.1473952 1.0915331 1.1210089 1.0915331 1.0874342 1.0874342 1.2028383 1.1595368 0.9620947 1.1053536 1.0131591 1.0131591 1.0320361 1.0963078 0.9908142 1.2383928 1.2383928 1.1656763 1.6629199 1.1920341 1.1629683 1.1873546 1.1728000 1.2788113 1.2528604 1.2807357 1.0989600 1.5070296 1.5070296 1.3066307 1.3066307 1.1535106 1.8123595 1.2333797 1.3886293 1.3671880 1.2906380 1.2906380 0.0761130 0.0761130 0.0000010 0.0970235 0.0961449 0.0365293 0.0982727 0.0982727 0.0000000 2.3361423 1.7380165 1.7380165 1.8529978 1.7632949 1.9026818 1.6678188 2.2261487 1.8529978 1.7632949 1.5108183 1.9026818 1.9401973 1.8055413 1.9401973 1.8055413 1.9079642 2.2029116 1.8465191 1.2529154 1.6123646 1.6123646 1.9582810 1.8390171 1.9773481 2.1098806 2.1383084 1.8598486 1.9393883 1.8010821 1.9202573 1.8010821 1.9771204 2.0360887 1.1205730 1.1205730 1.1653541 1.2591674 1.2672770 1.2617091 1.1514290 1.2440676 1.1792384 1.2388163 1.1653541 1.2591674 1.1434023 1.1593390 1.1586621 1.1896695 1.5630861 1.4929313 1.5630861 1.4929313 1.5647594 1.5647594 1.5743509 2.1001531 1.5033109 1.4993440 0.9282328 1.6328570 1.5980879 1.6304167 1.5169716 1.5405565 1.4808204 1.4776591 1.6021692 1.4710319 1.0501791 1.0161922 1.0501791 1.0161922 1.0196158 1.1151879 1.0813566 1.0223989 1.0479006 1.0318243 1.0634182 1.0858451 1.0347988 1.0684476 1.0684476 1.0040188 1.0931340 1.0988781 0.9530315 1.0040188 1.0931340 1.0347988 1.4197345 1.4197345 1.4254733 1.4385315 1.6102196 1.3204734 1.4901445 1.4254733 1.3612253 1.4349055 1.3206440 1.2656316 1.4385315 1.2859106 1.3938516 1.2859106 1.3938516 1.2784993 1.5010772 1.4489200 1.4489200 1.2621658 1.2400010 1.1454857 1.3209406 2.2899443 1.4047459 1.2488364 1.2745124 1.4740616 1.4539029 1.2437912 1.2488364 1.4549107 1.4328680 1.4549107 1.2784993 1.5010772 1.4539029 1.2637424 1.2637424 1.2082638 1.2082638 1.3669136 1.1587787 1.2290550 1.8427731 2.0834503 1.2140690 1.2561328 1.2561328 1.1169728 1.7090074 1.7663788 1.5564943 1.4917027 1.2718433 1.4529801 1.3388413 1.4324154 1.2527174 1.2385665 1.2527174 1.4652570 1.4430094 1.9211177 1.5156821 1.7721510 1.2492123 1.3441733 1.2492123 1.3441733 1.3562206 1.7060976 2.0222336 1.5489343 1.3067770 1.2554195 1.3562206 1.3112822 1.2554195 1.2218363 1.7060976 1.8595335 1.2543980 1.2956844 1.8512257 1.8512257 1.6308079 1.8488404 1.8679453 1.8371589 1.8371589 2.0395218 2.0585787 1.7905357 1.9384085 1.6308079 1.7856152 1.8679453 2.0807332 1.8874324 1.7856152 1.0732239 0.9815845 0.8635072 1.0233832 1.2237218 0.9360694 1.0828407 0.9815845 0.9988423 1.0233832 1.2250878 1.0321123 1.1988165 1.0128698 0.9077196 0.9077196 1.2237218 1.0321123 0.9849172 0.9849172 0.9758482 1.0523888 1.0286819 1.0011019 1.0286819 1.1777116 1.0188548 1.0975468 1.0066561 1.0871787 1.0364205 1.0871787 1.0494056 1.0494056 0.9712653 1.0161225 1.0442566 1.0188548 1.0549914 1.0136840 1.0592916 1.0136840 1.0549914 1.8443593 2.0972481 2.0220739 2.8784847 2.1344300 1.8443593 3.3202660 2.4018333 1.8415755 1.7691762 1.7691762 2.2090624 1.8226393 1.6413026 1.6289264 2.2228952 1.9104611 1.9549784 2.2090624 1.9006904 2.1457857 2.1460696 1.7222175 2.1002644 1.7394898 1.0786023 1.0786023 0.9685767 0.9685767 0.9885965 2.1368498 2.1368498 1.5204924 1.5204924 1.7829922 1.7829922 1.5630327 1.2567493 1.1889398 1.8127594 1.4550849 1.4550849 1.6348191 1.6348191 2.8999462 0.9885965 1.2100070 2.8999462 1.2473149 1.2143447 2.6031911 2.6031911 0.8915332 2.0670876 1.3204734 1.3907281 1.5291290 1.6195394 1.2251781 1.6118312 1.6445903 2.6114802 
C_sculpturatus_NK2-like/1-60              3.1330703 3.1612953 3.4525006 2.3497094 2.7414968 2.7733906 2.7164541 2.6573151 2.3397494 2.0455946 2.4488758 2.2316479 2.2958168 2.3114357 2.3114357 2.3176241 2.2229537 2.4360441 2.4428032 2.3114357 2.3114357 2.3057516 2.3057516 2.1932216 2.3544567 2.3544567 2.5158535 2.5158535 2.4522987 2.3014235 2.4522987 2.4782368 2.4782368 2.4107489 2.2632179 2.3389804 2.4488758 2.2146898 2.2146898 2.5285551 2.3874819 2.3172504 2.2024682 2.2024682 2.4166260 3.1810919 2.0069857 2.2184967 2.1789692 2.2151571 2.3407777 2.6401096 2.1358437 2.3152879 3.1985839 3.1985839 2.5681014 2.5681014 2.4550437 3.7159023 2.3334896 2.5939885 2.5546101 2.5555198 2.5555198 2.4630749 2.4630749 2.3361423 2.4017990 2.4446987 2.4648724 2.3831184 2.3831184 2.3361423 0.0000000 0.5330508 0.5330508 0.4862317 0.5345056 0.6072846 0.5653610 0.6576157 0.4862317 0.5345056 0.9351685 0.6072846 0.7186964 0.7319111 0.7186964 0.7319111 0.7730938 0.7548654 0.7356862 0.8062739 0.6218358 0.6218358 0.7567062 0.7139297 0.7265649 0.7125593 0.7232833 0.7762032 0.7246662 0.6740823 0.7141700 0.6740823 0.7463948 0.7071092 1.2303015 1.2303015 1.2571846 1.3239690 1.2550642 1.3616761 1.1899315 1.1205134 1.7484566 1.1989898 1.2571846 1.3239690 1.1639814 1.2621617 1.2684338 1.3858345 0.7066164 0.9493223 0.7066164 0.9493223 0.6955243 0.6955243 0.7178287 0.8795995 0.9956927 0.7475633 0.7943925 0.9011507 0.7914983 1.0963585 0.7102664 0.7074116 0.7327779 0.8890112 0.6329995 0.8749860 1.5056285 1.6133595 1.5056285 1.6133595 1.5750900 1.3665155 1.4317445 1.6565272 1.6204770 1.5235427 1.5468726 1.5470420 1.6684603 1.6029951 1.6029951 1.6059083 1.6163555 1.6320895 1.5882602 1.6059083 1.6163555 1.6684603 2.2738370 2.2738370 2.2227863 2.2031899 2.2673089 2.2422815 2.5887358 2.2227863 2.3676119 2.2433247 2.2683830 2.3636366 2.2031899 1.7862170 1.5783889 1.7862170 1.5783889 1.7140773 1.5191888 1.7712449 1.7712449 1.8096265 1.7614939 1.7472079 1.7349512 1.9988245 1.5906970 1.4129576 1.7108247 1.5169937 1.7746709 1.7649306 1.4129576 1.5169612 1.6904704 1.5169612 1.7140773 1.5191888 1.7746709 2.4841679 2.4841679 2.6153543 2.6153543 2.4851486 2.6343048 2.8112834 2.3362003 2.9279330 2.6817246 2.4150545 2.4150545 2.9349602 1.6133442 1.5894267 2.5195787 2.8458305 2.6197901 2.3379741 2.4782860 2.5795999 2.5028846 2.7840527 2.5028846 3.1113388 2.6317352 1.4610708 1.7801711 2.6016733 1.3175452 1.3360441 1.3175452 1.3360441 1.3049081 1.6911281 1.8510648 1.5769047 1.2666537 1.2861588 1.3049081 1.2446310 1.2861588 1.4714271 1.6911281 1.7553773 1.3361433 1.4135859 1.8547501 1.8547501 1.8808883 1.7335843 1.8586311 1.7402851 1.7402851 2.0530953 1.8219223 1.8250464 1.9396116 1.8808883 1.7204234 1.8586311 1.9669249 1.9090979 1.7204234 2.2931781 2.0759019 2.0931317 1.9415134 1.8439439 1.9800087 1.8262292 2.0759019 2.1674552 1.9415134 1.9760280 1.9460864 2.5636425 1.8520417 1.9792633 1.9792633 1.8439439 1.9460864 2.0757849 2.0757849 2.0334460 2.0116541 2.0482313 1.8468137 2.0482313 2.2171598 2.0653173 2.0128046 2.1970671 2.0454287 2.2104875 2.0454287 1.9857698 1.9857698 1.9276099 2.0075968 1.9251710 2.0653173 2.0941414 1.9581181 1.9691454 1.9581181 2.0941414 3.1161588 3.2958330 3.1183046 2.9368863 3.2153646 3.1161588 3.0333971 3.5744912 2.9838757 1.8931221 1.8931221 1.9467487 2.1566775 2.7449400 2.1270178 2.7140719 1.9376324 1.9487162 1.9467487 1.7656898 1.9002429 2.0065216 1.8700535 2.4124619 1.8909735 1.5877389 1.5877389 1.8212917 1.8212917 1.9088194 1.8607089 1.8607089 2.6502300 2.6502300 0.5299036 0.5299036 2.5123033 1.1280208 2.5696272 2.9969606 2.9214795 2.9214795 2.9650178 2.9650178 2.3110075 1.9088194 1.8084918 2.3110075 2.3693159 2.2408065 2.6320898 2.6320898 1.6262571 2.6972557 2.2422815 1.6600579 0.7213398 2.1856759 2.7130731 2.9360293 2.8402486 2.4115137 
A_bruennichi_NK2.1/1-60                   2.5797000 2.4948163 2.7596294 2.2370802 2.0171831 2.2325821 2.1624009 2.1438836 2.3538177 2.4096665 2.0710877 2.1775170 2.2239332 1.9725682 1.9725682 1.9665078 2.0558058 2.0912243 2.0368407 2.0980880 2.0980880 1.9596060 1.9596060 1.8459765 2.0534652 2.0534652 2.0720030 2.0720030 2.0543754 2.0671474 2.0543754 2.0948616 2.0948616 2.4239680 2.0434240 1.9581357 2.0710877 2.0478341 2.0478341 2.1788107 2.0950822 1.9841295 1.9204886 1.9204886 1.9969237 2.8407940 1.8662299 2.2658183 2.2098741 2.2907411 2.2815598 2.4728250 2.0288726 1.9974385 2.9397418 2.9397418 2.1884979 2.1884979 2.0404173 3.4313304 1.9963573 2.2854186 2.2289524 2.1885129 2.1885129 1.6905588 1.6905588 1.7380165 1.7481066 1.7153147 1.6955372 1.7324780 1.7324780 1.7380165 0.5330508 0.0000000 0.0000010 0.0561485 0.0179932 0.0974275 0.0180008 0.0244409 0.0561485 0.0179932 0.2467641 0.0974275 0.2528487 0.2208907 0.2528487 0.2208907 0.3272398 0.3322562 0.1968574 0.2328966 0.1833588 0.1833588 0.2745745 0.2211703 0.2795705 0.3013067 0.3961529 0.3025527 0.2544920 0.2195910 0.2444231 0.2195910 0.2987404 0.2988047 0.8591374 0.8591374 0.8103339 0.8210418 0.7934884 0.8318154 0.8227477 0.9517022 1.6710896 0.7632039 0.8103339 0.8210418 0.8229067 0.9168456 0.7892198 0.7761158 0.2666374 0.8100897 0.2666374 0.8100897 0.2102560 0.2102560 0.2824712 0.8037997 0.7682486 0.2742980 0.5443687 0.6361760 0.2816708 0.7962671 0.2647644 0.2411932 0.2903462 0.7712755 0.2957372 0.7675996 0.9699988 1.0894474 0.9699988 1.0894474 1.1655618 1.0313377 1.0197608 1.1394562 1.0467210 1.0910413 1.1383956 1.0277260 1.1377768 1.0682404 1.0682404 1.0729620 1.0758699 1.0789024 1.0891644 1.0729620 1.0758699 1.1377768 1.9894001 1.9894001 1.9455800 2.1331238 2.0177197 1.9721741 2.1858813 1.9455800 1.9039970 2.0498921 1.9719390 1.8878911 2.1331238 1.2944399 1.3254053 1.2944399 1.3254053 1.2424741 1.4820960 1.3945728 1.3945728 1.2152224 1.2699677 1.3103210 1.2312048 1.4785636 1.3310389 1.4154866 1.2338474 1.4593694 1.4039184 1.2787429 1.4154866 1.3841375 1.4108061 1.3841375 1.2424741 1.4820960 1.4039184 1.9300692 1.9300692 1.9001469 1.9001469 1.8885526 1.8950665 2.2338748 2.5624988 2.3432811 1.9044003 1.8919202 1.8919202 1.9801019 1.6693038 1.5312621 2.0621113 2.0753218 1.7856371 2.0151506 1.8781596 1.7157300 1.9257311 2.1178675 1.9257311 1.7137459 2.0180316 1.7919133 2.3381403 2.9278615 1.2037193 1.2102772 1.2037193 1.2102772 1.2795035 1.5228086 1.8200764 1.4443719 1.3072977 1.2712632 1.2795035 1.2579829 1.2712632 1.3307828 1.5228086 1.7035608 1.2093669 1.3240661 1.5897428 1.5897428 1.5135865 1.5378204 1.5565004 1.5173677 1.5173677 1.6274485 1.6325228 1.4393291 1.6614126 1.5135865 1.5177427 1.5565004 1.6799370 1.4678776 1.5177427 1.8366112 1.6713427 1.5131810 1.5997869 1.7502183 1.5281825 1.6389712 1.6713427 1.7443707 1.5997869 1.8289959 1.5950533 2.1723738 1.4663580 1.5537249 1.5537249 1.7502183 1.5950533 1.7010544 1.7010544 1.6381218 1.7388793 1.6568680 1.8086858 1.6568680 1.7898165 1.6723902 1.6507946 1.8938711 1.7241745 1.9353674 1.7241745 1.6154573 1.6154573 1.5817107 1.6464336 1.5509487 1.6723902 1.6728108 1.6151365 1.6000824 1.6151365 1.6728108 2.2563627 2.9541310 2.4870154 2.8758113 2.3578787 2.2563627 3.3954191 2.8336677 2.1326400 1.9085743 1.9085743 1.6675086 1.7983918 2.1620329 2.1606249 3.1317807 1.9671518 1.6306133 1.6675086 2.1780990 1.7006851 1.7271736 1.8008093 2.1293100 1.8324687 1.1745661 1.1745661 1.5275215 1.5275215 1.5006097 2.0672054 2.0672054 2.4960062 2.4960062 0.0183173 0.0183173 3.0211611 0.9563539 1.7531128 2.6626544 2.2433786 2.2433786 3.0367574 3.0367574 2.3866836 1.5006097 1.7298107 2.3866836 2.3588464 2.2732392 2.2757560 2.2757560 1.6192641 2.6821785 1.9721741 1.4177540 0.2596559 1.9408743 2.7711376 2.9008408 2.6226875 2.7810496 
A_bruennichi_old_annotated_NK2.1/1-60     2.5797000 2.4948163 2.7596294 2.2370802 2.0171831 2.2325821 2.1624009 2.1438836 2.3538177 2.4096665 2.0710877 2.1775170 2.2239332 1.9725682 1.9725682 1.9665078 2.0558058 2.0912243 2.0368407 2.0980880 2.0980880 1.9596060 1.9596060 1.8459765 2.0534652 2.0534652 2.0720030 2.0720030 2.0543754 2.0671474 2.0543754 2.0948616 2.0948616 2.4239680 2.0434240 1.9581357 2.0710877 2.0478341 2.0478341 2.1788107 2.0950822 1.9841295 1.9204886 1.9204886 1.9969237 2.8407940 1.8662299 2.2658183 2.2098741 2.2907411 2.2815598 2.4728250 2.0288726 1.9974385 2.9397418 2.9397418 2.1884979 2.1884979 2.0404173 3.4313304 1.9963573 2.2854186 2.2289524 2.1885129 2.1885129 1.6905588 1.6905588 1.7380165 1.7481066 1.7153147 1.6955372 1.7324780 1.7324780 1.7380165 0.5330508 0.0000010 0.0000000 0.0561485 0.0179932 0.0974275 0.0180008 0.0244409 0.0561485 0.0179932 0.2467641 0.0974275 0.2528487 0.2208907 0.2528487 0.2208907 0.3272398 0.3322562 0.1968574 0.2328966 0.1833588 0.1833588 0.2745745 0.2211703 0.2795705 0.3013067 0.3961529 0.3025527 0.2544920 0.2195910 0.2444231 0.2195910 0.2987404 0.2988047 0.8591374 0.8591374 0.8103339 0.8210418 0.7934884 0.8318154 0.8227477 0.9517022 1.6710896 0.7632039 0.8103339 0.8210418 0.8229067 0.9168456 0.7892198 0.7761158 0.2666374 0.8100897 0.2666374 0.8100897 0.2102560 0.2102560 0.2824712 0.8037997 0.7682486 0.2742980 0.5443687 0.6361760 0.2816708 0.7962671 0.2647644 0.2411932 0.2903462 0.7712755 0.2957372 0.7675996 0.9699988 1.0894474 0.9699988 1.0894474 1.1655618 1.0313377 1.0197608 1.1394562 1.0467210 1.0910413 1.1383956 1.0277260 1.1377768 1.0682404 1.0682404 1.0729620 1.0758699 1.0789024 1.0891644 1.0729620 1.0758699 1.1377768 1.9894001 1.9894001 1.9455800 2.1331238 2.0177197 1.9721741 2.1858813 1.9455800 1.9039970 2.0498921 1.9719390 1.8878911 2.1331238 1.2944399 1.3254053 1.2944399 1.3254053 1.2424741 1.4820960 1.3945728 1.3945728 1.2152224 1.2699677 1.3103210 1.2312048 1.4785636 1.3310389 1.4154866 1.2338474 1.4593694 1.4039184 1.2787429 1.4154866 1.3841375 1.4108061 1.3841375 1.2424741 1.4820960 1.4039184 1.9300692 1.9300692 1.9001469 1.9001469 1.8885526 1.8950665 2.2338748 2.5624988 2.3432811 1.9044003 1.8919202 1.8919202 1.9801019 1.6693038 1.5312621 2.0621113 2.0753218 1.7856371 2.0151506 1.8781596 1.7157300 1.9257311 2.1178675 1.9257311 1.7137459 2.0180316 1.7919133 2.3381403 2.9278615 1.2037193 1.2102772 1.2037193 1.2102772 1.2795035 1.5228086 1.8200764 1.4443719 1.3072977 1.2712632 1.2795035 1.2579829 1.2712632 1.3307828 1.5228086 1.7035608 1.2093669 1.3240661 1.5897428 1.5897428 1.5135865 1.5378204 1.5565004 1.5173677 1.5173677 1.6274485 1.6325228 1.4393291 1.6614126 1.5135865 1.5177427 1.5565004 1.6799370 1.4678776 1.5177427 1.8366112 1.6713427 1.5131810 1.5997869 1.7502183 1.5281825 1.6389712 1.6713427 1.7443707 1.5997869 1.8289959 1.5950533 2.1723738 1.4663580 1.5537249 1.5537249 1.7502183 1.5950533 1.7010544 1.7010544 1.6381218 1.7388793 1.6568680 1.8086858 1.6568680 1.7898165 1.6723902 1.6507946 1.8938711 1.7241745 1.9353674 1.7241745 1.6154573 1.6154573 1.5817107 1.6464336 1.5509487 1.6723902 1.6728108 1.6151365 1.6000824 1.6151365 1.6728108 2.2563627 2.9541310 2.4870154 2.8758113 2.3578787 2.2563627 3.3954191 2.8336677 2.1326400 1.9085743 1.9085743 1.6675086 1.7983918 2.1620329 2.1606249 3.1317807 1.9671518 1.6306133 1.6675086 2.1780990 1.7006851 1.7271736 1.8008093 2.1293100 1.8324687 1.1745661 1.1745661 1.5275215 1.5275215 1.5006097 2.0672054 2.0672054 2.4960062 2.4960062 0.0183173 0.0183173 3.0211611 0.9563539 1.7531128 2.6626544 2.2433786 2.2433786 3.0367574 3.0367574 2.3866836 1.5006097 1.7298107 2.3866836 2.3588464 2.2732392 2.2757560 2.2757560 1.6192641 2.6821785 1.9721741 1.4177540 0.2596559 1.9408743 2.7711376 2.9008408 2.6226875 2.7810496 
C_rotundicauda_Scro_B/1-60                2.6998841 2.7745116 3.0049991 2.2853834 2.0253054 2.2439956 2.1726448 2.1538324 2.4974350 2.5509369 2.1925653 2.3081876 2.3592374 2.0875447 2.0875447 2.0806102 2.1762571 2.2161138 2.1577236 2.2216362 2.2216362 2.0980873 2.0980873 1.9779720 2.1734477 2.1734477 2.1935837 2.1935837 2.1742457 2.1654277 2.1742457 2.2180145 2.2180145 2.4890351 2.1690764 2.0737223 2.1925653 2.1675175 2.1675175 2.3078505 2.2195736 2.1000989 2.0567898 2.0567898 2.1421914 3.0178230 1.9430631 2.3927326 2.3323932 2.4195051 2.4152284 2.6224364 2.1139573 2.1132051 3.2048846 3.2048846 2.2757621 2.2757621 2.1247383 3.6519070 2.0675322 2.3761470 2.3169413 2.2759809 2.2759809 1.8024103 1.8024103 1.8529978 1.8636171 1.8200661 1.8070988 1.8475812 1.8475812 1.8529978 0.4862317 0.0561485 0.0561485 0.0000000 0.0562225 0.0971551 0.0757273 0.1049101 0.0000010 0.0562225 0.3374829 0.0971551 0.3084212 0.2992635 0.3084212 0.2992635 0.3598032 0.3653486 0.2742865 0.3133707 0.2381922 0.2381922 0.3306358 0.2744032 0.3183685 0.3328285 0.4608377 0.3602458 0.3102626 0.2723734 0.2985206 0.2723734 0.3301990 0.3301340 0.9038881 0.9038881 0.8529412 0.8650307 0.8357804 0.8710735 0.8664612 0.9898307 1.7635492 0.8038532 0.8529412 0.8650307 0.8543884 0.9643700 0.8309512 0.8169012 0.2979813 0.8552365 0.2979813 0.8552365 0.2909933 0.2909933 0.2895347 0.8386296 0.8063993 0.3331373 0.6028669 0.6716897 0.3139977 0.8179461 0.3115901 0.2974381 0.2978777 0.8100113 0.3252689 0.8372627 1.0711450 1.1415598 1.0711450 1.1415598 1.2220834 1.1385582 1.1262221 1.1944856 1.1550302 1.2036933 1.1931580 1.0760832 1.2119600 1.1372409 1.1372409 1.1243417 1.1258406 1.1486641 1.1683081 1.1243417 1.1258406 1.2119600 2.0030252 2.0030252 1.9587745 2.1360448 2.0317408 1.9855635 2.2012744 1.9587745 1.9167985 2.0640828 1.9853215 1.9004474 2.1360448 1.4291899 1.4685714 1.4291899 1.4685714 1.3727291 1.5335691 1.4431989 1.4431989 1.3424581 1.4035668 1.4477629 1.3614767 1.6947741 1.4737314 1.4764598 1.3636123 1.5104870 1.4526616 1.4128691 1.4764598 1.5334375 1.5587180 1.5334375 1.3727291 1.5335691 1.4526616 2.0133316 2.0133316 2.0277440 2.0277440 2.0178304 2.0235925 2.2506550 2.7533617 2.4891660 2.0312568 1.9496814 1.9496814 2.0164580 1.5424156 1.4222146 2.1590824 2.2199966 1.9028038 2.0421713 1.9637958 1.7762216 2.0086800 2.1329949 2.0086800 1.8651638 2.1577153 1.5574476 2.0584373 3.0364785 1.2046646 1.2441892 1.2046646 1.2441892 1.3162866 1.5623942 1.8936571 1.4822776 1.3176564 1.2723455 1.3162866 1.2946177 1.2723455 1.3667539 1.5623942 1.8065429 1.2288190 1.3251521 1.6259829 1.6259829 1.5483722 1.5752062 1.5920050 1.5520979 1.5520979 1.6574184 1.5566294 1.4721929 1.6993993 1.5483722 1.5549408 1.5920050 1.7186431 1.5667246 1.5549408 2.0375128 1.8475077 1.6867747 1.7668065 1.8534668 1.6897403 1.8096998 1.8475077 1.9297232 1.7668065 2.0284154 1.7618974 2.2375250 1.6227344 1.7189421 1.7189421 1.8534668 1.7618974 1.9392965 1.9392965 1.8105458 1.9236092 1.8315551 1.7839895 1.8315551 2.0051881 1.8478510 1.8237262 1.9711779 1.9044986 1.9826388 1.9044986 1.7834196 1.7834196 1.7466181 1.8183531 1.7149138 1.8478510 1.8485552 1.7828163 1.7673886 1.7828163 1.8485552 2.4193594 3.2352916 2.5838981 2.8301505 2.4404351 2.4193594 3.2282990 2.9286299 2.2851037 1.9585105 1.9585105 1.7373750 1.7935102 2.1588885 2.1886732 3.0877512 2.0256518 1.7748998 1.7373750 2.1444720 1.8501557 1.7138631 1.8559130 2.0576910 1.8884881 1.2306844 1.2306844 1.6151632 1.6151632 1.6581550 2.0017926 2.0017926 2.5807004 2.5807004 0.0772035 0.0772035 3.0194599 0.8958996 1.8421223 2.9727144 2.3180205 2.3180205 2.9883584 2.9883584 2.3266339 1.6581550 1.6806184 2.3266339 2.5016491 2.4117803 2.3249123 2.3249123 1.6840892 2.8266530 1.9855635 1.5675161 0.2662613 1.9063500 2.7298471 2.8541465 2.5810964 2.7034063 
C_rotundicauda_Scro_C/1-60                2.4428472 2.6220235 2.9024976 2.3175311 2.0884367 2.3125305 2.2389677 2.2196162 2.3265022 2.3812918 2.0476034 2.1524022 2.1979972 1.9502129 1.9502129 1.9443035 2.0325050 2.0671308 1.9642678 2.0742440 2.0742440 1.9374933 1.9374933 1.8248481 2.0302441 2.0302441 2.0484945 2.0484945 2.0311809 2.0524314 2.0311809 2.0710877 2.0710877 2.4059159 1.9681145 1.9356401 2.0476034 2.0246729 2.0246729 2.1540227 2.0716063 1.9144367 1.8986568 1.8986568 1.9741590 2.7897965 1.8532733 2.2399597 2.1847901 2.2645669 2.2561237 2.4447186 2.0054449 1.9749543 2.8911124 2.8911124 2.1622796 2.1622796 2.0172274 3.2582194 1.9334366 2.2583711 2.2024173 2.1622366 2.1622366 1.7153147 1.7153147 1.7632949 1.7734718 1.7403166 1.7202103 1.7578107 1.7578107 1.7632949 0.5345056 0.0179932 0.0179932 0.0562225 0.0000000 0.0771411 0.0364188 0.0496899 0.0562225 0.0000010 0.2741931 0.0771411 0.2777853 0.2448480 0.2777853 0.2448480 0.3015439 0.3061678 0.2206109 0.2688903 0.2083576 0.2083576 0.2995915 0.2452425 0.2543103 0.2761495 0.4246529 0.3281317 0.2795142 0.2434772 0.2687396 0.2434772 0.2736433 0.2737745 0.8499703 0.8499703 0.8017478 0.8121456 0.7850197 0.8100970 0.8139003 0.9413368 1.6526129 0.7349562 0.8017478 0.8121456 0.8206111 0.9069583 0.7808855 0.7680035 0.2410364 0.7677126 0.2410364 0.7677126 0.2350149 0.2350149 0.2573083 0.7947430 0.7998445 0.3007160 0.5911811 0.6652824 0.3069443 0.8283446 0.2694737 0.2666374 0.2877943 0.8033438 0.2930850 0.7797715 1.0196881 1.1293913 1.0196881 1.1293913 1.2078475 1.0838687 1.0719749 1.1809628 1.0998872 1.1461310 1.1797201 1.0669816 1.1794023 1.1075595 1.1075595 1.1125458 1.1159424 1.1185590 1.1339344 1.1125458 1.1159424 1.1794023 1.9621845 1.9621845 1.9187296 2.1665485 1.9900181 1.9452440 2.1571218 1.9187296 1.8774501 2.0225702 1.9450207 1.8616561 2.1665485 1.2642609 1.2934147 1.2642609 1.2934147 1.2130963 1.4472380 1.3619359 1.3619359 1.1864223 1.2399509 1.2795814 1.2017632 1.4321425 1.2991800 1.3819727 1.2045463 1.4248220 1.3711740 1.2486411 1.3819727 1.3509809 1.3781380 1.3509809 1.2130963 1.4472380 1.3711740 2.0230771 2.0230771 1.9907337 1.9907337 1.9787598 1.9847054 2.1571338 2.7297544 2.4899523 1.9944425 1.9828356 1.9828356 2.0475504 1.6575760 1.4938108 2.1618116 2.1749640 1.8695443 1.9928693 1.9678914 1.6311078 2.0184626 2.0459253 2.0184626 1.7726581 2.1146313 1.7693993 2.2894368 3.0380394 1.1741619 1.1801796 1.1741619 1.1801796 1.2464209 1.4859893 1.7768492 1.4093532 1.2990182 1.2388057 1.2464209 1.2251743 1.2388057 1.2981093 1.4859893 1.6624473 1.1797322 1.2925086 1.5719443 1.5719443 1.4965160 1.5202977 1.5390652 1.5003216 1.5003216 1.6840420 1.6389328 1.4232613 1.6427761 1.4965160 1.5003697 1.5390652 1.6609571 1.5388320 1.5003697 1.9293741 1.7537147 1.5951437 1.6783884 1.6599071 1.6045413 1.7190590 1.7537147 1.8306118 1.6783884 1.9211241 1.6736029 2.1932481 1.5407056 1.6316109 1.6316109 1.6599071 1.6736029 1.7852376 1.7852376 1.7189664 1.8247685 1.7386501 1.8159485 1.7386501 1.8781683 1.7544236 1.7318525 1.7968855 1.8091758 1.8365250 1.8091758 1.6943942 1.6943942 1.6594350 1.7269872 1.6283669 1.7544236 1.7549775 1.6939387 1.6788213 1.6939387 1.7549775 2.2304711 2.8407379 2.4041748 2.7841289 2.2799321 2.2304711 3.4503107 2.8114800 2.1083560 2.0048539 2.0048539 1.7494550 1.7046572 2.1924925 2.2018560 2.9635935 2.0664826 1.7137016 1.7494550 2.0988902 1.7869292 1.6873379 1.8923938 2.1028391 1.9251911 1.2164489 1.2164489 1.4491277 1.4491277 1.5752765 2.0199866 2.0199866 2.5438305 2.5438305 0.0370785 0.0370785 2.9522328 0.9234361 1.8366834 2.8031178 2.3223958 2.3223958 2.9247634 2.9247634 2.3579342 1.5752765 1.7368103 2.3579342 2.3316198 2.2467399 2.3578081 2.3578081 1.5643515 2.6384161 1.9452440 1.3846957 0.2345278 2.0077434 2.6698134 2.7933457 2.5283434 2.7603045 
C_rotundicauda_Scro_D/1-60                2.7706661 3.0614726 3.3359473 2.6393860 2.2792276 2.5268457 2.4441886 2.4224753 2.4687403 2.7498368 2.1716853 2.2842131 2.3338007 2.0691797 2.0691797 2.1233342 2.2201718 2.2611886 2.0837307 2.2000147 2.2000147 2.0552607 2.0552607 1.9383730 2.1530782 2.1530782 2.1726764 2.1726764 2.1972004 2.2195018 2.1972004 2.1965096 2.1965096 2.6256415 2.0919835 2.0554605 2.1716853 2.2112570 2.2112570 2.2743880 2.2602402 2.0892513 2.1352745 2.1352745 2.0950810 3.1773593 2.0057990 2.3750350 2.3863490 2.4745039 2.5317981 2.7510092 2.1295602 2.1561415 3.1486147 3.1486147 2.2462919 2.2462919 2.1400115 3.4607156 2.0884590 2.3446854 2.2873109 2.2464385 2.2464385 1.8516047 1.8516047 1.9026818 2.0372255 1.8779276 1.8560940 2.0207289 2.0207289 1.9026818 0.6072846 0.0974275 0.0974275 0.0971551 0.0771411 0.0000000 0.1006406 0.1667220 0.0971551 0.0771411 0.3783913 0.0000010 0.2619684 0.2289603 0.2619684 0.2289603 0.2861118 0.3257553 0.2042957 0.2872980 0.1908378 0.1908378 0.2841686 0.2292841 0.2380767 0.2937004 0.4759638 0.3129139 0.2636800 0.2276062 0.2531322 0.2276062 0.2579731 0.2911259 0.9416109 0.9416109 0.8892978 0.9024747 0.8719705 0.8868790 0.9036545 1.0419765 1.9173432 0.8184480 0.8892978 0.9024747 0.9102740 1.0036947 0.8667460 0.8518945 0.2963378 0.8704881 0.2963378 0.8704881 0.2892802 0.2892802 0.3120012 1.0079834 0.9010830 0.3603405 0.6147763 0.7550234 0.3815490 0.9321914 0.3264769 0.3231345 0.3449919 0.9066109 0.3696741 0.8818536 1.1809714 1.3017394 1.1809714 1.3017394 1.2420537 1.2280239 1.2149701 1.3077005 1.2727444 1.3271352 1.3605490 1.2330122 1.2129316 1.2762630 1.2762630 1.2828484 1.2881556 1.2893285 1.1697290 1.2828484 1.2881556 1.2129316 2.1129243 2.1129243 2.0655343 2.3274129 2.1445873 2.0937416 2.3249333 2.0655343 2.0208357 2.1763788 2.0934544 2.0027357 2.3274129 1.4806966 1.5236604 1.4806966 1.5236604 1.4219301 1.5911327 1.4957592 1.4957592 1.3902264 1.4543618 1.4439774 1.4105404 1.7848351 1.5287115 1.6262537 1.4125408 1.5671444 1.5055391 1.4639570 1.6262537 1.5916333 1.6168410 1.5916333 1.4219301 1.5911327 1.5055391 2.1909459 2.1909459 2.1793244 2.1793244 2.1630343 2.1902328 2.2088626 2.7686973 2.6215511 2.2008174 2.1470743 2.1470743 2.0490603 1.6121764 1.5045312 2.3209943 2.3823426 2.0293433 2.1411829 2.1302995 1.8436775 2.1858766 2.2214511 2.1858766 1.9004460 2.3114410 1.4819529 2.1786932 3.2440740 1.2190467 1.2258596 1.2190467 1.2258596 1.2964045 1.5411065 1.9035920 1.4618724 1.3468842 1.2878702 1.2964045 1.2748112 1.2878702 1.3473314 1.5411065 1.7821198 1.2247124 1.3400545 1.7133215 1.7133215 1.5493840 1.5744846 1.6773420 1.7007121 1.7007121 1.8361207 1.7863078 1.5498272 1.7913067 1.5493840 1.5541558 1.6773420 1.8123479 1.6768946 1.5541558 2.1032005 1.9075641 1.8045323 1.8778783 1.8611064 1.6374412 1.9226464 1.9075641 1.9916022 1.8778783 2.1576518 1.8729156 2.3016183 1.7290288 1.6652277 1.6652277 1.8611064 1.8729156 1.8774019 1.8774019 1.8698480 1.8915811 1.8913255 2.0365020 1.8913255 1.9258427 1.9076743 1.9378620 1.9443124 1.9682473 1.9554597 1.9682473 1.8949313 1.8949313 1.8565668 1.8414812 1.8248804 1.9076743 1.9084582 1.8941672 1.8786227 1.8941672 1.9084582 2.2880454 3.0156608 2.4606396 3.2343186 2.5365673 2.2880454 3.3047185 3.0055649 2.1626220 2.0199793 2.0199793 1.7429117 1.6669003 2.2428411 2.2174040 3.3452326 2.0816463 1.7288283 1.7429117 2.1017093 1.9143773 1.7018156 1.9075868 2.1695462 1.9403231 1.4011304 1.4011304 1.6246142 1.6246142 1.7648286 2.1714916 2.1714916 2.6279097 2.6279097 0.1207510 0.1207510 3.2341430 0.9108518 2.0284117 3.2474732 2.4327812 2.4327812 2.9478236 2.9478236 2.5713406 1.7648286 1.9030327 2.5713406 2.4462106 2.3589012 2.5781176 2.5781176 1.6659239 2.8949665 2.0937416 1.6264657 0.2886936 2.1694784 2.7164035 2.8427341 2.5719374 2.6295048 
D_melanogaster_scro/1-60                  2.4732714 2.5895880 2.8645590 2.3207835 2.0921286 2.3157787 2.2423243 2.2230054 2.2918059 2.4099963 2.0178557 2.1205318 2.1650682 1.9219418 1.9219418 1.9162208 2.0029987 2.0366096 1.9842827 2.0440278 2.0440278 1.9095313 1.9095313 1.7981229 2.0008382 2.0008382 2.0187134 2.0187134 2.0018098 2.0143083 2.0018098 2.0409610 2.0409610 2.4242904 1.9888895 1.9071933 2.0178557 1.9953500 1.9953500 2.1225721 2.0418408 1.9334951 1.8710381 1.8710381 1.9453603 2.7346353 1.8192916 2.2071088 2.1529470 2.2313111 2.2237979 2.4090565 1.9757907 1.9465044 2.8315103 2.8315103 2.1331345 2.1331345 1.9878692 3.3016050 1.9462695 2.2280260 2.1727935 2.1330291 2.1330291 1.6220117 1.6220117 1.6678188 1.6775905 1.6459421 1.6272109 1.6621261 1.6621261 1.6678188 0.5653610 0.0180008 0.0180008 0.0757273 0.0364188 0.1006406 0.0000000 0.0497363 0.0757273 0.0364188 0.2184540 0.1006406 0.2269408 0.1961685 0.2269408 0.1961685 0.3003187 0.3049217 0.1724989 0.1958700 0.1578740 0.1578740 0.2485016 0.1963438 0.2531561 0.2749685 0.3660914 0.2757899 0.2284740 0.1949560 0.2192260 0.1949560 0.2724689 0.2726023 0.8190446 0.8190446 0.7713789 0.7810127 0.7545134 0.7920661 0.7829935 0.9088928 1.6042323 0.7247993 0.7713789 0.7810127 0.7830804 0.8751585 0.7507544 0.7382153 0.2398911 0.7694019 0.2398911 0.7694019 0.1847193 0.1847193 0.2561529 0.8423795 0.7298930 0.2466987 0.5443687 0.6005462 0.3073610 0.7573675 0.2382121 0.2147537 0.2632382 0.7324173 0.3226510 0.7287833 0.9241013 1.0414798 0.9241013 1.0414798 1.1149620 0.9837579 0.9722516 1.0897466 0.9985223 1.0418195 1.0888769 0.9804693 1.0879633 1.0210095 1.0210095 1.0254526 1.0277260 1.0312896 1.0355664 1.0254526 1.0277260 1.0879633 2.0644268 2.0644268 2.0187797 2.2108909 2.0945681 2.0461322 2.2687727 2.0187797 1.9756165 2.1262846 2.0458651 1.9584078 2.2108909 1.3428150 1.3766429 1.3428150 1.3766429 1.2895736 1.5381577 1.4469516 1.4469516 1.2614235 1.3180818 1.3595768 1.2784012 1.5538871 1.3820724 1.4692246 1.2808290 1.5148817 1.4564819 1.3269922 1.4692246 1.4372734 1.4632627 1.4372734 1.2895736 1.5381577 1.4564819 1.9302796 1.9302796 1.9003395 1.9003395 1.8887391 1.8952549 2.2341790 2.4789491 2.3436789 1.9045935 1.8921098 1.8921098 1.9803312 1.6693515 1.5312084 2.0623790 2.0755918 1.7857600 2.0154032 1.8783415 1.7158089 1.9259392 2.1181483 1.9259392 1.7138230 2.0182804 1.7919133 2.3381403 2.9279981 1.2512821 1.2586930 1.2512821 1.2586930 1.3326914 1.5822577 1.8908707 1.5006518 1.3578733 1.3234555 1.3326914 1.3107596 1.3234555 1.3832317 1.5822577 1.7704438 1.2570352 1.3746629 1.6498373 1.6498373 1.5713592 1.5970694 1.6154298 1.5750443 1.5750443 1.6886674 1.6940225 1.4939073 1.7242359 1.5713592 1.5765209 1.6154298 1.7438948 1.5234441 1.5765209 1.8367764 1.6713914 1.5131098 1.5997836 1.7503258 1.5281274 1.6389963 1.6713914 1.7444716 1.5997836 1.8291559 1.5950466 2.1726880 1.4662590 1.5536879 1.5536879 1.7503258 1.5950466 1.7011248 1.7011248 1.6381464 1.7389762 1.6569064 1.8088320 1.6569064 1.7899478 1.6724395 1.6508283 1.8940694 1.7242609 1.9355875 1.7242609 1.6154654 1.6154654 1.5816944 1.6042601 1.5509098 1.6724395 1.6728604 1.6151443 1.6000794 1.6151443 1.6728604 2.1975610 2.9542550 2.5195937 3.0333638 2.2603274 2.1975610 3.4025358 2.8225221 2.0775428 1.9820447 1.9820447 1.7307542 1.7227536 2.2449793 2.2448803 3.3059303 2.0427866 1.6948723 1.7307542 2.2621415 1.7671149 1.7918548 1.8710039 2.2117609 1.9034423 1.1244321 1.1244321 1.5274651 1.5274651 1.5005356 2.1450970 2.1450970 2.4948956 2.4948956 0.0371006 0.0371006 2.8940035 0.9143048 1.7532161 2.7663646 2.1545760 2.1545760 2.9121666 2.9121666 2.4765969 1.5005356 1.7299030 2.4765969 2.2970333 2.2130807 2.3609993 2.3609993 1.6802644 2.7382683 2.0461322 1.4708402 0.2334183 2.0115484 2.6578857 2.7810293 2.5167736 2.7870916 
D_silvatica_NK2.1/1-45                    3.5232410 3.2613812 3.7500596 2.5609145 2.2205759 2.5526490 2.4406493 2.4114969 3.3189556 3.4957342 3.1078147 2.8940748 3.1078147 3.1178650 3.1178650 2.9428967 3.1465672 3.1872602 3.1026201 3.1697929 3.1697929 2.9024866 2.9024866 2.9024866 3.1078147 3.1078147 3.1078147 3.1078147 3.1538281 3.1818348 3.1538281 3.1611541 3.1611541 3.9345554 3.1026201 3.1641472 3.1078147 3.0583472 3.0583472 3.3484730 3.1331545 2.9940029 2.5975545 2.5975545 3.0265284 3.0054782 3.0413689 3.5981198 3.4140443 3.3555998 3.4320431 3.8606946 3.0449150 2.9428967 3.1078147 3.1078147 3.4287704 3.4287704 3.0449150 3.6389690 2.9929492 3.5046578 3.5073418 3.4315034 3.4315034 2.1438159 2.1438159 2.2261487 2.2427073 2.1844273 2.1490972 2.2187743 2.2187743 2.2261487 0.6576157 0.0244409 0.0244409 0.1049101 0.0496899 0.1667220 0.0497363 0.0000000 0.1049101 0.0496899 0.3886796 0.1667220 0.2591222 0.2585158 0.2591222 0.2585158 0.3549209 0.3281620 0.1971102 0.1738399 0.2591222 0.2591222 0.2612458 0.2591222 0.2934217 0.2858866 0.3476604 0.2938596 0.2591222 0.2231415 0.2591222 0.2231415 0.3177705 0.2858866 1.1429839 1.1429839 1.0601944 1.0858908 1.0058119 1.0952579 1.0858352 1.2185847 2.4328096 0.9880397 1.0601944 1.0858908 1.0853208 1.2419544 1.0253302 0.9479801 0.3297715 0.8618228 0.3297715 0.8618228 0.2514048 0.2514048 0.3496678 1.0258274 0.8676952 0.2513363 0.6092907 0.6827485 0.3208805 0.8394786 0.3266668 0.2947927 0.3630199 0.8091462 0.3613389 0.8043710 1.2339706 1.3832834 1.2339706 1.3832834 1.6141250 1.3256921 1.3187271 1.4701633 1.3586236 1.3069660 1.4661972 1.3650279 1.4703133 1.3478529 1.3478529 1.3832834 1.4436440 1.3661875 1.4384886 1.3832834 1.4436440 1.4703133 2.1206774 2.1206774 2.0572012 2.2718338 2.2066292 2.0076551 2.4114836 2.0572012 1.9978090 2.2060003 2.0076551 1.8933750 2.2718338 1.4296387 1.3328811 1.4296387 1.3328811 1.3543511 1.5273487 1.4612479 1.4612479 1.3145985 1.3952661 1.4547140 1.3543511 1.3946652 1.3401909 1.4523651 1.3422407 1.4965723 1.4742414 1.4077328 1.4523651 1.4106659 1.3844046 1.4106659 1.3543511 1.5273487 1.4742414 2.4115290 2.4115290 2.2629149 2.2629149 2.2458074 2.2507934 2.6644789 3.2482813 2.5546075 2.2656100 2.3453108 2.3453108 2.4477158 1.9540292 1.9543111 2.3327724 2.5578713 2.0722764 2.8719555 2.3778973 1.8741932 2.4038575 2.4746845 2.4038575 2.0000901 2.4592824 2.5087422 2.4185745 3.6536929 1.3361892 1.3485136 1.3361892 1.3485136 1.3485136 1.3485136 1.5827544 1.3485136 1.5487971 1.3361892 1.3485136 1.3198787 1.3361892 1.5342238 1.3485136 1.4799463 1.3443285 1.4959474 1.3570888 1.3570888 1.2248301 1.2934856 1.3570888 1.2750073 1.2750073 1.3699747 1.3539693 1.1906174 1.4376177 1.2248301 1.2237523 1.3570888 1.4565951 1.2229781 1.2237523 1.8789198 1.6528133 1.6126631 1.5583082 1.8738308 1.6358541 1.6101008 1.6528133 1.7511295 1.5583082 1.9910466 1.5519774 2.3663137 1.5519774 1.6720798 1.6720798 1.8738308 1.5519774 1.8499396 1.8499396 1.6086108 1.7436594 1.6334834 1.8397416 1.6334834 1.8131015 1.6543296 1.6255608 1.9586571 1.7237488 1.9168463 1.7237488 1.5791491 1.5791491 1.5346846 1.6199413 1.5583082 1.6543296 1.6548550 1.5788071 1.5586016 1.5788071 1.6548550 3.0512780 3.7314859 2.7099304 3.0398442 3.4337327 3.0512780 4.4701422 3.6696504 3.0133065 1.9695087 1.9695087 1.6338834 1.8191513 2.2353546 2.2670857 2.9981878 2.1033564 1.5953747 1.6338834 2.4154558 1.6878999 1.7650348 1.8223318 2.3796146 1.8652211 1.5222069 1.5222069 1.6369270 1.6369270 1.5970306 2.2439503 2.2439503 3.7357361 3.7357361 0.0244409 0.0244409 4.0938665 1.2286913 2.0259541 3.6058020 3.1262779 3.1262779 4.7661011 4.7661011 3.0184145 1.5970306 2.2946287 3.0184145 3.1560067 3.1560067 2.6898113 2.6898113 1.7850005 4.2457794 2.0076551 1.4397107 0.3190138 3.0113228 3.7130758 4.3033265 3.7720343 4.2458585 
L_polyphemus_Scro_B/1-60                  2.6998841 2.7745116 3.0049991 2.2853834 2.0253054 2.2439956 2.1726448 2.1538324 2.4974350 2.5509369 2.1925653 2.3081876 2.3592374 2.0875447 2.0875447 2.0806102 2.1762571 2.2161138 2.1577236 2.2216362 2.2216362 2.0980873 2.0980873 1.9779720 2.1734477 2.1734477 2.1935837 2.1935837 2.1742457 2.1654277 2.1742457 2.2180145 2.2180145 2.4890351 2.1690764 2.0737223 2.1925653 2.1675175 2.1675175 2.3078505 2.2195736 2.1000989 2.0567898 2.0567898 2.1421914 3.0178230 1.9430631 2.3927326 2.3323932 2.4195051 2.4152284 2.6224364 2.1139573 2.1132051 3.2048846 3.2048846 2.2757621 2.2757621 2.1247383 3.6519070 2.0675322 2.3761470 2.3169413 2.2759809 2.2759809 1.8024103 1.8024103 1.8529978 1.8636171 1.8200661 1.8070988 1.8475812 1.8475812 1.8529978 0.4862317 0.0561485 0.0561485 0.0000010 0.0562225 0.0971551 0.0757273 0.1049101 0.0000000 0.0562225 0.3374829 0.0971551 0.3084212 0.2992635 0.3084212 0.2992635 0.3598032 0.3653486 0.2742865 0.3133707 0.2381922 0.2381922 0.3306358 0.2744032 0.3183685 0.3328285 0.4608377 0.3602458 0.3102626 0.2723734 0.2985206 0.2723734 0.3301990 0.3301340 0.9038881 0.9038881 0.8529412 0.8650307 0.8357804 0.8710735 0.8664612 0.9898307 1.7635492 0.8038532 0.8529412 0.8650307 0.8543884 0.9643700 0.8309512 0.8169012 0.2979813 0.8552365 0.2979813 0.8552365 0.2909933 0.2909933 0.2895347 0.8386296 0.8063993 0.3331373 0.6028669 0.6716897 0.3139977 0.8179461 0.3115901 0.2974381 0.2978777 0.8100113 0.3252689 0.8372627 1.0711450 1.1415598 1.0711450 1.1415598 1.2220834 1.1385582 1.1262221 1.1944856 1.1550302 1.2036933 1.1931580 1.0760832 1.2119600 1.1372409 1.1372409 1.1243417 1.1258406 1.1486641 1.1683081 1.1243417 1.1258406 1.2119600 2.0030252 2.0030252 1.9587745 2.1360448 2.0317408 1.9855635 2.2012744 1.9587745 1.9167985 2.0640828 1.9853215 1.9004474 2.1360448 1.4291899 1.4685714 1.4291899 1.4685714 1.3727291 1.5335691 1.4431989 1.4431989 1.3424581 1.4035668 1.4477629 1.3614767 1.6947741 1.4737314 1.4764598 1.3636123 1.5104870 1.4526616 1.4128691 1.4764598 1.5334375 1.5587180 1.5334375 1.3727291 1.5335691 1.4526616 2.0133316 2.0133316 2.0277440 2.0277440 2.0178304 2.0235925 2.2506550 2.7533617 2.4891660 2.0312568 1.9496814 1.9496814 2.0164580 1.5424156 1.4222146 2.1590824 2.2199966 1.9028038 2.0421713 1.9637958 1.7762216 2.0086800 2.1329949 2.0086800 1.8651638 2.1577153 1.5574476 2.0584373 3.0364785 1.2046646 1.2441892 1.2046646 1.2441892 1.3162866 1.5623942 1.8936571 1.4822776 1.3176564 1.2723455 1.3162866 1.2946177 1.2723455 1.3667539 1.5623942 1.8065429 1.2288190 1.3251521 1.6259829 1.6259829 1.5483722 1.5752062 1.5920050 1.5520979 1.5520979 1.6574184 1.5566294 1.4721929 1.6993993 1.5483722 1.5549408 1.5920050 1.7186431 1.5667246 1.5549408 2.0375128 1.8475077 1.6867747 1.7668065 1.8534668 1.6897403 1.8096998 1.8475077 1.9297232 1.7668065 2.0284154 1.7618974 2.2375250 1.6227344 1.7189421 1.7189421 1.8534668 1.7618974 1.9392965 1.9392965 1.8105458 1.9236092 1.8315551 1.7839895 1.8315551 2.0051881 1.8478510 1.8237262 1.9711779 1.9044986 1.9826388 1.9044986 1.7834196 1.7834196 1.7466181 1.8183531 1.7149138 1.8478510 1.8485552 1.7828163 1.7673886 1.7828163 1.8485552 2.4193594 3.2352916 2.5838981 2.8301505 2.4404351 2.4193594 3.2282990 2.9286299 2.2851037 1.9585105 1.9585105 1.7373750 1.7935102 2.1588885 2.1886732 3.0877512 2.0256518 1.7748998 1.7373750 2.1444720 1.8501557 1.7138631 1.8559130 2.0576910 1.8884881 1.2306844 1.2306844 1.6151632 1.6151632 1.6581550 2.0017926 2.0017926 2.5807004 2.5807004 0.0772035 0.0772035 3.0194599 0.8958996 1.8421223 2.9727144 2.3180205 2.3180205 2.9883584 2.9883584 2.3266339 1.6581550 1.6806184 2.3266339 2.5016491 2.4117803 2.3249123 2.3249123 1.6840892 2.8266530 1.9855635 1.5675161 0.2662613 1.9063500 2.7298471 2.8541465 2.5810964 2.7034063 
L_polyphemus_Scro_C/1-60                  2.4428472 2.6220235 2.9024976 2.3175311 2.0884367 2.3125305 2.2389677 2.2196162 2.3265022 2.3812918 2.0476034 2.1524022 2.1979972 1.9502129 1.9502129 1.9443035 2.0325050 2.0671308 1.9642678 2.0742440 2.0742440 1.9374933 1.9374933 1.8248481 2.0302441 2.0302441 2.0484945 2.0484945 2.0311809 2.0524314 2.0311809 2.0710877 2.0710877 2.4059159 1.9681145 1.9356401 2.0476034 2.0246729 2.0246729 2.1540227 2.0716063 1.9144367 1.8986568 1.8986568 1.9741590 2.7897965 1.8532733 2.2399597 2.1847901 2.2645669 2.2561237 2.4447186 2.0054449 1.9749543 2.8911124 2.8911124 2.1622796 2.1622796 2.0172274 3.2582194 1.9334366 2.2583711 2.2024173 2.1622366 2.1622366 1.7153147 1.7153147 1.7632949 1.7734718 1.7403166 1.7202103 1.7578107 1.7578107 1.7632949 0.5345056 0.0179932 0.0179932 0.0562225 0.0000010 0.0771411 0.0364188 0.0496899 0.0562225 0.0000000 0.2741931 0.0771411 0.2777853 0.2448480 0.2777853 0.2448480 0.3015439 0.3061678 0.2206109 0.2688903 0.2083576 0.2083576 0.2995915 0.2452425 0.2543103 0.2761495 0.4246529 0.3281317 0.2795142 0.2434772 0.2687396 0.2434772 0.2736433 0.2737745 0.8499703 0.8499703 0.8017478 0.8121456 0.7850197 0.8100970 0.8139003 0.9413368 1.6526129 0.7349562 0.8017478 0.8121456 0.8206111 0.9069583 0.7808855 0.7680035 0.2410364 0.7677126 0.2410364 0.7677126 0.2350149 0.2350149 0.2573083 0.7947430 0.7998445 0.3007160 0.5911811 0.6652824 0.3069443 0.8283446 0.2694737 0.2666374 0.2877943 0.8033438 0.2930850 0.7797715 1.0196881 1.1293913 1.0196881 1.1293913 1.2078475 1.0838687 1.0719749 1.1809628 1.0998872 1.1461310 1.1797201 1.0669816 1.1794023 1.1075595 1.1075595 1.1125458 1.1159424 1.1185590 1.1339344 1.1125458 1.1159424 1.1794023 1.9621845 1.9621845 1.9187296 2.1665485 1.9900181 1.9452440 2.1571218 1.9187296 1.8774501 2.0225702 1.9450207 1.8616561 2.1665485 1.2642609 1.2934147 1.2642609 1.2934147 1.2130963 1.4472380 1.3619359 1.3619359 1.1864223 1.2399509 1.2795814 1.2017632 1.4321425 1.2991800 1.3819727 1.2045463 1.4248220 1.3711740 1.2486411 1.3819727 1.3509809 1.3781380 1.3509809 1.2130963 1.4472380 1.3711740 2.0230771 2.0230771 1.9907337 1.9907337 1.9787598 1.9847054 2.1571338 2.7297544 2.4899523 1.9944425 1.9828356 1.9828356 2.0475504 1.6575760 1.4938108 2.1618116 2.1749640 1.8695443 1.9928693 1.9678914 1.6311078 2.0184626 2.0459253 2.0184626 1.7726581 2.1146313 1.7693993 2.2894368 3.0380394 1.1741619 1.1801796 1.1741619 1.1801796 1.2464209 1.4859893 1.7768492 1.4093532 1.2990182 1.2388057 1.2464209 1.2251743 1.2388057 1.2981093 1.4859893 1.6624473 1.1797322 1.2925086 1.5719443 1.5719443 1.4965160 1.5202977 1.5390652 1.5003216 1.5003216 1.6840420 1.6389328 1.4232613 1.6427761 1.4965160 1.5003697 1.5390652 1.6609571 1.5388320 1.5003697 1.9293741 1.7537147 1.5951437 1.6783884 1.6599071 1.6045413 1.7190590 1.7537147 1.8306118 1.6783884 1.9211241 1.6736029 2.1932481 1.5407056 1.6316109 1.6316109 1.6599071 1.6736029 1.7852376 1.7852376 1.7189664 1.8247685 1.7386501 1.8159485 1.7386501 1.8781683 1.7544236 1.7318525 1.7968855 1.8091758 1.8365250 1.8091758 1.6943942 1.6943942 1.6594350 1.7269872 1.6283669 1.7544236 1.7549775 1.6939387 1.6788213 1.6939387 1.7549775 2.2304711 2.8407379 2.4041748 2.7841289 2.2799321 2.2304711 3.4503107 2.8114800 2.1083560 2.0048539 2.0048539 1.7494550 1.7046572 2.1924925 2.2018560 2.9635935 2.0664826 1.7137016 1.7494550 2.0988902 1.7869292 1.6873379 1.8923938 2.1028391 1.9251911 1.2164489 1.2164489 1.4491277 1.4491277 1.5752765 2.0199866 2.0199866 2.5438305 2.5438305 0.0370785 0.0370785 2.9522328 0.9234361 1.8366834 2.8031178 2.3223958 2.3223958 2.9247634 2.9247634 2.3579342 1.5752765 1.7368103 2.3579342 2.3316198 2.2467399 2.3578081 2.3578081 1.5643515 2.6384161 1.9452440 1.3846957 0.2345278 2.0077434 2.6698134 2.7933457 2.5283434 2.7603045 
L_polyphemus_Scro_E/1-54                  1.7210039 1.7166332 1.9377614 1.6777135 1.2478095 1.4171820 1.2705702 1.3711492 1.6336409 1.7162933 1.5980947 1.5178626 1.5980947 1.5129425 1.5129425 1.5367655 1.6139848 1.6081781 1.5951840 1.6209617 1.6209617 1.5037809 1.5037809 1.5037809 1.5839574 1.5839574 1.5984536 1.5984536 1.5856966 1.5975362 1.5856966 1.6185767 1.6185767 1.8685111 1.5955408 1.5804156 1.5980947 1.5793718 1.5793718 1.6923240 1.6227897 1.5247072 1.7365750 1.7365750 1.5636798 1.9217925 1.5482820 1.7664522 1.7204437 1.7879851 1.7915501 2.0723804 1.5703277 1.5367655 2.0219596 2.0219596 1.6983699 1.6983699 1.5703277 2.1918277 1.5450553 1.7366695 1.7359567 1.6976387 1.6976387 1.4252585 1.4252585 1.5108183 1.4815146 1.4492107 1.4950351 1.4645669 1.4645669 1.5108183 0.9351685 0.2467641 0.2467641 0.3374829 0.2741931 0.3783913 0.2184540 0.3886796 0.3374829 0.2741931 0.0000000 0.3783913 0.3583458 0.2522297 0.3583458 0.2522297 0.4245420 0.4668485 0.3535177 0.2113968 0.3468294 0.3468294 0.3857605 0.3149922 0.3934533 0.4192680 0.3885665 0.3573053 0.3583458 0.2802249 0.3583458 0.2802249 0.4149254 0.4192680 0.3795282 0.3795282 0.3412947 0.2663300 0.3753636 0.4005722 0.4142835 0.4461925 1.3216983 0.4114725 0.3412947 0.2663300 0.3424793 0.3830753 0.3076696 0.4007701 0.4310695 0.7643913 0.4310695 0.7643913 0.3595996 0.3595996 0.4467901 0.7602014 0.7876204 0.4458540 0.5039303 0.5736895 0.4186942 0.7570103 0.4276552 0.3999341 0.4264491 0.8125670 0.5381234 0.8083775 0.9189975 0.8624965 0.9189975 0.8624965 0.7931808 0.9742407 0.9710480 0.9097716 0.9189975 0.8702664 0.8204643 0.8440910 0.8557817 0.8431222 0.8431222 0.8624965 0.8440910 0.8035029 0.9076667 0.8624965 0.8440910 0.8557817 1.6377311 1.6377311 1.6377311 1.6989074 1.7772375 1.5013390 1.6612831 1.6377311 1.5596509 1.6974430 1.5013390 1.4298839 1.6989074 1.1090472 1.0923292 1.1090472 1.0923292 1.1090472 1.1870323 1.1663692 1.1663692 1.0533151 1.1057538 1.3354229 1.1090472 1.3494452 1.1216549 1.3496549 1.1224874 1.2020720 1.1524700 1.0923292 1.3496549 1.0453592 1.1130020 1.0453592 1.1090472 1.1870323 1.1524700 1.9355093 1.9355093 1.8991373 1.8991373 1.8613284 1.8969972 2.1920739 2.2681231 2.4019597 1.9010103 1.8937835 1.8937835 2.0637306 1.7439257 1.5985317 1.8348484 2.2110841 1.7803326 1.8294223 1.8719824 1.6702361 1.9307589 2.0522246 1.9307589 1.5274032 1.9706963 1.4652202 1.5920175 2.6434466 1.3693343 1.3804415 1.3693343 1.3804415 1.3804415 1.3804415 1.7123831 1.4607958 1.4802122 1.3693343 1.3804415 1.3559475 1.3693343 1.3804415 1.3804415 1.5954579 1.3763139 1.5000199 1.3581211 1.3581211 1.2857175 1.3057439 1.3581211 1.2901425 1.2901425 1.3844385 1.3975328 1.2968525 1.4237408 1.2857175 1.2859047 1.3581211 1.5531912 1.2461580 1.2859047 1.8086454 1.6316067 1.5503496 1.5770675 1.6549690 1.6236697 1.6744421 1.6316067 1.6316067 1.5770675 1.7304723 1.5503496 2.1333566 1.4438931 1.6234729 1.6234729 1.6549690 1.5503496 1.6978133 1.6978133 1.6651421 1.5565355 1.6385569 1.8516502 1.6385569 1.7542018 1.6554737 1.4786099 1.9511602 1.6901237 1.9978193 1.6901237 1.5742626 1.5742626 1.6026580 1.5603795 1.5588215 1.6554737 1.6352096 1.5937661 1.5575903 1.5937661 1.6352096 2.2498654 2.4149742 3.0143500 3.7813809 2.0931282 2.2498654 3.5076488 3.4371583 2.1130639 2.0389404 2.0389404 1.6366012 1.7178618 2.4061445 2.3012276 4.3329596 2.1631943 1.7871929 1.6366012 2.2710287 1.8326383 1.6652354 1.9488370 2.3703400 1.9897521 0.8442094 0.8442094 1.5761729 1.5761729 1.5701211 1.8834892 1.8834892 1.7513818 1.7513818 0.2826644 0.2826644 2.4626772 0.6548707 1.7494750 1.7444735 1.4236306 1.4236306 2.1175736 2.1175736 1.6673871 1.5701211 1.7017176 1.6673871 1.6194141 1.6194141 1.6689816 1.6689816 1.4050452 2.5417293 1.5013390 1.1392020 0.3875378 1.6861597 1.9177229 2.1223728 2.0491445 2.5249745 
T_tridentatus_Scro_D/1-60                 2.7706661 3.0614726 3.3359473 2.6393860 2.2792276 2.5268457 2.4441886 2.4224753 2.4687403 2.7498368 2.1716853 2.2842131 2.3338007 2.0691797 2.0691797 2.1233342 2.2201718 2.2611886 2.0837307 2.2000147 2.2000147 2.0552607 2.0552607 1.9383730 2.1530782 2.1530782 2.1726764 2.1726764 2.1972004 2.2195018 2.1972004 2.1965096 2.1965096 2.6256415 2.0919835 2.0554605 2.1716853 2.2112570 2.2112570 2.2743880 2.2602402 2.0892513 2.1352745 2.1352745 2.0950810 3.1773593 2.0057990 2.3750350 2.3863490 2.4745039 2.5317981 2.7510092 2.1295602 2.1561415 3.1486147 3.1486147 2.2462919 2.2462919 2.1400115 3.4607156 2.0884590 2.3446854 2.2873109 2.2464385 2.2464385 1.8516047 1.8516047 1.9026818 2.0372255 1.8779276 1.8560940 2.0207289 2.0207289 1.9026818 0.6072846 0.0974275 0.0974275 0.0971551 0.0771411 0.0000010 0.1006406 0.1667220 0.0971551 0.0771411 0.3783913 0.0000000 0.2619684 0.2289603 0.2619684 0.2289603 0.2861118 0.3257553 0.2042957 0.2872980 0.1908378 0.1908378 0.2841686 0.2292841 0.2380767 0.2937004 0.4759638 0.3129139 0.2636800 0.2276062 0.2531322 0.2276062 0.2579731 0.2911259 0.9416109 0.9416109 0.8892978 0.9024747 0.8719705 0.8868790 0.9036545 1.0419765 1.9173432 0.8184480 0.8892978 0.9024747 0.9102740 1.0036947 0.8667460 0.8518945 0.2963378 0.8704881 0.2963378 0.8704881 0.2892802 0.2892802 0.3120012 1.0079834 0.9010830 0.3603405 0.6147763 0.7550234 0.3815490 0.9321914 0.3264769 0.3231345 0.3449919 0.9066109 0.3696741 0.8818536 1.1809714 1.3017394 1.1809714 1.3017394 1.2420537 1.2280239 1.2149701 1.3077005 1.2727444 1.3271352 1.3605490 1.2330122 1.2129316 1.2762630 1.2762630 1.2828484 1.2881556 1.2893285 1.1697290 1.2828484 1.2881556 1.2129316 2.1129243 2.1129243 2.0655343 2.3274129 2.1445873 2.0937416 2.3249333 2.0655343 2.0208357 2.1763788 2.0934544 2.0027357 2.3274129 1.4806966 1.5236604 1.4806966 1.5236604 1.4219301 1.5911327 1.4957592 1.4957592 1.3902264 1.4543618 1.4439774 1.4105404 1.7848351 1.5287115 1.6262537 1.4125408 1.5671444 1.5055391 1.4639570 1.6262537 1.5916333 1.6168410 1.5916333 1.4219301 1.5911327 1.5055391 2.1909459 2.1909459 2.1793244 2.1793244 2.1630343 2.1902328 2.2088626 2.7686973 2.6215511 2.2008174 2.1470743 2.1470743 2.0490603 1.6121764 1.5045312 2.3209943 2.3823426 2.0293433 2.1411829 2.1302995 1.8436775 2.1858766 2.2214511 2.1858766 1.9004460 2.3114410 1.4819529 2.1786932 3.2440740 1.2190467 1.2258596 1.2190467 1.2258596 1.2964045 1.5411065 1.9035920 1.4618724 1.3468842 1.2878702 1.2964045 1.2748112 1.2878702 1.3473314 1.5411065 1.7821198 1.2247124 1.3400545 1.7133215 1.7133215 1.5493840 1.5744846 1.6773420 1.7007121 1.7007121 1.8361207 1.7863078 1.5498272 1.7913067 1.5493840 1.5541558 1.6773420 1.8123479 1.6768946 1.5541558 2.1032005 1.9075641 1.8045323 1.8778783 1.8611064 1.6374412 1.9226464 1.9075641 1.9916022 1.8778783 2.1576518 1.8729156 2.3016183 1.7290288 1.6652277 1.6652277 1.8611064 1.8729156 1.8774019 1.8774019 1.8698480 1.8915811 1.8913255 2.0365020 1.8913255 1.9258427 1.9076743 1.9378620 1.9443124 1.9682473 1.9554597 1.9682473 1.8949313 1.8949313 1.8565668 1.8414812 1.8248804 1.9076743 1.9084582 1.8941672 1.8786227 1.8941672 1.9084582 2.2880454 3.0156608 2.4606396 3.2343186 2.5365673 2.2880454 3.3047185 3.0055649 2.1626220 2.0199793 2.0199793 1.7429117 1.6669003 2.2428411 2.2174040 3.3452326 2.0816463 1.7288283 1.7429117 2.1017093 1.9143773 1.7018156 1.9075868 2.1695462 1.9403231 1.4011304 1.4011304 1.6246142 1.6246142 1.7648286 2.1714916 2.1714916 2.6279097 2.6279097 0.1207510 0.1207510 3.2341430 0.9108518 2.0284117 3.2474732 2.4327812 2.4327812 2.9478236 2.9478236 2.5713406 1.7648286 1.9030327 2.5713406 2.4462106 2.3589012 2.5781176 2.5781176 1.6659239 2.8949665 2.0937416 1.6264657 0.2886936 2.1694784 2.7164035 2.8427341 2.5719374 2.6295048 
A_bruennichi_NK2.2-A/1-60                 2.7861716 2.8943987 3.2122065 2.1745893 1.8969668 2.0979328 2.0598583 2.0169144 2.3506741 2.5439353 2.1885828 2.1219765 2.2296075 2.0855340 2.0855340 2.3047249 2.4104571 2.2789235 2.3193315 2.2170976 2.2170976 2.0449395 2.0449395 2.0467213 2.2419228 2.2419228 2.1259189 2.1259189 2.3082344 2.3220338 2.3082344 2.2135504 2.2135504 2.6297780 2.0402660 2.2748095 2.1885828 2.2284282 2.2284282 2.2918645 2.2753519 2.2519288 2.2359711 2.2359711 2.1897936 2.9916822 2.2053875 2.4870667 2.3945851 2.4831651 2.5609740 2.9157973 2.2898906 2.1729367 3.0028515 3.0028515 2.4410995 2.4410995 2.1162242 3.3372823 2.3308138 2.4838869 2.4790977 2.4417161 2.4417161 2.0398588 2.0398588 1.9401973 2.2459277 2.0586633 2.0439157 2.2284823 2.2284823 1.9401973 0.7186964 0.2528487 0.2528487 0.3084212 0.2777853 0.2619684 0.2269408 0.2591222 0.3084212 0.2777853 0.3583458 0.2619684 0.0000000 0.0576553 0.0000010 0.0576553 0.0545602 0.0970126 0.0558438 0.0000010 0.0000010 0.0000010 0.0364379 0.0185398 0.0372603 0.0558328 0.1621144 0.0574978 0.0178426 0.0943070 0.0180571 0.0943070 0.0357276 0.0753835 0.7539797 0.7539797 0.7083311 0.7357177 0.7020703 0.7344553 0.7186146 0.8481182 1.7475359 0.6629179 0.7083311 0.7357177 0.7317277 0.8070300 0.7040244 0.7386757 0.3258020 0.6905250 0.3258020 0.6905250 0.3080487 0.3080487 0.3562434 0.8477531 0.6567910 0.3351404 0.4799483 0.5912350 0.4423304 0.6147891 0.3235616 0.3003423 0.3110987 0.6590307 0.3994081 0.6556674 1.2396573 1.3683057 1.2396573 1.3683057 1.1927394 1.3199230 1.2757292 1.3745263 1.3763406 1.3996319 1.3115379 1.4805053 1.2706175 1.3400290 1.3400290 1.3838263 1.4238861 1.3544884 1.2870136 1.3838263 1.4238861 1.2706175 2.1151484 2.1151484 2.0683310 2.0524526 2.2331606 2.1010575 2.4129679 2.0683310 2.0241264 2.1906103 2.0959113 2.0061908 2.0524526 1.8008041 1.8627019 1.8008041 1.8627019 1.8663272 2.0804214 2.0160238 2.0160238 1.6910843 1.7712735 1.7630580 1.8514589 2.1060185 1.8670560 1.8819510 1.8551901 2.0503588 2.0278715 1.7821086 1.8819510 1.7919535 1.7669346 1.7919535 1.8663272 2.0804214 2.0278715 2.4655995 2.4655995 2.3836500 2.3836500 2.1532287 2.4028316 2.4907733 2.6443982 2.6631947 2.4053127 2.3814920 2.3814920 2.2647866 1.8053402 1.7814157 2.2760096 2.5644896 2.2274829 2.3794532 2.3780522 2.0725174 2.4598117 2.5461044 2.4598117 2.2276942 2.2764333 1.6472308 2.2606082 3.5849355 1.5151720 1.6058981 1.5151720 1.6058981 1.5101781 1.8719848 2.0382721 1.7234195 1.7156946 1.4198678 1.5101781 1.4863378 1.4198678 1.7022064 1.8719848 2.0041651 1.5393458 1.6630828 1.7401855 1.7401855 1.5692618 1.6186515 1.7826148 1.7270425 1.7270425 1.7704436 1.7819336 1.5696504 1.8214340 1.5692618 1.5975120 1.7826148 1.8435390 1.6020098 1.5975120 1.7493759 1.5934515 1.5840887 1.5685969 1.8209867 1.4444984 1.6072640 1.5934515 1.6876987 1.5685969 1.9026123 1.5638766 2.1241412 1.5203540 1.4680941 1.4680941 1.8209867 1.5638766 1.5510043 1.5510043 1.5615943 1.4535540 1.5794893 1.7734215 1.5794893 1.6749164 1.5948351 1.6187205 1.8990810 1.6294765 1.9409842 1.6294765 1.5841630 1.5841630 1.5508490 1.5730811 1.6361047 1.5948351 1.5951201 1.5838984 1.5688348 1.5838984 1.5951201 2.4688386 2.7973781 2.7830843 3.7622163 2.2620358 2.4688386 3.9866560 3.0460903 2.3292565 1.9033773 1.9033773 1.5946261 1.5139786 2.1870024 2.0682361 4.3441048 1.9743091 1.7450388 1.5946261 2.0802324 1.9052759 1.5520678 1.8079691 2.2334142 1.8387575 1.3526737 1.3526737 1.5825983 1.5825983 1.5542126 1.9911732 1.9911732 2.8624648 2.8624648 0.2562597 0.2562597 3.0304815 0.9007871 2.2094574 2.8218071 2.4541621 2.4541621 2.7108299 2.7108299 2.2527677 1.5542126 1.9508505 2.2527677 2.1967052 2.2688349 2.3703288 2.3703288 1.5855982 2.5425926 2.1010575 1.8392341 0.2794987 2.5774265 2.9744865 2.6534120 2.6241325 2.4698179 
A_bruennichi_NK2.2-B/1-60                 2.9089848 2.9952067 3.3251223 2.0786622 1.8709665 2.0663349 2.0295735 1.9878191 2.2756757 2.4645350 2.1130752 2.0491360 2.1520133 2.0132907 2.0132907 2.2254340 2.3272787 2.1988253 2.2394024 2.1405162 2.1405162 1.9999842 1.9999842 2.0008560 2.0951151 2.0951151 2.1140225 2.1140225 2.1388332 2.1517763 2.1388332 2.1371879 2.1371879 2.5387518 2.0280539 2.1227466 2.1130752 2.1513473 2.1513473 2.2127937 2.1997261 2.0841354 2.3931487 2.3931487 2.1131615 2.9224526 2.1403730 2.3106041 2.3214991 2.4068839 2.4856385 2.8287714 2.2527331 2.0980124 2.8958655 2.8958655 2.4428292 2.4428292 2.0821123 3.2405729 2.3325287 2.4913658 2.4866024 2.4434496 2.4434496 1.8988193 1.8988193 1.8055413 2.0911098 1.9258508 1.9032257 2.0742227 2.0742227 1.8055413 0.7319111 0.2208907 0.2208907 0.2992635 0.2448480 0.2289603 0.1961685 0.2585158 0.2992635 0.2448480 0.2522297 0.2289603 0.0576553 0.0000000 0.0576553 0.0000010 0.0981332 0.1682552 0.0781591 0.0546652 0.0415064 0.0415064 0.0765307 0.0368645 0.0781782 0.1211278 0.1572630 0.0568825 0.0776127 0.0961839 0.0786544 0.0961839 0.0967960 0.1429164 0.7882581 0.7882581 0.7403699 0.7694892 0.8106334 0.7543239 0.8247859 0.8777141 1.8401885 0.7644397 0.7403699 0.7694892 0.7516323 0.8441934 0.7355097 0.7718326 0.3311238 0.7008467 0.3311238 0.7008467 0.2732448 0.2732448 0.3457639 0.8242883 0.6550580 0.3406690 0.4760024 0.5930924 0.3766629 0.6548490 0.3288371 0.3054740 0.3016603 0.6920749 0.4287426 0.6885259 1.2262125 1.2510276 1.2262125 1.2510276 1.0887538 1.3044820 1.2614138 1.2572644 1.3594562 1.2811558 1.1986140 1.3612663 1.1611263 1.2253532 1.2253532 1.2663149 1.3080867 1.2384410 1.1651728 1.2663149 1.3080867 1.1611263 2.1005519 2.1005519 2.0541749 2.0220390 2.2175810 1.9486313 2.3964710 2.0541749 2.0103897 2.1628211 1.9436852 1.8607277 2.0220390 1.5833755 1.6370344 1.5833755 1.6370344 1.6411911 1.8270095 1.7705202 1.7705202 1.4873784 1.5562288 1.5466252 1.6270088 1.8924095 1.6416539 1.7428694 1.6309960 1.8006505 1.7813748 1.5661738 1.7428694 1.5750416 1.5530119 1.5750416 1.6411911 1.8270095 1.7813748 2.3944565 2.3944565 2.3392009 2.3392009 2.1059867 2.3259922 2.4534600 2.6337931 2.7572463 2.3486397 2.3463538 2.3463538 2.2129432 1.8405946 1.8165705 2.2226639 2.5055634 2.1765460 2.3237962 2.3215915 2.0076628 2.3888987 2.5070656 2.3888987 2.0661184 2.2256581 1.6315714 2.2379902 3.4524234 1.4854761 1.4975685 1.4854761 1.4975685 1.4030328 1.7474941 1.9488432 1.6072141 1.6327663 1.3922841 1.4030328 1.3801227 1.3922841 1.5881240 1.7474941 1.8694867 1.4919769 1.6086521 1.6799395 1.6799395 1.5144867 1.5395091 1.7216918 1.6672521 1.6672521 1.7564052 1.7264108 1.5150442 1.7584028 1.5144867 1.5187919 1.7216918 1.9115512 1.5463331 1.5187919 1.7517386 1.5965565 1.5876063 1.5717822 1.8148108 1.4193474 1.6173162 1.5965565 1.6903899 1.5717822 1.9037841 1.5670828 2.1231562 1.4944139 1.4428119 1.4428119 1.8148108 1.5670828 1.5110414 1.5110414 1.5648048 1.4568874 1.5826471 1.8415948 1.5826471 1.6414427 1.5979191 1.6217316 1.9002796 1.6468990 1.9418054 1.6468990 1.5872829 1.5872829 1.5540805 1.5762439 1.6442330 1.5979191 1.5982082 1.5870139 1.5720250 1.5870139 1.5982082 2.6801058 2.7176072 2.9129954 3.8059133 2.3513888 2.6801058 4.0082923 3.0772108 2.5278869 1.8340397 1.8340397 1.5568601 1.5237784 2.0646478 1.9944934 4.3159301 1.8988620 1.5936549 1.5568601 1.9931143 1.7390550 1.5422308 1.7305050 2.1724612 1.7631030 1.2379162 1.2379162 1.5563399 1.5563399 1.5353235 1.8845532 1.8845532 2.6304934 2.6304934 0.2514007 0.2514007 3.1458500 0.9425072 2.1792813 2.9222561 2.2094640 2.2094640 2.7004146 2.7004146 2.1742867 1.5353235 1.7950855 2.1742867 2.1212928 2.1903959 2.2886818 2.2886818 1.4629083 2.6246091 1.9486313 1.6183254 0.2711287 2.4911156 2.7475822 2.4748036 2.4505162 2.4671685 
A_bruennichi_old_annotated_NK2.2-A/1-60   2.7861716 2.8943987 3.2122065 2.1745893 1.8969668 2.0979328 2.0598583 2.0169144 2.3506741 2.5439353 2.1885828 2.1219765 2.2296075 2.0855340 2.0855340 2.3047249 2.4104571 2.2789235 2.3193315 2.2170976 2.2170976 2.0449395 2.0449395 2.0467213 2.2419228 2.2419228 2.1259189 2.1259189 2.3082344 2.3220338 2.3082344 2.2135504 2.2135504 2.6297780 2.0402660 2.2748095 2.1885828 2.2284282 2.2284282 2.2918645 2.2753519 2.2519288 2.2359711 2.2359711 2.1897936 2.9916822 2.2053875 2.4870667 2.3945851 2.4831651 2.5609740 2.9157973 2.2898906 2.1729367 3.0028515 3.0028515 2.4410995 2.4410995 2.1162242 3.3372823 2.3308138 2.4838869 2.4790977 2.4417161 2.4417161 2.0398588 2.0398588 1.9401973 2.2459277 2.0586633 2.0439157 2.2284823 2.2284823 1.9401973 0.7186964 0.2528487 0.2528487 0.3084212 0.2777853 0.2619684 0.2269408 0.2591222 0.3084212 0.2777853 0.3583458 0.2619684 0.0000010 0.0576553 0.0000000 0.0576553 0.0545602 0.0970126 0.0558438 0.0000010 0.0000010 0.0000010 0.0364379 0.0185398 0.0372603 0.0558328 0.1621144 0.0574978 0.0178426 0.0943070 0.0180571 0.0943070 0.0357276 0.0753835 0.7539797 0.7539797 0.7083311 0.7357177 0.7020703 0.7344553 0.7186146 0.8481182 1.7475359 0.6629179 0.7083311 0.7357177 0.7317277 0.8070300 0.7040244 0.7386757 0.3258020 0.6905250 0.3258020 0.6905250 0.3080487 0.3080487 0.3562434 0.8477531 0.6567910 0.3351404 0.4799483 0.5912350 0.4423304 0.6147891 0.3235616 0.3003423 0.3110987 0.6590307 0.3994081 0.6556674 1.2396573 1.3683057 1.2396573 1.3683057 1.1927394 1.3199230 1.2757292 1.3745263 1.3763406 1.3996319 1.3115379 1.4805053 1.2706175 1.3400290 1.3400290 1.3838263 1.4238861 1.3544884 1.2870136 1.3838263 1.4238861 1.2706175 2.1151484 2.1151484 2.0683310 2.0524526 2.2331606 2.1010575 2.4129679 2.0683310 2.0241264 2.1906103 2.0959113 2.0061908 2.0524526 1.8008041 1.8627019 1.8008041 1.8627019 1.8663272 2.0804214 2.0160238 2.0160238 1.6910843 1.7712735 1.7630580 1.8514589 2.1060185 1.8670560 1.8819510 1.8551901 2.0503588 2.0278715 1.7821086 1.8819510 1.7919535 1.7669346 1.7919535 1.8663272 2.0804214 2.0278715 2.4655995 2.4655995 2.3836500 2.3836500 2.1532287 2.4028316 2.4907733 2.6443982 2.6631947 2.4053127 2.3814920 2.3814920 2.2647866 1.8053402 1.7814157 2.2760096 2.5644896 2.2274829 2.3794532 2.3780522 2.0725174 2.4598117 2.5461044 2.4598117 2.2276942 2.2764333 1.6472308 2.2606082 3.5849355 1.5151720 1.6058981 1.5151720 1.6058981 1.5101781 1.8719848 2.0382721 1.7234195 1.7156946 1.4198678 1.5101781 1.4863378 1.4198678 1.7022064 1.8719848 2.0041651 1.5393458 1.6630828 1.7401855 1.7401855 1.5692618 1.6186515 1.7826148 1.7270425 1.7270425 1.7704436 1.7819336 1.5696504 1.8214340 1.5692618 1.5975120 1.7826148 1.8435390 1.6020098 1.5975120 1.7493759 1.5934515 1.5840887 1.5685969 1.8209867 1.4444984 1.6072640 1.5934515 1.6876987 1.5685969 1.9026123 1.5638766 2.1241412 1.5203540 1.4680941 1.4680941 1.8209867 1.5638766 1.5510043 1.5510043 1.5615943 1.4535540 1.5794893 1.7734215 1.5794893 1.6749164 1.5948351 1.6187205 1.8990810 1.6294765 1.9409842 1.6294765 1.5841630 1.5841630 1.5508490 1.5730811 1.6361047 1.5948351 1.5951201 1.5838984 1.5688348 1.5838984 1.5951201 2.4688386 2.7973781 2.7830843 3.7622163 2.2620358 2.4688386 3.9866560 3.0460903 2.3292565 1.9033773 1.9033773 1.5946261 1.5139786 2.1870024 2.0682361 4.3441048 1.9743091 1.7450388 1.5946261 2.0802324 1.9052759 1.5520678 1.8079691 2.2334142 1.8387575 1.3526737 1.3526737 1.5825983 1.5825983 1.5542126 1.9911732 1.9911732 2.8624648 2.8624648 0.2562597 0.2562597 3.0304815 0.9007871 2.2094574 2.8218071 2.4541621 2.4541621 2.7108299 2.7108299 2.2527677 1.5542126 1.9508505 2.2527677 2.1967052 2.2688349 2.3703288 2.3703288 1.5855982 2.5425926 2.1010575 1.8392341 0.2794987 2.5774265 2.9744865 2.6534120 2.6241325 2.4698179 
A_bruennichi_old_annotated_NK2.2-B/1-60   2.9089848 2.9952067 3.3251223 2.0786622 1.8709665 2.0663349 2.0295735 1.9878191 2.2756757 2.4645350 2.1130752 2.0491360 2.1520133 2.0132907 2.0132907 2.2254340 2.3272787 2.1988253 2.2394024 2.1405162 2.1405162 1.9999842 1.9999842 2.0008560 2.0951151 2.0951151 2.1140225 2.1140225 2.1388332 2.1517763 2.1388332 2.1371879 2.1371879 2.5387518 2.0280539 2.1227466 2.1130752 2.1513473 2.1513473 2.2127937 2.1997261 2.0841354 2.3931487 2.3931487 2.1131615 2.9224526 2.1403730 2.3106041 2.3214991 2.4068839 2.4856385 2.8287714 2.2527331 2.0980124 2.8958655 2.8958655 2.4428292 2.4428292 2.0821123 3.2405729 2.3325287 2.4913658 2.4866024 2.4434496 2.4434496 1.8988193 1.8988193 1.8055413 2.0911098 1.9258508 1.9032257 2.0742227 2.0742227 1.8055413 0.7319111 0.2208907 0.2208907 0.2992635 0.2448480 0.2289603 0.1961685 0.2585158 0.2992635 0.2448480 0.2522297 0.2289603 0.0576553 0.0000010 0.0576553 0.0000000 0.0981332 0.1682552 0.0781591 0.0546652 0.0415064 0.0415064 0.0765307 0.0368645 0.0781782 0.1211278 0.1572630 0.0568825 0.0776127 0.0961839 0.0786544 0.0961839 0.0967960 0.1429164 0.7882581 0.7882581 0.7403699 0.7694892 0.8106334 0.7543239 0.8247859 0.8777141 1.8401885 0.7644397 0.7403699 0.7694892 0.7516323 0.8441934 0.7355097 0.7718326 0.3311238 0.7008467 0.3311238 0.7008467 0.2732448 0.2732448 0.3457639 0.8242883 0.6550580 0.3406690 0.4760024 0.5930924 0.3766629 0.6548490 0.3288371 0.3054740 0.3016603 0.6920749 0.4287426 0.6885259 1.2262125 1.2510276 1.2262125 1.2510276 1.0887538 1.3044820 1.2614138 1.2572644 1.3594562 1.2811558 1.1986140 1.3612663 1.1611263 1.2253532 1.2253532 1.2663149 1.3080867 1.2384410 1.1651728 1.2663149 1.3080867 1.1611263 2.1005519 2.1005519 2.0541749 2.0220390 2.2175810 1.9486313 2.3964710 2.0541749 2.0103897 2.1628211 1.9436852 1.8607277 2.0220390 1.5833755 1.6370344 1.5833755 1.6370344 1.6411911 1.8270095 1.7705202 1.7705202 1.4873784 1.5562288 1.5466252 1.6270088 1.8924095 1.6416539 1.7428694 1.6309960 1.8006505 1.7813748 1.5661738 1.7428694 1.5750416 1.5530119 1.5750416 1.6411911 1.8270095 1.7813748 2.3944565 2.3944565 2.3392009 2.3392009 2.1059867 2.3259922 2.4534600 2.6337931 2.7572463 2.3486397 2.3463538 2.3463538 2.2129432 1.8405946 1.8165705 2.2226639 2.5055634 2.1765460 2.3237962 2.3215915 2.0076628 2.3888987 2.5070656 2.3888987 2.0661184 2.2256581 1.6315714 2.2379902 3.4524234 1.4854761 1.4975685 1.4854761 1.4975685 1.4030328 1.7474941 1.9488432 1.6072141 1.6327663 1.3922841 1.4030328 1.3801227 1.3922841 1.5881240 1.7474941 1.8694867 1.4919769 1.6086521 1.6799395 1.6799395 1.5144867 1.5395091 1.7216918 1.6672521 1.6672521 1.7564052 1.7264108 1.5150442 1.7584028 1.5144867 1.5187919 1.7216918 1.9115512 1.5463331 1.5187919 1.7517386 1.5965565 1.5876063 1.5717822 1.8148108 1.4193474 1.6173162 1.5965565 1.6903899 1.5717822 1.9037841 1.5670828 2.1231562 1.4944139 1.4428119 1.4428119 1.8148108 1.5670828 1.5110414 1.5110414 1.5648048 1.4568874 1.5826471 1.8415948 1.5826471 1.6414427 1.5979191 1.6217316 1.9002796 1.6468990 1.9418054 1.6468990 1.5872829 1.5872829 1.5540805 1.5762439 1.6442330 1.5979191 1.5982082 1.5870139 1.5720250 1.5870139 1.5982082 2.6801058 2.7176072 2.9129954 3.8059133 2.3513888 2.6801058 4.0082923 3.0772108 2.5278869 1.8340397 1.8340397 1.5568601 1.5237784 2.0646478 1.9944934 4.3159301 1.8988620 1.5936549 1.5568601 1.9931143 1.7390550 1.5422308 1.7305050 2.1724612 1.7631030 1.2379162 1.2379162 1.5563399 1.5563399 1.5353235 1.8845532 1.8845532 2.6304934 2.6304934 0.2514007 0.2514007 3.1458500 0.9425072 2.1792813 2.9222561 2.2094640 2.2094640 2.7004146 2.7004146 2.1742867 1.5353235 1.7950855 2.1742867 2.1212928 2.1903959 2.2886818 2.2886818 1.4629083 2.6246091 1.9486313 1.6183254 0.2711287 2.4911156 2.7475822 2.4748036 2.4505162 2.4671685 
C_rotundicauda_Vnd_B/1-60                 2.5353037 2.9322422 3.2573300 2.2636870 1.9751618 2.1840372 2.1437650 2.0991144 2.3415180 2.5349611 2.1791515 2.1124613 2.2201707 2.0758572 2.0758572 2.2955327 2.4014175 2.2694848 2.2519346 2.2077091 2.2077091 2.0352787 2.0352787 2.0368726 2.2326642 2.2326642 2.1163624 2.1163624 2.2992046 2.3224830 2.2992046 2.2041672 2.2041672 2.6318191 1.9792661 2.2654068 2.1791515 2.2190481 2.2190481 2.2826241 2.2661858 2.1868435 2.1916083 2.1916083 2.1802778 2.9756622 2.2051839 2.4781560 2.3854903 2.4742085 2.5522120 2.9075158 2.2805744 2.1634812 2.9914160 2.9914160 2.4028638 2.4028638 2.1065774 3.1593711 2.2456468 2.4453579 2.4405417 2.4033912 2.4033912 2.0076372 2.0076372 1.9079642 2.2133091 2.0264437 2.0118323 2.1957847 2.1957847 1.9079642 0.7730938 0.3272398 0.3272398 0.3598032 0.3015439 0.2861118 0.3003187 0.3549209 0.3598032 0.3015439 0.4245420 0.2861118 0.0545602 0.0981332 0.0545602 0.0981332 0.0000000 0.1171379 0.1146739 0.0250884 0.0617866 0.0617866 0.0936461 0.0762303 0.0562823 0.0749341 0.2111039 0.0979306 0.0734836 0.1348381 0.0744189 0.1348381 0.0179555 0.0948170 0.7913800 0.7913800 0.7443214 0.7729594 0.7689079 0.7585837 0.7838150 0.8895693 1.8047138 0.7060579 0.7443214 0.7729594 0.7754981 0.8465097 0.7395109 0.7751887 0.3499941 0.6434667 0.3499941 0.6434667 0.3856819 0.3856819 0.3808906 0.8620370 0.6761067 0.4145963 0.5200429 0.5646774 0.5005538 0.6373019 0.3800320 0.3764494 0.3159078 0.7192650 0.4521519 0.6967492 1.3945271 1.4738523 1.3945271 1.4738523 1.2835204 1.4832855 1.4341376 1.4802156 1.5464257 1.5284155 1.4122908 1.5933857 1.3688372 1.4436271 1.4436271 1.4897288 1.5323902 1.4594990 1.3973484 1.4897288 1.5323902 1.3688372 2.2471248 2.2471248 2.1964478 2.2360748 2.3751640 2.1747609 2.5685059 2.1964478 2.1489418 2.3274304 2.1694230 2.0748393 2.2360748 1.8280962 1.8920988 1.8280962 1.8920988 1.8957148 2.1175261 2.0508238 2.0508238 1.7148850 1.7977703 1.7895844 1.8805136 2.1595535 1.8965116 1.9120595 1.8842762 2.0863435 2.0630128 1.8088884 1.9120595 1.8190551 1.7932481 1.8190551 1.8957148 2.1175261 2.0630128 2.5575777 2.5575777 2.4768034 2.4768034 2.2387001 2.4910050 2.3778150 2.7752126 2.7915794 2.4932668 2.4699431 2.4699431 2.3172010 1.7811118 1.7294031 2.3597274 2.6687345 2.3080083 2.2425031 2.4658876 1.9484326 2.5515702 2.4292743 2.5515702 2.2870298 2.3671292 1.6276494 2.2144579 3.6692951 1.3921836 1.4767291 1.3921836 1.4767291 1.3834587 1.7193984 1.8659894 1.5833062 1.6195454 1.2994344 1.3834587 1.3609212 1.2994344 1.5649363 1.7193984 1.8365047 1.4148748 1.5417290 1.7897738 1.7897738 1.6116674 1.6631024 1.8333883 1.7760760 1.7760760 1.9098543 1.8622607 1.6118869 1.8745947 1.6116674 1.6412702 1.8333883 1.9501155 1.7501280 1.6412702 1.8483101 1.6799823 1.6809268 1.6535494 1.7963856 1.5210549 1.6735087 1.6799823 1.7806602 1.6535494 2.0122586 1.6487209 2.1602257 1.6033300 1.5463330 1.5463330 1.7963856 1.6487209 1.6137373 1.6137373 1.6462230 1.5306363 1.6652813 1.6914600 1.6652813 1.7655965 1.6810051 1.7069232 1.8113718 1.7183825 1.8518271 1.7183825 1.6696478 1.6696478 1.6346413 1.6580706 1.7278457 1.6810051 1.6814451 1.6692281 1.6539450 1.6692281 1.6814451 2.2306807 2.4706360 2.6051322 3.1747740 2.0008370 2.2306807 3.9692483 2.7632449 2.1060400 1.8397394 1.8397394 1.5470167 1.3035766 2.1102596 1.9296894 3.8068650 1.9096254 1.6846677 1.5470167 1.8496987 1.8412366 1.4809927 1.7391770 2.2421999 1.7763270 1.4556456 1.4556456 1.5082426 1.5082426 1.6176973 1.9001359 1.9001359 2.9453330 2.9453330 0.3318069 0.3318069 2.9724842 0.8955995 2.2899703 2.8589167 2.4759165 2.4759165 2.6349135 2.6349135 2.2382363 1.6176973 1.8809996 2.2382363 2.1873385 2.2595336 2.4682202 2.4682202 1.5376229 2.5021338 2.1747609 1.8676336 0.3036896 2.6926536 2.8897844 2.5780874 2.5518249 2.4665665 
C_rotundicauda_Vnd_C/1-60                 2.6117179 3.0428826 3.3611057 2.5480501 2.2141605 2.4527946 2.4047810 2.3535952 2.3216865 2.6360643 2.4232297 2.3463133 2.3178588 2.4505150 2.4505150 2.4145255 2.5279370 2.5204962 2.3776214 2.4560556 2.4560556 2.2585152 2.2585152 2.1702243 2.4822010 2.4822010 2.3519678 2.3519678 2.5093110 2.5351168 2.5093110 2.4517048 2.4517048 2.9406031 2.1107785 2.4152117 2.4232297 2.4589541 2.4589541 2.5292697 2.5087060 2.4196256 2.3887261 2.3887261 2.2763962 3.2502389 2.4363803 2.6211588 2.6483980 2.7013505 2.6675229 3.0419107 2.4146696 2.3951598 3.2813225 3.2813225 2.5925796 2.5925796 2.3427108 3.5989752 2.3869812 2.6358514 2.6332891 2.5935628 2.5935628 2.3169083 2.3169083 2.2029116 2.3881779 2.3383746 2.3203326 2.3701131 2.3701131 2.2029116 0.7548654 0.3322562 0.3322562 0.3653486 0.3061678 0.3257553 0.3049217 0.3281620 0.3653486 0.3061678 0.4668485 0.3257553 0.0970126 0.1682552 0.0970126 0.1682552 0.1171379 0.0000000 0.1383316 0.0792182 0.0873962 0.0873962 0.1172829 0.1220719 0.1002238 0.0365918 0.2387104 0.1438710 0.1176212 0.2064849 0.0961929 0.2064849 0.0958039 0.0179585 0.8476932 0.8476932 0.7978006 0.8287309 0.8026226 0.8533295 0.8103241 0.8549049 1.4833094 0.7286582 0.7978006 0.8287309 0.8306999 0.9066647 0.7921658 0.8298746 0.3955237 0.7793316 0.3955237 0.7793316 0.4344292 0.4344292 0.4287935 0.9097461 0.7995446 0.4331938 0.4709564 0.6173682 0.5365089 0.7658926 0.4279602 0.4239053 0.4074013 0.8150389 0.4745074 0.7912862 1.3958948 1.4832106 1.3958948 1.4832106 1.4808474 1.4744767 1.4396820 1.4191634 1.5450096 1.5494625 1.4224906 1.6195713 1.4897697 1.4534440 1.4534440 1.5170830 1.5590314 1.4691109 1.5330928 1.5170830 1.5590314 1.4897697 2.1153787 2.1153787 2.0685737 2.3636901 2.2967940 2.1100202 2.4131518 2.0685737 2.0243835 2.1908223 2.1048644 2.0148111 2.3636901 1.8062647 1.9057038 1.8062647 1.9057038 1.8740284 2.0958401 2.0291156 2.0291156 1.6928939 1.7757620 1.7541756 1.8939769 2.2114148 1.9101379 1.9259647 1.8625233 2.0646757 2.0413597 1.7869519 1.9259647 1.8316883 1.7712687 1.8316883 1.8740284 2.0958401 2.0413597 2.6269773 2.6269773 2.5383809 2.5383809 2.2944150 2.5580524 2.5125527 3.0769801 3.2006702 2.5601218 2.5373155 2.5373155 2.5269686 1.9311181 1.9300516 2.3493774 2.7347327 2.2517543 2.5247645 2.5122680 1.9888677 2.6208601 2.3680388 2.6208601 2.3231323 2.4256723 1.6237697 2.3485645 4.0171145 1.5949089 1.6906627 1.5949089 1.6906627 1.5986917 1.9634599 2.0373711 1.6962652 1.8437769 1.5032347 1.5986917 1.5737314 1.5032347 1.7933395 1.9634599 2.1149175 1.6203056 1.7777981 1.8612729 1.8612729 1.7841101 1.8320195 1.8887050 1.8195055 1.8195055 1.9656288 1.9429213 1.6797817 1.9475919 1.7841101 1.8168330 1.8887050 1.9718666 1.8208556 1.8168330 2.0608170 1.8681634 1.8003932 1.8308974 1.8976683 1.7035340 1.8751408 1.8681634 1.9806434 1.8308974 2.2051824 1.8259306 2.4029652 1.6741966 1.7322027 1.7322027 1.8976683 1.8259306 1.9157416 1.9157416 1.8308974 1.7434510 1.8520901 1.9863271 1.8520901 2.0114299 1.8684257 1.8899624 1.9032926 1.9110294 1.9451575 1.9110294 1.8478566 1.8478566 1.8099496 1.8354160 1.8402484 1.8684257 1.8691589 1.8471548 1.8315785 1.8471548 1.8691589 2.7377259 3.1202467 2.9237906 3.7671231 2.6888242 2.7377259 4.2267962 3.2682977 2.6536673 2.4248091 2.4248091 1.9491675 1.7406883 2.3513005 2.5708657 4.8024386 2.4930331 2.2178305 1.9491675 2.3562680 2.2587419 1.8047622 2.3034450 2.3003842 2.3405260 1.4651556 1.4651556 1.5750548 1.5750548 1.7090298 2.0655361 2.0655361 2.8946127 2.8946127 0.3369615 0.3369615 2.6200956 0.9821998 2.3517554 3.1542869 2.6685039 2.6685039 2.7334800 2.7334800 2.5394737 1.7090298 2.0837572 2.5394737 2.4560441 2.3821707 2.6570256 2.6570256 1.8502511 2.3399470 2.1100202 1.8459755 0.3468237 2.6575750 3.0265094 2.6308109 2.6774495 2.6200552 
D_melanogaster_vnd/1-60                   2.6844431 2.7521040 3.0751370 2.3873131 2.0557806 2.2740842 2.2312776 2.1845611 2.3096256 2.4999450 2.3332704 2.2604468 2.1857903 2.2222869 2.2222869 2.3081209 2.4148135 2.4342883 2.3228612 2.3643882 2.3643882 2.2802927 2.2802927 2.2425304 2.3899927 2.3899927 2.2654227 2.2654227 2.4601715 2.4750547 2.4601715 2.3603499 2.3603499 2.8144075 2.1350325 2.3798816 2.3332704 2.3768686 2.3768686 2.4454245 2.4276426 2.4011396 2.2934254 2.2934254 2.1467785 3.2444369 2.2886798 2.6673905 2.5673574 2.6637338 2.7381656 2.9512088 2.3950266 2.3161897 3.2084272 3.2084272 2.5182950 2.5182950 2.2992985 3.5836702 2.4033047 2.5766686 2.5634799 2.5191042 2.5191042 1.9412620 1.9412620 1.8465191 2.1363316 1.9685394 1.9455372 2.1194120 2.1194120 1.8465191 0.7356862 0.1968574 0.1968574 0.2742865 0.2206109 0.2042957 0.1724989 0.1971102 0.2742865 0.2206109 0.3535177 0.2042957 0.0558438 0.0781591 0.0558438 0.0781591 0.1146739 0.1383316 0.0000000 0.0527368 0.0412043 0.0412043 0.0958761 0.0780897 0.0757522 0.1174745 0.2000101 0.1208670 0.0752173 0.1583201 0.0362993 0.1583201 0.0938967 0.1152114 0.7462843 0.7462843 0.7003206 0.7278109 0.7269410 0.7133052 0.7105669 0.8316511 1.7854894 0.6544747 0.7003206 0.7278109 0.7104250 0.7995668 0.6960671 0.6650485 0.3970494 0.7697935 0.3970494 0.7697935 0.3354414 0.3354414 0.4111924 0.8619715 0.7302017 0.4088924 0.4572356 0.6057691 0.4696680 0.7124561 0.3942722 0.3701325 0.3664169 0.7332162 0.4132228 0.7296254 1.1644254 1.2775106 1.1644254 1.2775106 1.2160141 1.2528018 1.1992012 1.2837540 1.2951123 1.4422419 1.3379090 1.4035008 1.1857911 1.2512754 1.2512754 1.3140446 1.3490560 1.2646917 1.1925456 1.3140446 1.3490560 1.1857911 2.1940209 2.1940209 2.1455841 2.2697449 2.3314714 2.1790890 2.5016150 2.1455841 2.1000460 2.2575480 2.1738653 2.0811659 2.2697449 1.6077702 1.6360002 1.6077702 1.6360002 1.6671373 1.8585566 1.8004322 1.8004322 1.5092278 1.5800555 1.5705040 1.6258772 1.8681665 1.6406688 1.7428184 1.6567078 1.8314551 1.8115428 1.5902159 1.7428184 1.7072753 1.5766528 1.7072753 1.6671373 1.8585566 1.8115428 2.3407418 2.3407418 2.2753245 2.2753245 2.2128541 2.2745691 2.3991986 2.7205139 2.5608077 2.2967335 2.2939066 2.2939066 2.1648500 1.6315944 1.6096581 2.1732220 2.4232124 2.1290562 2.5309044 2.2698097 2.1427727 2.3353278 2.4509153 2.3353278 1.9170665 2.3388867 1.4937325 2.3599601 3.3714885 1.4682238 1.4801108 1.4682238 1.4801108 1.4033242 1.7304292 1.9348973 1.5952202 1.6362771 1.3924755 1.4033242 1.3802056 1.3924755 1.5705383 1.7304292 1.8249498 1.4747499 1.6119856 1.6403138 1.6403138 1.4794021 1.5033490 1.6862278 1.6279996 1.6279996 1.6819758 1.6856988 1.4800275 1.7166637 1.4794021 1.4830469 1.6862278 1.7367804 1.5104223 1.4830469 1.7106074 1.5583755 1.5157220 1.5339527 1.7805577 1.3059522 1.5721236 1.5583755 1.6507695 1.5339527 1.8608167 1.5292341 2.0775562 1.3724034 1.3273498 1.3273498 1.7805577 1.5292341 1.5463640 1.5463640 1.5270118 1.5458903 1.5445887 1.7342400 1.5445887 1.6031440 1.5599207 1.5831769 1.8575045 1.6081054 1.8987852 1.6081054 1.5494412 1.5494412 1.5165223 1.5384595 1.5421033 1.5599207 1.5601415 1.5492413 1.5341243 1.5492413 1.5601415 2.4563272 2.9758675 2.7267939 3.5066791 2.3215192 2.4563272 3.6980953 3.0483909 2.3174797 1.8721426 1.8721426 1.5989263 1.6887326 2.0324342 2.0419152 3.9418243 1.9387626 1.6250690 1.5989263 2.0362890 1.7747994 1.7209053 1.7688793 2.1230856 1.7992963 1.3797465 1.3797465 1.4287850 1.4287850 1.4058116 2.1165606 2.1165606 2.8761165 2.8761165 0.1993688 0.1993688 2.8717731 0.8970022 2.1315361 2.8405425 2.1173596 2.1173596 2.6014153 2.6014153 2.3951924 1.4058116 1.8911636 2.3951924 2.3412431 2.2241164 2.4335191 2.4335191 1.5508781 2.4295006 2.1790890 1.6435045 0.3330744 2.4613328 2.8253873 2.5277102 2.5198534 2.5622844 
D_plantarius_NK2.2-B/1-42                 2.2535073 2.2088851 2.5273394 1.4169877 1.3768745 1.5012581 1.4706980 1.4267952 1.8817435 2.1029946 1.7115269 1.6433872 1.7515661 1.7069514 1.7069514 1.8427593 1.9605051 1.8000310 1.8578600 1.7424048 1.7424048 1.5599094 1.5599094 1.5497916 1.7752824 1.7752824 1.6429518 1.6429518 1.8570100 1.8731724 1.8570100 1.7391243 1.7391243 2.0305100 1.5294091 1.7989794 1.7115269 1.7252374 1.7252374 1.7966279 1.7830872 1.7549518 1.6519939 1.6519939 1.7078969 2.6110208 1.8457005 2.1088224 2.0153756 2.0153756 2.1905380 2.0928539 1.8201144 1.6947148 2.4625156 2.4625156 1.8868479 1.8868479 1.6279952 2.6159912 1.8372981 1.9359594 1.9304568 1.8868479 1.8868479 1.3492501 1.3492501 1.2529154 1.5321407 1.3661832 1.3336661 1.5321407 1.5321407 1.2529154 0.8062739 0.2328966 0.2328966 0.3133707 0.2688903 0.2872980 0.1958700 0.1738399 0.3133707 0.2688903 0.2113968 0.2872980 0.0000010 0.0546652 0.0000010 0.0546652 0.0250884 0.0792182 0.0527368 0.0000000 0.0000010 0.0000010 0.0254041 0.0264343 0.0532576 0.0518525 0.1342184 0.0268198 0.0250520 0.0507245 0.0254777 0.0507245 0.0250884 0.0792182 0.6614647 0.6614647 0.6001244 0.6350712 0.6355918 0.6338895 0.6614647 0.7252323 0.8970647 0.5995131 0.6001244 0.6350712 0.6297009 0.7326508 0.5960134 0.5987457 0.3176555 0.6563641 0.3176555 0.6563641 0.2931528 0.2931528 0.3592529 0.9618834 0.5528001 0.2830691 0.4799483 0.4986401 0.3650653 0.5739467 0.3146780 0.2830691 0.3037402 0.6283943 0.4627076 0.6238784 1.1940755 1.3367354 1.1940755 1.3367354 1.2484902 1.3102566 1.2461994 1.3458633 1.1940755 1.2520513 1.3367354 1.4173777 1.1966378 1.2958538 1.2958538 1.3594214 1.4173777 1.3165202 1.1641424 1.3594214 1.4173777 1.1966378 1.9050653 1.9050653 1.9050653 1.5945344 1.9733527 1.9119492 1.9398304 1.9050653 1.7915763 2.0028258 1.9050653 1.7915763 1.5945344 1.8075019 1.8020963 1.8075019 1.8020963 1.8075019 2.1531939 2.0582696 2.0582696 1.6520708 1.7651425 1.7532473 1.7864216 2.1808787 1.8084073 1.8287196 1.7918828 2.0686785 2.0754806 1.7806695 1.8287196 1.8020963 1.7589594 1.8020963 1.8075019 2.1531939 2.0754806 1.7049356 1.7049356 1.6640413 1.6640413 1.5486843 1.7056141 1.7469938 1.8383687 1.5809787 1.6595815 1.6301499 1.6301499 1.5790408 1.5070350 1.5006993 1.4813536 1.8791215 1.7103044 1.9198253 1.6250123 1.5922049 1.7049356 1.7901006 1.7049356 1.5493946 1.6704641 1.6472308 2.2606082 2.8699271 1.4294848 1.5548337 1.4294848 1.5548337 1.4183145 1.9341894 2.1328105 1.7193860 1.5731013 1.2936891 1.4183145 1.3848103 1.2936891 1.5548337 1.9341894 2.0799511 1.4628690 1.4616339 1.9624517 1.9624517 1.7227350 1.7681765 2.0268856 1.9414339 1.9414339 2.0086220 2.0653583 1.7964211 2.0954991 1.7227350 1.7681765 2.0268856 2.2466466 1.7418246 1.7681765 1.4681082 1.2932218 1.2048467 1.2881243 1.5143391 1.0619287 1.3206662 1.2932218 1.2932218 1.2881243 1.4899155 1.2817396 1.9004863 1.2279928 1.1078037 1.1078037 1.5143391 1.2817396 1.0846959 1.0846959 1.2791013 1.2259573 1.2996519 1.3907399 1.2996519 1.3224639 1.2996519 1.3461079 1.4680084 1.2598507 1.5164602 1.2598507 1.2875753 1.2875753 1.2678846 1.2734683 1.3566221 1.2996519 1.2991419 1.2881243 1.2875753 1.2881243 1.2991419 1.9589494 2.2682259 2.0852855 3.6401199 1.9161076 1.9589494 3.0338388 2.2390696 1.9589494 1.4142344 1.4142344 1.2988005 1.1232790 1.5840918 1.5058370 2.8203295 1.4771879 1.2462783 1.2988005 1.8293645 1.4126648 1.3909880 1.3439761 1.8327563 1.3439761 1.3978555 1.3978555 1.2992904 1.2992904 1.2397933 1.7999499 1.7999499 3.0961746 3.0961746 0.2374430 0.2374430 2.3320298 0.7192760 1.6173032 2.3093411 2.1653980 2.1653980 2.7127005 2.7127005 1.7606381 1.2397933 1.7458169 1.7606381 1.7226690 1.7992677 1.7787279 1.7787279 1.4413445 2.3575904 1.9119492 1.8628934 0.2898114 2.5391513 3.1365109 2.9138375 2.8280483 3.0109593 
H_graminicola_NK2.2-A-1/1-53              2.4191526 2.5839739 2.8303896 1.9930311 1.6401455 1.8393353 1.8041239 1.7614930 2.2417254 2.4465680 2.1127292 2.0032334 2.1127292 2.0008766 2.0008766 2.0957963 2.2032599 2.2097486 2.1102836 2.1436359 2.1436359 1.9040681 1.9040681 1.9040681 2.1127292 2.1127292 2.1127292 2.1127292 2.1844707 2.1993477 2.1844707 2.1398797 2.1398797 2.5995492 2.1102836 2.1403632 2.1127292 2.1558609 2.1558609 2.2253407 2.2080999 2.1222356 2.1643346 2.1643346 2.0684303 2.9916822 2.0190790 2.3742234 2.3379551 2.4359234 2.5018656 2.8982817 2.0336749 2.0957963 3.0028515 3.0028515 2.2007405 2.2007405 2.0336749 3.3372823 2.0900905 2.2392374 2.2393833 2.2007882 2.2007882 1.7056383 1.7056383 1.6123646 1.8981279 1.7231884 1.7111035 1.8802251 1.8802251 1.6123646 0.6218358 0.1833588 0.1833588 0.2381922 0.2083576 0.1908378 0.1578740 0.2591222 0.2381922 0.2083576 0.3468294 0.1908378 0.0000010 0.0415064 0.0000010 0.0415064 0.0617866 0.0873962 0.0412043 0.0000010 0.0000000 0.0000010 0.0201511 0.0000010 0.0423270 0.0634269 0.1890806 0.0409073 0.0000010 0.0630985 0.0000010 0.0630985 0.0403591 0.0634269 0.7621051 0.7621051 0.7105168 0.7414999 0.6714733 0.7440690 0.7221641 0.8701166 1.7604141 0.6594883 0.7105168 0.7414999 0.7369685 0.8226504 0.7096369 0.7487113 0.3000348 0.6953341 0.3000348 0.6953341 0.2802699 0.2802699 0.3328340 0.8182765 0.6892034 0.3094024 0.4280106 0.5725904 0.3954335 0.6533437 0.2977770 0.2725039 0.2831287 0.6597822 0.3453255 0.6560129 1.0322071 1.1294144 1.0322071 1.1294144 0.9722996 1.0701822 1.0664599 1.1361520 1.1596348 1.1458730 1.0784630 1.2212538 1.0394885 1.1026483 1.1026483 1.1294144 1.1680613 1.1152522 1.0302816 1.1294144 1.1680613 1.0394885 1.7129024 1.7129024 1.6705067 1.9817988 1.7662187 1.6981739 1.9863744 1.6705067 1.6302855 1.7858705 1.6981739 1.6171759 1.9817988 1.4421891 1.4833730 1.4421891 1.4833730 1.5021832 1.6626054 1.6027728 1.6027728 1.3439286 1.4131449 1.4011764 1.5021832 2.1060185 1.4889780 1.4997723 1.4913559 1.6350741 1.6143125 1.4236953 1.4997723 1.4202304 1.4037891 1.4202304 1.5021832 1.6626054 1.6143125 2.1039199 2.1039199 2.0289866 2.0289866 1.8052296 2.0497883 2.1081928 2.6443982 2.6631947 2.0533028 2.0238551 2.0238551 1.9224017 1.5763218 1.5515797 1.9718488 2.1970240 1.8848858 1.9722963 2.0231072 1.6875259 2.0984054 2.1576848 2.0984054 1.8636761 1.9216763 1.2365971 1.5222867 2.9596083 1.2041028 1.2887187 1.2041028 1.2887187 1.2887187 1.2887187 1.4855570 1.2887187 1.3940630 1.2041028 1.2887187 1.2656463 1.2041028 1.3753808 1.2887187 1.4498210 1.2270894 1.3429886 1.4895776 1.4895776 1.3266481 1.3728240 1.4895776 1.4773725 1.4773725 1.5022891 1.5305343 1.3272895 1.5675274 1.3266481 1.3513688 1.4895776 1.5870258 1.3582062 1.3513688 1.5815666 1.4239590 1.4533494 1.3983648 1.6550866 1.3167887 1.4393000 1.4239590 1.5205779 1.3983648 1.7416998 1.3930407 1.9736085 1.3930407 1.3411286 1.3411286 1.6550866 1.3930407 1.4526146 1.4526146 1.3907458 1.2814860 1.4091355 1.6069697 1.4091355 1.5111366 1.4264465 1.4499737 1.7387694 1.4611777 1.7084010 1.4611777 1.4155158 1.4155158 1.3801739 1.4035332 1.3983648 1.4264465 1.4263826 1.4156074 1.3982265 1.4156074 1.4263826 2.0586822 2.6943285 2.5132043 3.7622163 2.1715636 2.0586822 3.5072754 2.9200844 1.9297944 1.6135045 1.6135045 1.3436297 1.2356653 2.0274956 1.7944565 4.3441048 1.6837467 1.4606657 1.3436297 1.7836290 1.6135632 1.2879552 1.5194000 1.9243461 1.5504991 1.1180744 1.1180744 1.4580387 1.4580387 1.4309106 1.6969615 1.6969615 2.4788492 2.4788492 0.1833588 0.1833588 2.9288182 0.8534003 1.8639837 2.5050169 2.2101771 2.2101771 2.5958069 2.5958069 1.9402907 1.4309106 1.8130334 1.9402907 2.1128977 2.1128977 1.9630208 1.9630208 1.4334526 2.2292875 1.6981739 1.4506886 0.2495331 2.4493846 2.6179011 2.3904444 2.3023896 2.3032994 
H_graminicola_NK2.2-A-2/1-53              2.4191526 2.5839739 2.8303896 1.9930311 1.6401455 1.8393353 1.8041239 1.7614930 2.2417254 2.4465680 2.1127292 2.0032334 2.1127292 2.0008766 2.0008766 2.0957963 2.2032599 2.2097486 2.1102836 2.1436359 2.1436359 1.9040681 1.9040681 1.9040681 2.1127292 2.1127292 2.1127292 2.1127292 2.1844707 2.1993477 2.1844707 2.1398797 2.1398797 2.5995492 2.1102836 2.1403632 2.1127292 2.1558609 2.1558609 2.2253407 2.2080999 2.1222356 2.1643346 2.1643346 2.0684303 2.9916822 2.0190790 2.3742234 2.3379551 2.4359234 2.5018656 2.8982817 2.0336749 2.0957963 3.0028515 3.0028515 2.2007405 2.2007405 2.0336749 3.3372823 2.0900905 2.2392374 2.2393833 2.2007882 2.2007882 1.7056383 1.7056383 1.6123646 1.8981279 1.7231884 1.7111035 1.8802251 1.8802251 1.6123646 0.6218358 0.1833588 0.1833588 0.2381922 0.2083576 0.1908378 0.1578740 0.2591222 0.2381922 0.2083576 0.3468294 0.1908378 0.0000010 0.0415064 0.0000010 0.0415064 0.0617866 0.0873962 0.0412043 0.0000010 0.0000010 0.0000000 0.0201511 0.0000010 0.0423270 0.0634269 0.1890806 0.0409073 0.0000010 0.0630985 0.0000010 0.0630985 0.0403591 0.0634269 0.7621051 0.7621051 0.7105168 0.7414999 0.6714733 0.7440690 0.7221641 0.8701166 1.7604141 0.6594883 0.7105168 0.7414999 0.7369685 0.8226504 0.7096369 0.7487113 0.3000348 0.6953341 0.3000348 0.6953341 0.2802699 0.2802699 0.3328340 0.8182765 0.6892034 0.3094024 0.4280106 0.5725904 0.3954335 0.6533437 0.2977770 0.2725039 0.2831287 0.6597822 0.3453255 0.6560129 1.0322071 1.1294144 1.0322071 1.1294144 0.9722996 1.0701822 1.0664599 1.1361520 1.1596348 1.1458730 1.0784630 1.2212538 1.0394885 1.1026483 1.1026483 1.1294144 1.1680613 1.1152522 1.0302816 1.1294144 1.1680613 1.0394885 1.7129024 1.7129024 1.6705067 1.9817988 1.7662187 1.6981739 1.9863744 1.6705067 1.6302855 1.7858705 1.6981739 1.6171759 1.9817988 1.4421891 1.4833730 1.4421891 1.4833730 1.5021832 1.6626054 1.6027728 1.6027728 1.3439286 1.4131449 1.4011764 1.5021832 2.1060185 1.4889780 1.4997723 1.4913559 1.6350741 1.6143125 1.4236953 1.4997723 1.4202304 1.4037891 1.4202304 1.5021832 1.6626054 1.6143125 2.1039199 2.1039199 2.0289866 2.0289866 1.8052296 2.0497883 2.1081928 2.6443982 2.6631947 2.0533028 2.0238551 2.0238551 1.9224017 1.5763218 1.5515797 1.9718488 2.1970240 1.8848858 1.9722963 2.0231072 1.6875259 2.0984054 2.1576848 2.0984054 1.8636761 1.9216763 1.2365971 1.5222867 2.9596083 1.2041028 1.2887187 1.2041028 1.2887187 1.2887187 1.2887187 1.4855570 1.2887187 1.3940630 1.2041028 1.2887187 1.2656463 1.2041028 1.3753808 1.2887187 1.4498210 1.2270894 1.3429886 1.4895776 1.4895776 1.3266481 1.3728240 1.4895776 1.4773725 1.4773725 1.5022891 1.5305343 1.3272895 1.5675274 1.3266481 1.3513688 1.4895776 1.5870258 1.3582062 1.3513688 1.5815666 1.4239590 1.4533494 1.3983648 1.6550866 1.3167887 1.4393000 1.4239590 1.5205779 1.3983648 1.7416998 1.3930407 1.9736085 1.3930407 1.3411286 1.3411286 1.6550866 1.3930407 1.4526146 1.4526146 1.3907458 1.2814860 1.4091355 1.6069697 1.4091355 1.5111366 1.4264465 1.4499737 1.7387694 1.4611777 1.7084010 1.4611777 1.4155158 1.4155158 1.3801739 1.4035332 1.3983648 1.4264465 1.4263826 1.4156074 1.3982265 1.4156074 1.4263826 2.0586822 2.6943285 2.5132043 3.7622163 2.1715636 2.0586822 3.5072754 2.9200844 1.9297944 1.6135045 1.6135045 1.3436297 1.2356653 2.0274956 1.7944565 4.3441048 1.6837467 1.4606657 1.3436297 1.7836290 1.6135632 1.2879552 1.5194000 1.9243461 1.5504991 1.1180744 1.1180744 1.4580387 1.4580387 1.4309106 1.6969615 1.6969615 2.4788492 2.4788492 0.1833588 0.1833588 2.9288182 0.8534003 1.8639837 2.5050169 2.2101771 2.2101771 2.5958069 2.5958069 1.9402907 1.4309106 1.8130334 1.9402907 2.1128977 2.1128977 1.9630208 1.9630208 1.4334526 2.2292875 1.6981739 1.4506886 0.2495331 2.4493846 2.6179011 2.3904444 2.3023896 2.3032994 
H_graminicola_NK2.2-B/1-60                2.7708695 2.8786134 3.1945402 2.1996945 1.9194971 2.1223428 2.0837167 2.0403707 2.3417733 2.4460514 2.1077452 2.0444175 2.1462808 2.2029056 2.2029056 2.2191103 2.3200119 2.1926045 2.2329417 2.1349312 2.1349312 1.9582315 1.9582315 1.9582613 2.1458440 2.1458440 2.0777940 2.0777940 2.2160890 2.2293129 2.2160890 2.1316401 2.1316401 2.5294117 1.9928493 2.1750404 2.1077452 2.1456560 2.1456560 2.2065650 2.1916558 2.1611187 2.1816018 2.1816018 2.1081932 2.7998037 2.3278667 2.4680150 2.3045101 2.4213933 2.5430661 2.8951748 2.2040431 2.0928222 2.8130572 2.8130572 2.3402031 2.3402031 2.0379490 3.1147970 2.2350680 2.3813130 2.3765562 2.3405732 2.3405732 2.0584909 2.0584909 1.9582810 2.2658966 2.0773982 2.0624918 2.2484113 2.2484113 1.9582810 0.7567062 0.2745745 0.2745745 0.3306358 0.2995915 0.2841686 0.2485016 0.2612458 0.3306358 0.2995915 0.3857605 0.2841686 0.0364379 0.0765307 0.0364379 0.0765307 0.0936461 0.1172829 0.0958761 0.0254041 0.0201511 0.0201511 0.0000000 0.0369188 0.0768613 0.0750265 0.1894726 0.0378731 0.0552342 0.1148660 0.0559336 0.1148660 0.0736084 0.0949344 0.8369602 0.8369602 0.7883053 0.8183714 0.7856502 0.8158551 0.8003903 0.8875180 1.7552972 0.7410116 0.7883053 0.8183714 0.8137922 0.8943842 0.7828975 0.8197014 0.3478934 0.7273491 0.3478934 0.7273491 0.3304306 0.3304306 0.3786885 0.8955264 0.6504829 0.3335571 0.4843247 0.5683858 0.4122020 0.6496499 0.3455125 0.3222980 0.3338566 0.6942438 0.4306914 0.6908478 1.1833007 1.3070810 1.1833007 1.3070810 1.2532865 1.2607433 1.2182323 1.3132904 1.3149533 1.3785432 1.2526942 1.4158746 1.2129345 1.2796979 1.2796979 1.3224683 1.3612548 1.2934488 1.2227211 1.3224683 1.3612548 1.2129345 2.0885155 2.0885155 2.0422414 2.0276011 2.2050611 2.1022809 2.3828971 2.0422414 1.9984780 2.1633612 2.0971351 2.0073947 2.0276011 1.7778075 1.8391030 1.7778075 1.8391030 1.8428003 2.0549093 1.9910350 1.9910350 1.6690984 1.7484077 1.7400118 1.8279352 2.0672207 1.8434910 1.8581338 1.8317089 2.0251104 2.0028394 1.7591985 1.8581338 1.7689565 1.7441495 1.7689565 1.8428003 2.0549093 2.0028394 2.4865500 2.4865500 2.4039421 2.4039421 2.1723442 2.4231336 2.5114851 2.4978311 2.6872692 2.4255578 2.4019324 2.4019324 2.2451053 1.7397473 1.8810214 2.2095499 2.5862453 2.2465598 2.3628636 2.3569257 2.0913563 2.4807328 2.5673125 2.4807328 2.2475855 2.2962985 1.6689647 2.2898578 3.5585366 1.5362507 1.6279105 1.5362507 1.6279105 1.5319452 1.8972638 2.0636923 1.7470391 1.7516498 1.4406118 1.5319452 1.5079005 1.4406118 1.7253989 1.8972638 2.0289757 1.5606505 1.6835980 1.7221062 1.7221062 1.5758288 1.6014832 1.7644310 1.7090665 1.7090665 1.7504252 1.7887328 1.5529188 1.8027042 1.5758288 1.6041364 1.7644310 1.8245126 1.5850083 1.6041364 1.7286445 1.5745062 1.5629241 1.5498543 1.7843917 1.3722053 1.5883000 1.5745062 1.6678788 1.5498543 1.8649634 1.5451285 2.0994501 1.4425798 1.3944435 1.3944435 1.7843917 1.5451285 1.5625380 1.5625380 1.5428767 1.4358585 1.5606220 1.7524969 1.5606220 1.6555492 1.5759783 1.5995547 1.8769977 1.6102227 1.9185973 1.6102227 1.5653968 1.5653968 1.5322567 1.5543562 1.6660882 1.5759783 1.5762294 1.5651665 1.5500570 1.5651665 1.5762294 2.4517928 2.7657008 2.7520680 3.6838430 2.3511361 2.4517928 3.9897816 2.9878958 2.4213462 1.9214328 1.9214328 1.5484709 1.5307574 2.1882160 2.0874936 4.3804454 1.9563003 1.7623569 1.5484709 2.0183349 1.9234444 1.5375777 1.8256762 2.1661243 1.8565161 1.2928014 1.2928014 1.5013238 1.5013238 1.4759420 1.9729101 1.9729101 2.8330227 2.8330227 0.2833227 0.2833227 3.0915240 0.9546216 2.2285863 2.8060818 2.3509404 2.3509404 2.5462650 2.5462650 2.3325547 1.4759420 1.9557087 2.3325547 2.1159142 2.1843556 2.3975434 2.3975434 1.6023016 2.5358628 2.1022809 1.8160220 0.3016955 2.5676980 2.9371953 2.6327529 2.6039409 2.5201020 
L_elegans_NK2.2-B/1-60                    2.8457395 2.9555391 3.2797750 2.0613960 1.7980603 1.9885698 1.9533861 1.9126560 2.3285852 2.5200624 2.1678146 2.1018586 2.2083220 2.0655429 2.0655429 2.2830932 2.3879542 2.2570291 2.2975509 2.1960735 2.1960735 1.9597523 1.9597523 1.9598125 2.1492581 2.1492581 2.1688027 2.1688027 2.1933353 2.2065579 2.1933353 2.1925815 2.1925815 2.6056147 2.0823050 2.1788500 2.1678146 2.2072840 2.2072840 2.2702729 2.2541275 2.1381061 2.2148486 2.2148486 2.1688263 2.9916822 2.1848968 2.3608609 2.3721287 2.4600320 2.5496782 2.9031541 2.2681476 2.1523093 3.0028515 3.0028515 2.4930250 2.4930250 2.0959027 3.3372823 2.3805412 2.5364890 2.5317090 2.4937646 2.4937646 1.9333086 1.9333086 1.8390171 2.1278302 1.9511212 1.9376027 2.1109026 2.1109026 1.8390171 0.7139297 0.2211703 0.2211703 0.2744032 0.2452425 0.2292841 0.1963438 0.2591222 0.2744032 0.2452425 0.3149922 0.2292841 0.0185398 0.0368645 0.0185398 0.0368645 0.0762303 0.1220719 0.0780897 0.0264343 0.0000010 0.0000010 0.0369188 0.0000000 0.0587037 0.0780926 0.1935266 0.0562774 0.0374698 0.0951973 0.0379474 0.0951973 0.0561778 0.0987811 0.8126965 0.8126965 0.7650908 0.7942816 0.7613966 0.7922150 0.7766112 0.9125217 1.7749470 0.7184315 0.7650908 0.7942816 0.7899190 0.8686300 0.7600165 0.7960826 0.2915819 0.7081334 0.2915819 0.7081334 0.2738042 0.2738042 0.3207268 0.8551622 0.6628487 0.2996867 0.4878660 0.5969060 0.4041810 0.6308939 0.2896154 0.2669828 0.2762620 0.6756281 0.4037673 0.6722243 1.1736823 1.2949407 1.1736823 1.2949407 1.1303544 1.2495530 1.2079146 1.3010792 1.3026888 1.3250866 1.2416713 1.4019234 1.2026549 1.2680534 1.2680534 1.3101242 1.3482351 1.2815025 1.2111552 1.3101242 1.3482351 1.2026549 2.0030776 2.0030776 1.9589340 1.9480072 2.1141780 1.9904127 2.2852670 1.9589340 1.9170418 2.0754562 1.9854184 1.9007142 1.9480072 1.7093591 1.7674940 1.7093591 1.7674940 1.7713295 1.9728638 1.9119300 1.9119300 1.6060682 1.6810048 1.6722681 1.7568012 2.1060185 1.7719072 1.7854546 1.7606236 1.9444668 1.9233488 1.6914160 1.7854546 1.7007275 1.6771051 1.7007275 1.7713295 1.9728638 1.9233488 2.3379745 2.3379745 2.2612703 2.2612703 2.0415211 2.2801486 2.3643557 2.6443982 2.6631947 2.2829135 2.2582549 2.2582549 2.1506420 1.7875980 1.7638354 2.1586952 2.4308357 2.1146789 2.2593013 2.2557031 1.9640672 2.3324663 2.4159360 2.3324663 2.1103188 2.1581727 1.6192309 2.2219731 3.3942353 1.4347138 1.5209022 1.4347138 1.5209022 1.4272828 1.7712940 1.9251038 1.6309058 1.6260710 1.3418224 1.4272828 1.4044729 1.3418224 1.6115994 1.7712940 1.8939581 1.4577655 1.5755591 1.7331557 1.7331557 1.5632195 1.6123283 1.7754203 1.7200913 1.7200913 1.8111252 1.7746831 1.5636289 1.8139117 1.5632195 1.5912829 1.7754203 1.8358353 1.5957966 1.5912829 1.7984001 1.6392466 1.6353218 1.6140566 1.8713860 1.4595893 1.6530306 1.6392466 1.7349650 1.6140566 1.9539323 1.6093732 2.1793477 1.5365956 1.4834706 1.4834706 1.8713860 1.6093732 1.5800615 1.5800615 1.6070261 1.4971108 1.6251764 1.8227365 1.6251764 1.7212521 1.6404150 1.6648876 1.9501864 1.6757915 1.9924601 1.6757915 1.6295933 1.6295933 1.5960500 1.6184723 1.6889949 1.6404150 1.6407762 1.6292517 1.6143740 1.6292517 1.6407762 2.5296959 2.8580324 2.8474808 3.7622163 2.3192943 2.5296959 4.0765651 3.1165661 2.3874721 1.8032894 1.8032894 1.5131180 1.4342539 2.0737724 1.9574417 4.3441048 1.8708642 1.6535972 1.5131180 1.9702582 1.8045261 1.4745532 1.7124869 2.1144696 1.7420570 1.2810878 1.2810878 1.5996189 1.5996189 1.5705839 1.8860484 1.8860484 2.7460884 2.7460884 0.2518408 0.2518408 3.0735362 0.9672139 2.0965818 2.8829155 2.3564462 2.3564462 2.7439008 2.7439008 2.1359373 1.5705839 1.8108237 2.1359373 2.1759783 2.2473792 2.2459959 2.2459959 1.5032893 2.5988828 1.9904127 1.7461019 0.2463805 2.5544181 2.8187424 2.5151426 2.4897798 2.5198775 
L_polyphemus_Vnd_B/1-60                   2.7368262 3.1286464 3.4787933 2.2680466 2.0427962 2.2574540 2.2155327 2.1696289 2.3405570 2.5264295 2.1752012 2.1090837 2.2158364 2.0727503 2.0727503 2.2906093 2.3955754 2.2646809 2.2473941 2.2035132 2.2035132 2.1821992 2.1821992 2.1869549 2.2282961 2.2282961 2.1129350 2.1129350 2.2943339 2.3174252 2.2943339 2.2000066 2.2000066 2.6240340 1.9768711 2.2606605 2.1752012 2.2147503 2.2147503 2.2777970 2.2658022 2.1828656 2.3883146 2.3883146 2.1269616 3.0483468 2.1999871 2.4703387 2.3785403 2.4663949 2.5777403 2.9313593 2.3547187 2.1596648 2.9767104 2.9767104 2.4242801 2.4242801 2.1772649 3.1964915 2.2666540 2.4710478 2.4662755 2.4248559 2.4248559 2.0786502 2.0786502 1.9773481 2.2881512 2.0966388 2.0826074 2.2705834 2.2705834 1.9773481 0.7265649 0.2795705 0.2795705 0.3183685 0.2543103 0.2380767 0.2531561 0.2934217 0.3183685 0.2543103 0.3934533 0.2380767 0.0372603 0.0781782 0.0372603 0.0781782 0.0562823 0.1002238 0.0757522 0.0532576 0.0423270 0.0423270 0.0768613 0.0587037 0.0000000 0.0576373 0.1903629 0.1010614 0.0564890 0.1390055 0.0572206 0.1390055 0.0368446 0.0778282 0.7640707 0.7640707 0.7170344 0.7453724 0.7110130 0.7057874 0.7277655 0.8681291 1.7363307 0.6505347 0.7170344 0.7453724 0.7225963 0.8187591 0.7125017 0.7482026 0.3195756 0.6423932 0.3195756 0.6423932 0.3361846 0.3361846 0.3397083 0.8684961 0.6772047 0.3851419 0.5011578 0.6088019 0.4823164 0.6764193 0.3502871 0.3467605 0.3178210 0.6796777 0.3845657 0.6569756 1.3078495 1.4241502 1.3078495 1.4241502 1.2401377 1.3927424 1.3458871 1.4304516 1.4526011 1.4769706 1.3646973 1.5419703 1.2925375 1.3628278 1.3628278 1.4398993 1.4826538 1.3775461 1.3114539 1.4398993 1.4826538 1.2925375 2.1431826 2.1431826 2.0956177 2.0947233 2.2631350 2.1287325 2.4455195 2.0956177 2.0507746 2.1776887 2.1235400 2.0324306 2.0947233 1.7763752 1.8374577 1.7763752 1.8374577 1.8411490 2.0523975 1.9887911 1.9887911 1.6679862 1.7470618 1.7386768 1.8263281 2.0666733 1.8418351 1.8478344 1.8300936 2.0227263 2.0005515 1.7578220 1.8478344 1.7675491 1.7428194 1.7675491 1.8411490 2.0523975 2.0005515 2.5990221 2.5990221 2.5631505 2.5631505 2.2999876 2.5322195 2.4938612 2.8465421 2.9239911 2.5849638 2.5932289 2.5932289 2.4011958 1.8015337 1.7484042 2.4471211 2.7399053 2.3921027 2.4884465 2.5576017 1.9778731 2.5929340 2.5486289 2.5929340 2.3288007 2.4312149 1.6405047 2.2355471 3.7435994 1.5454243 1.5821585 1.5454243 1.5821585 1.4870647 1.8439166 2.0376238 1.6975638 1.7144596 1.4502739 1.4870647 1.4635346 1.4502739 1.6768812 1.8439166 1.9735833 1.5460211 1.6943988 1.7285809 1.7285809 1.5579456 1.6132435 1.7710279 1.7154739 1.7154739 1.8436065 1.8012514 1.5583767 1.8095619 1.5579456 1.5922077 1.7710279 1.8315091 1.6907063 1.5922077 1.8468964 1.6796698 1.6805701 1.6533814 1.7351855 1.5214866 1.6938714 1.6796698 1.7797331 1.6533814 2.0095854 1.6485782 2.1562994 1.6034167 1.5466686 1.5466686 1.7351855 1.6485782 1.5060865 1.5060865 1.6460936 1.5310319 1.6650497 1.7895060 1.6650497 1.6271047 1.6806884 1.7064559 1.8102340 1.7574039 1.8504139 1.7574039 1.6693939 1.6693939 1.6345722 1.6578789 1.7272383 1.6806884 1.6811255 1.6689768 1.6537747 1.6689768 1.6811255 2.6451829 2.7160061 2.7035849 3.7285975 2.1967901 2.6451829 3.7335076 3.0470149 2.4936655 2.0058683 2.0058683 1.7631275 1.5554726 2.2341762 2.1633211 4.1536961 2.0855097 1.8472559 1.7631275 2.0174274 2.0177174 1.6342800 1.9067086 2.2179517 1.9387346 1.4071270 1.4071270 1.5087245 1.5087245 1.6379080 1.9911264 1.9911264 2.7150531 2.7150531 0.2834084 0.2834084 3.0118788 0.8916544 2.4030208 3.0547663 2.5639879 2.5639879 2.6798565 2.6798565 2.2729907 1.6379080 1.9738668 2.2729907 2.1833402 2.2548935 2.4685193 2.4685193 1.5379888 2.5177809 2.1287325 1.8144706 0.2619623 2.6846275 2.8802050 2.6232866 2.5950701 2.4635391 
L_polyphemus_Vnd_C/1-60                   2.4276550 2.8019603 3.1085469 2.2204647 1.9636479 2.1721396 2.1320238 2.0874534 2.1853530 2.4761048 2.1408729 2.0761049 2.1804747 2.1624008 2.1624008 2.2450164 2.3475634 2.2186715 2.2119783 2.1686379 2.1686379 2.0009583 2.0009583 2.0018400 2.1932920 2.1932920 2.0797133 2.0797133 2.2170999 2.2396812 2.2170999 2.1652382 2.1652382 2.5814453 1.9451847 2.2243066 2.1408729 2.1705601 2.1705601 2.2310398 2.2169430 2.1398822 2.1084408 2.1084408 2.1416266 2.8758566 2.2532304 2.3110032 2.3319295 2.3762871 2.3539948 2.6724960 2.2393290 2.1168118 2.9082096 2.9082096 2.4098629 2.4098629 2.0699181 3.1665282 2.2219234 2.4521332 2.4473523 2.4104032 2.4104032 2.2186320 2.2186320 2.1098806 2.2866525 2.2391141 2.2222880 2.2691213 2.2691213 2.1098806 0.7125593 0.3013067 0.3013067 0.3328285 0.2761495 0.2937004 0.2749685 0.2858866 0.3328285 0.2761495 0.4192680 0.2937004 0.0558328 0.1211278 0.0558328 0.1211278 0.0749341 0.0365918 0.1174745 0.0518525 0.0634269 0.0634269 0.0750265 0.0780926 0.0576373 0.0000000 0.1838737 0.0985741 0.0752179 0.1584304 0.0761994 0.1584304 0.0551940 0.0177963 0.7986243 0.7986243 0.7512364 0.7801456 0.7468905 0.8047888 0.7625127 0.8042487 1.6293958 0.6848494 0.7512364 0.7801456 0.7826179 0.8542327 0.7463243 0.7822373 0.3305902 0.6733426 0.3305902 0.6733426 0.3660766 0.3660766 0.3614702 0.8726436 0.6963343 0.3643708 0.5299167 0.6051524 0.4719164 0.6637080 0.3605960 0.3571007 0.3399495 0.7095070 0.4314891 0.6869497 1.2781394 1.3910455 1.2781394 1.3910455 1.3887153 1.3648674 1.3191220 1.3307998 1.4185849 1.4361582 1.3335250 1.5042907 1.3965499 1.3624935 1.3624935 1.4065761 1.4470172 1.3771845 1.4281446 1.4065761 1.4470172 1.3965499 2.0806589 2.0806589 2.0343570 2.0699118 2.1973087 2.0755555 2.3754784 2.0343570 1.9905618 2.1556555 2.0704115 1.9812937 2.0699118 1.7219303 1.7814013 1.7219303 1.7814013 1.7852560 1.9910929 1.9289531 1.9289531 1.6162369 1.6930044 1.6721102 1.7704846 1.9812355 1.7858605 1.7997869 1.7743442 1.9621365 1.9405660 1.7036271 1.7997869 1.7131416 1.6889839 1.7131416 1.7852560 1.9910929 1.9405660 2.5879587 2.5879587 2.5005964 2.5005964 2.2588900 2.5202260 2.4754410 2.7642703 2.8828541 2.5224096 2.4992587 2.4992587 2.4898413 1.8170391 1.8150888 2.3134674 2.6938916 2.2177938 2.3336264 2.4746423 1.9051109 2.5818930 2.3327600 2.5818930 2.1890715 2.3887680 1.6771752 2.1735184 3.6778630 1.4743315 1.5640062 1.4743315 1.5640062 1.4679776 1.8257261 2.0201486 1.6793099 1.7080646 1.3787633 1.4679776 1.4443051 1.3787633 1.6587630 1.8257261 1.9861921 1.4982763 1.6456610 1.7147906 1.7147906 1.6423815 1.6866251 1.7568887 1.6750072 1.6750072 1.8285358 1.7914993 1.5470550 1.7947842 1.6423815 1.6724471 1.7568887 1.8163870 1.6774179 1.6724471 1.8198554 1.6556121 1.6454198 1.6225172 1.6766838 1.6021400 1.6624269 1.6556121 1.7541380 1.6225172 1.9435373 1.6177342 2.1142601 1.5730881 1.6287920 1.6287920 1.6766838 1.6177342 1.6737025 1.6737025 1.6225172 1.5459413 1.6411757 1.7556690 1.6411757 1.7820945 1.6567316 1.6746338 1.6870862 1.6932024 1.7247909 1.6932024 1.6383975 1.6383975 1.6040584 1.6270191 1.6942252 1.6567316 1.6571276 1.6380337 1.6228561 1.6380337 1.6571276 2.5207624 2.6819337 2.5694121 3.3003289 2.3206118 2.5207624 3.9950048 2.8126606 2.4448383 2.1436514 2.1436514 1.7330764 1.5439673 2.2521713 2.2649619 4.1858907 2.2042072 1.9640823 1.7330764 2.0856007 1.9990556 1.6086447 2.0369045 2.2006544 2.0704953 1.3749409 1.3749409 1.4805333 1.4805333 1.6073995 1.8325996 1.8325996 2.7295618 2.7295618 0.3054232 0.3054232 2.9606311 0.9097539 2.3162558 2.8947243 2.5148641 2.5148641 2.6152959 2.6152959 2.2496093 1.6073995 1.9596500 2.2496093 2.1707669 2.2416408 2.4557980 2.4557980 1.6425994 2.3663010 2.0755555 1.7594175 0.2837303 2.4688631 2.8905864 2.5915716 2.5642848 2.4262824 
P_opilio_NK2.2/1-60                       2.5346468 2.6047250 2.8812342 2.3350087 2.0052137 2.1018747 2.0636375 2.0205440 2.6230785 2.5384341 2.5573366 2.4738212 2.6102640 2.5599030 2.5599030 2.6151875 2.7388964 2.5918271 2.7143724 2.5920844 2.5920844 2.7367932 2.7367932 2.7563630 2.6185555 2.6185555 2.4822359 2.4822359 2.6455521 2.6617180 2.6455521 2.5873686 2.5873686 2.8431780 2.3916610 2.6220546 2.5573366 2.5279299 2.5279299 2.6930030 2.4913444 2.5526086 2.7404924 2.7404924 2.6626757 3.7100988 2.6206498 2.7609020 2.6030758 2.5734510 2.4983144 2.8363750 2.7675880 2.4625637 3.7536557 3.7536557 2.8521533 2.8521533 2.5517929 4.1946594 2.6088426 2.8868833 2.8669231 2.8387305 2.8387305 2.1675558 2.1675558 2.1383084 2.2407191 2.1431105 2.2535103 2.2231132 2.2231132 2.1383084 0.7232833 0.3961529 0.3961529 0.4608377 0.4246529 0.4759638 0.3660914 0.3476604 0.4608377 0.4246529 0.3885665 0.4759638 0.1621144 0.1572630 0.1621144 0.1572630 0.2111039 0.2387104 0.2000101 0.1342184 0.1890806 0.1890806 0.1894726 0.1935266 0.1903629 0.1838737 0.0000000 0.1718051 0.1861688 0.2376797 0.1891278 0.2376797 0.2076084 0.2085909 0.9621187 0.9621187 0.9043302 0.8218951 0.9924318 0.9537006 1.0036270 0.9652325 1.8994804 0.9312717 0.9043302 0.8218951 0.9125722 0.9627999 0.8967316 0.9716517 0.5650800 0.7087766 0.5650800 0.7087766 0.5164474 0.5164474 0.5736406 0.7480443 0.6608137 0.4834353 0.5671103 0.5603778 0.5859225 0.6619664 0.5607986 0.5319952 0.5287882 0.7513686 0.6121899 0.7477106 1.2250648 1.2596881 1.2250648 1.2596881 1.2356706 1.3223821 1.2901117 1.3212925 1.3589267 1.1510357 1.2067774 1.2939750 1.3001381 1.2889501 1.2889501 1.2750223 1.2428266 1.2396229 1.3975233 1.2750223 1.2428266 1.3001381 2.3466728 2.3466728 2.2946103 2.1677696 2.4782193 2.1102891 2.6754137 2.2946103 2.2459894 2.3681782 2.1051467 2.0152483 2.1677696 1.6218141 1.6833580 1.6218141 1.6833580 1.6821794 1.8035893 1.8474626 1.8474626 1.5470295 1.6258473 1.8436223 1.6675998 1.8320750 1.7163683 1.7791220 1.6997155 1.7772526 1.8282849 1.6088885 1.7791220 1.6181241 1.6291975 1.6181241 1.6821794 1.8035893 1.8282849 2.2032499 2.2032499 2.5869287 2.5869287 2.2843015 2.3638951 2.7061284 2.7429350 2.8256536 2.3886481 2.4124427 2.4124427 2.5171446 2.1432779 2.0545963 2.3441409 2.7354600 2.3552593 2.5801954 2.4837333 2.1226959 2.2201511 2.6022318 2.2201511 2.6971349 2.4187337 1.6828687 2.0121645 3.8000064 1.7091364 1.5771200 1.7091364 1.5771200 1.4803713 1.8406115 1.9076649 1.6935875 1.8642357 1.6096674 1.4803713 1.4745163 1.6096674 1.6727802 1.8406115 1.9008066 1.7145972 1.8135292 1.5882925 1.5882925 1.4652406 1.4964360 1.6283440 1.5141394 1.5141394 1.6164762 1.5683345 1.6562832 1.6613344 1.4652406 1.4327837 1.6283440 1.8034849 1.4632361 1.4327837 1.7079858 1.5565628 1.4949169 1.5086537 1.6587537 1.4805387 1.5932868 1.5565628 1.6486094 1.5086537 1.7419244 1.4848895 2.0838470 1.4422719 1.4804214 1.4804214 1.6587537 1.4848895 1.7312233 1.7312233 1.5858367 1.4908931 1.5625026 1.6132310 1.5625026 1.7180383 1.5778439 1.4213367 1.7566191 1.5024531 1.7954373 1.5024531 1.5066646 1.5066646 1.5312807 1.4941260 1.5722382 1.5778439 1.5600417 1.5239187 1.4914009 1.5239187 1.5600417 3.3917332 2.6368509 2.8571327 4.7166893 2.6163492 3.3917332 3.8071376 2.7767528 3.3621466 2.0891950 2.0891950 1.8772662 1.8916819 2.0995868 2.4662900 3.9162490 2.2372844 2.1245097 1.8772662 2.0747286 2.1876648 2.1572703 2.0604117 2.1993696 2.0974706 1.2334693 1.2334693 1.5623961 1.5623961 1.5570556 2.0010515 2.0010515 3.1428775 3.1428775 0.4022996 0.4022996 2.9744560 1.0524199 2.3251409 2.5823003 2.4935222 2.4935222 2.5062124 2.5062124 2.1775674 1.5570556 1.9352938 2.1775674 2.5932423 2.6847918 2.3309782 2.3309782 1.5437505 2.7744147 2.1102891 1.6858152 0.4864048 2.3662780 2.5508047 2.4304143 2.4076392 2.2628492 
P_tepidariorum_NK2.2-B/1-60               2.6450660 2.7474365 3.0444414 2.1674586 1.8946850 2.0921190 2.0547521 2.0125572 2.0524696 2.1370259 1.8508215 1.7976171 1.8820039 1.9314286 1.9314286 1.9480101 2.0342817 1.9193033 1.9594144 1.8740877 1.8740877 1.8229973 1.8229973 1.8204347 1.9992651 1.9992651 1.9476792 1.9476792 1.9942789 2.0063873 1.9942789 1.8715244 1.8715244 2.2120554 1.8644056 2.0235291 1.8508215 1.8830234 1.8830234 1.9364453 1.9256012 1.9414621 2.0265993 2.0265993 1.8492327 2.6843563 2.0449118 2.2142182 2.0196765 2.1191163 2.4627866 2.8028691 1.9324377 1.8380304 2.6985858 2.6985858 2.1885639 2.1885639 1.7887173 3.0066775 2.0908257 2.2272247 2.2225535 2.1885790 2.1885790 1.9552446 1.9552446 1.8598486 2.1523890 1.9732735 1.9594916 2.1353239 2.1353239 1.8598486 0.7762032 0.3025527 0.3025527 0.3602458 0.3281317 0.3129139 0.2757899 0.2938596 0.3602458 0.3281317 0.3573053 0.3129139 0.0574978 0.0568825 0.0574978 0.0568825 0.0979306 0.1438710 0.1208670 0.0268198 0.0409073 0.0409073 0.0378731 0.0562774 0.1010614 0.0985741 0.1718051 0.0000000 0.0774263 0.0981375 0.0784640 0.0981375 0.0965968 0.1197002 0.8315757 0.8315757 0.7821997 0.8126615 0.8555091 0.8102092 0.8687560 0.8827268 1.8652775 0.8064023 0.7821997 0.8126615 0.8080447 0.8897619 0.7767694 0.8141314 0.3776696 0.6907060 0.3776696 0.6907060 0.3602690 0.3602690 0.4094048 0.8920983 0.6703699 0.3638391 0.5140539 0.5909230 0.3889764 0.6208181 0.3750653 0.3514596 0.3643043 0.6825161 0.4775539 0.6790932 1.2000074 1.2237927 1.2000074 1.2237927 1.1735535 1.2762575 1.2343550 1.2299854 1.3297307 1.2909995 1.1728722 1.3273200 1.1348218 1.1977108 1.1977108 1.2388690 1.2756293 1.2104505 1.1360445 1.2388690 1.2756293 1.1348218 2.0972959 2.0972959 2.0510997 2.0361714 2.2137806 1.9719855 2.3917332 2.0510997 2.0074583 2.1719823 1.9670266 1.8833245 2.0361714 1.6715070 1.7283757 1.6715070 1.7283757 1.7323143 1.9294574 1.8697449 1.8697449 1.5702602 1.6434794 1.6344731 1.7178644 1.9732917 1.7328470 1.7458908 1.7217431 1.9016320 1.8810185 1.6537686 1.7458908 1.6629368 1.6397612 1.6629368 1.7323143 1.9294574 1.8810185 2.4514012 2.4514012 2.3831518 2.3831518 2.1655577 2.3899233 2.4764046 2.5477242 2.7372147 2.3924051 2.3688004 2.3688004 2.2164823 1.6164150 1.7446518 2.1811859 2.5750449 2.2178695 2.1779097 2.3249536 2.0656200 2.4457124 2.5306753 2.4457124 2.2295564 2.2879542 1.4089512 1.9048063 3.4953978 1.5070588 1.5962087 1.5070588 1.5962087 1.5018769 1.8576038 2.0183170 1.7115375 1.6958689 1.4132269 1.5018769 1.4784505 1.4132269 1.6907856 1.8576038 1.9849660 1.5308192 1.6298289 1.6549654 1.6549654 1.5130623 1.5375173 1.6969406 1.6423226 1.6423226 1.6193942 1.7203420 1.4904753 1.7332405 1.5130623 1.5402786 1.6969406 1.8859980 1.5216762 1.5402786 1.6855886 1.5353406 1.5192517 1.5111658 1.7322514 1.4620857 1.5558836 1.5353406 1.6267430 1.5111658 1.8190690 1.5064415 2.0481426 1.5394496 1.4860694 1.4860694 1.7322514 1.5064415 1.5017834 1.5017834 1.5042536 1.3996736 1.5216441 1.7741409 1.5216441 1.6154147 1.5369973 1.5598862 1.8311327 1.5703604 1.8721002 1.5703604 1.5266284 1.5266284 1.4939260 1.5156936 1.5836812 1.5369973 1.5371745 1.5264723 1.5112921 1.5264723 1.5371745 2.4798405 2.6317745 2.8193697 3.7142004 2.3783194 2.4798405 3.9940728 3.0196674 2.4490573 1.8794058 1.8794058 1.5067285 1.5022308 2.1563865 2.0361310 4.4505169 1.9131721 1.7252459 1.5067285 1.9730565 1.8811203 1.4916438 1.7833781 2.1496816 1.8164499 1.2113657 1.2113657 1.6027131 1.6027131 1.5804417 1.9082156 1.9082156 2.6428368 2.6428368 0.2690504 0.2690504 3.2399774 0.9507310 2.2001035 2.6763416 2.2144341 2.2144341 2.7276959 2.7276959 2.2970816 1.5804417 1.9858356 2.2970816 1.8588374 1.9165734 2.3598893 2.3598893 1.5106834 2.4977838 1.9719855 1.7077531 0.3308229 2.2547819 2.7663051 2.4801905 2.4556933 2.3631324 
S_maritima_NK2.2-1/1-60                   2.7500663 2.8574548 3.1717261 2.1520094 1.8157248 2.0080612 1.9723959 1.9312982 2.3783854 2.5740688 2.1874110 2.1446149 2.2562413 2.0845092 2.0845092 2.3033769 2.4089294 2.2775882 2.3179578 2.2158813 2.2158813 2.0439831 2.0439831 2.0457434 2.2406796 2.2406796 2.1248395 2.1248395 2.3069037 2.3206823 2.3069037 2.2123409 2.2123409 2.6278366 2.0402660 2.2734869 2.1874110 2.2271929 2.2271929 2.2905334 2.2740615 2.2506671 2.2347293 2.2347293 2.1886092 2.9916822 2.2042139 2.4854045 2.3930799 2.4815027 2.5591810 2.9132365 2.3143852 2.1717889 3.0028515 3.0028515 2.4395303 2.4395303 2.1151511 3.3372823 2.3294288 2.4822477 2.4774639 2.4401425 2.4401425 2.0389136 2.0389136 1.9393883 2.2446852 2.0576926 2.0429690 2.2272613 2.2272613 1.9393883 0.7246662 0.2544920 0.2544920 0.3102626 0.2795142 0.2636800 0.2284740 0.2591222 0.3102626 0.2795142 0.3583458 0.2636800 0.0178426 0.0776127 0.0178426 0.0776127 0.0734836 0.1176212 0.0752173 0.0250520 0.0000010 0.0000010 0.0552342 0.0374698 0.0564890 0.0752179 0.1861688 0.0774263 0.0000000 0.0746577 0.0365213 0.0746577 0.0541406 0.0951897 0.7397782 0.7397782 0.6946046 0.7215447 0.6877311 0.7288391 0.7045883 0.8326011 1.7230159 0.6495473 0.6946046 0.7215447 0.7176240 0.7921300 0.6988096 0.7330852 0.3276673 0.6959707 0.3276673 0.6959707 0.3099029 0.3099029 0.3581863 0.8519697 0.6654498 0.3370780 0.4916309 0.5993133 0.4443575 0.5820824 0.3254108 0.3021424 0.3129901 0.6637816 0.4015767 0.6603656 1.2402133 1.3685062 1.2402133 1.3685062 1.1934286 1.3202494 1.2761782 1.3747103 1.3765203 1.3997535 1.3118870 1.4804421 1.2710840 1.3403035 1.3403035 1.3839865 1.4239496 1.3547257 1.2874771 1.3839865 1.4239496 1.2710840 2.0976769 2.0976769 2.0512305 2.1477299 2.2147162 2.0726913 2.3932668 2.0512305 2.0073350 2.1727235 2.0786582 1.9896225 2.1477299 1.8002051 1.8826421 1.8002051 1.8826421 1.8656358 2.1022871 1.9996746 1.9996746 1.6906523 1.7707147 1.7625054 1.8507848 2.1060185 1.8869769 1.9021059 1.8545129 2.0719588 2.0114708 1.7815350 1.9021059 1.8112704 1.8010769 1.8112704 1.8656358 2.1022871 2.0114708 2.4640344 2.4640344 2.3822308 2.3822308 2.1521366 2.4013894 2.4582846 2.6443982 2.6631947 2.4038716 2.3800649 2.3800649 2.2635712 1.8254948 1.8014112 2.3533076 2.5627348 2.2263149 2.3779865 2.3766385 2.0891345 2.4582560 2.5126017 2.4582560 2.2264765 2.2751633 1.6795446 2.3091306 3.6226193 1.5150360 1.6055887 1.5150360 1.6055887 1.5101781 1.8523738 2.0460140 1.7393655 1.7152070 1.4198678 1.5101781 1.4863378 1.4198678 1.7017308 1.8523738 2.0116696 1.5391616 1.6626766 1.7216175 1.7216175 1.5521940 1.6011512 1.7638885 1.7085960 1.7085960 1.7517300 1.7630580 1.5526425 1.8020979 1.5521940 1.5801191 1.7638885 1.8238695 1.5846962 1.5801191 1.7694324 1.6116380 1.5840887 1.5865477 1.8418309 1.4610886 1.6254925 1.6116380 1.7068336 1.5865477 1.9240639 1.5818227 2.1477601 1.5380617 1.4849669 1.4849669 1.8418309 1.5818227 1.5685805 1.5685805 1.5795058 1.4702345 1.5975770 1.7936727 1.5975770 1.6936185 1.6129400 1.6371557 1.9204306 1.6480112 1.9625970 1.6480112 1.6021648 1.6021648 1.5686219 1.5910230 1.6551958 1.6129400 1.6132573 1.6018678 1.5868189 1.6018678 1.6132573 2.4882585 2.8183582 2.8034291 3.7622163 2.2803524 2.4882585 4.0294594 3.0679770 2.3478712 1.9241933 1.9241933 1.6264311 1.5315733 2.2911867 2.1093381 4.3441048 1.9956021 1.7645160 1.6264311 2.1025255 1.9262271 1.5690544 1.8281156 2.2045065 1.8590590 1.3529114 1.3529114 1.6009510 1.6009510 1.5719629 2.0127316 2.0127316 2.8831114 2.8831114 0.2579384 0.2579384 2.8886240 0.8849508 2.2083051 2.7848018 2.4296020 2.4296020 2.7302807 2.7302807 2.1564429 1.5719629 1.9725593 2.1564429 2.2397735 2.2929929 2.3451096 2.3451096 1.6434096 2.6085732 2.0726913 1.8588150 0.2812629 2.5756489 2.9438123 2.6726827 2.6429033 2.3939258 
T_antipodiana_NK2.2-B/1-60                2.6925201 2.7325127 3.1006899 2.1355986 1.8031380 1.9935094 1.9583905 1.9177426 2.2072213 2.3845608 2.0308197 1.9923616 2.0933973 1.9350894 1.9350894 2.1384640 2.2353806 2.1111354 2.1516404 2.0569601 2.0569601 1.9086737 1.9086737 1.9077340 2.0927954 2.0927954 1.9671768 1.9671768 2.1439742 2.1569377 2.1439742 2.0538827 2.0538827 2.4361050 1.8842798 2.1202458 2.0308197 2.0671891 2.0671891 2.1261351 2.1125298 2.0892323 2.1960231 2.1960231 2.0305991 2.7099377 2.0495471 2.3062346 2.2201004 2.3012724 2.4037974 2.7566120 2.1472376 2.0164569 2.7239616 2.7239616 2.3115288 2.3115288 1.9628983 3.0624604 2.1933496 2.3521528 2.3474105 2.3118295 2.3118295 1.8951723 1.8951723 1.8010821 2.0888857 1.9129415 1.8996329 2.0718813 2.0718813 1.8010821 0.6740823 0.2195910 0.2195910 0.2723734 0.2434772 0.2276062 0.1949560 0.2231415 0.2723734 0.2434772 0.2802249 0.2276062 0.0943070 0.0961839 0.0943070 0.0961839 0.1348381 0.2064849 0.1583201 0.0507245 0.0630985 0.0630985 0.1148660 0.0951973 0.1390055 0.1584304 0.2376797 0.0981375 0.0746577 0.0000000 0.1157871 0.0000010 0.1329914 0.1803174 0.7261945 0.7261945 0.6817457 0.7080960 0.7458401 0.7154842 0.7609855 0.8172132 1.7759900 0.7050027 0.6817457 0.7080960 0.7042574 0.7775624 0.6861115 0.7198475 0.2894303 0.6738822 0.2894303 0.6738822 0.2717660 0.2717660 0.3182905 0.7657255 0.6217756 0.2974036 0.4492302 0.5635441 0.3485339 0.5690604 0.2874935 0.2650407 0.3270981 0.6662166 0.3996802 0.6628227 1.2353833 1.2603987 1.2353833 1.2603987 1.0978739 1.3139285 1.2706690 1.2666155 1.3311136 1.2389769 1.2078153 1.2563109 1.1689441 1.2336709 1.2336709 1.2756714 1.3134787 1.2468901 1.1196123 1.2756714 1.3134787 1.1689441 2.1345078 2.1345078 2.0875265 2.0260328 2.2529465 1.9698137 2.3438785 2.0875265 2.0432111 2.2100271 1.9756646 1.8914106 2.0260328 1.7145160 1.6619595 1.7145160 1.6619595 1.6477909 1.8541101 1.7633073 1.7633073 1.6108205 1.6860946 1.6773853 1.6336217 1.8030430 1.6665227 1.6786158 1.6375923 1.8275168 1.7741134 1.6965315 1.6786158 1.5991284 1.7152188 1.5991284 1.6477909 1.8541101 1.7741134 2.3924985 2.3924985 2.3323898 2.3323898 2.1283507 2.3508059 2.4185899 2.5886012 2.5993689 2.3418309 2.3116533 2.3116533 2.2067089 1.8220598 1.7983641 2.2925737 2.5193444 2.1596070 2.3320912 2.3148350 2.0110089 2.3869229 2.4349595 2.3869229 2.1800186 2.2493733 1.6599735 2.2814641 3.4322775 1.3885754 1.4728760 1.3885754 1.4728760 1.3795851 1.6974623 1.8693535 1.5950019 1.5149306 1.2956569 1.3795851 1.3570582 1.2956569 1.6194382 1.6974623 1.8396393 1.4111994 1.5067826 1.6856058 1.6856058 1.5217911 1.5691405 1.7268706 1.6730427 1.6730427 1.6933654 1.7257642 1.5223222 1.7632676 1.5217911 1.5486511 1.7268706 1.9147201 1.5533100 1.5486511 1.6769173 1.5289119 1.4701989 1.5050439 1.7082794 1.3810914 1.5492225 1.5289119 1.5952291 1.5050439 1.7932207 1.5003640 2.0334542 1.4525723 1.4036272 1.4036272 1.7082794 1.5003640 1.4787050 1.4787050 1.4982060 1.3948962 1.5153763 1.7642273 1.5153763 1.6080352 1.5305832 1.5531354 1.7496625 1.5634740 1.7888981 1.5634740 1.5203481 1.5203481 1.4880205 1.5095330 1.5870323 1.5305832 1.5307463 1.5202058 1.5051566 1.5202058 1.5307463 2.3072887 2.6013411 2.7282946 3.2597665 2.1178028 2.3072887 3.8974785 2.9417257 2.1797595 1.9679119 1.9679119 1.6456300 1.5636176 2.3668251 2.1572309 3.8559337 2.0417233 1.8024231 1.6456300 2.1529333 1.9702769 1.5808523 1.8653239 2.2946243 1.9004397 1.2471270 1.2471270 1.5121054 1.5121054 1.4926812 2.0378879 2.0378879 2.6954685 2.6954685 0.2270853 0.2270853 2.9790983 0.8690071 2.1387234 2.7253130 2.3188530 2.3188530 2.8252552 2.8252552 2.2109940 1.4926812 1.8959827 2.2109940 2.0801133 2.1283535 2.3256114 2.3256114 1.5313215 2.5663932 1.9698137 1.7706068 0.2957970 2.3077864 2.6933852 2.7837611 2.6198964 2.4715657 
T_castaneum_Vnd/1-60                      2.7491765 2.8439456 3.1804549 2.3093092 1.9312990 2.1372665 2.0978957 2.0538654 2.2042262 2.3801150 2.2312657 2.1625013 2.0913760 2.1253731 2.1253731 2.2075667 2.3087880 2.3252037 2.2214291 2.2606875 2.2606875 2.0832094 2.0832094 2.0467213 2.2858650 2.2858650 2.1667668 2.1667668 2.3536403 2.3678250 2.3536403 2.2569775 2.2569775 2.6866485 2.0402660 2.2748095 2.2312657 2.2724185 2.2724185 2.3376796 2.3201311 2.2962741 2.2799753 2.2799753 2.0545732 2.9916822 2.1820355 2.5390444 2.4437765 2.5352290 2.6151516 2.9822403 2.2464617 2.2151254 3.0028515 3.0028515 2.4077901 2.4077901 2.1570934 3.3372823 2.2985411 2.4585389 2.4454830 2.4083286 2.4083286 2.0191169 2.0191169 1.9202573 2.2233230 2.0377716 2.0232290 2.2059523 2.2059523 1.9202573 0.7141700 0.2444231 0.2444231 0.2985206 0.2687396 0.2531322 0.2192260 0.2591222 0.2985206 0.2687396 0.3583458 0.2531322 0.0180571 0.0786544 0.0180571 0.0786544 0.0744189 0.0961929 0.0362993 0.0254777 0.0000010 0.0000010 0.0559336 0.0379474 0.0572206 0.0761994 0.1891278 0.0784640 0.0365213 0.1157871 0.0000000 0.1157871 0.0548114 0.0747826 0.7034975 0.7034975 0.6595534 0.6853396 0.6835676 0.6844587 0.6687790 0.7926826 1.7083047 0.6153987 0.6595534 0.6853396 0.6815606 0.7539057 0.6559114 0.6892928 0.3568976 0.7386059 0.3568976 0.7386059 0.3392408 0.3392408 0.3883335 0.8217011 0.7017878 0.3673292 0.4692908 0.5825735 0.4468513 0.6590705 0.3544202 0.3307982 0.3428873 0.7044371 0.3921446 0.7009764 1.2153502 1.3319479 1.2153502 1.3319479 1.1605856 1.3058775 1.2509473 1.3381747 1.3499587 1.3767124 1.2764823 1.4566925 1.2362014 1.3041428 1.3041428 1.3689252 1.4007466 1.3182107 1.2486419 1.3689252 1.4007466 1.2362014 2.0819095 2.0819095 2.0361681 2.1753423 2.2103940 2.0683136 2.3727735 2.0361681 1.9928844 2.1559481 2.0632430 1.9754990 2.1753423 1.7527495 1.7836973 1.7527495 1.7836973 1.8174233 2.0283211 1.9647275 1.9647275 1.6447982 1.7233840 1.7147566 1.7727674 2.1060185 1.7881545 1.8021135 1.8063360 1.9986701 1.9765357 1.7341651 1.8021135 1.7153415 1.7192048 1.7153415 1.8174233 2.0283211 1.9765357 2.4249995 2.4249995 2.3453467 2.3453467 2.1198649 2.3642742 2.4503297 2.6443982 2.6631947 2.3668290 2.3429381 2.3429381 2.2299262 1.6968788 1.6742292 2.2401193 2.5210780 2.1932957 2.3540771 2.3397943 2.0514827 2.4193446 2.5039949 2.4193446 2.0920074 2.2402375 1.4825106 2.3430353 3.5243086 1.4966010 1.5868080 1.4966010 1.5868080 1.5101781 1.8515104 2.0208316 1.7088848 1.6961312 1.4198678 1.5101781 1.4863378 1.4198678 1.6823527 1.8515104 1.9549564 1.5206606 1.6437277 1.7080011 1.7080011 1.5401107 1.5885950 1.7552717 1.6950943 1.6950943 1.7509668 1.7491522 1.5405961 1.7878101 1.5401107 1.5677046 1.7552717 1.8093176 1.5723276 1.5677046 1.7813826 1.6212164 1.5840887 1.5958255 1.8549812 1.3584917 1.6351948 1.6212164 1.7176807 1.5958255 1.9384910 1.5910655 2.1664608 1.4283486 1.3806461 1.3806461 1.8549812 1.5910655 1.6442072 1.6442072 1.5887146 1.4781778 1.6070026 1.8059727 1.6070026 1.7041148 1.6224849 1.6470559 1.9347507 1.6580490 1.9775656 1.6580490 1.6115786 1.6115786 1.5776868 1.6003272 1.6056947 1.6224849 1.6228213 1.6112627 1.5961156 1.6112627 1.6228213 2.4417152 2.9909627 2.8445323 3.7622163 2.4116895 2.4417152 3.9469177 3.2587455 2.3035793 1.9381810 1.9381810 1.6217263 1.5403068 2.1652549 2.1078843 4.3441048 2.0107034 1.7760664 1.6217263 2.1196071 1.9403288 1.5777119 1.8406791 2.2106705 1.8720285 1.3170877 1.3170877 1.4868230 1.4868230 1.4618358 2.0282113 2.0282113 2.7958904 2.7958904 0.2476330 0.2476330 2.9993417 0.8878315 2.1753849 2.7713392 2.3057948 2.3057948 2.6843509 2.6843509 2.2960693 1.4618358 1.8313289 2.2960693 2.2393982 2.1285361 2.3290851 2.3290851 1.6130168 2.4044596 2.0683136 1.7908823 0.3099011 2.5622361 2.9452203 2.6077183 2.5988015 2.4442800
[truncated: 1,017,628 more chars]
