# Supplementary material for: The genome of a sea spider corroborates a shared Hox cluster motif in arthropods with a reduced posterior tagma
Source: BMC Biol. 2025 Jul 2;23:196. doi: 10.1186/s12915-025-02276-x (PMC12220506; doi:10.1186/s12915-025-02276-x)
Supplement: Supplementary file 3 — Additional file 3. [file 12915_2025_2276_MOESM3_ESM.zip › suppl-file7-gene_analysis/nkx/homeobox_aligned.fasta.bionj]

((((((((((((((D_melanogaster_lab/1-60:-0.0088082887,(T_castaneum_lab/1-60:-0.023900855,S_maritima_lab/1-60:0.14873734):0.075060412):0.062710308,PB.8615.1.p1/299-358:0.033824459):0.40649861,(((g9725.t1.p1/268-327:0.7225554,((g9721.t1.p1/217-276:0.039366927,(g9723.t1.p1/198-257:0.018381011,(PB.8617.1.p1/233-292:5e-07,PB.8617.2.p1/227-286:5e-07):0.093772382):0.043264728):0.10509818,g9720.t1.p1/206-265:-0.0055949017):0.19374505):0.17011023,(PB.8616.1.p1/191-250:5e-07,PB.8616.2.p1/191-250:5e-07):0.22231919):0.069206141,g9718.t1.p1/106-175:0.15297961):0.033946916):0.11067314,(PB.1830.1.p1/215-274:5e-07,PB.1830.2.p1/215-274:5e-07):0.43994296):0.23127614,g4363.t1.p1/1-43:0.63922322):0.1013765,(PB.3793.1.p1/138-197:0.8299616,D_silvatica_NK3-B/1-60:0.61713451):0.30748871):0.17936663,((((((((((D_melanogaster_H2_0-Hlx/1-60:0.080509976,(g1744.t1.p1/175-234:5e-07,g1756.t1.p1/175-234:5e-07):0.12031832):0.067406908,((C_sculpturatus_Hlx/1-60:0.021360293,(at_DN2391.t1.p1/337-396:5e-07,g11364.t1.p1/125-184:5e-07):0.40593082):0.028629094,P_opilio_Hlx/1-60:-0.017316669):0.00932106):0.015358216,S_maritima_Hlx/1-60:-0.025135666):0.034007162,T_castaneum_H2_0-Hlx/1-60:-0.0025766734):1.0710708,L_polyphemus_Scro_E/1-54:0.23111966):0.17274967,(((((((g8689.t1.p1/170-229:0.0235679,S_maritima_NK4/1-60:0.013657317):0.026801161,((C_sculpturatus_NK2-like/1-60:0.43939516,((((A_bruennichi_NK2.1/1-60:-0.0058483202,((((C_rotundicauda_Scro_B/1-60:-0.03961771,(D_silvatica_NK2.1/1-45:0.18095957,L_polyphemus_Scro_B/1-60:-0.076049492):0.039618209):0.037169226,(C_rotundicauda_Scro_D/1-60:5e-07,T_tridentatus_Scro_D/1-60:5e-07):0.051149316):0.047397695,L_polyphemus_Scro_C/1-60:-0.03880588):0.019655276,C_rotundicauda_Scro_C/1-60:-0.019654777):0.021082798):0.0029081546,A_bruennichi_old_annotated_NK2.1/1-60:-0.0029076545):0.015565119,D_melanogaster_scro/1-60:0.0021469416):0.011148842,(PB.3341.1.p1/179-238:5e-07,PB.3341.2.p1/179-238:5e-07):0.0078142229):0.084885448):0.06261342,((((((((((((((A_bruennichi_NK2.2-A/1-60:5e-07,A_bruennichi_old_annotated_NK2.2-A/1-60:5e-07):0.0069915811,S_maritima_NK2.2-1/1-60:0.010850494):0.010413628,(((C_rotundicauda_Vnd_B/1-60:0.01235116,T_tridentatus_Vnd_B/1-60:0.0056043891):0.013055724,L_polyphemus_Vnd_B/1-60:0.024529934):0.010484642,((C_rotundicauda_Vnd_C/1-60:0.076685965,T_tridentatus_Vnd_C/1-60:-0.058727492):0.037093241,L_polyphemus_Vnd_C/1-60:-0.018878475):0.029459096):0.0080487691):0.0057976609,T_castaneum_Vnd/1-60:0.010389845):0.015305113,H_graminicola_NK2.2-B/1-60:0.020929698):0.0036421511,L_elegans_NK2.2-B/1-60:0.0072106458):0.014916234,P_opilio_NK2.2/1-60:0.15573251):0.0019575749,D_melanogaster_vnd/1-60:0.041550957):0.010873558,(A_bruennichi_NK2.2-B/1-60:5e-07,A_bruennichi_old_annotated_NK2.2-B/1-60:5e-07):0.012622571):0.031618148,P_tepidariorum_NK2.2-B/1-60:0.0092725204):0.031242328,(T_antipodiana_NK2.2-B/1-60:5e-07,T_clavata_NK2.2-B/1-60:5e-07):0.039418913):0.031127151,H_graminicola_NK2.2-A-2/1-53:-0.032594945):0.01652595,H_graminicola_NK2.2-A-1/1-53:-0.016525451):0.04754696,D_plantarius_NK2.2-B/1-42:-0.049669154):0.12981659):0.11791038):0.014345445,(((((A_bruennichi_NK4-A/1-60:5e-07,A_bruennichi_old_annotated_NK4-A/1-60:5e-07):0.0074930396,P_opilio_NK4/1-60:0.011000574):0.0052393158,((C_rotundicauda_Tin_a/1-60:5e-07,C_rotundicauda_Tin_b/1-60:5e-07):0.015487466,P_tepidariorum_NK4-A/1-60:0.003532704):0.0043048761):0.0077325115,C_sculpturatus_NK4-A/1-60:0.03058514):0.011265291,D_silvatica_NK4-A/1-60:0.018743848):0.011050427):0.035162061,T_castaneum_Tin/1-60:0.093585059):0.044413835,I_scapularis_NK4/1-60:0.084715813):0.037725784,(((((A_bruennichi_NK4-B/1-60:5e-07,A_bruennichi_old_annotated_NK4-B/1-60:5e-07):0.028959829,(T_antipodiana_NK4-B/1-60:0.010437877,T_clavata_NK4-B/1-60:0.0078331186):0.021626431):0.013330158,L_elegans_NK4-B/1-60:0.087350801):0.013977312,D_plantarius_NK4-B/1-60:0.083032355):0.07065057,D_silvatica_NK4-B-2/1-60:0.10860518):0.12519962):0.032447904,D_melanogaster_tin/1-60:0.44809642):0.1676493):0.057786535,(((((A_bruennichi_NK3/1-60:-0.0029556111,(A_bruennichi_old_annotated_NK3/1-60:-0.0059957588,D_plantarius_NK3/1-60:0.023813181):0.0029561103):0.0054833498,P_tepidariorum_NK3/1-60:0.012917819):0.0066051027,(((((C_rotundicauda_Bap_A/1-60:-0.0072164591,(((C_sculpturatus_NK3/1-60:0.040156849,I_scapularis_NK3/1-60:0.015732862):0.01131627,PB.7934.1.p1/142-201:0.25274175):0.020453747,L_polyphemus_Bap_A/1-60:-0.013527971):0.0072169593):0.013843078,(C_rotundicauda_Bap_B/1-60:5e-07,L_polyphemus_Bap_B/1-60:5e-07):0.024006046):0.0082343742,S_maritima_NK3/1-60:0.0094937403):0.0067926012,T_castaneum_Bap/1-60:0.054501332):0.017689303,P_opilio_NK3/1-60:0.032820046):0.010602147):0.0067411009,D_silvatica_NK3-A/1-60:0.062844947):0.035955738,D_melanogaster_bap/1-60:0.11077043):0.084096894):0.099834621,D_silvatica_NK4-B-1/1-60:0.01418459):0.18427856,((((((((((g6864.t1.p1/280-339:0.021159014,T_castaneum_NK7/1-60:0.035423569):0.020791236,((T_tridentatus_Nk7_A/1-60:-0.022353029,((((T_tridentatus_Nk7_C/1-60:-0.01391824,((C_rotundicauda_Nk7_B/1-60:5e-07,T_tridentatus_Nk7_B/1-60:5e-07):0.0060556196,(D_silvatica_NK7-B/1-44:0.13700931,L_polyphemus_Nk7_B/1-60:-0.083096892):0.040499333):0.041571599):0.007094705,L_polyphemus_Nk7_C/1-60:-0.0070942049):0.01571987,(C_rotundicauda_Nk7_C-a/1-60:5e-07,C_rotundicauda_Nk7_C-b/1-60:5e-07):0.0030727722):0.094422728,C_rotundicauda_Nk7_A/1-60:-0.043878511):0.022353528):0.02089202,L_polyphemus_Nk7_A/1-60:-0.007550884):0.015102178):0.0015171117,((C_sculpturatus_NK7-B/1-60:0.0061028968,P_opilio_NK7/1-60:0.011576878):0.012497269,(A_bruennichi_NK7-A/1-60:5e-07,A_bruennichi_old_annotated_NK7-A/1-60:5e-07):0.0055381958):0.00059373188):0.011186752,C_sculpturatus_NK7-A/1-60:0.012854746):0.005767446,D_melanogaster_NK7.1/1-60:0.083541125):0.017600477,(D_plantarius_NK7-B/1-60:0.005009097,(H_graminicola_NK7-B/1-60:0.030327737,((T_antipodiana_NK7-B/1-60:5e-07,T_clavata_NK7-B/1-60:5e-07):0.0093475739,(A_bruennichi_NK7-B/1-60:5e-07,A_bruennichi_old_annotated_NK7-B/1-60:5e-07):0.0085416706):0.0059077591):0.032775518):0.026738755):0.052472524,(P_tepidariorum_NK7-B/1-60:5e-07,L_elegans_NK7-B/1-60:5e-07):0.010302916):0.22052728,((((g6762.t1.p1/212-271:5e-07,D_melanogaster_HGTX/1-60:5e-07):0.0079599228,((((((A_bruennichi_NK6-A/1-60:-0.017238006,((C_sculpturatus_NK6-A-2/1-60:0.096837081,D_silvatica_NK6-A/1-60:0.036054946):0.022445191,P_tepidariorum_NK6-A/1-60:-0.0077242814):0.015571605):0.0086685661,A_bruennichi_NK6-B/1-60:-0.0086680669):0.020389874,L_polyphemus_Hgtx_B/1-60:-0.003353267):0.0016508305,C_rotundicauda_Hgtx_B/1-60:-0.0016503294):0.033548154,P_opilio_NK6/1-60:-0.0062449668):0.051621061,S_maritima_NK6/1-60:0.0047925822):0.010966403):0.024297584,T_castaneum_Hgtx/1-60:-0.010951109):0.04803706,(C_rotundicauda_Hgtx_C/1-60:5e-07,T_tridentatus_Hgtx_C/1-60:5e-07):0.24230859):0.50999522):0.093107618,(((((((((A_bruennichi_Lbx-A/1-60:-0.0076490664,(((((C_rotundicauda_Lbx_B2/1-60:0.018452812,T_tridentatus_Lbx_B2/1-60:-0.00088205654):0.00041575104,L_polyphemus_Lbx_B2/1-60:-0.00041525185):0.031209596,(D_melanogaster_lbe/1-60:0.02898184,D_melanogaster_lbl/1-60:0.066081196):0.02701113):0.016376272,(L_elegans_Lbx-B/1-60:-0.022057841,P_tepidariorum_Lbx-B/1-60:0.057554044):0.014189777):0.0085798251,(C_rotundicauda_Lbx_C/1-60:5e-07,L_polyphemus_Lbx_C/1-60:5e-07):0.0073648258):0.0076053361):0.0038496742,A_bruennichi_Lbx-B/1-60:-0.0038491741):0.011799122,T_castaneum_Lbx/1-60:0.0059068231):0.024119485,(C_rotundicauda_Lbx_B1/1-60:5e-07,L_polyphemus_Lbx_B1/1-60:5e-07):0.011965714):0.011200906,C_rotundicauda_Lbx_D-a/1-60:-0.0018027024):0.00091783149,C_rotundicauda_Lbx_D-b/1-60:-0.00091733137):0.040770859,H_graminicola_Lbx-B/1-60:0.0065643936):0.61890805,(((((((((((C_rotundicauda_Tlx_A1/1-60:-0.12828644,(((C_rotundicauda_Tlx_A2/1-60:5e-07,L_polyphemus_Tlx_A1/2-b/1-60:5e-07):0.041875221,(C_rotundicauda_Tlx_B/1-60:0.17460153,L_polyphemus_Tlx_B/1-60:-0.038122736):0.21979877):0.052681938,C_sculpturatus_Tlx-A/1-60:-0.0015242398):0.087683648):0.064787939,D_plantarius_Tlx-B/1-57:-0.064787447):0.025022188,A_bruennichi_old_annotated_Tlx-B/1-60:-0.0096047949):0.0047884732,A_bruennichi_Tlx-B/1-60:-0.0047879722):0.019615129,I_scapularis_Tlx/1-60:-0.00055250246):0.016405519,D_silvatica_Tlx-A/1-57:0.00090017309):0.011849865,S_maritima_Tlx/1-60:0.0077065644):0.0016609642,(A_bruennichi_Tlx-A/1-60:5e-07,A_bruennichi_old_annotated_Tlx-A/1-60:5e-07):0.0071771322):0.0082087489,(D_melanogaster_C15/1-60:0.057629913,T_castaneum_C15/1-60:0.021407655):0.031375639):0.012174273,H_graminicola_Tlx-A/1-57:-0.0045695193):0.0023285267,D_plantarius_Tlx-A/1-57:-0.0023280266):0.30691504):0.15847722,(((((((A_bruennichi_Hhex/1-60:5e-07,A_bruennichi_old_annotated_Hhex/1-60:5e-07):0.0039431676,H_graminicola_Hhex/1-60:0.073543474):0.0070666894,(L_elegans_Hhex/1-60:0.017151091,P_tepidariorum_Hhex/1-60:0.021944646):0.024545167):0.029397946,T_clavata_Hhex/1-60:-0.020540804):0.032657582,(((D_melanogaster_HHEX/1-60:0.10925519,D_silvatica_Hhex/1-44:1.2039323):0.15212676,T_castaneum_Hhex/1-60:0.21372089):0.10743055,D_plantarius_Hhex/1-60:0.13599069):0.033147853):0.013504086,T_antipodiana_Hhex/1-60:-0.0047775786):0.10520102,(((P_opilio_Hhex/1-60:0.20660651,(S_maritima_Hhex/1-60:0.0086318105,(PB.1021.1.p1/169-228:5e-07,PB.1021.2.p1/169-228:5e-07):0.1641237):0.16454005):0.021911714,(C_rotundicauda_Hex/1-60:5e-07,L_polyphemus_Hex/1-60:5e-07):0.13346663):0.0051853657,C_sculpturatus_Hhex/1-60:0.17391574):0.016912211):0.82061648):0.031396113):0.044251442,(((((((((((((T_tridentatus_Hmx_B/1-60:5e-07,C_rotundicauda_Hmx_B/1-60:5e-07):0.027686916,L_polyphemus_Hmx_B1/1-60:0.011552211):0.016443318,((L_polyphemus_Hmx_A/1-60:5e-07,T_tridentatus_Hmx_A/1-60:5e-07):0.0055854702,C_rotundicauda_Hmx_A/1-60:0.012080832):0.026450338):0.01008916,(C_rotundicauda_Hmx_C-a/1-60:5e-07,C_rotundicauda_Hmx_C-b/1-60:5e-07):0.0067862449):0.016654652,D_melanogaster_Hmx/1-60:0.04924361):0.0090626618,(PB.1005.1.p1/231-290:5e-07,PB.1005.2.p1/231-290:5e-07):0.0077591739):0.00772047,T_castaneum_Hmx/1-60:-0.0020282906):0.010035202,(A_bruennichi_old_annotated_NK5-B/1-60:5e-07,A_bruennichi_NK5-B/1-60:5e-07):0.0032296642):0.0015965635,I_scapularis_NK5/1-60:0.014973081):0.0058274586,(C_rotundicauda_Hmx_E/1-60:5e-07,L_polyphemus_Hmx_E/1-60:5e-07):0.012306364):0.0093414988,L_polyphemus_Hmx_B2/1-60:0.046482109):0.068972543,((H_graminicola_NK5-B-2/1-60:-0.0035522245,((A_bruennichi_old_annotated_NK5-A/1-60:5e-07,A_bruennichi_NK5-A/1-60:5e-07):0.010449752,P_tepidariorum_NK5-B/1-60:0.0081047807):0.021594383):0.015582055,D_silvatica_NK5-B/1-60:0.044288337):0.015655693):0.023030587,S_maritima_NK5/1-60:0.058743134):0.33104908):0.065300211):0.086707681,((((((((D_melanogaster_E5/1-60:0.053512014,T_castaneum_Emx/1-60:0.021348199):0.015687987,(g1625.t1.p1/203-262:0.030931061,g1627.t1.p1/194-253:0.0056778733):0.015612051):0.0087465411,S_maritima_Emx/1-60:0.023401033):0.013999246,(((((((((((I_scapularis_Emx/1-60:-0.00337293,((((((C_rotundicauda_Emx_B/1-60:-0.011271098,T_tridentatus_Emx_B/1-60:0.028966412):0.015036526,L_polyphemus_Emx_B2/1-60:0.021014284):0.014081731,(((C_rotundicauda_Emx_E/1-60:5e-07,T_tridentatus_Emx_E/1-60:5e-07):0.011615552,((C_rotundicauda_Emx_G/1-60:5e-07,T_tridentatus_Emx_G/1-60:5e-07):0.0012253346,L_polyphemus_Emx_G/1-60:0.016949672):0.046422526):0.010327768,L_polyphemus_Emx_O3/1-59:0.0095955208):0.0086723994):0.004382479,((C_sculpturatus_Emx1-B/1-60:0.034247231,C_sculpturatus_Emx2-B/1-60:0.0031756535):0.0051741237,C_sculpturatus_Emx2-A/1-60:0.023861438):0.010489158):0.0055261767,(C_rotundicauda_Emx_H/1-60:5e-07,L_polyphemus_Emx_H/1-60:5e-07):0.015291614):0.005544499,L_polyphemus_Emx_B1/1-60:0.011475278):0.0041407356):0.0017609335,P_opilio_Emx1/1-60:-0.0017604337):0.0025265778,(((C_rotundicauda_Emx_A/1-60:5e-07,L_polyphemus_Emx_A/1-60:5e-07):0.020770933,(C_rotundicauda_Emx_C/1-60:5e-07,T_tridentatus_Emx_C/1-60:5e-07):0.015001294):0.015921824,((((((C_rotundicauda_Emx_D/1-60:-0.0061528208,(L_polyphemus_Emx_D/1-60:-0.012016577,(T_tridentatus_Emx_D/1-59:-0.016886301,(D_plantarius_Emx1-B/1-44:0.13136056,(H_graminicola_Emx2-A-2/1-45:5e-07,H_graminicola_Emx2-A-3/1-45:5e-07):0.087367944):0.054759942):0.012017076):0.0061533209):0.049977858,(T_antipodiana_Emx1-B/1-60:0.017838543,T_clavata_Emx1-B/1-60:0.062709376):0.16968006):0.032682132,H_graminicola_Emx1-B/1-60:0.032229733):0.018750146,D_silvatica_Emx1-B/1-60:0.13263199):0.02039797,(L_elegans_Emx1-B/1-60:0.0093720052,P_tepidariorum_Emx1-B/1-60:0.0083616674):0.0069256634):0.054056656,D_plantarius_Emx1-A/1-60:0.041626561):0.0011286209):0.0097090937):0.0068819337,D_silvatica_Emx1-A/1-60:0.034259859):0.0073493142,T_antipodiana_Emx2-A/1-60:-0.0038512815):0.0084789265,(C_rotundicauda_Emx_F/1-60:5e-07,T_tridentatus_Emx_F/1-60:5e-07):0.021180874):0.0051961914,L_polyphemus_Emx_O1/1-60:0.14070129):0.0047760839,(A_bruennichi_Emx1-A/1-60:5e-07,A_bruennichi__old__annotated__Emx1-A/1-60:5e-07):0.021580867):0.012108363,(((((A_bruennichi_Emx2-B/1-60:-0.053702004,((D_plantarius_Emx2-B/1-44:0.22076489,L_elegans_Emx2-B/1-60:-0.17215984):0.10984035,P_tepidariorum_Emx2-B/1-60:-0.079260767):0.058783881):0.023235878,A_bruennichi__old__annotated__Emx2-B/1-60:-0.023235379):0.020198569,T_clavata_Emx2-B/1-60:-0.0067331968):0.0033370103,T_antipodiana_Emx2-B/1-60:-0.0033365106):0.06352175,D_silvatica_Emx2-B/1-60:0.021799423):0.17966795):0.01064106,H_graminicola_Emx1-A/1-60:0.040485404):0.0048187454,L_polyphemus_Emx_O2/1-58:0.013505749):0.0078413077):0.021020755,D_melanogaster_ems/1-60:0.10503565):0.041207805,(A_bruennichi_Emx1-B/1-60:5e-07,A_bruennichi__old__annotated__Emx1-B/1-60:5e-07):0.29924697):0.092516869,(((((((((((A_bruennichi_Noto-B/1-60:5e-07,A_bruennichi_old_annotated_Noto-A/1-60:5e-07):0.0095571866,((((D_plantarius_Noto-B/1-48:0.26160601,H_graminicola_Noto-A-1/1-60:-0.1368992):0.06760402,H_graminicola_Noto-A-2/1-60:-0.067603514):0.062886998,T_clavata_Noto-B/1-60:-0.0044290572):0.0021256858,T_antipodiana_Noto-B/1-60:-0.0021251866):0.0074290107):0.061965663,D_silvatica_Noto-B/1-60:0.031496581):0.018572766,(((D_melanogaster_CG18599/1-60:0.025114108,T_castaneum_Not/1-60:0.031301573):0.060856286,I_scapularis_Noto/1-60:0.096647516):0.020725038,P_opilio_Noto/1-60:0.040191378):0.021010239):0.011650421,C_sculpturatus_Noto/1-60:0.012488756):0.020782953,(L_elegans_Noto-B/1-60:0.068984941,P_tepidariorum_Noto-B/1-60:0.050497413):0.053297617):0.033292033,PB.8153.1.p1/148-207:0.052222565):0.048592765,((C_rotundicauda_Not_A-a/1-60:5e-07,C_rotundicauda_Not_A-b/1-60:5e-07):0.04308847,((C_rotundicauda_Not_B/1-60:-0.042344719,(L_polyphemus_Not_B/1-60:0.086315483,T_tridentatus_Not_B/1-60:-0.012431402):0.061407916):0.15748259,T_tridentatus_Not_A1/1-60:0.30265951):0.031730156):0.0241003):0.076665632,(D_plantarius_Noto-A/1-48:0.34862682,P_tepidariorum_Noto-A/1-60:0.21791598):0.046572573):0.18618581,S_maritima_Noto/1-60:0.69538891):0.012618452,S_maritima_Noto-like-a/1-60:0.53793991):0.32082182):0.18782869,(((L_elegans_Noto-A-1/1-60:0.018872716,L_elegans_Noto-like-1/1-33:0.14818892):0.096928909,L_elegans_Noto-A-2/1-60:0.13430823):0.2016512,L_elegans_Noto-like-2/1-33:0.38231879):0.10668814):0.26430824):0.06915988):0.049339473,((((((A_bruennichi_NK1-B-1/1-60:-0.010896843,D_plantarius_NK1-B-2/1-60:0.028821785):0.0054274476,A_bruennichi_NK1-B-2/1-60:-0.0054269475):0.020310113,L_polyphemus_Slou_E/1-60:0.016932258):0.014442394,(S_maritima_NK1/1-60:5e-07,T_castaneum_Slou/1-60:5e-07):0.0047474247):0.0032069089,D_melanogaster_slou/1-60:0.010208053):0.016841739,(C_rotundicauda_Slou_E/1-60:5e-07,T_tridentatus_Slou_E/1-60:5e-07):0.054223426):0.46008998):0.057590842,g2646.t1.p1/205-264:0.40877926):0.29970509,g10112.t1.p1/111-170:0.35605818):0.029802896,((A_bruennichi_Msx1-A/1-60:5e-07,A_bruennichi_old_annotated_Msx1-A/1-60:5e-07):0.16612083,H_graminicola_Msx1-A/1-60:0.091986515):0.020050742):0.025280533,(T_antipodiana_Msx1-A/1-60:0.0065302113,T_clavata_Msx1-A/1-60:0.030104406):0.070441246):0.025321729,((((((((((C_rotundicauda_Msx_D/1-60:5e-07,T_tridentatus_Msx_D/1-60:5e-07):0.079161376,L_polyphemus_Msx_D/1-60:-0.0053121746):0.10472234,(D_silvatica_Msx1-A/1-60:0.01109457,((((((C_rotundicauda_MsxL/1-60:5e-07,L_polyphemus_MsxL/1-60:5e-07):0.022290222,T_tridentatus_MsxL/1-60:-0.0049229804):0.061020933,(C_sculpturatus_Msxlx/1-60:0.22019175,(D_silvatica_Msxlx/1-45:0.80772662,T_castaneum_Msxlx/1-60:0.22590378):0.2548081):0.21513143):0.087766945,S_maritima_Msxlx/1-60:1.597101):0.10719298,D_melanogaster_CG15696/1-60:0.54103732):0.039312586,I_scapularis_Msxlx/1-60:0.32653511):0.76902384):0.017962176):0.019869944,C_rotundicauda_Msx_B/1-54:-0.012283413):0.014895719,L_polyphemus_Msx_E1/1-60:-0.001381807):0.00027860675,T_tridentatus_Msx_E/1-60:-0.00027810663):0.0088645201,(I_scapularis_Msx1/1-60:0.012114948,C_sculpturatus_Msx2-A/1-60:0.0064976308):0.001655977):0.0030307262,(C_rotundicauda_Msx_C/1-60:5e-07,L_polyphemus_Msx_C/1-60:5e-07):0.0057638227):0.0032446235,(((P_tepidariorum_Msx2-A/1-60:5e-07,L_elegans_Msx2-A/1-60:5e-07):0.008990312,(C_sculpturatus_Msx2-B-2/1-60:0.026202532,(A_bruennichi_old_annotated_Msx2-A/1-60:5e-07,A_bruennichi_Msx2-A/1-60:5e-07):0.010292983):-0.00022221496):0.01024182,((((H_graminicola_Msx2-A/1-60:5e-07,H_graminicola_Msx1-B/1-60:5e-07):0.0069215614,(T_clavata_Msx2-A/1-60:0.00041312381,((T_clavata_Msx1-B/1-60:5e-07,T_antipodiana_Msx1-B/1-60:5e-07):0.037125994,I_scapularis_Msx2/1-60:-0.00061001256):-0.00041262462):0.011257758):0.0068603233,(L_polyphemus_Msx_A1/1-60:-0.0011555501,((L_polyphemus_Msx_A2/1-60:0.016487468,C_rotundicauda_Msx_A1/1-60:0.021544818):0.00083972781,C_rotundicauda_Msx_A2/1-60:-0.001545132):0.00115605):0.020996816):0.0058879387,((D_plantarius_Msx1-B/1-60:5e-07,D_silvatica_Msx1-B/1-60:5e-07):0.0061154086,C_sculpturatus_Msx1-B/1-60:0.011862906):0.0017912071):0.0090452069):0.0011273772):0.0058282325,((((PB.1017.1.p1/175-234:5e-07,PB.1017.2.p1/175-234:5e-07):0.030517139,S_maritima_Msx/1-60:0.0057784282):0.0045839911,((g10110.t1.p1/144-203:5e-07,PB.1018.1.p1/154-213:5e-07):0.032620307,((T_castaneum_Msx-2/1-60:5e-07,T_castaneum_Msx-1/1-60:5e-07):0.015627069,D_melanogaster_Dr/1-60:0.020817479):0.025998114):0.011882982):0.020640207,D_silvatica_Msx2-A-2/1-60:0.030824309):0.0083351498):0.018408272):0.01053142,(L_polyphemus_Msx_E2/1-60:0.14418943,P_opilio_Msx2/1-60:-0.0042788833):0.016566552,(L_polyphemus_Msx_6/1-60:0.055623528,D_plantarius_Msx1-A/1-60:0.043901782):0.0081718257);
