# Supplementary material for: The genome of a sea spider corroborates a shared Hox cluster motif in arthropods with a reduced posterior tagma
Source: BMC Biol. 2025 Jul 2;23:196. doi: 10.1186/s12915-025-02276-x (PMC12220506; doi:10.1186/s12915-025-02276-x)
Supplement: Supplementary file 3 — Additional file 3. [file 12915_2025_2276_MOESM3_ESM.zip › suppl-file7-gene_analysis/nkx/nk_INSTAR6.m8]

A_bruennichi_NK1-B-1	TRINITY_DN14039_c1_g1_i1.p1	0.983	60	1	0	1	60	209	268	7.230E-33	119	60
A_bruennichi_NK1-B-1	TRINITY_DN15178_c0_g1_i1.p1	0.633	60	22	0	1	60	49	108	1.138E-18	79	60
A_bruennichi_NK1-B-1	TRINITY_DN17472_c0_g1_i1.p1	0.644	59	21	0	1	59	133	191	2.953E-18	78	60
A_bruennichi_NK1-B-1	TRINITY_DN572_c1_g1_i2.p1	0.614	57	22	0	2	58	99	155	2.735E-17	75	60
A_bruennichi_NK1-B-1	TRINITY_DN572_c1_g1_i1.p1	0.614	57	22	0	2	58	99	155	2.735E-17	75	60
A_bruennichi_NK1-B-1	TRINITY_DN6372_c0_g1_i1.p1	0.649	57	20	0	2	58	206	262	3.759E-17	74	60
A_bruennichi_NK1-B-1	TRINITY_DN1858_c0_g1_i1.p1	0.637	58	21	0	2	59	167	224	3.759E-17	74	60
A_bruennichi_NK1-B-1	TRINITY_DN1858_c0_g1_i2.p1	0.637	58	21	0	2	59	167	224	3.759E-17	74	60
A_bruennichi_NK1-B-1	TRINITY_DN1858_c0_g1_i3.p1	0.637	58	21	0	2	59	167	224	3.759E-17	74	60
A_bruennichi_NK1-B-1	TRINITY_DN1858_c0_g1_i4.p1	0.637	58	21	0	2	59	167	224	3.759E-17	74	60
A_bruennichi_NK1-B-1	TRINITY_DN1858_c0_g1_i5.p1	0.637	58	21	0	2	59	167	224	3.759E-17	74	60
A_bruennichi_NK1-B-1	TRINITY_DN1858_c0_g1_i7.p1	0.637	58	21	0	2	59	167	224	3.759E-17	74	60
A_bruennichi_NK1-B-1	TRINITY_DN1858_c0_g1_i8.p1	0.637	58	21	0	2	59	167	224	3.759E-17	74	60
A_bruennichi_NK1-B-1	TRINITY_DN7443_c0_g1_i2.p1	0.614	57	22	0	2	58	176	232	1.244E-15	70	60
A_bruennichi_NK1-B-1	TRINITY_DN7443_c0_g1_i1.p1	0.614	57	22	0	2	58	176	232	1.244E-15	70	60
A_bruennichi_NK1-B-1	TRINITY_DN3687_c0_g1_i5.p1	0.603	58	23	0	2	59	232	289	1.244E-15	70	60
A_bruennichi_NK1-B-1	TRINITY_DN3687_c0_g1_i1.p1	0.603	58	23	0	2	59	232	289	1.244E-15	70	60
A_bruennichi_NK1-B-1	TRINITY_DN293_c6_g1_i1.p1	0.596	57	23	0	2	58	281	337	1.244E-15	70	60
A_bruennichi_NK1-B-1	TRINITY_DN293_c6_g1_i2.p1	0.596	57	23	0	2	58	281	337	1.244E-15	70	60
A_bruennichi_NK1-B-1	TRINITY_DN13317_c0_g1_i4.p1	0.596	57	23	0	2	58	155	211	3.232E-15	69	60
A_bruennichi_NK1-B-1	TRINITY_DN13317_c0_g1_i2.p1	0.596	57	23	0	2	58	145	201	3.232E-15	69	60
A_bruennichi_NK1-B-1	TRINITY_DN13317_c0_g1_i6.p1	0.596	57	23	0	2	58	145	201	3.232E-15	69	60
A_bruennichi_NK1-B-1	TRINITY_DN104894_c0_g1_i1.p1	0.637	58	21	0	2	59	137	194	3.232E-15	69	60
A_bruennichi_NK1-B-1	TRINITY_DN13317_c0_g1_i1.p1	0.596	57	23	0	2	58	155	211	3.232E-15	69	60
A_bruennichi_NK1-B-1	TRINITY_DN13317_c0_g1_i3.p1	0.596	57	23	0	2	58	155	211	3.232E-15	69	60
A_bruennichi_NK1-B-1	TRINITY_DN117107_c0_g1_i1.p1	0.566	60	26	0	1	60	148	207	4.443E-15	68	60
A_bruennichi_NK1-B-1	TRINITY_DN103119_c0_g1_i1.p1	0.550	60	27	0	1	60	207	266	8.397E-15	68	60
A_bruennichi_NK1-B-1	TRINITY_DN1606_c0_g2_i1.p1	0.586	58	24	0	1	58	194	251	5.672E-14	65	60
A_bruennichi_NK1-B-1	TRINITY_DN1606_c0_g1_i1.p1	0.586	58	24	0	1	58	203	260	5.672E-14	65	60
A_bruennichi_NK1-B-1	TRINITY_DN6954_c0_g1_i1.p1	0.500	58	29	0	2	59	186	243	1.474E-13	64	60
A_bruennichi_NK1-B-1	TRINITY_DN6954_c0_g1_i2.p1	0.500	58	29	0	2	59	215	272	1.474E-13	64	60
A_bruennichi_NK1-B-1	TRINITY_DN3287_c1_g3_i1.p1	0.543	57	26	0	2	58	53	109	2.027E-13	64	60
A_bruennichi_NK1-B-1	TRINITY_DN3287_c1_g3_i2.p1	0.543	57	26	0	2	58	53	109	2.027E-13	64	60
A_bruennichi_NK1-B-1	TRINITY_DN4543_c0_g1_i2.p1	0.561	57	25	0	2	58	128	184	3.834E-13	63	60
A_bruennichi_NK1-B-1	TRINITY_DN4543_c0_g1_i1.p1	0.561	57	25	0	2	58	128	184	3.834E-13	63	60
A_bruennichi_NK1-B-1	TRINITY_DN4543_c0_g1_i3.p1	0.561	57	25	0	2	58	128	184	3.834E-13	63	60
A_bruennichi_NK1-B-1	TRINITY_DN1040_c1_g1_i1.p1	0.517	56	27	0	5	60	216	271	3.834E-13	63	60
A_bruennichi_NK1-B-1	TRINITY_DN10248_c0_g1_i1.p1	0.561	57	25	0	2	58	130	186	5.272E-13	63	60
A_bruennichi_NK1-B-1	TRINITY_DN10248_c0_g1_i4.p1	0.561	57	25	0	2	58	130	186	5.272E-13	63	60
A_bruennichi_NK1-B-1	TRINITY_DN3672_c0_g3_i1.p1	0.578	57	24	0	2	58	192	248	7.250E-13	62	60
A_bruennichi_NK1-B-1	TRINITY_DN4367_c0_g1_i1.p1	0.533	60	28	0	1	60	106	165	7.250E-13	62	60
A_bruennichi_NK1-B-1	TRINITY_DN12193_c0_g1_i1.p1	0.525	59	28	0	2	60	216	274	1.371E-12	61	60
A_bruennichi_NK1-B-1	TRINITY_DN63142_c0_g1_i1.p1	0.568	58	25	0	2	59	39	96	1.886E-12	61	60
A_bruennichi_NK1-B-1	TRINITY_DN63142_c0_g1_i2.p1	0.568	58	25	0	2	59	171	228	1.886E-12	61	60
A_bruennichi_NK1-B-1	TRINITY_DN63142_c0_g1_i5.p1	0.568	58	25	0	2	59	171	228	1.886E-12	61	60
A_bruennichi_NK1-B-1	TRINITY_DN63142_c0_g1_i7.p1	0.568	58	25	0	2	59	171	228	1.886E-12	61	60
A_bruennichi_NK1-B-1	TRINITY_DN8531_c0_g1_i1.p1	0.542	59	27	0	2	60	139	197	3.567E-12	60	60
A_bruennichi_NK1-B-1	TRINITY_DN8531_c0_g1_i3.p1	0.542	59	27	0	2	60	139	197	3.567E-12	60	60
A_bruennichi_NK1-B-1	TRINITY_DN16048_c0_g2_i1.p1	0.526	57	27	0	2	58	24	80	6.747E-12	59	60
A_bruennichi_NK1-B-1	TRINITY_DN10836_c0_g1_i1.p1	0.561	57	25	0	2	58	138	194	6.747E-12	59	60
A_bruennichi_NK1-B-1	TRINITY_DN5963_c1_g1_i1.p1	0.491	59	30	0	2	60	217	275	6.747E-12	59	60
A_bruennichi_NK1-B-1	TRINITY_DN5963_c1_g1_i3.p1	0.491	59	30	0	2	60	217	275	6.747E-12	59	60
A_bruennichi_NK1-B-1	TRINITY_DN5963_c1_g1_i4.p1	0.491	59	30	0	2	60	217	275	6.747E-12	59	60
A_bruennichi_NK1-B-1	TRINITY_DN5963_c1_g1_i5.p1	0.491	59	30	0	2	60	217	275	6.747E-12	59	60
A_bruennichi_NK1-B-1	TRINITY_DN5963_c1_g1_i7.p1	0.491	59	30	0	2	60	218	276	6.747E-12	59	60
A_bruennichi_NK1-B-1	TRINITY_DN5963_c1_g1_i8.p1	0.491	59	30	0	2	60	218	276	6.747E-12	59	60
A_bruennichi_NK1-B-1	TRINITY_DN8637_c1_g2_i1.p1	0.508	57	28	0	2	58	101	157	6.747E-12	59	60
A_bruennichi_NK1-B-1	TRINITY_DN572_c0_g1_i2.p1	0.491	59	30	0	2	60	199	257	9.280E-12	59	60
A_bruennichi_NK1-B-1	TRINITY_DN572_c0_g1_i3.p1	0.491	59	30	0	2	60	199	257	9.280E-12	59	60
A_bruennichi_NK1-B-1	TRINITY_DN2648_c0_g1_i1.p1	0.555	54	24	0	5	58	312	365	1.276E-11	59	60
A_bruennichi_NK1-B-1	TRINITY_DN37349_c0_g1_i1.p1	0.508	57	28	0	2	58	99	155	2.415E-11	58	60
A_bruennichi_NK1-B-1	TRINITY_DN37349_c0_g1_i4.p1	0.508	57	28	0	2	58	99	155	2.415E-11	58	60
A_bruennichi_NK1-B-1	TRINITY_DN5474_c0_g1_i1.p1	0.534	58	27	0	2	59	180	237	3.322E-11	57	60
A_bruennichi_NK1-B-1	TRINITY_DN5474_c0_g1_i2.p1	0.534	58	27	0	2	59	180	237	3.322E-11	57	60
A_bruennichi_NK1-B-1	TRINITY_DN8142_c0_g1_i1.p1	0.491	57	29	0	2	58	150	206	3.322E-11	57	60
A_bruennichi_NK1-B-1	TRINITY_DN1080_c0_g1_i1.p1	0.517	58	28	0	2	59	74	131	4.570E-11	57	60
A_bruennichi_NK1-B-1	TRINITY_DN1080_c0_g2_i1.p1	0.517	58	28	0	2	59	74	131	4.570E-11	57	60
A_bruennichi_NK1-B-1	TRINITY_DN12654_c0_g1_i1.p1	0.482	58	30	0	2	59	47	104	6.286E-11	57	60
A_bruennichi_NK1-B-1	TRINITY_DN9432_c1_g1_i5.p1	0.483	60	31	0	1	60	227	286	6.286E-11	57	60
A_bruennichi_NK1-B-1	TRINITY_DN9432_c1_g1_i6.p1	0.483	60	31	0	1	60	227	286	6.286E-11	57	60
A_bruennichi_NK1-B-1	TRINITY_DN9432_c1_g1_i7.p1	0.483	60	31	0	1	60	227	286	6.286E-11	57	60
A_bruennichi_NK1-B-1	TRINITY_DN9432_c1_g1_i4.p1	0.483	60	31	0	1	60	227	286	6.286E-11	57	60
A_bruennichi_NK1-B-1	TRINITY_DN25779_c1_g1_i1.p1	0.482	58	30	0	2	59	139	196	8.648E-11	56	60
A_bruennichi_NK1-B-1	TRINITY_DN8236_c0_g1_i10.p1	0.508	57	28	0	2	58	228	284	1.190E-10	56	60
A_bruennichi_NK1-B-1	TRINITY_DN8236_c0_g1_i4.p1	0.508	57	28	0	2	58	228	284	1.190E-10	56	60
A_bruennichi_NK1-B-1	TRINITY_DN8236_c0_g1_i5.p1	0.508	57	28	0	2	58	228	284	1.190E-10	56	60
A_bruennichi_NK1-B-1	TRINITY_DN8236_c0_g1_i6.p1	0.508	57	28	0	2	58	228	284	1.190E-10	56	60
A_bruennichi_NK1-B-1	TRINITY_DN8236_c0_g1_i7.p1	0.508	57	28	0	2	58	228	284	1.190E-10	56	60
A_bruennichi_NK1-B-1	TRINITY_DN8236_c0_g1_i8.p1	0.508	57	28	0	2	58	228	284	1.190E-10	56	60
A_bruennichi_NK1-B-1	TRINITY_DN1259_c5_g1_i1.p1	0.500	58	29	0	2	59	173	230	2.252E-10	55	60
A_bruennichi_NK1-B-1	TRINITY_DN5664_c1_g1_i1.p1	0.473	57	30	0	2	58	135	191	2.252E-10	55	60
A_bruennichi_NK1-B-1	TRINITY_DN5664_c1_g1_i2.p1	0.473	57	30	0	2	58	135	191	2.252E-10	55	60
A_bruennichi_NK1-B-1	TRINITY_DN643_c1_g1_i1.p1	0.526	57	27	0	2	58	205	261	2.252E-10	55	60
A_bruennichi_NK1-B-1	TRINITY_DN643_c1_g1_i5.p1	0.526	57	27	0	2	58	205	261	2.252E-10	55	60
A_bruennichi_NK1-B-1	TRINITY_DN643_c1_g1_i2.p1	0.526	57	27	0	2	58	254	310	2.252E-10	55	60
A_bruennichi_NK1-B-1	TRINITY_DN643_c1_g1_i3.p1	0.526	57	27	0	2	58	254	310	2.252E-10	55	60
A_bruennichi_NK1-B-1	TRINITY_DN2362_c0_g3_i1.p1	0.473	57	30	0	2	58	139	195	3.098E-10	55	60
A_bruennichi_NK1-B-1	TRINITY_DN2175_c0_g1_i1.p1	0.509	51	25	0	8	58	176	226	4.262E-10	54	60
A_bruennichi_NK1-B-1	TRINITY_DN6784_c0_g1_i1.p1	0.465	58	30	0	2	59	224	281	4.262E-10	54	60
A_bruennichi_NK1-B-1	TRINITY_DN542_c3_g2_i1.p1	0.508	57	28	0	2	58	194	250	5.864E-10	54	60
A_bruennichi_NK1-B-1	TRINITY_DN30683_c0_g1_i1.p1	0.465	58	30	0	2	59	134	191	8.069E-10	53	60
A_bruennichi_NK1-B-1	TRINITY_DN608_c2_g1_i1.p1	0.457	59	31	0	2	60	166	224	1.110E-09	53	60
A_bruennichi_NK1-B-1	TRINITY_DN608_c2_g1_i3.p1	0.457	59	31	0	2	60	166	224	1.110E-09	53	60
A_bruennichi_NK1-B-1	TRINITY_DN819_c0_g1_i10.p1	0.438	57	31	0	3	59	252	308	1.110E-09	53	60
A_bruennichi_NK1-B-1	TRINITY_DN819_c0_g1_i8.p1	0.438	57	31	0	3	59	255	311	1.110E-09	53	60
A_bruennichi_NK1-B-1	TRINITY_DN819_c0_g1_i11.p1	0.438	57	31	0	3	59	260	316	1.110E-09	53	60
A_bruennichi_NK1-B-1	TRINITY_DN1155_c0_g1_i5.p1	0.491	57	29	0	2	58	209	265	1.528E-09	53	60
A_bruennichi_NK1-B-1	TRINITY_DN1155_c0_g1_i4.p1	0.491	57	29	0	2	58	209	265	1.528E-09	53	60
A_bruennichi_NK1-B-1	TRINITY_DN2788_c0_g1_i1.p1	0.491	57	29	0	2	58	188	244	1.528E-09	53	60
A_bruennichi_NK1-B-1	TRINITY_DN819_c0_g1_i9.p1	0.421	57	32	0	3	59	243	299	2.102E-09	52	60
A_bruennichi_NK1-B-1	TRINITY_DN819_c0_g1_i6.p1	0.421	57	32	0	3	59	246	302	2.102E-09	52	60
A_bruennichi_NK1-B-1	TRINITY_DN819_c0_g1_i4.p1	0.421	57	32	0	3	59	251	307	2.102E-09	52	60
A_bruennichi_NK1-B-1	TRINITY_DN34902_c0_g1_i1.p1	0.473	57	30	0	2	58	49	105	2.893E-09	52	60
A_bruennichi_NK1-B-1	TRINITY_DN691_c7_g2_i1.p1	0.465	58	30	0	2	59	88	145	2.893E-09	52	60
A_bruennichi_NK1-B-1	TRINITY_DN691_c7_g2_i2.p1	0.465	58	30	0	2	59	100	157	2.893E-09	52	60
A_bruennichi_NK1-B-1	TRINITY_DN1155_c0_g1_i1.p1	0.473	57	30	0	2	58	210	266	2.893E-09	52	60
A_bruennichi_NK1-B-1	TRINITY_DN1155_c0_g1_i3.p1	0.473	57	30	0	2	58	210	266	2.893E-09	52	60
A_bruennichi_NK1-B-1	TRINITY_DN1155_c0_g1_i7.p1	0.473	57	30	0	2	58	210	266	2.893E-09	52	60
A_bruennichi_NK1-B-1	TRINITY_DN4830_c0_g1_i5.p1	0.491	57	29	0	3	59	221	277	2.893E-09	52	60
A_bruennichi_NK1-B-1	TRINITY_DN4830_c0_g1_i1.p1	0.491	57	29	0	3	59	524	580	2.893E-09	52	60
A_bruennichi_NK1-B-1	TRINITY_DN4830_c0_g1_i6.p1	0.491	57	29	0	3	59	524	580	2.893E-09	52	60
A_bruennichi_NK1-B-1	TRINITY_DN4830_c0_g1_i8.p1	0.491	57	29	0	3	59	524	580	2.893E-09	52	60
A_bruennichi_NK1-B-1	TRINITY_DN6190_c0_g1_i1.p1	0.462	54	29	0	4	57	178	231	7.540E-09	51	60
A_bruennichi_NK1-B-1	TRINITY_DN90697_c0_g1_i1.p1	0.472	55	29	0	5	59	236	290	7.540E-09	51	60
A_bruennichi_NK1-B-1	TRINITY_DN9628_c0_g1_i1.p1	0.466	60	30	0	1	57	218	277	7.540E-09	51	60
A_bruennichi_NK1-B-1	TRINITY_DN33617_c0_g1_i1.p1	0.438	57	31	0	2	58	248	304	7.540E-09	51	60
A_bruennichi_NK1-B-1	TRINITY_DN9628_c0_g1_i3.p1	0.466	60	30	0	1	57	334	393	7.540E-09	51	60
A_bruennichi_NK1-B-1	TRINITY_DN9628_c0_g1_i4.p1	0.466	60	30	0	1	57	334	393	7.540E-09	51	60
A_bruennichi_NK1-B-1	TRINITY_DN1155_c0_g1_i6.p1	0.481	54	28	0	5	58	1	54	1.038E-08	50	60
A_bruennichi_NK1-B-1	TRINITY_DN8105_c2_g1_i1.p1	0.491	57	29	0	2	58	166	222	1.428E-08	50	60
A_bruennichi_NK1-B-1	TRINITY_DN8105_c2_g1_i2.p1	0.491	57	29	0	2	58	166	222	1.428E-08	50	60
A_bruennichi_NK1-B-1	TRINITY_DN119554_c0_g1_i1.p1	0.676	34	11	0	26	59	1	34	1.966E-08	49	60
A_bruennichi_NK1-B-1	TRINITY_DN13687_c0_g2_i1.p1	0.657	35	12	0	24	58	1	35	3.724E-08	49	60
A_bruennichi_NK1-B-1	TRINITY_DN29954_c0_g2_i1.p1	0.491	57	29	0	2	58	269	325	5.126E-08	48	60
A_bruennichi_NK1-B-1	TRINITY_DN819_c0_g1_i3.p1	0.393	61	34	0	3	59	243	303	1.337E-07	47	60
A_bruennichi_NK1-B-1	TRINITY_DN819_c0_g1_i2.p1	0.393	61	34	0	3	59	246	306	1.337E-07	47	60
A_bruennichi_NK1-B-1	TRINITY_DN819_c0_g1_i7.p1	0.393	61	34	0	3	59	251	311	1.337E-07	47	60
A_bruennichi_NK1-B-1	TRINITY_DN4830_c0_g1_i5.p2	0.487	39	19	0	17	55	1	39	1.624E-05	41	60
T_tridentatus_Slou_A	TRINITY_DN14039_c1_g1_i1.p1	0.983	60	1	0	1	60	209	268	7.230E-33	119	60
T_tridentatus_Slou_A	TRINITY_DN15178_c0_g1_i1.p1	0.633	60	22	0	1	60	49	108	1.138E-18	79	60
T_tridentatus_Slou_A	TRINITY_DN17472_c0_g1_i1.p1	0.644	59	21	0	1	59	133	191	2.953E-18	78	60
T_tridentatus_Slou_A	TRINITY_DN572_c1_g1_i2.p1	0.614	57	22	0	2	58	99	155	2.735E-17	75	60
T_tridentatus_Slou_A	TRINITY_DN572_c1_g1_i1.p1	0.614	57	22	0	2	58	99	155	2.735E-17	75	60
T_tridentatus_Slou_A	TRINITY_DN6372_c0_g1_i1.p1	0.649	57	20	0	2	58	206	262	3.759E-17	74	60
T_tridentatus_Slou_A	TRINITY_DN1858_c0_g1_i1.p1	0.637	58	21	0	2	59	167	224	3.759E-17	74	60
T_tridentatus_Slou_A	TRINITY_DN1858_c0_g1_i2.p1	0.637	58	21	0	2	59	167	224	3.759E-17	74	60
T_tridentatus_Slou_A	TRINITY_DN1858_c0_g1_i3.p1	0.637	58	21	0	2	59	167	224	3.759E-17	74	60
T_tridentatus_Slou_A	TRINITY_DN1858_c0_g1_i4.p1	0.637	58	21	0	2	59	167	224	3.759E-17	74	60
T_tridentatus_Slou_A	TRINITY_DN1858_c0_g1_i5.p1	0.637	58	21	0	2	59	167	224	3.759E-17	74	60
T_tridentatus_Slou_A	TRINITY_DN1858_c0_g1_i7.p1	0.637	58	21	0	2	59	167	224	3.759E-17	74	60
T_tridentatus_Slou_A	TRINITY_DN1858_c0_g1_i8.p1	0.637	58	21	0	2	59	167	224	3.759E-17	74	60
T_tridentatus_Slou_A	TRINITY_DN7443_c0_g1_i2.p1	0.614	57	22	0	2	58	176	232	1.244E-15	70	60
T_tridentatus_Slou_A	TRINITY_DN7443_c0_g1_i1.p1	0.614	57	22	0	2	58	176	232	1.244E-15	70	60
T_tridentatus_Slou_A	TRINITY_DN3687_c0_g1_i5.p1	0.603	58	23	0	2	59	232	289	1.244E-15	70	60
T_tridentatus_Slou_A	TRINITY_DN3687_c0_g1_i1.p1	0.603	58	23	0	2	59	232	289	1.244E-15	70	60
T_tridentatus_Slou_A	TRINITY_DN293_c6_g1_i1.p1	0.596	57	23	0	2	58	281	337	1.244E-15	70	60
T_tridentatus_Slou_A	TRINITY_DN293_c6_g1_i2.p1	0.596	57	23	0	2	58	281	337	1.244E-15	70	60
T_tridentatus_Slou_A	TRINITY_DN13317_c0_g1_i4.p1	0.596	57	23	0	2	58	155	211	3.232E-15	69	60
T_tridentatus_Slou_A	TRINITY_DN13317_c0_g1_i2.p1	0.596	57	23	0	2	58	145	201	3.232E-15	69	60
T_tridentatus_Slou_A	TRINITY_DN13317_c0_g1_i6.p1	0.596	57	23	0	2	58	145	201	3.232E-15	69	60
T_tridentatus_Slou_A	TRINITY_DN104894_c0_g1_i1.p1	0.637	58	21	0	2	59	137	194	3.232E-15	69	60
T_tridentatus_Slou_A	TRINITY_DN13317_c0_g1_i1.p1	0.596	57	23	0	2	58	155	211	3.232E-15	69	60
T_tridentatus_Slou_A	TRINITY_DN13317_c0_g1_i3.p1	0.596	57	23	0	2	58	155	211	3.232E-15	69	60
T_tridentatus_Slou_A	TRINITY_DN117107_c0_g1_i1.p1	0.566	60	26	0	1	60	148	207	4.443E-15	68	60
T_tridentatus_Slou_A	TRINITY_DN103119_c0_g1_i1.p1	0.550	60	27	0	1	60	207	266	8.397E-15	68	60
T_tridentatus_Slou_A	TRINITY_DN1606_c0_g2_i1.p1	0.586	58	24	0	1	58	194	251	5.672E-14	65	60
T_tridentatus_Slou_A	TRINITY_DN1606_c0_g1_i1.p1	0.586	58	24	0	1	58	203	260	5.672E-14	65	60
T_tridentatus_Slou_A	TRINITY_DN6954_c0_g1_i1.p1	0.500	58	29	0	2	59	186	243	1.474E-13	64	60
T_tridentatus_Slou_A	TRINITY_DN6954_c0_g1_i2.p1	0.500	58	29	0	2	59	215	272	1.474E-13	64	60
T_tridentatus_Slou_A	TRINITY_DN3287_c1_g3_i1.p1	0.543	57	26	0	2	58	53	109	2.027E-13	64	60
T_tridentatus_Slou_A	TRINITY_DN3287_c1_g3_i2.p1	0.543	57	26	0	2	58	53	109	2.027E-13	64	60
T_tridentatus_Slou_A	TRINITY_DN4543_c0_g1_i2.p1	0.561	57	25	0	2	58	128	184	3.834E-13	63	60
T_tridentatus_Slou_A	TRINITY_DN4543_c0_g1_i1.p1	0.561	57	25	0	2	58	128	184	3.834E-13	63	60
T_tridentatus_Slou_A	TRINITY_DN4543_c0_g1_i3.p1	0.561	57	25	0	2	58	128	184	3.834E-13	63	60
T_tridentatus_Slou_A	TRINITY_DN1040_c1_g1_i1.p1	0.517	56	27	0	5	60	216	271	3.834E-13	63	60
T_tridentatus_Slou_A	TRINITY_DN10248_c0_g1_i1.p1	0.561	57	25	0	2	58	130	186	5.272E-13	63	60
T_tridentatus_Slou_A	TRINITY_DN10248_c0_g1_i4.p1	0.561	57	25	0	2	58	130	186	5.272E-13	63	60
T_tridentatus_Slou_A	TRINITY_DN3672_c0_g3_i1.p1	0.578	57	24	0	2	58	192	248	7.250E-13	62	60
T_tridentatus_Slou_A	TRINITY_DN4367_c0_g1_i1.p1	0.533	60	28	0	1	60	106	165	7.250E-13	62	60
T_tridentatus_Slou_A	TRINITY_DN12193_c0_g1_i1.p1	0.525	59	28	0	2	60	216	274	1.371E-12	61	60
T_tridentatus_Slou_A	TRINITY_DN63142_c0_g1_i1.p1	0.568	58	25	0	2	59	39	96	1.886E-12	61	60
T_tridentatus_Slou_A	TRINITY_DN63142_c0_g1_i2.p1	0.568	58	25	0	2	59	171	228	1.886E-12	61	60
T_tridentatus_Slou_A	TRINITY_DN63142_c0_g1_i5.p1	0.568	58	25	0	2	59	171	228	1.886E-12	61	60
T_tridentatus_Slou_A	TRINITY_DN63142_c0_g1_i7.p1	0.568	58	25	0	2	59	171	228	1.886E-12	61	60
T_tridentatus_Slou_A	TRINITY_DN8531_c0_g1_i1.p1	0.542	59	27	0	2	60	139	197	3.567E-12	60	60
T_tridentatus_Slou_A	TRINITY_DN8531_c0_g1_i3.p1	0.542	59	27	0	2	60	139	197	3.567E-12	60	60
T_tridentatus_Slou_A	TRINITY_DN16048_c0_g2_i1.p1	0.526	57	27	0	2	58	24	80	6.747E-12	59	60
T_tridentatus_Slou_A	TRINITY_DN10836_c0_g1_i1.p1	0.561	57	25	0	2	58	138	194	6.747E-12	59	60
T_tridentatus_Slou_A	TRINITY_DN5963_c1_g1_i1.p1	0.491	59	30	0	2	60	217	275	6.747E-12	59	60
T_tridentatus_Slou_A	TRINITY_DN5963_c1_g1_i3.p1	0.491	59	30	0	2	60	217	275	6.747E-12	59	60
T_tridentatus_Slou_A	TRINITY_DN5963_c1_g1_i4.p1	0.491	59	30	0	2	60	217	275	6.747E-12	59	60
T_tridentatus_Slou_A	TRINITY_DN5963_c1_g1_i5.p1	0.491	59	30	0	2	60	217	275	6.747E-12	59	60
T_tridentatus_Slou_A	TRINITY_DN5963_c1_g1_i7.p1	0.491	59	30	0	2	60	218	276	6.747E-12	59	60
T_tridentatus_Slou_A	TRINITY_DN5963_c1_g1_i8.p1	0.491	59	30	0	2	60	218	276	6.747E-12	59	60
T_tridentatus_Slou_A	TRINITY_DN8637_c1_g2_i1.p1	0.508	57	28	0	2	58	101	157	6.747E-12	59	60
T_tridentatus_Slou_A	TRINITY_DN572_c0_g1_i2.p1	0.491	59	30	0	2	60	199	257	9.280E-12	59	60
T_tridentatus_Slou_A	TRINITY_DN572_c0_g1_i3.p1	0.491	59	30	0	2	60	199	257	9.280E-12	59	60
T_tridentatus_Slou_A	TRINITY_DN2648_c0_g1_i1.p1	0.555	54	24	0	5	58	312	365	1.276E-11	59	60
T_tridentatus_Slou_A	TRINITY_DN37349_c0_g1_i1.p1	0.508	57	28	0	2	58	99	155	2.415E-11	58	60
T_tridentatus_Slou_A	TRINITY_DN37349_c0_g1_i4.p1	0.508	57	28	0	2	58	99	155	2.415E-11	58	60
T_tridentatus_Slou_A	TRINITY_DN5474_c0_g1_i1.p1	0.534	58	27	0	2	59	180	237	3.322E-11	57	60
T_tridentatus_Slou_A	TRINITY_DN5474_c0_g1_i2.p1	0.534	58	27	0	2	59	180	237	3.322E-11	57	60
T_tridentatus_Slou_A	TRINITY_DN8142_c0_g1_i1.p1	0.491	57	29	0	2	58	150	206	3.322E-11	57	60
T_tridentatus_Slou_A	TRINITY_DN1080_c0_g1_i1.p1	0.517	58	28	0	2	59	74	131	4.570E-11	57	60
T_tridentatus_Slou_A	TRINITY_DN1080_c0_g2_i1.p1	0.517	58	28	0	2	59	74	131	4.570E-11	57	60
T_tridentatus_Slou_A	TRINITY_DN12654_c0_g1_i1.p1	0.482	58	30	0	2	59	47	104	6.286E-11	57	60
T_tridentatus_Slou_A	TRINITY_DN9432_c1_g1_i5.p1	0.483	60	31	0	1	60	227	286	6.286E-11	57	60
T_tridentatus_Slou_A	TRINITY_DN9432_c1_g1_i6.p1	0.483	60	31	0	1	60	227	286	6.286E-11	57	60
T_tridentatus_Slou_A	TRINITY_DN9432_c1_g1_i7.p1	0.483	60	31	0	1	60	227	286	6.286E-11	57	60
T_tridentatus_Slou_A	TRINITY_DN9432_c1_g1_i4.p1	0.483	60	31	0	1	60	227	286	6.286E-11	57	60
T_tridentatus_Slou_A	TRINITY_DN25779_c1_g1_i1.p1	0.482	58	30	0	2	59	139	196	8.648E-11	56	60
T_tridentatus_Slou_A	TRINITY_DN8236_c0_g1_i10.p1	0.508	57	28	0	2	58	228	284	1.190E-10	56	60
T_tridentatus_Slou_A	TRINITY_DN8236_c0_g1_i4.p1	0.508	57	28	0	2	58	228	284	1.190E-10	56	60
T_tridentatus_Slou_A	TRINITY_DN8236_c0_g1_i5.p1	0.508	57	28	0	2	58	228	284	1.190E-10	56	60
T_tridentatus_Slou_A	TRINITY_DN8236_c0_g1_i6.p1	0.508	57	28	0	2	58	228	284	1.190E-10	56	60
T_tridentatus_Slou_A	TRINITY_DN8236_c0_g1_i7.p1	0.508	57	28	0	2	58	228	284	1.190E-10	56	60
T_tridentatus_Slou_A	TRINITY_DN8236_c0_g1_i8.p1	0.508	57	28	0	2	58	228	284	1.190E-10	56	60
T_tridentatus_Slou_A	TRINITY_DN1259_c5_g1_i1.p1	0.500	58	29	0	2	59	173	230	2.252E-10	55	60
T_tridentatus_Slou_A	TRINITY_DN5664_c1_g1_i1.p1	0.473	57	30	0	2	58	135	191	2.252E-10	55	60
T_tridentatus_Slou_A	TRINITY_DN5664_c1_g1_i2.p1	0.473	57	30	0	2	58	135	191	2.252E-10	55	60
T_tridentatus_Slou_A	TRINITY_DN643_c1_g1_i1.p1	0.526	57	27	0	2	58	205	261	2.252E-10	55	60
T_tridentatus_Slou_A	TRINITY_DN643_c1_g1_i5.p1	0.526	57	27	0	2	58	205	261	2.252E-10	55	60
T_tridentatus_Slou_A	TRINITY_DN643_c1_g1_i2.p1	0.526	57	27	0	2	58	254	310	2.252E-10	55	60
T_tridentatus_Slou_A	TRINITY_DN643_c1_g1_i3.p1	0.526	57	27	0	2	58	254	310	2.252E-10	55	60
T_tridentatus_Slou_A	TRINITY_DN2362_c0_g3_i1.p1	0.473	57	30	0	2	58	139	195	3.098E-10	55	60
T_tridentatus_Slou_A	TRINITY_DN2175_c0_g1_i1.p1	0.509	51	25	0	8	58	176	226	4.262E-10	54	60
T_tridentatus_Slou_A	TRINITY_DN6784_c0_g1_i1.p1	0.465	58	30	0	2	59	224	281	4.262E-10	54	60
T_tridentatus_Slou_A	TRINITY_DN542_c3_g2_i1.p1	0.508	57	28	0	2	58	194	250	5.864E-10	54	60
T_tridentatus_Slou_A	TRINITY_DN30683_c0_g1_i1.p1	0.465	58	30	0	2	59	134	191	8.069E-10	53	60
T_tridentatus_Slou_A	TRINITY_DN608_c2_g1_i1.p1	0.457	59	31	0	2	60	166	224	1.110E-09	53	60
T_tridentatus_Slou_A	TRINITY_DN608_c2_g1_i3.p1	0.457	59	31	0	2	60	166	224	1.110E-09	53	60
T_tridentatus_Slou_A	TRINITY_DN819_c0_g1_i10.p1	0.438	57	31	0	3	59	252	308	1.110E-09	53	60
T_tridentatus_Slou_A	TRINITY_DN819_c0_g1_i8.p1	0.438	57	31	0	3	59	255	311	1.110E-09	53	60
T_tridentatus_Slou_A	TRINITY_DN819_c0_g1_i11.p1	0.438	57	31	0	3	59	260	316	1.110E-09	53	60
T_tridentatus_Slou_A	TRINITY_DN1155_c0_g1_i5.p1	0.491	57	29	0	2	58	209	265	1.528E-09	53	60
T_tridentatus_Slou_A	TRINITY_DN1155_c0_g1_i4.p1	0.491	57	29	0	2	58	209	265	1.528E-09	53	60
T_tridentatus_Slou_A	TRINITY_DN2788_c0_g1_i1.p1	0.491	57	29	0	2	58	188	244	1.528E-09	53	60
T_tridentatus_Slou_A	TRINITY_DN819_c0_g1_i9.p1	0.421	57	32	0	3	59	243	299	2.102E-09	52	60
T_tridentatus_Slou_A	TRINITY_DN819_c0_g1_i6.p1	0.421	57	32	0	3	59	246	302	2.102E-09	52	60
T_tridentatus_Slou_A	TRINITY_DN819_c0_g1_i4.p1	0.421	57	32	0	3	59	251	307	2.102E-09	52	60
T_tridentatus_Slou_A	TRINITY_DN34902_c0_g1_i1.p1	0.473	57	30	0	2	58	49	105	2.893E-09	52	60
T_tridentatus_Slou_A	TRINITY_DN691_c7_g2_i1.p1	0.465	58	30	0	2	59	88	145	2.893E-09	52	60
T_tridentatus_Slou_A	TRINITY_DN691_c7_g2_i2.p1	0.465	58	30	0	2	59	100	157	2.893E-09	52	60
T_tridentatus_Slou_A	TRINITY_DN1155_c0_g1_i1.p1	0.473	57	30	0	2	58	210	266	2.893E-09	52	60
T_tridentatus_Slou_A	TRINITY_DN1155_c0_g1_i3.p1	0.473	57	30	0	2	58	210	266	2.893E-09	52	60
T_tridentatus_Slou_A	TRINITY_DN1155_c0_g1_i7.p1	0.473	57	30	0	2	58	210	266	2.893E-09	52	60
T_tridentatus_Slou_A	TRINITY_DN4830_c0_g1_i5.p1	0.491	57	29	0	3	59	221	277	2.893E-09	52	60
T_tridentatus_Slou_A	TRINITY_DN4830_c0_g1_i1.p1	0.491	57	29	0	3	59	524	580	2.893E-09	52	60
T_tridentatus_Slou_A	TRINITY_DN4830_c0_g1_i6.p1	0.491	57	29	0	3	59	524	580	2.893E-09	52	60
T_tridentatus_Slou_A	TRINITY_DN4830_c0_g1_i8.p1	0.491	57	29	0	3	59	524	580	2.893E-09	52	60
T_tridentatus_Slou_A	TRINITY_DN6190_c0_g1_i1.p1	0.462	54	29	0	4	57	178	231	7.540E-09	51	60
T_tridentatus_Slou_A	TRINITY_DN90697_c0_g1_i1.p1	0.472	55	29	0	5	59	236	290	7.540E-09	51	60
T_tridentatus_Slou_A	TRINITY_DN9628_c0_g1_i1.p1	0.466	60	30	0	1	57	218	277	7.540E-09	51	60
T_tridentatus_Slou_A	TRINITY_DN33617_c0_g1_i1.p1	0.438	57	31	0	2	58	248	304	7.540E-09	51	60
T_tridentatus_Slou_A	TRINITY_DN9628_c0_g1_i3.p1	0.466	60	30	0	1	57	334	393	7.540E-09	51	60
T_tridentatus_Slou_A	TRINITY_DN9628_c0_g1_i4.p1	0.466	60	30	0	1	57	334	393	7.540E-09	51	60
T_tridentatus_Slou_A	TRINITY_DN1155_c0_g1_i6.p1	0.481	54	28	0	5	58	1	54	1.038E-08	50	60
T_tridentatus_Slou_A	TRINITY_DN8105_c2_g1_i1.p1	0.491	57	29	0	2	58	166	222	1.428E-08	50	60
T_tridentatus_Slou_A	TRINITY_DN8105_c2_g1_i2.p1	0.491	57	29	0	2	58	166	222	1.428E-08	50	60
T_tridentatus_Slou_A	TRINITY_DN119554_c0_g1_i1.p1	0.676	34	11	0	26	59	1	34	1.966E-08	49	60
T_tridentatus_Slou_A	TRINITY_DN13687_c0_g2_i1.p1	0.657	35	12	0	24	58	1	35	3.724E-08	49	60
T_tridentatus_Slou_A	TRINITY_DN29954_c0_g2_i1.p1	0.491	57	29	0	2	58	269	325	5.126E-08	48	60
T_tridentatus_Slou_A	TRINITY_DN819_c0_g1_i3.p1	0.393	61	34	0	3	59	243	303	1.337E-07	47	60
T_tridentatus_Slou_A	TRINITY_DN819_c0_g1_i2.p1	0.393	61	34	0	3	59	246	306	1.337E-07	47	60
T_tridentatus_Slou_A	TRINITY_DN819_c0_g1_i7.p1	0.393	61	34	0	3	59	251	311	1.337E-07	47	60
T_tridentatus_Slou_A	TRINITY_DN4830_c0_g1_i5.p2	0.487	39	19	0	17	55	1	39	1.624E-05	41	60
T_tridentatus_Scro_D	TRINITY_DN5474_c0_g1_i1.p1	0.900	60	6	0	1	60	179	238	9.781E-29	108	60
T_tridentatus_Scro_D	TRINITY_DN5474_c0_g1_i2.p1	0.900	60	6	0	1	60	179	238	9.781E-29	108	60
T_tridentatus_Scro_D	TRINITY_DN643_c1_g1_i1.p1	0.859	57	8	0	2	58	205	261	8.302E-27	102	60
T_tridentatus_Scro_D	TRINITY_DN643_c1_g1_i5.p1	0.859	57	8	0	2	58	205	261	8.302E-27	102	60
T_tridentatus_Scro_D	TRINITY_DN643_c1_g1_i2.p1	0.859	57	8	0	2	58	254	310	8.302E-27	102	60
T_tridentatus_Scro_D	TRINITY_DN643_c1_g1_i3.p1	0.859	57	8	0	2	58	254	310	8.302E-27	102	60
T_tridentatus_Scro_D	TRINITY_DN63142_c0_g1_i1.p1	0.827	58	10	0	2	59	39	96	5.572E-26	100	60
T_tridentatus_Scro_D	TRINITY_DN63142_c0_g1_i2.p1	0.827	58	10	0	2	59	171	228	5.572E-26	100	60
T_tridentatus_Scro_D	TRINITY_DN63142_c0_g1_i5.p1	0.827	58	10	0	2	59	171	228	5.572E-26	100	60
T_tridentatus_Scro_D	TRINITY_DN63142_c0_g1_i7.p1	0.827	58	10	0	2	59	171	228	5.572E-26	100	60
T_tridentatus_Scro_D	TRINITY_DN10836_c0_g1_i1.p1	0.589	56	23	0	5	60	141	196	1.244E-15	70	60
T_tridentatus_Scro_D	TRINITY_DN6372_c0_g1_i1.p1	0.543	57	26	0	2	58	206	262	1.886E-12	61	60
T_tridentatus_Scro_D	TRINITY_DN6954_c0_g1_i1.p1	0.500	60	30	0	1	60	185	244	6.747E-12	59	60
T_tridentatus_Scro_D	TRINITY_DN6954_c0_g1_i2.p1	0.500	60	30	0	1	60	214	273	6.747E-12	59	60
T_tridentatus_Scro_D	TRINITY_DN293_c6_g1_i1.p1	0.500	56	28	0	3	58	282	337	1.756E-11	58	60
T_tridentatus_Scro_D	TRINITY_DN293_c6_g1_i2.p1	0.500	56	28	0	3	58	282	337	1.756E-11	58	60
T_tridentatus_Scro_D	TRINITY_DN117107_c0_g1_i1.p1	0.490	55	28	0	5	59	152	206	4.570E-11	57	60
T_tridentatus_Scro_D	TRINITY_DN7443_c0_g1_i2.p1	0.526	57	27	0	2	58	176	232	4.570E-11	57	60
T_tridentatus_Scro_D	TRINITY_DN7443_c0_g1_i1.p1	0.526	57	27	0	2	58	176	232	4.570E-11	57	60
T_tridentatus_Scro_D	TRINITY_DN3687_c0_g1_i5.p1	0.526	57	27	0	3	59	233	289	4.570E-11	57	60
T_tridentatus_Scro_D	TRINITY_DN3687_c0_g1_i1.p1	0.526	57	27	0	3	59	233	289	4.570E-11	57	60
T_tridentatus_Scro_D	TRINITY_DN104894_c0_g1_i1.p1	0.525	59	28	0	1	59	136	194	8.648E-11	56	60
T_tridentatus_Scro_D	TRINITY_DN13317_c0_g1_i4.p1	0.508	57	28	0	2	58	155	211	1.637E-10	55	60
T_tridentatus_Scro_D	TRINITY_DN13317_c0_g1_i2.p1	0.508	57	28	0	2	58	145	201	1.637E-10	55	60
T_tridentatus_Scro_D	TRINITY_DN13317_c0_g1_i6.p1	0.508	57	28	0	2	58	145	201	1.637E-10	55	60
T_tridentatus_Scro_D	TRINITY_DN13317_c0_g1_i1.p1	0.508	57	28	0	2	58	155	211	1.637E-10	55	60
T_tridentatus_Scro_D	TRINITY_DN13317_c0_g1_i3.p1	0.508	57	28	0	2	58	155	211	1.637E-10	55	60
T_tridentatus_Scro_D	TRINITY_DN4543_c0_g1_i2.p1	0.508	57	28	0	2	58	128	184	2.252E-10	55	60
T_tridentatus_Scro_D	TRINITY_DN4543_c0_g1_i1.p1	0.508	57	28	0	2	58	128	184	2.252E-10	55	60
T_tridentatus_Scro_D	TRINITY_DN4543_c0_g1_i3.p1	0.508	57	28	0	2	58	128	184	2.252E-10	55	60
T_tridentatus_Scro_D	TRINITY_DN10248_c0_g1_i1.p1	0.491	57	29	0	2	58	130	186	2.252E-10	55	60
T_tridentatus_Scro_D	TRINITY_DN10248_c0_g1_i4.p1	0.491	57	29	0	2	58	130	186	2.252E-10	55	60
T_tridentatus_Scro_D	TRINITY_DN542_c3_g2_i1.p1	0.508	57	28	0	2	58	194	250	3.098E-10	55	60
T_tridentatus_Scro_D	TRINITY_DN17472_c0_g1_i1.p1	0.491	59	30	0	2	60	134	192	8.069E-10	53	60
T_tridentatus_Scro_D	TRINITY_DN1858_c0_g1_i1.p1	0.491	59	30	0	2	60	167	225	1.528E-09	53	60
T_tridentatus_Scro_D	TRINITY_DN1858_c0_g1_i2.p1	0.491	59	30	0	2	60	167	225	1.528E-09	53	60
T_tridentatus_Scro_D	TRINITY_DN1858_c0_g1_i3.p1	0.491	59	30	0	2	60	167	225	1.528E-09	53	60
T_tridentatus_Scro_D	TRINITY_DN1858_c0_g1_i4.p1	0.491	59	30	0	2	60	167	225	1.528E-09	53	60
T_tridentatus_Scro_D	TRINITY_DN1858_c0_g1_i5.p1	0.491	59	30	0	2	60	167	225	1.528E-09	53	60
T_tridentatus_Scro_D	TRINITY_DN1858_c0_g1_i7.p1	0.491	59	30	0	2	60	167	225	1.528E-09	53	60
T_tridentatus_Scro_D	TRINITY_DN1858_c0_g1_i8.p1	0.491	59	30	0	2	60	167	225	1.528E-09	53	60
T_tridentatus_Scro_D	TRINITY_DN14039_c1_g1_i1.p1	0.517	58	28	0	2	59	210	267	2.102E-09	52	60
T_tridentatus_Scro_D	TRINITY_DN15178_c0_g1_i1.p1	0.482	58	30	0	2	59	50	107	3.981E-09	51	60
T_tridentatus_Scro_D	TRINITY_DN2175_c0_g1_i1.p1	0.490	53	27	0	6	58	174	226	3.981E-09	51	60
T_tridentatus_Scro_D	TRINITY_DN9628_c0_g1_i1.p1	0.500	52	26	0	4	55	224	275	5.479E-09	51	60
T_tridentatus_Scro_D	TRINITY_DN9628_c0_g1_i3.p1	0.500	52	26	0	4	55	340	391	5.479E-09	51	60
T_tridentatus_Scro_D	TRINITY_DN9628_c0_g1_i4.p1	0.500	52	26	0	4	55	340	391	5.479E-09	51	60
T_tridentatus_Scro_D	TRINITY_DN3672_c0_g3_i1.p1	0.462	54	29	0	5	58	195	248	7.540E-09	51	60
T_tridentatus_Scro_D	TRINITY_DN4830_c0_g1_i5.p1	0.431	58	32	0	3	60	221	278	7.540E-09	51	60
T_tridentatus_Scro_D	TRINITY_DN4830_c0_g1_i1.p1	0.431	58	32	0	3	60	524	581	7.540E-09	51	60
T_tridentatus_Scro_D	TRINITY_DN4830_c0_g1_i6.p1	0.431	58	32	0	3	60	524	581	7.540E-09	51	60
T_tridentatus_Scro_D	TRINITY_DN4830_c0_g1_i8.p1	0.431	58	32	0	3	60	524	581	7.540E-09	51	60
T_tridentatus_Scro_D	TRINITY_DN572_c1_g1_i2.p1	0.462	54	29	0	5	58	102	155	1.038E-08	50	60
T_tridentatus_Scro_D	TRINITY_DN572_c1_g1_i1.p1	0.462	54	29	0	5	58	102	155	1.038E-08	50	60
T_tridentatus_Scro_D	TRINITY_DN1040_c1_g1_i1.p1	0.425	54	30	0	5	58	216	269	1.038E-08	50	60
T_tridentatus_Scro_D	TRINITY_DN4367_c0_g1_i1.p1	0.446	56	30	0	5	60	110	165	1.428E-08	50	60
T_tridentatus_Scro_D	TRINITY_DN1606_c0_g2_i1.p1	0.444	54	29	0	5	58	198	251	2.706E-08	49	60
T_tridentatus_Scro_D	TRINITY_DN12193_c0_g1_i1.p1	0.454	55	29	0	5	59	219	273	2.706E-08	49	60
T_tridentatus_Scro_D	TRINITY_DN1606_c0_g1_i1.p1	0.444	54	29	0	5	58	207	260	2.706E-08	49	60
T_tridentatus_Scro_D	TRINITY_DN1259_c5_g1_i1.p1	0.423	59	33	0	1	59	172	230	3.724E-08	49	60
T_tridentatus_Scro_D	TRINITY_DN29954_c0_g2_i1.p1	0.473	57	30	0	2	58	269	325	5.126E-08	48	60
T_tridentatus_Scro_D	TRINITY_DN6190_c0_g1_i1.p1	0.470	51	26	0	5	55	179	229	7.056E-08	48	60
T_tridentatus_Scro_D	TRINITY_DN37349_c0_g1_i1.p1	0.481	54	28	0	5	58	102	155	9.714E-08	48	60
T_tridentatus_Scro_D	TRINITY_DN37349_c0_g1_i4.p1	0.481	54	28	0	5	58	102	155	9.714E-08	48	60
T_tridentatus_Scro_D	TRINITY_DN25779_c1_g1_i1.p1	0.436	55	30	0	5	59	142	196	2.535E-07	46	60
T_tridentatus_Scro_D	TRINITY_DN8531_c0_g1_i1.p1	0.407	54	31	0	5	58	142	195	3.490E-07	46	60
T_tridentatus_Scro_D	TRINITY_DN8531_c0_g1_i3.p1	0.407	54	31	0	5	58	142	195	3.490E-07	46	60
T_tridentatus_Scro_D	TRINITY_DN90697_c0_g1_i1.p1	0.423	59	33	0	1	59	232	290	3.490E-07	46	60
T_tridentatus_Scro_D	TRINITY_DN34902_c0_g1_i1.p1	0.456	57	30	0	2	58	49	105	4.805E-07	46	60
T_tridentatus_Scro_D	TRINITY_DN9432_c1_g1_i5.p1	0.400	55	32	0	5	59	231	285	4.805E-07	46	60
T_tridentatus_Scro_D	TRINITY_DN9432_c1_g1_i6.p1	0.400	55	32	0	5	59	231	285	4.805E-07	46	60
T_tridentatus_Scro_D	TRINITY_DN9432_c1_g1_i7.p1	0.400	55	32	0	5	59	231	285	4.805E-07	46	60
T_tridentatus_Scro_D	TRINITY_DN9432_c1_g1_i4.p1	0.400	55	32	0	5	59	231	285	4.805E-07	46	60
T_tridentatus_Scro_D	TRINITY_DN103119_c0_g1_i1.p1	0.407	54	31	0	5	58	211	264	4.805E-07	46	60
T_tridentatus_Scro_D	TRINITY_DN8105_c2_g1_i1.p1	0.421	57	32	0	2	58	166	222	6.615E-07	45	60
T_tridentatus_Scro_D	TRINITY_DN8105_c2_g1_i2.p1	0.421	57	32	0	2	58	166	222	6.615E-07	45	60
T_tridentatus_Scro_D	TRINITY_DN5963_c1_g1_i1.p1	0.400	55	32	0	5	59	220	274	9.109E-07	45	60
T_tridentatus_Scro_D	TRINITY_DN5963_c1_g1_i3.p1	0.400	55	32	0	5	59	220	274	9.109E-07	45	60
T_tridentatus_Scro_D	TRINITY_DN5963_c1_g1_i4.p1	0.400	55	32	0	5	59	220	274	9.109E-07	45	60
T_tridentatus_Scro_D	TRINITY_DN5963_c1_g1_i5.p1	0.400	55	32	0	5	59	220	274	9.109E-07	45	60
T_tridentatus_Scro_D	TRINITY_DN5963_c1_g1_i7.p1	0.400	55	32	0	5	59	221	275	9.109E-07	45	60
T_tridentatus_Scro_D	TRINITY_DN5963_c1_g1_i8.p1	0.400	55	32	0	5	59	221	275	9.109E-07	45	60
T_tridentatus_Scro_D	TRINITY_DN572_c0_g1_i2.p1	0.400	55	32	0	5	59	202	256	1.254E-06	44	60
T_tridentatus_Scro_D	TRINITY_DN572_c0_g1_i3.p1	0.400	55	32	0	5	59	202	256	1.254E-06	44	60
T_tridentatus_Scro_D	TRINITY_DN2648_c0_g1_i1.p1	0.425	54	30	0	5	58	312	365	1.727E-06	44	60
T_tridentatus_Scro_D	TRINITY_DN13687_c0_g2_i1.p1	0.588	34	14	0	25	58	2	35	3.276E-06	43	60
T_tridentatus_Scro_D	TRINITY_DN30683_c0_g1_i1.p1	0.389	59	35	0	1	59	133	191	3.276E-06	43	60
T_tridentatus_Scro_D	TRINITY_DN691_c7_g2_i1.p1	0.396	58	34	0	2	59	88	145	8.560E-06	42	60
T_tridentatus_Scro_D	TRINITY_DN691_c7_g2_i2.p1	0.396	58	34	0	2	59	100	157	8.560E-06	42	60
T_tridentatus_Scro_D	TRINITY_DN4830_c0_g1_i5.p2	0.487	39	19	0	17	55	1	39	1.179E-05	42	60
T_tridentatus_Scro_D	TRINITY_DN1155_c0_g1_i5.p1	0.368	57	35	0	2	58	209	265	1.624E-05	41	60
T_tridentatus_Scro_D	TRINITY_DN1080_c0_g1_i1.p1	0.400	55	32	0	5	59	77	131	1.624E-05	41	60
T_tridentatus_Scro_D	TRINITY_DN1080_c0_g2_i1.p1	0.400	55	32	0	5	59	77	131	1.624E-05	41	60
T_tridentatus_Scro_D	TRINITY_DN1155_c0_g1_i4.p1	0.368	57	35	0	2	58	209	265	1.624E-05	41	60
T_tridentatus_Scro_D	TRINITY_DN1155_c0_g1_i1.p1	0.379	58	35	0	1	58	209	266	2.237E-05	41	60
T_tridentatus_Scro_D	TRINITY_DN1155_c0_g1_i3.p1	0.379	58	35	0	1	58	209	266	2.237E-05	41	60
T_tridentatus_Scro_D	TRINITY_DN1155_c0_g1_i7.p1	0.379	58	35	0	1	58	209	266	2.237E-05	41	60
T_tridentatus_Scro_D	TRINITY_DN1155_c0_g1_i6.p1	0.370	54	33	0	5	58	1	54	3.082E-05	40	60
T_antipodiana_NK2.2-A	TRINITY_DN643_c1_g1_i1.p1	1.000	60	0	0	1	60	204	263	2.570E-32	118	60
T_antipodiana_NK2.2-A	TRINITY_DN643_c1_g1_i5.p1	1.000	60	0	0	1	60	204	263	2.570E-32	118	60
T_antipodiana_NK2.2-A	TRINITY_DN643_c1_g1_i2.p1	1.000	60	0	0	1	60	253	312	2.570E-32	118	60
T_antipodiana_NK2.2-A	TRINITY_DN643_c1_g1_i3.p1	1.000	60	0	0	1	60	253	312	2.570E-32	118	60
T_antipodiana_NK2.2-A	TRINITY_DN5474_c0_g1_i1.p1	0.844	58	9	0	1	58	179	236	2.954E-26	100	60
T_antipodiana_NK2.2-A	TRINITY_DN5474_c0_g1_i2.p1	0.844	58	9	0	1	58	179	236	2.954E-26	100	60
T_antipodiana_NK2.2-A	TRINITY_DN63142_c0_g1_i1.p1	0.800	60	12	0	1	60	38	97	1.829E-24	95	60
T_antipodiana_NK2.2-A	TRINITY_DN63142_c0_g1_i2.p1	0.800	60	12	0	1	60	170	229	1.829E-24	95	60
T_antipodiana_NK2.2-A	TRINITY_DN63142_c0_g1_i5.p1	0.800	60	12	0	1	60	170	229	1.829E-24	95	60
T_antipodiana_NK2.2-A	TRINITY_DN63142_c0_g1_i7.p1	0.800	60	12	0	1	60	170	229	1.829E-24	95	60
T_antipodiana_NK2.2-A	TRINITY_DN10836_c0_g1_i1.p1	0.603	58	23	0	1	58	137	194	1.710E-15	70	60
T_antipodiana_NK2.2-A	TRINITY_DN3687_c0_g1_i5.p1	0.551	58	26	0	1	58	231	288	6.747E-12	59	60
T_antipodiana_NK2.2-A	TRINITY_DN3687_c0_g1_i1.p1	0.551	58	26	0	1	58	231	288	6.747E-12	59	60
T_antipodiana_NK2.2-A	TRINITY_DN6372_c0_g1_i1.p1	0.508	59	29	0	2	60	206	264	9.280E-12	59	60
T_antipodiana_NK2.2-A	TRINITY_DN10248_c0_g1_i1.p1	0.526	57	27	0	2	58	130	186	4.570E-11	57	60
T_antipodiana_NK2.2-A	TRINITY_DN10248_c0_g1_i4.p1	0.526	57	27	0	2	58	130	186	4.570E-11	57	60
T_antipodiana_NK2.2-A	TRINITY_DN104894_c0_g1_i1.p1	0.551	58	26	0	1	58	136	193	6.286E-11	57	60
T_antipodiana_NK2.2-A	TRINITY_DN293_c6_g1_i1.p1	0.482	58	30	0	1	58	280	337	8.648E-11	56	60
T_antipodiana_NK2.2-A	TRINITY_DN293_c6_g1_i2.p1	0.482	58	30	0	1	58	280	337	8.648E-11	56	60
T_antipodiana_NK2.2-A	TRINITY_DN13317_c0_g1_i4.p1	0.543	57	26	0	2	58	155	211	1.190E-10	56	60
T_antipodiana_NK2.2-A	TRINITY_DN13317_c0_g1_i2.p1	0.543	57	26	0	2	58	145	201	1.190E-10	56	60
T_antipodiana_NK2.2-A	TRINITY_DN13317_c0_g1_i6.p1	0.543	57	26	0	2	58	145	201	1.190E-10	56	60
T_antipodiana_NK2.2-A	TRINITY_DN13317_c0_g1_i1.p1	0.543	57	26	0	2	58	155	211	1.190E-10	56	60
T_antipodiana_NK2.2-A	TRINITY_DN13317_c0_g1_i3.p1	0.543	57	26	0	2	58	155	211	1.190E-10	56	60
T_antipodiana_NK2.2-A	TRINITY_DN7443_c0_g1_i2.p1	0.526	57	27	0	2	58	176	232	4.262E-10	54	60
T_antipodiana_NK2.2-A	TRINITY_DN7443_c0_g1_i1.p1	0.526	57	27	0	2	58	176	232	4.262E-10	54	60
T_antipodiana_NK2.2-A	TRINITY_DN6954_c0_g1_i1.p1	0.465	58	30	0	1	58	185	242	8.069E-10	53	60
T_antipodiana_NK2.2-A	TRINITY_DN6954_c0_g1_i2.p1	0.465	58	30	0	1	58	214	271	8.069E-10	53	60
T_antipodiana_NK2.2-A	TRINITY_DN117107_c0_g1_i1.p1	0.509	51	25	0	5	55	152	202	1.110E-09	53	60
T_antipodiana_NK2.2-A	TRINITY_DN2175_c0_g1_i1.p1	0.509	55	27	0	6	60	174	228	1.110E-09	53	60
T_antipodiana_NK2.2-A	TRINITY_DN542_c3_g2_i1.p1	0.500	58	29	0	1	58	193	250	1.528E-09	53	60
T_antipodiana_NK2.2-A	TRINITY_DN9628_c0_g1_i1.p1	0.473	57	30	0	4	60	224	280	2.102E-09	52	60
T_antipodiana_NK2.2-A	TRINITY_DN9628_c0_g1_i3.p1	0.473	57	30	0	4	60	340	396	2.102E-09	52	60
T_antipodiana_NK2.2-A	TRINITY_DN9628_c0_g1_i4.p1	0.473	57	30	0	4	60	340	396	2.102E-09	52	60
T_antipodiana_NK2.2-A	TRINITY_DN15178_c0_g1_i1.p1	0.508	57	28	0	2	58	50	106	2.893E-09	52	60
T_antipodiana_NK2.2-A	TRINITY_DN6190_c0_g1_i1.p1	0.490	51	26	0	5	55	179	229	7.540E-09	51	60
T_antipodiana_NK2.2-A	TRINITY_DN17472_c0_g1_i1.p1	0.491	57	29	0	2	58	134	190	7.540E-09	51	60
T_antipodiana_NK2.2-A	TRINITY_DN29954_c0_g2_i1.p1	0.508	57	28	0	2	58	269	325	1.038E-08	50	60
T_antipodiana_NK2.2-A	TRINITY_DN1858_c0_g1_i1.p1	0.491	57	29	0	2	58	167	223	1.428E-08	50	60
T_antipodiana_NK2.2-A	TRINITY_DN1858_c0_g1_i2.p1	0.491	57	29	0	2	58	167	223	1.428E-08	50	60
T_antipodiana_NK2.2-A	TRINITY_DN1858_c0_g1_i3.p1	0.491	57	29	0	2	58	167	223	1.428E-08	50	60
T_antipodiana_NK2.2-A	TRINITY_DN1858_c0_g1_i4.p1	0.491	57	29	0	2	58	167	223	1.428E-08	50	60
T_antipodiana_NK2.2-A	TRINITY_DN1858_c0_g1_i5.p1	0.491	57	29	0	2	58	167	223	1.428E-08	50	60
T_antipodiana_NK2.2-A	TRINITY_DN1858_c0_g1_i7.p1	0.491	57	29	0	2	58	167	223	1.428E-08	50	60
T_antipodiana_NK2.2-A	TRINITY_DN1858_c0_g1_i8.p1	0.491	57	29	0	2	58	167	223	1.428E-08	50	60
T_antipodiana_NK2.2-A	TRINITY_DN4543_c0_g1_i2.p1	0.491	57	29	0	2	58	128	184	1.966E-08	49	60
T_antipodiana_NK2.2-A	TRINITY_DN4543_c0_g1_i1.p1	0.491	57	29	0	2	58	128	184	1.966E-08	49	60
T_antipodiana_NK2.2-A	TRINITY_DN4543_c0_g1_i3.p1	0.491	57	29	0	2	58	128	184	1.966E-08	49	60
T_antipodiana_NK2.2-A	TRINITY_DN1606_c0_g1_i1.p1	0.464	56	29	0	5	60	207	262	1.966E-08	49	60
T_antipodiana_NK2.2-A	TRINITY_DN14039_c1_g1_i1.p1	0.508	57	28	0	2	58	210	266	1.966E-08	49	60
T_antipodiana_NK2.2-A	TRINITY_DN1606_c0_g2_i1.p1	0.481	54	28	0	5	58	198	251	2.706E-08	49	60
T_antipodiana_NK2.2-A	TRINITY_DN3672_c0_g3_i1.p1	0.444	54	29	0	5	58	195	248	3.724E-08	49	60
T_antipodiana_NK2.2-A	TRINITY_DN1040_c1_g1_i1.p1	0.470	51	26	0	5	55	216	266	5.126E-08	48	60
T_antipodiana_NK2.2-A	TRINITY_DN572_c1_g1_i2.p1	0.462	54	29	0	5	58	102	155	9.714E-08	48	60
T_antipodiana_NK2.2-A	TRINITY_DN572_c1_g1_i1.p1	0.462	54	29	0	5	58	102	155	9.714E-08	48	60
T_antipodiana_NK2.2-A	TRINITY_DN12193_c0_g1_i1.p1	0.481	54	28	0	5	58	219	272	1.337E-07	47	60
T_antipodiana_NK2.2-A	TRINITY_DN2648_c0_g1_i1.p1	0.462	54	29	0	5	58	312	365	1.841E-07	47	60
T_antipodiana_NK2.2-A	TRINITY_DN13687_c0_g2_i1.p1	0.567	37	16	0	24	60	1	37	3.490E-07	46	60
T_antipodiana_NK2.2-A	TRINITY_DN4830_c0_g1_i5.p1	0.428	56	31	0	3	58	221	276	3.490E-07	46	60
T_antipodiana_NK2.2-A	TRINITY_DN4830_c0_g1_i1.p1	0.428	56	31	0	3	58	524	579	3.490E-07	46	60
T_antipodiana_NK2.2-A	TRINITY_DN4830_c0_g1_i6.p1	0.428	56	31	0	3	58	524	579	3.490E-07	46	60
T_antipodiana_NK2.2-A	TRINITY_DN4830_c0_g1_i8.p1	0.428	56	31	0	3	58	524	579	3.490E-07	46	60
T_antipodiana_NK2.2-A	TRINITY_DN90697_c0_g1_i1.p1	0.425	54	30	0	5	58	236	289	4.805E-07	46	60
T_antipodiana_NK2.2-A	TRINITY_DN4367_c0_g1_i1.p1	0.425	54	30	0	5	58	110	163	4.805E-07	46	60
T_antipodiana_NK2.2-A	TRINITY_DN1259_c5_g1_i1.p1	0.413	58	33	0	1	58	172	229	9.109E-07	45	60
T_antipodiana_NK2.2-A	TRINITY_DN9432_c1_g1_i5.p1	0.425	54	30	0	5	58	231	284	9.109E-07	45	60
T_antipodiana_NK2.2-A	TRINITY_DN9432_c1_g1_i6.p1	0.425	54	30	0	5	58	231	284	9.109E-07	45	60
T_antipodiana_NK2.2-A	TRINITY_DN9432_c1_g1_i7.p1	0.425	54	30	0	5	58	231	284	9.109E-07	45	60
T_antipodiana_NK2.2-A	TRINITY_DN9432_c1_g1_i4.p1	0.425	54	30	0	5	58	231	284	9.109E-07	45	60
T_antipodiana_NK2.2-A	TRINITY_DN8531_c0_g1_i1.p1	0.400	55	32	0	5	59	142	196	1.727E-06	44	60
T_antipodiana_NK2.2-A	TRINITY_DN8531_c0_g1_i3.p1	0.400	55	32	0	5	59	142	196	1.727E-06	44	60
T_antipodiana_NK2.2-A	TRINITY_DN5963_c1_g1_i1.p1	0.425	54	30	0	5	58	220	273	1.727E-06	44	60
T_antipodiana_NK2.2-A	TRINITY_DN5963_c1_g1_i3.p1	0.425	54	30	0	5	58	220	273	1.727E-06	44	60
T_antipodiana_NK2.2-A	TRINITY_DN5963_c1_g1_i4.p1	0.425	54	30	0	5	58	220	273	1.727E-06	44	60
T_antipodiana_NK2.2-A	TRINITY_DN5963_c1_g1_i5.p1	0.425	54	30	0	5	58	220	273	1.727E-06	44	60
T_antipodiana_NK2.2-A	TRINITY_DN5963_c1_g1_i7.p1	0.425	54	30	0	5	58	221	274	1.727E-06	44	60
T_antipodiana_NK2.2-A	TRINITY_DN5963_c1_g1_i8.p1	0.425	54	30	0	5	58	221	274	1.727E-06	44	60
T_antipodiana_NK2.2-A	TRINITY_DN572_c0_g1_i2.p1	0.425	54	30	0	5	58	202	255	2.379E-06	44	60
T_antipodiana_NK2.2-A	TRINITY_DN572_c0_g1_i3.p1	0.425	54	30	0	5	58	202	255	2.379E-06	44	60
T_antipodiana_NK2.2-A	TRINITY_DN37349_c0_g1_i1.p1	0.446	56	30	0	5	60	102	157	4.512E-06	43	60
T_antipodiana_NK2.2-A	TRINITY_DN37349_c0_g1_i4.p1	0.446	56	30	0	5	60	102	157	4.512E-06	43	60
T_antipodiana_NK2.2-A	TRINITY_DN103119_c0_g1_i1.p1	0.407	54	31	0	5	58	211	264	1.179E-05	42	60
T_antipodiana_NK2.2-A	TRINITY_DN25779_c1_g1_i1.p1	0.431	51	28	0	5	55	142	192	2.237E-05	41	60
T_antipodiana_NK2.2-A	TRINITY_DN34902_c0_g1_i1.p1	0.403	57	33	0	2	58	49	105	5.851E-05	40	60
T_antipodiana_NK2.2-A	TRINITY_DN4830_c0_g1_i5.p2	0.395	43	25	0	17	59	1	43	1.531E-04	38	60
T_antipodiana_NK2.2-A	TRINITY_DN8105_c2_g1_i1.p1	0.385	57	34	0	2	58	166	222	7.612E-04	36	60
T_antipodiana_NK2.2-A	TRINITY_DN8105_c2_g1_i2.p1	0.385	57	34	0	2	58	166	222	7.612E-04	36	60
A_bruennichi_NK4-B	TRINITY_DN63142_c0_g1_i1.p1	0.800	60	12	0	1	60	38	97	4.040E-22	89	60
A_bruennichi_NK4-B	TRINITY_DN63142_c0_g1_i2.p1	0.800	60	12	0	1	60	170	229	4.040E-22	89	60
A_bruennichi_NK4-B	TRINITY_DN63142_c0_g1_i5.p1	0.800	60	12	0	1	60	170	229	4.040E-22	89	60
A_bruennichi_NK4-B	TRINITY_DN63142_c0_g1_i7.p1	0.800	60	12	0	1	60	170	229	4.040E-22	89	60
A_bruennichi_NK4-B	TRINITY_DN643_c1_g1_i1.p1	0.666	60	20	0	1	60	204	263	1.990E-17	75	60
A_bruennichi_NK4-B	TRINITY_DN643_c1_g1_i5.p1	0.666	60	20	0	1	60	204	263	1.990E-17	75	60
A_bruennichi_NK4-B	TRINITY_DN643_c1_g1_i2.p1	0.666	60	20	0	1	60	253	312	1.990E-17	75	60
A_bruennichi_NK4-B	TRINITY_DN643_c1_g1_i3.p1	0.666	60	20	0	1	60	253	312	1.990E-17	75	60
A_bruennichi_NK4-B	TRINITY_DN5474_c0_g1_i1.p1	0.655	58	20	0	1	58	179	236	1.341E-16	73	60
A_bruennichi_NK4-B	TRINITY_DN5474_c0_g1_i2.p1	0.655	58	20	0	1	58	179	236	1.341E-16	73	60
A_bruennichi_NK4-B	TRINITY_DN7443_c0_g1_i2.p1	0.603	58	23	0	2	59	176	233	4.443E-15	68	60
A_bruennichi_NK4-B	TRINITY_DN7443_c0_g1_i1.p1	0.603	58	23	0	2	59	176	233	4.443E-15	68	60
A_bruennichi_NK4-B	TRINITY_DN10836_c0_g1_i1.p1	0.620	58	22	0	1	58	137	194	8.397E-15	68	60
A_bruennichi_NK4-B	TRINITY_DN13317_c0_g1_i4.p1	0.586	58	24	0	2	59	155	212	1.587E-14	67	60
A_bruennichi_NK4-B	TRINITY_DN13317_c0_g1_i2.p1	0.586	58	24	0	2	59	145	202	1.587E-14	67	60
A_bruennichi_NK4-B	TRINITY_DN13317_c0_g1_i6.p1	0.586	58	24	0	2	59	145	202	1.587E-14	67	60
A_bruennichi_NK4-B	TRINITY_DN13317_c0_g1_i1.p1	0.586	58	24	0	2	59	155	212	1.587E-14	67	60
A_bruennichi_NK4-B	TRINITY_DN13317_c0_g1_i3.p1	0.586	58	24	0	2	59	155	212	1.587E-14	67	60
A_bruennichi_NK4-B	TRINITY_DN4543_c0_g1_i2.p1	0.586	58	24	0	2	59	128	185	1.072E-13	64	60
A_bruennichi_NK4-B	TRINITY_DN4543_c0_g1_i1.p1	0.586	58	24	0	2	59	128	185	1.072E-13	64	60
A_bruennichi_NK4-B	TRINITY_DN4543_c0_g1_i3.p1	0.586	58	24	0	2	59	128	185	1.072E-13	64	60
A_bruennichi_NK4-B	TRINITY_DN104894_c0_g1_i1.p1	0.568	58	25	0	1	58	136	193	5.272E-13	63	60
A_bruennichi_NK4-B	TRINITY_DN3687_c0_g1_i5.p1	0.603	58	23	0	1	58	231	288	5.272E-13	63	60
A_bruennichi_NK4-B	TRINITY_DN3687_c0_g1_i1.p1	0.603	58	23	0	1	58	231	288	5.272E-13	63	60
A_bruennichi_NK4-B	TRINITY_DN542_c3_g2_i1.p1	0.551	58	26	0	1	58	193	250	7.250E-13	62	60
A_bruennichi_NK4-B	TRINITY_DN6372_c0_g1_i1.p1	0.542	59	27	0	2	60	206	264	7.250E-13	62	60
A_bruennichi_NK4-B	TRINITY_DN10248_c0_g1_i1.p1	0.568	58	25	0	2	59	130	187	9.970E-13	62	60
A_bruennichi_NK4-B	TRINITY_DN10248_c0_g1_i4.p1	0.568	58	25	0	2	59	130	187	9.970E-13	62	60
A_bruennichi_NK4-B	TRINITY_DN293_c6_g1_i1.p1	0.525	59	28	0	1	59	280	338	1.371E-12	61	60
A_bruennichi_NK4-B	TRINITY_DN293_c6_g1_i2.p1	0.525	59	28	0	1	59	280	338	1.371E-12	61	60
A_bruennichi_NK4-B	TRINITY_DN6954_c0_g1_i1.p1	0.509	55	27	0	1	55	185	239	3.567E-12	60	60
A_bruennichi_NK4-B	TRINITY_DN6954_c0_g1_i2.p1	0.509	55	27	0	1	55	214	268	3.567E-12	60	60
A_bruennichi_NK4-B	TRINITY_DN14039_c1_g1_i1.p1	0.592	54	22	0	2	55	210	263	1.756E-11	58	60
A_bruennichi_NK4-B	TRINITY_DN572_c1_g1_i2.p1	0.526	57	27	0	2	58	99	155	2.415E-11	58	60
A_bruennichi_NK4-B	TRINITY_DN572_c1_g1_i1.p1	0.526	57	27	0	2	58	99	155	2.415E-11	58	60
A_bruennichi_NK4-B	TRINITY_DN2648_c0_g1_i1.p1	0.500	54	27	0	5	58	312	365	8.648E-11	56	60
A_bruennichi_NK4-B	TRINITY_DN1606_c0_g2_i1.p1	0.517	58	28	0	2	59	195	252	1.190E-10	56	60
A_bruennichi_NK4-B	TRINITY_DN15178_c0_g1_i1.p1	0.526	57	27	0	2	58	50	106	1.637E-10	55	60
A_bruennichi_NK4-B	TRINITY_DN1606_c0_g1_i1.p1	0.491	59	30	0	2	60	204	262	1.637E-10	55	60
A_bruennichi_NK4-B	TRINITY_DN1858_c0_g1_i1.p1	0.508	57	28	0	2	58	167	223	3.098E-10	55	60
A_bruennichi_NK4-B	TRINITY_DN1858_c0_g1_i2.p1	0.508	57	28	0	2	58	167	223	3.098E-10	55	60
A_bruennichi_NK4-B	TRINITY_DN1858_c0_g1_i3.p1	0.508	57	28	0	2	58	167	223	3.098E-10	55	60
A_bruennichi_NK4-B	TRINITY_DN1858_c0_g1_i4.p1	0.508	57	28	0	2	58	167	223	3.098E-10	55	60
A_bruennichi_NK4-B	TRINITY_DN1858_c0_g1_i5.p1	0.508	57	28	0	2	58	167	223	3.098E-10	55	60
A_bruennichi_NK4-B	TRINITY_DN1858_c0_g1_i7.p1	0.508	57	28	0	2	58	167	223	3.098E-10	55	60
A_bruennichi_NK4-B	TRINITY_DN1858_c0_g1_i8.p1	0.508	57	28	0	2	58	167	223	3.098E-10	55	60
A_bruennichi_NK4-B	TRINITY_DN17472_c0_g1_i1.p1	0.508	57	28	0	2	58	134	190	4.262E-10	54	60
A_bruennichi_NK4-B	TRINITY_DN103119_c0_g1_i1.p1	0.481	54	28	0	2	55	208	261	4.262E-10	54	60
A_bruennichi_NK4-B	TRINITY_DN4367_c0_g1_i1.p1	0.491	57	29	0	2	58	107	163	5.864E-10	54	60
A_bruennichi_NK4-B	TRINITY_DN2175_c0_g1_i1.p1	0.527	55	26	0	6	60	174	228	8.069E-10	53	60
A_bruennichi_NK4-B	TRINITY_DN29954_c0_g2_i1.p1	0.491	57	29	0	2	58	269	325	1.110E-09	53	60
A_bruennichi_NK4-B	TRINITY_DN117107_c0_g1_i1.p1	0.500	54	27	0	2	55	149	202	1.528E-09	53	60
A_bruennichi_NK4-B	TRINITY_DN8531_c0_g1_i1.p1	0.456	57	30	0	2	58	139	195	1.528E-09	53	60
A_bruennichi_NK4-B	TRINITY_DN8531_c0_g1_i3.p1	0.456	57	30	0	2	58	139	195	1.528E-09	53	60
A_bruennichi_NK4-B	TRINITY_DN90697_c0_g1_i1.p1	0.444	54	29	0	5	58	236	289	2.893E-09	52	60
A_bruennichi_NK4-B	TRINITY_DN9432_c1_g1_i5.p1	0.456	57	30	0	2	58	228	284	3.981E-09	51	60
A_bruennichi_NK4-B	TRINITY_DN9432_c1_g1_i6.p1	0.456	57	30	0	2	58	228	284	3.981E-09	51	60
A_bruennichi_NK4-B	TRINITY_DN9432_c1_g1_i7.p1	0.456	57	30	0	2	58	228	284	3.981E-09	51	60
A_bruennichi_NK4-B	TRINITY_DN9432_c1_g1_i4.p1	0.456	57	30	0	2	58	228	284	3.981E-09	51	60
A_bruennichi_NK4-B	TRINITY_DN9628_c0_g1_i1.p1	0.529	51	24	0	5	55	225	275	3.981E-09	51	60
A_bruennichi_NK4-B	TRINITY_DN9628_c0_g1_i3.p1	0.529	51	24	0	5	55	341	391	3.981E-09	51	60
A_bruennichi_NK4-B	TRINITY_DN9628_c0_g1_i4.p1	0.529	51	24	0	5	55	341	391	3.981E-09	51	60
A_bruennichi_NK4-B	TRINITY_DN5963_c1_g1_i1.p1	0.462	54	29	0	2	55	217	270	7.540E-09	51	60
A_bruennichi_NK4-B	TRINITY_DN5963_c1_g1_i3.p1	0.462	54	29	0	2	55	217	270	7.540E-09	51	60
A_bruennichi_NK4-B	TRINITY_DN5963_c1_g1_i4.p1	0.462	54	29	0	2	55	217	270	7.540E-09	51	60
A_bruennichi_NK4-B	TRINITY_DN5963_c1_g1_i5.p1	0.462	54	29	0	2	55	217	270	7.540E-09	51	60
A_bruennichi_NK4-B	TRINITY_DN5963_c1_g1_i7.p1	0.462	54	29	0	2	55	218	271	7.540E-09	51	60
A_bruennichi_NK4-B	TRINITY_DN5963_c1_g1_i8.p1	0.462	54	29	0	2	55	218	271	7.540E-09	51	60
A_bruennichi_NK4-B	TRINITY_DN3672_c0_g3_i1.p1	0.456	57	30	0	2	58	192	248	7.540E-09	51	60
A_bruennichi_NK4-B	TRINITY_DN572_c0_g1_i2.p1	0.454	55	29	0	1	55	198	252	1.038E-08	50	60
A_bruennichi_NK4-B	TRINITY_DN572_c0_g1_i3.p1	0.454	55	29	0	1	55	198	252	1.038E-08	50	60
A_bruennichi_NK4-B	TRINITY_DN12193_c0_g1_i1.p1	0.508	57	28	0	2	58	216	272	1.428E-08	50	60
A_bruennichi_NK4-B	TRINITY_DN1259_c5_g1_i1.p1	0.448	58	31	0	1	58	172	229	5.126E-08	48	60
A_bruennichi_NK4-B	TRINITY_DN6190_c0_g1_i1.p1	0.509	51	25	0	5	55	179	229	1.841E-07	47	60
A_bruennichi_NK4-B	TRINITY_DN1040_c1_g1_i1.p1	0.436	55	30	0	1	55	212	266	1.841E-07	47	60
A_bruennichi_NK4-B	TRINITY_DN4830_c0_g1_i5.p1	0.428	56	31	0	3	58	221	276	3.490E-07	46	60
A_bruennichi_NK4-B	TRINITY_DN4830_c0_g1_i1.p1	0.428	56	31	0	3	58	524	579	3.490E-07	46	60
A_bruennichi_NK4-B	TRINITY_DN4830_c0_g1_i6.p1	0.428	56	31	0	3	58	524	579	3.490E-07	46	60
A_bruennichi_NK4-B	TRINITY_DN4830_c0_g1_i8.p1	0.428	56	31	0	3	58	524	579	3.490E-07	46	60
A_bruennichi_NK4-B	TRINITY_DN8236_c0_g1_i10.p1	0.462	54	29	0	2	55	228	281	4.805E-07	46	60
A_bruennichi_NK4-B	TRINITY_DN8236_c0_g1_i4.p1	0.462	54	29	0	2	55	228	281	4.805E-07	46	60
A_bruennichi_NK4-B	TRINITY_DN8236_c0_g1_i5.p1	0.462	54	29	0	2	55	228	281	4.805E-07	46	60
A_bruennichi_NK4-B	TRINITY_DN8236_c0_g1_i6.p1	0.462	54	29	0	2	55	228	281	4.805E-07	46	60
A_bruennichi_NK4-B	TRINITY_DN8236_c0_g1_i7.p1	0.462	54	29	0	2	55	228	281	4.805E-07	46	60
A_bruennichi_NK4-B	TRINITY_DN8236_c0_g1_i8.p1	0.462	54	29	0	2	55	228	281	4.805E-07	46	60
A_bruennichi_NK4-B	TRINITY_DN8142_c0_g1_i1.p1	0.423	52	29	0	2	53	150	201	9.109E-07	45	60
A_bruennichi_NK4-B	TRINITY_DN30683_c0_g1_i1.p1	0.418	55	31	0	1	55	133	187	1.254E-06	44	60
A_bruennichi_NK4-B	TRINITY_DN34902_c0_g1_i1.p1	0.438	57	31	0	2	58	49	105	2.379E-06	44	60
A_bruennichi_NK4-B	TRINITY_DN25779_c1_g1_i1.p1	0.425	54	30	0	2	55	139	192	2.379E-06	44	60
A_bruennichi_NK4-B	TRINITY_DN3287_c1_g3_i1.p1	0.425	54	30	0	2	55	53	106	2.379E-06	44	60
A_bruennichi_NK4-B	TRINITY_DN3287_c1_g3_i2.p1	0.425	54	30	0	2	55	53	106	2.379E-06	44	60
A_bruennichi_NK4-B	TRINITY_DN13687_c0_g2_i1.p1	0.628	35	13	0	24	58	1	35	3.276E-06	43	60
A_bruennichi_NK4-B	TRINITY_DN8105_c2_g1_i1.p1	0.444	54	29	0	2	55	166	219	3.276E-06	43	60
A_bruennichi_NK4-B	TRINITY_DN8105_c2_g1_i2.p1	0.444	54	29	0	2	55	166	219	3.276E-06	43	60
A_bruennichi_NK4-B	TRINITY_DN2362_c0_g3_i1.p1	0.425	54	30	0	2	55	139	192	3.276E-06	43	60
A_bruennichi_NK4-B	TRINITY_DN5664_c1_g1_i1.p1	0.400	55	32	0	1	55	134	188	8.560E-06	42	60
A_bruennichi_NK4-B	TRINITY_DN5664_c1_g1_i2.p1	0.400	55	32	0	1	55	134	188	8.560E-06	42	60
A_bruennichi_NK4-B	TRINITY_DN12654_c0_g1_i1.p1	0.407	54	31	0	2	55	47	100	1.179E-05	42	60
A_bruennichi_NK4-B	TRINITY_DN16048_c0_g2_i1.p1	0.388	54	32	0	2	55	24	77	1.179E-05	42	60
A_bruennichi_NK4-B	TRINITY_DN608_c2_g1_i1.p1	0.418	55	31	0	1	55	165	219	1.624E-05	41	60
A_bruennichi_NK4-B	TRINITY_DN608_c2_g1_i3.p1	0.418	55	31	0	1	55	165	219	1.624E-05	41	60
A_bruennichi_NK4-B	TRINITY_DN1080_c0_g1_i1.p1	0.425	54	30	0	2	55	74	127	3.082E-05	40	60
A_bruennichi_NK4-B	TRINITY_DN1080_c0_g2_i1.p1	0.425	54	30	0	2	55	74	127	3.082E-05	40	60
A_bruennichi_NK4-B	TRINITY_DN2788_c0_g1_i1.p1	0.418	55	31	0	1	55	187	241	3.082E-05	40	60
A_bruennichi_NK4-B	TRINITY_DN37349_c0_g1_i1.p1	0.407	54	31	0	2	55	99	152	4.247E-05	40	60
A_bruennichi_NK4-B	TRINITY_DN37349_c0_g1_i4.p1	0.407	54	31	0	2	55	99	152	4.247E-05	40	60
A_bruennichi_NK4-B	TRINITY_DN4830_c0_g1_i5.p2	0.487	39	19	0	17	55	1	39	1.111E-04	39	60
A_bruennichi_NK4-B	TRINITY_DN33617_c0_g1_i1.p1	0.388	54	32	0	2	55	248	301	2.907E-04	38	60
D_melanogaster_Hmx	TRINITY_DN3687_c0_g1_i5.p1	0.950	60	3	0	1	60	231	290	8.403E-31	113	60
D_melanogaster_Hmx	TRINITY_DN3687_c0_g1_i1.p1	0.950	60	3	0	1	60	231	290	8.403E-31	113	60
D_melanogaster_Hmx	TRINITY_DN293_c6_g1_i1.p1	0.637	58	21	0	1	58	280	337	8.280E-19	79	60
D_melanogaster_Hmx	TRINITY_DN293_c6_g1_i2.p1	0.637	58	21	0	1	58	280	337	8.280E-19	79	60
D_melanogaster_Hmx	TRINITY_DN6954_c0_g1_i1.p1	0.559	59	26	0	1	59	185	243	2.534E-16	72	60
D_melanogaster_Hmx	TRINITY_DN6954_c0_g1_i2.p1	0.559	59	26	0	1	59	214	272	2.534E-16	72	60
D_melanogaster_Hmx	TRINITY_DN63142_c0_g1_i1.p1	0.627	59	22	0	1	59	38	96	9.049E-16	70	60
D_melanogaster_Hmx	TRINITY_DN63142_c0_g1_i2.p1	0.627	59	22	0	1	59	170	228	9.049E-16	70	60
D_melanogaster_Hmx	TRINITY_DN63142_c0_g1_i5.p1	0.627	59	22	0	1	59	170	228	9.049E-16	70	60
D_melanogaster_Hmx	TRINITY_DN63142_c0_g1_i7.p1	0.627	59	22	0	1	59	170	228	9.049E-16	70	60
D_melanogaster_Hmx	TRINITY_DN6372_c0_g1_i1.p1	0.578	57	24	0	2	58	206	262	1.244E-15	70	60
D_melanogaster_Hmx	TRINITY_DN17472_c0_g1_i1.p1	0.586	58	24	0	2	59	134	191	2.351E-15	69	60
D_melanogaster_Hmx	TRINITY_DN14039_c1_g1_i1.p1	0.603	58	23	0	2	59	210	267	2.351E-15	69	60
D_melanogaster_Hmx	TRINITY_DN15178_c0_g1_i1.p1	0.586	58	24	0	2	59	50	107	3.232E-15	69	60
D_melanogaster_Hmx	TRINITY_DN1040_c1_g1_i1.p1	0.551	58	26	0	1	58	212	269	4.443E-15	68	60
D_melanogaster_Hmx	TRINITY_DN572_c1_g1_i2.p1	0.561	57	25	0	2	58	99	155	8.397E-15	68	60
D_melanogaster_Hmx	TRINITY_DN572_c1_g1_i1.p1	0.561	57	25	0	2	58	99	155	8.397E-15	68	60
D_melanogaster_Hmx	TRINITY_DN10836_c0_g1_i1.p1	0.603	58	23	0	1	58	137	194	8.397E-15	68	60
D_melanogaster_Hmx	TRINITY_DN104894_c0_g1_i1.p1	0.600	60	24	0	1	60	136	195	2.182E-14	66	60
D_melanogaster_Hmx	TRINITY_DN643_c1_g1_i1.p1	0.586	58	24	0	1	58	204	261	3.000E-14	66	60
D_melanogaster_Hmx	TRINITY_DN643_c1_g1_i5.p1	0.586	58	24	0	1	58	204	261	3.000E-14	66	60
D_melanogaster_Hmx	TRINITY_DN643_c1_g1_i2.p1	0.586	58	24	0	1	58	253	310	3.000E-14	66	60
D_melanogaster_Hmx	TRINITY_DN643_c1_g1_i3.p1	0.586	58	24	0	1	58	253	310	3.000E-14	66	60
D_melanogaster_Hmx	TRINITY_DN1858_c0_g1_i1.p1	0.568	58	25	0	2	59	167	224	4.125E-14	66	60
D_melanogaster_Hmx	TRINITY_DN1858_c0_g1_i2.p1	0.568	58	25	0	2	59	167	224	4.125E-14	66	60
D_melanogaster_Hmx	TRINITY_DN1858_c0_g1_i3.p1	0.568	58	25	0	2	59	167	224	4.125E-14	66	60
D_melanogaster_Hmx	TRINITY_DN1858_c0_g1_i4.p1	0.568	58	25	0	2	59	167	224	4.125E-14	66	60
D_melanogaster_Hmx	TRINITY_DN1858_c0_g1_i5.p1	0.568	58	25	0	2	59	167	224	4.125E-14	66	60
D_melanogaster_Hmx	TRINITY_DN1858_c0_g1_i7.p1	0.568	58	25	0	2	59	167	224	4.125E-14	66	60
D_melanogaster_Hmx	TRINITY_DN1858_c0_g1_i8.p1	0.568	58	25	0	2	59	167	224	4.125E-14	66	60
D_melanogaster_Hmx	TRINITY_DN10248_c0_g1_i1.p1	0.578	57	24	0	2	58	130	186	1.072E-13	64	60
D_melanogaster_Hmx	TRINITY_DN10248_c0_g1_i4.p1	0.578	57	24	0	2	58	130	186	1.072E-13	64	60
D_melanogaster_Hmx	TRINITY_DN5474_c0_g1_i1.p1	0.542	59	27	0	1	59	179	237	2.027E-13	64	60
D_melanogaster_Hmx	TRINITY_DN5474_c0_g1_i2.p1	0.542	59	27	0	1	59	179	237	2.027E-13	64	60
D_melanogaster_Hmx	TRINITY_DN1606_c0_g2_i1.p1	0.561	57	25	0	2	58	195	251	3.834E-13	63	60
D_melanogaster_Hmx	TRINITY_DN1606_c0_g1_i1.p1	0.561	57	25	0	2	58	204	260	3.834E-13	63	60
D_melanogaster_Hmx	TRINITY_DN13317_c0_g1_i4.p1	0.596	57	23	0	2	58	155	211	5.272E-13	63	60
D_melanogaster_Hmx	TRINITY_DN13317_c0_g1_i2.p1	0.596	57	23	0	2	58	145	201	5.272E-13	63	60
D_melanogaster_Hmx	TRINITY_DN13317_c0_g1_i6.p1	0.596	57	23	0	2	58	145	201	5.272E-13	63	60
D_melanogaster_Hmx	TRINITY_DN13317_c0_g1_i1.p1	0.596	57	23	0	2	58	155	211	5.272E-13	63	60
D_melanogaster_Hmx	TRINITY_DN13317_c0_g1_i3.p1	0.596	57	23	0	2	58	155	211	5.272E-13	63	60
D_melanogaster_Hmx	TRINITY_DN117107_c0_g1_i1.p1	0.500	58	29	0	2	59	149	206	9.970E-13	62	60
D_melanogaster_Hmx	TRINITY_DN103119_c0_g1_i1.p1	0.508	57	28	0	2	58	208	264	9.970E-13	62	60
D_melanogaster_Hmx	TRINITY_DN7443_c0_g1_i2.p1	0.596	57	23	0	2	58	176	232	1.371E-12	61	60
D_melanogaster_Hmx	TRINITY_DN7443_c0_g1_i1.p1	0.596	57	23	0	2	58	176	232	1.371E-12	61	60
D_melanogaster_Hmx	TRINITY_DN4543_c0_g1_i2.p1	0.561	57	25	0	2	58	128	184	4.906E-12	60	60
D_melanogaster_Hmx	TRINITY_DN4543_c0_g1_i1.p1	0.561	57	25	0	2	58	128	184	4.906E-12	60	60
D_melanogaster_Hmx	TRINITY_DN4543_c0_g1_i3.p1	0.561	57	25	0	2	58	128	184	4.906E-12	60	60
D_melanogaster_Hmx	TRINITY_DN5963_c1_g1_i1.p1	0.482	58	30	0	2	59	217	274	9.280E-12	59	60
D_melanogaster_Hmx	TRINITY_DN5963_c1_g1_i3.p1	0.482	58	30	0	2	59	217	274	9.280E-12	59	60
D_melanogaster_Hmx	TRINITY_DN5963_c1_g1_i4.p1	0.482	58	30	0	2	59	217	274	9.280E-12	59	60
D_melanogaster_Hmx	TRINITY_DN5963_c1_g1_i5.p1	0.482	58	30	0	2	59	217	274	9.280E-12	59	60
D_melanogaster_Hmx	TRINITY_DN5963_c1_g1_i7.p1	0.482	58	30	0	2	59	218	275	9.280E-12	59	60
D_melanogaster_Hmx	TRINITY_DN5963_c1_g1_i8.p1	0.482	58	30	0	2	59	218	275	9.280E-12	59	60
D_melanogaster_Hmx	TRINITY_DN542_c3_g2_i1.p1	0.517	58	28	0	1	58	193	250	2.415E-11	58	60
D_melanogaster_Hmx	TRINITY_DN572_c0_g1_i2.p1	0.457	59	31	0	1	59	198	256	3.322E-11	57	60
D_melanogaster_Hmx	TRINITY_DN572_c0_g1_i3.p1	0.457	59	31	0	1	59	198	256	3.322E-11	57	60
D_melanogaster_Hmx	TRINITY_DN4367_c0_g1_i1.p1	0.482	58	30	0	2	59	107	164	4.570E-11	57	60
D_melanogaster_Hmx	TRINITY_DN3672_c0_g3_i1.p1	0.491	57	29	0	2	58	192	248	6.286E-11	57	60
D_melanogaster_Hmx	TRINITY_DN2648_c0_g1_i1.p1	0.482	56	28	0	5	60	312	367	8.648E-11	56	60
D_melanogaster_Hmx	TRINITY_DN6190_c0_g1_i1.p1	0.518	54	26	0	4	57	178	231	1.190E-10	56	60
D_melanogaster_Hmx	TRINITY_DN12193_c0_g1_i1.p1	0.500	58	29	0	2	59	216	273	1.637E-10	55	60
D_melanogaster_Hmx	TRINITY_DN9432_c1_g1_i5.p1	0.465	58	30	0	2	59	228	285	3.098E-10	55	60
D_melanogaster_Hmx	TRINITY_DN9432_c1_g1_i6.p1	0.465	58	30	0	2	59	228	285	3.098E-10	55	60
D_melanogaster_Hmx	TRINITY_DN9432_c1_g1_i7.p1	0.465	58	30	0	2	59	228	285	3.098E-10	55	60
D_melanogaster_Hmx	TRINITY_DN9432_c1_g1_i4.p1	0.465	58	30	0	2	59	228	285	3.098E-10	55	60
D_melanogaster_Hmx	TRINITY_DN9628_c0_g1_i1.p1	0.509	53	26	0	5	57	225	277	3.098E-10	55	60
D_melanogaster_Hmx	TRINITY_DN9628_c0_g1_i3.p1	0.509	53	26	0	5	57	341	393	3.098E-10	55	60
D_melanogaster_Hmx	TRINITY_DN9628_c0_g1_i4.p1	0.509	53	26	0	5	57	341	393	3.098E-10	55	60
D_melanogaster_Hmx	TRINITY_DN2175_c0_g1_i1.p1	0.529	51	24	0	8	58	176	226	4.262E-10	54	60
D_melanogaster_Hmx	TRINITY_DN293_c6_g1_i4.p1	0.553	47	21	0	1	47	280	326	4.262E-10	54	60
D_melanogaster_Hmx	TRINITY_DN4830_c0_g1_i5.p1	0.474	59	31	0	1	59	219	277	4.262E-10	54	60
D_melanogaster_Hmx	TRINITY_DN4830_c0_g1_i1.p1	0.474	59	31	0	1	59	522	580	4.262E-10	54	60
D_melanogaster_Hmx	TRINITY_DN4830_c0_g1_i6.p1	0.474	59	31	0	1	59	522	580	4.262E-10	54	60
D_melanogaster_Hmx	TRINITY_DN4830_c0_g1_i8.p1	0.474	59	31	0	1	59	522	580	4.262E-10	54	60
D_melanogaster_Hmx	TRINITY_DN5664_c1_g1_i1.p1	0.465	58	30	0	1	58	134	191	5.864E-10	54	60
D_melanogaster_Hmx	TRINITY_DN5664_c1_g1_i2.p1	0.465	58	30	0	1	58	134	191	5.864E-10	54	60
D_melanogaster_Hmx	TRINITY_DN90697_c0_g1_i1.p1	0.450	60	32	0	1	60	232	291	1.110E-09	53	60
D_melanogaster_Hmx	TRINITY_DN16048_c0_g2_i1.p1	0.462	54	29	0	5	58	27	80	1.528E-09	53	60
D_melanogaster_Hmx	TRINITY_DN13687_c0_g2_i1.p1	0.685	35	11	0	24	58	1	35	3.981E-09	51	60
D_melanogaster_Hmx	TRINITY_DN12654_c0_g1_i1.p1	0.413	58	33	0	2	59	47	104	5.479E-09	51	60
D_melanogaster_Hmx	TRINITY_DN1259_c5_g1_i1.p1	0.416	60	34	0	1	60	172	231	5.479E-09	51	60
D_melanogaster_Hmx	TRINITY_DN29954_c0_g2_i1.p1	0.491	57	29	0	2	58	269	325	5.479E-09	51	60
D_melanogaster_Hmx	TRINITY_DN8531_c0_g1_i1.p1	0.456	57	30	0	2	58	139	195	7.540E-09	51	60
D_melanogaster_Hmx	TRINITY_DN8531_c0_g1_i3.p1	0.456	57	30	0	2	58	139	195	7.540E-09	51	60
D_melanogaster_Hmx	TRINITY_DN2362_c0_g3_i1.p1	0.421	57	32	0	2	58	139	195	7.540E-09	51	60
D_melanogaster_Hmx	TRINITY_DN37349_c0_g1_i1.p1	0.456	57	30	0	2	58	99	155	1.428E-08	50	60
D_melanogaster_Hmx	TRINITY_DN37349_c0_g1_i4.p1	0.456	57	30	0	2	58	99	155	1.428E-08	50	60
D_melanogaster_Hmx	TRINITY_DN608_c2_g1_i1.p1	0.431	58	32	0	1	58	165	222	1.428E-08	50	60
D_melanogaster_Hmx	TRINITY_DN608_c2_g1_i3.p1	0.431	58	32	0	1	58	165	222	1.428E-08	50	60
D_melanogaster_Hmx	TRINITY_DN1080_c0_g1_i1.p1	0.454	55	29	0	5	59	77	131	1.966E-08	49	60
D_melanogaster_Hmx	TRINITY_DN1080_c0_g2_i1.p1	0.454	55	29	0	5	59	77	131	1.966E-08	49	60
D_melanogaster_Hmx	TRINITY_DN8142_c0_g1_i1.p1	0.372	59	36	0	2	60	150	208	1.966E-08	49	60
D_melanogaster_Hmx	TRINITY_DN8236_c0_g1_i10.p1	0.438	57	31	0	2	58	228	284	1.966E-08	49	60
D_melanogaster_Hmx	TRINITY_DN8236_c0_g1_i4.p1	0.438	57	31	0	2	58	228	284	1.966E-08	49	60
D_melanogaster_Hmx	TRINITY_DN8236_c0_g1_i5.p1	0.438	57	31	0	2	58	228	284	1.966E-08	49	60
D_melanogaster_Hmx	TRINITY_DN8236_c0_g1_i6.p1	0.438	57	31	0	2	58	228	284	1.966E-08	49	60
D_melanogaster_Hmx	TRINITY_DN8236_c0_g1_i7.p1	0.438	57	31	0	2	58	228	284	1.966E-08	49	60
D_melanogaster_Hmx	TRINITY_DN8236_c0_g1_i8.p1	0.438	57	31	0	2	58	228	284	1.966E-08	49	60
D_melanogaster_Hmx	TRINITY_DN3287_c1_g3_i1.p1	0.403	57	33	0	2	58	53	109	3.724E-08	49	60
D_melanogaster_Hmx	TRINITY_DN3287_c1_g3_i2.p1	0.403	57	33	0	2	58	53	109	3.724E-08	49	60
D_melanogaster_Hmx	TRINITY_DN2788_c0_g1_i1.p1	0.413	58	33	0	1	58	187	244	3.724E-08	49	60
D_melanogaster_Hmx	TRINITY_DN819_c0_g1_i10.p1	0.403	57	33	0	3	59	252	308	1.841E-07	47	60
D_melanogaster_Hmx	TRINITY_DN819_c0_g1_i8.p1	0.403	57	33	0	3	59	255	311	1.841E-07	47	60
D_melanogaster_Hmx	TRINITY_DN819_c0_g1_i11.p1	0.403	57	33	0	3	59	260	316	1.841E-07	47	60
D_melanogaster_Hmx	TRINITY_DN33617_c0_g1_i1.p1	0.421	57	32	0	2	58	248	304	1.841E-07	47	60
D_melanogaster_Hmx	TRINITY_DN119554_c0_g1_i1.p1	0.571	35	15	0	26	60	1	35	2.535E-07	46	60
D_melanogaster_Hmx	TRINITY_DN25779_c1_g1_i1.p1	0.396	58	34	0	2	59	139	196	2.535E-07	46	60
D_melanogaster_Hmx	TRINITY_DN691_c7_g2_i1.p1	0.413	58	33	0	2	59	88	145	6.615E-07	45	60
D_melanogaster_Hmx	TRINITY_DN691_c7_g2_i2.p1	0.413	58	33	0	2	59	100	157	6.615E-07	45	60
D_melanogaster_Hmx	TRINITY_DN30683_c0_g1_i1.p1	0.372	59	36	0	1	59	133	191	6.615E-07	45	60
D_melanogaster_Hmx	TRINITY_DN8637_c1_g2_i1.p1	0.368	57	35	0	2	58	101	157	6.615E-07	45	60
D_melanogaster_Hmx	TRINITY_DN6784_c0_g1_i1.p1	0.355	59	37	0	2	60	224	282	6.615E-07	45	60
D_melanogaster_Hmx	TRINITY_DN34902_c0_g1_i1.p1	0.403	57	33	0	2	58	49	105	1.254E-06	44	60
D_melanogaster_Hmx	TRINITY_DN1155_c0_g1_i5.p1	0.362	58	36	0	1	58	208	265	3.276E-06	43	60
D_melanogaster_Hmx	TRINITY_DN1155_c0_g1_i4.p1	0.362	58	36	0	1	58	208	265	3.276E-06	43	60
D_melanogaster_Hmx	TRINITY_DN819_c0_g1_i9.p1	0.350	57	36	0	3	59	243	299	6.214E-06	42	60
D_melanogaster_Hmx	TRINITY_DN819_c0_g1_i6.p1	0.350	57	36	0	3	59	246	302	6.214E-06	42	60
D_melanogaster_Hmx	TRINITY_DN819_c0_g1_i4.p1	0.350	57	36	0	3	59	251	307	6.214E-06	42	60
D_melanogaster_Hmx	TRINITY_DN1155_c0_g1_i1.p1	0.363	55	34	0	4	58	212	266	8.560E-06	42	60
D_melanogaster_Hmx	TRINITY_DN1155_c0_g1_i3.p1	0.363	55	34	0	4	58	212	266	8.560E-06	42	60
D_melanogaster_Hmx	TRINITY_DN1155_c0_g1_i7.p1	0.363	55	34	0	4	58	212	266	8.560E-06	42	60
D_melanogaster_Hmx	TRINITY_DN1155_c0_g1_i6.p1	0.370	54	33	0	5	58	1	54	1.179E-05	42	60
D_melanogaster_Hmx	TRINITY_DN8105_c2_g1_i1.p1	0.407	54	31	0	2	55	166	219	1.179E-05	42	60
D_melanogaster_Hmx	TRINITY_DN8105_c2_g1_i2.p1	0.407	54	31	0	2	55	166	219	1.179E-05	42	60
D_melanogaster_Hmx	TRINITY_DN4830_c0_g1_i5.p2	0.562	32	14	0	24	55	8	39	3.082E-05	40	60
D_melanogaster_Hmx	TRINITY_DN819_c0_g1_i3.p1	0.344	61	37	0	3	59	243	303	1.531E-04	38	60
D_melanogaster_Hmx	TRINITY_DN819_c0_g1_i2.p1	0.344	61	37	0	3	59	246	306	1.531E-04	38	60
D_melanogaster_Hmx	TRINITY_DN819_c0_g1_i7.p1	0.344	61	37	0	3	59	251	311	1.531E-04	38	60
T_tridentatus_Hmx_C	TRINITY_DN3687_c0_g1_i5.p1	0.950	60	3	0	1	60	231	290	9.132E-32	116	60
T_tridentatus_Hmx_C	TRINITY_DN3687_c0_g1_i1.p1	0.950	60	3	0	1	60	231	290	9.132E-32	116	60
T_tridentatus_Hmx_C	TRINITY_DN293_c6_g1_i1.p1	0.655	58	20	0	1	58	280	337	3.450E-20	83	60
T_tridentatus_Hmx_C	TRINITY_DN293_c6_g1_i2.p1	0.655	58	20	0	1	58	280	337	3.450E-20	83	60
T_tridentatus_Hmx_C	TRINITY_DN6954_c0_g1_i1.p1	0.576	59	25	0	1	59	185	243	7.101E-17	74	60
T_tridentatus_Hmx_C	TRINITY_DN6954_c0_g1_i2.p1	0.576	59	25	0	1	59	214	272	7.101E-17	74	60
T_tridentatus_Hmx_C	TRINITY_DN17472_c0_g1_i1.p1	0.586	58	24	0	2	59	134	191	3.484E-16	72	60
T_tridentatus_Hmx_C	TRINITY_DN6372_c0_g1_i1.p1	0.611	54	21	0	5	58	209	262	6.583E-16	71	60
T_tridentatus_Hmx_C	TRINITY_DN14039_c1_g1_i1.p1	0.603	58	23	0	2	59	210	267	6.583E-16	71	60
T_tridentatus_Hmx_C	TRINITY_DN5474_c0_g1_i1.p1	0.559	59	26	0	1	59	179	237	1.244E-15	70	60
T_tridentatus_Hmx_C	TRINITY_DN5474_c0_g1_i2.p1	0.559	59	26	0	1	59	179	237	1.244E-15	70	60
T_tridentatus_Hmx_C	TRINITY_DN1040_c1_g1_i1.p1	0.534	58	27	0	1	58	212	269	1.710E-15	70	60
T_tridentatus_Hmx_C	TRINITY_DN63142_c0_g1_i1.p1	0.593	59	24	0	1	59	38	96	2.351E-15	69	60
T_tridentatus_Hmx_C	TRINITY_DN63142_c0_g1_i2.p1	0.593	59	24	0	1	59	170	228	2.351E-15	69	60
T_tridentatus_Hmx_C	TRINITY_DN63142_c0_g1_i5.p1	0.593	59	24	0	1	59	170	228	2.351E-15	69	60
T_tridentatus_Hmx_C	TRINITY_DN63142_c0_g1_i7.p1	0.593	59	24	0	1	59	170	228	2.351E-15	69	60
T_tridentatus_Hmx_C	TRINITY_DN15178_c0_g1_i1.p1	0.551	58	26	0	2	59	50	107	4.443E-15	68	60
T_tridentatus_Hmx_C	TRINITY_DN1858_c0_g1_i1.p1	0.568	58	25	0	2	59	167	224	6.108E-15	68	60
T_tridentatus_Hmx_C	TRINITY_DN1858_c0_g1_i2.p1	0.568	58	25	0	2	59	167	224	6.108E-15	68	60
T_tridentatus_Hmx_C	TRINITY_DN1858_c0_g1_i3.p1	0.568	58	25	0	2	59	167	224	6.108E-15	68	60
T_tridentatus_Hmx_C	TRINITY_DN1858_c0_g1_i4.p1	0.568	58	25	0	2	59	167	224	6.108E-15	68	60
T_tridentatus_Hmx_C	TRINITY_DN1858_c0_g1_i5.p1	0.568	58	25	0	2	59	167	224	6.108E-15	68	60
T_tridentatus_Hmx_C	TRINITY_DN1858_c0_g1_i7.p1	0.568	58	25	0	2	59	167	224	6.108E-15	68	60
T_tridentatus_Hmx_C	TRINITY_DN1858_c0_g1_i8.p1	0.568	58	25	0	2	59	167	224	6.108E-15	68	60
T_tridentatus_Hmx_C	TRINITY_DN572_c1_g1_i2.p1	0.561	57	25	0	2	58	99	155	8.397E-15	68	60
T_tridentatus_Hmx_C	TRINITY_DN572_c1_g1_i1.p1	0.561	57	25	0	2	58	99	155	8.397E-15	68	60
T_tridentatus_Hmx_C	TRINITY_DN10836_c0_g1_i1.p1	0.603	58	23	0	1	58	137	194	8.397E-15	68	60
T_tridentatus_Hmx_C	TRINITY_DN117107_c0_g1_i1.p1	0.517	58	28	0	2	59	149	206	5.672E-14	65	60
T_tridentatus_Hmx_C	TRINITY_DN104894_c0_g1_i1.p1	0.566	60	26	0	1	60	136	195	5.672E-14	65	60
T_tridentatus_Hmx_C	TRINITY_DN13317_c0_g1_i4.p1	0.596	57	23	0	2	58	155	211	7.799E-14	65	60
T_tridentatus_Hmx_C	TRINITY_DN13317_c0_g1_i2.p1	0.596	57	23	0	2	58	145	201	7.799E-14	65	60
T_tridentatus_Hmx_C	TRINITY_DN13317_c0_g1_i6.p1	0.596	57	23	0	2	58	145	201	7.799E-14	65	60
T_tridentatus_Hmx_C	TRINITY_DN13317_c0_g1_i1.p1	0.596	57	23	0	2	58	155	211	7.799E-14	65	60
T_tridentatus_Hmx_C	TRINITY_DN13317_c0_g1_i3.p1	0.596	57	23	0	2	58	155	211	7.799E-14	65	60
T_tridentatus_Hmx_C	TRINITY_DN643_c1_g1_i1.p1	0.534	58	27	0	1	58	204	261	1.072E-13	64	60
T_tridentatus_Hmx_C	TRINITY_DN643_c1_g1_i5.p1	0.534	58	27	0	1	58	204	261	1.072E-13	64	60
T_tridentatus_Hmx_C	TRINITY_DN643_c1_g1_i2.p1	0.534	58	27	0	1	58	253	310	1.072E-13	64	60
T_tridentatus_Hmx_C	TRINITY_DN643_c1_g1_i3.p1	0.534	58	27	0	1	58	253	310	1.072E-13	64	60
T_tridentatus_Hmx_C	TRINITY_DN7443_c0_g1_i2.p1	0.596	57	23	0	2	58	176	232	2.027E-13	64	60
T_tridentatus_Hmx_C	TRINITY_DN7443_c0_g1_i1.p1	0.596	57	23	0	2	58	176	232	2.027E-13	64	60
T_tridentatus_Hmx_C	TRINITY_DN103119_c0_g1_i1.p1	0.508	57	28	0	2	58	208	264	2.788E-13	63	60
T_tridentatus_Hmx_C	TRINITY_DN1606_c0_g2_i1.p1	0.543	57	26	0	2	58	195	251	3.834E-13	63	60
T_tridentatus_Hmx_C	TRINITY_DN10248_c0_g1_i1.p1	0.543	57	26	0	2	58	130	186	3.834E-13	63	60
T_tridentatus_Hmx_C	TRINITY_DN10248_c0_g1_i4.p1	0.543	57	26	0	2	58	130	186	3.834E-13	63	60
T_tridentatus_Hmx_C	TRINITY_DN1606_c0_g1_i1.p1	0.543	57	26	0	2	58	204	260	3.834E-13	63	60
T_tridentatus_Hmx_C	TRINITY_DN5963_c1_g1_i1.p1	0.500	58	29	0	2	59	217	274	9.970E-13	62	60
T_tridentatus_Hmx_C	TRINITY_DN5963_c1_g1_i3.p1	0.500	58	29	0	2	59	217	274	9.970E-13	62	60
T_tridentatus_Hmx_C	TRINITY_DN5963_c1_g1_i4.p1	0.500	58	29	0	2	59	217	274	9.970E-13	62	60
T_tridentatus_Hmx_C	TRINITY_DN5963_c1_g1_i5.p1	0.500	58	29	0	2	59	217	274	9.970E-13	62	60
T_tridentatus_Hmx_C	TRINITY_DN5963_c1_g1_i7.p1	0.500	58	29	0	2	59	218	275	9.970E-13	62	60
T_tridentatus_Hmx_C	TRINITY_DN5963_c1_g1_i8.p1	0.500	58	29	0	2	59	218	275	9.970E-13	62	60
T_tridentatus_Hmx_C	TRINITY_DN3672_c0_g3_i1.p1	0.526	57	27	0	2	58	192	248	1.371E-12	61	60
T_tridentatus_Hmx_C	TRINITY_DN4543_c0_g1_i2.p1	0.543	57	26	0	2	58	128	184	2.593E-12	61	60
T_tridentatus_Hmx_C	TRINITY_DN4543_c0_g1_i1.p1	0.543	57	26	0	2	58	128	184	2.593E-12	61	60
T_tridentatus_Hmx_C	TRINITY_DN4543_c0_g1_i3.p1	0.543	57	26	0	2	58	128	184	2.593E-12	61	60
T_tridentatus_Hmx_C	TRINITY_DN572_c0_g1_i2.p1	0.474	59	31	0	1	59	198	256	3.567E-12	60	60
T_tridentatus_Hmx_C	TRINITY_DN572_c0_g1_i3.p1	0.474	59	31	0	1	59	198	256	3.567E-12	60	60
T_tridentatus_Hmx_C	TRINITY_DN542_c3_g2_i1.p1	0.517	58	28	0	1	58	193	250	6.747E-12	59	60
T_tridentatus_Hmx_C	TRINITY_DN4367_c0_g1_i1.p1	0.509	55	27	0	5	59	110	164	9.280E-12	59	60
T_tridentatus_Hmx_C	TRINITY_DN293_c6_g1_i4.p1	0.574	47	20	0	1	47	280	326	2.415E-11	58	60
T_tridentatus_Hmx_C	TRINITY_DN9432_c1_g1_i5.p1	0.482	58	30	0	2	59	228	285	3.322E-11	57	60
T_tridentatus_Hmx_C	TRINITY_DN9432_c1_g1_i6.p1	0.482	58	30	0	2	59	228	285	3.322E-11	57	60
T_tridentatus_Hmx_C	TRINITY_DN9432_c1_g1_i7.p1	0.482	58	30	0	2	59	228	285	3.322E-11	57	60
T_tridentatus_Hmx_C	TRINITY_DN9432_c1_g1_i4.p1	0.482	58	30	0	2	59	228	285	3.322E-11	57	60
T_tridentatus_Hmx_C	TRINITY_DN2648_c0_g1_i1.p1	0.482	56	28	0	5	60	312	367	3.322E-11	57	60
T_tridentatus_Hmx_C	TRINITY_DN12193_c0_g1_i1.p1	0.482	58	30	0	2	59	216	273	4.570E-11	57	60
T_tridentatus_Hmx_C	TRINITY_DN5664_c1_g1_i1.p1	0.482	58	30	0	1	58	134	191	6.286E-11	57	60
T_tridentatus_Hmx_C	TRINITY_DN5664_c1_g1_i2.p1	0.482	58	30	0	1	58	134	191	6.286E-11	57	60
T_tridentatus_Hmx_C	TRINITY_DN90697_c0_g1_i1.p1	0.466	60	32	0	1	60	232	291	1.637E-10	55	60
T_tridentatus_Hmx_C	TRINITY_DN2362_c0_g3_i1.p1	0.462	54	29	0	5	58	142	195	1.637E-10	55	60
T_tridentatus_Hmx_C	TRINITY_DN4830_c0_g1_i5.p1	0.509	55	27	0	5	59	223	277	2.252E-10	55	60
T_tridentatus_Hmx_C	TRINITY_DN4830_c0_g1_i1.p1	0.509	55	27	0	5	59	526	580	2.252E-10	55	60
T_tridentatus_Hmx_C	TRINITY_DN4830_c0_g1_i6.p1	0.509	55	27	0	5	59	526	580	2.252E-10	55	60
T_tridentatus_Hmx_C	TRINITY_DN4830_c0_g1_i8.p1	0.509	55	27	0	5	59	526	580	2.252E-10	55	60
T_tridentatus_Hmx_C	TRINITY_DN16048_c0_g2_i1.p1	0.462	54	29	0	5	58	27	80	3.098E-10	55	60
T_tridentatus_Hmx_C	TRINITY_DN2175_c0_g1_i1.p1	0.509	51	25	0	8	58	176	226	3.098E-10	55	60
T_tridentatus_Hmx_C	TRINITY_DN6190_c0_g1_i1.p1	0.490	53	27	0	5	57	179	231	4.262E-10	54	60
T_tridentatus_Hmx_C	TRINITY_DN12654_c0_g1_i1.p1	0.431	58	32	0	2	59	47	104	5.864E-10	54	60
T_tridentatus_Hmx_C	TRINITY_DN1259_c5_g1_i1.p1	0.464	56	29	0	5	60	176	231	5.864E-10	54	60
T_tridentatus_Hmx_C	TRINITY_DN8531_c0_g1_i1.p1	0.473	57	30	0	2	58	139	195	8.069E-10	53	60
T_tridentatus_Hmx_C	TRINITY_DN8531_c0_g1_i3.p1	0.473	57	30	0	2	58	139	195	8.069E-10	53	60
T_tridentatus_Hmx_C	TRINITY_DN9628_c0_g1_i1.p1	0.490	53	27	0	5	57	225	277	1.110E-09	53	60
T_tridentatus_Hmx_C	TRINITY_DN9628_c0_g1_i3.p1	0.490	53	27	0	5	57	341	393	1.110E-09	53	60
T_tridentatus_Hmx_C	TRINITY_DN9628_c0_g1_i4.p1	0.490	53	27	0	5	57	341	393	1.110E-09	53	60
T_tridentatus_Hmx_C	TRINITY_DN3287_c1_g3_i1.p1	0.421	57	32	0	2	58	53	109	2.102E-09	52	60
T_tridentatus_Hmx_C	TRINITY_DN3287_c1_g3_i2.p1	0.421	57	32	0	2	58	53	109	2.102E-09	52	60
T_tridentatus_Hmx_C	TRINITY_DN13687_c0_g2_i1.p1	0.685	35	11	0	24	58	1	35	2.893E-09	52	60
T_tridentatus_Hmx_C	TRINITY_DN8142_c0_g1_i1.p1	0.406	59	34	0	2	60	150	208	2.893E-09	52	60
T_tridentatus_Hmx_C	TRINITY_DN37349_c0_g1_i1.p1	0.456	57	30	0	2	58	99	155	3.981E-09	51	60
T_tridentatus_Hmx_C	TRINITY_DN37349_c0_g1_i4.p1	0.456	57	30	0	2	58	99	155	3.981E-09	51	60
T_tridentatus_Hmx_C	TRINITY_DN1080_c0_g1_i1.p1	0.436	55	30	0	5	59	77	131	1.038E-08	50	60
T_tridentatus_Hmx_C	TRINITY_DN1080_c0_g2_i1.p1	0.436	55	30	0	5	59	77	131	1.038E-08	50	60
T_tridentatus_Hmx_C	TRINITY_DN29954_c0_g2_i1.p1	0.473	57	30	0	2	58	269	325	1.038E-08	50	60
T_tridentatus_Hmx_C	TRINITY_DN608_c2_g1_i1.p1	0.413	58	33	0	1	58	165	222	1.428E-08	50	60
T_tridentatus_Hmx_C	TRINITY_DN608_c2_g1_i3.p1	0.413	58	33	0	1	58	165	222	1.428E-08	50	60
T_tridentatus_Hmx_C	TRINITY_DN819_c0_g1_i10.p1	0.436	55	30	0	5	59	254	308	1.428E-08	50	60
T_tridentatus_Hmx_C	TRINITY_DN819_c0_g1_i8.p1	0.436	55	30	0	5	59	257	311	1.428E-08	50	60
T_tridentatus_Hmx_C	TRINITY_DN819_c0_g1_i11.p1	0.436	55	30	0	5	59	262	316	1.428E-08	50	60
T_tridentatus_Hmx_C	TRINITY_DN2788_c0_g1_i1.p1	0.413	58	33	0	1	58	187	244	1.966E-08	49	60
T_tridentatus_Hmx_C	TRINITY_DN8236_c0_g1_i10.p1	0.421	57	32	0	2	58	228	284	1.966E-08	49	60
T_tridentatus_Hmx_C	TRINITY_DN8236_c0_g1_i4.p1	0.421	57	32	0	2	58	228	284	1.966E-08	49	60
T_tridentatus_Hmx_C	TRINITY_DN8236_c0_g1_i5.p1	0.421	57	32	0	2	58	228	284	1.966E-08	49	60
T_tridentatus_Hmx_C	TRINITY_DN8236_c0_g1_i6.p1	0.421	57	32	0	2	58	228	284	1.966E-08	49	60
T_tridentatus_Hmx_C	TRINITY_DN8236_c0_g1_i7.p1	0.421	57	32	0	2	58	228	284	1.966E-08	49	60
T_tridentatus_Hmx_C	TRINITY_DN8236_c0_g1_i8.p1	0.421	57	32	0	2	58	228	284	1.966E-08	49	60
T_tridentatus_Hmx_C	TRINITY_DN34902_c0_g1_i1.p1	0.421	57	32	0	2	58	49	105	5.126E-08	48	60
T_tridentatus_Hmx_C	TRINITY_DN119554_c0_g1_i1.p1	0.571	35	15	0	26	60	1	35	7.056E-08	48	60
T_tridentatus_Hmx_C	TRINITY_DN25779_c1_g1_i1.p1	0.418	55	31	0	5	59	142	196	7.056E-08	48	60
T_tridentatus_Hmx_C	TRINITY_DN33617_c0_g1_i1.p1	0.403	57	33	0	2	58	248	304	7.056E-08	48	60
T_tridentatus_Hmx_C	TRINITY_DN8637_c1_g2_i1.p1	0.368	57	35	0	2	58	101	157	9.714E-08	48	60
T_tridentatus_Hmx_C	TRINITY_DN30683_c0_g1_i1.p1	0.418	55	31	0	5	59	137	191	1.337E-07	47	60
T_tridentatus_Hmx_C	TRINITY_DN6784_c0_g1_i1.p1	0.372	59	36	0	2	60	224	282	1.337E-07	47	60
T_tridentatus_Hmx_C	TRINITY_DN691_c7_g2_i1.p1	0.436	55	30	0	5	59	91	145	1.841E-07	47	60
T_tridentatus_Hmx_C	TRINITY_DN691_c7_g2_i2.p1	0.436	55	30	0	5	59	103	157	1.841E-07	47	60
T_tridentatus_Hmx_C	TRINITY_DN1155_c0_g1_i5.p1	0.379	58	35	0	1	58	208	265	3.490E-07	46	60
T_tridentatus_Hmx_C	TRINITY_DN1155_c0_g1_i4.p1	0.379	58	35	0	1	58	208	265	3.490E-07	46	60
T_tridentatus_Hmx_C	TRINITY_DN819_c0_g1_i9.p1	0.381	55	33	0	5	59	245	299	4.805E-07	46	60
T_tridentatus_Hmx_C	TRINITY_DN819_c0_g1_i6.p1	0.381	55	33	0	5	59	248	302	4.805E-07	46	60
T_tridentatus_Hmx_C	TRINITY_DN819_c0_g1_i4.p1	0.381	55	33	0	5	59	253	307	4.805E-07	46	60
T_tridentatus_Hmx_C	TRINITY_DN1155_c0_g1_i6.p1	0.388	54	32	0	5	58	1	54	9.109E-07	45	60
T_tridentatus_Hmx_C	TRINITY_DN8105_c2_g1_i1.p1	0.425	54	30	0	2	55	166	219	9.109E-07	45	60
T_tridentatus_Hmx_C	TRINITY_DN8105_c2_g1_i2.p1	0.425	54	30	0	2	55	166	219	9.109E-07	45	60
T_tridentatus_Hmx_C	TRINITY_DN1155_c0_g1_i1.p1	0.388	54	32	0	5	58	213	266	9.109E-07	45	60
T_tridentatus_Hmx_C	TRINITY_DN1155_c0_g1_i3.p1	0.388	54	32	0	5	58	213	266	9.109E-07	45	60
T_tridentatus_Hmx_C	TRINITY_DN1155_c0_g1_i7.p1	0.388	54	32	0	5	58	213	266	9.109E-07	45	60
T_tridentatus_Hmx_C	TRINITY_DN4830_c0_g1_i5.p2	0.562	32	14	0	24	55	8	39	4.512E-06	43	60
T_tridentatus_Hmx_C	TRINITY_DN819_c0_g1_i3.p1	0.372	59	34	0	5	59	245	303	1.179E-05	42	60
T_tridentatus_Hmx_C	TRINITY_DN819_c0_g1_i2.p1	0.372	59	34	0	5	59	248	306	1.179E-05	42	60
T_tridentatus_Hmx_C	TRINITY_DN819_c0_g1_i7.p1	0.372	59	34	0	5	59	253	311	1.179E-05	42	60
T_tridentatus_Hmx_C	TRINITY_DN27187_c0_g1_i1.p1	0.381	55	28	0	1	55	187	233	2.907E-04	38	60
T_clavata_NK6-B	TRINITY_DN1040_c1_g1_i1.p1	0.933	60	4	0	1	60	212	271	1.482E-33	121	60
T_clavata_NK6-B	TRINITY_DN293_c6_g1_i1.p1	0.586	58	24	0	1	58	280	337	1.448E-17	76	60
T_clavata_NK6-B	TRINITY_DN293_c6_g1_i2.p1	0.586	58	24	0	1	58	280	337	1.448E-17	76	60
T_clavata_NK6-B	TRINITY_DN117107_c0_g1_i1.p1	0.542	59	27	0	2	60	149	207	3.484E-16	72	60
T_clavata_NK6-B	TRINITY_DN10836_c0_g1_i1.p1	0.542	59	27	0	1	59	137	195	1.710E-15	70	60
T_clavata_NK6-B	TRINITY_DN3687_c0_g1_i5.p1	0.534	58	27	0	1	58	231	288	2.351E-15	69	60
T_clavata_NK6-B	TRINITY_DN3687_c0_g1_i1.p1	0.534	58	27	0	1	58	231	288	2.351E-15	69	60
T_clavata_NK6-B	TRINITY_DN6954_c0_g1_i1.p1	0.568	58	25	0	1	58	185	242	8.397E-15	68	60
T_clavata_NK6-B	TRINITY_DN6954_c0_g1_i2.p1	0.568	58	25	0	1	58	214	271	8.397E-15	68	60
T_clavata_NK6-B	TRINITY_DN15178_c0_g1_i1.p1	0.500	56	28	0	5	60	53	108	1.154E-14	67	60
T_clavata_NK6-B	TRINITY_DN17472_c0_g1_i1.p1	0.518	54	26	0	5	58	137	190	1.154E-14	67	60
T_clavata_NK6-B	TRINITY_DN10248_c0_g1_i1.p1	0.518	54	26	0	5	58	133	186	1.474E-13	64	60
T_clavata_NK6-B	TRINITY_DN10248_c0_g1_i4.p1	0.518	54	26	0	5	58	133	186	1.474E-13	64	60
T_clavata_NK6-B	TRINITY_DN104894_c0_g1_i1.p1	0.534	58	27	0	1	58	136	193	2.027E-13	64	60
T_clavata_NK6-B	TRINITY_DN1606_c0_g2_i1.p1	0.555	54	24	0	2	55	195	248	2.027E-13	64	60
T_clavata_NK6-B	TRINITY_DN1606_c0_g1_i1.p1	0.555	54	24	0	2	55	204	257	2.027E-13	64	60
T_clavata_NK6-B	TRINITY_DN14039_c1_g1_i1.p1	0.474	59	31	0	2	60	210	268	2.027E-13	64	60
T_clavata_NK6-B	TRINITY_DN1858_c0_g1_i1.p1	0.465	58	30	0	1	58	166	223	2.027E-13	64	60
T_clavata_NK6-B	TRINITY_DN1858_c0_g1_i2.p1	0.465	58	30	0	1	58	166	223	2.027E-13	64	60
T_clavata_NK6-B	TRINITY_DN1858_c0_g1_i3.p1	0.465	58	30	0	1	58	166	223	2.027E-13	64	60
T_clavata_NK6-B	TRINITY_DN1858_c0_g1_i4.p1	0.465	58	30	0	1	58	166	223	2.027E-13	64	60
T_clavata_NK6-B	TRINITY_DN1858_c0_g1_i5.p1	0.465	58	30	0	1	58	166	223	2.027E-13	64	60
T_clavata_NK6-B	TRINITY_DN1858_c0_g1_i7.p1	0.465	58	30	0	1	58	166	223	2.027E-13	64	60
T_clavata_NK6-B	TRINITY_DN1858_c0_g1_i8.p1	0.465	58	30	0	1	58	166	223	2.027E-13	64	60
T_clavata_NK6-B	TRINITY_DN5664_c1_g1_i1.p1	0.525	59	28	0	1	59	134	192	2.788E-13	63	60
T_clavata_NK6-B	TRINITY_DN5664_c1_g1_i2.p1	0.525	59	28	0	1	59	134	192	2.788E-13	63	60
T_clavata_NK6-B	TRINITY_DN9628_c0_g1_i1.p1	0.566	53	23	0	5	57	225	277	3.834E-13	63	60
T_clavata_NK6-B	TRINITY_DN9628_c0_g1_i3.p1	0.566	53	23	0	5	57	341	393	3.834E-13	63	60
T_clavata_NK6-B	TRINITY_DN9628_c0_g1_i4.p1	0.566	53	23	0	5	57	341	393	3.834E-13	63	60
T_clavata_NK6-B	TRINITY_DN572_c1_g1_i2.p1	0.457	59	31	0	2	60	99	157	7.250E-13	62	60
T_clavata_NK6-B	TRINITY_DN572_c1_g1_i1.p1	0.457	59	31	0	2	60	99	157	7.250E-13	62	60
T_clavata_NK6-B	TRINITY_DN5963_c1_g1_i1.p1	0.457	59	31	0	2	60	217	275	1.371E-12	61	60
T_clavata_NK6-B	TRINITY_DN5963_c1_g1_i3.p1	0.457	59	31	0	2	60	217	275	1.371E-12	61	60
T_clavata_NK6-B	TRINITY_DN5963_c1_g1_i4.p1	0.457	59	31	0	2	60	217	275	1.371E-12	61	60
T_clavata_NK6-B	TRINITY_DN5963_c1_g1_i5.p1	0.457	59	31	0	2	60	217	275	1.371E-12	61	60
T_clavata_NK6-B	TRINITY_DN5963_c1_g1_i7.p1	0.457	59	31	0	2	60	218	276	1.371E-12	61	60
T_clavata_NK6-B	TRINITY_DN5963_c1_g1_i8.p1	0.457	59	31	0	2	60	218	276	1.371E-12	61	60
T_clavata_NK6-B	TRINITY_DN6372_c0_g1_i1.p1	0.500	54	27	0	5	58	209	262	1.371E-12	61	60
T_clavata_NK6-B	TRINITY_DN6190_c0_g1_i1.p1	0.537	54	25	0	4	57	178	231	1.886E-12	61	60
T_clavata_NK6-B	TRINITY_DN103119_c0_g1_i1.p1	0.473	57	30	0	2	58	208	264	1.886E-12	61	60
T_clavata_NK6-B	TRINITY_DN9432_c1_g1_i5.p1	0.474	59	31	0	2	60	228	286	2.593E-12	61	60
T_clavata_NK6-B	TRINITY_DN9432_c1_g1_i6.p1	0.474	59	31	0	2	60	228	286	2.593E-12	61	60
T_clavata_NK6-B	TRINITY_DN9432_c1_g1_i7.p1	0.474	59	31	0	2	60	228	286	2.593E-12	61	60
T_clavata_NK6-B	TRINITY_DN9432_c1_g1_i4.p1	0.474	59	31	0	2	60	228	286	2.593E-12	61	60
T_clavata_NK6-B	TRINITY_DN63142_c0_g1_i1.p1	0.509	55	27	0	1	55	38	92	3.567E-12	60	60
T_clavata_NK6-B	TRINITY_DN63142_c0_g1_i2.p1	0.509	55	27	0	1	55	170	224	3.567E-12	60	60
T_clavata_NK6-B	TRINITY_DN63142_c0_g1_i5.p1	0.509	55	27	0	1	55	170	224	3.567E-12	60	60
T_clavata_NK6-B	TRINITY_DN63142_c0_g1_i7.p1	0.509	55	27	0	1	55	170	224	3.567E-12	60	60
T_clavata_NK6-B	TRINITY_DN2175_c0_g1_i1.p1	0.588	51	21	0	8	58	176	226	6.747E-12	59	60
T_clavata_NK6-B	TRINITY_DN572_c0_g1_i2.p1	0.416	60	34	0	1	60	198	257	2.415E-11	58	60
T_clavata_NK6-B	TRINITY_DN572_c0_g1_i3.p1	0.416	60	34	0	1	60	198	257	2.415E-11	58	60
T_clavata_NK6-B	TRINITY_DN542_c3_g2_i1.p1	0.472	55	29	0	1	55	193	247	2.415E-11	58	60
T_clavata_NK6-B	TRINITY_DN3672_c0_g3_i1.p1	0.456	57	30	0	2	58	192	248	4.570E-11	57	60
T_clavata_NK6-B	TRINITY_DN2788_c0_g1_i1.p1	0.491	59	30	0	1	59	187	245	4.570E-11	57	60
T_clavata_NK6-B	TRINITY_DN33617_c0_g1_i1.p1	0.473	57	30	0	2	58	248	304	6.286E-11	57	60
T_clavata_NK6-B	TRINITY_DN5474_c0_g1_i1.p1	0.454	55	29	0	1	55	179	233	1.190E-10	56	60
T_clavata_NK6-B	TRINITY_DN5474_c0_g1_i2.p1	0.454	55	29	0	1	55	179	233	1.190E-10	56	60
T_clavata_NK6-B	TRINITY_DN608_c2_g1_i1.p1	0.491	59	30	0	1	59	165	223	1.637E-10	55	60
T_clavata_NK6-B	TRINITY_DN608_c2_g1_i3.p1	0.491	59	30	0	1	59	165	223	1.637E-10	55	60
T_clavata_NK6-B	TRINITY_DN643_c1_g1_i1.p1	0.472	55	29	0	1	55	204	258	2.252E-10	55	60
T_clavata_NK6-B	TRINITY_DN643_c1_g1_i5.p1	0.472	55	29	0	1	55	204	258	2.252E-10	55	60
T_clavata_NK6-B	TRINITY_DN643_c1_g1_i2.p1	0.472	55	29	0	1	55	253	307	2.252E-10	55	60
T_clavata_NK6-B	TRINITY_DN643_c1_g1_i3.p1	0.472	55	29	0	1	55	253	307	2.252E-10	55	60
T_clavata_NK6-B	TRINITY_DN8637_c1_g2_i1.p1	0.413	58	33	0	1	58	100	157	3.098E-10	55	60
T_clavata_NK6-B	TRINITY_DN1080_c0_g1_i1.p1	0.500	54	27	0	5	58	77	130	3.098E-10	55	60
T_clavata_NK6-B	TRINITY_DN1080_c0_g2_i1.p1	0.500	54	27	0	5	58	77	130	3.098E-10	55	60
T_clavata_NK6-B	TRINITY_DN4367_c0_g1_i1.p1	0.509	51	25	0	5	55	110	160	3.098E-10	55	60
T_clavata_NK6-B	TRINITY_DN12654_c0_g1_i1.p1	0.450	60	31	0	1	58	44	103	4.262E-10	54	60
T_clavata_NK6-B	TRINITY_DN37349_c0_g1_i1.p1	0.457	59	31	0	1	59	99	156	4.262E-10	54	60
T_clavata_NK6-B	TRINITY_DN37349_c0_g1_i4.p1	0.457	59	31	0	1	59	99	156	4.262E-10	54	60
T_clavata_NK6-B	TRINITY_DN12193_c0_g1_i1.p1	0.456	57	30	0	2	58	216	272	5.864E-10	54	60
T_clavata_NK6-B	TRINITY_DN6784_c0_g1_i1.p1	0.431	58	32	0	1	58	223	280	8.069E-10	53	60
T_clavata_NK6-B	TRINITY_DN2648_c0_g1_i1.p1	0.472	55	29	0	5	59	312	366	1.110E-09	53	60
T_clavata_NK6-B	TRINITY_DN7443_c0_g1_i2.p1	0.450	51	28	0	5	55	179	229	1.528E-09	53	60
T_clavata_NK6-B	TRINITY_DN7443_c0_g1_i1.p1	0.450	51	28	0	5	55	179	229	1.528E-09	53	60
T_clavata_NK6-B	TRINITY_DN3287_c1_g3_i1.p1	0.448	58	31	0	1	58	52	109	1.528E-09	53	60
T_clavata_NK6-B	TRINITY_DN3287_c1_g3_i2.p1	0.448	58	31	0	1	58	52	109	1.528E-09	53	60
T_clavata_NK6-B	TRINITY_DN13317_c0_g1_i4.p1	0.433	60	31	0	1	55	149	208	2.102E-09	52	60
T_clavata_NK6-B	TRINITY_DN13317_c0_g1_i2.p1	0.433	60	31	0	1	55	139	198	2.102E-09	52	60
T_clavata_NK6-B	TRINITY_DN13317_c0_g1_i6.p1	0.433	60	31	0	1	55	139	198	2.102E-09	52	60
T_clavata_NK6-B	TRINITY_DN13317_c0_g1_i1.p1	0.433	60	31	0	1	55	149	208	2.102E-09	52	60
T_clavata_NK6-B	TRINITY_DN13317_c0_g1_i3.p1	0.433	60	31	0	1	55	149	208	2.102E-09	52	60
T_clavata_NK6-B	TRINITY_DN1259_c5_g1_i1.p1	0.413	58	33	0	1	58	172	229	2.102E-09	52	60
T_clavata_NK6-B	TRINITY_DN8142_c0_g1_i1.p1	0.396	58	34	0	1	58	149	206	2.102E-09	52	60
T_clavata_NK6-B	TRINITY_DN1155_c0_g1_i1.p1	0.396	58	34	0	1	58	209	266	2.102E-09	52	60
T_clavata_NK6-B	TRINITY_DN1155_c0_g1_i3.p1	0.396	58	34	0	1	58	209	266	2.102E-09	52	60
T_clavata_NK6-B	TRINITY_DN1155_c0_g1_i7.p1	0.396	58	34	0	1	58	209	266	2.102E-09	52	60
T_clavata_NK6-B	TRINITY_DN8236_c0_g1_i10.p1	0.421	57	32	0	2	58	228	284	2.102E-09	52	60
T_clavata_NK6-B	TRINITY_DN8236_c0_g1_i4.p1	0.421	57	32	0	2	58	228	284	2.102E-09	52	60
T_clavata_NK6-B	TRINITY_DN8236_c0_g1_i5.p1	0.421	57	32	0	2	58	228	284	2.102E-09	52	60
T_clavata_NK6-B	TRINITY_DN8236_c0_g1_i6.p1	0.421	57	32	0	2	58	228	284	2.102E-09	52	60
T_clavata_NK6-B	TRINITY_DN8236_c0_g1_i7.p1	0.421	57	32	0	2	58	228	284	2.102E-09	52	60
T_clavata_NK6-B	TRINITY_DN8236_c0_g1_i8.p1	0.421	57	32	0	2	58	228	284	2.102E-09	52	60
T_clavata_NK6-B	TRINITY_DN8531_c0_g1_i1.p1	0.413	58	33	0	1	58	138	195	2.893E-09	52	60
T_clavata_NK6-B	TRINITY_DN8531_c0_g1_i3.p1	0.413	58	33	0	1	58	138	195	2.893E-09	52	60
T_clavata_NK6-B	TRINITY_DN8105_c2_g1_i1.p1	0.431	58	32	0	1	58	165	222	5.479E-09	51	60
T_clavata_NK6-B	TRINITY_DN8105_c2_g1_i2.p1	0.431	58	32	0	1	58	165	222	5.479E-09	51	60
T_clavata_NK6-B	TRINITY_DN819_c0_g1_i10.p1	0.425	54	30	0	5	58	254	307	5.479E-09	51	60
T_clavata_NK6-B	TRINITY_DN819_c0_g1_i8.p1	0.425	54	30	0	5	58	257	310	5.479E-09	51	60
T_clavata_NK6-B	TRINITY_DN819_c0_g1_i11.p1	0.425	54	30	0	5	58	262	315	5.479E-09	51	60
T_clavata_NK6-B	TRINITY_DN25779_c1_g1_i1.p1	0.413	58	33	0	1	58	138	195	7.540E-09	51	60
T_clavata_NK6-B	TRINITY_DN16048_c0_g2_i1.p1	0.444	54	29	0	5	58	27	80	1.038E-08	50	60
T_clavata_NK6-B	TRINITY_DN4543_c0_g1_i2.p1	0.470	51	26	0	5	55	131	181	1.428E-08	50	60
T_clavata_NK6-B	TRINITY_DN4543_c0_g1_i1.p1	0.470	51	26	0	5	55	131	181	1.428E-08	50	60
T_clavata_NK6-B	TRINITY_DN4543_c0_g1_i3.p1	0.470	51	26	0	5	55	131	181	1.428E-08	50	60
T_clavata_NK6-B	TRINITY_DN293_c6_g1_i4.p1	0.489	47	24	0	1	47	280	326	1.966E-08	49	60
T_clavata_NK6-B	TRINITY_DN2362_c0_g3_i1.p1	0.372	59	36	0	1	59	138	196	1.966E-08	49	60
T_clavata_NK6-B	TRINITY_DN1155_c0_g1_i5.p1	0.396	58	34	0	1	58	208	265	2.706E-08	49	60
T_clavata_NK6-B	TRINITY_DN1155_c0_g1_i4.p1	0.396	58	34	0	1	58	208	265	2.706E-08	49	60
T_clavata_NK6-B	TRINITY_DN819_c0_g1_i9.p1	0.407	54	31	0	5	58	245	298	3.724E-08	49	60
T_clavata_NK6-B	TRINITY_DN819_c0_g1_i6.p1	0.407	54	31	0	5	58	248	301	3.724E-08	49	60
T_clavata_NK6-B	TRINITY_DN819_c0_g1_i4.p1	0.407	54	31	0	5	58	253	306	3.724E-08	49	60
T_clavata_NK6-B	TRINITY_DN34902_c0_g1_i1.p1	0.403	57	33	0	2	58	49	105	5.126E-08	48	60
T_clavata_NK6-B	TRINITY_DN1155_c0_g1_i6.p1	0.407	54	31	0	5	58	1	54	9.714E-08	48	60
T_clavata_NK6-B	TRINITY_DN13687_c0_g2_i1.p1	0.542	35	16	0	24	58	1	35	1.337E-07	47	60
T_clavata_NK6-B	TRINITY_DN90697_c0_g1_i1.p1	0.444	54	29	0	5	58	236	289	1.337E-07	47	60
T_clavata_NK6-B	TRINITY_DN29954_c0_g2_i1.p1	0.450	51	28	0	5	55	272	322	6.615E-07	45	60
T_clavata_NK6-B	TRINITY_DN691_c7_g2_i1.p1	0.385	57	34	0	1	57	87	143	1.254E-06	44	60
T_clavata_NK6-B	TRINITY_DN691_c7_g2_i2.p1	0.385	57	34	0	1	57	99	155	1.254E-06	44	60
T_clavata_NK6-B	TRINITY_DN30683_c0_g1_i1.p1	0.379	58	35	0	1	58	133	190	1.727E-06	44	60
T_clavata_NK6-B	TRINITY_DN819_c0_g1_i3.p1	0.379	58	33	0	5	58	245	302	3.276E-06	43	60
T_clavata_NK6-B	TRINITY_DN819_c0_g1_i2.p1	0.379	58	33	0	5	58	248	305	3.276E-06	43	60
T_clavata_NK6-B	TRINITY_DN819_c0_g1_i7.p1	0.379	58	33	0	5	58	253	310	3.276E-06	43	60
T_clavata_NK6-B	TRINITY_DN119554_c0_g1_i1.p1	0.586	29	12	0	30	58	5	33	6.214E-06	42	60
T_clavata_NK6-B	TRINITY_DN4830_c0_g1_i5.p1	0.362	58	36	0	1	58	219	276	8.560E-06	42	60
T_clavata_NK6-B	TRINITY_DN4830_c0_g1_i1.p1	0.362	58	36	0	1	58	522	579	8.560E-06	42	60
T_clavata_NK6-B	TRINITY_DN4830_c0_g1_i6.p1	0.362	58	36	0	1	58	522	579	8.560E-06	42	60
T_clavata_NK6-B	TRINITY_DN4830_c0_g1_i8.p1	0.362	58	36	0	1	58	522	579	8.560E-06	42	60
T_clavata_NK6-B	TRINITY_DN4830_c0_g1_i5.p2	0.410	39	22	0	17	55	1	39	1.179E-05	42	60
T_clavata_NK6-B	TRINITY_DN6053_c0_g1_i2.p1	0.333	57	37	0	2	58	230	286	3.082E-05	40	60
T_clavata_NK6-B	TRINITY_DN6053_c0_g1_i3.p1	0.333	57	37	0	2	58	230	286	3.082E-05	40	60
T_clavata_NK6-B	TRINITY_DN6053_c0_g1_i7.p1	0.333	57	37	0	2	58	230	286	3.082E-05	40	60
T_clavata_NK6-B	TRINITY_DN6053_c0_g1_i8.p1	0.333	57	37	0	2	58	230	286	3.082E-05	40	60
T_clavata_NK6-B	TRINITY_DN6053_c0_g1_i1.p1	0.333	57	37	0	2	58	285	341	3.082E-05	40	60
T_clavata_NK6-B	TRINITY_DN6053_c0_g1_i4.p1	0.333	57	37	0	2	58	285	341	3.082E-05	40	60
T_clavata_NK6-B	TRINITY_DN6053_c0_g1_i5.p1	0.333	57	37	0	2	58	285	341	3.082E-05	40	60
T_clavata_NK6-B	TRINITY_DN6053_c0_g1_i6.p1	0.333	57	37	0	2	58	285	341	3.082E-05	40	60
T_clavata_NK6-B	TRINITY_DN1925_c0_g5_i2.p1	0.379	58	35	0	1	58	229	286	3.082E-05	40	60
T_clavata_NK6-B	TRINITY_DN1925_c0_g5_i1.p1	0.379	58	35	0	1	58	229	286	3.082E-05	40	60
T_antipodiana_NK7-B	TRINITY_DN293_c6_g1_i1.p1	0.900	60	6	0	1	60	280	339	1.459E-29	110	60
T_antipodiana_NK7-B	TRINITY_DN293_c6_g1_i2.p1	0.900	60	6	0	1	60	280	339	1.459E-29	110	60
T_antipodiana_NK7-B	TRINITY_DN293_c6_g1_i4.p1	0.851	47	7	0	1	47	280	326	4.385E-19	80	60
T_antipodiana_NK7-B	TRINITY_DN3687_c0_g1_i5.p1	0.655	58	20	0	1	58	231	288	6.025E-19	79	60
T_antipodiana_NK7-B	TRINITY_DN3687_c0_g1_i1.p1	0.655	58	20	0	1	58	231	288	6.025E-19	79	60
T_antipodiana_NK7-B	TRINITY_DN6954_c0_g1_i1.p1	0.620	58	22	0	1	58	185	242	9.760E-17	73	60
T_antipodiana_NK7-B	TRINITY_DN6954_c0_g1_i2.p1	0.620	58	22	0	1	58	214	271	9.760E-17	73	60
T_antipodiana_NK7-B	TRINITY_DN1040_c1_g1_i1.p1	0.620	58	22	0	1	58	212	269	1.341E-16	73	60
T_antipodiana_NK7-B	TRINITY_DN15178_c0_g1_i1.p1	0.596	57	23	0	2	58	50	106	1.710E-15	70	60
T_antipodiana_NK7-B	TRINITY_DN6372_c0_g1_i1.p1	0.542	59	27	0	2	60	206	264	2.351E-15	69	60
T_antipodiana_NK7-B	TRINITY_DN17472_c0_g1_i1.p1	0.578	57	24	0	2	58	134	190	6.108E-15	68	60
T_antipodiana_NK7-B	TRINITY_DN1858_c0_g1_i1.p1	0.578	57	24	0	2	58	167	223	6.108E-15	68	60
T_antipodiana_NK7-B	TRINITY_DN1858_c0_g1_i2.p1	0.578	57	24	0	2	58	167	223	6.108E-15	68	60
T_antipodiana_NK7-B	TRINITY_DN1858_c0_g1_i3.p1	0.578	57	24	0	2	58	167	223	6.108E-15	68	60
T_antipodiana_NK7-B	TRINITY_DN1858_c0_g1_i4.p1	0.578	57	24	0	2	58	167	223	6.108E-15	68	60
T_antipodiana_NK7-B	TRINITY_DN1858_c0_g1_i5.p1	0.578	57	24	0	2	58	167	223	6.108E-15	68	60
T_antipodiana_NK7-B	TRINITY_DN1858_c0_g1_i7.p1	0.578	57	24	0	2	58	167	223	6.108E-15	68	60
T_antipodiana_NK7-B	TRINITY_DN1858_c0_g1_i8.p1	0.578	57	24	0	2	58	167	223	6.108E-15	68	60
T_antipodiana_NK7-B	TRINITY_DN572_c1_g1_i2.p1	0.578	57	24	0	2	58	99	155	1.587E-14	67	60
T_antipodiana_NK7-B	TRINITY_DN572_c1_g1_i1.p1	0.578	57	24	0	2	58	99	155	1.587E-14	67	60
T_antipodiana_NK7-B	TRINITY_DN14039_c1_g1_i1.p1	0.578	57	24	0	2	58	210	266	2.182E-14	66	60
T_antipodiana_NK7-B	TRINITY_DN13317_c0_g1_i4.p1	0.559	59	26	0	2	60	155	213	3.000E-14	66	60
T_antipodiana_NK7-B	TRINITY_DN13317_c0_g1_i2.p1	0.559	59	26	0	2	60	145	203	3.000E-14	66	60
T_antipodiana_NK7-B	TRINITY_DN13317_c0_g1_i6.p1	0.559	59	26	0	2	60	145	203	3.000E-14	66	60
T_antipodiana_NK7-B	TRINITY_DN13317_c0_g1_i1.p1	0.559	59	26	0	2	60	155	213	3.000E-14	66	60
T_antipodiana_NK7-B	TRINITY_DN13317_c0_g1_i3.p1	0.559	59	26	0	2	60	155	213	3.000E-14	66	60
T_antipodiana_NK7-B	TRINITY_DN104894_c0_g1_i1.p1	0.603	58	23	0	1	58	136	193	4.125E-14	66	60
T_antipodiana_NK7-B	TRINITY_DN7443_c0_g1_i2.p1	0.559	59	26	0	2	60	176	234	4.125E-14	66	60
T_antipodiana_NK7-B	TRINITY_DN7443_c0_g1_i1.p1	0.559	59	26	0	2	60	176	234	4.125E-14	66	60
T_antipodiana_NK7-B	TRINITY_DN4543_c0_g1_i2.p1	0.559	59	26	0	2	60	128	186	1.072E-13	64	60
T_antipodiana_NK7-B	TRINITY_DN4543_c0_g1_i1.p1	0.559	59	26	0	2	60	128	186	1.072E-13	64	60
T_antipodiana_NK7-B	TRINITY_DN4543_c0_g1_i3.p1	0.559	59	26	0	2	60	128	186	1.072E-13	64	60
T_antipodiana_NK7-B	TRINITY_DN10836_c0_g1_i1.p1	0.551	58	26	0	1	58	137	194	7.250E-13	62	60
T_antipodiana_NK7-B	TRINITY_DN63142_c0_g1_i1.p1	0.517	58	28	0	1	58	38	95	1.371E-12	61	60
T_antipodiana_NK7-B	TRINITY_DN63142_c0_g1_i2.p1	0.517	58	28	0	1	58	170	227	1.371E-12	61	60
T_antipodiana_NK7-B	TRINITY_DN63142_c0_g1_i5.p1	0.517	58	28	0	1	58	170	227	1.371E-12	61	60
T_antipodiana_NK7-B	TRINITY_DN63142_c0_g1_i7.p1	0.517	58	28	0	1	58	170	227	1.371E-12	61	60
T_antipodiana_NK7-B	TRINITY_DN3672_c0_g3_i1.p1	0.508	57	28	0	2	58	192	248	1.371E-12	61	60
T_antipodiana_NK7-B	TRINITY_DN1606_c0_g2_i1.p1	0.525	59	28	0	2	60	195	253	1.886E-12	61	60
T_antipodiana_NK7-B	TRINITY_DN12193_c0_g1_i1.p1	0.543	57	26	0	2	58	216	272	1.886E-12	61	60
T_antipodiana_NK7-B	TRINITY_DN10248_c0_g1_i1.p1	0.517	58	28	0	2	59	130	187	2.593E-12	61	60
T_antipodiana_NK7-B	TRINITY_DN10248_c0_g1_i4.p1	0.517	58	28	0	2	59	130	187	2.593E-12	61	60
T_antipodiana_NK7-B	TRINITY_DN103119_c0_g1_i1.p1	0.508	57	28	0	2	58	208	264	2.593E-12	61	60
T_antipodiana_NK7-B	TRINITY_DN5474_c0_g1_i1.p1	0.517	58	28	0	1	58	179	236	2.593E-12	61	60
T_antipodiana_NK7-B	TRINITY_DN5474_c0_g1_i2.p1	0.517	58	28	0	1	58	179	236	2.593E-12	61	60
T_antipodiana_NK7-B	TRINITY_DN2648_c0_g1_i1.p1	0.555	54	24	0	5	58	312	365	2.593E-12	61	60
T_antipodiana_NK7-B	TRINITY_DN117107_c0_g1_i1.p1	0.508	57	28	0	2	58	149	205	3.567E-12	60	60
T_antipodiana_NK7-B	TRINITY_DN572_c0_g1_i2.p1	0.500	58	29	0	1	58	198	255	4.906E-12	60	60
T_antipodiana_NK7-B	TRINITY_DN572_c0_g1_i3.p1	0.500	58	29	0	1	58	198	255	4.906E-12	60	60
T_antipodiana_NK7-B	TRINITY_DN1606_c0_g1_i1.p1	0.508	59	29	0	2	60	204	262	4.906E-12	60	60
T_antipodiana_NK7-B	TRINITY_DN542_c3_g2_i1.p1	0.517	58	28	0	1	58	193	250	6.747E-12	59	60
T_antipodiana_NK7-B	TRINITY_DN5963_c1_g1_i1.p1	0.491	57	29	0	2	58	217	273	1.276E-11	59	60
T_antipodiana_NK7-B	TRINITY_DN5963_c1_g1_i3.p1	0.491	57	29	0	2	58	217	273	1.276E-11	59	60
T_antipodiana_NK7-B	TRINITY_DN5963_c1_g1_i4.p1	0.491	57	29	0	2	58	217	273	1.276E-11	59	60
T_antipodiana_NK7-B	TRINITY_DN5963_c1_g1_i5.p1	0.491	57	29	0	2	58	217	273	1.276E-11	59	60
T_antipodiana_NK7-B	TRINITY_DN5963_c1_g1_i7.p1	0.491	57	29	0	2	58	218	274	1.276E-11	59	60
T_antipodiana_NK7-B	TRINITY_DN5963_c1_g1_i8.p1	0.491	57	29	0	2	58	218	274	1.276E-11	59	60
T_antipodiana_NK7-B	TRINITY_DN5664_c1_g1_i1.p1	0.483	60	31	0	1	60	134	193	3.322E-11	57	60
T_antipodiana_NK7-B	TRINITY_DN5664_c1_g1_i2.p1	0.483	60	31	0	1	60	134	193	3.322E-11	57	60
T_antipodiana_NK7-B	TRINITY_DN8531_c0_g1_i1.p1	0.491	57	29	0	2	58	139	195	4.570E-11	57	60
T_antipodiana_NK7-B	TRINITY_DN8531_c0_g1_i3.p1	0.491	57	29	0	2	58	139	195	4.570E-11	57	60
T_antipodiana_NK7-B	TRINITY_DN2175_c0_g1_i1.p1	0.500	60	30	0	1	60	169	228	6.286E-11	57	60
T_antipodiana_NK7-B	TRINITY_DN643_c1_g1_i1.p1	0.482	58	30	0	1	58	204	261	8.648E-11	56	60
T_antipodiana_NK7-B	TRINITY_DN643_c1_g1_i5.p1	0.482	58	30	0	1	58	204	261	8.648E-11	56	60
T_antipodiana_NK7-B	TRINITY_DN643_c1_g1_i2.p1	0.482	58	30	0	1	58	253	310	8.648E-11	56	60
T_antipodiana_NK7-B	TRINITY_DN643_c1_g1_i3.p1	0.482	58	30	0	1	58	253	310	8.648E-11	56	60
T_antipodiana_NK7-B	TRINITY_DN1259_c5_g1_i1.p1	0.500	58	29	0	1	58	172	229	2.252E-10	55	60
T_antipodiana_NK7-B	TRINITY_DN9628_c0_g1_i1.p1	0.509	53	26	0	5	57	225	277	3.098E-10	55	60
T_antipodiana_NK7-B	TRINITY_DN9628_c0_g1_i3.p1	0.509	53	26	0	5	57	341	393	3.098E-10	55	60
T_antipodiana_NK7-B	TRINITY_DN9628_c0_g1_i4.p1	0.509	53	26	0	5	57	341	393	3.098E-10	55	60
T_antipodiana_NK7-B	TRINITY_DN4367_c0_g1_i1.p1	0.456	57	30	0	2	58	107	163	3.098E-10	55	60
T_antipodiana_NK7-B	TRINITY_DN29954_c0_g2_i1.p1	0.526	57	27	0	2	58	269	325	4.262E-10	54	60
T_antipodiana_NK7-B	TRINITY_DN9432_c1_g1_i5.p1	0.473	57	30	0	2	58	228	284	5.864E-10	54	60
T_antipodiana_NK7-B	TRINITY_DN9432_c1_g1_i6.p1	0.473	57	30	0	2	58	228	284	5.864E-10	54	60
T_antipodiana_NK7-B	TRINITY_DN9432_c1_g1_i7.p1	0.473	57	30	0	2	58	228	284	5.864E-10	54	60
T_antipodiana_NK7-B	TRINITY_DN9432_c1_g1_i4.p1	0.473	57	30	0	2	58	228	284	5.864E-10	54	60
T_antipodiana_NK7-B	TRINITY_DN2788_c0_g1_i1.p1	0.450	60	32	0	1	60	187	246	5.864E-10	54	60
T_antipodiana_NK7-B	TRINITY_DN90697_c0_g1_i1.p1	0.448	58	31	0	1	58	232	289	8.069E-10	53	60
T_antipodiana_NK7-B	TRINITY_DN1080_c0_g1_i1.p1	0.500	56	28	0	5	60	77	132	8.069E-10	53	60
T_antipodiana_NK7-B	TRINITY_DN1080_c0_g2_i1.p1	0.500	56	28	0	5	60	77	132	8.069E-10	53	60
T_antipodiana_NK7-B	TRINITY_DN608_c2_g1_i1.p1	0.465	58	30	0	1	58	165	222	1.110E-09	53	60
T_antipodiana_NK7-B	TRINITY_DN608_c2_g1_i3.p1	0.465	58	30	0	1	58	165	222	1.110E-09	53	60
T_antipodiana_NK7-B	TRINITY_DN3287_c1_g3_i1.p1	0.482	56	28	0	5	60	56	111	1.110E-09	53	60
T_antipodiana_NK7-B	TRINITY_DN3287_c1_g3_i2.p1	0.482	56	28	0	5	60	56	111	1.110E-09	53	60
T_antipodiana_NK7-B	TRINITY_DN12654_c0_g1_i1.p1	0.423	59	33	0	2	60	47	105	1.528E-09	53	60
T_antipodiana_NK7-B	TRINITY_DN2362_c0_g3_i1.p1	0.423	59	33	0	2	60	139	197	2.102E-09	52	60
T_antipodiana_NK7-B	TRINITY_DN16048_c0_g2_i1.p1	0.436	55	30	0	5	59	27	81	3.981E-09	51	60
T_antipodiana_NK7-B	TRINITY_DN8142_c0_g1_i1.p1	0.385	57	34	0	2	58	150	206	1.038E-08	50	60
T_antipodiana_NK7-B	TRINITY_DN6190_c0_g1_i1.p1	0.462	54	29	0	4	57	178	231	1.428E-08	50	60
T_antipodiana_NK7-B	TRINITY_DN13687_c0_g2_i1.p1	0.657	35	12	0	24	58	1	35	1.966E-08	49	60
T_antipodiana_NK7-B	TRINITY_DN37349_c0_g1_i1.p1	0.438	57	31	0	2	58	99	155	1.966E-08	49	60
T_antipodiana_NK7-B	TRINITY_DN37349_c0_g1_i4.p1	0.438	57	31	0	2	58	99	155	1.966E-08	49	60
T_antipodiana_NK7-B	TRINITY_DN25779_c1_g1_i1.p1	0.423	59	33	0	2	60	139	197	1.966E-08	49	60
T_antipodiana_NK7-B	TRINITY_DN34902_c0_g1_i1.p1	0.428	56	31	0	5	60	52	107	2.706E-08	49	60
T_antipodiana_NK7-B	TRINITY_DN4830_c0_g1_i5.p1	0.444	54	29	0	5	58	223	276	3.724E-08	49	60
T_antipodiana_NK7-B	TRINITY_DN6784_c0_g1_i1.p1	0.403	57	33	0	2	58	224	280	3.724E-08	49	60
T_antipodiana_NK7-B	TRINITY_DN4830_c0_g1_i1.p1	0.444	54	29	0	5	58	526	579	3.724E-08	49	60
T_antipodiana_NK7-B	TRINITY_DN4830_c0_g1_i6.p1	0.444	54	29	0	5	58	526	579	3.724E-08	49	60
T_antipodiana_NK7-B	TRINITY_DN4830_c0_g1_i8.p1	0.444	54	29	0	5	58	526	579	3.724E-08	49	60
T_antipodiana_NK7-B	TRINITY_DN119554_c0_g1_i1.p1	0.606	33	13	0	26	58	1	33	9.714E-08	48	60
T_antipodiana_NK7-B	TRINITY_DN4830_c0_g1_i5.p2	0.567	37	16	0	24	60	8	44	2.535E-07	46	60
T_antipodiana_NK7-B	TRINITY_DN8236_c0_g1_i10.p1	0.407	54	31	0	5	58	231	284	3.490E-07	46	60
T_antipodiana_NK7-B	TRINITY_DN8236_c0_g1_i4.p1	0.407	54	31	0	5	58	231	284	3.490E-07	46	60
T_antipodiana_NK7-B	TRINITY_DN8236_c0_g1_i5.p1	0.407	54	31	0	5	58	231	284	3.490E-07	46	60
T_antipodiana_NK7-B	TRINITY_DN8236_c0_g1_i6.p1	0.407	54	31	0	5	58	231	284	3.490E-07	46	60
T_antipodiana_NK7-B	TRINITY_DN8236_c0_g1_i7.p1	0.407	54	31	0	5	58	231	284	3.490E-07	46	60
T_antipodiana_NK7-B	TRINITY_DN8236_c0_g1_i8.p1	0.407	54	31	0	5	58	231	284	3.490E-07	46	60
T_antipodiana_NK7-B	TRINITY_DN30683_c0_g1_i1.p1	0.383	60	36	0	1	60	133	192	9.109E-07	45	60
T_antipodiana_NK7-B	TRINITY_DN819_c0_g1_i10.p1	0.375	56	34	0	5	60	254	309	1.254E-06	44	60
T_antipodiana_NK7-B	TRINITY_DN819_c0_g1_i8.p1	0.375	56	34	0	5	60	257	312	1.254E-06	44	60
T_antipodiana_NK7-B	TRINITY_DN819_c0_g1_i11.p1	0.375	56	34	0	5	60	262	317	1.254E-06	44	60
T_antipodiana_NK7-B	TRINITY_DN1155_c0_g1_i1.p1	0.383	60	36	0	1	60	209	268	1.254E-06	44	60
T_antipodiana_NK7-B	TRINITY_DN1155_c0_g1_i3.p1	0.383	60	36	0	1	60	209	268	1.254E-06	44	60
T_antipodiana_NK7-B	TRINITY_DN1155_c0_g1_i7.p1	0.383	60	36	0	1	60	209	268	1.254E-06	44	60
T_antipodiana_NK7-B	TRINITY_DN8105_c2_g1_i1.p1	0.372	59	36	0	2	60	166	224	2.379E-06	44	60
T_antipodiana_NK7-B	TRINITY_DN8105_c2_g1_i2.p1	0.372	59	36	0	2	60	166	224	2.379E-06	44	60
T_antipodiana_NK7-B	TRINITY_DN33617_c0_g1_i1.p1	0.407	54	31	0	5	58	251	304	2.379E-06	44	60
T_antipodiana_NK7-B	TRINITY_DN819_c0_g1_i9.p1	0.357	56	35	0	5	60	245	300	2.379E-06	44	60
T_antipodiana_NK7-B	TRINITY_DN819_c0_g1_i6.p1	0.357	56	35	0	5	60	248	303	2.379E-06	44	60
T_antipodiana_NK7-B	TRINITY_DN819_c0_g1_i4.p1	0.357	56	35	0	5	60	253	308	2.379E-06	44	60
T_antipodiana_NK7-B	TRINITY_DN1155_c0_g1_i5.p1	0.366	60	37	0	1	60	208	267	3.276E-06	43	60
T_antipodiana_NK7-B	TRINITY_DN1155_c0_g1_i4.p1	0.366	60	37	0	1	60	208	267	3.276E-06	43	60
T_antipodiana_NK7-B	TRINITY_DN1155_c0_g1_i6.p1	0.392	56	33	0	5	60	1	56	4.512E-06	43	60
T_antipodiana_NK7-B	TRINITY_DN8637_c1_g2_i1.p1	0.350	57	36	0	2	58	101	157	2.237E-05	41	60
T_antipodiana_NK7-B	TRINITY_DN819_c0_g1_i3.p1	0.333	60	37	0	5	60	245	304	2.109E-04	38	60
T_antipodiana_NK7-B	TRINITY_DN819_c0_g1_i2.p1	0.333	60	37	0	5	60	248	307	2.109E-04	38	60
T_antipodiana_NK7-B	TRINITY_DN819_c0_g1_i7.p1	0.333	60	37	0	5	60	253	312	2.109E-04	38	60
T_antipodiana_NK7-B	TRINITY_DN691_c7_g2_i1.p1	0.370	54	33	0	2	55	88	141	2.907E-04	38	60
T_antipodiana_NK7-B	TRINITY_DN691_c7_g2_i2.p1	0.370	54	33	0	2	55	100	153	2.907E-04	38	60
A_bruennichi_NK1-B-2	TRINITY_DN14039_c1_g1_i1.p1	0.983	60	1	0	1	60	209	268	7.230E-33	119	60
A_bruennichi_NK1-B-2	TRINITY_DN15178_c0_g1_i1.p1	0.633	60	22	0	1	60	49	108	1.138E-18	79	60
A_bruennichi_NK1-B-2	TRINITY_DN17472_c0_g1_i1.p1	0.644	59	21	0	1	59	133	191	2.953E-18	78	60
A_bruennichi_NK1-B-2	TRINITY_DN572_c1_g1_i2.p1	0.614	57	22	0	2	58	99	155	2.735E-17	75	60
A_bruennichi_NK1-B-2	TRINITY_DN572_c1_g1_i1.p1	0.614	57	22	0	2	58	99	155	2.735E-17	75	60
A_bruennichi_NK1-B-2	TRINITY_DN6372_c0_g1_i1.p1	0.649	57	20	0	2	58	206	262	3.759E-17	74	60
A_bruennichi_NK1-B-2	TRINITY_DN1858_c0_g1_i1.p1	0.637	58	21	0	2	59	167	224	3.759E-17	74	60
A_bruennichi_NK1-B-2	TRINITY_DN1858_c0_g1_i2.p1	0.637	58	21	0	2	59	167	224	3.759E-17	74	60
A_bruennichi_NK1-B-2	TRINITY_DN1858_c0_g1_i3.p1	0.637	58	21	0	2	59	167	224	3.759E-17	74	60
A_bruennichi_NK1-B-2	TRINITY_DN1858_c0_g1_i4.p1	0.637	58	21	0	2	59	167	224	3.759E-17	74	60
A_bruennichi_NK1-B-2	TRINITY_DN1858_c0_g1_i5.p1	0.637	58	21	0	2	59	167	224	3.759E-17	74	60
A_bruennichi_NK1-B-2	TRINITY_DN1858_c0_g1_i7.p1	0.637	58	21	0	2	59	167	224	3.759E-17	74	60
A_bruennichi_NK1-B-2	TRINITY_DN1858_c0_g1_i8.p1	0.637	58	21	0	2	59	167	224	3.759E-17	74	60
A_bruennichi_NK1-B-2	TRINITY_DN7443_c0_g1_i2.p1	0.614	57	22	0	2	58	176	232	1.244E-15	70	60
A_bruennichi_NK1-B-2	TRINITY_DN7443_c0_g1_i1.p1	0.614	57	22	0	2	58	176	232	1.244E-15	70	60
A_bruennichi_NK1-B-2	TRINITY_DN3687_c0_g1_i5.p1	0.603	58	23	0	2	59	232	289	1.244E-15	70	60
A_bruennichi_NK1-B-2	TRINITY_DN3687_c0_g1_i1.p1	0.603	58	23	0	2	59	232	289	1.244E-15	70	60
A_bruennichi_NK1-B-2	TRINITY_DN293_c6_g1_i1.p1	0.596	57	23	0	2	58	281	337	1.244E-15	70	60
A_bruennichi_NK1-B-2	TRINITY_DN293_c6_g1_i2.p1	0.596	57	23	0	2	58	281	337	1.244E-15	70	60
A_bruennichi_NK1-B-2	TRINITY_DN13317_c0_g1_i4.p1	0.596	57	23	0	2	58	155	211	3.232E-15	69	60
A_bruennichi_NK1-B-2	TRINITY_DN13317_c0_g1_i2.p1	0.596	57	23	0	2	58	145	201	3.232E-15	69	60
A_bruennichi_NK1-B-2	TRINITY_DN13317_c0_g1_i6.p1	0.596	57	23	0	2	58	145	201	3.232E-15	69	60
A_bruennichi_NK1-B-2	TRINITY_DN104894_c0_g1_i1.p1	0.637	58	21	0	2	59	137	194	3.232E-15	69	60
A_bruennichi_NK1-B-2	TRINITY_DN13317_c0_g1_i1.p1	0.596	57	23	0	2	58	155	211	3.232E-15	69	60
A_bruennichi_NK1-B-2	TRINITY_DN13317_c0_g1_i3.p1	0.596	57	23	0	2	58	155	211	3.232E-15	69	60
A_bruennichi_NK1-B-2	TRINITY_DN117107_c0_g1_i1.p1	0.566	60	26	0	1	60	148	207	4.443E-15	68	60
A_bruennichi_NK1-B-2	TRINITY_DN103119_c0_g1_i1.p1	0.550	60	27	0	1	60	207	266	8.397E-15	68	60
A_bruennichi_NK1-B-2	TRINITY_DN1606_c0_g2_i1.p1	0.586	58	24	0	1	58	194	251	5.672E-14	65	60
A_bruennichi_NK1-B-2	TRINITY_DN1606_c0_g1_i1.p1	0.586	58	24	0	1	58	203	260	5.672E-14	65	60
A_bruennichi_NK1-B-2	TRINITY_DN6954_c0_g1_i1.p1	0.500	58	29	0	2	59	186	243	1.474E-13	64	60
A_bruennichi_NK1-B-2	TRINITY_DN6954_c0_g1_i2.p1	0.500	58	29	0	2	59	215	272	1.474E-13	64	60
A_bruennichi_NK1-B-2	TRINITY_DN3287_c1_g3_i1.p1	0.543	57	26	0	2	58	53	109	2.027E-13	64	60
A_bruennichi_NK1-B-2	TRINITY_DN3287_c1_g3_i2.p1	0.543	57	26	0	2	58	53	109	2.027E-13	64	60
A_bruennichi_NK1-B-2	TRINITY_DN4543_c0_g1_i2.p1	0.561	57	25	0	2	58	128	184	3.834E-13	63	60
A_bruennichi_NK1-B-2	TRINITY_DN4543_c0_g1_i1.p1	0.561	57	25	0	2	58	128	184	3.834E-13	63	60
A_bruennichi_NK1-B-2	TRINITY_DN4543_c0_g1_i3.p1	0.561	57	25	0	2	58	128	184	3.834E-13	63	60
A_bruennichi_NK1-B-2	TRINITY_DN1040_c1_g1_i1.p1	0.517	56	27	0	5	60	216	271	3.834E-13	63	60
A_bruennichi_NK1-B-2	TRINITY_DN10248_c0_g1_i1.p1	0.561	57	25	0	2	58	130	186	5.272E-13	63	60
A_bruennichi_NK1-B-2	TRINITY_DN10248_c0_g1_i4.p1	0.561	57	25	0	2	58	130	186	5.272E-13	63	60
A_bruennichi_NK1-B-2	TRINITY_DN3672_c0_g3_i1.p1	0.578	57	24	0	2	58	192	248	7.250E-13	62	60
A_bruennichi_NK1-B-2	TRINITY_DN4367_c0_g1_i1.p1	0.533	60	28	0	1	60	106	165	7.250E-13	62	60
A_bruennichi_NK1-B-2	TRINITY_DN12193_c0_g1_i1.p1	0.525	59	28	0	2	60	216	274	1.371E-12	61	60
A_bruennichi_NK1-B-2	TRINITY_DN63142_c0_g1_i1.p1	0.568	58	25	0	2	59	39	96	1.886E-12	61	60
A_bruennichi_NK1-B-2	TRINITY_DN63142_c0_g1_i2.p1	0.568	58	25	0	2	59	171	228	1.886E-12	61	60
A_bruennichi_NK1-B-2	TRINITY_DN63142_c0_g1_i5.p1	0.568	58	25	0	2	59	171	228	1.886E-12	61	60
A_bruennichi_NK1-B-2	TRINITY_DN63142_c0_g1_i7.p1	0.568	58	25	0	2	59	171	228	1.886E-12	61	60
A_bruennichi_NK1-B-2	TRINITY_DN8531_c0_g1_i1.p1	0.542	59	27	0	2	60	139	197	3.567E-12	60	60
A_bruennichi_NK1-B-2	TRINITY_DN8531_c0_g1_i3.p1	0.542	59	27	0	2	60	139	197	3.567E-12	60	60
A_bruennichi_NK1-B-2	TRINITY_DN16048_c0_g2_i1.p1	0.526	57	27	0	2	58	24	80	6.747E-12	59	60
A_bruennichi_NK1-B-2	TRINITY_DN10836_c0_g1_i1.p1	0.561	57	25	0	2	58	138	194	6.747E-12	59	60
A_bruennichi_NK1-B-2	TRINITY_DN5963_c1_g1_i1.p1	0.491	59	30	0	2	60	217	275	6.747E-12	59	60
A_bruennichi_NK1-B-2	TRINITY_DN5963_c1_g1_i3.p1	0.491	59	30	0	2	60	217	275	6.747E-12	59	60
A_bruennichi_NK1-B-2	TRINITY_DN5963_c1_g1_i4.p1	0.491	59	30	0	2	60	217	275	6.747E-12	59	60
A_bruennichi_NK1-B-2	TRINITY_DN5963_c1_g1_i5.p1	0.491	59	30	0	2	60	217	275	6.747E-12	59	60
A_bruennichi_NK1-B-2	TRINITY_DN5963_c1_g1_i7.p1	0.491	59	30	0	2	60	218	276	6.747E-12	59	60
A_bruennichi_NK1-B-2	TRINITY_DN5963_c1_g1_i8.p1	0.491	59	30	0	2	60	218	276	6.747E-12	59	60
A_bruennichi_NK1-B-2	TRINITY_DN8637_c1_g2_i1.p1	0.508	57	28	0	2	58	101	157	6.747E-12	59	60
A_bruennichi_NK1-B-2	TRINITY_DN572_c0_g1_i2.p1	0.491	59	30	0	2	60	199	257	9.280E-12	59	60
A_bruennichi_NK1-B-2	TRINITY_DN572_c0_g1_i3.p1	0.491	59	30	0	2	60	199	257	9.280E-12	59	60
A_bruennichi_NK1-B-2	TRINITY_DN2648_c0_g1_i1.p1	0.555	54	24	0	5	58	312	365	1.276E-11	59	60
A_bruennichi_NK1-B-2	TRINITY_DN37349_c0_g1_i1.p1	0.508	57	28	0	2	58	99	155	2.415E-11	58	60
A_bruennichi_NK1-B-2	TRINITY_DN37349_c0_g1_i4.p1	0.508	57	28	0	2	58	99	155	2.415E-11	58	60
A_bruennichi_NK1-B-2	TRINITY_DN5474_c0_g1_i1.p1	0.534	58	27	0	2	59	180	237	3.322E-11	57	60
A_bruennichi_NK1-B-2	TRINITY_DN5474_c0_g1_i2.p1	0.534	58	27	0	2	59	180	237	3.322E-11	57	60
A_bruennichi_NK1-B-2	TRINITY_DN8142_c0_g1_i1.p1	0.491	57	29	0	2	58	150	206	3.322E-11	57	60
A_bruennichi_NK1-B-2	TRINITY_DN1080_c0_g1_i1.p1	0.517	58	28	0	2	59	74	131	4.570E-11	57	60
A_bruennichi_NK1-B-2	TRINITY_DN1080_c0_g2_i1.p1	0.517	58	28	0	2	59	74	131	4.570E-11	57	60
A_bruennichi_NK1-B-2	TRINITY_DN12654_c0_g1_i1.p1	0.482	58	30	0	2	59	47	104	6.286E-11	57	60
A_bruennichi_NK1-B-2	TRINITY_DN9432_c1_g1_i5.p1	0.483	60	31	0	1	60	227	286	6.286E-11	57	60
A_bruennichi_NK1-B-2	TRINITY_DN9432_c1_g1_i6.p1	0.483	60	31	0	1	60	227	286	6.286E-11	57	60
A_bruennichi_NK1-B-2	TRINITY_DN9432_c1_g1_i7.p1	0.483	60	31	0	1	60	227	286	6.286E-11	57	60
A_bruennichi_NK1-B-2	TRINITY_DN9432_c1_g1_i4.p1	0.483	60	31	0	1	60	227	286	6.286E-11	57	60
A_bruennichi_NK1-B-2	TRINITY_DN25779_c1_g1_i1.p1	0.482	58	30	0	2	59	139	196	8.648E-11	56	60
A_bruennichi_NK1-B-2	TRINITY_DN8236_c0_g1_i10.p1	0.508	57	28	0	2	58	228	284	1.190E-10	56	60
A_bruennichi_NK1-B-2	TRINITY_DN8236_c0_g1_i4.p1	0.508	57	28	0	2	58	228	284	1.190E-10	56	60
A_bruennichi_NK1-B-2	TRINITY_DN8236_c0_g1_i5.p1	0.508	57	28	0	2	58	228	284	1.190E-10	56	60
A_bruennichi_NK1-B-2	TRINITY_DN8236_c0_g1_i6.p1	0.508	57	28	0	2	58	228	284	1.190E-10	56	60
A_bruennichi_NK1-B-2	TRINITY_DN8236_c0_g1_i7.p1	0.508	57	28	0	2	58	228	284	1.190E-10	56	60
A_bruennichi_NK1-B-2	TRINITY_DN8236_c0_g1_i8.p1	0.508	57	28	0	2	58	228	284	1.190E-10	56	60
A_bruennichi_NK1-B-2	TRINITY_DN1259_c5_g1_i1.p1	0.500	58	29	0	2	59	173	230	2.252E-10	55	60
A_bruennichi_NK1-B-2	TRINITY_DN5664_c1_g1_i1.p1	0.473	57	30	0	2	58	135	191	2.252E-10	55	60
A_bruennichi_NK1-B-2	TRINITY_DN5664_c1_g1_i2.p1	0.473	57	30	0	2	58	135	191	2.252E-10	55	60
A_bruennichi_NK1-B-2	TRINITY_DN643_c1_g1_i1.p1	0.526	57	27	0	2	58	205	261	2.252E-10	55	60
A_bruennichi_NK1-B-2	TRINITY_DN643_c1_g1_i5.p1	0.526	57	27	0	2	58	205	261	2.252E-10	55	60
A_bruennichi_NK1-B-2	TRINITY_DN643_c1_g1_i2.p1	0.526	57	27	0	2	58	254	310	2.252E-10	55	60
A_bruennichi_NK1-B-2	TRINITY_DN643_c1_g1_i3.p1	0.526	57	27	0	2	58	254	310	2.252E-10	55	60
A_bruennichi_NK1-B-2	TRINITY_DN2362_c0_g3_i1.p1	0.473	57	30	0	2	58	139	195	3.098E-10	55	60
A_bruennichi_NK1-B-2	TRINITY_DN2175_c0_g1_i1.p1	0.509	51	25	0	8	58	176	226	4.262E-10	54	60
A_bruennichi_NK1-B-2	TRINITY_DN6784_c0_g1_i1.p1	0.465	58	30	0	2	59	224	281	4.262E-10	54	60
A_bruennichi_NK1-B-2	TRINITY_DN542_c3_g2_i1.p1	0.508	57	28	0	2	58	194	250	5.864E-10	54	60
A_bruennichi_NK1-B-2	TRINITY_DN30683_c0_g1_i1.p1	0.465	58	30	0	2	59	134	191	8.069E-10	53	60
A_bruennichi_NK1-B-2	TRINITY_DN608_c2_g1_i1.p1	0.457	59	31	0	2	60	166	224	1.110E-09	53	60
A_bruennichi_NK1-B-2	TRINITY_DN608_c2_g1_i3.p1	0.457	59	31	0	2	60	166	224	1.110E-09	53	60
A_bruennichi_NK1-B-2	TRINITY_DN819_c0_g1_i10.p1	0.438	57	31	0	3	59	252	308	1.110E-09	53	60
A_bruennichi_NK1-B-2	TRINITY_DN819_c0_g1_i8.p1	0.438	57	31	0	3	59	255	311	1.110E-09	53	60
A_bruennichi_NK1-B-2	TRINITY_DN819_c0_g1_i11.p1	0.438	57	31	0	3	59	260	316	1.110E-09	53	60
A_bruennichi_NK1-B-2	TRINITY_DN1155_c0_g1_i5.p1	0.491	57	29	0	2	58	209	265	1.528E-09	53	60
A_bruennichi_NK1-B-2	TRINITY_DN1155_c0_g1_i4.p1	0.491	57	29	0	2	58	209	265	1.528E-09	53	60
A_bruennichi_NK1-B-2	TRINITY_DN2788_c0_g1_i1.p1	0.491	57	29	0	2	58	188	244	1.528E-09	53	60
A_bruennichi_NK1-B-2	TRINITY_DN819_c0_g1_i9.p1	0.421	57	32	0	3	59	243	299	2.102E-09	52	60
A_bruennichi_NK1-B-2	TRINITY_DN819_c0_g1_i6.p1	0.421	57	32	0	3	59	246	302	2.102E-09	52	60
A_bruennichi_NK1-B-2	TRINITY_DN819_c0_g1_i4.p1	0.421	57	32	0	3	59	251	307	2.102E-09	52	60
A_bruennichi_NK1-B-2	TRINITY_DN34902_c0_g1_i1.p1	0.473	57	30	0	2	58	49	105	2.893E-09	52	60
A_bruennichi_NK1-B-2	TRINITY_DN691_c7_g2_i1.p1	0.465	58	30	0	2	59	88	145	2.893E-09	52	60
A_bruennichi_NK1-B-2	TRINITY_DN691_c7_g2_i2.p1	0.465	58	30	0	2	59	100	157	2.893E-09	52	60
A_bruennichi_NK1-B-2	TRINITY_DN1155_c0_g1_i1.p1	0.473	57	30	0	2	58	210	266	2.893E-09	52	60
A_bruennichi_NK1-B-2	TRINITY_DN1155_c0_g1_i3.p1	0.473	57	30	0	2	58	210	266	2.893E-09	52	60
A_bruennichi_NK1-B-2	TRINITY_DN1155_c0_g1_i7.p1	0.473	57	30	0	2	58	210	266	2.893E-09	52	60
A_bruennichi_NK1-B-2	TRINITY_DN4830_c0_g1_i5.p1	0.491	57	29	0	3	59	221	277	2.893E-09	52	60
A_bruennichi_NK1-B-2	TRINITY_DN4830_c0_g1_i1.p1	0.491	57	29	0	3	59	524	580	2.893E-09	52	60
A_bruennichi_NK1-B-2	TRINITY_DN4830_c0_g1_i6.p1	0.491	57	29	0	3	59	524	580	2.893E-09	52	60
A_bruennichi_NK1-B-2	TRINITY_DN4830_c0_g1_i8.p1	0.491	57	29	0	3	59	524	580	2.893E-09	52	60
A_bruennichi_NK1-B-2	TRINITY_DN6190_c0_g1_i1.p1	0.462	54	29	0	4	57	178	231	7.540E-09	51	60
A_bruennichi_NK1-B-2	TRINITY_DN90697_c0_g1_i1.p1	0.472	55	29	0	5	59	236	290	7.540E-09	51	60
A_bruennichi_NK1-B-2	TRINITY_DN9628_c0_g1_i1.p1	0.466	60	30	0	1	57	218	277	7.540E-09	51	60
A_bruennichi_NK1-B-2	TRINITY_DN33617_c0_g1_i1.p1	0.438	57	31	0	2	58	248	304	7.540E-09	51	60
A_bruennichi_NK1-B-2	TRINITY_DN9628_c0_g1_i3.p1	0.466	60	30	0	1	57	334	393	7.540E-09	51	60
A_bruennichi_NK1-B-2	TRINITY_DN9628_c0_g1_i4.p1	0.466	60	30	0	1	57	334	393	7.540E-09	51	60
A_bruennichi_NK1-B-2	TRINITY_DN1155_c0_g1_i6.p1	0.481	54	28	0	5	58	1	54	1.038E-08	50	60
A_bruennichi_NK1-B-2	TRINITY_DN8105_c2_g1_i1.p1	0.491	57	29	0	2	58	166	222	1.428E-08	50	60
A_bruennichi_NK1-B-2	TRINITY_DN8105_c2_g1_i2.p1	0.491	57	29	0	2	58	166	222	1.428E-08	50	60
A_bruennichi_NK1-B-2	TRINITY_DN119554_c0_g1_i1.p1	0.676	34	11	0	26	59	1	34	1.966E-08	49	60
A_bruennichi_NK1-B-2	TRINITY_DN13687_c0_g2_i1.p1	0.657	35	12	0	24	58	1	35	3.724E-08	49	60
A_bruennichi_NK1-B-2	TRINITY_DN29954_c0_g2_i1.p1	0.491	57	29	0	2	58	269	325	5.126E-08	48	60
A_bruennichi_NK1-B-2	TRINITY_DN819_c0_g1_i3.p1	0.393	61	34	0	3	59	243	303	1.337E-07	47	60
A_bruennichi_NK1-B-2	TRINITY_DN819_c0_g1_i2.p1	0.393	61	34	0	3	59	246	306	1.337E-07	47	60
A_bruennichi_NK1-B-2	TRINITY_DN819_c0_g1_i7.p1	0.393	61	34	0	3	59	251	311	1.337E-07	47	60
A_bruennichi_NK1-B-2	TRINITY_DN4830_c0_g1_i5.p2	0.487	39	19	0	17	55	1	39	1.624E-05	41	60
T_tridentatus_Slou_B	TRINITY_DN14039_c1_g1_i1.p1	0.983	60	1	0	1	60	209	268	7.230E-33	119	60
T_tridentatus_Slou_B	TRINITY_DN15178_c0_g1_i1.p1	0.633	60	22	0	1	60	49	108	1.138E-18	79	60
T_tridentatus_Slou_B	TRINITY_DN17472_c0_g1_i1.p1	0.644	59	21	0	1	59	133	191	2.953E-18	78	60
T_tridentatus_Slou_B	TRINITY_DN572_c1_g1_i2.p1	0.614	57	22	0	2	58	99	155	2.735E-17	75	60
T_tridentatus_Slou_B	TRINITY_DN572_c1_g1_i1.p1	0.614	57	22	0	2	58	99	155	2.735E-17	75	60
T_tridentatus_Slou_B	TRINITY_DN6372_c0_g1_i1.p1	0.649	57	20	0	2	58	206	262	3.759E-17	74	60
T_tridentatus_Slou_B	TRINITY_DN1858_c0_g1_i1.p1	0.637	58	21	0	2	59	167	224	3.759E-17	74	60
T_tridentatus_Slou_B	TRINITY_DN1858_c0_g1_i2.p1	0.637	58	21	0	2	59	167	224	3.759E-17	74	60
T_tridentatus_Slou_B	TRINITY_DN1858_c0_g1_i3.p1	0.637	58	21	0	2	59	167	224	3.759E-17	74	60
T_tridentatus_Slou_B	TRINITY_DN1858_c0_g1_i4.p1	0.637	58	21	0	2	59	167	224	3.759E-17	74	60
T_tridentatus_Slou_B	TRINITY_DN1858_c0_g1_i5.p1	0.637	58	21	0	2	59	167	224	3.759E-17	74	60
T_tridentatus_Slou_B	TRINITY_DN1858_c0_g1_i7.p1	0.637	58	21	0	2	59	167	224	3.759E-17	74	60
T_tridentatus_Slou_B	TRINITY_DN1858_c0_g1_i8.p1	0.637	58	21	0	2	59	167	224	3.759E-17	74	60
T_tridentatus_Slou_B	TRINITY_DN7443_c0_g1_i2.p1	0.614	57	22	0	2	58	176	232	1.244E-15	70	60
T_tridentatus_Slou_B	TRINITY_DN7443_c0_g1_i1.p1	0.614	57	22	0	2	58	176	232	1.244E-15	70	60
T_tridentatus_Slou_B	TRINITY_DN3687_c0_g1_i5.p1	0.603	58	23	0	2	59	232	289	1.244E-15	70	60
T_tridentatus_Slou_B	TRINITY_DN3687_c0_g1_i1.p1	0.603	58	23	0	2	59	232	289	1.244E-15	70	60
T_tridentatus_Slou_B	TRINITY_DN293_c6_g1_i1.p1	0.596	57	23	0	2	58	281	337	1.244E-15	70	60
T_tridentatus_Slou_B	TRINITY_DN293_c6_g1_i2.p1	0.596	57	23	0	2	58	281	337	1.244E-15	70	60
T_tridentatus_Slou_B	TRINITY_DN13317_c0_g1_i4.p1	0.596	57	23	0	2	58	155	211	3.232E-15	69	60
T_tridentatus_Slou_B	TRINITY_DN13317_c0_g1_i2.p1	0.596	57	23	0	2	58	145	201	3.232E-15	69	60
T_tridentatus_Slou_B	TRINITY_DN13317_c0_g1_i6.p1	0.596	57	23	0	2	58	145	201	3.232E-15	69	60
T_tridentatus_Slou_B	TRINITY_DN104894_c0_g1_i1.p1	0.637	58	21	0	2	59	137	194	3.232E-15	69	60
T_tridentatus_Slou_B	TRINITY_DN13317_c0_g1_i1.p1	0.596	57	23	0	2	58	155	211	3.232E-15	69	60
T_tridentatus_Slou_B	TRINITY_DN13317_c0_g1_i3.p1	0.596	57	23	0	2	58	155	211	3.232E-15	69	60
T_tridentatus_Slou_B	TRINITY_DN117107_c0_g1_i1.p1	0.566	60	26	0	1	60	148	207	4.443E-15	68	60
T_tridentatus_Slou_B	TRINITY_DN103119_c0_g1_i1.p1	0.550	60	27	0	1	60	207	266	8.397E-15	68	60
T_tridentatus_Slou_B	TRINITY_DN1606_c0_g2_i1.p1	0.586	58	24	0	1	58	194	251	5.672E-14	65	60
T_tridentatus_Slou_B	TRINITY_DN1606_c0_g1_i1.p1	0.586	58	24	0	1	58	203	260	5.672E-14	65	60
T_tridentatus_Slou_B	TRINITY_DN6954_c0_g1_i1.p1	0.500	58	29	0	2	59	186	243	1.474E-13	64	60
T_tridentatus_Slou_B	TRINITY_DN6954_c0_g1_i2.p1	0.500	58	29	0	2	59	215	272	1.474E-13	64	60
T_tridentatus_Slou_B	TRINITY_DN3287_c1_g3_i1.p1	0.543	57	26	0	2	58	53	109	2.027E-13	64	60
T_tridentatus_Slou_B	TRINITY_DN3287_c1_g3_i2.p1	0.543	57	26	0	2	58	53	109	2.027E-13	64	60
T_tridentatus_Slou_B	TRINITY_DN4543_c0_g1_i2.p1	0.561	57	25	0	2	58	128	184	3.834E-13	63	60
T_tridentatus_Slou_B	TRINITY_DN4543_c0_g1_i1.p1	0.561	57	25	0	2	58	128	184	3.834E-13	63	60
T_tridentatus_Slou_B	TRINITY_DN4543_c0_g1_i3.p1	0.561	57	25	0	2	58	128	184	3.834E-13	63	60
T_tridentatus_Slou_B	TRINITY_DN1040_c1_g1_i1.p1	0.517	56	27	0	5	60	216	271	3.834E-13	63	60
T_tridentatus_Slou_B	TRINITY_DN10248_c0_g1_i1.p1	0.561	57	25	0	2	58	130	186	5.272E-13	63	60
T_tridentatus_Slou_B	TRINITY_DN10248_c0_g1_i4.p1	0.561	57	25	0	2	58	130	186	5.272E-13	63	60
T_tridentatus_Slou_B	TRINITY_DN3672_c0_g3_i1.p1	0.578	57	24	0	2	58	192	248	7.250E-13	62	60
T_tridentatus_Slou_B	TRINITY_DN4367_c0_g1_i1.p1	0.533	60	28	0	1	60	106	165	7.250E-13	62	60
T_tridentatus_Slou_B	TRINITY_DN12193_c0_g1_i1.p1	0.525	59	28	0	2	60	216	274	1.371E-12	61	60
T_tridentatus_Slou_B	TRINITY_DN63142_c0_g1_i1.p1	0.568	58	25	0	2	59	39	96	1.886E-12	61	60
T_tridentatus_Slou_B	TRINITY_DN63142_c0_g1_i2.p1	0.568	58	25	0	2	59	171	228	1.886E-12	61	60
T_tridentatus_Slou_B	TRINITY_DN63142_c0_g1_i5.p1	0.568	58	25	0	2	59	171	228	1.886E-12	61	60
T_tridentatus_Slou_B	TRINITY_DN63142_c0_g1_i7.p1	0.568	58	25	0	2	59	171	228	1.886E-12	61	60
T_tridentatus_Slou_B	TRINITY_DN8531_c0_g1_i1.p1	0.542	59	27	0	2	60	139	197	3.567E-12	60	60
T_tridentatus_Slou_B	TRINITY_DN8531_c0_g1_i3.p1	0.542	59	27	0	2	60	139	197	3.567E-12	60	60
T_tridentatus_Slou_B	TRINITY_DN16048_c0_g2_i1.p1	0.526	57	27	0	2	58	24	80	6.747E-12	59	60
T_tridentatus_Slou_B	TRINITY_DN10836_c0_g1_i1.p1	0.561	57	25	0	2	58	138	194	6.747E-12	59	60
T_tridentatus_Slou_B	TRINITY_DN5963_c1_g1_i1.p1	0.491	59	30	0	2	60	217	275	6.747E-12	59	60
T_tridentatus_Slou_B	TRINITY_DN5963_c1_g1_i3.p1	0.491	59	30	0	2	60	217	275	6.747E-12	59	60
T_tridentatus_Slou_B	TRINITY_DN5963_c1_g1_i4.p1	0.491	59	30	0	2	60	217	275	6.747E-12	59	60
T_tridentatus_Slou_B	TRINITY_DN5963_c1_g1_i5.p1	0.491	59	30	0	2	60	217	275	6.747E-12	59	60
T_tridentatus_Slou_B	TRINITY_DN5963_c1_g1_i7.p1	0.491	59	30	0	2	60	218	276	6.747E-12	59	60
T_tridentatus_Slou_B	TRINITY_DN5963_c1_g1_i8.p1	0.491	59	30	0	2	60	218	276	6.747E-12	59	60
T_tridentatus_Slou_B	TRINITY_DN8637_c1_g2_i1.p1	0.508	57	28	0	2	58	101	157	6.747E-12	59	60
T_tridentatus_Slou_B	TRINITY_DN572_c0_g1_i2.p1	0.491	59	30	0	2	60	199	257	9.280E-12	59	60
T_tridentatus_Slou_B	TRINITY_DN572_c0_g1_i3.p1	0.491	59	30	0	2	60	199	257	9.280E-12	59	60
T_tridentatus_Slou_B	TRINITY_DN2648_c0_g1_i1.p1	0.555	54	24	0	5	58	312	365	1.276E-11	59	60
T_tridentatus_Slou_B	TRINITY_DN37349_c0_g1_i1.p1	0.508	57	28	0	2	58	99	155	2.415E-11	58	60
T_tridentatus_Slou_B	TRINITY_DN37349_c0_g1_i4.p1	0.508	57	28	0	2	58	99	155	2.415E-11	58	60
T_tridentatus_Slou_B	TRINITY_DN5474_c0_g1_i1.p1	0.534	58	27	0	2	59	180	237	3.322E-11	57	60
T_tridentatus_Slou_B	TRINITY_DN5474_c0_g1_i2.p1	0.534	58	27	0	2	59	180	237	3.322E-11	57	60
T_tridentatus_Slou_B	TRINITY_DN8142_c0_g1_i1.p1	0.491	57	29	0	2	58	150	206	3.322E-11	57	60
T_tridentatus_Slou_B	TRINITY_DN1080_c0_g1_i1.p1	0.517	58	28	0	2	59	74	131	4.570E-11	57	60
T_tridentatus_Slou_B	TRINITY_DN1080_c0_g2_i1.p1	0.517	58	28	0	2	59	74	131	4.570E-11	57	60
T_tridentatus_Slou_B	TRINITY_DN12654_c0_g1_i1.p1	0.482	58	30	0	2	59	47	104	6.286E-11	57	60
T_tridentatus_Slou_B	TRINITY_DN9432_c1_g1_i5.p1	0.483	60	31	0	1	60	227	286	6.286E-11	57	60
T_tridentatus_Slou_B	TRINITY_DN9432_c1_g1_i6.p1	0.483	60	31	0	1	60	227	286	6.286E-11	57	60
T_tridentatus_Slou_B	TRINITY_DN9432_c1_g1_i7.p1	0.483	60	31	0	1	60	227	286	6.286E-11	57	60
T_tridentatus_Slou_B	TRINITY_DN9432_c1_g1_i4.p1	0.483	60	31	0	1	60	227	286	6.286E-11	57	60
T_tridentatus_Slou_B	TRINITY_DN25779_c1_g1_i1.p1	0.482	58	30	0	2	59	139	196	8.648E-11	56	60
T_tridentatus_Slou_B	TRINITY_DN8236_c0_g1_i10.p1	0.508	57	28	0	2	58	228	284	1.190E-10	56	60
T_tridentatus_Slou_B	TRINITY_DN8236_c0_g1_i4.p1	0.508	57	28	0	2	58	228	284	1.190E-10	56	60
T_tridentatus_Slou_B	TRINITY_DN8236_c0_g1_i5.p1	0.508	57	28	0	2	58	228	284	1.190E-10	56	60
T_tridentatus_Slou_B	TRINITY_DN8236_c0_g1_i6.p1	0.508	57	28	0	2	58	228	284	1.190E-10	56	60
T_tridentatus_Slou_B	TRINITY_DN8236_c0_g1_i7.p1	0.508	57	28	0	2	58	228	284	1.190E-10	56	60
T_tridentatus_Slou_B	TRINITY_DN8236_c0_g1_i8.p1	0.508	57	28	0	2	58	228	284	1.190E-10	56	60
T_tridentatus_Slou_B	TRINITY_DN1259_c5_g1_i1.p1	0.500	58	29	0	2	59	173	230	2.252E-10	55	60
T_tridentatus_Slou_B	TRINITY_DN5664_c1_g1_i1.p1	0.473	57	30	0	2	58	135	191	2.252E-10	55	60
T_tridentatus_Slou_B	TRINITY_DN5664_c1_g1_i2.p1	0.473	57	30	0	2	58	135	191	2.252E-10	55	60
T_tridentatus_Slou_B	TRINITY_DN643_c1_g1_i1.p1	0.526	57	27	0	2	58	205	261	2.252E-10	55	60
T_tridentatus_Slou_B	TRINITY_DN643_c1_g1_i5.p1	0.526	57	27	0	2	58	205	261	2.252E-10	55	60
T_tridentatus_Slou_B	TRINITY_DN643_c1_g1_i2.p1	0.526	57	27	0	2	58	254	310	2.252E-10	55	60
T_tridentatus_Slou_B	TRINITY_DN643_c1_g1_i3.p1	0.526	57	27	0	2	58	254	310	2.252E-10	55	60
T_tridentatus_Slou_B	TRINITY_DN2362_c0_g3_i1.p1	0.473	57	30	0	2	58	139	195	3.098E-10	55	60
T_tridentatus_Slou_B	TRINITY_DN2175_c0_g1_i1.p1	0.509	51	25	0	8	58	176	226	4.262E-10	54	60
T_tridentatus_Slou_B	TRINITY_DN6784_c0_g1_i1.p1	0.465	58	30	0	2	59	224	281	4.262E-10	54	60
T_tridentatus_Slou_B	TRINITY_DN542_c3_g2_i1.p1	0.508	57	28	0	2	58	194	250	5.864E-10	54	60
T_tridentatus_Slou_B	TRINITY_DN30683_c0_g1_i1.p1	0.465	58	30	0	2	59	134	191	8.069E-10	53	60
T_tridentatus_Slou_B	TRINITY_DN608_c2_g1_i1.p1	0.457	59	31	0	2	60	166	224	1.110E-09	53	60
T_tridentatus_Slou_B	TRINITY_DN608_c2_g1_i3.p1	0.457	59	31	0	2	60	166	224	1.110E-09	53	60
T_tridentatus_Slou_B	TRINITY_DN819_c0_g1_i10.p1	0.438	57	31	0	3	59	252	308	1.110E-09	53	60
T_tridentatus_Slou_B	TRINITY_DN819_c0_g1_i8.p1	0.438	57	31	0	3	59	255	311	1.110E-09	53	60
T_tridentatus_Slou_B	TRINITY_DN819_c0_g1_i11.p1	0.438	57	31	0	3	59	260	316	1.110E-09	53	60
T_tridentatus_Slou_B	TRINITY_DN1155_c0_g1_i5.p1	0.491	57	29	0	2	58	209	265	1.528E-09	53	60
T_tridentatus_Slou_B	TRINITY_DN1155_c0_g1_i4.p1	0.491	57	29	0	2	58	209	265	1.528E-09	53	60
T_tridentatus_Slou_B	TRINITY_DN2788_c0_g1_i1.p1	0.491	57	29	0	2	58	188	244	1.528E-09	53	60
T_tridentatus_Slou_B	TRINITY_DN819_c0_g1_i9.p1	0.421	57	32	0	3	59	243	299	2.102E-09	52	60
T_tridentatus_Slou_B	TRINITY_DN819_c0_g1_i6.p1	0.421	57	32	0	3	59	246	302	2.102E-09	52	60
T_tridentatus_Slou_B	TRINITY_DN819_c0_g1_i4.p1	0.421	57	32	0	3	59	251	307	2.102E-09	52	60
T_tridentatus_Slou_B	TRINITY_DN34902_c0_g1_i1.p1	0.473	57	30	0	2	58	49	105	2.893E-09	52	60
T_tridentatus_Slou_B	TRINITY_DN691_c7_g2_i1.p1	0.465	58	30	0	2	59	88	145	2.893E-09	52	60
T_tridentatus_Slou_B	TRINITY_DN691_c7_g2_i2.p1	0.465	58	30	0	2	59	100	157	2.893E-09	52	60
T_tridentatus_Slou_B	TRINITY_DN1155_c0_g1_i1.p1	0.473	57	30	0	2	58	210	266	2.893E-09	52	60
T_tridentatus_Slou_B	TRINITY_DN1155_c0_g1_i3.p1	0.473	57	30	0	2	58	210	266	2.893E-09	52	60
T_tridentatus_Slou_B	TRINITY_DN1155_c0_g1_i7.p1	0.473	57	30	0	2	58	210	266	2.893E-09	52	60
T_tridentatus_Slou_B	TRINITY_DN4830_c0_g1_i5.p1	0.491	57	29	0	3	59	221	277	2.893E-09	52	60
T_tridentatus_Slou_B	TRINITY_DN4830_c0_g1_i1.p1	0.491	57	29	0	3	59	524	580	2.893E-09	52	60
T_tridentatus_Slou_B	TRINITY_DN4830_c0_g1_i6.p1	0.491	57	29	0	3	59	524	580	2.893E-09	52	60
T_tridentatus_Slou_B	TRINITY_DN4830_c0_g1_i8.p1	0.491	57	29	0	3	59	524	580	2.893E-09	52	60
T_tridentatus_Slou_B	TRINITY_DN6190_c0_g1_i1.p1	0.462	54	29	0	4	57	178	231	7.540E-09	51	60
T_tridentatus_Slou_B	TRINITY_DN90697_c0_g1_i1.p1	0.472	55	29	0	5	59	236	290	7.540E-09	51	60
T_tridentatus_Slou_B	TRINITY_DN9628_c0_g1_i1.p1	0.466	60	30	0	1	57	218	277	7.540E-09	51	60
T_tridentatus_Slou_B	TRINITY_DN33617_c0_g1_i1.p1	0.438	57	31	0	2	58	248	304	7.540E-09	51	60
T_tridentatus_Slou_B	TRINITY_DN9628_c0_g1_i3.p1	0.466	60	30	0	1	57	334	393	7.540E-09	51	60
T_tridentatus_Slou_B	TRINITY_DN9628_c0_g1_i4.p1	0.466	60	30	0	1	57	334	393	7.540E-09	51	60
T_tridentatus_Slou_B	TRINITY_DN1155_c0_g1_i6.p1	0.481	54	28	0	5	58	1	54	1.038E-08	50	60
T_tridentatus_Slou_B	TRINITY_DN8105_c2_g1_i1.p1	0.491	57	29	0	2	58	166	222	1.428E-08	50	60
T_tridentatus_Slou_B	TRINITY_DN8105_c2_g1_i2.p1	0.491	57	29	0	2	58	166	222	1.428E-08	50	60
T_tridentatus_Slou_B	TRINITY_DN119554_c0_g1_i1.p1	0.676	34	11	0	26	59	1	34	1.966E-08	49	60
T_tridentatus_Slou_B	TRINITY_DN13687_c0_g2_i1.p1	0.657	35	12	0	24	58	1	35	3.724E-08	49	60
T_tridentatus_Slou_B	TRINITY_DN29954_c0_g2_i1.p1	0.491	57	29	0	2	58	269	325	5.126E-08	48	60
T_tridentatus_Slou_B	TRINITY_DN819_c0_g1_i3.p1	0.393	61	34	0	3	59	243	303	1.337E-07	47	60
T_tridentatus_Slou_B	TRINITY_DN819_c0_g1_i2.p1	0.393	61	34	0	3	59	246	306	1.337E-07	47	60
T_tridentatus_Slou_B	TRINITY_DN819_c0_g1_i7.p1	0.393	61	34	0	3	59	251	311	1.337E-07	47	60
T_tridentatus_Slou_B	TRINITY_DN4830_c0_g1_i5.p2	0.487	39	19	0	17	55	1	39	1.624E-05	41	60
A_bruennichi_NK2.2-A	TRINITY_DN643_c1_g1_i1.p1	1.000	60	0	0	1	60	204	263	2.570E-32	118	60
A_bruennichi_NK2.2-A	TRINITY_DN643_c1_g1_i5.p1	1.000	60	0	0	1	60	204	263	2.570E-32	118	60
A_bruennichi_NK2.2-A	TRINITY_DN643_c1_g1_i2.p1	1.000	60	0	0	1	60	253	312	2.570E-32	118	60
A_bruennichi_NK2.2-A	TRINITY_DN643_c1_g1_i3.p1	1.000	60	0	0	1	60	253	312	2.570E-32	118	60
A_bruennichi_NK2.2-A	TRINITY_DN5474_c0_g1_i1.p1	0.844	58	9	0	1	58	179	236	2.954E-26	100	60
A_bruennichi_NK2.2-A	TRINITY_DN5474_c0_g1_i2.p1	0.844	58	9	0	1	58	179	236	2.954E-26	100	60
A_bruennichi_NK2.2-A	TRINITY_DN63142_c0_g1_i1.p1	0.800	60	12	0	1	60	38	97	1.829E-24	95	60
A_bruennichi_NK2.2-A	TRINITY_DN63142_c0_g1_i2.p1	0.800	60	12	0	1	60	170	229	1.829E-24	95	60
A_bruennichi_NK2.2-A	TRINITY_DN63142_c0_g1_i5.p1	0.800	60	12	0	1	60	170	229	1.829E-24	95	60
A_bruennichi_NK2.2-A	TRINITY_DN63142_c0_g1_i7.p1	0.800	60	12	0	1	60	170	229	1.829E-24	95	60
A_bruennichi_NK2.2-A	TRINITY_DN10836_c0_g1_i1.p1	0.603	58	23	0	1	58	137	194	1.710E-15	70	60
A_bruennichi_NK2.2-A	TRINITY_DN3687_c0_g1_i5.p1	0.551	58	26	0	1	58	231	288	6.747E-12	59	60
A_bruennichi_NK2.2-A	TRINITY_DN3687_c0_g1_i1.p1	0.551	58	26	0	1	58	231	288	6.747E-12	59	60
A_bruennichi_NK2.2-A	TRINITY_DN6372_c0_g1_i1.p1	0.508	59	29	0	2	60	206	264	9.280E-12	59	60
A_bruennichi_NK2.2-A	TRINITY_DN10248_c0_g1_i1.p1	0.526	57	27	0	2	58	130	186	4.570E-11	57	60
A_bruennichi_NK2.2-A	TRINITY_DN10248_c0_g1_i4.p1	0.526	57	27	0	2	58	130	186	4.570E-11	57	60
A_bruennichi_NK2.2-A	TRINITY_DN104894_c0_g1_i1.p1	0.551	58	26	0	1	58	136	193	6.286E-11	57	60
A_bruennichi_NK2.2-A	TRINITY_DN293_c6_g1_i1.p1	0.482	58	30	0	1	58	280	337	8.648E-11	56	60
A_bruennichi_NK2.2-A	TRINITY_DN293_c6_g1_i2.p1	0.482	58	30	0	1	58	280	337	8.648E-11	56	60
A_bruennichi_NK2.2-A	TRINITY_DN13317_c0_g1_i4.p1	0.543	57	26	0	2	58	155	211	1.190E-10	56	60
A_bruennichi_NK2.2-A	TRINITY_DN13317_c0_g1_i2.p1	0.543	57	26	0	2	58	145	201	1.190E-10	56	60
A_bruennichi_NK2.2-A	TRINITY_DN13317_c0_g1_i6.p1	0.543	57	26	0	2	58	145	201	1.190E-10	56	60
A_bruennichi_NK2.2-A	TRINITY_DN13317_c0_g1_i1.p1	0.543	57	26	0	2	58	155	211	1.190E-10	56	60
A_bruennichi_NK2.2-A	TRINITY_DN13317_c0_g1_i3.p1	0.543	57	26	0	2	58	155	211	1.190E-10	56	60
A_bruennichi_NK2.2-A	TRINITY_DN7443_c0_g1_i2.p1	0.526	57	27	0	2	58	176	232	4.262E-10	54	60
A_bruennichi_NK2.2-A	TRINITY_DN7443_c0_g1_i1.p1	0.526	57	27	0	2	58	176	232	4.262E-10	54	60
A_bruennichi_NK2.2-A	TRINITY_DN6954_c0_g1_i1.p1	0.465	58	30	0	1	58	185	242	8.069E-10	53	60
A_bruennichi_NK2.2-A	TRINITY_DN6954_c0_g1_i2.p1	0.465	58	30	0	1	58	214	271	8.069E-10	53	60
A_bruennichi_NK2.2-A	TRINITY_DN117107_c0_g1_i1.p1	0.509	51	25	0	5	55	152	202	1.110E-09	53	60
A_bruennichi_NK2.2-A	TRINITY_DN2175_c0_g1_i1.p1	0.509	55	27	0	6	60	174	228	1.110E-09	53	60
A_bruennichi_NK2.2-A	TRINITY_DN542_c3_g2_i1.p1	0.500	58	29	0	1	58	193	250	1.528E-09	53	60
A_bruennichi_NK2.2-A	TRINITY_DN9628_c0_g1_i1.p1	0.473	57	30	0	4	60	224	280	2.102E-09	52	60
A_bruennichi_NK2.2-A	TRINITY_DN9628_c0_g1_i3.p1	0.473	57	30	0	4	60	340	396	2.102E-09	52	60
A_bruennichi_NK2.2-A	TRINITY_DN9628_c0_g1_i4.p1	0.473	57	30	0	4	60	340	396	2.102E-09	52	60
A_bruennichi_NK2.2-A	TRINITY_DN15178_c0_g1_i1.p1	0.508	57	28	0	2	58	50	106	2.893E-09	52	60
A_bruennichi_NK2.2-A	TRINITY_DN6190_c0_g1_i1.p1	0.490	51	26	0	5	55	179	229	7.540E-09	51	60
A_bruennichi_NK2.2-A	TRINITY_DN17472_c0_g1_i1.p1	0.491	57	29	0	2	58	134	190	7.540E-09	51	60
A_bruennichi_NK2.2-A	TRINITY_DN29954_c0_g2_i1.p1	0.508	57	28	0	2	58	269	325	1.038E-08	50	60
A_bruennichi_NK2.2-A	TRINITY_DN1858_c0_g1_i1.p1	0.491	57	29	0	2	58	167	223	1.428E-08	50	60
A_bruennichi_NK2.2-A	TRINITY_DN1858_c0_g1_i2.p1	0.491	57	29	0	2	58	167	223	1.428E-08	50	60
A_bruennichi_NK2.2-A	TRINITY_DN1858_c0_g1_i3.p1	0.491	57	29	0	2	58	167	223	1.428E-08	50	60
A_bruennichi_NK2.2-A	TRINITY_DN1858_c0_g1_i4.p1	0.491	57	29	0	2	58	167	223	1.428E-08	50	60
A_bruennichi_NK2.2-A	TRINITY_DN1858_c0_g1_i5.p1	0.491	57	29	0	2	58	167	223	1.428E-08	50	60
A_bruennichi_NK2.2-A	TRINITY_DN1858_c0_g1_i7.p1	0.491	57	29	0	2	58	167	223	1.428E-08	50	60
A_bruennichi_NK2.2-A	TRINITY_DN1858_c0_g1_i8.p1	0.491	57	29	0	2	58	167	223	1.428E-08	50	60
A_bruennichi_NK2.2-A	TRINITY_DN4543_c0_g1_i2.p1	0.491	57	29	0	2	58	128	184	1.966E-08	49	60
A_bruennichi_NK2.2-A	TRINITY_DN4543_c0_g1_i1.p1	0.491	57	29	0	2	58	128	184	1.966E-08	49	60
A_bruennichi_NK2.2-A	TRINITY_DN4543_c0_g1_i3.p1	0.491	57	29	0	2	58	128	184	1.966E-08	49	60
A_bruennichi_NK2.2-A	TRINITY_DN1606_c0_g1_i1.p1	0.464	56	29	0	5	60	207	262	1.966E-08	49	60
A_bruennichi_NK2.2-A	TRINITY_DN14039_c1_g1_i1.p1	0.508	57	28	0	2	58	210	266	1.966E-08	49	60
A_bruennichi_NK2.2-A	TRINITY_DN1606_c0_g2_i1.p1	0.481	54	28	0	5	58	198	251	2.706E-08	49	60
A_bruennichi_NK2.2-A	TRINITY_DN3672_c0_g3_i1.p1	0.444	54	29	0	5	58	195	248	3.724E-08	49	60
A_bruennichi_NK2.2-A	TRINITY_DN1040_c1_g1_i1.p1	0.470	51	26	0	5	55	216	266	5.126E-08	48	60
A_bruennichi_NK2.2-A	TRINITY_DN572_c1_g1_i2.p1	0.462	54	29	0	5	58	102	155	9.714E-08	48	60
A_bruennichi_NK2.2-A	TRINITY_DN572_c1_g1_i1.p1	0.462	54	29	0	5	58	102	155	9.714E-08	48	60
A_bruennichi_NK2.2-A	TRINITY_DN12193_c0_g1_i1.p1	0.481	54	28	0	5	58	219	272	1.337E-07	47	60
A_bruennichi_NK2.2-A	TRINITY_DN2648_c0_g1_i1.p1	0.462	54	29	0	5	58	312	365	1.841E-07	47	60
A_bruennichi_NK2.2-A	TRINITY_DN13687_c0_g2_i1.p1	0.567	37	16	0	24	60	1	37	3.490E-07	46	60
A_bruennichi_NK2.2-A	TRINITY_DN4830_c0_g1_i5.p1	0.428	56	31	0	3	58	221	276	3.490E-07	46	60
A_bruennichi_NK2.2-A	TRINITY_DN4830_c0_g1_i1.p1	0.428	56	31	0	3	58	524	579	3.490E-07	46	60
A_bruennichi_NK2.2-A	TRINITY_DN4830_c0_g1_i6.p1	0.428	56	31	0	3	58	524	579	3.490E-07	46	60
A_bruennichi_NK2.2-A	TRINITY_DN4830_c0_g1_i8.p1	0.428	56	31	0	3	58	524	579	3.490E-07	46	60
A_bruennichi_NK2.2-A	TRINITY_DN90697_c0_g1_i1.p1	0.425	54	30	0	5	58	236	289	4.805E-07	46	60
A_bruennichi_NK2.2-A	TRINITY_DN4367_c0_g1_i1.p1	0.425	54	30	0	5	58	110	163	4.805E-07	46	60
A_bruennichi_NK2.2-A	TRINITY_DN1259_c5_g1_i1.p1	0.413	58	33	0	1	58	172	229	9.109E-07	45	60
A_bruennichi_NK2.2-A	TRINITY_DN9432_c1_g1_i5.p1	0.425	54	30	0	5	58	231	284	9.109E-07	45	60
A_bruennichi_NK2.2-A	TRINITY_DN9432_c1_g1_i6.p1	0.425	54	30	0	5	58	231	284	9.109E-07	45	60
A_bruennichi_NK2.2-A	TRINITY_DN9432_c1_g1_i7.p1	0.425	54	30	0	5	58	231	284	9.109E-07	45	60
A_bruennichi_NK2.2-A	TRINITY_DN9432_c1_g1_i4.p1	0.425	54	30	0	5	58	231	284	9.109E-07	45	60
A_bruennichi_NK2.2-A	TRINITY_DN8531_c0_g1_i1.p1	0.400	55	32	0	5	59	142	196	1.727E-06	44	60
A_bruennichi_NK2.2-A	TRINITY_DN8531_c0_g1_i3.p1	0.400	55	32	0	5	59	142	196	1.727E-06	44	60
A_bruennichi_NK2.2-A	TRINITY_DN5963_c1_g1_i1.p1	0.425	54	30	0	5	58	220	273	1.727E-06	44	60
A_bruennichi_NK2.2-A	TRINITY_DN5963_c1_g1_i3.p1	0.425	54	30	0	5	58	220	273	1.727E-06	44	60
A_bruennichi_NK2.2-A	TRINITY_DN5963_c1_g1_i4.p1	0.425	54	30	0	5	58	220	273	1.727E-06	44	60
A_bruennichi_NK2.2-A	TRINITY_DN5963_c1_g1_i5.p1	0.425	54	30	0	5	58	220	273	1.727E-06	44	60
A_bruennichi_NK2.2-A	TRINITY_DN5963_c1_g1_i7.p1	0.425	54	30	0	5	58	221	274	1.727E-06	44	60
A_bruennichi_NK2.2-A	TRINITY_DN5963_c1_g1_i8.p1	0.425	54	30	0	5	58	221	274	1.727E-06	44	60
A_bruennichi_NK2.2-A	TRINITY_DN572_c0_g1_i2.p1	0.425	54	30	0	5	58	202	255	2.379E-06	44	60
A_bruennichi_NK2.2-A	TRINITY_DN572_c0_g1_i3.p1	0.425	54	30	0	5	58	202	255	2.379E-06	44	60
A_bruennichi_NK2.2-A	TRINITY_DN37349_c0_g1_i1.p1	0.446	56	30	0	5	60	102	157	4.512E-06	43	60
A_bruennichi_NK2.2-A	TRINITY_DN37349_c0_g1_i4.p1	0.446	56	30	0	5	60	102	157	4.512E-06	43	60
A_bruennichi_NK2.2-A	TRINITY_DN103119_c0_g1_i1.p1	0.407	54	31	0	5	58	211	264	1.179E-05	42	60
A_bruennichi_NK2.2-A	TRINITY_DN25779_c1_g1_i1.p1	0.431	51	28	0	5	55	142	192	2.237E-05	41	60
A_bruennichi_NK2.2-A	TRINITY_DN34902_c0_g1_i1.p1	0.403	57	33	0	2	58	49	105	5.851E-05	40	60
A_bruennichi_NK2.2-A	TRINITY_DN4830_c0_g1_i5.p2	0.395	43	25	0	17	59	1	43	1.531E-04	38	60
A_bruennichi_NK2.2-A	TRINITY_DN8105_c2_g1_i1.p1	0.385	57	34	0	2	58	166	222	7.612E-04	36	60
A_bruennichi_NK2.2-A	TRINITY_DN8105_c2_g1_i2.p1	0.385	57	34	0	2	58	166	222	7.612E-04	36	60
T_antipodiana_NK2.2-B	TRINITY_DN643_c1_g1_i1.p1	0.932	59	4	0	2	60	205	263	1.062E-29	110	60
T_antipodiana_NK2.2-B	TRINITY_DN643_c1_g1_i5.p1	0.932	59	4	0	2	60	205	263	1.062E-29	110	60
T_antipodiana_NK2.2-B	TRINITY_DN643_c1_g1_i2.p1	0.932	59	4	0	2	60	254	312	1.062E-29	110	60
T_antipodiana_NK2.2-B	TRINITY_DN643_c1_g1_i3.p1	0.932	59	4	0	2	60	254	312	1.062E-29	110	60
T_antipodiana_NK2.2-B	TRINITY_DN5474_c0_g1_i1.p1	0.862	58	8	0	1	58	179	236	6.045E-27	102	60
T_antipodiana_NK2.2-B	TRINITY_DN5474_c0_g1_i2.p1	0.862	58	8	0	1	58	179	236	6.045E-27	102	60
T_antipodiana_NK2.2-B	TRINITY_DN63142_c0_g1_i1.p1	0.796	59	12	0	2	60	39	97	3.451E-24	94	60
T_antipodiana_NK2.2-B	TRINITY_DN63142_c0_g1_i2.p1	0.796	59	12	0	2	60	171	229	3.451E-24	94	60
T_antipodiana_NK2.2-B	TRINITY_DN63142_c0_g1_i5.p1	0.796	59	12	0	2	60	171	229	3.451E-24	94	60
T_antipodiana_NK2.2-B	TRINITY_DN63142_c0_g1_i7.p1	0.796	59	12	0	2	60	171	229	3.451E-24	94	60
T_antipodiana_NK2.2-B	TRINITY_DN10836_c0_g1_i1.p1	0.648	54	19	0	5	58	141	194	6.583E-16	71	60
T_antipodiana_NK2.2-B	TRINITY_DN3687_c0_g1_i5.p1	0.589	56	23	0	3	58	233	288	1.886E-12	61	60
T_antipodiana_NK2.2-B	TRINITY_DN3687_c0_g1_i1.p1	0.589	56	23	0	3	58	233	288	1.886E-12	61	60
T_antipodiana_NK2.2-B	TRINITY_DN6372_c0_g1_i1.p1	0.526	57	27	0	2	58	206	262	4.906E-12	60	60
T_antipodiana_NK2.2-B	TRINITY_DN104894_c0_g1_i1.p1	0.568	58	25	0	1	58	136	193	9.280E-12	59	60
T_antipodiana_NK2.2-B	TRINITY_DN13317_c0_g1_i4.p1	0.543	57	26	0	2	58	155	211	1.756E-11	58	60
T_antipodiana_NK2.2-B	TRINITY_DN13317_c0_g1_i2.p1	0.543	57	26	0	2	58	145	201	1.756E-11	58	60
T_antipodiana_NK2.2-B	TRINITY_DN13317_c0_g1_i6.p1	0.543	57	26	0	2	58	145	201	1.756E-11	58	60
T_antipodiana_NK2.2-B	TRINITY_DN13317_c0_g1_i1.p1	0.543	57	26	0	2	58	155	211	1.756E-11	58	60
T_antipodiana_NK2.2-B	TRINITY_DN13317_c0_g1_i3.p1	0.543	57	26	0	2	58	155	211	1.756E-11	58	60
T_antipodiana_NK2.2-B	TRINITY_DN10248_c0_g1_i1.p1	0.526	57	27	0	2	58	130	186	2.415E-11	58	60
T_antipodiana_NK2.2-B	TRINITY_DN10248_c0_g1_i4.p1	0.526	57	27	0	2	58	130	186	2.415E-11	58	60
T_antipodiana_NK2.2-B	TRINITY_DN293_c6_g1_i1.p1	0.500	56	28	0	3	58	282	337	2.415E-11	58	60
T_antipodiana_NK2.2-B	TRINITY_DN293_c6_g1_i2.p1	0.500	56	28	0	3	58	282	337	2.415E-11	58	60
T_antipodiana_NK2.2-B	TRINITY_DN7443_c0_g1_i2.p1	0.526	57	27	0	2	58	176	232	6.286E-11	57	60
T_antipodiana_NK2.2-B	TRINITY_DN7443_c0_g1_i1.p1	0.526	57	27	0	2	58	176	232	6.286E-11	57	60
T_antipodiana_NK2.2-B	TRINITY_DN6954_c0_g1_i1.p1	0.482	58	30	0	1	58	185	242	8.648E-11	56	60
T_antipodiana_NK2.2-B	TRINITY_DN6954_c0_g1_i2.p1	0.482	58	30	0	1	58	214	271	8.648E-11	56	60
T_antipodiana_NK2.2-B	TRINITY_DN117107_c0_g1_i1.p1	0.509	51	25	0	5	55	152	202	4.262E-10	54	60
T_antipodiana_NK2.2-B	TRINITY_DN542_c3_g2_i1.p1	0.508	57	28	0	2	58	194	250	4.262E-10	54	60
T_antipodiana_NK2.2-B	TRINITY_DN15178_c0_g1_i1.p1	0.508	57	28	0	2	58	50	106	2.102E-09	52	60
T_antipodiana_NK2.2-B	TRINITY_DN9628_c0_g1_i1.p1	0.491	57	29	0	4	60	224	280	2.102E-09	52	60
T_antipodiana_NK2.2-B	TRINITY_DN9628_c0_g1_i3.p1	0.491	57	29	0	4	60	340	396	2.102E-09	52	60
T_antipodiana_NK2.2-B	TRINITY_DN9628_c0_g1_i4.p1	0.491	57	29	0	4	60	340	396	2.102E-09	52	60
T_antipodiana_NK2.2-B	TRINITY_DN1040_c1_g1_i1.p1	0.490	51	26	0	5	55	216	266	2.893E-09	52	60
T_antipodiana_NK2.2-B	TRINITY_DN1606_c0_g2_i1.p1	0.481	54	28	0	5	58	198	251	3.981E-09	51	60
T_antipodiana_NK2.2-B	TRINITY_DN1606_c0_g1_i1.p1	0.481	54	28	0	5	58	207	260	3.981E-09	51	60
T_antipodiana_NK2.2-B	TRINITY_DN4543_c0_g1_i2.p1	0.491	57	29	0	2	58	128	184	5.479E-09	51	60
T_antipodiana_NK2.2-B	TRINITY_DN4543_c0_g1_i1.p1	0.491	57	29	0	2	58	128	184	5.479E-09	51	60
T_antipodiana_NK2.2-B	TRINITY_DN4543_c0_g1_i3.p1	0.491	57	29	0	2	58	128	184	5.479E-09	51	60
T_antipodiana_NK2.2-B	TRINITY_DN2175_c0_g1_i1.p1	0.509	53	26	0	6	58	174	226	5.479E-09	51	60
T_antipodiana_NK2.2-B	TRINITY_DN17472_c0_g1_i1.p1	0.491	57	29	0	2	58	134	190	5.479E-09	51	60
T_antipodiana_NK2.2-B	TRINITY_DN14039_c1_g1_i1.p1	0.508	57	28	0	2	58	210	266	7.540E-09	51	60
T_antipodiana_NK2.2-B	TRINITY_DN6190_c0_g1_i1.p1	0.490	51	26	0	5	55	179	229	1.038E-08	50	60
T_antipodiana_NK2.2-B	TRINITY_DN29954_c0_g2_i1.p1	0.482	58	30	0	2	59	269	326	1.038E-08	50	60
T_antipodiana_NK2.2-B	TRINITY_DN1858_c0_g1_i1.p1	0.491	57	29	0	2	58	167	223	1.038E-08	50	60
T_antipodiana_NK2.2-B	TRINITY_DN1858_c0_g1_i2.p1	0.491	57	29	0	2	58	167	223	1.038E-08	50	60
T_antipodiana_NK2.2-B	TRINITY_DN1858_c0_g1_i3.p1	0.491	57	29	0	2	58	167	223	1.038E-08	50	60
T_antipodiana_NK2.2-B	TRINITY_DN1858_c0_g1_i4.p1	0.491	57	29	0	2	58	167	223	1.038E-08	50	60
T_antipodiana_NK2.2-B	TRINITY_DN1858_c0_g1_i5.p1	0.491	57	29	0	2	58	167	223	1.038E-08	50	60
T_antipodiana_NK2.2-B	TRINITY_DN1858_c0_g1_i7.p1	0.491	57	29	0	2	58	167	223	1.038E-08	50	60
T_antipodiana_NK2.2-B	TRINITY_DN1858_c0_g1_i8.p1	0.491	57	29	0	2	58	167	223	1.038E-08	50	60
T_antipodiana_NK2.2-B	TRINITY_DN3672_c0_g3_i1.p1	0.444	54	29	0	5	58	195	248	1.038E-08	50	60
T_antipodiana_NK2.2-B	TRINITY_DN572_c1_g1_i2.p1	0.462	54	29	0	5	58	102	155	2.706E-08	49	60
T_antipodiana_NK2.2-B	TRINITY_DN572_c1_g1_i1.p1	0.462	54	29	0	5	58	102	155	2.706E-08	49	60
T_antipodiana_NK2.2-B	TRINITY_DN12193_c0_g1_i1.p1	0.481	54	28	0	5	58	219	272	2.706E-08	49	60
T_antipodiana_NK2.2-B	TRINITY_DN2648_c0_g1_i1.p1	0.462	54	29	0	5	58	312	365	3.724E-08	49	60
T_antipodiana_NK2.2-B	TRINITY_DN4367_c0_g1_i1.p1	0.425	54	30	0	5	58	110	163	7.056E-08	48	60
T_antipodiana_NK2.2-B	TRINITY_DN13687_c0_g2_i1.p1	0.594	37	15	0	24	60	1	37	1.841E-07	47	60
T_antipodiana_NK2.2-B	TRINITY_DN90697_c0_g1_i1.p1	0.431	58	32	0	1	58	232	289	1.841E-07	47	60
T_antipodiana_NK2.2-B	TRINITY_DN4830_c0_g1_i5.p1	0.446	56	30	0	3	58	221	276	1.841E-07	47	60
T_antipodiana_NK2.2-B	TRINITY_DN4830_c0_g1_i1.p1	0.446	56	30	0	3	58	524	579	1.841E-07	47	60
T_antipodiana_NK2.2-B	TRINITY_DN4830_c0_g1_i6.p1	0.446	56	30	0	3	58	524	579	1.841E-07	47	60
T_antipodiana_NK2.2-B	TRINITY_DN4830_c0_g1_i8.p1	0.446	56	30	0	3	58	524	579	1.841E-07	47	60
T_antipodiana_NK2.2-B	TRINITY_DN8531_c0_g1_i1.p1	0.418	55	31	0	5	59	142	196	6.615E-07	45	60
T_antipodiana_NK2.2-B	TRINITY_DN8531_c0_g1_i3.p1	0.418	55	31	0	5	59	142	196	6.615E-07	45	60
T_antipodiana_NK2.2-B	TRINITY_DN1259_c5_g1_i1.p1	0.413	58	33	0	1	58	172	229	1.254E-06	44	60
T_antipodiana_NK2.2-B	TRINITY_DN9432_c1_g1_i5.p1	0.407	54	31	0	5	58	231	284	1.254E-06	44	60
T_antipodiana_NK2.2-B	TRINITY_DN9432_c1_g1_i6.p1	0.407	54	31	0	5	58	231	284	1.254E-06	44	60
T_antipodiana_NK2.2-B	TRINITY_DN9432_c1_g1_i7.p1	0.407	54	31	0	5	58	231	284	1.254E-06	44	60
T_antipodiana_NK2.2-B	TRINITY_DN9432_c1_g1_i4.p1	0.407	54	31	0	5	58	231	284	1.254E-06	44	60
T_antipodiana_NK2.2-B	TRINITY_DN103119_c0_g1_i1.p1	0.407	54	31	0	5	58	211	264	1.727E-06	44	60
T_antipodiana_NK2.2-B	TRINITY_DN37349_c0_g1_i1.p1	0.462	54	29	0	5	58	102	155	3.276E-06	43	60
T_antipodiana_NK2.2-B	TRINITY_DN37349_c0_g1_i4.p1	0.462	54	29	0	5	58	102	155	3.276E-06	43	60
T_antipodiana_NK2.2-B	TRINITY_DN5963_c1_g1_i1.p1	0.407	54	31	0	5	58	220	273	4.512E-06	43	60
T_antipodiana_NK2.2-B	TRINITY_DN5963_c1_g1_i3.p1	0.407	54	31	0	5	58	220	273	4.512E-06	43	60
T_antipodiana_NK2.2-B	TRINITY_DN5963_c1_g1_i4.p1	0.407	54	31	0	5	58	220	273	4.512E-06	43	60
T_antipodiana_NK2.2-B	TRINITY_DN5963_c1_g1_i5.p1	0.407	54	31	0	5	58	220	273	4.512E-06	43	60
T_antipodiana_NK2.2-B	TRINITY_DN5963_c1_g1_i7.p1	0.407	54	31	0	5	58	221	274	4.512E-06	43	60
T_antipodiana_NK2.2-B	TRINITY_DN5963_c1_g1_i8.p1	0.407	54	31	0	5	58	221	274	4.512E-06	43	60
T_antipodiana_NK2.2-B	TRINITY_DN34902_c0_g1_i1.p1	0.413	58	33	0	2	59	49	106	6.214E-06	42	60
T_antipodiana_NK2.2-B	TRINITY_DN572_c0_g1_i2.p1	0.407	54	31	0	5	58	202	255	6.214E-06	42	60
T_antipodiana_NK2.2-B	TRINITY_DN572_c0_g1_i3.p1	0.407	54	31	0	5	58	202	255	6.214E-06	42	60
T_antipodiana_NK2.2-B	TRINITY_DN25779_c1_g1_i1.p1	0.431	51	28	0	5	55	142	192	8.560E-06	42	60
T_antipodiana_NK2.2-B	TRINITY_DN3287_c1_g3_i1.p1	0.431	58	32	0	2	59	53	110	8.560E-06	42	60
T_antipodiana_NK2.2-B	TRINITY_DN3287_c1_g3_i2.p1	0.431	58	32	0	2	59	53	110	8.560E-06	42	60
T_antipodiana_NK2.2-B	TRINITY_DN12654_c0_g1_i1.p1	0.403	57	33	0	2	58	47	103	1.179E-05	42	60
T_antipodiana_NK2.2-B	TRINITY_DN4830_c0_g1_i5.p2	0.418	43	24	0	17	59	1	43	4.247E-05	40	60
T_antipodiana_NK2.2-B	TRINITY_DN1080_c0_g1_i1.p1	0.431	51	28	0	5	55	77	127	5.851E-05	40	60
T_antipodiana_NK2.2-B	TRINITY_DN1080_c0_g2_i1.p1	0.431	51	28	0	5	55	77	127	5.851E-05	40	60
T_antipodiana_NK2.2-B	TRINITY_DN16048_c0_g2_i1.p1	0.431	51	28	0	5	55	27	77	1.111E-04	39	60
T_antipodiana_NK2.2-B	TRINITY_DN2362_c0_g3_i1.p1	0.388	54	32	0	2	55	139	192	1.111E-04	39	60
T_antipodiana_NK2.2-B	TRINITY_DN5664_c1_g1_i1.p1	0.415	53	30	0	3	55	136	188	1.531E-04	38	60
T_antipodiana_NK2.2-B	TRINITY_DN5664_c1_g1_i2.p1	0.415	53	30	0	3	55	136	188	1.531E-04	38	60
T_antipodiana_NK2.2-B	TRINITY_DN8105_c2_g1_i1.p1	0.385	57	34	0	2	58	166	222	2.907E-04	38	60
T_antipodiana_NK2.2-B	TRINITY_DN8105_c2_g1_i2.p1	0.385	57	34	0	2	58	166	222	2.907E-04	38	60
T_antipodiana_NK2.2-B	TRINITY_DN608_c2_g1_i1.p1	0.418	55	31	0	1	55	165	219	4.007E-04	37	60
T_antipodiana_NK2.2-B	TRINITY_DN608_c2_g1_i3.p1	0.418	55	31	0	1	55	165	219	4.007E-04	37	60
T_antipodiana_NK2.2-B	TRINITY_DN8236_c0_g1_i10.p1	0.368	57	35	0	2	58	228	284	5.522E-04	37	60
T_antipodiana_NK2.2-B	TRINITY_DN8236_c0_g1_i4.p1	0.368	57	35	0	2	58	228	284	5.522E-04	37	60
T_antipodiana_NK2.2-B	TRINITY_DN8236_c0_g1_i5.p1	0.368	57	35	0	2	58	228	284	5.522E-04	37	60
T_antipodiana_NK2.2-B	TRINITY_DN8236_c0_g1_i6.p1	0.368	57	35	0	2	58	228	284	5.522E-04	37	60
T_antipodiana_NK2.2-B	TRINITY_DN8236_c0_g1_i7.p1	0.368	57	35	0	2	58	228	284	5.522E-04	37	60
T_antipodiana_NK2.2-B	TRINITY_DN8236_c0_g1_i8.p1	0.368	57	35	0	2	58	228	284	5.522E-04	37	60
T_antipodiana_NK2.2-B	TRINITY_DN8142_c0_g1_i1.p1	0.384	52	31	0	2	53	150	201	7.612E-04	36	60
T_antipodiana_NK2.2-B	TRINITY_DN2788_c0_g1_i1.p1	0.418	55	31	0	1	55	187	241	7.612E-04	36	60
A_bruennichi_old_annotated_NK4-A	TRINITY_DN63142_c0_g1_i1.p1	0.950	60	3	0	1	60	38	97	2.987E-30	112	60
A_bruennichi_old_annotated_NK4-A	TRINITY_DN63142_c0_g1_i2.p1	0.950	60	3	0	1	60	170	229	2.987E-30	112	60
A_bruennichi_old_annotated_NK4-A	TRINITY_DN63142_c0_g1_i5.p1	0.950	60	3	0	1	60	170	229	2.987E-30	112	60
A_bruennichi_old_annotated_NK4-A	TRINITY_DN63142_c0_g1_i7.p1	0.950	60	3	0	1	60	170	229	2.987E-30	112	60
A_bruennichi_old_annotated_NK4-A	TRINITY_DN5474_c0_g1_i1.p1	0.813	59	11	0	1	59	179	237	3.185E-23	92	60
A_bruennichi_old_annotated_NK4-A	TRINITY_DN5474_c0_g1_i2.p1	0.813	59	11	0	1	59	179	237	3.185E-23	92	60
A_bruennichi_old_annotated_NK4-A	TRINITY_DN643_c1_g1_i1.p1	0.766	60	14	0	1	60	204	263	8.256E-23	91	60
A_bruennichi_old_annotated_NK4-A	TRINITY_DN643_c1_g1_i5.p1	0.766	60	14	0	1	60	204	263	8.256E-23	91	60
A_bruennichi_old_annotated_NK4-A	TRINITY_DN643_c1_g1_i2.p1	0.766	60	14	0	1	60	253	312	8.256E-23	91	60
A_bruennichi_old_annotated_NK4-A	TRINITY_DN643_c1_g1_i3.p1	0.766	60	14	0	1	60	253	312	8.256E-23	91	60
A_bruennichi_old_annotated_NK4-A	TRINITY_DN10836_c0_g1_i1.p1	0.620	58	22	0	1	58	137	194	1.844E-16	72	60
A_bruennichi_old_annotated_NK4-A	TRINITY_DN6954_c0_g1_i1.p1	0.559	59	26	0	1	59	185	243	5.672E-14	65	60
A_bruennichi_old_annotated_NK4-A	TRINITY_DN6954_c0_g1_i2.p1	0.559	59	26	0	1	59	214	272	5.672E-14	65	60
A_bruennichi_old_annotated_NK4-A	TRINITY_DN10248_c0_g1_i1.p1	0.578	57	24	0	2	58	130	186	2.027E-13	64	60
A_bruennichi_old_annotated_NK4-A	TRINITY_DN10248_c0_g1_i4.p1	0.578	57	24	0	2	58	130	186	2.027E-13	64	60
A_bruennichi_old_annotated_NK4-A	TRINITY_DN104894_c0_g1_i1.p1	0.610	59	23	0	1	59	136	194	2.788E-13	63	60
A_bruennichi_old_annotated_NK4-A	TRINITY_DN7443_c0_g1_i2.p1	0.578	57	24	0	2	58	176	232	3.834E-13	63	60
A_bruennichi_old_annotated_NK4-A	TRINITY_DN7443_c0_g1_i1.p1	0.578	57	24	0	2	58	176	232	3.834E-13	63	60
A_bruennichi_old_annotated_NK4-A	TRINITY_DN4543_c0_g1_i2.p1	0.578	57	24	0	2	58	128	184	5.272E-13	63	60
A_bruennichi_old_annotated_NK4-A	TRINITY_DN4543_c0_g1_i1.p1	0.578	57	24	0	2	58	128	184	5.272E-13	63	60
A_bruennichi_old_annotated_NK4-A	TRINITY_DN4543_c0_g1_i3.p1	0.578	57	24	0	2	58	128	184	5.272E-13	63	60
A_bruennichi_old_annotated_NK4-A	TRINITY_DN3687_c0_g1_i5.p1	0.593	59	24	0	1	59	231	289	5.272E-13	63	60
A_bruennichi_old_annotated_NK4-A	TRINITY_DN3687_c0_g1_i1.p1	0.593	59	24	0	1	59	231	289	5.272E-13	63	60
A_bruennichi_old_annotated_NK4-A	TRINITY_DN13317_c0_g1_i4.p1	0.561	57	25	0	2	58	155	211	1.371E-12	61	60
A_bruennichi_old_annotated_NK4-A	TRINITY_DN13317_c0_g1_i2.p1	0.561	57	25	0	2	58	145	201	1.371E-12	61	60
A_bruennichi_old_annotated_NK4-A	TRINITY_DN13317_c0_g1_i6.p1	0.561	57	25	0	2	58	145	201	1.371E-12	61	60
A_bruennichi_old_annotated_NK4-A	TRINITY_DN13317_c0_g1_i1.p1	0.561	57	25	0	2	58	155	211	1.371E-12	61	60
A_bruennichi_old_annotated_NK4-A	TRINITY_DN13317_c0_g1_i3.p1	0.561	57	25	0	2	58	155	211	1.371E-12	61	60
A_bruennichi_old_annotated_NK4-A	TRINITY_DN293_c6_g1_i1.p1	0.500	58	29	0	1	58	280	337	3.567E-12	60	60
A_bruennichi_old_annotated_NK4-A	TRINITY_DN293_c6_g1_i2.p1	0.500	58	29	0	1	58	280	337	3.567E-12	60	60
A_bruennichi_old_annotated_NK4-A	TRINITY_DN572_c1_g1_i2.p1	0.526	57	27	0	2	58	99	155	2.415E-11	58	60
A_bruennichi_old_annotated_NK4-A	TRINITY_DN572_c1_g1_i1.p1	0.526	57	27	0	2	58	99	155	2.415E-11	58	60
A_bruennichi_old_annotated_NK4-A	TRINITY_DN15178_c0_g1_i1.p1	0.551	58	26	0	2	59	50	107	3.322E-11	57	60
A_bruennichi_old_annotated_NK4-A	TRINITY_DN542_c3_g2_i1.p1	0.517	58	28	0	1	58	193	250	3.322E-11	57	60
A_bruennichi_old_annotated_NK4-A	TRINITY_DN17472_c0_g1_i1.p1	0.534	58	27	0	2	59	134	191	8.648E-11	56	60
A_bruennichi_old_annotated_NK4-A	TRINITY_DN14039_c1_g1_i1.p1	0.568	58	25	0	2	59	210	267	1.190E-10	56	60
A_bruennichi_old_annotated_NK4-A	TRINITY_DN117107_c0_g1_i1.p1	0.509	55	27	0	5	59	152	206	1.637E-10	55	60
A_bruennichi_old_annotated_NK4-A	TRINITY_DN1858_c0_g1_i1.p1	0.534	58	27	0	2	59	167	224	1.637E-10	55	60
A_bruennichi_old_annotated_NK4-A	TRINITY_DN1858_c0_g1_i2.p1	0.534	58	27	0	2	59	167	224	1.637E-10	55	60
A_bruennichi_old_annotated_NK4-A	TRINITY_DN1858_c0_g1_i3.p1	0.534	58	27	0	2	59	167	224	1.637E-10	55	60
A_bruennichi_old_annotated_NK4-A	TRINITY_DN1858_c0_g1_i4.p1	0.534	58	27	0	2	59	167	224	1.637E-10	55	60
A_bruennichi_old_annotated_NK4-A	TRINITY_DN1858_c0_g1_i5.p1	0.534	58	27	0	2	59	167	224	1.637E-10	55	60
A_bruennichi_old_annotated_NK4-A	TRINITY_DN1858_c0_g1_i7.p1	0.534	58	27	0	2	59	167	224	1.637E-10	55	60
A_bruennichi_old_annotated_NK4-A	TRINITY_DN1858_c0_g1_i8.p1	0.534	58	27	0	2	59	167	224	1.637E-10	55	60
A_bruennichi_old_annotated_NK4-A	TRINITY_DN6372_c0_g1_i1.p1	0.508	57	28	0	2	58	206	262	2.252E-10	55	60
A_bruennichi_old_annotated_NK4-A	TRINITY_DN1606_c0_g2_i1.p1	0.533	60	26	0	2	58	192	251	4.262E-10	54	60
A_bruennichi_old_annotated_NK4-A	TRINITY_DN1606_c0_g1_i1.p1	0.533	60	26	0	2	58	201	260	4.262E-10	54	60
A_bruennichi_old_annotated_NK4-A	TRINITY_DN2175_c0_g1_i1.p1	0.547	53	24	0	6	58	174	226	8.069E-10	53	60
A_bruennichi_old_annotated_NK4-A	TRINITY_DN1040_c1_g1_i1.p1	0.509	51	25	0	5	55	216	266	1.110E-09	53	60
A_bruennichi_old_annotated_NK4-A	TRINITY_DN9628_c0_g1_i1.p1	0.549	51	23	0	5	55	225	275	1.110E-09	53	60
A_bruennichi_old_annotated_NK4-A	TRINITY_DN9628_c0_g1_i3.p1	0.549	51	23	0	5	55	341	391	1.110E-09	53	60
A_bruennichi_old_annotated_NK4-A	TRINITY_DN9628_c0_g1_i4.p1	0.549	51	23	0	5	55	341	391	1.110E-09	53	60
A_bruennichi_old_annotated_NK4-A	TRINITY_DN6190_c0_g1_i1.p1	0.529	51	24	0	5	55	179	229	5.479E-09	51	60
A_bruennichi_old_annotated_NK4-A	TRINITY_DN12193_c0_g1_i1.p1	0.509	55	27	0	5	59	219	273	7.540E-09	51	60
A_bruennichi_old_annotated_NK4-A	TRINITY_DN3672_c0_g3_i1.p1	0.456	57	30	0	2	58	192	248	7.540E-09	51	60
A_bruennichi_old_annotated_NK4-A	TRINITY_DN8531_c0_g1_i1.p1	0.421	57	32	0	2	58	139	195	1.966E-08	49	60
A_bruennichi_old_annotated_NK4-A	TRINITY_DN8531_c0_g1_i3.p1	0.421	57	32	0	2	58	139	195	1.966E-08	49	60
A_bruennichi_old_annotated_NK4-A	TRINITY_DN4367_c0_g1_i1.p1	0.465	58	30	0	2	59	107	164	1.966E-08	49	60
A_bruennichi_old_annotated_NK4-A	TRINITY_DN1259_c5_g1_i1.p1	0.440	59	32	0	1	59	172	230	5.126E-08	48	60
A_bruennichi_old_annotated_NK4-A	TRINITY_DN90697_c0_g1_i1.p1	0.457	59	31	0	1	59	232	290	5.126E-08	48	60
A_bruennichi_old_annotated_NK4-A	TRINITY_DN29954_c0_g2_i1.p1	0.508	57	28	0	2	58	269	325	5.126E-08	48	60
A_bruennichi_old_annotated_NK4-A	TRINITY_DN2648_c0_g1_i1.p1	0.481	54	28	0	5	58	312	365	7.056E-08	48	60
A_bruennichi_old_annotated_NK4-A	TRINITY_DN4830_c0_g1_i5.p1	0.454	55	29	0	5	59	223	277	9.714E-08	48	60
A_bruennichi_old_annotated_NK4-A	TRINITY_DN4830_c0_g1_i1.p1	0.454	55	29	0	5	59	526	580	9.714E-08	48	60
A_bruennichi_old_annotated_NK4-A	TRINITY_DN4830_c0_g1_i6.p1	0.454	55	29	0	5	59	526	580	9.714E-08	48	60
A_bruennichi_old_annotated_NK4-A	TRINITY_DN4830_c0_g1_i8.p1	0.454	55	29	0	5	59	526	580	9.714E-08	48	60
A_bruennichi_old_annotated_NK4-A	TRINITY_DN13687_c0_g2_i1.p1	0.657	35	12	0	24	58	1	35	1.841E-07	47	60
A_bruennichi_old_annotated_NK4-A	TRINITY_DN12654_c0_g1_i1.p1	0.431	58	32	0	2	59	47	104	2.535E-07	46	60
A_bruennichi_old_annotated_NK4-A	TRINITY_DN572_c0_g1_i2.p1	0.423	59	33	0	1	59	198	256	2.535E-07	46	60
A_bruennichi_old_annotated_NK4-A	TRINITY_DN572_c0_g1_i3.p1	0.423	59	33	0	1	59	198	256	2.535E-07	46	60
A_bruennichi_old_annotated_NK4-A	TRINITY_DN9432_c1_g1_i5.p1	0.413	58	33	0	2	59	228	285	2.535E-07	46	60
A_bruennichi_old_annotated_NK4-A	TRINITY_DN9432_c1_g1_i6.p1	0.413	58	33	0	2	59	228	285	2.535E-07	46	60
A_bruennichi_old_annotated_NK4-A	TRINITY_DN9432_c1_g1_i7.p1	0.413	58	33	0	2	59	228	285	2.535E-07	46	60
A_bruennichi_old_annotated_NK4-A	TRINITY_DN9432_c1_g1_i4.p1	0.413	58	33	0	2	59	228	285	2.535E-07	46	60
A_bruennichi_old_annotated_NK4-A	TRINITY_DN103119_c0_g1_i1.p1	0.421	57	32	0	2	58	208	264	3.490E-07	46	60
A_bruennichi_old_annotated_NK4-A	TRINITY_DN5963_c1_g1_i1.p1	0.413	58	33	0	2	59	217	274	4.805E-07	46	60
A_bruennichi_old_annotated_NK4-A	TRINITY_DN5963_c1_g1_i3.p1	0.413	58	33	0	2	59	217	274	4.805E-07	46	60
A_bruennichi_old_annotated_NK4-A	TRINITY_DN5963_c1_g1_i4.p1	0.413	58	33	0	2	59	217	274	4.805E-07	46	60
A_bruennichi_old_annotated_NK4-A	TRINITY_DN5963_c1_g1_i5.p1	0.413	58	33	0	2	59	217	274	4.805E-07	46	60
A_bruennichi_old_annotated_NK4-A	TRINITY_DN5963_c1_g1_i7.p1	0.413	58	33	0	2	59	218	275	4.805E-07	46	60
A_bruennichi_old_annotated_NK4-A	TRINITY_DN5963_c1_g1_i8.p1	0.413	58	33	0	2	59	218	275	4.805E-07	46	60
A_bruennichi_old_annotated_NK4-A	TRINITY_DN30683_c0_g1_i1.p1	0.423	59	33	0	1	59	133	191	4.805E-07	46	60
A_bruennichi_old_annotated_NK4-A	TRINITY_DN25779_c1_g1_i1.p1	0.413	58	33	0	2	59	139	196	6.615E-07	45	60
A_bruennichi_old_annotated_NK4-A	TRINITY_DN8105_c2_g1_i1.p1	0.438	57	31	0	2	58	166	222	6.615E-07	45	60
A_bruennichi_old_annotated_NK4-A	TRINITY_DN8105_c2_g1_i2.p1	0.438	57	31	0	2	58	166	222	6.615E-07	45	60
A_bruennichi_old_annotated_NK4-A	TRINITY_DN37349_c0_g1_i1.p1	0.446	56	30	0	5	60	102	157	1.254E-06	44	60
A_bruennichi_old_annotated_NK4-A	TRINITY_DN37349_c0_g1_i4.p1	0.446	56	30	0	5	60	102	157	1.254E-06	44	60
A_bruennichi_old_annotated_NK4-A	TRINITY_DN34902_c0_g1_i1.p1	0.438	57	31	0	2	58	49	105	3.276E-06	43	60
A_bruennichi_old_annotated_NK4-A	TRINITY_DN5664_c1_g1_i1.p1	0.436	55	30	0	1	55	134	188	6.214E-06	42	60
A_bruennichi_old_annotated_NK4-A	TRINITY_DN5664_c1_g1_i2.p1	0.436	55	30	0	1	55	134	188	6.214E-06	42	60
A_bruennichi_old_annotated_NK4-A	TRINITY_DN1080_c0_g1_i1.p1	0.431	58	32	0	2	59	74	131	8.560E-06	42	60
A_bruennichi_old_annotated_NK4-A	TRINITY_DN1080_c0_g2_i1.p1	0.431	58	32	0	2	59	74	131	8.560E-06	42	60
A_bruennichi_old_annotated_NK4-A	TRINITY_DN691_c7_g2_i1.p1	0.396	58	34	0	2	59	88	145	1.179E-05	42	60
A_bruennichi_old_annotated_NK4-A	TRINITY_DN691_c7_g2_i2.p1	0.396	58	34	0	2	59	100	157	1.179E-05	42	60
A_bruennichi_old_annotated_NK4-A	TRINITY_DN4830_c0_g1_i5.p2	0.512	39	19	0	17	55	1	39	1.179E-05	42	60
A_bruennichi_old_annotated_NK4-A	TRINITY_DN3287_c1_g3_i1.p1	0.444	54	29	0	2	55	53	106	1.624E-05	41	60
A_bruennichi_old_annotated_NK4-A	TRINITY_DN3287_c1_g3_i2.p1	0.444	54	29	0	2	55	53	106	1.624E-05	41	60
A_bruennichi_old_annotated_NK4-A	TRINITY_DN608_c2_g1_i1.p1	0.454	55	29	0	1	55	165	219	2.237E-05	41	60
A_bruennichi_old_annotated_NK4-A	TRINITY_DN608_c2_g1_i3.p1	0.454	55	29	0	1	55	165	219	2.237E-05	41	60
A_bruennichi_old_annotated_NK4-A	TRINITY_DN2362_c0_g3_i1.p1	0.407	54	31	0	2	55	139	192	2.237E-05	41	60
A_bruennichi_old_annotated_NK4-A	TRINITY_DN8142_c0_g1_i1.p1	0.423	52	29	0	2	53	150	201	3.082E-05	40	60
A_bruennichi_old_annotated_NK4-A	TRINITY_DN8236_c0_g1_i10.p1	0.403	57	33	0	2	58	228	284	3.082E-05	40	60
A_bruennichi_old_annotated_NK4-A	TRINITY_DN8236_c0_g1_i4.p1	0.403	57	33	0	2	58	228	284	3.082E-05	40	60
A_bruennichi_old_annotated_NK4-A	TRINITY_DN8236_c0_g1_i5.p1	0.403	57	33	0	2	58	228	284	3.082E-05	40	60
A_bruennichi_old_annotated_NK4-A	TRINITY_DN8236_c0_g1_i6.p1	0.403	57	33	0	2	58	228	284	3.082E-05	40	60
A_bruennichi_old_annotated_NK4-A	TRINITY_DN8236_c0_g1_i7.p1	0.403	57	33	0	2	58	228	284	3.082E-05	40	60
A_bruennichi_old_annotated_NK4-A	TRINITY_DN8236_c0_g1_i8.p1	0.403	57	33	0	2	58	228	284	3.082E-05	40	60
A_bruennichi_old_annotated_NK4-A	TRINITY_DN2788_c0_g1_i1.p1	0.454	55	29	0	1	55	187	241	4.247E-05	40	60
A_bruennichi_old_annotated_NK4-A	TRINITY_DN16048_c0_g2_i1.p1	0.407	54	31	0	2	55	24	77	1.111E-04	39	60
A_bruennichi_old_annotated_NK4-A	TRINITY_DN8637_c1_g2_i1.p1	0.370	54	33	0	2	55	101	154	2.907E-04	38	60
A_bruennichi_old_annotated_NK4-A	TRINITY_DN33617_c0_g1_i1.p1	0.385	57	34	0	2	58	248	304	4.007E-04	37	60
A_bruennichi_old_annotated_NK4-A	TRINITY_DN119554_c0_g1_i1.p1	0.529	34	16	0	26	59	1	34	5.522E-04	37	60
D_plantarius_NK5-A	TRINITY_DN3687_c0_g1_i5.p1	0.883	60	7	0	1	60	231	290	7.735E-30	111	60
D_plantarius_NK5-A	TRINITY_DN3687_c0_g1_i1.p1	0.883	60	7	0	1	60	231	290	7.735E-30	111	60
D_plantarius_NK5-A	TRINITY_DN293_c6_g1_i1.p1	0.655	58	20	0	1	58	280	337	1.690E-19	81	60
D_plantarius_NK5-A	TRINITY_DN293_c6_g1_i2.p1	0.655	58	20	0	1	58	280	337	1.690E-19	81	60
D_plantarius_NK5-A	TRINITY_DN6954_c0_g1_i1.p1	0.576	59	25	0	1	59	185	243	9.760E-17	73	60
D_plantarius_NK5-A	TRINITY_DN6954_c0_g1_i2.p1	0.576	59	25	0	1	59	214	272	9.760E-17	73	60
D_plantarius_NK5-A	TRINITY_DN17472_c0_g1_i1.p1	0.603	58	23	0	2	59	134	191	1.844E-16	72	60
D_plantarius_NK5-A	TRINITY_DN5474_c0_g1_i1.p1	0.593	59	24	0	1	59	179	237	3.484E-16	72	60
D_plantarius_NK5-A	TRINITY_DN5474_c0_g1_i2.p1	0.593	59	24	0	1	59	179	237	3.484E-16	72	60
D_plantarius_NK5-A	TRINITY_DN63142_c0_g1_i1.p1	0.610	59	23	0	1	59	38	96	4.789E-16	71	60
D_plantarius_NK5-A	TRINITY_DN6372_c0_g1_i1.p1	0.596	57	23	0	2	58	206	262	4.789E-16	71	60
D_plantarius_NK5-A	TRINITY_DN63142_c0_g1_i2.p1	0.610	59	23	0	1	59	170	228	4.789E-16	71	60
D_plantarius_NK5-A	TRINITY_DN63142_c0_g1_i5.p1	0.610	59	23	0	1	59	170	228	4.789E-16	71	60
D_plantarius_NK5-A	TRINITY_DN63142_c0_g1_i7.p1	0.610	59	23	0	1	59	170	228	4.789E-16	71	60
D_plantarius_NK5-A	TRINITY_DN14039_c1_g1_i1.p1	0.620	58	22	0	2	59	210	267	9.049E-16	70	60
D_plantarius_NK5-A	TRINITY_DN572_c1_g1_i2.p1	0.596	57	23	0	2	58	99	155	1.710E-15	70	60
D_plantarius_NK5-A	TRINITY_DN572_c1_g1_i1.p1	0.596	57	23	0	2	58	99	155	1.710E-15	70	60
D_plantarius_NK5-A	TRINITY_DN15178_c0_g1_i1.p1	0.568	58	25	0	2	59	50	107	2.351E-15	69	60
D_plantarius_NK5-A	TRINITY_DN1858_c0_g1_i1.p1	0.586	58	24	0	2	59	167	224	3.232E-15	69	60
D_plantarius_NK5-A	TRINITY_DN1858_c0_g1_i2.p1	0.586	58	24	0	2	59	167	224	3.232E-15	69	60
D_plantarius_NK5-A	TRINITY_DN1858_c0_g1_i3.p1	0.586	58	24	0	2	59	167	224	3.232E-15	69	60
D_plantarius_NK5-A	TRINITY_DN1858_c0_g1_i4.p1	0.586	58	24	0	2	59	167	224	3.232E-15	69	60
D_plantarius_NK5-A	TRINITY_DN1858_c0_g1_i5.p1	0.586	58	24	0	2	59	167	224	3.232E-15	69	60
D_plantarius_NK5-A	TRINITY_DN1858_c0_g1_i7.p1	0.586	58	24	0	2	59	167	224	3.232E-15	69	60
D_plantarius_NK5-A	TRINITY_DN1858_c0_g1_i8.p1	0.586	58	24	0	2	59	167	224	3.232E-15	69	60
D_plantarius_NK5-A	TRINITY_DN1040_c1_g1_i1.p1	0.534	58	27	0	1	58	212	269	6.108E-15	68	60
D_plantarius_NK5-A	TRINITY_DN117107_c0_g1_i1.p1	0.551	58	26	0	2	59	149	206	1.154E-14	67	60
D_plantarius_NK5-A	TRINITY_DN13317_c0_g1_i4.p1	0.631	57	21	0	2	58	155	211	1.587E-14	67	60
D_plantarius_NK5-A	TRINITY_DN13317_c0_g1_i2.p1	0.631	57	21	0	2	58	145	201	1.587E-14	67	60
D_plantarius_NK5-A	TRINITY_DN13317_c0_g1_i6.p1	0.631	57	21	0	2	58	145	201	1.587E-14	67	60
D_plantarius_NK5-A	TRINITY_DN13317_c0_g1_i1.p1	0.631	57	21	0	2	58	155	211	1.587E-14	67	60
D_plantarius_NK5-A	TRINITY_DN13317_c0_g1_i3.p1	0.631	57	21	0	2	58	155	211	1.587E-14	67	60
D_plantarius_NK5-A	TRINITY_DN104894_c0_g1_i1.p1	0.583	60	25	0	1	60	136	195	2.182E-14	66	60
D_plantarius_NK5-A	TRINITY_DN10836_c0_g1_i1.p1	0.586	58	24	0	1	58	137	194	2.182E-14	66	60
D_plantarius_NK5-A	TRINITY_DN643_c1_g1_i1.p1	0.568	58	25	0	1	58	204	261	3.000E-14	66	60
D_plantarius_NK5-A	TRINITY_DN643_c1_g1_i5.p1	0.568	58	25	0	1	58	204	261	3.000E-14	66	60
D_plantarius_NK5-A	TRINITY_DN643_c1_g1_i2.p1	0.568	58	25	0	1	58	253	310	3.000E-14	66	60
D_plantarius_NK5-A	TRINITY_DN643_c1_g1_i3.p1	0.568	58	25	0	1	58	253	310	3.000E-14	66	60
D_plantarius_NK5-A	TRINITY_DN7443_c0_g1_i2.p1	0.614	57	22	0	2	58	176	232	4.125E-14	66	60
D_plantarius_NK5-A	TRINITY_DN7443_c0_g1_i1.p1	0.614	57	22	0	2	58	176	232	4.125E-14	66	60
D_plantarius_NK5-A	TRINITY_DN10248_c0_g1_i1.p1	0.542	59	27	0	2	60	130	188	1.072E-13	64	60
D_plantarius_NK5-A	TRINITY_DN10248_c0_g1_i4.p1	0.542	59	27	0	2	60	130	188	1.072E-13	64	60
D_plantarius_NK5-A	TRINITY_DN1606_c0_g2_i1.p1	0.578	57	24	0	2	58	195	251	1.474E-13	64	60
D_plantarius_NK5-A	TRINITY_DN1606_c0_g1_i1.p1	0.578	57	24	0	2	58	204	260	1.474E-13	64	60
D_plantarius_NK5-A	TRINITY_DN103119_c0_g1_i1.p1	0.526	57	27	0	2	58	208	264	2.027E-13	64	60
D_plantarius_NK5-A	TRINITY_DN5963_c1_g1_i1.p1	0.500	58	29	0	2	59	217	274	2.593E-12	61	60
D_plantarius_NK5-A	TRINITY_DN5963_c1_g1_i3.p1	0.500	58	29	0	2	59	217	274	2.593E-12	61	60
D_plantarius_NK5-A	TRINITY_DN5963_c1_g1_i4.p1	0.500	58	29	0	2	59	217	274	2.593E-12	61	60
D_plantarius_NK5-A	TRINITY_DN5963_c1_g1_i5.p1	0.500	58	29	0	2	59	217	274	2.593E-12	61	60
D_plantarius_NK5-A	TRINITY_DN5963_c1_g1_i7.p1	0.500	58	29	0	2	59	218	275	2.593E-12	61	60
D_plantarius_NK5-A	TRINITY_DN5963_c1_g1_i8.p1	0.500	58	29	0	2	59	218	275	2.593E-12	61	60
D_plantarius_NK5-A	TRINITY_DN4543_c0_g1_i2.p1	0.543	57	26	0	2	58	128	184	4.906E-12	60	60
D_plantarius_NK5-A	TRINITY_DN4543_c0_g1_i1.p1	0.543	57	26	0	2	58	128	184	4.906E-12	60	60
D_plantarius_NK5-A	TRINITY_DN4543_c0_g1_i3.p1	0.543	57	26	0	2	58	128	184	4.906E-12	60	60
D_plantarius_NK5-A	TRINITY_DN572_c0_g1_i2.p1	0.474	59	31	0	1	59	198	256	9.280E-12	59	60
D_plantarius_NK5-A	TRINITY_DN572_c0_g1_i3.p1	0.474	59	31	0	1	59	198	256	9.280E-12	59	60
D_plantarius_NK5-A	TRINITY_DN542_c3_g2_i1.p1	0.517	58	28	0	1	58	193	250	9.280E-12	59	60
D_plantarius_NK5-A	TRINITY_DN2648_c0_g1_i1.p1	0.517	56	27	0	5	60	312	367	1.756E-11	58	60
D_plantarius_NK5-A	TRINITY_DN3672_c0_g3_i1.p1	0.508	57	28	0	2	58	192	248	1.756E-11	58	60
D_plantarius_NK5-A	TRINITY_DN4367_c0_g1_i1.p1	0.482	58	30	0	2	59	107	164	2.415E-11	58	60
D_plantarius_NK5-A	TRINITY_DN5664_c1_g1_i1.p1	0.500	58	29	0	1	58	134	191	3.322E-11	57	60
D_plantarius_NK5-A	TRINITY_DN5664_c1_g1_i2.p1	0.500	58	29	0	1	58	134	191	3.322E-11	57	60
D_plantarius_NK5-A	TRINITY_DN293_c6_g1_i4.p1	0.574	47	20	0	1	47	280	326	6.286E-11	57	60
D_plantarius_NK5-A	TRINITY_DN9432_c1_g1_i5.p1	0.482	58	30	0	2	59	228	285	8.648E-11	56	60
D_plantarius_NK5-A	TRINITY_DN9432_c1_g1_i6.p1	0.482	58	30	0	2	59	228	285	8.648E-11	56	60
D_plantarius_NK5-A	TRINITY_DN9432_c1_g1_i7.p1	0.482	58	30	0	2	59	228	285	8.648E-11	56	60
D_plantarius_NK5-A	TRINITY_DN9432_c1_g1_i4.p1	0.482	58	30	0	2	59	228	285	8.648E-11	56	60
D_plantarius_NK5-A	TRINITY_DN12654_c0_g1_i1.p1	0.448	58	31	0	2	59	47	104	1.190E-10	56	60
D_plantarius_NK5-A	TRINITY_DN12193_c0_g1_i1.p1	0.482	58	30	0	2	59	216	273	1.637E-10	55	60
D_plantarius_NK5-A	TRINITY_DN2362_c0_g3_i1.p1	0.456	57	30	0	2	58	139	195	1.637E-10	55	60
D_plantarius_NK5-A	TRINITY_DN8531_c0_g1_i1.p1	0.473	57	30	0	2	58	139	195	3.098E-10	55	60
D_plantarius_NK5-A	TRINITY_DN8531_c0_g1_i3.p1	0.473	57	30	0	2	58	139	195	3.098E-10	55	60
D_plantarius_NK5-A	TRINITY_DN16048_c0_g2_i1.p1	0.481	54	28	0	5	58	27	80	3.098E-10	55	60
D_plantarius_NK5-A	TRINITY_DN6190_c0_g1_i1.p1	0.473	57	30	0	4	60	178	234	3.098E-10	55	60
D_plantarius_NK5-A	TRINITY_DN2175_c0_g1_i1.p1	0.509	51	25	0	8	58	176	226	3.098E-10	55	60
D_plantarius_NK5-A	TRINITY_DN90697_c0_g1_i1.p1	0.466	60	32	0	1	60	232	291	3.098E-10	55	60
D_plantarius_NK5-A	TRINITY_DN4830_c0_g1_i5.p1	0.474	59	31	0	1	59	219	277	3.098E-10	55	60
D_plantarius_NK5-A	TRINITY_DN4830_c0_g1_i1.p1	0.474	59	31	0	1	59	522	580	3.098E-10	55	60
D_plantarius_NK5-A	TRINITY_DN4830_c0_g1_i6.p1	0.474	59	31	0	1	59	522	580	3.098E-10	55	60
D_plantarius_NK5-A	TRINITY_DN4830_c0_g1_i8.p1	0.474	59	31	0	1	59	522	580	3.098E-10	55	60
D_plantarius_NK5-A	TRINITY_DN9628_c0_g1_i1.p1	0.490	53	27	0	5	57	225	277	8.069E-10	53	60
D_plantarius_NK5-A	TRINITY_DN9628_c0_g1_i3.p1	0.490	53	27	0	5	57	341	393	8.069E-10	53	60
D_plantarius_NK5-A	TRINITY_DN9628_c0_g1_i4.p1	0.490	53	27	0	5	57	341	393	8.069E-10	53	60
D_plantarius_NK5-A	TRINITY_DN1259_c5_g1_i1.p1	0.433	60	33	0	1	60	172	231	2.102E-09	52	60
D_plantarius_NK5-A	TRINITY_DN8142_c0_g1_i1.p1	0.406	59	34	0	2	60	150	208	2.102E-09	52	60
D_plantarius_NK5-A	TRINITY_DN8236_c0_g1_i10.p1	0.438	57	31	0	2	58	228	284	2.893E-09	52	60
D_plantarius_NK5-A	TRINITY_DN8236_c0_g1_i4.p1	0.438	57	31	0	2	58	228	284	2.893E-09	52	60
D_plantarius_NK5-A	TRINITY_DN8236_c0_g1_i5.p1	0.438	57	31	0	2	58	228	284	2.893E-09	52	60
D_plantarius_NK5-A	TRINITY_DN8236_c0_g1_i6.p1	0.438	57	31	0	2	58	228	284	2.893E-09	52	60
D_plantarius_NK5-A	TRINITY_DN8236_c0_g1_i7.p1	0.438	57	31	0	2	58	228	284	2.893E-09	52	60
D_plantarius_NK5-A	TRINITY_DN8236_c0_g1_i8.p1	0.438	57	31	0	2	58	228	284	2.893E-09	52	60
D_plantarius_NK5-A	TRINITY_DN13687_c0_g2_i1.p1	0.685	35	11	0	24	58	1	35	3.981E-09	51	60
D_plantarius_NK5-A	TRINITY_DN3287_c1_g3_i1.p1	0.421	57	32	0	2	58	53	109	3.981E-09	51	60
D_plantarius_NK5-A	TRINITY_DN3287_c1_g3_i2.p1	0.421	57	32	0	2	58	53	109	3.981E-09	51	60
D_plantarius_NK5-A	TRINITY_DN37349_c0_g1_i1.p1	0.456	57	30	0	2	58	99	155	5.479E-09	51	60
D_plantarius_NK5-A	TRINITY_DN37349_c0_g1_i4.p1	0.456	57	30	0	2	58	99	155	5.479E-09	51	60
D_plantarius_NK5-A	TRINITY_DN608_c2_g1_i1.p1	0.431	58	32	0	1	58	165	222	7.540E-09	51	60
D_plantarius_NK5-A	TRINITY_DN608_c2_g1_i3.p1	0.431	58	32	0	1	58	165	222	7.540E-09	51	60
D_plantarius_NK5-A	TRINITY_DN2788_c0_g1_i1.p1	0.431	58	32	0	1	58	187	244	1.038E-08	50	60
D_plantarius_NK5-A	TRINITY_DN29954_c0_g2_i1.p1	0.473	57	30	0	2	58	269	325	1.428E-08	50	60
D_plantarius_NK5-A	TRINITY_DN819_c0_g1_i10.p1	0.421	57	32	0	3	59	252	308	1.966E-08	49	60
D_plantarius_NK5-A	TRINITY_DN819_c0_g1_i8.p1	0.421	57	32	0	3	59	255	311	1.966E-08	49	60
D_plantarius_NK5-A	TRINITY_DN819_c0_g1_i11.p1	0.421	57	32	0	3	59	260	316	1.966E-08	49	60
D_plantarius_NK5-A	TRINITY_DN8637_c1_g2_i1.p1	0.403	57	33	0	2	58	101	157	3.724E-08	49	60
D_plantarius_NK5-A	TRINITY_DN1080_c0_g1_i1.p1	0.436	55	30	0	5	59	77	131	3.724E-08	49	60
D_plantarius_NK5-A	TRINITY_DN1080_c0_g2_i1.p1	0.436	55	30	0	5	59	77	131	3.724E-08	49	60
D_plantarius_NK5-A	TRINITY_DN25779_c1_g1_i1.p1	0.396	58	34	0	2	59	139	196	5.126E-08	48	60
D_plantarius_NK5-A	TRINITY_DN33617_c0_g1_i1.p1	0.421	57	32	0	2	58	248	304	5.126E-08	48	60
D_plantarius_NK5-A	TRINITY_DN119554_c0_g1_i1.p1	0.600	35	14	0	26	60	1	35	7.056E-08	48	60
D_plantarius_NK5-A	TRINITY_DN6784_c0_g1_i1.p1	0.389	59	35	0	2	60	224	282	9.714E-08	48	60
D_plantarius_NK5-A	TRINITY_DN34902_c0_g1_i1.p1	0.438	57	31	0	2	58	49	105	1.841E-07	47	60
D_plantarius_NK5-A	TRINITY_DN30683_c0_g1_i1.p1	0.372	59	36	0	1	59	133	191	2.535E-07	46	60
D_plantarius_NK5-A	TRINITY_DN819_c0_g1_i9.p1	0.385	57	34	0	3	59	243	299	2.535E-07	46	60
D_plantarius_NK5-A	TRINITY_DN819_c0_g1_i6.p1	0.385	57	34	0	3	59	246	302	2.535E-07	46	60
D_plantarius_NK5-A	TRINITY_DN819_c0_g1_i4.p1	0.385	57	34	0	3	59	251	307	2.535E-07	46	60
D_plantarius_NK5-A	TRINITY_DN1155_c0_g1_i5.p1	0.379	58	35	0	1	58	208	265	3.490E-07	46	60
D_plantarius_NK5-A	TRINITY_DN1155_c0_g1_i4.p1	0.379	58	35	0	1	58	208	265	3.490E-07	46	60
D_plantarius_NK5-A	TRINITY_DN691_c7_g2_i1.p1	0.396	58	34	0	2	59	88	145	9.109E-07	45	60
D_plantarius_NK5-A	TRINITY_DN691_c7_g2_i2.p1	0.396	58	34	0	2	59	100	157	9.109E-07	45	60
D_plantarius_NK5-A	TRINITY_DN1155_c0_g1_i1.p1	0.381	55	33	0	4	58	212	266	9.109E-07	45	60
D_plantarius_NK5-A	TRINITY_DN1155_c0_g1_i3.p1	0.381	55	33	0	4	58	212	266	9.109E-07	45	60
D_plantarius_NK5-A	TRINITY_DN1155_c0_g1_i7.p1	0.381	55	33	0	4	58	212	266	9.109E-07	45	60
D_plantarius_NK5-A	TRINITY_DN1155_c0_g1_i6.p1	0.388	54	32	0	5	58	1	54	1.254E-06	44	60
D_plantarius_NK5-A	TRINITY_DN8105_c2_g1_i1.p1	0.407	54	31	0	2	55	166	219	3.276E-06	43	60
D_plantarius_NK5-A	TRINITY_DN8105_c2_g1_i2.p1	0.407	54	31	0	2	55	166	219	3.276E-06	43	60
D_plantarius_NK5-A	TRINITY_DN4830_c0_g1_i5.p2	0.487	39	19	0	17	55	1	39	6.214E-06	42	60
D_plantarius_NK5-A	TRINITY_DN819_c0_g1_i3.p1	0.360	61	36	0	3	59	243	303	1.179E-05	42	60
D_plantarius_NK5-A	TRINITY_DN819_c0_g1_i2.p1	0.360	61	36	0	3	59	246	306	1.179E-05	42	60
D_plantarius_NK5-A	TRINITY_DN819_c0_g1_i7.p1	0.360	61	36	0	3	59	251	311	1.179E-05	42	60
D_plantarius_NK5-A	TRINITY_DN27187_c0_g1_i1.p1	0.381	55	28	0	1	55	187	233	5.522E-04	37	60
T_tridentatus_Hmx_D	TRINITY_DN3687_c0_g1_i5.p1	0.950	60	3	0	1	60	231	290	9.132E-32	116	60
T_tridentatus_Hmx_D	TRINITY_DN3687_c0_g1_i1.p1	0.950	60	3	0	1	60	231	290	9.132E-32	116	60
T_tridentatus_Hmx_D	TRINITY_DN293_c6_g1_i1.p1	0.655	58	20	0	1	58	280	337	3.450E-20	83	60
T_tridentatus_Hmx_D	TRINITY_DN293_c6_g1_i2.p1	0.655	58	20	0	1	58	280	337	3.450E-20	83	60
T_tridentatus_Hmx_D	TRINITY_DN6954_c0_g1_i1.p1	0.576	59	25	0	1	59	185	243	7.101E-17	74	60
T_tridentatus_Hmx_D	TRINITY_DN6954_c0_g1_i2.p1	0.576	59	25	0	1	59	214	272	7.101E-17	74	60
T_tridentatus_Hmx_D	TRINITY_DN17472_c0_g1_i1.p1	0.586	58	24	0	2	59	134	191	3.484E-16	72	60
T_tridentatus_Hmx_D	TRINITY_DN6372_c0_g1_i1.p1	0.611	54	21	0	5	58	209	262	6.583E-16	71	60
T_tridentatus_Hmx_D	TRINITY_DN14039_c1_g1_i1.p1	0.603	58	23	0	2	59	210	267	6.583E-16	71	60
T_tridentatus_Hmx_D	TRINITY_DN5474_c0_g1_i1.p1	0.559	59	26	0	1	59	179	237	1.244E-15	70	60
T_tridentatus_Hmx_D	TRINITY_DN5474_c0_g1_i2.p1	0.559	59	26	0	1	59	179	237	1.244E-15	70	60
T_tridentatus_Hmx_D	TRINITY_DN1040_c1_g1_i1.p1	0.534	58	27	0	1	58	212	269	1.710E-15	70	60
T_tridentatus_Hmx_D	TRINITY_DN63142_c0_g1_i1.p1	0.593	59	24	0	1	59	38	96	2.351E-15	69	60
T_tridentatus_Hmx_D	TRINITY_DN63142_c0_g1_i2.p1	0.593	59	24	0	1	59	170	228	2.351E-15	69	60
T_tridentatus_Hmx_D	TRINITY_DN63142_c0_g1_i5.p1	0.593	59	24	0	1	59	170	228	2.351E-15	69	60
T_tridentatus_Hmx_D	TRINITY_DN63142_c0_g1_i7.p1	0.593	59	24	0	1	59	170	228	2.351E-15	69	60
T_tridentatus_Hmx_D	TRINITY_DN15178_c0_g1_i1.p1	0.551	58	26	0	2	59	50	107	4.443E-15	68	60
T_tridentatus_Hmx_D	TRINITY_DN1858_c0_g1_i1.p1	0.568	58	25	0	2	59	167	224	6.108E-15	68	60
T_tridentatus_Hmx_D	TRINITY_DN1858_c0_g1_i2.p1	0.568	58	25	0	2	59	167	224	6.108E-15	68	60
T_tridentatus_Hmx_D	TRINITY_DN1858_c0_g1_i3.p1	0.568	58	25	0	2	59	167	224	6.108E-15	68	60
T_tridentatus_Hmx_D	TRINITY_DN1858_c0_g1_i4.p1	0.568	58	25	0	2	59	167	224	6.108E-15	68	60
T_tridentatus_Hmx_D	TRINITY_DN1858_c0_g1_i5.p1	0.568	58	25	0	2	59	167	224	6.108E-15	68	60
T_tridentatus_Hmx_D	TRINITY_DN1858_c0_g1_i7.p1	0.568	58	25	0	2	59	167	224	6.108E-15	68	60
T_tridentatus_Hmx_D	TRINITY_DN1858_c0_g1_i8.p1	0.568	58	25	0	2	59	167	224	6.108E-15	68	60
T_tridentatus_Hmx_D	TRINITY_DN572_c1_g1_i2.p1	0.561	57	25	0	2	58	99	155	8.397E-15	68	60
T_tridentatus_Hmx_D	TRINITY_DN572_c1_g1_i1.p1	0.561	57	25	0	2	58	99	155	8.397E-15	68	60
T_tridentatus_Hmx_D	TRINITY_DN10836_c0_g1_i1.p1	0.603	58	23	0	1	58	137	194	8.397E-15	68	60
T_tridentatus_Hmx_D	TRINITY_DN117107_c0_g1_i1.p1	0.517	58	28	0	2	59	149	206	5.672E-14	65	60
T_tridentatus_Hmx_D	TRINITY_DN104894_c0_g1_i1.p1	0.566	60	26	0	1	60	136	195	5.672E-14	65	60
T_tridentatus_Hmx_D	TRINITY_DN13317_c0_g1_i4.p1	0.596	57	23	0	2	58	155	211	7.799E-14	65	60
T_tridentatus_Hmx_D	TRINITY_DN13317_c0_g1_i2.p1	0.596	57	23	0	2	58	145	201	7.799E-14	65	60
T_tridentatus_Hmx_D	TRINITY_DN13317_c0_g1_i6.p1	0.596	57	23	0	2	58	145	201	7.799E-14	65	60
T_tridentatus_Hmx_D	TRINITY_DN13317_c0_g1_i1.p1	0.596	57	23	0	2	58	155	211	7.799E-14	65	60
T_tridentatus_Hmx_D	TRINITY_DN13317_c0_g1_i3.p1	0.596	57	23	0	2	58	155	211	7.799E-14	65	60
T_tridentatus_Hmx_D	TRINITY_DN643_c1_g1_i1.p1	0.534	58	27	0	1	58	204	261	1.072E-13	64	60
T_tridentatus_Hmx_D	TRINITY_DN643_c1_g1_i5.p1	0.534	58	27	0	1	58	204	261	1.072E-13	64	60
T_tridentatus_Hmx_D	TRINITY_DN643_c1_g1_i2.p1	0.534	58	27	0	1	58	253	310	1.072E-13	64	60
T_tridentatus_Hmx_D	TRINITY_DN643_c1_g1_i3.p1	0.534	58	27	0	1	58	253	310	1.072E-13	64	60
T_tridentatus_Hmx_D	TRINITY_DN7443_c0_g1_i2.p1	0.596	57	23	0	2	58	176	232	2.027E-13	64	60
T_tridentatus_Hmx_D	TRINITY_DN7443_c0_g1_i1.p1	0.596	57	23	0	2	58	176	232	2.027E-13	64	60
T_tridentatus_Hmx_D	TRINITY_DN103119_c0_g1_i1.p1	0.508	57	28	0	2	58	208	264	2.788E-13	63	60
T_tridentatus_Hmx_D	TRINITY_DN1606_c0_g2_i1.p1	0.543	57	26	0	2	58	195	251	3.834E-13	63	60
T_tridentatus_Hmx_D	TRINITY_DN10248_c0_g1_i1.p1	0.543	57	26	0	2	58	130	186	3.834E-13	63	60
T_tridentatus_Hmx_D	TRINITY_DN10248_c0_g1_i4.p1	0.543	57	26	0	2	58	130	186	3.834E-13	63	60
T_tridentatus_Hmx_D	TRINITY_DN1606_c0_g1_i1.p1	0.543	57	26	0	2	58	204	260	3.834E-13	63	60
T_tridentatus_Hmx_D	TRINITY_DN5963_c1_g1_i1.p1	0.500	58	29	0	2	59	217	274	9.970E-13	62	60
T_tridentatus_Hmx_D	TRINITY_DN5963_c1_g1_i3.p1	0.500	58	29	0	2	59	217	274	9.970E-13	62	60
T_tridentatus_Hmx_D	TRINITY_DN5963_c1_g1_i4.p1	0.500	58	29	0	2	59	217	274	9.970E-13	62	60
T_tridentatus_Hmx_D	TRINITY_DN5963_c1_g1_i5.p1	0.500	58	29	0	2	59	217	274	9.970E-13	62	60
T_tridentatus_Hmx_D	TRINITY_DN5963_c1_g1_i7.p1	0.500	58	29	0	2	59	218	275	9.970E-13	62	60
T_tridentatus_Hmx_D	TRINITY_DN5963_c1_g1_i8.p1	0.500	58	29	0	2	59	218	275	9.970E-13	62	60
T_tridentatus_Hmx_D	TRINITY_DN3672_c0_g3_i1.p1	0.526	57	27	0	2	58	192	248	1.371E-12	61	60
T_tridentatus_Hmx_D	TRINITY_DN4543_c0_g1_i2.p1	0.543	57	26	0	2	58	128	184	2.593E-12	61	60
T_tridentatus_Hmx_D	TRINITY_DN4543_c0_g1_i1.p1	0.543	57	26	0	2	58	128	184	2.593E-12	61	60
T_tridentatus_Hmx_D	TRINITY_DN4543_c0_g1_i3.p1	0.543	57	26	0	2	58	128	184	2.593E-12	61	60
T_tridentatus_Hmx_D	TRINITY_DN572_c0_g1_i2.p1	0.474	59	31	0	1	59	198	256	3.567E-12	60	60
T_tridentatus_Hmx_D	TRINITY_DN572_c0_g1_i3.p1	0.474	59	31	0	1	59	198	256	3.567E-12	60	60
T_tridentatus_Hmx_D	TRINITY_DN542_c3_g2_i1.p1	0.517	58	28	0	1	58	193	250	6.747E-12	59	60
T_tridentatus_Hmx_D	TRINITY_DN4367_c0_g1_i1.p1	0.509	55	27	0	5	59	110	164	9.280E-12	59	60
T_tridentatus_Hmx_D	TRINITY_DN293_c6_g1_i4.p1	0.574	47	20	0	1	47	280	326	2.415E-11	58	60
T_tridentatus_Hmx_D	TRINITY_DN9432_c1_g1_i5.p1	0.482	58	30	0	2	59	228	285	3.322E-11	57	60
T_tridentatus_Hmx_D	TRINITY_DN9432_c1_g1_i6.p1	0.482	58	30	0	2	59	228	285	3.322E-11	57	60
T_tridentatus_Hmx_D	TRINITY_DN9432_c1_g1_i7.p1	0.482	58	30	0	2	59	228	285	3.322E-11	57	60
T_tridentatus_Hmx_D	TRINITY_DN9432_c1_g1_i4.p1	0.482	58	30	0	2	59	228	285	3.322E-11	57	60
T_tridentatus_Hmx_D	TRINITY_DN2648_c0_g1_i1.p1	0.482	56	28	0	5	60	312	367	3.322E-11	57	60
T_tridentatus_Hmx_D	TRINITY_DN12193_c0_g1_i1.p1	0.482	58	30	0	2	59	216	273	4.570E-11	57	60
T_tridentatus_Hmx_D	TRINITY_DN5664_c1_g1_i1.p1	0.482	58	30	0	1	58	134	191	6.286E-11	57	60
T_tridentatus_Hmx_D	TRINITY_DN5664_c1_g1_i2.p1	0.482	58	30	0	1	58	134	191	6.286E-11	57	60
T_tridentatus_Hmx_D	TRINITY_DN90697_c0_g1_i1.p1	0.466	60	32	0	1	60	232	291	1.637E-10	55	60
T_tridentatus_Hmx_D	TRINITY_DN2362_c0_g3_i1.p1	0.462	54	29	0	5	58	142	195	1.637E-10	55	60
T_tridentatus_Hmx_D	TRINITY_DN4830_c0_g1_i5.p1	0.509	55	27	0	5	59	223	277	2.252E-10	55	60
T_tridentatus_Hmx_D	TRINITY_DN4830_c0_g1_i1.p1	0.509	55	27	0	5	59	526	580	2.252E-10	55	60
T_tridentatus_Hmx_D	TRINITY_DN4830_c0_g1_i6.p1	0.509	55	27	0	5	59	526	580	2.252E-10	55	60
T_tridentatus_Hmx_D	TRINITY_DN4830_c0_g1_i8.p1	0.509	55	27	0	5	59	526	580	2.252E-10	55	60
T_tridentatus_Hmx_D	TRINITY_DN16048_c0_g2_i1.p1	0.462	54	29	0	5	58	27	80	3.098E-10	55	60
T_tridentatus_Hmx_D	TRINITY_DN2175_c0_g1_i1.p1	0.509	51	25	0	8	58	176	226	3.098E-10	55	60
T_tridentatus_Hmx_D	TRINITY_DN6190_c0_g1_i1.p1	0.490	53	27	0	5	57	179	231	4.262E-10	54	60
T_tridentatus_Hmx_D	TRINITY_DN12654_c0_g1_i1.p1	0.431	58	32	0	2	59	47	104	5.864E-10	54	60
T_tridentatus_Hmx_D	TRINITY_DN1259_c5_g1_i1.p1	0.464	56	29	0	5	60	176	231	5.864E-10	54	60
T_tridentatus_Hmx_D	TRINITY_DN8531_c0_g1_i1.p1	0.473	57	30	0	2	58	139	195	8.069E-10	53	60
T_tridentatus_Hmx_D	TRINITY_DN8531_c0_g1_i3.p1	0.473	57	30	0	2	58	139	195	8.069E-10	53	60
T_tridentatus_Hmx_D	TRINITY_DN9628_c0_g1_i1.p1	0.490	53	27	0	5	57	225	277	1.110E-09	53	60
T_tridentatus_Hmx_D	TRINITY_DN9628_c0_g1_i3.p1	0.490	53	27	0	5	57	341	393	1.110E-09	53	60
T_tridentatus_Hmx_D	TRINITY_DN9628_c0_g1_i4.p1	0.490	53	27	0	5	57	341	393	1.110E-09	53	60
T_tridentatus_Hmx_D	TRINITY_DN3287_c1_g3_i1.p1	0.421	57	32	0	2	58	53	109	2.102E-09	52	60
T_tridentatus_Hmx_D	TRINITY_DN3287_c1_g3_i2.p1	0.421	57	32	0	2	58	53	109	2.102E-09	52	60
T_tridentatus_Hmx_D	TRINITY_DN13687_c0_g2_i1.p1	0.685	35	11	0	24	58	1	35	2.893E-09	52	60
T_tridentatus_Hmx_D	TRINITY_DN8142_c0_g1_i1.p1	0.406	59	34	0	2	60	150	208	2.893E-09	52	60
T_tridentatus_Hmx_D	TRINITY_DN37349_c0_g1_i1.p1	0.456	57	30	0	2	58	99	155	3.981E-09	51	60
T_tridentatus_Hmx_D	TRINITY_DN37349_c0_g1_i4.p1	0.456	57	30	0	2	58	99	155	3.981E-09	51	60
T_tridentatus_Hmx_D	TRINITY_DN1080_c0_g1_i1.p1	0.436	55	30	0	5	59	77	131	1.038E-08	50	60
T_tridentatus_Hmx_D	TRINITY_DN1080_c0_g2_i1.p1	0.436	55	30	0	5	59	77	131	1.038E-08	50	60
T_tridentatus_Hmx_D	TRINITY_DN29954_c0_g2_i1.p1	0.473	57	30	0	2	58	269	325	1.038E-08	50	60
T_tridentatus_Hmx_D	TRINITY_DN608_c2_g1_i1.p1	0.413	58	33	0	1	58	165	222	1.428E-08	50	60
T_tridentatus_Hmx_D	TRINITY_DN608_c2_g1_i3.p1	0.413	58	33	0	1	58	165	222	1.428E-08	50	60
T_tridentatus_Hmx_D	TRINITY_DN819_c0_g1_i10.p1	0.436	55	30	0	5	59	254	308	1.428E-08	50	60
T_tridentatus_Hmx_D	TRINITY_DN819_c0_g1_i8.p1	0.436	55	30	0	5	59	257	311	1.428E-08	50	60
T_tridentatus_Hmx_D	TRINITY_DN819_c0_g1_i11.p1	0.436	55	30	0	5	59	262	316	1.428E-08	50	60
T_tridentatus_Hmx_D	TRINITY_DN2788_c0_g1_i1.p1	0.413	58	33	0	1	58	187	244	1.966E-08	49	60
T_tridentatus_Hmx_D	TRINITY_DN8236_c0_g1_i10.p1	0.421	57	32	0	2	58	228	284	1.966E-08	49	60
T_tridentatus_Hmx_D	TRINITY_DN8236_c0_g1_i4.p1	0.421	57	32	0	2	58	228	284	1.966E-08	49	60
T_tridentatus_Hmx_D	TRINITY_DN8236_c0_g1_i5.p1	0.421	57	32	0	2	58	228	284	1.966E-08	49	60
T_tridentatus_Hmx_D	TRINITY_DN8236_c0_g1_i6.p1	0.421	57	32	0	2	58	228	284	1.966E-08	49	60
T_tridentatus_Hmx_D	TRINITY_DN8236_c0_g1_i7.p1	0.421	57	32	0	2	58	228	284	1.966E-08	49	60
T_tridentatus_Hmx_D	TRINITY_DN8236_c0_g1_i8.p1	0.421	57	32	0	2	58	228	284	1.966E-08	49	60
T_tridentatus_Hmx_D	TRINITY_DN34902_c0_g1_i1.p1	0.421	57	32	0	2	58	49	105	5.126E-08	48	60
T_tridentatus_Hmx_D	TRINITY_DN119554_c0_g1_i1.p1	0.571	35	15	0	26	60	1	35	7.056E-08	48	60
T_tridentatus_Hmx_D	TRINITY_DN25779_c1_g1_i1.p1	0.418	55	31	0	5	59	142	196	7.056E-08	48	60
T_tridentatus_Hmx_D	TRINITY_DN33617_c0_g1_i1.p1	0.403	57	33	0	2	58	248	304	7.056E-08	48	60
T_tridentatus_Hmx_D	TRINITY_DN8637_c1_g2_i1.p1	0.368	57	35	0	2	58	101	157	9.714E-08	48	60
T_tridentatus_Hmx_D	TRINITY_DN30683_c0_g1_i1.p1	0.418	55	31	0	5	59	137	191	1.337E-07	47	60
T_tridentatus_Hmx_D	TRINITY_DN6784_c0_g1_i1.p1	0.372	59	36	0	2	60	224	282	1.337E-07	47	60
T_tridentatus_Hmx_D	TRINITY_DN691_c7_g2_i1.p1	0.436	55	30	0	5	59	91	145	1.841E-07	47	60
T_tridentatus_Hmx_D	TRINITY_DN691_c7_g2_i2.p1	0.436	55	30	0	5	59	103	157	1.841E-07	47	60
T_tridentatus_Hmx_D	TRINITY_DN1155_c0_g1_i5.p1	0.379	58	35	0	1	58	208	265	3.490E-07	46	60
T_tridentatus_Hmx_D	TRINITY_DN1155_c0_g1_i4.p1	0.379	58	35	0	1	58	208	265	3.490E-07	46	60
T_tridentatus_Hmx_D	TRINITY_DN819_c0_g1_i9.p1	0.381	55	33	0	5	59	245	299	4.805E-07	46	60
T_tridentatus_Hmx_D	TRINITY_DN819_c0_g1_i6.p1	0.381	55	33	0	5	59	248	302	4.805E-07	46	60
T_tridentatus_Hmx_D	TRINITY_DN819_c0_g1_i4.p1	0.381	55	33	0	5	59	253	307	4.805E-07	46	60
T_tridentatus_Hmx_D	TRINITY_DN1155_c0_g1_i6.p1	0.388	54	32	0	5	58	1	54	9.109E-07	45	60
T_tridentatus_Hmx_D	TRINITY_DN8105_c2_g1_i1.p1	0.425	54	30	0	2	55	166	219	9.109E-07	45	60
T_tridentatus_Hmx_D	TRINITY_DN8105_c2_g1_i2.p1	0.425	54	30	0	2	55	166	219	9.109E-07	45	60
T_tridentatus_Hmx_D	TRINITY_DN1155_c0_g1_i1.p1	0.388	54	32	0	5	58	213	266	9.109E-07	45	60
T_tridentatus_Hmx_D	TRINITY_DN1155_c0_g1_i3.p1	0.388	54	32	0	5	58	213	266	9.109E-07	45	60
T_tridentatus_Hmx_D	TRINITY_DN1155_c0_g1_i7.p1	0.388	54	32	0	5	58	213	266	9.109E-07	45	60
T_tridentatus_Hmx_D	TRINITY_DN4830_c0_g1_i5.p2	0.562	32	14	0	24	55	8	39	4.512E-06	43	60
T_tridentatus_Hmx_D	TRINITY_DN819_c0_g1_i3.p1	0.372	59	34	0	5	59	245	303	1.179E-05	42	60
T_tridentatus_Hmx_D	TRINITY_DN819_c0_g1_i2.p1	0.372	59	34	0	5	59	248	306	1.179E-05	42	60
T_tridentatus_Hmx_D	TRINITY_DN819_c0_g1_i7.p1	0.372	59	34	0	5	59	253	311	1.179E-05	42	60
T_tridentatus_Hmx_D	TRINITY_DN27187_c0_g1_i1.p1	0.381	55	28	0	1	55	187	233	2.907E-04	38	60
T_tridentatus_Hgtx_A	TRINITY_DN1040_c1_g1_i1.p1	0.933	60	4	0	1	60	212	271	1.482E-33	121	60
T_tridentatus_Hgtx_A	TRINITY_DN293_c6_g1_i1.p1	0.586	58	24	0	1	58	280	337	1.448E-17	76	60
T_tridentatus_Hgtx_A	TRINITY_DN293_c6_g1_i2.p1	0.586	58	24	0	1	58	280	337	1.448E-17	76	60
T_tridentatus_Hgtx_A	TRINITY_DN117107_c0_g1_i1.p1	0.542	59	27	0	2	60	149	207	3.484E-16	72	60
T_tridentatus_Hgtx_A	TRINITY_DN10836_c0_g1_i1.p1	0.542	59	27	0	1	59	137	195	1.710E-15	70	60
T_tridentatus_Hgtx_A	TRINITY_DN3687_c0_g1_i5.p1	0.534	58	27	0	1	58	231	288	2.351E-15	69	60
T_tridentatus_Hgtx_A	TRINITY_DN3687_c0_g1_i1.p1	0.534	58	27	0	1	58	231	288	2.351E-15	69	60
T_tridentatus_Hgtx_A	TRINITY_DN6954_c0_g1_i1.p1	0.568	58	25	0	1	58	185	242	8.397E-15	68	60
T_tridentatus_Hgtx_A	TRINITY_DN6954_c0_g1_i2.p1	0.568	58	25	0	1	58	214	271	8.397E-15	68	60
T_tridentatus_Hgtx_A	TRINITY_DN15178_c0_g1_i1.p1	0.500	56	28	0	5	60	53	108	1.154E-14	67	60
T_tridentatus_Hgtx_A	TRINITY_DN17472_c0_g1_i1.p1	0.518	54	26	0	5	58	137	190	1.154E-14	67	60
T_tridentatus_Hgtx_A	TRINITY_DN10248_c0_g1_i1.p1	0.518	54	26	0	5	58	133	186	1.474E-13	64	60
T_tridentatus_Hgtx_A	TRINITY_DN10248_c0_g1_i4.p1	0.518	54	26	0	5	58	133	186	1.474E-13	64	60
T_tridentatus_Hgtx_A	TRINITY_DN104894_c0_g1_i1.p1	0.534	58	27	0	1	58	136	193	2.027E-13	64	60
T_tridentatus_Hgtx_A	TRINITY_DN1606_c0_g2_i1.p1	0.555	54	24	0	2	55	195	248	2.027E-13	64	60
T_tridentatus_Hgtx_A	TRINITY_DN1606_c0_g1_i1.p1	0.555	54	24	0	2	55	204	257	2.027E-13	64	60
T_tridentatus_Hgtx_A	TRINITY_DN14039_c1_g1_i1.p1	0.474	59	31	0	2	60	210	268	2.027E-13	64	60
T_tridentatus_Hgtx_A	TRINITY_DN1858_c0_g1_i1.p1	0.465	58	30	0	1	58	166	223	2.027E-13	64	60
T_tridentatus_Hgtx_A	TRINITY_DN1858_c0_g1_i2.p1	0.465	58	30	0	1	58	166	223	2.027E-13	64	60
T_tridentatus_Hgtx_A	TRINITY_DN1858_c0_g1_i3.p1	0.465	58	30	0	1	58	166	223	2.027E-13	64	60
T_tridentatus_Hgtx_A	TRINITY_DN1858_c0_g1_i4.p1	0.465	58	30	0	1	58	166	223	2.027E-13	64	60
T_tridentatus_Hgtx_A	TRINITY_DN1858_c0_g1_i5.p1	0.465	58	30	0	1	58	166	223	2.027E-13	64	60
T_tridentatus_Hgtx_A	TRINITY_DN1858_c0_g1_i7.p1	0.465	58	30	0	1	58	166	223	2.027E-13	64	60
T_tridentatus_Hgtx_A	TRINITY_DN1858_c0_g1_i8.p1	0.465	58	30	0	1	58	166	223	2.027E-13	64	60
T_tridentatus_Hgtx_A	TRINITY_DN5664_c1_g1_i1.p1	0.525	59	28	0	1	59	134	192	2.788E-13	63	60
T_tridentatus_Hgtx_A	TRINITY_DN5664_c1_g1_i2.p1	0.525	59	28	0	1	59	134	192	2.788E-13	63	60
T_tridentatus_Hgtx_A	TRINITY_DN9628_c0_g1_i1.p1	0.566	53	23	0	5	57	225	277	3.834E-13	63	60
T_tridentatus_Hgtx_A	TRINITY_DN9628_c0_g1_i3.p1	0.566	53	23	0	5	57	341	393	3.834E-13	63	60
T_tridentatus_Hgtx_A	TRINITY_DN9628_c0_g1_i4.p1	0.566	53	23	0	5	57	341	393	3.834E-13	63	60
T_tridentatus_Hgtx_A	TRINITY_DN572_c1_g1_i2.p1	0.457	59	31	0	2	60	99	157	7.250E-13	62	60
T_tridentatus_Hgtx_A	TRINITY_DN572_c1_g1_i1.p1	0.457	59	31	0	2	60	99	157	7.250E-13	62	60
T_tridentatus_Hgtx_A	TRINITY_DN5963_c1_g1_i1.p1	0.457	59	31	0	2	60	217	275	1.371E-12	61	60
T_tridentatus_Hgtx_A	TRINITY_DN5963_c1_g1_i3.p1	0.457	59	31	0	2	60	217	275	1.371E-12	61	60
T_tridentatus_Hgtx_A	TRINITY_DN5963_c1_g1_i4.p1	0.457	59	31	0	2	60	217	275	1.371E-12	61	60
T_tridentatus_Hgtx_A	TRINITY_DN5963_c1_g1_i5.p1	0.457	59	31	0	2	60	217	275	1.371E-12	61	60
T_tridentatus_Hgtx_A	TRINITY_DN5963_c1_g1_i7.p1	0.457	59	31	0	2	60	218	276	1.371E-12	61	60
T_tridentatus_Hgtx_A	TRINITY_DN5963_c1_g1_i8.p1	0.457	59	31	0	2	60	218	276	1.371E-12	61	60
T_tridentatus_Hgtx_A	TRINITY_DN6372_c0_g1_i1.p1	0.500	54	27	0	5	58	209	262	1.371E-12	61	60
T_tridentatus_Hgtx_A	TRINITY_DN6190_c0_g1_i1.p1	0.537	54	25	0	4	57	178	231	1.886E-12	61	60
T_tridentatus_Hgtx_A	TRINITY_DN103119_c0_g1_i1.p1	0.473	57	30	0	2	58	208	264	1.886E-12	61	60
T_tridentatus_Hgtx_A	TRINITY_DN9432_c1_g1_i5.p1	0.474	59	31	0	2	60	228	286	2.593E-12	61	60
T_tridentatus_Hgtx_A	TRINITY_DN9432_c1_g1_i6.p1	0.474	59	31	0	2	60	228	286	2.593E-12	61	60
T_tridentatus_Hgtx_A	TRINITY_DN9432_c1_g1_i7.p1	0.474	59	31	0	2	60	228	286	2.593E-12	61	60
T_tridentatus_Hgtx_A	TRINITY_DN9432_c1_g1_i4.p1	0.474	59	31	0	2	60	228	286	2.593E-12	61	60
T_tridentatus_Hgtx_A	TRINITY_DN63142_c0_g1_i1.p1	0.509	55	27	0	1	55	38	92	3.567E-12	60	60
T_tridentatus_Hgtx_A	TRINITY_DN63142_c0_g1_i2.p1	0.509	55	27	0	1	55	170	224	3.567E-12	60	60
T_tridentatus_Hgtx_A	TRINITY_DN63142_c0_g1_i5.p1	0.509	55	27	0	1	55	170	224	3.567E-12	60	60
T_tridentatus_Hgtx_A	TRINITY_DN63142_c0_g1_i7.p1	0.509	55	27	0	1	55	170	224	3.567E-12	60	60
T_tridentatus_Hgtx_A	TRINITY_DN2175_c0_g1_i1.p1	0.588	51	21	0	8	58	176	226	6.747E-12	59	60
T_tridentatus_Hgtx_A	TRINITY_DN572_c0_g1_i2.p1	0.416	60	34	0	1	60	198	257	2.415E-11	58	60
T_tridentatus_Hgtx_A	TRINITY_DN572_c0_g1_i3.p1	0.416	60	34	0	1	60	198	257	2.415E-11	58	60
T_tridentatus_Hgtx_A	TRINITY_DN542_c3_g2_i1.p1	0.472	55	29	0	1	55	193	247	2.415E-11	58	60
T_tridentatus_Hgtx_A	TRINITY_DN3672_c0_g3_i1.p1	0.456	57	30	0	2	58	192	248	4.570E-11	57	60
T_tridentatus_Hgtx_A	TRINITY_DN2788_c0_g1_i1.p1	0.491	59	30	0	1	59	187	245	4.570E-11	57	60
T_tridentatus_Hgtx_A	TRINITY_DN33617_c0_g1_i1.p1	0.473	57	30	0	2	58	248	304	6.286E-11	57	60
T_tridentatus_Hgtx_A	TRINITY_DN5474_c0_g1_i1.p1	0.454	55	29	0	1	55	179	233	1.190E-10	56	60
T_tridentatus_Hgtx_A	TRINITY_DN5474_c0_g1_i2.p1	0.454	55	29	0	1	55	179	233	1.190E-10	56	60
T_tridentatus_Hgtx_A	TRINITY_DN608_c2_g1_i1.p1	0.491	59	30	0	1	59	165	223	1.637E-10	55	60
T_tridentatus_Hgtx_A	TRINITY_DN608_c2_g1_i3.p1	0.491	59	30	0	1	59	165	223	1.637E-10	55	60
T_tridentatus_Hgtx_A	TRINITY_DN643_c1_g1_i1.p1	0.472	55	29	0	1	55	204	258	2.252E-10	55	60
T_tridentatus_Hgtx_A	TRINITY_DN643_c1_g1_i5.p1	0.472	55	29	0	1	55	204	258	2.252E-10	55	60
T_tridentatus_Hgtx_A	TRINITY_DN643_c1_g1_i2.p1	0.472	55	29	0	1	55	253	307	2.252E-10	55	60
T_tridentatus_Hgtx_A	TRINITY_DN643_c1_g1_i3.p1	0.472	55	29	0	1	55	253	307	2.252E-10	55	60
T_tridentatus_Hgtx_A	TRINITY_DN8637_c1_g2_i1.p1	0.413	58	33	0	1	58	100	157	3.098E-10	55	60
T_tridentatus_Hgtx_A	TRINITY_DN1080_c0_g1_i1.p1	0.500	54	27	0	5	58	77	130	3.098E-10	55	60
T_tridentatus_Hgtx_A	TRINITY_DN1080_c0_g2_i1.p1	0.500	54	27	0	5	58	77	130	3.098E-10	55	60
T_tridentatus_Hgtx_A	TRINITY_DN4367_c0_g1_i1.p1	0.509	51	25	0	5	55	110	160	3.098E-10	55	60
T_tridentatus_Hgtx_A	TRINITY_DN12654_c0_g1_i1.p1	0.450	60	31	0	1	58	44	103	4.262E-10	54	60
T_tridentatus_Hgtx_A	TRINITY_DN37349_c0_g1_i1.p1	0.457	59	31	0	1	59	99	156	4.262E-10	54	60
T_tridentatus_Hgtx_A	TRINITY_DN37349_c0_g1_i4.p1	0.457	59	31	0	1	59	99	156	4.262E-10	54	60
T_tridentatus_Hgtx_A	TRINITY_DN12193_c0_g1_i1.p1	0.456	57	30	0	2	58	216	272	5.864E-10	54	60
T_tridentatus_Hgtx_A	TRINITY_DN6784_c0_g1_i1.p1	0.431	58	32	0	1	58	223	280	8.069E-10	53	60
T_tridentatus_Hgtx_A	TRINITY_DN2648_c0_g1_i1.p1	0.472	55	29	0	5	59	312	366	1.110E-09	53	60
T_tridentatus_Hgtx_A	TRINITY_DN7443_c0_g1_i2.p1	0.450	51	28	0	5	55	179	229	1.528E-09	53	60
T_tridentatus_Hgtx_A	TRINITY_DN7443_c0_g1_i1.p1	0.450	51	28	0	5	55	179	229	1.528E-09	53	60
T_tridentatus_Hgtx_A	TRINITY_DN3287_c1_g3_i1.p1	0.448	58	31	0	1	58	52	109	1.528E-09	53	60
T_tridentatus_Hgtx_A	TRINITY_DN3287_c1_g3_i2.p1	0.448	58	31	0	1	58	52	109	1.528E-09	53	60
T_tridentatus_Hgtx_A	TRINITY_DN13317_c0_g1_i4.p1	0.433	60	31	0	1	55	149	208	2.102E-09	52	60
T_tridentatus_Hgtx_A	TRINITY_DN13317_c0_g1_i2.p1	0.433	60	31	0	1	55	139	198	2.102E-09	52	60
T_tridentatus_Hgtx_A	TRINITY_DN13317_c0_g1_i6.p1	0.433	60	31	0	1	55	139	198	2.102E-09	52	60
T_tridentatus_Hgtx_A	TRINITY_DN13317_c0_g1_i1.p1	0.433	60	31	0	1	55	149	208	2.102E-09	52	60
T_tridentatus_Hgtx_A	TRINITY_DN13317_c0_g1_i3.p1	0.433	60	31	0	1	55	149	208	2.102E-09	52	60
T_tridentatus_Hgtx_A	TRINITY_DN1259_c5_g1_i1.p1	0.413	58	33	0	1	58	172	229	2.102E-09	52	60
T_tridentatus_Hgtx_A	TRINITY_DN8142_c0_g1_i1.p1	0.396	58	34	0	1	58	149	206	2.102E-09	52	60
T_tridentatus_Hgtx_A	TRINITY_DN1155_c0_g1_i1.p1	0.396	58	34	0	1	58	209	266	2.102E-09	52	60
T_tridentatus_Hgtx_A	TRINITY_DN1155_c0_g1_i3.p1	0.396	58	34	0	1	58	209	266	2.102E-09	52	60
T_tridentatus_Hgtx_A	TRINITY_DN1155_c0_g1_i7.p1	0.396	58	34	0	1	58	209	266	2.102E-09	52	60
T_tridentatus_Hgtx_A	TRINITY_DN8236_c0_g1_i10.p1	0.421	57	32	0	2	58	228	284	2.102E-09	52	60
T_tridentatus_Hgtx_A	TRINITY_DN8236_c0_g1_i4.p1	0.421	57	32	0	2	58	228	284	2.102E-09	52	60
T_tridentatus_Hgtx_A	TRINITY_DN8236_c0_g1_i5.p1	0.421	57	32	0	2	58	228	284	2.102E-09	52	60
T_tridentatus_Hgtx_A	TRINITY_DN8236_c0_g1_i6.p1	0.421	57	32	0	2	58	228	284	2.102E-09	52	60
T_tridentatus_Hgtx_A	TRINITY_DN8236_c0_g1_i7.p1	0.421	57	32	0	2	58	228	284	2.102E-09	52	60
T_tridentatus_Hgtx_A	TRINITY_DN8236_c0_g1_i8.p1	0.421	57	32	0	2	58	228	284	2.102E-09	52	60
T_tridentatus_Hgtx_A	TRINITY_DN8531_c0_g1_i1.p1	0.413	58	33	0	1	58	138	195	2.893E-09	52	60
T_tridentatus_Hgtx_A	TRINITY_DN8531_c0_g1_i3.p1	0.413	58	33	0	1	58	138	195	2.893E-09	52	60
T_tridentatus_Hgtx_A	TRINITY_DN8105_c2_g1_i1.p1	0.431	58	32	0	1	58	165	222	5.479E-09	51	60
T_tridentatus_Hgtx_A	TRINITY_DN8105_c2_g1_i2.p1	0.431	58	32	0	1	58	165	222	5.479E-09	51	60
T_tridentatus_Hgtx_A	TRINITY_DN819_c0_g1_i10.p1	0.425	54	30	0	5	58	254	307	5.479E-09	51	60
T_tridentatus_Hgtx_A	TRINITY_DN819_c0_g1_i8.p1	0.425	54	30	0	5	58	257	310	5.479E-09	51	60
T_tridentatus_Hgtx_A	TRINITY_DN819_c0_g1_i11.p1	0.425	54	30	0	5	58	262	315	5.479E-09	51	60
T_tridentatus_Hgtx_A	TRINITY_DN25779_c1_g1_i1.p1	0.413	58	33	0	1	58	138	195	7.540E-09	51	60
T_tridentatus_Hgtx_A	TRINITY_DN16048_c0_g2_i1.p1	0.444	54	29	0	5	58	27	80	1.038E-08	50	60
T_tridentatus_Hgtx_A	TRINITY_DN4543_c0_g1_i2.p1	0.470	51	26	0	5	55	131	181	1.428E-08	50	60
[truncated: 29,031 more rows]
