# Supplementary material for: The genome of a sea spider corroborates a shared Hox cluster motif in arthropods with a reduced posterior tagma
Source: BMC Biol. 2025 Jul 2;23:196. doi: 10.1186/s12915-025-02276-x (PMC12220506; doi:10.1186/s12915-025-02276-x)
Supplement: Supplementary file 3 — Additional file 3. [file 12915_2025_2276_MOESM3_ESM.zip › suppl-file7-gene_analysis/nkx/nk_SUBADULT.m8]

A_bruennichi_NK1-B-1	TRINITY_DN6208_c1_g1_i1.p1	0.983	60	1	0	1	60	209	268	7.205E-33	119	60
A_bruennichi_NK1-B-1	TRINITY_DN5630_c0_g2_i1.p1	0.633	60	22	0	1	60	45	104	1.134E-18	79	60
A_bruennichi_NK1-B-1	TRINITY_DN5630_c0_g2_i2.p1	0.633	60	22	0	1	60	45	104	1.134E-18	79	60
A_bruennichi_NK1-B-1	TRINITY_DN8621_c0_g1_i1.p1	0.644	59	21	0	1	59	133	191	2.943E-18	78	60
A_bruennichi_NK1-B-1	TRINITY_DN8143_c0_g1_i1.p1	0.614	57	22	0	2	58	109	165	2.725E-17	75	60
A_bruennichi_NK1-B-1	TRINITY_DN5028_c0_g1_i1.p1	0.637	58	21	0	2	59	32	89	3.746E-17	74	60
A_bruennichi_NK1-B-1	TRINITY_DN13569_c0_g1_i1.p1	0.649	57	20	0	2	58	206	262	3.746E-17	74	60
A_bruennichi_NK1-B-1	TRINITY_DN5028_c0_g1_i2.p1	0.637	58	21	0	2	59	167	224	3.746E-17	74	60
A_bruennichi_NK1-B-1	TRINITY_DN3276_c2_g1_i1.p1	0.631	57	21	0	2	58	200	256	5.148E-17	74	60
A_bruennichi_NK1-B-1	TRINITY_DN3581_c4_g1_i3.p1	0.596	57	23	0	2	58	8	64	1.240E-15	70	60
A_bruennichi_NK1-B-1	TRINITY_DN3581_c4_g1_i1.p1	0.596	57	23	0	2	58	98	154	1.240E-15	70	60
A_bruennichi_NK1-B-1	TRINITY_DN74767_c0_g1_i1.p1	0.614	57	22	0	2	58	176	232	1.240E-15	70	60
A_bruennichi_NK1-B-1	TRINITY_DN3581_c4_g1_i2.p1	0.596	57	23	0	2	58	281	337	1.240E-15	70	60
A_bruennichi_NK1-B-1	TRINITY_DN5440_c0_g3_i1.p1	0.596	57	23	0	2	58	43	99	3.220E-15	69	60
A_bruennichi_NK1-B-1	TRINITY_DN5440_c0_g3_i2.p1	0.596	57	23	0	2	58	145	201	3.220E-15	69	60
A_bruennichi_NK1-B-1	TRINITY_DN5440_c0_g2_i1.p1	0.596	57	23	0	2	58	155	211	3.220E-15	69	60
A_bruennichi_NK1-B-1	TRINITY_DN7490_c0_g1_i2.p1	0.566	60	26	0	1	60	53	112	4.427E-15	68	60
A_bruennichi_NK1-B-1	TRINITY_DN7490_c0_g1_i6.p1	0.566	60	26	0	1	60	53	112	4.427E-15	68	60
A_bruennichi_NK1-B-1	TRINITY_DN7490_c0_g1_i3.p1	0.566	60	26	0	1	60	149	208	4.427E-15	68	60
A_bruennichi_NK1-B-1	TRINITY_DN7490_c0_g1_i4.p1	0.566	60	26	0	1	60	149	208	4.427E-15	68	60
A_bruennichi_NK1-B-1	TRINITY_DN42809_c0_g1_i1.p1	0.550	60	27	0	1	60	204	263	8.368E-15	68	60
A_bruennichi_NK1-B-1	TRINITY_DN15196_c0_g1_i2.p1	0.586	58	24	0	1	58	194	251	5.652E-14	65	60
A_bruennichi_NK1-B-1	TRINITY_DN15196_c0_g1_i1.p1	0.586	58	24	0	1	58	194	251	5.652E-14	65	60
A_bruennichi_NK1-B-1	TRINITY_DN54695_c0_g1_i4.p1	0.500	58	29	0	2	59	18	75	1.469E-13	64	60
A_bruennichi_NK1-B-1	TRINITY_DN54695_c0_g1_i3.p1	0.500	58	29	0	2	59	186	243	1.469E-13	64	60
A_bruennichi_NK1-B-1	TRINITY_DN9102_c1_g1_i1.p1	0.561	57	25	0	2	58	119	175	3.821E-13	63	60
A_bruennichi_NK1-B-1	TRINITY_DN1610_c10_g1_i1.p1	0.517	56	27	0	5	60	216	271	3.821E-13	63	60
A_bruennichi_NK1-B-1	TRINITY_DN1340_c1_g1_i1.p1	0.561	57	25	0	2	58	130	186	5.254E-13	63	60
A_bruennichi_NK1-B-1	TRINITY_DN50311_c0_g1_i2.p2	0.533	60	28	0	1	60	37	96	7.225E-13	62	60
A_bruennichi_NK1-B-1	TRINITY_DN5093_c0_g1_i1.p1	0.578	57	24	0	2	58	192	248	7.225E-13	62	60
A_bruennichi_NK1-B-1	TRINITY_DN5093_c0_g1_i2.p1	0.578	57	24	0	2	58	192	248	7.225E-13	62	60
A_bruennichi_NK1-B-1	TRINITY_DN5093_c0_g1_i3.p1	0.578	57	24	0	2	58	192	248	7.225E-13	62	60
A_bruennichi_NK1-B-1	TRINITY_DN94089_c0_g1_i1.p1	0.525	59	28	0	2	60	216	274	1.366E-12	61	60
A_bruennichi_NK1-B-1	TRINITY_DN4696_c0_g1_i1.p1	0.568	58	25	0	2	59	171	228	1.879E-12	61	60
A_bruennichi_NK1-B-1	TRINITY_DN4696_c0_g1_i2.p1	0.568	58	25	0	2	59	171	228	1.879E-12	61	60
A_bruennichi_NK1-B-1	TRINITY_DN6952_c0_g1_i12.p1	0.508	59	29	0	2	60	199	257	2.584E-12	61	60
A_bruennichi_NK1-B-1	TRINITY_DN6952_c0_g1_i2.p1	0.508	59	29	0	2	60	199	257	2.584E-12	61	60
A_bruennichi_NK1-B-1	TRINITY_DN6952_c0_g1_i3.p1	0.508	59	29	0	2	60	199	257	2.584E-12	61	60
A_bruennichi_NK1-B-1	TRINITY_DN6952_c0_g1_i4.p1	0.508	59	29	0	2	60	199	257	2.584E-12	61	60
A_bruennichi_NK1-B-1	TRINITY_DN6952_c0_g1_i5.p1	0.508	59	29	0	2	60	199	257	2.584E-12	61	60
A_bruennichi_NK1-B-1	TRINITY_DN6952_c0_g1_i6.p1	0.508	59	29	0	2	60	199	257	2.584E-12	61	60
A_bruennichi_NK1-B-1	TRINITY_DN6952_c0_g1_i7.p1	0.508	59	29	0	2	60	199	257	2.584E-12	61	60
A_bruennichi_NK1-B-1	TRINITY_DN6952_c0_g1_i8.p1	0.508	59	29	0	2	60	199	257	2.584E-12	61	60
A_bruennichi_NK1-B-1	TRINITY_DN6952_c0_g1_i10.p1	0.508	59	29	0	2	60	199	257	2.584E-12	61	60
A_bruennichi_NK1-B-1	TRINITY_DN5087_c1_g1_i1.p1	0.542	59	27	0	2	60	139	197	3.554E-12	60	60
A_bruennichi_NK1-B-1	TRINITY_DN5087_c1_g1_i2.p1	0.542	59	27	0	2	60	139	197	3.554E-12	60	60
A_bruennichi_NK1-B-1	TRINITY_DN35158_c0_g1_i1.p1	0.561	57	25	0	2	58	141	197	6.724E-12	59	60
A_bruennichi_NK1-B-1	TRINITY_DN35158_c0_g1_i2.p1	0.561	57	25	0	2	58	141	197	6.724E-12	59	60
A_bruennichi_NK1-B-1	TRINITY_DN7980_c0_g1_i1.p1	0.491	59	30	0	2	60	218	276	6.724E-12	59	60
A_bruennichi_NK1-B-1	TRINITY_DN7980_c0_g1_i3.p1	0.491	59	30	0	2	60	218	276	6.724E-12	59	60
A_bruennichi_NK1-B-1	TRINITY_DN68275_c0_g1_i1.p1	0.555	54	24	0	5	58	163	216	1.272E-11	59	60
A_bruennichi_NK1-B-1	TRINITY_DN87576_c0_g1_i1.p1	0.508	57	28	0	2	58	99	155	3.311E-11	57	60
A_bruennichi_NK1-B-1	TRINITY_DN7960_c1_g1_i1.p1	0.534	58	27	0	2	59	180	237	3.311E-11	57	60
A_bruennichi_NK1-B-1	TRINITY_DN7960_c1_g1_i2.p1	0.534	58	27	0	2	59	180	237	3.311E-11	57	60
A_bruennichi_NK1-B-1	TRINITY_DN13352_c0_g1_i1.p1	0.482	58	30	0	2	59	224	281	3.311E-11	57	60
A_bruennichi_NK1-B-1	TRINITY_DN13352_c0_g1_i3.p1	0.482	58	30	0	2	59	224	281	3.311E-11	57	60
A_bruennichi_NK1-B-1	TRINITY_DN3800_c0_g1_i1.p1	0.517	58	28	0	2	59	74	131	4.554E-11	57	60
A_bruennichi_NK1-B-1	TRINITY_DN13626_c0_g2_i1.p1	0.482	58	30	0	2	59	155	212	6.265E-11	57	60
A_bruennichi_NK1-B-1	TRINITY_DN5330_c2_g1_i1.p1	0.483	60	31	0	1	60	213	272	6.265E-11	57	60
A_bruennichi_NK1-B-1	TRINITY_DN5330_c2_g1_i2.p1	0.483	60	31	0	1	60	213	272	6.265E-11	57	60
A_bruennichi_NK1-B-1	TRINITY_DN3124_c0_g1_i1.p1	0.508	57	28	0	2	58	228	284	1.186E-10	56	60
A_bruennichi_NK1-B-1	TRINITY_DN3124_c0_g1_i2.p1	0.508	57	28	0	2	58	228	284	1.186E-10	56	60
A_bruennichi_NK1-B-1	TRINITY_DN3124_c0_g1_i3.p1	0.508	57	28	0	2	58	228	284	1.186E-10	56	60
A_bruennichi_NK1-B-1	TRINITY_DN3124_c0_g1_i4.p1	0.508	57	28	0	2	58	228	284	1.186E-10	56	60
A_bruennichi_NK1-B-1	TRINITY_DN3124_c0_g1_i5.p1	0.508	57	28	0	2	58	228	284	1.186E-10	56	60
A_bruennichi_NK1-B-1	TRINITY_DN19384_c0_g1_i1.p1	0.456	57	30	0	2	58	9	65	1.631E-10	55	60
A_bruennichi_NK1-B-1	TRINITY_DN3800_c0_g1_i2.p1	0.508	57	28	0	2	58	74	130	1.631E-10	55	60
A_bruennichi_NK1-B-1	TRINITY_DN4226_c3_g1_i1.p1	0.500	58	29	0	2	59	114	171	2.244E-10	55	60
A_bruennichi_NK1-B-1	TRINITY_DN4861_c0_g3_i1.p1	0.473	57	30	0	2	58	135	191	2.244E-10	55	60
A_bruennichi_NK1-B-1	TRINITY_DN653_c0_g1_i5.p1	0.526	57	27	0	2	58	205	261	2.244E-10	55	60
A_bruennichi_NK1-B-1	TRINITY_DN653_c0_g1_i1.p1	0.526	57	27	0	2	58	205	261	2.244E-10	55	60
A_bruennichi_NK1-B-1	TRINITY_DN653_c0_g1_i4.p1	0.526	57	27	0	2	58	205	261	2.244E-10	55	60
A_bruennichi_NK1-B-1	TRINITY_DN653_c0_g1_i6.p1	0.526	57	27	0	2	58	254	310	2.244E-10	55	60
A_bruennichi_NK1-B-1	TRINITY_DN653_c0_g1_i2.p1	0.526	57	27	0	2	58	254	310	2.244E-10	55	60
A_bruennichi_NK1-B-1	TRINITY_DN653_c0_g1_i3.p1	0.526	57	27	0	2	58	254	310	2.244E-10	55	60
A_bruennichi_NK1-B-1	TRINITY_DN4935_c0_g1_i1.p1	0.473	57	30	0	2	58	139	195	3.087E-10	55	60
A_bruennichi_NK1-B-1	TRINITY_DN1921_c0_g1_i1.p1	0.509	51	25	0	8	58	176	226	4.248E-10	54	60
A_bruennichi_NK1-B-1	TRINITY_DN1915_c4_g1_i1.p1	0.508	57	28	0	2	58	174	230	5.844E-10	54	60
A_bruennichi_NK1-B-1	TRINITY_DN3296_c1_g1_i2.p1	0.457	59	31	0	2	60	6	64	1.106E-09	53	60
A_bruennichi_NK1-B-1	TRINITY_DN49921_c0_g1_i1.p1	0.438	57	31	0	3	59	174	230	1.106E-09	53	60
A_bruennichi_NK1-B-1	TRINITY_DN3296_c1_g1_i1.p1	0.457	59	31	0	2	60	168	226	1.106E-09	53	60
A_bruennichi_NK1-B-1	TRINITY_DN4774_c4_g1_i1.p1	0.491	57	29	0	2	58	188	244	1.522E-09	53	60
A_bruennichi_NK1-B-1	TRINITY_DN23307_c0_g1_i1.p1	0.421	57	32	0	3	59	110	166	2.095E-09	52	60
A_bruennichi_NK1-B-1	TRINITY_DN23307_c0_g1_i3.p1	0.421	57	32	0	3	59	251	307	2.095E-09	52	60
A_bruennichi_NK1-B-1	TRINITY_DN18976_c0_g1_i2.p1	0.465	58	30	0	2	59	46	103	2.883E-09	52	60
A_bruennichi_NK1-B-1	TRINITY_DN18976_c0_g1_i1.p1	0.465	58	30	0	2	59	88	145	2.883E-09	52	60
A_bruennichi_NK1-B-1	TRINITY_DN11697_c0_g1_i4.p1	0.473	57	30	0	2	58	10	66	2.883E-09	52	60
A_bruennichi_NK1-B-1	TRINITY_DN11697_c0_g1_i1.p1	0.473	57	30	0	2	58	210	266	2.883E-09	52	60
A_bruennichi_NK1-B-1	TRINITY_DN11697_c0_g1_i3.p1	0.473	57	30	0	2	58	210	266	2.883E-09	52	60
A_bruennichi_NK1-B-1	TRINITY_DN844_c0_g2_i2.p1	0.491	57	29	0	3	59	696	752	2.883E-09	52	60
A_bruennichi_NK1-B-1	TRINITY_DN844_c0_g2_i3.p1	0.491	57	29	0	3	59	696	752	2.883E-09	52	60
A_bruennichi_NK1-B-1	TRINITY_DN844_c0_g2_i1.p1	0.491	57	29	0	3	59	696	752	2.883E-09	52	60
A_bruennichi_NK1-B-1	TRINITY_DN75292_c0_g1_i1.p1	0.462	54	29	0	4	57	178	231	7.514E-09	51	60
A_bruennichi_NK1-B-1	TRINITY_DN38792_c0_g1_i1.p1	0.466	60	30	0	1	57	129	188	7.514E-09	51	60
A_bruennichi_NK1-B-1	TRINITY_DN8932_c4_g1_i1.p1	0.472	55	29	0	5	59	236	290	7.514E-09	51	60
A_bruennichi_NK1-B-1	TRINITY_DN7264_c0_g1_i1.p1	0.438	57	31	0	2	58	248	304	7.514E-09	51	60
A_bruennichi_NK1-B-1	TRINITY_DN7264_c0_g1_i2.p1	0.438	57	31	0	2	58	248	304	7.514E-09	51	60
A_bruennichi_NK1-B-1	TRINITY_DN6885_c0_g1_i1.p1	0.491	57	29	0	2	58	269	325	5.108E-08	48	60
A_bruennichi_NK1-B-1	TRINITY_DN23307_c0_g1_i4.p1	0.393	61	34	0	3	59	110	170	1.333E-07	47	60
A_bruennichi_NK1-B-1	TRINITY_DN23307_c0_g1_i2.p1	0.393	61	34	0	3	59	251	311	1.333E-07	47	60
T_tridentatus_Slou_A	TRINITY_DN6208_c1_g1_i1.p1	0.983	60	1	0	1	60	209	268	7.205E-33	119	60
T_tridentatus_Slou_A	TRINITY_DN5630_c0_g2_i1.p1	0.633	60	22	0	1	60	45	104	1.134E-18	79	60
T_tridentatus_Slou_A	TRINITY_DN5630_c0_g2_i2.p1	0.633	60	22	0	1	60	45	104	1.134E-18	79	60
T_tridentatus_Slou_A	TRINITY_DN8621_c0_g1_i1.p1	0.644	59	21	0	1	59	133	191	2.943E-18	78	60
T_tridentatus_Slou_A	TRINITY_DN8143_c0_g1_i1.p1	0.614	57	22	0	2	58	109	165	2.725E-17	75	60
T_tridentatus_Slou_A	TRINITY_DN5028_c0_g1_i1.p1	0.637	58	21	0	2	59	32	89	3.746E-17	74	60
T_tridentatus_Slou_A	TRINITY_DN13569_c0_g1_i1.p1	0.649	57	20	0	2	58	206	262	3.746E-17	74	60
T_tridentatus_Slou_A	TRINITY_DN5028_c0_g1_i2.p1	0.637	58	21	0	2	59	167	224	3.746E-17	74	60
T_tridentatus_Slou_A	TRINITY_DN3276_c2_g1_i1.p1	0.631	57	21	0	2	58	200	256	5.148E-17	74	60
T_tridentatus_Slou_A	TRINITY_DN3581_c4_g1_i3.p1	0.596	57	23	0	2	58	8	64	1.240E-15	70	60
T_tridentatus_Slou_A	TRINITY_DN3581_c4_g1_i1.p1	0.596	57	23	0	2	58	98	154	1.240E-15	70	60
T_tridentatus_Slou_A	TRINITY_DN74767_c0_g1_i1.p1	0.614	57	22	0	2	58	176	232	1.240E-15	70	60
T_tridentatus_Slou_A	TRINITY_DN3581_c4_g1_i2.p1	0.596	57	23	0	2	58	281	337	1.240E-15	70	60
T_tridentatus_Slou_A	TRINITY_DN5440_c0_g3_i1.p1	0.596	57	23	0	2	58	43	99	3.220E-15	69	60
T_tridentatus_Slou_A	TRINITY_DN5440_c0_g3_i2.p1	0.596	57	23	0	2	58	145	201	3.220E-15	69	60
T_tridentatus_Slou_A	TRINITY_DN5440_c0_g2_i1.p1	0.596	57	23	0	2	58	155	211	3.220E-15	69	60
T_tridentatus_Slou_A	TRINITY_DN7490_c0_g1_i2.p1	0.566	60	26	0	1	60	53	112	4.427E-15	68	60
T_tridentatus_Slou_A	TRINITY_DN7490_c0_g1_i6.p1	0.566	60	26	0	1	60	53	112	4.427E-15	68	60
T_tridentatus_Slou_A	TRINITY_DN7490_c0_g1_i3.p1	0.566	60	26	0	1	60	149	208	4.427E-15	68	60
T_tridentatus_Slou_A	TRINITY_DN7490_c0_g1_i4.p1	0.566	60	26	0	1	60	149	208	4.427E-15	68	60
T_tridentatus_Slou_A	TRINITY_DN42809_c0_g1_i1.p1	0.550	60	27	0	1	60	204	263	8.368E-15	68	60
T_tridentatus_Slou_A	TRINITY_DN15196_c0_g1_i2.p1	0.586	58	24	0	1	58	194	251	5.652E-14	65	60
T_tridentatus_Slou_A	TRINITY_DN15196_c0_g1_i1.p1	0.586	58	24	0	1	58	194	251	5.652E-14	65	60
T_tridentatus_Slou_A	TRINITY_DN54695_c0_g1_i4.p1	0.500	58	29	0	2	59	18	75	1.469E-13	64	60
T_tridentatus_Slou_A	TRINITY_DN54695_c0_g1_i3.p1	0.500	58	29	0	2	59	186	243	1.469E-13	64	60
T_tridentatus_Slou_A	TRINITY_DN9102_c1_g1_i1.p1	0.561	57	25	0	2	58	119	175	3.821E-13	63	60
T_tridentatus_Slou_A	TRINITY_DN1610_c10_g1_i1.p1	0.517	56	27	0	5	60	216	271	3.821E-13	63	60
T_tridentatus_Slou_A	TRINITY_DN1340_c1_g1_i1.p1	0.561	57	25	0	2	58	130	186	5.254E-13	63	60
T_tridentatus_Slou_A	TRINITY_DN50311_c0_g1_i2.p2	0.533	60	28	0	1	60	37	96	7.225E-13	62	60
T_tridentatus_Slou_A	TRINITY_DN5093_c0_g1_i1.p1	0.578	57	24	0	2	58	192	248	7.225E-13	62	60
T_tridentatus_Slou_A	TRINITY_DN5093_c0_g1_i2.p1	0.578	57	24	0	2	58	192	248	7.225E-13	62	60
T_tridentatus_Slou_A	TRINITY_DN5093_c0_g1_i3.p1	0.578	57	24	0	2	58	192	248	7.225E-13	62	60
T_tridentatus_Slou_A	TRINITY_DN94089_c0_g1_i1.p1	0.525	59	28	0	2	60	216	274	1.366E-12	61	60
T_tridentatus_Slou_A	TRINITY_DN4696_c0_g1_i1.p1	0.568	58	25	0	2	59	171	228	1.879E-12	61	60
T_tridentatus_Slou_A	TRINITY_DN4696_c0_g1_i2.p1	0.568	58	25	0	2	59	171	228	1.879E-12	61	60
T_tridentatus_Slou_A	TRINITY_DN6952_c0_g1_i12.p1	0.508	59	29	0	2	60	199	257	2.584E-12	61	60
T_tridentatus_Slou_A	TRINITY_DN6952_c0_g1_i2.p1	0.508	59	29	0	2	60	199	257	2.584E-12	61	60
T_tridentatus_Slou_A	TRINITY_DN6952_c0_g1_i3.p1	0.508	59	29	0	2	60	199	257	2.584E-12	61	60
T_tridentatus_Slou_A	TRINITY_DN6952_c0_g1_i4.p1	0.508	59	29	0	2	60	199	257	2.584E-12	61	60
T_tridentatus_Slou_A	TRINITY_DN6952_c0_g1_i5.p1	0.508	59	29	0	2	60	199	257	2.584E-12	61	60
T_tridentatus_Slou_A	TRINITY_DN6952_c0_g1_i6.p1	0.508	59	29	0	2	60	199	257	2.584E-12	61	60
T_tridentatus_Slou_A	TRINITY_DN6952_c0_g1_i7.p1	0.508	59	29	0	2	60	199	257	2.584E-12	61	60
T_tridentatus_Slou_A	TRINITY_DN6952_c0_g1_i8.p1	0.508	59	29	0	2	60	199	257	2.584E-12	61	60
T_tridentatus_Slou_A	TRINITY_DN6952_c0_g1_i10.p1	0.508	59	29	0	2	60	199	257	2.584E-12	61	60
T_tridentatus_Slou_A	TRINITY_DN5087_c1_g1_i1.p1	0.542	59	27	0	2	60	139	197	3.554E-12	60	60
T_tridentatus_Slou_A	TRINITY_DN5087_c1_g1_i2.p1	0.542	59	27	0	2	60	139	197	3.554E-12	60	60
T_tridentatus_Slou_A	TRINITY_DN35158_c0_g1_i1.p1	0.561	57	25	0	2	58	141	197	6.724E-12	59	60
T_tridentatus_Slou_A	TRINITY_DN35158_c0_g1_i2.p1	0.561	57	25	0	2	58	141	197	6.724E-12	59	60
T_tridentatus_Slou_A	TRINITY_DN7980_c0_g1_i1.p1	0.491	59	30	0	2	60	218	276	6.724E-12	59	60
T_tridentatus_Slou_A	TRINITY_DN7980_c0_g1_i3.p1	0.491	59	30	0	2	60	218	276	6.724E-12	59	60
T_tridentatus_Slou_A	TRINITY_DN68275_c0_g1_i1.p1	0.555	54	24	0	5	58	163	216	1.272E-11	59	60
T_tridentatus_Slou_A	TRINITY_DN87576_c0_g1_i1.p1	0.508	57	28	0	2	58	99	155	3.311E-11	57	60
T_tridentatus_Slou_A	TRINITY_DN7960_c1_g1_i1.p1	0.534	58	27	0	2	59	180	237	3.311E-11	57	60
T_tridentatus_Slou_A	TRINITY_DN7960_c1_g1_i2.p1	0.534	58	27	0	2	59	180	237	3.311E-11	57	60
T_tridentatus_Slou_A	TRINITY_DN13352_c0_g1_i1.p1	0.482	58	30	0	2	59	224	281	3.311E-11	57	60
T_tridentatus_Slou_A	TRINITY_DN13352_c0_g1_i3.p1	0.482	58	30	0	2	59	224	281	3.311E-11	57	60
T_tridentatus_Slou_A	TRINITY_DN3800_c0_g1_i1.p1	0.517	58	28	0	2	59	74	131	4.554E-11	57	60
T_tridentatus_Slou_A	TRINITY_DN13626_c0_g2_i1.p1	0.482	58	30	0	2	59	155	212	6.265E-11	57	60
T_tridentatus_Slou_A	TRINITY_DN5330_c2_g1_i1.p1	0.483	60	31	0	1	60	213	272	6.265E-11	57	60
T_tridentatus_Slou_A	TRINITY_DN5330_c2_g1_i2.p1	0.483	60	31	0	1	60	213	272	6.265E-11	57	60
T_tridentatus_Slou_A	TRINITY_DN3124_c0_g1_i1.p1	0.508	57	28	0	2	58	228	284	1.186E-10	56	60
T_tridentatus_Slou_A	TRINITY_DN3124_c0_g1_i2.p1	0.508	57	28	0	2	58	228	284	1.186E-10	56	60
T_tridentatus_Slou_A	TRINITY_DN3124_c0_g1_i3.p1	0.508	57	28	0	2	58	228	284	1.186E-10	56	60
T_tridentatus_Slou_A	TRINITY_DN3124_c0_g1_i4.p1	0.508	57	28	0	2	58	228	284	1.186E-10	56	60
T_tridentatus_Slou_A	TRINITY_DN3124_c0_g1_i5.p1	0.508	57	28	0	2	58	228	284	1.186E-10	56	60
T_tridentatus_Slou_A	TRINITY_DN19384_c0_g1_i1.p1	0.456	57	30	0	2	58	9	65	1.631E-10	55	60
T_tridentatus_Slou_A	TRINITY_DN3800_c0_g1_i2.p1	0.508	57	28	0	2	58	74	130	1.631E-10	55	60
T_tridentatus_Slou_A	TRINITY_DN4226_c3_g1_i1.p1	0.500	58	29	0	2	59	114	171	2.244E-10	55	60
T_tridentatus_Slou_A	TRINITY_DN4861_c0_g3_i1.p1	0.473	57	30	0	2	58	135	191	2.244E-10	55	60
T_tridentatus_Slou_A	TRINITY_DN653_c0_g1_i5.p1	0.526	57	27	0	2	58	205	261	2.244E-10	55	60
T_tridentatus_Slou_A	TRINITY_DN653_c0_g1_i1.p1	0.526	57	27	0	2	58	205	261	2.244E-10	55	60
T_tridentatus_Slou_A	TRINITY_DN653_c0_g1_i4.p1	0.526	57	27	0	2	58	205	261	2.244E-10	55	60
T_tridentatus_Slou_A	TRINITY_DN653_c0_g1_i6.p1	0.526	57	27	0	2	58	254	310	2.244E-10	55	60
T_tridentatus_Slou_A	TRINITY_DN653_c0_g1_i2.p1	0.526	57	27	0	2	58	254	310	2.244E-10	55	60
T_tridentatus_Slou_A	TRINITY_DN653_c0_g1_i3.p1	0.526	57	27	0	2	58	254	310	2.244E-10	55	60
T_tridentatus_Slou_A	TRINITY_DN4935_c0_g1_i1.p1	0.473	57	30	0	2	58	139	195	3.087E-10	55	60
T_tridentatus_Slou_A	TRINITY_DN1921_c0_g1_i1.p1	0.509	51	25	0	8	58	176	226	4.248E-10	54	60
T_tridentatus_Slou_A	TRINITY_DN1915_c4_g1_i1.p1	0.508	57	28	0	2	58	174	230	5.844E-10	54	60
T_tridentatus_Slou_A	TRINITY_DN3296_c1_g1_i2.p1	0.457	59	31	0	2	60	6	64	1.106E-09	53	60
T_tridentatus_Slou_A	TRINITY_DN49921_c0_g1_i1.p1	0.438	57	31	0	3	59	174	230	1.106E-09	53	60
T_tridentatus_Slou_A	TRINITY_DN3296_c1_g1_i1.p1	0.457	59	31	0	2	60	168	226	1.106E-09	53	60
T_tridentatus_Slou_A	TRINITY_DN4774_c4_g1_i1.p1	0.491	57	29	0	2	58	188	244	1.522E-09	53	60
T_tridentatus_Slou_A	TRINITY_DN23307_c0_g1_i1.p1	0.421	57	32	0	3	59	110	166	2.095E-09	52	60
T_tridentatus_Slou_A	TRINITY_DN23307_c0_g1_i3.p1	0.421	57	32	0	3	59	251	307	2.095E-09	52	60
T_tridentatus_Slou_A	TRINITY_DN18976_c0_g1_i2.p1	0.465	58	30	0	2	59	46	103	2.883E-09	52	60
T_tridentatus_Slou_A	TRINITY_DN18976_c0_g1_i1.p1	0.465	58	30	0	2	59	88	145	2.883E-09	52	60
T_tridentatus_Slou_A	TRINITY_DN11697_c0_g1_i4.p1	0.473	57	30	0	2	58	10	66	2.883E-09	52	60
T_tridentatus_Slou_A	TRINITY_DN11697_c0_g1_i1.p1	0.473	57	30	0	2	58	210	266	2.883E-09	52	60
T_tridentatus_Slou_A	TRINITY_DN11697_c0_g1_i3.p1	0.473	57	30	0	2	58	210	266	2.883E-09	52	60
T_tridentatus_Slou_A	TRINITY_DN844_c0_g2_i2.p1	0.491	57	29	0	3	59	696	752	2.883E-09	52	60
T_tridentatus_Slou_A	TRINITY_DN844_c0_g2_i3.p1	0.491	57	29	0	3	59	696	752	2.883E-09	52	60
T_tridentatus_Slou_A	TRINITY_DN844_c0_g2_i1.p1	0.491	57	29	0	3	59	696	752	2.883E-09	52	60
T_tridentatus_Slou_A	TRINITY_DN75292_c0_g1_i1.p1	0.462	54	29	0	4	57	178	231	7.514E-09	51	60
T_tridentatus_Slou_A	TRINITY_DN38792_c0_g1_i1.p1	0.466	60	30	0	1	57	129	188	7.514E-09	51	60
T_tridentatus_Slou_A	TRINITY_DN8932_c4_g1_i1.p1	0.472	55	29	0	5	59	236	290	7.514E-09	51	60
T_tridentatus_Slou_A	TRINITY_DN7264_c0_g1_i1.p1	0.438	57	31	0	2	58	248	304	7.514E-09	51	60
T_tridentatus_Slou_A	TRINITY_DN7264_c0_g1_i2.p1	0.438	57	31	0	2	58	248	304	7.514E-09	51	60
T_tridentatus_Slou_A	TRINITY_DN6885_c0_g1_i1.p1	0.491	57	29	0	2	58	269	325	5.108E-08	48	60
T_tridentatus_Slou_A	TRINITY_DN23307_c0_g1_i4.p1	0.393	61	34	0	3	59	110	170	1.333E-07	47	60
T_tridentatus_Slou_A	TRINITY_DN23307_c0_g1_i2.p1	0.393	61	34	0	3	59	251	311	1.333E-07	47	60
T_tridentatus_Scro_D	TRINITY_DN7960_c1_g1_i1.p1	0.900	60	6	0	1	60	179	238	9.747E-29	108	60
T_tridentatus_Scro_D	TRINITY_DN7960_c1_g1_i2.p1	0.900	60	6	0	1	60	179	238	9.747E-29	108	60
T_tridentatus_Scro_D	TRINITY_DN653_c0_g1_i5.p1	0.859	57	8	0	2	58	205	261	8.273E-27	102	60
T_tridentatus_Scro_D	TRINITY_DN653_c0_g1_i1.p1	0.859	57	8	0	2	58	205	261	8.273E-27	102	60
T_tridentatus_Scro_D	TRINITY_DN653_c0_g1_i4.p1	0.859	57	8	0	2	58	205	261	8.273E-27	102	60
T_tridentatus_Scro_D	TRINITY_DN653_c0_g1_i6.p1	0.859	57	8	0	2	58	254	310	8.273E-27	102	60
T_tridentatus_Scro_D	TRINITY_DN653_c0_g1_i2.p1	0.859	57	8	0	2	58	254	310	8.273E-27	102	60
T_tridentatus_Scro_D	TRINITY_DN653_c0_g1_i3.p1	0.859	57	8	0	2	58	254	310	8.273E-27	102	60
T_tridentatus_Scro_D	TRINITY_DN4696_c0_g1_i1.p1	0.827	58	10	0	2	59	171	228	5.553E-26	100	60
T_tridentatus_Scro_D	TRINITY_DN4696_c0_g1_i2.p1	0.827	58	10	0	2	59	171	228	5.553E-26	100	60
T_tridentatus_Scro_D	TRINITY_DN35158_c0_g1_i1.p1	0.589	56	23	0	5	60	144	199	1.240E-15	70	60
T_tridentatus_Scro_D	TRINITY_DN35158_c0_g1_i2.p1	0.589	56	23	0	5	60	144	199	1.240E-15	70	60
T_tridentatus_Scro_D	TRINITY_DN13569_c0_g1_i1.p1	0.543	57	26	0	2	58	206	262	1.879E-12	61	60
T_tridentatus_Scro_D	TRINITY_DN54695_c0_g1_i4.p1	0.500	60	30	0	1	60	17	76	6.724E-12	59	60
T_tridentatus_Scro_D	TRINITY_DN54695_c0_g1_i3.p1	0.500	60	30	0	1	60	185	244	6.724E-12	59	60
T_tridentatus_Scro_D	TRINITY_DN3581_c4_g1_i3.p1	0.500	56	28	0	3	58	9	64	1.750E-11	58	60
T_tridentatus_Scro_D	TRINITY_DN3581_c4_g1_i1.p1	0.500	56	28	0	3	58	99	154	1.750E-11	58	60
T_tridentatus_Scro_D	TRINITY_DN3581_c4_g1_i2.p1	0.500	56	28	0	3	58	282	337	1.750E-11	58	60
T_tridentatus_Scro_D	TRINITY_DN7490_c0_g1_i2.p1	0.490	55	28	0	5	59	57	111	4.554E-11	57	60
T_tridentatus_Scro_D	TRINITY_DN7490_c0_g1_i6.p1	0.490	55	28	0	5	59	57	111	4.554E-11	57	60
T_tridentatus_Scro_D	TRINITY_DN7490_c0_g1_i3.p1	0.490	55	28	0	5	59	153	207	4.554E-11	57	60
T_tridentatus_Scro_D	TRINITY_DN7490_c0_g1_i4.p1	0.490	55	28	0	5	59	153	207	4.554E-11	57	60
T_tridentatus_Scro_D	TRINITY_DN74767_c0_g1_i1.p1	0.526	57	27	0	2	58	176	232	4.554E-11	57	60
T_tridentatus_Scro_D	TRINITY_DN3276_c2_g1_i1.p1	0.518	54	26	0	5	58	203	256	8.618E-11	56	60
T_tridentatus_Scro_D	TRINITY_DN5440_c0_g3_i1.p1	0.508	57	28	0	2	58	43	99	1.631E-10	55	60
T_tridentatus_Scro_D	TRINITY_DN5440_c0_g3_i2.p1	0.508	57	28	0	2	58	145	201	1.631E-10	55	60
T_tridentatus_Scro_D	TRINITY_DN5440_c0_g2_i1.p1	0.508	57	28	0	2	58	155	211	1.631E-10	55	60
T_tridentatus_Scro_D	TRINITY_DN9102_c1_g1_i1.p1	0.508	57	28	0	2	58	119	175	2.244E-10	55	60
T_tridentatus_Scro_D	TRINITY_DN1340_c1_g1_i1.p1	0.491	57	29	0	2	58	130	186	2.244E-10	55	60
T_tridentatus_Scro_D	TRINITY_DN1915_c4_g1_i1.p1	0.508	57	28	0	2	58	174	230	3.087E-10	55	60
T_tridentatus_Scro_D	TRINITY_DN8621_c0_g1_i1.p1	0.491	59	30	0	2	60	134	192	8.041E-10	53	60
T_tridentatus_Scro_D	TRINITY_DN5028_c0_g1_i1.p1	0.491	59	30	0	2	60	32	90	1.522E-09	53	60
T_tridentatus_Scro_D	TRINITY_DN5028_c0_g1_i2.p1	0.491	59	30	0	2	60	167	225	1.522E-09	53	60
T_tridentatus_Scro_D	TRINITY_DN6208_c1_g1_i1.p1	0.517	58	28	0	2	59	210	267	2.095E-09	52	60
T_tridentatus_Scro_D	TRINITY_DN5630_c0_g2_i1.p1	0.482	58	30	0	2	59	46	103	3.967E-09	51	60
T_tridentatus_Scro_D	TRINITY_DN5630_c0_g2_i2.p1	0.482	58	30	0	2	59	46	103	3.967E-09	51	60
T_tridentatus_Scro_D	TRINITY_DN1921_c0_g1_i1.p1	0.490	53	27	0	6	58	174	226	3.967E-09	51	60
T_tridentatus_Scro_D	TRINITY_DN38792_c0_g1_i1.p1	0.500	52	26	0	4	55	135	186	5.460E-09	51	60
T_tridentatus_Scro_D	TRINITY_DN5093_c0_g1_i1.p1	0.462	54	29	0	5	58	195	248	7.514E-09	51	60
T_tridentatus_Scro_D	TRINITY_DN5093_c0_g1_i2.p1	0.462	54	29	0	5	58	195	248	7.514E-09	51	60
T_tridentatus_Scro_D	TRINITY_DN5093_c0_g1_i3.p1	0.462	54	29	0	5	58	195	248	7.514E-09	51	60
T_tridentatus_Scro_D	TRINITY_DN844_c0_g2_i2.p1	0.431	58	32	0	3	60	696	753	7.514E-09	51	60
T_tridentatus_Scro_D	TRINITY_DN844_c0_g2_i3.p1	0.431	58	32	0	3	60	696	753	7.514E-09	51	60
T_tridentatus_Scro_D	TRINITY_DN844_c0_g2_i1.p1	0.431	58	32	0	3	60	696	753	7.514E-09	51	60
T_tridentatus_Scro_D	TRINITY_DN8143_c0_g1_i1.p1	0.462	54	29	0	5	58	112	165	1.034E-08	50	60
T_tridentatus_Scro_D	TRINITY_DN1610_c10_g1_i1.p1	0.425	54	30	0	5	58	216	269	1.034E-08	50	60
T_tridentatus_Scro_D	TRINITY_DN50311_c0_g1_i2.p2	0.446	56	30	0	5	60	41	96	1.423E-08	50	60
T_tridentatus_Scro_D	TRINITY_DN15196_c0_g1_i2.p1	0.444	54	29	0	5	58	198	251	2.696E-08	49	60
T_tridentatus_Scro_D	TRINITY_DN15196_c0_g1_i1.p1	0.444	54	29	0	5	58	198	251	2.696E-08	49	60
T_tridentatus_Scro_D	TRINITY_DN94089_c0_g1_i1.p1	0.454	55	29	0	5	59	219	273	2.696E-08	49	60
T_tridentatus_Scro_D	TRINITY_DN4226_c3_g1_i1.p1	0.423	59	33	0	1	59	113	171	3.711E-08	49	60
T_tridentatus_Scro_D	TRINITY_DN6885_c0_g1_i1.p1	0.473	57	30	0	2	58	269	325	5.108E-08	48	60
T_tridentatus_Scro_D	TRINITY_DN75292_c0_g1_i1.p1	0.470	51	26	0	5	55	179	229	7.032E-08	48	60
T_tridentatus_Scro_D	TRINITY_DN87576_c0_g1_i1.p1	0.481	54	28	0	5	58	102	155	1.835E-07	47	60
T_tridentatus_Scro_D	TRINITY_DN5087_c1_g1_i1.p1	0.407	54	31	0	5	58	142	195	3.477E-07	46	60
T_tridentatus_Scro_D	TRINITY_DN5087_c1_g1_i2.p1	0.407	54	31	0	5	58	142	195	3.477E-07	46	60
T_tridentatus_Scro_D	TRINITY_DN6952_c0_g1_i12.p1	0.418	55	31	0	5	59	202	256	3.477E-07	46	60
T_tridentatus_Scro_D	TRINITY_DN6952_c0_g1_i2.p1	0.418	55	31	0	5	59	202	256	3.477E-07	46	60
T_tridentatus_Scro_D	TRINITY_DN6952_c0_g1_i3.p1	0.418	55	31	0	5	59	202	256	3.477E-07	46	60
T_tridentatus_Scro_D	TRINITY_DN6952_c0_g1_i4.p1	0.418	55	31	0	5	59	202	256	3.477E-07	46	60
T_tridentatus_Scro_D	TRINITY_DN6952_c0_g1_i5.p1	0.418	55	31	0	5	59	202	256	3.477E-07	46	60
T_tridentatus_Scro_D	TRINITY_DN6952_c0_g1_i6.p1	0.418	55	31	0	5	59	202	256	3.477E-07	46	60
T_tridentatus_Scro_D	TRINITY_DN6952_c0_g1_i7.p1	0.418	55	31	0	5	59	202	256	3.477E-07	46	60
T_tridentatus_Scro_D	TRINITY_DN6952_c0_g1_i8.p1	0.418	55	31	0	5	59	202	256	3.477E-07	46	60
T_tridentatus_Scro_D	TRINITY_DN6952_c0_g1_i10.p1	0.418	55	31	0	5	59	202	256	3.477E-07	46	60
T_tridentatus_Scro_D	TRINITY_DN8932_c4_g1_i1.p1	0.423	59	33	0	1	59	232	290	3.477E-07	46	60
T_tridentatus_Scro_D	TRINITY_DN5330_c2_g1_i1.p1	0.400	55	32	0	5	59	217	271	4.788E-07	46	60
T_tridentatus_Scro_D	TRINITY_DN5330_c2_g1_i2.p1	0.400	55	32	0	5	59	217	271	4.788E-07	46	60
T_tridentatus_Scro_D	TRINITY_DN42809_c0_g1_i1.p1	0.407	54	31	0	5	58	208	261	4.788E-07	46	60
T_tridentatus_Scro_D	TRINITY_DN7980_c0_g1_i1.p1	0.400	55	32	0	5	59	221	275	9.078E-07	45	60
T_tridentatus_Scro_D	TRINITY_DN7980_c0_g1_i3.p1	0.400	55	32	0	5	59	221	275	9.078E-07	45	60
T_tridentatus_Scro_D	TRINITY_DN19384_c0_g1_i1.p1	0.421	57	32	0	2	58	9	65	1.721E-06	44	60
T_tridentatus_Scro_D	TRINITY_DN68275_c0_g1_i1.p1	0.425	54	30	0	5	58	163	216	1.721E-06	44	60
T_tridentatus_Scro_D	TRINITY_DN18976_c0_g1_i2.p1	0.396	58	34	0	2	59	46	103	8.530E-06	42	60
T_tridentatus_Scro_D	TRINITY_DN18976_c0_g1_i1.p1	0.396	58	34	0	2	59	88	145	8.530E-06	42	60
T_tridentatus_Scro_D	TRINITY_DN3800_c0_g1_i1.p1	0.400	55	32	0	5	59	77	131	1.619E-05	41	60
T_tridentatus_Scro_D	TRINITY_DN11697_c0_g1_i4.p1	0.379	58	35	0	1	58	9	66	2.230E-05	41	60
T_tridentatus_Scro_D	TRINITY_DN11697_c0_g1_i1.p1	0.379	58	35	0	1	58	209	266	2.230E-05	41	60
T_tridentatus_Scro_D	TRINITY_DN11697_c0_g1_i3.p1	0.379	58	35	0	1	58	209	266	2.230E-05	41	60
T_antipodiana_NK2.2-A	TRINITY_DN653_c0_g1_i5.p1	1.000	60	0	0	1	60	204	263	2.561E-32	118	60
T_antipodiana_NK2.2-A	TRINITY_DN653_c0_g1_i1.p1	1.000	60	0	0	1	60	204	263	2.561E-32	118	60
T_antipodiana_NK2.2-A	TRINITY_DN653_c0_g1_i4.p1	1.000	60	0	0	1	60	204	263	2.561E-32	118	60
T_antipodiana_NK2.2-A	TRINITY_DN653_c0_g1_i6.p1	1.000	60	0	0	1	60	253	312	2.561E-32	118	60
T_antipodiana_NK2.2-A	TRINITY_DN653_c0_g1_i2.p1	1.000	60	0	0	1	60	253	312	2.561E-32	118	60
T_antipodiana_NK2.2-A	TRINITY_DN653_c0_g1_i3.p1	1.000	60	0	0	1	60	253	312	2.561E-32	118	60
T_antipodiana_NK2.2-A	TRINITY_DN7960_c1_g1_i1.p1	0.844	58	9	0	1	58	179	236	2.944E-26	100	60
T_antipodiana_NK2.2-A	TRINITY_DN7960_c1_g1_i2.p1	0.844	58	9	0	1	58	179	236	2.944E-26	100	60
T_antipodiana_NK2.2-A	TRINITY_DN4696_c0_g1_i1.p1	0.800	60	12	0	1	60	170	229	1.823E-24	95	60
T_antipodiana_NK2.2-A	TRINITY_DN4696_c0_g1_i2.p1	0.800	60	12	0	1	60	170	229	1.823E-24	95	60
T_antipodiana_NK2.2-A	TRINITY_DN35158_c0_g1_i1.p1	0.603	58	23	0	1	58	140	197	1.704E-15	70	60
T_antipodiana_NK2.2-A	TRINITY_DN35158_c0_g1_i2.p1	0.603	58	23	0	1	58	140	197	1.704E-15	70	60
T_antipodiana_NK2.2-A	TRINITY_DN13569_c0_g1_i1.p1	0.508	59	29	0	2	60	206	264	9.248E-12	59	60
T_antipodiana_NK2.2-A	TRINITY_DN3276_c2_g1_i1.p1	0.517	56	27	0	5	60	203	258	3.311E-11	57	60
T_antipodiana_NK2.2-A	TRINITY_DN1340_c1_g1_i1.p1	0.526	57	27	0	2	58	130	186	4.554E-11	57	60
T_antipodiana_NK2.2-A	TRINITY_DN3581_c4_g1_i3.p1	0.482	58	30	0	1	58	7	64	8.618E-11	56	60
T_antipodiana_NK2.2-A	TRINITY_DN3581_c4_g1_i1.p1	0.482	58	30	0	1	58	97	154	8.618E-11	56	60
T_antipodiana_NK2.2-A	TRINITY_DN3581_c4_g1_i2.p1	0.482	58	30	0	1	58	280	337	8.618E-11	56	60
T_antipodiana_NK2.2-A	TRINITY_DN5440_c0_g3_i1.p1	0.543	57	26	0	2	58	43	99	1.186E-10	56	60
T_antipodiana_NK2.2-A	TRINITY_DN5440_c0_g3_i2.p1	0.543	57	26	0	2	58	145	201	1.186E-10	56	60
T_antipodiana_NK2.2-A	TRINITY_DN5440_c0_g2_i1.p1	0.543	57	26	0	2	58	155	211	1.186E-10	56	60
T_antipodiana_NK2.2-A	TRINITY_DN74767_c0_g1_i1.p1	0.526	57	27	0	2	58	176	232	4.248E-10	54	60
T_antipodiana_NK2.2-A	TRINITY_DN54695_c0_g1_i4.p1	0.465	58	30	0	1	58	17	74	8.041E-10	53	60
T_antipodiana_NK2.2-A	TRINITY_DN54695_c0_g1_i3.p1	0.465	58	30	0	1	58	185	242	8.041E-10	53	60
T_antipodiana_NK2.2-A	TRINITY_DN7490_c0_g1_i2.p1	0.509	51	25	0	5	55	57	107	1.106E-09	53	60
T_antipodiana_NK2.2-A	TRINITY_DN7490_c0_g1_i6.p1	0.509	51	25	0	5	55	57	107	1.106E-09	53	60
T_antipodiana_NK2.2-A	TRINITY_DN7490_c0_g1_i3.p1	0.509	51	25	0	5	55	153	203	1.106E-09	53	60
T_antipodiana_NK2.2-A	TRINITY_DN7490_c0_g1_i4.p1	0.509	51	25	0	5	55	153	203	1.106E-09	53	60
T_antipodiana_NK2.2-A	TRINITY_DN1921_c0_g1_i1.p1	0.509	55	27	0	6	60	174	228	1.106E-09	53	60
T_antipodiana_NK2.2-A	TRINITY_DN1915_c4_g1_i1.p1	0.500	58	29	0	1	58	173	230	1.522E-09	53	60
T_antipodiana_NK2.2-A	TRINITY_DN5630_c0_g2_i1.p1	0.508	57	28	0	2	58	46	102	2.883E-09	52	60
T_antipodiana_NK2.2-A	TRINITY_DN5630_c0_g2_i2.p1	0.508	57	28	0	2	58	46	102	2.883E-09	52	60
T_antipodiana_NK2.2-A	TRINITY_DN38792_c0_g1_i1.p1	0.519	52	25	0	4	55	135	186	2.883E-09	52	60
T_antipodiana_NK2.2-A	TRINITY_DN75292_c0_g1_i1.p1	0.490	51	26	0	5	55	179	229	7.514E-09	51	60
T_antipodiana_NK2.2-A	TRINITY_DN8621_c0_g1_i1.p1	0.491	57	29	0	2	58	134	190	7.514E-09	51	60
T_antipodiana_NK2.2-A	TRINITY_DN6885_c0_g1_i1.p1	0.508	57	28	0	2	58	269	325	1.034E-08	50	60
T_antipodiana_NK2.2-A	TRINITY_DN5028_c0_g1_i1.p1	0.491	57	29	0	2	58	32	88	1.423E-08	50	60
T_antipodiana_NK2.2-A	TRINITY_DN5028_c0_g1_i2.p1	0.491	57	29	0	2	58	167	223	1.423E-08	50	60
T_antipodiana_NK2.2-A	TRINITY_DN9102_c1_g1_i1.p1	0.491	57	29	0	2	58	119	175	1.959E-08	49	60
T_antipodiana_NK2.2-A	TRINITY_DN15196_c0_g1_i1.p1	0.464	56	29	0	5	60	198	253	1.959E-08	49	60
T_antipodiana_NK2.2-A	TRINITY_DN6208_c1_g1_i1.p1	0.508	57	28	0	2	58	210	266	1.959E-08	49	60
T_antipodiana_NK2.2-A	TRINITY_DN15196_c0_g1_i2.p1	0.481	54	28	0	5	58	198	251	2.696E-08	49	60
T_antipodiana_NK2.2-A	TRINITY_DN5093_c0_g1_i1.p1	0.444	54	29	0	5	58	195	248	3.711E-08	49	60
T_antipodiana_NK2.2-A	TRINITY_DN5093_c0_g1_i2.p1	0.444	54	29	0	5	58	195	248	3.711E-08	49	60
T_antipodiana_NK2.2-A	TRINITY_DN5093_c0_g1_i3.p1	0.444	54	29	0	5	58	195	248	3.711E-08	49	60
T_antipodiana_NK2.2-A	TRINITY_DN1610_c10_g1_i1.p1	0.470	51	26	0	5	55	216	266	5.108E-08	48	60
T_antipodiana_NK2.2-A	TRINITY_DN8143_c0_g1_i1.p1	0.462	54	29	0	5	58	112	165	9.680E-08	48	60
T_antipodiana_NK2.2-A	TRINITY_DN94089_c0_g1_i1.p1	0.481	54	28	0	5	58	219	272	1.333E-07	47	60
T_antipodiana_NK2.2-A	TRINITY_DN68275_c0_g1_i1.p1	0.462	54	29	0	5	58	163	216	1.835E-07	47	60
T_antipodiana_NK2.2-A	TRINITY_DN844_c0_g2_i2.p1	0.428	56	31	0	3	58	696	751	3.477E-07	46	60
T_antipodiana_NK2.2-A	TRINITY_DN844_c0_g2_i3.p1	0.428	56	31	0	3	58	696	751	3.477E-07	46	60
T_antipodiana_NK2.2-A	TRINITY_DN844_c0_g2_i1.p1	0.428	56	31	0	3	58	696	751	3.477E-07	46	60
T_antipodiana_NK2.2-A	TRINITY_DN50311_c0_g1_i2.p2	0.425	54	30	0	5	58	41	94	4.788E-07	46	60
T_antipodiana_NK2.2-A	TRINITY_DN8932_c4_g1_i1.p1	0.425	54	30	0	5	58	236	289	4.788E-07	46	60
T_antipodiana_NK2.2-A	TRINITY_DN6952_c0_g1_i12.p1	0.444	54	29	0	5	58	202	255	6.593E-07	45	60
T_antipodiana_NK2.2-A	TRINITY_DN6952_c0_g1_i2.p1	0.444	54	29	0	5	58	202	255	6.593E-07	45	60
T_antipodiana_NK2.2-A	TRINITY_DN6952_c0_g1_i3.p1	0.444	54	29	0	5	58	202	255	6.593E-07	45	60
T_antipodiana_NK2.2-A	TRINITY_DN6952_c0_g1_i4.p1	0.444	54	29	0	5	58	202	255	6.593E-07	45	60
T_antipodiana_NK2.2-A	TRINITY_DN6952_c0_g1_i5.p1	0.444	54	29	0	5	58	202	255	6.593E-07	45	60
T_antipodiana_NK2.2-A	TRINITY_DN6952_c0_g1_i6.p1	0.444	54	29	0	5	58	202	255	6.593E-07	45	60
T_antipodiana_NK2.2-A	TRINITY_DN6952_c0_g1_i7.p1	0.444	54	29	0	5	58	202	255	6.593E-07	45	60
T_antipodiana_NK2.2-A	TRINITY_DN6952_c0_g1_i8.p1	0.444	54	29	0	5	58	202	255	6.593E-07	45	60
T_antipodiana_NK2.2-A	TRINITY_DN6952_c0_g1_i10.p1	0.444	54	29	0	5	58	202	255	6.593E-07	45	60
T_antipodiana_NK2.2-A	TRINITY_DN4226_c3_g1_i1.p1	0.413	58	33	0	1	58	113	170	9.078E-07	45	60
T_antipodiana_NK2.2-A	TRINITY_DN5330_c2_g1_i1.p1	0.425	54	30	0	5	58	217	270	9.078E-07	45	60
T_antipodiana_NK2.2-A	TRINITY_DN5330_c2_g1_i2.p1	0.425	54	30	0	5	58	217	270	9.078E-07	45	60
T_antipodiana_NK2.2-A	TRINITY_DN5087_c1_g1_i1.p1	0.400	55	32	0	5	59	142	196	1.721E-06	44	60
T_antipodiana_NK2.2-A	TRINITY_DN5087_c1_g1_i2.p1	0.400	55	32	0	5	59	142	196	1.721E-06	44	60
T_antipodiana_NK2.2-A	TRINITY_DN7980_c0_g1_i1.p1	0.425	54	30	0	5	58	221	274	1.721E-06	44	60
T_antipodiana_NK2.2-A	TRINITY_DN7980_c0_g1_i3.p1	0.425	54	30	0	5	58	221	274	1.721E-06	44	60
T_antipodiana_NK2.2-A	TRINITY_DN87576_c0_g1_i1.p1	0.446	56	30	0	5	60	102	157	8.530E-06	42	60
T_antipodiana_NK2.2-A	TRINITY_DN42809_c0_g1_i1.p1	0.407	54	31	0	5	58	208	261	1.175E-05	42	60
T_antipodiana_NK2.2-A	TRINITY_DN19384_c0_g1_i1.p1	0.407	54	31	0	2	55	9	62	8.034E-05	39	60
A_bruennichi_NK4-B	TRINITY_DN4696_c0_g1_i1.p1	0.800	60	12	0	1	60	170	229	4.026E-22	89	60
A_bruennichi_NK4-B	TRINITY_DN4696_c0_g1_i2.p1	0.800	60	12	0	1	60	170	229	4.026E-22	89	60
A_bruennichi_NK4-B	TRINITY_DN653_c0_g1_i5.p1	0.666	60	20	0	1	60	204	263	1.983E-17	75	60
A_bruennichi_NK4-B	TRINITY_DN653_c0_g1_i1.p1	0.666	60	20	0	1	60	204	263	1.983E-17	75	60
A_bruennichi_NK4-B	TRINITY_DN653_c0_g1_i4.p1	0.666	60	20	0	1	60	204	263	1.983E-17	75	60
A_bruennichi_NK4-B	TRINITY_DN653_c0_g1_i6.p1	0.666	60	20	0	1	60	253	312	1.983E-17	75	60
A_bruennichi_NK4-B	TRINITY_DN653_c0_g1_i2.p1	0.666	60	20	0	1	60	253	312	1.983E-17	75	60
A_bruennichi_NK4-B	TRINITY_DN653_c0_g1_i3.p1	0.666	60	20	0	1	60	253	312	1.983E-17	75	60
A_bruennichi_NK4-B	TRINITY_DN7960_c1_g1_i1.p1	0.655	58	20	0	1	58	179	236	1.337E-16	73	60
A_bruennichi_NK4-B	TRINITY_DN7960_c1_g1_i2.p1	0.655	58	20	0	1	58	179	236	1.337E-16	73	60
A_bruennichi_NK4-B	TRINITY_DN74767_c0_g1_i1.p1	0.603	58	23	0	2	59	176	233	4.427E-15	68	60
A_bruennichi_NK4-B	TRINITY_DN35158_c0_g1_i1.p1	0.620	58	22	0	1	58	140	197	8.368E-15	68	60
A_bruennichi_NK4-B	TRINITY_DN35158_c0_g1_i2.p1	0.620	58	22	0	1	58	140	197	8.368E-15	68	60
A_bruennichi_NK4-B	TRINITY_DN5440_c0_g3_i1.p1	0.586	58	24	0	2	59	43	100	1.582E-14	67	60
A_bruennichi_NK4-B	TRINITY_DN5440_c0_g3_i2.p1	0.586	58	24	0	2	59	145	202	1.582E-14	67	60
A_bruennichi_NK4-B	TRINITY_DN5440_c0_g2_i1.p1	0.586	58	24	0	2	59	155	212	1.582E-14	67	60
A_bruennichi_NK4-B	TRINITY_DN9102_c1_g1_i1.p1	0.586	58	24	0	2	59	119	176	1.069E-13	64	60
A_bruennichi_NK4-B	TRINITY_DN1915_c4_g1_i1.p1	0.551	58	26	0	1	58	173	230	7.225E-13	62	60
A_bruennichi_NK4-B	TRINITY_DN13569_c0_g1_i1.p1	0.542	59	27	0	2	60	206	264	7.225E-13	62	60
A_bruennichi_NK4-B	TRINITY_DN1340_c1_g1_i1.p1	0.568	58	25	0	2	59	130	187	9.936E-13	62	60
A_bruennichi_NK4-B	TRINITY_DN3581_c4_g1_i3.p1	0.525	59	28	0	1	59	7	65	1.366E-12	61	60
A_bruennichi_NK4-B	TRINITY_DN3581_c4_g1_i1.p1	0.525	59	28	0	1	59	97	155	1.366E-12	61	60
A_bruennichi_NK4-B	TRINITY_DN3581_c4_g1_i2.p1	0.525	59	28	0	1	59	280	338	1.366E-12	61	60
A_bruennichi_NK4-B	TRINITY_DN3276_c2_g1_i1.p1	0.561	57	25	0	2	58	200	256	2.584E-12	61	60
A_bruennichi_NK4-B	TRINITY_DN54695_c0_g1_i4.p1	0.509	55	27	0	1	55	17	71	3.554E-12	60	60
A_bruennichi_NK4-B	TRINITY_DN54695_c0_g1_i3.p1	0.509	55	27	0	1	55	185	239	3.554E-12	60	60
A_bruennichi_NK4-B	TRINITY_DN6208_c1_g1_i1.p1	0.592	54	22	0	2	55	210	263	1.750E-11	58	60
A_bruennichi_NK4-B	TRINITY_DN8143_c0_g1_i1.p1	0.526	57	27	0	2	58	109	165	2.407E-11	58	60
A_bruennichi_NK4-B	TRINITY_DN68275_c0_g1_i1.p1	0.500	54	27	0	5	58	163	216	8.618E-11	56	60
A_bruennichi_NK4-B	TRINITY_DN15196_c0_g1_i2.p1	0.517	58	28	0	2	59	195	252	1.186E-10	56	60
A_bruennichi_NK4-B	TRINITY_DN5630_c0_g2_i1.p1	0.526	57	27	0	2	58	46	102	1.631E-10	55	60
A_bruennichi_NK4-B	TRINITY_DN5630_c0_g2_i2.p1	0.526	57	27	0	2	58	46	102	1.631E-10	55	60
A_bruennichi_NK4-B	TRINITY_DN15196_c0_g1_i1.p1	0.491	59	30	0	2	60	195	253	1.631E-10	55	60
A_bruennichi_NK4-B	TRINITY_DN5028_c0_g1_i1.p1	0.508	57	28	0	2	58	32	88	3.087E-10	55	60
A_bruennichi_NK4-B	TRINITY_DN5028_c0_g1_i2.p1	0.508	57	28	0	2	58	167	223	3.087E-10	55	60
A_bruennichi_NK4-B	TRINITY_DN8621_c0_g1_i1.p1	0.508	57	28	0	2	58	134	190	4.248E-10	54	60
A_bruennichi_NK4-B	TRINITY_DN42809_c0_g1_i1.p1	0.481	54	28	0	2	55	205	258	4.248E-10	54	60
A_bruennichi_NK4-B	TRINITY_DN50311_c0_g1_i2.p2	0.491	57	29	0	2	58	38	94	5.844E-10	54	60
A_bruennichi_NK4-B	TRINITY_DN1921_c0_g1_i1.p1	0.527	55	26	0	6	60	174	228	8.041E-10	53	60
A_bruennichi_NK4-B	TRINITY_DN6885_c0_g1_i1.p1	0.491	57	29	0	2	58	269	325	1.106E-09	53	60
A_bruennichi_NK4-B	TRINITY_DN7490_c0_g1_i2.p1	0.500	54	27	0	2	55	54	107	1.522E-09	53	60
A_bruennichi_NK4-B	TRINITY_DN7490_c0_g1_i6.p1	0.500	54	27	0	2	55	54	107	1.522E-09	53	60
A_bruennichi_NK4-B	TRINITY_DN5087_c1_g1_i1.p1	0.456	57	30	0	2	58	139	195	1.522E-09	53	60
A_bruennichi_NK4-B	TRINITY_DN5087_c1_g1_i2.p1	0.456	57	30	0	2	58	139	195	1.522E-09	53	60
A_bruennichi_NK4-B	TRINITY_DN7490_c0_g1_i3.p1	0.500	54	27	0	2	55	150	203	1.522E-09	53	60
A_bruennichi_NK4-B	TRINITY_DN7490_c0_g1_i4.p1	0.500	54	27	0	2	55	150	203	1.522E-09	53	60
A_bruennichi_NK4-B	TRINITY_DN6952_c0_g1_i12.p1	0.472	55	29	0	1	55	198	252	2.883E-09	52	60
A_bruennichi_NK4-B	TRINITY_DN6952_c0_g1_i2.p1	0.472	55	29	0	1	55	198	252	2.883E-09	52	60
A_bruennichi_NK4-B	TRINITY_DN6952_c0_g1_i3.p1	0.472	55	29	0	1	55	198	252	2.883E-09	52	60
A_bruennichi_NK4-B	TRINITY_DN6952_c0_g1_i4.p1	0.472	55	29	0	1	55	198	252	2.883E-09	52	60
A_bruennichi_NK4-B	TRINITY_DN6952_c0_g1_i5.p1	0.472	55	29	0	1	55	198	252	2.883E-09	52	60
A_bruennichi_NK4-B	TRINITY_DN6952_c0_g1_i6.p1	0.472	55	29	0	1	55	198	252	2.883E-09	52	60
A_bruennichi_NK4-B	TRINITY_DN6952_c0_g1_i7.p1	0.472	55	29	0	1	55	198	252	2.883E-09	52	60
A_bruennichi_NK4-B	TRINITY_DN6952_c0_g1_i8.p1	0.472	55	29	0	1	55	198	252	2.883E-09	52	60
A_bruennichi_NK4-B	TRINITY_DN6952_c0_g1_i10.p1	0.472	55	29	0	1	55	198	252	2.883E-09	52	60
A_bruennichi_NK4-B	TRINITY_DN8932_c4_g1_i1.p1	0.444	54	29	0	5	58	236	289	2.883E-09	52	60
A_bruennichi_NK4-B	TRINITY_DN5330_c2_g1_i1.p1	0.456	57	30	0	2	58	214	270	3.967E-09	51	60
A_bruennichi_NK4-B	TRINITY_DN5330_c2_g1_i2.p1	0.456	57	30	0	2	58	214	270	3.967E-09	51	60
A_bruennichi_NK4-B	TRINITY_DN38792_c0_g1_i1.p1	0.529	51	24	0	5	55	136	186	3.967E-09	51	60
A_bruennichi_NK4-B	TRINITY_DN7980_c0_g1_i1.p1	0.462	54	29	0	2	55	218	271	7.514E-09	51	60
A_bruennichi_NK4-B	TRINITY_DN7980_c0_g1_i3.p1	0.462	54	29	0	2	55	218	271	7.514E-09	51	60
A_bruennichi_NK4-B	TRINITY_DN5093_c0_g1_i1.p1	0.456	57	30	0	2	58	192	248	7.514E-09	51	60
A_bruennichi_NK4-B	TRINITY_DN5093_c0_g1_i2.p1	0.456	57	30	0	2	58	192	248	7.514E-09	51	60
A_bruennichi_NK4-B	TRINITY_DN5093_c0_g1_i3.p1	0.456	57	30	0	2	58	192	248	7.514E-09	51	60
A_bruennichi_NK4-B	TRINITY_DN94089_c0_g1_i1.p1	0.508	57	28	0	2	58	216	272	1.423E-08	50	60
A_bruennichi_NK4-B	TRINITY_DN4226_c3_g1_i1.p1	0.448	58	31	0	1	58	113	170	5.108E-08	48	60
A_bruennichi_NK4-B	TRINITY_DN75292_c0_g1_i1.p1	0.509	51	25	0	5	55	179	229	1.835E-07	47	60
A_bruennichi_NK4-B	TRINITY_DN1610_c10_g1_i1.p1	0.436	55	30	0	1	55	212	266	1.835E-07	47	60
A_bruennichi_NK4-B	TRINITY_DN844_c0_g2_i2.p1	0.428	56	31	0	3	58	696	751	3.477E-07	46	60
A_bruennichi_NK4-B	TRINITY_DN844_c0_g2_i3.p1	0.428	56	31	0	3	58	696	751	3.477E-07	46	60
A_bruennichi_NK4-B	TRINITY_DN844_c0_g2_i1.p1	0.428	56	31	0	3	58	696	751	3.477E-07	46	60
A_bruennichi_NK4-B	TRINITY_DN3124_c0_g1_i1.p1	0.462	54	29	0	2	55	228	281	4.788E-07	46	60
A_bruennichi_NK4-B	TRINITY_DN3124_c0_g1_i2.p1	0.462	54	29	0	2	55	228	281	4.788E-07	46	60
A_bruennichi_NK4-B	TRINITY_DN3124_c0_g1_i3.p1	0.462	54	29	0	2	55	228	281	4.788E-07	46	60
A_bruennichi_NK4-B	TRINITY_DN3124_c0_g1_i4.p1	0.462	54	29	0	2	55	228	281	4.788E-07	46	60
A_bruennichi_NK4-B	TRINITY_DN3124_c0_g1_i5.p1	0.462	54	29	0	2	55	228	281	4.788E-07	46	60
A_bruennichi_NK4-B	TRINITY_DN4935_c0_g1_i1.p1	0.425	54	30	0	2	55	139	192	3.265E-06	43	60
A_bruennichi_NK4-B	TRINITY_DN4861_c0_g3_i1.p1	0.400	55	32	0	1	55	134	188	8.530E-06	42	60
A_bruennichi_NK4-B	TRINITY_DN13352_c0_g1_i1.p1	0.403	52	30	0	2	53	224	275	8.530E-06	42	60
A_bruennichi_NK4-B	TRINITY_DN13352_c0_g1_i3.p1	0.403	52	30	0	2	53	224	275	8.530E-06	42	60
A_bruennichi_NK4-B	TRINITY_DN13626_c0_g2_i1.p1	0.407	54	31	0	2	55	155	208	1.175E-05	42	60
A_bruennichi_NK4-B	TRINITY_DN3296_c1_g1_i2.p1	0.418	55	31	0	1	55	5	59	1.619E-05	41	60
A_bruennichi_NK4-B	TRINITY_DN3296_c1_g1_i1.p1	0.418	55	31	0	1	55	167	221	1.619E-05	41	60
A_bruennichi_NK4-B	TRINITY_DN3800_c0_g1_i2.p1	0.425	54	30	0	2	55	74	127	3.072E-05	40	60
A_bruennichi_NK4-B	TRINITY_DN3800_c0_g1_i1.p1	0.425	54	30	0	2	55	74	127	3.072E-05	40	60
A_bruennichi_NK4-B	TRINITY_DN4774_c4_g1_i1.p1	0.418	55	31	0	1	55	187	241	3.072E-05	40	60
A_bruennichi_NK4-B	TRINITY_DN87576_c0_g1_i1.p1	0.407	54	31	0	2	55	99	152	4.232E-05	40	60
A_bruennichi_NK4-B	TRINITY_DN7264_c0_g1_i1.p1	0.388	54	32	0	2	55	248	301	2.897E-04	38	60
A_bruennichi_NK4-B	TRINITY_DN7264_c0_g1_i2.p1	0.388	54	32	0	2	55	248	301	2.897E-04	38	60
D_melanogaster_Hmx	TRINITY_DN3581_c4_g1_i3.p1	0.637	58	21	0	1	58	7	64	8.251E-19	79	60
D_melanogaster_Hmx	TRINITY_DN3581_c4_g1_i1.p1	0.637	58	21	0	1	58	97	154	8.251E-19	79	60
D_melanogaster_Hmx	TRINITY_DN3581_c4_g1_i2.p1	0.637	58	21	0	1	58	280	337	8.251E-19	79	60
D_melanogaster_Hmx	TRINITY_DN54695_c0_g1_i4.p1	0.559	59	26	0	1	59	17	75	2.526E-16	72	60
D_melanogaster_Hmx	TRINITY_DN54695_c0_g1_i3.p1	0.559	59	26	0	1	59	185	243	2.526E-16	72	60
D_melanogaster_Hmx	TRINITY_DN4696_c0_g1_i1.p1	0.627	59	22	0	1	59	170	228	9.018E-16	70	60
D_melanogaster_Hmx	TRINITY_DN4696_c0_g1_i2.p1	0.627	59	22	0	1	59	170	228	9.018E-16	70	60
D_melanogaster_Hmx	TRINITY_DN13569_c0_g1_i1.p1	0.578	57	24	0	2	58	206	262	1.240E-15	70	60
D_melanogaster_Hmx	TRINITY_DN8621_c0_g1_i1.p1	0.586	58	24	0	2	59	134	191	2.343E-15	69	60
D_melanogaster_Hmx	TRINITY_DN6208_c1_g1_i1.p1	0.603	58	23	0	2	59	210	267	2.343E-15	69	60
D_melanogaster_Hmx	TRINITY_DN5630_c0_g2_i1.p1	0.586	58	24	0	2	59	46	103	3.220E-15	69	60
D_melanogaster_Hmx	TRINITY_DN5630_c0_g2_i2.p1	0.586	58	24	0	2	59	46	103	3.220E-15	69	60
D_melanogaster_Hmx	TRINITY_DN1610_c10_g1_i1.p1	0.551	58	26	0	1	58	212	269	4.427E-15	68	60
D_melanogaster_Hmx	TRINITY_DN8143_c0_g1_i1.p1	0.561	57	25	0	2	58	109	165	8.368E-15	68	60
D_melanogaster_Hmx	TRINITY_DN35158_c0_g1_i1.p1	0.603	58	23	0	1	58	140	197	8.368E-15	68	60
D_melanogaster_Hmx	TRINITY_DN35158_c0_g1_i2.p1	0.603	58	23	0	1	58	140	197	8.368E-15	68	60
D_melanogaster_Hmx	TRINITY_DN653_c0_g1_i5.p1	0.586	58	24	0	1	58	204	261	2.990E-14	66	60
D_melanogaster_Hmx	TRINITY_DN653_c0_g1_i1.p1	0.586	58	24	0	1	58	204	261	2.990E-14	66	60
D_melanogaster_Hmx	TRINITY_DN653_c0_g1_i4.p1	0.586	58	24	0	1	58	204	261	2.990E-14	66	60
D_melanogaster_Hmx	TRINITY_DN653_c0_g1_i6.p1	0.586	58	24	0	1	58	253	310	2.990E-14	66	60
D_melanogaster_Hmx	TRINITY_DN653_c0_g1_i2.p1	0.586	58	24	0	1	58	253	310	2.990E-14	66	60
D_melanogaster_Hmx	TRINITY_DN653_c0_g1_i3.p1	0.586	58	24	0	1	58	253	310	2.990E-14	66	60
D_melanogaster_Hmx	TRINITY_DN5028_c0_g1_i1.p1	0.568	58	25	0	2	59	32	89	4.111E-14	66	60
D_melanogaster_Hmx	TRINITY_DN5028_c0_g1_i2.p1	0.568	58	25	0	2	59	167	224	4.111E-14	66	60
D_melanogaster_Hmx	TRINITY_DN1340_c1_g1_i1.p1	0.578	57	24	0	2	58	130	186	1.069E-13	64	60
D_melanogaster_Hmx	TRINITY_DN7960_c1_g1_i1.p1	0.542	59	27	0	1	59	179	237	2.020E-13	64	60
D_melanogaster_Hmx	TRINITY_DN7960_c1_g1_i2.p1	0.542	59	27	0	1	59	179	237	2.020E-13	64	60
D_melanogaster_Hmx	TRINITY_DN3276_c2_g1_i1.p1	0.543	57	26	0	2	58	200	256	2.778E-13	63	60
D_melanogaster_Hmx	TRINITY_DN15196_c0_g1_i2.p1	0.561	57	25	0	2	58	195	251	3.821E-13	63	60
D_melanogaster_Hmx	TRINITY_DN15196_c0_g1_i1.p1	0.561	57	25	0	2	58	195	251	3.821E-13	63	60
D_melanogaster_Hmx	TRINITY_DN5440_c0_g3_i1.p1	0.596	57	23	0	2	58	43	99	5.254E-13	63	60
D_melanogaster_Hmx	TRINITY_DN5440_c0_g3_i2.p1	0.596	57	23	0	2	58	145	201	5.254E-13	63	60
D_melanogaster_Hmx	TRINITY_DN5440_c0_g2_i1.p1	0.596	57	23	0	2	58	155	211	5.254E-13	63	60
D_melanogaster_Hmx	TRINITY_DN7490_c0_g1_i2.p1	0.500	58	29	0	2	59	54	111	9.936E-13	62	60
D_melanogaster_Hmx	TRINITY_DN7490_c0_g1_i6.p1	0.500	58	29	0	2	59	54	111	9.936E-13	62	60
D_melanogaster_Hmx	TRINITY_DN7490_c0_g1_i3.p1	0.500	58	29	0	2	59	150	207	9.936E-13	62	60
D_melanogaster_Hmx	TRINITY_DN7490_c0_g1_i4.p1	0.500	58	29	0	2	59	150	207	9.936E-13	62	60
D_melanogaster_Hmx	TRINITY_DN42809_c0_g1_i1.p1	0.508	57	28	0	2	58	205	261	9.936E-13	62	60
D_melanogaster_Hmx	TRINITY_DN74767_c0_g1_i1.p1	0.596	57	23	0	2	58	176	232	1.366E-12	61	60
D_melanogaster_Hmx	TRINITY_DN9102_c1_g1_i1.p1	0.561	57	25	0	2	58	119	175	4.889E-12	60	60
D_melanogaster_Hmx	TRINITY_DN6952_c0_g1_i12.p1	0.474	59	31	0	1	59	198	256	9.248E-12	59	60
D_melanogaster_Hmx	TRINITY_DN6952_c0_g1_i2.p1	0.474	59	31	0	1	59	198	256	9.248E-12	59	60
D_melanogaster_Hmx	TRINITY_DN6952_c0_g1_i3.p1	0.474	59	31	0	1	59	198	256	9.248E-12	59	60
D_melanogaster_Hmx	TRINITY_DN6952_c0_g1_i4.p1	0.474	59	31	0	1	59	198	256	9.248E-12	59	60
D_melanogaster_Hmx	TRINITY_DN6952_c0_g1_i5.p1	0.474	59	31	0	1	59	198	256	9.248E-12	59	60
D_melanogaster_Hmx	TRINITY_DN6952_c0_g1_i6.p1	0.474	59	31	0	1	59	198	256	9.248E-12	59	60
D_melanogaster_Hmx	TRINITY_DN6952_c0_g1_i7.p1	0.474	59	31	0	1	59	198	256	9.248E-12	59	60
D_melanogaster_Hmx	TRINITY_DN6952_c0_g1_i8.p1	0.474	59	31	0	1	59	198	256	9.248E-12	59	60
D_melanogaster_Hmx	TRINITY_DN6952_c0_g1_i10.p1	0.474	59	31	0	1	59	198	256	9.248E-12	59	60
D_melanogaster_Hmx	TRINITY_DN7980_c0_g1_i1.p1	0.482	58	30	0	2	59	218	275	9.248E-12	59	60
D_melanogaster_Hmx	TRINITY_DN7980_c0_g1_i3.p1	0.482	58	30	0	2	59	218	275	9.248E-12	59	60
D_melanogaster_Hmx	TRINITY_DN1915_c4_g1_i1.p1	0.517	58	28	0	1	58	173	230	2.407E-11	58	60
D_melanogaster_Hmx	TRINITY_DN50311_c0_g1_i2.p2	0.482	58	30	0	2	59	38	95	4.554E-11	57	60
D_melanogaster_Hmx	TRINITY_DN5093_c0_g1_i1.p1	0.491	57	29	0	2	58	192	248	6.265E-11	57	60
D_melanogaster_Hmx	TRINITY_DN5093_c0_g1_i2.p1	0.491	57	29	0	2	58	192	248	6.265E-11	57	60
D_melanogaster_Hmx	TRINITY_DN5093_c0_g1_i3.p1	0.491	57	29	0	2	58	192	248	6.265E-11	57	60
D_melanogaster_Hmx	TRINITY_DN68275_c0_g1_i1.p1	0.482	56	28	0	5	60	163	218	8.618E-11	56	60
D_melanogaster_Hmx	TRINITY_DN75292_c0_g1_i1.p1	0.518	54	26	0	4	57	178	231	1.186E-10	56	60
D_melanogaster_Hmx	TRINITY_DN94089_c0_g1_i1.p1	0.500	58	29	0	2	59	216	273	1.631E-10	55	60
D_melanogaster_Hmx	TRINITY_DN5330_c2_g1_i1.p1	0.465	58	30	0	2	59	214	271	3.087E-10	55	60
D_melanogaster_Hmx	TRINITY_DN5330_c2_g1_i2.p1	0.465	58	30	0	2	59	214	271	3.087E-10	55	60
D_melanogaster_Hmx	TRINITY_DN1921_c0_g1_i1.p1	0.529	51	24	0	8	58	176	226	4.248E-10	54	60
D_melanogaster_Hmx	TRINITY_DN38792_c0_g1_i1.p1	0.509	53	26	0	5	57	136	188	4.248E-10	54	60
D_melanogaster_Hmx	TRINITY_DN844_c0_g2_i2.p1	0.474	59	31	0	1	59	694	752	4.248E-10	54	60
D_melanogaster_Hmx	TRINITY_DN844_c0_g2_i3.p1	0.474	59	31	0	1	59	694	752	4.248E-10	54	60
D_melanogaster_Hmx	TRINITY_DN844_c0_g2_i1.p1	0.474	59	31	0	1	59	694	752	4.248E-10	54	60
D_melanogaster_Hmx	TRINITY_DN4861_c0_g3_i1.p1	0.465	58	30	0	1	58	134	191	5.844E-10	54	60
D_melanogaster_Hmx	TRINITY_DN8932_c4_g1_i1.p1	0.450	60	32	0	1	60	232	291	1.106E-09	53	60
D_melanogaster_Hmx	TRINITY_DN4226_c3_g1_i1.p1	0.416	60	34	0	1	60	113	172	5.460E-09	51	60
D_melanogaster_Hmx	TRINITY_DN13626_c0_g2_i1.p1	0.413	58	33	0	2	59	155	212	5.460E-09	51	60
D_melanogaster_Hmx	TRINITY_DN6885_c0_g1_i1.p1	0.491	57	29	0	2	58	269	325	5.460E-09	51	60
D_melanogaster_Hmx	TRINITY_DN5087_c1_g1_i1.p1	0.456	57	30	0	2	58	139	195	7.514E-09	51	60
D_melanogaster_Hmx	TRINITY_DN5087_c1_g1_i2.p1	0.456	57	30	0	2	58	139	195	7.514E-09	51	60
D_melanogaster_Hmx	TRINITY_DN4935_c0_g1_i1.p1	0.421	57	32	0	2	58	139	195	7.514E-09	51	60
D_melanogaster_Hmx	TRINITY_DN3296_c1_g1_i2.p1	0.431	58	32	0	1	58	5	62	1.423E-08	50	60
D_melanogaster_Hmx	TRINITY_DN87576_c0_g1_i1.p1	0.456	57	30	0	2	58	99	155	1.423E-08	50	60
D_melanogaster_Hmx	TRINITY_DN3296_c1_g1_i1.p1	0.431	58	32	0	1	58	167	224	1.423E-08	50	60
D_melanogaster_Hmx	TRINITY_DN3800_c0_g1_i1.p1	0.454	55	29	0	5	59	77	131	1.959E-08	49	60
D_melanogaster_Hmx	TRINITY_DN3124_c0_g1_i1.p1	0.438	57	31	0	2	58	228	284	1.959E-08	49	60
D_melanogaster_Hmx	TRINITY_DN3124_c0_g1_i2.p1	0.438	57	31	0	2	58	228	284	1.959E-08	49	60
D_melanogaster_Hmx	TRINITY_DN3124_c0_g1_i3.p1	0.438	57	31	0	2	58	228	284	1.959E-08	49	60
D_melanogaster_Hmx	TRINITY_DN3124_c0_g1_i4.p1	0.438	57	31	0	2	58	228	284	1.959E-08	49	60
D_melanogaster_Hmx	TRINITY_DN3124_c0_g1_i5.p1	0.438	57	31	0	2	58	228	284	1.959E-08	49	60
D_melanogaster_Hmx	TRINITY_DN4774_c4_g1_i1.p1	0.413	58	33	0	1	58	187	244	3.711E-08	49	60
D_melanogaster_Hmx	TRINITY_DN13352_c0_g1_i1.p1	0.372	59	36	0	2	60	224	282	5.108E-08	48	60
D_melanogaster_Hmx	TRINITY_DN13352_c0_g1_i3.p1	0.372	59	36	0	2	60	224	282	5.108E-08	48	60
D_melanogaster_Hmx	TRINITY_DN3800_c0_g1_i2.p1	0.444	54	29	0	5	58	77	130	7.032E-08	48	60
D_melanogaster_Hmx	TRINITY_DN19384_c0_g1_i1.p1	0.407	54	31	0	5	58	12	65	1.333E-07	47	60
D_melanogaster_Hmx	TRINITY_DN49921_c0_g1_i1.p1	0.403	57	33	0	3	59	174	230	1.835E-07	47	60
D_melanogaster_Hmx	TRINITY_DN7264_c0_g1_i1.p1	0.421	57	32	0	2	58	248	304	1.835E-07	47	60
D_melanogaster_Hmx	TRINITY_DN7264_c0_g1_i2.p1	0.421	57	32	0	2	58	248	304	1.835E-07	47	60
D_melanogaster_Hmx	TRINITY_DN18976_c0_g1_i2.p1	0.413	58	33	0	2	59	46	103	6.593E-07	45	60
D_melanogaster_Hmx	TRINITY_DN18976_c0_g1_i1.p1	0.413	58	33	0	2	59	88	145	6.593E-07	45	60
D_melanogaster_Hmx	TRINITY_DN23307_c0_g1_i1.p1	0.350	57	36	0	3	59	110	166	6.193E-06	42	60
D_melanogaster_Hmx	TRINITY_DN23307_c0_g1_i3.p1	0.350	57	36	0	3	59	251	307	6.193E-06	42	60
D_melanogaster_Hmx	TRINITY_DN11697_c0_g1_i4.p1	0.363	55	34	0	4	58	12	66	8.530E-06	42	60
D_melanogaster_Hmx	TRINITY_DN11697_c0_g1_i1.p1	0.363	55	34	0	4	58	212	266	8.530E-06	42	60
D_melanogaster_Hmx	TRINITY_DN11697_c0_g1_i3.p1	0.363	55	34	0	4	58	212	266	8.530E-06	42	60
D_melanogaster_Hmx	TRINITY_DN23307_c0_g1_i4.p1	0.344	61	37	0	3	59	110	170	1.525E-04	38	60
D_melanogaster_Hmx	TRINITY_DN23307_c0_g1_i2.p1	0.344	61	37	0	3	59	251	311	1.525E-04	38	60
T_tridentatus_Hmx_C	TRINITY_DN3581_c4_g1_i3.p1	0.655	58	20	0	1	58	7	64	3.438E-20	83	60
T_tridentatus_Hmx_C	TRINITY_DN3581_c4_g1_i1.p1	0.655	58	20	0	1	58	97	154	3.438E-20	83	60
T_tridentatus_Hmx_C	TRINITY_DN3581_c4_g1_i2.p1	0.655	58	20	0	1	58	280	337	3.438E-20	83	60
T_tridentatus_Hmx_C	TRINITY_DN54695_c0_g1_i4.p1	0.576	59	25	0	1	59	17	75	7.076E-17	74	60
T_tridentatus_Hmx_C	TRINITY_DN54695_c0_g1_i3.p1	0.576	59	25	0	1	59	185	243	7.076E-17	74	60
T_tridentatus_Hmx_C	TRINITY_DN8621_c0_g1_i1.p1	0.586	58	24	0	2	59	134	191	3.472E-16	72	60
T_tridentatus_Hmx_C	TRINITY_DN13569_c0_g1_i1.p1	0.611	54	21	0	5	58	209	262	6.560E-16	71	60
T_tridentatus_Hmx_C	TRINITY_DN6208_c1_g1_i1.p1	0.603	58	23	0	2	59	210	267	6.560E-16	71	60
T_tridentatus_Hmx_C	TRINITY_DN7960_c1_g1_i1.p1	0.559	59	26	0	1	59	179	237	1.240E-15	70	60
T_tridentatus_Hmx_C	TRINITY_DN7960_c1_g1_i2.p1	0.559	59	26	0	1	59	179	237	1.240E-15	70	60
T_tridentatus_Hmx_C	TRINITY_DN1610_c10_g1_i1.p1	0.534	58	27	0	1	58	212	269	1.704E-15	70	60
T_tridentatus_Hmx_C	TRINITY_DN4696_c0_g1_i1.p1	0.593	59	24	0	1	59	170	228	2.343E-15	69	60
T_tridentatus_Hmx_C	TRINITY_DN4696_c0_g1_i2.p1	0.593	59	24	0	1	59	170	228	2.343E-15	69	60
T_tridentatus_Hmx_C	TRINITY_DN5630_c0_g2_i1.p1	0.551	58	26	0	2	59	46	103	4.427E-15	68	60
T_tridentatus_Hmx_C	TRINITY_DN5630_c0_g2_i2.p1	0.551	58	26	0	2	59	46	103	4.427E-15	68	60
T_tridentatus_Hmx_C	TRINITY_DN5028_c0_g1_i1.p1	0.568	58	25	0	2	59	32	89	6.087E-15	68	60
T_tridentatus_Hmx_C	TRINITY_DN5028_c0_g1_i2.p1	0.568	58	25	0	2	59	167	224	6.087E-15	68	60
T_tridentatus_Hmx_C	TRINITY_DN8143_c0_g1_i1.p1	0.561	57	25	0	2	58	109	165	8.368E-15	68	60
T_tridentatus_Hmx_C	TRINITY_DN35158_c0_g1_i1.p1	0.603	58	23	0	1	58	140	197	8.368E-15	68	60
T_tridentatus_Hmx_C	TRINITY_DN35158_c0_g1_i2.p1	0.603	58	23	0	1	58	140	197	8.368E-15	68	60
T_tridentatus_Hmx_C	TRINITY_DN3276_c2_g1_i1.p1	0.592	54	22	0	5	58	203	256	2.990E-14	66	60
T_tridentatus_Hmx_C	TRINITY_DN7490_c0_g1_i2.p1	0.517	58	28	0	2	59	54	111	5.652E-14	65	60
T_tridentatus_Hmx_C	TRINITY_DN7490_c0_g1_i6.p1	0.517	58	28	0	2	59	54	111	5.652E-14	65	60
T_tridentatus_Hmx_C	TRINITY_DN7490_c0_g1_i3.p1	0.517	58	28	0	2	59	150	207	5.652E-14	65	60
T_tridentatus_Hmx_C	TRINITY_DN7490_c0_g1_i4.p1	0.517	58	28	0	2	59	150	207	5.652E-14	65	60
T_tridentatus_Hmx_C	TRINITY_DN5440_c0_g3_i1.p1	0.596	57	23	0	2	58	43	99	7.772E-14	65	60
T_tridentatus_Hmx_C	TRINITY_DN5440_c0_g3_i2.p1	0.596	57	23	0	2	58	145	201	7.772E-14	65	60
T_tridentatus_Hmx_C	TRINITY_DN5440_c0_g2_i1.p1	0.596	57	23	0	2	58	155	211	7.772E-14	65	60
T_tridentatus_Hmx_C	TRINITY_DN653_c0_g1_i5.p1	0.534	58	27	0	1	58	204	261	1.069E-13	64	60
T_tridentatus_Hmx_C	TRINITY_DN653_c0_g1_i1.p1	0.534	58	27	0	1	58	204	261	1.069E-13	64	60
T_tridentatus_Hmx_C	TRINITY_DN653_c0_g1_i4.p1	0.534	58	27	0	1	58	204	261	1.069E-13	64	60
T_tridentatus_Hmx_C	TRINITY_DN653_c0_g1_i6.p1	0.534	58	27	0	1	58	253	310	1.069E-13	64	60
T_tridentatus_Hmx_C	TRINITY_DN653_c0_g1_i2.p1	0.534	58	27	0	1	58	253	310	1.069E-13	64	60
T_tridentatus_Hmx_C	TRINITY_DN653_c0_g1_i3.p1	0.534	58	27	0	1	58	253	310	1.069E-13	64	60
T_tridentatus_Hmx_C	TRINITY_DN74767_c0_g1_i1.p1	0.596	57	23	0	2	58	176	232	2.020E-13	64	60
T_tridentatus_Hmx_C	TRINITY_DN42809_c0_g1_i1.p1	0.508	57	28	0	2	58	205	261	2.778E-13	63	60
T_tridentatus_Hmx_C	TRINITY_DN15196_c0_g1_i2.p1	0.543	57	26	0	2	58	195	251	3.821E-13	63	60
T_tridentatus_Hmx_C	TRINITY_DN15196_c0_g1_i1.p1	0.543	57	26	0	2	58	195	251	3.821E-13	63	60
T_tridentatus_Hmx_C	TRINITY_DN1340_c1_g1_i1.p1	0.543	57	26	0	2	58	130	186	3.821E-13	63	60
T_tridentatus_Hmx_C	TRINITY_DN6952_c0_g1_i12.p1	0.491	59	30	0	1	59	198	256	9.936E-13	62	60
T_tridentatus_Hmx_C	TRINITY_DN6952_c0_g1_i2.p1	0.491	59	30	0	1	59	198	256	9.936E-13	62	60
T_tridentatus_Hmx_C	TRINITY_DN6952_c0_g1_i3.p1	0.491	59	30	0	1	59	198	256	9.936E-13	62	60
T_tridentatus_Hmx_C	TRINITY_DN6952_c0_g1_i4.p1	0.491	59	30	0	1	59	198	256	9.936E-13	62	60
T_tridentatus_Hmx_C	TRINITY_DN6952_c0_g1_i5.p1	0.491	59	30	0	1	59	198	256	9.936E-13	62	60
T_tridentatus_Hmx_C	TRINITY_DN6952_c0_g1_i6.p1	0.491	59	30	0	1	59	198	256	9.936E-13	62	60
T_tridentatus_Hmx_C	TRINITY_DN6952_c0_g1_i7.p1	0.491	59	30	0	1	59	198	256	9.936E-13	62	60
T_tridentatus_Hmx_C	TRINITY_DN6952_c0_g1_i8.p1	0.491	59	30	0	1	59	198	256	9.936E-13	62	60
T_tridentatus_Hmx_C	TRINITY_DN6952_c0_g1_i10.p1	0.491	59	30	0	1	59	198	256	9.936E-13	62	60
T_tridentatus_Hmx_C	TRINITY_DN7980_c0_g1_i1.p1	0.500	58	29	0	2	59	218	275	9.936E-13	62	60
T_tridentatus_Hmx_C	TRINITY_DN7980_c0_g1_i3.p1	0.500	58	29	0	2	59	218	275	9.936E-13	62	60
T_tridentatus_Hmx_C	TRINITY_DN5093_c0_g1_i1.p1	0.526	57	27	0	2	58	192	248	1.366E-12	61	60
T_tridentatus_Hmx_C	TRINITY_DN5093_c0_g1_i2.p1	0.526	57	27	0	2	58	192	248	1.366E-12	61	60
T_tridentatus_Hmx_C	TRINITY_DN5093_c0_g1_i3.p1	0.526	57	27	0	2	58	192	248	1.366E-12	61	60
T_tridentatus_Hmx_C	TRINITY_DN9102_c1_g1_i1.p1	0.543	57	26	0	2	58	119	175	2.584E-12	61	60
T_tridentatus_Hmx_C	TRINITY_DN1915_c4_g1_i1.p1	0.517	58	28	0	1	58	173	230	6.724E-12	59	60
T_tridentatus_Hmx_C	TRINITY_DN50311_c0_g1_i2.p2	0.509	55	27	0	5	59	41	95	9.248E-12	59	60
T_tridentatus_Hmx_C	TRINITY_DN68275_c0_g1_i1.p1	0.482	56	28	0	5	60	163	218	3.311E-11	57	60
T_tridentatus_Hmx_C	TRINITY_DN5330_c2_g1_i1.p1	0.482	58	30	0	2	59	214	271	3.311E-11	57	60
T_tridentatus_Hmx_C	TRINITY_DN5330_c2_g1_i2.p1	0.482	58	30	0	2	59	214	271	3.311E-11	57	60
T_tridentatus_Hmx_C	TRINITY_DN94089_c0_g1_i1.p1	0.482	58	30	0	2	59	216	273	4.554E-11	57	60
T_tridentatus_Hmx_C	TRINITY_DN4861_c0_g3_i1.p1	0.482	58	30	0	1	58	134	191	6.265E-11	57	60
T_tridentatus_Hmx_C	TRINITY_DN8932_c4_g1_i1.p1	0.466	60	32	0	1	60	232	291	1.631E-10	55	60
T_tridentatus_Hmx_C	TRINITY_DN4935_c0_g1_i1.p1	0.462	54	29	0	5	58	142	195	1.631E-10	55	60
T_tridentatus_Hmx_C	TRINITY_DN844_c0_g2_i2.p1	0.509	55	27	0	5	59	698	752	2.244E-10	55	60
T_tridentatus_Hmx_C	TRINITY_DN844_c0_g2_i3.p1	0.509	55	27	0	5	59	698	752	2.244E-10	55	60
T_tridentatus_Hmx_C	TRINITY_DN844_c0_g2_i1.p1	0.509	55	27	0	5	59	698	752	2.244E-10	55	60
T_tridentatus_Hmx_C	TRINITY_DN1921_c0_g1_i1.p1	0.509	51	25	0	8	58	176	226	3.087E-10	55	60
T_tridentatus_Hmx_C	TRINITY_DN75292_c0_g1_i1.p1	0.490	53	27	0	5	57	179	231	4.248E-10	54	60
T_tridentatus_Hmx_C	TRINITY_DN4226_c3_g1_i1.p1	0.464	56	29	0	5	60	117	172	5.844E-10	54	60
T_tridentatus_Hmx_C	TRINITY_DN13626_c0_g2_i1.p1	0.431	58	32	0	2	59	155	212	5.844E-10	54	60
T_tridentatus_Hmx_C	TRINITY_DN19384_c0_g1_i1.p1	0.444	54	29	0	5	58	12	65	8.041E-10	53	60
T_tridentatus_Hmx_C	TRINITY_DN5087_c1_g1_i1.p1	0.473	57	30	0	2	58	139	195	8.041E-10	53	60
T_tridentatus_Hmx_C	TRINITY_DN5087_c1_g1_i2.p1	0.473	57	30	0	2	58	139	195	8.041E-10	53	60
T_tridentatus_Hmx_C	TRINITY_DN38792_c0_g1_i1.p1	0.490	53	27	0	5	57	136	188	1.522E-09	53	60
T_tridentatus_Hmx_C	TRINITY_DN87576_c0_g1_i1.p1	0.456	57	30	0	2	58	99	155	3.967E-09	51	60
T_tridentatus_Hmx_C	TRINITY_DN3800_c0_g1_i1.p1	0.436	55	30	0	5	59	77	131	1.034E-08	50	60
T_tridentatus_Hmx_C	TRINITY_DN6885_c0_g1_i1.p1	0.473	57	30	0	2	58	269	325	1.034E-08	50	60
T_tridentatus_Hmx_C	TRINITY_DN13352_c0_g1_i1.p1	0.389	59	35	0	2	60	224	282	1.034E-08	50	60
T_tridentatus_Hmx_C	TRINITY_DN13352_c0_g1_i3.p1	0.389	59	35	0	2	60	224	282	1.034E-08	50	60
T_tridentatus_Hmx_C	TRINITY_DN3296_c1_g1_i2.p1	0.413	58	33	0	1	58	5	62	1.423E-08	50	60
T_tridentatus_Hmx_C	TRINITY_DN49921_c0_g1_i1.p1	0.436	55	30	0	5	59	176	230	1.423E-08	50	60
T_tridentatus_Hmx_C	TRINITY_DN3296_c1_g1_i1.p1	0.413	58	33	0	1	58	167	224	1.423E-08	50	60
T_tridentatus_Hmx_C	TRINITY_DN4774_c4_g1_i1.p1	0.413	58	33	0	1	58	187	244	1.959E-08	49	60
T_tridentatus_Hmx_C	TRINITY_DN3124_c0_g1_i1.p1	0.421	57	32	0	2	58	228	284	1.959E-08	49	60
T_tridentatus_Hmx_C	TRINITY_DN3124_c0_g1_i2.p1	0.421	57	32	0	2	58	228	284	1.959E-08	49	60
T_tridentatus_Hmx_C	TRINITY_DN3124_c0_g1_i3.p1	0.421	57	32	0	2	58	228	284	1.959E-08	49	60
T_tridentatus_Hmx_C	TRINITY_DN3124_c0_g1_i4.p1	0.421	57	32	0	2	58	228	284	1.959E-08	49	60
T_tridentatus_Hmx_C	TRINITY_DN3124_c0_g1_i5.p1	0.421	57	32	0	2	58	228	284	1.959E-08	49	60
T_tridentatus_Hmx_C	TRINITY_DN3800_c0_g1_i2.p1	0.425	54	30	0	5	58	77	130	3.711E-08	49	60
T_tridentatus_Hmx_C	TRINITY_DN7264_c0_g1_i1.p1	0.403	57	33	0	2	58	248	304	7.032E-08	48	60
T_tridentatus_Hmx_C	TRINITY_DN7264_c0_g1_i2.p1	0.403	57	33	0	2	58	248	304	7.032E-08	48	60
T_tridentatus_Hmx_C	TRINITY_DN18976_c0_g1_i2.p1	0.436	55	30	0	5	59	49	103	1.835E-07	47	60
T_tridentatus_Hmx_C	TRINITY_DN18976_c0_g1_i1.p1	0.436	55	30	0	5	59	91	145	1.835E-07	47	60
T_tridentatus_Hmx_C	TRINITY_DN23307_c0_g1_i1.p1	0.381	55	33	0	5	59	112	166	4.788E-07	46	60
T_tridentatus_Hmx_C	TRINITY_DN23307_c0_g1_i3.p1	0.381	55	33	0	5	59	253	307	4.788E-07	46	60
T_tridentatus_Hmx_C	TRINITY_DN11697_c0_g1_i4.p1	0.388	54	32	0	5	58	13	66	9.078E-07	45	60
T_tridentatus_Hmx_C	TRINITY_DN11697_c0_g1_i1.p1	0.388	54	32	0	5	58	213	266	9.078E-07	45	60
T_tridentatus_Hmx_C	TRINITY_DN11697_c0_g1_i3.p1	0.388	54	32	0	5	58	213	266	9.078E-07	45	60
T_tridentatus_Hmx_C	TRINITY_DN23307_c0_g1_i4.p1	0.372	59	34	0	5	59	112	170	1.175E-05	42	60
T_tridentatus_Hmx_C	TRINITY_DN23307_c0_g1_i2.p1	0.372	59	34	0	5	59	253	311	1.175E-05	42	60
T_tridentatus_Hmx_C	TRINITY_DN1600_c1_g1_i6.p1	0.381	55	28	0	1	55	187	233	2.897E-04	38	60
T_tridentatus_Hmx_C	TRINITY_DN1600_c1_g1_i10.p1	0.381	55	28	0	1	55	187	233	2.897E-04	38	60
T_tridentatus_Hmx_C	TRINITY_DN1600_c1_g1_i2.p1	0.381	55	28	0	1	55	187	233	2.897E-04	38	60
T_tridentatus_Hmx_C	TRINITY_DN1600_c1_g1_i5.p1	0.381	55	28	0	1	55	187	233	2.897E-04	38	60
T_tridentatus_Hmx_C	TRINITY_DN1600_c1_g1_i11.p1	0.381	55	28	0	1	55	187	233	2.897E-04	38	60
T_tridentatus_Hmx_C	TRINITY_DN1600_c1_g1_i9.p1	0.381	55	28	0	1	55	187	233	2.897E-04	38	60
T_tridentatus_Hmx_C	TRINITY_DN4935_c0_g1_i2.p1	0.466	30	15	0	29	58	2	31	5.503E-04	37	60
T_tridentatus_Hmx_C	TRINITY_DN23604_c0_g3_i1.p1	0.541	24	11	0	35	58	1	24	5.503E-04	37	60
T_clavata_NK6-B	TRINITY_DN1610_c10_g1_i1.p1	0.933	60	4	0	1	60	212	271	1.477E-33	121	60
T_clavata_NK6-B	TRINITY_DN3581_c4_g1_i3.p1	0.586	58	24	0	1	58	7	64	1.443E-17	76	60
T_clavata_NK6-B	TRINITY_DN3581_c4_g1_i1.p1	0.586	58	24	0	1	58	97	154	1.443E-17	76	60
T_clavata_NK6-B	TRINITY_DN3581_c4_g1_i2.p1	0.586	58	24	0	1	58	280	337	1.443E-17	76	60
T_clavata_NK6-B	TRINITY_DN7490_c0_g1_i2.p1	0.542	59	27	0	2	60	54	112	3.472E-16	72	60
T_clavata_NK6-B	TRINITY_DN7490_c0_g1_i6.p1	0.542	59	27	0	2	60	54	112	3.472E-16	72	60
T_clavata_NK6-B	TRINITY_DN7490_c0_g1_i3.p1	0.542	59	27	0	2	60	150	208	3.472E-16	72	60
T_clavata_NK6-B	TRINITY_DN7490_c0_g1_i4.p1	0.542	59	27	0	2	60	150	208	3.472E-16	72	60
T_clavata_NK6-B	TRINITY_DN35158_c0_g1_i1.p1	0.542	59	27	0	1	59	140	198	1.704E-15	70	60
T_clavata_NK6-B	TRINITY_DN35158_c0_g1_i2.p1	0.542	59	27	0	1	59	140	198	1.704E-15	70	60
T_clavata_NK6-B	TRINITY_DN54695_c0_g1_i4.p1	0.568	58	25	0	1	58	17	74	8.368E-15	68	60
T_clavata_NK6-B	TRINITY_DN54695_c0_g1_i3.p1	0.568	58	25	0	1	58	185	242	8.368E-15	68	60
T_clavata_NK6-B	TRINITY_DN5630_c0_g2_i1.p1	0.500	56	28	0	5	60	49	104	1.150E-14	67	60
T_clavata_NK6-B	TRINITY_DN5630_c0_g2_i2.p1	0.500	56	28	0	5	60	49	104	1.150E-14	67	60
T_clavata_NK6-B	TRINITY_DN8621_c0_g1_i1.p1	0.518	54	26	0	5	58	137	190	1.150E-14	67	60
T_clavata_NK6-B	TRINITY_DN1340_c1_g1_i1.p1	0.518	54	26	0	5	58	133	186	1.469E-13	64	60
T_clavata_NK6-B	TRINITY_DN5028_c0_g1_i1.p1	0.465	58	30	0	1	58	31	88	2.020E-13	64	60
T_clavata_NK6-B	TRINITY_DN15196_c0_g1_i2.p1	0.555	54	24	0	2	55	195	248	2.020E-13	64	60
T_clavata_NK6-B	TRINITY_DN15196_c0_g1_i1.p1	0.555	54	24	0	2	55	195	248	2.020E-13	64	60
T_clavata_NK6-B	TRINITY_DN6208_c1_g1_i1.p1	0.474	59	31	0	2	60	210	268	2.020E-13	64	60
T_clavata_NK6-B	TRINITY_DN5028_c0_g1_i2.p1	0.465	58	30	0	1	58	166	223	2.020E-13	64	60
T_clavata_NK6-B	TRINITY_DN4861_c0_g3_i1.p1	0.525	59	28	0	1	59	134	192	2.778E-13	63	60
T_clavata_NK6-B	TRINITY_DN38792_c0_g1_i1.p1	0.566	53	23	0	5	57	136	188	3.821E-13	63	60
T_clavata_NK6-B	TRINITY_DN8143_c0_g1_i1.p1	0.457	59	31	0	2	60	109	167	7.225E-13	62	60
T_clavata_NK6-B	TRINITY_DN7980_c0_g1_i1.p1	0.457	59	31	0	2	60	218	276	1.366E-12	61	60
T_clavata_NK6-B	TRINITY_DN7980_c0_g1_i3.p1	0.457	59	31	0	2	60	218	276	1.366E-12	61	60
T_clavata_NK6-B	TRINITY_DN13569_c0_g1_i1.p1	0.500	54	27	0	5	58	209	262	1.366E-12	61	60
T_clavata_NK6-B	TRINITY_DN75292_c0_g1_i1.p1	0.537	54	25	0	4	57	178	231	1.879E-12	61	60
T_clavata_NK6-B	TRINITY_DN42809_c0_g1_i1.p1	0.473	57	30	0	2	58	205	261	1.879E-12	61	60
T_clavata_NK6-B	TRINITY_DN5330_c2_g1_i1.p1	0.474	59	31	0	2	60	214	272	2.584E-12	61	60
T_clavata_NK6-B	TRINITY_DN5330_c2_g1_i2.p1	0.474	59	31	0	2	60	214	272	2.584E-12	61	60
T_clavata_NK6-B	TRINITY_DN4696_c0_g1_i1.p1	0.509	55	27	0	1	55	170	224	3.554E-12	60	60
T_clavata_NK6-B	TRINITY_DN4696_c0_g1_i2.p1	0.509	55	27	0	1	55	170	224	3.554E-12	60	60
T_clavata_NK6-B	TRINITY_DN6952_c0_g1_i12.p1	0.433	60	33	0	1	60	198	257	6.724E-12	59	60
T_clavata_NK6-B	TRINITY_DN6952_c0_g1_i2.p1	0.433	60	33	0	1	60	198	257	6.724E-12	59	60
T_clavata_NK6-B	TRINITY_DN6952_c0_g1_i3.p1	0.433	60	33	0	1	60	198	257	6.724E-12	59	60
T_clavata_NK6-B	TRINITY_DN6952_c0_g1_i4.p1	0.433	60	33	0	1	60	198	257	6.724E-12	59	60
T_clavata_NK6-B	TRINITY_DN6952_c0_g1_i5.p1	0.433	60	33	0	1	60	198	257	6.724E-12	59	60
T_clavata_NK6-B	TRINITY_DN6952_c0_g1_i6.p1	0.433	60	33	0	1	60	198	257	6.724E-12	59	60
T_clavata_NK6-B	TRINITY_DN6952_c0_g1_i7.p1	0.433	60	33	0	1	60	198	257	6.724E-12	59	60
T_clavata_NK6-B	TRINITY_DN6952_c0_g1_i8.p1	0.433	60	33	0	1	60	198	257	6.724E-12	59	60
T_clavata_NK6-B	TRINITY_DN1921_c0_g1_i1.p1	0.588	51	21	0	8	58	176	226	6.724E-12	59	60
T_clavata_NK6-B	TRINITY_DN6952_c0_g1_i10.p1	0.433	60	33	0	1	60	198	257	6.724E-12	59	60
T_clavata_NK6-B	TRINITY_DN3276_c2_g1_i1.p1	0.462	54	29	0	5	58	203	256	1.272E-11	59	60
T_clavata_NK6-B	TRINITY_DN1915_c4_g1_i1.p1	0.472	55	29	0	1	55	173	227	2.407E-11	58	60
T_clavata_NK6-B	TRINITY_DN5093_c0_g1_i1.p1	0.456	57	30	0	2	58	192	248	4.554E-11	57	60
T_clavata_NK6-B	TRINITY_DN5093_c0_g1_i2.p1	0.456	57	30	0	2	58	192	248	4.554E-11	57	60
T_clavata_NK6-B	TRINITY_DN5093_c0_g1_i3.p1	0.456	57	30	0	2	58	192	248	4.554E-11	57	60
T_clavata_NK6-B	TRINITY_DN4774_c4_g1_i1.p1	0.491	59	30	0	1	59	187	245	4.554E-11	57	60
T_clavata_NK6-B	TRINITY_DN7264_c0_g1_i1.p1	0.473	57	30	0	2	58	248	304	6.265E-11	57	60
T_clavata_NK6-B	TRINITY_DN7264_c0_g1_i2.p1	0.473	57	30	0	2	58	248	304	6.265E-11	57	60
T_clavata_NK6-B	TRINITY_DN13352_c0_g1_i1.p1	0.448	58	31	0	1	58	223	280	6.265E-11	57	60
T_clavata_NK6-B	TRINITY_DN13352_c0_g1_i3.p1	0.448	58	31	0	1	58	223	280	6.265E-11	57	60
T_clavata_NK6-B	TRINITY_DN7960_c1_g1_i1.p1	0.454	55	29	0	1	55	179	233	1.186E-10	56	60
T_clavata_NK6-B	TRINITY_DN7960_c1_g1_i2.p1	0.454	55	29	0	1	55	179	233	1.186E-10	56	60
T_clavata_NK6-B	TRINITY_DN3296_c1_g1_i2.p1	0.491	59	30	0	1	59	5	63	1.631E-10	55	60
T_clavata_NK6-B	TRINITY_DN3296_c1_g1_i1.p1	0.491	59	30	0	1	59	167	225	1.631E-10	55	60
T_clavata_NK6-B	TRINITY_DN653_c0_g1_i5.p1	0.472	55	29	0	1	55	204	258	2.244E-10	55	60
T_clavata_NK6-B	TRINITY_DN653_c0_g1_i1.p1	0.472	55	29	0	1	55	204	258	2.244E-10	55	60
T_clavata_NK6-B	TRINITY_DN653_c0_g1_i4.p1	0.472	55	29	0	1	55	204	258	2.244E-10	55	60
T_clavata_NK6-B	TRINITY_DN653_c0_g1_i6.p1	0.472	55	29	0	1	55	253	307	2.244E-10	55	60
T_clavata_NK6-B	TRINITY_DN653_c0_g1_i2.p1	0.472	55	29	0	1	55	253	307	2.244E-10	55	60
T_clavata_NK6-B	TRINITY_DN653_c0_g1_i3.p1	0.472	55	29	0	1	55	253	307	2.244E-10	55	60
T_clavata_NK6-B	TRINITY_DN50311_c0_g1_i2.p2	0.509	51	25	0	5	55	41	91	3.087E-10	55	60
T_clavata_NK6-B	TRINITY_DN3800_c0_g1_i2.p1	0.500	54	27	0	5	58	77	130	3.087E-10	55	60
T_clavata_NK6-B	TRINITY_DN3800_c0_g1_i1.p1	0.500	54	27	0	5	58	77	130	3.087E-10	55	60
T_clavata_NK6-B	TRINITY_DN19384_c0_g1_i1.p1	0.454	55	29	0	5	59	12	66	4.248E-10	54	60
T_clavata_NK6-B	TRINITY_DN13626_c0_g2_i1.p1	0.450	60	31	0	1	58	152	211	4.248E-10	54	60
T_clavata_NK6-B	TRINITY_DN94089_c0_g1_i1.p1	0.456	57	30	0	2	58	216	272	5.844E-10	54	60
T_clavata_NK6-B	TRINITY_DN87576_c0_g1_i1.p1	0.457	59	31	0	1	59	99	156	8.041E-10	53	60
T_clavata_NK6-B	TRINITY_DN68275_c0_g1_i1.p1	0.472	55	29	0	5	59	163	217	1.106E-09	53	60
T_clavata_NK6-B	TRINITY_DN74767_c0_g1_i1.p1	0.450	51	28	0	5	55	179	229	1.522E-09	53	60
T_clavata_NK6-B	TRINITY_DN5440_c0_g3_i1.p1	0.433	60	31	0	1	55	37	96	2.095E-09	52	60
T_clavata_NK6-B	TRINITY_DN4226_c3_g1_i1.p1	0.413	58	33	0	1	58	113	170	2.095E-09	52	60
T_clavata_NK6-B	TRINITY_DN5440_c0_g3_i2.p1	0.433	60	31	0	1	55	139	198	2.095E-09	52	60
T_clavata_NK6-B	TRINITY_DN5440_c0_g2_i1.p1	0.433	60	31	0	1	55	149	208	2.095E-09	52	60
T_clavata_NK6-B	TRINITY_DN11697_c0_g1_i4.p1	0.396	58	34	0	1	58	9	66	2.095E-09	52	60
T_clavata_NK6-B	TRINITY_DN11697_c0_g1_i1.p1	0.396	58	34	0	1	58	209	266	2.095E-09	52	60
T_clavata_NK6-B	TRINITY_DN11697_c0_g1_i3.p1	0.396	58	34	0	1	58	209	266	2.095E-09	52	60
T_clavata_NK6-B	TRINITY_DN3124_c0_g1_i1.p1	0.421	57	32	0	2	58	228	284	2.095E-09	52	60
T_clavata_NK6-B	TRINITY_DN3124_c0_g1_i2.p1	0.421	57	32	0	2	58	228	284	2.095E-09	52	60
T_clavata_NK6-B	TRINITY_DN3124_c0_g1_i3.p1	0.421	57	32	0	2	58	228	284	2.095E-09	52	60
T_clavata_NK6-B	TRINITY_DN3124_c0_g1_i4.p1	0.421	57	32	0	2	58	228	284	2.095E-09	52	60
T_clavata_NK6-B	TRINITY_DN3124_c0_g1_i5.p1	0.421	57	32	0	2	58	228	284	2.095E-09	52	60
T_clavata_NK6-B	TRINITY_DN5087_c1_g1_i1.p1	0.413	58	33	0	1	58	138	195	2.883E-09	52	60
T_clavata_NK6-B	TRINITY_DN5087_c1_g1_i2.p1	0.413	58	33	0	1	58	138	195	2.883E-09	52	60
T_clavata_NK6-B	TRINITY_DN49921_c0_g1_i1.p1	0.425	54	30	0	5	58	176	229	5.460E-09	51	60
T_clavata_NK6-B	TRINITY_DN9102_c1_g1_i1.p1	0.470	51	26	0	5	55	122	172	1.423E-08	50	60
T_clavata_NK6-B	TRINITY_DN4935_c0_g1_i1.p1	0.372	59	36	0	1	59	138	196	1.959E-08	49	60
T_clavata_NK6-B	TRINITY_DN23307_c0_g1_i1.p1	0.407	54	31	0	5	58	112	165	3.711E-08	49	60
T_clavata_NK6-B	TRINITY_DN23307_c0_g1_i3.p1	0.407	54	31	0	5	58	253	306	3.711E-08	49	60
T_clavata_NK6-B	TRINITY_DN8932_c4_g1_i1.p1	0.444	54	29	0	5	58	236	289	1.333E-07	47	60
T_clavata_NK6-B	TRINITY_DN844_c0_g2_i2.p1	0.372	51	31	0	5	55	161	211	3.477E-07	46	60
T_clavata_NK6-B	TRINITY_DN844_c0_g2_i3.p1	0.372	51	31	0	5	55	161	211	3.477E-07	46	60
T_clavata_NK6-B	TRINITY_DN844_c0_g2_i1.p1	0.372	51	31	0	5	55	161	211	3.477E-07	46	60
T_clavata_NK6-B	TRINITY_DN6885_c0_g1_i1.p1	0.450	51	28	0	5	55	272	322	6.593E-07	45	60
T_clavata_NK6-B	TRINITY_DN18976_c0_g1_i2.p1	0.385	57	34	0	1	57	45	101	1.250E-06	44	60
T_clavata_NK6-B	TRINITY_DN18976_c0_g1_i1.p1	0.385	57	34	0	1	57	87	143	1.250E-06	44	60
T_clavata_NK6-B	TRINITY_DN23307_c0_g1_i4.p1	0.379	58	33	0	5	58	112	169	3.265E-06	43	60
T_clavata_NK6-B	TRINITY_DN23307_c0_g1_i2.p1	0.379	58	33	0	5	58	253	310	3.265E-06	43	60
T_clavata_NK6-B	TRINITY_DN654_c1_g1_i1.p1	0.333	57	37	0	2	58	285	341	3.072E-05	40	60
T_clavata_NK6-B	TRINITY_DN2579_c0_g1_i1.p1	0.379	58	35	0	1	58	968	1025	3.072E-05	40	60
T_clavata_NK6-B	TRINITY_DN2579_c0_g1_i6.p1	0.379	58	35	0	1	58	1074	1131	3.072E-05	40	60
T_clavata_NK6-B	TRINITY_DN2579_c0_g1_i3.p1	0.379	58	35	0	1	58	2008	2065	3.072E-05	40	60
T_clavata_NK6-B	TRINITY_DN2579_c0_g1_i5.p1	0.379	58	35	0	1	58	2008	2065	3.072E-05	40	60
T_clavata_NK6-B	TRINITY_DN4935_c0_g1_i2.p1	0.482	29	15	0	31	59	4	32	7.586E-04	36	60
T_antipodiana_NK7-B	TRINITY_DN3581_c4_g1_i3.p1	0.900	60	6	0	1	60	7	66	1.454E-29	110	60
T_antipodiana_NK7-B	TRINITY_DN3581_c4_g1_i1.p1	0.900	60	6	0	1	60	97	156	1.454E-29	110	60
T_antipodiana_NK7-B	TRINITY_DN3581_c4_g1_i2.p1	0.900	60	6	0	1	60	280	339	1.454E-29	110	60
T_antipodiana_NK7-B	TRINITY_DN54695_c0_g1_i4.p1	0.620	58	22	0	1	58	17	74	9.726E-17	73	60
T_antipodiana_NK7-B	TRINITY_DN54695_c0_g1_i3.p1	0.620	58	22	0	1	58	185	242	9.726E-17	73	60
T_antipodiana_NK7-B	TRINITY_DN1610_c10_g1_i1.p1	0.620	58	22	0	1	58	212	269	1.337E-16	73	60
T_antipodiana_NK7-B	TRINITY_DN5630_c0_g2_i1.p1	0.596	57	23	0	2	58	46	102	1.704E-15	70	60
T_antipodiana_NK7-B	TRINITY_DN5630_c0_g2_i2.p1	0.596	57	23	0	2	58	46	102	1.704E-15	70	60
T_antipodiana_NK7-B	TRINITY_DN13569_c0_g1_i1.p1	0.542	59	27	0	2	60	206	264	2.343E-15	69	60
T_antipodiana_NK7-B	TRINITY_DN5028_c0_g1_i1.p1	0.578	57	24	0	2	58	32	88	6.087E-15	68	60
T_antipodiana_NK7-B	TRINITY_DN8621_c0_g1_i1.p1	0.578	57	24	0	2	58	134	190	6.087E-15	68	60
T_antipodiana_NK7-B	TRINITY_DN5028_c0_g1_i2.p1	0.578	57	24	0	2	58	167	223	6.087E-15	68	60
T_antipodiana_NK7-B	TRINITY_DN8143_c0_g1_i1.p1	0.578	57	24	0	2	58	109	165	1.582E-14	67	60
T_antipodiana_NK7-B	TRINITY_DN6208_c1_g1_i1.p1	0.578	57	24	0	2	58	210	266	2.175E-14	66	60
T_antipodiana_NK7-B	TRINITY_DN5440_c0_g3_i1.p1	0.559	59	26	0	2	60	43	101	2.990E-14	66	60
T_antipodiana_NK7-B	TRINITY_DN5440_c0_g3_i2.p1	0.559	59	26	0	2	60	145	203	2.990E-14	66	60
T_antipodiana_NK7-B	TRINITY_DN5440_c0_g2_i1.p1	0.559	59	26	0	2	60	155	213	2.990E-14	66	60
T_antipodiana_NK7-B	TRINITY_DN74767_c0_g1_i1.p1	0.559	59	26	0	2	60	176	234	4.111E-14	66	60
T_antipodiana_NK7-B	TRINITY_DN3276_c2_g1_i1.p1	0.561	57	25	0	2	58	200	256	5.652E-14	65	60
T_antipodiana_NK7-B	TRINITY_DN9102_c1_g1_i1.p1	0.559	59	26	0	2	60	119	177	1.069E-13	64	60
T_antipodiana_NK7-B	TRINITY_DN35158_c0_g1_i1.p1	0.551	58	26	0	1	58	140	197	7.225E-13	62	60
T_antipodiana_NK7-B	TRINITY_DN35158_c0_g1_i2.p1	0.551	58	26	0	1	58	140	197	7.225E-13	62	60
T_antipodiana_NK7-B	TRINITY_DN6952_c0_g1_i12.p1	0.517	58	28	0	1	58	198	255	1.366E-12	61	60
T_antipodiana_NK7-B	TRINITY_DN6952_c0_g1_i2.p1	0.517	58	28	0	1	58	198	255	1.366E-12	61	60
T_antipodiana_NK7-B	TRINITY_DN6952_c0_g1_i3.p1	0.517	58	28	0	1	58	198	255	1.366E-12	61	60
T_antipodiana_NK7-B	TRINITY_DN6952_c0_g1_i4.p1	0.517	58	28	0	1	58	198	255	1.366E-12	61	60
T_antipodiana_NK7-B	TRINITY_DN6952_c0_g1_i5.p1	0.517	58	28	0	1	58	198	255	1.366E-12	61	60
T_antipodiana_NK7-B	TRINITY_DN6952_c0_g1_i6.p1	0.517	58	28	0	1	58	198	255	1.366E-12	61	60
T_antipodiana_NK7-B	TRINITY_DN6952_c0_g1_i7.p1	0.517	58	28	0	1	58	198	255	1.366E-12	61	60
T_antipodiana_NK7-B	TRINITY_DN6952_c0_g1_i8.p1	0.517	58	28	0	1	58	198	255	1.366E-12	61	60
T_antipodiana_NK7-B	TRINITY_DN6952_c0_g1_i10.p1	0.517	58	28	0	1	58	198	255	1.366E-12	61	60
T_antipodiana_NK7-B	TRINITY_DN4696_c0_g1_i1.p1	0.517	58	28	0	1	58	170	227	1.366E-12	61	60
T_antipodiana_NK7-B	TRINITY_DN4696_c0_g1_i2.p1	0.517	58	28	0	1	58	170	227	1.366E-12	61	60
T_antipodiana_NK7-B	TRINITY_DN5093_c0_g1_i1.p1	0.508	57	28	0	2	58	192	248	1.366E-12	61	60
T_antipodiana_NK7-B	TRINITY_DN5093_c0_g1_i2.p1	0.508	57	28	0	2	58	192	248	1.366E-12	61	60
T_antipodiana_NK7-B	TRINITY_DN5093_c0_g1_i3.p1	0.508	57	28	0	2	58	192	248	1.366E-12	61	60
T_antipodiana_NK7-B	TRINITY_DN15196_c0_g1_i2.p1	0.525	59	28	0	2	60	195	253	1.879E-12	61	60
T_antipodiana_NK7-B	TRINITY_DN94089_c0_g1_i1.p1	0.543	57	26	0	2	58	216	272	1.879E-12	61	60
T_antipodiana_NK7-B	TRINITY_DN68275_c0_g1_i1.p1	0.555	54	24	0	5	58	163	216	2.584E-12	61	60
T_antipodiana_NK7-B	TRINITY_DN1340_c1_g1_i1.p1	0.517	58	28	0	2	59	130	187	2.584E-12	61	60
T_antipodiana_NK7-B	TRINITY_DN42809_c0_g1_i1.p1	0.508	57	28	0	2	58	205	261	2.584E-12	61	60
T_antipodiana_NK7-B	TRINITY_DN7960_c1_g1_i1.p1	0.517	58	28	0	1	58	179	236	2.584E-12	61	60
T_antipodiana_NK7-B	TRINITY_DN7960_c1_g1_i2.p1	0.517	58	28	0	1	58	179	236	2.584E-12	61	60
T_antipodiana_NK7-B	TRINITY_DN7490_c0_g1_i2.p1	0.508	57	28	0	2	58	54	110	3.554E-12	60	60
T_antipodiana_NK7-B	TRINITY_DN7490_c0_g1_i6.p1	0.508	57	28	0	2	58	54	110	3.554E-12	60	60
T_antipodiana_NK7-B	TRINITY_DN7490_c0_g1_i3.p1	0.508	57	28	0	2	58	150	206	3.554E-12	60	60
T_antipodiana_NK7-B	TRINITY_DN7490_c0_g1_i4.p1	0.508	57	28	0	2	58	150	206	3.554E-12	60	60
T_antipodiana_NK7-B	TRINITY_DN15196_c0_g1_i1.p1	0.508	59	29	0	2	60	195	253	4.889E-12	60	60
T_antipodiana_NK7-B	TRINITY_DN1915_c4_g1_i1.p1	0.517	58	28	0	1	58	173	230	6.724E-12	59	60
T_antipodiana_NK7-B	TRINITY_DN7980_c0_g1_i1.p1	0.491	57	29	0	2	58	218	274	1.272E-11	59	60
T_antipodiana_NK7-B	TRINITY_DN7980_c0_g1_i3.p1	0.491	57	29	0	2	58	218	274	1.272E-11	59	60
T_antipodiana_NK7-B	TRINITY_DN4861_c0_g3_i1.p1	0.483	60	31	0	1	60	134	193	3.311E-11	57	60
T_antipodiana_NK7-B	TRINITY_DN5087_c1_g1_i1.p1	0.491	57	29	0	2	58	139	195	4.554E-11	57	60
T_antipodiana_NK7-B	TRINITY_DN5087_c1_g1_i2.p1	0.491	57	29	0	2	58	139	195	4.554E-11	57	60
T_antipodiana_NK7-B	TRINITY_DN1921_c0_g1_i1.p1	0.500	60	30	0	1	60	169	228	6.265E-11	57	60
T_antipodiana_NK7-B	TRINITY_DN653_c0_g1_i5.p1	0.482	58	30	0	1	58	204	261	8.618E-11	56	60
T_antipodiana_NK7-B	TRINITY_DN653_c0_g1_i1.p1	0.482	58	30	0	1	58	204	261	8.618E-11	56	60
T_antipodiana_NK7-B	TRINITY_DN653_c0_g1_i4.p1	0.482	58	30	0	1	58	204	261	8.618E-11	56	60
T_antipodiana_NK7-B	TRINITY_DN653_c0_g1_i6.p1	0.482	58	30	0	1	58	253	310	8.618E-11	56	60
T_antipodiana_NK7-B	TRINITY_DN653_c0_g1_i2.p1	0.482	58	30	0	1	58	253	310	8.618E-11	56	60
T_antipodiana_NK7-B	TRINITY_DN653_c0_g1_i3.p1	0.482	58	30	0	1	58	253	310	8.618E-11	56	60
T_antipodiana_NK7-B	TRINITY_DN4226_c3_g1_i1.p1	0.500	58	29	0	1	58	113	170	2.244E-10	55	60
T_antipodiana_NK7-B	TRINITY_DN50311_c0_g1_i2.p2	0.456	57	30	0	2	58	38	94	3.087E-10	55	60
T_antipodiana_NK7-B	TRINITY_DN38792_c0_g1_i1.p1	0.509	53	26	0	5	57	136	188	3.087E-10	55	60
T_antipodiana_NK7-B	TRINITY_DN6885_c0_g1_i1.p1	0.526	57	27	0	2	58	269	325	4.248E-10	54	60
T_antipodiana_NK7-B	TRINITY_DN5330_c2_g1_i1.p1	0.473	57	30	0	2	58	214	270	5.844E-10	54	60
T_antipodiana_NK7-B	TRINITY_DN5330_c2_g1_i2.p1	0.473	57	30	0	2	58	214	270	5.844E-10	54	60
T_antipodiana_NK7-B	TRINITY_DN4774_c4_g1_i1.p1	0.450	60	32	0	1	60	187	246	5.844E-10	54	60
T_antipodiana_NK7-B	TRINITY_DN3800_c0_g1_i2.p1	0.500	56	28	0	5	60	77	132	8.041E-10	53	60
T_antipodiana_NK7-B	TRINITY_DN8932_c4_g1_i1.p1	0.448	58	31	0	1	58	232	289	8.041E-10	53	60
T_antipodiana_NK7-B	TRINITY_DN3800_c0_g1_i1.p1	0.500	56	28	0	5	60	77	132	8.041E-10	53	60
T_antipodiana_NK7-B	TRINITY_DN3296_c1_g1_i2.p1	0.465	58	30	0	1	58	5	62	1.106E-09	53	60
T_antipodiana_NK7-B	TRINITY_DN3296_c1_g1_i1.p1	0.465	58	30	0	1	58	167	224	1.106E-09	53	60
T_antipodiana_NK7-B	TRINITY_DN13626_c0_g2_i1.p1	0.423	59	33	0	2	60	155	213	1.522E-09	53	60
T_antipodiana_NK7-B	TRINITY_DN4935_c0_g1_i1.p1	0.423	59	33	0	2	60	139	197	2.095E-09	52	60
T_antipodiana_NK7-B	TRINITY_DN13352_c0_g1_i1.p1	0.421	57	32	0	2	58	224	280	2.883E-09	52	60
T_antipodiana_NK7-B	TRINITY_DN13352_c0_g1_i3.p1	0.421	57	32	0	2	58	224	280	2.883E-09	52	60
T_antipodiana_NK7-B	TRINITY_DN844_c0_g2_i2.p1	0.466	60	30	0	1	60	160	216	7.514E-09	51	60
T_antipodiana_NK7-B	TRINITY_DN844_c0_g2_i3.p1	0.466	60	30	0	1	60	160	216	7.514E-09	51	60
T_antipodiana_NK7-B	TRINITY_DN844_c0_g2_i1.p1	0.466	60	30	0	1	60	160	216	7.514E-09	51	60
T_antipodiana_NK7-B	TRINITY_DN75292_c0_g1_i1.p1	0.462	54	29	0	4	57	178	231	1.423E-08	50	60
T_antipodiana_NK7-B	TRINITY_DN87576_c0_g1_i1.p1	0.438	57	31	0	2	58	99	155	1.959E-08	49	60
T_antipodiana_NK7-B	TRINITY_DN19384_c0_g1_i1.p1	0.425	54	30	0	5	58	12	65	7.032E-08	48	60
T_antipodiana_NK7-B	TRINITY_DN3124_c0_g1_i1.p1	0.407	54	31	0	5	58	231	284	3.477E-07	46	60
T_antipodiana_NK7-B	TRINITY_DN3124_c0_g1_i2.p1	0.407	54	31	0	5	58	231	284	3.477E-07	46	60
T_antipodiana_NK7-B	TRINITY_DN3124_c0_g1_i3.p1	0.407	54	31	0	5	58	231	284	3.477E-07	46	60
T_antipodiana_NK7-B	TRINITY_DN3124_c0_g1_i4.p1	0.407	54	31	0	5	58	231	284	3.477E-07	46	60
T_antipodiana_NK7-B	TRINITY_DN3124_c0_g1_i5.p1	0.407	54	31	0	5	58	231	284	3.477E-07	46	60
T_antipodiana_NK7-B	TRINITY_DN49921_c0_g1_i1.p1	0.375	56	34	0	5	60	176	231	1.250E-06	44	60
T_antipodiana_NK7-B	TRINITY_DN11697_c0_g1_i4.p1	0.383	60	36	0	1	60	9	68	1.250E-06	44	60
T_antipodiana_NK7-B	TRINITY_DN11697_c0_g1_i1.p1	0.383	60	36	0	1	60	209	268	1.250E-06	44	60
T_antipodiana_NK7-B	TRINITY_DN11697_c0_g1_i3.p1	0.383	60	36	0	1	60	209	268	1.250E-06	44	60
T_antipodiana_NK7-B	TRINITY_DN23307_c0_g1_i1.p1	0.357	56	35	0	5	60	112	167	2.371E-06	44	60
T_antipodiana_NK7-B	TRINITY_DN7264_c0_g1_i1.p1	0.407	54	31	0	5	58	251	304	2.371E-06	44	60
T_antipodiana_NK7-B	TRINITY_DN7264_c0_g1_i2.p1	0.407	54	31	0	5	58	251	304	2.371E-06	44	60
T_antipodiana_NK7-B	TRINITY_DN23307_c0_g1_i3.p1	0.357	56	35	0	5	60	253	308	2.371E-06	44	60
T_antipodiana_NK7-B	TRINITY_DN4935_c0_g1_i2.p1	0.500	32	16	0	29	60	2	33	5.831E-05	40	60
T_antipodiana_NK7-B	TRINITY_DN23307_c0_g1_i4.p1	0.333	60	37	0	5	60	112	171	2.102E-04	38	60
T_antipodiana_NK7-B	TRINITY_DN23307_c0_g1_i2.p1	0.333	60	37	0	5	60	253	312	2.102E-04	38	60
T_antipodiana_NK7-B	TRINITY_DN18976_c0_g1_i2.p1	0.370	54	33	0	2	55	46	99	2.897E-04	38	60
T_antipodiana_NK7-B	TRINITY_DN18976_c0_g1_i1.p1	0.370	54	33	0	2	55	88	141	2.897E-04	38	60
T_antipodiana_NK7-B	TRINITY_DN23604_c0_g3_i1.p1	0.560	25	11	0	35	59	1	25	2.897E-04	38	60
A_bruennichi_NK1-B-2	TRINITY_DN6208_c1_g1_i1.p1	0.983	60	1	0	1	60	209	268	7.205E-33	119	60
A_bruennichi_NK1-B-2	TRINITY_DN5630_c0_g2_i1.p1	0.633	60	22	0	1	60	45	104	1.134E-18	79	60
A_bruennichi_NK1-B-2	TRINITY_DN5630_c0_g2_i2.p1	0.633	60	22	0	1	60	45	104	1.134E-18	79	60
A_bruennichi_NK1-B-2	TRINITY_DN8621_c0_g1_i1.p1	0.644	59	21	0	1	59	133	191	2.943E-18	78	60
A_bruennichi_NK1-B-2	TRINITY_DN8143_c0_g1_i1.p1	0.614	57	22	0	2	58	109	165	2.725E-17	75	60
A_bruennichi_NK1-B-2	TRINITY_DN5028_c0_g1_i1.p1	0.637	58	21	0	2	59	32	89	3.746E-17	74	60
A_bruennichi_NK1-B-2	TRINITY_DN13569_c0_g1_i1.p1	0.649	57	20	0	2	58	206	262	3.746E-17	74	60
A_bruennichi_NK1-B-2	TRINITY_DN5028_c0_g1_i2.p1	0.637	58	21	0	2	59	167	224	3.746E-17	74	60
A_bruennichi_NK1-B-2	TRINITY_DN3276_c2_g1_i1.p1	0.631	57	21	0	2	58	200	256	5.148E-17	74	60
A_bruennichi_NK1-B-2	TRINITY_DN3581_c4_g1_i3.p1	0.596	57	23	0	2	58	8	64	1.240E-15	70	60
A_bruennichi_NK1-B-2	TRINITY_DN3581_c4_g1_i1.p1	0.596	57	23	0	2	58	98	154	1.240E-15	70	60
A_bruennichi_NK1-B-2	TRINITY_DN74767_c0_g1_i1.p1	0.614	57	22	0	2	58	176	232	1.240E-15	70	60
A_bruennichi_NK1-B-2	TRINITY_DN3581_c4_g1_i2.p1	0.596	57	23	0	2	58	281	337	1.240E-15	70	60
A_bruennichi_NK1-B-2	TRINITY_DN5440_c0_g3_i1.p1	0.596	57	23	0	2	58	43	99	3.220E-15	69	60
A_bruennichi_NK1-B-2	TRINITY_DN5440_c0_g3_i2.p1	0.596	57	23	0	2	58	145	201	3.220E-15	69	60
A_bruennichi_NK1-B-2	TRINITY_DN5440_c0_g2_i1.p1	0.596	57	23	0	2	58	155	211	3.220E-15	69	60
A_bruennichi_NK1-B-2	TRINITY_DN7490_c0_g1_i2.p1	0.566	60	26	0	1	60	53	112	4.427E-15	68	60
A_bruennichi_NK1-B-2	TRINITY_DN7490_c0_g1_i6.p1	0.566	60	26	0	1	60	53	112	4.427E-15	68	60
A_bruennichi_NK1-B-2	TRINITY_DN7490_c0_g1_i3.p1	0.566	60	26	0	1	60	149	208	4.427E-15	68	60
A_bruennichi_NK1-B-2	TRINITY_DN7490_c0_g1_i4.p1	0.566	60	26	0	1	60	149	208	4.427E-15	68	60
A_bruennichi_NK1-B-2	TRINITY_DN42809_c0_g1_i1.p1	0.550	60	27	0	1	60	204	263	8.368E-15	68	60
A_bruennichi_NK1-B-2	TRINITY_DN15196_c0_g1_i2.p1	0.586	58	24	0	1	58	194	251	5.652E-14	65	60
A_bruennichi_NK1-B-2	TRINITY_DN15196_c0_g1_i1.p1	0.586	58	24	0	1	58	194	251	5.652E-14	65	60
A_bruennichi_NK1-B-2	TRINITY_DN54695_c0_g1_i4.p1	0.500	58	29	0	2	59	18	75	1.469E-13	64	60
A_bruennichi_NK1-B-2	TRINITY_DN54695_c0_g1_i3.p1	0.500	58	29	0	2	59	186	243	1.469E-13	64	60
A_bruennichi_NK1-B-2	TRINITY_DN9102_c1_g1_i1.p1	0.561	57	25	0	2	58	119	175	3.821E-13	63	60
A_bruennichi_NK1-B-2	TRINITY_DN1610_c10_g1_i1.p1	0.517	56	27	0	5	60	216	271	3.821E-13	63	60
A_bruennichi_NK1-B-2	TRINITY_DN1340_c1_g1_i1.p1	0.561	57	25	0	2	58	130	186	5.254E-13	63	60
A_bruennichi_NK1-B-2	TRINITY_DN50311_c0_g1_i2.p2	0.533	60	28	0	1	60	37	96	7.225E-13	62	60
A_bruennichi_NK1-B-2	TRINITY_DN5093_c0_g1_i1.p1	0.578	57	24	0	2	58	192	248	7.225E-13	62	60
A_bruennichi_NK1-B-2	TRINITY_DN5093_c0_g1_i2.p1	0.578	57	24	0	2	58	192	248	7.225E-13	62	60
A_bruennichi_NK1-B-2	TRINITY_DN5093_c0_g1_i3.p1	0.578	57	24	0	2	58	192	248	7.225E-13	62	60
A_bruennichi_NK1-B-2	TRINITY_DN94089_c0_g1_i1.p1	0.525	59	28	0	2	60	216	274	1.366E-12	61	60
A_bruennichi_NK1-B-2	TRINITY_DN4696_c0_g1_i1.p1	0.568	58	25	0	2	59	171	228	1.879E-12	61	60
A_bruennichi_NK1-B-2	TRINITY_DN4696_c0_g1_i2.p1	0.568	58	25	0	2	59	171	228	1.879E-12	61	60
A_bruennichi_NK1-B-2	TRINITY_DN6952_c0_g1_i12.p1	0.508	59	29	0	2	60	199	257	2.584E-12	61	60
A_bruennichi_NK1-B-2	TRINITY_DN6952_c0_g1_i2.p1	0.508	59	29	0	2	60	199	257	2.584E-12	61	60
A_bruennichi_NK1-B-2	TRINITY_DN6952_c0_g1_i3.p1	0.508	59	29	0	2	60	199	257	2.584E-12	61	60
A_bruennichi_NK1-B-2	TRINITY_DN6952_c0_g1_i4.p1	0.508	59	29	0	2	60	199	257	2.584E-12	61	60
A_bruennichi_NK1-B-2	TRINITY_DN6952_c0_g1_i5.p1	0.508	59	29	0	2	60	199	257	2.584E-12	61	60
A_bruennichi_NK1-B-2	TRINITY_DN6952_c0_g1_i6.p1	0.508	59	29	0	2	60	199	257	2.584E-12	61	60
A_bruennichi_NK1-B-2	TRINITY_DN6952_c0_g1_i7.p1	0.508	59	29	0	2	60	199	257	2.584E-12	61	60
A_bruennichi_NK1-B-2	TRINITY_DN6952_c0_g1_i8.p1	0.508	59	29	0	2	60	199	257	2.584E-12	61	60
A_bruennichi_NK1-B-2	TRINITY_DN6952_c0_g1_i10.p1	0.508	59	29	0	2	60	199	257	2.584E-12	61	60
A_bruennichi_NK1-B-2	TRINITY_DN5087_c1_g1_i1.p1	0.542	59	27	0	2	60	139	197	3.554E-12	60	60
A_bruennichi_NK1-B-2	TRINITY_DN5087_c1_g1_i2.p1	0.542	59	27	0	2	60	139	197	3.554E-12	60	60
A_bruennichi_NK1-B-2	TRINITY_DN35158_c0_g1_i1.p1	0.561	57	25	0	2	58	141	197	6.724E-12	59	60
A_bruennichi_NK1-B-2	TRINITY_DN35158_c0_g1_i2.p1	0.561	57	25	0	2	58	141	197	6.724E-12	59	60
A_bruennichi_NK1-B-2	TRINITY_DN7980_c0_g1_i1.p1	0.491	59	30	0	2	60	218	276	6.724E-12	59	60
A_bruennichi_NK1-B-2	TRINITY_DN7980_c0_g1_i3.p1	0.491	59	30	0	2	60	218	276	6.724E-12	59	60
A_bruennichi_NK1-B-2	TRINITY_DN68275_c0_g1_i1.p1	0.555	54	24	0	5	58	163	216	1.272E-11	59	60
A_bruennichi_NK1-B-2	TRINITY_DN87576_c0_g1_i1.p1	0.508	57	28	0	2	58	99	155	3.311E-11	57	60
A_bruennichi_NK1-B-2	TRINITY_DN7960_c1_g1_i1.p1	0.534	58	27	0	2	59	180	237	3.311E-11	57	60
A_bruennichi_NK1-B-2	TRINITY_DN7960_c1_g1_i2.p1	0.534	58	27	0	2	59	180	237	3.311E-11	57	60
A_bruennichi_NK1-B-2	TRINITY_DN13352_c0_g1_i1.p1	0.482	58	30	0	2	59	224	281	3.311E-11	57	60
A_bruennichi_NK1-B-2	TRINITY_DN13352_c0_g1_i3.p1	0.482	58	30	0	2	59	224	281	3.311E-11	57	60
A_bruennichi_NK1-B-2	TRINITY_DN3800_c0_g1_i1.p1	0.517	58	28	0	2	59	74	131	4.554E-11	57	60
A_bruennichi_NK1-B-2	TRINITY_DN13626_c0_g2_i1.p1	0.482	58	30	0	2	59	155	212	6.265E-11	57	60
A_bruennichi_NK1-B-2	TRINITY_DN5330_c2_g1_i1.p1	0.483	60	31	0	1	60	213	272	6.265E-11	57	60
A_bruennichi_NK1-B-2	TRINITY_DN5330_c2_g1_i2.p1	0.483	60	31	0	1	60	213	272	6.265E-11	57	60
A_bruennichi_NK1-B-2	TRINITY_DN3124_c0_g1_i1.p1	0.508	57	28	0	2	58	228	284	1.186E-10	56	60
A_bruennichi_NK1-B-2	TRINITY_DN3124_c0_g1_i2.p1	0.508	57	28	0	2	58	228	284	1.186E-10	56	60
A_bruennichi_NK1-B-2	TRINITY_DN3124_c0_g1_i3.p1	0.508	57	28	0	2	58	228	284	1.186E-10	56	60
A_bruennichi_NK1-B-2	TRINITY_DN3124_c0_g1_i4.p1	0.508	57	28	0	2	58	228	284	1.186E-10	56	60
A_bruennichi_NK1-B-2	TRINITY_DN3124_c0_g1_i5.p1	0.508	57	28	0	2	58	228	284	1.186E-10	56	60
A_bruennichi_NK1-B-2	TRINITY_DN19384_c0_g1_i1.p1	0.456	57	30	0	2	58	9	65	1.631E-10	55	60
A_bruennichi_NK1-B-2	TRINITY_DN3800_c0_g1_i2.p1	0.508	57	28	0	2	58	74	130	1.631E-10	55	60
A_bruennichi_NK1-B-2	TRINITY_DN4226_c3_g1_i1.p1	0.500	58	29	0	2	59	114	171	2.244E-10	55	60
A_bruennichi_NK1-B-2	TRINITY_DN4861_c0_g3_i1.p1	0.473	57	30	0	2	58	135	191	2.244E-10	55	60
A_bruennichi_NK1-B-2	TRINITY_DN653_c0_g1_i5.p1	0.526	57	27	0	2	58	205	261	2.244E-10	55	60
A_bruennichi_NK1-B-2	TRINITY_DN653_c0_g1_i1.p1	0.526	57	27	0	2	58	205	261	2.244E-10	55	60
A_bruennichi_NK1-B-2	TRINITY_DN653_c0_g1_i4.p1	0.526	57	27	0	2	58	205	261	2.244E-10	55	60
A_bruennichi_NK1-B-2	TRINITY_DN653_c0_g1_i6.p1	0.526	57	27	0	2	58	254	310	2.244E-10	55	60
A_bruennichi_NK1-B-2	TRINITY_DN653_c0_g1_i2.p1	0.526	57	27	0	2	58	254	310	2.244E-10	55	60
A_bruennichi_NK1-B-2	TRINITY_DN653_c0_g1_i3.p1	0.526	57	27	0	2	58	254	310	2.244E-10	55	60
A_bruennichi_NK1-B-2	TRINITY_DN4935_c0_g1_i1.p1	0.473	57	30	0	2	58	139	195	3.087E-10	55	60
A_bruennichi_NK1-B-2	TRINITY_DN1921_c0_g1_i1.p1	0.509	51	25	0	8	58	176	226	4.248E-10	54	60
A_bruennichi_NK1-B-2	TRINITY_DN1915_c4_g1_i1.p1	0.508	57	28	0	2	58	174	230	5.844E-10	54	60
A_bruennichi_NK1-B-2	TRINITY_DN3296_c1_g1_i2.p1	0.457	59	31	0	2	60	6	64	1.106E-09	53	60
A_bruennichi_NK1-B-2	TRINITY_DN49921_c0_g1_i1.p1	0.438	57	31	0	3	59	174	230	1.106E-09	53	60
A_bruennichi_NK1-B-2	TRINITY_DN3296_c1_g1_i1.p1	0.457	59	31	0	2	60	168	226	1.106E-09	53	60
A_bruennichi_NK1-B-2	TRINITY_DN4774_c4_g1_i1.p1	0.491	57	29	0	2	58	188	244	1.522E-09	53	60
A_bruennichi_NK1-B-2	TRINITY_DN23307_c0_g1_i1.p1	0.421	57	32	0	3	59	110	166	2.095E-09	52	60
A_bruennichi_NK1-B-2	TRINITY_DN23307_c0_g1_i3.p1	0.421	57	32	0	3	59	251	307	2.095E-09	52	60
A_bruennichi_NK1-B-2	TRINITY_DN18976_c0_g1_i2.p1	0.465	58	30	0	2	59	46	103	2.883E-09	52	60
A_bruennichi_NK1-B-2	TRINITY_DN18976_c0_g1_i1.p1	0.465	58	30	0	2	59	88	145	2.883E-09	52	60
A_bruennichi_NK1-B-2	TRINITY_DN11697_c0_g1_i4.p1	0.473	57	30	0	2	58	10	66	2.883E-09	52	60
A_bruennichi_NK1-B-2	TRINITY_DN11697_c0_g1_i1.p1	0.473	57	30	0	2	58	210	266	2.883E-09	52	60
A_bruennichi_NK1-B-2	TRINITY_DN11697_c0_g1_i3.p1	0.473	57	30	0	2	58	210	266	2.883E-09	52	60
A_bruennichi_NK1-B-2	TRINITY_DN844_c0_g2_i2.p1	0.491	57	29	0	3	59	696	752	2.883E-09	52	60
A_bruennichi_NK1-B-2	TRINITY_DN844_c0_g2_i3.p1	0.491	57	29	0	3	59	696	752	2.883E-09	52	60
A_bruennichi_NK1-B-2	TRINITY_DN844_c0_g2_i1.p1	0.491	57	29	0	3	59	696	752	2.883E-09	52	60
A_bruennichi_NK1-B-2	TRINITY_DN75292_c0_g1_i1.p1	0.462	54	29	0	4	57	178	231	7.514E-09	51	60
A_bruennichi_NK1-B-2	TRINITY_DN38792_c0_g1_i1.p1	0.466	60	30	0	1	57	129	188	7.514E-09	51	60
A_bruennichi_NK1-B-2	TRINITY_DN8932_c4_g1_i1.p1	0.472	55	29	0	5	59	236	290	7.514E-09	51	60
A_bruennichi_NK1-B-2	TRINITY_DN7264_c0_g1_i1.p1	0.438	57	31	0	2	58	248	304	7.514E-09	51	60
A_bruennichi_NK1-B-2	TRINITY_DN7264_c0_g1_i2.p1	0.438	57	31	0	2	58	248	304	7.514E-09	51	60
A_bruennichi_NK1-B-2	TRINITY_DN6885_c0_g1_i1.p1	0.491	57	29	0	2	58	269	325	5.108E-08	48	60
A_bruennichi_NK1-B-2	TRINITY_DN23307_c0_g1_i4.p1	0.393	61	34	0	3	59	110	170	1.333E-07	47	60
A_bruennichi_NK1-B-2	TRINITY_DN23307_c0_g1_i2.p1	0.393	61	34	0	3	59	251	311	1.333E-07	47	60
T_tridentatus_Slou_B	TRINITY_DN6208_c1_g1_i1.p1	0.983	60	1	0	1	60	209	268	7.205E-33	119	60
T_tridentatus_Slou_B	TRINITY_DN5630_c0_g2_i1.p1	0.633	60	22	0	1	60	45	104	1.134E-18	79	60
T_tridentatus_Slou_B	TRINITY_DN5630_c0_g2_i2.p1	0.633	60	22	0	1	60	45	104	1.134E-18	79	60
T_tridentatus_Slou_B	TRINITY_DN8621_c0_g1_i1.p1	0.644	59	21	0	1	59	133	191	2.943E-18	78	60
T_tridentatus_Slou_B	TRINITY_DN8143_c0_g1_i1.p1	0.614	57	22	0	2	58	109	165	2.725E-17	75	60
T_tridentatus_Slou_B	TRINITY_DN5028_c0_g1_i1.p1	0.637	58	21	0	2	59	32	89	3.746E-17	74	60
T_tridentatus_Slou_B	TRINITY_DN13569_c0_g1_i1.p1	0.649	57	20	0	2	58	206	262	3.746E-17	74	60
T_tridentatus_Slou_B	TRINITY_DN5028_c0_g1_i2.p1	0.637	58	21	0	2	59	167	224	3.746E-17	74	60
T_tridentatus_Slou_B	TRINITY_DN3276_c2_g1_i1.p1	0.631	57	21	0	2	58	200	256	5.148E-17	74	60
T_tridentatus_Slou_B	TRINITY_DN3581_c4_g1_i3.p1	0.596	57	23	0	2	58	8	64	1.240E-15	70	60
T_tridentatus_Slou_B	TRINITY_DN3581_c4_g1_i1.p1	0.596	57	23	0	2	58	98	154	1.240E-15	70	60
T_tridentatus_Slou_B	TRINITY_DN74767_c0_g1_i1.p1	0.614	57	22	0	2	58	176	232	1.240E-15	70	60
T_tridentatus_Slou_B	TRINITY_DN3581_c4_g1_i2.p1	0.596	57	23	0	2	58	281	337	1.240E-15	70	60
T_tridentatus_Slou_B	TRINITY_DN5440_c0_g3_i1.p1	0.596	57	23	0	2	58	43	99	3.220E-15	69	60
T_tridentatus_Slou_B	TRINITY_DN5440_c0_g3_i2.p1	0.596	57	23	0	2	58	145	201	3.220E-15	69	60
T_tridentatus_Slou_B	TRINITY_DN5440_c0_g2_i1.p1	0.596	57	23	0	2	58	155	211	3.220E-15	69	60
T_tridentatus_Slou_B	TRINITY_DN7490_c0_g1_i2.p1	0.566	60	26	0	1	60	53	112	4.427E-15	68	60
T_tridentatus_Slou_B	TRINITY_DN7490_c0_g1_i6.p1	0.566	60	26	0	1	60	53	112	4.427E-15	68	60
T_tridentatus_Slou_B	TRINITY_DN7490_c0_g1_i3.p1	0.566	60	26	0	1	60	149	208	4.427E-15	68	60
T_tridentatus_Slou_B	TRINITY_DN7490_c0_g1_i4.p1	0.566	60	26	0	1	60	149	208	4.427E-15	68	60
T_tridentatus_Slou_B	TRINITY_DN42809_c0_g1_i1.p1	0.550	60	27	0	1	60	204	263	8.368E-15	68	60
T_tridentatus_Slou_B	TRINITY_DN15196_c0_g1_i2.p1	0.586	58	24	0	1	58	194	251	5.652E-14	65	60
T_tridentatus_Slou_B	TRINITY_DN15196_c0_g1_i1.p1	0.586	58	24	0	1	58	194	251	5.652E-14	65	60
T_tridentatus_Slou_B	TRINITY_DN54695_c0_g1_i4.p1	0.500	58	29	0	2	59	18	75	1.469E-13	64	60
T_tridentatus_Slou_B	TRINITY_DN54695_c0_g1_i3.p1	0.500	58	29	0	2	59	186	243	1.469E-13	64	60
T_tridentatus_Slou_B	TRINITY_DN9102_c1_g1_i1.p1	0.561	57	25	0	2	58	119	175	3.821E-13	63	60
T_tridentatus_Slou_B	TRINITY_DN1610_c10_g1_i1.p1	0.517	56	27	0	5	60	216	271	3.821E-13	63	60
T_tridentatus_Slou_B	TRINITY_DN1340_c1_g1_i1.p1	0.561	57	25	0	2	58	130	186	5.254E-13	63	60
T_tridentatus_Slou_B	TRINITY_DN50311_c0_g1_i2.p2	0.533	60	28	0	1	60	37	96	7.225E-13	62	60
T_tridentatus_Slou_B	TRINITY_DN5093_c0_g1_i1.p1	0.578	57	24	0	2	58	192	248	7.225E-13	62	60
T_tridentatus_Slou_B	TRINITY_DN5093_c0_g1_i2.p1	0.578	57	24	0	2	58	192	248	7.225E-13	62	60
T_tridentatus_Slou_B	TRINITY_DN5093_c0_g1_i3.p1	0.578	57	24	0	2	58	192	248	7.225E-13	62	60
T_tridentatus_Slou_B	TRINITY_DN94089_c0_g1_i1.p1	0.525	59	28	0	2	60	216	274	1.366E-12	61	60
T_tridentatus_Slou_B	TRINITY_DN4696_c0_g1_i1.p1	0.568	58	25	0	2	59	171	228	1.879E-12	61	60
T_tridentatus_Slou_B	TRINITY_DN4696_c0_g1_i2.p1	0.568	58	25	0	2	59	171	228	1.879E-12	61	60
T_tridentatus_Slou_B	TRINITY_DN6952_c0_g1_i12.p1	0.508	59	29	0	2	60	199	257	2.584E-12	61	60
T_tridentatus_Slou_B	TRINITY_DN6952_c0_g1_i2.p1	0.508	59	29	0	2	60	199	257	2.584E-12	61	60
T_tridentatus_Slou_B	TRINITY_DN6952_c0_g1_i3.p1	0.508	59	29	0	2	60	199	257	2.584E-12	61	60
T_tridentatus_Slou_B	TRINITY_DN6952_c0_g1_i4.p1	0.508	59	29	0	2	60	199	257	2.584E-12	61	60
T_tridentatus_Slou_B	TRINITY_DN6952_c0_g1_i5.p1	0.508	59	29	0	2	60	199	257	2.584E-12	61	60
T_tridentatus_Slou_B	TRINITY_DN6952_c0_g1_i6.p1	0.508	59	29	0	2	60	199	257	2.584E-12	61	60
T_tridentatus_Slou_B	TRINITY_DN6952_c0_g1_i7.p1	0.508	59	29	0	2	60	199	257	2.584E-12	61	60
T_tridentatus_Slou_B	TRINITY_DN6952_c0_g1_i8.p1	0.508	59	29	0	2	60	199	257	2.584E-12	61	60
T_tridentatus_Slou_B	TRINITY_DN6952_c0_g1_i10.p1	0.508	59	29	0	2	60	199	257	2.584E-12	61	60
T_tridentatus_Slou_B	TRINITY_DN5087_c1_g1_i1.p1	0.542	59	27	0	2	60	139	197	3.554E-12	60	60
T_tridentatus_Slou_B	TRINITY_DN5087_c1_g1_i2.p1	0.542	59	27	0	2	60	139	197	3.554E-12	60	60
T_tridentatus_Slou_B	TRINITY_DN35158_c0_g1_i1.p1	0.561	57	25	0	2	58	141	197	6.724E-12	59	60
T_tridentatus_Slou_B	TRINITY_DN35158_c0_g1_i2.p1	0.561	57	25	0	2	58	141	197	6.724E-12	59	60
T_tridentatus_Slou_B	TRINITY_DN7980_c0_g1_i1.p1	0.491	59	30	0	2	60	218	276	6.724E-12	59	60
T_tridentatus_Slou_B	TRINITY_DN7980_c0_g1_i3.p1	0.491	59	30	0	2	60	218	276	6.724E-12	59	60
T_tridentatus_Slou_B	TRINITY_DN68275_c0_g1_i1.p1	0.555	54	24	0	5	58	163	216	1.272E-11	59	60
T_tridentatus_Slou_B	TRINITY_DN87576_c0_g1_i1.p1	0.508	57	28	0	2	58	99	155	3.311E-11	57	60
T_tridentatus_Slou_B	TRINITY_DN7960_c1_g1_i1.p1	0.534	58	27	0	2	59	180	237	3.311E-11	57	60
T_tridentatus_Slou_B	TRINITY_DN7960_c1_g1_i2.p1	0.534	58	27	0	2	59	180	237	3.311E-11	57	60
T_tridentatus_Slou_B	TRINITY_DN13352_c0_g1_i1.p1	0.482	58	30	0	2	59	224	281	3.311E-11	57	60
T_tridentatus_Slou_B	TRINITY_DN13352_c0_g1_i3.p1	0.482	58	30	0	2	59	224	281	3.311E-11	57	60
T_tridentatus_Slou_B	TRINITY_DN3800_c0_g1_i1.p1	0.517	58	28	0	2	59	74	131	4.554E-11	57	60
T_tridentatus_Slou_B	TRINITY_DN13626_c0_g2_i1.p1	0.482	58	30	0	2	59	155	212	6.265E-11	57	60
T_tridentatus_Slou_B	TRINITY_DN5330_c2_g1_i1.p1	0.483	60	31	0	1	60	213	272	6.265E-11	57	60
T_tridentatus_Slou_B	TRINITY_DN5330_c2_g1_i2.p1	0.483	60	31	0	1	60	213	272	6.265E-11	57	60
T_tridentatus_Slou_B	TRINITY_DN3124_c0_g1_i1.p1	0.508	57	28	0	2	58	228	284	1.186E-10	56	60
T_tridentatus_Slou_B	TRINITY_DN3124_c0_g1_i2.p1	0.508	57	28	0	2	58	228	284	1.186E-10	56	60
T_tridentatus_Slou_B	TRINITY_DN3124_c0_g1_i3.p1	0.508	57	28	0	2	58	228	284	1.186E-10	56	60
T_tridentatus_Slou_B	TRINITY_DN3124_c0_g1_i4.p1	0.508	57	28	0	2	58	228	284	1.186E-10	56	60
T_tridentatus_Slou_B	TRINITY_DN3124_c0_g1_i5.p1	0.508	57	28	0	2	58	228	284	1.186E-10	56	60
T_tridentatus_Slou_B	TRINITY_DN19384_c0_g1_i1.p1	0.456	57	30	0	2	58	9	65	1.631E-10	55	60
T_tridentatus_Slou_B	TRINITY_DN3800_c0_g1_i2.p1	0.508	57	28	0	2	58	74	130	1.631E-10	55	60
T_tridentatus_Slou_B	TRINITY_DN4226_c3_g1_i1.p1	0.500	58	29	0	2	59	114	171	2.244E-10	55	60
T_tridentatus_Slou_B	TRINITY_DN4861_c0_g3_i1.p1	0.473	57	30	0	2	58	135	191	2.244E-10	55	60
T_tridentatus_Slou_B	TRINITY_DN653_c0_g1_i5.p1	0.526	57	27	0	2	58	205	261	2.244E-10	55	60
T_tridentatus_Slou_B	TRINITY_DN653_c0_g1_i1.p1	0.526	57	27	0	2	58	205	261	2.244E-10	55	60
T_tridentatus_Slou_B	TRINITY_DN653_c0_g1_i4.p1	0.526	57	27	0	2	58	205	261	2.244E-10	55	60
T_tridentatus_Slou_B	TRINITY_DN653_c0_g1_i6.p1	0.526	57	27	0	2	58	254	310	2.244E-10	55	60
T_tridentatus_Slou_B	TRINITY_DN653_c0_g1_i2.p1	0.526	57	27	0	2	58	254	310	2.244E-10	55	60
T_tridentatus_Slou_B	TRINITY_DN653_c0_g1_i3.p1	0.526	57	27	0	2	58	254	310	2.244E-10	55	60
T_tridentatus_Slou_B	TRINITY_DN4935_c0_g1_i1.p1	0.473	57	30	0	2	58	139	195	3.087E-10	55	60
T_tridentatus_Slou_B	TRINITY_DN1921_c0_g1_i1.p1	0.509	51	25	0	8	58	176	226	4.248E-10	54	60
T_tridentatus_Slou_B	TRINITY_DN1915_c4_g1_i1.p1	0.508	57	28	0	2	58	174	230	5.844E-10	54	60
T_tridentatus_Slou_B	TRINITY_DN3296_c1_g1_i2.p1	0.457	59	31	0	2	60	6	64	1.106E-09	53	60
T_tridentatus_Slou_B	TRINITY_DN49921_c0_g1_i1.p1	0.438	57	31	0	3	59	174	230	1.106E-09	53	60
T_tridentatus_Slou_B	TRINITY_DN3296_c1_g1_i1.p1	0.457	59	31	0	2	60	168	226	1.106E-09	53	60
T_tridentatus_Slou_B	TRINITY_DN4774_c4_g1_i1.p1	0.491	57	29	0	2	58	188	244	1.522E-09	53	60
T_tridentatus_Slou_B	TRINITY_DN23307_c0_g1_i1.p1	0.421	57	32	0	3	59	110	166	2.095E-09	52	60
T_tridentatus_Slou_B	TRINITY_DN23307_c0_g1_i3.p1	0.421	57	32	0	3	59	251	307	2.095E-09	52	60
T_tridentatus_Slou_B	TRINITY_DN18976_c0_g1_i2.p1	0.465	58	30	0	2	59	46	103	2.883E-09	52	60
T_tridentatus_Slou_B	TRINITY_DN18976_c0_g1_i1.p1	0.465	58	30	0	2	59	88	145	2.883E-09	52	60
T_tridentatus_Slou_B	TRINITY_DN11697_c0_g1_i4.p1	0.473	57	30	0	2	58	10	66	2.883E-09	52	60
T_tridentatus_Slou_B	TRINITY_DN11697_c0_g1_i1.p1	0.473	57	30	0	2	58	210	266	2.883E-09	52	60
T_tridentatus_Slou_B	TRINITY_DN11697_c0_g1_i3.p1	0.473	57	30	0	2	58	210	266	2.883E-09	52	60
T_tridentatus_Slou_B	TRINITY_DN844_c0_g2_i2.p1	0.491	57	29	0	3	59	696	752	2.883E-09	52	60
T_tridentatus_Slou_B	TRINITY_DN844_c0_g2_i3.p1	0.491	57	29	0	3	59	696	752	2.883E-09	52	60
T_tridentatus_Slou_B	TRINITY_DN844_c0_g2_i1.p1	0.491	57	29	0	3	59	696	752	2.883E-09	52	60
T_tridentatus_Slou_B	TRINITY_DN75292_c0_g1_i1.p1	0.462	54	29	0	4	57	178	231	7.514E-09	51	60
T_tridentatus_Slou_B	TRINITY_DN38792_c0_g1_i1.p1	0.466	60	30	0	1	57	129	188	7.514E-09	51	60
T_tridentatus_Slou_B	TRINITY_DN8932_c4_g1_i1.p1	0.472	55	29	0	5	59	236	290	7.514E-09	51	60
T_tridentatus_Slou_B	TRINITY_DN7264_c0_g1_i1.p1	0.438	57	31	0	2	58	248	304	7.514E-09	51	60
T_tridentatus_Slou_B	TRINITY_DN7264_c0_g1_i2.p1	0.438	57	31	0	2	58	248	304	7.514E-09	51	60
T_tridentatus_Slou_B	TRINITY_DN6885_c0_g1_i1.p1	0.491	57	29	0	2	58	269	325	5.108E-08	48	60
T_tridentatus_Slou_B	TRINITY_DN23307_c0_g1_i4.p1	0.393	61	34	0	3	59	110	170	1.333E-07	47	60
T_tridentatus_Slou_B	TRINITY_DN23307_c0_g1_i2.p1	0.393	61	34	0	3	59	251	311	1.333E-07	47	60
A_bruennichi_NK2.2-A	TRINITY_DN653_c0_g1_i5.p1	1.000	60	0	0	1	60	204	263	2.561E-32	118	60
A_bruennichi_NK2.2-A	TRINITY_DN653_c0_g1_i1.p1	1.000	60	0	0	1	60	204	263	2.561E-32	118	60
A_bruennichi_NK2.2-A	TRINITY_DN653_c0_g1_i4.p1	1.000	60	0	0	1	60	204	263	2.561E-32	118	60
A_bruennichi_NK2.2-A	TRINITY_DN653_c0_g1_i6.p1	1.000	60	0	0	1	60	253	312	2.561E-32	118	60
A_bruennichi_NK2.2-A	TRINITY_DN653_c0_g1_i2.p1	1.000	60	0	0	1	60	253	312	2.561E-32	118	60
A_bruennichi_NK2.2-A	TRINITY_DN653_c0_g1_i3.p1	1.000	60	0	0	1	60	253	312	2.561E-32	118	60
A_bruennichi_NK2.2-A	TRINITY_DN7960_c1_g1_i1.p1	0.844	58	9	0	1	58	179	236	2.944E-26	100	60
A_bruennichi_NK2.2-A	TRINITY_DN7960_c1_g1_i2.p1	0.844	58	9	0	1	58	179	236	2.944E-26	100	60
A_bruennichi_NK2.2-A	TRINITY_DN4696_c0_g1_i1.p1	0.800	60	12	0	1	60	170	229	1.823E-24	95	60
A_bruennichi_NK2.2-A	TRINITY_DN4696_c0_g1_i2.p1	0.800	60	12	0	1	60	170	229	1.823E-24	95	60
A_bruennichi_NK2.2-A	TRINITY_DN35158_c0_g1_i1.p1	0.603	58	23	0	1	58	140	197	1.704E-15	70	60
A_bruennichi_NK2.2-A	TRINITY_DN35158_c0_g1_i2.p1	0.603	58	23	0	1	58	140	197	1.704E-15	70	60
A_bruennichi_NK2.2-A	TRINITY_DN13569_c0_g1_i1.p1	0.508	59	29	0	2	60	206	264	9.248E-12	59	60
A_bruennichi_NK2.2-A	TRINITY_DN3276_c2_g1_i1.p1	0.517	56	27	0	5	60	203	258	3.311E-11	57	60
A_bruennichi_NK2.2-A	TRINITY_DN1340_c1_g1_i1.p1	0.526	57	27	0	2	58	130	186	4.554E-11	57	60
A_bruennichi_NK2.2-A	TRINITY_DN3581_c4_g1_i3.p1	0.482	58	30	0	1	58	7	64	8.618E-11	56	60
A_bruennichi_NK2.2-A	TRINITY_DN3581_c4_g1_i1.p1	0.482	58	30	0	1	58	97	154	8.618E-11	56	60
A_bruennichi_NK2.2-A	TRINITY_DN3581_c4_g1_i2.p1	0.482	58	30	0	1	58	280	337	8.618E-11	56	60
A_bruennichi_NK2.2-A	TRINITY_DN5440_c0_g3_i1.p1	0.543	57	26	0	2	58	43	99	1.186E-10	56	60
A_bruennichi_NK2.2-A	TRINITY_DN5440_c0_g3_i2.p1	0.543	57	26	0	2	58	145	201	1.186E-10	56	60
A_bruennichi_NK2.2-A	TRINITY_DN5440_c0_g2_i1.p1	0.543	57	26	0	2	58	155	211	1.186E-10	56	60
A_bruennichi_NK2.2-A	TRINITY_DN74767_c0_g1_i1.p1	0.526	57	27	0	2	58	176	232	4.248E-10	54	60
A_bruennichi_NK2.2-A	TRINITY_DN54695_c0_g1_i4.p1	0.465	58	30	0	1	58	17	74	8.041E-10	53	60
A_bruennichi_NK2.2-A	TRINITY_DN54695_c0_g1_i3.p1	0.465	58	30	0	1	58	185	242	8.041E-10	53	60
A_bruennichi_NK2.2-A	TRINITY_DN7490_c0_g1_i2.p1	0.509	51	25	0	5	55	57	107	1.106E-09	53	60
A_bruennichi_NK2.2-A	TRINITY_DN7490_c0_g1_i6.p1	0.509	51	25	0	5	55	57	107	1.106E-09	53	60
A_bruennichi_NK2.2-A	TRINITY_DN7490_c0_g1_i3.p1	0.509	51	25	0	5	55	153	203	1.106E-09	53	60
A_bruennichi_NK2.2-A	TRINITY_DN7490_c0_g1_i4.p1	0.509	51	25	0	5	55	153	203	1.106E-09	53	60
A_bruennichi_NK2.2-A	TRINITY_DN1921_c0_g1_i1.p1	0.509	55	27	0	6	60	174	228	1.106E-09	53	60
A_bruennichi_NK2.2-A	TRINITY_DN1915_c4_g1_i1.p1	0.500	58	29	0	1	58	173	230	1.522E-09	53	60
A_bruennichi_NK2.2-A	TRINITY_DN5630_c0_g2_i1.p1	0.508	57	28	0	2	58	46	102	2.883E-09	52	60
A_bruennichi_NK2.2-A	TRINITY_DN5630_c0_g2_i2.p1	0.508	57	28	0	2	58	46	102	2.883E-09	52	60
A_bruennichi_NK2.2-A	TRINITY_DN38792_c0_g1_i1.p1	0.519	52	25	0	4	55	135	186	2.883E-09	52	60
A_bruennichi_NK2.2-A	TRINITY_DN75292_c0_g1_i1.p1	0.490	51	26	0	5	55	179	229	7.514E-09	51	60
A_bruennichi_NK2.2-A	TRINITY_DN8621_c0_g1_i1.p1	0.491	57	29	0	2	58	134	190	7.514E-09	51	60
A_bruennichi_NK2.2-A	TRINITY_DN6885_c0_g1_i1.p1	0.508	57	28	0	2	58	269	325	1.034E-08	50	60
A_bruennichi_NK2.2-A	TRINITY_DN5028_c0_g1_i1.p1	0.491	57	29	0	2	58	32	88	1.423E-08	50	60
A_bruennichi_NK2.2-A	TRINITY_DN5028_c0_g1_i2.p1	0.491	57	29	0	2	58	167	223	1.423E-08	50	60
A_bruennichi_NK2.2-A	TRINITY_DN9102_c1_g1_i1.p1	0.491	57	29	0	2	58	119	175	1.959E-08	49	60
A_bruennichi_NK2.2-A	TRINITY_DN15196_c0_g1_i1.p1	0.464	56	29	0	5	60	198	253	1.959E-08	49	60
A_bruennichi_NK2.2-A	TRINITY_DN6208_c1_g1_i1.p1	0.508	57	28	0	2	58	210	266	1.959E-08	49	60
A_bruennichi_NK2.2-A	TRINITY_DN15196_c0_g1_i2.p1	0.481	54	28	0	5	58	198	251	2.696E-08	49	60
A_bruennichi_NK2.2-A	TRINITY_DN5093_c0_g1_i1.p1	0.444	54	29	0	5	58	195	248	3.711E-08	49	60
A_bruennichi_NK2.2-A	TRINITY_DN5093_c0_g1_i2.p1	0.444	54	29	0	5	58	195	248	3.711E-08	49	60
A_bruennichi_NK2.2-A	TRINITY_DN5093_c0_g1_i3.p1	0.444	54	29	0	5	58	195	248	3.711E-08	49	60
A_bruennichi_NK2.2-A	TRINITY_DN1610_c10_g1_i1.p1	0.470	51	26	0	5	55	216	266	5.108E-08	48	60
A_bruennichi_NK2.2-A	TRINITY_DN8143_c0_g1_i1.p1	0.462	54	29	0	5	58	112	165	9.680E-08	48	60
A_bruennichi_NK2.2-A	TRINITY_DN94089_c0_g1_i1.p1	0.481	54	28	0	5	58	219	272	1.333E-07	47	60
A_bruennichi_NK2.2-A	TRINITY_DN68275_c0_g1_i1.p1	0.462	54	29	0	5	58	163	216	1.835E-07	47	60
A_bruennichi_NK2.2-A	TRINITY_DN844_c0_g2_i2.p1	0.428	56	31	0	3	58	696	751	3.477E-07	46	60
A_bruennichi_NK2.2-A	TRINITY_DN844_c0_g2_i3.p1	0.428	56	31	0	3	58	696	751	3.477E-07	46	60
A_bruennichi_NK2.2-A	TRINITY_DN844_c0_g2_i1.p1	0.428	56	31	0	3	58	696	751	3.477E-07	46	60
A_bruennichi_NK2.2-A	TRINITY_DN50311_c0_g1_i2.p2	0.425	54	30	0	5	58	41	94	4.788E-07	46	60
A_bruennichi_NK2.2-A	TRINITY_DN8932_c4_g1_i1.p1	0.425	54	30	0	5	58	236	289	4.788E-07	46	60
A_bruennichi_NK2.2-A	TRINITY_DN6952_c0_g1_i12.p1	0.444	54	29	0	5	58	202	255	6.593E-07	45	60
A_bruennichi_NK2.2-A	TRINITY_DN6952_c0_g1_i2.p1	0.444	54	29	0	5	58	202	255	6.593E-07	45	60
A_bruennichi_NK2.2-A	TRINITY_DN6952_c0_g1_i3.p1	0.444	54	29	0	5	58	202	255	6.593E-07	45	60
A_bruennichi_NK2.2-A	TRINITY_DN6952_c0_g1_i4.p1	0.444	54	29	0	5	58	202	255	6.593E-07	45	60
A_bruennichi_NK2.2-A	TRINITY_DN6952_c0_g1_i5.p1	0.444	54	29	0	5	58	202	255	6.593E-07	45	60
A_bruennichi_NK2.2-A	TRINITY_DN6952_c0_g1_i6.p1	0.444	54	29	0	5	58	202	255	6.593E-07	45	60
A_bruennichi_NK2.2-A	TRINITY_DN6952_c0_g1_i7.p1	0.444	54	29	0	5	58	202	255	6.593E-07	45	60
A_bruennichi_NK2.2-A	TRINITY_DN6952_c0_g1_i8.p1	0.444	54	29	0	5	58	202	255	6.593E-07	45	60
A_bruennichi_NK2.2-A	TRINITY_DN6952_c0_g1_i10.p1	0.444	54	29	0	5	58	202	255	6.593E-07	45	60
A_bruennichi_NK2.2-A	TRINITY_DN4226_c3_g1_i1.p1	0.413	58	33	0	1	58	113	170	9.078E-07	45	60
A_bruennichi_NK2.2-A	TRINITY_DN5330_c2_g1_i1.p1	0.425	54	30	0	5	58	217	270	9.078E-07	45	60
A_bruennichi_NK2.2-A	TRINITY_DN5330_c2_g1_i2.p1	0.425	54	30	0	5	58	217	270	9.078E-07	45	60
A_bruennichi_NK2.2-A	TRINITY_DN5087_c1_g1_i1.p1	0.400	55	32	0	5	59	142	196	1.721E-06	44	60
A_bruennichi_NK2.2-A	TRINITY_DN5087_c1_g1_i2.p1	0.400	55	32	0	5	59	142	196	1.721E-06	44	60
A_bruennichi_NK2.2-A	TRINITY_DN7980_c0_g1_i1.p1	0.425	54	30	0	5	58	221	274	1.721E-06	44	60
A_bruennichi_NK2.2-A	TRINITY_DN7980_c0_g1_i3.p1	0.425	54	30	0	5	58	221	274	1.721E-06	44	60
A_bruennichi_NK2.2-A	TRINITY_DN87576_c0_g1_i1.p1	0.446	56	30	0	5	60	102	157	8.530E-06	42	60
A_bruennichi_NK2.2-A	TRINITY_DN42809_c0_g1_i1.p1	0.407	54	31	0	5	58	208	261	1.175E-05	42	60
A_bruennichi_NK2.2-A	TRINITY_DN19384_c0_g1_i1.p1	0.407	54	31	0	2	55	9	62	8.034E-05	39	60
T_antipodiana_NK2.2-B	TRINITY_DN653_c0_g1_i5.p1	0.932	59	4	0	2	60	205	263	1.058E-29	110	60
T_antipodiana_NK2.2-B	TRINITY_DN653_c0_g1_i1.p1	0.932	59	4	0	2	60	205	263	1.058E-29	110	60
T_antipodiana_NK2.2-B	TRINITY_DN653_c0_g1_i4.p1	0.932	59	4	0	2	60	205	263	1.058E-29	110	60
T_antipodiana_NK2.2-B	TRINITY_DN653_c0_g1_i6.p1	0.932	59	4	0	2	60	254	312	1.058E-29	110	60
T_antipodiana_NK2.2-B	TRINITY_DN653_c0_g1_i2.p1	0.932	59	4	0	2	60	254	312	1.058E-29	110	60
T_antipodiana_NK2.2-B	TRINITY_DN653_c0_g1_i3.p1	0.932	59	4	0	2	60	254	312	1.058E-29	110	60
T_antipodiana_NK2.2-B	TRINITY_DN7960_c1_g1_i1.p1	0.862	58	8	0	1	58	179	236	6.024E-27	102	60
T_antipodiana_NK2.2-B	TRINITY_DN7960_c1_g1_i2.p1	0.862	58	8	0	1	58	179	236	6.024E-27	102	60
T_antipodiana_NK2.2-B	TRINITY_DN4696_c0_g1_i1.p1	0.796	59	12	0	2	60	171	229	3.439E-24	94	60
T_antipodiana_NK2.2-B	TRINITY_DN4696_c0_g1_i2.p1	0.796	59	12	0	2	60	171	229	3.439E-24	94	60
T_antipodiana_NK2.2-B	TRINITY_DN35158_c0_g1_i1.p1	0.648	54	19	0	5	58	144	197	6.560E-16	71	60
T_antipodiana_NK2.2-B	TRINITY_DN35158_c0_g1_i2.p1	0.648	54	19	0	5	58	144	197	6.560E-16	71	60
T_antipodiana_NK2.2-B	TRINITY_DN13569_c0_g1_i1.p1	0.526	57	27	0	2	58	206	262	4.889E-12	60	60
T_antipodiana_NK2.2-B	TRINITY_DN3276_c2_g1_i1.p1	0.535	56	26	0	5	60	203	258	4.889E-12	60	60
T_antipodiana_NK2.2-B	TRINITY_DN5440_c0_g3_i1.p1	0.543	57	26	0	2	58	43	99	1.750E-11	58	60
T_antipodiana_NK2.2-B	TRINITY_DN5440_c0_g3_i2.p1	0.543	57	26	0	2	58	145	201	1.750E-11	58	60
T_antipodiana_NK2.2-B	TRINITY_DN5440_c0_g2_i1.p1	0.543	57	26	0	2	58	155	211	1.750E-11	58	60
T_antipodiana_NK2.2-B	TRINITY_DN3581_c4_g1_i3.p1	0.500	56	28	0	3	58	9	64	2.407E-11	58	60
T_antipodiana_NK2.2-B	TRINITY_DN3581_c4_g1_i1.p1	0.500	56	28	0	3	58	99	154	2.407E-11	58	60
T_antipodiana_NK2.2-B	TRINITY_DN1340_c1_g1_i1.p1	0.526	57	27	0	2	58	130	186	2.407E-11	58	60
T_antipodiana_NK2.2-B	TRINITY_DN3581_c4_g1_i2.p1	0.500	56	28	0	3	58	282	337	2.407E-11	58	60
T_antipodiana_NK2.2-B	TRINITY_DN74767_c0_g1_i1.p1	0.526	57	27	0	2	58	176	232	6.265E-11	57	60
T_antipodiana_NK2.2-B	TRINITY_DN54695_c0_g1_i4.p1	0.482	58	30	0	1	58	17	74	8.618E-11	56	60
T_antipodiana_NK2.2-B	TRINITY_DN54695_c0_g1_i3.p1	0.482	58	30	0	1	58	185	242	8.618E-11	56	60
T_antipodiana_NK2.2-B	TRINITY_DN7490_c0_g1_i2.p1	0.509	51	25	0	5	55	57	107	4.248E-10	54	60
T_antipodiana_NK2.2-B	TRINITY_DN7490_c0_g1_i6.p1	0.509	51	25	0	5	55	57	107	4.248E-10	54	60
T_antipodiana_NK2.2-B	TRINITY_DN7490_c0_g1_i3.p1	0.509	51	25	0	5	55	153	203	4.248E-10	54	60
T_antipodiana_NK2.2-B	TRINITY_DN7490_c0_g1_i4.p1	0.509	51	25	0	5	55	153	203	4.248E-10	54	60
T_antipodiana_NK2.2-B	TRINITY_DN1915_c4_g1_i1.p1	0.508	57	28	0	2	58	174	230	4.248E-10	54	60
T_antipodiana_NK2.2-B	TRINITY_DN5630_c0_g2_i1.p1	0.508	57	28	0	2	58	46	102	2.095E-09	52	60
T_antipodiana_NK2.2-B	TRINITY_DN5630_c0_g2_i2.p1	0.508	57	28	0	2	58	46	102	2.095E-09	52	60
T_antipodiana_NK2.2-B	TRINITY_DN38792_c0_g1_i1.p1	0.491	57	29	0	4	60	135	191	2.883E-09	52	60
T_antipodiana_NK2.2-B	TRINITY_DN1610_c10_g1_i1.p1	0.490	51	26	0	5	55	216	266	2.883E-09	52	60
T_antipodiana_NK2.2-B	TRINITY_DN15196_c0_g1_i2.p1	0.481	54	28	0	5	58	198	251	3.967E-09	51	60
T_antipodiana_NK2.2-B	TRINITY_DN15196_c0_g1_i1.p1	0.481	54	28	0	5	58	198	251	3.967E-09	51	60
T_antipodiana_NK2.2-B	TRINITY_DN9102_c1_g1_i1.p1	0.491	57	29	0	2	58	119	175	5.460E-09	51	60
T_antipodiana_NK2.2-B	TRINITY_DN1921_c0_g1_i1.p1	0.509	53	26	0	6	58	174	226	5.460E-09	51	60
T_antipodiana_NK2.2-B	TRINITY_DN8621_c0_g1_i1.p1	0.491	57	29	0	2	58	134	190	5.460E-09	51	60
T_antipodiana_NK2.2-B	TRINITY_DN6208_c1_g1_i1.p1	0.508	57	28	0	2	58	210	266	7.514E-09	51	60
T_antipodiana_NK2.2-B	TRINITY_DN5028_c0_g1_i1.p1	0.491	57	29	0	2	58	32	88	1.034E-08	50	60
T_antipodiana_NK2.2-B	TRINITY_DN75292_c0_g1_i1.p1	0.490	51	26	0	5	55	179	229	1.034E-08	50	60
T_antipodiana_NK2.2-B	TRINITY_DN6885_c0_g1_i1.p1	0.482	58	30	0	2	59	269	326	1.034E-08	50	60
T_antipodiana_NK2.2-B	TRINITY_DN5028_c0_g1_i2.p1	0.491	57	29	0	2	58	167	223	1.034E-08	50	60
T_antipodiana_NK2.2-B	TRINITY_DN5093_c0_g1_i1.p1	0.444	54	29	0	5	58	195	248	1.034E-08	50	60
T_antipodiana_NK2.2-B	TRINITY_DN5093_c0_g1_i2.p1	0.444	54	29	0	5	58	195	248	1.034E-08	50	60
T_antipodiana_NK2.2-B	TRINITY_DN5093_c0_g1_i3.p1	0.444	54	29	0	5	58	195	248	1.034E-08	50	60
T_antipodiana_NK2.2-B	TRINITY_DN8143_c0_g1_i1.p1	0.462	54	29	0	5	58	112	165	2.696E-08	49	60
T_antipodiana_NK2.2-B	TRINITY_DN94089_c0_g1_i1.p1	0.481	54	28	0	5	58	219	272	2.696E-08	49	60
T_antipodiana_NK2.2-B	TRINITY_DN68275_c0_g1_i1.p1	0.462	54	29	0	5	58	163	216	3.711E-08	49	60
T_antipodiana_NK2.2-B	TRINITY_DN50311_c0_g1_i2.p2	0.425	54	30	0	5	58	41	94	7.032E-08	48	60
T_antipodiana_NK2.2-B	TRINITY_DN8932_c4_g1_i1.p1	0.431	58	32	0	1	58	232	289	1.835E-07	47	60
T_antipodiana_NK2.2-B	TRINITY_DN844_c0_g2_i2.p1	0.446	56	30	0	3	58	696	751	1.835E-07	47	60
T_antipodiana_NK2.2-B	TRINITY_DN844_c0_g2_i3.p1	0.446	56	30	0	3	58	696	751	1.835E-07	47	60
T_antipodiana_NK2.2-B	TRINITY_DN844_c0_g2_i1.p1	0.446	56	30	0	3	58	696	751	1.835E-07	47	60
T_antipodiana_NK2.2-B	TRINITY_DN5087_c1_g1_i1.p1	0.418	55	31	0	5	59	142	196	6.593E-07	45	60
T_antipodiana_NK2.2-B	TRINITY_DN5087_c1_g1_i2.p1	0.418	55	31	0	5	59	142	196	6.593E-07	45	60
T_antipodiana_NK2.2-B	TRINITY_DN4226_c3_g1_i1.p1	0.413	58	33	0	1	58	113	170	1.250E-06	44	60
T_antipodiana_NK2.2-B	TRINITY_DN5330_c2_g1_i1.p1	0.407	54	31	0	5	58	217	270	1.250E-06	44	60
T_antipodiana_NK2.2-B	TRINITY_DN5330_c2_g1_i2.p1	0.407	54	31	0	5	58	217	270	1.250E-06	44	60
T_antipodiana_NK2.2-B	TRINITY_DN6952_c0_g1_i12.p1	0.425	54	30	0	5	58	202	255	1.721E-06	44	60
T_antipodiana_NK2.2-B	TRINITY_DN6952_c0_g1_i2.p1	0.425	54	30	0	5	58	202	255	1.721E-06	44	60
T_antipodiana_NK2.2-B	TRINITY_DN6952_c0_g1_i3.p1	0.425	54	30	0	5	58	202	255	1.721E-06	44	60
T_antipodiana_NK2.2-B	TRINITY_DN6952_c0_g1_i4.p1	0.425	54	30	0	5	58	202	255	1.721E-06	44	60
T_antipodiana_NK2.2-B	TRINITY_DN6952_c0_g1_i5.p1	0.425	54	30	0	5	58	202	255	1.721E-06	44	60
T_antipodiana_NK2.2-B	TRINITY_DN6952_c0_g1_i6.p1	0.425	54	30	0	5	58	202	255	1.721E-06	44	60
T_antipodiana_NK2.2-B	TRINITY_DN6952_c0_g1_i7.p1	0.425	54	30	0	5	58	202	255	1.721E-06	44	60
T_antipodiana_NK2.2-B	TRINITY_DN6952_c0_g1_i8.p1	0.425	54	30	0	5	58	202	255	1.721E-06	44	60
T_antipodiana_NK2.2-B	TRINITY_DN6952_c0_g1_i10.p1	0.425	54	30	0	5	58	202	255	1.721E-06	44	60
T_antipodiana_NK2.2-B	TRINITY_DN42809_c0_g1_i1.p1	0.407	54	31	0	5	58	208	261	1.721E-06	44	60
T_antipodiana_NK2.2-B	TRINITY_DN7980_c0_g1_i1.p1	0.407	54	31	0	5	58	221	274	4.496E-06	43	60
T_antipodiana_NK2.2-B	TRINITY_DN7980_c0_g1_i3.p1	0.407	54	31	0	5	58	221	274	4.496E-06	43	60
T_antipodiana_NK2.2-B	TRINITY_DN87576_c0_g1_i1.p1	0.462	54	29	0	5	58	102	155	6.193E-06	42	60
T_antipodiana_NK2.2-B	TRINITY_DN13626_c0_g2_i1.p1	0.403	57	33	0	2	58	155	211	1.175E-05	42	60
T_antipodiana_NK2.2-B	TRINITY_DN19384_c0_g1_i1.p1	0.425	54	30	0	2	55	9	62	1.619E-05	41	60
T_antipodiana_NK2.2-B	TRINITY_DN3800_c0_g1_i2.p1	0.418	55	31	0	5	59	77	131	2.230E-05	41	60
T_antipodiana_NK2.2-B	TRINITY_DN3800_c0_g1_i1.p1	0.431	51	28	0	5	55	77	127	5.831E-05	40	60
T_antipodiana_NK2.2-B	TRINITY_DN4935_c0_g1_i1.p1	0.388	54	32	0	2	55	139	192	1.107E-04	39	60
T_antipodiana_NK2.2-B	TRINITY_DN4861_c0_g3_i1.p1	0.415	53	30	0	3	55	136	188	1.525E-04	38	60
T_antipodiana_NK2.2-B	TRINITY_DN3296_c1_g1_i2.p1	0.418	55	31	0	1	55	5	59	3.993E-04	37	60
T_antipodiana_NK2.2-B	TRINITY_DN3296_c1_g1_i1.p1	0.418	55	31	0	1	55	167	221	3.993E-04	37	60
T_antipodiana_NK2.2-B	TRINITY_DN13352_c0_g1_i1.p1	0.384	52	31	0	2	53	224	275	3.993E-04	37	60
T_antipodiana_NK2.2-B	TRINITY_DN13352_c0_g1_i3.p1	0.384	52	31	0	2	53	224	275	3.993E-04	37	60
T_antipodiana_NK2.2-B	TRINITY_DN3124_c0_g1_i1.p1	0.368	57	35	0	2	58	228	284	5.503E-04	37	60
T_antipodiana_NK2.2-B	TRINITY_DN3124_c0_g1_i2.p1	0.368	57	35	0	2	58	228	284	5.503E-04	37	60
T_antipodiana_NK2.2-B	TRINITY_DN3124_c0_g1_i3.p1	0.368	57	35	0	2	58	228	284	5.503E-04	37	60
T_antipodiana_NK2.2-B	TRINITY_DN3124_c0_g1_i4.p1	0.368	57	35	0	2	58	228	284	5.503E-04	37	60
T_antipodiana_NK2.2-B	TRINITY_DN3124_c0_g1_i5.p1	0.368	57	35	0	2	58	228	284	5.503E-04	37	60
T_antipodiana_NK2.2-B	TRINITY_DN4774_c4_g1_i1.p1	0.418	55	31	0	1	55	187	241	7.586E-04	36	60
A_bruennichi_old_annotated_NK4-A	TRINITY_DN4696_c0_g1_i1.p1	0.950	60	3	0	1	60	170	229	2.977E-30	112	60
A_bruennichi_old_annotated_NK4-A	TRINITY_DN4696_c0_g1_i2.p1	0.950	60	3	0	1	60	170	229	2.977E-30	112	60
A_bruennichi_old_annotated_NK4-A	TRINITY_DN7960_c1_g1_i1.p1	0.813	59	11	0	1	59	179	237	3.174E-23	92	60
A_bruennichi_old_annotated_NK4-A	TRINITY_DN7960_c1_g1_i2.p1	0.813	59	11	0	1	59	179	237	3.174E-23	92	60
A_bruennichi_old_annotated_NK4-A	TRINITY_DN653_c0_g1_i5.p1	0.766	60	14	0	1	60	204	263	8.227E-23	91	60
A_bruennichi_old_annotated_NK4-A	TRINITY_DN653_c0_g1_i1.p1	0.766	60	14	0	1	60	204	263	8.227E-23	91	60
A_bruennichi_old_annotated_NK4-A	TRINITY_DN653_c0_g1_i4.p1	0.766	60	14	0	1	60	204	263	8.227E-23	91	60
A_bruennichi_old_annotated_NK4-A	TRINITY_DN653_c0_g1_i6.p1	0.766	60	14	0	1	60	253	312	8.227E-23	91	60
A_bruennichi_old_annotated_NK4-A	TRINITY_DN653_c0_g1_i2.p1	0.766	60	14	0	1	60	253	312	8.227E-23	91	60
A_bruennichi_old_annotated_NK4-A	TRINITY_DN653_c0_g1_i3.p1	0.766	60	14	0	1	60	253	312	8.227E-23	91	60
A_bruennichi_old_annotated_NK4-A	TRINITY_DN35158_c0_g1_i1.p1	0.620	58	22	0	1	58	140	197	1.837E-16	72	60
A_bruennichi_old_annotated_NK4-A	TRINITY_DN35158_c0_g1_i2.p1	0.620	58	22	0	1	58	140	197	1.837E-16	72	60
A_bruennichi_old_annotated_NK4-A	TRINITY_DN54695_c0_g1_i4.p1	0.559	59	26	0	1	59	17	75	5.652E-14	65	60
A_bruennichi_old_annotated_NK4-A	TRINITY_DN54695_c0_g1_i3.p1	0.559	59	26	0	1	59	185	243	5.652E-14	65	60
A_bruennichi_old_annotated_NK4-A	TRINITY_DN1340_c1_g1_i1.p1	0.578	57	24	0	2	58	130	186	2.020E-13	64	60
A_bruennichi_old_annotated_NK4-A	TRINITY_DN74767_c0_g1_i1.p1	0.578	57	24	0	2	58	176	232	3.821E-13	63	60
A_bruennichi_old_annotated_NK4-A	TRINITY_DN3276_c2_g1_i1.p1	0.561	57	25	0	2	58	200	256	3.821E-13	63	60
A_bruennichi_old_annotated_NK4-A	TRINITY_DN9102_c1_g1_i1.p1	0.578	57	24	0	2	58	119	175	5.254E-13	63	60
A_bruennichi_old_annotated_NK4-A	TRINITY_DN5440_c0_g3_i1.p1	0.561	57	25	0	2	58	43	99	1.366E-12	61	60
A_bruennichi_old_annotated_NK4-A	TRINITY_DN5440_c0_g3_i2.p1	0.561	57	25	0	2	58	145	201	1.366E-12	61	60
A_bruennichi_old_annotated_NK4-A	TRINITY_DN5440_c0_g2_i1.p1	0.561	57	25	0	2	58	155	211	1.366E-12	61	60
A_bruennichi_old_annotated_NK4-A	TRINITY_DN3581_c4_g1_i3.p1	0.500	58	29	0	1	58	7	64	3.554E-12	60	60
A_bruennichi_old_annotated_NK4-A	TRINITY_DN3581_c4_g1_i1.p1	0.500	58	29	0	1	58	97	154	3.554E-12	60	60
A_bruennichi_old_annotated_NK4-A	TRINITY_DN3581_c4_g1_i2.p1	0.500	58	29	0	1	58	280	337	3.554E-12	60	60
A_bruennichi_old_annotated_NK4-A	TRINITY_DN8143_c0_g1_i1.p1	0.526	57	27	0	2	58	109	165	2.407E-11	58	60
A_bruennichi_old_annotated_NK4-A	TRINITY_DN5630_c0_g2_i1.p1	0.551	58	26	0	2	59	46	103	3.311E-11	57	60
A_bruennichi_old_annotated_NK4-A	TRINITY_DN5630_c0_g2_i2.p1	0.551	58	26	0	2	59	46	103	3.311E-11	57	60
A_bruennichi_old_annotated_NK4-A	TRINITY_DN1915_c4_g1_i1.p1	0.517	58	28	0	1	58	173	230	3.311E-11	57	60
A_bruennichi_old_annotated_NK4-A	TRINITY_DN8621_c0_g1_i1.p1	0.534	58	27	0	2	59	134	191	8.618E-11	56	60
A_bruennichi_old_annotated_NK4-A	TRINITY_DN6208_c1_g1_i1.p1	0.568	58	25	0	2	59	210	267	1.186E-10	56	60
A_bruennichi_old_annotated_NK4-A	TRINITY_DN7490_c0_g1_i2.p1	0.509	55	27	0	5	59	57	111	1.631E-10	55	60
A_bruennichi_old_annotated_NK4-A	TRINITY_DN7490_c0_g1_i6.p1	0.509	55	27	0	5	59	57	111	1.631E-10	55	60
A_bruennichi_old_annotated_NK4-A	TRINITY_DN7490_c0_g1_i3.p1	0.509	55	27	0	5	59	153	207	1.631E-10	55	60
A_bruennichi_old_annotated_NK4-A	TRINITY_DN7490_c0_g1_i4.p1	0.509	55	27	0	5	59	153	207	1.631E-10	55	60
A_bruennichi_old_annotated_NK4-A	TRINITY_DN5028_c0_g1_i1.p1	0.534	58	27	0	2	59	32	89	1.631E-10	55	60
A_bruennichi_old_annotated_NK4-A	TRINITY_DN5028_c0_g1_i2.p1	0.534	58	27	0	2	59	167	224	1.631E-10	55	60
A_bruennichi_old_annotated_NK4-A	TRINITY_DN13569_c0_g1_i1.p1	0.508	57	28	0	2	58	206	262	2.244E-10	55	60
A_bruennichi_old_annotated_NK4-A	TRINITY_DN15196_c0_g1_i2.p1	0.533	60	26	0	2	58	192	251	4.248E-10	54	60
A_bruennichi_old_annotated_NK4-A	TRINITY_DN15196_c0_g1_i1.p1	0.533	60	26	0	2	58	192	251	4.248E-10	54	60
A_bruennichi_old_annotated_NK4-A	TRINITY_DN1921_c0_g1_i1.p1	0.547	53	24	0	6	58	174	226	8.041E-10	53	60
A_bruennichi_old_annotated_NK4-A	TRINITY_DN38792_c0_g1_i1.p1	0.549	51	23	0	5	55	136	186	1.106E-09	53	60
A_bruennichi_old_annotated_NK4-A	TRINITY_DN1610_c10_g1_i1.p1	0.509	51	25	0	5	55	216	266	1.106E-09	53	60
A_bruennichi_old_annotated_NK4-A	TRINITY_DN75292_c0_g1_i1.p1	0.529	51	24	0	5	55	179	229	5.460E-09	51	60
A_bruennichi_old_annotated_NK4-A	TRINITY_DN94089_c0_g1_i1.p1	0.509	55	27	0	5	59	219	273	7.514E-09	51	60
A_bruennichi_old_annotated_NK4-A	TRINITY_DN5093_c0_g1_i1.p1	0.456	57	30	0	2	58	192	248	7.514E-09	51	60
A_bruennichi_old_annotated_NK4-A	TRINITY_DN5093_c0_g1_i2.p1	0.456	57	30	0	2	58	192	248	7.514E-09	51	60
A_bruennichi_old_annotated_NK4-A	TRINITY_DN5093_c0_g1_i3.p1	0.456	57	30	0	2	58	192	248	7.514E-09	51	60
A_bruennichi_old_annotated_NK4-A	TRINITY_DN50311_c0_g1_i2.p2	0.465	58	30	0	2	59	38	95	1.959E-08	49	60
A_bruennichi_old_annotated_NK4-A	TRINITY_DN5087_c1_g1_i1.p1	0.421	57	32	0	2	58	139	195	1.959E-08	49	60
A_bruennichi_old_annotated_NK4-A	TRINITY_DN5087_c1_g1_i2.p1	0.421	57	32	0	2	58	139	195	1.959E-08	49	60
A_bruennichi_old_annotated_NK4-A	TRINITY_DN4226_c3_g1_i1.p1	0.440	59	32	0	1	59	113	171	5.108E-08	48	60
A_bruennichi_old_annotated_NK4-A	TRINITY_DN8932_c4_g1_i1.p1	0.457	59	31	0	1	59	232	290	5.108E-08	48	60
A_bruennichi_old_annotated_NK4-A	TRINITY_DN6885_c0_g1_i1.p1	0.508	57	28	0	2	58	269	325	5.108E-08	48	60
A_bruennichi_old_annotated_NK4-A	TRINITY_DN68275_c0_g1_i1.p1	0.481	54	28	0	5	58	163	216	7.032E-08	48	60
A_bruennichi_old_annotated_NK4-A	TRINITY_DN6952_c0_g1_i12.p1	0.440	59	32	0	1	59	198	256	7.032E-08	48	60
A_bruennichi_old_annotated_NK4-A	TRINITY_DN6952_c0_g1_i2.p1	0.440	59	32	0	1	59	198	256	7.032E-08	48	60
A_bruennichi_old_annotated_NK4-A	TRINITY_DN6952_c0_g1_i3.p1	0.440	59	32	0	1	59	198	256	7.032E-08	48	60
A_bruennichi_old_annotated_NK4-A	TRINITY_DN6952_c0_g1_i4.p1	0.440	59	32	0	1	59	198	256	7.032E-08	48	60
A_bruennichi_old_annotated_NK4-A	TRINITY_DN6952_c0_g1_i5.p1	0.440	59	32	0	1	59	198	256	7.032E-08	48	60
A_bruennichi_old_annotated_NK4-A	TRINITY_DN6952_c0_g1_i6.p1	0.440	59	32	0	1	59	198	256	7.032E-08	48	60
A_bruennichi_old_annotated_NK4-A	TRINITY_DN6952_c0_g1_i7.p1	0.440	59	32	0	1	59	198	256	7.032E-08	48	60
A_bruennichi_old_annotated_NK4-A	TRINITY_DN6952_c0_g1_i8.p1	0.440	59	32	0	1	59	198	256	7.032E-08	48	60
A_bruennichi_old_annotated_NK4-A	TRINITY_DN6952_c0_g1_i10.p1	0.440	59	32	0	1	59	198	256	7.032E-08	48	60
A_bruennichi_old_annotated_NK4-A	TRINITY_DN844_c0_g2_i2.p1	0.454	55	29	0	5	59	698	752	9.680E-08	48	60
A_bruennichi_old_annotated_NK4-A	TRINITY_DN844_c0_g2_i3.p1	0.454	55	29	0	5	59	698	752	9.680E-08	48	60
A_bruennichi_old_annotated_NK4-A	TRINITY_DN844_c0_g2_i1.p1	0.454	55	29	0	5	59	698	752	9.680E-08	48	60
A_bruennichi_old_annotated_NK4-A	TRINITY_DN13626_c0_g2_i1.p1	0.431	58	32	0	2	59	155	212	2.526E-07	46	60
A_bruennichi_old_annotated_NK4-A	TRINITY_DN5330_c2_g1_i1.p1	0.413	58	33	0	2	59	214	271	2.526E-07	46	60
A_bruennichi_old_annotated_NK4-A	TRINITY_DN5330_c2_g1_i2.p1	0.413	58	33	0	2	59	214	271	2.526E-07	46	60
A_bruennichi_old_annotated_NK4-A	TRINITY_DN42809_c0_g1_i1.p1	0.421	57	32	0	2	58	205	261	3.477E-07	46	60
A_bruennichi_old_annotated_NK4-A	TRINITY_DN7980_c0_g1_i1.p1	0.413	58	33	0	2	59	218	275	4.788E-07	46	60
A_bruennichi_old_annotated_NK4-A	TRINITY_DN7980_c0_g1_i3.p1	0.413	58	33	0	2	59	218	275	4.788E-07	46	60
A_bruennichi_old_annotated_NK4-A	TRINITY_DN87576_c0_g1_i1.p1	0.446	56	30	0	5	60	102	157	2.371E-06	44	60
A_bruennichi_old_annotated_NK4-A	TRINITY_DN4861_c0_g3_i1.p1	0.436	55	30	0	1	55	134	188	6.193E-06	42	60
A_bruennichi_old_annotated_NK4-A	TRINITY_DN3800_c0_g1_i1.p1	0.431	58	32	0	2	59	74	131	8.530E-06	42	60
A_bruennichi_old_annotated_NK4-A	TRINITY_DN13352_c0_g1_i1.p1	0.396	58	34	0	2	59	224	281	8.530E-06	42	60
A_bruennichi_old_annotated_NK4-A	TRINITY_DN13352_c0_g1_i3.p1	0.396	58	34	0	2	59	224	281	8.530E-06	42	60
A_bruennichi_old_annotated_NK4-A	TRINITY_DN18976_c0_g1_i2.p1	0.396	58	34	0	2	59	46	103	1.175E-05	42	60
A_bruennichi_old_annotated_NK4-A	TRINITY_DN18976_c0_g1_i1.p1	0.396	58	34	0	2	59	88	145	1.175E-05	42	60
A_bruennichi_old_annotated_NK4-A	TRINITY_DN3296_c1_g1_i2.p1	0.454	55	29	0	1	55	5	59	2.230E-05	41	60
A_bruennichi_old_annotated_NK4-A	TRINITY_DN3296_c1_g1_i1.p1	0.454	55	29	0	1	55	167	221	2.230E-05	41	60
A_bruennichi_old_annotated_NK4-A	TRINITY_DN4935_c0_g1_i1.p1	0.407	54	31	0	2	55	139	192	2.230E-05	41	60
A_bruennichi_old_annotated_NK4-A	TRINITY_DN3800_c0_g1_i2.p1	0.444	54	29	0	2	55	74	127	3.072E-05	40	60
A_bruennichi_old_annotated_NK4-A	TRINITY_DN3124_c0_g1_i1.p1	0.403	57	33	0	2	58	228	284	3.072E-05	40	60
A_bruennichi_old_annotated_NK4-A	TRINITY_DN3124_c0_g1_i2.p1	0.403	57	33	0	2	58	228	284	3.072E-05	40	60
A_bruennichi_old_annotated_NK4-A	TRINITY_DN3124_c0_g1_i3.p1	0.403	57	33	0	2	58	228	284	3.072E-05	40	60
A_bruennichi_old_annotated_NK4-A	TRINITY_DN3124_c0_g1_i4.p1	0.403	57	33	0	2	58	228	284	3.072E-05	40	60
A_bruennichi_old_annotated_NK4-A	TRINITY_DN3124_c0_g1_i5.p1	0.403	57	33	0	2	58	228	284	3.072E-05	40	60
A_bruennichi_old_annotated_NK4-A	TRINITY_DN4774_c4_g1_i1.p1	0.454	55	29	0	1	55	187	241	4.232E-05	40	60
A_bruennichi_old_annotated_NK4-A	TRINITY_DN7264_c0_g1_i1.p1	0.385	57	34	0	2	58	248	304	3.993E-04	37	60
A_bruennichi_old_annotated_NK4-A	TRINITY_DN7264_c0_g1_i2.p1	0.385	57	34	0	2	58	248	304	3.993E-04	37	60
D_plantarius_NK5-A	TRINITY_DN3581_c4_g1_i3.p1	0.655	58	20	0	1	58	7	64	1.684E-19	81	60
D_plantarius_NK5-A	TRINITY_DN3581_c4_g1_i1.p1	0.655	58	20	0	1	58	97	154	1.684E-19	81	60
D_plantarius_NK5-A	TRINITY_DN3581_c4_g1_i2.p1	0.655	58	20	0	1	58	280	337	1.684E-19	81	60
D_plantarius_NK5-A	TRINITY_DN54695_c0_g1_i4.p1	0.576	59	25	0	1	59	17	75	9.726E-17	73	60
D_plantarius_NK5-A	TRINITY_DN54695_c0_g1_i3.p1	0.576	59	25	0	1	59	185	243	9.726E-17	73	60
D_plantarius_NK5-A	TRINITY_DN8621_c0_g1_i1.p1	0.603	58	23	0	2	59	134	191	1.837E-16	72	60
D_plantarius_NK5-A	TRINITY_DN7960_c1_g1_i1.p1	0.593	59	24	0	1	59	179	237	3.472E-16	72	60
D_plantarius_NK5-A	TRINITY_DN7960_c1_g1_i2.p1	0.593	59	24	0	1	59	179	237	3.472E-16	72	60
D_plantarius_NK5-A	TRINITY_DN13569_c0_g1_i1.p1	0.596	57	23	0	2	58	206	262	4.772E-16	71	60
D_plantarius_NK5-A	TRINITY_DN4696_c0_g1_i1.p1	0.610	59	23	0	1	59	170	228	4.772E-16	71	60
D_plantarius_NK5-A	TRINITY_DN4696_c0_g1_i2.p1	0.610	59	23	0	1	59	170	228	4.772E-16	71	60
D_plantarius_NK5-A	TRINITY_DN6208_c1_g1_i1.p1	0.620	58	22	0	2	59	210	267	9.018E-16	70	60
D_plantarius_NK5-A	TRINITY_DN8143_c0_g1_i1.p1	0.596	57	23	0	2	58	109	165	1.704E-15	70	60
D_plantarius_NK5-A	TRINITY_DN5630_c0_g2_i1.p1	0.568	58	25	0	2	59	46	103	2.343E-15	69	60
D_plantarius_NK5-A	TRINITY_DN5630_c0_g2_i2.p1	0.568	58	25	0	2	59	46	103	2.343E-15	69	60
D_plantarius_NK5-A	TRINITY_DN5028_c0_g1_i1.p1	0.586	58	24	0	2	59	32	89	3.220E-15	69	60
D_plantarius_NK5-A	TRINITY_DN5028_c0_g1_i2.p1	0.586	58	24	0	2	59	167	224	3.220E-15	69	60
D_plantarius_NK5-A	TRINITY_DN1610_c10_g1_i1.p1	0.534	58	27	0	1	58	212	269	6.087E-15	68	60
D_plantarius_NK5-A	TRINITY_DN7490_c0_g1_i2.p1	0.551	58	26	0	2	59	54	111	1.150E-14	67	60
D_plantarius_NK5-A	TRINITY_DN7490_c0_g1_i6.p1	0.551	58	26	0	2	59	54	111	1.150E-14	67	60
D_plantarius_NK5-A	TRINITY_DN7490_c0_g1_i3.p1	0.551	58	26	0	2	59	150	207	1.150E-14	67	60
D_plantarius_NK5-A	TRINITY_DN7490_c0_g1_i4.p1	0.551	58	26	0	2	59	150	207	1.150E-14	67	60
D_plantarius_NK5-A	TRINITY_DN5440_c0_g3_i1.p1	0.631	57	21	0	2	58	43	99	1.582E-14	67	60
D_plantarius_NK5-A	TRINITY_DN5440_c0_g3_i2.p1	0.631	57	21	0	2	58	145	201	1.582E-14	67	60
D_plantarius_NK5-A	TRINITY_DN5440_c0_g2_i1.p1	0.631	57	21	0	2	58	155	211	1.582E-14	67	60
D_plantarius_NK5-A	TRINITY_DN35158_c0_g1_i1.p1	0.586	58	24	0	1	58	140	197	2.175E-14	66	60
D_plantarius_NK5-A	TRINITY_DN35158_c0_g1_i2.p1	0.586	58	24	0	1	58	140	197	2.175E-14	66	60
D_plantarius_NK5-A	TRINITY_DN653_c0_g1_i5.p1	0.568	58	25	0	1	58	204	261	2.990E-14	66	60
D_plantarius_NK5-A	TRINITY_DN653_c0_g1_i1.p1	0.568	58	25	0	1	58	204	261	2.990E-14	66	60
D_plantarius_NK5-A	TRINITY_DN653_c0_g1_i4.p1	0.568	58	25	0	1	58	204	261	2.990E-14	66	60
D_plantarius_NK5-A	TRINITY_DN653_c0_g1_i6.p1	0.568	58	25	0	1	58	253	310	2.990E-14	66	60
D_plantarius_NK5-A	TRINITY_DN653_c0_g1_i2.p1	0.568	58	25	0	1	58	253	310	2.990E-14	66	60
D_plantarius_NK5-A	TRINITY_DN653_c0_g1_i3.p1	0.568	58	25	0	1	58	253	310	2.990E-14	66	60
D_plantarius_NK5-A	TRINITY_DN74767_c0_g1_i1.p1	0.614	57	22	0	2	58	176	232	4.111E-14	66	60
D_plantarius_NK5-A	TRINITY_DN3276_c2_g1_i1.p1	0.561	57	25	0	2	58	200	256	7.772E-14	65	60
D_plantarius_NK5-A	TRINITY_DN1340_c1_g1_i1.p1	0.542	59	27	0	2	60	130	188	1.069E-13	64	60
D_plantarius_NK5-A	TRINITY_DN15196_c0_g1_i2.p1	0.578	57	24	0	2	58	195	251	1.469E-13	64	60
D_plantarius_NK5-A	TRINITY_DN15196_c0_g1_i1.p1	0.578	57	24	0	2	58	195	251	1.469E-13	64	60
D_plantarius_NK5-A	TRINITY_DN42809_c0_g1_i1.p1	0.526	57	27	0	2	58	205	261	2.020E-13	64	60
D_plantarius_NK5-A	TRINITY_DN6952_c0_g1_i12.p1	0.491	59	30	0	1	59	198	256	2.584E-12	61	60
D_plantarius_NK5-A	TRINITY_DN6952_c0_g1_i2.p1	0.491	59	30	0	1	59	198	256	2.584E-12	61	60
D_plantarius_NK5-A	TRINITY_DN6952_c0_g1_i3.p1	0.491	59	30	0	1	59	198	256	2.584E-12	61	60
D_plantarius_NK5-A	TRINITY_DN6952_c0_g1_i4.p1	0.491	59	30	0	1	59	198	256	2.584E-12	61	60
D_plantarius_NK5-A	TRINITY_DN6952_c0_g1_i5.p1	0.491	59	30	0	1	59	198	256	2.584E-12	61	60
D_plantarius_NK5-A	TRINITY_DN6952_c0_g1_i6.p1	0.491	59	30	0	1	59	198	256	2.584E-12	61	60
D_plantarius_NK5-A	TRINITY_DN6952_c0_g1_i7.p1	0.491	59	30	0	1	59	198	256	2.584E-12	61	60
D_plantarius_NK5-A	TRINITY_DN6952_c0_g1_i8.p1	0.491	59	30	0	1	59	198	256	2.584E-12	61	60
D_plantarius_NK5-A	TRINITY_DN6952_c0_g1_i10.p1	0.491	59	30	0	1	59	198	256	2.584E-12	61	60
D_plantarius_NK5-A	TRINITY_DN7980_c0_g1_i1.p1	0.500	58	29	0	2	59	218	275	2.584E-12	61	60
D_plantarius_NK5-A	TRINITY_DN7980_c0_g1_i3.p1	0.500	58	29	0	2	59	218	275	2.584E-12	61	60
D_plantarius_NK5-A	TRINITY_DN9102_c1_g1_i1.p1	0.543	57	26	0	2	58	119	175	4.889E-12	60	60
D_plantarius_NK5-A	TRINITY_DN1915_c4_g1_i1.p1	0.517	58	28	0	1	58	173	230	9.248E-12	59	60
D_plantarius_NK5-A	TRINITY_DN68275_c0_g1_i1.p1	0.517	56	27	0	5	60	163	218	1.750E-11	58	60
D_plantarius_NK5-A	TRINITY_DN5093_c0_g1_i1.p1	0.508	57	28	0	2	58	192	248	1.750E-11	58	60
D_plantarius_NK5-A	TRINITY_DN5093_c0_g1_i2.p1	0.508	57	28	0	2	58	192	248	1.750E-11	58	60
D_plantarius_NK5-A	TRINITY_DN5093_c0_g1_i3.p1	0.508	57	28	0	2	58	192	248	1.750E-11	58	60
D_plantarius_NK5-A	TRINITY_DN50311_c0_g1_i2.p2	0.482	58	30	0	2	59	38	95	2.407E-11	58	60
D_plantarius_NK5-A	TRINITY_DN4861_c0_g3_i1.p1	0.500	58	29	0	1	58	134	191	3.311E-11	57	60
D_plantarius_NK5-A	TRINITY_DN5330_c2_g1_i1.p1	0.482	58	30	0	2	59	214	271	8.618E-11	56	60
D_plantarius_NK5-A	TRINITY_DN5330_c2_g1_i2.p1	0.482	58	30	0	2	59	214	271	8.618E-11	56	60
D_plantarius_NK5-A	TRINITY_DN13626_c0_g2_i1.p1	0.448	58	31	0	2	59	155	212	1.186E-10	56	60
D_plantarius_NK5-A	TRINITY_DN94089_c0_g1_i1.p1	0.482	58	30	0	2	59	216	273	1.631E-10	55	60
D_plantarius_NK5-A	TRINITY_DN4935_c0_g1_i1.p1	0.456	57	30	0	2	58	139	195	1.631E-10	55	60
D_plantarius_NK5-A	TRINITY_DN5087_c1_g1_i1.p1	0.473	57	30	0	2	58	139	195	3.087E-10	55	60
D_plantarius_NK5-A	TRINITY_DN5087_c1_g1_i2.p1	0.473	57	30	0	2	58	139	195	3.087E-10	55	60
D_plantarius_NK5-A	TRINITY_DN75292_c0_g1_i1.p1	0.473	57	30	0	4	60	178	234	3.087E-10	55	60
D_plantarius_NK5-A	TRINITY_DN1921_c0_g1_i1.p1	0.509	51	25	0	8	58	176	226	3.087E-10	55	60
D_plantarius_NK5-A	TRINITY_DN8932_c4_g1_i1.p1	0.466	60	32	0	1	60	232	291	3.087E-10	55	60
D_plantarius_NK5-A	TRINITY_DN844_c0_g2_i2.p1	0.474	59	31	0	1	59	694	752	3.087E-10	55	60
D_plantarius_NK5-A	TRINITY_DN844_c0_g2_i3.p1	0.474	59	31	0	1	59	694	752	3.087E-10	55	60
D_plantarius_NK5-A	TRINITY_DN844_c0_g2_i1.p1	0.474	59	31	0	1	59	694	752	3.087E-10	55	60
D_plantarius_NK5-A	TRINITY_DN38792_c0_g1_i1.p1	0.490	53	27	0	5	57	136	188	1.106E-09	53	60
D_plantarius_NK5-A	TRINITY_DN19384_c0_g1_i1.p1	0.425	54	30	0	5	58	12	65	2.095E-09	52	60
D_plantarius_NK5-A	TRINITY_DN4226_c3_g1_i1.p1	0.433	60	33	0	1	60	113	172	2.095E-09	52	60
D_plantarius_NK5-A	TRINITY_DN3124_c0_g1_i1.p1	0.438	57	31	0	2	58	228	284	2.883E-09	52	60
D_plantarius_NK5-A	TRINITY_DN3124_c0_g1_i2.p1	0.438	57	31	0	2	58	228	284	2.883E-09	52	60
D_plantarius_NK5-A	TRINITY_DN3124_c0_g1_i3.p1	0.438	57	31	0	2	58	228	284	2.883E-09	52	60
D_plantarius_NK5-A	TRINITY_DN3124_c0_g1_i4.p1	0.438	57	31	0	2	58	228	284	2.883E-09	52	60
D_plantarius_NK5-A	TRINITY_DN3124_c0_g1_i5.p1	0.438	57	31	0	2	58	228	284	2.883E-09	52	60
D_plantarius_NK5-A	TRINITY_DN87576_c0_g1_i1.p1	0.456	57	30	0	2	58	99	155	5.460E-09	51	60
D_plantarius_NK5-A	TRINITY_DN3296_c1_g1_i2.p1	0.431	58	32	0	1	58	5	62	7.514E-09	51	60
D_plantarius_NK5-A	TRINITY_DN3296_c1_g1_i1.p1	0.431	58	32	0	1	58	167	224	7.514E-09	51	60
D_plantarius_NK5-A	TRINITY_DN13352_c0_g1_i1.p1	0.406	59	34	0	2	60	224	282	7.514E-09	51	60
D_plantarius_NK5-A	TRINITY_DN13352_c0_g1_i3.p1	0.406	59	34	0	2	60	224	282	7.514E-09	51	60
D_plantarius_NK5-A	TRINITY_DN4774_c4_g1_i1.p1	0.431	58	32	0	1	58	187	244	1.034E-08	50	60
D_plantarius_NK5-A	TRINITY_DN6885_c0_g1_i1.p1	0.473	57	30	0	2	58	269	325	1.423E-08	50	60
D_plantarius_NK5-A	TRINITY_DN49921_c0_g1_i1.p1	0.421	57	32	0	3	59	174	230	1.959E-08	49	60
D_plantarius_NK5-A	TRINITY_DN3800_c0_g1_i1.p1	0.436	55	30	0	5	59	77	131	3.711E-08	49	60
D_plantarius_NK5-A	TRINITY_DN7264_c0_g1_i1.p1	0.421	57	32	0	2	58	248	304	5.108E-08	48	60
D_plantarius_NK5-A	TRINITY_DN7264_c0_g1_i2.p1	0.421	57	32	0	2	58	248	304	5.108E-08	48	60
D_plantarius_NK5-A	TRINITY_DN3800_c0_g1_i2.p1	0.425	54	30	0	5	58	77	130	1.333E-07	47	60
D_plantarius_NK5-A	TRINITY_DN23307_c0_g1_i1.p1	0.385	57	34	0	3	59	110	166	2.526E-07	46	60
D_plantarius_NK5-A	TRINITY_DN23307_c0_g1_i3.p1	0.385	57	34	0	3	59	251	307	2.526E-07	46	60
D_plantarius_NK5-A	TRINITY_DN18976_c0_g1_i2.p1	0.396	58	34	0	2	59	46	103	9.078E-07	45	60
D_plantarius_NK5-A	TRINITY_DN18976_c0_g1_i1.p1	0.396	58	34	0	2	59	88	145	9.078E-07	45	60
D_plantarius_NK5-A	TRINITY_DN11697_c0_g1_i4.p1	0.381	55	33	0	4	58	12	66	9.078E-07	45	60
D_plantarius_NK5-A	TRINITY_DN11697_c0_g1_i1.p1	0.381	55	33	0	4	58	212	266	9.078E-07	45	60
D_plantarius_NK5-A	TRINITY_DN11697_c0_g1_i3.p1	0.381	55	33	0	4	58	212	266	9.078E-07	45	60
D_plantarius_NK5-A	TRINITY_DN23307_c0_g1_i4.p1	0.360	61	36	0	3	59	110	170	1.175E-05	42	60
D_plantarius_NK5-A	TRINITY_DN23307_c0_g1_i2.p1	0.360	61	36	0	3	59	251	311	1.175E-05	42	60
D_plantarius_NK5-A	TRINITY_DN23604_c0_g3_i1.p1	0.583	24	10	0	35	58	1	24	2.897E-04	38	60
D_plantarius_NK5-A	TRINITY_DN1600_c1_g1_i6.p1	0.381	55	28	0	1	55	187	233	5.503E-04	37	60
D_plantarius_NK5-A	TRINITY_DN1600_c1_g1_i10.p1	0.381	55	28	0	1	55	187	233	5.503E-04	37	60
D_plantarius_NK5-A	TRINITY_DN1600_c1_g1_i2.p1	0.381	55	28	0	1	55	187	233	5.503E-04	37	60
D_plantarius_NK5-A	TRINITY_DN1600_c1_g1_i5.p1	0.381	55	28	0	1	55	187	233	5.503E-04	37	60
D_plantarius_NK5-A	TRINITY_DN1600_c1_g1_i11.p1	0.381	55	28	0	1	55	187	233	5.503E-04	37	60
D_plantarius_NK5-A	TRINITY_DN1600_c1_g1_i9.p1	0.381	55	28	0	1	55	187	233	5.503E-04	37	60
T_tridentatus_Hmx_D	TRINITY_DN3581_c4_g1_i3.p1	0.655	58	20	0	1	58	7	64	3.438E-20	83	60
T_tridentatus_Hmx_D	TRINITY_DN3581_c4_g1_i1.p1	0.655	58	20	0	1	58	97	154	3.438E-20	83	60
T_tridentatus_Hmx_D	TRINITY_DN3581_c4_g1_i2.p1	0.655	58	20	0	1	58	280	337	3.438E-20	83	60
T_tridentatus_Hmx_D	TRINITY_DN54695_c0_g1_i4.p1	0.576	59	25	0	1	59	17	75	7.076E-17	74	60
T_tridentatus_Hmx_D	TRINITY_DN54695_c0_g1_i3.p1	0.576	59	25	0	1	59	185	243	7.076E-17	74	60
T_tridentatus_Hmx_D	TRINITY_DN8621_c0_g1_i1.p1	0.586	58	24	0	2	59	134	191	3.472E-16	72	60
T_tridentatus_Hmx_D	TRINITY_DN13569_c0_g1_i1.p1	0.611	54	21	0	5	58	209	262	6.560E-16	71	60
T_tridentatus_Hmx_D	TRINITY_DN6208_c1_g1_i1.p1	0.603	58	23	0	2	59	210	267	6.560E-16	71	60
T_tridentatus_Hmx_D	TRINITY_DN7960_c1_g1_i1.p1	0.559	59	26	0	1	59	179	237	1.240E-15	70	60
T_tridentatus_Hmx_D	TRINITY_DN7960_c1_g1_i2.p1	0.559	59	26	0	1	59	179	237	1.240E-15	70	60
T_tridentatus_Hmx_D	TRINITY_DN1610_c10_g1_i1.p1	0.534	58	27	0	1	58	212	269	1.704E-15	70	60
T_tridentatus_Hmx_D	TRINITY_DN4696_c0_g1_i1.p1	0.593	59	24	0	1	59	170	228	2.343E-15	69	60
T_tridentatus_Hmx_D	TRINITY_DN4696_c0_g1_i2.p1	0.593	59	24	0	1	59	170	228	2.343E-15	69	60
T_tridentatus_Hmx_D	TRINITY_DN5630_c0_g2_i1.p1	0.551	58	26	0	2	59	46	103	4.427E-15	68	60
T_tridentatus_Hmx_D	TRINITY_DN5630_c0_g2_i2.p1	0.551	58	26	0	2	59	46	103	4.427E-15	68	60
T_tridentatus_Hmx_D	TRINITY_DN5028_c0_g1_i1.p1	0.568	58	25	0	2	59	32	89	6.087E-15	68	60
T_tridentatus_Hmx_D	TRINITY_DN5028_c0_g1_i2.p1	0.568	58	25	0	2	59	167	224	6.087E-15	68	60
T_tridentatus_Hmx_D	TRINITY_DN8143_c0_g1_i1.p1	0.561	57	25	0	2	58	109	165	8.368E-15	68	60
T_tridentatus_Hmx_D	TRINITY_DN35158_c0_g1_i1.p1	0.603	58	23	0	1	58	140	197	8.368E-15	68	60
T_tridentatus_Hmx_D	TRINITY_DN35158_c0_g1_i2.p1	0.603	58	23	0	1	58	140	197	8.368E-15	68	60
T_tridentatus_Hmx_D	TRINITY_DN3276_c2_g1_i1.p1	0.592	54	22	0	5	58	203	256	2.990E-14	66	60
T_tridentatus_Hmx_D	TRINITY_DN7490_c0_g1_i2.p1	0.517	58	28	0	2	59	54	111	5.652E-14	65	60
T_tridentatus_Hmx_D	TRINITY_DN7490_c0_g1_i6.p1	0.517	58	28	0	2	59	54	111	5.652E-14	65	60
T_tridentatus_Hmx_D	TRINITY_DN7490_c0_g1_i3.p1	0.517	58	28	0	2	59	150	207	5.652E-14	65	60
T_tridentatus_Hmx_D	TRINITY_DN7490_c0_g1_i4.p1	0.517	58	28	0	2	59	150	207	5.652E-14	65	60
T_tridentatus_Hmx_D	TRINITY_DN5440_c0_g3_i1.p1	0.596	57	23	0	2	58	43	99	7.772E-14	65	60
T_tridentatus_Hmx_D	TRINITY_DN5440_c0_g3_i2.p1	0.596	57	23	0	2	58	145	201	7.772E-14	65	60
T_tridentatus_Hmx_D	TRINITY_DN5440_c0_g2_i1.p1	0.596	57	23	0	2	58	155	211	7.772E-14	65	60
T_tridentatus_Hmx_D	TRINITY_DN653_c0_g1_i5.p1	0.534	58	27	0	1	58	204	261	1.069E-13	64	60
T_tridentatus_Hmx_D	TRINITY_DN653_c0_g1_i1.p1	0.534	58	27	0	1	58	204	261	1.069E-13	64	60
T_tridentatus_Hmx_D	TRINITY_DN653_c0_g1_i4.p1	0.534	58	27	0	1	58	204	261	1.069E-13	64	60
T_tridentatus_Hmx_D	TRINITY_DN653_c0_g1_i6.p1	0.534	58	27	0	1	58	253	310	1.069E-13	64	60
T_tridentatus_Hmx_D	TRINITY_DN653_c0_g1_i2.p1	0.534	58	27	0	1	58	253	310	1.069E-13	64	60
T_tridentatus_Hmx_D	TRINITY_DN653_c0_g1_i3.p1	0.534	58	27	0	1	58	253	310	1.069E-13	64	60
T_tridentatus_Hmx_D	TRINITY_DN74767_c0_g1_i1.p1	0.596	57	23	0	2	58	176	232	2.020E-13	64	60
T_tridentatus_Hmx_D	TRINITY_DN42809_c0_g1_i1.p1	0.508	57	28	0	2	58	205	261	2.778E-13	63	60
T_tridentatus_Hmx_D	TRINITY_DN15196_c0_g1_i2.p1	0.543	57	26	0	2	58	195	251	3.821E-13	63	60
T_tridentatus_Hmx_D	TRINITY_DN15196_c0_g1_i1.p1	0.543	57	26	0	2	58	195	251	3.821E-13	63	60
T_tridentatus_Hmx_D	TRINITY_DN1340_c1_g1_i1.p1	0.543	57	26	0	2	58	130	186	3.821E-13	63	60
T_tridentatus_Hmx_D	TRINITY_DN6952_c0_g1_i12.p1	0.491	59	30	0	1	59	198	256	9.936E-13	62	60
T_tridentatus_Hmx_D	TRINITY_DN6952_c0_g1_i2.p1	0.491	59	30	0	1	59	198	256	9.936E-13	62	60
T_tridentatus_Hmx_D	TRINITY_DN6952_c0_g1_i3.p1	0.491	59	30	0	1	59	198	256	9.936E-13	62	60
T_tridentatus_Hmx_D	TRINITY_DN6952_c0_g1_i4.p1	0.491	59	30	0	1	59	198	256	9.936E-13	62	60
T_tridentatus_Hmx_D	TRINITY_DN6952_c0_g1_i5.p1	0.491	59	30	0	1	59	198	256	9.936E-13	62	60
T_tridentatus_Hmx_D	TRINITY_DN6952_c0_g1_i6.p1	0.491	59	30	0	1	59	198	256	9.936E-13	62	60
T_tridentatus_Hmx_D	TRINITY_DN6952_c0_g1_i7.p1	0.491	59	30	0	1	59	198	256	9.936E-13	62	60
T_tridentatus_Hmx_D	TRINITY_DN6952_c0_g1_i8.p1	0.491	59	30	0	1	59	198	256	9.936E-13	62	60
T_tridentatus_Hmx_D	TRINITY_DN6952_c0_g1_i10.p1	0.491	59	30	0	1	59	198	256	9.936E-13	62	60
T_tridentatus_Hmx_D	TRINITY_DN7980_c0_g1_i1.p1	0.500	58	29	0	2	59	218	275	9.936E-13	62	60
T_tridentatus_Hmx_D	TRINITY_DN7980_c0_g1_i3.p1	0.500	58	29	0	2	59	218	275	9.936E-13	62	60
T_tridentatus_Hmx_D	TRINITY_DN5093_c0_g1_i1.p1	0.526	57	27	0	2	58	192	248	1.366E-12	61	60
T_tridentatus_Hmx_D	TRINITY_DN5093_c0_g1_i2.p1	0.526	57	27	0	2	58	192	248	1.366E-12	61	60
T_tridentatus_Hmx_D	TRINITY_DN5093_c0_g1_i3.p1	0.526	57	27	0	2	58	192	248	1.366E-12	61	60
T_tridentatus_Hmx_D	TRINITY_DN9102_c1_g1_i1.p1	0.543	57	26	0	2	58	119	175	2.584E-12	61	60
T_tridentatus_Hmx_D	TRINITY_DN1915_c4_g1_i1.p1	0.517	58	28	0	1	58	173	230	6.724E-12	59	60
T_tridentatus_Hmx_D	TRINITY_DN50311_c0_g1_i2.p2	0.509	55	27	0	5	59	41	95	9.248E-12	59	60
T_tridentatus_Hmx_D	TRINITY_DN68275_c0_g1_i1.p1	0.482	56	28	0	5	60	163	218	3.311E-11	57	60
T_tridentatus_Hmx_D	TRINITY_DN5330_c2_g1_i1.p1	0.482	58	30	0	2	59	214	271	3.311E-11	57	60
T_tridentatus_Hmx_D	TRINITY_DN5330_c2_g1_i2.p1	0.482	58	30	0	2	59	214	271	3.311E-11	57	60
T_tridentatus_Hmx_D	TRINITY_DN94089_c0_g1_i1.p1	0.482	58	30	0	2	59	216	273	4.554E-11	57	60
T_tridentatus_Hmx_D	TRINITY_DN4861_c0_g3_i1.p1	0.482	58	30	0	1	58	134	191	6.265E-11	57	60
T_tridentatus_Hmx_D	TRINITY_DN8932_c4_g1_i1.p1	0.466	60	32	0	1	60	232	291	1.631E-10	55	60
T_tridentatus_Hmx_D	TRINITY_DN4935_c0_g1_i1.p1	0.462	54	29	0	5	58	142	195	1.631E-10	55	60
T_tridentatus_Hmx_D	TRINITY_DN844_c0_g2_i2.p1	0.509	55	27	0	5	59	698	752	2.244E-10	55	60
T_tridentatus_Hmx_D	TRINITY_DN844_c0_g2_i3.p1	0.509	55	27	0	5	59	698	752	2.244E-10	55	60
T_tridentatus_Hmx_D	TRINITY_DN844_c0_g2_i1.p1	0.509	55	27	0	5	59	698	752	2.244E-10	55	60
T_tridentatus_Hmx_D	TRINITY_DN1921_c0_g1_i1.p1	0.509	51	25	0	8	58	176	226	3.087E-10	55	60
T_tridentatus_Hmx_D	TRINITY_DN75292_c0_g1_i1.p1	0.490	53	27	0	5	57	179	231	4.248E-10	54	60
T_tridentatus_Hmx_D	TRINITY_DN4226_c3_g1_i1.p1	0.464	56	29	0	5	60	117	172	5.844E-10	54	60
T_tridentatus_Hmx_D	TRINITY_DN13626_c0_g2_i1.p1	0.431	58	32	0	2	59	155	212	5.844E-10	54	60
T_tridentatus_Hmx_D	TRINITY_DN19384_c0_g1_i1.p1	0.444	54	29	0	5	58	12	65	8.041E-10	53	60
T_tridentatus_Hmx_D	TRINITY_DN5087_c1_g1_i1.p1	0.473	57	30	0	2	58	139	195	8.041E-10	53	60
T_tridentatus_Hmx_D	TRINITY_DN5087_c1_g1_i2.p1	0.473	57	30	0	2	58	139	195	8.041E-10	53	60
T_tridentatus_Hmx_D	TRINITY_DN38792_c0_g1_i1.p1	0.490	53	27	0	5	57	136	188	1.522E-09	53	60
T_tridentatus_Hmx_D	TRINITY_DN87576_c0_g1_i1.p1	0.456	57	30	0	2	58	99	155	3.967E-09	51	60
T_tridentatus_Hmx_D	TRINITY_DN3800_c0_g1_i1.p1	0.436	55	30	0	5	59	77	131	1.034E-08	50	60
T_tridentatus_Hmx_D	TRINITY_DN6885_c0_g1_i1.p1	0.473	57	30	0	2	58	269	325	1.034E-08	50	60
T_tridentatus_Hmx_D	TRINITY_DN13352_c0_g1_i1.p1	0.389	59	35	0	2	60	224	282	1.034E-08	50	60
T_tridentatus_Hmx_D	TRINITY_DN13352_c0_g1_i3.p1	0.389	59	35	0	2	60	224	282	1.034E-08	50	60
T_tridentatus_Hmx_D	TRINITY_DN3296_c1_g1_i2.p1	0.413	58	33	0	1	58	5	62	1.423E-08	50	60
T_tridentatus_Hmx_D	TRINITY_DN49921_c0_g1_i1.p1	0.436	55	30	0	5	59	176	230	1.423E-08	50	60
T_tridentatus_Hmx_D	TRINITY_DN3296_c1_g1_i1.p1	0.413	58	33	0	1	58	167	224	1.423E-08	50	60
T_tridentatus_Hmx_D	TRINITY_DN4774_c4_g1_i1.p1	0.413	58	33	0	1	58	187	244	1.959E-08	49	60
T_tridentatus_Hmx_D	TRINITY_DN3124_c0_g1_i1.p1	0.421	57	32	0	2	58	228	284	1.959E-08	49	60
T_tridentatus_Hmx_D	TRINITY_DN3124_c0_g1_i2.p1	0.421	57	32	0	2	58	228	284	1.959E-08	49	60
T_tridentatus_Hmx_D	TRINITY_DN3124_c0_g1_i3.p1	0.421	57	32	0	2	58	228	284	1.959E-08	49	60
T_tridentatus_Hmx_D	TRINITY_DN3124_c0_g1_i4.p1	0.421	57	32	0	2	58	228	284	1.959E-08	49	60
T_tridentatus_Hmx_D	TRINITY_DN3124_c0_g1_i5.p1	0.421	57	32	0	2	58	228	284	1.959E-08	49	60
T_tridentatus_Hmx_D	TRINITY_DN3800_c0_g1_i2.p1	0.425	54	30	0	5	58	77	130	3.711E-08	49	60
T_tridentatus_Hmx_D	TRINITY_DN7264_c0_g1_i1.p1	0.403	57	33	0	2	58	248	304	7.032E-08	48	60
T_tridentatus_Hmx_D	TRINITY_DN7264_c0_g1_i2.p1	0.403	57	33	0	2	58	248	304	7.032E-08	48	60
T_tridentatus_Hmx_D	TRINITY_DN18976_c0_g1_i2.p1	0.436	55	30	0	5	59	49	103	1.835E-07	47	60
T_tridentatus_Hmx_D	TRINITY_DN18976_c0_g1_i1.p1	0.436	55	30	0	5	59	91	145	1.835E-07	47	60
T_tridentatus_Hmx_D	TRINITY_DN23307_c0_g1_i1.p1	0.381	55	33	0	5	59	112	166	4.788E-07	46	60
T_tridentatus_Hmx_D	TRINITY_DN23307_c0_g1_i3.p1	0.381	55	33	0	5	59	253	307	4.788E-07	46	60
T_tridentatus_Hmx_D	TRINITY_DN11697_c0_g1_i4.p1	0.388	54	32	0	5	58	13	66	9.078E-07	45	60
T_tridentatus_Hmx_D	TRINITY_DN11697_c0_g1_i1.p1	0.388	54	32	0	5	58	213	266	9.078E-07	45	60
T_tridentatus_Hmx_D	TRINITY_DN11697_c0_g1_i3.p1	0.388	54	32	0	5	58	213	266	9.078E-07	45	60
T_tridentatus_Hmx_D	TRINITY_DN23307_c0_g1_i4.p1	0.372	59	34	0	5	59	112	170	1.175E-05	42	60
T_tridentatus_Hmx_D	TRINITY_DN23307_c0_g1_i2.p1	0.372	59	34	0	5	59	253	311	1.175E-05	42	60
T_tridentatus_Hmx_D	TRINITY_DN1600_c1_g1_i6.p1	0.381	55	28	0	1	55	187	233	2.897E-04	38	60
T_tridentatus_Hmx_D	TRINITY_DN1600_c1_g1_i10.p1	0.381	55	28	0	1	55	187	233	2.897E-04	38	60
T_tridentatus_Hmx_D	TRINITY_DN1600_c1_g1_i2.p1	0.381	55	28	0	1	55	187	233	2.897E-04	38	60
T_tridentatus_Hmx_D	TRINITY_DN1600_c1_g1_i5.p1	0.381	55	28	0	1	55	187	233	2.897E-04	38	60
T_tridentatus_Hmx_D	TRINITY_DN1600_c1_g1_i11.p1	0.381	55	28	0	1	55	187	233	2.897E-04	38	60
T_tridentatus_Hmx_D	TRINITY_DN1600_c1_g1_i9.p1	0.381	55	28	0	1	55	187	233	2.897E-04	38	60
T_tridentatus_Hmx_D	TRINITY_DN4935_c0_g1_i2.p1	0.466	30	15	0	29	58	2	31	5.503E-04	37	60
T_tridentatus_Hmx_D	TRINITY_DN23604_c0_g3_i1.p1	0.541	24	11	0	35	58	1	24	5.503E-04	37	60
T_tridentatus_Hgtx_A	TRINITY_DN1610_c10_g1_i1.p1	0.933	60	4	0	1	60	212	271	1.477E-33	121	60
T_tridentatus_Hgtx_A	TRINITY_DN3581_c4_g1_i3.p1	0.586	58	24	0	1	58	7	64	1.443E-17	76	60
T_tridentatus_Hgtx_A	TRINITY_DN3581_c4_g1_i1.p1	0.586	58	24	0	1	58	97	154	1.443E-17	76	60
T_tridentatus_Hgtx_A	TRINITY_DN3581_c4_g1_i2.p1	0.586	58	24	0	1	58	280	337	1.443E-17	76	60
T_tridentatus_Hgtx_A	TRINITY_DN7490_c0_g1_i2.p1	0.542	59	27	0	2	60	54	112	3.472E-16	72	60
T_tridentatus_Hgtx_A	TRINITY_DN7490_c0_g1_i6.p1	0.542	59	27	0	2	60	54	112	3.472E-16	72	60
T_tridentatus_Hgtx_A	TRINITY_DN7490_c0_g1_i3.p1	0.542	59	27	0	2	60	150	208	3.472E-16	72	60
T_tridentatus_Hgtx_A	TRINITY_DN7490_c0_g1_i4.p1	0.542	59	27	0	2	60	150	208	3.472E-16	72	60
T_tridentatus_Hgtx_A	TRINITY_DN35158_c0_g1_i1.p1	0.542	59	27	0	1	59	140	198	1.704E-15	70	60
T_tridentatus_Hgtx_A	TRINITY_DN35158_c0_g1_i2.p1	0.542	59	27	0	1	59	140	198	1.704E-15	70	60
T_tridentatus_Hgtx_A	TRINITY_DN54695_c0_g1_i4.p1	0.568	58	25	0	1	58	17	74	8.368E-15	68	60
T_tridentatus_Hgtx_A	TRINITY_DN54695_c0_g1_i3.p1	0.568	58	25	0	1	58	185	242	8.368E-15	68	60
T_tridentatus_Hgtx_A	TRINITY_DN5630_c0_g2_i1.p1	0.500	56	28	0	5	60	49	104	1.150E-14	67	60
T_tridentatus_Hgtx_A	TRINITY_DN5630_c0_g2_i2.p1	0.500	56	28	0	5	60	49	104	1.150E-14	67	60
T_tridentatus_Hgtx_A	TRINITY_DN8621_c0_g1_i1.p1	0.518	54	26	0	5	58	137	190	1.150E-14	67	60
T_tridentatus_Hgtx_A	TRINITY_DN1340_c1_g1_i1.p1	0.518	54	26	0	5	58	133	186	1.469E-13	64	60
T_tridentatus_Hgtx_A	TRINITY_DN5028_c0_g1_i1.p1	0.465	58	30	0	1	58	31	88	2.020E-13	64	60
T_tridentatus_Hgtx_A	TRINITY_DN15196_c0_g1_i2.p1	0.555	54	24	0	2	55	195	248	2.020E-13	64	60
T_tridentatus_Hgtx_A	TRINITY_DN15196_c0_g1_i1.p1	0.555	54	24	0	2	55	195	248	2.020E-13	64	60
T_tridentatus_Hgtx_A	TRINITY_DN6208_c1_g1_i1.p1	0.474	59	31	0	2	60	210	268	2.020E-13	64	60
T_tridentatus_Hgtx_A	TRINITY_DN5028_c0_g1_i2.p1	0.465	58	30	0	1	58	166	223	2.020E-13	64	60
T_tridentatus_Hgtx_A	TRINITY_DN4861_c0_g3_i1.p1	0.525	59	28	0	1	59	134	192	2.778E-13	63	60
T_tridentatus_Hgtx_A	TRINITY_DN38792_c0_g1_i1.p1	0.566	53	23	0	5	57	136	188	3.821E-13	63	60
T_tridentatus_Hgtx_A	TRINITY_DN8143_c0_g1_i1.p1	0.457	59	31	0	2	60	109	167	7.225E-13	62	60
T_tridentatus_Hgtx_A	TRINITY_DN7980_c0_g1_i1.p1	0.457	59	31	0	2	60	218	276	1.366E-12	61	60
T_tridentatus_Hgtx_A	TRINITY_DN7980_c0_g1_i3.p1	0.457	59	31	0	2	60	218	276	1.366E-12	61	60
T_tridentatus_Hgtx_A	TRINITY_DN13569_c0_g1_i1.p1	0.500	54	27	0	5	58	209	262	1.366E-12	61	60
T_tridentatus_Hgtx_A	TRINITY_DN75292_c0_g1_i1.p1	0.537	54	25	0	4	57	178	231	1.879E-12	61	60
T_tridentatus_Hgtx_A	TRINITY_DN42809_c0_g1_i1.p1	0.473	57	30	0	2	58	205	261	1.879E-12	61	60
T_tridentatus_Hgtx_A	TRINITY_DN5330_c2_g1_i1.p1	0.474	59	31	0	2	60	214	272	2.584E-12	61	60
T_tridentatus_Hgtx_A	TRINITY_DN5330_c2_g1_i2.p1	0.474	59	31	0	2	60	214	272	2.584E-12	61	60
T_tridentatus_Hgtx_A	TRINITY_DN4696_c0_g1_i1.p1	0.509	55	27	0	1	55	170	224	3.554E-12	60	60
T_tridentatus_Hgtx_A	TRINITY_DN4696_c0_g1_i2.p1	0.509	55	27	0	1	55	170	224	3.554E-12	60	60
T_tridentatus_Hgtx_A	TRINITY_DN6952_c0_g1_i12.p1	0.433	60	33	0	1	60	198	257	6.724E-12	59	60
T_tridentatus_Hgtx_A	TRINITY_DN6952_c0_g1_i2.p1	0.433	60	33	0	1	60	198	257	6.724E-12	59	60
T_tridentatus_Hgtx_A	TRINITY_DN6952_c0_g1_i3.p1	0.433	60	33	0	1	60	198	257	6.724E-12	59	60
T_tridentatus_Hgtx_A	TRINITY_DN6952_c0_g1_i4.p1	0.433	60	33	0	1	60	198	257	6.724E-12	59	60
T_tridentatus_Hgtx_A	TRINITY_DN6952_c0_g1_i5.p1	0.433	60	33	0	1	60	198	257	6.724E-12	59	60
T_tridentatus_Hgtx_A	TRINITY_DN6952_c0_g1_i6.p1	0.433	60	33	0	1	60	198	257	6.724E-12	59	60
T_tridentatus_Hgtx_A	TRINITY_DN6952_c0_g1_i7.p1	0.433	60	33	0	1	60	198	257	6.724E-12	59	60
T_tridentatus_Hgtx_A	TRINITY_DN6952_c0_g1_i8.p1	0.433	60	33	0	1	60	198	257	6.724E-12	59	60
T_tridentatus_Hgtx_A	TRINITY_DN1921_c0_g1_i1.p1	0.588	51	21	0	8	58	176	226	6.724E-12	59	60
T_tridentatus_Hgtx_A	TRINITY_DN6952_c0_g1_i10.p1	0.433	60	33	0	1	60	198	257	6.724E-12	59	60
T_tridentatus_Hgtx_A	TRINITY_DN3276_c2_g1_i1.p1	0.462	54	29	0	5	58	203	256	1.272E-11	59	60
T_tridentatus_Hgtx_A	TRINITY_DN1915_c4_g1_i1.p1	0.472	55	29	0	1	55	173	227	2.407E-11	58	60
T_tridentatus_Hgtx_A	TRINITY_DN5093_c0_g1_i1.p1	0.456	57	30	0	2	58	192	248	4.554E-11	57	60
T_tridentatus_Hgtx_A	TRINITY_DN5093_c0_g1_i2.p1	0.456	57	30	0	2	58	192	248	4.554E-11	57	60
T_tridentatus_Hgtx_A	TRINITY_DN5093_c0_g1_i3.p1	0.456	57	30	0	2	58	192	248	4.554E-11	57	60
T_tridentatus_Hgtx_A	TRINITY_DN4774_c4_g1_i1.p1	0.491	59	30	0	1	59	187	245	4.554E-11	57	60
T_tridentatus_Hgtx_A	TRINITY_DN7264_c0_g1_i1.p1	0.473	57	30	0	2	58	248	304	6.265E-11	57	60
T_tridentatus_Hgtx_A	TRINITY_DN7264_c0_g1_i2.p1	0.473	57	30	0	2	58	248	304	6.265E-11	57	60
T_tridentatus_Hgtx_A	TRINITY_DN13352_c0_g1_i1.p1	0.448	58	31	0	1	58	223	280	6.265E-11	57	60
T_tridentatus_Hgtx_A	TRINITY_DN13352_c0_g1_i3.p1	0.448	58	31	0	1	58	223	280	6.265E-11	57	60
T_tridentatus_Hgtx_A	TRINITY_DN7960_c1_g1_i1.p1	0.454	55	29	0	1	55	179	233	1.186E-10	56	60
T_tridentatus_Hgtx_A	TRINITY_DN7960_c1_g1_i2.p1	0.454	55	29	0	1	55	179	233	1.186E-10	56	60
T_tridentatus_Hgtx_A	TRINITY_DN3296_c1_g1_i2.p1	0.491	59	30	0	1	59	5	63	1.631E-10	55	60
T_tridentatus_Hgtx_A	TRINITY_DN3296_c1_g1_i1.p1	0.491	59	30	0	1	59	167	225	1.631E-10	55	60
T_tridentatus_Hgtx_A	TRINITY_DN653_c0_g1_i5.p1	0.472	55	29	0	1	55	204	258	2.244E-10	55	60
T_tridentatus_Hgtx_A	TRINITY_DN653_c0_g1_i1.p1	0.472	55	29	0	1	55	204	258	2.244E-10	55	60
T_tridentatus_Hgtx_A	TRINITY_DN653_c0_g1_i4.p1	0.472	55	29	0	1	55	204	258	2.244E-10	55	60
T_tridentatus_Hgtx_A	TRINITY_DN653_c0_g1_i6.p1	0.472	55	29	0	1	55	253	307	2.244E-10	55	60
T_tridentatus_Hgtx_A	TRINITY_DN653_c0_g1_i2.p1	0.472	55	29	0	1	55	253	307	2.244E-10	55	60
T_tridentatus_Hgtx_A	TRINITY_DN653_c0_g1_i3.p1	0.472	55	29	0	1	55	253	307	2.244E-10	55	60
T_tridentatus_Hgtx_A	TRINITY_DN50311_c0_g1_i2.p2	0.509	51	25	0	5	55	41	91	3.087E-10	55	60
T_tridentatus_Hgtx_A	TRINITY_DN3800_c0_g1_i2.p1	0.500	54	27	0	5	58	77	130	3.087E-10	55	60
T_tridentatus_Hgtx_A	TRINITY_DN3800_c0_g1_i1.p1	0.500	54	27	0	5	58	77	130	3.087E-10	55	60
T_tridentatus_Hgtx_A	TRINITY_DN19384_c0_g1_i1.p1	0.454	55	29	0	5	59	12	66	4.248E-10	54	60
T_tridentatus_Hgtx_A	TRINITY_DN13626_c0_g2_i1.p1	0.450	60	31	0	1	58	152	211	4.248E-10	54	60
T_tridentatus_Hgtx_A	TRINITY_DN94089_c0_g1_i1.p1	0.456	57	30	0	2	58	216	272	5.844E-10	54	60
T_tridentatus_Hgtx_A	TRINITY_DN87576_c0_g1_i1.p1	0.457	59	31	0	1	59	99	156	8.041E-10	53	60
T_tridentatus_Hgtx_A	TRINITY_DN68275_c0_g1_i1.p1	0.472	55	29	0	5	59	163	217	1.106E-09	53	60
T_tridentatus_Hgtx_A	TRINITY_DN74767_c0_g1_i1.p1	0.450	51	28	0	5	55	179	229	1.522E-09	53	60
T_tridentatus_Hgtx_A	TRINITY_DN5440_c0_g3_i1.p1	0.433	60	31	0	1	55	37	96	2.095E-09	52	60
T_tridentatus_Hgtx_A	TRINITY_DN4226_c3_g1_i1.p1	0.413	58	33	0	1	58	113	170	2.095E-09	52	60
T_tridentatus_Hgtx_A	TRINITY_DN5440_c0_g3_i2.p1	0.433	60	31	0	1	55	139	198	2.095E-09	52	60
T_tridentatus_Hgtx_A	TRINITY_DN5440_c0_g2_i1.p1	0.433	60	31	0	1	55	149	208	2.095E-09	52	60
T_tridentatus_Hgtx_A	TRINITY_DN11697_c0_g1_i4.p1	0.396	58	34	0	1	58	9	66	2.095E-09	52	60
T_tridentatus_Hgtx_A	TRINITY_DN11697_c0_g1_i1.p1	0.396	58	34	0	1	58	209	266	2.095E-09	52	60
T_tridentatus_Hgtx_A	TRINITY_DN11697_c0_g1_i3.p1	0.396	58	34	0	1	58	209	266	2.095E-09	52	60
T_tridentatus_Hgtx_A	TRINITY_DN3124_c0_g1_i1.p1	0.421	57	32	0	2	58	228	284	2.095E-09	52	60
T_tridentatus_Hgtx_A	TRINITY_DN3124_c0_g1_i2.p1	0.421	57	32	0	2	58	228	284	2.095E-09	52	60
T_tridentatus_Hgtx_A	TRINITY_DN3124_c0_g1_i3.p1	0.421	57	32	0	2	58	228	284	2.095E-09	52	60
T_tridentatus_Hgtx_A	TRINITY_DN3124_c0_g1_i4.p1	0.421	57	32	0	2	58	228	284	2.095E-09	52	60
T_tridentatus_Hgtx_A	TRINITY_DN3124_c0_g1_i5.p1	0.421	57	32	0	2	58	228	284	2.095E-09	52	60
T_tridentatus_Hgtx_A	TRINITY_DN5087_c1_g1_i1.p1	0.413	58	33	0	1	58	138	195	2.883E-09	52	60
T_tridentatus_Hgtx_A	TRINITY_DN5087_c1_g1_i2.p1	0.413	58	33	0	1	58	138	195	2.883E-09	52	60
T_tridentatus_Hgtx_A	TRINITY_DN49921_c0_g1_i1.p1	0.425	54	30	0	5	58	176	229	5.460E-09	51	60
T_tridentatus_Hgtx_A	TRINITY_DN9102_c1_g1_i1.p1	0.470	51	26	0	5	55	122	172	1.423E-08	50	60
T_tridentatus_Hgtx_A	TRINITY_DN4935_c0_g1_i1.p1	0.372	59	36	0	1	59	138	196	1.959E-08	49	60
T_tridentatus_Hgtx_A	TRINITY_DN23307_c0_g1_i1.p1	0.407	54	31	0	5	58	112	165	3.711E-08	49	60
T_tridentatus_Hgtx_A	TRINITY_DN23307_c0_g1_i3.p1	0.407	54	31	0	5	58	253	306	3.711E-08	49	60
T_tridentatus_Hgtx_A	TRINITY_DN8932_c4_g1_i1.p1	0.444	54	29	0	5	58	236	289	1.333E-07	47	60
T_tridentatus_Hgtx_A	TRINITY_DN844_c0_g2_i2.p1	0.372	51	31	0	5	55	161	211	3.477E-07	46	60
T_tridentatus_Hgtx_A	TRINITY_DN844_c0_g2_i3.p1	0.372	51	31	0	5	55	161	211	3.477E-07	46	60
T_tridentatus_Hgtx_A	TRINITY_DN844_c0_g2_i1.p1	0.372	51	31	0	5	55	161	211	3.477E-07	46	60
T_tridentatus_Hgtx_A	TRINITY_DN6885_c0_g1_i1.p1	0.450	51	28	0	5	55	272	322	6.593E-07	45	60
T_tridentatus_Hgtx_A	TRINITY_DN18976_c0_g1_i2.p1	0.385	57	34	0	1	57	45	101	1.250E-06	44	60
T_tridentatus_Hgtx_A	TRINITY_DN18976_c0_g1_i1.p1	0.385	57	34	0	1	57	87	143	1.250E-06	44	60
T_tridentatus_Hgtx_A	TRINITY_DN23307_c0_g1_i4.p1	0.379	58	33	0	5	58	112	169	3.265E-06	43	60
T_tridentatus_Hgtx_A	TRINITY_DN23307_c0_g1_i2.p1	0.379	58	33	0	5	58	253	310	3.265E-06	43	60
T_tridentatus_Hgtx_A	TRINITY_DN654_c1_g1_i1.p1	0.333	57	37	0	2	58	285	341	3.072E-05	40	60
T_tridentatus_Hgtx_A	TRINITY_DN2579_c0_g1_i1.p1	0.379	58	35	0	1	58	968	1025	3.072E-05	40	60
T_tridentatus_Hgtx_A	TRINITY_DN2579_c0_g1_i6.p1	0.379	58	35	0	1	58	1074	1131	3.072E-05	40	60
T_tridentatus_Hgtx_A	TRINITY_DN2579_c0_g1_i3.p1	0.379	58	35	0	1	58	2008	2065	3.072E-05	40	60
T_tridentatus_Hgtx_A	TRINITY_DN2579_c0_g1_i5.p1	0.379	58	35	0	1	58	2008	2065	3.072E-05	40	60
T_tridentatus_Hgtx_A	TRINITY_DN4935_c0_g1_i2.p1	0.482	29	15	0	31	59	4	32	7.586E-04	36	60
T_castaneum_NK7	TRINITY_DN3581_c4_g1_i3.p1	0.950	60	3	0	1	60	7	66	8.374E-31	113	60
T_castaneum_NK7	TRINITY_DN3581_c4_g1_i1.p1	0.950	60	3	0	1	60	97	156	8.374E-31	113	60
T_castaneum_NK7	TRINITY_DN3581_c4_g1_i2.p1	0.950	60	3	0	1	60	280	339	8.374E-31	113	60
T_castaneum_NK7	TRINITY_DN13569_c0_g1_i1.p1	0.603	58	23	0	2	59	206	263	7.076E-17	74	60
T_castaneum_NK7	TRINITY_DN1610_c10_g1_i1.p1	0.603	58	23	0	1	58	212	269	1.837E-16	72	60
T_castaneum_NK7	TRINITY_DN54695_c0_g1_i4.p1	0.603	58	23	0	1	58	17	74	2.526E-16	72	60
T_castaneum_NK7	TRINITY_DN54695_c0_g1_i3.p1	0.603	58	23	0	1	58	185	242	2.526E-16	72	60
T_castaneum_NK7	TRINITY_DN8621_c0_g1_i1.p1	0.614	57	22	0	2	58	134	190	9.018E-16	70	60
T_castaneum_NK7	TRINITY_DN5028_c0_g1_i1.p1	0.614	57	22	0	2	58	32	88	1.240E-15	70	60
T_castaneum_NK7	TRINITY_DN5028_c0_g1_i2.p1	0.614	57	22	0	2	58	167	223	1.240E-15	70	60
T_castaneum_NK7	TRINITY_DN5630_c0_g2_i1.p1	0.596	57	23	0	2	58	46	102	2.343E-15	69	60
T_castaneum_NK7	TRINITY_DN5630_c0_g2_i2.p1	0.596	57	23	0	2	58	46	102	2.343E-15	69	60
T_castaneum_NK7	TRINITY_DN8143_c0_g1_i1.p1	0.596	57	23	0	2	58	109	165	6.087E-15	68	60
T_castaneum_NK7	TRINITY_DN3276_c2_g1_i1.p1	0.596	57	23	0	2	58	200	256	1.150E-14	67	60
T_castaneum_NK7	TRINITY_DN6208_c1_g1_i1.p1	0.596	57	23	0	2	58	210	266	2.990E-14	66	60
T_castaneum_NK7	TRINITY_DN5440_c0_g3_i1.p1	0.568	58	25	0	2	59	43	100	5.652E-14	65	60
T_castaneum_NK7	TRINITY_DN5440_c0_g3_i2.p1	0.568	58	25	0	2	59	145	202	5.652E-14	65	60
T_castaneum_NK7	TRINITY_DN5440_c0_g2_i1.p1	0.568	58	25	0	2	59	155	212	5.652E-14	65	60
T_castaneum_NK7	TRINITY_DN74767_c0_g1_i1.p1	0.568	58	25	0	2	59	176	233	5.652E-14	65	60
T_castaneum_NK7	TRINITY_DN1915_c4_g1_i1.p1	0.568	58	25	0	1	58	173	230	3.821E-13	63	60
T_castaneum_NK7	TRINITY_DN5093_c0_g1_i1.p1	0.543	57	26	0	2	58	192	248	5.254E-13	63	60
T_castaneum_NK7	TRINITY_DN5093_c0_g1_i2.p1	0.543	57	26	0	2	58	192	248	5.254E-13	63	60
T_castaneum_NK7	TRINITY_DN5093_c0_g1_i3.p1	0.543	57	26	0	2	58	192	248	5.254E-13	63	60
T_castaneum_NK7	TRINITY_DN4696_c0_g1_i1.p1	0.517	58	28	0	1	58	170	227	7.225E-13	62	60
T_castaneum_NK7	TRINITY_DN4696_c0_g1_i2.p1	0.517	58	28	0	1	58	170	227	7.225E-13	62	60
T_castaneum_NK7	TRINITY_DN42809_c0_g1_i1.p1	0.543	57	26	0	2	58	205	261	9.936E-13	62	60
T_castaneum_NK7	TRINITY_DN7960_c1_g1_i1.p1	0.517	58	28	0	1	58	179	236	9.936E-13	62	60
T_castaneum_NK7	TRINITY_DN7960_c1_g1_i2.p1	0.517	58	28	0	1	58	179	236	9.936E-13	62	60
T_castaneum_NK7	TRINITY_DN7490_c0_g1_i2.p1	0.526	57	27	0	2	58	54	110	1.366E-12	61	60
T_castaneum_NK7	TRINITY_DN7490_c0_g1_i6.p1	0.526	57	27	0	2	58	54	110	1.366E-12	61	60
T_castaneum_NK7	TRINITY_DN7490_c0_g1_i3.p1	0.526	57	27	0	2	58	150	206	1.366E-12	61	60
T_castaneum_NK7	TRINITY_DN7490_c0_g1_i4.p1	0.526	57	27	0	2	58	150	206	1.366E-12	61	60
T_castaneum_NK7	TRINITY_DN6952_c0_g1_i12.p1	0.534	58	27	0	1	58	198	255	1.366E-12	61	60
T_castaneum_NK7	TRINITY_DN6952_c0_g1_i2.p1	0.534	58	27	0	1	58	198	255	1.366E-12	61	60
T_castaneum_NK7	TRINITY_DN6952_c0_g1_i3.p1	0.534	58	27	0	1	58	198	255	1.366E-12	61	60
T_castaneum_NK7	TRINITY_DN6952_c0_g1_i4.p1	0.534	58	27	0	1	58	198	255	1.366E-12	61	60
T_castaneum_NK7	TRINITY_DN6952_c0_g1_i5.p1	0.534	58	27	0	1	58	198	255	1.366E-12	61	60
T_castaneum_NK7	TRINITY_DN6952_c0_g1_i6.p1	0.534	58	27	0	1	58	198	255	1.366E-12	61	60
T_castaneum_NK7	TRINITY_DN6952_c0_g1_i7.p1	0.534	58	27	0	1	58	198	255	1.366E-12	61	60
T_castaneum_NK7	TRINITY_DN6952_c0_g1_i8.p1	0.534	58	27	0	1	58	198	255	1.366E-12	61	60
T_castaneum_NK7	TRINITY_DN6952_c0_g1_i10.p1	0.534	58	27	0	1	58	198	255	1.366E-12	61	60
T_castaneum_NK7	TRINITY_DN35158_c0_g1_i1.p1	0.551	58	26	0	1	58	140	197	1.366E-12	61	60
T_castaneum_NK7	TRINITY_DN35158_c0_g1_i2.p1	0.551	58	26	0	1	58	140	197	1.366E-12	61	60
T_castaneum_NK7	TRINITY_DN94089_c0_g1_i1.p1	0.542	59	27	0	2	60	216	274	1.366E-12	61	60
T_castaneum_NK7	TRINITY_DN9102_c1_g1_i1.p1	0.534	58	27	0	2	59	119	176	1.879E-12	61	60
T_castaneum_NK7	TRINITY_DN15196_c0_g1_i1.p1	0.517	58	28	0	2	59	195	252	3.554E-12	60	60
T_castaneum_NK7	TRINITY_DN4861_c0_g3_i1.p1	0.534	58	27	0	1	58	134	191	3.554E-12	60	60
T_castaneum_NK7	TRINITY_DN68275_c0_g1_i1.p1	0.574	54	23	0	5	58	163	216	4.889E-12	60	60
T_castaneum_NK7	TRINITY_DN7980_c0_g1_i1.p1	0.526	57	27	0	2	58	218	274	4.889E-12	60	60
T_castaneum_NK7	TRINITY_DN7980_c0_g1_i3.p1	0.526	57	27	0	2	58	218	274	4.889E-12	60	60
T_castaneum_NK7	TRINITY_DN15196_c0_g1_i2.p1	0.500	58	29	0	2	59	195	252	6.724E-12	59	60
T_castaneum_NK7	TRINITY_DN1340_c1_g1_i1.p1	0.482	58	30	0	2	59	130	187	1.272E-11	59	60
T_castaneum_NK7	TRINITY_DN653_c0_g1_i5.p1	0.482	58	30	0	1	58	204	261	4.554E-11	57	60
T_castaneum_NK7	TRINITY_DN653_c0_g1_i1.p1	0.482	58	30	0	1	58	204	261	4.554E-11	57	60
T_castaneum_NK7	TRINITY_DN653_c0_g1_i4.p1	0.482	58	30	0	1	58	204	261	4.554E-11	57	60
T_castaneum_NK7	TRINITY_DN653_c0_g1_i6.p1	0.482	58	30	0	1	58	253	310	4.554E-11	57	60
T_castaneum_NK7	TRINITY_DN653_c0_g1_i2.p1	0.482	58	30	0	1	58	253	310	4.554E-11	57	60
T_castaneum_NK7	TRINITY_DN653_c0_g1_i3.p1	0.482	58	30	0	1	58	253	310	4.554E-11	57	60
T_castaneum_NK7	TRINITY_DN5087_c1_g1_i1.p1	0.491	57	29	0	2	58	139	195	6.265E-11	57	60
T_castaneum_NK7	TRINITY_DN5087_c1_g1_i2.p1	0.491	57	29	0	2	58	139	195	6.265E-11	57	60
T_castaneum_NK7	TRINITY_DN50311_c0_g1_i2.p2	0.491	57	29	0	2	58	38	94	1.186E-10	56	60
T_castaneum_NK7	TRINITY_DN4226_c3_g1_i1.p1	0.517	58	28	0	1	58	113	170	2.244E-10	55	60
T_castaneum_NK7	TRINITY_DN5330_c2_g1_i1.p1	0.508	57	28	0	2	58	214	270	2.244E-10	55	60
T_castaneum_NK7	TRINITY_DN5330_c2_g1_i2.p1	0.508	57	28	0	2	58	214	270	2.244E-10	55	60
T_castaneum_NK7	TRINITY_DN8932_c4_g1_i1.p1	0.482	58	30	0	1	58	232	289	2.244E-10	55	60
T_castaneum_NK7	TRINITY_DN13352_c0_g1_i1.p1	0.456	57	30	0	2	58	224	280	3.087E-10	55	60
T_castaneum_NK7	TRINITY_DN13352_c0_g1_i3.p1	0.456	57	30	0	2	58	224	280	3.087E-10	55	60
T_castaneum_NK7	TRINITY_DN13626_c0_g2_i1.p1	0.456	57	30	0	2	58	155	211	4.248E-10	54	60
T_castaneum_NK7	TRINITY_DN1921_c0_g1_i1.p1	0.457	59	31	0	1	59	169	227	5.844E-10	54	60
T_castaneum_NK7	TRINITY_DN4935_c0_g1_i1.p1	0.456	57	30	0	2	58	139	195	5.844E-10	54	60
T_castaneum_NK7	TRINITY_DN6885_c0_g1_i1.p1	0.526	57	27	0	2	58	269	325	1.106E-09	53	60
T_castaneum_NK7	TRINITY_DN3800_c0_g1_i2.p1	0.482	56	28	0	5	60	77	132	1.522E-09	53	60
T_castaneum_NK7	TRINITY_DN38792_c0_g1_i1.p1	0.471	53	28	0	5	57	136	188	2.095E-09	52	60
T_castaneum_NK7	TRINITY_DN87576_c0_g1_i1.p1	0.473	57	30	0	2	58	99	155	2.095E-09	52	60
T_castaneum_NK7	TRINITY_DN3800_c0_g1_i1.p1	0.500	54	27	0	5	58	77	130	2.095E-09	52	60
T_castaneum_NK7	TRINITY_DN3296_c1_g1_i2.p1	0.433	60	33	0	1	60	5	64	2.883E-09	52	60
T_castaneum_NK7	TRINITY_DN3296_c1_g1_i1.p1	0.433	60	33	0	1	60	167	226	2.883E-09	52	60
T_castaneum_NK7	TRINITY_DN844_c0_g2_i2.p1	0.465	58	30	0	1	58	694	751	5.460E-09	51	60
T_castaneum_NK7	TRINITY_DN844_c0_g2_i3.p1	0.465	58	30	0	1	58	694	751	5.460E-09	51	60
T_castaneum_NK7	TRINITY_DN844_c0_g2_i1.p1	0.465	58	30	0	1	58	694	751	5.460E-09	51	60
T_castaneum_NK7	TRINITY_DN4774_c4_g1_i1.p1	0.431	58	32	0	1	58	187	244	7.514E-09	51	60
T_castaneum_NK7	TRINITY_DN19384_c0_g1_i1.p1	0.444	54	29	0	5	58	12	65	1.034E-08	50	60
T_castaneum_NK7	TRINITY_DN75292_c0_g1_i1.p1	0.444	54	29	0	4	57	178	231	3.711E-08	49	60
T_castaneum_NK7	TRINITY_DN3124_c0_g1_i1.p1	0.407	54	31	0	5	58	231	284	2.526E-07	46	60
T_castaneum_NK7	TRINITY_DN3124_c0_g1_i2.p1	0.407	54	31	0	5	58	231	284	2.526E-07	46	60
T_castaneum_NK7	TRINITY_DN3124_c0_g1_i3.p1	0.407	54	31	0	5	58	231	284	2.526E-07	46	60
T_castaneum_NK7	TRINITY_DN3124_c0_g1_i4.p1	0.407	54	31	0	5	58	231	284	2.526E-07	46	60
T_castaneum_NK7	TRINITY_DN3124_c0_g1_i5.p1	0.407	54	31	0	5	58	231	284	2.526E-07	46	60
T_castaneum_NK7	TRINITY_DN49921_c0_g1_i1.p1	0.388	54	32	0	5	58	176	229	3.477E-07	46	60
T_castaneum_NK7	TRINITY_DN23307_c0_g1_i1.p1	0.370	54	33	0	5	58	112	165	6.593E-07	45	60
T_castaneum_NK7	TRINITY_DN23307_c0_g1_i3.p1	0.370	54	33	0	5	58	253	306	6.593E-07	45	60
T_castaneum_NK7	TRINITY_DN11697_c0_g1_i4.p1	0.385	57	34	0	4	60	12	68	1.721E-06	44	60
T_castaneum_NK7	TRINITY_DN11697_c0_g1_i1.p1	0.385	57	34	0	4	60	212	268	1.721E-06	44	60
T_castaneum_NK7	TRINITY_DN11697_c0_g1_i3.p1	0.385	57	34	0	4	60	212	268	1.721E-06	44	60
T_castaneum_NK7	TRINITY_DN7264_c0_g1_i1.p1	0.388	54	32	0	5	58	251	304	3.265E-06	43	60
T_castaneum_NK7	TRINITY_DN7264_c0_g1_i2.p1	0.388	54	32	0	5	58	251	304	3.265E-06	43	60
T_castaneum_NK7	TRINITY_DN18976_c0_g1_i2.p1	0.407	54	31	0	2	55	46	99	3.072E-05	40	60
T_castaneum_NK7	TRINITY_DN18976_c0_g1_i1.p1	0.407	54	31	0	2	55	88	141	3.072E-05	40	60
T_castaneum_NK7	TRINITY_DN23307_c0_g1_i4.p1	0.344	58	35	0	5	58	112	169	5.831E-05	40	60
T_castaneum_NK7	TRINITY_DN23307_c0_g1_i2.p1	0.344	58	35	0	5	58	253	310	5.831E-05	40	60
T_castaneum_NK7	TRINITY_DN4935_c0_g1_i2.p1	0.533	30	14	0	29	58	2	31	1.107E-04	39	60
T_castaneum_NK7	TRINITY_DN23604_c0_g3_i1.p1	0.560	25	11	0	35	59	1	25	1.525E-04	38	60
T_castaneum_NK7	TRINITY_DN2579_c0_g1_i1.p1	0.355	59	37	0	1	59	968	1026	3.993E-04	37	60
T_castaneum_NK7	TRINITY_DN2579_c0_g1_i3.p1	0.355	59	37	0	1	59	2008	2066	3.993E-04	37	60
T_castaneum_NK7	TRINITY_DN2579_c0_g1_i5.p1	0.355	59	37	0	1	59	2008	2066	3.993E-04	37	60
A_bruennichi_old_annotated_NK1-B-1	TRINITY_DN6208_c1_g1_i1.p1	0.983	60	1	0	1	60	209	268	7.205E-33	119	60
A_bruennichi_old_annotated_NK1-B-1	TRINITY_DN5630_c0_g2_i1.p1	0.633	60	22	0	1	60	45	104	1.134E-18	79	60
A_bruennichi_old_annotated_NK1-B-1	TRINITY_DN5630_c0_g2_i2.p1	0.633	60	22	0	1	60	45	104	1.134E-18	79	60
A_bruennichi_old_annotated_NK1-B-1	TRINITY_DN8621_c0_g1_i1.p1	0.644	59	21	0	1	59	133	191	2.943E-18	78	60
A_bruennichi_old_annotated_NK1-B-1	TRINITY_DN8143_c0_g1_i1.p1	0.614	57	22	0	2	58	109	165	2.725E-17	75	60
A_bruennichi_old_annotated_NK1-B-1	TRINITY_DN5028_c0_g1_i1.p1	0.637	58	21	0	2	59	32	89	3.746E-17	74	60
A_bruennichi_old_annotated_NK1-B-1	TRINITY_DN13569_c0_g1_i1.p1	0.649	57	20	0	2	58	206	262	3.746E-17	74	60
A_bruennichi_old_annotated_NK1-B-1	TRINITY_DN5028_c0_g1_i2.p1	0.637	58	21	0	2	59	167	224	3.746E-17	74	60
A_bruennichi_old_annotated_NK1-B-1	TRINITY_DN3276_c2_g1_i1.p1	0.631	57	21	0	2	58	200	256	5.148E-17	74	60
A_bruennichi_old_annotated_NK1-B-1	TRINITY_DN3581_c4_g1_i3.p1	0.596	57	23	0	2	58	8	64	1.240E-15	70	60
A_bruennichi_old_annotated_NK1-B-1	TRINITY_DN3581_c4_g1_i1.p1	0.596	57	23	0	2	58	98	154	1.240E-15	70	60
A_bruennichi_old_annotated_NK1-B-1	TRINITY_DN74767_c0_g1_i1.p1	0.614	57	22	0	2	58	176	232	1.240E-15	70	60
A_bruennichi_old_annotated_NK1-B-1	TRINITY_DN3581_c4_g1_i2.p1	0.596	57	23	0	2	58	281	337	1.240E-15	70	60
A_bruennichi_old_annotated_NK1-B-1	TRINITY_DN5440_c0_g3_i1.p1	0.596	57	23	0	2	58	43	99	3.220E-15	69	60
A_bruennichi_old_annotated_NK1-B-1	TRINITY_DN5440_c0_g3_i2.p1	0.596	57	23	0	2	58	145	201	3.220E-15	69	60
A_bruennichi_old_annotated_NK1-B-1	TRINITY_DN5440_c0_g2_i1.p1	0.596	57	23	0	2	58	155	211	3.220E-15	69	60
A_bruennichi_old_annotated_NK1-B-1	TRINITY_DN7490_c0_g1_i2.p1	0.566	60	26	0	1	60	53	112	4.427E-15	68	60
A_bruennichi_old_annotated_NK1-B-1	TRINITY_DN7490_c0_g1_i6.p1	0.566	60	26	0	1	60	53	112	4.427E-15	68	60
A_bruennichi_old_annotated_NK1-B-1	TRINITY_DN7490_c0_g1_i3.p1	0.566	60	26	0	1	60	149	208	4.427E-15	68	60
A_bruennichi_old_annotated_NK1-B-1	TRINITY_DN7490_c0_g1_i4.p1	0.566	60	26	0	1	60	149	208	4.427E-15	68	60
A_bruennichi_old_annotated_NK1-B-1	TRINITY_DN42809_c0_g1_i1.p1	0.550	60	27	0	1	60	204	263	8.368E-15	68	60
A_bruennichi_old_annotated_NK1-B-1	TRINITY_DN15196_c0_g1_i2.p1	0.586	58	24	0	1	58	194	251	5.652E-14	65	60
A_bruennichi_old_annotated_NK1-B-1	TRINITY_DN15196_c0_g1_i1.p1	0.586	58	24	0	1	58	194	251	5.652E-14	65	60
A_bruennichi_old_annotated_NK1-B-1	TRINITY_DN54695_c0_g1_i4.p1	0.500	58	29	0	2	59	18	75	1.469E-13	64	60
A_bruennichi_old_annotated_NK1-B-1	TRINITY_DN54695_c0_g1_i3.p1	0.500	58	29	0	2	59	186	243	1.469E-13	64	60
A_bruennichi_old_annotated_NK1-B-1	TRINITY_DN9102_c1_g1_i1.p1	0.561	57	25	0	2	58	119	175	3.821E-13	63	60
A_bruennichi_old_annotated_NK1-B-1	TRINITY_DN1610_c10_g1_i1.p1	0.517	56	27	0	5	60	216	271	3.821E-13	63	60
A_bruennichi_old_annotated_NK1-B-1	TRINITY_DN1340_c1_g1_i1.p1	0.561	57	25	0	2	58	130	186	5.254E-13	63	60
A_bruennichi_old_annotated_NK1-B-1	TRINITY_DN50311_c0_g1_i2.p2	0.533	60	28	0	1	60	37	96	7.225E-13	62	60
A_bruennichi_old_annotated_NK1-B-1	TRINITY_DN5093_c0_g1_i1.p1	0.578	57	24	0	2	58	192	248	7.225E-13	62	60
A_bruennichi_old_annotated_NK1-B-1	TRINITY_DN5093_c0_g1_i2.p1	0.578	57	24	0	2	58	192	248	7.225E-13	62	60
A_bruennichi_old_annotated_NK1-B-1	TRINITY_DN5093_c0_g1_i3.p1	0.578	57	24	0	2	58	192	248	7.225E-13	62	60
A_bruennichi_old_annotated_NK1-B-1	TRINITY_DN94089_c0_g1_i1.p1	0.525	59	28	0	2	60	216	274	1.366E-12	61	60
A_bruennichi_old_annotated_NK1-B-1	TRINITY_DN4696_c0_g1_i1.p1	0.568	58	25	0	2	59	171	228	1.879E-12	61	60
A_bruennichi_old_annotated_NK1-B-1	TRINITY_DN4696_c0_g1_i2.p1	0.568	58	25	0	2	59	171	228	1.879E-12	61	60
A_bruennichi_old_annotated_NK1-B-1	TRINITY_DN6952_c0_g1_i12.p1	0.508	59	29	0	2	60	199	257	2.584E-12	61	60
A_bruennichi_old_annotated_NK1-B-1	TRINITY_DN6952_c0_g1_i2.p1	0.508	59	29	0	2	60	199	257	2.584E-12	61	60
A_bruennichi_old_annotated_NK1-B-1	TRINITY_DN6952_c0_g1_i3.p1	0.508	59	29	0	2	60	199	257	2.584E-12	61	60
A_bruennichi_old_annotated_NK1-B-1	TRINITY_DN6952_c0_g1_i4.p1	0.508	59	29	0	2	60	199	257	2.584E-12	61	60
A_bruennichi_old_annotated_NK1-B-1	TRINITY_DN6952_c0_g1_i5.p1	0.508	59	29	0	2	60	199	257	2.584E-12	61	60
A_bruennichi_old_annotated_NK1-B-1	TRINITY_DN6952_c0_g1_i6.p1	0.508	59	29	0	2	60	199	257	2.584E-12	61	60
A_bruennichi_old_annotated_NK1-B-1	TRINITY_DN6952_c0_g1_i7.p1	0.508	59	29	0	2	60	199	257	2.584E-12	61	60
A_bruennichi_old_annotated_NK1-B-1	TRINITY_DN6952_c0_g1_i8.p1	0.508	59	29	0	2	60	199	257	2.584E-12	61	60
A_bruennichi_old_annotated_NK1-B-1	TRINITY_DN6952_c0_g1_i10.p1	0.508	59	29	0	2	60	199	257	2.584E-12	61	60
A_bruennichi_old_annotated_NK1-B-1	TRINITY_DN5087_c1_g1_i1.p1	0.542	59	27	0	2	60	139	197	3.554E-12	60	60
A_bruennichi_old_annotated_NK1-B-1	TRINITY_DN5087_c1_g1_i2.p1	0.542	59	27	0	2	60	139	197	3.554E-12	60	60
A_bruennichi_old_annotated_NK1-B-1	TRINITY_DN35158_c0_g1_i1.p1	0.561	57	25	0	2	58	141	197	6.724E-12	59	60
A_bruennichi_old_annotated_NK1-B-1	TRINITY_DN35158_c0_g1_i2.p1	0.561	57	25	0	2	58	141	197	6.724E-12	59	60
A_bruennichi_old_annotated_NK1-B-1	TRINITY_DN7980_c0_g1_i1.p1	0.491	59	30	0	2	60	218	276	6.724E-12	59	60
A_bruennichi_old_annotated_NK1-B-1	TRINITY_DN7980_c0_g1_i3.p1	0.491	59	30	0	2	60	218	276	6.724E-12	59	60
A_bruennichi_old_annotated_NK1-B-1	TRINITY_DN68275_c0_g1_i1.p1	0.555	54	24	0	5	58	163	216	1.272E-11	59	60
A_bruennichi_old_annotated_NK1-B-1	TRINITY_DN87576_c0_g1_i1.p1	0.508	57	28	0	2	58	99	155	3.311E-11	57	60
A_bruennichi_old_annotated_NK1-B-1	TRINITY_DN7960_c1_g1_i1.p1	0.534	58	27	0	2	59	180	237	3.311E-11	57	60
A_bruennichi_old_annotated_NK1-B-1	TRINITY_DN7960_c1_g1_i2.p1	0.534	58	27	0	2	59	180	237	3.311E-11	57	60
A_bruennichi_old_annotated_NK1-B-1	TRINITY_DN13352_c0_g1_i1.p1	0.482	58	30	0	2	59	224	281	3.311E-11	57	60
A_bruennichi_old_annotated_NK1-B-1	TRINITY_DN13352_c0_g1_i3.p1	0.482	58	30	0	2	59	224	281	3.311E-11	57	60
A_bruennichi_old_annotated_NK1-B-1	TRINITY_DN3800_c0_g1_i1.p1	0.517	58	28	0	2	59	74	131	4.554E-11	57	60
A_bruennichi_old_annotated_NK1-B-1	TRINITY_DN13626_c0_g2_i1.p1	0.482	58	30	0	2	59	155	212	6.265E-11	57	60
A_bruennichi_old_annotated_NK1-B-1	TRINITY_DN5330_c2_g1_i1.p1	0.483	60	31	0	1	60	213	272	6.265E-11	57	60
A_bruennichi_old_annotated_NK1-B-1	TRINITY_DN5330_c2_g1_i2.p1	0.483	60	31	0	1	60	213	272	6.265E-11	57	60
A_bruennichi_old_annotated_NK1-B-1	TRINITY_DN3124_c0_g1_i1.p1	0.508	57	28	0	2	58	228	284	1.186E-10	56	60
A_bruennichi_old_annotated_NK1-B-1	TRINITY_DN3124_c0_g1_i2.p1	0.508	57	28	0	2	58	228	284	1.186E-10	56	60
A_bruennichi_old_annotated_NK1-B-1	TRINITY_DN3124_c0_g1_i3.p1	0.508	57	28	0	2	58	228	284	1.186E-10	56	60
A_bruennichi_old_annotated_NK1-B-1	TRINITY_DN3124_c0_g1_i4.p1	0.508	57	28	0	2	58	228	284	1.186E-10	56	60
A_bruennichi_old_annotated_NK1-B-1	TRINITY_DN3124_c0_g1_i5.p1	0.508	57	28	0	2	58	228	284	1.186E-10	56	60
A_bruennichi_old_annotated_NK1-B-1	TRINITY_DN19384_c0_g1_i1.p1	0.456	57	30	0	2	58	9	65	1.631E-10	55	60
A_bruennichi_old_annotated_NK1-B-1	TRINITY_DN3800_c0_g1_i2.p1	0.508	57	28	0	2	58	74	130	1.631E-10	55	60
A_bruennichi_old_annotated_NK1-B-1	TRINITY_DN4226_c3_g1_i1.p1	0.500	58	29	0	2	59	114	171	2.244E-10	55	60
A_bruennichi_old_annotated_NK1-B-1	TRINITY_DN4861_c0_g3_i1.p1	0.473	57	30	0	2	58	135	191	2.244E-10	55	60
A_bruennichi_old_annotated_NK1-B-1	TRINITY_DN653_c0_g1_i5.p1	0.526	57	27	0	2	58	205	261	2.244E-10	55	60
A_bruennichi_old_annotated_NK1-B-1	TRINITY_DN653_c0_g1_i1.p1	0.526	57	27	0	2	58	205	261	2.244E-10	55	60
A_bruennichi_old_annotated_NK1-B-1	TRINITY_DN653_c0_g1_i4.p1	0.526	57	27	0	2	58	205	261	2.244E-10	55	60
A_bruennichi_old_annotated_NK1-B-1	TRINITY_DN653_c0_g1_i6.p1	0.526	57	27	0	2	58	254	310	2.244E-10	55	60
A_bruennichi_old_annotated_NK1-B-1	TRINITY_DN653_c0_g1_i2.p1	0.526	57	27	0	2	58	254	310	2.244E-10	55	60
A_bruennichi_old_annotated_NK1-B-1	TRINITY_DN653_c0_g1_i3.p1	0.526	57	27	0	2	58	254	310	2.244E-10	55	60
A_bruennichi_old_annotated_NK1-B-1	TRINITY_DN4935_c0_g1_i1.p1	0.473	57	30	0	2	58	139	195	3.087E-10	55	60
A_bruennichi_old_annotated_NK1-B-1	TRINITY_DN1921_c0_g1_i1.p1	0.509	51	25	0	8	58	176	226	4.248E-10	54	60
A_bruennichi_old_annotated_NK1-B-1	TRINITY_DN1915_c4_g1_i1.p1	0.508	57	28	0	2	58	174	230	5.844E-10	54	60
A_bruennichi_old_annotated_NK1-B-1	TRINITY_DN3296_c1_g1_i2.p1	0.457	59	31	0	2	60	6	64	1.106E-09	53	60
A_bruennichi_old_annotated_NK1-B-1	TRINITY_DN49921_c0_g1_i1.p1	0.438	57	31	0	3	59	174	230	1.106E-09	53	60
A_bruennichi_old_annotated_NK1-B-1	TRINITY_DN3296_c1_g1_i1.p1	0.457	59	31	0	2	60	168	226	1.106E-09	53	60
A_bruennichi_old_annotated_NK1-B-1	TRINITY_DN4774_c4_g1_i1.p1	0.491	57	29	0	2	58	188	244	1.522E-09	53	60
A_bruennichi_old_annotated_NK1-B-1	TRINITY_DN23307_c0_g1_i1.p1	0.421	57	32	0	3	59	110	166	2.095E-09	52	60
A_bruennichi_old_annotated_NK1-B-1	TRINITY_DN23307_c0_g1_i3.p1	0.421	57	32	0	3	59	251	307	2.095E-09	52	60
A_bruennichi_old_annotated_NK1-B-1	TRINITY_DN18976_c0_g1_i2.p1	0.465	58	30	0	2	59	46	103	2.883E-09	52	60
A_bruennichi_old_annotated_NK1-B-1	TRINITY_DN18976_c0_g1_i1.p1	0.465	58	30	0	2	59	88	145	2.883E-09	52	60
A_bruennichi_old_annotated_NK1-B-1	TRINITY_DN11697_c0_g1_i4.p1	0.473	57	30	0	2	58	10	66	2.883E-09	52	60
A_bruennichi_old_annotated_NK1-B-1	TRINITY_DN11697_c0_g1_i1.p1	0.473	57	30	0	2	58	210	266	2.883E-09	52	60
A_bruennichi_old_annotated_NK1-B-1	TRINITY_DN11697_c0_g1_i3.p1	0.473	57	30	0	2	58	210	266	2.883E-09	52	60
A_bruennichi_old_annotated_NK1-B-1	TRINITY_DN844_c0_g2_i2.p1	0.491	57	29	0	3	59	696	752	2.883E-09	52	60
A_bruennichi_old_annotated_NK1-B-1	TRINITY_DN844_c0_g2_i3.p1	0.491	57	29	0	3	59	696	752	2.883E-09	52	60
A_bruennichi_old_annotated_NK1-B-1	TRINITY_DN844_c0_g2_i1.p1	0.491	57	29	0	3	59	696	752	2.883E-09	52	60
A_bruennichi_old_annotated_NK1-B-1	TRINITY_DN75292_c0_g1_i1.p1	0.462	54	29	0	4	57	178	231	7.514E-09	51	60
A_bruennichi_old_annotated_NK1-B-1	TRINITY_DN38792_c0_g1_i1.p1	0.466	60	30	0	1	57	129	188	7.514E-09	51	60
A_bruennichi_old_annotated_NK1-B-1	TRINITY_DN8932_c4_g1_i1.p1	0.472	55	29	0	5	59	236	290	7.514E-09	51	60
A_bruennichi_old_annotated_NK1-B-1	TRINITY_DN7264_c0_g1_i1.p1	0.438	57	31	0	2	58	248	304	7.514E-09	51	60
A_bruennichi_old_annotated_NK1-B-1	TRINITY_DN7264_c0_g1_i2.p1	0.438	57	31	0	2	58	248	304	7.514E-09	51	60
A_bruennichi_old_annotated_NK1-B-1	TRINITY_DN6885_c0_g1_i1.p1	0.491	57	29	0	2	58	269	325	5.108E-08	48	60
A_bruennichi_old_annotated_NK1-B-1	TRINITY_DN23307_c0_g1_i4.p1	0.393	61	34	0	3	59	110	170	1.333E-07	47	60
A_bruennichi_old_annotated_NK1-B-1	TRINITY_DN23307_c0_g1_i2.p1	0.393	61	34	0	3	59	251	311	1.333E-07	47	60
T_tridentatus_Slou_C	TRINITY_DN6208_c1_g1_i1.p1	0.983	60	1	0	1	60	209	268	7.205E-33	119	60
T_tridentatus_Slou_C	TRINITY_DN5630_c0_g2_i1.p1	0.633	60	22	0	1	60	45	104	1.134E-18	79	60
T_tridentatus_Slou_C	TRINITY_DN5630_c0_g2_i2.p1	0.633	60	22	0	1	60	45	104	1.134E-18	79	60
T_tridentatus_Slou_C	TRINITY_DN8621_c0_g1_i1.p1	0.644	59	21	0	1	59	133	191	2.943E-18	78	60
T_tridentatus_Slou_C	TRINITY_DN8143_c0_g1_i1.p1	0.614	57	22	0	2	58	109	165	2.725E-17	75	60
T_tridentatus_Slou_C	TRINITY_DN5028_c0_g1_i1.p1	0.637	58	21	0	2	59	32	89	3.746E-17	74	60
T_tridentatus_Slou_C	TRINITY_DN13569_c0_g1_i1.p1	0.649	57	20	0	2	58	206	262	3.746E-17	74	60
T_tridentatus_Slou_C	TRINITY_DN5028_c0_g1_i2.p1	0.637	58	21	0	2	59	167	224	3.746E-17	74	60
T_tridentatus_Slou_C	TRINITY_DN3276_c2_g1_i1.p1	0.631	57	21	0	2	58	200	256	5.148E-17	74	60
T_tridentatus_Slou_C	TRINITY_DN3581_c4_g1_i3.p1	0.596	57	23	0	2	58	8	64	1.240E-15	70	60
T_tridentatus_Slou_C	TRINITY_DN3581_c4_g1_i1.p1	0.596	57	23	0	2	58	98	154	1.240E-15	70	60
T_tridentatus_Slou_C	TRINITY_DN74767_c0_g1_i1.p1	0.614	57	22	0	2	58	176	232	1.240E-15	70	60
T_tridentatus_Slou_C	TRINITY_DN3581_c4_g1_i2.p1	0.596	57	23	0	2	58	281	337	1.240E-15	70	60
T_tridentatus_Slou_C	TRINITY_DN5440_c0_g3_i1.p1	0.596	57	23	0	2	58	43	99	3.220E-15	69	60
T_tridentatus_Slou_C	TRINITY_DN5440_c0_g3_i2.p1	0.596	57	23	0	2	58	145	201	3.220E-15	69	60
T_tridentatus_Slou_C	TRINITY_DN5440_c0_g2_i1.p1	0.596	57	23	0	2	58	155	211	3.220E-15	69	60
T_tridentatus_Slou_C	TRINITY_DN7490_c0_g1_i2.p1	0.566	60	26	0	1	60	53	112	4.427E-15	68	60
T_tridentatus_Slou_C	TRINITY_DN7490_c0_g1_i6.p1	0.566	60	26	0	1	60	53	112	4.427E-15	68	60
T_tridentatus_Slou_C	TRINITY_DN7490_c0_g1_i3.p1	0.566	60	26	0	1	60	149	208	4.427E-15	68	60
T_tridentatus_Slou_C	TRINITY_DN7490_c0_g1_i4.p1	0.566	60	26	0	1	60	149	208	4.427E-15	68	60
T_tridentatus_Slou_C	TRINITY_DN42809_c0_g1_i1.p1	0.550	60	27	0	1	60	204	263	8.368E-15	68	60
T_tridentatus_Slou_C	TRINITY_DN15196_c0_g1_i2.p1	0.586	58	24	0	1	58	194	251	5.652E-14	65	60
T_tridentatus_Slou_C	TRINITY_DN15196_c0_g1_i1.p1	0.586	58	24	0	1	58	194	251	5.652E-14	65	60
T_tridentatus_Slou_C	TRINITY_DN54695_c0_g1_i4.p1	0.500	58	29	0	2	59	18	75	1.469E-13	64	60
T_tridentatus_Slou_C	TRINITY_DN54695_c0_g1_i3.p1	0.500	58	29	0	2	59	186	243	1.469E-13	64	60
T_tridentatus_Slou_C	TRINITY_DN9102_c1_g1_i1.p1	0.561	57	25	0	2	58	119	175	3.821E-13	63	60
T_tridentatus_Slou_C	TRINITY_DN1610_c10_g1_i1.p1	0.517	56	27	0	5	60	216	271	3.821E-13	63	60
T_tridentatus_Slou_C	TRINITY_DN1340_c1_g1_i1.p1	0.561	57	25	0	2	58	130	186	5.254E-13	63	60
T_tridentatus_Slou_C	TRINITY_DN50311_c0_g1_i2.p2	0.533	60	28	0	1	60	37	96	7.225E-13	62	60
T_tridentatus_Slou_C	TRINITY_DN5093_c0_g1_i1.p1	0.578	57	24	0	2	58	192	248	7.225E-13	62	60
T_tridentatus_Slou_C	TRINITY_DN5093_c0_g1_i2.p1	0.578	57	24	0	2	58	192	248	7.225E-13	62	60
T_tridentatus_Slou_C	TRINITY_DN5093_c0_g1_i3.p1	0.578	57	24	0	2	58	192	248	7.225E-13	62	60
T_tridentatus_Slou_C	TRINITY_DN94089_c0_g1_i1.p1	0.525	59	28	0	2	60	216	274	1.366E-12	61	60
T_tridentatus_Slou_C	TRINITY_DN4696_c0_g1_i1.p1	0.568	58	25	0	2	59	171	228	1.879E-12	61	60
T_tridentatus_Slou_C	TRINITY_DN4696_c0_g1_i2.p1	0.568	58	25	0	2	59	171	228	1.879E-12	61	60
T_tridentatus_Slou_C	TRINITY_DN6952_c0_g1_i12.p1	0.508	59	29	0	2	60	199	257	2.584E-12	61	60
T_tridentatus_Slou_C	TRINITY_DN6952_c0_g1_i2.p1	0.508	59	29	0	2	60	199	257	2.584E-12	61	60
T_tridentatus_Slou_C	TRINITY_DN6952_c0_g1_i3.p1	0.508	59	29	0	2	60	199	257	2.584E-12	61	60
T_tridentatus_Slou_C	TRINITY_DN6952_c0_g1_i4.p1	0.508	59	29	0	2	60	199	257	2.584E-12	61	60
T_tridentatus_Slou_C	TRINITY_DN6952_c0_g1_i5.p1	0.508	59	29	0	2	60	199	257	2.584E-12	61	60
T_tridentatus_Slou_C	TRINITY_DN6952_c0_g1_i6.p1	0.508	59	29	0	2	60	199	257	2.584E-12	61	60
T_tridentatus_Slou_C	TRINITY_DN6952_c0_g1_i7.p1	0.508	59	29	0	2	60	199	257	2.584E-12	61	60
T_tridentatus_Slou_C	TRINITY_DN6952_c0_g1_i8.p1	0.508	59	29	0	2	60	199	257	2.584E-12	61	60
T_tridentatus_Slou_C	TRINITY_DN6952_c0_g1_i10.p1	0.508	59	29	0	2	60	199	257	2.584E-12	61	60
T_tridentatus_Slou_C	TRINITY_DN5087_c1_g1_i1.p1	0.542	59	27	0	2	60	139	197	3.554E-12	60	60
T_tridentatus_Slou_C	TRINITY_DN5087_c1_g1_i2.p1	0.542	59	27	0	2	60	139	197	3.554E-12	60	60
T_tridentatus_Slou_C	TRINITY_DN35158_c0_g1_i1.p1	0.561	57	25	0	2	58	141	197	6.724E-12	59	60
T_tridentatus_Slou_C	TRINITY_DN35158_c0_g1_i2.p1	0.561	57	25	0	2	58	141	197	6.724E-12	59	60
T_tridentatus_Slou_C	TRINITY_DN7980_c0_g1_i1.p1	0.491	59	30	0	2	60	218	276	6.724E-12	59	60
T_tridentatus_Slou_C	TRINITY_DN7980_c0_g1_i3.p1	0.491	59	30	0	2	60	218	276	6.724E-12	59	60
T_tridentatus_Slou_C	TRINITY_DN68275_c0_g1_i1.p1	0.555	54	24	0	5	58	163	216	1.272E-11	59	60
T_tridentatus_Slou_C	TRINITY_DN87576_c0_g1_i1.p1	0.508	57	28	0	2	58	99	155	3.311E-11	57	60
T_tridentatus_Slou_C	TRINITY_DN7960_c1_g1_i1.p1	0.534	58	27	0	2	59	180	237	3.311E-11	57	60
T_tridentatus_Slou_C	TRINITY_DN7960_c1_g1_i2.p1	0.534	58	27	0	2	59	180	237	3.311E-11	57	60
T_tridentatus_Slou_C	TRINITY_DN13352_c0_g1_i1.p1	0.482	58	30	0	2	59	224	281	3.311E-11	57	60
T_tridentatus_Slou_C	TRINITY_DN13352_c0_g1_i3.p1	0.482	58	30	0	2	59	224	281	3.311E-11	57	60
T_tridentatus_Slou_C	TRINITY_DN3800_c0_g1_i1.p1	0.517	58	28	0	2	59	74	131	4.554E-11	57	60
T_tridentatus_Slou_C	TRINITY_DN13626_c0_g2_i1.p1	0.482	58	30	0	2	59	155	212	6.265E-11	57	60
T_tridentatus_Slou_C	TRINITY_DN5330_c2_g1_i1.p1	0.483	60	31	0	1	60	213	272	6.265E-11	57	60
T_tridentatus_Slou_C	TRINITY_DN5330_c2_g1_i2.p1	0.483	60	31	0	1	60	213	272	6.265E-11	57	60
T_tridentatus_Slou_C	TRINITY_DN3124_c0_g1_i1.p1	0.508	57	28	0	2	58	228	284	1.186E-10	56	60
T_tridentatus_Slou_C	TRINITY_DN3124_c0_g1_i2.p1	0.508	57	28	0	2	58	228	284	1.186E-10	56	60
T_tridentatus_Slou_C	TRINITY_DN3124_c0_g1_i3.p1	0.508	57	28	0	2	58	228	284	1.186E-10	56	60
T_tridentatus_Slou_C	TRINITY_DN3124_c0_g1_i4.p1	0.508	57	28	0	2	58	228	284	1.186E-10	56	60
T_tridentatus_Slou_C	TRINITY_DN3124_c0_g1_i5.p1	0.508	57	28	0	2	58	228	284	1.186E-10	56	60
T_tridentatus_Slou_C	TRINITY_DN19384_c0_g1_i1.p1	0.456	57	30	0	2	58	9	65	1.631E-10	55	60
T_tridentatus_Slou_C	TRINITY_DN3800_c0_g1_i2.p1	0.508	57	28	0	2	58	74	130	1.631E-10	55	60
T_tridentatus_Slou_C	TRINITY_DN4226_c3_g1_i1.p1	0.500	58	29	0	2	59	114	171	2.244E-10	55	60
T_tridentatus_Slou_C	TRINITY_DN4861_c0_g3_i1.p1	0.473	57	30	0	2	58	135	191	2.244E-10	55	60
T_tridentatus_Slou_C	TRINITY_DN653_c0_g1_i5.p1	0.526	57	27	0	2	58	205	261	2.244E-10	55	60
T_tridentatus_Slou_C	TRINITY_DN653_c0_g1_i1.p1	0.526	57	27	0	2	58	205	261	2.244E-10	55	60
T_tridentatus_Slou_C	TRINITY_DN653_c0_g1_i4.p1	0.526	57	27	0	2	58	205	261	2.244E-10	55	60
T_tridentatus_Slou_C	TRINITY_DN653_c0_g1_i6.p1	0.526	57	27	0	2	58	254	310	2.244E-10	55	60
T_tridentatus_Slou_C	TRINITY_DN653_c0_g1_i2.p1	0.526	57	27	0	2	58	254	310	2.244E-10	55	60
T_tridentatus_Slou_C	TRINITY_DN653_c0_g1_i3.p1	0.526	57	27	0	2	58	254	310	2.244E-10	55	60
T_tridentatus_Slou_C	TRINITY_DN4935_c0_g1_i1.p1	0.473	57	30	0	2	58	139	195	3.087E-10	55	60
T_tridentatus_Slou_C	TRINITY_DN1921_c0_g1_i1.p1	0.509	51	25	0	8	58	176	226	4.248E-10	54	60
T_tridentatus_Slou_C	TRINITY_DN1915_c4_g1_i1.p1	0.508	57	28	0	2	58	174	230	5.844E-10	54	60
T_tridentatus_Slou_C	TRINITY_DN3296_c1_g1_i2.p1	0.457	59	31	0	2	60	6	64	1.106E-09	53	60
T_tridentatus_Slou_C	TRINITY_DN49921_c0_g1_i1.p1	0.438	57	31	0	3	59	174	230	1.106E-09	53	60
T_tridentatus_Slou_C	TRINITY_DN3296_c1_g1_i1.p1	0.457	59	31	0	2	60	168	226	1.106E-09	53	60
T_tridentatus_Slou_C	TRINITY_DN4774_c4_g1_i1.p1	0.491	57	29	0	2	58	188	244	1.522E-09	53	60
T_tridentatus_Slou_C	TRINITY_DN23307_c0_g1_i1.p1	0.421	57	32	0	3	59	110	166	2.095E-09	52	60
T_tridentatus_Slou_C	TRINITY_DN23307_c0_g1_i3.p1	0.421	57	32	0	3	59	251	307	2.095E-09	52	60
T_tridentatus_Slou_C	TRINITY_DN18976_c0_g1_i2.p1	0.465	58	30	0	2	59	46	103	2.883E-09	52	60
T_tridentatus_Slou_C	TRINITY_DN18976_c0_g1_i1.p1	0.465	58	30	0	2	59	88	145	2.883E-09	52	60
T_tridentatus_Slou_C	TRINITY_DN11697_c0_g1_i4.p1	0.473	57	30	0	2	58	10	66	2.883E-09	52	60
T_tridentatus_Slou_C	TRINITY_DN11697_c0_g1_i1.p1	0.473	57	30	0	2	58	210	266	2.883E-09	52	60
T_tridentatus_Slou_C	TRINITY_DN11697_c0_g1_i3.p1	0.473	57	30	0	2	58	210	266	2.883E-09	52	60
T_tridentatus_Slou_C	TRINITY_DN844_c0_g2_i2.p1	0.491	57	29	0	3	59	696	752	2.883E-09	52	60
T_tridentatus_Slou_C	TRINITY_DN844_c0_g2_i3.p1	0.491	57	29	0	3	59	696	752	2.883E-09	52	60
T_tridentatus_Slou_C	TRINITY_DN844_c0_g2_i1.p1	0.491	57	29	0	3	59	696	752	2.883E-09	52	60
T_tridentatus_Slou_C	TRINITY_DN75292_c0_g1_i1.p1	0.462	54	29	0	4	57	178	231	7.514E-09	51	60
T_tridentatus_Slou_C	TRINITY_DN38792_c0_g1_i1.p1	0.466	60	30	0	1	57	129	188	7.514E-09	51	60
T_tridentatus_Slou_C	TRINITY_DN8932_c4_g1_i1.p1	0.472	55	29	0	5	59	236	290	7.514E-09	51	60
T_tridentatus_Slou_C	TRINITY_DN7264_c0_g1_i1.p1	0.438	57	31	0	2	58	248	304	7.514E-09	51	60
T_tridentatus_Slou_C	TRINITY_DN7264_c0_g1_i2.p1	0.438	57	31	0	2	58	248	304	7.514E-09	51	60
T_tridentatus_Slou_C	TRINITY_DN6885_c0_g1_i1.p1	0.491	57	29	0	2	58	269	325	5.108E-08	48	60
T_tridentatus_Slou_C	TRINITY_DN23307_c0_g1_i4.p1	0.393	61	34	0	3	59	110	170	1.333E-07	47	60
T_tridentatus_Slou_C	TRINITY_DN23307_c0_g1_i2.p1	0.393	61	34	0	3	59	251	311	1.333E-07	47	60
A_bruennichi_NK2.2-B	TRINITY_DN653_c0_g1_i5.p1	0.950	60	3	0	1	60	204	263	4.442E-31	114	60
A_bruennichi_NK2.2-B	TRINITY_DN653_c0_g1_i1.p1	0.950	60	3	0	1	60	204	263	4.442E-31	114	60
A_bruennichi_NK2.2-B	TRINITY_DN653_c0_g1_i4.p1	0.950	60	3	0	1	60	204	263	4.442E-31	114	60
A_bruennichi_NK2.2-B	TRINITY_DN653_c0_g1_i6.p1	0.950	60	3	0	1	60	253	312	4.442E-31	114	60
A_bruennichi_NK2.2-B	TRINITY_DN653_c0_g1_i2.p1	0.950	60	3	0	1	60	253	312	4.442E-31	114	60
A_bruennichi_NK2.2-B	TRINITY_DN653_c0_g1_i3.p1	0.950	60	3	0	1	60	253	312	4.442E-31	114	60
A_bruennichi_NK2.2-B	TRINITY_DN7960_c1_g1_i1.p1	0.844	58	9	0	1	58	179	236	2.944E-26	100	60
A_bruennichi_NK2.2-B	TRINITY_DN7960_c1_g1_i2.p1	0.844	58	9	0	1	58	179	236	2.944E-26	100	60
A_bruennichi_NK2.2-B	TRINITY_DN4696_c0_g1_i1.p1	0.800	60	12	0	1	60	170	229	7.626E-26	99	60
A_bruennichi_NK2.2-B	TRINITY_DN4696_c0_g1_i2.p1	0.800	60	12	0	1	60	170	229	7.626E-26	99	60
A_bruennichi_NK2.2-B	TRINITY_DN35158_c0_g1_i1.p1	0.603	58	23	0	1	58	140	197	1.704E-15	70	60
A_bruennichi_NK2.2-B	TRINITY_DN35158_c0_g1_i2.p1	0.603	58	23	0	1	58	140	197	1.704E-15	70	60
A_bruennichi_NK2.2-B	TRINITY_DN13569_c0_g1_i1.p1	0.508	59	29	0	2	60	206	264	2.584E-12	61	60
A_bruennichi_NK2.2-B	TRINITY_DN3581_c4_g1_i3.p1	0.517	58	28	0	1	58	7	64	6.724E-12	59	60
A_bruennichi_NK2.2-B	TRINITY_DN3581_c4_g1_i1.p1	0.517	58	28	0	1	58	97	154	6.724E-12	59	60
A_bruennichi_NK2.2-B	TRINITY_DN3581_c4_g1_i2.p1	0.517	58	28	0	1	58	280	337	6.724E-12	59	60
A_bruennichi_NK2.2-B	TRINITY_DN3276_c2_g1_i1.p1	0.517	56	27	0	5	60	203	258	9.248E-12	59	60
A_bruennichi_NK2.2-B	TRINITY_DN5440_c0_g3_i1.p1	0.543	57	26	0	2	58	43	99	3.311E-11	57	60
A_bruennichi_NK2.2-B	TRINITY_DN5440_c0_g3_i2.p1	0.543	57	26	0	2	58	145	201	3.311E-11	57	60
A_bruennichi_NK2.2-B	TRINITY_DN5440_c0_g2_i1.p1	0.543	57	26	0	2	58	155	211	3.311E-11	57	60
A_bruennichi_NK2.2-B	TRINITY_DN1340_c1_g1_i1.p1	0.526	57	27	0	2	58	130	186	3.311E-11	57	60
A_bruennichi_NK2.2-B	TRINITY_DN74767_c0_g1_i1.p1	0.526	57	27	0	2	58	176	232	1.186E-10	56	60
A_bruennichi_NK2.2-B	TRINITY_DN9102_c1_g1_i1.p1	0.508	57	28	0	2	58	119	175	2.244E-10	55	60
A_bruennichi_NK2.2-B	TRINITY_DN1915_c4_g1_i1.p1	0.517	58	28	0	1	58	173	230	2.244E-10	55	60
A_bruennichi_NK2.2-B	TRINITY_DN54695_c0_g1_i4.p1	0.465	58	30	0	1	58	17	74	3.087E-10	55	60
A_bruennichi_NK2.2-B	TRINITY_DN1921_c0_g1_i1.p1	0.509	55	27	0	6	60	174	228	3.087E-10	55	60
A_bruennichi_NK2.2-B	TRINITY_DN54695_c0_g1_i3.p1	0.465	58	30	0	1	58	185	242	3.087E-10	55	60
A_bruennichi_NK2.2-B	TRINITY_DN7490_c0_g1_i2.p1	0.481	54	28	0	5	58	57	110	5.844E-10	54	60
A_bruennichi_NK2.2-B	TRINITY_DN7490_c0_g1_i6.p1	0.481	54	28	0	5	58	57	110	5.844E-10	54	60
A_bruennichi_NK2.2-B	TRINITY_DN7490_c0_g1_i3.p1	0.481	54	28	0	5	58	153	206	5.844E-10	54	60
A_bruennichi_NK2.2-B	TRINITY_DN7490_c0_g1_i4.p1	0.481	54	28	0	5	58	153	206	5.844E-10	54	60
A_bruennichi_NK2.2-B	TRINITY_DN38792_c0_g1_i1.p1	0.473	57	30	0	4	60	135	191	1.106E-09	53	60
A_bruennichi_NK2.2-B	TRINITY_DN5630_c0_g2_i1.p1	0.508	57	28	0	2	58	46	102	2.095E-09	52	60
A_bruennichi_NK2.2-B	TRINITY_DN5630_c0_g2_i2.p1	0.508	57	28	0	2	58	46	102	2.095E-09	52	60
A_bruennichi_NK2.2-B	TRINITY_DN75292_c0_g1_i1.p1	0.490	51	26	0	5	55	179	229	5.460E-09	51	60
A_bruennichi_NK2.2-B	TRINITY_DN8621_c0_g1_i1.p1	0.491	57	29	0	2	58	134	190	5.460E-09	51	60
A_bruennichi_NK2.2-B	TRINITY_DN15196_c0_g1_i1.p1	0.464	56	29	0	5	60	198	253	7.514E-09	51	60
A_bruennichi_NK2.2-B	TRINITY_DN1610_c10_g1_i1.p1	0.462	54	29	0	5	58	216	269	7.514E-09	51	60
A_bruennichi_NK2.2-B	TRINITY_DN6208_c1_g1_i1.p1	0.508	57	28	0	2	58	210	266	7.514E-09	51	60
A_bruennichi_NK2.2-B	TRINITY_DN6885_c0_g1_i1.p1	0.508	57	28	0	2	58	269	325	7.514E-09	51	60
A_bruennichi_NK2.2-B	TRINITY_DN5093_c0_g1_i1.p1	0.462	54	29	0	5	58	195	248	7.514E-09	51	60
A_bruennichi_NK2.2-B	TRINITY_DN5093_c0_g1_i2.p1	0.462	54	29	0	5	58	195	248	7.514E-09	51	60
A_bruennichi_NK2.2-B	TRINITY_DN5093_c0_g1_i3.p1	0.462	54	29	0	5	58	195	248	7.514E-09	51	60
A_bruennichi_NK2.2-B	TRINITY_DN5028_c0_g1_i1.p1	0.491	57	29	0	2	58	32	88	1.034E-08	50	60
A_bruennichi_NK2.2-B	TRINITY_DN15196_c0_g1_i2.p1	0.481	54	28	0	5	58	198	251	1.034E-08	50	60
A_bruennichi_NK2.2-B	TRINITY_DN5028_c0_g1_i2.p1	0.491	57	29	0	2	58	167	223	1.034E-08	50	60
A_bruennichi_NK2.2-B	TRINITY_DN94089_c0_g1_i1.p1	0.481	54	28	0	5	58	219	272	3.711E-08	49	60
A_bruennichi_NK2.2-B	TRINITY_DN8143_c0_g1_i1.p1	0.462	54	29	0	5	58	112	165	5.108E-08	48	60
A_bruennichi_NK2.2-B	TRINITY_DN844_c0_g2_i2.p1	0.446	56	30	0	3	58	696	751	5.108E-08	48	60
A_bruennichi_NK2.2-B	TRINITY_DN844_c0_g2_i3.p1	0.446	56	30	0	3	58	696	751	5.108E-08	48	60
A_bruennichi_NK2.2-B	TRINITY_DN844_c0_g2_i1.p1	0.446	56	30	0	3	58	696	751	5.108E-08	48	60
A_bruennichi_NK2.2-B	TRINITY_DN68275_c0_g1_i1.p1	0.462	54	29	0	5	58	163	216	1.333E-07	47	60
A_bruennichi_NK2.2-B	TRINITY_DN50311_c0_g1_i2.p2	0.425	54	30	0	5	58	41	94	1.835E-07	47	60
A_bruennichi_NK2.2-B	TRINITY_DN6952_c0_g1_i12.p1	0.444	54	29	0	5	58	202	255	1.835E-07	47	60
A_bruennichi_NK2.2-B	TRINITY_DN6952_c0_g1_i2.p1	0.444	54	29	0	5	58	202	255	1.835E-07	47	60
A_bruennichi_NK2.2-B	TRINITY_DN6952_c0_g1_i3.p1	0.444	54	29	0	5	58	202	255	1.835E-07	47	60
A_bruennichi_NK2.2-B	TRINITY_DN6952_c0_g1_i4.p1	0.444	54	29	0	5	58	202	255	1.835E-07	47	60
A_bruennichi_NK2.2-B	TRINITY_DN6952_c0_g1_i5.p1	0.444	54	29	0	5	58	202	255	1.835E-07	47	60
A_bruennichi_NK2.2-B	TRINITY_DN6952_c0_g1_i6.p1	0.444	54	29	0	5	58	202	255	1.835E-07	47	60
A_bruennichi_NK2.2-B	TRINITY_DN6952_c0_g1_i7.p1	0.444	54	29	0	5	58	202	255	1.835E-07	47	60
A_bruennichi_NK2.2-B	TRINITY_DN6952_c0_g1_i8.p1	0.444	54	29	0	5	58	202	255	1.835E-07	47	60
A_bruennichi_NK2.2-B	TRINITY_DN6952_c0_g1_i10.p1	0.444	54	29	0	5	58	202	255	1.835E-07	47	60
A_bruennichi_NK2.2-B	TRINITY_DN4226_c3_g1_i1.p1	0.413	58	33	0	1	58	113	170	2.526E-07	46	60
A_bruennichi_NK2.2-B	TRINITY_DN5330_c2_g1_i1.p1	0.425	54	30	0	5	58	217	270	2.526E-07	46	60
A_bruennichi_NK2.2-B	TRINITY_DN5330_c2_g1_i2.p1	0.425	54	30	0	5	58	217	270	2.526E-07	46	60
[truncated: 22,759 more rows]
