# Supplementary material for: The genome of a sea spider corroborates a shared Hox cluster motif in arthropods with a reduced posterior tagma
Source: BMC Biol. 2025 Jul 2;23:196. doi: 10.1186/s12915-025-02276-x (PMC12220506; doi:10.1186/s12915-025-02276-x)
Supplement: Supplementary file 3 — Additional file 3. [file 12915_2025_2276_MOESM3_ESM.zip › suppl-file7-gene_analysis/nkx/homeobox_aligned.fasta.log]

IQ-TREE multicore version 2.4.0 for Linux x86 64-bit built Feb  7 2025
Developed by Bui Quang Minh, Nguyen Lam Tung, Olga Chernomor, Heiko Schmidt,
Dominik Schrempf, Michael Woodhams, Ly Trong Nhan, Thomas Wong

Host:    node-h07.lisc (AVX2, FMA3, 2003 GB RAM)
Command: iqtree2 -s ./homeobox_aligned.fasta -B 2000
Seed:    191422 (Using SPRNG - Scalable Parallel Random Number Generator)
Time:    Tue Feb 11 12:46:59 2025
Kernel:  AVX+FMA - 1 threads (1 CPU cores detected)

Reading alignment file ./homeobox_aligned.fasta ... Fasta format detected
Reading fasta file: done in 0.00106469 secs
Alignment most likely contains protein sequences
Alignment has 588 sequences with 70 columns, 67 distinct patterns
53 parsimony-informative, 0 singleton sites, 17 constant sites
WARNING: Some sequence names are changed as follows:
A_bruennichi_(old,_annotated)_Emx1-A/1-60 -> A_bruennichi__old__annotated__Emx1-A/1-60
A_bruennichi_(old,_annotated)_Emx1-B/1-60 -> A_bruennichi__old__annotated__Emx1-B/1-60
A_bruennichi_(old,_annotated)_Emx2-A/1-60 -> A_bruennichi__old__annotated__Emx2-A/1-60
A_bruennichi_(old,_annotated)_Emx2-B/1-60 -> A_bruennichi__old__annotated__Emx2-B/1-60

                                           Gap/Ambiguity  Composition  p-value
Analyzing sequences: done in 8.4221e-05 secs using 99.74% CPU
   1  D_melanogaster_lab/1-60                     14.29%    passed     26.07%
   2  T_castaneum_lab/1-60                        14.29%    passed     59.42%
   3  S_maritima_lab/1-60                         14.29%    passed     82.31%
   4  D_melanogaster_H2_0-Hlx/1-60                14.29%    passed     93.16%
   5  T_castaneum_H2_0-Hlx/1-60                   14.29%    passed     88.54%
   6  C_sculpturatus_Hlx/1-60                     14.29%    passed     76.66%
   7  P_opilio_Hlx/1-60                           14.29%    passed     90.94%
   8  S_maritima_Hlx/1-60                         14.29%    passed     91.63%
   9  D_melanogaster_E5/1-60                      14.29%    passed     63.37%
  10  D_melanogaster_ems/1-60                     14.29%    passed     99.37%
  11  I_scapularis_Emx/1-60                       14.29%    passed     99.28%
  12  S_maritima_Emx/1-60                         14.29%    passed     90.87%
  13  T_castaneum_Emx/1-60                        14.29%    passed     99.52%
  14  C_rotundicauda_Emx_A/1-60                   14.29%    passed     99.20%
  15  L_polyphemus_Emx_A/1-60                     14.29%    passed     99.20%
  16  T_tridentatus_Emx_A/1-60                    14.29%    passed     99.20%
  17  C_rotundicauda_Emx_B/1-60                   14.29%    passed     99.14%
  18  T_tridentatus_Emx_B/1-60                    14.29%    passed     98.72%
  19  L_polyphemus_Emx_B1/1-60                    15.71%    passed     99.09%
  20  L_polyphemus_Emx_B2/1-60                    14.29%    passed     92.89%
  21  C_rotundicauda_Emx_C/1-60                   14.29%    passed     99.20%
  22  T_tridentatus_Emx_C/1-60                    14.29%    passed     99.20%
  23  C_rotundicauda_Emx_D/1-60                   14.29%    passed     99.95%
  24  L_polyphemus_Emx_D/1-60                     14.29%    passed     99.95%
  25  T_tridentatus_Emx_D/1-59                    15.71%    passed     99.95%
  26  C_rotundicauda_Emx_E/1-60                   14.29%    passed     99.92%
  27  T_tridentatus_Emx_E/1-60                    14.29%    passed     99.92%
  28  C_rotundicauda_Emx_F/1-60                   14.29%    passed     99.90%
  29  T_tridentatus_Emx_F/1-60                    14.29%    passed     99.90%
  30  C_rotundicauda_Emx_G/1-60                   14.29%    passed     99.93%
  31  L_polyphemus_Emx_G/1-60                     14.29%    passed     99.96%
  32  T_tridentatus_Emx_G/1-60                    14.29%    passed     99.93%
  33  C_rotundicauda_Emx_H/1-60                   14.29%    passed     98.11%
  34  L_polyphemus_Emx_H/1-60                     14.29%    passed     98.11%
  35  T_tridentatus_Emx_H/1-60                    14.29%    passed     98.11%
  36  L_polyphemus_Emx_O1/1-60                    14.29%    passed     99.93%
  37  L_polyphemus_Emx_O2/1-58                    17.14%    passed     98.89%
  38  L_polyphemus_Emx_O3/1-59                    15.71%    passed     99.89%
  39  P_opilio_Emx1/1-60                          14.29%    passed     99.28%
  40  A_bruennichi_Emx1-A/1-60                    14.29%    passed     98.82%
  41  A_bruennichi__old__annotated__Emx1-A/1-60   14.29%    passed     98.82%
  42  C_sculpturatus_Emx1-A/1-60                  14.29%    passed     99.28%
  43  D_plantarius_Emx1-A/1-60                    14.29%    passed     98.82%
  44  D_silvatica_Emx1-A/1-60                     14.29%    passed     99.13%
  45  H_graminicola_Emx1-A/1-60                   14.29%    passed     99.46%
  46  L_elegans_Emx1-A/1-60                       14.29%    passed     98.82%
  47  P_tepidariorum_Emx1-A/1-60                  14.29%    passed     98.82%
  48  T_antipodiana_Emx1-A/1-60                   14.29%    passed     98.82%
  49  T_clavata_Emx1-A/1-60                       14.29%    passed     98.82%
  50  A_bruennichi_Emx1-B/1-60                    14.29%    passed     96.89%
  51  A_bruennichi__old__annotated__Emx1-B/1-60   14.29%    passed     96.89%
  52  C_sculpturatus_Emx1-B/1-60                  14.29%    passed     96.64%
  53  D_plantarius_Emx1-B/1-44                    37.14%    passed     89.68%
  54  D_silvatica_Emx1-B/1-60                     14.29%    passed     99.43%
  55  H_graminicola_Emx1-B/1-60                   14.29%    passed     99.94%
  56  L_elegans_Emx1-B/1-60                       14.29%    passed     97.29%
  57  P_tepidariorum_Emx1-B/1-60                  14.29%    passed     92.12%
  58  T_antipodiana_Emx1-B/1-60                   14.29%    passed     99.85%
  59  T_clavata_Emx1-B/1-60                       14.29%    passed     99.79%
  60  P_opilio_Emx2/1-60                          14.29%    passed     99.28%
  61  A_bruennichi_Emx2-A/1-60                    14.29%    passed     99.28%
  62  A_bruennichi__old__annotated__Emx2-A/1-60   14.29%    passed     99.28%
  63  C_sculpturatus_Emx2-A/1-60                  14.29%    passed     99.06%
  64  D_plantarius_Emx2-A/1-60                    14.29%    passed     99.28%
  65  D_silvatica_Emx2-A/1-60                     14.29%    passed     99.28%
  66  L_elegans_Emx2-A/1-60                       14.29%    passed     99.28%
  67  P_tepidariorum_Emx2-A/1-60                  14.29%    passed     99.28%
  68  T_antipodiana_Emx2-A/1-60                   14.29%    passed     99.12%
  69  T_clavata_Emx2-A/1-60                       14.29%    passed     99.28%
  70  H_graminicola_Emx2-A-1/1-60                 14.29%    passed     99.28%
  71  H_graminicola_Emx2-A-2/1-45                 35.71%    passed     95.62%
  72  H_graminicola_Emx2-A-3/1-45                 35.71%    passed     95.62%
  73  A_bruennichi_Emx2-B/1-60                    14.29%    passed     91.26%
  74  A_bruennichi__old__annotated__Emx2-B/1-60   14.29%    passed     91.26%
  75  C_sculpturatus_Emx2-B/1-60                  14.29%    passed     99.32%
  76  D_plantarius_Emx2-B/1-44                    37.14%    passed     26.40%
  77  D_silvatica_Emx2-B/1-60                     14.29%    passed     93.78%
  78  L_elegans_Emx2-B/1-60                       14.29%    passed     58.07%
  79  P_tepidariorum_Emx2-B/1-60                  14.29%    passed     91.26%
  80  T_antipodiana_Emx2-B/1-60                   14.29%    passed     99.28%
  81  T_clavata_Emx2-B/1-60                       14.29%    passed     99.28%
  82  A_bruennichi_NK1-B-1/1-60                   14.29%    passed     92.52%
  83  A_bruennichi_NK1-B-2/1-60                   14.29%    passed     92.52%
  84  A_bruennichi_old_annotated_NK1-B-1/1-60     14.29%    passed     92.52%
  85  A_bruennichi_old_annotated_NK1-B-2/1-60     14.29%    passed     92.52%
  86  C_rotundicauda_Slou_A-a/1-60                14.29%    passed     92.52%
  87  C_rotundicauda_Slou_A-b/1-60                14.29%    passed     92.52%
  88  C_rotundicauda_Slou_B/1-60                  14.29%    passed     92.52%
  89  C_rotundicauda_Slou_D/1-60                  14.29%    passed     92.52%
  90  C_rotundicauda_Slou_E/1-60                  14.29%    passed     67.73%
  91  C_sculpturatus_NK1-B-1/1-60                 14.29%    passed     92.52%
  92  C_sculpturatus_NK1-B-2/1-60                 14.29%    passed     92.52%
  93  D_melanogaster_slou/1-60                    14.29%    passed     93.35%
  94  D_plantarius_NK1-B-1/1-60                   14.29%    passed     92.52%
  95  D_plantarius_NK1-B-2/1-60                   14.29%    passed     77.43%
  96  D_silvatica_NK1-B-1/1-60                    14.29%    passed     92.52%
  97  D_silvatica_NK1-B-2/1-60                    14.29%    passed     92.52%
  98  I_scapularis_NK1/1-60                       14.29%    passed     92.52%
  99  L_elegans_NK1-B-1/1-60                      14.29%    passed     92.52%
 100  L_elegans_NK1-B-2/1-60                      14.29%    passed     92.52%
 101  L_polyphemus_Slou_D-a/1-60                  14.29%    passed     92.52%
 102  L_polyphemus_Slou_D-b/1-60                  14.29%    passed     92.52%
 103  L_polyphemus_Slou_D-c/1-60                  14.29%    passed     92.52%
 104  L_polyphemus_Slou_E/1-60                    14.29%    passed     82.87%
 105  P_opilio_NK1/1-60                           14.29%    passed     92.52%
 106  P_tepidariorum_NK1-B-1/1-60                 14.29%    passed     92.52%
 107  P_tepidariorum_NK1-B-2/1-60                 14.29%    passed     92.52%
 108  S_maritima_NK1/1-60                         14.29%    passed     93.90%
 109  T_antipodiana_NK1-B-1/1-60                  14.29%    passed     92.52%
 110  T_antipodiana_NK1-B-2/1-60                  14.29%    passed     92.52%
 111  T_castaneum_Slou/1-60                       14.29%    passed     93.90%
 112  T_clavata_NK1-B-1/1-60                      14.29%    passed     92.52%
 113  T_clavata_NK1-B-2/1-60                      14.29%    passed     92.52%
 114  T_tridentatus_Slou_A/1-60                   14.29%    passed     92.52%
 115  T_tridentatus_Slou_B/1-60                   14.29%    passed     92.52%
 116  T_tridentatus_Slou_C/1-60                   14.29%    passed     92.52%
 117  T_tridentatus_Slou_E/1-60                   14.29%    passed     67.73%
 118  C_sculpturatus_NK2-like/1-60                14.29%    passed     84.04%
 119  A_bruennichi_NK2.1/1-60                     14.29%    passed     92.55%
 120  A_bruennichi_old_annotated_NK2.1/1-60       14.29%    passed     92.55%
 121  C_rotundicauda_Scro_A/1-60                  14.29%    passed     92.55%
 122  C_rotundicauda_Scro_B/1-60                  14.29%    passed     91.01%
 123  C_rotundicauda_Scro_C/1-60                  14.29%    passed     90.81%
 124  C_rotundicauda_Scro_D/1-60                  14.29%    passed     90.05%
 125  C_sculpturatus_NK2.1/1-60                   14.29%    passed     92.55%
 126  D_melanogaster_scro/1-60                    14.29%    passed     89.59%
 127  D_plantarius_NK2.1/1-60                     14.29%    passed     92.55%
 128  D_silvatica_NK2.1/1-45                      35.71%    passed     90.59%
 129  H_graminicola_NK2.1/1-60                    14.29%    passed     92.55%
 130  I_scapularis_NK2.1/1-60                     14.29%    passed     92.55%
 131  L_elegans_NK2.1/1-60                        14.29%    passed     92.55%
 132  L_polyphemus_Scro_Aa/1-60                   14.29%    passed     92.55%
 133  L_polyphemus_Scro_Ab/1-60                   14.29%    passed     92.55%
 134  L_polyphemus_Scro_B/1-60                    14.29%    passed     91.01%
 135  L_polyphemus_Scro_C/1-60                    14.29%    passed     90.81%
 136  L_polyphemus_Scro_E/1-54                    22.86%    passed     66.10%
 137  P_opilio_NK2.1/1-60                         14.29%    passed     92.55%
 138  P_tepidariorum_NK2.1/1-60                   14.29%    passed     92.55%
 139  S_maritima_NK2.1/1-60                       14.29%    passed     92.55%
 140  T_antipodiana_NK2.1/1-60                    14.29%    passed     92.55%
 141  T_castaneum_Scro/1-60                       14.29%    passed     92.55%
 142  T_clavata_NK2.1/1-60                        14.29%    passed     92.55%
 143  T_tridentatus_Scro_A/1-60                   14.29%    passed     92.55%
 144  T_tridentatus_Scro_B/1-60                   14.29%    passed     91.01%
 145  T_tridentatus_Scro_C/1-60                   14.29%    passed     90.81%
 146  T_tridentatus_Scro_D/1-60                   14.29%    passed     90.05%
 147  A_bruennichi_NK2.2-A/1-60                   14.29%    passed     98.56%
 148  A_bruennichi_NK2.2-B/1-60                   14.29%    passed     97.62%
 149  A_bruennichi_old_annotated_NK2.2-A/1-60     14.29%    passed     98.56%
 150  A_bruennichi_old_annotated_NK2.2-B/1-60     14.29%    passed     97.62%
 151  C_rotundicauda_Vnd_A-a/1-60                 14.29%    passed     98.56%
 152  C_rotundicauda_Vnd_A-b/1-60                 14.29%    passed     98.56%
 153  C_rotundicauda_Vnd_B/1-60                   14.29%    passed     90.29%
 154  C_rotundicauda_Vnd_C/1-60                   14.29%    passed     97.40%
 155  C_sculpturatus_NK2.2-A/1-60                 14.29%    passed     98.56%
 156  C_sculpturatus_NK2.2-B/1-60                 14.29%    passed     98.56%
 157  D_melanogaster_vnd/1-60                     14.29%    passed     99.43%
 158  D_plantarius_NK2.2-A/1-60                   14.29%    passed     98.56%
 159  D_plantarius_NK2.2-B/1-42                   40.00%    passed     95.00%
 160  D_silvatica_NK2.2-A/1-60                    14.29%    passed     98.56%
 161  D_silvatica_NK2.2-B/1-60                    14.29%    passed     98.56%
 162  H_graminicola_NK2.2-A-1/1-53                24.29%    passed     99.09%
 163  H_graminicola_NK2.2-A-2/1-53                24.29%    passed     99.09%
 164  H_graminicola_NK2.2-B/1-60                  14.29%    passed     97.96%
 165  I_scapularis_NK2.2/1-60                     14.29%    passed     98.56%
 166  L_elegans_NK2.2-A/1-60                      14.29%    passed     98.56%
 167  L_elegans_NK2.2-B/1-60                      14.29%    passed     94.06%
 168  L_polyphemus_Vnd_A-a/1-60                   14.29%    passed     98.56%
 169  L_polyphemus_Vnd_A-b/1-60                   14.29%    passed     98.56%
 170  L_polyphemus_Vnd_B/1-60                     14.29%    passed     99.20%
 171  L_polyphemus_Vnd_C/1-60                     14.29%    passed     99.23%
 172  P_opilio_NK2.2/1-60                         14.29%    passed     99.86%
 173  P_tepidariorum_NK2.2-A/1-60                 14.29%    passed     98.56%
 174  P_tepidariorum_NK2.2-B/1-60                 14.29%    passed     95.26%
 175  S_maritima_NK2.2-1/1-60                     14.29%    passed     98.35%
 176  S_maritima_NK2.2-2/1-60                     14.29%    passed     98.56%
 177  T_antipodiana_NK2.2-A/1-60                  14.29%    passed     98.56%
 178  T_antipodiana_NK2.2-B/1-60                  14.29%    passed     92.13%
 179  T_castaneum_Vnd/1-60                        14.29%    passed     99.25%
 180  T_clavata_NK2.2-A/1-60                      14.29%    passed     98.56%
 181  T_clavata_NK2.2-B/1-60                      14.29%    passed     92.13%
 182  T_tridentatus_Vnd_A-a/1-60                  14.29%    passed     98.56%
 183  T_tridentatus_Vnd_A-b/1-60                  14.29%    passed     98.56%
 184  T_tridentatus_Vnd_B/1-60                    14.29%    passed     93.77%
 185  T_tridentatus_Vnd_C/1-60                    14.29%    passed     97.73%
 186  A_bruennichi_NK3/1-60                       14.29%    passed     98.10%
 187  A_bruennichi_old_annotated_NK3/1-60         14.29%    passed     98.10%
 188  C_rotundicauda_Bap_A/1-60                   14.29%    passed     99.83%
 189  C_rotundicauda_Bap_B/1-60                   14.29%    passed     99.97%
 190  C_sculpturatus_NK3/1-60                     14.29%    passed     99.65%
 191  D_melanogaster_bap/1-60                     14.29%    passed     99.86%
 192  D_plantarius_NK3/1-60                       14.29%    passed     96.79%
 193  D_silvatica_NK3-A/1-60                      14.29%    passed     99.85%
 194  D_silvatica_NK3-B/1-60                      14.29%    passed     93.59%
 195  H_graminicola_NK3/1-60                      14.29%    passed     98.10%
 196  I_scapularis_NK3/1-60                       14.29%    passed     93.89%
 197  L_elegans_NK3/1-60                          14.29%    passed     98.10%
 198  L_polyphemus_Bap_A/1-60                     14.29%    passed     99.83%
 199  L_polyphemus_Bap_B/1-60                     14.29%    passed     99.97%
 200  P_opilio_NK3/1-60                           14.29%    passed     99.76%
 201  P_tepidariorum_NK3/1-60                     14.29%    passed     95.47%
 202  S_maritima_NK3/1-60                         14.29%    passed     99.97%
 203  T_antipodiana_NK3/1-60                      14.29%    passed     98.10%
 204  T_castaneum_Bap/1-60                        14.29%    passed     99.86%
 205  T_clavata_NK3/1-60                          14.29%    passed     98.10%
 206  T_tridentatus_Bap_A/1-60                    14.29%    passed     99.83%
 207  T_tridentatus_Bap_B/1-60                    14.29%    passed     99.97%
 208  A_bruennichi_NK4-A/1-60                     14.29%    passed     85.77%
 209  A_bruennichi_NK4-B/1-60                     14.29%    passed     88.93%
 210  A_bruennichi_old_annotated_NK4-A/1-60       14.29%    passed     85.77%
 211  A_bruennichi_old_annotated_NK4-B/1-60       14.29%    passed     88.93%
 212  C_rotundicauda_Tin_a/1-60                   14.29%    passed     85.72%
 213  C_rotundicauda_Tin_b/1-60                   14.29%    passed     85.72%
 214  C_sculpturatus_NK4-A/1-60                   14.29%    passed     90.98%
 215  D_melanogaster_tin/1-60                     14.29%    passed     97.28%
 216  D_plantarius_NK4-A/1-60                     14.29%    passed     85.77%
 217  D_plantarius_NK4-B/1-60                     14.29%    passed     91.04%
 218  D_silvatica_NK4-A/1-60                      14.29%    passed     71.18%
 219  D_silvatica_NK4-B-1/1-60                    50.00%    passed     99.18%
 220  D_silvatica_NK4-B-2/1-60                    14.29%    passed     99.55%
 221  H_graminicola_NK4-A/1-60                    14.29%    passed     85.77%
 222  I_scapularis_NK4/1-60                       14.29%    passed     95.68%
 223  L_elegans_NK4-A/1-60                        14.29%    passed     85.77%
 224  L_elegans_NK4-B/1-60                        14.29%    passed     98.72%
 225  L_polyphemus_Tin/1-60                       14.29%    passed     85.72%
 226  P_opilio_NK4/1-60                           14.29%    passed     87.01%
 227  P_tepidariorum_NK4-A/1-60                   14.29%    passed     82.39%
 228  S_maritima_NK4/1-60                         14.29%    passed     96.04%
 229  T_antipodiana_NK4-A/1-60                    14.29%    passed     85.77%
 230  T_antipodiana_NK4-B/1-60                    14.29%    passed     87.06%
 231  T_castaneum_Tin/1-60                        14.29%    passed     94.20%
 232  T_clavata_NK4-A/1-60                        14.29%    passed     85.77%
 233  T_clavata_NK4-B/1-60                        14.29%    passed     88.06%
 234  T_tridentatus_Tin/1-60                      14.29%    passed     85.72%
 235  A_bruennichi_NK5-A/1-60                     14.29%    passed     96.77%
 236  A_bruennichi_NK5-B/1-60                     14.29%    passed     99.69%
 237  A_bruennichi_old_annotated_NK5-A/1-60       14.29%    passed     96.77%
 238  A_bruennichi_old_annotated_NK5-B/1-60       14.29%    passed     99.69%
 239  C_sculpturatus_NK5-A/1-60                   14.29%    passed     99.69%
 240  C_sculpturatus_NK5-B/1-60                   14.29%    passed     99.69%
 241  D_melanogaster_Hmx/1-60                     14.29%    passed     99.17%
 242  D_plantarius_NK5-A/1-60                     14.29%    passed     96.77%
 243  D_plantarius_NK5-B/1-60                     14.29%    passed     99.69%
 244  D_silvatica_NK5-A/1-60                      14.29%    passed     99.69%
 245  D_silvatica_NK5-B/1-60                      14.29%    passed     97.42%
 246  H_graminicola_NK5-B-1/1-60                  14.29%    passed     99.69%
 247  H_graminicola_NK5-B-2/1-60                  14.29%    passed     93.15%
 248  I_scapularis_NK5/1-60                       14.29%    passed     99.01%
 249  L_elegans_NK5-A/1-60                        14.29%    passed     96.77%
 250  L_elegans_NK5-B/1-60                        14.29%    passed     99.69%
 251  P_opilio_NK5/1-60                           14.29%    passed     99.69%
 252  P_tepidariorum_NK5-A/1-60                   14.29%    passed     99.69%
 253  P_tepidariorum_NK5-B/1-60                   14.29%    passed     97.23%
 254  S_maritima_NK5/1-60                         14.29%    passed     94.84%
 255  T_antipodiana_NK5-A/1-60                    14.29%    passed     96.77%
 256  T_antipodiana_NK5-B/1-60                    14.29%    passed     99.69%
 257  T_castaneum_Hmx/1-60                        14.29%    passed     98.93%
 258  T_clavata_NK5-A/1-60                        14.29%    passed     96.77%
 259  T_clavata_NK5-B/1-60                        14.29%    passed     99.69%
 260  C_rotundicauda_Hmx_A/1-60                   14.29%    passed     98.62%
 261  C_rotundicauda_Hmx_B/1-60                   14.29%    passed     94.54%
 262  C_rotundicauda_Hmx_C-a/1-60                 14.29%    passed     99.38%
 263  C_rotundicauda_Hmx_C-b/1-60                 14.29%    passed     99.38%
 264  C_rotundicauda_Hmx_D/1-60                   14.29%    passed     99.38%
 265  C_rotundicauda_Hmx_E/1-60                   14.29%    passed     99.77%
 266  L_polyphemus_Hmx_A/1-60                     14.29%    passed     98.63%
 267  L_polyphemus_Hmx_B1/1-60                    14.29%    passed     99.02%
 268  L_polyphemus_Hmx_B2/1-60                    21.43%    passed     90.14%
 269  L_polyphemus_Hmx_C/D/1-60                   14.29%    passed     99.38%
 270  L_polyphemus_Hmx_E/1-60                     14.29%    passed     99.77%
 271  T_tridentatus_Hmx_A/1-60                    14.29%    passed     98.63%
 272  T_tridentatus_Hmx_B/1-60                    14.29%    passed     94.54%
 273  T_tridentatus_Hmx_C/1-60                    14.29%    passed     99.38%
 274  T_tridentatus_Hmx_D/1-60                    14.29%    passed     99.38%
 275  T_tridentatus_Hmx_E/1-60                    14.29%    passed     99.77%
 276  A_bruennichi_NK6-A/1-60                     14.29%    passed     72.53%
 277  A_bruennichi_NK6-B/1-60                     14.29%    passed     72.53%
 278  A_bruennichi_old_annotated_NK6-A/1-60       14.29%    passed     72.53%
 279  A_bruennichi_old_annotated_NK6-B/1-60       14.29%    passed     72.53%
 280  C_rotundicauda_Hgtx_A/1-60                  14.29%    passed     72.53%
 281  C_rotundicauda_Hgtx_B/1-60                  14.29%    passed     85.95%
 282  C_rotundicauda_Hgtx_C/1-60                  14.29%    passed     85.13%
 283  C_sculpturatus_NK6-A-1/1-60                 14.29%    passed     72.53%
 284  C_sculpturatus_NK6-A-2/1-60                 14.29%    passed     80.03%
 285  C_sculpturatus_NK6-B/1-60                   14.29%    passed     72.53%
 286  D_melanogaster_HGTX/1-60                    14.29%    passed     92.46%
 287  D_plantarius_NK6-A/1-60                     14.29%    passed     72.53%
 288  D_plantarius_NK6-B/1-60                     14.29%    passed     72.53%
 289  D_silvatica_NK6-A/1-60                      14.29%    passed     67.05%
 290  H_graminicola_NK6-A/1-60                    14.29%    passed     72.53%
 291  H_graminicola_NK6-B/1-60                    14.29%    passed     72.53%
 292  I_scapularis_NK6/1-60                       14.29%    passed     72.53%
 293  L_elegans_NK6-A/1-60                        14.29%    passed     72.53%
 294  L_elegans_NK6-B/1-60                        14.29%    passed     72.53%
 295  L_polyphemus_Hgtx_A/1-60                    14.29%    passed     72.53%
 296  L_polyphemus_Hgtx_B/1-60                    14.29%    passed     85.95%
 297  P_opilio_NK6/1-60                           14.29%    passed     66.32%
 298  P_tepidariorum_NK6-A/1-60                   14.29%    passed     30.19%
 299  P_tepidariorum_NK6-B/1-60                   14.29%    passed     72.53%
 300  S_maritima_NK6/1-60                         14.29%    passed     88.37%
 301  T_antipodiana_NK6-A/1-60                    14.29%    passed     72.53%
 302  T_antipodiana_NK6-B/1-60                    14.29%    passed     72.53%
 303  T_castaneum_Hgtx/1-60                       14.29%    passed     83.87%
 304  T_clavata_NK6-A/1-60                        14.29%    passed     72.53%
 305  T_clavata_NK6-B/1-60                        14.29%    passed     72.53%
 306  T_tridentatus_Hgtx_A/1-60                   14.29%    passed     72.53%
 307  T_tridentatus_Hgtx_B/1-60                   14.29%    passed     85.95%
 308  T_tridentatus_Hgtx_C/1-60                   14.29%    passed     85.13%
 309  A_bruennichi_NK7-A/1-60                     14.29%    passed     94.42%
 310  A_bruennichi_NK7-B/1-60                     14.29%    passed     98.03%
 311  A_bruennichi_old_annotated_NK7-A/1-60       14.29%    passed     94.42%
 312  A_bruennichi_old_annotated_NK7-B/1-60       14.29%    passed     98.03%
 313  C_rotundicauda_Nk7_A/1-60                   14.29%    passed     97.83%
 314  C_rotundicauda_Nk7_B/1-60                   14.29%    passed     97.98%
 315  C_rotundicauda_Nk7_C-a/1-60                 14.29%    passed     96.64%
 316  C_rotundicauda_Nk7_C-b/1-60                 14.29%    passed     96.64%
 317  C_sculpturatus_NK7-A/1-60                   14.29%    passed     96.65%
 318  C_sculpturatus_NK7-B/1-60                   14.29%    passed     88.73%
 319  D_melanogaster_NK7.1/1-60                   14.29%    passed     33.50%
 320  D_plantarius_NK7-A/1-60                     14.29%    passed     94.42%
 321  D_plantarius_NK7-B/1-60                     14.29%    passed     94.93%
 322  D_silvatica_NK7-A/1-60                      14.29%    passed     94.42%
 323  D_silvatica_NK7-B/1-44                      37.14%    passed     97.56%
 324  H_graminicola_NK7-A/1-60                    14.29%    passed     94.42%
 325  H_graminicola_NK7-B/1-60                    14.29%    passed     97.93%
 326  I_scapularis_NK7/1-60                       14.29%    passed     94.42%
 327  L_elegans_NK7-A/1-60                        14.29%    passed     94.42%
 328  L_elegans_NK7-B/1-60                        14.29%    passed     96.26%
 329  L_polyphemus_Nk7_A/1-60                     14.29%    passed     98.61%
 330  L_polyphemus_Nk7_B/1-60                     14.29%    passed     99.00%
 331  L_polyphemus_Nk7_C/1-60                     14.29%    passed     95.22%
 332  P_opilio_NK7/1-60                           14.29%    passed     85.86%
 333  P_tepidariorum_NK7-A/1-60                   14.29%    passed     94.42%
 334  P_tepidariorum_NK7-B/1-60                   14.29%    passed     96.26%
 335  S_maritima_NK7/1-60                         14.29%    passed     94.42%
 336  T_antipodiana_NK7-A/1-60                    14.29%    passed     94.42%
 337  T_antipodiana_NK7-B/1-60                    14.29%    passed     98.49%
 338  T_castaneum_NK7/1-60                        14.29%    passed     75.45%
 339  T_clavata_NK7-A/1-60                        14.29%    passed     94.42%
 340  T_clavata_NK7-B/1-60                        14.29%    passed     98.49%
 341  T_tridentatus_Nk7_A/1-60                    14.29%    passed     97.83%
 342  T_tridentatus_Nk7_B/1-60                    14.29%    passed     97.98%
 343  T_tridentatus_Nk7_C/1-60                    14.29%    passed     95.22%
 344  A_bruennichi_Noto-B/1-60                    14.29%    passed     77.39%
 345  A_bruennichi_old_annotated_Noto-A/1-60      14.29%    passed     77.39%
 346  C_rotundicauda_Not_A-a/1-60                 14.29%    passed     99.20%
 347  C_rotundicauda_Not_A-b/1-60                 14.29%    passed     99.20%
 348  C_rotundicauda_Not_B/1-60                   14.29%    passed     95.49%
 349  C_sculpturatus_Noto/1-60                    14.29%    passed     99.34%
 350  D_melanogaster_CG18599/1-60                 14.29%    passed     80.63%
 351  D_plantarius_Noto-A/1-48                    31.43%    passed     74.35%
 352  D_plantarius_Noto-B/1-48                    31.43%    passed      5.17%
 353  D_silvatica_Noto-B/1-60                     14.29%    passed     98.86%
 354  H_graminicola_Noto-A-1/1-60                 14.29%    passed     81.09%
 355  H_graminicola_Noto-A-2/1-60                 14.29%    passed     81.09%
 356  I_scapularis_Noto/1-60                      14.29%    passed     82.37%
 357  L_elegans_Noto-A-1/1-60                     14.29%    passed     48.69%
 358  L_elegans_Noto-A-2/1-60                     14.29%    passed     67.57%
 359  L_elegans_Noto-B/1-60                       14.29%    passed     95.21%
 360  L_polyphemus_Not_A/1-60                     14.29%    passed     99.20%
 361  L_polyphemus_Not_B/1-60                     14.29%    passed     97.25%
 362  P_opilio_Noto/1-60                          14.29%    passed     97.23%
 363  P_tepidariorum_Noto-A/1-60                  14.29%    passed     81.21%
 364  P_tepidariorum_Noto-B/1-60                  14.29%    passed     83.65%
 365  S_maritima_Noto/1-60                        14.29%    passed     66.42%
 366  T_antipodiana_Noto-B/1-60                   14.29%    passed     77.88%
 367  T_castaneum_Not/1-60                        14.29%    passed     91.29%
 368  T_clavata_Noto-B/1-60                       14.29%    passed     77.88%
 369  T_tridentatus_Not_A1/1-60                   14.29%    passed     60.68%
 370  T_tridentatus_Not_A2/1-60                   14.29%    passed     99.20%
 371  T_tridentatus_Not_B/1-60                    14.29%    passed     97.36%
 372  L_elegans_Noto-like-1/1-33                  52.86%    passed     91.22%
 373  L_elegans_Noto-like-2/1-33                  52.86%    passed     31.21%
 374  S_maritima_Noto-like-a/1-60                 14.29%    passed     12.17%
 375  A_bruennichi_Tlx-A/1-60                     14.29%    passed     85.67%
 376  A_bruennichi_Tlx-B/1-60                     14.29%    passed     82.21%
 377  A_bruennichi_old_annotated_Tlx-A/1-60       14.29%    passed     85.67%
 378  A_bruennichi_old_annotated_Tlx-B/1-60       14.29%    passed     82.21%
 379  C_rotundicauda_Tlx_A1/1-60                  18.57%    passed     82.71%
 380  C_rotundicauda_Tlx_A2/1-60                  14.29%    passed     72.75%
 381  C_rotundicauda_Tlx_B/1-60                   14.29%    passed     69.93%
 382  C_sculpturatus_Tlx-A/1-60                   14.29%    passed     90.46%
 383  C_sculpturatus_Tlx-B/1-60                   14.29%    passed     82.21%
 384  D_melanogaster_C15/1-60                     14.29%    passed     98.64%
 385  D_plantarius_Tlx-A/1-57                     18.57%    passed     86.58%
 386  D_plantarius_Tlx-B/1-57                     18.57%    passed     82.71%
 387  D_silvatica_Tlx-A/1-57                      18.57%    passed     89.79%
 388  D_silvatica_Tlx-B/1-57                      18.57%    passed     82.71%
 389  H_graminicola_Tlx-A/1-57                    18.57%    passed     86.58%
 390  H_graminicola_Tlx-B/1-57                    18.57%    passed     82.71%
 391  I_scapularis_Tlx/1-60                       14.29%    passed     81.64%
 392  L_elegans_Tlx-A/1-57                        18.57%    passed     86.58%
 393  L_elegans_Tlx-B/1-60                        14.29%    passed     82.21%
 394  L_polyphemus_Tlx_A1/2-a/1-60                18.57%    passed     82.71%
 395  L_polyphemus_Tlx_A1/2-b/1-60                14.29%    passed     72.75%
 396  L_polyphemus_Tlx_B/1-60                     14.29%    passed     44.22%
 397  P_opilio_Tlx/1-57                           18.57%    passed     82.71%
 398  P_tepidariorum_Tlx-A/1-60                   14.29%    passed     85.67%
 399  P_tepidariorum_Tlx-B/1-60                   14.29%    passed     82.21%
 400  S_maritima_Tlx/1-60                         14.29%    passed     85.42%
 401  T_antipodiana_Tlx-A/1-60                    14.29%    passed     85.67%
 402  T_antipodiana_Tlx-B/1-60                    14.29%    passed     82.21%
 403  T_castaneum_C15/1-60                        14.29%    passed     95.27%
 404  T_clavata_Tlx-A/1-57                        18.57%    passed     86.58%
 405  T_clavata_Tlx-B/1-57                        18.57%    passed     82.71%
 406  A_bruennichi_Lbx-A/1-60                     14.29%    passed     83.04%
 407  A_bruennichi_Lbx-B/1-60                     14.29%    passed     83.04%
 408  A_bruennichi_old_annotated_Lbx-A/1-60       14.29%    passed     83.04%
 409  A_bruennichi_old_annotated_Lbx-B/1-60       14.29%    passed     83.04%
 410  C_rotundicauda_Lbx_B1/1-60                  14.29%    passed     71.75%
 411  C_rotundicauda_Lbx_B2/1-60                  14.29%    passed     75.27%
 412  C_rotundicauda_Lbx_C/1-60                   14.29%    passed     85.43%
 413  C_rotundicauda_Lbx_D-a/1-60                 14.29%    passed     71.62%
 414  C_rotundicauda_Lbx_D-b/1-60                 14.29%    passed     71.62%
 415  C_sculpturatus_Lbx-A/1-60                   14.29%    passed     83.04%
 416  C_sculpturatus_Lbx-B/1-60                   14.29%    passed     83.04%
 417  D_melanogaster_lbe/1-60                     14.29%    passed     60.93%
 418  D_melanogaster_lbl/1-60                     14.29%    passed     36.12%
 419  D_plantarius_Lbx-A/1-60                     14.29%    passed     83.04%
 420  D_plantarius_Lbx-B/1-60                     14.29%    passed     83.04%
 421  D_silvatica_Lbx-A/1-60                      14.29%    passed     83.04%
 422  D_silvatica_Lbx-B/1-60                      14.29%    passed     83.04%
 423  H_graminicola_Lbx-A/1-60                    14.29%    passed     83.04%
 424  H_graminicola_Lbx-B/1-60                    14.29%    passed     77.31%
 425  I_scapularis_Lbx/1-60                       14.29%    passed     83.04%
 426  L_elegans_Lbx-A/1-60                        14.29%    passed     83.04%
 427  L_elegans_Lbx-B/1-60                        14.29%    passed     74.77%
 428  L_polyphemus_Lbx_A/1-60                     14.29%    passed     83.04%
 429  L_polyphemus_Lbx_B1/1-60                    14.29%    passed     71.75%
 430  L_polyphemus_Lbx_B2/1-60                    14.29%    passed     67.23%
 431  L_polyphemus_Lbx_C/1-60                     14.29%    passed     85.43%
 432  P_opilio_Lbx/1-60                           14.29%    passed     83.04%
 433  P_tepidariorum_Lbx-A/1-60                   14.29%    passed     83.04%
 434  P_tepidariorum_Lbx-B/1-60                   14.29%    passed     78.49%
 435  S_maritima_Lbx/1-60                         14.29%    passed     83.04%
 436  T_antipodiana_Lbx-A/1-60                    14.29%    passed     83.04%
 437  T_antipodiana_Lbx-B/1-60                    14.29%    passed     83.04%
 438  T_castaneum_Lbx/1-60                        14.29%    passed     81.29%
 439  T_clavata_Lbx-A/1-60                        14.29%    passed     83.04%
 440  T_clavata_Lbx-B/1-60                        14.29%    passed     83.04%
 441  T_tridentatus_Lbx_A/1-60                    14.29%    passed     85.43%
 442  T_tridentatus_Lbx_B1/1-60                   14.29%    passed     71.75%
 443  T_tridentatus_Lbx_B2/1-60                   14.29%    passed     67.23%
 444  T_tridentatus_Lbx_D/1-60                    14.29%    passed     71.62%
 445  C_rotundicauda_Msx_A1/1-60                  14.29%    passed     97.87%
 446  C_rotundicauda_Msx_A2/1-60                  14.29%    passed     98.89%
 447  C_rotundicauda_Msx_B/1-54                   22.86%    passed     99.39%
 448  C_rotundicauda_Msx_C/1-60                   14.29%    passed     99.59%
 449  C_rotundicauda_Msx_D/1-60                   14.29%    passed     97.29%
 450  D_melanogaster_Dr/1-60                      14.29%    passed     99.66%
 451  L_polyphemus_Msx_6/1-60                     14.29%    passed     99.82%
 452  L_polyphemus_Msx_A1/1-60                    14.29%    passed     98.89%
 453  L_polyphemus_Msx_A2/1-60                    14.29%    passed     97.15%
 454  L_polyphemus_Msx_C/1-60                     14.29%    passed     99.59%
 455  L_polyphemus_Msx_D/1-60                     14.29%    passed     95.23%
 456  L_polyphemus_Msx_E1/1-60                    14.29%    passed     99.67%
 457  L_polyphemus_Msx_E2/1-60                    14.29%    passed     97.14%
 458  S_maritima_Msx/1-60                         14.29%    passed     99.50%
 459  T_castaneum_Msx-1/1-60                      14.29%    passed     99.86%
 460  T_castaneum_Msx-2/1-60                      14.29%    passed     99.86%
 461  T_tridentatus_Msx_A/1-60                    14.29%    passed     98.89%
 462  T_tridentatus_Msx_C/1-60                    14.29%    passed     99.59%
 463  T_tridentatus_Msx_D/1-60                    14.29%    passed     97.29%
 464  T_tridentatus_Msx_E/1-60                    14.29%    passed     99.67%
 465  A_bruennichi_Msx1-A/1-60                    14.29%    passed     99.45%
 466  A_bruennichi_Msx1-B/1-60                    14.29%    passed     99.59%
 467  A_bruennichi_old_annotated_Msx1-A/1-60      14.29%    passed     99.45%
 468  A_bruennichi_old_annotated_Msx1-B/1-60      14.29%    passed     99.59%
 469  C_sculpturatus_Msx1-A/1-60                  14.29%    passed     99.67%
 470  C_sculpturatus_Msx1-B/1-60                  14.29%    passed     99.59%
 471  D_plantarius_Msx1-A/1-60                    14.29%    passed     98.90%
 472  D_plantarius_Msx1-B/1-60                    14.29%    passed     99.07%
 473  D_silvatica_Msx1-A/1-60                     14.29%    passed     98.70%
 474  D_silvatica_Msx1-B/1-60                     14.29%    passed     99.07%
 475  H_graminicola_Msx1-A/1-60                   14.29%    passed     93.24%
 476  H_graminicola_Msx1-B/1-60                   14.29%    passed     96.50%
 477  I_scapularis_Msx1/1-60                      14.29%    passed     99.55%
 478  L_elegans_Msx1-B/1-60                       14.29%    passed     99.07%
 479  P_opilio_Msx1/1-60                          14.29%    passed     99.67%
 480  P_tepidariorum_Msx1-B/1-60                  14.29%    passed     99.07%
 481  T_antipodiana_Msx1-A/1-60                   14.29%    passed     99.97%
 482  T_antipodiana_Msx1-B/1-60                   14.29%    passed     99.42%
 483  T_clavata_Msx1-A/1-60                       14.29%    passed     99.95%
 484  T_clavata_Msx1-B/1-60                       14.29%    passed     99.42%
 485  A_bruennichi_Msx2-A/1-60                    14.29%    passed     99.59%
 486  A_bruennichi_Msx2-B/1-60                    14.29%    passed     99.59%
 487  A_bruennichi_old_annotated_Msx2-A/1-60      14.29%    passed     99.59%
 488  A_bruennichi_old_annotated_Msx2-B/1-60      14.29%    passed     99.59%
 489  C_sculpturatus_Msx2-A/1-60                  14.29%    passed     99.31%
 490  C_sculpturatus_Msx2-B-1/1-60                14.29%    passed     99.67%
 491  C_sculpturatus_Msx2-B-2/1-60                14.29%    passed     99.71%
 492  D_plantarius_Msx2-A/1-60                    14.29%    passed     99.59%
 493  D_silvatica_Msx2-A-1/1-60                   14.29%    passed     99.59%
 494  D_silvatica_Msx2-A-2/1-60                   14.29%    passed     99.74%
 495  D_silvatica_Msx2-B/1-60                     14.29%    passed     99.07%
 496  H_graminicola_Msx2-A/1-60                   14.29%    passed     96.50%
 497  H_graminicola_Msx2-B-1/1-60                 14.29%    passed     99.59%
 498  H_graminicola_Msx2-B-2/1-60                 14.29%    passed     99.59%
 499  I_scapularis_Msx2/1-60                      14.29%    passed     99.07%
 500  L_elegans_Msx2-A/1-60                       14.29%    passed     98.70%
 501  L_elegans_Msx2-B/1-60                       14.29%    passed     99.59%
 502  P_opilio_Msx2/1-60                          14.29%    passed     99.68%
 503  P_tepidariorum_Msx2-A/1-60                  14.29%    passed     98.70%
 504  P_tepidariorum_Msx2-B/1-60                  14.29%    passed     99.59%
 505  T_antipodiana_Msx2-A/1-60                   14.29%    passed     99.59%
 506  T_antipodiana_Msx2-B/1-60                   14.29%    passed     99.59%
 507  T_clavata_Msx2-A/1-60                       14.29%    passed     99.07%
 508  T_clavata_Msx2-B/1-60                       14.29%    passed     99.59%
 509  C_rotundicauda_MsxL/1-60                    14.29%    passed     11.55%
 510  C_sculpturatus_Msxlx/1-60                   14.29%    passed     40.74%
 511  D_melanogaster_CG15696/1-60                 14.29%    passed     60.24%
 512  D_silvatica_Msxlx/1-45                      35.71%    failed      1.50%
 513  I_scapularis_Msxlx/1-60                     14.29%    passed     16.45%
 514  L_polyphemus_MsxL/1-60                      14.29%    passed     11.55%
 515  S_maritima_Msxlx/1-60                       14.29%    passed     31.40%
 516  T_castaneum_Msxlx/1-60                      14.29%    passed     68.88%
 517  T_tridentatus_MsxL/1-60                     14.29%    passed     46.92%
 518  A_bruennichi_Hhex/1-60                      14.29%    passed     87.99%
 519  A_bruennichi_old_annotated_Hhex/1-60        14.29%    passed     87.99%
 520  C_rotundicauda_Hex/1-60                     14.29%    passed     98.22%
 521  C_sculpturatus_Hhex/1-60                    14.29%    passed     84.51%
 522  D_melanogaster_HHEX/1-60                    14.29%    passed     99.59%
 523  D_plantarius_Hhex/1-60                      14.29%    passed     93.88%
 524  D_silvatica_Hhex/1-44                       37.14%    failed      2.46%
 525  H_graminicola_Hhex/1-60                     14.29%    passed     32.99%
 526  L_elegans_Hhex/1-60                         14.29%    passed     76.36%
 527  L_polyphemus_Hex/1-60                       14.29%    passed     98.22%
 528  P_opilio_Hhex/1-60                          14.29%    passed     80.71%
 529  P_tepidariorum_Hhex/1-60                    14.29%    passed     78.54%
 530  S_maritima_Hhex/1-60                        14.29%    passed     91.63%
 531  T_antipodiana_Hhex/1-60                     14.29%    passed     92.51%
 532  T_castaneum_Hhex/1-60                       14.29%    passed     55.58%
 533  T_clavata_Hhex/1-60                         14.29%    passed     79.05%
 534  PB.1003.1.p1/209-268                        14.29%    passed     93.90%
 535  PB.1005.1.p1/231-290                        14.29%    passed     97.50%
 536  PB.1005.2.p1/231-290                        14.29%    passed     97.50%
 537  PB.1017.1.p1/175-234                        14.29%    passed     96.08%
 538  PB.1017.2.p1/175-234                        14.29%    passed     96.08%
 539  PB.1017.3.p1/175-234                        14.29%    passed     96.08%
 540  PB.1018.1.p1/154-213                        14.29%    passed     99.84%
 541  PB.1021.1.p1/169-228                        14.29%    passed     84.16%
 542  PB.1021.2.p1/169-228                        14.29%    passed     84.16%
 543  PB.1021.3.p1/169-228                        14.29%    passed     84.16%
 544  PB.1830.1.p1/215-274                        14.29%    passed     75.72%
 545  PB.1830.2.p1/215-274                        14.29%    passed     75.72%
 546  PB.1830.3.p1/215-274                        14.29%    passed     75.72%
 547  PB.1830.4.p1/215-274                        14.29%    passed     75.72%
 548  PB.3341.1.p1/179-238                        14.29%    passed     85.01%
 549  PB.3341.2.p1/179-238                        14.29%    passed     85.01%
 550  PB.3341.3.p1/179-238                        14.29%    passed     85.01%
 551  PB.3341.4.p1/179-238                        14.29%    passed     85.01%
 552  PB.3341.5.p1/179-238                        14.29%    passed     85.01%
 553  PB.3341.6.p1/179-238                        14.29%    passed     85.01%
 554  PB.3341.7.p1/200-259                        14.29%    passed     85.01%
 555  PB.3347.1.p1/253-312                        14.29%    passed     98.56%
 556  PB.3347.2.p1/204-263                        14.29%    passed     98.56%
 557  PB.3793.1.p1/138-197                        14.29%    passed     68.77%
 558  PB.7934.1.p1/142-201                        14.29%    passed     98.76%
 559  PB.8153.1.p1/148-207                        14.29%    passed     69.58%
 560  PB.8615.1.p1/299-358                        14.29%    passed     52.15%
 561  PB.8616.1.p1/191-250                        14.29%    passed     99.38%
 562  PB.8616.2.p1/191-250                        14.29%    passed     99.38%
 563  PB.8616.3.p1/208-267                        14.29%    passed     99.38%
 564  PB.8616.4.p1/191-250                        14.29%    passed     99.38%
 565  PB.8616.5.p1/191-250                        14.29%    passed     99.38%
 566  PB.8616.6.p1/191-250                        14.29%    passed     99.38%
 567  PB.8617.1.p1/233-292                        14.29%    passed     86.28%
 568  PB.8617.2.p1/227-286                        14.29%    passed     86.28%
 569  at_DN2391.t1.p1/337-396                     14.29%    failed      4.34%
 570  g10110.t1.p1/144-203                        14.29%    passed     99.84%
 571  g10112.t1.p1/111-170                        14.29%    passed     90.98%
 572  g11364.t1.p1/125-184                        14.29%    failed      4.34%
 573  g1625.t1.p1/203-262                         14.29%    passed     98.18%
 574  g1627.t1.p1/194-253                         14.29%    passed     97.42%
 575  g1744.t1.p1/175-234                         14.29%    passed     67.30%
 576  g1756.t1.p1/175-234                         14.29%    passed     67.30%
 577  g2646.t1.p1/205-264                         14.29%    passed     94.28%
 578  g4363.t1.p1/1-43                            38.57%    passed     37.64%
 579  g6762.t1.p1/212-271                         14.29%    passed     92.46%
 580  g6828.t1.p1/205-264                         14.29%    passed     85.43%
 581  g6864.t1.p1/280-339                         14.29%    passed     92.12%
 582  g8689.t1.p1/170-229                         14.29%    passed     97.87%
 583  g8691.t1.p1/185-244                         14.29%    passed     85.67%
 584  g9718.t1.p1/106-175                          0.00%    passed     96.97%
 585  g9720.t1.p1/206-265                         14.29%    passed     49.31%
 586  g9721.t1.p1/217-276                         14.29%    passed     52.86%
 587  g9723.t1.p1/198-257                         14.29%    passed     45.38%
 588  g9725.t1.p1/268-327                         14.29%    passed     62.33%
WARNING: 2 sequences contain more than 50% gaps/ambiguity
****  TOTAL                                       15.07%  4 sequences failed composition chi2 test (p-value<5%; df=19)
NOTE: P_opilio_Emx1/1-60 is identical to I_scapularis_Emx/1-60 but kept for subsequent analysis
NOTE: L_polyphemus_Emx_A/1-60 is identical to C_rotundicauda_Emx_A/1-60 but kept for subsequent analysis
NOTE: T_tridentatus_Emx_C/1-60 is identical to C_rotundicauda_Emx_C/1-60 but kept for subsequent analysis
NOTE: L_polyphemus_Emx_D/1-60 is identical to C_rotundicauda_Emx_D/1-60 but kept for subsequent analysis
NOTE: T_tridentatus_Emx_E/1-60 is identical to C_rotundicauda_Emx_E/1-60 but kept for subsequent analysis
NOTE: T_tridentatus_Emx_F/1-60 is identical to C_rotundicauda_Emx_F/1-60 but kept for subsequent analysis
NOTE: T_tridentatus_Emx_G/1-60 is identical to C_rotundicauda_Emx_G/1-60 but kept for subsequent analysis
NOTE: L_polyphemus_Emx_H/1-60 is identical to C_rotundicauda_Emx_H/1-60 but kept for subsequent analysis
NOTE: A_bruennichi__old__annotated__Emx1-A/1-60 is identical to A_bruennichi_Emx1-A/1-60 but kept for subsequent analysis
NOTE: A_bruennichi__old__annotated__Emx1-B/1-60 is identical to A_bruennichi_Emx1-B/1-60 but kept for subsequent analysis
NOTE: H_graminicola_Emx2-A-3/1-45 is identical to H_graminicola_Emx2-A-2/1-45 but kept for subsequent analysis
NOTE: A_bruennichi__old__annotated__Emx2-B/1-60 is identical to A_bruennichi_Emx2-B/1-60 but kept for subsequent analysis
NOTE: T_clavata_Emx2-B/1-60 is identical to T_antipodiana_Emx2-B/1-60 but kept for subsequent analysis
NOTE: A_bruennichi_NK1-B-2/1-60 is identical to A_bruennichi_NK1-B-1/1-60 but kept for subsequent analysis
NOTE: T_tridentatus_Slou_E/1-60 is identical to C_rotundicauda_Slou_E/1-60 but kept for subsequent analysis
NOTE: T_castaneum_Slou/1-60 is identical to S_maritima_NK1/1-60 but kept for subsequent analysis
NOTE: A_bruennichi_old_annotated_NK2.1/1-60 is identical to A_bruennichi_NK2.1/1-60 but kept for subsequent analysis
NOTE: L_polyphemus_Scro_B/1-60 is identical to C_rotundicauda_Scro_B/1-60 but kept for subsequent analysis
NOTE: L_polyphemus_Scro_C/1-60 is identical to C_rotundicauda_Scro_C/1-60 but kept for subsequent analysis
NOTE: T_tridentatus_Scro_D/1-60 is identical to C_rotundicauda_Scro_D/1-60 but kept for subsequent analysis
NOTE: A_bruennichi_old_annotated_NK2.2-A/1-60 is identical to A_bruennichi_NK2.2-A/1-60 but kept for subsequent analysis
NOTE: A_bruennichi_old_annotated_NK2.2-B/1-60 is identical to A_bruennichi_NK2.2-B/1-60 but kept for subsequent analysis
NOTE: H_graminicola_NK2.2-A-2/1-53 is identical to H_graminicola_NK2.2-A-1/1-53 but kept for subsequent analysis
NOTE: T_clavata_NK2.2-B/1-60 is identical to T_antipodiana_NK2.2-B/1-60 but kept for subsequent analysis
NOTE: A_bruennichi_old_annotated_NK3/1-60 is identical to A_bruennichi_NK3/1-60 but kept for subsequent analysis
NOTE: L_polyphemus_Bap_A/1-60 is identical to C_rotundicauda_Bap_A/1-60 but kept for subsequent analysis
NOTE: L_polyphemus_Bap_B/1-60 is identical to C_rotundicauda_Bap_B/1-60 but kept for subsequent analysis
NOTE: A_bruennichi_old_annotated_NK4-A/1-60 is identical to A_bruennichi_NK4-A/1-60 but kept for subsequent analysis
NOTE: A_bruennichi_old_annotated_NK4-B/1-60 is identical to A_bruennichi_NK4-B/1-60 but kept for subsequent analysis
NOTE: C_rotundicauda_Tin_b/1-60 is identical to C_rotundicauda_Tin_a/1-60 but kept for subsequent analysis
NOTE: A_bruennichi_old_annotated_NK5-A/1-60 is identical to A_bruennichi_NK5-A/1-60 but kept for subsequent analysis
NOTE: A_bruennichi_old_annotated_NK5-B/1-60 is identical to A_bruennichi_NK5-B/1-60 but kept for subsequent analysis
NOTE: T_tridentatus_Hmx_B/1-60 is identical to C_rotundicauda_Hmx_B/1-60 but kept for subsequent analysis
NOTE: C_rotundicauda_Hmx_C-b/1-60 is identical to C_rotundicauda_Hmx_C-a/1-60 but kept for subsequent analysis
NOTE: L_polyphemus_Hmx_E/1-60 is identical to C_rotundicauda_Hmx_E/1-60 but kept for subsequent analysis
NOTE: T_tridentatus_Hmx_A/1-60 is identical to L_polyphemus_Hmx_A/1-60 but kept for subsequent analysis
NOTE: A_bruennichi_NK6-B/1-60 is identical to A_bruennichi_NK6-A/1-60 but kept for subsequent analysis
NOTE: L_polyphemus_Hgtx_B/1-60 is identical to C_rotundicauda_Hgtx_B/1-60 but kept for subsequent analysis
NOTE: T_tridentatus_Hgtx_C/1-60 is identical to C_rotundicauda_Hgtx_C/1-60 but kept for subsequent analysis
NOTE: g6762.t1.p1/212-271 is identical to D_melanogaster_HGTX/1-60 but kept for subsequent analysis
NOTE: A_bruennichi_old_annotated_NK7-A/1-60 is identical to A_bruennichi_NK7-A/1-60 but kept for subsequent analysis
NOTE: A_bruennichi_old_annotated_NK7-B/1-60 is identical to A_bruennichi_NK7-B/1-60 but kept for subsequent analysis
NOTE: T_tridentatus_Nk7_A/1-60 is identical to C_rotundicauda_Nk7_A/1-60 but kept for subsequent analysis
NOTE: T_tridentatus_Nk7_B/1-60 is identical to C_rotundicauda_Nk7_B/1-60 but kept for subsequent analysis
NOTE: C_rotundicauda_Nk7_C-b/1-60 is identical to C_rotundicauda_Nk7_C-a/1-60 but kept for subsequent analysis
NOTE: P_tepidariorum_NK7-B/1-60 is identical to L_elegans_NK7-B/1-60 but kept for subsequent analysis
NOTE: T_tridentatus_Nk7_C/1-60 is identical to L_polyphemus_Nk7_C/1-60 but kept for subsequent analysis
NOTE: T_clavata_NK7-B/1-60 is identical to T_antipodiana_NK7-B/1-60 but kept for subsequent analysis
NOTE: A_bruennichi_old_annotated_Noto-A/1-60 is identical to A_bruennichi_Noto-B/1-60 but kept for subsequent analysis
NOTE: C_rotundicauda_Not_A-b/1-60 is identical to C_rotundicauda_Not_A-a/1-60 but kept for subsequent analysis
NOTE: H_graminicola_Noto-A-2/1-60 is identical to H_graminicola_Noto-A-1/1-60 but kept for subsequent analysis
NOTE: T_clavata_Noto-B/1-60 is identical to T_antipodiana_Noto-B/1-60 but kept for subsequent analysis
NOTE: A_bruennichi_old_annotated_Tlx-A/1-60 is identical to A_bruennichi_Tlx-A/1-60 but kept for subsequent analysis
NOTE: A_bruennichi_old_annotated_Tlx-B/1-60 is identical to A_bruennichi_Tlx-B/1-60 but kept for subsequent analysis
NOTE: D_plantarius_Tlx-B/1-57 is identical to C_rotundicauda_Tlx_A1/1-60 but kept for subsequent analysis
NOTE: L_polyphemus_Tlx_A1/2-b/1-60 is identical to C_rotundicauda_Tlx_A2/1-60 but kept for subsequent analysis
NOTE: H_graminicola_Tlx-A/1-57 is identical to D_plantarius_Tlx-A/1-57 but kept for subsequent analysis
NOTE: A_bruennichi_Lbx-B/1-60 is identical to A_bruennichi_Lbx-A/1-60 but kept for subsequent analysis
NOTE: L_polyphemus_Lbx_B1/1-60 is identical to C_rotundicauda_Lbx_B1/1-60 but kept for subsequent analysis
NOTE: L_polyphemus_Lbx_C/1-60 is identical to C_rotundicauda_Lbx_C/1-60 but kept for subsequent analysis
NOTE: C_rotundicauda_Lbx_D-b/1-60 is identical to C_rotundicauda_Lbx_D-a/1-60 but kept for subsequent analysis
NOTE: T_tridentatus_Lbx_B2/1-60 is identical to L_polyphemus_Lbx_B2/1-60 but kept for subsequent analysis
NOTE: L_polyphemus_Msx_A1/1-60 is identical to C_rotundicauda_Msx_A2/1-60 but kept for subsequent analysis
NOTE: L_polyphemus_Msx_C/1-60 is identical to C_rotundicauda_Msx_C/1-60 but kept for subsequent analysis
NOTE: T_tridentatus_Msx_D/1-60 is identical to C_rotundicauda_Msx_D/1-60 but kept for subsequent analysis
NOTE: T_tridentatus_Msx_E/1-60 is identical to L_polyphemus_Msx_E1/1-60 but kept for subsequent analysis
NOTE: T_castaneum_Msx-2/1-60 is identical to T_castaneum_Msx-1/1-60 but kept for subsequent analysis
NOTE: A_bruennichi_old_annotated_Msx1-A/1-60 is identical to A_bruennichi_Msx1-A/1-60 but kept for subsequent analysis
NOTE: D_silvatica_Msx1-B/1-60 is identical to D_plantarius_Msx1-B/1-60 but kept for subsequent analysis
NOTE: H_graminicola_Msx2-A/1-60 is identical to H_graminicola_Msx1-B/1-60 but kept for subsequent analysis
NOTE: T_clavata_Msx1-B/1-60 is identical to T_antipodiana_Msx1-B/1-60 but kept for subsequent analysis
NOTE: A_bruennichi_old_annotated_Msx2-A/1-60 is identical to A_bruennichi_Msx2-A/1-60 but kept for subsequent analysis
NOTE: T_clavata_Msx2-A/1-60 is identical to I_scapularis_Msx2/1-60 but kept for subsequent analysis
NOTE: P_tepidariorum_Msx2-A/1-60 is identical to L_elegans_Msx2-A/1-60 but kept for subsequent analysis
NOTE: L_polyphemus_MsxL/1-60 is identical to C_rotundicauda_MsxL/1-60 but kept for subsequent analysis
NOTE: A_bruennichi_old_annotated_Hhex/1-60 is identical to A_bruennichi_Hhex/1-60 but kept for subsequent analysis
NOTE: L_polyphemus_Hex/1-60 is identical to C_rotundicauda_Hex/1-60 but kept for subsequent analysis
NOTE: PB.1005.2.p1/231-290 is identical to PB.1005.1.p1/231-290 but kept for subsequent analysis
NOTE: PB.1017.2.p1/175-234 is identical to PB.1017.1.p1/175-234 but kept for subsequent analysis
NOTE: g10110.t1.p1/144-203 is identical to PB.1018.1.p1/154-213 but kept for subsequent analysis
NOTE: PB.1021.2.p1/169-228 is identical to PB.1021.1.p1/169-228 but kept for subsequent analysis
NOTE: PB.1830.2.p1/215-274 is identical to PB.1830.1.p1/215-274 but kept for subsequent analysis
NOTE: PB.3341.2.p1/179-238 is identical to PB.3341.1.p1/179-238 but kept for subsequent analysis
NOTE: PB.8616.2.p1/191-250 is identical to PB.8616.1.p1/191-250 but kept for subsequent analysis
NOTE: PB.8617.2.p1/227-286 is identical to PB.8617.1.p1/233-292 but kept for subsequent analysis
NOTE: g11364.t1.p1/125-184 is identical to at_DN2391.t1.p1/337-396 but kept for subsequent analysis
NOTE: g1756.t1.p1/175-234 is identical to g1744.t1.p1/175-234 but kept for subsequent analysis
NOTE: 214 identical sequences (see below) will be ignored for subsequent analysis
NOTE: C_sculpturatus_Emx1-A/1-60 (identical to I_scapularis_Emx/1-60) is ignored but added at the end
NOTE: P_opilio_Emx2/1-60 (identical to I_scapularis_Emx/1-60) is ignored but added at the end
NOTE: A_bruennichi_Emx2-A/1-60 (identical to I_scapularis_Emx/1-60) is ignored but added at the end
NOTE: A_bruennichi__old__annotated__Emx2-A/1-60 (identical to I_scapularis_Emx/1-60) is ignored but added at the end
NOTE: D_plantarius_Emx2-A/1-60 (identical to I_scapularis_Emx/1-60) is ignored but added at the end
NOTE: D_silvatica_Emx2-A/1-60 (identical to I_scapularis_Emx/1-60) is ignored but added at the end
NOTE: L_elegans_Emx2-A/1-60 (identical to I_scapularis_Emx/1-60) is ignored but added at the end
NOTE: P_tepidariorum_Emx2-A/1-60 (identical to I_scapularis_Emx/1-60) is ignored but added at the end
NOTE: T_clavata_Emx2-A/1-60 (identical to I_scapularis_Emx/1-60) is ignored but added at the end
NOTE: H_graminicola_Emx2-A-1/1-60 (identical to I_scapularis_Emx/1-60) is ignored but added at the end
NOTE: T_tridentatus_Emx_A/1-60 (identical to C_rotundicauda_Emx_A/1-60) is ignored but added at the end
NOTE: T_tridentatus_Emx_H/1-60 (identical to C_rotundicauda_Emx_H/1-60) is ignored but added at the end
NOTE: L_elegans_Emx1-A/1-60 (identical to A_bruennichi_Emx1-A/1-60) is ignored but added at the end
NOTE: P_tepidariorum_Emx1-A/1-60 (identical to A_bruennichi_Emx1-A/1-60) is ignored but added at the end
NOTE: T_antipodiana_Emx1-A/1-60 (identical to A_bruennichi_Emx1-A/1-60) is ignored but added at the end
NOTE: T_clavata_Emx1-A/1-60 (identical to A_bruennichi_Emx1-A/1-60) is ignored but added at the end
NOTE: A_bruennichi_old_annotated_NK1-B-1/1-60 (identical to A_bruennichi_NK1-B-1/1-60) is ignored but added at the end
NOTE: A_bruennichi_old_annotated_NK1-B-2/1-60 (identical to A_bruennichi_NK1-B-1/1-60) is ignored but added at the end
NOTE: C_rotundicauda_Slou_A-a/1-60 (identical to A_bruennichi_NK1-B-1/1-60) is ignored but added at the end
NOTE: C_rotundicauda_Slou_A-b/1-60 (identical to A_bruennichi_NK1-B-1/1-60) is ignored but added at the end
NOTE: C_rotundicauda_Slou_B/1-60 (identical to A_bruennichi_NK1-B-1/1-60) is ignored but added at the end
NOTE: C_rotundicauda_Slou_D/1-60 (identical to A_bruennichi_NK1-B-1/1-60) is ignored but added at the end
NOTE: C_sculpturatus_NK1-B-1/1-60 (identical to A_bruennichi_NK1-B-1/1-60) is ignored but added at the end
NOTE: C_sculpturatus_NK1-B-2/1-60 (identical to A_bruennichi_NK1-B-1/1-60) is ignored but added at the end
NOTE: D_plantarius_NK1-B-1/1-60 (identical to A_bruennichi_NK1-B-1/1-60) is ignored but added at the end
NOTE: D_silvatica_NK1-B-1/1-60 (identical to A_bruennichi_NK1-B-1/1-60) is ignored but added at the end
NOTE: D_silvatica_NK1-B-2/1-60 (identical to A_bruennichi_NK1-B-1/1-60) is ignored but added at the end
NOTE: I_scapularis_NK1/1-60 (identical to A_bruennichi_NK1-B-1/1-60) is ignored but added at the end
NOTE: L_elegans_NK1-B-1/1-60 (identical to A_bruennichi_NK1-B-1/1-60) is ignored but added at the end
NOTE: L_elegans_NK1-B-2/1-60 (identical to A_bruennichi_NK1-B-1/1-60) is ignored but added at the end
NOTE: L_polyphemus_Slou_D-a/1-60 (identical to A_bruennichi_NK1-B-1/1-60) is ignored but added at the end
NOTE: L_polyphemus_Slou_D-b/1-60 (identical to A_bruennichi_NK1-B-1/1-60) is ignored but added at the end
NOTE: L_polyphemus_Slou_D-c/1-60 (identical to A_bruennichi_NK1-B-1/1-60) is ignored but added at the end
NOTE: P_opilio_NK1/1-60 (identical to A_bruennichi_NK1-B-1/1-60) is ignored but added at the end
NOTE: P_tepidariorum_NK1-B-1/1-60 (identical to A_bruennichi_NK1-B-1/1-60) is ignored but added at the end
NOTE: P_tepidariorum_NK1-B-2/1-60 (identical to A_bruennichi_NK1-B-1/1-60) is ignored but added at the end
NOTE: T_antipodiana_NK1-B-1/1-60 (identical to A_bruennichi_NK1-B-1/1-60) is ignored but added at the end
NOTE: T_antipodiana_NK1-B-2/1-60 (identical to A_bruennichi_NK1-B-1/1-60) is ignored but added at the end
NOTE: T_clavata_NK1-B-1/1-60 (identical to A_bruennichi_NK1-B-1/1-60) is ignored but added at the end
NOTE: T_clavata_NK1-B-2/1-60 (identical to A_bruennichi_NK1-B-1/1-60) is ignored but added at the end
NOTE: T_tridentatus_Slou_A/1-60 (identical to A_bruennichi_NK1-B-1/1-60) is ignored but added at the end
NOTE: T_tridentatus_Slou_B/1-60 (identical to A_bruennichi_NK1-B-1/1-60) is ignored but added at the end
NOTE: T_tridentatus_Slou_C/1-60 (identical to A_bruennichi_NK1-B-1/1-60) is ignored but added at the end
NOTE: PB.1003.1.p1/209-268 (identical to S_maritima_NK1/1-60) is ignored but added at the end
NOTE: C_rotundicauda_Scro_A/1-60 (identical to A_bruennichi_NK2.1/1-60) is ignored but added at the end
NOTE: C_sculpturatus_NK2.1/1-60 (identical to A_bruennichi_NK2.1/1-60) is ignored but added at the end
NOTE: D_plantarius_NK2.1/1-60 (identical to A_bruennichi_NK2.1/1-60) is ignored but added at the end
NOTE: H_graminicola_NK2.1/1-60 (identical to A_bruennichi_NK2.1/1-60) is ignored but added at the end
NOTE: I_scapularis_NK2.1/1-60 (identical to A_bruennichi_NK2.1/1-60) is ignored but added at the end
NOTE: L_elegans_NK2.1/1-60 (identical to A_bruennichi_NK2.1/1-60) is ignored but added at the end
NOTE: L_polyphemus_Scro_Aa/1-60 (identical to A_bruennichi_NK2.1/1-60) is ignored but added at the end
NOTE: L_polyphemus_Scro_Ab/1-60 (identical to A_bruennichi_NK2.1/1-60) is ignored but added at the end
NOTE: P_opilio_NK2.1/1-60 (identical to A_bruennichi_NK2.1/1-60) is ignored but added at the end
NOTE: P_tepidariorum_NK2.1/1-60 (identical to A_bruennichi_NK2.1/1-60) is ignored but added at the end
NOTE: S_maritima_NK2.1/1-60 (identical to A_bruennichi_NK2.1/1-60) is ignored but added at the end
NOTE: T_antipodiana_NK2.1/1-60 (identical to A_bruennichi_NK2.1/1-60) is ignored but added at the end
NOTE: T_castaneum_Scro/1-60 (identical to A_bruennichi_NK2.1/1-60) is ignored but added at the end
NOTE: T_clavata_NK2.1/1-60 (identical to A_bruennichi_NK2.1/1-60) is ignored but added at the end
NOTE: T_tridentatus_Scro_A/1-60 (identical to A_bruennichi_NK2.1/1-60) is ignored but added at the end
NOTE: T_tridentatus_Scro_B/1-60 (identical to C_rotundicauda_Scro_B/1-60) is ignored but added at the end
NOTE: T_tridentatus_Scro_C/1-60 (identical to C_rotundicauda_Scro_C/1-60) is ignored but added at the end
NOTE: C_rotundicauda_Vnd_A-a/1-60 (identical to A_bruennichi_NK2.2-A/1-60) is ignored but added at the end
NOTE: C_rotundicauda_Vnd_A-b/1-60 (identical to A_bruennichi_NK2.2-A/1-60) is ignored but added at the end
NOTE: C_sculpturatus_NK2.2-A/1-60 (identical to A_bruennichi_NK2.2-A/1-60) is ignored but added at the end
NOTE: C_sculpturatus_NK2.2-B/1-60 (identical to A_bruennichi_NK2.2-A/1-60) is ignored but added at the end
NOTE: D_plantarius_NK2.2-A/1-60 (identical to A_bruennichi_NK2.2-A/1-60) is ignored but added at the end
NOTE: D_silvatica_NK2.2-A/1-60 (identical to A_bruennichi_NK2.2-A/1-60) is ignored but added at the end
NOTE: D_silvatica_NK2.2-B/1-60 (identical to A_bruennichi_NK2.2-A/1-60) is ignored but added at the end
NOTE: I_scapularis_NK2.2/1-60 (identical to A_bruennichi_NK2.2-A/1-60) is ignored but added at the end
NOTE: L_elegans_NK2.2-A/1-60 (identical to A_bruennichi_NK2.2-A/1-60) is ignored but added at the end
NOTE: L_polyphemus_Vnd_A-a/1-60 (identical to A_bruennichi_NK2.2-A/1-60) is ignored but added at the end
NOTE: L_polyphemus_Vnd_A-b/1-60 (identical to A_bruennichi_NK2.2-A/1-60) is ignored but added at the end
NOTE: P_tepidariorum_NK2.2-A/1-60 (identical to A_bruennichi_NK2.2-A/1-60) is ignored but added at the end
NOTE: S_maritima_NK2.2-2/1-60 (identical to A_bruennichi_NK2.2-A/1-60) is ignored but added at the end
NOTE: T_antipodiana_NK2.2-A/1-60 (identical to A_bruennichi_NK2.2-A/1-60) is ignored but added at the end
NOTE: T_clavata_NK2.2-A/1-60 (identical to A_bruennichi_NK2.2-A/1-60) is ignored but added at the end
NOTE: T_tridentatus_Vnd_A-a/1-60 (identical to A_bruennichi_NK2.2-A/1-60) is ignored but added at the end
NOTE: T_tridentatus_Vnd_A-b/1-60 (identical to A_bruennichi_NK2.2-A/1-60) is ignored but added at the end
NOTE: PB.3347.1.p1/253-312 (identical to A_bruennichi_NK2.2-A/1-60) is ignored but added at the end
NOTE: PB.3347.2.p1/204-263 (identical to A_bruennichi_NK2.2-A/1-60) is ignored but added at the end
NOTE: H_graminicola_NK3/1-60 (identical to A_bruennichi_NK3/1-60) is ignored but added at the end
NOTE: L_elegans_NK3/1-60 (identical to A_bruennichi_NK3/1-60) is ignored but added at the end
NOTE: T_antipodiana_NK3/1-60 (identical to A_bruennichi_NK3/1-60) is ignored but added at the end
NOTE: T_clavata_NK3/1-60 (identical to A_bruennichi_NK3/1-60) is ignored but added at the end
NOTE: T_tridentatus_Bap_A/1-60 (identical to C_rotundicauda_Bap_A/1-60) is ignored but added at the end
NOTE: T_tridentatus_Bap_B/1-60 (identical to C_rotundicauda_Bap_B/1-60) is ignored but added at the end
NOTE: D_plantarius_NK4-A/1-60 (identical to A_bruennichi_NK4-A/1-60) is ignored but added at the end
NOTE: H_graminicola_NK4-A/1-60 (identical to A_bruennichi_NK4-A/1-60) is ignored but added at the end
NOTE: L_elegans_NK4-A/1-60 (identical to A_bruennichi_NK4-A/1-60) is ignored but added at the end
NOTE: T_antipodiana_NK4-A/1-60 (identical to A_bruennichi_NK4-A/1-60) is ignored but added at the end
NOTE: T_clavata_NK4-A/1-60 (identical to A_bruennichi_NK4-A/1-60) is ignored but added at the end
NOTE: L_polyphemus_Tin/1-60 (identical to C_rotundicauda_Tin_a/1-60) is ignored but added at the end
NOTE: T_tridentatus_Tin/1-60 (identical to C_rotundicauda_Tin_a/1-60) is ignored but added at the end
NOTE: D_plantarius_NK5-A/1-60 (identical to A_bruennichi_NK5-A/1-60) is ignored but added at the end
NOTE: L_elegans_NK5-A/1-60 (identical to A_bruennichi_NK5-A/1-60) is ignored but added at the end
NOTE: T_antipodiana_NK5-A/1-60 (identical to A_bruennichi_NK5-A/1-60) is ignored but added at the end
NOTE: T_clavata_NK5-A/1-60 (identical to A_bruennichi_NK5-A/1-60) is ignored but added at the end
NOTE: C_sculpturatus_NK5-A/1-60 (identical to A_bruennichi_NK5-B/1-60) is ignored but added at the end
NOTE: C_sculpturatus_NK5-B/1-60 (identical to A_bruennichi_NK5-B/1-60) is ignored but added at the end
NOTE: D_plantarius_NK5-B/1-60 (identical to A_bruennichi_NK5-B/1-60) is ignored but added at the end
NOTE: D_silvatica_NK5-A/1-60 (identical to A_bruennichi_NK5-B/1-60) is ignored but added at the end
NOTE: H_graminicola_NK5-B-1/1-60 (identical to A_bruennichi_NK5-B/1-60) is ignored but added at the end
NOTE: L_elegans_NK5-B/1-60 (identical to A_bruennichi_NK5-B/1-60) is ignored but added at the end
NOTE: P_opilio_NK5/1-60 (identical to A_bruennichi_NK5-B/1-60) is ignored but added at the end
NOTE: P_tepidariorum_NK5-A/1-60 (identical to A_bruennichi_NK5-B/1-60) is ignored but added at the end
NOTE: T_antipodiana_NK5-B/1-60 (identical to A_bruennichi_NK5-B/1-60) is ignored but added at the end
NOTE: T_clavata_NK5-B/1-60 (identical to A_bruennichi_NK5-B/1-60) is ignored but added at the end
NOTE: C_rotundicauda_Hmx_D/1-60 (identical to C_rotundicauda_Hmx_C-a/1-60) is ignored but added at the end
NOTE: L_polyphemus_Hmx_C/D/1-60 (identical to C_rotundicauda_Hmx_C-a/1-60) is ignored but added at the end
NOTE: T_tridentatus_Hmx_C/1-60 (identical to C_rotundicauda_Hmx_C-a/1-60) is ignored but added at the end
NOTE: T_tridentatus_Hmx_D/1-60 (identical to C_rotundicauda_Hmx_C-a/1-60) is ignored but added at the end
NOTE: T_tridentatus_Hmx_E/1-60 (identical to C_rotundicauda_Hmx_E/1-60) is ignored but added at the end
NOTE: A_bruennichi_old_annotated_NK6-A/1-60 (identical to A_bruennichi_NK6-A/1-60) is ignored but added at the end
NOTE: A_bruennichi_old_annotated_NK6-B/1-60 (identical to A_bruennichi_NK6-A/1-60) is ignored but added at the end
NOTE: C_rotundicauda_Hgtx_A/1-60 (identical to A_bruennichi_NK6-A/1-60) is ignored but added at the end
NOTE: C_sculpturatus_NK6-A-1/1-60 (identical to A_bruennichi_NK6-A/1-60) is ignored but added at the end
NOTE: C_sculpturatus_NK6-B/1-60 (identical to A_bruennichi_NK6-A/1-60) is ignored but added at the end
NOTE: D_plantarius_NK6-A/1-60 (identical to A_bruennichi_NK6-A/1-60) is ignored but added at the end
NOTE: D_plantarius_NK6-B/1-60 (identical to A_bruennichi_NK6-A/1-60) is ignored but added at the end
NOTE: H_graminicola_NK6-A/1-60 (identical to A_bruennichi_NK6-A/1-60) is ignored but added at the end
NOTE: H_graminicola_NK6-B/1-60 (identical to A_bruennichi_NK6-A/1-60) is ignored but added at the end
NOTE: I_scapularis_NK6/1-60 (identical to A_bruennichi_NK6-A/1-60) is ignored but added at the end
NOTE: L_elegans_NK6-A/1-60 (identical to A_bruennichi_NK6-A/1-60) is ignored but added at the end
NOTE: L_elegans_NK6-B/1-60 (identical to A_bruennichi_NK6-A/1-60) is ignored but added at the end
NOTE: L_polyphemus_Hgtx_A/1-60 (identical to A_bruennichi_NK6-A/1-60) is ignored but added at the end
NOTE: P_tepidariorum_NK6-B/1-60 (identical to A_bruennichi_NK6-A/1-60) is ignored but added at the end
NOTE: T_antipodiana_NK6-A/1-60 (identical to A_bruennichi_NK6-A/1-60) is ignored but added at the end
NOTE: T_antipodiana_NK6-B/1-60 (identical to A_bruennichi_NK6-A/1-60) is ignored but added at the end
NOTE: T_clavata_NK6-A/1-60 (identical to A_bruennichi_NK6-A/1-60) is ignored but added at the end
NOTE: T_clavata_NK6-B/1-60 (identical to A_bruennichi_NK6-A/1-60) is ignored but added at the end
NOTE: T_tridentatus_Hgtx_A/1-60 (identical to A_bruennichi_NK6-A/1-60) is ignored but added at the end
NOTE: T_tridentatus_Hgtx_B/1-60 (identical to C_rotundicauda_Hgtx_B/1-60) is ignored but added at the end
NOTE: D_plantarius_NK7-A/1-60 (identical to A_bruennichi_NK7-A/1-60) is ignored but added at the end
NOTE: D_silvatica_NK7-A/1-60 (identical to A_bruennichi_NK7-A/1-60) is ignored but added at the end
NOTE: H_graminicola_NK7-A/1-60 (identical to A_bruennichi_NK7-A/1-60) is ignored but added at the end
NOTE: I_scapularis_NK7/1-60 (identical to A_bruennichi_NK7-A/1-60) is ignored but added at the end
NOTE: L_elegans_NK7-A/1-60 (identical to A_bruennichi_NK7-A/1-60) is ignored but added at the end
NOTE: P_tepidariorum_NK7-A/1-60 (identical to A_bruennichi_NK7-A/1-60) is ignored but added at the end
NOTE: S_maritima_NK7/1-60 (identical to A_bruennichi_NK7-A/1-60) is ignored but added at the end
NOTE: T_antipodiana_NK7-A/1-60 (identical to A_bruennichi_NK7-A/1-60) is ignored but added at the end
NOTE: T_clavata_NK7-A/1-60 (identical to A_bruennichi_NK7-A/1-60) is ignored but added at the end
NOTE: L_polyphemus_Not_A/1-60 (identical to C_rotundicauda_Not_A-a/1-60) is ignored but added at the end
NOTE: T_tridentatus_Not_A2/1-60 (identical to C_rotundicauda_Not_A-a/1-60) is ignored but added at the end
NOTE: P_tepidariorum_Tlx-A/1-60 (identical to A_bruennichi_Tlx-A/1-60) is ignored but added at the end
NOTE: T_antipodiana_Tlx-A/1-60 (identical to A_bruennichi_Tlx-A/1-60) is ignored but added at the end
NOTE: g8691.t1.p1/185-244 (identical to A_bruennichi_Tlx-A/1-60) is ignored but added at the end
NOTE: C_sculpturatus_Tlx-B/1-60 (identical to A_bruennichi_Tlx-B/1-60) is ignored but added at the end
NOTE: L_elegans_Tlx-B/1-60 (identical to A_bruennichi_Tlx-B/1-60) is ignored but added at the end
NOTE: P_tepidariorum_Tlx-B/1-60 (identical to A_bruennichi_Tlx-B/1-60) is ignored but added at the end
NOTE: T_antipodiana_Tlx-B/1-60 (identical to A_bruennichi_Tlx-B/1-60) is ignored but added at the end
NOTE: D_silvatica_Tlx-B/1-57 (identical to C_rotundicauda_Tlx_A1/1-60) is ignored but added at the end
NOTE: H_graminicola_Tlx-B/1-57 (identical to C_rotundicauda_Tlx_A1/1-60) is ignored but added at the end
NOTE: L_polyphemus_Tlx_A1/2-a/1-60 (identical to C_rotundicauda_Tlx_A1/1-60) is ignored but added at the end
NOTE: P_opilio_Tlx/1-57 (identical to C_rotundicauda_Tlx_A1/1-60) is ignored but added at the end
NOTE: T_clavata_Tlx-B/1-57 (identical to C_rotundicauda_Tlx_A1/1-60) is ignored but added at the end
NOTE: L_elegans_Tlx-A/1-57 (identical to D_plantarius_Tlx-A/1-57) is ignored but added at the end
NOTE: T_clavata_Tlx-A/1-57 (identical to D_plantarius_Tlx-A/1-57) is ignored but added at the end
NOTE: A_bruennichi_old_annotated_Lbx-A/1-60 (identical to A_bruennichi_Lbx-A/1-60) is ignored but added at the end
NOTE: A_bruennichi_old_annotated_Lbx-B/1-60 (identical to A_bruennichi_Lbx-A/1-60) is ignored but added at the end
NOTE: C_sculpturatus_Lbx-A/1-60 (identical to A_bruennichi_Lbx-A/1-60) is ignored but added at the end
NOTE: C_sculpturatus_Lbx-B/1-60 (identical to A_bruennichi_Lbx-A/1-60) is ignored but added at the end
NOTE: D_plantarius_Lbx-A/1-60 (identical to A_bruennichi_Lbx-A/1-60) is ignored but added at the end
NOTE: D_plantarius_Lbx-B/1-60 (identical to A_bruennichi_Lbx-A/1-60) is ignored but added at the end
NOTE: D_silvatica_Lbx-A/1-60 (identical to A_bruennichi_Lbx-A/1-60) is ignored but added at the end
NOTE: D_silvatica_Lbx-B/1-60 (identical to A_bruennichi_Lbx-A/1-60) is ignored but added at the end
NOTE: H_graminicola_Lbx-A/1-60 (identical to A_bruennichi_Lbx-A/1-60) is ignored but added at the end
NOTE: I_scapularis_Lbx/1-60 (identical to A_bruennichi_Lbx-A/1-60) is ignored but added at the end
NOTE: L_elegans_Lbx-A/1-60 (identical to A_bruennichi_Lbx-A/1-60) is ignored but added at the end
NOTE: L_polyphemus_Lbx_A/1-60 (identical to A_bruennichi_Lbx-A/1-60) is ignored but added at the end
NOTE: P_opilio_Lbx/1-60 (identical to A_bruennichi_Lbx-A/1-60) is ignored but added at the end
NOTE: P_tepidariorum_Lbx-A/1-60 (identical to A_bruennichi_Lbx-A/1-60) is ignored but added at the end
NOTE: S_maritima_Lbx/1-60 (identical to A_bruennichi_Lbx-A/1-60) is ignored but added at the end
NOTE: T_antipodiana_Lbx-A/1-60 (identical to A_bruennichi_Lbx-A/1-60) is ignored but added at the end
NOTE: T_antipodiana_Lbx-B/1-60 (identical to A_bruennichi_Lbx-A/1-60) is ignored but added at the end
NOTE: T_clavata_Lbx-A/1-60 (identical to A_bruennichi_Lbx-A/1-60) is ignored but added at the end
NOTE: T_clavata_Lbx-B/1-60 (identical to A_bruennichi_Lbx-A/1-60) is ignored but added at the end
NOTE: T_tridentatus_Lbx_B1/1-60 (identical to C_rotundicauda_Lbx_B1/1-60) is ignored but added at the end
NOTE: T_tridentatus_Lbx_A/1-60 (identical to C_rotundicauda_Lbx_C/1-60) is ignored but added at the end
NOTE: g6828.t1.p1/205-264 (identical to C_rotundicauda_Lbx_C/1-60) is ignored but added at the end
NOTE: T_tridentatus_Lbx_D/1-60 (identical to C_rotundicauda_Lbx_D-a/1-60) is ignored but added at the end
NOTE: T_tridentatus_Msx_A/1-60 (identical to C_rotundicauda_Msx_A2/1-60) is ignored but added at the end
NOTE: T_tridentatus_Msx_C/1-60 (identical to C_rotundicauda_Msx_C/1-60) is ignored but added at the end
NOTE: A_bruennichi_Msx1-B/1-60 (identical to C_rotundicauda_Msx_C/1-60) is ignored but added at the end
NOTE: A_bruennichi_old_annotated_Msx1-B/1-60 (identical to C_rotundicauda_Msx_C/1-60) is ignored but added at the end
NOTE: A_bruennichi_Msx2-B/1-60 (identical to C_rotundicauda_Msx_C/1-60) is ignored but added at the end
NOTE: A_bruennichi_old_annotated_Msx2-B/1-60 (identical to C_rotundicauda_Msx_C/1-60) is ignored but added at the end
NOTE: D_plantarius_Msx2-A/1-60 (identical to C_rotundicauda_Msx_C/1-60) is ignored but added at the end
NOTE: D_silvatica_Msx2-A-1/1-60 (identical to C_rotundicauda_Msx_C/1-60) is ignored but added at the end
NOTE: H_graminicola_Msx2-B-1/1-60 (identical to C_rotundicauda_Msx_C/1-60) is ignored but added at the end
NOTE: H_graminicola_Msx2-B-2/1-60 (identical to C_rotundicauda_Msx_C/1-60) is ignored but added at the end
NOTE: L_elegans_Msx2-B/1-60 (identical to C_rotundicauda_Msx_C/1-60) is ignored but added at the end
NOTE: P_tepidariorum_Msx2-B/1-60 (identical to C_rotundicauda_Msx_C/1-60) is ignored but added at the end
NOTE: T_antipodiana_Msx2-B/1-60 (identical to C_rotundicauda_Msx_C/1-60) is ignored but added at the end
NOTE: T_clavata_Msx2-B/1-60 (identical to C_rotundicauda_Msx_C/1-60) is ignored but added at the end
NOTE: C_sculpturatus_Msx1-A/1-60 (identical to L_polyphemus_Msx_E1/1-60) is ignored but added at the end
NOTE: P_opilio_Msx1/1-60 (identical to L_polyphemus_Msx_E1/1-60) is ignored but added at the end
NOTE: C_sculpturatus_Msx2-B-1/1-60 (identical to L_polyphemus_Msx_E1/1-60) is ignored but added at the end
NOTE: L_elegans_Msx1-B/1-60 (identical to D_plantarius_Msx1-B/1-60) is ignored but added at the end
NOTE: P_tepidariorum_Msx1-B/1-60 (identical to D_plantarius_Msx1-B/1-60) is ignored but added at the end
NOTE: D_silvatica_Msx2-B/1-60 (identical to D_plantarius_Msx1-B/1-60) is ignored but added at the end
NOTE: T_antipodiana_Msx2-A/1-60 (identical to A_bruennichi_Msx2-A/1-60) is ignored but added at the end
NOTE: PB.1017.3.p1/175-234 (identical to PB.1017.1.p1/175-234) is ignored but added at the end
NOTE: PB.1021.3.p1/169-228 (identical to PB.1021.1.p1/169-228) is ignored but added at the end
NOTE: PB.1830.3.p1/215-274 (identical to PB.1830.1.p1/215-274) is ignored but added at the end
NOTE: PB.1830.4.p1/215-274 (identical to PB.1830.1.p1/215-274) is ignored but added at the end
NOTE: PB.3341.3.p1/179-238 (identical to PB.3341.1.p1/179-238) is ignored but added at the end
NOTE: PB.3341.4.p1/179-238 (identical to PB.3341.1.p1/179-238) is ignored but added at the end
NOTE: PB.3341.5.p1/179-238 (identical to PB.3341.1.p1/179-238) is ignored but added at the end
NOTE: PB.3341.6.p1/179-238 (identical to PB.3341.1.p1/179-238) is ignored but added at the end
NOTE: PB.3341.7.p1/200-259 (identical to PB.3341.1.p1/179-238) is ignored but added at the end
NOTE: PB.8616.3.p1/208-267 (identical to PB.8616.1.p1/191-250) is ignored but added at the end
NOTE: PB.8616.4.p1/191-250 (identical to PB.8616.1.p1/191-250) is ignored but added at the end
NOTE: PB.8616.5.p1/191-250 (identical to PB.8616.1.p1/191-250) is ignored but added at the end
NOTE: PB.8616.6.p1/191-250 (identical to PB.8616.1.p1/191-250) is ignored but added at the end
Alignment was printed to ./homeobox_aligned.fasta.uniqueseq.phy

For your convenience alignment with unique sequences printed to ./homeobox_aligned.fasta.uniqueseq.phy

Creating fast initial parsimony tree by random order stepwise addition...
0.238 seconds, parsimony score: 1440 (based on 53 sites)
Perform fast likelihood tree search using LG+I+G model...
Estimate model parameters (epsilon = 5.000)
Perform nearest neighbor interchange...
Estimate model parameters (epsilon = 1.000)
1. Initial log-likelihood: -7122.826
Optimal log-likelihood: -7122.607
Proportion of invariable sites: 0.099
Gamma shape alpha: 0.722
Parameters optimization took 1 rounds (0.481 sec)
Time for fast ML tree search: 5.278 seconds

NOTE: ModelFinder requires 51 MB RAM!
ModelFinder will test up to 1232 protein models (sample size: 70 epsilon: 0.100) ...
 No. Model         -LnL         df  AIC          AICc         BIC
  1  LG            7905.737     745 17301.474    1128841.474  18976.603
  2  LG+I          7733.128     746 16958.256    1131482.256  18635.634
  3  LG+G4         7126.289     746 15744.579    1130268.579  17421.956
  4  LG+I+G4       7122.537     747 15739.075    1133251.075  17418.701
  5  LG+R2         7267.496     747 16028.991    1133540.991  17708.617
  6  LG+R3         7175.723     749 15849.447    1139349.447  17533.570
  7  LG+R4         7149.651     751 15801.302    1145305.302  17489.922
  8  LG+R5         7135.363     753 15776.726    1151300.726  17469.843
  9  LG+R6         7127.388     755 15764.777    1157324.777  17462.391
 10  LG+R7         7118.893     757 15751.785    1163363.785  17453.896
 11  LG+R8         7118.507     759 15755.013    1169435.013  17461.621
 14  LG+I+R2       7206.913     748 15909.826    1136413.826  17591.700
 15  LG+I+R3       7135.165     750 15770.330    1142270.330  17456.701
 16  LG+I+R4       7122.364     752 15748.728    1148260.728  17439.597
 17  LG+I+R5       7114.623     754 15737.247    1154277.247  17432.612
 18  LG+I+R6       7114.213     756 15740.426    1160324.426  17440.289
 25  LG+F+G4       7321.473     765 16172.947    1188152.947  17893.046
 26  LG+F+I+G4     7317.924     766 16167.848    1191211.848  17890.195
 47  WAG+G4        7228.794     746 15949.588    1130473.588  17626.965
 48  WAG+I+G4      7224.042     747 15942.085    1133454.085  17621.711
 69  WAG+F+G4      7432.440     765 16394.881    1188374.881  18114.980
 70  WAG+F+I+G4    7427.398     766 16386.797    1191430.797  18109.144
 91  JTT+G4        7174.110     746 15840.220    1130364.220  17517.598
 92  JTT+I+G4      7169.543     747 15833.086    1133345.086  17512.712
113  JTT+F+G4      7341.144     765 16212.288    1188192.288  17932.386
114  JTT+F+I+G4    7337.764     766 16207.529    1191251.529  17929.876
WARNING: Normalizing state frequencies so that sum of them equals to 1
135  Q.pfam+G4     7140.406     746 15772.813    1130296.813  17450.190
WARNING: Normalizing state frequencies so that sum of them equals to 1
136  Q.pfam+I+G4   7136.386     747 15766.773    1133278.773  17446.399
WARNING: Normalizing state frequencies so that sum of them equals to 1
157  Q.pfam+F+G4   7316.578     765 16163.156    1188143.156  17883.255
WARNING: Normalizing state frequencies so that sum of them equals to 1
158  Q.pfam+F+I+G4 7312.577     766 16157.154    1191201.154  17879.501
WARNING: Normalizing state frequencies so that sum of them equals to 1
179  Q.bird+G4     7293.896     746 16079.792    1130603.792  17757.169
WARNING: Normalizing state frequencies so that sum of them equals to 1
180  Q.bird+I+G4   7282.977     747 16059.954    1133571.954  17739.580
WARNING: Normalizing state frequencies so that sum of them equals to 1
201  Q.bird+F+G4   7451.688     765 16433.376    1188413.376  18153.475
WARNING: Normalizing state frequencies so that sum of them equals to 1
202  Q.bird+F+I+G4 7449.562     766 16431.124    1191475.124  18153.471
WARNING: Normalizing state frequencies so that sum of them equals to 1
223  Q.mammal+G4   7236.132     746 15964.265    1130488.265  17641.642
WARNING: Normalizing state frequencies so that sum of them equals to 1
224  Q.mammal+I+G4 7226.004     747 15946.008    1133458.008  17625.634
WARNING: Normalizing state frequencies so that sum of them equals to 1
245  Q.mammal+F+G4 7383.003     765 16296.005    1188276.005  18016.104
WARNING: Normalizing state frequencies so that sum of them equals to 1
246  Q.mammal+F+I+G4 7380.465     766 16292.929    1191336.929  18015.277
267  Q.insect+G4   7062.563     746 15617.126    1130141.126  17294.503
268  Q.insect+I+G4 7055.886     747 15605.773    1133117.773  17285.399
289  Q.insect+F+G4 7213.704     765 15957.408    1187937.408  17677.507
290  Q.insect+F+I+G4 7210.809     766 15953.618    1190997.618  17675.965
WARNING: Normalizing state frequencies so that sum of them equals to 1
311  Q.plant+G4    7124.639     746 15741.278    1130265.278  17418.655
WARNING: Normalizing state frequencies so that sum of them equals to 1
312  Q.plant+I+G4  7120.509     747 15735.017    1133247.017  17414.643
WARNING: Normalizing state frequencies so that sum of them equals to 1
333  Q.plant+F+G4  7305.132     765 16140.265    1188120.265  17860.364
WARNING: Normalizing state frequencies so that sum of them equals to 1
334  Q.plant+F+I+G4 7303.187     766 16138.375    1191182.375  17860.722
WARNING: Normalizing state frequencies so that sum of them equals to 1
355  Q.yeast+G4    7104.194     746 15700.388    1130224.388  17377.766
WARNING: Normalizing state frequencies so that sum of them equals to 1
356  Q.yeast+I+G4  7099.306     747 15692.612    1133204.612  17372.237
WARNING: Normalizing state frequencies so that sum of them equals to 1
377  Q.yeast+F+G4  7261.713     765 16053.427    1188033.427  17773.526
WARNING: Normalizing state frequencies so that sum of them equals to 1
378  Q.yeast+F+I+G4 7258.623     766 16049.246    1191093.246  17771.593
399  JTTDCMut+G4   7174.197     746 15840.394    1130364.394  17517.771
400  JTTDCMut+I+G4 7169.812     747 15833.625    1133345.625  17513.251
421  JTTDCMut+F+G4 7342.187     765 16214.374    1188194.374  17934.473
422  JTTDCMut+F+I+G4 7338.792     766 16209.585    1191253.585  17931.932
443  DCMut+G4      7252.068     746 15996.136    1130520.136  17673.513
444  DCMut+I+G4    7245.426     747 15984.853    1133496.853  17664.479
465  DCMut+F+G4    7350.911     765 16231.821    1188211.821  17951.920
466  DCMut+F+I+G4  7346.786     766 16225.572    1191269.572  17947.919
487  VT+G4         7232.365     746 15956.729    1130480.729  17634.107
488  VT+I+G4       7228.286     747 15950.573    1133462.573  17630.199
509  VT+F+G4       7417.243     765 16364.486    1188344.486  18084.585
510  VT+F+I+G4     7413.006     766 16358.011    1191402.011  18080.359
531  PMB+G4        7315.953     746 16123.906    1130647.906  17801.283
532  PMB+I+G4      7310.689     747 16115.378    1133627.378  17795.004
553  PMB+F+G4      7516.582     765 16563.163    1188543.163  18283.262
554  PMB+F+I+G4    7511.937     766 16555.875    1191599.875  18278.222
575  Blosum62+G4   7313.517     746 16119.033    1130643.033  17796.411
576  Blosum62+I+G4 7308.821     747 16111.642    1133623.642  17791.268
597  Blosum62+F+G4 7519.456     765 16568.912    1188548.912  18289.011
598  Blosum62+F+I+G4 7515.257     766 16562.514    1191606.514  18284.862
619  Dayhoff+G4    7251.131     746 15994.262    1130518.262  17671.639
620  Dayhoff+I+G4  7244.412     747 15982.824    1133494.824  17662.450
641  Dayhoff+F+G4  7350.344     765 16230.687    1188210.687  17950.786
642  Dayhoff+F+I+G4 7346.257     766 16224.514    1191268.514  17946.862
663  mtREV+G4      7497.039     746 16486.079    1131010.079  18163.456
664  mtREV+I+G4    7490.516     747 16475.033    1133987.033  18154.658
685  mtREV+F+G4    7426.223     765 16382.446    1188362.446  18102.545
686  mtREV+F+I+G4  7421.252     766 16374.504    1191418.504  18096.851
707  mtART+G4      7559.974     746 16611.948    1131135.948  18289.325
708  mtART+I+G4    7554.128     747 16602.255    1134114.255  18281.881
729  mtART+F+G4    7371.394     765 16272.787    1188252.787  17992.886
730  mtART+F+I+G4  7368.515     766 16269.029    1191313.029  17991.377
751  mtZOA+G4      7374.278     746 16240.556    1130764.556  17917.934
752  mtZOA+I+G4    7366.342     747 16226.685    1133738.685  17906.311
773  mtZOA+F+G4    7317.727     765 16165.455    1188145.455  17885.553
774  mtZOA+F+I+G4  7314.213     766 16160.426    1191204.426  17882.773
795  mtMet+G4      7463.630     746 16419.260    1130943.260  18096.637
796  mtMet+I+G4    7456.382     747 16406.763    1133918.763  18086.389
817  mtMet+F+G4    7381.002     765 16292.004    1188272.004  18012.102
818  mtMet+F+I+G4  7375.520     766 16283.039    1191327.039  18005.387
839  mtVer+G4      7568.004     746 16628.007    1131152.007  18305.385
840  mtVer+I+G4    7560.047     747 16614.095    1134126.095  18293.720
861  mtVer+F+G4    7485.215     765 16500.429    1188480.429  18220.528
862  mtVer+F+I+G4  7478.989     766 16489.978    1191533.978  18212.325
883  mtInv+G4      7489.753     746 16471.505    1130995.505  18148.883
884  mtInv+I+G4    7481.228     747 16456.456    1133968.456  18136.082
905  mtInv+F+G4    7333.023     765 16196.046    1188176.046  17916.145
906  mtInv+F+I+G4  7327.782     766 16187.563    1191231.563  17909.911
927  mtMAM+G4      7626.920     746 16745.839    1131269.839  18423.217
928  mtMAM+I+G4    7622.304     747 16738.607    1134250.607  18418.233
949  mtMAM+F+G4    7503.908     765 16537.817    1188517.817  18257.916
950  mtMAM+F+I+G4  7490.970     766 16513.940    1191557.940  18236.288
WARNING: Normalizing state frequencies so that sum of them equals to 1
971  FLAVI+G4      7456.251     746 16404.501    1130928.501  18081.879
WARNING: Normalizing state frequencies so that sum of them equals to 1
972  FLAVI+I+G4    7452.560     747 16399.121    1133911.121  18078.747
WARNING: Normalizing state frequencies so that sum of them equals to 1
993  FLAVI+F+G4    7660.170     765 16850.341    1188830.341  18570.439
WARNING: Normalizing state frequencies so that sum of them equals to 1
994  FLAVI+F+I+G4  7648.566     766 16829.133    1191873.133  18551.480
1015  HIVb+G4       7348.932     746 16189.864    1130713.864  17867.241
1016  HIVb+I+G4     7346.875     747 16187.750    1133699.750  17867.376
1037  HIVb+F+G4     7523.654     765 16577.308    1188557.308  18297.407
1038  HIVb+F+I+G4   7522.912     766 16577.824    1191621.824  18300.171
1059  HIVw+G4       7679.998     746 16851.995    1131375.995  18529.373
1060  HIVw+I+G4     7678.533     747 16851.066    1134363.066  18530.692
1081  HIVw+F+G4     7805.908     765 17141.817    1189121.817  18861.916
1082  HIVw+F+I+G4   7803.462     766 17138.924    1192182.924  18861.272
1103  FLU+G4        7292.912     746 16077.823    1130601.823  17755.201
1104  FLU+I+G4      7291.415     747 16076.830    1133588.830  17756.456
1125  FLU+F+G4      7557.141     765 16644.282    1188624.282  18364.380
1126  FLU+F+I+G4    7557.064     766 16646.127    1191690.127  18368.475
1147  rtREV+G4      7187.052     746 15866.104    1130390.104  17543.482
1148  rtREV+I+G4    7183.334     747 15860.669    1133372.669  17540.294
1169  rtREV+F+G4    7331.503     765 16193.006    1188173.006  17913.105
1170  rtREV+F+I+G4  7328.551     766 16189.101    1191233.101  17911.448
1191  cpREV+G4      7280.412     746 16052.825    1130576.825  17730.202
1192  cpREV+I+G4    7277.505     747 16049.010    1133561.010  17728.636
1213  cpREV+F+G4    7534.523     765 16599.046    1188579.046  18319.144
1214  cpREV+F+I+G4  7531.318     766 16594.637    1191638.637  18316.984
Akaike Information Criterion:           Q.insect+I+G4
Corrected Akaike Information Criterion: LG
Bayesian Information Criterion:         Q.insect+I+G4
Best-fit model: Q.insect+I+G4 chosen according to BIC

All model information printed to ./homeobox_aligned.fasta.model.gz
CPU time for ModelFinder: 235.525 seconds (0h:3m:55s)
Wall-clock time for ModelFinder: 238.139 seconds (0h:3m:58s)
Generating 2000 samples for ultrafast bootstrap (seed: 191422)...

NOTE: 21 MB RAM (0 GB) is required!
Estimate model parameters (epsilon = 0.100)
Thoroughly optimizing +I+G parameters from 10 start values...
Init pinv, alpha: 0.000, 0.612 / Estimate: 0.000, 0.624 / LogL: -7062.684
Init pinv, alpha: 0.027, 0.612 / Estimate: 0.099, 0.740 / LogL: -7056.120
Init pinv, alpha: 0.054, 0.612 / Estimate: 0.099, 0.740 / LogL: -7056.123
Init pinv, alpha: 0.081, 0.612 / Estimate: 0.100, 0.741 / LogL: -7056.123
Init pinv, alpha: 0.108, 0.612 / Estimate: 0.100, 0.741 / LogL: -7056.125
Init pinv, alpha: 0.135, 0.612 / Estimate: 0.101, 0.741 / LogL: -7056.126
Init pinv, alpha: 0.162, 0.612 / Estimate: 0.101, 0.742 / LogL: -7056.129
Init pinv, alpha: 0.189, 0.612 / Estimate: 0.102, 0.742 / LogL: -7056.132
Init pinv, alpha: 0.216, 0.612 / Estimate: 0.110, 0.816 / LogL: -7059.456
Init pinv, alpha: 0.243, 0.612 / Estimate: 0.110, 0.815 / LogL: -7059.423
Optimal pinv,alpha: 0.099, 0.740 / LogL: -7056.120

Parameters optimization took 11.732 sec
Wrote distance file to... 
Computing ML distances based on estimated model parameters...
Calculating distance matrix: done in 19.1114 secs using 99.63% CPU
Computing ML distances took 19.111650 sec (of wall-clock time) 19.041753 sec (of CPU time)
WARNING: Some pairwise ML distances are too long (saturated)
Setting up auxiliary I and S matrices: done in 0.00334342 secs using 69.45% CPU
Computing RapidNJ tree took 0.010541 sec (of wall-clock time) 0.009485 sec (of CPU time)
Log-likelihood of RapidNJ tree: -7351.014
--------------------------------------------------------------------
|             INITIALIZING CANDIDATE TREE SET                      |
--------------------------------------------------------------------
Generating 98 parsimony trees... 27.802 second
Computing log-likelihood of 98 initial trees ... 8.550 seconds
Current best score: -7056.120

Do NNI search on 20 best initial trees
Estimate model parameters (epsilon = 0.100)
BETTER TREE FOUND at iteration 1: -7049.417
Estimate model parameters (epsilon = 0.100)
BETTER TREE FOUND at iteration 2: -7039.124
Estimate model parameters (epsilon = 0.100)
BETTER TREE FOUND at iteration 3: -7017.911
Estimate model parameters (epsilon = 0.100)
BETTER TREE FOUND at iteration 8: -7017.586
Estimate model parameters (epsilon = 0.100)
BETTER TREE FOUND at iteration 10: -7016.586
Iteration 10 / LogL: -7016.586 / Time: 0h:6m:20s
Estimate model parameters (epsilon = 0.100)
BETTER TREE FOUND at iteration 12: -7006.673
Estimate model parameters (epsilon = 0.100)
BETTER TREE FOUND at iteration 17: -7005.914
Estimate model parameters (epsilon = 0.100)
BETTER TREE FOUND at iteration 20: -6994.712
Iteration 20 / LogL: -6994.712 / Time: 0h:7m:38s
Finish initializing candidate tree set (20)
Current best tree score: -6994.712 / CPU time: 188.612
Number of iterations: 20
--------------------------------------------------------------------
|               OPTIMIZING CANDIDATE TREE SET                      |
--------------------------------------------------------------------
Estimate model parameters (epsilon = 0.100)
BETTER TREE FOUND at iteration 23: -6988.307
Estimate model parameters (epsilon = 0.100)
BETTER TREE FOUND at iteration 25: -6979.818
Iteration 30 / LogL: -6982.669 / Time: 0h:8m:27s (0h:14m:43s left)
Estimate model parameters (epsilon = 0.100)
BETTER TREE FOUND at iteration 31: -6979.661
Estimate model parameters (epsilon = 0.100)
BETTER TREE FOUND at iteration 33: -6976.519
Iteration 40 / LogL: -6985.305 / Time: 0h:9m:19s (0h:12m:45s left)
Estimate model parameters (epsilon = 0.100)
BETTER TREE FOUND at iteration 45: -6974.630
Estimate model parameters (epsilon = 0.100)
BETTER TREE FOUND at iteration 48: -6966.471
Estimate model parameters (epsilon = 0.100)
BETTER TREE FOUND at iteration 49: -6965.840
Iteration 50 / LogL: -6984.182 / Time: 0h:10m:9s (0h:12m:29s left)
Log-likelihood cutoff on original alignment: -7056.714
Estimate model parameters (epsilon = 0.100)
BETTER TREE FOUND at iteration 52: -6964.281
Estimate model parameters (epsilon = 0.100)
BETTER TREE FOUND at iteration 59: -6961.905
Iteration 60 / LogL: -7008.540 / Time: 0h:11m:0s (0h:11m:49s left)
Estimate model parameters (epsilon = 0.100)
BETTER TREE FOUND at iteration 61: -6958.701
Iteration 70 / LogL: -6971.652 / Time: 0h:11m:47s (0h:10m:19s left)
Estimate model parameters (epsilon = 0.100)
BETTER TREE FOUND at iteration 76: -6956.234
Iteration 80 / LogL: -7074.884 / Time: 0h:12m:39s (0h:10m:33s left)
Iteration 90 / LogL: -6974.201 / Time: 0h:13m:23s (0h:9m:6s left)
Estimate model parameters (epsilon = 0.100)
BETTER TREE FOUND at iteration 97: -6952.068
Iteration 100 / LogL: -6959.271 / Time: 0h:14m:10s (0h:9m:59s left)
Log-likelihood cutoff on original alignment: -7051.382
NOTE: Bootstrap correlation coefficient of split occurrence frequencies: 0.944
NOTE: UFBoot does not converge, continue at least 100 more iterations
Iteration 110 / LogL: -6958.298 / Time: 0h:14m:59s (0h:9m:5s left)
Iteration 120 / LogL: -6954.376 / Time: 0h:15m:47s (0h:7m:56s left)
Iteration 130 / LogL: -6960.022 / Time: 0h:16m:37s (0h:6m:51s left)
Iteration 140 / LogL: -7030.016 / Time: 0h:17m:22s (0h:5m:47s left)
Iteration 150 / LogL: -6965.892 / Time: 0h:18m:12s (0h:4m:46s left)
Log-likelihood cutoff on original alignment: -7051.382
Iteration 160 / LogL: -6970.564 / Time: 0h:19m:3s (0h:3m:47s left)
Iteration 170 / LogL: -6956.981 / Time: 0h:19m:50s (0h:2m:49s left)
Estimate model parameters (epsilon = 0.100)
BETTER TREE FOUND at iteration 180: -6952.032
Iteration 180 / LogL: -6952.032 / Time: 0h:20m:33s (0h:9m:16s left)
Iteration 190 / LogL: -6999.512 / Time: 0h:21m:24s (0h:8m:18s left)
Estimate model parameters (epsilon = 0.100)
BETTER TREE FOUND at iteration 198: -6951.514
Iteration 200 / LogL: -6953.495 / Time: 0h:22m:14s (0h:9m:0s left)
Log-likelihood cutoff on original alignment: -7050.812
NOTE: Bootstrap correlation coefficient of split occurrence frequencies: 0.991
Iteration 210 / LogL: -6992.628 / Time: 0h:23m:5s (0h:8m:13s left)
Iteration 220 / LogL: -6972.549 / Time: 0h:23m:50s (0h:7m:15s left)
Estimate model parameters (epsilon = 0.100)
BETTER TREE FOUND at iteration 229: -6951.013
Iteration 230 / LogL: -7019.558 / Time: 0h:24m:37s (0h:8m:55s left)
Estimate model parameters (epsilon = 0.100)
BETTER TREE FOUND at iteration 231: -6948.830
Iteration 240 / LogL: -7004.643 / Time: 0h:25m:23s (0h:8m:9s left)
Iteration 250 / LogL: -6974.181 / Time: 0h:26m:16s (0h:7m:15s left)
Log-likelihood cutoff on original alignment: -7050.812
Iteration 260 / LogL: -6953.593 / Time: 0h:27m:5s (0h:6m:20s left)
Iteration 270 / LogL: -6959.281 / Time: 0h:27m:56s (0h:5m:26s left)
Iteration 280 / LogL: -6976.043 / Time: 0h:28m:46s (0h:4m:31s left)
Estimate model parameters (epsilon = 0.100)
BETTER TREE FOUND at iteration 288: -6948.277
Iteration 290 / LogL: -6960.795 / Time: 0h:29m:30s (0h:8m:39s left)
Iteration 300 / LogL: -6977.150 / Time: 0h:30m:20s (0h:7m:45s left)
Log-likelihood cutoff on original alignment: -7050.812
NOTE: Bootstrap correlation coefficient of split occurrence frequencies: 0.992
Iteration 310 / LogL: -7033.408 / Time: 0h:31m:9s (0h:7m:55s left)
Iteration 320 / LogL: -6955.459 / Time: 0h:32m:1s (0h:7m:2s left)
Iteration 330 / LogL: -6948.339 / Time: 0h:32m:51s (0h:6m:8s left)
Iteration 340 / LogL: -6955.756 / Time: 0h:33m:39s (0h:5m:15s left)
Iteration 350 / LogL: -6957.082 / Time: 0h:34m:25s (0h:4m:21s left)
Log-likelihood cutoff on original alignment: -7050.812
Estimate model parameters (epsilon = 0.100)
BETTER TREE FOUND at iteration 354: -6947.502
Iteration 360 / LogL: -6953.890 / Time: 0h:35m:20s (0h:8m:12s left)
Iteration 370 / LogL: -6953.952 / Time: 0h:36m:12s (0h:7m:20s left)
Iteration 380 / LogL: -6971.098 / Time: 0h:36m:59s (0h:6m:26s left)
Iteration 390 / LogL: -6948.369 / Time: 0h:37m:47s (0h:5m:33s left)
Iteration 400 / LogL: -6975.760 / Time: 0h:38m:35s (0h:4m:41s left)
Log-likelihood cutoff on original alignment: -7050.812
NOTE: Bootstrap correlation coefficient of split occurrence frequencies: 0.985
NOTE: UFBoot does not converge, continue at least 100 more iterations
Iteration 410 / LogL: -6962.068 / Time: 0h:39m:24s (0h:7m:47s left)
Iteration 420 / LogL: -6960.817 / Time: 0h:40m:16s (0h:6m:55s left)
Iteration 430 / LogL: -6950.097 / Time: 0h:41m:7s (0h:6m:3s left)
Iteration 440 / LogL: -6977.589 / Time: 0h:42m:5s (0h:5m:12s left)
Iteration 450 / LogL: -6949.464 / Time: 0h:42m:53s (0h:4m:20s left)
Log-likelihood cutoff on original alignment: -7050.812
Iteration 460 / LogL: -6958.519 / Time: 0h:43m:43s (0h:3m:27s left)
Iteration 470 / LogL: -6997.607 / Time: 0h:44m:33s (0h:2m:35s left)
Iteration 480 / LogL: -6965.068 / Time: 0h:45m:26s (0h:1m:43s left)
Iteration 490 / LogL: -6949.005 / Time: 0h:46m:13s (0h:0m:51s left)
Iteration 500 / LogL: -6985.238 / Time: 0h:47m:1s (0h:0m:0s left)
Log-likelihood cutoff on original alignment: -7050.812
NOTE: Bootstrap correlation coefficient of split occurrence frequencies: 0.988
NOTE: UFBoot does not converge, continue at least 100 more iterations
Iteration 510 / LogL: -7024.975 / Time: 0h:47m:52s (0h:7m:45s left)
Iteration 520 / LogL: -6979.469 / Time: 0h:48m:42s (0h:6m:53s left)
Iteration 530 / LogL: -6947.798 / Time: 0h:49m:37s (0h:6m:2s left)
Iteration 540 / LogL: -6963.602 / Time: 0h:50m:32s (0h:5m:11s left)
Iteration 550 / LogL: -6947.856 / Time: 0h:51m:21s (0h:4m:18s left)
Log-likelihood cutoff on original alignment: -7050.812
Iteration 560 / LogL: -6966.120 / Time: 0h:52m:12s (0h:3m:27s left)
Iteration 570 / LogL: -6950.104 / Time: 0h:53m:1s (0h:2m:35s left)
Estimate model parameters (epsilon = 0.100)
BETTER TREE FOUND at iteration 576: -6946.890
Estimate model parameters (epsilon = 0.100)
BETTER TREE FOUND at iteration 580: -6945.862
Iteration 580 / LogL: -6945.862 / Time: 0h:53m:49s (0h:8m:36s left)
Iteration 590 / LogL: -6958.180 / Time: 0h:54m:41s (0h:7m:45s left)
Iteration 600 / LogL: -6954.317 / Time: 0h:55m:26s (0h:6m:52s left)
Log-likelihood cutoff on original alignment: -7050.812
NOTE: Bootstrap correlation coefficient of split occurrence frequencies: 0.992
Iteration 610 / LogL: -6967.747 / Time: 0h:56m:9s (0h:7m:42s left)
Iteration 620 / LogL: -6960.560 / Time: 0h:56m:59s (0h:6m:51s left)
Iteration 630 / LogL: -6996.378 / Time: 0h:57m:48s (0h:5m:59s left)
Iteration 640 / LogL: -6971.884 / Time: 0h:58m:37s (0h:5m:7s left)
Iteration 650 / LogL: -6955.298 / Time: 0h:59m:24s (0h:4m:16s left)
Log-likelihood cutoff on original alignment: -7050.812
Iteration 660 / LogL: -6992.034 / Time: 1h:0m:9s (0h:3m:24s left)
Iteration 670 / LogL: -6988.463 / Time: 1h:0m:56s (0h:2m:33s left)
Iteration 680 / LogL: -6976.857 / Time: 1h:1m:46s (0h:1m:42s left)
TREE SEARCH COMPLETED AFTER 681 ITERATIONS / Time: 1h:1m:50s

--------------------------------------------------------------------
|                    FINALIZING TREE SEARCH                        |
--------------------------------------------------------------------
Performs final model parameters optimization
Estimate model parameters (epsilon = 0.010)
1. Initial log-likelihood: -6945.862
Optimal log-likelihood: -6945.861
Proportion of invariable sites: 0.111
Gamma shape alpha: 0.861
Parameters optimization took 1 rounds (0.274 sec)
BEST SCORE FOUND : -6945.861
Creating bootstrap support values...
Split supports printed to NEXUS file ./homeobox_aligned.fasta.splits.nex
Total tree length: 50.583

Total number of iterations: 681
CPU time used for tree search: 3379.602 sec (0h:56m:19s)
Wall-clock time used for tree search: 3440.338 sec (0h:57m:20s)
Total CPU time used: 3648.781 sec (1h:0m:48s)
Total wall-clock time used: 3712.679 sec (1h:1m:52s)

Computing bootstrap consensus tree...
Reading input file ./homeobox_aligned.fasta.splits.nex...
374 taxa and 5684 splits.
Consensus tree written to ./homeobox_aligned.fasta.contree
Reading input trees file ./homeobox_aligned.fasta.contree
Log-likelihood of consensus tree: -6948.072

Analysis results written to: 
  IQ-TREE report:                ./homeobox_aligned.fasta.iqtree
  Maximum-likelihood tree:       ./homeobox_aligned.fasta.treefile
  Likelihood distances:          ./homeobox_aligned.fasta.mldist

Ultrafast bootstrap approximation results written to:
  Split support values:          ./homeobox_aligned.fasta.splits.nex
  Consensus tree:                ./homeobox_aligned.fasta.contree
  Screen log file:               ./homeobox_aligned.fasta.log

Date and Time: Tue Feb 11 13:48:54 2025
