# Supplementary material for: The genome of a sea spider corroborates a shared Hox cluster motif in arthropods with a reduced posterior tagma
Source: BMC Biol. 2025 Jul 2;23:196. doi: 10.1186/s12915-025-02276-x (PMC12220506; doi:10.1186/s12915-025-02276-x)
Supplement: Supplementary file 3 — Additional file 3. [file 12915_2025_2276_MOESM3_ESM.zip › suppl-file7-gene_analysis/nkx/nk_INSTAR2.m8]

A_bruennichi_NK1-B-1	TRINITY_DN11408_c0_g5_i1.p1	0.983	60	1	0	1	60	209	268	8.132E-33	119	60
A_bruennichi_NK1-B-1	TRINITY_DN8483_c0_g1_i1.p1	0.633	60	22	0	1	60	140	199	1.280E-18	79	60
A_bruennichi_NK1-B-1	TRINITY_DN8483_c0_g1_i5.p1	0.633	60	22	0	1	60	140	199	1.280E-18	79	60
A_bruennichi_NK1-B-1	TRINITY_DN71433_c0_g1_i1.p1	0.644	59	21	0	1	59	133	191	3.321E-18	78	60
A_bruennichi_NK1-B-1	TRINITY_DN3997_c0_g1_i2.p1	0.614	57	22	0	2	58	97	153	3.076E-17	75	60
A_bruennichi_NK1-B-1	TRINITY_DN3997_c0_g1_i1.p1	0.614	57	22	0	2	58	97	153	3.076E-17	75	60
A_bruennichi_NK1-B-1	TRINITY_DN3781_c0_g1_i3.p1	0.637	58	21	0	2	59	41	98	4.227E-17	74	60
A_bruennichi_NK1-B-1	TRINITY_DN12231_c0_g1_i1.p1	0.649	57	20	0	2	58	206	262	4.227E-17	74	60
A_bruennichi_NK1-B-1	TRINITY_DN3781_c0_g1_i4.p1	0.637	58	21	0	2	59	167	224	4.227E-17	74	60
A_bruennichi_NK1-B-1	TRINITY_DN8280_c0_g1_i2.p1	0.586	58	24	0	2	59	128	185	7.403E-16	71	60
A_bruennichi_NK1-B-1	TRINITY_DN10861_c0_g1_i1.p1	0.614	57	22	0	2	58	176	232	1.399E-15	70	60
A_bruennichi_NK1-B-1	TRINITY_DN3894_c1_g1_i1.p1	0.603	58	23	0	2	59	232	289	1.399E-15	70	60
A_bruennichi_NK1-B-1	TRINITY_DN3894_c1_g1_i2.p1	0.603	58	23	0	2	59	232	289	1.399E-15	70	60
A_bruennichi_NK1-B-1	TRINITY_DN3894_c1_g1_i3.p1	0.603	58	23	0	2	59	232	289	1.399E-15	70	60
A_bruennichi_NK1-B-1	TRINITY_DN3894_c1_g1_i4.p1	0.603	58	23	0	2	59	232	289	1.399E-15	70	60
A_bruennichi_NK1-B-1	TRINITY_DN3894_c1_g1_i6.p1	0.603	58	23	0	2	59	232	289	1.399E-15	70	60
A_bruennichi_NK1-B-1	TRINITY_DN3894_c1_g1_i7.p1	0.603	58	23	0	2	59	232	289	1.399E-15	70	60
A_bruennichi_NK1-B-1	TRINITY_DN285_c1_g1_i2.p1	0.596	57	23	0	2	58	281	337	1.399E-15	70	60
A_bruennichi_NK1-B-1	TRINITY_DN3706_c0_g1_i1.p1	0.596	57	23	0	2	58	145	201	3.634E-15	69	60
A_bruennichi_NK1-B-1	TRINITY_DN3706_c0_g1_i4.p1	0.596	57	23	0	2	58	145	201	3.634E-15	69	60
A_bruennichi_NK1-B-1	TRINITY_DN3706_c0_g1_i2.p1	0.596	57	23	0	2	58	155	211	3.634E-15	69	60
A_bruennichi_NK1-B-1	TRINITY_DN3706_c0_g1_i3.p1	0.596	57	23	0	2	58	155	211	3.634E-15	69	60
A_bruennichi_NK1-B-1	TRINITY_DN7156_c0_g1_i1.p1	0.566	60	26	0	1	60	149	208	4.996E-15	68	60
A_bruennichi_NK1-B-1	TRINITY_DN7156_c0_g1_i2.p1	0.566	60	26	0	1	60	149	208	4.996E-15	68	60
A_bruennichi_NK1-B-1	TRINITY_DN7393_c0_g1_i1.p1	0.550	60	27	0	1	60	207	266	9.443E-15	68	60
A_bruennichi_NK1-B-1	TRINITY_DN821_c1_g1_i1.p1	0.586	58	24	0	1	58	194	251	6.379E-14	65	60
A_bruennichi_NK1-B-1	TRINITY_DN821_c1_g3_i1.p1	0.586	58	24	0	1	58	203	260	6.379E-14	65	60
A_bruennichi_NK1-B-1	TRINITY_DN6596_c1_g1_i1.p1	0.500	58	29	0	2	59	186	243	1.658E-13	64	60
A_bruennichi_NK1-B-1	TRINITY_DN6596_c1_g1_i2.p1	0.500	58	29	0	2	59	186	243	1.658E-13	64	60
A_bruennichi_NK1-B-1	TRINITY_DN19246_c0_g1_i1.p1	0.561	57	25	0	2	58	124	180	4.312E-13	63	60
A_bruennichi_NK1-B-1	TRINITY_DN9957_c0_g1_i1.p1	0.517	56	27	0	5	60	216	271	4.312E-13	63	60
A_bruennichi_NK1-B-1	TRINITY_DN3966_c4_g1_i1.p1	0.561	57	25	0	2	58	130	186	5.929E-13	63	60
A_bruennichi_NK1-B-1	TRINITY_DN6640_c1_g1_i2.p1	0.578	57	24	0	2	58	192	248	8.154E-13	62	60
A_bruennichi_NK1-B-1	TRINITY_DN6640_c1_g1_i3.p1	0.578	57	24	0	2	58	192	248	8.154E-13	62	60
A_bruennichi_NK1-B-1	TRINITY_DN6640_c1_g1_i4.p1	0.578	57	24	0	2	58	192	248	8.154E-13	62	60
A_bruennichi_NK1-B-1	TRINITY_DN28998_c1_g2_i1.p1	0.533	60	28	0	1	60	116	175	8.154E-13	62	60
A_bruennichi_NK1-B-1	TRINITY_DN9322_c0_g1_i1.p1	0.525	59	28	0	2	60	216	274	1.542E-12	61	60
A_bruennichi_NK1-B-1	TRINITY_DN3637_c1_g1_i2.p1	0.553	56	25	0	5	60	272	327	1.542E-12	61	60
A_bruennichi_NK1-B-1	TRINITY_DN7271_c0_g2_i1.p1	0.543	57	26	0	2	58	105	161	2.121E-12	61	60
A_bruennichi_NK1-B-1	TRINITY_DN6715_c1_g1_i1.p1	0.568	58	25	0	2	59	171	228	2.121E-12	61	60
A_bruennichi_NK1-B-1	TRINITY_DN6789_c0_g1_i1.p1	0.508	59	29	0	2	60	199	257	2.917E-12	61	60
A_bruennichi_NK1-B-1	TRINITY_DN6789_c0_g1_i3.p1	0.508	59	29	0	2	60	199	257	2.917E-12	61	60
A_bruennichi_NK1-B-1	TRINITY_DN6789_c0_g1_i4.p1	0.508	59	29	0	2	60	199	257	2.917E-12	61	60
A_bruennichi_NK1-B-1	TRINITY_DN2935_c0_g1_i1.p1	0.542	59	27	0	2	60	139	197	4.011E-12	60	60
A_bruennichi_NK1-B-1	TRINITY_DN2935_c0_g1_i2.p1	0.542	59	27	0	2	60	139	197	4.011E-12	60	60
A_bruennichi_NK1-B-1	TRINITY_DN7271_c0_g1_i1.p1	0.491	57	29	0	2	58	6	62	7.588E-12	59	60
A_bruennichi_NK1-B-1	TRINITY_DN6789_c1_g1_i2.p1	0.491	59	30	0	2	60	218	276	7.588E-12	59	60
A_bruennichi_NK1-B-1	TRINITY_DN9934_c0_g2_i1.p1	0.508	57	28	0	2	58	101	157	7.588E-12	59	60
A_bruennichi_NK1-B-1	TRINITY_DN25209_c0_g1_i1.p1	0.543	57	26	0	2	58	127	183	1.436E-11	59	60
A_bruennichi_NK1-B-1	TRINITY_DN3637_c1_g1_i1.p1	0.555	54	24	0	5	58	312	365	1.436E-11	59	60
A_bruennichi_NK1-B-1	TRINITY_DN8280_c0_g1_i3.p1	0.538	52	24	0	2	53	128	179	1.975E-11	58	60
A_bruennichi_NK1-B-1	TRINITY_DN23471_c0_g1_i1.p1	0.508	57	28	0	2	58	99	155	3.736E-11	57	60
A_bruennichi_NK1-B-1	TRINITY_DN4562_c1_g1_i1.p1	0.534	58	27	0	2	59	180	237	3.736E-11	57	60
A_bruennichi_NK1-B-1	TRINITY_DN433_c2_g1_i2.p1	0.491	57	29	0	2	58	150	206	3.736E-11	57	60
A_bruennichi_NK1-B-1	TRINITY_DN433_c2_g1_i3.p1	0.491	57	29	0	2	58	154	210	3.736E-11	57	60
A_bruennichi_NK1-B-1	TRINITY_DN433_c2_g1_i4.p1	0.491	57	29	0	2	58	198	254	3.736E-11	57	60
A_bruennichi_NK1-B-1	TRINITY_DN433_c2_g1_i1.p1	0.491	57	29	0	2	58	202	258	3.736E-11	57	60
A_bruennichi_NK1-B-1	TRINITY_DN1107_c1_g1_i1.p1	0.482	58	30	0	2	59	224	281	3.736E-11	57	60
A_bruennichi_NK1-B-1	TRINITY_DN1107_c1_g1_i3.p1	0.482	58	30	0	2	59	224	281	3.736E-11	57	60
A_bruennichi_NK1-B-1	TRINITY_DN1827_c0_g1_i1.p1	0.517	58	28	0	2	59	74	131	5.139E-11	57	60
A_bruennichi_NK1-B-1	TRINITY_DN9213_c0_g1_i1.p1	0.483	60	31	0	1	60	213	272	7.070E-11	57	60
A_bruennichi_NK1-B-1	TRINITY_DN18291_c0_g1_i1.p1	0.482	58	30	0	2	59	139	196	9.726E-11	56	60
A_bruennichi_NK1-B-1	TRINITY_DN3637_c1_g1_i4.p1	0.549	51	23	0	5	55	296	346	9.726E-11	56	60
A_bruennichi_NK1-B-1	TRINITY_DN6299_c0_g1_i5.p1	0.508	57	28	0	2	58	227	283	1.338E-10	56	60
A_bruennichi_NK1-B-1	TRINITY_DN6299_c0_g1_i1.p1	0.508	57	28	0	2	58	228	284	1.338E-10	56	60
A_bruennichi_NK1-B-1	TRINITY_DN6299_c0_g1_i12.p1	0.508	57	28	0	2	58	228	284	1.338E-10	56	60
A_bruennichi_NK1-B-1	TRINITY_DN6299_c0_g1_i2.p1	0.508	57	28	0	2	58	228	284	1.338E-10	56	60
A_bruennichi_NK1-B-1	TRINITY_DN6299_c0_g1_i3.p1	0.508	57	28	0	2	58	228	284	1.338E-10	56	60
A_bruennichi_NK1-B-1	TRINITY_DN6973_c1_g1_i4.p1	0.517	58	28	0	2	59	90	147	2.532E-10	55	60
A_bruennichi_NK1-B-1	TRINITY_DN3568_c1_g1_i1.p1	0.473	57	30	0	2	58	136	192	2.532E-10	55	60
A_bruennichi_NK1-B-1	TRINITY_DN1403_c0_g1_i1.p1	0.526	57	27	0	2	58	205	261	2.532E-10	55	60
A_bruennichi_NK1-B-1	TRINITY_DN1403_c0_g1_i3.p1	0.526	57	27	0	2	58	205	261	2.532E-10	55	60
A_bruennichi_NK1-B-1	TRINITY_DN1403_c0_g1_i2.p1	0.526	57	27	0	2	58	254	310	2.532E-10	55	60
A_bruennichi_NK1-B-1	TRINITY_DN9289_c0_g2_i1.p1	0.473	57	30	0	2	58	44	100	3.484E-10	55	60
A_bruennichi_NK1-B-1	TRINITY_DN529_c6_g1_i2.p1	0.509	51	25	0	8	58	63	113	4.794E-10	54	60
A_bruennichi_NK1-B-1	TRINITY_DN3568_c1_g1_i3.p1	0.500	54	27	0	5	58	26	79	4.794E-10	54	60
A_bruennichi_NK1-B-1	TRINITY_DN529_c6_g1_i1.p1	0.509	51	25	0	8	58	176	226	4.794E-10	54	60
A_bruennichi_NK1-B-1	TRINITY_DN10148_c5_g1_i1.p1	0.508	57	28	0	2	58	206	262	6.595E-10	54	60
A_bruennichi_NK1-B-1	TRINITY_DN1870_c0_g1_i2.p1	0.457	59	31	0	2	60	6	64	1.249E-09	53	60
A_bruennichi_NK1-B-1	TRINITY_DN1870_c0_g1_i1.p1	0.457	59	31	0	2	60	165	223	1.249E-09	53	60
A_bruennichi_NK1-B-1	TRINITY_DN643_c0_g1_i2.p1	0.438	57	31	0	3	59	215	271	1.249E-09	53	60
A_bruennichi_NK1-B-1	TRINITY_DN643_c0_g1_i8.p1	0.438	57	31	0	3	59	215	271	1.249E-09	53	60
A_bruennichi_NK1-B-1	TRINITY_DN643_c0_g1_i1.p1	0.438	57	31	0	3	59	215	271	1.249E-09	53	60
A_bruennichi_NK1-B-1	TRINITY_DN643_c0_g1_i12.p1	0.438	57	31	0	3	59	215	271	1.249E-09	53	60
A_bruennichi_NK1-B-1	TRINITY_DN643_c0_g1_i3.p1	0.438	57	31	0	3	59	215	271	1.249E-09	53	60
A_bruennichi_NK1-B-1	TRINITY_DN643_c0_g1_i5.p1	0.438	57	31	0	3	59	215	271	1.249E-09	53	60
A_bruennichi_NK1-B-1	TRINITY_DN643_c0_g1_i11.p1	0.438	57	31	0	3	59	252	308	1.249E-09	53	60
A_bruennichi_NK1-B-1	TRINITY_DN643_c0_g1_i6.p1	0.438	57	31	0	3	59	252	308	1.249E-09	53	60
A_bruennichi_NK1-B-1	TRINITY_DN643_c0_g1_i10.p1	0.438	57	31	0	3	59	252	308	1.249E-09	53	60
A_bruennichi_NK1-B-1	TRINITY_DN643_c0_g1_i4.p1	0.438	57	31	0	3	59	252	308	1.249E-09	53	60
A_bruennichi_NK1-B-1	TRINITY_DN643_c0_g1_i7.p1	0.438	57	31	0	3	59	252	308	1.249E-09	53	60
A_bruennichi_NK1-B-1	TRINITY_DN643_c0_g1_i9.p1	0.438	57	31	0	3	59	252	308	1.249E-09	53	60
A_bruennichi_NK1-B-1	TRINITY_DN666_c9_g1_i1.p1	0.491	57	29	0	2	58	188	244	1.718E-09	53	60
A_bruennichi_NK1-B-1	TRINITY_DN4035_c0_g1_i3.p1	0.491	57	29	0	2	58	209	265	1.718E-09	53	60
A_bruennichi_NK1-B-1	TRINITY_DN4035_c0_g1_i4.p1	0.491	57	29	0	2	58	209	265	1.718E-09	53	60
A_bruennichi_NK1-B-1	TRINITY_DN643_c0_g2_i3.p1	0.421	57	32	0	3	59	243	299	2.364E-09	52	60
A_bruennichi_NK1-B-1	TRINITY_DN643_c0_g2_i1.p1	0.421	57	32	0	3	59	251	307	2.364E-09	52	60
A_bruennichi_NK1-B-1	TRINITY_DN643_c0_g2_i2.p1	0.421	57	32	0	3	59	251	307	2.364E-09	52	60
A_bruennichi_NK1-B-1	TRINITY_DN11395_c0_g1_i2.p1	0.473	57	30	0	2	58	14	70	3.254E-09	52	60
A_bruennichi_NK1-B-1	TRINITY_DN11395_c0_g1_i3.p1	0.473	57	30	0	2	58	49	105	3.254E-09	52	60
A_bruennichi_NK1-B-1	TRINITY_DN1193_c1_g1_i10.p1	0.465	58	30	0	2	59	46	103	3.254E-09	52	60
A_bruennichi_NK1-B-1	TRINITY_DN1193_c1_g1_i11.p1	0.465	58	30	0	2	59	46	103	3.254E-09	52	60
A_bruennichi_NK1-B-1	TRINITY_DN1193_c1_g1_i6.p1	0.465	58	30	0	2	59	88	145	3.254E-09	52	60
A_bruennichi_NK1-B-1	TRINITY_DN1193_c1_g1_i18.p1	0.465	58	30	0	2	59	88	145	3.254E-09	52	60
A_bruennichi_NK1-B-1	TRINITY_DN6282_c0_g1_i1.p1	0.491	57	29	0	3	59	70	126	3.254E-09	52	60
A_bruennichi_NK1-B-1	TRINITY_DN6282_c0_g1_i2.p1	0.491	57	29	0	3	59	696	752	3.254E-09	52	60
A_bruennichi_NK1-B-1	TRINITY_DN9215_c0_g1_i1.p1	0.462	54	29	0	4	57	178	231	8.480E-09	51	60
A_bruennichi_NK1-B-1	TRINITY_DN30224_c0_g1_i1.p1	0.472	55	29	0	5	59	235	289	8.480E-09	51	60
A_bruennichi_NK1-B-1	TRINITY_DN3992_c1_g1_i1.p1	0.438	57	31	0	2	58	248	304	8.480E-09	51	60
A_bruennichi_NK1-B-1	TRINITY_DN14283_c0_g2_i1.p1	0.466	60	30	0	1	57	334	393	8.480E-09	51	60
A_bruennichi_NK1-B-1	TRINITY_DN30696_c0_g2_i1.p1	0.461	52	27	0	8	59	1	52	1.606E-08	50	60
A_bruennichi_NK1-B-1	TRINITY_DN11329_c0_g1_i1.p1	0.491	57	29	0	2	58	157	213	1.606E-08	50	60
A_bruennichi_NK1-B-1	TRINITY_DN6282_c0_g1_i3.p1	0.444	54	29	0	2	55	158	211	1.504E-07	47	60
A_bruennichi_NK1-B-1	TRINITY_DN285_c1_g1_i1.p1	0.800	25	5	0	34	58	1	25	1.411E-06	44	60
T_tridentatus_Slou_A	TRINITY_DN11408_c0_g5_i1.p1	0.983	60	1	0	1	60	209	268	8.132E-33	119	60
T_tridentatus_Slou_A	TRINITY_DN8483_c0_g1_i1.p1	0.633	60	22	0	1	60	140	199	1.280E-18	79	60
T_tridentatus_Slou_A	TRINITY_DN8483_c0_g1_i5.p1	0.633	60	22	0	1	60	140	199	1.280E-18	79	60
T_tridentatus_Slou_A	TRINITY_DN71433_c0_g1_i1.p1	0.644	59	21	0	1	59	133	191	3.321E-18	78	60
T_tridentatus_Slou_A	TRINITY_DN3997_c0_g1_i2.p1	0.614	57	22	0	2	58	97	153	3.076E-17	75	60
T_tridentatus_Slou_A	TRINITY_DN3997_c0_g1_i1.p1	0.614	57	22	0	2	58	97	153	3.076E-17	75	60
T_tridentatus_Slou_A	TRINITY_DN3781_c0_g1_i3.p1	0.637	58	21	0	2	59	41	98	4.227E-17	74	60
T_tridentatus_Slou_A	TRINITY_DN12231_c0_g1_i1.p1	0.649	57	20	0	2	58	206	262	4.227E-17	74	60
T_tridentatus_Slou_A	TRINITY_DN3781_c0_g1_i4.p1	0.637	58	21	0	2	59	167	224	4.227E-17	74	60
T_tridentatus_Slou_A	TRINITY_DN8280_c0_g1_i2.p1	0.586	58	24	0	2	59	128	185	7.403E-16	71	60
T_tridentatus_Slou_A	TRINITY_DN10861_c0_g1_i1.p1	0.614	57	22	0	2	58	176	232	1.399E-15	70	60
T_tridentatus_Slou_A	TRINITY_DN3894_c1_g1_i1.p1	0.603	58	23	0	2	59	232	289	1.399E-15	70	60
T_tridentatus_Slou_A	TRINITY_DN3894_c1_g1_i2.p1	0.603	58	23	0	2	59	232	289	1.399E-15	70	60
T_tridentatus_Slou_A	TRINITY_DN3894_c1_g1_i3.p1	0.603	58	23	0	2	59	232	289	1.399E-15	70	60
T_tridentatus_Slou_A	TRINITY_DN3894_c1_g1_i4.p1	0.603	58	23	0	2	59	232	289	1.399E-15	70	60
T_tridentatus_Slou_A	TRINITY_DN3894_c1_g1_i6.p1	0.603	58	23	0	2	59	232	289	1.399E-15	70	60
T_tridentatus_Slou_A	TRINITY_DN3894_c1_g1_i7.p1	0.603	58	23	0	2	59	232	289	1.399E-15	70	60
T_tridentatus_Slou_A	TRINITY_DN285_c1_g1_i2.p1	0.596	57	23	0	2	58	281	337	1.399E-15	70	60
T_tridentatus_Slou_A	TRINITY_DN3706_c0_g1_i1.p1	0.596	57	23	0	2	58	145	201	3.634E-15	69	60
T_tridentatus_Slou_A	TRINITY_DN3706_c0_g1_i4.p1	0.596	57	23	0	2	58	145	201	3.634E-15	69	60
T_tridentatus_Slou_A	TRINITY_DN3706_c0_g1_i2.p1	0.596	57	23	0	2	58	155	211	3.634E-15	69	60
T_tridentatus_Slou_A	TRINITY_DN3706_c0_g1_i3.p1	0.596	57	23	0	2	58	155	211	3.634E-15	69	60
T_tridentatus_Slou_A	TRINITY_DN7156_c0_g1_i1.p1	0.566	60	26	0	1	60	149	208	4.996E-15	68	60
T_tridentatus_Slou_A	TRINITY_DN7156_c0_g1_i2.p1	0.566	60	26	0	1	60	149	208	4.996E-15	68	60
T_tridentatus_Slou_A	TRINITY_DN7393_c0_g1_i1.p1	0.550	60	27	0	1	60	207	266	9.443E-15	68	60
T_tridentatus_Slou_A	TRINITY_DN821_c1_g1_i1.p1	0.586	58	24	0	1	58	194	251	6.379E-14	65	60
T_tridentatus_Slou_A	TRINITY_DN821_c1_g3_i1.p1	0.586	58	24	0	1	58	203	260	6.379E-14	65	60
T_tridentatus_Slou_A	TRINITY_DN6596_c1_g1_i1.p1	0.500	58	29	0	2	59	186	243	1.658E-13	64	60
T_tridentatus_Slou_A	TRINITY_DN6596_c1_g1_i2.p1	0.500	58	29	0	2	59	186	243	1.658E-13	64	60
T_tridentatus_Slou_A	TRINITY_DN19246_c0_g1_i1.p1	0.561	57	25	0	2	58	124	180	4.312E-13	63	60
T_tridentatus_Slou_A	TRINITY_DN9957_c0_g1_i1.p1	0.517	56	27	0	5	60	216	271	4.312E-13	63	60
T_tridentatus_Slou_A	TRINITY_DN3966_c4_g1_i1.p1	0.561	57	25	0	2	58	130	186	5.929E-13	63	60
T_tridentatus_Slou_A	TRINITY_DN6640_c1_g1_i2.p1	0.578	57	24	0	2	58	192	248	8.154E-13	62	60
T_tridentatus_Slou_A	TRINITY_DN6640_c1_g1_i3.p1	0.578	57	24	0	2	58	192	248	8.154E-13	62	60
T_tridentatus_Slou_A	TRINITY_DN6640_c1_g1_i4.p1	0.578	57	24	0	2	58	192	248	8.154E-13	62	60
T_tridentatus_Slou_A	TRINITY_DN28998_c1_g2_i1.p1	0.533	60	28	0	1	60	116	175	8.154E-13	62	60
T_tridentatus_Slou_A	TRINITY_DN9322_c0_g1_i1.p1	0.525	59	28	0	2	60	216	274	1.542E-12	61	60
T_tridentatus_Slou_A	TRINITY_DN3637_c1_g1_i2.p1	0.553	56	25	0	5	60	272	327	1.542E-12	61	60
T_tridentatus_Slou_A	TRINITY_DN7271_c0_g2_i1.p1	0.543	57	26	0	2	58	105	161	2.121E-12	61	60
T_tridentatus_Slou_A	TRINITY_DN6715_c1_g1_i1.p1	0.568	58	25	0	2	59	171	228	2.121E-12	61	60
T_tridentatus_Slou_A	TRINITY_DN6789_c0_g1_i1.p1	0.508	59	29	0	2	60	199	257	2.917E-12	61	60
T_tridentatus_Slou_A	TRINITY_DN6789_c0_g1_i3.p1	0.508	59	29	0	2	60	199	257	2.917E-12	61	60
T_tridentatus_Slou_A	TRINITY_DN6789_c0_g1_i4.p1	0.508	59	29	0	2	60	199	257	2.917E-12	61	60
T_tridentatus_Slou_A	TRINITY_DN2935_c0_g1_i1.p1	0.542	59	27	0	2	60	139	197	4.011E-12	60	60
T_tridentatus_Slou_A	TRINITY_DN2935_c0_g1_i2.p1	0.542	59	27	0	2	60	139	197	4.011E-12	60	60
T_tridentatus_Slou_A	TRINITY_DN7271_c0_g1_i1.p1	0.491	57	29	0	2	58	6	62	7.588E-12	59	60
T_tridentatus_Slou_A	TRINITY_DN6789_c1_g1_i2.p1	0.491	59	30	0	2	60	218	276	7.588E-12	59	60
T_tridentatus_Slou_A	TRINITY_DN9934_c0_g2_i1.p1	0.508	57	28	0	2	58	101	157	7.588E-12	59	60
T_tridentatus_Slou_A	TRINITY_DN25209_c0_g1_i1.p1	0.543	57	26	0	2	58	127	183	1.436E-11	59	60
T_tridentatus_Slou_A	TRINITY_DN3637_c1_g1_i1.p1	0.555	54	24	0	5	58	312	365	1.436E-11	59	60
T_tridentatus_Slou_A	TRINITY_DN8280_c0_g1_i3.p1	0.538	52	24	0	2	53	128	179	1.975E-11	58	60
T_tridentatus_Slou_A	TRINITY_DN23471_c0_g1_i1.p1	0.508	57	28	0	2	58	99	155	3.736E-11	57	60
T_tridentatus_Slou_A	TRINITY_DN4562_c1_g1_i1.p1	0.534	58	27	0	2	59	180	237	3.736E-11	57	60
T_tridentatus_Slou_A	TRINITY_DN433_c2_g1_i2.p1	0.491	57	29	0	2	58	150	206	3.736E-11	57	60
T_tridentatus_Slou_A	TRINITY_DN433_c2_g1_i3.p1	0.491	57	29	0	2	58	154	210	3.736E-11	57	60
T_tridentatus_Slou_A	TRINITY_DN433_c2_g1_i4.p1	0.491	57	29	0	2	58	198	254	3.736E-11	57	60
T_tridentatus_Slou_A	TRINITY_DN433_c2_g1_i1.p1	0.491	57	29	0	2	58	202	258	3.736E-11	57	60
T_tridentatus_Slou_A	TRINITY_DN1107_c1_g1_i1.p1	0.482	58	30	0	2	59	224	281	3.736E-11	57	60
T_tridentatus_Slou_A	TRINITY_DN1107_c1_g1_i3.p1	0.482	58	30	0	2	59	224	281	3.736E-11	57	60
T_tridentatus_Slou_A	TRINITY_DN1827_c0_g1_i1.p1	0.517	58	28	0	2	59	74	131	5.139E-11	57	60
T_tridentatus_Slou_A	TRINITY_DN9213_c0_g1_i1.p1	0.483	60	31	0	1	60	213	272	7.070E-11	57	60
T_tridentatus_Slou_A	TRINITY_DN18291_c0_g1_i1.p1	0.482	58	30	0	2	59	139	196	9.726E-11	56	60
T_tridentatus_Slou_A	TRINITY_DN3637_c1_g1_i4.p1	0.549	51	23	0	5	55	296	346	9.726E-11	56	60
T_tridentatus_Slou_A	TRINITY_DN6299_c0_g1_i5.p1	0.508	57	28	0	2	58	227	283	1.338E-10	56	60
T_tridentatus_Slou_A	TRINITY_DN6299_c0_g1_i1.p1	0.508	57	28	0	2	58	228	284	1.338E-10	56	60
T_tridentatus_Slou_A	TRINITY_DN6299_c0_g1_i12.p1	0.508	57	28	0	2	58	228	284	1.338E-10	56	60
T_tridentatus_Slou_A	TRINITY_DN6299_c0_g1_i2.p1	0.508	57	28	0	2	58	228	284	1.338E-10	56	60
T_tridentatus_Slou_A	TRINITY_DN6299_c0_g1_i3.p1	0.508	57	28	0	2	58	228	284	1.338E-10	56	60
T_tridentatus_Slou_A	TRINITY_DN6973_c1_g1_i4.p1	0.517	58	28	0	2	59	90	147	2.532E-10	55	60
T_tridentatus_Slou_A	TRINITY_DN3568_c1_g1_i1.p1	0.473	57	30	0	2	58	136	192	2.532E-10	55	60
T_tridentatus_Slou_A	TRINITY_DN1403_c0_g1_i1.p1	0.526	57	27	0	2	58	205	261	2.532E-10	55	60
T_tridentatus_Slou_A	TRINITY_DN1403_c0_g1_i3.p1	0.526	57	27	0	2	58	205	261	2.532E-10	55	60
T_tridentatus_Slou_A	TRINITY_DN1403_c0_g1_i2.p1	0.526	57	27	0	2	58	254	310	2.532E-10	55	60
T_tridentatus_Slou_A	TRINITY_DN9289_c0_g2_i1.p1	0.473	57	30	0	2	58	44	100	3.484E-10	55	60
T_tridentatus_Slou_A	TRINITY_DN529_c6_g1_i2.p1	0.509	51	25	0	8	58	63	113	4.794E-10	54	60
T_tridentatus_Slou_A	TRINITY_DN3568_c1_g1_i3.p1	0.500	54	27	0	5	58	26	79	4.794E-10	54	60
T_tridentatus_Slou_A	TRINITY_DN529_c6_g1_i1.p1	0.509	51	25	0	8	58	176	226	4.794E-10	54	60
T_tridentatus_Slou_A	TRINITY_DN10148_c5_g1_i1.p1	0.508	57	28	0	2	58	206	262	6.595E-10	54	60
T_tridentatus_Slou_A	TRINITY_DN1870_c0_g1_i2.p1	0.457	59	31	0	2	60	6	64	1.249E-09	53	60
T_tridentatus_Slou_A	TRINITY_DN1870_c0_g1_i1.p1	0.457	59	31	0	2	60	165	223	1.249E-09	53	60
T_tridentatus_Slou_A	TRINITY_DN643_c0_g1_i2.p1	0.438	57	31	0	3	59	215	271	1.249E-09	53	60
T_tridentatus_Slou_A	TRINITY_DN643_c0_g1_i8.p1	0.438	57	31	0	3	59	215	271	1.249E-09	53	60
T_tridentatus_Slou_A	TRINITY_DN643_c0_g1_i1.p1	0.438	57	31	0	3	59	215	271	1.249E-09	53	60
T_tridentatus_Slou_A	TRINITY_DN643_c0_g1_i12.p1	0.438	57	31	0	3	59	215	271	1.249E-09	53	60
T_tridentatus_Slou_A	TRINITY_DN643_c0_g1_i3.p1	0.438	57	31	0	3	59	215	271	1.249E-09	53	60
T_tridentatus_Slou_A	TRINITY_DN643_c0_g1_i5.p1	0.438	57	31	0	3	59	215	271	1.249E-09	53	60
T_tridentatus_Slou_A	TRINITY_DN643_c0_g1_i11.p1	0.438	57	31	0	3	59	252	308	1.249E-09	53	60
T_tridentatus_Slou_A	TRINITY_DN643_c0_g1_i6.p1	0.438	57	31	0	3	59	252	308	1.249E-09	53	60
T_tridentatus_Slou_A	TRINITY_DN643_c0_g1_i10.p1	0.438	57	31	0	3	59	252	308	1.249E-09	53	60
T_tridentatus_Slou_A	TRINITY_DN643_c0_g1_i4.p1	0.438	57	31	0	3	59	252	308	1.249E-09	53	60
T_tridentatus_Slou_A	TRINITY_DN643_c0_g1_i7.p1	0.438	57	31	0	3	59	252	308	1.249E-09	53	60
T_tridentatus_Slou_A	TRINITY_DN643_c0_g1_i9.p1	0.438	57	31	0	3	59	252	308	1.249E-09	53	60
T_tridentatus_Slou_A	TRINITY_DN666_c9_g1_i1.p1	0.491	57	29	0	2	58	188	244	1.718E-09	53	60
T_tridentatus_Slou_A	TRINITY_DN4035_c0_g1_i3.p1	0.491	57	29	0	2	58	209	265	1.718E-09	53	60
T_tridentatus_Slou_A	TRINITY_DN4035_c0_g1_i4.p1	0.491	57	29	0	2	58	209	265	1.718E-09	53	60
T_tridentatus_Slou_A	TRINITY_DN643_c0_g2_i3.p1	0.421	57	32	0	3	59	243	299	2.364E-09	52	60
T_tridentatus_Slou_A	TRINITY_DN643_c0_g2_i1.p1	0.421	57	32	0	3	59	251	307	2.364E-09	52	60
T_tridentatus_Slou_A	TRINITY_DN643_c0_g2_i2.p1	0.421	57	32	0	3	59	251	307	2.364E-09	52	60
T_tridentatus_Slou_A	TRINITY_DN11395_c0_g1_i2.p1	0.473	57	30	0	2	58	14	70	3.254E-09	52	60
T_tridentatus_Slou_A	TRINITY_DN11395_c0_g1_i3.p1	0.473	57	30	0	2	58	49	105	3.254E-09	52	60
T_tridentatus_Slou_A	TRINITY_DN1193_c1_g1_i10.p1	0.465	58	30	0	2	59	46	103	3.254E-09	52	60
T_tridentatus_Slou_A	TRINITY_DN1193_c1_g1_i11.p1	0.465	58	30	0	2	59	46	103	3.254E-09	52	60
T_tridentatus_Slou_A	TRINITY_DN1193_c1_g1_i6.p1	0.465	58	30	0	2	59	88	145	3.254E-09	52	60
T_tridentatus_Slou_A	TRINITY_DN1193_c1_g1_i18.p1	0.465	58	30	0	2	59	88	145	3.254E-09	52	60
T_tridentatus_Slou_A	TRINITY_DN6282_c0_g1_i1.p1	0.491	57	29	0	3	59	70	126	3.254E-09	52	60
T_tridentatus_Slou_A	TRINITY_DN6282_c0_g1_i2.p1	0.491	57	29	0	3	59	696	752	3.254E-09	52	60
T_tridentatus_Slou_A	TRINITY_DN9215_c0_g1_i1.p1	0.462	54	29	0	4	57	178	231	8.480E-09	51	60
T_tridentatus_Slou_A	TRINITY_DN30224_c0_g1_i1.p1	0.472	55	29	0	5	59	235	289	8.480E-09	51	60
T_tridentatus_Slou_A	TRINITY_DN3992_c1_g1_i1.p1	0.438	57	31	0	2	58	248	304	8.480E-09	51	60
T_tridentatus_Slou_A	TRINITY_DN14283_c0_g2_i1.p1	0.466	60	30	0	1	57	334	393	8.480E-09	51	60
T_tridentatus_Slou_A	TRINITY_DN30696_c0_g2_i1.p1	0.461	52	27	0	8	59	1	52	1.606E-08	50	60
T_tridentatus_Slou_A	TRINITY_DN11329_c0_g1_i1.p1	0.491	57	29	0	2	58	157	213	1.606E-08	50	60
T_tridentatus_Slou_A	TRINITY_DN6282_c0_g1_i3.p1	0.444	54	29	0	2	55	158	211	1.504E-07	47	60
T_tridentatus_Slou_A	TRINITY_DN285_c1_g1_i1.p1	0.800	25	5	0	34	58	1	25	1.411E-06	44	60
T_tridentatus_Scro_D	TRINITY_DN4562_c1_g1_i1.p1	0.900	60	6	0	1	60	179	238	1.100E-28	108	60
T_tridentatus_Scro_D	TRINITY_DN1403_c0_g1_i1.p1	0.859	57	8	0	2	58	205	261	9.337E-27	102	60
T_tridentatus_Scro_D	TRINITY_DN1403_c0_g1_i3.p1	0.859	57	8	0	2	58	205	261	9.337E-27	102	60
T_tridentatus_Scro_D	TRINITY_DN1403_c0_g1_i2.p1	0.859	57	8	0	2	58	254	310	9.337E-27	102	60
T_tridentatus_Scro_D	TRINITY_DN6715_c1_g1_i1.p1	0.827	58	10	0	2	59	171	228	6.266E-26	100	60
T_tridentatus_Scro_D	TRINITY_DN12231_c0_g1_i1.p1	0.543	57	26	0	2	58	206	262	2.121E-12	61	60
T_tridentatus_Scro_D	TRINITY_DN6596_c1_g1_i1.p1	0.500	60	30	0	1	60	185	244	7.588E-12	59	60
T_tridentatus_Scro_D	TRINITY_DN6596_c1_g1_i2.p1	0.500	60	30	0	1	60	185	244	7.588E-12	59	60
T_tridentatus_Scro_D	TRINITY_DN285_c1_g1_i2.p1	0.500	56	28	0	3	58	282	337	1.975E-11	58	60
T_tridentatus_Scro_D	TRINITY_DN7156_c0_g1_i1.p1	0.490	55	28	0	5	59	153	207	5.139E-11	57	60
T_tridentatus_Scro_D	TRINITY_DN7156_c0_g1_i2.p1	0.490	55	28	0	5	59	153	207	5.139E-11	57	60
T_tridentatus_Scro_D	TRINITY_DN10861_c0_g1_i1.p1	0.526	57	27	0	2	58	176	232	5.139E-11	57	60
T_tridentatus_Scro_D	TRINITY_DN3894_c1_g1_i1.p1	0.526	57	27	0	3	59	233	289	5.139E-11	57	60
T_tridentatus_Scro_D	TRINITY_DN3894_c1_g1_i2.p1	0.526	57	27	0	3	59	233	289	5.139E-11	57	60
T_tridentatus_Scro_D	TRINITY_DN3894_c1_g1_i3.p1	0.526	57	27	0	3	59	233	289	5.139E-11	57	60
T_tridentatus_Scro_D	TRINITY_DN3894_c1_g1_i4.p1	0.526	57	27	0	3	59	233	289	5.139E-11	57	60
T_tridentatus_Scro_D	TRINITY_DN3894_c1_g1_i6.p1	0.526	57	27	0	3	59	233	289	5.139E-11	57	60
T_tridentatus_Scro_D	TRINITY_DN3894_c1_g1_i7.p1	0.526	57	27	0	3	59	233	289	5.139E-11	57	60
T_tridentatus_Scro_D	TRINITY_DN3706_c0_g1_i1.p1	0.508	57	28	0	2	58	145	201	1.841E-10	55	60
T_tridentatus_Scro_D	TRINITY_DN3706_c0_g1_i4.p1	0.508	57	28	0	2	58	145	201	1.841E-10	55	60
T_tridentatus_Scro_D	TRINITY_DN3706_c0_g1_i2.p1	0.508	57	28	0	2	58	155	211	1.841E-10	55	60
T_tridentatus_Scro_D	TRINITY_DN3706_c0_g1_i3.p1	0.508	57	28	0	2	58	155	211	1.841E-10	55	60
T_tridentatus_Scro_D	TRINITY_DN19246_c0_g1_i1.p1	0.508	57	28	0	2	58	124	180	2.532E-10	55	60
T_tridentatus_Scro_D	TRINITY_DN3966_c4_g1_i1.p1	0.491	57	29	0	2	58	130	186	2.532E-10	55	60
T_tridentatus_Scro_D	TRINITY_DN10148_c5_g1_i1.p1	0.508	57	28	0	2	58	206	262	3.484E-10	55	60
T_tridentatus_Scro_D	TRINITY_DN6973_c1_g1_i4.p1	0.454	55	29	0	5	59	93	147	4.794E-10	54	60
T_tridentatus_Scro_D	TRINITY_DN71433_c0_g1_i1.p1	0.491	59	30	0	2	60	134	192	9.075E-10	53	60
T_tridentatus_Scro_D	TRINITY_DN3781_c0_g1_i3.p1	0.491	59	30	0	2	60	41	99	1.718E-09	53	60
T_tridentatus_Scro_D	TRINITY_DN3781_c0_g1_i4.p1	0.491	59	30	0	2	60	167	225	1.718E-09	53	60
T_tridentatus_Scro_D	TRINITY_DN11408_c0_g5_i1.p1	0.517	58	28	0	2	59	210	267	2.364E-09	52	60
T_tridentatus_Scro_D	TRINITY_DN529_c6_g1_i2.p1	0.490	53	27	0	6	58	61	113	4.477E-09	51	60
T_tridentatus_Scro_D	TRINITY_DN529_c6_g1_i1.p1	0.490	53	27	0	6	58	174	226	4.477E-09	51	60
T_tridentatus_Scro_D	TRINITY_DN8483_c0_g1_i1.p1	0.482	58	30	0	2	59	141	198	4.477E-09	51	60
T_tridentatus_Scro_D	TRINITY_DN8483_c0_g1_i5.p1	0.482	58	30	0	2	59	141	198	4.477E-09	51	60
T_tridentatus_Scro_D	TRINITY_DN14283_c0_g2_i1.p1	0.500	52	26	0	4	55	340	391	6.161E-09	51	60
T_tridentatus_Scro_D	TRINITY_DN25209_c0_g1_i1.p1	0.456	57	30	0	2	58	127	183	8.480E-09	51	60
T_tridentatus_Scro_D	TRINITY_DN6282_c0_g1_i1.p1	0.431	58	32	0	3	60	70	127	8.480E-09	51	60
T_tridentatus_Scro_D	TRINITY_DN6640_c1_g1_i2.p1	0.462	54	29	0	5	58	195	248	8.480E-09	51	60
T_tridentatus_Scro_D	TRINITY_DN6640_c1_g1_i3.p1	0.462	54	29	0	5	58	195	248	8.480E-09	51	60
T_tridentatus_Scro_D	TRINITY_DN6640_c1_g1_i4.p1	0.462	54	29	0	5	58	195	248	8.480E-09	51	60
T_tridentatus_Scro_D	TRINITY_DN6282_c0_g1_i2.p1	0.431	58	32	0	3	60	696	753	8.480E-09	51	60
T_tridentatus_Scro_D	TRINITY_DN3997_c0_g1_i2.p1	0.462	54	29	0	5	58	100	153	1.167E-08	50	60
T_tridentatus_Scro_D	TRINITY_DN3997_c0_g1_i1.p1	0.462	54	29	0	5	58	100	153	1.167E-08	50	60
T_tridentatus_Scro_D	TRINITY_DN9957_c0_g1_i1.p1	0.425	54	30	0	5	58	216	269	1.167E-08	50	60
T_tridentatus_Scro_D	TRINITY_DN28998_c1_g2_i1.p1	0.446	56	30	0	5	60	120	175	1.606E-08	50	60
T_tridentatus_Scro_D	TRINITY_DN821_c1_g1_i1.p1	0.444	54	29	0	5	58	198	251	3.043E-08	49	60
T_tridentatus_Scro_D	TRINITY_DN9322_c0_g1_i1.p1	0.454	55	29	0	5	59	219	273	3.043E-08	49	60
T_tridentatus_Scro_D	TRINITY_DN821_c1_g3_i1.p1	0.444	54	29	0	5	58	207	260	3.043E-08	49	60
T_tridentatus_Scro_D	TRINITY_DN9215_c0_g1_i1.p1	0.470	51	26	0	5	55	179	229	7.936E-08	48	60
T_tridentatus_Scro_D	TRINITY_DN8280_c0_g1_i2.p1	0.440	59	32	0	2	60	128	186	1.504E-07	47	60
T_tridentatus_Scro_D	TRINITY_DN23471_c0_g1_i1.p1	0.481	54	28	0	5	58	102	155	2.070E-07	47	60
T_tridentatus_Scro_D	TRINITY_DN6282_c0_g1_i3.p1	0.462	54	29	0	2	55	158	211	2.070E-07	47	60
T_tridentatus_Scro_D	TRINITY_DN18291_c0_g1_i1.p1	0.436	55	30	0	5	59	142	196	2.850E-07	46	60
T_tridentatus_Scro_D	TRINITY_DN2935_c0_g1_i1.p1	0.407	54	31	0	5	58	142	195	3.924E-07	46	60
T_tridentatus_Scro_D	TRINITY_DN2935_c0_g1_i2.p1	0.407	54	31	0	5	58	142	195	3.924E-07	46	60
T_tridentatus_Scro_D	TRINITY_DN6789_c0_g1_i1.p1	0.418	55	31	0	5	59	202	256	3.924E-07	46	60
T_tridentatus_Scro_D	TRINITY_DN6789_c0_g1_i3.p1	0.418	55	31	0	5	59	202	256	3.924E-07	46	60
T_tridentatus_Scro_D	TRINITY_DN6789_c0_g1_i4.p1	0.418	55	31	0	5	59	202	256	3.924E-07	46	60
T_tridentatus_Scro_D	TRINITY_DN30224_c0_g1_i1.p1	0.423	59	33	0	1	59	231	289	3.924E-07	46	60
T_tridentatus_Scro_D	TRINITY_DN11395_c0_g1_i2.p1	0.456	57	30	0	2	58	14	70	5.403E-07	46	60
T_tridentatus_Scro_D	TRINITY_DN11395_c0_g1_i3.p1	0.456	57	30	0	2	58	49	105	5.403E-07	46	60
T_tridentatus_Scro_D	TRINITY_DN9213_c0_g1_i1.p1	0.400	55	32	0	5	59	217	271	5.403E-07	46	60
T_tridentatus_Scro_D	TRINITY_DN7393_c0_g1_i1.p1	0.407	54	31	0	5	58	211	264	5.403E-07	46	60
T_tridentatus_Scro_D	TRINITY_DN11329_c0_g1_i1.p1	0.421	57	32	0	2	58	157	213	7.440E-07	45	60
T_tridentatus_Scro_D	TRINITY_DN6789_c1_g1_i2.p1	0.400	55	32	0	5	59	221	275	1.024E-06	45	60
T_tridentatus_Scro_D	TRINITY_DN3637_c1_g1_i2.p1	0.418	55	31	0	5	59	272	326	1.411E-06	44	60
T_tridentatus_Scro_D	TRINITY_DN3637_c1_g1_i1.p1	0.425	54	30	0	5	58	312	365	1.943E-06	44	60
T_tridentatus_Scro_D	TRINITY_DN7271_c0_g1_i1.p1	0.421	57	32	0	2	58	6	62	5.074E-06	43	60
T_tridentatus_Scro_D	TRINITY_DN3637_c1_g1_i4.p1	0.431	51	28	0	5	55	296	346	5.074E-06	43	60
T_tridentatus_Scro_D	TRINITY_DN8280_c0_g1_i3.p1	0.442	52	28	0	2	53	128	179	6.989E-06	42	60
T_tridentatus_Scro_D	TRINITY_DN1193_c1_g1_i10.p1	0.396	58	34	0	2	59	46	103	9.627E-06	42	60
T_tridentatus_Scro_D	TRINITY_DN1193_c1_g1_i11.p1	0.396	58	34	0	2	59	46	103	9.627E-06	42	60
T_tridentatus_Scro_D	TRINITY_DN1193_c1_g1_i6.p1	0.396	58	34	0	2	59	88	145	9.627E-06	42	60
T_tridentatus_Scro_D	TRINITY_DN1193_c1_g1_i18.p1	0.396	58	34	0	2	59	88	145	9.627E-06	42	60
T_tridentatus_Scro_D	TRINITY_DN1827_c0_g1_i1.p1	0.400	55	32	0	5	59	77	131	1.827E-05	41	60
T_tridentatus_Scro_D	TRINITY_DN4035_c0_g1_i3.p1	0.368	57	35	0	2	58	209	265	1.827E-05	41	60
T_tridentatus_Scro_D	TRINITY_DN4035_c0_g1_i4.p1	0.368	57	35	0	2	58	209	265	1.827E-05	41	60
T_antipodiana_NK2.2-A	TRINITY_DN1403_c0_g1_i1.p1	1.000	60	0	0	1	60	204	263	2.890E-32	118	60
T_antipodiana_NK2.2-A	TRINITY_DN1403_c0_g1_i3.p1	1.000	60	0	0	1	60	204	263	2.890E-32	118	60
T_antipodiana_NK2.2-A	TRINITY_DN1403_c0_g1_i2.p1	1.000	60	0	0	1	60	253	312	2.890E-32	118	60
T_antipodiana_NK2.2-A	TRINITY_DN4562_c1_g1_i1.p1	0.844	58	9	0	1	58	179	236	3.322E-26	100	60
T_antipodiana_NK2.2-A	TRINITY_DN6715_c1_g1_i1.p1	0.800	60	12	0	1	60	170	229	2.057E-24	95	60
T_antipodiana_NK2.2-A	TRINITY_DN3894_c1_g1_i1.p1	0.551	58	26	0	1	58	231	288	7.588E-12	59	60
T_antipodiana_NK2.2-A	TRINITY_DN3894_c1_g1_i2.p1	0.551	58	26	0	1	58	231	288	7.588E-12	59	60
T_antipodiana_NK2.2-A	TRINITY_DN3894_c1_g1_i3.p1	0.551	58	26	0	1	58	231	288	7.588E-12	59	60
T_antipodiana_NK2.2-A	TRINITY_DN3894_c1_g1_i4.p1	0.551	58	26	0	1	58	231	288	7.588E-12	59	60
T_antipodiana_NK2.2-A	TRINITY_DN3894_c1_g1_i6.p1	0.551	58	26	0	1	58	231	288	7.588E-12	59	60
T_antipodiana_NK2.2-A	TRINITY_DN3894_c1_g1_i7.p1	0.551	58	26	0	1	58	231	288	7.588E-12	59	60
T_antipodiana_NK2.2-A	TRINITY_DN12231_c0_g1_i1.p1	0.508	59	29	0	2	60	206	264	1.044E-11	59	60
T_antipodiana_NK2.2-A	TRINITY_DN3966_c4_g1_i1.p1	0.526	57	27	0	2	58	130	186	5.139E-11	57	60
T_antipodiana_NK2.2-A	TRINITY_DN285_c1_g1_i2.p1	0.482	58	30	0	1	58	280	337	9.726E-11	56	60
T_antipodiana_NK2.2-A	TRINITY_DN3706_c0_g1_i1.p1	0.543	57	26	0	2	58	145	201	1.338E-10	56	60
T_antipodiana_NK2.2-A	TRINITY_DN3706_c0_g1_i4.p1	0.543	57	26	0	2	58	145	201	1.338E-10	56	60
T_antipodiana_NK2.2-A	TRINITY_DN3706_c0_g1_i2.p1	0.543	57	26	0	2	58	155	211	1.338E-10	56	60
T_antipodiana_NK2.2-A	TRINITY_DN3706_c0_g1_i3.p1	0.543	57	26	0	2	58	155	211	1.338E-10	56	60
T_antipodiana_NK2.2-A	TRINITY_DN10861_c0_g1_i1.p1	0.526	57	27	0	2	58	176	232	4.794E-10	54	60
T_antipodiana_NK2.2-A	TRINITY_DN6596_c1_g1_i1.p1	0.465	58	30	0	1	58	185	242	9.075E-10	53	60
T_antipodiana_NK2.2-A	TRINITY_DN6596_c1_g1_i2.p1	0.465	58	30	0	1	58	185	242	9.075E-10	53	60
T_antipodiana_NK2.2-A	TRINITY_DN529_c6_g1_i2.p1	0.509	55	27	0	6	60	61	115	1.249E-09	53	60
T_antipodiana_NK2.2-A	TRINITY_DN7156_c0_g1_i1.p1	0.509	51	25	0	5	55	153	203	1.249E-09	53	60
T_antipodiana_NK2.2-A	TRINITY_DN7156_c0_g1_i2.p1	0.509	51	25	0	5	55	153	203	1.249E-09	53	60
T_antipodiana_NK2.2-A	TRINITY_DN529_c6_g1_i1.p1	0.509	55	27	0	6	60	174	228	1.249E-09	53	60
T_antipodiana_NK2.2-A	TRINITY_DN10148_c5_g1_i1.p1	0.500	58	29	0	1	58	205	262	1.718E-09	53	60
T_antipodiana_NK2.2-A	TRINITY_DN25209_c0_g1_i1.p1	0.473	57	30	0	2	58	127	183	2.364E-09	52	60
T_antipodiana_NK2.2-A	TRINITY_DN14283_c0_g2_i1.p1	0.473	57	30	0	4	60	340	396	2.364E-09	52	60
T_antipodiana_NK2.2-A	TRINITY_DN8483_c0_g1_i1.p1	0.508	57	28	0	2	58	141	197	3.254E-09	52	60
T_antipodiana_NK2.2-A	TRINITY_DN8483_c0_g1_i5.p1	0.508	57	28	0	2	58	141	197	3.254E-09	52	60
T_antipodiana_NK2.2-A	TRINITY_DN9215_c0_g1_i1.p1	0.490	51	26	0	5	55	179	229	8.480E-09	51	60
T_antipodiana_NK2.2-A	TRINITY_DN71433_c0_g1_i1.p1	0.491	57	29	0	2	58	134	190	8.480E-09	51	60
T_antipodiana_NK2.2-A	TRINITY_DN3781_c0_g1_i3.p1	0.491	57	29	0	2	58	41	97	1.606E-08	50	60
T_antipodiana_NK2.2-A	TRINITY_DN3781_c0_g1_i4.p1	0.491	57	29	0	2	58	167	223	1.606E-08	50	60
T_antipodiana_NK2.2-A	TRINITY_DN19246_c0_g1_i1.p1	0.491	57	29	0	2	58	124	180	2.211E-08	49	60
T_antipodiana_NK2.2-A	TRINITY_DN821_c1_g3_i1.p1	0.464	56	29	0	5	60	207	262	2.211E-08	49	60
T_antipodiana_NK2.2-A	TRINITY_DN11408_c0_g5_i1.p1	0.508	57	28	0	2	58	210	266	2.211E-08	49	60
T_antipodiana_NK2.2-A	TRINITY_DN821_c1_g1_i1.p1	0.481	54	28	0	5	58	198	251	3.043E-08	49	60
T_antipodiana_NK2.2-A	TRINITY_DN6973_c1_g1_i4.p1	0.428	56	31	0	5	60	93	148	4.188E-08	49	60
T_antipodiana_NK2.2-A	TRINITY_DN6640_c1_g1_i2.p1	0.444	54	29	0	5	58	195	248	4.188E-08	49	60
T_antipodiana_NK2.2-A	TRINITY_DN6640_c1_g1_i3.p1	0.444	54	29	0	5	58	195	248	4.188E-08	49	60
T_antipodiana_NK2.2-A	TRINITY_DN6640_c1_g1_i4.p1	0.444	54	29	0	5	58	195	248	4.188E-08	49	60
T_antipodiana_NK2.2-A	TRINITY_DN9957_c0_g1_i1.p1	0.470	51	26	0	5	55	216	266	5.765E-08	48	60
T_antipodiana_NK2.2-A	TRINITY_DN3997_c0_g1_i2.p1	0.462	54	29	0	5	58	100	153	1.092E-07	48	60
T_antipodiana_NK2.2-A	TRINITY_DN3997_c0_g1_i1.p1	0.462	54	29	0	5	58	100	153	1.092E-07	48	60
T_antipodiana_NK2.2-A	TRINITY_DN9322_c0_g1_i1.p1	0.481	54	28	0	5	58	219	272	1.504E-07	47	60
T_antipodiana_NK2.2-A	TRINITY_DN3637_c1_g1_i2.p1	0.462	54	29	0	5	58	272	325	2.070E-07	47	60
T_antipodiana_NK2.2-A	TRINITY_DN3637_c1_g1_i1.p1	0.462	54	29	0	5	58	312	365	2.070E-07	47	60
T_antipodiana_NK2.2-A	TRINITY_DN6282_c0_g1_i1.p1	0.428	56	31	0	3	58	70	125	3.924E-07	46	60
T_antipodiana_NK2.2-A	TRINITY_DN6282_c0_g1_i2.p1	0.428	56	31	0	3	58	696	751	3.924E-07	46	60
T_antipodiana_NK2.2-A	TRINITY_DN30224_c0_g1_i1.p1	0.425	54	30	0	5	58	235	288	5.403E-07	46	60
T_antipodiana_NK2.2-A	TRINITY_DN28998_c1_g2_i1.p1	0.425	54	30	0	5	58	120	173	5.403E-07	46	60
T_antipodiana_NK2.2-A	TRINITY_DN6789_c0_g1_i1.p1	0.444	54	29	0	5	58	202	255	7.440E-07	45	60
T_antipodiana_NK2.2-A	TRINITY_DN6789_c0_g1_i3.p1	0.444	54	29	0	5	58	202	255	7.440E-07	45	60
T_antipodiana_NK2.2-A	TRINITY_DN6789_c0_g1_i4.p1	0.444	54	29	0	5	58	202	255	7.440E-07	45	60
T_antipodiana_NK2.2-A	TRINITY_DN3637_c1_g1_i4.p1	0.470	51	26	0	5	55	296	346	7.440E-07	45	60
T_antipodiana_NK2.2-A	TRINITY_DN9213_c0_g1_i1.p1	0.425	54	30	0	5	58	217	270	1.024E-06	45	60
T_antipodiana_NK2.2-A	TRINITY_DN2935_c0_g1_i1.p1	0.400	55	32	0	5	59	142	196	1.943E-06	44	60
T_antipodiana_NK2.2-A	TRINITY_DN2935_c0_g1_i2.p1	0.400	55	32	0	5	59	142	196	1.943E-06	44	60
T_antipodiana_NK2.2-A	TRINITY_DN6789_c1_g1_i2.p1	0.425	54	30	0	5	58	221	274	1.943E-06	44	60
T_antipodiana_NK2.2-A	TRINITY_DN6282_c0_g1_i3.p1	0.396	58	34	0	2	59	158	215	2.675E-06	44	60
T_antipodiana_NK2.2-A	TRINITY_DN8280_c0_g1_i2.p1	0.421	57	32	0	2	58	128	184	5.074E-06	43	60
T_antipodiana_NK2.2-A	TRINITY_DN23471_c0_g1_i1.p1	0.446	56	30	0	5	60	102	157	9.627E-06	42	60
T_antipodiana_NK2.2-A	TRINITY_DN7393_c0_g1_i1.p1	0.407	54	31	0	5	58	211	264	1.326E-05	42	60
T_antipodiana_NK2.2-A	TRINITY_DN18291_c0_g1_i1.p1	0.431	51	28	0	5	55	142	192	2.516E-05	41	60
T_antipodiana_NK2.2-A	TRINITY_DN8280_c0_g1_i3.p1	0.423	52	29	0	2	53	128	179	3.467E-05	40	60
T_antipodiana_NK2.2-A	TRINITY_DN11395_c0_g1_i2.p1	0.403	57	33	0	2	58	14	70	6.580E-05	40	60
T_antipodiana_NK2.2-A	TRINITY_DN11395_c0_g1_i3.p1	0.403	57	33	0	2	58	49	105	6.580E-05	40	60
T_antipodiana_NK2.2-A	TRINITY_DN11329_c0_g1_i1.p1	0.385	57	34	0	2	58	157	213	8.561E-04	36	60
A_bruennichi_NK4-B	TRINITY_DN6715_c1_g1_i1.p1	0.800	60	12	0	1	60	170	229	4.543E-22	89	60
A_bruennichi_NK4-B	TRINITY_DN1403_c0_g1_i1.p1	0.666	60	20	0	1	60	204	263	2.238E-17	75	60
A_bruennichi_NK4-B	TRINITY_DN1403_c0_g1_i3.p1	0.666	60	20	0	1	60	204	263	2.238E-17	75	60
A_bruennichi_NK4-B	TRINITY_DN1403_c0_g1_i2.p1	0.666	60	20	0	1	60	253	312	2.238E-17	75	60
A_bruennichi_NK4-B	TRINITY_DN4562_c1_g1_i1.p1	0.655	58	20	0	1	58	179	236	1.509E-16	73	60
A_bruennichi_NK4-B	TRINITY_DN10861_c0_g1_i1.p1	0.603	58	23	0	2	59	176	233	4.996E-15	68	60
A_bruennichi_NK4-B	TRINITY_DN3706_c0_g1_i1.p1	0.586	58	24	0	2	59	145	202	1.785E-14	67	60
A_bruennichi_NK4-B	TRINITY_DN3706_c0_g1_i4.p1	0.586	58	24	0	2	59	145	202	1.785E-14	67	60
A_bruennichi_NK4-B	TRINITY_DN3706_c0_g1_i2.p1	0.586	58	24	0	2	59	155	212	1.785E-14	67	60
A_bruennichi_NK4-B	TRINITY_DN3706_c0_g1_i3.p1	0.586	58	24	0	2	59	155	212	1.785E-14	67	60
A_bruennichi_NK4-B	TRINITY_DN19246_c0_g1_i1.p1	0.586	58	24	0	2	59	124	181	1.206E-13	64	60
A_bruennichi_NK4-B	TRINITY_DN3894_c1_g1_i1.p1	0.603	58	23	0	1	58	231	288	5.929E-13	63	60
A_bruennichi_NK4-B	TRINITY_DN3894_c1_g1_i2.p1	0.603	58	23	0	1	58	231	288	5.929E-13	63	60
A_bruennichi_NK4-B	TRINITY_DN3894_c1_g1_i3.p1	0.603	58	23	0	1	58	231	288	5.929E-13	63	60
A_bruennichi_NK4-B	TRINITY_DN3894_c1_g1_i4.p1	0.603	58	23	0	1	58	231	288	5.929E-13	63	60
A_bruennichi_NK4-B	TRINITY_DN3894_c1_g1_i6.p1	0.603	58	23	0	1	58	231	288	5.929E-13	63	60
A_bruennichi_NK4-B	TRINITY_DN3894_c1_g1_i7.p1	0.603	58	23	0	1	58	231	288	5.929E-13	63	60
A_bruennichi_NK4-B	TRINITY_DN10148_c5_g1_i1.p1	0.551	58	26	0	1	58	205	262	8.154E-13	62	60
A_bruennichi_NK4-B	TRINITY_DN12231_c0_g1_i1.p1	0.542	59	27	0	2	60	206	264	8.154E-13	62	60
A_bruennichi_NK4-B	TRINITY_DN3966_c4_g1_i1.p1	0.568	58	25	0	2	59	130	187	1.121E-12	62	60
A_bruennichi_NK4-B	TRINITY_DN285_c1_g1_i2.p1	0.525	59	28	0	1	59	280	338	1.542E-12	61	60
A_bruennichi_NK4-B	TRINITY_DN6596_c1_g1_i1.p1	0.509	55	27	0	1	55	185	239	4.011E-12	60	60
A_bruennichi_NK4-B	TRINITY_DN6596_c1_g1_i2.p1	0.509	55	27	0	1	55	185	239	4.011E-12	60	60
A_bruennichi_NK4-B	TRINITY_DN11408_c0_g5_i1.p1	0.592	54	22	0	2	55	210	263	1.975E-11	58	60
A_bruennichi_NK4-B	TRINITY_DN3997_c0_g1_i2.p1	0.526	57	27	0	2	58	97	153	2.716E-11	58	60
A_bruennichi_NK4-B	TRINITY_DN3997_c0_g1_i1.p1	0.526	57	27	0	2	58	97	153	2.716E-11	58	60
A_bruennichi_NK4-B	TRINITY_DN3637_c1_g1_i2.p1	0.500	54	27	0	5	58	272	325	9.726E-11	56	60
A_bruennichi_NK4-B	TRINITY_DN3637_c1_g1_i1.p1	0.500	54	27	0	5	58	312	365	9.726E-11	56	60
A_bruennichi_NK4-B	TRINITY_DN821_c1_g1_i1.p1	0.517	58	28	0	2	59	195	252	1.338E-10	56	60
A_bruennichi_NK4-B	TRINITY_DN821_c1_g3_i1.p1	0.491	59	30	0	2	60	204	262	1.841E-10	55	60
A_bruennichi_NK4-B	TRINITY_DN8483_c0_g1_i1.p1	0.526	57	27	0	2	58	141	197	1.841E-10	55	60
A_bruennichi_NK4-B	TRINITY_DN8483_c0_g1_i5.p1	0.526	57	27	0	2	58	141	197	1.841E-10	55	60
A_bruennichi_NK4-B	TRINITY_DN25209_c0_g1_i1.p1	0.482	58	30	0	2	59	127	184	2.532E-10	55	60
A_bruennichi_NK4-B	TRINITY_DN3781_c0_g1_i3.p1	0.508	57	28	0	2	58	41	97	3.484E-10	55	60
A_bruennichi_NK4-B	TRINITY_DN3637_c1_g1_i4.p1	0.509	51	25	0	5	55	296	346	3.484E-10	55	60
A_bruennichi_NK4-B	TRINITY_DN3781_c0_g1_i4.p1	0.508	57	28	0	2	58	167	223	3.484E-10	55	60
A_bruennichi_NK4-B	TRINITY_DN71433_c0_g1_i1.p1	0.508	57	28	0	2	58	134	190	4.794E-10	54	60
A_bruennichi_NK4-B	TRINITY_DN7393_c0_g1_i1.p1	0.481	54	28	0	2	55	208	261	4.794E-10	54	60
A_bruennichi_NK4-B	TRINITY_DN28998_c1_g2_i1.p1	0.491	57	29	0	2	58	117	173	6.595E-10	54	60
A_bruennichi_NK4-B	TRINITY_DN529_c6_g1_i2.p1	0.527	55	26	0	6	60	61	115	9.075E-10	53	60
A_bruennichi_NK4-B	TRINITY_DN529_c6_g1_i1.p1	0.527	55	26	0	6	60	174	228	9.075E-10	53	60
A_bruennichi_NK4-B	TRINITY_DN6973_c1_g1_i4.p1	0.440	59	32	0	2	60	90	148	1.249E-09	53	60
A_bruennichi_NK4-B	TRINITY_DN7156_c0_g1_i1.p1	0.500	54	27	0	2	55	150	203	1.718E-09	53	60
A_bruennichi_NK4-B	TRINITY_DN7156_c0_g1_i2.p1	0.500	54	27	0	2	55	150	203	1.718E-09	53	60
A_bruennichi_NK4-B	TRINITY_DN2935_c0_g1_i1.p1	0.456	57	30	0	2	58	139	195	1.718E-09	53	60
A_bruennichi_NK4-B	TRINITY_DN2935_c0_g1_i2.p1	0.456	57	30	0	2	58	139	195	1.718E-09	53	60
A_bruennichi_NK4-B	TRINITY_DN6789_c0_g1_i1.p1	0.472	55	29	0	1	55	198	252	3.254E-09	52	60
A_bruennichi_NK4-B	TRINITY_DN6789_c0_g1_i3.p1	0.472	55	29	0	1	55	198	252	3.254E-09	52	60
A_bruennichi_NK4-B	TRINITY_DN6789_c0_g1_i4.p1	0.472	55	29	0	1	55	198	252	3.254E-09	52	60
A_bruennichi_NK4-B	TRINITY_DN30224_c0_g1_i1.p1	0.444	54	29	0	5	58	235	288	3.254E-09	52	60
A_bruennichi_NK4-B	TRINITY_DN9213_c0_g1_i1.p1	0.456	57	30	0	2	58	214	270	4.477E-09	51	60
A_bruennichi_NK4-B	TRINITY_DN14283_c0_g2_i1.p1	0.529	51	24	0	5	55	341	391	4.477E-09	51	60
A_bruennichi_NK4-B	TRINITY_DN6789_c1_g1_i2.p1	0.462	54	29	0	2	55	218	271	8.480E-09	51	60
A_bruennichi_NK4-B	TRINITY_DN6640_c1_g1_i2.p1	0.456	57	30	0	2	58	192	248	8.480E-09	51	60
A_bruennichi_NK4-B	TRINITY_DN6640_c1_g1_i3.p1	0.456	57	30	0	2	58	192	248	8.480E-09	51	60
A_bruennichi_NK4-B	TRINITY_DN6640_c1_g1_i4.p1	0.456	57	30	0	2	58	192	248	8.480E-09	51	60
A_bruennichi_NK4-B	TRINITY_DN9322_c0_g1_i1.p1	0.508	57	28	0	2	58	216	272	1.606E-08	50	60
A_bruennichi_NK4-B	TRINITY_DN8280_c0_g1_i2.p1	0.425	54	30	0	2	55	128	181	4.188E-08	49	60
A_bruennichi_NK4-B	TRINITY_DN8280_c0_g1_i3.p1	0.423	52	29	0	2	53	128	179	7.936E-08	48	60
A_bruennichi_NK4-B	TRINITY_DN9215_c0_g1_i1.p1	0.509	51	25	0	5	55	179	229	2.070E-07	47	60
A_bruennichi_NK4-B	TRINITY_DN9957_c0_g1_i1.p1	0.436	55	30	0	1	55	212	266	2.070E-07	47	60
A_bruennichi_NK4-B	TRINITY_DN6282_c0_g1_i1.p1	0.428	56	31	0	3	58	70	125	3.924E-07	46	60
A_bruennichi_NK4-B	TRINITY_DN6282_c0_g1_i2.p1	0.428	56	31	0	3	58	696	751	3.924E-07	46	60
A_bruennichi_NK4-B	TRINITY_DN6299_c0_g1_i5.p1	0.462	54	29	0	2	55	227	280	5.403E-07	46	60
A_bruennichi_NK4-B	TRINITY_DN6299_c0_g1_i1.p1	0.462	54	29	0	2	55	228	281	5.403E-07	46	60
A_bruennichi_NK4-B	TRINITY_DN6299_c0_g1_i12.p1	0.462	54	29	0	2	55	228	281	5.403E-07	46	60
A_bruennichi_NK4-B	TRINITY_DN6299_c0_g1_i2.p1	0.462	54	29	0	2	55	228	281	5.403E-07	46	60
A_bruennichi_NK4-B	TRINITY_DN6299_c0_g1_i3.p1	0.462	54	29	0	2	55	228	281	5.403E-07	46	60
A_bruennichi_NK4-B	TRINITY_DN433_c2_g1_i2.p1	0.423	52	29	0	2	53	150	201	1.024E-06	45	60
A_bruennichi_NK4-B	TRINITY_DN433_c2_g1_i3.p1	0.423	52	29	0	2	53	154	205	1.024E-06	45	60
A_bruennichi_NK4-B	TRINITY_DN433_c2_g1_i4.p1	0.423	52	29	0	2	53	198	249	1.024E-06	45	60
A_bruennichi_NK4-B	TRINITY_DN433_c2_g1_i1.p1	0.423	52	29	0	2	53	202	253	1.024E-06	45	60
A_bruennichi_NK4-B	TRINITY_DN11395_c0_g1_i2.p1	0.438	57	31	0	2	58	14	70	2.675E-06	44	60
A_bruennichi_NK4-B	TRINITY_DN11395_c0_g1_i3.p1	0.438	57	31	0	2	58	49	105	2.675E-06	44	60
A_bruennichi_NK4-B	TRINITY_DN7271_c0_g2_i1.p1	0.425	54	30	0	2	55	105	158	2.675E-06	44	60
A_bruennichi_NK4-B	TRINITY_DN18291_c0_g1_i1.p1	0.425	54	30	0	2	55	139	192	2.675E-06	44	60
A_bruennichi_NK4-B	TRINITY_DN6282_c0_g1_i3.p1	0.454	55	28	0	1	55	160	211	2.675E-06	44	60
A_bruennichi_NK4-B	TRINITY_DN9289_c0_g2_i1.p1	0.425	54	30	0	2	55	44	97	3.684E-06	43	60
A_bruennichi_NK4-B	TRINITY_DN11329_c0_g1_i1.p1	0.444	54	29	0	2	55	157	210	3.684E-06	43	60
A_bruennichi_NK4-B	TRINITY_DN3568_c1_g1_i1.p1	0.400	55	32	0	1	55	135	189	9.627E-06	42	60
A_bruennichi_NK4-B	TRINITY_DN1107_c1_g1_i1.p1	0.403	52	30	0	2	53	224	275	9.627E-06	42	60
A_bruennichi_NK4-B	TRINITY_DN1107_c1_g1_i3.p1	0.403	52	30	0	2	53	224	275	9.627E-06	42	60
A_bruennichi_NK4-B	TRINITY_DN1870_c0_g1_i2.p1	0.418	55	31	0	1	55	5	59	1.827E-05	41	60
A_bruennichi_NK4-B	TRINITY_DN1870_c0_g1_i1.p1	0.418	55	31	0	1	55	164	218	1.827E-05	41	60
A_bruennichi_NK4-B	TRINITY_DN1827_c0_g1_i1.p1	0.425	54	30	0	2	55	74	127	3.467E-05	40	60
A_bruennichi_NK4-B	TRINITY_DN666_c9_g1_i1.p1	0.418	55	31	0	1	55	187	241	3.467E-05	40	60
A_bruennichi_NK4-B	TRINITY_DN3568_c1_g1_i3.p1	0.411	51	29	0	5	55	26	76	4.776E-05	40	60
A_bruennichi_NK4-B	TRINITY_DN23471_c0_g1_i1.p1	0.407	54	31	0	2	55	99	152	4.776E-05	40	60
A_bruennichi_NK4-B	TRINITY_DN7271_c0_g1_i1.p1	0.388	54	32	0	2	55	6	59	6.580E-05	40	60
A_bruennichi_NK4-B	TRINITY_DN30696_c0_g2_i1.p1	0.416	48	27	0	8	55	1	48	1.249E-04	39	60
A_bruennichi_NK4-B	TRINITY_DN3992_c1_g1_i1.p1	0.388	54	32	0	2	55	248	301	3.269E-04	38	60
D_melanogaster_Hmx	TRINITY_DN3894_c1_g1_i1.p1	0.950	60	3	0	1	60	231	290	9.451E-31	113	60
D_melanogaster_Hmx	TRINITY_DN3894_c1_g1_i2.p1	0.950	60	3	0	1	60	231	290	9.451E-31	113	60
D_melanogaster_Hmx	TRINITY_DN3894_c1_g1_i3.p1	0.950	60	3	0	1	60	231	290	9.451E-31	113	60
D_melanogaster_Hmx	TRINITY_DN3894_c1_g1_i4.p1	0.950	60	3	0	1	60	231	290	9.451E-31	113	60
D_melanogaster_Hmx	TRINITY_DN3894_c1_g1_i6.p1	0.950	60	3	0	1	60	231	290	9.451E-31	113	60
D_melanogaster_Hmx	TRINITY_DN3894_c1_g1_i7.p1	0.950	60	3	0	1	60	231	290	9.451E-31	113	60
D_melanogaster_Hmx	TRINITY_DN285_c1_g1_i2.p1	0.637	58	21	0	1	58	280	337	9.312E-19	79	60
D_melanogaster_Hmx	TRINITY_DN6596_c1_g1_i1.p1	0.559	59	26	0	1	59	185	243	2.850E-16	72	60
D_melanogaster_Hmx	TRINITY_DN6596_c1_g1_i2.p1	0.559	59	26	0	1	59	185	243	2.850E-16	72	60
D_melanogaster_Hmx	TRINITY_DN6715_c1_g1_i1.p1	0.627	59	22	0	1	59	170	228	1.018E-15	70	60
D_melanogaster_Hmx	TRINITY_DN12231_c0_g1_i1.p1	0.578	57	24	0	2	58	206	262	1.399E-15	70	60
D_melanogaster_Hmx	TRINITY_DN71433_c0_g1_i1.p1	0.586	58	24	0	2	59	134	191	2.644E-15	69	60
D_melanogaster_Hmx	TRINITY_DN11408_c0_g5_i1.p1	0.603	58	23	0	2	59	210	267	2.644E-15	69	60
D_melanogaster_Hmx	TRINITY_DN8483_c0_g1_i1.p1	0.586	58	24	0	2	59	141	198	3.634E-15	69	60
D_melanogaster_Hmx	TRINITY_DN8483_c0_g1_i5.p1	0.586	58	24	0	2	59	141	198	3.634E-15	69	60
D_melanogaster_Hmx	TRINITY_DN9957_c0_g1_i1.p1	0.551	58	26	0	1	58	212	269	4.996E-15	68	60
D_melanogaster_Hmx	TRINITY_DN3997_c0_g1_i2.p1	0.561	57	25	0	2	58	97	153	9.443E-15	68	60
D_melanogaster_Hmx	TRINITY_DN3997_c0_g1_i1.p1	0.561	57	25	0	2	58	97	153	9.443E-15	68	60
D_melanogaster_Hmx	TRINITY_DN1403_c0_g1_i1.p1	0.586	58	24	0	1	58	204	261	3.374E-14	66	60
D_melanogaster_Hmx	TRINITY_DN1403_c0_g1_i3.p1	0.586	58	24	0	1	58	204	261	3.374E-14	66	60
D_melanogaster_Hmx	TRINITY_DN1403_c0_g1_i2.p1	0.586	58	24	0	1	58	253	310	3.374E-14	66	60
D_melanogaster_Hmx	TRINITY_DN3781_c0_g1_i3.p1	0.568	58	25	0	2	59	41	98	4.639E-14	66	60
D_melanogaster_Hmx	TRINITY_DN3781_c0_g1_i4.p1	0.568	58	25	0	2	59	167	224	4.639E-14	66	60
D_melanogaster_Hmx	TRINITY_DN3966_c4_g1_i1.p1	0.578	57	24	0	2	58	130	186	1.206E-13	64	60
D_melanogaster_Hmx	TRINITY_DN4562_c1_g1_i1.p1	0.542	59	27	0	1	59	179	237	2.280E-13	64	60
D_melanogaster_Hmx	TRINITY_DN821_c1_g1_i1.p1	0.561	57	25	0	2	58	195	251	4.312E-13	63	60
D_melanogaster_Hmx	TRINITY_DN821_c1_g3_i1.p1	0.561	57	25	0	2	58	204	260	4.312E-13	63	60
D_melanogaster_Hmx	TRINITY_DN3706_c0_g1_i1.p1	0.596	57	23	0	2	58	145	201	5.929E-13	63	60
D_melanogaster_Hmx	TRINITY_DN3706_c0_g1_i4.p1	0.596	57	23	0	2	58	145	201	5.929E-13	63	60
D_melanogaster_Hmx	TRINITY_DN3706_c0_g1_i2.p1	0.596	57	23	0	2	58	155	211	5.929E-13	63	60
D_melanogaster_Hmx	TRINITY_DN3706_c0_g1_i3.p1	0.596	57	23	0	2	58	155	211	5.929E-13	63	60
D_melanogaster_Hmx	TRINITY_DN7156_c0_g1_i1.p1	0.500	58	29	0	2	59	150	207	1.121E-12	62	60
D_melanogaster_Hmx	TRINITY_DN7156_c0_g1_i2.p1	0.500	58	29	0	2	59	150	207	1.121E-12	62	60
D_melanogaster_Hmx	TRINITY_DN7393_c0_g1_i1.p1	0.508	57	28	0	2	58	208	264	1.121E-12	62	60
D_melanogaster_Hmx	TRINITY_DN10861_c0_g1_i1.p1	0.596	57	23	0	2	58	176	232	1.542E-12	61	60
D_melanogaster_Hmx	TRINITY_DN19246_c0_g1_i1.p1	0.561	57	25	0	2	58	124	180	5.517E-12	60	60
D_melanogaster_Hmx	TRINITY_DN6789_c0_g1_i1.p1	0.474	59	31	0	1	59	198	256	1.044E-11	59	60
D_melanogaster_Hmx	TRINITY_DN6789_c0_g1_i3.p1	0.474	59	31	0	1	59	198	256	1.044E-11	59	60
D_melanogaster_Hmx	TRINITY_DN6789_c0_g1_i4.p1	0.474	59	31	0	1	59	198	256	1.044E-11	59	60
D_melanogaster_Hmx	TRINITY_DN6789_c1_g1_i2.p1	0.482	58	30	0	2	59	218	275	1.044E-11	59	60
D_melanogaster_Hmx	TRINITY_DN8280_c0_g1_i2.p1	0.457	59	31	0	2	60	128	186	2.716E-11	58	60
D_melanogaster_Hmx	TRINITY_DN10148_c5_g1_i1.p1	0.517	58	28	0	1	58	205	262	2.716E-11	58	60
D_melanogaster_Hmx	TRINITY_DN28998_c1_g2_i1.p1	0.482	58	30	0	2	59	117	174	5.139E-11	57	60
D_melanogaster_Hmx	TRINITY_DN6640_c1_g1_i2.p1	0.491	57	29	0	2	58	192	248	7.070E-11	57	60
D_melanogaster_Hmx	TRINITY_DN6640_c1_g1_i3.p1	0.491	57	29	0	2	58	192	248	7.070E-11	57	60
D_melanogaster_Hmx	TRINITY_DN6640_c1_g1_i4.p1	0.491	57	29	0	2	58	192	248	7.070E-11	57	60
D_melanogaster_Hmx	TRINITY_DN3637_c1_g1_i1.p1	0.482	56	28	0	5	60	312	367	9.726E-11	56	60
D_melanogaster_Hmx	TRINITY_DN9215_c0_g1_i1.p1	0.518	54	26	0	4	57	178	231	1.338E-10	56	60
D_melanogaster_Hmx	TRINITY_DN3637_c1_g1_i2.p1	0.490	55	28	0	5	59	272	326	1.338E-10	56	60
D_melanogaster_Hmx	TRINITY_DN9322_c0_g1_i1.p1	0.500	58	29	0	2	59	216	273	1.841E-10	55	60
D_melanogaster_Hmx	TRINITY_DN9213_c0_g1_i1.p1	0.465	58	30	0	2	59	214	271	3.484E-10	55	60
D_melanogaster_Hmx	TRINITY_DN14283_c0_g2_i1.p1	0.509	53	26	0	5	57	341	393	3.484E-10	55	60
D_melanogaster_Hmx	TRINITY_DN529_c6_g1_i2.p1	0.529	51	24	0	8	58	63	113	4.794E-10	54	60
D_melanogaster_Hmx	TRINITY_DN25209_c0_g1_i1.p1	0.491	57	29	0	2	58	127	183	4.794E-10	54	60
D_melanogaster_Hmx	TRINITY_DN529_c6_g1_i1.p1	0.529	51	24	0	8	58	176	226	4.794E-10	54	60
D_melanogaster_Hmx	TRINITY_DN3637_c1_g1_i4.p1	0.509	51	25	0	5	55	296	346	4.794E-10	54	60
D_melanogaster_Hmx	TRINITY_DN6282_c0_g1_i1.p1	0.474	59	31	0	1	59	68	126	4.794E-10	54	60
D_melanogaster_Hmx	TRINITY_DN6282_c0_g1_i2.p1	0.474	59	31	0	1	59	694	752	4.794E-10	54	60
D_melanogaster_Hmx	TRINITY_DN6973_c1_g1_i4.p1	0.490	55	28	0	5	59	93	147	6.595E-10	54	60
D_melanogaster_Hmx	TRINITY_DN3568_c1_g1_i1.p1	0.465	58	30	0	1	58	135	192	6.595E-10	54	60
D_melanogaster_Hmx	TRINITY_DN30224_c0_g1_i1.p1	0.450	60	32	0	1	60	231	290	1.249E-09	53	60
D_melanogaster_Hmx	TRINITY_DN7271_c0_g2_i1.p1	0.421	57	32	0	2	58	105	161	4.477E-09	51	60
D_melanogaster_Hmx	TRINITY_DN7271_c0_g1_i1.p1	0.444	54	29	0	5	58	9	62	6.161E-09	51	60
D_melanogaster_Hmx	TRINITY_DN9289_c0_g2_i1.p1	0.421	57	32	0	2	58	44	100	8.480E-09	51	60
D_melanogaster_Hmx	TRINITY_DN2935_c0_g1_i1.p1	0.456	57	30	0	2	58	139	195	8.480E-09	51	60
D_melanogaster_Hmx	TRINITY_DN2935_c0_g1_i2.p1	0.456	57	30	0	2	58	139	195	8.480E-09	51	60
D_melanogaster_Hmx	TRINITY_DN1870_c0_g1_i2.p1	0.431	58	32	0	1	58	5	62	1.606E-08	50	60
D_melanogaster_Hmx	TRINITY_DN23471_c0_g1_i1.p1	0.456	57	30	0	2	58	99	155	1.606E-08	50	60
D_melanogaster_Hmx	TRINITY_DN1870_c0_g1_i1.p1	0.431	58	32	0	1	58	164	221	1.606E-08	50	60
D_melanogaster_Hmx	TRINITY_DN1827_c0_g1_i1.p1	0.454	55	29	0	5	59	77	131	2.211E-08	49	60
D_melanogaster_Hmx	TRINITY_DN433_c2_g1_i2.p1	0.372	59	36	0	2	60	150	208	2.211E-08	49	60
D_melanogaster_Hmx	TRINITY_DN433_c2_g1_i3.p1	0.372	59	36	0	2	60	154	212	2.211E-08	49	60
D_melanogaster_Hmx	TRINITY_DN433_c2_g1_i4.p1	0.372	59	36	0	2	60	198	256	2.211E-08	49	60
D_melanogaster_Hmx	TRINITY_DN433_c2_g1_i1.p1	0.372	59	36	0	2	60	202	260	2.211E-08	49	60
D_melanogaster_Hmx	TRINITY_DN6299_c0_g1_i5.p1	0.438	57	31	0	2	58	227	283	2.211E-08	49	60
D_melanogaster_Hmx	TRINITY_DN6299_c0_g1_i1.p1	0.438	57	31	0	2	58	228	284	2.211E-08	49	60
D_melanogaster_Hmx	TRINITY_DN6299_c0_g1_i12.p1	0.438	57	31	0	2	58	228	284	2.211E-08	49	60
D_melanogaster_Hmx	TRINITY_DN6299_c0_g1_i2.p1	0.438	57	31	0	2	58	228	284	2.211E-08	49	60
D_melanogaster_Hmx	TRINITY_DN6299_c0_g1_i3.p1	0.438	57	31	0	2	58	228	284	2.211E-08	49	60
D_melanogaster_Hmx	TRINITY_DN666_c9_g1_i1.p1	0.413	58	33	0	1	58	187	244	4.188E-08	49	60
D_melanogaster_Hmx	TRINITY_DN1107_c1_g1_i1.p1	0.372	59	36	0	2	60	224	282	5.765E-08	48	60
D_melanogaster_Hmx	TRINITY_DN1107_c1_g1_i3.p1	0.372	59	36	0	2	60	224	282	5.765E-08	48	60
D_melanogaster_Hmx	TRINITY_DN8280_c0_g1_i3.p1	0.442	52	28	0	2	53	128	179	7.936E-08	48	60
D_melanogaster_Hmx	TRINITY_DN3568_c1_g1_i3.p1	0.425	54	30	0	5	58	26	79	1.504E-07	47	60
D_melanogaster_Hmx	TRINITY_DN30696_c0_g2_i1.p1	0.423	52	29	0	8	59	1	52	2.070E-07	47	60
D_melanogaster_Hmx	TRINITY_DN3992_c1_g1_i1.p1	0.421	57	32	0	2	58	248	304	2.070E-07	47	60
D_melanogaster_Hmx	TRINITY_DN643_c0_g1_i2.p1	0.403	57	33	0	3	59	215	271	2.070E-07	47	60
D_melanogaster_Hmx	TRINITY_DN643_c0_g1_i8.p1	0.403	57	33	0	3	59	215	271	2.070E-07	47	60
D_melanogaster_Hmx	TRINITY_DN643_c0_g1_i1.p1	0.403	57	33	0	3	59	215	271	2.070E-07	47	60
D_melanogaster_Hmx	TRINITY_DN643_c0_g1_i12.p1	0.403	57	33	0	3	59	215	271	2.070E-07	47	60
D_melanogaster_Hmx	TRINITY_DN643_c0_g1_i3.p1	0.403	57	33	0	3	59	215	271	2.070E-07	47	60
D_melanogaster_Hmx	TRINITY_DN643_c0_g1_i5.p1	0.403	57	33	0	3	59	215	271	2.070E-07	47	60
D_melanogaster_Hmx	TRINITY_DN643_c0_g1_i11.p1	0.403	57	33	0	3	59	252	308	2.070E-07	47	60
D_melanogaster_Hmx	TRINITY_DN643_c0_g1_i6.p1	0.403	57	33	0	3	59	252	308	2.070E-07	47	60
D_melanogaster_Hmx	TRINITY_DN643_c0_g1_i10.p1	0.403	57	33	0	3	59	252	308	2.070E-07	47	60
D_melanogaster_Hmx	TRINITY_DN643_c0_g1_i4.p1	0.403	57	33	0	3	59	252	308	2.070E-07	47	60
D_melanogaster_Hmx	TRINITY_DN643_c0_g1_i7.p1	0.403	57	33	0	3	59	252	308	2.070E-07	47	60
D_melanogaster_Hmx	TRINITY_DN643_c0_g1_i9.p1	0.403	57	33	0	3	59	252	308	2.070E-07	47	60
D_melanogaster_Hmx	TRINITY_DN18291_c0_g1_i1.p1	0.396	58	34	0	2	59	139	196	2.850E-07	46	60
D_melanogaster_Hmx	TRINITY_DN1193_c1_g1_i10.p1	0.413	58	33	0	2	59	46	103	7.440E-07	45	60
D_melanogaster_Hmx	TRINITY_DN1193_c1_g1_i11.p1	0.413	58	33	0	2	59	46	103	7.440E-07	45	60
D_melanogaster_Hmx	TRINITY_DN1193_c1_g1_i6.p1	0.413	58	33	0	2	59	88	145	7.440E-07	45	60
D_melanogaster_Hmx	TRINITY_DN1193_c1_g1_i18.p1	0.413	58	33	0	2	59	88	145	7.440E-07	45	60
D_melanogaster_Hmx	TRINITY_DN9934_c0_g2_i1.p1	0.368	57	35	0	2	58	101	157	7.440E-07	45	60
D_melanogaster_Hmx	TRINITY_DN11395_c0_g1_i2.p1	0.403	57	33	0	2	58	14	70	1.411E-06	44	60
D_melanogaster_Hmx	TRINITY_DN11395_c0_g1_i3.p1	0.403	57	33	0	2	58	49	105	1.411E-06	44	60
D_melanogaster_Hmx	TRINITY_DN4035_c0_g1_i3.p1	0.362	58	36	0	1	58	208	265	3.684E-06	43	60
D_melanogaster_Hmx	TRINITY_DN4035_c0_g1_i4.p1	0.362	58	36	0	1	58	208	265	3.684E-06	43	60
D_melanogaster_Hmx	TRINITY_DN6282_c0_g1_i3.p1	0.431	51	28	0	5	55	161	211	5.074E-06	43	60
D_melanogaster_Hmx	TRINITY_DN285_c1_g1_i1.p1	0.720	25	7	0	34	58	1	25	6.989E-06	42	60
D_melanogaster_Hmx	TRINITY_DN643_c0_g2_i3.p1	0.350	57	36	0	3	59	243	299	6.989E-06	42	60
D_melanogaster_Hmx	TRINITY_DN643_c0_g2_i1.p1	0.350	57	36	0	3	59	251	307	6.989E-06	42	60
D_melanogaster_Hmx	TRINITY_DN643_c0_g2_i2.p1	0.350	57	36	0	3	59	251	307	6.989E-06	42	60
D_melanogaster_Hmx	TRINITY_DN11329_c0_g1_i1.p1	0.407	54	31	0	2	55	157	210	1.326E-05	42	60
T_tridentatus_Hmx_C	TRINITY_DN3894_c1_g1_i1.p1	0.950	60	3	0	1	60	231	290	1.027E-31	116	60
T_tridentatus_Hmx_C	TRINITY_DN3894_c1_g1_i2.p1	0.950	60	3	0	1	60	231	290	1.027E-31	116	60
T_tridentatus_Hmx_C	TRINITY_DN3894_c1_g1_i3.p1	0.950	60	3	0	1	60	231	290	1.027E-31	116	60
T_tridentatus_Hmx_C	TRINITY_DN3894_c1_g1_i4.p1	0.950	60	3	0	1	60	231	290	1.027E-31	116	60
T_tridentatus_Hmx_C	TRINITY_DN3894_c1_g1_i6.p1	0.950	60	3	0	1	60	231	290	1.027E-31	116	60
T_tridentatus_Hmx_C	TRINITY_DN3894_c1_g1_i7.p1	0.950	60	3	0	1	60	231	290	1.027E-31	116	60
T_tridentatus_Hmx_C	TRINITY_DN285_c1_g1_i2.p1	0.655	58	20	0	1	58	280	337	3.880E-20	83	60
T_tridentatus_Hmx_C	TRINITY_DN6596_c1_g1_i1.p1	0.576	59	25	0	1	59	185	243	7.986E-17	74	60
T_tridentatus_Hmx_C	TRINITY_DN6596_c1_g1_i2.p1	0.576	59	25	0	1	59	185	243	7.986E-17	74	60
T_tridentatus_Hmx_C	TRINITY_DN71433_c0_g1_i1.p1	0.586	58	24	0	2	59	134	191	3.918E-16	72	60
T_tridentatus_Hmx_C	TRINITY_DN12231_c0_g1_i1.p1	0.611	54	21	0	5	58	209	262	7.403E-16	71	60
T_tridentatus_Hmx_C	TRINITY_DN11408_c0_g5_i1.p1	0.603	58	23	0	2	59	210	267	7.403E-16	71	60
T_tridentatus_Hmx_C	TRINITY_DN4562_c1_g1_i1.p1	0.559	59	26	0	1	59	179	237	1.399E-15	70	60
T_tridentatus_Hmx_C	TRINITY_DN9957_c0_g1_i1.p1	0.534	58	27	0	1	58	212	269	1.923E-15	70	60
T_tridentatus_Hmx_C	TRINITY_DN6715_c1_g1_i1.p1	0.593	59	24	0	1	59	170	228	2.644E-15	69	60
T_tridentatus_Hmx_C	TRINITY_DN8483_c0_g1_i1.p1	0.551	58	26	0	2	59	141	198	4.996E-15	68	60
T_tridentatus_Hmx_C	TRINITY_DN8483_c0_g1_i5.p1	0.551	58	26	0	2	59	141	198	4.996E-15	68	60
T_tridentatus_Hmx_C	TRINITY_DN3781_c0_g1_i3.p1	0.568	58	25	0	2	59	41	98	6.869E-15	68	60
T_tridentatus_Hmx_C	TRINITY_DN3781_c0_g1_i4.p1	0.568	58	25	0	2	59	167	224	6.869E-15	68	60
T_tridentatus_Hmx_C	TRINITY_DN3997_c0_g1_i2.p1	0.561	57	25	0	2	58	97	153	9.443E-15	68	60
T_tridentatus_Hmx_C	TRINITY_DN3997_c0_g1_i1.p1	0.561	57	25	0	2	58	97	153	9.443E-15	68	60
T_tridentatus_Hmx_C	TRINITY_DN7156_c0_g1_i1.p1	0.517	58	28	0	2	59	150	207	6.379E-14	65	60
T_tridentatus_Hmx_C	TRINITY_DN7156_c0_g1_i2.p1	0.517	58	28	0	2	59	150	207	6.379E-14	65	60
T_tridentatus_Hmx_C	TRINITY_DN3706_c0_g1_i1.p1	0.596	57	23	0	2	58	145	201	8.771E-14	65	60
T_tridentatus_Hmx_C	TRINITY_DN3706_c0_g1_i4.p1	0.596	57	23	0	2	58	145	201	8.771E-14	65	60
T_tridentatus_Hmx_C	TRINITY_DN3706_c0_g1_i2.p1	0.596	57	23	0	2	58	155	211	8.771E-14	65	60
T_tridentatus_Hmx_C	TRINITY_DN3706_c0_g1_i3.p1	0.596	57	23	0	2	58	155	211	8.771E-14	65	60
T_tridentatus_Hmx_C	TRINITY_DN1403_c0_g1_i1.p1	0.534	58	27	0	1	58	204	261	1.206E-13	64	60
T_tridentatus_Hmx_C	TRINITY_DN1403_c0_g1_i3.p1	0.534	58	27	0	1	58	204	261	1.206E-13	64	60
T_tridentatus_Hmx_C	TRINITY_DN1403_c0_g1_i2.p1	0.534	58	27	0	1	58	253	310	1.206E-13	64	60
T_tridentatus_Hmx_C	TRINITY_DN10861_c0_g1_i1.p1	0.596	57	23	0	2	58	176	232	2.280E-13	64	60
T_tridentatus_Hmx_C	TRINITY_DN7393_c0_g1_i1.p1	0.508	57	28	0	2	58	208	264	3.136E-13	63	60
T_tridentatus_Hmx_C	TRINITY_DN821_c1_g1_i1.p1	0.543	57	26	0	2	58	195	251	4.312E-13	63	60
T_tridentatus_Hmx_C	TRINITY_DN3966_c4_g1_i1.p1	0.543	57	26	0	2	58	130	186	4.312E-13	63	60
T_tridentatus_Hmx_C	TRINITY_DN821_c1_g3_i1.p1	0.543	57	26	0	2	58	204	260	4.312E-13	63	60
T_tridentatus_Hmx_C	TRINITY_DN6789_c0_g1_i1.p1	0.491	59	30	0	1	59	198	256	1.121E-12	62	60
T_tridentatus_Hmx_C	TRINITY_DN6789_c0_g1_i3.p1	0.491	59	30	0	1	59	198	256	1.121E-12	62	60
T_tridentatus_Hmx_C	TRINITY_DN6789_c0_g1_i4.p1	0.491	59	30	0	1	59	198	256	1.121E-12	62	60
T_tridentatus_Hmx_C	TRINITY_DN8280_c0_g1_i2.p1	0.474	59	31	0	2	60	128	186	1.121E-12	62	60
T_tridentatus_Hmx_C	TRINITY_DN6789_c1_g1_i2.p1	0.500	58	29	0	2	59	218	275	1.121E-12	62	60
T_tridentatus_Hmx_C	TRINITY_DN6640_c1_g1_i2.p1	0.526	57	27	0	2	58	192	248	1.542E-12	61	60
T_tridentatus_Hmx_C	TRINITY_DN6640_c1_g1_i3.p1	0.526	57	27	0	2	58	192	248	1.542E-12	61	60
T_tridentatus_Hmx_C	TRINITY_DN6640_c1_g1_i4.p1	0.526	57	27	0	2	58	192	248	1.542E-12	61	60
T_tridentatus_Hmx_C	TRINITY_DN19246_c0_g1_i1.p1	0.543	57	26	0	2	58	124	180	2.917E-12	61	60
T_tridentatus_Hmx_C	TRINITY_DN10148_c5_g1_i1.p1	0.517	58	28	0	1	58	205	262	7.588E-12	59	60
T_tridentatus_Hmx_C	TRINITY_DN28998_c1_g2_i1.p1	0.509	55	27	0	5	59	120	174	1.044E-11	59	60
T_tridentatus_Hmx_C	TRINITY_DN6973_c1_g1_i4.p1	0.509	55	27	0	5	59	93	147	1.975E-11	58	60
T_tridentatus_Hmx_C	TRINITY_DN9213_c0_g1_i1.p1	0.482	58	30	0	2	59	214	271	3.736E-11	57	60
T_tridentatus_Hmx_C	TRINITY_DN3637_c1_g1_i1.p1	0.482	56	28	0	5	60	312	367	3.736E-11	57	60
T_tridentatus_Hmx_C	TRINITY_DN9322_c0_g1_i1.p1	0.482	58	30	0	2	59	216	273	5.139E-11	57	60
T_tridentatus_Hmx_C	TRINITY_DN3637_c1_g1_i2.p1	0.490	55	28	0	5	59	272	326	5.139E-11	57	60
T_tridentatus_Hmx_C	TRINITY_DN25209_c0_g1_i1.p1	0.537	54	25	0	5	58	130	183	7.070E-11	57	60
T_tridentatus_Hmx_C	TRINITY_DN3568_c1_g1_i1.p1	0.482	58	30	0	1	58	135	192	7.070E-11	57	60
T_tridentatus_Hmx_C	TRINITY_DN9289_c0_g2_i1.p1	0.462	54	29	0	5	58	47	100	1.841E-10	55	60
T_tridentatus_Hmx_C	TRINITY_DN30224_c0_g1_i1.p1	0.466	60	32	0	1	60	231	290	1.841E-10	55	60
T_tridentatus_Hmx_C	TRINITY_DN3637_c1_g1_i4.p1	0.509	51	25	0	5	55	296	346	1.841E-10	55	60
T_tridentatus_Hmx_C	TRINITY_DN6282_c0_g1_i1.p1	0.509	55	27	0	5	59	72	126	2.532E-10	55	60
T_tridentatus_Hmx_C	TRINITY_DN6282_c0_g1_i2.p1	0.509	55	27	0	5	59	698	752	2.532E-10	55	60
T_tridentatus_Hmx_C	TRINITY_DN529_c6_g1_i2.p1	0.509	51	25	0	8	58	63	113	3.484E-10	55	60
T_tridentatus_Hmx_C	TRINITY_DN529_c6_g1_i1.p1	0.509	51	25	0	8	58	176	226	3.484E-10	55	60
T_tridentatus_Hmx_C	TRINITY_DN9215_c0_g1_i1.p1	0.490	53	27	0	5	57	179	231	4.794E-10	54	60
T_tridentatus_Hmx_C	TRINITY_DN7271_c0_g2_i1.p1	0.438	57	31	0	2	58	105	161	6.595E-10	54	60
T_tridentatus_Hmx_C	TRINITY_DN2935_c0_g1_i1.p1	0.473	57	30	0	2	58	139	195	9.075E-10	53	60
T_tridentatus_Hmx_C	TRINITY_DN2935_c0_g1_i2.p1	0.473	57	30	0	2	58	139	195	9.075E-10	53	60
T_tridentatus_Hmx_C	TRINITY_DN14283_c0_g2_i1.p1	0.490	53	27	0	5	57	341	393	1.249E-09	53	60
T_tridentatus_Hmx_C	TRINITY_DN7271_c0_g1_i1.p1	0.444	54	29	0	5	58	9	62	2.364E-09	52	60
T_tridentatus_Hmx_C	TRINITY_DN433_c2_g1_i2.p1	0.406	59	34	0	2	60	150	208	3.254E-09	52	60
T_tridentatus_Hmx_C	TRINITY_DN433_c2_g1_i3.p1	0.406	59	34	0	2	60	154	212	3.254E-09	52	60
T_tridentatus_Hmx_C	TRINITY_DN433_c2_g1_i4.p1	0.406	59	34	0	2	60	198	256	3.254E-09	52	60
T_tridentatus_Hmx_C	TRINITY_DN433_c2_g1_i1.p1	0.406	59	34	0	2	60	202	260	3.254E-09	52	60
T_tridentatus_Hmx_C	TRINITY_DN8280_c0_g1_i3.p1	0.461	52	27	0	2	53	128	179	4.477E-09	51	60
T_tridentatus_Hmx_C	TRINITY_DN23471_c0_g1_i1.p1	0.456	57	30	0	2	58	99	155	4.477E-09	51	60
T_tridentatus_Hmx_C	TRINITY_DN3568_c1_g1_i3.p1	0.444	54	29	0	5	58	26	79	1.167E-08	50	60
T_tridentatus_Hmx_C	TRINITY_DN1827_c0_g1_i1.p1	0.436	55	30	0	5	59	77	131	1.167E-08	50	60
T_tridentatus_Hmx_C	TRINITY_DN1107_c1_g1_i1.p1	0.389	59	35	0	2	60	224	282	1.167E-08	50	60
T_tridentatus_Hmx_C	TRINITY_DN1107_c1_g1_i3.p1	0.389	59	35	0	2	60	224	282	1.167E-08	50	60
T_tridentatus_Hmx_C	TRINITY_DN30696_c0_g2_i1.p1	0.442	52	28	0	8	59	1	52	1.606E-08	50	60
T_tridentatus_Hmx_C	TRINITY_DN1870_c0_g1_i2.p1	0.413	58	33	0	1	58	5	62	1.606E-08	50	60
T_tridentatus_Hmx_C	TRINITY_DN1870_c0_g1_i1.p1	0.413	58	33	0	1	58	164	221	1.606E-08	50	60
T_tridentatus_Hmx_C	TRINITY_DN643_c0_g1_i2.p1	0.436	55	30	0	5	59	217	271	1.606E-08	50	60
T_tridentatus_Hmx_C	TRINITY_DN643_c0_g1_i8.p1	0.436	55	30	0	5	59	217	271	1.606E-08	50	60
T_tridentatus_Hmx_C	TRINITY_DN643_c0_g1_i1.p1	0.436	55	30	0	5	59	217	271	1.606E-08	50	60
T_tridentatus_Hmx_C	TRINITY_DN643_c0_g1_i12.p1	0.436	55	30	0	5	59	217	271	1.606E-08	50	60
T_tridentatus_Hmx_C	TRINITY_DN643_c0_g1_i3.p1	0.436	55	30	0	5	59	217	271	1.606E-08	50	60
T_tridentatus_Hmx_C	TRINITY_DN643_c0_g1_i5.p1	0.436	55	30	0	5	59	217	271	1.606E-08	50	60
T_tridentatus_Hmx_C	TRINITY_DN643_c0_g1_i11.p1	0.436	55	30	0	5	59	254	308	1.606E-08	50	60
T_tridentatus_Hmx_C	TRINITY_DN643_c0_g1_i6.p1	0.436	55	30	0	5	59	254	308	1.606E-08	50	60
T_tridentatus_Hmx_C	TRINITY_DN643_c0_g1_i10.p1	0.436	55	30	0	5	59	254	308	1.606E-08	50	60
T_tridentatus_Hmx_C	TRINITY_DN643_c0_g1_i4.p1	0.436	55	30	0	5	59	254	308	1.606E-08	50	60
T_tridentatus_Hmx_C	TRINITY_DN643_c0_g1_i7.p1	0.436	55	30	0	5	59	254	308	1.606E-08	50	60
T_tridentatus_Hmx_C	TRINITY_DN643_c0_g1_i9.p1	0.436	55	30	0	5	59	254	308	1.606E-08	50	60
T_tridentatus_Hmx_C	TRINITY_DN666_c9_g1_i1.p1	0.413	58	33	0	1	58	187	244	2.211E-08	49	60
T_tridentatus_Hmx_C	TRINITY_DN6299_c0_g1_i5.p1	0.421	57	32	0	2	58	227	283	2.211E-08	49	60
T_tridentatus_Hmx_C	TRINITY_DN6299_c0_g1_i1.p1	0.421	57	32	0	2	58	228	284	2.211E-08	49	60
T_tridentatus_Hmx_C	TRINITY_DN6299_c0_g1_i12.p1	0.421	57	32	0	2	58	228	284	2.211E-08	49	60
T_tridentatus_Hmx_C	TRINITY_DN6299_c0_g1_i2.p1	0.421	57	32	0	2	58	228	284	2.211E-08	49	60
T_tridentatus_Hmx_C	TRINITY_DN6299_c0_g1_i3.p1	0.421	57	32	0	2	58	228	284	2.211E-08	49	60
T_tridentatus_Hmx_C	TRINITY_DN11395_c0_g1_i2.p1	0.421	57	32	0	2	58	14	70	5.765E-08	48	60
T_tridentatus_Hmx_C	TRINITY_DN11395_c0_g1_i3.p1	0.421	57	32	0	2	58	49	105	5.765E-08	48	60
T_tridentatus_Hmx_C	TRINITY_DN18291_c0_g1_i1.p1	0.418	55	31	0	5	59	142	196	7.936E-08	48	60
T_tridentatus_Hmx_C	TRINITY_DN3992_c1_g1_i1.p1	0.403	57	33	0	2	58	248	304	7.936E-08	48	60
T_tridentatus_Hmx_C	TRINITY_DN9934_c0_g2_i1.p1	0.368	57	35	0	2	58	101	157	1.092E-07	48	60
T_tridentatus_Hmx_C	TRINITY_DN6282_c0_g1_i3.p1	0.450	51	28	0	5	55	161	211	1.092E-07	48	60
T_tridentatus_Hmx_C	TRINITY_DN1193_c1_g1_i10.p1	0.436	55	30	0	5	59	49	103	2.070E-07	47	60
T_tridentatus_Hmx_C	TRINITY_DN1193_c1_g1_i11.p1	0.436	55	30	0	5	59	49	103	2.070E-07	47	60
T_tridentatus_Hmx_C	TRINITY_DN1193_c1_g1_i6.p1	0.436	55	30	0	5	59	91	145	2.070E-07	47	60
T_tridentatus_Hmx_C	TRINITY_DN1193_c1_g1_i18.p1	0.436	55	30	0	5	59	91	145	2.070E-07	47	60
T_tridentatus_Hmx_C	TRINITY_DN4035_c0_g1_i3.p1	0.379	58	35	0	1	58	208	265	3.924E-07	46	60
T_tridentatus_Hmx_C	TRINITY_DN4035_c0_g1_i4.p1	0.379	58	35	0	1	58	208	265	3.924E-07	46	60
T_tridentatus_Hmx_C	TRINITY_DN643_c0_g2_i3.p1	0.381	55	33	0	5	59	245	299	5.403E-07	46	60
T_tridentatus_Hmx_C	TRINITY_DN643_c0_g2_i1.p1	0.381	55	33	0	5	59	253	307	5.403E-07	46	60
T_tridentatus_Hmx_C	TRINITY_DN643_c0_g2_i2.p1	0.381	55	33	0	5	59	253	307	5.403E-07	46	60
T_tridentatus_Hmx_C	TRINITY_DN285_c1_g1_i1.p1	0.720	25	7	0	34	58	1	25	1.024E-06	45	60
T_tridentatus_Hmx_C	TRINITY_DN11329_c0_g1_i1.p1	0.425	54	30	0	2	55	157	210	1.024E-06	45	60
T_tridentatus_Hmx_C	TRINITY_DN2196_c1_g1_i1.p1	0.381	55	28	0	1	55	187	233	3.269E-04	38	60
T_tridentatus_Hmx_C	TRINITY_DN2196_c1_g1_i5.p1	0.381	55	28	0	1	55	187	233	3.269E-04	38	60
T_clavata_NK6-B	TRINITY_DN9957_c0_g1_i1.p1	0.933	60	4	0	1	60	212	271	1.667E-33	121	60
T_clavata_NK6-B	TRINITY_DN285_c1_g1_i2.p1	0.586	58	24	0	1	58	280	337	1.628E-17	76	60
T_clavata_NK6-B	TRINITY_DN7156_c0_g1_i1.p1	0.542	59	27	0	2	60	150	208	3.918E-16	72	60
T_clavata_NK6-B	TRINITY_DN7156_c0_g1_i2.p1	0.542	59	27	0	2	60	150	208	3.918E-16	72	60
T_clavata_NK6-B	TRINITY_DN3894_c1_g1_i1.p1	0.534	58	27	0	1	58	231	288	2.644E-15	69	60
T_clavata_NK6-B	TRINITY_DN3894_c1_g1_i2.p1	0.534	58	27	0	1	58	231	288	2.644E-15	69	60
T_clavata_NK6-B	TRINITY_DN3894_c1_g1_i3.p1	0.534	58	27	0	1	58	231	288	2.644E-15	69	60
T_clavata_NK6-B	TRINITY_DN3894_c1_g1_i4.p1	0.534	58	27	0	1	58	231	288	2.644E-15	69	60
T_clavata_NK6-B	TRINITY_DN3894_c1_g1_i6.p1	0.534	58	27	0	1	58	231	288	2.644E-15	69	60
T_clavata_NK6-B	TRINITY_DN3894_c1_g1_i7.p1	0.534	58	27	0	1	58	231	288	2.644E-15	69	60
T_clavata_NK6-B	TRINITY_DN6596_c1_g1_i1.p1	0.568	58	25	0	1	58	185	242	9.443E-15	68	60
T_clavata_NK6-B	TRINITY_DN6596_c1_g1_i2.p1	0.568	58	25	0	1	58	185	242	9.443E-15	68	60
T_clavata_NK6-B	TRINITY_DN71433_c0_g1_i1.p1	0.518	54	26	0	5	58	137	190	1.298E-14	67	60
T_clavata_NK6-B	TRINITY_DN8483_c0_g1_i1.p1	0.500	56	28	0	5	60	144	199	1.298E-14	67	60
T_clavata_NK6-B	TRINITY_DN8483_c0_g1_i5.p1	0.500	56	28	0	5	60	144	199	1.298E-14	67	60
T_clavata_NK6-B	TRINITY_DN3966_c4_g1_i1.p1	0.518	54	26	0	5	58	133	186	1.658E-13	64	60
T_clavata_NK6-B	TRINITY_DN3781_c0_g1_i3.p1	0.465	58	30	0	1	58	40	97	2.280E-13	64	60
T_clavata_NK6-B	TRINITY_DN821_c1_g1_i1.p1	0.555	54	24	0	2	55	195	248	2.280E-13	64	60
T_clavata_NK6-B	TRINITY_DN821_c1_g3_i1.p1	0.555	54	24	0	2	55	204	257	2.280E-13	64	60
T_clavata_NK6-B	TRINITY_DN11408_c0_g5_i1.p1	0.474	59	31	0	2	60	210	268	2.280E-13	64	60
T_clavata_NK6-B	TRINITY_DN3781_c0_g1_i4.p1	0.465	58	30	0	1	58	166	223	2.280E-13	64	60
T_clavata_NK6-B	TRINITY_DN3568_c1_g1_i1.p1	0.525	59	28	0	1	59	135	193	3.136E-13	63	60
T_clavata_NK6-B	TRINITY_DN14283_c0_g2_i1.p1	0.566	53	23	0	5	57	341	393	4.312E-13	63	60
T_clavata_NK6-B	TRINITY_DN3997_c0_g1_i2.p1	0.457	59	31	0	2	60	97	155	8.154E-13	62	60
T_clavata_NK6-B	TRINITY_DN3997_c0_g1_i1.p1	0.457	59	31	0	2	60	97	155	8.154E-13	62	60
T_clavata_NK6-B	TRINITY_DN6789_c1_g1_i2.p1	0.457	59	31	0	2	60	218	276	1.542E-12	61	60
T_clavata_NK6-B	TRINITY_DN12231_c0_g1_i1.p1	0.500	54	27	0	5	58	209	262	1.542E-12	61	60
T_clavata_NK6-B	TRINITY_DN9215_c0_g1_i1.p1	0.537	54	25	0	4	57	178	231	2.121E-12	61	60
T_clavata_NK6-B	TRINITY_DN7393_c0_g1_i1.p1	0.473	57	30	0	2	58	208	264	2.121E-12	61	60
T_clavata_NK6-B	TRINITY_DN9213_c0_g1_i1.p1	0.474	59	31	0	2	60	214	272	2.917E-12	61	60
T_clavata_NK6-B	TRINITY_DN6715_c1_g1_i1.p1	0.509	55	27	0	1	55	170	224	4.011E-12	60	60
T_clavata_NK6-B	TRINITY_DN7271_c0_g2_i1.p1	0.500	58	29	0	2	59	105	162	5.517E-12	60	60
T_clavata_NK6-B	TRINITY_DN529_c6_g1_i2.p1	0.588	51	21	0	8	58	63	113	7.588E-12	59	60
T_clavata_NK6-B	TRINITY_DN529_c6_g1_i1.p1	0.588	51	21	0	8	58	176	226	7.588E-12	59	60
T_clavata_NK6-B	TRINITY_DN6789_c0_g1_i1.p1	0.433	60	33	0	1	60	198	257	7.588E-12	59	60
T_clavata_NK6-B	TRINITY_DN6789_c0_g1_i3.p1	0.433	60	33	0	1	60	198	257	7.588E-12	59	60
T_clavata_NK6-B	TRINITY_DN6789_c0_g1_i4.p1	0.433	60	33	0	1	60	198	257	7.588E-12	59	60
T_clavata_NK6-B	TRINITY_DN3568_c1_g1_i3.p1	0.509	55	27	0	5	59	26	80	1.975E-11	58	60
T_clavata_NK6-B	TRINITY_DN10148_c5_g1_i1.p1	0.472	55	29	0	1	55	205	259	2.716E-11	58	60
T_clavata_NK6-B	TRINITY_DN666_c9_g1_i1.p1	0.491	59	30	0	1	59	187	245	5.139E-11	57	60
T_clavata_NK6-B	TRINITY_DN6640_c1_g1_i2.p1	0.456	57	30	0	2	58	192	248	5.139E-11	57	60
T_clavata_NK6-B	TRINITY_DN6640_c1_g1_i3.p1	0.456	57	30	0	2	58	192	248	5.139E-11	57	60
T_clavata_NK6-B	TRINITY_DN6640_c1_g1_i4.p1	0.456	57	30	0	2	58	192	248	5.139E-11	57	60
T_clavata_NK6-B	TRINITY_DN3992_c1_g1_i1.p1	0.473	57	30	0	2	58	248	304	7.070E-11	57	60
T_clavata_NK6-B	TRINITY_DN1107_c1_g1_i1.p1	0.448	58	31	0	1	58	223	280	7.070E-11	57	60
T_clavata_NK6-B	TRINITY_DN1107_c1_g1_i3.p1	0.448	58	31	0	1	58	223	280	7.070E-11	57	60
T_clavata_NK6-B	TRINITY_DN7271_c0_g1_i1.p1	0.472	55	29	0	5	59	9	63	9.726E-11	56	60
T_clavata_NK6-B	TRINITY_DN4562_c1_g1_i1.p1	0.454	55	29	0	1	55	179	233	1.338E-10	56	60
T_clavata_NK6-B	TRINITY_DN1870_c0_g1_i2.p1	0.491	59	30	0	1	59	5	63	1.841E-10	55	60
T_clavata_NK6-B	TRINITY_DN8280_c0_g1_i2.p1	0.462	54	29	0	5	58	131	184	1.841E-10	55	60
T_clavata_NK6-B	TRINITY_DN1870_c0_g1_i1.p1	0.491	59	30	0	1	59	164	222	1.841E-10	55	60
T_clavata_NK6-B	TRINITY_DN1403_c0_g1_i1.p1	0.472	55	29	0	1	55	204	258	2.532E-10	55	60
T_clavata_NK6-B	TRINITY_DN1403_c0_g1_i3.p1	0.472	55	29	0	1	55	204	258	2.532E-10	55	60
T_clavata_NK6-B	TRINITY_DN1403_c0_g1_i2.p1	0.472	55	29	0	1	55	253	307	2.532E-10	55	60
T_clavata_NK6-B	TRINITY_DN1827_c0_g1_i1.p1	0.500	54	27	0	5	58	77	130	3.484E-10	55	60
T_clavata_NK6-B	TRINITY_DN9934_c0_g2_i1.p1	0.413	58	33	0	1	58	100	157	3.484E-10	55	60
T_clavata_NK6-B	TRINITY_DN28998_c1_g2_i1.p1	0.509	51	25	0	5	55	120	170	3.484E-10	55	60
T_clavata_NK6-B	TRINITY_DN9322_c0_g1_i1.p1	0.456	57	30	0	2	58	216	272	6.595E-10	54	60
T_clavata_NK6-B	TRINITY_DN6973_c1_g1_i4.p1	0.509	51	25	0	5	55	93	143	6.595E-10	54	60
T_clavata_NK6-B	TRINITY_DN23471_c0_g1_i1.p1	0.457	59	31	0	1	59	99	156	9.075E-10	53	60
T_clavata_NK6-B	TRINITY_DN3637_c1_g1_i2.p1	0.464	56	29	0	5	60	272	327	1.249E-09	53	60
T_clavata_NK6-B	TRINITY_DN3637_c1_g1_i1.p1	0.472	55	29	0	5	59	312	366	1.249E-09	53	60
T_clavata_NK6-B	TRINITY_DN10861_c0_g1_i1.p1	0.450	51	28	0	5	55	179	229	1.718E-09	53	60
T_clavata_NK6-B	TRINITY_DN3706_c0_g1_i1.p1	0.433	60	31	0	1	55	139	198	2.364E-09	52	60
T_clavata_NK6-B	TRINITY_DN3706_c0_g1_i4.p1	0.433	60	31	0	1	55	139	198	2.364E-09	52	60
T_clavata_NK6-B	TRINITY_DN3706_c0_g1_i2.p1	0.433	60	31	0	1	55	149	208	2.364E-09	52	60
T_clavata_NK6-B	TRINITY_DN3706_c0_g1_i3.p1	0.433	60	31	0	1	55	149	208	2.364E-09	52	60
T_clavata_NK6-B	TRINITY_DN433_c2_g1_i2.p1	0.396	58	34	0	1	58	149	206	2.364E-09	52	60
T_clavata_NK6-B	TRINITY_DN433_c2_g1_i3.p1	0.396	58	34	0	1	58	153	210	2.364E-09	52	60
T_clavata_NK6-B	TRINITY_DN433_c2_g1_i4.p1	0.396	58	34	0	1	58	197	254	2.364E-09	52	60
T_clavata_NK6-B	TRINITY_DN433_c2_g1_i1.p1	0.396	58	34	0	1	58	201	258	2.364E-09	52	60
T_clavata_NK6-B	TRINITY_DN6299_c0_g1_i5.p1	0.421	57	32	0	2	58	227	283	2.364E-09	52	60
T_clavata_NK6-B	TRINITY_DN6299_c0_g1_i1.p1	0.421	57	32	0	2	58	228	284	2.364E-09	52	60
T_clavata_NK6-B	TRINITY_DN6299_c0_g1_i12.p1	0.421	57	32	0	2	58	228	284	2.364E-09	52	60
T_clavata_NK6-B	TRINITY_DN6299_c0_g1_i2.p1	0.421	57	32	0	2	58	228	284	2.364E-09	52	60
T_clavata_NK6-B	TRINITY_DN6299_c0_g1_i3.p1	0.421	57	32	0	2	58	228	284	2.364E-09	52	60
T_clavata_NK6-B	TRINITY_DN2935_c0_g1_i1.p1	0.413	58	33	0	1	58	138	195	3.254E-09	52	60
T_clavata_NK6-B	TRINITY_DN2935_c0_g1_i2.p1	0.413	58	33	0	1	58	138	195	3.254E-09	52	60
T_clavata_NK6-B	TRINITY_DN3637_c1_g1_i4.p1	0.490	51	26	0	5	55	296	346	3.254E-09	52	60
T_clavata_NK6-B	TRINITY_DN25209_c0_g1_i1.p1	0.431	51	28	0	5	55	130	180	6.161E-09	51	60
T_clavata_NK6-B	TRINITY_DN11329_c0_g1_i1.p1	0.431	58	32	0	1	58	156	213	6.161E-09	51	60
T_clavata_NK6-B	TRINITY_DN643_c0_g1_i2.p1	0.425	54	30	0	5	58	217	270	6.161E-09	51	60
T_clavata_NK6-B	TRINITY_DN643_c0_g1_i8.p1	0.425	54	30	0	5	58	217	270	6.161E-09	51	60
T_clavata_NK6-B	TRINITY_DN643_c0_g1_i1.p1	0.425	54	30	0	5	58	217	270	6.161E-09	51	60
T_clavata_NK6-B	TRINITY_DN643_c0_g1_i12.p1	0.425	54	30	0	5	58	217	270	6.161E-09	51	60
T_clavata_NK6-B	TRINITY_DN643_c0_g1_i3.p1	0.425	54	30	0	5	58	217	270	6.161E-09	51	60
T_clavata_NK6-B	TRINITY_DN643_c0_g1_i5.p1	0.425	54	30	0	5	58	217	270	6.161E-09	51	60
T_clavata_NK6-B	TRINITY_DN643_c0_g1_i11.p1	0.425	54	30	0	5	58	254	307	6.161E-09	51	60
T_clavata_NK6-B	TRINITY_DN643_c0_g1_i6.p1	0.425	54	30	0	5	58	254	307	6.161E-09	51	60
T_clavata_NK6-B	TRINITY_DN643_c0_g1_i10.p1	0.425	54	30	0	5	58	254	307	6.161E-09	51	60
T_clavata_NK6-B	TRINITY_DN643_c0_g1_i4.p1	0.425	54	30	0	5	58	254	307	6.161E-09	51	60
T_clavata_NK6-B	TRINITY_DN643_c0_g1_i7.p1	0.425	54	30	0	5	58	254	307	6.161E-09	51	60
T_clavata_NK6-B	TRINITY_DN643_c0_g1_i9.p1	0.425	54	30	0	5	58	254	307	6.161E-09	51	60
T_clavata_NK6-B	TRINITY_DN18291_c0_g1_i1.p1	0.413	58	33	0	1	58	138	195	8.480E-09	51	60
T_clavata_NK6-B	TRINITY_DN19246_c0_g1_i1.p1	0.470	51	26	0	5	55	127	177	1.606E-08	50	60
T_clavata_NK6-B	TRINITY_DN9289_c0_g2_i1.p1	0.372	59	36	0	1	59	43	101	2.211E-08	49	60
T_clavata_NK6-B	TRINITY_DN4035_c0_g1_i3.p1	0.396	58	34	0	1	58	208	265	3.043E-08	49	60
T_clavata_NK6-B	TRINITY_DN4035_c0_g1_i4.p1	0.396	58	34	0	1	58	208	265	3.043E-08	49	60
T_clavata_NK6-B	TRINITY_DN643_c0_g2_i3.p1	0.407	54	31	0	5	58	245	298	4.188E-08	49	60
T_clavata_NK6-B	TRINITY_DN643_c0_g2_i1.p1	0.407	54	31	0	5	58	253	306	4.188E-08	49	60
T_clavata_NK6-B	TRINITY_DN643_c0_g2_i2.p1	0.407	54	31	0	5	58	253	306	4.188E-08	49	60
T_clavata_NK6-B	TRINITY_DN11395_c0_g1_i2.p1	0.403	57	33	0	2	58	14	70	5.765E-08	48	60
T_clavata_NK6-B	TRINITY_DN11395_c0_g1_i3.p1	0.403	57	33	0	2	58	49	105	5.765E-08	48	60
T_clavata_NK6-B	TRINITY_DN30696_c0_g2_i1.p1	0.431	51	28	0	8	58	1	51	1.092E-07	48	60
T_clavata_NK6-B	TRINITY_DN30224_c0_g1_i1.p1	0.444	54	29	0	5	58	235	288	1.504E-07	47	60
T_clavata_NK6-B	TRINITY_DN8280_c0_g1_i3.p1	0.428	49	27	0	5	53	131	179	3.924E-07	46	60
T_clavata_NK6-B	TRINITY_DN6282_c0_g1_i3.p1	0.372	51	31	0	5	55	161	211	3.924E-07	46	60
T_clavata_NK6-B	TRINITY_DN6282_c0_g1_i2.p1	0.372	51	31	0	5	55	161	211	3.924E-07	46	60
T_clavata_NK6-B	TRINITY_DN1193_c1_g1_i10.p1	0.385	57	34	0	1	57	45	101	1.411E-06	44	60
T_clavata_NK6-B	TRINITY_DN1193_c1_g1_i11.p1	0.385	57	34	0	1	57	45	101	1.411E-06	44	60
T_clavata_NK6-B	TRINITY_DN1193_c1_g1_i6.p1	0.385	57	34	0	1	57	87	143	1.411E-06	44	60
T_clavata_NK6-B	TRINITY_DN1193_c1_g1_i18.p1	0.385	57	34	0	1	57	87	143	1.411E-06	44	60
T_clavata_NK6-B	TRINITY_DN6282_c0_g1_i1.p1	0.362	58	36	0	1	58	68	125	9.627E-06	42	60
T_clavata_NK6-B	TRINITY_DN285_c1_g1_i1.p1	0.640	25	9	0	34	58	1	25	2.516E-05	41	60
T_clavata_NK6-B	TRINITY_DN3567_c4_g1_i1.p1	0.333	57	37	0	2	58	285	341	3.467E-05	40	60
T_clavata_NK6-B	TRINITY_DN3226_c0_g1_i3.p1	0.379	58	35	0	1	58	2487	2544	3.467E-05	40	60
T_clavata_NK6-B	TRINITY_DN3226_c0_g1_i1.p1	0.379	58	35	0	1	58	2487	2544	3.467E-05	40	60
T_antipodiana_NK7-B	TRINITY_DN285_c1_g1_i2.p1	0.900	60	6	0	1	60	280	339	1.640E-29	110	60
T_antipodiana_NK7-B	TRINITY_DN3894_c1_g1_i1.p1	0.655	58	20	0	1	58	231	288	6.776E-19	79	60
T_antipodiana_NK7-B	TRINITY_DN3894_c1_g1_i2.p1	0.655	58	20	0	1	58	231	288	6.776E-19	79	60
T_antipodiana_NK7-B	TRINITY_DN3894_c1_g1_i3.p1	0.655	58	20	0	1	58	231	288	6.776E-19	79	60
T_antipodiana_NK7-B	TRINITY_DN3894_c1_g1_i4.p1	0.655	58	20	0	1	58	231	288	6.776E-19	79	60
T_antipodiana_NK7-B	TRINITY_DN3894_c1_g1_i6.p1	0.655	58	20	0	1	58	231	288	6.776E-19	79	60
T_antipodiana_NK7-B	TRINITY_DN3894_c1_g1_i7.p1	0.655	58	20	0	1	58	231	288	6.776E-19	79	60
T_antipodiana_NK7-B	TRINITY_DN6596_c1_g1_i1.p1	0.620	58	22	0	1	58	185	242	1.098E-16	73	60
T_antipodiana_NK7-B	TRINITY_DN6596_c1_g1_i2.p1	0.620	58	22	0	1	58	185	242	1.098E-16	73	60
T_antipodiana_NK7-B	TRINITY_DN9957_c0_g1_i1.p1	0.620	58	22	0	1	58	212	269	1.509E-16	73	60
T_antipodiana_NK7-B	TRINITY_DN8483_c0_g1_i1.p1	0.596	57	23	0	2	58	141	197	1.923E-15	70	60
T_antipodiana_NK7-B	TRINITY_DN8483_c0_g1_i5.p1	0.596	57	23	0	2	58	141	197	1.923E-15	70	60
T_antipodiana_NK7-B	TRINITY_DN12231_c0_g1_i1.p1	0.542	59	27	0	2	60	206	264	2.644E-15	69	60
T_antipodiana_NK7-B	TRINITY_DN3781_c0_g1_i3.p1	0.578	57	24	0	2	58	41	97	6.869E-15	68	60
T_antipodiana_NK7-B	TRINITY_DN71433_c0_g1_i1.p1	0.578	57	24	0	2	58	134	190	6.869E-15	68	60
T_antipodiana_NK7-B	TRINITY_DN3781_c0_g1_i4.p1	0.578	57	24	0	2	58	167	223	6.869E-15	68	60
T_antipodiana_NK7-B	TRINITY_DN3997_c0_g1_i2.p1	0.578	57	24	0	2	58	97	153	1.785E-14	67	60
T_antipodiana_NK7-B	TRINITY_DN3997_c0_g1_i1.p1	0.578	57	24	0	2	58	97	153	1.785E-14	67	60
T_antipodiana_NK7-B	TRINITY_DN11408_c0_g5_i1.p1	0.578	57	24	0	2	58	210	266	2.454E-14	66	60
T_antipodiana_NK7-B	TRINITY_DN3706_c0_g1_i1.p1	0.559	59	26	0	2	60	145	203	3.374E-14	66	60
T_antipodiana_NK7-B	TRINITY_DN3706_c0_g1_i4.p1	0.559	59	26	0	2	60	145	203	3.374E-14	66	60
T_antipodiana_NK7-B	TRINITY_DN3706_c0_g1_i2.p1	0.559	59	26	0	2	60	155	213	3.374E-14	66	60
T_antipodiana_NK7-B	TRINITY_DN3706_c0_g1_i3.p1	0.559	59	26	0	2	60	155	213	3.374E-14	66	60
T_antipodiana_NK7-B	TRINITY_DN10861_c0_g1_i1.p1	0.559	59	26	0	2	60	176	234	4.639E-14	66	60
T_antipodiana_NK7-B	TRINITY_DN19246_c0_g1_i1.p1	0.559	59	26	0	2	60	124	182	1.206E-13	64	60
T_antipodiana_NK7-B	TRINITY_DN6789_c0_g1_i1.p1	0.517	58	28	0	1	58	198	255	1.542E-12	61	60
T_antipodiana_NK7-B	TRINITY_DN6789_c0_g1_i3.p1	0.517	58	28	0	1	58	198	255	1.542E-12	61	60
T_antipodiana_NK7-B	TRINITY_DN6789_c0_g1_i4.p1	0.517	58	28	0	1	58	198	255	1.542E-12	61	60
T_antipodiana_NK7-B	TRINITY_DN8280_c0_g1_i2.p1	0.491	57	29	0	2	58	128	184	1.542E-12	61	60
T_antipodiana_NK7-B	TRINITY_DN6715_c1_g1_i1.p1	0.517	58	28	0	1	58	170	227	1.542E-12	61	60
T_antipodiana_NK7-B	TRINITY_DN6640_c1_g1_i2.p1	0.508	57	28	0	2	58	192	248	1.542E-12	61	60
T_antipodiana_NK7-B	TRINITY_DN6640_c1_g1_i3.p1	0.508	57	28	0	2	58	192	248	1.542E-12	61	60
T_antipodiana_NK7-B	TRINITY_DN6640_c1_g1_i4.p1	0.508	57	28	0	2	58	192	248	1.542E-12	61	60
T_antipodiana_NK7-B	TRINITY_DN821_c1_g1_i1.p1	0.525	59	28	0	2	60	195	253	2.121E-12	61	60
T_antipodiana_NK7-B	TRINITY_DN9322_c0_g1_i1.p1	0.543	57	26	0	2	58	216	272	2.121E-12	61	60
T_antipodiana_NK7-B	TRINITY_DN3966_c4_g1_i1.p1	0.517	58	28	0	2	59	130	187	2.917E-12	61	60
T_antipodiana_NK7-B	TRINITY_DN7393_c0_g1_i1.p1	0.508	57	28	0	2	58	208	264	2.917E-12	61	60
T_antipodiana_NK7-B	TRINITY_DN3637_c1_g1_i2.p1	0.555	54	24	0	5	58	272	325	2.917E-12	61	60
T_antipodiana_NK7-B	TRINITY_DN4562_c1_g1_i1.p1	0.517	58	28	0	1	58	179	236	2.917E-12	61	60
T_antipodiana_NK7-B	TRINITY_DN3637_c1_g1_i1.p1	0.555	54	24	0	5	58	312	365	2.917E-12	61	60
T_antipodiana_NK7-B	TRINITY_DN7156_c0_g1_i1.p1	0.508	57	28	0	2	58	150	206	4.011E-12	60	60
T_antipodiana_NK7-B	TRINITY_DN7156_c0_g1_i2.p1	0.508	57	28	0	2	58	150	206	4.011E-12	60	60
T_antipodiana_NK7-B	TRINITY_DN821_c1_g3_i1.p1	0.508	59	29	0	2	60	204	262	5.517E-12	60	60
T_antipodiana_NK7-B	TRINITY_DN10148_c5_g1_i1.p1	0.517	58	28	0	1	58	205	262	7.588E-12	59	60
T_antipodiana_NK7-B	TRINITY_DN6789_c1_g1_i2.p1	0.491	57	29	0	2	58	218	274	1.436E-11	59	60
T_antipodiana_NK7-B	TRINITY_DN3637_c1_g1_i4.p1	0.549	51	23	0	5	55	296	346	1.975E-11	58	60
T_antipodiana_NK7-B	TRINITY_DN3568_c1_g1_i1.p1	0.483	60	31	0	1	60	135	194	3.736E-11	57	60
T_antipodiana_NK7-B	TRINITY_DN2935_c0_g1_i1.p1	0.491	57	29	0	2	58	139	195	5.139E-11	57	60
T_antipodiana_NK7-B	TRINITY_DN2935_c0_g1_i2.p1	0.491	57	29	0	2	58	139	195	5.139E-11	57	60
T_antipodiana_NK7-B	TRINITY_DN529_c6_g1_i2.p1	0.500	60	30	0	1	60	56	115	7.070E-11	57	60
T_antipodiana_NK7-B	TRINITY_DN285_c1_g1_i1.p1	0.962	27	1	0	34	60	1	27	7.070E-11	57	60
T_antipodiana_NK7-B	TRINITY_DN529_c6_g1_i1.p1	0.500	60	30	0	1	60	169	228	7.070E-11	57	60
T_antipodiana_NK7-B	TRINITY_DN25209_c0_g1_i1.p1	0.457	59	31	0	2	60	127	185	9.726E-11	56	60
T_antipodiana_NK7-B	TRINITY_DN1403_c0_g1_i1.p1	0.482	58	30	0	1	58	204	261	9.726E-11	56	60
T_antipodiana_NK7-B	TRINITY_DN1403_c0_g1_i3.p1	0.482	58	30	0	1	58	204	261	9.726E-11	56	60
T_antipodiana_NK7-B	TRINITY_DN1403_c0_g1_i2.p1	0.482	58	30	0	1	58	253	310	9.726E-11	56	60
T_antipodiana_NK7-B	TRINITY_DN28998_c1_g2_i1.p1	0.456	57	30	0	2	58	117	173	3.484E-10	55	60
T_antipodiana_NK7-B	TRINITY_DN14283_c0_g2_i1.p1	0.509	53	26	0	5	57	341	393	3.484E-10	55	60
T_antipodiana_NK7-B	TRINITY_DN3568_c1_g1_i3.p1	0.482	56	28	0	5	60	26	81	6.595E-10	54	60
T_antipodiana_NK7-B	TRINITY_DN9213_c0_g1_i1.p1	0.473	57	30	0	2	58	214	270	6.595E-10	54	60
T_antipodiana_NK7-B	TRINITY_DN666_c9_g1_i1.p1	0.450	60	32	0	1	60	187	246	6.595E-10	54	60
T_antipodiana_NK7-B	TRINITY_DN7271_c0_g2_i1.p1	0.440	59	32	0	2	60	105	163	9.075E-10	53	60
T_antipodiana_NK7-B	TRINITY_DN30224_c0_g1_i1.p1	0.448	58	31	0	1	58	231	288	9.075E-10	53	60
T_antipodiana_NK7-B	TRINITY_DN1827_c0_g1_i1.p1	0.500	56	28	0	5	60	77	132	9.075E-10	53	60
T_antipodiana_NK7-B	TRINITY_DN1870_c0_g1_i2.p1	0.465	58	30	0	1	58	5	62	1.249E-09	53	60
T_antipodiana_NK7-B	TRINITY_DN1870_c0_g1_i1.p1	0.465	58	30	0	1	58	164	221	1.249E-09	53	60
T_antipodiana_NK7-B	TRINITY_DN9289_c0_g2_i1.p1	0.423	59	33	0	2	60	44	102	2.364E-09	52	60
T_antipodiana_NK7-B	TRINITY_DN1107_c1_g1_i1.p1	0.421	57	32	0	2	58	224	280	3.254E-09	52	60
T_antipodiana_NK7-B	TRINITY_DN1107_c1_g1_i3.p1	0.421	57	32	0	2	58	224	280	3.254E-09	52	60
T_antipodiana_NK7-B	TRINITY_DN6973_c1_g1_i4.p1	0.462	54	29	0	5	58	93	146	8.480E-09	51	60
T_antipodiana_NK7-B	TRINITY_DN6282_c0_g1_i3.p1	0.466	60	30	0	1	60	160	216	8.480E-09	51	60
T_antipodiana_NK7-B	TRINITY_DN6282_c0_g1_i2.p1	0.466	60	30	0	1	60	160	216	8.480E-09	51	60
T_antipodiana_NK7-B	TRINITY_DN8280_c0_g1_i3.p1	0.442	52	28	0	2	53	128	179	1.167E-08	50	60
T_antipodiana_NK7-B	TRINITY_DN433_c2_g1_i2.p1	0.385	57	34	0	2	58	150	206	1.167E-08	50	60
T_antipodiana_NK7-B	TRINITY_DN433_c2_g1_i3.p1	0.385	57	34	0	2	58	154	210	1.167E-08	50	60
T_antipodiana_NK7-B	TRINITY_DN433_c2_g1_i4.p1	0.385	57	34	0	2	58	198	254	1.167E-08	50	60
T_antipodiana_NK7-B	TRINITY_DN433_c2_g1_i1.p1	0.385	57	34	0	2	58	202	258	1.167E-08	50	60
T_antipodiana_NK7-B	TRINITY_DN9215_c0_g1_i1.p1	0.462	54	29	0	4	57	178	231	1.606E-08	50	60
T_antipodiana_NK7-B	TRINITY_DN7271_c0_g1_i1.p1	0.444	54	29	0	5	58	9	62	2.211E-08	49	60
T_antipodiana_NK7-B	TRINITY_DN23471_c0_g1_i1.p1	0.438	57	31	0	2	58	99	155	2.211E-08	49	60
T_antipodiana_NK7-B	TRINITY_DN18291_c0_g1_i1.p1	0.423	59	33	0	2	60	139	197	2.211E-08	49	60
T_antipodiana_NK7-B	TRINITY_DN11395_c0_g1_i2.p1	0.428	56	31	0	5	60	17	72	3.043E-08	49	60
T_antipodiana_NK7-B	TRINITY_DN11395_c0_g1_i3.p1	0.428	56	31	0	5	60	52	107	3.043E-08	49	60
T_antipodiana_NK7-B	TRINITY_DN6282_c0_g1_i1.p1	0.444	54	29	0	5	58	72	125	4.188E-08	49	60
T_antipodiana_NK7-B	TRINITY_DN30696_c0_g2_i1.p1	0.454	55	28	0	6	60	2	53	5.765E-08	48	60
T_antipodiana_NK7-B	TRINITY_DN6299_c0_g1_i5.p1	0.407	54	31	0	5	58	230	283	3.924E-07	46	60
T_antipodiana_NK7-B	TRINITY_DN6299_c0_g1_i1.p1	0.407	54	31	0	5	58	231	284	3.924E-07	46	60
T_antipodiana_NK7-B	TRINITY_DN6299_c0_g1_i12.p1	0.407	54	31	0	5	58	231	284	3.924E-07	46	60
T_antipodiana_NK7-B	TRINITY_DN6299_c0_g1_i2.p1	0.407	54	31	0	5	58	231	284	3.924E-07	46	60
T_antipodiana_NK7-B	TRINITY_DN6299_c0_g1_i3.p1	0.407	54	31	0	5	58	231	284	3.924E-07	46	60
T_antipodiana_NK7-B	TRINITY_DN643_c0_g1_i2.p1	0.375	56	34	0	5	60	217	272	1.411E-06	44	60
T_antipodiana_NK7-B	TRINITY_DN643_c0_g1_i8.p1	0.375	56	34	0	5	60	217	272	1.411E-06	44	60
T_antipodiana_NK7-B	TRINITY_DN643_c0_g1_i1.p1	0.375	56	34	0	5	60	217	272	1.411E-06	44	60
T_antipodiana_NK7-B	TRINITY_DN643_c0_g1_i12.p1	0.375	56	34	0	5	60	217	272	1.411E-06	44	60
T_antipodiana_NK7-B	TRINITY_DN643_c0_g1_i3.p1	0.375	56	34	0	5	60	217	272	1.411E-06	44	60
T_antipodiana_NK7-B	TRINITY_DN643_c0_g1_i5.p1	0.375	56	34	0	5	60	217	272	1.411E-06	44	60
T_antipodiana_NK7-B	TRINITY_DN643_c0_g1_i11.p1	0.375	56	34	0	5	60	254	309	1.411E-06	44	60
T_antipodiana_NK7-B	TRINITY_DN643_c0_g1_i6.p1	0.375	56	34	0	5	60	254	309	1.411E-06	44	60
T_antipodiana_NK7-B	TRINITY_DN643_c0_g1_i10.p1	0.375	56	34	0	5	60	254	309	1.411E-06	44	60
T_antipodiana_NK7-B	TRINITY_DN643_c0_g1_i4.p1	0.375	56	34	0	5	60	254	309	1.411E-06	44	60
T_antipodiana_NK7-B	TRINITY_DN643_c0_g1_i7.p1	0.375	56	34	0	5	60	254	309	1.411E-06	44	60
T_antipodiana_NK7-B	TRINITY_DN643_c0_g1_i9.p1	0.375	56	34	0	5	60	254	309	1.411E-06	44	60
T_antipodiana_NK7-B	TRINITY_DN11329_c0_g1_i1.p1	0.372	59	36	0	2	60	157	215	2.675E-06	44	60
T_antipodiana_NK7-B	TRINITY_DN3992_c1_g1_i1.p1	0.407	54	31	0	5	58	251	304	2.675E-06	44	60
T_antipodiana_NK7-B	TRINITY_DN643_c0_g2_i3.p1	0.357	56	35	0	5	60	245	300	2.675E-06	44	60
T_antipodiana_NK7-B	TRINITY_DN643_c0_g2_i1.p1	0.357	56	35	0	5	60	253	308	2.675E-06	44	60
T_antipodiana_NK7-B	TRINITY_DN643_c0_g2_i2.p1	0.357	56	35	0	5	60	253	308	2.675E-06	44	60
T_antipodiana_NK7-B	TRINITY_DN4035_c0_g1_i3.p1	0.366	60	37	0	1	60	208	267	3.684E-06	43	60
T_antipodiana_NK7-B	TRINITY_DN4035_c0_g1_i4.p1	0.366	60	37	0	1	60	208	267	3.684E-06	43	60
T_antipodiana_NK7-B	TRINITY_DN9934_c0_g2_i1.p1	0.350	57	36	0	2	58	101	157	2.516E-05	41	60
T_antipodiana_NK7-B	TRINITY_DN1193_c1_g1_i10.p1	0.370	54	33	0	2	55	46	99	3.269E-04	38	60
T_antipodiana_NK7-B	TRINITY_DN1193_c1_g1_i11.p1	0.370	54	33	0	2	55	46	99	3.269E-04	38	60
T_antipodiana_NK7-B	TRINITY_DN1193_c1_g1_i6.p1	0.370	54	33	0	2	55	88	141	3.269E-04	38	60
T_antipodiana_NK7-B	TRINITY_DN1193_c1_g1_i18.p1	0.370	54	33	0	2	55	88	141	3.269E-04	38	60
A_bruennichi_NK1-B-2	TRINITY_DN11408_c0_g5_i1.p1	0.983	60	1	0	1	60	209	268	8.132E-33	119	60
A_bruennichi_NK1-B-2	TRINITY_DN8483_c0_g1_i1.p1	0.633	60	22	0	1	60	140	199	1.280E-18	79	60
A_bruennichi_NK1-B-2	TRINITY_DN8483_c0_g1_i5.p1	0.633	60	22	0	1	60	140	199	1.280E-18	79	60
A_bruennichi_NK1-B-2	TRINITY_DN71433_c0_g1_i1.p1	0.644	59	21	0	1	59	133	191	3.321E-18	78	60
A_bruennichi_NK1-B-2	TRINITY_DN3997_c0_g1_i2.p1	0.614	57	22	0	2	58	97	153	3.076E-17	75	60
A_bruennichi_NK1-B-2	TRINITY_DN3997_c0_g1_i1.p1	0.614	57	22	0	2	58	97	153	3.076E-17	75	60
A_bruennichi_NK1-B-2	TRINITY_DN3781_c0_g1_i3.p1	0.637	58	21	0	2	59	41	98	4.227E-17	74	60
A_bruennichi_NK1-B-2	TRINITY_DN12231_c0_g1_i1.p1	0.649	57	20	0	2	58	206	262	4.227E-17	74	60
A_bruennichi_NK1-B-2	TRINITY_DN3781_c0_g1_i4.p1	0.637	58	21	0	2	59	167	224	4.227E-17	74	60
A_bruennichi_NK1-B-2	TRINITY_DN8280_c0_g1_i2.p1	0.586	58	24	0	2	59	128	185	7.403E-16	71	60
A_bruennichi_NK1-B-2	TRINITY_DN10861_c0_g1_i1.p1	0.614	57	22	0	2	58	176	232	1.399E-15	70	60
A_bruennichi_NK1-B-2	TRINITY_DN3894_c1_g1_i1.p1	0.603	58	23	0	2	59	232	289	1.399E-15	70	60
A_bruennichi_NK1-B-2	TRINITY_DN3894_c1_g1_i2.p1	0.603	58	23	0	2	59	232	289	1.399E-15	70	60
A_bruennichi_NK1-B-2	TRINITY_DN3894_c1_g1_i3.p1	0.603	58	23	0	2	59	232	289	1.399E-15	70	60
A_bruennichi_NK1-B-2	TRINITY_DN3894_c1_g1_i4.p1	0.603	58	23	0	2	59	232	289	1.399E-15	70	60
A_bruennichi_NK1-B-2	TRINITY_DN3894_c1_g1_i6.p1	0.603	58	23	0	2	59	232	289	1.399E-15	70	60
A_bruennichi_NK1-B-2	TRINITY_DN3894_c1_g1_i7.p1	0.603	58	23	0	2	59	232	289	1.399E-15	70	60
A_bruennichi_NK1-B-2	TRINITY_DN285_c1_g1_i2.p1	0.596	57	23	0	2	58	281	337	1.399E-15	70	60
A_bruennichi_NK1-B-2	TRINITY_DN3706_c0_g1_i1.p1	0.596	57	23	0	2	58	145	201	3.634E-15	69	60
A_bruennichi_NK1-B-2	TRINITY_DN3706_c0_g1_i4.p1	0.596	57	23	0	2	58	145	201	3.634E-15	69	60
A_bruennichi_NK1-B-2	TRINITY_DN3706_c0_g1_i2.p1	0.596	57	23	0	2	58	155	211	3.634E-15	69	60
A_bruennichi_NK1-B-2	TRINITY_DN3706_c0_g1_i3.p1	0.596	57	23	0	2	58	155	211	3.634E-15	69	60
A_bruennichi_NK1-B-2	TRINITY_DN7156_c0_g1_i1.p1	0.566	60	26	0	1	60	149	208	4.996E-15	68	60
A_bruennichi_NK1-B-2	TRINITY_DN7156_c0_g1_i2.p1	0.566	60	26	0	1	60	149	208	4.996E-15	68	60
A_bruennichi_NK1-B-2	TRINITY_DN7393_c0_g1_i1.p1	0.550	60	27	0	1	60	207	266	9.443E-15	68	60
A_bruennichi_NK1-B-2	TRINITY_DN821_c1_g1_i1.p1	0.586	58	24	0	1	58	194	251	6.379E-14	65	60
A_bruennichi_NK1-B-2	TRINITY_DN821_c1_g3_i1.p1	0.586	58	24	0	1	58	203	260	6.379E-14	65	60
A_bruennichi_NK1-B-2	TRINITY_DN6596_c1_g1_i1.p1	0.500	58	29	0	2	59	186	243	1.658E-13	64	60
A_bruennichi_NK1-B-2	TRINITY_DN6596_c1_g1_i2.p1	0.500	58	29	0	2	59	186	243	1.658E-13	64	60
A_bruennichi_NK1-B-2	TRINITY_DN19246_c0_g1_i1.p1	0.561	57	25	0	2	58	124	180	4.312E-13	63	60
A_bruennichi_NK1-B-2	TRINITY_DN9957_c0_g1_i1.p1	0.517	56	27	0	5	60	216	271	4.312E-13	63	60
A_bruennichi_NK1-B-2	TRINITY_DN3966_c4_g1_i1.p1	0.561	57	25	0	2	58	130	186	5.929E-13	63	60
A_bruennichi_NK1-B-2	TRINITY_DN6640_c1_g1_i2.p1	0.578	57	24	0	2	58	192	248	8.154E-13	62	60
A_bruennichi_NK1-B-2	TRINITY_DN6640_c1_g1_i3.p1	0.578	57	24	0	2	58	192	248	8.154E-13	62	60
A_bruennichi_NK1-B-2	TRINITY_DN6640_c1_g1_i4.p1	0.578	57	24	0	2	58	192	248	8.154E-13	62	60
A_bruennichi_NK1-B-2	TRINITY_DN28998_c1_g2_i1.p1	0.533	60	28	0	1	60	116	175	8.154E-13	62	60
A_bruennichi_NK1-B-2	TRINITY_DN9322_c0_g1_i1.p1	0.525	59	28	0	2	60	216	274	1.542E-12	61	60
A_bruennichi_NK1-B-2	TRINITY_DN3637_c1_g1_i2.p1	0.553	56	25	0	5	60	272	327	1.542E-12	61	60
A_bruennichi_NK1-B-2	TRINITY_DN7271_c0_g2_i1.p1	0.543	57	26	0	2	58	105	161	2.121E-12	61	60
A_bruennichi_NK1-B-2	TRINITY_DN6715_c1_g1_i1.p1	0.568	58	25	0	2	59	171	228	2.121E-12	61	60
A_bruennichi_NK1-B-2	TRINITY_DN6789_c0_g1_i1.p1	0.508	59	29	0	2	60	199	257	2.917E-12	61	60
A_bruennichi_NK1-B-2	TRINITY_DN6789_c0_g1_i3.p1	0.508	59	29	0	2	60	199	257	2.917E-12	61	60
A_bruennichi_NK1-B-2	TRINITY_DN6789_c0_g1_i4.p1	0.508	59	29	0	2	60	199	257	2.917E-12	61	60
A_bruennichi_NK1-B-2	TRINITY_DN2935_c0_g1_i1.p1	0.542	59	27	0	2	60	139	197	4.011E-12	60	60
A_bruennichi_NK1-B-2	TRINITY_DN2935_c0_g1_i2.p1	0.542	59	27	0	2	60	139	197	4.011E-12	60	60
A_bruennichi_NK1-B-2	TRINITY_DN7271_c0_g1_i1.p1	0.491	57	29	0	2	58	6	62	7.588E-12	59	60
A_bruennichi_NK1-B-2	TRINITY_DN6789_c1_g1_i2.p1	0.491	59	30	0	2	60	218	276	7.588E-12	59	60
A_bruennichi_NK1-B-2	TRINITY_DN9934_c0_g2_i1.p1	0.508	57	28	0	2	58	101	157	7.588E-12	59	60
A_bruennichi_NK1-B-2	TRINITY_DN25209_c0_g1_i1.p1	0.543	57	26	0	2	58	127	183	1.436E-11	59	60
A_bruennichi_NK1-B-2	TRINITY_DN3637_c1_g1_i1.p1	0.555	54	24	0	5	58	312	365	1.436E-11	59	60
A_bruennichi_NK1-B-2	TRINITY_DN8280_c0_g1_i3.p1	0.538	52	24	0	2	53	128	179	1.975E-11	58	60
A_bruennichi_NK1-B-2	TRINITY_DN23471_c0_g1_i1.p1	0.508	57	28	0	2	58	99	155	3.736E-11	57	60
A_bruennichi_NK1-B-2	TRINITY_DN4562_c1_g1_i1.p1	0.534	58	27	0	2	59	180	237	3.736E-11	57	60
A_bruennichi_NK1-B-2	TRINITY_DN433_c2_g1_i2.p1	0.491	57	29	0	2	58	150	206	3.736E-11	57	60
A_bruennichi_NK1-B-2	TRINITY_DN433_c2_g1_i3.p1	0.491	57	29	0	2	58	154	210	3.736E-11	57	60
A_bruennichi_NK1-B-2	TRINITY_DN433_c2_g1_i4.p1	0.491	57	29	0	2	58	198	254	3.736E-11	57	60
A_bruennichi_NK1-B-2	TRINITY_DN433_c2_g1_i1.p1	0.491	57	29	0	2	58	202	258	3.736E-11	57	60
A_bruennichi_NK1-B-2	TRINITY_DN1107_c1_g1_i1.p1	0.482	58	30	0	2	59	224	281	3.736E-11	57	60
A_bruennichi_NK1-B-2	TRINITY_DN1107_c1_g1_i3.p1	0.482	58	30	0	2	59	224	281	3.736E-11	57	60
A_bruennichi_NK1-B-2	TRINITY_DN1827_c0_g1_i1.p1	0.517	58	28	0	2	59	74	131	5.139E-11	57	60
A_bruennichi_NK1-B-2	TRINITY_DN9213_c0_g1_i1.p1	0.483	60	31	0	1	60	213	272	7.070E-11	57	60
A_bruennichi_NK1-B-2	TRINITY_DN18291_c0_g1_i1.p1	0.482	58	30	0	2	59	139	196	9.726E-11	56	60
A_bruennichi_NK1-B-2	TRINITY_DN3637_c1_g1_i4.p1	0.549	51	23	0	5	55	296	346	9.726E-11	56	60
A_bruennichi_NK1-B-2	TRINITY_DN6299_c0_g1_i5.p1	0.508	57	28	0	2	58	227	283	1.338E-10	56	60
A_bruennichi_NK1-B-2	TRINITY_DN6299_c0_g1_i1.p1	0.508	57	28	0	2	58	228	284	1.338E-10	56	60
A_bruennichi_NK1-B-2	TRINITY_DN6299_c0_g1_i12.p1	0.508	57	28	0	2	58	228	284	1.338E-10	56	60
A_bruennichi_NK1-B-2	TRINITY_DN6299_c0_g1_i2.p1	0.508	57	28	0	2	58	228	284	1.338E-10	56	60
A_bruennichi_NK1-B-2	TRINITY_DN6299_c0_g1_i3.p1	0.508	57	28	0	2	58	228	284	1.338E-10	56	60
A_bruennichi_NK1-B-2	TRINITY_DN6973_c1_g1_i4.p1	0.517	58	28	0	2	59	90	147	2.532E-10	55	60
A_bruennichi_NK1-B-2	TRINITY_DN3568_c1_g1_i1.p1	0.473	57	30	0	2	58	136	192	2.532E-10	55	60
A_bruennichi_NK1-B-2	TRINITY_DN1403_c0_g1_i1.p1	0.526	57	27	0	2	58	205	261	2.532E-10	55	60
A_bruennichi_NK1-B-2	TRINITY_DN1403_c0_g1_i3.p1	0.526	57	27	0	2	58	205	261	2.532E-10	55	60
A_bruennichi_NK1-B-2	TRINITY_DN1403_c0_g1_i2.p1	0.526	57	27	0	2	58	254	310	2.532E-10	55	60
A_bruennichi_NK1-B-2	TRINITY_DN9289_c0_g2_i1.p1	0.473	57	30	0	2	58	44	100	3.484E-10	55	60
A_bruennichi_NK1-B-2	TRINITY_DN529_c6_g1_i2.p1	0.509	51	25	0	8	58	63	113	4.794E-10	54	60
A_bruennichi_NK1-B-2	TRINITY_DN3568_c1_g1_i3.p1	0.500	54	27	0	5	58	26	79	4.794E-10	54	60
A_bruennichi_NK1-B-2	TRINITY_DN529_c6_g1_i1.p1	0.509	51	25	0	8	58	176	226	4.794E-10	54	60
A_bruennichi_NK1-B-2	TRINITY_DN10148_c5_g1_i1.p1	0.508	57	28	0	2	58	206	262	6.595E-10	54	60
A_bruennichi_NK1-B-2	TRINITY_DN1870_c0_g1_i2.p1	0.457	59	31	0	2	60	6	64	1.249E-09	53	60
A_bruennichi_NK1-B-2	TRINITY_DN1870_c0_g1_i1.p1	0.457	59	31	0	2	60	165	223	1.249E-09	53	60
A_bruennichi_NK1-B-2	TRINITY_DN643_c0_g1_i2.p1	0.438	57	31	0	3	59	215	271	1.249E-09	53	60
A_bruennichi_NK1-B-2	TRINITY_DN643_c0_g1_i8.p1	0.438	57	31	0	3	59	215	271	1.249E-09	53	60
A_bruennichi_NK1-B-2	TRINITY_DN643_c0_g1_i1.p1	0.438	57	31	0	3	59	215	271	1.249E-09	53	60
A_bruennichi_NK1-B-2	TRINITY_DN643_c0_g1_i12.p1	0.438	57	31	0	3	59	215	271	1.249E-09	53	60
A_bruennichi_NK1-B-2	TRINITY_DN643_c0_g1_i3.p1	0.438	57	31	0	3	59	215	271	1.249E-09	53	60
A_bruennichi_NK1-B-2	TRINITY_DN643_c0_g1_i5.p1	0.438	57	31	0	3	59	215	271	1.249E-09	53	60
A_bruennichi_NK1-B-2	TRINITY_DN643_c0_g1_i11.p1	0.438	57	31	0	3	59	252	308	1.249E-09	53	60
A_bruennichi_NK1-B-2	TRINITY_DN643_c0_g1_i6.p1	0.438	57	31	0	3	59	252	308	1.249E-09	53	60
A_bruennichi_NK1-B-2	TRINITY_DN643_c0_g1_i10.p1	0.438	57	31	0	3	59	252	308	1.249E-09	53	60
A_bruennichi_NK1-B-2	TRINITY_DN643_c0_g1_i4.p1	0.438	57	31	0	3	59	252	308	1.249E-09	53	60
A_bruennichi_NK1-B-2	TRINITY_DN643_c0_g1_i7.p1	0.438	57	31	0	3	59	252	308	1.249E-09	53	60
A_bruennichi_NK1-B-2	TRINITY_DN643_c0_g1_i9.p1	0.438	57	31	0	3	59	252	308	1.249E-09	53	60
A_bruennichi_NK1-B-2	TRINITY_DN666_c9_g1_i1.p1	0.491	57	29	0	2	58	188	244	1.718E-09	53	60
A_bruennichi_NK1-B-2	TRINITY_DN4035_c0_g1_i3.p1	0.491	57	29	0	2	58	209	265	1.718E-09	53	60
A_bruennichi_NK1-B-2	TRINITY_DN4035_c0_g1_i4.p1	0.491	57	29	0	2	58	209	265	1.718E-09	53	60
A_bruennichi_NK1-B-2	TRINITY_DN643_c0_g2_i3.p1	0.421	57	32	0	3	59	243	299	2.364E-09	52	60
A_bruennichi_NK1-B-2	TRINITY_DN643_c0_g2_i1.p1	0.421	57	32	0	3	59	251	307	2.364E-09	52	60
A_bruennichi_NK1-B-2	TRINITY_DN643_c0_g2_i2.p1	0.421	57	32	0	3	59	251	307	2.364E-09	52	60
A_bruennichi_NK1-B-2	TRINITY_DN11395_c0_g1_i2.p1	0.473	57	30	0	2	58	14	70	3.254E-09	52	60
A_bruennichi_NK1-B-2	TRINITY_DN11395_c0_g1_i3.p1	0.473	57	30	0	2	58	49	105	3.254E-09	52	60
A_bruennichi_NK1-B-2	TRINITY_DN1193_c1_g1_i10.p1	0.465	58	30	0	2	59	46	103	3.254E-09	52	60
A_bruennichi_NK1-B-2	TRINITY_DN1193_c1_g1_i11.p1	0.465	58	30	0	2	59	46	103	3.254E-09	52	60
A_bruennichi_NK1-B-2	TRINITY_DN1193_c1_g1_i6.p1	0.465	58	30	0	2	59	88	145	3.254E-09	52	60
A_bruennichi_NK1-B-2	TRINITY_DN1193_c1_g1_i18.p1	0.465	58	30	0	2	59	88	145	3.254E-09	52	60
A_bruennichi_NK1-B-2	TRINITY_DN6282_c0_g1_i1.p1	0.491	57	29	0	3	59	70	126	3.254E-09	52	60
A_bruennichi_NK1-B-2	TRINITY_DN6282_c0_g1_i2.p1	0.491	57	29	0	3	59	696	752	3.254E-09	52	60
A_bruennichi_NK1-B-2	TRINITY_DN9215_c0_g1_i1.p1	0.462	54	29	0	4	57	178	231	8.480E-09	51	60
A_bruennichi_NK1-B-2	TRINITY_DN30224_c0_g1_i1.p1	0.472	55	29	0	5	59	235	289	8.480E-09	51	60
A_bruennichi_NK1-B-2	TRINITY_DN3992_c1_g1_i1.p1	0.438	57	31	0	2	58	248	304	8.480E-09	51	60
A_bruennichi_NK1-B-2	TRINITY_DN14283_c0_g2_i1.p1	0.466	60	30	0	1	57	334	393	8.480E-09	51	60
A_bruennichi_NK1-B-2	TRINITY_DN30696_c0_g2_i1.p1	0.461	52	27	0	8	59	1	52	1.606E-08	50	60
A_bruennichi_NK1-B-2	TRINITY_DN11329_c0_g1_i1.p1	0.491	57	29	0	2	58	157	213	1.606E-08	50	60
A_bruennichi_NK1-B-2	TRINITY_DN6282_c0_g1_i3.p1	0.444	54	29	0	2	55	158	211	1.504E-07	47	60
A_bruennichi_NK1-B-2	TRINITY_DN285_c1_g1_i1.p1	0.800	25	5	0	34	58	1	25	1.411E-06	44	60
T_tridentatus_Slou_B	TRINITY_DN11408_c0_g5_i1.p1	0.983	60	1	0	1	60	209	268	8.132E-33	119	60
T_tridentatus_Slou_B	TRINITY_DN8483_c0_g1_i1.p1	0.633	60	22	0	1	60	140	199	1.280E-18	79	60
T_tridentatus_Slou_B	TRINITY_DN8483_c0_g1_i5.p1	0.633	60	22	0	1	60	140	199	1.280E-18	79	60
T_tridentatus_Slou_B	TRINITY_DN71433_c0_g1_i1.p1	0.644	59	21	0	1	59	133	191	3.321E-18	78	60
T_tridentatus_Slou_B	TRINITY_DN3997_c0_g1_i2.p1	0.614	57	22	0	2	58	97	153	3.076E-17	75	60
T_tridentatus_Slou_B	TRINITY_DN3997_c0_g1_i1.p1	0.614	57	22	0	2	58	97	153	3.076E-17	75	60
T_tridentatus_Slou_B	TRINITY_DN3781_c0_g1_i3.p1	0.637	58	21	0	2	59	41	98	4.227E-17	74	60
T_tridentatus_Slou_B	TRINITY_DN12231_c0_g1_i1.p1	0.649	57	20	0	2	58	206	262	4.227E-17	74	60
T_tridentatus_Slou_B	TRINITY_DN3781_c0_g1_i4.p1	0.637	58	21	0	2	59	167	224	4.227E-17	74	60
T_tridentatus_Slou_B	TRINITY_DN8280_c0_g1_i2.p1	0.586	58	24	0	2	59	128	185	7.403E-16	71	60
T_tridentatus_Slou_B	TRINITY_DN10861_c0_g1_i1.p1	0.614	57	22	0	2	58	176	232	1.399E-15	70	60
T_tridentatus_Slou_B	TRINITY_DN3894_c1_g1_i1.p1	0.603	58	23	0	2	59	232	289	1.399E-15	70	60
T_tridentatus_Slou_B	TRINITY_DN3894_c1_g1_i2.p1	0.603	58	23	0	2	59	232	289	1.399E-15	70	60
T_tridentatus_Slou_B	TRINITY_DN3894_c1_g1_i3.p1	0.603	58	23	0	2	59	232	289	1.399E-15	70	60
T_tridentatus_Slou_B	TRINITY_DN3894_c1_g1_i4.p1	0.603	58	23	0	2	59	232	289	1.399E-15	70	60
T_tridentatus_Slou_B	TRINITY_DN3894_c1_g1_i6.p1	0.603	58	23	0	2	59	232	289	1.399E-15	70	60
T_tridentatus_Slou_B	TRINITY_DN3894_c1_g1_i7.p1	0.603	58	23	0	2	59	232	289	1.399E-15	70	60
T_tridentatus_Slou_B	TRINITY_DN285_c1_g1_i2.p1	0.596	57	23	0	2	58	281	337	1.399E-15	70	60
T_tridentatus_Slou_B	TRINITY_DN3706_c0_g1_i1.p1	0.596	57	23	0	2	58	145	201	3.634E-15	69	60
T_tridentatus_Slou_B	TRINITY_DN3706_c0_g1_i4.p1	0.596	57	23	0	2	58	145	201	3.634E-15	69	60
T_tridentatus_Slou_B	TRINITY_DN3706_c0_g1_i2.p1	0.596	57	23	0	2	58	155	211	3.634E-15	69	60
T_tridentatus_Slou_B	TRINITY_DN3706_c0_g1_i3.p1	0.596	57	23	0	2	58	155	211	3.634E-15	69	60
T_tridentatus_Slou_B	TRINITY_DN7156_c0_g1_i1.p1	0.566	60	26	0	1	60	149	208	4.996E-15	68	60
T_tridentatus_Slou_B	TRINITY_DN7156_c0_g1_i2.p1	0.566	60	26	0	1	60	149	208	4.996E-15	68	60
T_tridentatus_Slou_B	TRINITY_DN7393_c0_g1_i1.p1	0.550	60	27	0	1	60	207	266	9.443E-15	68	60
T_tridentatus_Slou_B	TRINITY_DN821_c1_g1_i1.p1	0.586	58	24	0	1	58	194	251	6.379E-14	65	60
T_tridentatus_Slou_B	TRINITY_DN821_c1_g3_i1.p1	0.586	58	24	0	1	58	203	260	6.379E-14	65	60
T_tridentatus_Slou_B	TRINITY_DN6596_c1_g1_i1.p1	0.500	58	29	0	2	59	186	243	1.658E-13	64	60
T_tridentatus_Slou_B	TRINITY_DN6596_c1_g1_i2.p1	0.500	58	29	0	2	59	186	243	1.658E-13	64	60
T_tridentatus_Slou_B	TRINITY_DN19246_c0_g1_i1.p1	0.561	57	25	0	2	58	124	180	4.312E-13	63	60
T_tridentatus_Slou_B	TRINITY_DN9957_c0_g1_i1.p1	0.517	56	27	0	5	60	216	271	4.312E-13	63	60
T_tridentatus_Slou_B	TRINITY_DN3966_c4_g1_i1.p1	0.561	57	25	0	2	58	130	186	5.929E-13	63	60
T_tridentatus_Slou_B	TRINITY_DN6640_c1_g1_i2.p1	0.578	57	24	0	2	58	192	248	8.154E-13	62	60
T_tridentatus_Slou_B	TRINITY_DN6640_c1_g1_i3.p1	0.578	57	24	0	2	58	192	248	8.154E-13	62	60
T_tridentatus_Slou_B	TRINITY_DN6640_c1_g1_i4.p1	0.578	57	24	0	2	58	192	248	8.154E-13	62	60
T_tridentatus_Slou_B	TRINITY_DN28998_c1_g2_i1.p1	0.533	60	28	0	1	60	116	175	8.154E-13	62	60
T_tridentatus_Slou_B	TRINITY_DN9322_c0_g1_i1.p1	0.525	59	28	0	2	60	216	274	1.542E-12	61	60
T_tridentatus_Slou_B	TRINITY_DN3637_c1_g1_i2.p1	0.553	56	25	0	5	60	272	327	1.542E-12	61	60
T_tridentatus_Slou_B	TRINITY_DN7271_c0_g2_i1.p1	0.543	57	26	0	2	58	105	161	2.121E-12	61	60
T_tridentatus_Slou_B	TRINITY_DN6715_c1_g1_i1.p1	0.568	58	25	0	2	59	171	228	2.121E-12	61	60
T_tridentatus_Slou_B	TRINITY_DN6789_c0_g1_i1.p1	0.508	59	29	0	2	60	199	257	2.917E-12	61	60
T_tridentatus_Slou_B	TRINITY_DN6789_c0_g1_i3.p1	0.508	59	29	0	2	60	199	257	2.917E-12	61	60
T_tridentatus_Slou_B	TRINITY_DN6789_c0_g1_i4.p1	0.508	59	29	0	2	60	199	257	2.917E-12	61	60
T_tridentatus_Slou_B	TRINITY_DN2935_c0_g1_i1.p1	0.542	59	27	0	2	60	139	197	4.011E-12	60	60
T_tridentatus_Slou_B	TRINITY_DN2935_c0_g1_i2.p1	0.542	59	27	0	2	60	139	197	4.011E-12	60	60
T_tridentatus_Slou_B	TRINITY_DN7271_c0_g1_i1.p1	0.491	57	29	0	2	58	6	62	7.588E-12	59	60
T_tridentatus_Slou_B	TRINITY_DN6789_c1_g1_i2.p1	0.491	59	30	0	2	60	218	276	7.588E-12	59	60
T_tridentatus_Slou_B	TRINITY_DN9934_c0_g2_i1.p1	0.508	57	28	0	2	58	101	157	7.588E-12	59	60
T_tridentatus_Slou_B	TRINITY_DN25209_c0_g1_i1.p1	0.543	57	26	0	2	58	127	183	1.436E-11	59	60
T_tridentatus_Slou_B	TRINITY_DN3637_c1_g1_i1.p1	0.555	54	24	0	5	58	312	365	1.436E-11	59	60
T_tridentatus_Slou_B	TRINITY_DN8280_c0_g1_i3.p1	0.538	52	24	0	2	53	128	179	1.975E-11	58	60
T_tridentatus_Slou_B	TRINITY_DN23471_c0_g1_i1.p1	0.508	57	28	0	2	58	99	155	3.736E-11	57	60
T_tridentatus_Slou_B	TRINITY_DN4562_c1_g1_i1.p1	0.534	58	27	0	2	59	180	237	3.736E-11	57	60
T_tridentatus_Slou_B	TRINITY_DN433_c2_g1_i2.p1	0.491	57	29	0	2	58	150	206	3.736E-11	57	60
T_tridentatus_Slou_B	TRINITY_DN433_c2_g1_i3.p1	0.491	57	29	0	2	58	154	210	3.736E-11	57	60
T_tridentatus_Slou_B	TRINITY_DN433_c2_g1_i4.p1	0.491	57	29	0	2	58	198	254	3.736E-11	57	60
T_tridentatus_Slou_B	TRINITY_DN433_c2_g1_i1.p1	0.491	57	29	0	2	58	202	258	3.736E-11	57	60
T_tridentatus_Slou_B	TRINITY_DN1107_c1_g1_i1.p1	0.482	58	30	0	2	59	224	281	3.736E-11	57	60
T_tridentatus_Slou_B	TRINITY_DN1107_c1_g1_i3.p1	0.482	58	30	0	2	59	224	281	3.736E-11	57	60
T_tridentatus_Slou_B	TRINITY_DN1827_c0_g1_i1.p1	0.517	58	28	0	2	59	74	131	5.139E-11	57	60
T_tridentatus_Slou_B	TRINITY_DN9213_c0_g1_i1.p1	0.483	60	31	0	1	60	213	272	7.070E-11	57	60
T_tridentatus_Slou_B	TRINITY_DN18291_c0_g1_i1.p1	0.482	58	30	0	2	59	139	196	9.726E-11	56	60
T_tridentatus_Slou_B	TRINITY_DN3637_c1_g1_i4.p1	0.549	51	23	0	5	55	296	346	9.726E-11	56	60
T_tridentatus_Slou_B	TRINITY_DN6299_c0_g1_i5.p1	0.508	57	28	0	2	58	227	283	1.338E-10	56	60
T_tridentatus_Slou_B	TRINITY_DN6299_c0_g1_i1.p1	0.508	57	28	0	2	58	228	284	1.338E-10	56	60
T_tridentatus_Slou_B	TRINITY_DN6299_c0_g1_i12.p1	0.508	57	28	0	2	58	228	284	1.338E-10	56	60
T_tridentatus_Slou_B	TRINITY_DN6299_c0_g1_i2.p1	0.508	57	28	0	2	58	228	284	1.338E-10	56	60
T_tridentatus_Slou_B	TRINITY_DN6299_c0_g1_i3.p1	0.508	57	28	0	2	58	228	284	1.338E-10	56	60
T_tridentatus_Slou_B	TRINITY_DN6973_c1_g1_i4.p1	0.517	58	28	0	2	59	90	147	2.532E-10	55	60
T_tridentatus_Slou_B	TRINITY_DN3568_c1_g1_i1.p1	0.473	57	30	0	2	58	136	192	2.532E-10	55	60
T_tridentatus_Slou_B	TRINITY_DN1403_c0_g1_i1.p1	0.526	57	27	0	2	58	205	261	2.532E-10	55	60
T_tridentatus_Slou_B	TRINITY_DN1403_c0_g1_i3.p1	0.526	57	27	0	2	58	205	261	2.532E-10	55	60
T_tridentatus_Slou_B	TRINITY_DN1403_c0_g1_i2.p1	0.526	57	27	0	2	58	254	310	2.532E-10	55	60
T_tridentatus_Slou_B	TRINITY_DN9289_c0_g2_i1.p1	0.473	57	30	0	2	58	44	100	3.484E-10	55	60
T_tridentatus_Slou_B	TRINITY_DN529_c6_g1_i2.p1	0.509	51	25	0	8	58	63	113	4.794E-10	54	60
T_tridentatus_Slou_B	TRINITY_DN3568_c1_g1_i3.p1	0.500	54	27	0	5	58	26	79	4.794E-10	54	60
T_tridentatus_Slou_B	TRINITY_DN529_c6_g1_i1.p1	0.509	51	25	0	8	58	176	226	4.794E-10	54	60
T_tridentatus_Slou_B	TRINITY_DN10148_c5_g1_i1.p1	0.508	57	28	0	2	58	206	262	6.595E-10	54	60
T_tridentatus_Slou_B	TRINITY_DN1870_c0_g1_i2.p1	0.457	59	31	0	2	60	6	64	1.249E-09	53	60
T_tridentatus_Slou_B	TRINITY_DN1870_c0_g1_i1.p1	0.457	59	31	0	2	60	165	223	1.249E-09	53	60
T_tridentatus_Slou_B	TRINITY_DN643_c0_g1_i2.p1	0.438	57	31	0	3	59	215	271	1.249E-09	53	60
T_tridentatus_Slou_B	TRINITY_DN643_c0_g1_i8.p1	0.438	57	31	0	3	59	215	271	1.249E-09	53	60
T_tridentatus_Slou_B	TRINITY_DN643_c0_g1_i1.p1	0.438	57	31	0	3	59	215	271	1.249E-09	53	60
T_tridentatus_Slou_B	TRINITY_DN643_c0_g1_i12.p1	0.438	57	31	0	3	59	215	271	1.249E-09	53	60
T_tridentatus_Slou_B	TRINITY_DN643_c0_g1_i3.p1	0.438	57	31	0	3	59	215	271	1.249E-09	53	60
T_tridentatus_Slou_B	TRINITY_DN643_c0_g1_i5.p1	0.438	57	31	0	3	59	215	271	1.249E-09	53	60
T_tridentatus_Slou_B	TRINITY_DN643_c0_g1_i11.p1	0.438	57	31	0	3	59	252	308	1.249E-09	53	60
T_tridentatus_Slou_B	TRINITY_DN643_c0_g1_i6.p1	0.438	57	31	0	3	59	252	308	1.249E-09	53	60
T_tridentatus_Slou_B	TRINITY_DN643_c0_g1_i10.p1	0.438	57	31	0	3	59	252	308	1.249E-09	53	60
T_tridentatus_Slou_B	TRINITY_DN643_c0_g1_i4.p1	0.438	57	31	0	3	59	252	308	1.249E-09	53	60
T_tridentatus_Slou_B	TRINITY_DN643_c0_g1_i7.p1	0.438	57	31	0	3	59	252	308	1.249E-09	53	60
T_tridentatus_Slou_B	TRINITY_DN643_c0_g1_i9.p1	0.438	57	31	0	3	59	252	308	1.249E-09	53	60
T_tridentatus_Slou_B	TRINITY_DN666_c9_g1_i1.p1	0.491	57	29	0	2	58	188	244	1.718E-09	53	60
T_tridentatus_Slou_B	TRINITY_DN4035_c0_g1_i3.p1	0.491	57	29	0	2	58	209	265	1.718E-09	53	60
T_tridentatus_Slou_B	TRINITY_DN4035_c0_g1_i4.p1	0.491	57	29	0	2	58	209	265	1.718E-09	53	60
T_tridentatus_Slou_B	TRINITY_DN643_c0_g2_i3.p1	0.421	57	32	0	3	59	243	299	2.364E-09	52	60
T_tridentatus_Slou_B	TRINITY_DN643_c0_g2_i1.p1	0.421	57	32	0	3	59	251	307	2.364E-09	52	60
T_tridentatus_Slou_B	TRINITY_DN643_c0_g2_i2.p1	0.421	57	32	0	3	59	251	307	2.364E-09	52	60
T_tridentatus_Slou_B	TRINITY_DN11395_c0_g1_i2.p1	0.473	57	30	0	2	58	14	70	3.254E-09	52	60
T_tridentatus_Slou_B	TRINITY_DN11395_c0_g1_i3.p1	0.473	57	30	0	2	58	49	105	3.254E-09	52	60
T_tridentatus_Slou_B	TRINITY_DN1193_c1_g1_i10.p1	0.465	58	30	0	2	59	46	103	3.254E-09	52	60
T_tridentatus_Slou_B	TRINITY_DN1193_c1_g1_i11.p1	0.465	58	30	0	2	59	46	103	3.254E-09	52	60
T_tridentatus_Slou_B	TRINITY_DN1193_c1_g1_i6.p1	0.465	58	30	0	2	59	88	145	3.254E-09	52	60
T_tridentatus_Slou_B	TRINITY_DN1193_c1_g1_i18.p1	0.465	58	30	0	2	59	88	145	3.254E-09	52	60
T_tridentatus_Slou_B	TRINITY_DN6282_c0_g1_i1.p1	0.491	57	29	0	3	59	70	126	3.254E-09	52	60
T_tridentatus_Slou_B	TRINITY_DN6282_c0_g1_i2.p1	0.491	57	29	0	3	59	696	752	3.254E-09	52	60
T_tridentatus_Slou_B	TRINITY_DN9215_c0_g1_i1.p1	0.462	54	29	0	4	57	178	231	8.480E-09	51	60
T_tridentatus_Slou_B	TRINITY_DN30224_c0_g1_i1.p1	0.472	55	29	0	5	59	235	289	8.480E-09	51	60
T_tridentatus_Slou_B	TRINITY_DN3992_c1_g1_i1.p1	0.438	57	31	0	2	58	248	304	8.480E-09	51	60
T_tridentatus_Slou_B	TRINITY_DN14283_c0_g2_i1.p1	0.466	60	30	0	1	57	334	393	8.480E-09	51	60
T_tridentatus_Slou_B	TRINITY_DN30696_c0_g2_i1.p1	0.461	52	27	0	8	59	1	52	1.606E-08	50	60
T_tridentatus_Slou_B	TRINITY_DN11329_c0_g1_i1.p1	0.491	57	29	0	2	58	157	213	1.606E-08	50	60
T_tridentatus_Slou_B	TRINITY_DN6282_c0_g1_i3.p1	0.444	54	29	0	2	55	158	211	1.504E-07	47	60
T_tridentatus_Slou_B	TRINITY_DN285_c1_g1_i1.p1	0.800	25	5	0	34	58	1	25	1.411E-06	44	60
A_bruennichi_NK2.2-A	TRINITY_DN1403_c0_g1_i1.p1	1.000	60	0	0	1	60	204	263	2.890E-32	118	60
A_bruennichi_NK2.2-A	TRINITY_DN1403_c0_g1_i3.p1	1.000	60	0	0	1	60	204	263	2.890E-32	118	60
A_bruennichi_NK2.2-A	TRINITY_DN1403_c0_g1_i2.p1	1.000	60	0	0	1	60	253	312	2.890E-32	118	60
A_bruennichi_NK2.2-A	TRINITY_DN4562_c1_g1_i1.p1	0.844	58	9	0	1	58	179	236	3.322E-26	100	60
A_bruennichi_NK2.2-A	TRINITY_DN6715_c1_g1_i1.p1	0.800	60	12	0	1	60	170	229	2.057E-24	95	60
A_bruennichi_NK2.2-A	TRINITY_DN3894_c1_g1_i1.p1	0.551	58	26	0	1	58	231	288	7.588E-12	59	60
A_bruennichi_NK2.2-A	TRINITY_DN3894_c1_g1_i2.p1	0.551	58	26	0	1	58	231	288	7.588E-12	59	60
A_bruennichi_NK2.2-A	TRINITY_DN3894_c1_g1_i3.p1	0.551	58	26	0	1	58	231	288	7.588E-12	59	60
A_bruennichi_NK2.2-A	TRINITY_DN3894_c1_g1_i4.p1	0.551	58	26	0	1	58	231	288	7.588E-12	59	60
A_bruennichi_NK2.2-A	TRINITY_DN3894_c1_g1_i6.p1	0.551	58	26	0	1	58	231	288	7.588E-12	59	60
A_bruennichi_NK2.2-A	TRINITY_DN3894_c1_g1_i7.p1	0.551	58	26	0	1	58	231	288	7.588E-12	59	60
A_bruennichi_NK2.2-A	TRINITY_DN12231_c0_g1_i1.p1	0.508	59	29	0	2	60	206	264	1.044E-11	59	60
A_bruennichi_NK2.2-A	TRINITY_DN3966_c4_g1_i1.p1	0.526	57	27	0	2	58	130	186	5.139E-11	57	60
A_bruennichi_NK2.2-A	TRINITY_DN285_c1_g1_i2.p1	0.482	58	30	0	1	58	280	337	9.726E-11	56	60
A_bruennichi_NK2.2-A	TRINITY_DN3706_c0_g1_i1.p1	0.543	57	26	0	2	58	145	201	1.338E-10	56	60
A_bruennichi_NK2.2-A	TRINITY_DN3706_c0_g1_i4.p1	0.543	57	26	0	2	58	145	201	1.338E-10	56	60
A_bruennichi_NK2.2-A	TRINITY_DN3706_c0_g1_i2.p1	0.543	57	26	0	2	58	155	211	1.338E-10	56	60
A_bruennichi_NK2.2-A	TRINITY_DN3706_c0_g1_i3.p1	0.543	57	26	0	2	58	155	211	1.338E-10	56	60
A_bruennichi_NK2.2-A	TRINITY_DN10861_c0_g1_i1.p1	0.526	57	27	0	2	58	176	232	4.794E-10	54	60
A_bruennichi_NK2.2-A	TRINITY_DN6596_c1_g1_i1.p1	0.465	58	30	0	1	58	185	242	9.075E-10	53	60
A_bruennichi_NK2.2-A	TRINITY_DN6596_c1_g1_i2.p1	0.465	58	30	0	1	58	185	242	9.075E-10	53	60
A_bruennichi_NK2.2-A	TRINITY_DN529_c6_g1_i2.p1	0.509	55	27	0	6	60	61	115	1.249E-09	53	60
A_bruennichi_NK2.2-A	TRINITY_DN7156_c0_g1_i1.p1	0.509	51	25	0	5	55	153	203	1.249E-09	53	60
A_bruennichi_NK2.2-A	TRINITY_DN7156_c0_g1_i2.p1	0.509	51	25	0	5	55	153	203	1.249E-09	53	60
A_bruennichi_NK2.2-A	TRINITY_DN529_c6_g1_i1.p1	0.509	55	27	0	6	60	174	228	1.249E-09	53	60
A_bruennichi_NK2.2-A	TRINITY_DN10148_c5_g1_i1.p1	0.500	58	29	0	1	58	205	262	1.718E-09	53	60
A_bruennichi_NK2.2-A	TRINITY_DN25209_c0_g1_i1.p1	0.473	57	30	0	2	58	127	183	2.364E-09	52	60
A_bruennichi_NK2.2-A	TRINITY_DN14283_c0_g2_i1.p1	0.473	57	30	0	4	60	340	396	2.364E-09	52	60
A_bruennichi_NK2.2-A	TRINITY_DN8483_c0_g1_i1.p1	0.508	57	28	0	2	58	141	197	3.254E-09	52	60
A_bruennichi_NK2.2-A	TRINITY_DN8483_c0_g1_i5.p1	0.508	57	28	0	2	58	141	197	3.254E-09	52	60
A_bruennichi_NK2.2-A	TRINITY_DN9215_c0_g1_i1.p1	0.490	51	26	0	5	55	179	229	8.480E-09	51	60
A_bruennichi_NK2.2-A	TRINITY_DN71433_c0_g1_i1.p1	0.491	57	29	0	2	58	134	190	8.480E-09	51	60
A_bruennichi_NK2.2-A	TRINITY_DN3781_c0_g1_i3.p1	0.491	57	29	0	2	58	41	97	1.606E-08	50	60
A_bruennichi_NK2.2-A	TRINITY_DN3781_c0_g1_i4.p1	0.491	57	29	0	2	58	167	223	1.606E-08	50	60
A_bruennichi_NK2.2-A	TRINITY_DN19246_c0_g1_i1.p1	0.491	57	29	0	2	58	124	180	2.211E-08	49	60
A_bruennichi_NK2.2-A	TRINITY_DN821_c1_g3_i1.p1	0.464	56	29	0	5	60	207	262	2.211E-08	49	60
A_bruennichi_NK2.2-A	TRINITY_DN11408_c0_g5_i1.p1	0.508	57	28	0	2	58	210	266	2.211E-08	49	60
A_bruennichi_NK2.2-A	TRINITY_DN821_c1_g1_i1.p1	0.481	54	28	0	5	58	198	251	3.043E-08	49	60
A_bruennichi_NK2.2-A	TRINITY_DN6973_c1_g1_i4.p1	0.428	56	31	0	5	60	93	148	4.188E-08	49	60
A_bruennichi_NK2.2-A	TRINITY_DN6640_c1_g1_i2.p1	0.444	54	29	0	5	58	195	248	4.188E-08	49	60
A_bruennichi_NK2.2-A	TRINITY_DN6640_c1_g1_i3.p1	0.444	54	29	0	5	58	195	248	4.188E-08	49	60
A_bruennichi_NK2.2-A	TRINITY_DN6640_c1_g1_i4.p1	0.444	54	29	0	5	58	195	248	4.188E-08	49	60
A_bruennichi_NK2.2-A	TRINITY_DN9957_c0_g1_i1.p1	0.470	51	26	0	5	55	216	266	5.765E-08	48	60
A_bruennichi_NK2.2-A	TRINITY_DN3997_c0_g1_i2.p1	0.462	54	29	0	5	58	100	153	1.092E-07	48	60
A_bruennichi_NK2.2-A	TRINITY_DN3997_c0_g1_i1.p1	0.462	54	29	0	5	58	100	153	1.092E-07	48	60
A_bruennichi_NK2.2-A	TRINITY_DN9322_c0_g1_i1.p1	0.481	54	28	0	5	58	219	272	1.504E-07	47	60
A_bruennichi_NK2.2-A	TRINITY_DN3637_c1_g1_i2.p1	0.462	54	29	0	5	58	272	325	2.070E-07	47	60
A_bruennichi_NK2.2-A	TRINITY_DN3637_c1_g1_i1.p1	0.462	54	29	0	5	58	312	365	2.070E-07	47	60
A_bruennichi_NK2.2-A	TRINITY_DN6282_c0_g1_i1.p1	0.428	56	31	0	3	58	70	125	3.924E-07	46	60
A_bruennichi_NK2.2-A	TRINITY_DN6282_c0_g1_i2.p1	0.428	56	31	0	3	58	696	751	3.924E-07	46	60
A_bruennichi_NK2.2-A	TRINITY_DN30224_c0_g1_i1.p1	0.425	54	30	0	5	58	235	288	5.403E-07	46	60
A_bruennichi_NK2.2-A	TRINITY_DN28998_c1_g2_i1.p1	0.425	54	30	0	5	58	120	173	5.403E-07	46	60
A_bruennichi_NK2.2-A	TRINITY_DN6789_c0_g1_i1.p1	0.444	54	29	0	5	58	202	255	7.440E-07	45	60
A_bruennichi_NK2.2-A	TRINITY_DN6789_c0_g1_i3.p1	0.444	54	29	0	5	58	202	255	7.440E-07	45	60
A_bruennichi_NK2.2-A	TRINITY_DN6789_c0_g1_i4.p1	0.444	54	29	0	5	58	202	255	7.440E-07	45	60
A_bruennichi_NK2.2-A	TRINITY_DN3637_c1_g1_i4.p1	0.470	51	26	0	5	55	296	346	7.440E-07	45	60
A_bruennichi_NK2.2-A	TRINITY_DN9213_c0_g1_i1.p1	0.425	54	30	0	5	58	217	270	1.024E-06	45	60
A_bruennichi_NK2.2-A	TRINITY_DN2935_c0_g1_i1.p1	0.400	55	32	0	5	59	142	196	1.943E-06	44	60
A_bruennichi_NK2.2-A	TRINITY_DN2935_c0_g1_i2.p1	0.400	55	32	0	5	59	142	196	1.943E-06	44	60
A_bruennichi_NK2.2-A	TRINITY_DN6789_c1_g1_i2.p1	0.425	54	30	0	5	58	221	274	1.943E-06	44	60
A_bruennichi_NK2.2-A	TRINITY_DN6282_c0_g1_i3.p1	0.396	58	34	0	2	59	158	215	2.675E-06	44	60
A_bruennichi_NK2.2-A	TRINITY_DN8280_c0_g1_i2.p1	0.421	57	32	0	2	58	128	184	5.074E-06	43	60
A_bruennichi_NK2.2-A	TRINITY_DN23471_c0_g1_i1.p1	0.446	56	30	0	5	60	102	157	9.627E-06	42	60
A_bruennichi_NK2.2-A	TRINITY_DN7393_c0_g1_i1.p1	0.407	54	31	0	5	58	211	264	1.326E-05	42	60
A_bruennichi_NK2.2-A	TRINITY_DN18291_c0_g1_i1.p1	0.431	51	28	0	5	55	142	192	2.516E-05	41	60
A_bruennichi_NK2.2-A	TRINITY_DN8280_c0_g1_i3.p1	0.423	52	29	0	2	53	128	179	3.467E-05	40	60
A_bruennichi_NK2.2-A	TRINITY_DN11395_c0_g1_i2.p1	0.403	57	33	0	2	58	14	70	6.580E-05	40	60
A_bruennichi_NK2.2-A	TRINITY_DN11395_c0_g1_i3.p1	0.403	57	33	0	2	58	49	105	6.580E-05	40	60
A_bruennichi_NK2.2-A	TRINITY_DN11329_c0_g1_i1.p1	0.385	57	34	0	2	58	157	213	8.561E-04	36	60
T_antipodiana_NK2.2-B	TRINITY_DN1403_c0_g1_i1.p1	0.932	59	4	0	2	60	205	263	1.195E-29	110	60
T_antipodiana_NK2.2-B	TRINITY_DN1403_c0_g1_i3.p1	0.932	59	4	0	2	60	205	263	1.195E-29	110	60
T_antipodiana_NK2.2-B	TRINITY_DN1403_c0_g1_i2.p1	0.932	59	4	0	2	60	254	312	1.195E-29	110	60
T_antipodiana_NK2.2-B	TRINITY_DN4562_c1_g1_i1.p1	0.862	58	8	0	1	58	179	236	6.798E-27	102	60
T_antipodiana_NK2.2-B	TRINITY_DN6715_c1_g1_i1.p1	0.796	59	12	0	2	60	171	229	3.881E-24	94	60
T_antipodiana_NK2.2-B	TRINITY_DN3894_c1_g1_i1.p1	0.589	56	23	0	3	58	233	288	2.121E-12	61	60
T_antipodiana_NK2.2-B	TRINITY_DN3894_c1_g1_i2.p1	0.589	56	23	0	3	58	233	288	2.121E-12	61	60
T_antipodiana_NK2.2-B	TRINITY_DN3894_c1_g1_i3.p1	0.589	56	23	0	3	58	233	288	2.121E-12	61	60
T_antipodiana_NK2.2-B	TRINITY_DN3894_c1_g1_i4.p1	0.589	56	23	0	3	58	233	288	2.121E-12	61	60
T_antipodiana_NK2.2-B	TRINITY_DN3894_c1_g1_i6.p1	0.589	56	23	0	3	58	233	288	2.121E-12	61	60
T_antipodiana_NK2.2-B	TRINITY_DN3894_c1_g1_i7.p1	0.589	56	23	0	3	58	233	288	2.121E-12	61	60
T_antipodiana_NK2.2-B	TRINITY_DN12231_c0_g1_i1.p1	0.526	57	27	0	2	58	206	262	5.517E-12	60	60
T_antipodiana_NK2.2-B	TRINITY_DN3706_c0_g1_i1.p1	0.543	57	26	0	2	58	145	201	1.975E-11	58	60
T_antipodiana_NK2.2-B	TRINITY_DN3706_c0_g1_i4.p1	0.543	57	26	0	2	58	145	201	1.975E-11	58	60
T_antipodiana_NK2.2-B	TRINITY_DN3706_c0_g1_i2.p1	0.543	57	26	0	2	58	155	211	1.975E-11	58	60
T_antipodiana_NK2.2-B	TRINITY_DN3706_c0_g1_i3.p1	0.543	57	26	0	2	58	155	211	1.975E-11	58	60
T_antipodiana_NK2.2-B	TRINITY_DN3966_c4_g1_i1.p1	0.526	57	27	0	2	58	130	186	2.716E-11	58	60
T_antipodiana_NK2.2-B	TRINITY_DN285_c1_g1_i2.p1	0.500	56	28	0	3	58	282	337	2.716E-11	58	60
T_antipodiana_NK2.2-B	TRINITY_DN10861_c0_g1_i1.p1	0.526	57	27	0	2	58	176	232	7.070E-11	57	60
T_antipodiana_NK2.2-B	TRINITY_DN6596_c1_g1_i1.p1	0.482	58	30	0	1	58	185	242	9.726E-11	56	60
T_antipodiana_NK2.2-B	TRINITY_DN6596_c1_g1_i2.p1	0.482	58	30	0	1	58	185	242	9.726E-11	56	60
T_antipodiana_NK2.2-B	TRINITY_DN7156_c0_g1_i1.p1	0.509	51	25	0	5	55	153	203	4.794E-10	54	60
T_antipodiana_NK2.2-B	TRINITY_DN7156_c0_g1_i2.p1	0.509	51	25	0	5	55	153	203	4.794E-10	54	60
T_antipodiana_NK2.2-B	TRINITY_DN10148_c5_g1_i1.p1	0.508	57	28	0	2	58	206	262	4.794E-10	54	60
T_antipodiana_NK2.2-B	TRINITY_DN8483_c0_g1_i1.p1	0.508	57	28	0	2	58	141	197	2.364E-09	52	60
T_antipodiana_NK2.2-B	TRINITY_DN8483_c0_g1_i5.p1	0.508	57	28	0	2	58	141	197	2.364E-09	52	60
T_antipodiana_NK2.2-B	TRINITY_DN14283_c0_g2_i1.p1	0.491	57	29	0	4	60	340	396	2.364E-09	52	60
T_antipodiana_NK2.2-B	TRINITY_DN25209_c0_g1_i1.p1	0.456	57	30	0	2	58	127	183	3.254E-09	52	60
T_antipodiana_NK2.2-B	TRINITY_DN9957_c0_g1_i1.p1	0.490	51	26	0	5	55	216	266	3.254E-09	52	60
T_antipodiana_NK2.2-B	TRINITY_DN821_c1_g1_i1.p1	0.481	54	28	0	5	58	198	251	4.477E-09	51	60
T_antipodiana_NK2.2-B	TRINITY_DN821_c1_g3_i1.p1	0.481	54	28	0	5	58	207	260	4.477E-09	51	60
T_antipodiana_NK2.2-B	TRINITY_DN6973_c1_g1_i4.p1	0.428	56	31	0	5	60	93	148	4.477E-09	51	60
T_antipodiana_NK2.2-B	TRINITY_DN529_c6_g1_i2.p1	0.509	53	26	0	6	58	61	113	6.161E-09	51	60
T_antipodiana_NK2.2-B	TRINITY_DN19246_c0_g1_i1.p1	0.491	57	29	0	2	58	124	180	6.161E-09	51	60
T_antipodiana_NK2.2-B	TRINITY_DN529_c6_g1_i1.p1	0.509	53	26	0	6	58	174	226	6.161E-09	51	60
T_antipodiana_NK2.2-B	TRINITY_DN71433_c0_g1_i1.p1	0.491	57	29	0	2	58	134	190	6.161E-09	51	60
T_antipodiana_NK2.2-B	TRINITY_DN11408_c0_g5_i1.p1	0.508	57	28	0	2	58	210	266	8.480E-09	51	60
T_antipodiana_NK2.2-B	TRINITY_DN3781_c0_g1_i3.p1	0.491	57	29	0	2	58	41	97	1.167E-08	50	60
T_antipodiana_NK2.2-B	TRINITY_DN9215_c0_g1_i1.p1	0.490	51	26	0	5	55	179	229	1.167E-08	50	60
T_antipodiana_NK2.2-B	TRINITY_DN3781_c0_g1_i4.p1	0.491	57	29	0	2	58	167	223	1.167E-08	50	60
T_antipodiana_NK2.2-B	TRINITY_DN6640_c1_g1_i2.p1	0.444	54	29	0	5	58	195	248	1.167E-08	50	60
T_antipodiana_NK2.2-B	TRINITY_DN6640_c1_g1_i3.p1	0.444	54	29	0	5	58	195	248	1.167E-08	50	60
T_antipodiana_NK2.2-B	TRINITY_DN6640_c1_g1_i4.p1	0.444	54	29	0	5	58	195	248	1.167E-08	50	60
T_antipodiana_NK2.2-B	TRINITY_DN3997_c0_g1_i2.p1	0.462	54	29	0	5	58	100	153	3.043E-08	49	60
T_antipodiana_NK2.2-B	TRINITY_DN3997_c0_g1_i1.p1	0.462	54	29	0	5	58	100	153	3.043E-08	49	60
T_antipodiana_NK2.2-B	TRINITY_DN9322_c0_g1_i1.p1	0.481	54	28	0	5	58	219	272	3.043E-08	49	60
T_antipodiana_NK2.2-B	TRINITY_DN3637_c1_g1_i2.p1	0.462	54	29	0	5	58	272	325	4.188E-08	49	60
T_antipodiana_NK2.2-B	TRINITY_DN3637_c1_g1_i1.p1	0.462	54	29	0	5	58	312	365	4.188E-08	49	60
T_antipodiana_NK2.2-B	TRINITY_DN28998_c1_g2_i1.p1	0.425	54	30	0	5	58	120	173	7.936E-08	48	60
T_antipodiana_NK2.2-B	TRINITY_DN30224_c0_g1_i1.p1	0.431	58	32	0	1	58	231	288	2.070E-07	47	60
T_antipodiana_NK2.2-B	TRINITY_DN3637_c1_g1_i4.p1	0.470	51	26	0	5	55	296	346	2.070E-07	47	60
T_antipodiana_NK2.2-B	TRINITY_DN6282_c0_g1_i1.p1	0.446	56	30	0	3	58	70	125	2.070E-07	47	60
T_antipodiana_NK2.2-B	TRINITY_DN6282_c0_g1_i2.p1	0.446	56	30	0	3	58	696	751	2.070E-07	47	60
T_antipodiana_NK2.2-B	TRINITY_DN2935_c0_g1_i1.p1	0.418	55	31	0	5	59	142	196	7.440E-07	45	60
T_antipodiana_NK2.2-B	TRINITY_DN2935_c0_g1_i2.p1	0.418	55	31	0	5	59	142	196	7.440E-07	45	60
T_antipodiana_NK2.2-B	TRINITY_DN9213_c0_g1_i1.p1	0.407	54	31	0	5	58	217	270	1.411E-06	44	60
T_antipodiana_NK2.2-B	TRINITY_DN6789_c0_g1_i1.p1	0.425	54	30	0	5	58	202	255	1.943E-06	44	60
T_antipodiana_NK2.2-B	TRINITY_DN6789_c0_g1_i3.p1	0.425	54	30	0	5	58	202	255	1.943E-06	44	60
T_antipodiana_NK2.2-B	TRINITY_DN6789_c0_g1_i4.p1	0.425	54	30	0	5	58	202	255	1.943E-06	44	60
T_antipodiana_NK2.2-B	TRINITY_DN8280_c0_g1_i2.p1	0.421	57	32	0	2	58	128	184	1.943E-06	44	60
T_antipodiana_NK2.2-B	TRINITY_DN7393_c0_g1_i1.p1	0.407	54	31	0	5	58	211	264	1.943E-06	44	60
T_antipodiana_NK2.2-B	TRINITY_DN6282_c0_g1_i3.p1	0.396	58	34	0	2	59	158	215	1.943E-06	44	60
T_antipodiana_NK2.2-B	TRINITY_DN6789_c1_g1_i2.p1	0.407	54	31	0	5	58	221	274	5.074E-06	43	60
T_antipodiana_NK2.2-B	TRINITY_DN11395_c0_g1_i2.p1	0.413	58	33	0	2	59	14	71	6.989E-06	42	60
T_antipodiana_NK2.2-B	TRINITY_DN8280_c0_g1_i3.p1	0.423	52	29	0	2	53	128	179	6.989E-06	42	60
T_antipodiana_NK2.2-B	TRINITY_DN11395_c0_g1_i3.p1	0.413	58	33	0	2	59	49	106	6.989E-06	42	60
T_antipodiana_NK2.2-B	TRINITY_DN23471_c0_g1_i1.p1	0.462	54	29	0	5	58	102	155	6.989E-06	42	60
T_antipodiana_NK2.2-B	TRINITY_DN18291_c0_g1_i1.p1	0.431	51	28	0	5	55	142	192	9.627E-06	42	60
T_antipodiana_NK2.2-B	TRINITY_DN7271_c0_g1_i1.p1	0.425	54	30	0	2	55	6	59	4.776E-05	40	60
T_antipodiana_NK2.2-B	TRINITY_DN30696_c0_g2_i1.p1	0.411	51	29	0	8	58	1	51	6.580E-05	40	60
T_antipodiana_NK2.2-B	TRINITY_DN1827_c0_g1_i1.p1	0.431	51	28	0	5	55	77	127	6.580E-05	40	60
T_antipodiana_NK2.2-B	TRINITY_DN9289_c0_g2_i1.p1	0.388	54	32	0	2	55	44	97	1.249E-04	39	60
T_antipodiana_NK2.2-B	TRINITY_DN7271_c0_g2_i1.p1	0.388	54	32	0	2	55	105	158	1.722E-04	38	60
T_antipodiana_NK2.2-B	TRINITY_DN3568_c1_g1_i1.p1	0.415	53	30	0	3	55	137	189	1.722E-04	38	60
T_antipodiana_NK2.2-B	TRINITY_DN3568_c1_g1_i3.p1	0.411	51	29	0	5	55	26	76	2.372E-04	38	60
T_antipodiana_NK2.2-B	TRINITY_DN11329_c0_g1_i1.p1	0.385	57	34	0	2	58	157	213	3.269E-04	38	60
T_antipodiana_NK2.2-B	TRINITY_DN1870_c0_g1_i2.p1	0.418	55	31	0	1	55	5	59	4.506E-04	37	60
T_antipodiana_NK2.2-B	TRINITY_DN1870_c0_g1_i1.p1	0.418	55	31	0	1	55	164	218	4.506E-04	37	60
T_antipodiana_NK2.2-B	TRINITY_DN1107_c1_g1_i1.p1	0.384	52	31	0	2	53	224	275	4.506E-04	37	60
T_antipodiana_NK2.2-B	TRINITY_DN1107_c1_g1_i3.p1	0.384	52	31	0	2	53	224	275	4.506E-04	37	60
T_antipodiana_NK2.2-B	TRINITY_DN6299_c0_g1_i5.p1	0.368	57	35	0	2	58	227	283	6.211E-04	37	60
T_antipodiana_NK2.2-B	TRINITY_DN6299_c0_g1_i1.p1	0.368	57	35	0	2	58	228	284	6.211E-04	37	60
T_antipodiana_NK2.2-B	TRINITY_DN6299_c0_g1_i12.p1	0.368	57	35	0	2	58	228	284	6.211E-04	37	60
T_antipodiana_NK2.2-B	TRINITY_DN6299_c0_g1_i2.p1	0.368	57	35	0	2	58	228	284	6.211E-04	37	60
T_antipodiana_NK2.2-B	TRINITY_DN6299_c0_g1_i3.p1	0.368	57	35	0	2	58	228	284	6.211E-04	37	60
T_antipodiana_NK2.2-B	TRINITY_DN666_c9_g1_i1.p1	0.418	55	31	0	1	55	187	241	8.561E-04	36	60
T_antipodiana_NK2.2-B	TRINITY_DN433_c2_g1_i2.p1	0.384	52	31	0	2	53	150	201	8.561E-04	36	60
T_antipodiana_NK2.2-B	TRINITY_DN433_c2_g1_i3.p1	0.384	52	31	0	2	53	154	205	8.561E-04	36	60
T_antipodiana_NK2.2-B	TRINITY_DN433_c2_g1_i4.p1	0.384	52	31	0	2	53	198	249	8.561E-04	36	60
T_antipodiana_NK2.2-B	TRINITY_DN433_c2_g1_i1.p1	0.384	52	31	0	2	53	202	253	8.561E-04	36	60
A_bruennichi_old_annotated_NK4-A	TRINITY_DN6715_c1_g1_i1.p1	0.950	60	3	0	1	60	170	229	3.360E-30	112	60
A_bruennichi_old_annotated_NK4-A	TRINITY_DN4562_c1_g1_i1.p1	0.813	59	11	0	1	59	179	237	3.582E-23	92	60
A_bruennichi_old_annotated_NK4-A	TRINITY_DN1403_c0_g1_i1.p1	0.766	60	14	0	1	60	204	263	9.285E-23	91	60
A_bruennichi_old_annotated_NK4-A	TRINITY_DN1403_c0_g1_i3.p1	0.766	60	14	0	1	60	204	263	9.285E-23	91	60
A_bruennichi_old_annotated_NK4-A	TRINITY_DN1403_c0_g1_i2.p1	0.766	60	14	0	1	60	253	312	9.285E-23	91	60
A_bruennichi_old_annotated_NK4-A	TRINITY_DN6596_c1_g1_i1.p1	0.559	59	26	0	1	59	185	243	6.379E-14	65	60
A_bruennichi_old_annotated_NK4-A	TRINITY_DN6596_c1_g1_i2.p1	0.559	59	26	0	1	59	185	243	6.379E-14	65	60
A_bruennichi_old_annotated_NK4-A	TRINITY_DN3966_c4_g1_i1.p1	0.578	57	24	0	2	58	130	186	2.280E-13	64	60
A_bruennichi_old_annotated_NK4-A	TRINITY_DN10861_c0_g1_i1.p1	0.578	57	24	0	2	58	176	232	4.312E-13	63	60
A_bruennichi_old_annotated_NK4-A	TRINITY_DN19246_c0_g1_i1.p1	0.578	57	24	0	2	58	124	180	5.929E-13	63	60
A_bruennichi_old_annotated_NK4-A	TRINITY_DN3894_c1_g1_i1.p1	0.593	59	24	0	1	59	231	289	5.929E-13	63	60
A_bruennichi_old_annotated_NK4-A	TRINITY_DN3894_c1_g1_i2.p1	0.593	59	24	0	1	59	231	289	5.929E-13	63	60
A_bruennichi_old_annotated_NK4-A	TRINITY_DN3894_c1_g1_i3.p1	0.593	59	24	0	1	59	231	289	5.929E-13	63	60
A_bruennichi_old_annotated_NK4-A	TRINITY_DN3894_c1_g1_i4.p1	0.593	59	24	0	1	59	231	289	5.929E-13	63	60
A_bruennichi_old_annotated_NK4-A	TRINITY_DN3894_c1_g1_i6.p1	0.593	59	24	0	1	59	231	289	5.929E-13	63	60
A_bruennichi_old_annotated_NK4-A	TRINITY_DN3894_c1_g1_i7.p1	0.593	59	24	0	1	59	231	289	5.929E-13	63	60
A_bruennichi_old_annotated_NK4-A	TRINITY_DN3706_c0_g1_i1.p1	0.561	57	25	0	2	58	145	201	1.542E-12	61	60
A_bruennichi_old_annotated_NK4-A	TRINITY_DN3706_c0_g1_i4.p1	0.561	57	25	0	2	58	145	201	1.542E-12	61	60
A_bruennichi_old_annotated_NK4-A	TRINITY_DN3706_c0_g1_i2.p1	0.561	57	25	0	2	58	155	211	1.542E-12	61	60
A_bruennichi_old_annotated_NK4-A	TRINITY_DN3706_c0_g1_i3.p1	0.561	57	25	0	2	58	155	211	1.542E-12	61	60
A_bruennichi_old_annotated_NK4-A	TRINITY_DN285_c1_g1_i2.p1	0.500	58	29	0	1	58	280	337	4.011E-12	60	60
A_bruennichi_old_annotated_NK4-A	TRINITY_DN3997_c0_g1_i2.p1	0.526	57	27	0	2	58	97	153	2.716E-11	58	60
A_bruennichi_old_annotated_NK4-A	TRINITY_DN3997_c0_g1_i1.p1	0.526	57	27	0	2	58	97	153	2.716E-11	58	60
A_bruennichi_old_annotated_NK4-A	TRINITY_DN10148_c5_g1_i1.p1	0.517	58	28	0	1	58	205	262	3.736E-11	57	60
A_bruennichi_old_annotated_NK4-A	TRINITY_DN8483_c0_g1_i1.p1	0.551	58	26	0	2	59	141	198	3.736E-11	57	60
A_bruennichi_old_annotated_NK4-A	TRINITY_DN8483_c0_g1_i5.p1	0.551	58	26	0	2	59	141	198	3.736E-11	57	60
A_bruennichi_old_annotated_NK4-A	TRINITY_DN71433_c0_g1_i1.p1	0.534	58	27	0	2	59	134	191	9.726E-11	56	60
A_bruennichi_old_annotated_NK4-A	TRINITY_DN11408_c0_g5_i1.p1	0.568	58	25	0	2	59	210	267	1.338E-10	56	60
A_bruennichi_old_annotated_NK4-A	TRINITY_DN7156_c0_g1_i1.p1	0.509	55	27	0	5	59	153	207	1.841E-10	55	60
A_bruennichi_old_annotated_NK4-A	TRINITY_DN7156_c0_g1_i2.p1	0.509	55	27	0	5	59	153	207	1.841E-10	55	60
A_bruennichi_old_annotated_NK4-A	TRINITY_DN3781_c0_g1_i3.p1	0.534	58	27	0	2	59	41	98	1.841E-10	55	60
A_bruennichi_old_annotated_NK4-A	TRINITY_DN3781_c0_g1_i4.p1	0.534	58	27	0	2	59	167	224	1.841E-10	55	60
A_bruennichi_old_annotated_NK4-A	TRINITY_DN12231_c0_g1_i1.p1	0.508	57	28	0	2	58	206	262	2.532E-10	55	60
A_bruennichi_old_annotated_NK4-A	TRINITY_DN821_c1_g1_i1.p1	0.533	60	26	0	2	58	192	251	4.794E-10	54	60
A_bruennichi_old_annotated_NK4-A	TRINITY_DN821_c1_g3_i1.p1	0.533	60	26	0	2	58	201	260	4.794E-10	54	60
A_bruennichi_old_annotated_NK4-A	TRINITY_DN529_c6_g1_i2.p1	0.547	53	24	0	6	58	61	113	9.075E-10	53	60
A_bruennichi_old_annotated_NK4-A	TRINITY_DN529_c6_g1_i1.p1	0.547	53	24	0	6	58	174	226	9.075E-10	53	60
A_bruennichi_old_annotated_NK4-A	TRINITY_DN9957_c0_g1_i1.p1	0.509	51	25	0	5	55	216	266	1.249E-09	53	60
A_bruennichi_old_annotated_NK4-A	TRINITY_DN6973_c1_g1_i4.p1	0.457	59	31	0	2	60	90	148	1.249E-09	53	60
A_bruennichi_old_annotated_NK4-A	TRINITY_DN14283_c0_g2_i1.p1	0.549	51	23	0	5	55	341	391	1.249E-09	53	60
A_bruennichi_old_annotated_NK4-A	TRINITY_DN8280_c0_g1_i2.p1	0.482	58	30	0	2	59	128	185	1.718E-09	53	60
A_bruennichi_old_annotated_NK4-A	TRINITY_DN25209_c0_g1_i1.p1	0.491	57	29	0	2	58	127	183	2.364E-09	52	60
A_bruennichi_old_annotated_NK4-A	TRINITY_DN9215_c0_g1_i1.p1	0.529	51	24	0	5	55	179	229	6.161E-09	51	60
A_bruennichi_old_annotated_NK4-A	TRINITY_DN9322_c0_g1_i1.p1	0.509	55	27	0	5	59	219	273	8.480E-09	51	60
A_bruennichi_old_annotated_NK4-A	TRINITY_DN6640_c1_g1_i2.p1	0.456	57	30	0	2	58	192	248	8.480E-09	51	60
A_bruennichi_old_annotated_NK4-A	TRINITY_DN6640_c1_g1_i3.p1	0.456	57	30	0	2	58	192	248	8.480E-09	51	60
A_bruennichi_old_annotated_NK4-A	TRINITY_DN6640_c1_g1_i4.p1	0.456	57	30	0	2	58	192	248	8.480E-09	51	60
A_bruennichi_old_annotated_NK4-A	TRINITY_DN2935_c0_g1_i1.p1	0.421	57	32	0	2	58	139	195	2.211E-08	49	60
A_bruennichi_old_annotated_NK4-A	TRINITY_DN2935_c0_g1_i2.p1	0.421	57	32	0	2	58	139	195	2.211E-08	49	60
A_bruennichi_old_annotated_NK4-A	TRINITY_DN28998_c1_g2_i1.p1	0.465	58	30	0	2	59	117	174	2.211E-08	49	60
A_bruennichi_old_annotated_NK4-A	TRINITY_DN8280_c0_g1_i3.p1	0.480	52	27	0	2	53	128	179	3.043E-08	49	60
A_bruennichi_old_annotated_NK4-A	TRINITY_DN3637_c1_g1_i2.p1	0.472	55	29	0	5	59	272	326	5.765E-08	48	60
A_bruennichi_old_annotated_NK4-A	TRINITY_DN30224_c0_g1_i1.p1	0.457	59	31	0	1	59	231	289	5.765E-08	48	60
A_bruennichi_old_annotated_NK4-A	TRINITY_DN6789_c0_g1_i1.p1	0.440	59	32	0	1	59	198	256	7.936E-08	48	60
A_bruennichi_old_annotated_NK4-A	TRINITY_DN6789_c0_g1_i3.p1	0.440	59	32	0	1	59	198	256	7.936E-08	48	60
A_bruennichi_old_annotated_NK4-A	TRINITY_DN6789_c0_g1_i4.p1	0.440	59	32	0	1	59	198	256	7.936E-08	48	60
A_bruennichi_old_annotated_NK4-A	TRINITY_DN3637_c1_g1_i1.p1	0.481	54	28	0	5	58	312	365	7.936E-08	48	60
A_bruennichi_old_annotated_NK4-A	TRINITY_DN6282_c0_g1_i1.p1	0.454	55	29	0	5	59	72	126	1.092E-07	48	60
A_bruennichi_old_annotated_NK4-A	TRINITY_DN6282_c0_g1_i2.p1	0.454	55	29	0	5	59	698	752	1.092E-07	48	60
A_bruennichi_old_annotated_NK4-A	TRINITY_DN3637_c1_g1_i4.p1	0.490	51	26	0	5	55	296	346	1.504E-07	47	60
A_bruennichi_old_annotated_NK4-A	TRINITY_DN9213_c0_g1_i1.p1	0.413	58	33	0	2	59	214	271	2.850E-07	46	60
A_bruennichi_old_annotated_NK4-A	TRINITY_DN7393_c0_g1_i1.p1	0.421	57	32	0	2	58	208	264	3.924E-07	46	60
A_bruennichi_old_annotated_NK4-A	TRINITY_DN6282_c0_g1_i3.p1	0.472	55	27	0	1	55	160	211	3.924E-07	46	60
A_bruennichi_old_annotated_NK4-A	TRINITY_DN6789_c1_g1_i2.p1	0.413	58	33	0	2	59	218	275	5.403E-07	46	60
A_bruennichi_old_annotated_NK4-A	TRINITY_DN11329_c0_g1_i1.p1	0.438	57	31	0	2	58	157	213	7.440E-07	45	60
A_bruennichi_old_annotated_NK4-A	TRINITY_DN18291_c0_g1_i1.p1	0.413	58	33	0	2	59	139	196	7.440E-07	45	60
A_bruennichi_old_annotated_NK4-A	TRINITY_DN23471_c0_g1_i1.p1	0.446	56	30	0	5	60	102	157	2.675E-06	44	60
A_bruennichi_old_annotated_NK4-A	TRINITY_DN11395_c0_g1_i2.p1	0.438	57	31	0	2	58	14	70	3.684E-06	43	60
A_bruennichi_old_annotated_NK4-A	TRINITY_DN11395_c0_g1_i3.p1	0.438	57	31	0	2	58	49	105	3.684E-06	43	60
A_bruennichi_old_annotated_NK4-A	TRINITY_DN30696_c0_g2_i1.p1	0.442	52	28	0	8	59	1	52	5.074E-06	43	60
A_bruennichi_old_annotated_NK4-A	TRINITY_DN7271_c0_g2_i1.p1	0.425	54	30	0	2	55	105	158	5.074E-06	43	60
A_bruennichi_old_annotated_NK4-A	TRINITY_DN3568_c1_g1_i1.p1	0.436	55	30	0	1	55	135	189	6.989E-06	42	60
A_bruennichi_old_annotated_NK4-A	TRINITY_DN1827_c0_g1_i1.p1	0.431	58	32	0	2	59	74	131	9.627E-06	42	60
A_bruennichi_old_annotated_NK4-A	TRINITY_DN1107_c1_g1_i1.p1	0.396	58	34	0	2	59	224	281	9.627E-06	42	60
A_bruennichi_old_annotated_NK4-A	TRINITY_DN1107_c1_g1_i3.p1	0.396	58	34	0	2	59	224	281	9.627E-06	42	60
A_bruennichi_old_annotated_NK4-A	TRINITY_DN1193_c1_g1_i10.p1	0.396	58	34	0	2	59	46	103	1.326E-05	42	60
A_bruennichi_old_annotated_NK4-A	TRINITY_DN1193_c1_g1_i11.p1	0.396	58	34	0	2	59	46	103	1.326E-05	42	60
A_bruennichi_old_annotated_NK4-A	TRINITY_DN1193_c1_g1_i6.p1	0.396	58	34	0	2	59	88	145	1.326E-05	42	60
A_bruennichi_old_annotated_NK4-A	TRINITY_DN1193_c1_g1_i18.p1	0.396	58	34	0	2	59	88	145	1.326E-05	42	60
A_bruennichi_old_annotated_NK4-A	TRINITY_DN9289_c0_g2_i1.p1	0.407	54	31	0	2	55	44	97	2.516E-05	41	60
A_bruennichi_old_annotated_NK4-A	TRINITY_DN1870_c0_g1_i2.p1	0.454	55	29	0	1	55	5	59	2.516E-05	41	60
A_bruennichi_old_annotated_NK4-A	TRINITY_DN1870_c0_g1_i1.p1	0.454	55	29	0	1	55	164	218	2.516E-05	41	60
A_bruennichi_old_annotated_NK4-A	TRINITY_DN3568_c1_g1_i3.p1	0.450	51	28	0	5	55	26	76	3.467E-05	40	60
A_bruennichi_old_annotated_NK4-A	TRINITY_DN433_c2_g1_i2.p1	0.423	52	29	0	2	53	150	201	3.467E-05	40	60
A_bruennichi_old_annotated_NK4-A	TRINITY_DN433_c2_g1_i3.p1	0.423	52	29	0	2	53	154	205	3.467E-05	40	60
A_bruennichi_old_annotated_NK4-A	TRINITY_DN433_c2_g1_i4.p1	0.423	52	29	0	2	53	198	249	3.467E-05	40	60
A_bruennichi_old_annotated_NK4-A	TRINITY_DN433_c2_g1_i1.p1	0.423	52	29	0	2	53	202	253	3.467E-05	40	60
A_bruennichi_old_annotated_NK4-A	TRINITY_DN6299_c0_g1_i5.p1	0.403	57	33	0	2	58	227	283	3.467E-05	40	60
A_bruennichi_old_annotated_NK4-A	TRINITY_DN6299_c0_g1_i1.p1	0.403	57	33	0	2	58	228	284	3.467E-05	40	60
A_bruennichi_old_annotated_NK4-A	TRINITY_DN6299_c0_g1_i12.p1	0.403	57	33	0	2	58	228	284	3.467E-05	40	60
A_bruennichi_old_annotated_NK4-A	TRINITY_DN6299_c0_g1_i2.p1	0.403	57	33	0	2	58	228	284	3.467E-05	40	60
A_bruennichi_old_annotated_NK4-A	TRINITY_DN6299_c0_g1_i3.p1	0.403	57	33	0	2	58	228	284	3.467E-05	40	60
A_bruennichi_old_annotated_NK4-A	TRINITY_DN7271_c0_g1_i1.p1	0.407	54	31	0	2	55	6	59	4.776E-05	40	60
A_bruennichi_old_annotated_NK4-A	TRINITY_DN666_c9_g1_i1.p1	0.454	55	29	0	1	55	187	241	4.776E-05	40	60
A_bruennichi_old_annotated_NK4-A	TRINITY_DN9934_c0_g2_i1.p1	0.370	54	33	0	2	55	101	154	3.269E-04	38	60
A_bruennichi_old_annotated_NK4-A	TRINITY_DN3992_c1_g1_i1.p1	0.385	57	34	0	2	58	248	304	4.506E-04	37	60
D_plantarius_NK5-A	TRINITY_DN3894_c1_g1_i1.p1	0.883	60	7	0	1	60	231	290	8.699E-30	111	60
D_plantarius_NK5-A	TRINITY_DN3894_c1_g1_i2.p1	0.883	60	7	0	1	60	231	290	8.699E-30	111	60
D_plantarius_NK5-A	TRINITY_DN3894_c1_g1_i3.p1	0.883	60	7	0	1	60	231	290	8.699E-30	111	60
D_plantarius_NK5-A	TRINITY_DN3894_c1_g1_i4.p1	0.883	60	7	0	1	60	231	290	8.699E-30	111	60
D_plantarius_NK5-A	TRINITY_DN3894_c1_g1_i6.p1	0.883	60	7	0	1	60	231	290	8.699E-30	111	60
D_plantarius_NK5-A	TRINITY_DN3894_c1_g1_i7.p1	0.883	60	7	0	1	60	231	290	8.699E-30	111	60
D_plantarius_NK5-A	TRINITY_DN285_c1_g1_i2.p1	0.655	58	20	0	1	58	280	337	1.900E-19	81	60
D_plantarius_NK5-A	TRINITY_DN6596_c1_g1_i1.p1	0.576	59	25	0	1	59	185	243	1.098E-16	73	60
D_plantarius_NK5-A	TRINITY_DN6596_c1_g1_i2.p1	0.576	59	25	0	1	59	185	243	1.098E-16	73	60
D_plantarius_NK5-A	TRINITY_DN71433_c0_g1_i1.p1	0.603	58	23	0	2	59	134	191	2.074E-16	72	60
D_plantarius_NK5-A	TRINITY_DN4562_c1_g1_i1.p1	0.593	59	24	0	1	59	179	237	3.918E-16	72	60
D_plantarius_NK5-A	TRINITY_DN12231_c0_g1_i1.p1	0.596	57	23	0	2	58	206	262	5.386E-16	71	60
D_plantarius_NK5-A	TRINITY_DN6715_c1_g1_i1.p1	0.610	59	23	0	1	59	170	228	5.386E-16	71	60
D_plantarius_NK5-A	TRINITY_DN11408_c0_g5_i1.p1	0.620	58	22	0	2	59	210	267	1.018E-15	70	60
D_plantarius_NK5-A	TRINITY_DN3997_c0_g1_i2.p1	0.596	57	23	0	2	58	97	153	1.923E-15	70	60
D_plantarius_NK5-A	TRINITY_DN3997_c0_g1_i1.p1	0.596	57	23	0	2	58	97	153	1.923E-15	70	60
D_plantarius_NK5-A	TRINITY_DN8483_c0_g1_i1.p1	0.568	58	25	0	2	59	141	198	2.644E-15	69	60
D_plantarius_NK5-A	TRINITY_DN8483_c0_g1_i5.p1	0.568	58	25	0	2	59	141	198	2.644E-15	69	60
D_plantarius_NK5-A	TRINITY_DN3781_c0_g1_i3.p1	0.586	58	24	0	2	59	41	98	3.634E-15	69	60
D_plantarius_NK5-A	TRINITY_DN3781_c0_g1_i4.p1	0.586	58	24	0	2	59	167	224	3.634E-15	69	60
D_plantarius_NK5-A	TRINITY_DN9957_c0_g1_i1.p1	0.534	58	27	0	1	58	212	269	6.869E-15	68	60
D_plantarius_NK5-A	TRINITY_DN7156_c0_g1_i1.p1	0.551	58	26	0	2	59	150	207	1.298E-14	67	60
D_plantarius_NK5-A	TRINITY_DN7156_c0_g1_i2.p1	0.551	58	26	0	2	59	150	207	1.298E-14	67	60
D_plantarius_NK5-A	TRINITY_DN3706_c0_g1_i1.p1	0.631	57	21	0	2	58	145	201	1.785E-14	67	60
D_plantarius_NK5-A	TRINITY_DN3706_c0_g1_i4.p1	0.631	57	21	0	2	58	145	201	1.785E-14	67	60
D_plantarius_NK5-A	TRINITY_DN3706_c0_g1_i2.p1	0.631	57	21	0	2	58	155	211	1.785E-14	67	60
D_plantarius_NK5-A	TRINITY_DN3706_c0_g1_i3.p1	0.631	57	21	0	2	58	155	211	1.785E-14	67	60
D_plantarius_NK5-A	TRINITY_DN1403_c0_g1_i1.p1	0.568	58	25	0	1	58	204	261	3.374E-14	66	60
D_plantarius_NK5-A	TRINITY_DN1403_c0_g1_i3.p1	0.568	58	25	0	1	58	204	261	3.374E-14	66	60
D_plantarius_NK5-A	TRINITY_DN1403_c0_g1_i2.p1	0.568	58	25	0	1	58	253	310	3.374E-14	66	60
D_plantarius_NK5-A	TRINITY_DN10861_c0_g1_i1.p1	0.614	57	22	0	2	58	176	232	4.639E-14	66	60
D_plantarius_NK5-A	TRINITY_DN3966_c4_g1_i1.p1	0.542	59	27	0	2	60	130	188	1.206E-13	64	60
D_plantarius_NK5-A	TRINITY_DN821_c1_g1_i1.p1	0.578	57	24	0	2	58	195	251	1.658E-13	64	60
D_plantarius_NK5-A	TRINITY_DN821_c1_g3_i1.p1	0.578	57	24	0	2	58	204	260	1.658E-13	64	60
D_plantarius_NK5-A	TRINITY_DN7393_c0_g1_i1.p1	0.526	57	27	0	2	58	208	264	2.280E-13	64	60
D_plantarius_NK5-A	TRINITY_DN8280_c0_g1_i2.p1	0.491	59	30	0	2	60	128	186	1.121E-12	62	60
D_plantarius_NK5-A	TRINITY_DN6789_c0_g1_i1.p1	0.491	59	30	0	1	59	198	256	2.917E-12	61	60
D_plantarius_NK5-A	TRINITY_DN6789_c0_g1_i3.p1	0.491	59	30	0	1	59	198	256	2.917E-12	61	60
D_plantarius_NK5-A	TRINITY_DN6789_c0_g1_i4.p1	0.491	59	30	0	1	59	198	256	2.917E-12	61	60
D_plantarius_NK5-A	TRINITY_DN6789_c1_g1_i2.p1	0.500	58	29	0	2	59	218	275	2.917E-12	61	60
D_plantarius_NK5-A	TRINITY_DN19246_c0_g1_i1.p1	0.543	57	26	0	2	58	124	180	5.517E-12	60	60
D_plantarius_NK5-A	TRINITY_DN10148_c5_g1_i1.p1	0.517	58	28	0	1	58	205	262	1.044E-11	59	60
D_plantarius_NK5-A	TRINITY_DN3637_c1_g1_i1.p1	0.517	56	27	0	5	60	312	367	1.975E-11	58	60
D_plantarius_NK5-A	TRINITY_DN6640_c1_g1_i2.p1	0.508	57	28	0	2	58	192	248	1.975E-11	58	60
D_plantarius_NK5-A	TRINITY_DN6640_c1_g1_i3.p1	0.508	57	28	0	2	58	192	248	1.975E-11	58	60
D_plantarius_NK5-A	TRINITY_DN6640_c1_g1_i4.p1	0.508	57	28	0	2	58	192	248	1.975E-11	58	60
D_plantarius_NK5-A	TRINITY_DN6973_c1_g1_i4.p1	0.527	55	26	0	5	59	93	147	2.716E-11	58	60
D_plantarius_NK5-A	TRINITY_DN28998_c1_g2_i1.p1	0.482	58	30	0	2	59	117	174	2.716E-11	58	60
D_plantarius_NK5-A	TRINITY_DN3568_c1_g1_i1.p1	0.500	58	29	0	1	58	135	192	3.736E-11	57	60
D_plantarius_NK5-A	TRINITY_DN25209_c0_g1_i1.p1	0.508	57	28	0	2	58	127	183	5.139E-11	57	60
D_plantarius_NK5-A	TRINITY_DN3637_c1_g1_i2.p1	0.509	55	27	0	5	59	272	326	7.070E-11	57	60
D_plantarius_NK5-A	TRINITY_DN9213_c0_g1_i1.p1	0.482	58	30	0	2	59	214	271	9.726E-11	56	60
D_plantarius_NK5-A	TRINITY_DN9289_c0_g2_i1.p1	0.456	57	30	0	2	58	44	100	1.841E-10	55	60
D_plantarius_NK5-A	TRINITY_DN7271_c0_g2_i1.p1	0.456	57	30	0	2	58	105	161	1.841E-10	55	60
D_plantarius_NK5-A	TRINITY_DN9322_c0_g1_i1.p1	0.482	58	30	0	2	59	216	273	1.841E-10	55	60
D_plantarius_NK5-A	TRINITY_DN3637_c1_g1_i4.p1	0.529	51	24	0	5	55	296	346	2.532E-10	55	60
D_plantarius_NK5-A	TRINITY_DN529_c6_g1_i2.p1	0.509	51	25	0	8	58	63	113	3.484E-10	55	60
D_plantarius_NK5-A	TRINITY_DN2935_c0_g1_i1.p1	0.473	57	30	0	2	58	139	195	3.484E-10	55	60
D_plantarius_NK5-A	TRINITY_DN2935_c0_g1_i2.p1	0.473	57	30	0	2	58	139	195	3.484E-10	55	60
D_plantarius_NK5-A	TRINITY_DN9215_c0_g1_i1.p1	0.473	57	30	0	4	60	178	234	3.484E-10	55	60
D_plantarius_NK5-A	TRINITY_DN529_c6_g1_i1.p1	0.509	51	25	0	8	58	176	226	3.484E-10	55	60
D_plantarius_NK5-A	TRINITY_DN30224_c0_g1_i1.p1	0.466	60	32	0	1	60	231	290	3.484E-10	55	60
D_plantarius_NK5-A	TRINITY_DN6282_c0_g1_i1.p1	0.474	59	31	0	1	59	68	126	3.484E-10	55	60
D_plantarius_NK5-A	TRINITY_DN6282_c0_g1_i2.p1	0.474	59	31	0	1	59	694	752	3.484E-10	55	60
D_plantarius_NK5-A	TRINITY_DN14283_c0_g2_i1.p1	0.490	53	27	0	5	57	341	393	9.075E-10	53	60
D_plantarius_NK5-A	TRINITY_DN433_c2_g1_i2.p1	0.406	59	34	0	2	60	150	208	2.364E-09	52	60
D_plantarius_NK5-A	TRINITY_DN433_c2_g1_i3.p1	0.406	59	34	0	2	60	154	212	2.364E-09	52	60
D_plantarius_NK5-A	TRINITY_DN433_c2_g1_i4.p1	0.406	59	34	0	2	60	198	256	2.364E-09	52	60
D_plantarius_NK5-A	TRINITY_DN433_c2_g1_i1.p1	0.406	59	34	0	2	60	202	260	2.364E-09	52	60
D_plantarius_NK5-A	TRINITY_DN8280_c0_g1_i3.p1	0.480	52	27	0	2	53	128	179	3.254E-09	52	60
D_plantarius_NK5-A	TRINITY_DN6299_c0_g1_i5.p1	0.438	57	31	0	2	58	227	283	3.254E-09	52	60
D_plantarius_NK5-A	TRINITY_DN6299_c0_g1_i1.p1	0.438	57	31	0	2	58	228	284	3.254E-09	52	60
D_plantarius_NK5-A	TRINITY_DN6299_c0_g1_i12.p1	0.438	57	31	0	2	58	228	284	3.254E-09	52	60
D_plantarius_NK5-A	TRINITY_DN6299_c0_g1_i2.p1	0.438	57	31	0	2	58	228	284	3.254E-09	52	60
D_plantarius_NK5-A	TRINITY_DN6299_c0_g1_i3.p1	0.438	57	31	0	2	58	228	284	3.254E-09	52	60
D_plantarius_NK5-A	TRINITY_DN30696_c0_g2_i1.p1	0.461	52	27	0	8	59	1	52	4.477E-09	51	60
D_plantarius_NK5-A	TRINITY_DN7271_c0_g1_i1.p1	0.425	54	30	0	5	58	9	62	6.161E-09	51	60
D_plantarius_NK5-A	TRINITY_DN23471_c0_g1_i1.p1	0.456	57	30	0	2	58	99	155	6.161E-09	51	60
D_plantarius_NK5-A	TRINITY_DN1870_c0_g1_i2.p1	0.431	58	32	0	1	58	5	62	8.480E-09	51	60
D_plantarius_NK5-A	TRINITY_DN3568_c1_g1_i3.p1	0.462	54	29	0	5	58	26	79	8.480E-09	51	60
D_plantarius_NK5-A	TRINITY_DN1870_c0_g1_i1.p1	0.431	58	32	0	1	58	164	221	8.480E-09	51	60
D_plantarius_NK5-A	TRINITY_DN1107_c1_g1_i1.p1	0.406	59	34	0	2	60	224	282	8.480E-09	51	60
D_plantarius_NK5-A	TRINITY_DN1107_c1_g1_i3.p1	0.406	59	34	0	2	60	224	282	8.480E-09	51	60
D_plantarius_NK5-A	TRINITY_DN666_c9_g1_i1.p1	0.431	58	32	0	1	58	187	244	1.167E-08	50	60
D_plantarius_NK5-A	TRINITY_DN643_c0_g1_i2.p1	0.421	57	32	0	3	59	215	271	2.211E-08	49	60
D_plantarius_NK5-A	TRINITY_DN643_c0_g1_i8.p1	0.421	57	32	0	3	59	215	271	2.211E-08	49	60
D_plantarius_NK5-A	TRINITY_DN643_c0_g1_i1.p1	0.421	57	32	0	3	59	215	271	2.211E-08	49	60
D_plantarius_NK5-A	TRINITY_DN643_c0_g1_i12.p1	0.421	57	32	0	3	59	215	271	2.211E-08	49	60
D_plantarius_NK5-A	TRINITY_DN643_c0_g1_i3.p1	0.421	57	32	0	3	59	215	271	2.211E-08	49	60
D_plantarius_NK5-A	TRINITY_DN643_c0_g1_i5.p1	0.421	57	32	0	3	59	215	271	2.211E-08	49	60
D_plantarius_NK5-A	TRINITY_DN643_c0_g1_i11.p1	0.421	57	32	0	3	59	252	308	2.211E-08	49	60
D_plantarius_NK5-A	TRINITY_DN643_c0_g1_i6.p1	0.421	57	32	0	3	59	252	308	2.211E-08	49	60
D_plantarius_NK5-A	TRINITY_DN643_c0_g1_i10.p1	0.421	57	32	0	3	59	252	308	2.211E-08	49	60
D_plantarius_NK5-A	TRINITY_DN643_c0_g1_i4.p1	0.421	57	32	0	3	59	252	308	2.211E-08	49	60
D_plantarius_NK5-A	TRINITY_DN643_c0_g1_i7.p1	0.421	57	32	0	3	59	252	308	2.211E-08	49	60
D_plantarius_NK5-A	TRINITY_DN643_c0_g1_i9.p1	0.421	57	32	0	3	59	252	308	2.211E-08	49	60
D_plantarius_NK5-A	TRINITY_DN1827_c0_g1_i1.p1	0.436	55	30	0	5	59	77	131	4.188E-08	49	60
D_plantarius_NK5-A	TRINITY_DN9934_c0_g2_i1.p1	0.403	57	33	0	2	58	101	157	4.188E-08	49	60
D_plantarius_NK5-A	TRINITY_DN18291_c0_g1_i1.p1	0.396	58	34	0	2	59	139	196	5.765E-08	48	60
D_plantarius_NK5-A	TRINITY_DN3992_c1_g1_i1.p1	0.421	57	32	0	2	58	248	304	5.765E-08	48	60
D_plantarius_NK5-A	TRINITY_DN11395_c0_g1_i2.p1	0.438	57	31	0	2	58	14	70	2.070E-07	47	60
D_plantarius_NK5-A	TRINITY_DN11395_c0_g1_i3.p1	0.438	57	31	0	2	58	49	105	2.070E-07	47	60
D_plantarius_NK5-A	TRINITY_DN643_c0_g2_i3.p1	0.385	57	34	0	3	59	243	299	2.850E-07	46	60
D_plantarius_NK5-A	TRINITY_DN643_c0_g2_i1.p1	0.385	57	34	0	3	59	251	307	2.850E-07	46	60
D_plantarius_NK5-A	TRINITY_DN643_c0_g2_i2.p1	0.385	57	34	0	3	59	251	307	2.850E-07	46	60
D_plantarius_NK5-A	TRINITY_DN6282_c0_g1_i3.p1	0.450	51	28	0	5	55	161	211	2.850E-07	46	60
D_plantarius_NK5-A	TRINITY_DN4035_c0_g1_i3.p1	0.379	58	35	0	1	58	208	265	3.924E-07	46	60
D_plantarius_NK5-A	TRINITY_DN4035_c0_g1_i4.p1	0.379	58	35	0	1	58	208	265	3.924E-07	46	60
D_plantarius_NK5-A	TRINITY_DN1193_c1_g1_i10.p1	0.396	58	34	0	2	59	46	103	1.024E-06	45	60
D_plantarius_NK5-A	TRINITY_DN1193_c1_g1_i11.p1	0.396	58	34	0	2	59	46	103	1.024E-06	45	60
D_plantarius_NK5-A	TRINITY_DN1193_c1_g1_i6.p1	0.396	58	34	0	2	59	88	145	1.024E-06	45	60
D_plantarius_NK5-A	TRINITY_DN1193_c1_g1_i18.p1	0.396	58	34	0	2	59	88	145	1.024E-06	45	60
D_plantarius_NK5-A	TRINITY_DN285_c1_g1_i1.p1	0.720	25	7	0	34	58	1	25	3.684E-06	43	60
D_plantarius_NK5-A	TRINITY_DN11329_c0_g1_i1.p1	0.407	54	31	0	2	55	157	210	3.684E-06	43	60
D_plantarius_NK5-A	TRINITY_DN2196_c1_g1_i1.p1	0.381	55	28	0	1	55	187	233	6.211E-04	37	60
D_plantarius_NK5-A	TRINITY_DN2196_c1_g1_i5.p1	0.381	55	28	0	1	55	187	233	6.211E-04	37	60
T_tridentatus_Hmx_D	TRINITY_DN3894_c1_g1_i1.p1	0.950	60	3	0	1	60	231	290	1.027E-31	116	60
T_tridentatus_Hmx_D	TRINITY_DN3894_c1_g1_i2.p1	0.950	60	3	0	1	60	231	290	1.027E-31	116	60
T_tridentatus_Hmx_D	TRINITY_DN3894_c1_g1_i3.p1	0.950	60	3	0	1	60	231	290	1.027E-31	116	60
T_tridentatus_Hmx_D	TRINITY_DN3894_c1_g1_i4.p1	0.950	60	3	0	1	60	231	290	1.027E-31	116	60
T_tridentatus_Hmx_D	TRINITY_DN3894_c1_g1_i6.p1	0.950	60	3	0	1	60	231	290	1.027E-31	116	60
T_tridentatus_Hmx_D	TRINITY_DN3894_c1_g1_i7.p1	0.950	60	3	0	1	60	231	290	1.027E-31	116	60
T_tridentatus_Hmx_D	TRINITY_DN285_c1_g1_i2.p1	0.655	58	20	0	1	58	280	337	3.880E-20	83	60
T_tridentatus_Hmx_D	TRINITY_DN6596_c1_g1_i1.p1	0.576	59	25	0	1	59	185	243	7.986E-17	74	60
T_tridentatus_Hmx_D	TRINITY_DN6596_c1_g1_i2.p1	0.576	59	25	0	1	59	185	243	7.986E-17	74	60
T_tridentatus_Hmx_D	TRINITY_DN71433_c0_g1_i1.p1	0.586	58	24	0	2	59	134	191	3.918E-16	72	60
T_tridentatus_Hmx_D	TRINITY_DN12231_c0_g1_i1.p1	0.611	54	21	0	5	58	209	262	7.403E-16	71	60
T_tridentatus_Hmx_D	TRINITY_DN11408_c0_g5_i1.p1	0.603	58	23	0	2	59	210	267	7.403E-16	71	60
T_tridentatus_Hmx_D	TRINITY_DN4562_c1_g1_i1.p1	0.559	59	26	0	1	59	179	237	1.399E-15	70	60
T_tridentatus_Hmx_D	TRINITY_DN9957_c0_g1_i1.p1	0.534	58	27	0	1	58	212	269	1.923E-15	70	60
T_tridentatus_Hmx_D	TRINITY_DN6715_c1_g1_i1.p1	0.593	59	24	0	1	59	170	228	2.644E-15	69	60
T_tridentatus_Hmx_D	TRINITY_DN8483_c0_g1_i1.p1	0.551	58	26	0	2	59	141	198	4.996E-15	68	60
T_tridentatus_Hmx_D	TRINITY_DN8483_c0_g1_i5.p1	0.551	58	26	0	2	59	141	198	4.996E-15	68	60
T_tridentatus_Hmx_D	TRINITY_DN3781_c0_g1_i3.p1	0.568	58	25	0	2	59	41	98	6.869E-15	68	60
T_tridentatus_Hmx_D	TRINITY_DN3781_c0_g1_i4.p1	0.568	58	25	0	2	59	167	224	6.869E-15	68	60
T_tridentatus_Hmx_D	TRINITY_DN3997_c0_g1_i2.p1	0.561	57	25	0	2	58	97	153	9.443E-15	68	60
T_tridentatus_Hmx_D	TRINITY_DN3997_c0_g1_i1.p1	0.561	57	25	0	2	58	97	153	9.443E-15	68	60
T_tridentatus_Hmx_D	TRINITY_DN7156_c0_g1_i1.p1	0.517	58	28	0	2	59	150	207	6.379E-14	65	60
T_tridentatus_Hmx_D	TRINITY_DN7156_c0_g1_i2.p1	0.517	58	28	0	2	59	150	207	6.379E-14	65	60
T_tridentatus_Hmx_D	TRINITY_DN3706_c0_g1_i1.p1	0.596	57	23	0	2	58	145	201	8.771E-14	65	60
T_tridentatus_Hmx_D	TRINITY_DN3706_c0_g1_i4.p1	0.596	57	23	0	2	58	145	201	8.771E-14	65	60
T_tridentatus_Hmx_D	TRINITY_DN3706_c0_g1_i2.p1	0.596	57	23	0	2	58	155	211	8.771E-14	65	60
T_tridentatus_Hmx_D	TRINITY_DN3706_c0_g1_i3.p1	0.596	57	23	0	2	58	155	211	8.771E-14	65	60
T_tridentatus_Hmx_D	TRINITY_DN1403_c0_g1_i1.p1	0.534	58	27	0	1	58	204	261	1.206E-13	64	60
T_tridentatus_Hmx_D	TRINITY_DN1403_c0_g1_i3.p1	0.534	58	27	0	1	58	204	261	1.206E-13	64	60
T_tridentatus_Hmx_D	TRINITY_DN1403_c0_g1_i2.p1	0.534	58	27	0	1	58	253	310	1.206E-13	64	60
T_tridentatus_Hmx_D	TRINITY_DN10861_c0_g1_i1.p1	0.596	57	23	0	2	58	176	232	2.280E-13	64	60
T_tridentatus_Hmx_D	TRINITY_DN7393_c0_g1_i1.p1	0.508	57	28	0	2	58	208	264	3.136E-13	63	60
T_tridentatus_Hmx_D	TRINITY_DN821_c1_g1_i1.p1	0.543	57	26	0	2	58	195	251	4.312E-13	63	60
T_tridentatus_Hmx_D	TRINITY_DN3966_c4_g1_i1.p1	0.543	57	26	0	2	58	130	186	4.312E-13	63	60
T_tridentatus_Hmx_D	TRINITY_DN821_c1_g3_i1.p1	0.543	57	26	0	2	58	204	260	4.312E-13	63	60
T_tridentatus_Hmx_D	TRINITY_DN6789_c0_g1_i1.p1	0.491	59	30	0	1	59	198	256	1.121E-12	62	60
T_tridentatus_Hmx_D	TRINITY_DN6789_c0_g1_i3.p1	0.491	59	30	0	1	59	198	256	1.121E-12	62	60
T_tridentatus_Hmx_D	TRINITY_DN6789_c0_g1_i4.p1	0.491	59	30	0	1	59	198	256	1.121E-12	62	60
T_tridentatus_Hmx_D	TRINITY_DN8280_c0_g1_i2.p1	0.474	59	31	0	2	60	128	186	1.121E-12	62	60
T_tridentatus_Hmx_D	TRINITY_DN6789_c1_g1_i2.p1	0.500	58	29	0	2	59	218	275	1.121E-12	62	60
T_tridentatus_Hmx_D	TRINITY_DN6640_c1_g1_i2.p1	0.526	57	27	0	2	58	192	248	1.542E-12	61	60
T_tridentatus_Hmx_D	TRINITY_DN6640_c1_g1_i3.p1	0.526	57	27	0	2	58	192	248	1.542E-12	61	60
T_tridentatus_Hmx_D	TRINITY_DN6640_c1_g1_i4.p1	0.526	57	27	0	2	58	192	248	1.542E-12	61	60
T_tridentatus_Hmx_D	TRINITY_DN19246_c0_g1_i1.p1	0.543	57	26	0	2	58	124	180	2.917E-12	61	60
T_tridentatus_Hmx_D	TRINITY_DN10148_c5_g1_i1.p1	0.517	58	28	0	1	58	205	262	7.588E-12	59	60
T_tridentatus_Hmx_D	TRINITY_DN28998_c1_g2_i1.p1	0.509	55	27	0	5	59	120	174	1.044E-11	59	60
T_tridentatus_Hmx_D	TRINITY_DN6973_c1_g1_i4.p1	0.509	55	27	0	5	59	93	147	1.975E-11	58	60
T_tridentatus_Hmx_D	TRINITY_DN9213_c0_g1_i1.p1	0.482	58	30	0	2	59	214	271	3.736E-11	57	60
T_tridentatus_Hmx_D	TRINITY_DN3637_c1_g1_i1.p1	0.482	56	28	0	5	60	312	367	3.736E-11	57	60
T_tridentatus_Hmx_D	TRINITY_DN9322_c0_g1_i1.p1	0.482	58	30	0	2	59	216	273	5.139E-11	57	60
T_tridentatus_Hmx_D	TRINITY_DN3637_c1_g1_i2.p1	0.490	55	28	0	5	59	272	326	5.139E-11	57	60
T_tridentatus_Hmx_D	TRINITY_DN25209_c0_g1_i1.p1	0.537	54	25	0	5	58	130	183	7.070E-11	57	60
T_tridentatus_Hmx_D	TRINITY_DN3568_c1_g1_i1.p1	0.482	58	30	0	1	58	135	192	7.070E-11	57	60
T_tridentatus_Hmx_D	TRINITY_DN9289_c0_g2_i1.p1	0.462	54	29	0	5	58	47	100	1.841E-10	55	60
T_tridentatus_Hmx_D	TRINITY_DN30224_c0_g1_i1.p1	0.466	60	32	0	1	60	231	290	1.841E-10	55	60
T_tridentatus_Hmx_D	TRINITY_DN3637_c1_g1_i4.p1	0.509	51	25	0	5	55	296	346	1.841E-10	55	60
T_tridentatus_Hmx_D	TRINITY_DN6282_c0_g1_i1.p1	0.509	55	27	0	5	59	72	126	2.532E-10	55	60
T_tridentatus_Hmx_D	TRINITY_DN6282_c0_g1_i2.p1	0.509	55	27	0	5	59	698	752	2.532E-10	55	60
T_tridentatus_Hmx_D	TRINITY_DN529_c6_g1_i2.p1	0.509	51	25	0	8	58	63	113	3.484E-10	55	60
T_tridentatus_Hmx_D	TRINITY_DN529_c6_g1_i1.p1	0.509	51	25	0	8	58	176	226	3.484E-10	55	60
T_tridentatus_Hmx_D	TRINITY_DN9215_c0_g1_i1.p1	0.490	53	27	0	5	57	179	231	4.794E-10	54	60
T_tridentatus_Hmx_D	TRINITY_DN7271_c0_g2_i1.p1	0.438	57	31	0	2	58	105	161	6.595E-10	54	60
T_tridentatus_Hmx_D	TRINITY_DN2935_c0_g1_i1.p1	0.473	57	30	0	2	58	139	195	9.075E-10	53	60
T_tridentatus_Hmx_D	TRINITY_DN2935_c0_g1_i2.p1	0.473	57	30	0	2	58	139	195	9.075E-10	53	60
T_tridentatus_Hmx_D	TRINITY_DN14283_c0_g2_i1.p1	0.490	53	27	0	5	57	341	393	1.249E-09	53	60
T_tridentatus_Hmx_D	TRINITY_DN7271_c0_g1_i1.p1	0.444	54	29	0	5	58	9	62	2.364E-09	52	60
T_tridentatus_Hmx_D	TRINITY_DN433_c2_g1_i2.p1	0.406	59	34	0	2	60	150	208	3.254E-09	52	60
T_tridentatus_Hmx_D	TRINITY_DN433_c2_g1_i3.p1	0.406	59	34	0	2	60	154	212	3.254E-09	52	60
T_tridentatus_Hmx_D	TRINITY_DN433_c2_g1_i4.p1	0.406	59	34	0	2	60	198	256	3.254E-09	52	60
T_tridentatus_Hmx_D	TRINITY_DN433_c2_g1_i1.p1	0.406	59	34	0	2	60	202	260	3.254E-09	52	60
T_tridentatus_Hmx_D	TRINITY_DN8280_c0_g1_i3.p1	0.461	52	27	0	2	53	128	179	4.477E-09	51	60
T_tridentatus_Hmx_D	TRINITY_DN23471_c0_g1_i1.p1	0.456	57	30	0	2	58	99	155	4.477E-09	51	60
T_tridentatus_Hmx_D	TRINITY_DN3568_c1_g1_i3.p1	0.444	54	29	0	5	58	26	79	1.167E-08	50	60
T_tridentatus_Hmx_D	TRINITY_DN1827_c0_g1_i1.p1	0.436	55	30	0	5	59	77	131	1.167E-08	50	60
T_tridentatus_Hmx_D	TRINITY_DN1107_c1_g1_i1.p1	0.389	59	35	0	2	60	224	282	1.167E-08	50	60
T_tridentatus_Hmx_D	TRINITY_DN1107_c1_g1_i3.p1	0.389	59	35	0	2	60	224	282	1.167E-08	50	60
T_tridentatus_Hmx_D	TRINITY_DN30696_c0_g2_i1.p1	0.442	52	28	0	8	59	1	52	1.606E-08	50	60
T_tridentatus_Hmx_D	TRINITY_DN1870_c0_g1_i2.p1	0.413	58	33	0	1	58	5	62	1.606E-08	50	60
T_tridentatus_Hmx_D	TRINITY_DN1870_c0_g1_i1.p1	0.413	58	33	0	1	58	164	221	1.606E-08	50	60
T_tridentatus_Hmx_D	TRINITY_DN643_c0_g1_i2.p1	0.436	55	30	0	5	59	217	271	1.606E-08	50	60
T_tridentatus_Hmx_D	TRINITY_DN643_c0_g1_i8.p1	0.436	55	30	0	5	59	217	271	1.606E-08	50	60
T_tridentatus_Hmx_D	TRINITY_DN643_c0_g1_i1.p1	0.436	55	30	0	5	59	217	271	1.606E-08	50	60
T_tridentatus_Hmx_D	TRINITY_DN643_c0_g1_i12.p1	0.436	55	30	0	5	59	217	271	1.606E-08	50	60
T_tridentatus_Hmx_D	TRINITY_DN643_c0_g1_i3.p1	0.436	55	30	0	5	59	217	271	1.606E-08	50	60
T_tridentatus_Hmx_D	TRINITY_DN643_c0_g1_i5.p1	0.436	55	30	0	5	59	217	271	1.606E-08	50	60
T_tridentatus_Hmx_D	TRINITY_DN643_c0_g1_i11.p1	0.436	55	30	0	5	59	254	308	1.606E-08	50	60
T_tridentatus_Hmx_D	TRINITY_DN643_c0_g1_i6.p1	0.436	55	30	0	5	59	254	308	1.606E-08	50	60
T_tridentatus_Hmx_D	TRINITY_DN643_c0_g1_i10.p1	0.436	55	30	0	5	59	254	308	1.606E-08	50	60
T_tridentatus_Hmx_D	TRINITY_DN643_c0_g1_i4.p1	0.436	55	30	0	5	59	254	308	1.606E-08	50	60
T_tridentatus_Hmx_D	TRINITY_DN643_c0_g1_i7.p1	0.436	55	30	0	5	59	254	308	1.606E-08	50	60
T_tridentatus_Hmx_D	TRINITY_DN643_c0_g1_i9.p1	0.436	55	30	0	5	59	254	308	1.606E-08	50	60
T_tridentatus_Hmx_D	TRINITY_DN666_c9_g1_i1.p1	0.413	58	33	0	1	58	187	244	2.211E-08	49	60
T_tridentatus_Hmx_D	TRINITY_DN6299_c0_g1_i5.p1	0.421	57	32	0	2	58	227	283	2.211E-08	49	60
T_tridentatus_Hmx_D	TRINITY_DN6299_c0_g1_i1.p1	0.421	57	32	0	2	58	228	284	2.211E-08	49	60
T_tridentatus_Hmx_D	TRINITY_DN6299_c0_g1_i12.p1	0.421	57	32	0	2	58	228	284	2.211E-08	49	60
T_tridentatus_Hmx_D	TRINITY_DN6299_c0_g1_i2.p1	0.421	57	32	0	2	58	228	284	2.211E-08	49	60
T_tridentatus_Hmx_D	TRINITY_DN6299_c0_g1_i3.p1	0.421	57	32	0	2	58	228	284	2.211E-08	49	60
T_tridentatus_Hmx_D	TRINITY_DN11395_c0_g1_i2.p1	0.421	57	32	0	2	58	14	70	5.765E-08	48	60
T_tridentatus_Hmx_D	TRINITY_DN11395_c0_g1_i3.p1	0.421	57	32	0	2	58	49	105	5.765E-08	48	60
T_tridentatus_Hmx_D	TRINITY_DN18291_c0_g1_i1.p1	0.418	55	31	0	5	59	142	196	7.936E-08	48	60
T_tridentatus_Hmx_D	TRINITY_DN3992_c1_g1_i1.p1	0.403	57	33	0	2	58	248	304	7.936E-08	48	60
T_tridentatus_Hmx_D	TRINITY_DN9934_c0_g2_i1.p1	0.368	57	35	0	2	58	101	157	1.092E-07	48	60
T_tridentatus_Hmx_D	TRINITY_DN6282_c0_g1_i3.p1	0.450	51	28	0	5	55	161	211	1.092E-07	48	60
T_tridentatus_Hmx_D	TRINITY_DN1193_c1_g1_i10.p1	0.436	55	30	0	5	59	49	103	2.070E-07	47	60
T_tridentatus_Hmx_D	TRINITY_DN1193_c1_g1_i11.p1	0.436	55	30	0	5	59	49	103	2.070E-07	47	60
T_tridentatus_Hmx_D	TRINITY_DN1193_c1_g1_i6.p1	0.436	55	30	0	5	59	91	145	2.070E-07	47	60
T_tridentatus_Hmx_D	TRINITY_DN1193_c1_g1_i18.p1	0.436	55	30	0	5	59	91	145	2.070E-07	47	60
T_tridentatus_Hmx_D	TRINITY_DN4035_c0_g1_i3.p1	0.379	58	35	0	1	58	208	265	3.924E-07	46	60
T_tridentatus_Hmx_D	TRINITY_DN4035_c0_g1_i4.p1	0.379	58	35	0	1	58	208	265	3.924E-07	46	60
T_tridentatus_Hmx_D	TRINITY_DN643_c0_g2_i3.p1	0.381	55	33	0	5	59	245	299	5.403E-07	46	60
T_tridentatus_Hmx_D	TRINITY_DN643_c0_g2_i1.p1	0.381	55	33	0	5	59	253	307	5.403E-07	46	60
T_tridentatus_Hmx_D	TRINITY_DN643_c0_g2_i2.p1	0.381	55	33	0	5	59	253	307	5.403E-07	46	60
T_tridentatus_Hmx_D	TRINITY_DN285_c1_g1_i1.p1	0.720	25	7	0	34	58	1	25	1.024E-06	45	60
T_tridentatus_Hmx_D	TRINITY_DN11329_c0_g1_i1.p1	0.425	54	30	0	2	55	157	210	1.024E-06	45	60
T_tridentatus_Hmx_D	TRINITY_DN2196_c1_g1_i1.p1	0.381	55	28	0	1	55	187	233	3.269E-04	38	60
T_tridentatus_Hmx_D	TRINITY_DN2196_c1_g1_i5.p1	0.381	55	28	0	1	55	187	233	3.269E-04	38	60
T_tridentatus_Hgtx_A	TRINITY_DN9957_c0_g1_i1.p1	0.933	60	4	0	1	60	212	271	1.667E-33	121	60
T_tridentatus_Hgtx_A	TRINITY_DN285_c1_g1_i2.p1	0.586	58	24	0	1	58	280	337	1.628E-17	76	60
T_tridentatus_Hgtx_A	TRINITY_DN7156_c0_g1_i1.p1	0.542	59	27	0	2	60	150	208	3.918E-16	72	60
T_tridentatus_Hgtx_A	TRINITY_DN7156_c0_g1_i2.p1	0.542	59	27	0	2	60	150	208	3.918E-16	72	60
T_tridentatus_Hgtx_A	TRINITY_DN3894_c1_g1_i1.p1	0.534	58	27	0	1	58	231	288	2.644E-15	69	60
T_tridentatus_Hgtx_A	TRINITY_DN3894_c1_g1_i2.p1	0.534	58	27	0	1	58	231	288	2.644E-15	69	60
T_tridentatus_Hgtx_A	TRINITY_DN3894_c1_g1_i3.p1	0.534	58	27	0	1	58	231	288	2.644E-15	69	60
T_tridentatus_Hgtx_A	TRINITY_DN3894_c1_g1_i4.p1	0.534	58	27	0	1	58	231	288	2.644E-15	69	60
T_tridentatus_Hgtx_A	TRINITY_DN3894_c1_g1_i6.p1	0.534	58	27	0	1	58	231	288	2.644E-15	69	60
T_tridentatus_Hgtx_A	TRINITY_DN3894_c1_g1_i7.p1	0.534	58	27	0	1	58	231	288	2.644E-15	69	60
T_tridentatus_Hgtx_A	TRINITY_DN6596_c1_g1_i1.p1	0.568	58	25	0	1	58	185	242	9.443E-15	68	60
T_tridentatus_Hgtx_A	TRINITY_DN6596_c1_g1_i2.p1	0.568	58	25	0	1	58	185	242	9.443E-15	68	60
T_tridentatus_Hgtx_A	TRINITY_DN71433_c0_g1_i1.p1	0.518	54	26	0	5	58	137	190	1.298E-14	67	60
T_tridentatus_Hgtx_A	TRINITY_DN8483_c0_g1_i1.p1	0.500	56	28	0	5	60	144	199	1.298E-14	67	60
T_tridentatus_Hgtx_A	TRINITY_DN8483_c0_g1_i5.p1	0.500	56	28	0	5	60	144	199	1.298E-14	67	60
T_tridentatus_Hgtx_A	TRINITY_DN3966_c4_g1_i1.p1	0.518	54	26	0	5	58	133	186	1.658E-13	64	60
T_tridentatus_Hgtx_A	TRINITY_DN3781_c0_g1_i3.p1	0.465	58	30	0	1	58	40	97	2.280E-13	64	60
T_tridentatus_Hgtx_A	TRINITY_DN821_c1_g1_i1.p1	0.555	54	24	0	2	55	195	248	2.280E-13	64	60
T_tridentatus_Hgtx_A	TRINITY_DN821_c1_g3_i1.p1	0.555	54	24	0	2	55	204	257	2.280E-13	64	60
T_tridentatus_Hgtx_A	TRINITY_DN11408_c0_g5_i1.p1	0.474	59	31	0	2	60	210	268	2.280E-13	64	60
T_tridentatus_Hgtx_A	TRINITY_DN3781_c0_g1_i4.p1	0.465	58	30	0	1	58	166	223	2.280E-13	64	60
T_tridentatus_Hgtx_A	TRINITY_DN3568_c1_g1_i1.p1	0.525	59	28	0	1	59	135	193	3.136E-13	63	60
T_tridentatus_Hgtx_A	TRINITY_DN14283_c0_g2_i1.p1	0.566	53	23	0	5	57	341	393	4.312E-13	63	60
T_tridentatus_Hgtx_A	TRINITY_DN3997_c0_g1_i2.p1	0.457	59	31	0	2	60	97	155	8.154E-13	62	60
T_tridentatus_Hgtx_A	TRINITY_DN3997_c0_g1_i1.p1	0.457	59	31	0	2	60	97	155	8.154E-13	62	60
T_tridentatus_Hgtx_A	TRINITY_DN6789_c1_g1_i2.p1	0.457	59	31	0	2	60	218	276	1.542E-12	61	60
T_tridentatus_Hgtx_A	TRINITY_DN12231_c0_g1_i1.p1	0.500	54	27	0	5	58	209	262	1.542E-12	61	60
T_tridentatus_Hgtx_A	TRINITY_DN9215_c0_g1_i1.p1	0.537	54	25	0	4	57	178	231	2.121E-12	61	60
T_tridentatus_Hgtx_A	TRINITY_DN7393_c0_g1_i1.p1	0.473	57	30	0	2	58	208	264	2.121E-12	61	60
T_tridentatus_Hgtx_A	TRINITY_DN9213_c0_g1_i1.p1	0.474	59	31	0	2	60	214	272	2.917E-12	61	60
T_tridentatus_Hgtx_A	TRINITY_DN6715_c1_g1_i1.p1	0.509	55	27	0	1	55	170	224	4.011E-12	60	60
T_tridentatus_Hgtx_A	TRINITY_DN7271_c0_g2_i1.p1	0.500	58	29	0	2	59	105	162	5.517E-12	60	60
T_tridentatus_Hgtx_A	TRINITY_DN529_c6_g1_i2.p1	0.588	51	21	0	8	58	63	113	7.588E-12	59	60
T_tridentatus_Hgtx_A	TRINITY_DN529_c6_g1_i1.p1	0.588	51	21	0	8	58	176	226	7.588E-12	59	60
T_tridentatus_Hgtx_A	TRINITY_DN6789_c0_g1_i1.p1	0.433	60	33	0	1	60	198	257	7.588E-12	59	60
T_tridentatus_Hgtx_A	TRINITY_DN6789_c0_g1_i3.p1	0.433	60	33	0	1	60	198	257	7.588E-12	59	60
T_tridentatus_Hgtx_A	TRINITY_DN6789_c0_g1_i4.p1	0.433	60	33	0	1	60	198	257	7.588E-12	59	60
T_tridentatus_Hgtx_A	TRINITY_DN3568_c1_g1_i3.p1	0.509	55	27	0	5	59	26	80	1.975E-11	58	60
T_tridentatus_Hgtx_A	TRINITY_DN10148_c5_g1_i1.p1	0.472	55	29	0	1	55	205	259	2.716E-11	58	60
T_tridentatus_Hgtx_A	TRINITY_DN666_c9_g1_i1.p1	0.491	59	30	0	1	59	187	245	5.139E-11	57	60
T_tridentatus_Hgtx_A	TRINITY_DN6640_c1_g1_i2.p1	0.456	57	30	0	2	58	192	248	5.139E-11	57	60
T_tridentatus_Hgtx_A	TRINITY_DN6640_c1_g1_i3.p1	0.456	57	30	0	2	58	192	248	5.139E-11	57	60
T_tridentatus_Hgtx_A	TRINITY_DN6640_c1_g1_i4.p1	0.456	57	30	0	2	58	192	248	5.139E-11	57	60
T_tridentatus_Hgtx_A	TRINITY_DN3992_c1_g1_i1.p1	0.473	57	30	0	2	58	248	304	7.070E-11	57	60
T_tridentatus_Hgtx_A	TRINITY_DN1107_c1_g1_i1.p1	0.448	58	31	0	1	58	223	280	7.070E-11	57	60
T_tridentatus_Hgtx_A	TRINITY_DN1107_c1_g1_i3.p1	0.448	58	31	0	1	58	223	280	7.070E-11	57	60
T_tridentatus_Hgtx_A	TRINITY_DN7271_c0_g1_i1.p1	0.472	55	29	0	5	59	9	63	9.726E-11	56	60
T_tridentatus_Hgtx_A	TRINITY_DN4562_c1_g1_i1.p1	0.454	55	29	0	1	55	179	233	1.338E-10	56	60
T_tridentatus_Hgtx_A	TRINITY_DN1870_c0_g1_i2.p1	0.491	59	30	0	1	59	5	63	1.841E-10	55	60
T_tridentatus_Hgtx_A	TRINITY_DN8280_c0_g1_i2.p1	0.462	54	29	0	5	58	131	184	1.841E-10	55	60
T_tridentatus_Hgtx_A	TRINITY_DN1870_c0_g1_i1.p1	0.491	59	30	0	1	59	164	222	1.841E-10	55	60
T_tridentatus_Hgtx_A	TRINITY_DN1403_c0_g1_i1.p1	0.472	55	29	0	1	55	204	258	2.532E-10	55	60
T_tridentatus_Hgtx_A	TRINITY_DN1403_c0_g1_i3.p1	0.472	55	29	0	1	55	204	258	2.532E-10	55	60
T_tridentatus_Hgtx_A	TRINITY_DN1403_c0_g1_i2.p1	0.472	55	29	0	1	55	253	307	2.532E-10	55	60
T_tridentatus_Hgtx_A	TRINITY_DN1827_c0_g1_i1.p1	0.500	54	27	0	5	58	77	130	3.484E-10	55	60
T_tridentatus_Hgtx_A	TRINITY_DN9934_c0_g2_i1.p1	0.413	58	33	0	1	58	100	157	3.484E-10	55	60
T_tridentatus_Hgtx_A	TRINITY_DN28998_c1_g2_i1.p1	0.509	51	25	0	5	55	120	170	3.484E-10	55	60
T_tridentatus_Hgtx_A	TRINITY_DN9322_c0_g1_i1.p1	0.456	57	30	0	2	58	216	272	6.595E-10	54	60
T_tridentatus_Hgtx_A	TRINITY_DN6973_c1_g1_i4.p1	0.509	51	25	0	5	55	93	143	6.595E-10	54	60
T_tridentatus_Hgtx_A	TRINITY_DN23471_c0_g1_i1.p1	0.457	59	31	0	1	59	99	156	9.075E-10	53	60
T_tridentatus_Hgtx_A	TRINITY_DN3637_c1_g1_i2.p1	0.464	56	29	0	5	60	272	327	1.249E-09	53	60
T_tridentatus_Hgtx_A	TRINITY_DN3637_c1_g1_i1.p1	0.472	55	29	0	5	59	312	366	1.249E-09	53	60
T_tridentatus_Hgtx_A	TRINITY_DN10861_c0_g1_i1.p1	0.450	51	28	0	5	55	179	229	1.718E-09	53	60
T_tridentatus_Hgtx_A	TRINITY_DN3706_c0_g1_i1.p1	0.433	60	31	0	1	55	139	198	2.364E-09	52	60
T_tridentatus_Hgtx_A	TRINITY_DN3706_c0_g1_i4.p1	0.433	60	31	0	1	55	139	198	2.364E-09	52	60
T_tridentatus_Hgtx_A	TRINITY_DN3706_c0_g1_i2.p1	0.433	60	31	0	1	55	149	208	2.364E-09	52	60
T_tridentatus_Hgtx_A	TRINITY_DN3706_c0_g1_i3.p1	0.433	60	31	0	1	55	149	208	2.364E-09	52	60
T_tridentatus_Hgtx_A	TRINITY_DN433_c2_g1_i2.p1	0.396	58	34	0	1	58	149	206	2.364E-09	52	60
T_tridentatus_Hgtx_A	TRINITY_DN433_c2_g1_i3.p1	0.396	58	34	0	1	58	153	210	2.364E-09	52	60
T_tridentatus_Hgtx_A	TRINITY_DN433_c2_g1_i4.p1	0.396	58	34	0	1	58	197	254	2.364E-09	52	60
T_tridentatus_Hgtx_A	TRINITY_DN433_c2_g1_i1.p1	0.396	58	34	0	1	58	201	258	2.364E-09	52	60
T_tridentatus_Hgtx_A	TRINITY_DN6299_c0_g1_i5.p1	0.421	57	32	0	2	58	227	283	2.364E-09	52	60
T_tridentatus_Hgtx_A	TRINITY_DN6299_c0_g1_i1.p1	0.421	57	32	0	2	58	228	284	2.364E-09	52	60
T_tridentatus_Hgtx_A	TRINITY_DN6299_c0_g1_i12.p1	0.421	57	32	0	2	58	228	284	2.364E-09	52	60
T_tridentatus_Hgtx_A	TRINITY_DN6299_c0_g1_i2.p1	0.421	57	32	0	2	58	228	284	2.364E-09	52	60
T_tridentatus_Hgtx_A	TRINITY_DN6299_c0_g1_i3.p1	0.421	57	32	0	2	58	228	284	2.364E-09	52	60
T_tridentatus_Hgtx_A	TRINITY_DN2935_c0_g1_i1.p1	0.413	58	33	0	1	58	138	195	3.254E-09	52	60
T_tridentatus_Hgtx_A	TRINITY_DN2935_c0_g1_i2.p1	0.413	58	33	0	1	58	138	195	3.254E-09	52	60
T_tridentatus_Hgtx_A	TRINITY_DN3637_c1_g1_i4.p1	0.490	51	26	0	5	55	296	346	3.254E-09	52	60
T_tridentatus_Hgtx_A	TRINITY_DN25209_c0_g1_i1.p1	0.431	51	28	0	5	55	130	180	6.161E-09	51	60
T_tridentatus_Hgtx_A	TRINITY_DN11329_c0_g1_i1.p1	0.431	58	32	0	1	58	156	213	6.161E-09	51	60
T_tridentatus_Hgtx_A	TRINITY_DN643_c0_g1_i2.p1	0.425	54	30	0	5	58	217	270	6.161E-09	51	60
T_tridentatus_Hgtx_A	TRINITY_DN643_c0_g1_i8.p1	0.425	54	30	0	5	58	217	270	6.161E-09	51	60
T_tridentatus_Hgtx_A	TRINITY_DN643_c0_g1_i1.p1	0.425	54	30	0	5	58	217	270	6.161E-09	51	60
T_tridentatus_Hgtx_A	TRINITY_DN643_c0_g1_i12.p1	0.425	54	30	0	5	58	217	270	6.161E-09	51	60
T_tridentatus_Hgtx_A	TRINITY_DN643_c0_g1_i3.p1	0.425	54	30	0	5	58	217	270	6.161E-09	51	60
T_tridentatus_Hgtx_A	TRINITY_DN643_c0_g1_i5.p1	0.425	54	30	0	5	58	217	270	6.161E-09	51	60
T_tridentatus_Hgtx_A	TRINITY_DN643_c0_g1_i11.p1	0.425	54	30	0	5	58	254	307	6.161E-09	51	60
T_tridentatus_Hgtx_A	TRINITY_DN643_c0_g1_i6.p1	0.425	54	30	0	5	58	254	307	6.161E-09	51	60
T_tridentatus_Hgtx_A	TRINITY_DN643_c0_g1_i10.p1	0.425	54	30	0	5	58	254	307	6.161E-09	51	60
T_tridentatus_Hgtx_A	TRINITY_DN643_c0_g1_i4.p1	0.425	54	30	0	5	58	254	307	6.161E-09	51	60
T_tridentatus_Hgtx_A	TRINITY_DN643_c0_g1_i7.p1	0.425	54	30	0	5	58	254	307	6.161E-09	51	60
T_tridentatus_Hgtx_A	TRINITY_DN643_c0_g1_i9.p1	0.425	54	30	0	5	58	254	307	6.161E-09	51	60
T_tridentatus_Hgtx_A	TRINITY_DN18291_c0_g1_i1.p1	0.413	58	33	0	1	58	138	195	8.480E-09	51	60
T_tridentatus_Hgtx_A	TRINITY_DN19246_c0_g1_i1.p1	0.470	51	26	0	5	55	127	177	1.606E-08	50	60
T_tridentatus_Hgtx_A	TRINITY_DN9289_c0_g2_i1.p1	0.372	59	36	0	1	59	43	101	2.211E-08	49	60
T_tridentatus_Hgtx_A	TRINITY_DN4035_c0_g1_i3.p1	0.396	58	34	0	1	58	208	265	3.043E-08	49	60
T_tridentatus_Hgtx_A	TRINITY_DN4035_c0_g1_i4.p1	0.396	58	34	0	1	58	208	265	3.043E-08	49	60
T_tridentatus_Hgtx_A	TRINITY_DN643_c0_g2_i3.p1	0.407	54	31	0	5	58	245	298	4.188E-08	49	60
T_tridentatus_Hgtx_A	TRINITY_DN643_c0_g2_i1.p1	0.407	54	31	0	5	58	253	306	4.188E-08	49	60
T_tridentatus_Hgtx_A	TRINITY_DN643_c0_g2_i2.p1	0.407	54	31	0	5	58	253	306	4.188E-08	49	60
T_tridentatus_Hgtx_A	TRINITY_DN11395_c0_g1_i2.p1	0.403	57	33	0	2	58	14	70	5.765E-08	48	60
T_tridentatus_Hgtx_A	TRINITY_DN11395_c0_g1_i3.p1	0.403	57	33	0	2	58	49	105	5.765E-08	48	60
T_tridentatus_Hgtx_A	TRINITY_DN30696_c0_g2_i1.p1	0.431	51	28	0	8	58	1	51	1.092E-07	48	60
T_tridentatus_Hgtx_A	TRINITY_DN30224_c0_g1_i1.p1	0.444	54	29	0	5	58	235	288	1.504E-07	47	60
T_tridentatus_Hgtx_A	TRINITY_DN8280_c0_g1_i3.p1	0.428	49	27	0	5	53	131	179	3.924E-07	46	60
T_tridentatus_Hgtx_A	TRINITY_DN6282_c0_g1_i3.p1	0.372	51	31	0	5	55	161	211	3.924E-07	46	60
T_tridentatus_Hgtx_A	TRINITY_DN6282_c0_g1_i2.p1	0.372	51	31	0	5	55	161	211	3.924E-07	46	60
T_tridentatus_Hgtx_A	TRINITY_DN1193_c1_g1_i10.p1	0.385	57	34	0	1	57	45	101	1.411E-06	44	60
T_tridentatus_Hgtx_A	TRINITY_DN1193_c1_g1_i11.p1	0.385	57	34	0	1	57	45	101	1.411E-06	44	60
T_tridentatus_Hgtx_A	TRINITY_DN1193_c1_g1_i6.p1	0.385	57	34	0	1	57	87	143	1.411E-06	44	60
T_tridentatus_Hgtx_A	TRINITY_DN1193_c1_g1_i18.p1	0.385	57	34	0	1	57	87	143	1.411E-06	44	60
T_tridentatus_Hgtx_A	TRINITY_DN6282_c0_g1_i1.p1	0.362	58	36	0	1	58	68	125	9.627E-06	42	60
T_tridentatus_Hgtx_A	TRINITY_DN285_c1_g1_i1.p1	0.640	25	9	0	34	58	1	25	2.516E-05	41	60
T_tridentatus_Hgtx_A	TRINITY_DN3567_c4_g1_i1.p1	0.333	57	37	0	2	58	285	341	3.467E-05	40	60
T_tridentatus_Hgtx_A	TRINITY_DN3226_c0_g1_i3.p1	0.379	58	35	0	1	58	2487	2544	3.467E-05	40	60
T_tridentatus_Hgtx_A	TRINITY_DN3226_c0_g1_i1.p1	0.379	58	35	0	1	58	2487	2544	3.467E-05	40	60
T_castaneum_NK7	TRINITY_DN285_c1_g1_i2.p1	0.950	60	3	0	1	60	280	339	9.451E-31	113	60
T_castaneum_NK7	TRINITY_DN3894_c1_g1_i1.p1	0.637	58	21	0	1	58	231	288	1.185E-17	76	60
T_castaneum_NK7	TRINITY_DN3894_c1_g1_i2.p1	0.637	58	21	0	1	58	231	288	1.185E-17	76	60
T_castaneum_NK7	TRINITY_DN3894_c1_g1_i3.p1	0.637	58	21	0	1	58	231	288	1.185E-17	76	60
T_castaneum_NK7	TRINITY_DN3894_c1_g1_i4.p1	0.637	58	21	0	1	58	231	288	1.185E-17	76	60
T_castaneum_NK7	TRINITY_DN3894_c1_g1_i6.p1	0.637	58	21	0	1	58	231	288	1.185E-17	76	60
T_castaneum_NK7	TRINITY_DN3894_c1_g1_i7.p1	0.637	58	21	0	1	58	231	288	1.185E-17	76	60
T_castaneum_NK7	TRINITY_DN12231_c0_g1_i1.p1	0.603	58	23	0	2	59	206	263	7.986E-17	74	60
T_castaneum_NK7	TRINITY_DN9957_c0_g1_i1.p1	0.603	58	23	0	1	58	212	269	2.074E-16	72	60
T_castaneum_NK7	TRINITY_DN6596_c1_g1_i1.p1	0.603	58	23	0	1	58	185	242	2.850E-16	72	60
T_castaneum_NK7	TRINITY_DN6596_c1_g1_i2.p1	0.603	58	23	0	1	58	185	242	2.850E-16	72	60
T_castaneum_NK7	TRINITY_DN71433_c0_g1_i1.p1	0.614	57	22	0	2	58	134	190	1.018E-15	70	60
T_castaneum_NK7	TRINITY_DN3781_c0_g1_i3.p1	0.614	57	22	0	2	58	41	97	1.399E-15	70	60
T_castaneum_NK7	TRINITY_DN3781_c0_g1_i4.p1	0.614	57	22	0	2	58	167	223	1.399E-15	70	60
T_castaneum_NK7	TRINITY_DN8483_c0_g1_i1.p1	0.596	57	23	0	2	58	141	197	2.644E-15	69	60
T_castaneum_NK7	TRINITY_DN8483_c0_g1_i5.p1	0.596	57	23	0	2	58	141	197	2.644E-15	69	60
T_castaneum_NK7	TRINITY_DN3997_c0_g1_i2.p1	0.596	57	23	0	2	58	97	153	6.869E-15	68	60
T_castaneum_NK7	TRINITY_DN3997_c0_g1_i1.p1	0.596	57	23	0	2	58	97	153	6.869E-15	68	60
T_castaneum_NK7	TRINITY_DN11408_c0_g5_i1.p1	0.596	57	23	0	2	58	210	266	3.374E-14	66	60
T_castaneum_NK7	TRINITY_DN3706_c0_g1_i1.p1	0.568	58	25	0	2	59	145	202	6.379E-14	65	60
T_castaneum_NK7	TRINITY_DN3706_c0_g1_i4.p1	0.568	58	25	0	2	59	145	202	6.379E-14	65	60
T_castaneum_NK7	TRINITY_DN3706_c0_g1_i2.p1	0.568	58	25	0	2	59	155	212	6.379E-14	65	60
T_castaneum_NK7	TRINITY_DN3706_c0_g1_i3.p1	0.568	58	25	0	2	59	155	212	6.379E-14	65	60
T_castaneum_NK7	TRINITY_DN10861_c0_g1_i1.p1	0.568	58	25	0	2	59	176	233	6.379E-14	65	60
T_castaneum_NK7	TRINITY_DN8280_c0_g1_i2.p1	0.526	57	27	0	2	58	128	184	4.312E-13	63	60
T_castaneum_NK7	TRINITY_DN10148_c5_g1_i1.p1	0.568	58	25	0	1	58	205	262	4.312E-13	63	60
T_castaneum_NK7	TRINITY_DN6640_c1_g1_i2.p1	0.543	57	26	0	2	58	192	248	5.929E-13	63	60
T_castaneum_NK7	TRINITY_DN6640_c1_g1_i3.p1	0.543	57	26	0	2	58	192	248	5.929E-13	63	60
T_castaneum_NK7	TRINITY_DN6640_c1_g1_i4.p1	0.543	57	26	0	2	58	192	248	5.929E-13	63	60
T_castaneum_NK7	TRINITY_DN6715_c1_g1_i1.p1	0.517	58	28	0	1	58	170	227	8.154E-13	62	60
T_castaneum_NK7	TRINITY_DN7393_c0_g1_i1.p1	0.543	57	26	0	2	58	208	264	1.121E-12	62	60
T_castaneum_NK7	TRINITY_DN4562_c1_g1_i1.p1	0.517	58	28	0	1	58	179	236	1.121E-12	62	60
T_castaneum_NK7	TRINITY_DN7156_c0_g1_i1.p1	0.526	57	27	0	2	58	150	206	1.542E-12	61	60
T_castaneum_NK7	TRINITY_DN7156_c0_g1_i2.p1	0.526	57	27	0	2	58	150	206	1.542E-12	61	60
T_castaneum_NK7	TRINITY_DN6789_c0_g1_i1.p1	0.534	58	27	0	1	58	198	255	1.542E-12	61	60
T_castaneum_NK7	TRINITY_DN6789_c0_g1_i3.p1	0.534	58	27	0	1	58	198	255	1.542E-12	61	60
T_castaneum_NK7	TRINITY_DN6789_c0_g1_i4.p1	0.534	58	27	0	1	58	198	255	1.542E-12	61	60
T_castaneum_NK7	TRINITY_DN9322_c0_g1_i1.p1	0.542	59	27	0	2	60	216	274	1.542E-12	61	60
T_castaneum_NK7	TRINITY_DN19246_c0_g1_i1.p1	0.534	58	27	0	2	59	124	181	2.121E-12	61	60
T_castaneum_NK7	TRINITY_DN821_c1_g3_i1.p1	0.517	58	28	0	2	59	204	261	4.011E-12	60	60
T_castaneum_NK7	TRINITY_DN3568_c1_g1_i1.p1	0.534	58	27	0	1	58	135	192	4.011E-12	60	60
T_castaneum_NK7	TRINITY_DN6789_c1_g1_i2.p1	0.526	57	27	0	2	58	218	274	5.517E-12	60	60
T_castaneum_NK7	TRINITY_DN3637_c1_g1_i2.p1	0.574	54	23	0	5	58	272	325	5.517E-12	60	60
T_castaneum_NK7	TRINITY_DN3637_c1_g1_i1.p1	0.574	54	23	0	5	58	312	365	5.517E-12	60	60
T_castaneum_NK7	TRINITY_DN821_c1_g1_i1.p1	0.500	58	29	0	2	59	195	252	7.588E-12	59	60
T_castaneum_NK7	TRINITY_DN25209_c0_g1_i1.p1	0.491	59	30	0	2	60	127	185	1.436E-11	59	60
T_castaneum_NK7	TRINITY_DN3966_c4_g1_i1.p1	0.482	58	30	0	2	59	130	187	1.436E-11	59	60
T_castaneum_NK7	TRINITY_DN285_c1_g1_i1.p1	0.962	27	1	0	34	60	1	27	3.736E-11	57	60
T_castaneum_NK7	TRINITY_DN3637_c1_g1_i4.p1	0.568	51	22	0	5	55	296	346	3.736E-11	57	60
T_castaneum_NK7	TRINITY_DN1403_c0_g1_i1.p1	0.482	58	30	0	1	58	204	261	5.139E-11	57	60
T_castaneum_NK7	TRINITY_DN1403_c0_g1_i3.p1	0.482	58	30	0	1	58	204	261	5.139E-11	57	60
T_castaneum_NK7	TRINITY_DN1403_c0_g1_i2.p1	0.482	58	30	0	1	58	253	310	5.139E-11	57	60
T_castaneum_NK7	TRINITY_DN2935_c0_g1_i1.p1	0.491	57	29	0	2	58	139	195	7.070E-11	57	60
T_castaneum_NK7	TRINITY_DN2935_c0_g1_i2.p1	0.491	57	29	0	2	58	139	195	7.070E-11	57	60
T_castaneum_NK7	TRINITY_DN28998_c1_g2_i1.p1	0.491	57	29	0	2	58	117	173	1.338E-10	56	60
T_castaneum_NK7	TRINITY_DN3568_c1_g1_i3.p1	0.518	54	26	0	5	58	26	79	1.841E-10	55	60
T_castaneum_NK7	TRINITY_DN9213_c0_g1_i1.p1	0.508	57	28	0	2	58	214	270	2.532E-10	55	60
T_castaneum_NK7	TRINITY_DN30224_c0_g1_i1.p1	0.482	58	30	0	1	58	231	288	2.532E-10	55	60
T_castaneum_NK7	TRINITY_DN1107_c1_g1_i1.p1	0.456	57	30	0	2	58	224	280	3.484E-10	55	60
T_castaneum_NK7	TRINITY_DN1107_c1_g1_i3.p1	0.456	57	30	0	2	58	224	280	3.484E-10	55	60
T_castaneum_NK7	TRINITY_DN9289_c0_g2_i1.p1	0.456	57	30	0	2	58	44	100	6.595E-10	54	60
T_castaneum_NK7	TRINITY_DN529_c6_g1_i2.p1	0.457	59	31	0	1	59	56	114	6.595E-10	54	60
T_castaneum_NK7	TRINITY_DN529_c6_g1_i1.p1	0.457	59	31	0	1	59	169	227	6.595E-10	54	60
T_castaneum_NK7	TRINITY_DN433_c2_g1_i2.p1	0.438	57	31	0	2	58	150	206	6.595E-10	54	60
T_castaneum_NK7	TRINITY_DN433_c2_g1_i3.p1	0.438	57	31	0	2	58	154	210	6.595E-10	54	60
T_castaneum_NK7	TRINITY_DN433_c2_g1_i4.p1	0.438	57	31	0	2	58	198	254	6.595E-10	54	60
T_castaneum_NK7	TRINITY_DN433_c2_g1_i1.p1	0.438	57	31	0	2	58	202	258	6.595E-10	54	60
T_castaneum_NK7	TRINITY_DN6973_c1_g1_i4.p1	0.500	54	27	0	5	58	93	146	1.718E-09	53	60
T_castaneum_NK7	TRINITY_DN7271_c0_g2_i1.p1	0.438	57	31	0	2	58	105	161	2.364E-09	52	60
T_castaneum_NK7	TRINITY_DN23471_c0_g1_i1.p1	0.473	57	30	0	2	58	99	155	2.364E-09	52	60
T_castaneum_NK7	TRINITY_DN1827_c0_g1_i1.p1	0.500	54	27	0	5	58	77	130	2.364E-09	52	60
T_castaneum_NK7	TRINITY_DN14283_c0_g2_i1.p1	0.471	53	28	0	5	57	341	393	2.364E-09	52	60
T_castaneum_NK7	TRINITY_DN8280_c0_g1_i3.p1	0.480	52	27	0	2	53	128	179	3.254E-09	52	60
T_castaneum_NK7	TRINITY_DN7271_c0_g1_i1.p1	0.462	54	29	0	5	58	9	62	3.254E-09	52	60
T_castaneum_NK7	TRINITY_DN1870_c0_g1_i2.p1	0.433	60	33	0	1	60	5	64	3.254E-09	52	60
T_castaneum_NK7	TRINITY_DN1870_c0_g1_i1.p1	0.433	60	33	0	1	60	164	223	3.254E-09	52	60
T_castaneum_NK7	TRINITY_DN11395_c0_g1_i2.p1	0.462	54	29	0	5	58	17	70	6.161E-09	51	60
T_castaneum_NK7	TRINITY_DN11395_c0_g1_i3.p1	0.462	54	29	0	5	58	52	105	6.161E-09	51	60
T_castaneum_NK7	TRINITY_DN6282_c0_g1_i1.p1	0.465	58	30	0	1	58	68	125	6.161E-09	51	60
T_castaneum_NK7	TRINITY_DN6282_c0_g1_i2.p1	0.465	58	30	0	1	58	694	751	6.161E-09	51	60
T_castaneum_NK7	TRINITY_DN18291_c0_g1_i1.p1	0.456	57	30	0	2	58	139	195	8.480E-09	51	60
T_castaneum_NK7	TRINITY_DN666_c9_g1_i1.p1	0.431	58	32	0	1	58	187	244	8.480E-09	51	60
T_castaneum_NK7	TRINITY_DN6282_c0_g1_i3.p1	0.490	51	26	0	5	55	161	211	1.606E-08	50	60
T_castaneum_NK7	TRINITY_DN9215_c0_g1_i1.p1	0.444	54	29	0	4	57	178	231	4.188E-08	49	60
T_castaneum_NK7	TRINITY_DN30696_c0_g2_i1.p1	0.431	51	28	0	8	58	1	51	2.850E-07	46	60
T_castaneum_NK7	TRINITY_DN6299_c0_g1_i5.p1	0.407	54	31	0	5	58	230	283	2.850E-07	46	60
T_castaneum_NK7	TRINITY_DN6299_c0_g1_i1.p1	0.407	54	31	0	5	58	231	284	2.850E-07	46	60
T_castaneum_NK7	TRINITY_DN6299_c0_g1_i12.p1	0.407	54	31	0	5	58	231	284	2.850E-07	46	60
T_castaneum_NK7	TRINITY_DN6299_c0_g1_i2.p1	0.407	54	31	0	5	58	231	284	2.850E-07	46	60
T_castaneum_NK7	TRINITY_DN6299_c0_g1_i3.p1	0.407	54	31	0	5	58	231	284	2.850E-07	46	60
T_castaneum_NK7	TRINITY_DN643_c0_g1_i2.p1	0.388	54	32	0	5	58	217	270	3.924E-07	46	60
T_castaneum_NK7	TRINITY_DN643_c0_g1_i8.p1	0.388	54	32	0	5	58	217	270	3.924E-07	46	60
T_castaneum_NK7	TRINITY_DN643_c0_g1_i1.p1	0.388	54	32	0	5	58	217	270	3.924E-07	46	60
T_castaneum_NK7	TRINITY_DN643_c0_g1_i12.p1	0.388	54	32	0	5	58	217	270	3.924E-07	46	60
T_castaneum_NK7	TRINITY_DN643_c0_g1_i3.p1	0.388	54	32	0	5	58	217	270	3.924E-07	46	60
T_castaneum_NK7	TRINITY_DN643_c0_g1_i5.p1	0.388	54	32	0	5	58	217	270	3.924E-07	46	60
T_castaneum_NK7	TRINITY_DN643_c0_g1_i11.p1	0.388	54	32	0	5	58	254	307	3.924E-07	46	60
T_castaneum_NK7	TRINITY_DN643_c0_g1_i6.p1	0.388	54	32	0	5	58	254	307	3.924E-07	46	60
T_castaneum_NK7	TRINITY_DN643_c0_g1_i10.p1	0.388	54	32	0	5	58	254	307	3.924E-07	46	60
T_castaneum_NK7	TRINITY_DN643_c0_g1_i4.p1	0.388	54	32	0	5	58	254	307	3.924E-07	46	60
T_castaneum_NK7	TRINITY_DN643_c0_g1_i7.p1	0.388	54	32	0	5	58	254	307	3.924E-07	46	60
T_castaneum_NK7	TRINITY_DN643_c0_g1_i9.p1	0.388	54	32	0	5	58	254	307	3.924E-07	46	60
T_castaneum_NK7	TRINITY_DN11329_c0_g1_i1.p1	0.403	57	33	0	2	58	157	213	7.440E-07	45	60
T_castaneum_NK7	TRINITY_DN643_c0_g2_i3.p1	0.370	54	33	0	5	58	245	298	7.440E-07	45	60
T_castaneum_NK7	TRINITY_DN4035_c0_g1_i3.p1	0.383	60	36	0	1	60	208	267	7.440E-07	45	60
T_castaneum_NK7	TRINITY_DN4035_c0_g1_i4.p1	0.383	60	36	0	1	60	208	267	7.440E-07	45	60
T_castaneum_NK7	TRINITY_DN643_c0_g2_i1.p1	0.370	54	33	0	5	58	253	306	7.440E-07	45	60
T_castaneum_NK7	TRINITY_DN643_c0_g2_i2.p1	0.370	54	33	0	5	58	253	306	7.440E-07	45	60
T_castaneum_NK7	TRINITY_DN9934_c0_g2_i1.p1	0.368	57	35	0	2	58	101	157	3.684E-06	43	60
T_castaneum_NK7	TRINITY_DN3992_c1_g1_i1.p1	0.388	54	32	0	5	58	251	304	3.684E-06	43	60
T_castaneum_NK7	TRINITY_DN1193_c1_g1_i10.p1	0.407	54	31	0	2	55	46	99	3.467E-05	40	60
T_castaneum_NK7	TRINITY_DN1193_c1_g1_i11.p1	0.407	54	31	0	2	55	46	99	3.467E-05	40	60
T_castaneum_NK7	TRINITY_DN1193_c1_g1_i6.p1	0.407	54	31	0	2	55	88	141	3.467E-05	40	60
T_castaneum_NK7	TRINITY_DN1193_c1_g1_i18.p1	0.407	54	31	0	2	55	88	141	3.467E-05	40	60
T_castaneum_NK7	TRINITY_DN3226_c0_g1_i3.p1	0.355	59	37	0	1	59	2487	2545	4.506E-04	37	60
A_bruennichi_old_annotated_NK1-B-1	TRINITY_DN11408_c0_g5_i1.p1	0.983	60	1	0	1	60	209	268	8.132E-33	119	60
A_bruennichi_old_annotated_NK1-B-1	TRINITY_DN8483_c0_g1_i1.p1	0.633	60	22	0	1	60	140	199	1.280E-18	79	60
A_bruennichi_old_annotated_NK1-B-1	TRINITY_DN8483_c0_g1_i5.p1	0.633	60	22	0	1	60	140	199	1.280E-18	79	60
A_bruennichi_old_annotated_NK1-B-1	TRINITY_DN71433_c0_g1_i1.p1	0.644	59	21	0	1	59	133	191	3.321E-18	78	60
A_bruennichi_old_annotated_NK1-B-1	TRINITY_DN3997_c0_g1_i2.p1	0.614	57	22	0	2	58	97	153	3.076E-17	75	60
A_bruennichi_old_annotated_NK1-B-1	TRINITY_DN3997_c0_g1_i1.p1	0.614	57	22	0	2	58	97	153	3.076E-17	75	60
A_bruennichi_old_annotated_NK1-B-1	TRINITY_DN3781_c0_g1_i3.p1	0.637	58	21	0	2	59	41	98	4.227E-17	74	60
A_bruennichi_old_annotated_NK1-B-1	TRINITY_DN12231_c0_g1_i1.p1	0.649	57	20	0	2	58	206	262	4.227E-17	74	60
A_bruennichi_old_annotated_NK1-B-1	TRINITY_DN3781_c0_g1_i4.p1	0.637	58	21	0	2	59	167	224	4.227E-17	74	60
A_bruennichi_old_annotated_NK1-B-1	TRINITY_DN8280_c0_g1_i2.p1	0.586	58	24	0	2	59	128	185	7.403E-16	71	60
A_bruennichi_old_annotated_NK1-B-1	TRINITY_DN10861_c0_g1_i1.p1	0.614	57	22	0	2	58	176	232	1.399E-15	70	60
A_bruennichi_old_annotated_NK1-B-1	TRINITY_DN3894_c1_g1_i1.p1	0.603	58	23	0	2	59	232	289	1.399E-15	70	60
A_bruennichi_old_annotated_NK1-B-1	TRINITY_DN3894_c1_g1_i2.p1	0.603	58	23	0	2	59	232	289	1.399E-15	70	60
A_bruennichi_old_annotated_NK1-B-1	TRINITY_DN3894_c1_g1_i3.p1	0.603	58	23	0	2	59	232	289	1.399E-15	70	60
A_bruennichi_old_annotated_NK1-B-1	TRINITY_DN3894_c1_g1_i4.p1	0.603	58	23	0	2	59	232	289	1.399E-15	70	60
A_bruennichi_old_annotated_NK1-B-1	TRINITY_DN3894_c1_g1_i6.p1	0.603	58	23	0	2	59	232	289	1.399E-15	70	60
A_bruennichi_old_annotated_NK1-B-1	TRINITY_DN3894_c1_g1_i7.p1	0.603	58	23	0	2	59	232	289	1.399E-15	70	60
A_bruennichi_old_annotated_NK1-B-1	TRINITY_DN285_c1_g1_i2.p1	0.596	57	23	0	2	58	281	337	1.399E-15	70	60
A_bruennichi_old_annotated_NK1-B-1	TRINITY_DN3706_c0_g1_i1.p1	0.596	57	23	0	2	58	145	201	3.634E-15	69	60
A_bruennichi_old_annotated_NK1-B-1	TRINITY_DN3706_c0_g1_i4.p1	0.596	57	23	0	2	58	145	201	3.634E-15	69	60
A_bruennichi_old_annotated_NK1-B-1	TRINITY_DN3706_c0_g1_i2.p1	0.596	57	23	0	2	58	155	211	3.634E-15	69	60
A_bruennichi_old_annotated_NK1-B-1	TRINITY_DN3706_c0_g1_i3.p1	0.596	57	23	0	2	58	155	211	3.634E-15	69	60
A_bruennichi_old_annotated_NK1-B-1	TRINITY_DN7156_c0_g1_i1.p1	0.566	60	26	0	1	60	149	208	4.996E-15	68	60
A_bruennichi_old_annotated_NK1-B-1	TRINITY_DN7156_c0_g1_i2.p1	0.566	60	26	0	1	60	149	208	4.996E-15	68	60
A_bruennichi_old_annotated_NK1-B-1	TRINITY_DN7393_c0_g1_i1.p1	0.550	60	27	0	1	60	207	266	9.443E-15	68	60
A_bruennichi_old_annotated_NK1-B-1	TRINITY_DN821_c1_g1_i1.p1	0.586	58	24	0	1	58	194	251	6.379E-14	65	60
A_bruennichi_old_annotated_NK1-B-1	TRINITY_DN821_c1_g3_i1.p1	0.586	58	24	0	1	58	203	260	6.379E-14	65	60
A_bruennichi_old_annotated_NK1-B-1	TRINITY_DN6596_c1_g1_i1.p1	0.500	58	29	0	2	59	186	243	1.658E-13	64	60
A_bruennichi_old_annotated_NK1-B-1	TRINITY_DN6596_c1_g1_i2.p1	0.500	58	29	0	2	59	186	243	1.658E-13	64	60
A_bruennichi_old_annotated_NK1-B-1	TRINITY_DN19246_c0_g1_i1.p1	0.561	57	25	0	2	58	124	180	4.312E-13	63	60
A_bruennichi_old_annotated_NK1-B-1	TRINITY_DN9957_c0_g1_i1.p1	0.517	56	27	0	5	60	216	271	4.312E-13	63	60
A_bruennichi_old_annotated_NK1-B-1	TRINITY_DN3966_c4_g1_i1.p1	0.561	57	25	0	2	58	130	186	5.929E-13	63	60
A_bruennichi_old_annotated_NK1-B-1	TRINITY_DN6640_c1_g1_i2.p1	0.578	57	24	0	2	58	192	248	8.154E-13	62	60
A_bruennichi_old_annotated_NK1-B-1	TRINITY_DN6640_c1_g1_i3.p1	0.578	57	24	0	2	58	192	248	8.154E-13	62	60
A_bruennichi_old_annotated_NK1-B-1	TRINITY_DN6640_c1_g1_i4.p1	0.578	57	24	0	2	58	192	248	8.154E-13	62	60
A_bruennichi_old_annotated_NK1-B-1	TRINITY_DN28998_c1_g2_i1.p1	0.533	60	28	0	1	60	116	175	8.154E-13	62	60
A_bruennichi_old_annotated_NK1-B-1	TRINITY_DN9322_c0_g1_i1.p1	0.525	59	28	0	2	60	216	274	1.542E-12	61	60
A_bruennichi_old_annotated_NK1-B-1	TRINITY_DN3637_c1_g1_i2.p1	0.553	56	25	0	5	60	272	327	1.542E-12	61	60
A_bruennichi_old_annotated_NK1-B-1	TRINITY_DN7271_c0_g2_i1.p1	0.543	57	26	0	2	58	105	161	2.121E-12	61	60
A_bruennichi_old_annotated_NK1-B-1	TRINITY_DN6715_c1_g1_i1.p1	0.568	58	25	0	2	59	171	228	2.121E-12	61	60
A_bruennichi_old_annotated_NK1-B-1	TRINITY_DN6789_c0_g1_i1.p1	0.508	59	29	0	2	60	199	257	2.917E-12	61	60
A_bruennichi_old_annotated_NK1-B-1	TRINITY_DN6789_c0_g1_i3.p1	0.508	59	29	0	2	60	199	257	2.917E-12	61	60
A_bruennichi_old_annotated_NK1-B-1	TRINITY_DN6789_c0_g1_i4.p1	0.508	59	29	0	2	60	199	257	2.917E-12	61	60
A_bruennichi_old_annotated_NK1-B-1	TRINITY_DN2935_c0_g1_i1.p1	0.542	59	27	0	2	60	139	197	4.011E-12	60	60
A_bruennichi_old_annotated_NK1-B-1	TRINITY_DN2935_c0_g1_i2.p1	0.542	59	27	0	2	60	139	197	4.011E-12	60	60
A_bruennichi_old_annotated_NK1-B-1	TRINITY_DN7271_c0_g1_i1.p1	0.491	57	29	0	2	58	6	62	7.588E-12	59	60
A_bruennichi_old_annotated_NK1-B-1	TRINITY_DN6789_c1_g1_i2.p1	0.491	59	30	0	2	60	218	276	7.588E-12	59	60
A_bruennichi_old_annotated_NK1-B-1	TRINITY_DN9934_c0_g2_i1.p1	0.508	57	28	0	2	58	101	157	7.588E-12	59	60
A_bruennichi_old_annotated_NK1-B-1	TRINITY_DN25209_c0_g1_i1.p1	0.543	57	26	0	2	58	127	183	1.436E-11	59	60
A_bruennichi_old_annotated_NK1-B-1	TRINITY_DN3637_c1_g1_i1.p1	0.555	54	24	0	5	58	312	365	1.436E-11	59	60
A_bruennichi_old_annotated_NK1-B-1	TRINITY_DN8280_c0_g1_i3.p1	0.538	52	24	0	2	53	128	179	1.975E-11	58	60
A_bruennichi_old_annotated_NK1-B-1	TRINITY_DN23471_c0_g1_i1.p1	0.508	57	28	0	2	58	99	155	3.736E-11	57	60
A_bruennichi_old_annotated_NK1-B-1	TRINITY_DN4562_c1_g1_i1.p1	0.534	58	27	0	2	59	180	237	3.736E-11	57	60
A_bruennichi_old_annotated_NK1-B-1	TRINITY_DN433_c2_g1_i2.p1	0.491	57	29	0	2	58	150	206	3.736E-11	57	60
A_bruennichi_old_annotated_NK1-B-1	TRINITY_DN433_c2_g1_i3.p1	0.491	57	29	0	2	58	154	210	3.736E-11	57	60
A_bruennichi_old_annotated_NK1-B-1	TRINITY_DN433_c2_g1_i4.p1	0.491	57	29	0	2	58	198	254	3.736E-11	57	60
A_bruennichi_old_annotated_NK1-B-1	TRINITY_DN433_c2_g1_i1.p1	0.491	57	29	0	2	58	202	258	3.736E-11	57	60
A_bruennichi_old_annotated_NK1-B-1	TRINITY_DN1107_c1_g1_i1.p1	0.482	58	30	0	2	59	224	281	3.736E-11	57	60
A_bruennichi_old_annotated_NK1-B-1	TRINITY_DN1107_c1_g1_i3.p1	0.482	58	30	0	2	59	224	281	3.736E-11	57	60
A_bruennichi_old_annotated_NK1-B-1	TRINITY_DN1827_c0_g1_i1.p1	0.517	58	28	0	2	59	74	131	5.139E-11	57	60
A_bruennichi_old_annotated_NK1-B-1	TRINITY_DN9213_c0_g1_i1.p1	0.483	60	31	0	1	60	213	272	7.070E-11	57	60
A_bruennichi_old_annotated_NK1-B-1	TRINITY_DN18291_c0_g1_i1.p1	0.482	58	30	0	2	59	139	196	9.726E-11	56	60
A_bruennichi_old_annotated_NK1-B-1	TRINITY_DN3637_c1_g1_i4.p1	0.549	51	23	0	5	55	296	346	9.726E-11	56	60
A_bruennichi_old_annotated_NK1-B-1	TRINITY_DN6299_c0_g1_i5.p1	0.508	57	28	0	2	58	227	283	1.338E-10	56	60
A_bruennichi_old_annotated_NK1-B-1	TRINITY_DN6299_c0_g1_i1.p1	0.508	57	28	0	2	58	228	284	1.338E-10	56	60
A_bruennichi_old_annotated_NK1-B-1	TRINITY_DN6299_c0_g1_i12.p1	0.508	57	28	0	2	58	228	284	1.338E-10	56	60
A_bruennichi_old_annotated_NK1-B-1	TRINITY_DN6299_c0_g1_i2.p1	0.508	57	28	0	2	58	228	284	1.338E-10	56	60
A_bruennichi_old_annotated_NK1-B-1	TRINITY_DN6299_c0_g1_i3.p1	0.508	57	28	0	2	58	228	284	1.338E-10	56	60
A_bruennichi_old_annotated_NK1-B-1	TRINITY_DN6973_c1_g1_i4.p1	0.517	58	28	0	2	59	90	147	2.532E-10	55	60
A_bruennichi_old_annotated_NK1-B-1	TRINITY_DN3568_c1_g1_i1.p1	0.473	57	30	0	2	58	136	192	2.532E-10	55	60
A_bruennichi_old_annotated_NK1-B-1	TRINITY_DN1403_c0_g1_i1.p1	0.526	57	27	0	2	58	205	261	2.532E-10	55	60
A_bruennichi_old_annotated_NK1-B-1	TRINITY_DN1403_c0_g1_i3.p1	0.526	57	27	0	2	58	205	261	2.532E-10	55	60
A_bruennichi_old_annotated_NK1-B-1	TRINITY_DN1403_c0_g1_i2.p1	0.526	57	27	0	2	58	254	310	2.532E-10	55	60
A_bruennichi_old_annotated_NK1-B-1	TRINITY_DN9289_c0_g2_i1.p1	0.473	57	30	0	2	58	44	100	3.484E-10	55	60
A_bruennichi_old_annotated_NK1-B-1	TRINITY_DN529_c6_g1_i2.p1	0.509	51	25	0	8	58	63	113	4.794E-10	54	60
A_bruennichi_old_annotated_NK1-B-1	TRINITY_DN3568_c1_g1_i3.p1	0.500	54	27	0	5	58	26	79	4.794E-10	54	60
A_bruennichi_old_annotated_NK1-B-1	TRINITY_DN529_c6_g1_i1.p1	0.509	51	25	0	8	58	176	226	4.794E-10	54	60
A_bruennichi_old_annotated_NK1-B-1	TRINITY_DN10148_c5_g1_i1.p1	0.508	57	28	0	2	58	206	262	6.595E-10	54	60
A_bruennichi_old_annotated_NK1-B-1	TRINITY_DN1870_c0_g1_i2.p1	0.457	59	31	0	2	60	6	64	1.249E-09	53	60
A_bruennichi_old_annotated_NK1-B-1	TRINITY_DN1870_c0_g1_i1.p1	0.457	59	31	0	2	60	165	223	1.249E-09	53	60
A_bruennichi_old_annotated_NK1-B-1	TRINITY_DN643_c0_g1_i2.p1	0.438	57	31	0	3	59	215	271	1.249E-09	53	60
A_bruennichi_old_annotated_NK1-B-1	TRINITY_DN643_c0_g1_i8.p1	0.438	57	31	0	3	59	215	271	1.249E-09	53	60
A_bruennichi_old_annotated_NK1-B-1	TRINITY_DN643_c0_g1_i1.p1	0.438	57	31	0	3	59	215	271	1.249E-09	53	60
A_bruennichi_old_annotated_NK1-B-1	TRINITY_DN643_c0_g1_i12.p1	0.438	57	31	0	3	59	215	271	1.249E-09	53	60
A_bruennichi_old_annotated_NK1-B-1	TRINITY_DN643_c0_g1_i3.p1	0.438	57	31	0	3	59	215	271	1.249E-09	53	60
A_bruennichi_old_annotated_NK1-B-1	TRINITY_DN643_c0_g1_i5.p1	0.438	57	31	0	3	59	215	271	1.249E-09	53	60
A_bruennichi_old_annotated_NK1-B-1	TRINITY_DN643_c0_g1_i11.p1	0.438	57	31	0	3	59	252	308	1.249E-09	53	60
A_bruennichi_old_annotated_NK1-B-1	TRINITY_DN643_c0_g1_i6.p1	0.438	57	31	0	3	59	252	308	1.249E-09	53	60
A_bruennichi_old_annotated_NK1-B-1	TRINITY_DN643_c0_g1_i10.p1	0.438	57	31	0	3	59	252	308	1.249E-09	53	60
A_bruennichi_old_annotated_NK1-B-1	TRINITY_DN643_c0_g1_i4.p1	0.438	57	31	0	3	59	252	308	1.249E-09	53	60
A_bruennichi_old_annotated_NK1-B-1	TRINITY_DN643_c0_g1_i7.p1	0.438	57	31	0	3	59	252	308	1.249E-09	53	60
A_bruennichi_old_annotated_NK1-B-1	TRINITY_DN643_c0_g1_i9.p1	0.438	57	31	0	3	59	252	308	1.249E-09	53	60
A_bruennichi_old_annotated_NK1-B-1	TRINITY_DN666_c9_g1_i1.p1	0.491	57	29	0	2	58	188	244	1.718E-09	53	60
A_bruennichi_old_annotated_NK1-B-1	TRINITY_DN4035_c0_g1_i3.p1	0.491	57	29	0	2	58	209	265	1.718E-09	53	60
A_bruennichi_old_annotated_NK1-B-1	TRINITY_DN4035_c0_g1_i4.p1	0.491	57	29	0	2	58	209	265	1.718E-09	53	60
A_bruennichi_old_annotated_NK1-B-1	TRINITY_DN643_c0_g2_i3.p1	0.421	57	32	0	3	59	243	299	2.364E-09	52	60
A_bruennichi_old_annotated_NK1-B-1	TRINITY_DN643_c0_g2_i1.p1	0.421	57	32	0	3	59	251	307	2.364E-09	52	60
A_bruennichi_old_annotated_NK1-B-1	TRINITY_DN643_c0_g2_i2.p1	0.421	57	32	0	3	59	251	307	2.364E-09	52	60
A_bruennichi_old_annotated_NK1-B-1	TRINITY_DN11395_c0_g1_i2.p1	0.473	57	30	0	2	58	14	70	3.254E-09	52	60
A_bruennichi_old_annotated_NK1-B-1	TRINITY_DN11395_c0_g1_i3.p1	0.473	57	30	0	2	58	49	105	3.254E-09	52	60
A_bruennichi_old_annotated_NK1-B-1	TRINITY_DN1193_c1_g1_i10.p1	0.465	58	30	0	2	59	46	103	3.254E-09	52	60
A_bruennichi_old_annotated_NK1-B-1	TRINITY_DN1193_c1_g1_i11.p1	0.465	58	30	0	2	59	46	103	3.254E-09	52	60
A_bruennichi_old_annotated_NK1-B-1	TRINITY_DN1193_c1_g1_i6.p1	0.465	58	30	0	2	59	88	145	3.254E-09	52	60
A_bruennichi_old_annotated_NK1-B-1	TRINITY_DN1193_c1_g1_i18.p1	0.465	58	30	0	2	59	88	145	3.254E-09	52	60
A_bruennichi_old_annotated_NK1-B-1	TRINITY_DN6282_c0_g1_i1.p1	0.491	57	29	0	3	59	70	126	3.254E-09	52	60
A_bruennichi_old_annotated_NK1-B-1	TRINITY_DN6282_c0_g1_i2.p1	0.491	57	29	0	3	59	696	752	3.254E-09	52	60
A_bruennichi_old_annotated_NK1-B-1	TRINITY_DN9215_c0_g1_i1.p1	0.462	54	29	0	4	57	178	231	8.480E-09	51	60
A_bruennichi_old_annotated_NK1-B-1	TRINITY_DN30224_c0_g1_i1.p1	0.472	55	29	0	5	59	235	289	8.480E-09	51	60
A_bruennichi_old_annotated_NK1-B-1	TRINITY_DN3992_c1_g1_i1.p1	0.438	57	31	0	2	58	248	304	8.480E-09	51	60
A_bruennichi_old_annotated_NK1-B-1	TRINITY_DN14283_c0_g2_i1.p1	0.466	60	30	0	1	57	334	393	8.480E-09	51	60
A_bruennichi_old_annotated_NK1-B-1	TRINITY_DN30696_c0_g2_i1.p1	0.461	52	27	0	8	59	1	52	1.606E-08	50	60
A_bruennichi_old_annotated_NK1-B-1	TRINITY_DN11329_c0_g1_i1.p1	0.491	57	29	0	2	58	157	213	1.606E-08	50	60
A_bruennichi_old_annotated_NK1-B-1	TRINITY_DN6282_c0_g1_i3.p1	0.444	54	29	0	2	55	158	211	1.504E-07	47	60
A_bruennichi_old_annotated_NK1-B-1	TRINITY_DN285_c1_g1_i1.p1	0.800	25	5	0	34	58	1	25	1.411E-06	44	60
T_tridentatus_Slou_C	TRINITY_DN11408_c0_g5_i1.p1	0.983	60	1	0	1	60	209	268	8.132E-33	119	60
T_tridentatus_Slou_C	TRINITY_DN8483_c0_g1_i1.p1	0.633	60	22	0	1	60	140	199	1.280E-18	79	60
T_tridentatus_Slou_C	TRINITY_DN8483_c0_g1_i5.p1	0.633	60	22	0	1	60	140	199	1.280E-18	79	60
T_tridentatus_Slou_C	TRINITY_DN71433_c0_g1_i1.p1	0.644	59	21	0	1	59	133	191	3.321E-18	78	60
T_tridentatus_Slou_C	TRINITY_DN3997_c0_g1_i2.p1	0.614	57	22	0	2	58	97	153	3.076E-17	75	60
T_tridentatus_Slou_C	TRINITY_DN3997_c0_g1_i1.p1	0.614	57	22	0	2	58	97	153	3.076E-17	75	60
T_tridentatus_Slou_C	TRINITY_DN3781_c0_g1_i3.p1	0.637	58	21	0	2	59	41	98	4.227E-17	74	60
T_tridentatus_Slou_C	TRINITY_DN12231_c0_g1_i1.p1	0.649	57	20	0	2	58	206	262	4.227E-17	74	60
T_tridentatus_Slou_C	TRINITY_DN3781_c0_g1_i4.p1	0.637	58	21	0	2	59	167	224	4.227E-17	74	60
T_tridentatus_Slou_C	TRINITY_DN8280_c0_g1_i2.p1	0.586	58	24	0	2	59	128	185	7.403E-16	71	60
T_tridentatus_Slou_C	TRINITY_DN10861_c0_g1_i1.p1	0.614	57	22	0	2	58	176	232	1.399E-15	70	60
T_tridentatus_Slou_C	TRINITY_DN3894_c1_g1_i1.p1	0.603	58	23	0	2	59	232	289	1.399E-15	70	60
T_tridentatus_Slou_C	TRINITY_DN3894_c1_g1_i2.p1	0.603	58	23	0	2	59	232	289	1.399E-15	70	60
[truncated: 24,915 more rows]
