# Supplementary material for: The genome of a sea spider corroborates a shared Hox cluster motif in arthropods with a reduced posterior tagma
Source: BMC Biol. 2025 Jul 2;23:196. doi: 10.1186/s12915-025-02276-x (PMC12220506; doi:10.1186/s12915-025-02276-x)
Supplement: Supplementary file 3 — Additional file 3. [file 12915_2025_2276_MOESM3_ESM.zip › suppl-file7-gene_analysis/nkx/nk_EMBRYO3.m8]

A_bruennichi_NK1-B-1	TRINITY_DN5303_c2_g1_i1.p1	0.983	60	1	0	1	60	209	268	5.366E-33	119	60
A_bruennichi_NK1-B-1	TRINITY_DN635_c0_g1_i1.p1	0.644	59	21	0	1	59	133	191	2.191E-18	78	60
A_bruennichi_NK1-B-1	TRINITY_DN115831_c0_g1_i1.p1	0.649	57	20	0	2	58	206	262	2.789E-17	74	60
A_bruennichi_NK1-B-1	TRINITY_DN3576_c0_g1_i2.p1	0.637	58	21	0	2	59	167	224	2.789E-17	74	60
A_bruennichi_NK1-B-1	TRINITY_DN3576_c0_g1_i3.p1	0.637	58	21	0	2	59	167	224	2.789E-17	74	60
A_bruennichi_NK1-B-1	TRINITY_DN2175_c0_g2_i2.p1	0.614	57	22	0	2	58	176	232	9.231E-16	70	60
A_bruennichi_NK1-B-1	TRINITY_DN2175_c0_g2_i4.p1	0.614	57	22	0	2	58	176	232	9.231E-16	70	60
A_bruennichi_NK1-B-1	TRINITY_DN1966_c0_g1_i1.p1	0.603	58	23	0	2	59	232	289	9.231E-16	70	60
A_bruennichi_NK1-B-1	TRINITY_DN1966_c0_g1_i2.p1	0.603	58	23	0	2	59	232	289	9.231E-16	70	60
A_bruennichi_NK1-B-1	TRINITY_DN1966_c0_g1_i3.p1	0.603	58	23	0	2	59	232	289	9.231E-16	70	60
A_bruennichi_NK1-B-1	TRINITY_DN2175_c0_g2_i1.p1	0.625	56	21	0	2	57	176	231	1.269E-15	70	60
A_bruennichi_NK1-B-1	TRINITY_DN2175_c0_g2_i3.p1	0.625	56	21	0	2	57	176	231	1.269E-15	70	60
A_bruennichi_NK1-B-1	TRINITY_DN651_c0_g1_i1.p1	0.596	57	23	0	2	58	47	103	2.398E-15	69	60
A_bruennichi_NK1-B-1	TRINITY_DN651_c0_g1_i3.p1	0.596	57	23	0	2	58	47	103	2.398E-15	69	60
A_bruennichi_NK1-B-1	TRINITY_DN651_c0_g1_i5.p1	0.596	57	23	0	2	58	47	103	2.398E-15	69	60
A_bruennichi_NK1-B-1	TRINITY_DN651_c0_g1_i8.p1	0.596	57	23	0	2	58	145	201	2.398E-15	69	60
A_bruennichi_NK1-B-1	TRINITY_DN651_c0_g1_i9.p1	0.596	57	23	0	2	58	145	201	2.398E-15	69	60
A_bruennichi_NK1-B-1	TRINITY_DN651_c0_g1_i4.p1	0.596	57	23	0	2	58	145	201	2.398E-15	69	60
A_bruennichi_NK1-B-1	TRINITY_DN651_c0_g1_i6.p1	0.596	57	23	0	2	58	153	209	2.398E-15	69	60
A_bruennichi_NK1-B-1	TRINITY_DN651_c0_g1_i7.p1	0.596	57	23	0	2	58	153	209	2.398E-15	69	60
A_bruennichi_NK1-B-1	TRINITY_DN651_c0_g1_i2.p1	0.596	57	23	0	2	58	153	209	2.398E-15	69	60
A_bruennichi_NK1-B-1	TRINITY_DN3671_c0_g1_i1.p1	0.566	60	26	0	1	60	149	208	3.297E-15	68	60
A_bruennichi_NK1-B-1	TRINITY_DN1379_c0_g1_i1.p1	0.550	60	27	0	1	60	208	267	6.231E-15	68	60
A_bruennichi_NK1-B-1	TRINITY_DN651_c0_g1_i10.p1	0.603	53	21	0	6	58	1	53	3.061E-14	66	60
A_bruennichi_NK1-B-1	TRINITY_DN12_c1_g2_i1.p1	0.586	58	24	0	1	58	194	251	4.209E-14	65	60
A_bruennichi_NK1-B-1	TRINITY_DN12_c1_g1_i2.p1	0.586	58	24	0	1	58	203	260	4.209E-14	65	60
A_bruennichi_NK1-B-1	TRINITY_DN6789_c1_g2_i1.p1	0.500	58	29	0	2	59	186	243	1.094E-13	64	60
A_bruennichi_NK1-B-1	TRINITY_DN5303_c0_g1_i1.p1	0.517	56	27	0	5	60	216	271	2.845E-13	63	60
A_bruennichi_NK1-B-1	TRINITY_DN2924_c0_g1_i1.p1	0.561	57	25	0	2	58	15	71	3.912E-13	63	60
A_bruennichi_NK1-B-1	TRINITY_DN45791_c0_g2_i1.p1	0.574	54	23	0	2	55	229	282	3.912E-13	63	60
A_bruennichi_NK1-B-1	TRINITY_DN2924_c0_g1_i2.p1	0.561	57	25	0	2	58	130	186	3.912E-13	63	60
A_bruennichi_NK1-B-1	TRINITY_DN2924_c0_g3_i1.p1	0.561	57	25	0	2	58	130	186	3.912E-13	63	60
A_bruennichi_NK1-B-1	TRINITY_DN2924_c0_g3_i2.p1	0.561	57	25	0	2	58	130	186	3.912E-13	63	60
A_bruennichi_NK1-B-1	TRINITY_DN3356_c0_g1_i3.p1	0.578	57	24	0	2	58	192	248	5.380E-13	62	60
A_bruennichi_NK1-B-1	TRINITY_DN3356_c0_g1_i1.p1	0.578	57	24	0	2	58	192	248	5.380E-13	62	60
A_bruennichi_NK1-B-1	TRINITY_DN3078_c0_g1_i1.p1	0.525	59	28	0	2	60	216	274	1.018E-12	61	60
A_bruennichi_NK1-B-1	TRINITY_DN5417_c0_g1_i1.p1	0.543	57	26	0	2	58	105	161	1.399E-12	61	60
A_bruennichi_NK1-B-1	TRINITY_DN4559_c0_g1_i1.p1	0.542	59	27	0	2	60	139	197	2.647E-12	60	60
A_bruennichi_NK1-B-1	TRINITY_DN4559_c0_g1_i3.p1	0.542	59	27	0	2	60	139	197	2.647E-12	60	60
A_bruennichi_NK1-B-1	TRINITY_DN11387_c0_g6_i1.p1	0.525	59	28	0	2	60	1	59	5.007E-12	59	60
A_bruennichi_NK1-B-1	TRINITY_DN6478_c3_g1_i1.p1	0.561	57	25	0	2	58	138	194	5.007E-12	59	60
A_bruennichi_NK1-B-1	TRINITY_DN6478_c3_g1_i2.p1	0.561	57	25	0	2	58	138	194	5.007E-12	59	60
A_bruennichi_NK1-B-1	TRINITY_DN3149_c1_g1_i1.p1	0.508	57	28	0	2	58	101	157	5.007E-12	59	60
A_bruennichi_NK1-B-1	TRINITY_DN3149_c1_g1_i3.p1	0.508	57	28	0	2	58	101	157	5.007E-12	59	60
A_bruennichi_NK1-B-1	TRINITY_DN3149_c1_g1_i4.p1	0.508	57	28	0	2	58	101	157	5.007E-12	59	60
A_bruennichi_NK1-B-1	TRINITY_DN3149_c1_g1_i5.p1	0.508	57	28	0	2	58	101	157	5.007E-12	59	60
A_bruennichi_NK1-B-1	TRINITY_DN3149_c1_g1_i6.p1	0.508	57	28	0	2	58	101	157	5.007E-12	59	60
A_bruennichi_NK1-B-1	TRINITY_DN3149_c1_g1_i7.p1	0.508	57	28	0	2	58	101	157	5.007E-12	59	60
A_bruennichi_NK1-B-1	TRINITY_DN25223_c0_g1_i1.p1	0.543	57	26	0	2	58	78	134	9.472E-12	59	60
A_bruennichi_NK1-B-1	TRINITY_DN32529_c1_g1_i1.p1	0.555	54	24	0	5	58	312	365	9.472E-12	59	60
A_bruennichi_NK1-B-1	TRINITY_DN20522_c0_g1_i1.p1	0.534	58	27	0	2	59	180	237	2.465E-11	57	60
A_bruennichi_NK1-B-1	TRINITY_DN20522_c0_g1_i10.p1	0.534	58	27	0	2	59	180	237	2.465E-11	57	60
A_bruennichi_NK1-B-1	TRINITY_DN20522_c0_g1_i2.p1	0.534	58	27	0	2	59	180	237	2.465E-11	57	60
A_bruennichi_NK1-B-1	TRINITY_DN20522_c0_g1_i3.p1	0.534	58	27	0	2	59	180	237	2.465E-11	57	60
A_bruennichi_NK1-B-1	TRINITY_DN20522_c0_g1_i5.p1	0.534	58	27	0	2	59	180	237	2.465E-11	57	60
A_bruennichi_NK1-B-1	TRINITY_DN20522_c0_g1_i6.p1	0.534	58	27	0	2	59	180	237	2.465E-11	57	60
A_bruennichi_NK1-B-1	TRINITY_DN20522_c0_g1_i7.p1	0.534	58	27	0	2	59	180	237	2.465E-11	57	60
A_bruennichi_NK1-B-1	TRINITY_DN20522_c0_g1_i8.p1	0.534	58	27	0	2	59	180	237	2.465E-11	57	60
A_bruennichi_NK1-B-1	TRINITY_DN2730_c1_g1_i1.p1	0.491	57	29	0	2	58	150	206	2.465E-11	57	60
A_bruennichi_NK1-B-1	TRINITY_DN2730_c1_g1_i2.p1	0.491	57	29	0	2	58	150	206	2.465E-11	57	60
A_bruennichi_NK1-B-1	TRINITY_DN2730_c1_g1_i3.p1	0.491	57	29	0	2	58	154	210	2.465E-11	57	60
A_bruennichi_NK1-B-1	TRINITY_DN2730_c1_g1_i4.p1	0.491	57	29	0	2	58	154	210	2.465E-11	57	60
A_bruennichi_NK1-B-1	TRINITY_DN5329_c0_g2_i1.p1	0.482	58	30	0	2	59	224	281	2.465E-11	57	60
A_bruennichi_NK1-B-1	TRINITY_DN77370_c5_g2_i1.p1	0.517	58	28	0	2	59	74	131	3.391E-11	57	60
A_bruennichi_NK1-B-1	TRINITY_DN25865_c0_g1_i1.p1	0.483	60	31	0	1	60	213	272	4.665E-11	57	60
A_bruennichi_NK1-B-1	TRINITY_DN25865_c0_g1_i4.p1	0.483	60	31	0	1	60	213	272	4.665E-11	57	60
A_bruennichi_NK1-B-1	TRINITY_DN860_c0_g1_i2.p1	0.508	57	28	0	2	58	228	284	8.828E-11	56	60
A_bruennichi_NK1-B-1	TRINITY_DN860_c0_g1_i3.p1	0.508	57	28	0	2	58	228	284	8.828E-11	56	60
A_bruennichi_NK1-B-1	TRINITY_DN860_c0_g1_i4.p1	0.508	57	28	0	2	58	228	284	8.828E-11	56	60
A_bruennichi_NK1-B-1	TRINITY_DN3768_c0_g3_i1.p1	0.473	57	30	0	2	58	82	138	1.671E-10	55	60
A_bruennichi_NK1-B-1	TRINITY_DN4289_c0_g1_i3.p1	0.526	57	27	0	2	58	205	261	1.671E-10	55	60
A_bruennichi_NK1-B-1	TRINITY_DN4289_c0_g1_i1.p1	0.526	57	27	0	2	58	209	265	1.671E-10	55	60
A_bruennichi_NK1-B-1	TRINITY_DN4289_c0_g1_i2.p1	0.526	57	27	0	2	58	254	310	1.671E-10	55	60
A_bruennichi_NK1-B-1	TRINITY_DN64554_c0_g1_i1.p1	0.473	57	30	0	2	58	50	106	2.299E-10	55	60
A_bruennichi_NK1-B-1	TRINITY_DN8175_c0_g1_i3.p1	0.509	51	25	0	8	58	74	124	3.163E-10	54	60
A_bruennichi_NK1-B-1	TRINITY_DN8175_c0_g1_i2.p1	0.509	51	25	0	8	58	176	226	3.163E-10	54	60
A_bruennichi_NK1-B-1	TRINITY_DN40009_c0_g1_i1.p1	0.508	57	28	0	2	58	206	262	4.352E-10	54	60
A_bruennichi_NK1-B-1	TRINITY_DN3447_c0_g1_i2.p1	0.457	59	31	0	2	60	166	224	8.239E-10	53	60
A_bruennichi_NK1-B-1	TRINITY_DN4548_c0_g2_i1.p1	0.438	57	31	0	3	59	252	308	8.239E-10	53	60
A_bruennichi_NK1-B-1	TRINITY_DN4548_c0_g2_i3.p1	0.438	57	31	0	3	59	252	308	8.239E-10	53	60
A_bruennichi_NK1-B-1	TRINITY_DN4548_c0_g2_i2.p1	0.438	57	31	0	3	59	252	308	8.239E-10	53	60
A_bruennichi_NK1-B-1	TRINITY_DN3158_c0_g1_i1.p1	0.491	57	29	0	2	58	188	244	1.134E-09	53	60
A_bruennichi_NK1-B-1	TRINITY_DN4548_c0_g1_i3.p1	0.421	57	32	0	3	59	110	166	1.560E-09	52	60
A_bruennichi_NK1-B-1	TRINITY_DN4548_c0_g1_i4.p1	0.421	57	32	0	3	59	110	166	1.560E-09	52	60
A_bruennichi_NK1-B-1	TRINITY_DN4548_c0_g1_i2.p1	0.421	57	32	0	3	59	251	307	1.560E-09	52	60
A_bruennichi_NK1-B-1	TRINITY_DN4432_c2_g1_i2.p1	0.465	58	30	0	2	59	88	145	2.147E-09	52	60
A_bruennichi_NK1-B-1	TRINITY_DN2793_c0_g1_i1.p1	0.473	57	30	0	2	58	210	266	2.147E-09	52	60
A_bruennichi_NK1-B-1	TRINITY_DN2793_c0_g1_i2.p1	0.473	57	30	0	2	58	210	266	2.147E-09	52	60
A_bruennichi_NK1-B-1	TRINITY_DN4970_c0_g1_i1.p1	0.491	57	29	0	3	59	696	752	2.147E-09	52	60
A_bruennichi_NK1-B-1	TRINITY_DN4970_c0_g1_i2.p1	0.491	57	29	0	3	59	696	752	2.147E-09	52	60
A_bruennichi_NK1-B-1	TRINITY_DN4970_c0_g1_i3.p1	0.491	57	29	0	3	59	696	752	2.147E-09	52	60
A_bruennichi_NK1-B-1	TRINITY_DN60043_c0_g2_i1.p1	0.472	55	29	0	5	59	78	132	5.595E-09	51	60
A_bruennichi_NK1-B-1	TRINITY_DN136674_c0_g1_i1.p1	0.462	54	29	0	4	57	161	214	5.595E-09	51	60
A_bruennichi_NK1-B-1	TRINITY_DN26492_c0_g1_i1.p1	0.466	60	30	0	1	57	122	181	5.595E-09	51	60
A_bruennichi_NK1-B-1	TRINITY_DN4027_c0_g1_i2.p1	0.438	57	31	0	2	58	248	304	5.595E-09	51	60
A_bruennichi_NK1-B-1	TRINITY_DN4548_c0_g1_i5.p1	0.393	61	34	0	3	59	110	170	9.923E-08	47	60
A_bruennichi_NK1-B-1	TRINITY_DN4548_c0_g1_i7.p1	0.393	61	34	0	3	59	110	170	9.923E-08	47	60
A_bruennichi_NK1-B-1	TRINITY_DN4548_c0_g1_i1.p1	0.393	61	34	0	3	59	251	311	9.923E-08	47	60
A_bruennichi_NK1-B-1	TRINITY_DN4548_c0_g1_i6.p1	0.375	40	24	0	20	59	1	40	5.649E-04	36	60
T_tridentatus_Slou_A	TRINITY_DN5303_c2_g1_i1.p1	0.983	60	1	0	1	60	209	268	5.366E-33	119	60
T_tridentatus_Slou_A	TRINITY_DN635_c0_g1_i1.p1	0.644	59	21	0	1	59	133	191	2.191E-18	78	60
T_tridentatus_Slou_A	TRINITY_DN115831_c0_g1_i1.p1	0.649	57	20	0	2	58	206	262	2.789E-17	74	60
T_tridentatus_Slou_A	TRINITY_DN3576_c0_g1_i2.p1	0.637	58	21	0	2	59	167	224	2.789E-17	74	60
T_tridentatus_Slou_A	TRINITY_DN3576_c0_g1_i3.p1	0.637	58	21	0	2	59	167	224	2.789E-17	74	60
T_tridentatus_Slou_A	TRINITY_DN2175_c0_g2_i2.p1	0.614	57	22	0	2	58	176	232	9.231E-16	70	60
T_tridentatus_Slou_A	TRINITY_DN2175_c0_g2_i4.p1	0.614	57	22	0	2	58	176	232	9.231E-16	70	60
T_tridentatus_Slou_A	TRINITY_DN1966_c0_g1_i1.p1	0.603	58	23	0	2	59	232	289	9.231E-16	70	60
T_tridentatus_Slou_A	TRINITY_DN1966_c0_g1_i2.p1	0.603	58	23	0	2	59	232	289	9.231E-16	70	60
T_tridentatus_Slou_A	TRINITY_DN1966_c0_g1_i3.p1	0.603	58	23	0	2	59	232	289	9.231E-16	70	60
T_tridentatus_Slou_A	TRINITY_DN2175_c0_g2_i1.p1	0.625	56	21	0	2	57	176	231	1.269E-15	70	60
T_tridentatus_Slou_A	TRINITY_DN2175_c0_g2_i3.p1	0.625	56	21	0	2	57	176	231	1.269E-15	70	60
T_tridentatus_Slou_A	TRINITY_DN651_c0_g1_i1.p1	0.596	57	23	0	2	58	47	103	2.398E-15	69	60
T_tridentatus_Slou_A	TRINITY_DN651_c0_g1_i3.p1	0.596	57	23	0	2	58	47	103	2.398E-15	69	60
T_tridentatus_Slou_A	TRINITY_DN651_c0_g1_i5.p1	0.596	57	23	0	2	58	47	103	2.398E-15	69	60
T_tridentatus_Slou_A	TRINITY_DN651_c0_g1_i8.p1	0.596	57	23	0	2	58	145	201	2.398E-15	69	60
T_tridentatus_Slou_A	TRINITY_DN651_c0_g1_i9.p1	0.596	57	23	0	2	58	145	201	2.398E-15	69	60
T_tridentatus_Slou_A	TRINITY_DN651_c0_g1_i4.p1	0.596	57	23	0	2	58	145	201	2.398E-15	69	60
T_tridentatus_Slou_A	TRINITY_DN651_c0_g1_i6.p1	0.596	57	23	0	2	58	153	209	2.398E-15	69	60
T_tridentatus_Slou_A	TRINITY_DN651_c0_g1_i7.p1	0.596	57	23	0	2	58	153	209	2.398E-15	69	60
T_tridentatus_Slou_A	TRINITY_DN651_c0_g1_i2.p1	0.596	57	23	0	2	58	153	209	2.398E-15	69	60
T_tridentatus_Slou_A	TRINITY_DN3671_c0_g1_i1.p1	0.566	60	26	0	1	60	149	208	3.297E-15	68	60
T_tridentatus_Slou_A	TRINITY_DN1379_c0_g1_i1.p1	0.550	60	27	0	1	60	208	267	6.231E-15	68	60
T_tridentatus_Slou_A	TRINITY_DN651_c0_g1_i10.p1	0.603	53	21	0	6	58	1	53	3.061E-14	66	60
T_tridentatus_Slou_A	TRINITY_DN12_c1_g2_i1.p1	0.586	58	24	0	1	58	194	251	4.209E-14	65	60
T_tridentatus_Slou_A	TRINITY_DN12_c1_g1_i2.p1	0.586	58	24	0	1	58	203	260	4.209E-14	65	60
T_tridentatus_Slou_A	TRINITY_DN6789_c1_g2_i1.p1	0.500	58	29	0	2	59	186	243	1.094E-13	64	60
T_tridentatus_Slou_A	TRINITY_DN5303_c0_g1_i1.p1	0.517	56	27	0	5	60	216	271	2.845E-13	63	60
T_tridentatus_Slou_A	TRINITY_DN2924_c0_g1_i1.p1	0.561	57	25	0	2	58	15	71	3.912E-13	63	60
T_tridentatus_Slou_A	TRINITY_DN45791_c0_g2_i1.p1	0.574	54	23	0	2	55	229	282	3.912E-13	63	60
T_tridentatus_Slou_A	TRINITY_DN2924_c0_g1_i2.p1	0.561	57	25	0	2	58	130	186	3.912E-13	63	60
T_tridentatus_Slou_A	TRINITY_DN2924_c0_g3_i1.p1	0.561	57	25	0	2	58	130	186	3.912E-13	63	60
T_tridentatus_Slou_A	TRINITY_DN2924_c0_g3_i2.p1	0.561	57	25	0	2	58	130	186	3.912E-13	63	60
T_tridentatus_Slou_A	TRINITY_DN3356_c0_g1_i3.p1	0.578	57	24	0	2	58	192	248	5.380E-13	62	60
T_tridentatus_Slou_A	TRINITY_DN3356_c0_g1_i1.p1	0.578	57	24	0	2	58	192	248	5.380E-13	62	60
T_tridentatus_Slou_A	TRINITY_DN3078_c0_g1_i1.p1	0.525	59	28	0	2	60	216	274	1.018E-12	61	60
T_tridentatus_Slou_A	TRINITY_DN5417_c0_g1_i1.p1	0.543	57	26	0	2	58	105	161	1.399E-12	61	60
T_tridentatus_Slou_A	TRINITY_DN4559_c0_g1_i1.p1	0.542	59	27	0	2	60	139	197	2.647E-12	60	60
T_tridentatus_Slou_A	TRINITY_DN4559_c0_g1_i3.p1	0.542	59	27	0	2	60	139	197	2.647E-12	60	60
T_tridentatus_Slou_A	TRINITY_DN11387_c0_g6_i1.p1	0.525	59	28	0	2	60	1	59	5.007E-12	59	60
T_tridentatus_Slou_A	TRINITY_DN6478_c3_g1_i1.p1	0.561	57	25	0	2	58	138	194	5.007E-12	59	60
T_tridentatus_Slou_A	TRINITY_DN6478_c3_g1_i2.p1	0.561	57	25	0	2	58	138	194	5.007E-12	59	60
T_tridentatus_Slou_A	TRINITY_DN3149_c1_g1_i1.p1	0.508	57	28	0	2	58	101	157	5.007E-12	59	60
T_tridentatus_Slou_A	TRINITY_DN3149_c1_g1_i3.p1	0.508	57	28	0	2	58	101	157	5.007E-12	59	60
T_tridentatus_Slou_A	TRINITY_DN3149_c1_g1_i4.p1	0.508	57	28	0	2	58	101	157	5.007E-12	59	60
T_tridentatus_Slou_A	TRINITY_DN3149_c1_g1_i5.p1	0.508	57	28	0	2	58	101	157	5.007E-12	59	60
T_tridentatus_Slou_A	TRINITY_DN3149_c1_g1_i6.p1	0.508	57	28	0	2	58	101	157	5.007E-12	59	60
T_tridentatus_Slou_A	TRINITY_DN3149_c1_g1_i7.p1	0.508	57	28	0	2	58	101	157	5.007E-12	59	60
T_tridentatus_Slou_A	TRINITY_DN25223_c0_g1_i1.p1	0.543	57	26	0	2	58	78	134	9.472E-12	59	60
T_tridentatus_Slou_A	TRINITY_DN32529_c1_g1_i1.p1	0.555	54	24	0	5	58	312	365	9.472E-12	59	60
T_tridentatus_Slou_A	TRINITY_DN20522_c0_g1_i1.p1	0.534	58	27	0	2	59	180	237	2.465E-11	57	60
T_tridentatus_Slou_A	TRINITY_DN20522_c0_g1_i10.p1	0.534	58	27	0	2	59	180	237	2.465E-11	57	60
T_tridentatus_Slou_A	TRINITY_DN20522_c0_g1_i2.p1	0.534	58	27	0	2	59	180	237	2.465E-11	57	60
T_tridentatus_Slou_A	TRINITY_DN20522_c0_g1_i3.p1	0.534	58	27	0	2	59	180	237	2.465E-11	57	60
T_tridentatus_Slou_A	TRINITY_DN20522_c0_g1_i5.p1	0.534	58	27	0	2	59	180	237	2.465E-11	57	60
T_tridentatus_Slou_A	TRINITY_DN20522_c0_g1_i6.p1	0.534	58	27	0	2	59	180	237	2.465E-11	57	60
T_tridentatus_Slou_A	TRINITY_DN20522_c0_g1_i7.p1	0.534	58	27	0	2	59	180	237	2.465E-11	57	60
T_tridentatus_Slou_A	TRINITY_DN20522_c0_g1_i8.p1	0.534	58	27	0	2	59	180	237	2.465E-11	57	60
T_tridentatus_Slou_A	TRINITY_DN2730_c1_g1_i1.p1	0.491	57	29	0	2	58	150	206	2.465E-11	57	60
T_tridentatus_Slou_A	TRINITY_DN2730_c1_g1_i2.p1	0.491	57	29	0	2	58	150	206	2.465E-11	57	60
T_tridentatus_Slou_A	TRINITY_DN2730_c1_g1_i3.p1	0.491	57	29	0	2	58	154	210	2.465E-11	57	60
T_tridentatus_Slou_A	TRINITY_DN2730_c1_g1_i4.p1	0.491	57	29	0	2	58	154	210	2.465E-11	57	60
T_tridentatus_Slou_A	TRINITY_DN5329_c0_g2_i1.p1	0.482	58	30	0	2	59	224	281	2.465E-11	57	60
T_tridentatus_Slou_A	TRINITY_DN77370_c5_g2_i1.p1	0.517	58	28	0	2	59	74	131	3.391E-11	57	60
T_tridentatus_Slou_A	TRINITY_DN25865_c0_g1_i1.p1	0.483	60	31	0	1	60	213	272	4.665E-11	57	60
T_tridentatus_Slou_A	TRINITY_DN25865_c0_g1_i4.p1	0.483	60	31	0	1	60	213	272	4.665E-11	57	60
T_tridentatus_Slou_A	TRINITY_DN860_c0_g1_i2.p1	0.508	57	28	0	2	58	228	284	8.828E-11	56	60
T_tridentatus_Slou_A	TRINITY_DN860_c0_g1_i3.p1	0.508	57	28	0	2	58	228	284	8.828E-11	56	60
T_tridentatus_Slou_A	TRINITY_DN860_c0_g1_i4.p1	0.508	57	28	0	2	58	228	284	8.828E-11	56	60
T_tridentatus_Slou_A	TRINITY_DN3768_c0_g3_i1.p1	0.473	57	30	0	2	58	82	138	1.671E-10	55	60
T_tridentatus_Slou_A	TRINITY_DN4289_c0_g1_i3.p1	0.526	57	27	0	2	58	205	261	1.671E-10	55	60
T_tridentatus_Slou_A	TRINITY_DN4289_c0_g1_i1.p1	0.526	57	27	0	2	58	209	265	1.671E-10	55	60
T_tridentatus_Slou_A	TRINITY_DN4289_c0_g1_i2.p1	0.526	57	27	0	2	58	254	310	1.671E-10	55	60
T_tridentatus_Slou_A	TRINITY_DN64554_c0_g1_i1.p1	0.473	57	30	0	2	58	50	106	2.299E-10	55	60
T_tridentatus_Slou_A	TRINITY_DN8175_c0_g1_i3.p1	0.509	51	25	0	8	58	74	124	3.163E-10	54	60
T_tridentatus_Slou_A	TRINITY_DN8175_c0_g1_i2.p1	0.509	51	25	0	8	58	176	226	3.163E-10	54	60
T_tridentatus_Slou_A	TRINITY_DN40009_c0_g1_i1.p1	0.508	57	28	0	2	58	206	262	4.352E-10	54	60
T_tridentatus_Slou_A	TRINITY_DN3447_c0_g1_i2.p1	0.457	59	31	0	2	60	166	224	8.239E-10	53	60
T_tridentatus_Slou_A	TRINITY_DN4548_c0_g2_i1.p1	0.438	57	31	0	3	59	252	308	8.239E-10	53	60
T_tridentatus_Slou_A	TRINITY_DN4548_c0_g2_i3.p1	0.438	57	31	0	3	59	252	308	8.239E-10	53	60
T_tridentatus_Slou_A	TRINITY_DN4548_c0_g2_i2.p1	0.438	57	31	0	3	59	252	308	8.239E-10	53	60
T_tridentatus_Slou_A	TRINITY_DN3158_c0_g1_i1.p1	0.491	57	29	0	2	58	188	244	1.134E-09	53	60
T_tridentatus_Slou_A	TRINITY_DN4548_c0_g1_i3.p1	0.421	57	32	0	3	59	110	166	1.560E-09	52	60
T_tridentatus_Slou_A	TRINITY_DN4548_c0_g1_i4.p1	0.421	57	32	0	3	59	110	166	1.560E-09	52	60
T_tridentatus_Slou_A	TRINITY_DN4548_c0_g1_i2.p1	0.421	57	32	0	3	59	251	307	1.560E-09	52	60
T_tridentatus_Slou_A	TRINITY_DN4432_c2_g1_i2.p1	0.465	58	30	0	2	59	88	145	2.147E-09	52	60
T_tridentatus_Slou_A	TRINITY_DN2793_c0_g1_i1.p1	0.473	57	30	0	2	58	210	266	2.147E-09	52	60
T_tridentatus_Slou_A	TRINITY_DN2793_c0_g1_i2.p1	0.473	57	30	0	2	58	210	266	2.147E-09	52	60
T_tridentatus_Slou_A	TRINITY_DN4970_c0_g1_i1.p1	0.491	57	29	0	3	59	696	752	2.147E-09	52	60
T_tridentatus_Slou_A	TRINITY_DN4970_c0_g1_i2.p1	0.491	57	29	0	3	59	696	752	2.147E-09	52	60
T_tridentatus_Slou_A	TRINITY_DN4970_c0_g1_i3.p1	0.491	57	29	0	3	59	696	752	2.147E-09	52	60
T_tridentatus_Slou_A	TRINITY_DN60043_c0_g2_i1.p1	0.472	55	29	0	5	59	78	132	5.595E-09	51	60
T_tridentatus_Slou_A	TRINITY_DN136674_c0_g1_i1.p1	0.462	54	29	0	4	57	161	214	5.595E-09	51	60
T_tridentatus_Slou_A	TRINITY_DN26492_c0_g1_i1.p1	0.466	60	30	0	1	57	122	181	5.595E-09	51	60
T_tridentatus_Slou_A	TRINITY_DN4027_c0_g1_i2.p1	0.438	57	31	0	2	58	248	304	5.595E-09	51	60
T_tridentatus_Slou_A	TRINITY_DN4548_c0_g1_i5.p1	0.393	61	34	0	3	59	110	170	9.923E-08	47	60
T_tridentatus_Slou_A	TRINITY_DN4548_c0_g1_i7.p1	0.393	61	34	0	3	59	110	170	9.923E-08	47	60
T_tridentatus_Slou_A	TRINITY_DN4548_c0_g1_i1.p1	0.393	61	34	0	3	59	251	311	9.923E-08	47	60
T_tridentatus_Slou_A	TRINITY_DN4548_c0_g1_i6.p1	0.375	40	24	0	20	59	1	40	5.649E-04	36	60
T_tridentatus_Scro_D	TRINITY_DN20522_c0_g1_i1.p1	0.900	60	6	0	1	60	179	238	7.258E-29	108	60
T_tridentatus_Scro_D	TRINITY_DN20522_c0_g1_i10.p1	0.900	60	6	0	1	60	179	238	7.258E-29	108	60
T_tridentatus_Scro_D	TRINITY_DN20522_c0_g1_i2.p1	0.900	60	6	0	1	60	179	238	7.258E-29	108	60
T_tridentatus_Scro_D	TRINITY_DN20522_c0_g1_i3.p1	0.900	60	6	0	1	60	179	238	7.258E-29	108	60
T_tridentatus_Scro_D	TRINITY_DN20522_c0_g1_i5.p1	0.900	60	6	0	1	60	179	238	7.258E-29	108	60
T_tridentatus_Scro_D	TRINITY_DN20522_c0_g1_i6.p1	0.900	60	6	0	1	60	179	238	7.258E-29	108	60
T_tridentatus_Scro_D	TRINITY_DN20522_c0_g1_i7.p1	0.900	60	6	0	1	60	179	238	7.258E-29	108	60
T_tridentatus_Scro_D	TRINITY_DN20522_c0_g1_i8.p1	0.900	60	6	0	1	60	179	238	7.258E-29	108	60
T_tridentatus_Scro_D	TRINITY_DN4289_c0_g1_i3.p1	0.859	57	8	0	2	58	205	261	6.161E-27	102	60
T_tridentatus_Scro_D	TRINITY_DN4289_c0_g1_i1.p1	0.859	57	8	0	2	58	209	265	6.161E-27	102	60
T_tridentatus_Scro_D	TRINITY_DN4289_c0_g1_i2.p1	0.859	57	8	0	2	58	254	310	6.161E-27	102	60
T_tridentatus_Scro_D	TRINITY_DN6478_c3_g1_i1.p1	0.589	56	23	0	5	60	141	196	9.231E-16	70	60
T_tridentatus_Scro_D	TRINITY_DN6478_c3_g1_i2.p1	0.589	56	23	0	5	60	141	196	9.231E-16	70	60
T_tridentatus_Scro_D	TRINITY_DN115831_c0_g1_i1.p1	0.543	57	26	0	2	58	206	262	1.399E-12	61	60
T_tridentatus_Scro_D	TRINITY_DN6789_c1_g2_i1.p1	0.500	60	30	0	1	60	185	244	5.007E-12	59	60
T_tridentatus_Scro_D	TRINITY_DN3671_c0_g1_i1.p1	0.490	55	28	0	5	59	153	207	3.391E-11	57	60
T_tridentatus_Scro_D	TRINITY_DN2175_c0_g2_i2.p1	0.526	57	27	0	2	58	176	232	3.391E-11	57	60
T_tridentatus_Scro_D	TRINITY_DN2175_c0_g2_i4.p1	0.526	57	27	0	2	58	176	232	3.391E-11	57	60
T_tridentatus_Scro_D	TRINITY_DN1966_c0_g1_i1.p1	0.526	57	27	0	3	59	233	289	3.391E-11	57	60
T_tridentatus_Scro_D	TRINITY_DN1966_c0_g1_i2.p1	0.526	57	27	0	3	59	233	289	3.391E-11	57	60
T_tridentatus_Scro_D	TRINITY_DN1966_c0_g1_i3.p1	0.526	57	27	0	3	59	233	289	3.391E-11	57	60
T_tridentatus_Scro_D	TRINITY_DN45791_c0_g2_i1.p1	0.509	53	26	0	3	55	230	282	4.665E-11	57	60
T_tridentatus_Scro_D	TRINITY_DN651_c0_g1_i1.p1	0.508	57	28	0	2	58	47	103	1.215E-10	55	60
T_tridentatus_Scro_D	TRINITY_DN651_c0_g1_i3.p1	0.508	57	28	0	2	58	47	103	1.215E-10	55	60
T_tridentatus_Scro_D	TRINITY_DN651_c0_g1_i5.p1	0.508	57	28	0	2	58	47	103	1.215E-10	55	60
T_tridentatus_Scro_D	TRINITY_DN2175_c0_g2_i1.p1	0.517	56	27	0	2	57	176	231	1.215E-10	55	60
T_tridentatus_Scro_D	TRINITY_DN2175_c0_g2_i3.p1	0.517	56	27	0	2	57	176	231	1.215E-10	55	60
T_tridentatus_Scro_D	TRINITY_DN651_c0_g1_i8.p1	0.508	57	28	0	2	58	145	201	1.215E-10	55	60
T_tridentatus_Scro_D	TRINITY_DN651_c0_g1_i9.p1	0.508	57	28	0	2	58	145	201	1.215E-10	55	60
T_tridentatus_Scro_D	TRINITY_DN651_c0_g1_i4.p1	0.508	57	28	0	2	58	145	201	1.215E-10	55	60
T_tridentatus_Scro_D	TRINITY_DN651_c0_g1_i6.p1	0.508	57	28	0	2	58	153	209	1.215E-10	55	60
T_tridentatus_Scro_D	TRINITY_DN651_c0_g1_i7.p1	0.508	57	28	0	2	58	153	209	1.215E-10	55	60
T_tridentatus_Scro_D	TRINITY_DN651_c0_g1_i2.p1	0.508	57	28	0	2	58	153	209	1.215E-10	55	60
T_tridentatus_Scro_D	TRINITY_DN2924_c0_g1_i1.p1	0.491	57	29	0	2	58	15	71	1.671E-10	55	60
T_tridentatus_Scro_D	TRINITY_DN2924_c0_g1_i2.p1	0.491	57	29	0	2	58	130	186	1.671E-10	55	60
T_tridentatus_Scro_D	TRINITY_DN2924_c0_g3_i1.p1	0.491	57	29	0	2	58	130	186	1.671E-10	55	60
T_tridentatus_Scro_D	TRINITY_DN2924_c0_g3_i2.p1	0.491	57	29	0	2	58	130	186	1.671E-10	55	60
T_tridentatus_Scro_D	TRINITY_DN40009_c0_g1_i1.p1	0.508	57	28	0	2	58	206	262	2.299E-10	55	60
T_tridentatus_Scro_D	TRINITY_DN651_c0_g1_i10.p1	0.509	51	25	0	8	58	3	53	4.352E-10	54	60
T_tridentatus_Scro_D	TRINITY_DN635_c0_g1_i1.p1	0.491	59	30	0	2	60	134	192	5.988E-10	53	60
T_tridentatus_Scro_D	TRINITY_DN3576_c0_g1_i2.p1	0.491	59	30	0	2	60	167	225	1.134E-09	53	60
T_tridentatus_Scro_D	TRINITY_DN3576_c0_g1_i3.p1	0.491	59	30	0	2	60	167	225	1.134E-09	53	60
T_tridentatus_Scro_D	TRINITY_DN5303_c2_g1_i1.p1	0.517	58	28	0	2	59	210	267	1.560E-09	52	60
T_tridentatus_Scro_D	TRINITY_DN8175_c0_g1_i3.p1	0.490	53	27	0	6	58	72	124	2.954E-09	51	60
T_tridentatus_Scro_D	TRINITY_DN8175_c0_g1_i2.p1	0.490	53	27	0	6	58	174	226	2.954E-09	51	60
T_tridentatus_Scro_D	TRINITY_DN26492_c0_g1_i1.p1	0.500	52	26	0	4	55	128	179	4.066E-09	51	60
T_tridentatus_Scro_D	TRINITY_DN25223_c0_g1_i1.p1	0.456	57	30	0	2	58	78	134	5.595E-09	51	60
T_tridentatus_Scro_D	TRINITY_DN3356_c0_g1_i3.p1	0.462	54	29	0	5	58	195	248	5.595E-09	51	60
T_tridentatus_Scro_D	TRINITY_DN3356_c0_g1_i1.p1	0.462	54	29	0	5	58	195	248	5.595E-09	51	60
T_tridentatus_Scro_D	TRINITY_DN4970_c0_g1_i1.p1	0.431	58	32	0	3	60	696	753	5.595E-09	51	60
T_tridentatus_Scro_D	TRINITY_DN4970_c0_g1_i2.p1	0.431	58	32	0	3	60	696	753	5.595E-09	51	60
T_tridentatus_Scro_D	TRINITY_DN4970_c0_g1_i3.p1	0.431	58	32	0	3	60	696	753	5.595E-09	51	60
T_tridentatus_Scro_D	TRINITY_DN5303_c0_g1_i1.p1	0.425	54	30	0	5	58	216	269	7.700E-09	50	60
T_tridentatus_Scro_D	TRINITY_DN11387_c0_g6_i1.p1	0.446	56	30	0	5	60	4	59	1.060E-08	50	60
T_tridentatus_Scro_D	TRINITY_DN12_c1_g2_i1.p1	0.444	54	29	0	5	58	198	251	2.008E-08	49	60
T_tridentatus_Scro_D	TRINITY_DN3078_c0_g1_i1.p1	0.454	55	29	0	5	59	219	273	2.008E-08	49	60
T_tridentatus_Scro_D	TRINITY_DN12_c1_g1_i2.p1	0.444	54	29	0	5	58	207	260	2.008E-08	49	60
T_tridentatus_Scro_D	TRINITY_DN136674_c0_g1_i1.p1	0.470	51	26	0	5	55	162	212	5.236E-08	48	60
T_tridentatus_Scro_D	TRINITY_DN60043_c0_g2_i1.p1	0.423	59	33	0	1	59	74	132	2.590E-07	46	60
T_tridentatus_Scro_D	TRINITY_DN4559_c0_g1_i1.p1	0.407	54	31	0	5	58	142	195	2.590E-07	46	60
T_tridentatus_Scro_D	TRINITY_DN4559_c0_g1_i3.p1	0.407	54	31	0	5	58	142	195	2.590E-07	46	60
T_tridentatus_Scro_D	TRINITY_DN25865_c0_g1_i1.p1	0.400	55	32	0	5	59	217	271	3.565E-07	46	60
T_tridentatus_Scro_D	TRINITY_DN25865_c0_g1_i4.p1	0.400	55	32	0	5	59	217	271	3.565E-07	46	60
T_tridentatus_Scro_D	TRINITY_DN1379_c0_g1_i1.p1	0.407	54	31	0	5	58	212	265	3.565E-07	46	60
T_tridentatus_Scro_D	TRINITY_DN32529_c1_g1_i1.p1	0.425	54	30	0	5	58	312	365	1.282E-06	44	60
T_tridentatus_Scro_D	TRINITY_DN4432_c2_g1_i2.p1	0.396	58	34	0	2	59	88	145	6.352E-06	42	60
T_tridentatus_Scro_D	TRINITY_DN77370_c5_g2_i1.p1	0.400	55	32	0	5	59	77	131	1.205E-05	41	60
T_tridentatus_Scro_D	TRINITY_DN2793_c0_g1_i1.p1	0.379	58	35	0	1	58	209	266	1.660E-05	41	60
T_tridentatus_Scro_D	TRINITY_DN2793_c0_g1_i2.p1	0.379	58	35	0	1	58	209	266	1.660E-05	41	60
T_tridentatus_Scro_D	TRINITY_DN4780_c0_g1_i1.p1	0.314	54	36	0	5	58	11	64	4.342E-05	40	60
T_antipodiana_NK2.2-A	TRINITY_DN4289_c0_g1_i3.p1	1.000	60	0	0	1	60	204	263	1.907E-32	118	60
T_antipodiana_NK2.2-A	TRINITY_DN4289_c0_g1_i1.p1	1.000	60	0	0	1	60	208	267	1.907E-32	118	60
T_antipodiana_NK2.2-A	TRINITY_DN4289_c0_g1_i2.p1	1.000	60	0	0	1	60	253	312	1.907E-32	118	60
T_antipodiana_NK2.2-A	TRINITY_DN20522_c0_g1_i1.p1	0.844	58	9	0	1	58	179	236	2.192E-26	100	60
T_antipodiana_NK2.2-A	TRINITY_DN20522_c0_g1_i10.p1	0.844	58	9	0	1	58	179	236	2.192E-26	100	60
T_antipodiana_NK2.2-A	TRINITY_DN20522_c0_g1_i2.p1	0.844	58	9	0	1	58	179	236	2.192E-26	100	60
T_antipodiana_NK2.2-A	TRINITY_DN20522_c0_g1_i3.p1	0.844	58	9	0	1	58	179	236	2.192E-26	100	60
T_antipodiana_NK2.2-A	TRINITY_DN20522_c0_g1_i5.p1	0.844	58	9	0	1	58	179	236	2.192E-26	100	60
T_antipodiana_NK2.2-A	TRINITY_DN20522_c0_g1_i6.p1	0.844	58	9	0	1	58	179	236	2.192E-26	100	60
T_antipodiana_NK2.2-A	TRINITY_DN20522_c0_g1_i7.p1	0.844	58	9	0	1	58	179	236	2.192E-26	100	60
T_antipodiana_NK2.2-A	TRINITY_DN20522_c0_g1_i8.p1	0.844	58	9	0	1	58	179	236	2.192E-26	100	60
T_antipodiana_NK2.2-A	TRINITY_DN6478_c3_g1_i1.p1	0.603	58	23	0	1	58	137	194	1.269E-15	70	60
T_antipodiana_NK2.2-A	TRINITY_DN6478_c3_g1_i2.p1	0.603	58	23	0	1	58	137	194	1.269E-15	70	60
T_antipodiana_NK2.2-A	TRINITY_DN1966_c0_g1_i1.p1	0.551	58	26	0	1	58	231	288	5.007E-12	59	60
T_antipodiana_NK2.2-A	TRINITY_DN1966_c0_g1_i2.p1	0.551	58	26	0	1	58	231	288	5.007E-12	59	60
T_antipodiana_NK2.2-A	TRINITY_DN1966_c0_g1_i3.p1	0.551	58	26	0	1	58	231	288	5.007E-12	59	60
T_antipodiana_NK2.2-A	TRINITY_DN115831_c0_g1_i1.p1	0.508	59	29	0	2	60	206	264	6.887E-12	59	60
T_antipodiana_NK2.2-A	TRINITY_DN2924_c0_g1_i1.p1	0.526	57	27	0	2	58	15	71	3.391E-11	57	60
T_antipodiana_NK2.2-A	TRINITY_DN2924_c0_g1_i2.p1	0.526	57	27	0	2	58	130	186	3.391E-11	57	60
T_antipodiana_NK2.2-A	TRINITY_DN2924_c0_g3_i1.p1	0.526	57	27	0	2	58	130	186	3.391E-11	57	60
T_antipodiana_NK2.2-A	TRINITY_DN2924_c0_g3_i2.p1	0.526	57	27	0	2	58	130	186	3.391E-11	57	60
T_antipodiana_NK2.2-A	TRINITY_DN651_c0_g1_i1.p1	0.543	57	26	0	2	58	47	103	8.828E-11	56	60
T_antipodiana_NK2.2-A	TRINITY_DN651_c0_g1_i3.p1	0.543	57	26	0	2	58	47	103	8.828E-11	56	60
T_antipodiana_NK2.2-A	TRINITY_DN651_c0_g1_i5.p1	0.543	57	26	0	2	58	47	103	8.828E-11	56	60
T_antipodiana_NK2.2-A	TRINITY_DN651_c0_g1_i8.p1	0.543	57	26	0	2	58	145	201	8.828E-11	56	60
T_antipodiana_NK2.2-A	TRINITY_DN651_c0_g1_i9.p1	0.543	57	26	0	2	58	145	201	8.828E-11	56	60
T_antipodiana_NK2.2-A	TRINITY_DN651_c0_g1_i4.p1	0.543	57	26	0	2	58	145	201	8.828E-11	56	60
T_antipodiana_NK2.2-A	TRINITY_DN651_c0_g1_i6.p1	0.543	57	26	0	2	58	153	209	8.828E-11	56	60
T_antipodiana_NK2.2-A	TRINITY_DN651_c0_g1_i7.p1	0.543	57	26	0	2	58	153	209	8.828E-11	56	60
T_antipodiana_NK2.2-A	TRINITY_DN651_c0_g1_i2.p1	0.543	57	26	0	2	58	153	209	8.828E-11	56	60
T_antipodiana_NK2.2-A	TRINITY_DN45791_c0_g2_i1.p1	0.490	55	28	0	1	55	228	282	1.671E-10	55	60
T_antipodiana_NK2.2-A	TRINITY_DN651_c0_g1_i10.p1	0.549	51	23	0	8	58	3	53	3.163E-10	54	60
T_antipodiana_NK2.2-A	TRINITY_DN2175_c0_g2_i2.p1	0.526	57	27	0	2	58	176	232	3.163E-10	54	60
T_antipodiana_NK2.2-A	TRINITY_DN2175_c0_g2_i4.p1	0.526	57	27	0	2	58	176	232	3.163E-10	54	60
T_antipodiana_NK2.2-A	TRINITY_DN6789_c1_g2_i1.p1	0.465	58	30	0	1	58	185	242	5.988E-10	53	60
T_antipodiana_NK2.2-A	TRINITY_DN8175_c0_g1_i3.p1	0.509	55	27	0	6	60	72	126	8.239E-10	53	60
T_antipodiana_NK2.2-A	TRINITY_DN3671_c0_g1_i1.p1	0.509	51	25	0	5	55	153	203	8.239E-10	53	60
T_antipodiana_NK2.2-A	TRINITY_DN8175_c0_g1_i2.p1	0.509	55	27	0	6	60	174	228	8.239E-10	53	60
T_antipodiana_NK2.2-A	TRINITY_DN2175_c0_g2_i1.p1	0.517	56	27	0	2	57	176	231	1.134E-09	53	60
T_antipodiana_NK2.2-A	TRINITY_DN2175_c0_g2_i3.p1	0.517	56	27	0	2	57	176	231	1.134E-09	53	60
T_antipodiana_NK2.2-A	TRINITY_DN40009_c0_g1_i1.p1	0.500	58	29	0	1	58	205	262	1.134E-09	53	60
T_antipodiana_NK2.2-A	TRINITY_DN25223_c0_g1_i1.p1	0.473	57	30	0	2	58	78	134	1.560E-09	52	60
T_antipodiana_NK2.2-A	TRINITY_DN26492_c0_g1_i1.p1	0.473	57	30	0	4	60	128	184	1.560E-09	52	60
T_antipodiana_NK2.2-A	TRINITY_DN136674_c0_g1_i1.p1	0.490	51	26	0	5	55	162	212	5.595E-09	51	60
T_antipodiana_NK2.2-A	TRINITY_DN635_c0_g1_i1.p1	0.491	57	29	0	2	58	134	190	5.595E-09	51	60
T_antipodiana_NK2.2-A	TRINITY_DN3576_c0_g1_i2.p1	0.491	57	29	0	2	58	167	223	1.060E-08	50	60
T_antipodiana_NK2.2-A	TRINITY_DN3576_c0_g1_i3.p1	0.491	57	29	0	2	58	167	223	1.060E-08	50	60
T_antipodiana_NK2.2-A	TRINITY_DN12_c1_g1_i2.p1	0.464	56	29	0	5	60	207	262	1.459E-08	49	60
T_antipodiana_NK2.2-A	TRINITY_DN5303_c2_g1_i1.p1	0.508	57	28	0	2	58	210	266	1.459E-08	49	60
T_antipodiana_NK2.2-A	TRINITY_DN12_c1_g2_i1.p1	0.481	54	28	0	5	58	198	251	2.008E-08	49	60
T_antipodiana_NK2.2-A	TRINITY_DN3356_c0_g1_i3.p1	0.444	54	29	0	5	58	195	248	2.764E-08	49	60
T_antipodiana_NK2.2-A	TRINITY_DN3356_c0_g1_i1.p1	0.444	54	29	0	5	58	195	248	2.764E-08	49	60
T_antipodiana_NK2.2-A	TRINITY_DN5303_c0_g1_i1.p1	0.470	51	26	0	5	55	216	266	3.804E-08	48	60
T_antipodiana_NK2.2-A	TRINITY_DN3078_c0_g1_i1.p1	0.481	54	28	0	5	58	219	272	9.923E-08	47	60
T_antipodiana_NK2.2-A	TRINITY_DN32529_c1_g1_i1.p1	0.462	54	29	0	5	58	312	365	1.366E-07	47	60
T_antipodiana_NK2.2-A	TRINITY_DN4970_c0_g1_i1.p1	0.428	56	31	0	3	58	696	751	2.590E-07	46	60
T_antipodiana_NK2.2-A	TRINITY_DN4970_c0_g1_i2.p1	0.428	56	31	0	3	58	696	751	2.590E-07	46	60
T_antipodiana_NK2.2-A	TRINITY_DN4970_c0_g1_i3.p1	0.428	56	31	0	3	58	696	751	2.590E-07	46	60
T_antipodiana_NK2.2-A	TRINITY_DN11387_c0_g6_i1.p1	0.425	54	30	0	5	58	4	57	3.565E-07	46	60
T_antipodiana_NK2.2-A	TRINITY_DN60043_c0_g2_i1.p1	0.425	54	30	0	5	58	78	131	3.565E-07	46	60
T_antipodiana_NK2.2-A	TRINITY_DN25865_c0_g1_i1.p1	0.425	54	30	0	5	58	217	270	6.760E-07	45	60
T_antipodiana_NK2.2-A	TRINITY_DN25865_c0_g1_i4.p1	0.425	54	30	0	5	58	217	270	6.760E-07	45	60
T_antipodiana_NK2.2-A	TRINITY_DN4559_c0_g1_i1.p1	0.400	55	32	0	5	59	142	196	1.282E-06	44	60
T_antipodiana_NK2.2-A	TRINITY_DN4559_c0_g1_i3.p1	0.400	55	32	0	5	59	142	196	1.282E-06	44	60
T_antipodiana_NK2.2-A	TRINITY_DN1379_c0_g1_i1.p1	0.407	54	31	0	5	58	212	265	8.750E-06	42	60
A_bruennichi_NK4-B	TRINITY_DN4289_c0_g1_i3.p1	0.666	60	20	0	1	60	204	263	1.477E-17	75	60
A_bruennichi_NK4-B	TRINITY_DN4289_c0_g1_i1.p1	0.666	60	20	0	1	60	208	267	1.477E-17	75	60
A_bruennichi_NK4-B	TRINITY_DN4289_c0_g1_i2.p1	0.666	60	20	0	1	60	253	312	1.477E-17	75	60
A_bruennichi_NK4-B	TRINITY_DN20522_c0_g1_i1.p1	0.655	58	20	0	1	58	179	236	9.955E-17	73	60
A_bruennichi_NK4-B	TRINITY_DN20522_c0_g1_i10.p1	0.655	58	20	0	1	58	179	236	9.955E-17	73	60
A_bruennichi_NK4-B	TRINITY_DN20522_c0_g1_i2.p1	0.655	58	20	0	1	58	179	236	9.955E-17	73	60
A_bruennichi_NK4-B	TRINITY_DN20522_c0_g1_i3.p1	0.655	58	20	0	1	58	179	236	9.955E-17	73	60
A_bruennichi_NK4-B	TRINITY_DN20522_c0_g1_i5.p1	0.655	58	20	0	1	58	179	236	9.955E-17	73	60
A_bruennichi_NK4-B	TRINITY_DN20522_c0_g1_i6.p1	0.655	58	20	0	1	58	179	236	9.955E-17	73	60
A_bruennichi_NK4-B	TRINITY_DN20522_c0_g1_i7.p1	0.655	58	20	0	1	58	179	236	9.955E-17	73	60
A_bruennichi_NK4-B	TRINITY_DN20522_c0_g1_i8.p1	0.655	58	20	0	1	58	179	236	9.955E-17	73	60
A_bruennichi_NK4-B	TRINITY_DN2175_c0_g2_i2.p1	0.603	58	23	0	2	59	176	233	3.297E-15	68	60
A_bruennichi_NK4-B	TRINITY_DN2175_c0_g2_i4.p1	0.603	58	23	0	2	59	176	233	3.297E-15	68	60
A_bruennichi_NK4-B	TRINITY_DN6478_c3_g1_i1.p1	0.620	58	22	0	1	58	137	194	6.231E-15	68	60
A_bruennichi_NK4-B	TRINITY_DN6478_c3_g1_i2.p1	0.620	58	22	0	1	58	137	194	6.231E-15	68	60
A_bruennichi_NK4-B	TRINITY_DN651_c0_g1_i1.p1	0.586	58	24	0	2	59	47	104	1.178E-14	67	60
A_bruennichi_NK4-B	TRINITY_DN651_c0_g1_i3.p1	0.586	58	24	0	2	59	47	104	1.178E-14	67	60
A_bruennichi_NK4-B	TRINITY_DN651_c0_g1_i5.p1	0.586	58	24	0	2	59	47	104	1.178E-14	67	60
A_bruennichi_NK4-B	TRINITY_DN651_c0_g1_i8.p1	0.586	58	24	0	2	59	145	202	1.178E-14	67	60
A_bruennichi_NK4-B	TRINITY_DN651_c0_g1_i9.p1	0.586	58	24	0	2	59	145	202	1.178E-14	67	60
A_bruennichi_NK4-B	TRINITY_DN651_c0_g1_i4.p1	0.586	58	24	0	2	59	145	202	1.178E-14	67	60
A_bruennichi_NK4-B	TRINITY_DN651_c0_g1_i6.p1	0.586	58	24	0	2	59	153	210	1.178E-14	67	60
A_bruennichi_NK4-B	TRINITY_DN651_c0_g1_i7.p1	0.586	58	24	0	2	59	153	210	1.178E-14	67	60
A_bruennichi_NK4-B	TRINITY_DN651_c0_g1_i2.p1	0.586	58	24	0	2	59	153	210	1.178E-14	67	60
A_bruennichi_NK4-B	TRINITY_DN2175_c0_g2_i1.p1	0.589	56	23	0	2	57	176	231	4.209E-14	65	60
A_bruennichi_NK4-B	TRINITY_DN2175_c0_g2_i3.p1	0.589	56	23	0	2	57	176	231	4.209E-14	65	60
A_bruennichi_NK4-B	TRINITY_DN1966_c0_g1_i1.p1	0.603	58	23	0	1	58	231	288	3.912E-13	63	60
A_bruennichi_NK4-B	TRINITY_DN1966_c0_g1_i2.p1	0.603	58	23	0	1	58	231	288	3.912E-13	63	60
A_bruennichi_NK4-B	TRINITY_DN1966_c0_g1_i3.p1	0.603	58	23	0	1	58	231	288	3.912E-13	63	60
A_bruennichi_NK4-B	TRINITY_DN40009_c0_g1_i1.p1	0.551	58	26	0	1	58	205	262	5.380E-13	62	60
A_bruennichi_NK4-B	TRINITY_DN115831_c0_g1_i1.p1	0.542	59	27	0	2	60	206	264	5.380E-13	62	60
A_bruennichi_NK4-B	TRINITY_DN2924_c0_g1_i1.p1	0.568	58	25	0	2	59	15	72	7.399E-13	62	60
A_bruennichi_NK4-B	TRINITY_DN2924_c0_g1_i2.p1	0.568	58	25	0	2	59	130	187	7.399E-13	62	60
A_bruennichi_NK4-B	TRINITY_DN2924_c0_g3_i1.p1	0.568	58	25	0	2	59	130	187	7.399E-13	62	60
A_bruennichi_NK4-B	TRINITY_DN2924_c0_g3_i2.p1	0.568	58	25	0	2	59	130	187	7.399E-13	62	60
A_bruennichi_NK4-B	TRINITY_DN651_c0_g1_i10.p1	0.596	52	21	0	8	59	3	54	1.018E-12	61	60
A_bruennichi_NK4-B	TRINITY_DN6789_c1_g2_i1.p1	0.509	55	27	0	1	55	185	239	2.647E-12	60	60
A_bruennichi_NK4-B	TRINITY_DN45791_c0_g2_i1.p1	0.527	55	26	0	1	55	228	282	3.640E-12	60	60
A_bruennichi_NK4-B	TRINITY_DN5303_c2_g1_i1.p1	0.592	54	22	0	2	55	210	263	1.303E-11	58	60
A_bruennichi_NK4-B	TRINITY_DN32529_c1_g1_i1.p1	0.500	54	27	0	5	58	312	365	6.417E-11	56	60
A_bruennichi_NK4-B	TRINITY_DN12_c1_g2_i1.p1	0.517	58	28	0	2	59	195	252	8.828E-11	56	60
A_bruennichi_NK4-B	TRINITY_DN12_c1_g1_i2.p1	0.491	59	30	0	2	60	204	262	1.215E-10	55	60
A_bruennichi_NK4-B	TRINITY_DN25223_c0_g1_i1.p1	0.482	58	30	0	2	59	78	135	1.671E-10	55	60
A_bruennichi_NK4-B	TRINITY_DN3576_c0_g1_i2.p1	0.508	57	28	0	2	58	167	223	2.299E-10	55	60
A_bruennichi_NK4-B	TRINITY_DN3576_c0_g1_i3.p1	0.508	57	28	0	2	58	167	223	2.299E-10	55	60
A_bruennichi_NK4-B	TRINITY_DN635_c0_g1_i1.p1	0.508	57	28	0	2	58	134	190	3.163E-10	54	60
A_bruennichi_NK4-B	TRINITY_DN1379_c0_g1_i1.p1	0.481	54	28	0	2	55	209	262	3.163E-10	54	60
A_bruennichi_NK4-B	TRINITY_DN11387_c0_g6_i1.p1	0.491	57	29	0	2	58	1	57	4.352E-10	54	60
A_bruennichi_NK4-B	TRINITY_DN8175_c0_g1_i3.p1	0.527	55	26	0	6	60	72	126	5.988E-10	53	60
A_bruennichi_NK4-B	TRINITY_DN8175_c0_g1_i2.p1	0.527	55	26	0	6	60	174	228	5.988E-10	53	60
A_bruennichi_NK4-B	TRINITY_DN3671_c0_g1_i1.p1	0.500	54	27	0	2	55	150	203	1.134E-09	53	60
A_bruennichi_NK4-B	TRINITY_DN4559_c0_g1_i1.p1	0.456	57	30	0	2	58	139	195	1.134E-09	53	60
A_bruennichi_NK4-B	TRINITY_DN4559_c0_g1_i3.p1	0.456	57	30	0	2	58	139	195	1.134E-09	53	60
A_bruennichi_NK4-B	TRINITY_DN60043_c0_g2_i1.p1	0.444	54	29	0	5	58	78	131	2.147E-09	52	60
A_bruennichi_NK4-B	TRINITY_DN26492_c0_g1_i1.p1	0.529	51	24	0	5	55	129	179	2.954E-09	51	60
A_bruennichi_NK4-B	TRINITY_DN25865_c0_g1_i1.p1	0.456	57	30	0	2	58	214	270	2.954E-09	51	60
A_bruennichi_NK4-B	TRINITY_DN25865_c0_g1_i4.p1	0.456	57	30	0	2	58	214	270	2.954E-09	51	60
A_bruennichi_NK4-B	TRINITY_DN3356_c0_g1_i3.p1	0.456	57	30	0	2	58	192	248	5.595E-09	51	60
A_bruennichi_NK4-B	TRINITY_DN3356_c0_g1_i1.p1	0.456	57	30	0	2	58	192	248	5.595E-09	51	60
A_bruennichi_NK4-B	TRINITY_DN3078_c0_g1_i1.p1	0.508	57	28	0	2	58	216	272	1.060E-08	50	60
A_bruennichi_NK4-B	TRINITY_DN136674_c0_g1_i1.p1	0.509	51	25	0	5	55	162	212	1.366E-07	47	60
A_bruennichi_NK4-B	TRINITY_DN5303_c0_g1_i1.p1	0.436	55	30	0	1	55	212	266	1.366E-07	47	60
A_bruennichi_NK4-B	TRINITY_DN4970_c0_g1_i1.p1	0.428	56	31	0	3	58	696	751	2.590E-07	46	60
A_bruennichi_NK4-B	TRINITY_DN4970_c0_g1_i2.p1	0.428	56	31	0	3	58	696	751	2.590E-07	46	60
A_bruennichi_NK4-B	TRINITY_DN4970_c0_g1_i3.p1	0.428	56	31	0	3	58	696	751	2.590E-07	46	60
A_bruennichi_NK4-B	TRINITY_DN860_c0_g1_i2.p1	0.462	54	29	0	2	55	228	281	3.565E-07	46	60
A_bruennichi_NK4-B	TRINITY_DN860_c0_g1_i3.p1	0.462	54	29	0	2	55	228	281	3.565E-07	46	60
A_bruennichi_NK4-B	TRINITY_DN860_c0_g1_i4.p1	0.462	54	29	0	2	55	228	281	3.565E-07	46	60
A_bruennichi_NK4-B	TRINITY_DN2730_c1_g1_i1.p1	0.423	52	29	0	2	53	150	201	6.760E-07	45	60
A_bruennichi_NK4-B	TRINITY_DN2730_c1_g1_i2.p1	0.423	52	29	0	2	53	150	201	6.760E-07	45	60
A_bruennichi_NK4-B	TRINITY_DN2730_c1_g1_i3.p1	0.423	52	29	0	2	53	154	205	6.760E-07	45	60
A_bruennichi_NK4-B	TRINITY_DN2730_c1_g1_i4.p1	0.423	52	29	0	2	53	154	205	6.760E-07	45	60
A_bruennichi_NK4-B	TRINITY_DN5417_c0_g1_i1.p1	0.425	54	30	0	2	55	105	158	1.765E-06	44	60
A_bruennichi_NK4-B	TRINITY_DN64554_c0_g1_i1.p1	0.425	54	30	0	2	55	50	103	2.431E-06	43	60
A_bruennichi_NK4-B	TRINITY_DN3768_c0_g3_i1.p1	0.400	55	32	0	1	55	81	135	6.352E-06	42	60
A_bruennichi_NK4-B	TRINITY_DN5329_c0_g2_i1.p1	0.403	52	30	0	2	53	224	275	6.352E-06	42	60
A_bruennichi_NK4-B	TRINITY_DN3447_c0_g1_i2.p1	0.418	55	31	0	1	55	165	219	1.205E-05	41	60
A_bruennichi_NK4-B	TRINITY_DN77370_c5_g2_i1.p1	0.425	54	30	0	2	55	74	127	2.287E-05	40	60
A_bruennichi_NK4-B	TRINITY_DN3158_c0_g1_i1.p1	0.418	55	31	0	1	55	187	241	2.287E-05	40	60
A_bruennichi_NK4-B	TRINITY_DN4027_c0_g1_i2.p1	0.388	54	32	0	2	55	248	301	2.157E-04	38	60
A_bruennichi_NK4-B	TRINITY_DN4548_c0_g2_i1.p1	0.358	53	33	0	3	55	252	304	7.786E-04	36	60
A_bruennichi_NK4-B	TRINITY_DN4548_c0_g2_i3.p1	0.358	53	33	0	3	55	252	304	7.786E-04	36	60
A_bruennichi_NK4-B	TRINITY_DN4548_c0_g2_i2.p1	0.358	53	33	0	3	55	252	304	7.786E-04	36	60
D_melanogaster_Hmx	TRINITY_DN1966_c0_g1_i1.p1	0.950	60	3	0	1	60	231	290	6.236E-31	113	60
D_melanogaster_Hmx	TRINITY_DN1966_c0_g1_i2.p1	0.950	60	3	0	1	60	231	290	6.236E-31	113	60
D_melanogaster_Hmx	TRINITY_DN1966_c0_g1_i3.p1	0.950	60	3	0	1	60	231	290	6.236E-31	113	60
D_melanogaster_Hmx	TRINITY_DN45791_c0_g2_i1.p1	0.636	55	20	0	1	55	228	282	9.955E-17	73	60
D_melanogaster_Hmx	TRINITY_DN6789_c1_g2_i1.p1	0.559	59	26	0	1	59	185	243	1.881E-16	72	60
D_melanogaster_Hmx	TRINITY_DN115831_c0_g1_i1.p1	0.578	57	24	0	2	58	206	262	9.231E-16	70	60
D_melanogaster_Hmx	TRINITY_DN635_c0_g1_i1.p1	0.586	58	24	0	2	59	134	191	1.744E-15	69	60
D_melanogaster_Hmx	TRINITY_DN5303_c2_g1_i1.p1	0.603	58	23	0	2	59	210	267	1.744E-15	69	60
D_melanogaster_Hmx	TRINITY_DN5303_c0_g1_i1.p1	0.551	58	26	0	1	58	212	269	3.297E-15	68	60
D_melanogaster_Hmx	TRINITY_DN6478_c3_g1_i1.p1	0.603	58	23	0	1	58	137	194	6.231E-15	68	60
D_melanogaster_Hmx	TRINITY_DN6478_c3_g1_i2.p1	0.603	58	23	0	1	58	137	194	6.231E-15	68	60
D_melanogaster_Hmx	TRINITY_DN4289_c0_g1_i3.p1	0.586	58	24	0	1	58	204	261	2.226E-14	66	60
D_melanogaster_Hmx	TRINITY_DN4289_c0_g1_i1.p1	0.586	58	24	0	1	58	208	265	2.226E-14	66	60
D_melanogaster_Hmx	TRINITY_DN4289_c0_g1_i2.p1	0.586	58	24	0	1	58	253	310	2.226E-14	66	60
D_melanogaster_Hmx	TRINITY_DN3576_c0_g1_i2.p1	0.568	58	25	0	2	59	167	224	3.061E-14	66	60
D_melanogaster_Hmx	TRINITY_DN3576_c0_g1_i3.p1	0.568	58	25	0	2	59	167	224	3.061E-14	66	60
D_melanogaster_Hmx	TRINITY_DN2924_c0_g1_i1.p1	0.578	57	24	0	2	58	15	71	7.957E-14	64	60
D_melanogaster_Hmx	TRINITY_DN2924_c0_g1_i2.p1	0.578	57	24	0	2	58	130	186	7.957E-14	64	60
D_melanogaster_Hmx	TRINITY_DN2924_c0_g3_i1.p1	0.578	57	24	0	2	58	130	186	7.957E-14	64	60
D_melanogaster_Hmx	TRINITY_DN2924_c0_g3_i2.p1	0.578	57	24	0	2	58	130	186	7.957E-14	64	60
D_melanogaster_Hmx	TRINITY_DN20522_c0_g1_i1.p1	0.542	59	27	0	1	59	179	237	1.505E-13	64	60
D_melanogaster_Hmx	TRINITY_DN20522_c0_g1_i10.p1	0.542	59	27	0	1	59	179	237	1.505E-13	64	60
D_melanogaster_Hmx	TRINITY_DN20522_c0_g1_i2.p1	0.542	59	27	0	1	59	179	237	1.505E-13	64	60
D_melanogaster_Hmx	TRINITY_DN20522_c0_g1_i3.p1	0.542	59	27	0	1	59	179	237	1.505E-13	64	60
D_melanogaster_Hmx	TRINITY_DN20522_c0_g1_i5.p1	0.542	59	27	0	1	59	179	237	1.505E-13	64	60
D_melanogaster_Hmx	TRINITY_DN20522_c0_g1_i6.p1	0.542	59	27	0	1	59	179	237	1.505E-13	64	60
D_melanogaster_Hmx	TRINITY_DN20522_c0_g1_i7.p1	0.542	59	27	0	1	59	179	237	1.505E-13	64	60
D_melanogaster_Hmx	TRINITY_DN20522_c0_g1_i8.p1	0.542	59	27	0	1	59	179	237	1.505E-13	64	60
D_melanogaster_Hmx	TRINITY_DN12_c1_g2_i1.p1	0.561	57	25	0	2	58	195	251	2.845E-13	63	60
D_melanogaster_Hmx	TRINITY_DN12_c1_g1_i2.p1	0.561	57	25	0	2	58	204	260	2.845E-13	63	60
D_melanogaster_Hmx	TRINITY_DN651_c0_g1_i1.p1	0.596	57	23	0	2	58	47	103	3.912E-13	63	60
D_melanogaster_Hmx	TRINITY_DN651_c0_g1_i3.p1	0.596	57	23	0	2	58	47	103	3.912E-13	63	60
D_melanogaster_Hmx	TRINITY_DN651_c0_g1_i5.p1	0.596	57	23	0	2	58	47	103	3.912E-13	63	60
D_melanogaster_Hmx	TRINITY_DN651_c0_g1_i8.p1	0.596	57	23	0	2	58	145	201	3.912E-13	63	60
D_melanogaster_Hmx	TRINITY_DN651_c0_g1_i9.p1	0.596	57	23	0	2	58	145	201	3.912E-13	63	60
D_melanogaster_Hmx	TRINITY_DN651_c0_g1_i4.p1	0.596	57	23	0	2	58	145	201	3.912E-13	63	60
D_melanogaster_Hmx	TRINITY_DN651_c0_g1_i6.p1	0.596	57	23	0	2	58	153	209	3.912E-13	63	60
D_melanogaster_Hmx	TRINITY_DN651_c0_g1_i7.p1	0.596	57	23	0	2	58	153	209	3.912E-13	63	60
D_melanogaster_Hmx	TRINITY_DN651_c0_g1_i2.p1	0.596	57	23	0	2	58	153	209	3.912E-13	63	60
D_melanogaster_Hmx	TRINITY_DN3671_c0_g1_i1.p1	0.500	58	29	0	2	59	150	207	7.399E-13	62	60
D_melanogaster_Hmx	TRINITY_DN1379_c0_g1_i1.p1	0.508	57	28	0	2	58	209	265	7.399E-13	62	60
D_melanogaster_Hmx	TRINITY_DN2175_c0_g2_i2.p1	0.596	57	23	0	2	58	176	232	1.018E-12	61	60
D_melanogaster_Hmx	TRINITY_DN2175_c0_g2_i4.p1	0.596	57	23	0	2	58	176	232	1.018E-12	61	60
D_melanogaster_Hmx	TRINITY_DN2175_c0_g2_i1.p1	0.589	56	23	0	2	57	176	231	3.640E-12	60	60
D_melanogaster_Hmx	TRINITY_DN2175_c0_g2_i3.p1	0.589	56	23	0	2	57	176	231	3.640E-12	60	60
D_melanogaster_Hmx	TRINITY_DN651_c0_g1_i10.p1	0.603	53	21	0	6	58	1	53	5.007E-12	59	60
D_melanogaster_Hmx	TRINITY_DN40009_c0_g1_i1.p1	0.517	58	28	0	1	58	205	262	1.792E-11	58	60
D_melanogaster_Hmx	TRINITY_DN11387_c0_g6_i1.p1	0.482	58	30	0	2	59	1	58	3.391E-11	57	60
D_melanogaster_Hmx	TRINITY_DN3356_c0_g1_i3.p1	0.491	57	29	0	2	58	192	248	4.665E-11	57	60
D_melanogaster_Hmx	TRINITY_DN3356_c0_g1_i1.p1	0.491	57	29	0	2	58	192	248	4.665E-11	57	60
D_melanogaster_Hmx	TRINITY_DN32529_c1_g1_i1.p1	0.482	56	28	0	5	60	312	367	6.417E-11	56	60
D_melanogaster_Hmx	TRINITY_DN136674_c0_g1_i1.p1	0.518	54	26	0	4	57	161	214	8.828E-11	56	60
D_melanogaster_Hmx	TRINITY_DN3078_c0_g1_i1.p1	0.500	58	29	0	2	59	216	273	1.215E-10	55	60
D_melanogaster_Hmx	TRINITY_DN26492_c0_g1_i1.p1	0.509	53	26	0	5	57	129	181	2.299E-10	55	60
D_melanogaster_Hmx	TRINITY_DN25865_c0_g1_i1.p1	0.465	58	30	0	2	59	214	271	2.299E-10	55	60
D_melanogaster_Hmx	TRINITY_DN25865_c0_g1_i4.p1	0.465	58	30	0	2	59	214	271	2.299E-10	55	60
D_melanogaster_Hmx	TRINITY_DN8175_c0_g1_i3.p1	0.529	51	24	0	8	58	74	124	3.163E-10	54	60
D_melanogaster_Hmx	TRINITY_DN25223_c0_g1_i1.p1	0.491	57	29	0	2	58	78	134	3.163E-10	54	60
D_melanogaster_Hmx	TRINITY_DN8175_c0_g1_i2.p1	0.529	51	24	0	8	58	176	226	3.163E-10	54	60
D_melanogaster_Hmx	TRINITY_DN4970_c0_g1_i1.p1	0.474	59	31	0	1	59	694	752	3.163E-10	54	60
D_melanogaster_Hmx	TRINITY_DN4970_c0_g1_i2.p1	0.474	59	31	0	1	59	694	752	3.163E-10	54	60
D_melanogaster_Hmx	TRINITY_DN4970_c0_g1_i3.p1	0.474	59	31	0	1	59	694	752	3.163E-10	54	60
D_melanogaster_Hmx	TRINITY_DN3768_c0_g3_i1.p1	0.465	58	30	0	1	58	81	138	4.352E-10	54	60
D_melanogaster_Hmx	TRINITY_DN60043_c0_g2_i1.p1	0.450	60	32	0	1	60	74	133	8.239E-10	53	60
D_melanogaster_Hmx	TRINITY_DN5417_c0_g1_i1.p1	0.421	57	32	0	2	58	105	161	2.954E-09	51	60
D_melanogaster_Hmx	TRINITY_DN64554_c0_g1_i1.p1	0.421	57	32	0	2	58	50	106	5.595E-09	51	60
D_melanogaster_Hmx	TRINITY_DN4559_c0_g1_i1.p1	0.456	57	30	0	2	58	139	195	5.595E-09	51	60
D_melanogaster_Hmx	TRINITY_DN4559_c0_g1_i3.p1	0.456	57	30	0	2	58	139	195	5.595E-09	51	60
D_melanogaster_Hmx	TRINITY_DN3447_c0_g1_i2.p1	0.431	58	32	0	1	58	165	222	1.060E-08	50	60
D_melanogaster_Hmx	TRINITY_DN77370_c5_g2_i1.p1	0.454	55	29	0	5	59	77	131	1.459E-08	49	60
D_melanogaster_Hmx	TRINITY_DN2730_c1_g1_i1.p1	0.372	59	36	0	2	60	150	208	1.459E-08	49	60
D_melanogaster_Hmx	TRINITY_DN2730_c1_g1_i2.p1	0.372	59	36	0	2	60	150	208	1.459E-08	49	60
D_melanogaster_Hmx	TRINITY_DN2730_c1_g1_i3.p1	0.372	59	36	0	2	60	154	212	1.459E-08	49	60
D_melanogaster_Hmx	TRINITY_DN2730_c1_g1_i4.p1	0.372	59	36	0	2	60	154	212	1.459E-08	49	60
D_melanogaster_Hmx	TRINITY_DN860_c0_g1_i2.p1	0.438	57	31	0	2	58	228	284	1.459E-08	49	60
D_melanogaster_Hmx	TRINITY_DN860_c0_g1_i3.p1	0.438	57	31	0	2	58	228	284	1.459E-08	49	60
D_melanogaster_Hmx	TRINITY_DN860_c0_g1_i4.p1	0.438	57	31	0	2	58	228	284	1.459E-08	49	60
D_melanogaster_Hmx	TRINITY_DN3158_c0_g1_i1.p1	0.413	58	33	0	1	58	187	244	2.764E-08	49	60
D_melanogaster_Hmx	TRINITY_DN5329_c0_g2_i1.p1	0.372	59	36	0	2	60	224	282	3.804E-08	48	60
D_melanogaster_Hmx	TRINITY_DN4548_c0_g2_i1.p1	0.403	57	33	0	3	59	252	308	1.366E-07	47	60
D_melanogaster_Hmx	TRINITY_DN4548_c0_g2_i3.p1	0.403	57	33	0	3	59	252	308	1.366E-07	47	60
D_melanogaster_Hmx	TRINITY_DN4548_c0_g2_i2.p1	0.403	57	33	0	3	59	252	308	1.366E-07	47	60
D_melanogaster_Hmx	TRINITY_DN4027_c0_g1_i2.p1	0.421	57	32	0	2	58	248	304	1.366E-07	47	60
D_melanogaster_Hmx	TRINITY_DN4432_c2_g1_i2.p1	0.413	58	33	0	2	59	88	145	4.909E-07	45	60
D_melanogaster_Hmx	TRINITY_DN3149_c1_g1_i1.p1	0.368	57	35	0	2	58	101	157	4.909E-07	45	60
D_melanogaster_Hmx	TRINITY_DN3149_c1_g1_i3.p1	0.368	57	35	0	2	58	101	157	4.909E-07	45	60
D_melanogaster_Hmx	TRINITY_DN3149_c1_g1_i4.p1	0.368	57	35	0	2	58	101	157	4.909E-07	45	60
D_melanogaster_Hmx	TRINITY_DN3149_c1_g1_i5.p1	0.368	57	35	0	2	58	101	157	4.909E-07	45	60
D_melanogaster_Hmx	TRINITY_DN3149_c1_g1_i6.p1	0.368	57	35	0	2	58	101	157	4.909E-07	45	60
D_melanogaster_Hmx	TRINITY_DN3149_c1_g1_i7.p1	0.368	57	35	0	2	58	101	157	4.909E-07	45	60
D_melanogaster_Hmx	TRINITY_DN4548_c0_g1_i3.p1	0.350	57	36	0	3	59	110	166	4.612E-06	42	60
D_melanogaster_Hmx	TRINITY_DN4548_c0_g1_i4.p1	0.350	57	36	0	3	59	110	166	4.612E-06	42	60
D_melanogaster_Hmx	TRINITY_DN4548_c0_g1_i2.p1	0.350	57	36	0	3	59	251	307	4.612E-06	42	60
D_melanogaster_Hmx	TRINITY_DN2793_c0_g1_i1.p1	0.363	55	34	0	4	58	212	266	6.352E-06	42	60
D_melanogaster_Hmx	TRINITY_DN2793_c0_g1_i2.p1	0.363	55	34	0	4	58	212	266	6.352E-06	42	60
D_melanogaster_Hmx	TRINITY_DN4548_c0_g1_i5.p1	0.344	61	37	0	3	59	110	170	1.136E-04	38	60
D_melanogaster_Hmx	TRINITY_DN4548_c0_g1_i7.p1	0.344	61	37	0	3	59	110	170	1.136E-04	38	60
D_melanogaster_Hmx	TRINITY_DN4548_c0_g1_i1.p1	0.344	61	37	0	3	59	251	311	1.136E-04	38	60
T_tridentatus_Hmx_C	TRINITY_DN1966_c0_g1_i1.p1	0.950	60	3	0	1	60	231	290	6.777E-32	116	60
T_tridentatus_Hmx_C	TRINITY_DN1966_c0_g1_i2.p1	0.950	60	3	0	1	60	231	290	6.777E-32	116	60
T_tridentatus_Hmx_C	TRINITY_DN1966_c0_g1_i3.p1	0.950	60	3	0	1	60	231	290	6.777E-32	116	60
T_tridentatus_Hmx_C	TRINITY_DN45791_c0_g2_i1.p1	0.654	55	19	0	1	55	228	282	4.139E-18	77	60
T_tridentatus_Hmx_C	TRINITY_DN6789_c1_g2_i1.p1	0.576	59	25	0	1	59	185	243	5.269E-17	74	60
T_tridentatus_Hmx_C	TRINITY_DN635_c0_g1_i1.p1	0.586	58	24	0	2	59	134	191	2.585E-16	72	60
T_tridentatus_Hmx_C	TRINITY_DN115831_c0_g1_i1.p1	0.611	54	21	0	5	58	209	262	4.885E-16	71	60
T_tridentatus_Hmx_C	TRINITY_DN5303_c2_g1_i1.p1	0.603	58	23	0	2	59	210	267	4.885E-16	71	60
T_tridentatus_Hmx_C	TRINITY_DN20522_c0_g1_i1.p1	0.559	59	26	0	1	59	179	237	9.231E-16	70	60
T_tridentatus_Hmx_C	TRINITY_DN20522_c0_g1_i10.p1	0.559	59	26	0	1	59	179	237	9.231E-16	70	60
T_tridentatus_Hmx_C	TRINITY_DN20522_c0_g1_i2.p1	0.559	59	26	0	1	59	179	237	9.231E-16	70	60
T_tridentatus_Hmx_C	TRINITY_DN20522_c0_g1_i3.p1	0.559	59	26	0	1	59	179	237	9.231E-16	70	60
T_tridentatus_Hmx_C	TRINITY_DN20522_c0_g1_i5.p1	0.559	59	26	0	1	59	179	237	9.231E-16	70	60
T_tridentatus_Hmx_C	TRINITY_DN20522_c0_g1_i6.p1	0.559	59	26	0	1	59	179	237	9.231E-16	70	60
T_tridentatus_Hmx_C	TRINITY_DN20522_c0_g1_i7.p1	0.559	59	26	0	1	59	179	237	9.231E-16	70	60
T_tridentatus_Hmx_C	TRINITY_DN20522_c0_g1_i8.p1	0.559	59	26	0	1	59	179	237	9.231E-16	70	60
T_tridentatus_Hmx_C	TRINITY_DN5303_c0_g1_i1.p1	0.534	58	27	0	1	58	212	269	1.269E-15	70	60
T_tridentatus_Hmx_C	TRINITY_DN3576_c0_g1_i2.p1	0.568	58	25	0	2	59	167	224	4.532E-15	68	60
T_tridentatus_Hmx_C	TRINITY_DN3576_c0_g1_i3.p1	0.568	58	25	0	2	59	167	224	4.532E-15	68	60
T_tridentatus_Hmx_C	TRINITY_DN6478_c3_g1_i1.p1	0.603	58	23	0	1	58	137	194	6.231E-15	68	60
T_tridentatus_Hmx_C	TRINITY_DN6478_c3_g1_i2.p1	0.603	58	23	0	1	58	137	194	6.231E-15	68	60
T_tridentatus_Hmx_C	TRINITY_DN3671_c0_g1_i1.p1	0.517	58	28	0	2	59	150	207	4.209E-14	65	60
T_tridentatus_Hmx_C	TRINITY_DN651_c0_g1_i1.p1	0.596	57	23	0	2	58	47	103	5.787E-14	65	60
T_tridentatus_Hmx_C	TRINITY_DN651_c0_g1_i3.p1	0.596	57	23	0	2	58	47	103	5.787E-14	65	60
T_tridentatus_Hmx_C	TRINITY_DN651_c0_g1_i5.p1	0.596	57	23	0	2	58	47	103	5.787E-14	65	60
T_tridentatus_Hmx_C	TRINITY_DN651_c0_g1_i8.p1	0.596	57	23	0	2	58	145	201	5.787E-14	65	60
T_tridentatus_Hmx_C	TRINITY_DN651_c0_g1_i9.p1	0.596	57	23	0	2	58	145	201	5.787E-14	65	60
T_tridentatus_Hmx_C	TRINITY_DN651_c0_g1_i4.p1	0.596	57	23	0	2	58	145	201	5.787E-14	65	60
T_tridentatus_Hmx_C	TRINITY_DN651_c0_g1_i6.p1	0.596	57	23	0	2	58	153	209	5.787E-14	65	60
T_tridentatus_Hmx_C	TRINITY_DN651_c0_g1_i7.p1	0.596	57	23	0	2	58	153	209	5.787E-14	65	60
T_tridentatus_Hmx_C	TRINITY_DN651_c0_g1_i2.p1	0.596	57	23	0	2	58	153	209	5.787E-14	65	60
T_tridentatus_Hmx_C	TRINITY_DN4289_c0_g1_i3.p1	0.534	58	27	0	1	58	204	261	7.957E-14	64	60
T_tridentatus_Hmx_C	TRINITY_DN4289_c0_g1_i1.p1	0.534	58	27	0	1	58	208	265	7.957E-14	64	60
T_tridentatus_Hmx_C	TRINITY_DN4289_c0_g1_i2.p1	0.534	58	27	0	1	58	253	310	7.957E-14	64	60
T_tridentatus_Hmx_C	TRINITY_DN2175_c0_g2_i2.p1	0.596	57	23	0	2	58	176	232	1.505E-13	64	60
T_tridentatus_Hmx_C	TRINITY_DN2175_c0_g2_i4.p1	0.596	57	23	0	2	58	176	232	1.505E-13	64	60
T_tridentatus_Hmx_C	TRINITY_DN1379_c0_g1_i1.p1	0.508	57	28	0	2	58	209	265	2.069E-13	63	60
T_tridentatus_Hmx_C	TRINITY_DN2924_c0_g1_i1.p1	0.543	57	26	0	2	58	15	71	2.845E-13	63	60
T_tridentatus_Hmx_C	TRINITY_DN12_c1_g2_i1.p1	0.543	57	26	0	2	58	195	251	2.845E-13	63	60
T_tridentatus_Hmx_C	TRINITY_DN2924_c0_g1_i2.p1	0.543	57	26	0	2	58	130	186	2.845E-13	63	60
T_tridentatus_Hmx_C	TRINITY_DN2924_c0_g3_i1.p1	0.543	57	26	0	2	58	130	186	2.845E-13	63	60
T_tridentatus_Hmx_C	TRINITY_DN2924_c0_g3_i2.p1	0.543	57	26	0	2	58	130	186	2.845E-13	63	60
T_tridentatus_Hmx_C	TRINITY_DN12_c1_g1_i2.p1	0.543	57	26	0	2	58	204	260	2.845E-13	63	60
T_tridentatus_Hmx_C	TRINITY_DN651_c0_g1_i10.p1	0.603	53	21	0	6	58	1	53	5.380E-13	62	60
T_tridentatus_Hmx_C	TRINITY_DN2175_c0_g2_i1.p1	0.589	56	23	0	2	57	176	231	5.380E-13	62	60
T_tridentatus_Hmx_C	TRINITY_DN2175_c0_g2_i3.p1	0.589	56	23	0	2	57	176	231	5.380E-13	62	60
T_tridentatus_Hmx_C	TRINITY_DN3356_c0_g1_i3.p1	0.526	57	27	0	2	58	192	248	1.018E-12	61	60
T_tridentatus_Hmx_C	TRINITY_DN3356_c0_g1_i1.p1	0.526	57	27	0	2	58	192	248	1.018E-12	61	60
T_tridentatus_Hmx_C	TRINITY_DN40009_c0_g1_i1.p1	0.517	58	28	0	1	58	205	262	5.007E-12	59	60
T_tridentatus_Hmx_C	TRINITY_DN11387_c0_g6_i1.p1	0.509	55	27	0	5	59	4	58	6.887E-12	59	60
T_tridentatus_Hmx_C	TRINITY_DN25865_c0_g1_i1.p1	0.482	58	30	0	2	59	214	271	2.465E-11	57	60
T_tridentatus_Hmx_C	TRINITY_DN25865_c0_g1_i4.p1	0.482	58	30	0	2	59	214	271	2.465E-11	57	60
T_tridentatus_Hmx_C	TRINITY_DN32529_c1_g1_i1.p1	0.482	56	28	0	5	60	312	367	2.465E-11	57	60
T_tridentatus_Hmx_C	TRINITY_DN3078_c0_g1_i1.p1	0.482	58	30	0	2	59	216	273	3.391E-11	57	60
T_tridentatus_Hmx_C	TRINITY_DN25223_c0_g1_i1.p1	0.537	54	25	0	5	58	81	134	4.665E-11	57	60
T_tridentatus_Hmx_C	TRINITY_DN3768_c0_g3_i1.p1	0.482	58	30	0	1	58	81	138	4.665E-11	57	60
T_tridentatus_Hmx_C	TRINITY_DN64554_c0_g1_i1.p1	0.462	54	29	0	5	58	53	106	1.215E-10	55	60
T_tridentatus_Hmx_C	TRINITY_DN60043_c0_g2_i1.p1	0.466	60	32	0	1	60	74	133	1.215E-10	55	60
T_tridentatus_Hmx_C	TRINITY_DN4970_c0_g1_i1.p1	0.509	55	27	0	5	59	698	752	1.671E-10	55	60
T_tridentatus_Hmx_C	TRINITY_DN4970_c0_g1_i2.p1	0.509	55	27	0	5	59	698	752	1.671E-10	55	60
T_tridentatus_Hmx_C	TRINITY_DN4970_c0_g1_i3.p1	0.509	55	27	0	5	59	698	752	1.671E-10	55	60
T_tridentatus_Hmx_C	TRINITY_DN8175_c0_g1_i3.p1	0.509	51	25	0	8	58	74	124	2.299E-10	55	60
T_tridentatus_Hmx_C	TRINITY_DN8175_c0_g1_i2.p1	0.509	51	25	0	8	58	176	226	2.299E-10	55	60
T_tridentatus_Hmx_C	TRINITY_DN136674_c0_g1_i1.p1	0.490	53	27	0	5	57	162	214	3.163E-10	54	60
T_tridentatus_Hmx_C	TRINITY_DN5417_c0_g1_i1.p1	0.438	57	31	0	2	58	105	161	4.352E-10	54	60
T_tridentatus_Hmx_C	TRINITY_DN4559_c0_g1_i1.p1	0.473	57	30	0	2	58	139	195	5.988E-10	53	60
T_tridentatus_Hmx_C	TRINITY_DN4559_c0_g1_i3.p1	0.473	57	30	0	2	58	139	195	5.988E-10	53	60
T_tridentatus_Hmx_C	TRINITY_DN26492_c0_g1_i1.p1	0.490	53	27	0	5	57	129	181	8.239E-10	53	60
T_tridentatus_Hmx_C	TRINITY_DN2730_c1_g1_i1.p1	0.406	59	34	0	2	60	150	208	2.147E-09	52	60
T_tridentatus_Hmx_C	TRINITY_DN2730_c1_g1_i2.p1	0.406	59	34	0	2	60	150	208	2.147E-09	52	60
T_tridentatus_Hmx_C	TRINITY_DN2730_c1_g1_i3.p1	0.406	59	34	0	2	60	154	212	2.147E-09	52	60
T_tridentatus_Hmx_C	TRINITY_DN2730_c1_g1_i4.p1	0.406	59	34	0	2	60	154	212	2.147E-09	52	60
T_tridentatus_Hmx_C	TRINITY_DN77370_c5_g2_i1.p1	0.436	55	30	0	5	59	77	131	7.700E-09	50	60
T_tridentatus_Hmx_C	TRINITY_DN5329_c0_g2_i1.p1	0.389	59	35	0	2	60	224	282	7.700E-09	50	60
T_tridentatus_Hmx_C	TRINITY_DN3447_c0_g1_i2.p1	0.413	58	33	0	1	58	165	222	1.060E-08	50	60
T_tridentatus_Hmx_C	TRINITY_DN4548_c0_g2_i1.p1	0.436	55	30	0	5	59	254	308	1.060E-08	50	60
T_tridentatus_Hmx_C	TRINITY_DN4548_c0_g2_i3.p1	0.436	55	30	0	5	59	254	308	1.060E-08	50	60
T_tridentatus_Hmx_C	TRINITY_DN4548_c0_g2_i2.p1	0.436	55	30	0	5	59	254	308	1.060E-08	50	60
T_tridentatus_Hmx_C	TRINITY_DN3158_c0_g1_i1.p1	0.413	58	33	0	1	58	187	244	1.459E-08	49	60
T_tridentatus_Hmx_C	TRINITY_DN860_c0_g1_i2.p1	0.421	57	32	0	2	58	228	284	1.459E-08	49	60
T_tridentatus_Hmx_C	TRINITY_DN860_c0_g1_i3.p1	0.421	57	32	0	2	58	228	284	1.459E-08	49	60
T_tridentatus_Hmx_C	TRINITY_DN860_c0_g1_i4.p1	0.421	57	32	0	2	58	228	284	1.459E-08	49	60
T_tridentatus_Hmx_C	TRINITY_DN4027_c0_g1_i2.p1	0.403	57	33	0	2	58	248	304	5.236E-08	48	60
T_tridentatus_Hmx_C	TRINITY_DN3149_c1_g1_i1.p1	0.368	57	35	0	2	58	101	157	7.208E-08	48	60
T_tridentatus_Hmx_C	TRINITY_DN3149_c1_g1_i3.p1	0.368	57	35	0	2	58	101	157	7.208E-08	48	60
T_tridentatus_Hmx_C	TRINITY_DN3149_c1_g1_i4.p1	0.368	57	35	0	2	58	101	157	7.208E-08	48	60
T_tridentatus_Hmx_C	TRINITY_DN3149_c1_g1_i5.p1	0.368	57	35	0	2	58	101	157	7.208E-08	48	60
T_tridentatus_Hmx_C	TRINITY_DN3149_c1_g1_i6.p1	0.368	57	35	0	2	58	101	157	7.208E-08	48	60
T_tridentatus_Hmx_C	TRINITY_DN3149_c1_g1_i7.p1	0.368	57	35	0	2	58	101	157	7.208E-08	48	60
T_tridentatus_Hmx_C	TRINITY_DN4432_c2_g1_i2.p1	0.436	55	30	0	5	59	91	145	1.366E-07	47	60
T_tridentatus_Hmx_C	TRINITY_DN4548_c0_g1_i3.p1	0.381	55	33	0	5	59	112	166	3.565E-07	46	60
T_tridentatus_Hmx_C	TRINITY_DN4548_c0_g1_i4.p1	0.381	55	33	0	5	59	112	166	3.565E-07	46	60
T_tridentatus_Hmx_C	TRINITY_DN4548_c0_g1_i2.p1	0.381	55	33	0	5	59	253	307	3.565E-07	46	60
T_tridentatus_Hmx_C	TRINITY_DN2793_c0_g1_i1.p1	0.388	54	32	0	5	58	213	266	6.760E-07	45	60
T_tridentatus_Hmx_C	TRINITY_DN2793_c0_g1_i2.p1	0.388	54	32	0	5	58	213	266	6.760E-07	45	60
T_tridentatus_Hmx_C	TRINITY_DN4548_c0_g1_i5.p1	0.372	59	34	0	5	59	112	170	8.750E-06	42	60
T_tridentatus_Hmx_C	TRINITY_DN4548_c0_g1_i7.p1	0.372	59	34	0	5	59	112	170	8.750E-06	42	60
T_tridentatus_Hmx_C	TRINITY_DN4548_c0_g1_i1.p1	0.372	59	34	0	5	59	253	311	8.750E-06	42	60
T_tridentatus_Hmx_C	TRINITY_DN1932_c0_g2_i4.p1	0.381	55	28	0	1	55	187	233	2.157E-04	38	60
T_tridentatus_Hmx_C	TRINITY_DN1932_c0_g2_i2.p1	0.381	55	28	0	1	55	187	233	2.157E-04	38	60
T_tridentatus_Hmx_C	TRINITY_DN1932_c0_g2_i5.p1	0.381	55	28	0	1	55	187	233	2.157E-04	38	60
T_tridentatus_Hmx_C	TRINITY_DN1932_c0_g2_i1.p1	0.381	55	28	0	1	55	187	233	2.157E-04	38	60
T_clavata_NK6-B	TRINITY_DN5303_c0_g1_i1.p1	0.933	60	4	0	1	60	212	271	1.100E-33	121	60
T_clavata_NK6-B	TRINITY_DN3671_c0_g1_i1.p1	0.542	59	27	0	2	60	150	208	2.585E-16	72	60
T_clavata_NK6-B	TRINITY_DN6478_c3_g1_i1.p1	0.542	59	27	0	1	59	137	195	1.269E-15	70	60
T_clavata_NK6-B	TRINITY_DN6478_c3_g1_i2.p1	0.542	59	27	0	1	59	137	195	1.269E-15	70	60
T_clavata_NK6-B	TRINITY_DN45791_c0_g2_i1.p1	0.581	55	23	0	1	55	228	282	1.269E-15	70	60
T_clavata_NK6-B	TRINITY_DN1966_c0_g1_i1.p1	0.534	58	27	0	1	58	231	288	1.744E-15	69	60
T_clavata_NK6-B	TRINITY_DN1966_c0_g1_i2.p1	0.534	58	27	0	1	58	231	288	1.744E-15	69	60
T_clavata_NK6-B	TRINITY_DN1966_c0_g1_i3.p1	0.534	58	27	0	1	58	231	288	1.744E-15	69	60
T_clavata_NK6-B	TRINITY_DN6789_c1_g2_i1.p1	0.568	58	25	0	1	58	185	242	6.231E-15	68	60
T_clavata_NK6-B	TRINITY_DN635_c0_g1_i1.p1	0.518	54	26	0	5	58	137	190	8.567E-15	67	60
T_clavata_NK6-B	TRINITY_DN2924_c0_g1_i1.p1	0.518	54	26	0	5	58	18	71	1.094E-13	64	60
T_clavata_NK6-B	TRINITY_DN2924_c0_g1_i2.p1	0.518	54	26	0	5	58	133	186	1.094E-13	64	60
T_clavata_NK6-B	TRINITY_DN2924_c0_g3_i1.p1	0.518	54	26	0	5	58	133	186	1.094E-13	64	60
T_clavata_NK6-B	TRINITY_DN2924_c0_g3_i2.p1	0.518	54	26	0	5	58	133	186	1.094E-13	64	60
T_clavata_NK6-B	TRINITY_DN12_c1_g2_i1.p1	0.555	54	24	0	2	55	195	248	1.505E-13	64	60
T_clavata_NK6-B	TRINITY_DN12_c1_g1_i2.p1	0.555	54	24	0	2	55	204	257	1.505E-13	64	60
T_clavata_NK6-B	TRINITY_DN5303_c2_g1_i1.p1	0.474	59	31	0	2	60	210	268	1.505E-13	64	60
T_clavata_NK6-B	TRINITY_DN3576_c0_g1_i2.p1	0.465	58	30	0	1	58	166	223	1.505E-13	64	60
T_clavata_NK6-B	TRINITY_DN3576_c0_g1_i3.p1	0.465	58	30	0	1	58	166	223	1.505E-13	64	60
T_clavata_NK6-B	TRINITY_DN3768_c0_g3_i1.p1	0.525	59	28	0	1	59	81	139	2.069E-13	63	60
T_clavata_NK6-B	TRINITY_DN26492_c0_g1_i1.p1	0.566	53	23	0	5	57	129	181	2.845E-13	63	60
T_clavata_NK6-B	TRINITY_DN115831_c0_g1_i1.p1	0.500	54	27	0	5	58	209	262	1.018E-12	61	60
T_clavata_NK6-B	TRINITY_DN136674_c0_g1_i1.p1	0.537	54	25	0	4	57	161	214	1.399E-12	61	60
T_clavata_NK6-B	TRINITY_DN1379_c0_g1_i1.p1	0.473	57	30	0	2	58	209	265	1.399E-12	61	60
T_clavata_NK6-B	TRINITY_DN25865_c0_g1_i1.p1	0.474	59	31	0	2	60	214	272	1.925E-12	61	60
T_clavata_NK6-B	TRINITY_DN25865_c0_g1_i4.p1	0.474	59	31	0	2	60	214	272	1.925E-12	61	60
T_clavata_NK6-B	TRINITY_DN5417_c0_g1_i1.p1	0.500	58	29	0	2	59	105	162	3.640E-12	60	60
T_clavata_NK6-B	TRINITY_DN8175_c0_g1_i3.p1	0.588	51	21	0	8	58	74	124	5.007E-12	59	60
T_clavata_NK6-B	TRINITY_DN8175_c0_g1_i2.p1	0.588	51	21	0	8	58	176	226	5.007E-12	59	60
T_clavata_NK6-B	TRINITY_DN40009_c0_g1_i1.p1	0.472	55	29	0	1	55	205	259	1.792E-11	58	60
T_clavata_NK6-B	TRINITY_DN3356_c0_g1_i3.p1	0.456	57	30	0	2	58	192	248	3.391E-11	57	60
T_clavata_NK6-B	TRINITY_DN3356_c0_g1_i1.p1	0.456	57	30	0	2	58	192	248	3.391E-11	57	60
T_clavata_NK6-B	TRINITY_DN3158_c0_g1_i1.p1	0.491	59	30	0	1	59	187	245	3.391E-11	57	60
T_clavata_NK6-B	TRINITY_DN4027_c0_g1_i2.p1	0.473	57	30	0	2	58	248	304	4.665E-11	57	60
T_clavata_NK6-B	TRINITY_DN5329_c0_g2_i1.p1	0.448	58	31	0	1	58	223	280	4.665E-11	57	60
T_clavata_NK6-B	TRINITY_DN20522_c0_g1_i1.p1	0.454	55	29	0	1	55	179	233	8.828E-11	56	60
T_clavata_NK6-B	TRINITY_DN20522_c0_g1_i10.p1	0.454	55	29	0	1	55	179	233	8.828E-11	56	60
T_clavata_NK6-B	TRINITY_DN20522_c0_g1_i2.p1	0.454	55	29	0	1	55	179	233	8.828E-11	56	60
T_clavata_NK6-B	TRINITY_DN20522_c0_g1_i3.p1	0.454	55	29	0	1	55	179	233	8.828E-11	56	60
T_clavata_NK6-B	TRINITY_DN20522_c0_g1_i5.p1	0.454	55	29	0	1	55	179	233	8.828E-11	56	60
T_clavata_NK6-B	TRINITY_DN20522_c0_g1_i6.p1	0.454	55	29	0	1	55	179	233	8.828E-11	56	60
T_clavata_NK6-B	TRINITY_DN20522_c0_g1_i7.p1	0.454	55	29	0	1	55	179	233	8.828E-11	56	60
T_clavata_NK6-B	TRINITY_DN20522_c0_g1_i8.p1	0.454	55	29	0	1	55	179	233	8.828E-11	56	60
T_clavata_NK6-B	TRINITY_DN3447_c0_g1_i2.p1	0.491	59	30	0	1	59	165	223	1.215E-10	55	60
T_clavata_NK6-B	TRINITY_DN4289_c0_g1_i3.p1	0.472	55	29	0	1	55	204	258	1.671E-10	55	60
T_clavata_NK6-B	TRINITY_DN4289_c0_g1_i1.p1	0.472	55	29	0	1	55	208	262	1.671E-10	55	60
T_clavata_NK6-B	TRINITY_DN4289_c0_g1_i2.p1	0.472	55	29	0	1	55	253	307	1.671E-10	55	60
T_clavata_NK6-B	TRINITY_DN11387_c0_g6_i1.p1	0.509	51	25	0	5	55	4	54	2.299E-10	55	60
T_clavata_NK6-B	TRINITY_DN77370_c5_g2_i1.p1	0.500	54	27	0	5	58	77	130	2.299E-10	55	60
T_clavata_NK6-B	TRINITY_DN3149_c1_g1_i1.p1	0.413	58	33	0	1	58	100	157	2.299E-10	55	60
T_clavata_NK6-B	TRINITY_DN3149_c1_g1_i3.p1	0.413	58	33	0	1	58	100	157	2.299E-10	55	60
T_clavata_NK6-B	TRINITY_DN3149_c1_g1_i4.p1	0.413	58	33	0	1	58	100	157	2.299E-10	55	60
T_clavata_NK6-B	TRINITY_DN3149_c1_g1_i5.p1	0.413	58	33	0	1	58	100	157	2.299E-10	55	60
T_clavata_NK6-B	TRINITY_DN3149_c1_g1_i6.p1	0.413	58	33	0	1	58	100	157	2.299E-10	55	60
T_clavata_NK6-B	TRINITY_DN3149_c1_g1_i7.p1	0.413	58	33	0	1	58	100	157	2.299E-10	55	60
T_clavata_NK6-B	TRINITY_DN3078_c0_g1_i1.p1	0.456	57	30	0	2	58	216	272	4.352E-10	54	60
T_clavata_NK6-B	TRINITY_DN32529_c1_g1_i1.p1	0.472	55	29	0	5	59	312	366	8.239E-10	53	60
T_clavata_NK6-B	TRINITY_DN2175_c0_g2_i1.p1	0.450	51	28	0	5	55	179	229	1.134E-09	53	60
T_clavata_NK6-B	TRINITY_DN2175_c0_g2_i3.p1	0.450	51	28	0	5	55	179	229	1.134E-09	53	60
T_clavata_NK6-B	TRINITY_DN2175_c0_g2_i2.p1	0.450	51	28	0	5	55	179	229	1.134E-09	53	60
T_clavata_NK6-B	TRINITY_DN2175_c0_g2_i4.p1	0.450	51	28	0	5	55	179	229	1.134E-09	53	60
T_clavata_NK6-B	TRINITY_DN651_c0_g1_i1.p1	0.433	60	31	0	1	55	41	100	1.560E-09	52	60
T_clavata_NK6-B	TRINITY_DN651_c0_g1_i3.p1	0.433	60	31	0	1	55	41	100	1.560E-09	52	60
T_clavata_NK6-B	TRINITY_DN651_c0_g1_i5.p1	0.433	60	31	0	1	55	41	100	1.560E-09	52	60
T_clavata_NK6-B	TRINITY_DN651_c0_g1_i8.p1	0.433	60	31	0	1	55	139	198	1.560E-09	52	60
T_clavata_NK6-B	TRINITY_DN651_c0_g1_i9.p1	0.433	60	31	0	1	55	139	198	1.560E-09	52	60
T_clavata_NK6-B	TRINITY_DN651_c0_g1_i4.p1	0.433	60	31	0	1	55	139	198	1.560E-09	52	60
T_clavata_NK6-B	TRINITY_DN651_c0_g1_i6.p1	0.433	60	31	0	1	55	147	206	1.560E-09	52	60
T_clavata_NK6-B	TRINITY_DN651_c0_g1_i7.p1	0.433	60	31	0	1	55	147	206	1.560E-09	52	60
T_clavata_NK6-B	TRINITY_DN651_c0_g1_i2.p1	0.433	60	31	0	1	55	147	206	1.560E-09	52	60
T_clavata_NK6-B	TRINITY_DN2730_c1_g1_i1.p1	0.396	58	34	0	1	58	149	206	1.560E-09	52	60
T_clavata_NK6-B	TRINITY_DN2730_c1_g1_i2.p1	0.396	58	34	0	1	58	149	206	1.560E-09	52	60
T_clavata_NK6-B	TRINITY_DN2730_c1_g1_i3.p1	0.396	58	34	0	1	58	153	210	1.560E-09	52	60
T_clavata_NK6-B	TRINITY_DN2730_c1_g1_i4.p1	0.396	58	34	0	1	58	153	210	1.560E-09	52	60
T_clavata_NK6-B	TRINITY_DN2793_c0_g1_i1.p1	0.396	58	34	0	1	58	209	266	1.560E-09	52	60
T_clavata_NK6-B	TRINITY_DN2793_c0_g1_i2.p1	0.396	58	34	0	1	58	209	266	1.560E-09	52	60
T_clavata_NK6-B	TRINITY_DN860_c0_g1_i2.p1	0.421	57	32	0	2	58	228	284	1.560E-09	52	60
T_clavata_NK6-B	TRINITY_DN860_c0_g1_i3.p1	0.421	57	32	0	2	58	228	284	1.560E-09	52	60
T_clavata_NK6-B	TRINITY_DN860_c0_g1_i4.p1	0.421	57	32	0	2	58	228	284	1.560E-09	52	60
T_clavata_NK6-B	TRINITY_DN4559_c0_g1_i1.p1	0.413	58	33	0	1	58	138	195	2.147E-09	52	60
T_clavata_NK6-B	TRINITY_DN4559_c0_g1_i3.p1	0.413	58	33	0	1	58	138	195	2.147E-09	52	60
T_clavata_NK6-B	TRINITY_DN25223_c0_g1_i1.p1	0.431	51	28	0	5	55	81	131	4.066E-09	51	60
T_clavata_NK6-B	TRINITY_DN4548_c0_g2_i1.p1	0.425	54	30	0	5	58	254	307	4.066E-09	51	60
T_clavata_NK6-B	TRINITY_DN4548_c0_g2_i3.p1	0.425	54	30	0	5	58	254	307	4.066E-09	51	60
T_clavata_NK6-B	TRINITY_DN4548_c0_g2_i2.p1	0.425	54	30	0	5	58	254	307	4.066E-09	51	60
T_clavata_NK6-B	TRINITY_DN651_c0_g1_i10.p1	0.458	48	25	0	8	55	3	50	5.595E-09	51	60
T_clavata_NK6-B	TRINITY_DN64554_c0_g1_i1.p1	0.372	59	36	0	1	59	49	107	1.459E-08	49	60
T_clavata_NK6-B	TRINITY_DN4548_c0_g1_i3.p1	0.407	54	31	0	5	58	112	165	2.764E-08	49	60
T_clavata_NK6-B	TRINITY_DN4548_c0_g1_i4.p1	0.407	54	31	0	5	58	112	165	2.764E-08	49	60
T_clavata_NK6-B	TRINITY_DN4548_c0_g1_i2.p1	0.407	54	31	0	5	58	253	306	2.764E-08	49	60
T_clavata_NK6-B	TRINITY_DN60043_c0_g2_i1.p1	0.444	54	29	0	5	58	78	131	9.923E-08	47	60
T_clavata_NK6-B	TRINITY_DN4970_c0_g1_i1.p1	0.372	51	31	0	5	55	161	211	2.590E-07	46	60
T_clavata_NK6-B	TRINITY_DN4970_c0_g1_i2.p1	0.372	51	31	0	5	55	161	211	2.590E-07	46	60
T_clavata_NK6-B	TRINITY_DN4970_c0_g1_i3.p1	0.372	51	31	0	5	55	161	211	2.590E-07	46	60
T_clavata_NK6-B	TRINITY_DN4432_c2_g1_i2.p1	0.385	57	34	0	1	57	87	143	9.308E-07	44	60
T_clavata_NK6-B	TRINITY_DN4548_c0_g1_i5.p1	0.379	58	33	0	5	58	112	169	2.431E-06	43	60
T_clavata_NK6-B	TRINITY_DN4548_c0_g1_i7.p1	0.379	58	33	0	5	58	112	169	2.431E-06	43	60
T_clavata_NK6-B	TRINITY_DN4548_c0_g1_i1.p1	0.379	58	33	0	5	58	253	310	2.431E-06	43	60
T_clavata_NK6-B	TRINITY_DN2821_c5_g1_i1.p1	0.333	57	37	0	2	58	285	341	2.287E-05	40	60
T_clavata_NK6-B	TRINITY_DN639_c0_g1_i1.p1	0.379	58	35	0	1	58	2489	2546	2.287E-05	40	60
T_clavata_NK6-B	TRINITY_DN639_c0_g1_i3.p1	0.379	58	35	0	1	58	2489	2546	2.287E-05	40	60
T_clavata_NK6-B	TRINITY_DN639_c0_g1_i4.p1	0.379	58	35	0	1	58	2489	2546	2.287E-05	40	60
T_clavata_NK6-B	TRINITY_DN4548_c0_g1_i6.p1	0.410	39	22	0	20	58	1	39	1.136E-04	38	60
T_clavata_NK6-B	TRINITY_DN4780_c0_g1_i1.p1	0.303	56	38	0	3	58	9	64	4.098E-04	37	60
T_antipodiana_NK7-B	TRINITY_DN45791_c0_g2_i1.p1	0.909	55	5	0	1	55	228	282	3.010E-26	100	60
T_antipodiana_NK7-B	TRINITY_DN1966_c0_g1_i1.p1	0.655	58	20	0	1	58	231	288	4.471E-19	79	60
T_antipodiana_NK7-B	TRINITY_DN1966_c0_g1_i2.p1	0.655	58	20	0	1	58	231	288	4.471E-19	79	60
T_antipodiana_NK7-B	TRINITY_DN1966_c0_g1_i3.p1	0.655	58	20	0	1	58	231	288	4.471E-19	79	60
T_antipodiana_NK7-B	TRINITY_DN6789_c1_g2_i1.p1	0.620	58	22	0	1	58	185	242	7.242E-17	73	60
T_antipodiana_NK7-B	TRINITY_DN5303_c0_g1_i1.p1	0.620	58	22	0	1	58	212	269	9.955E-17	73	60
T_antipodiana_NK7-B	TRINITY_DN115831_c0_g1_i1.p1	0.542	59	27	0	2	60	206	264	1.744E-15	69	60
T_antipodiana_NK7-B	TRINITY_DN635_c0_g1_i1.p1	0.578	57	24	0	2	58	134	190	4.532E-15	68	60
T_antipodiana_NK7-B	TRINITY_DN3576_c0_g1_i2.p1	0.578	57	24	0	2	58	167	223	4.532E-15	68	60
T_antipodiana_NK7-B	TRINITY_DN3576_c0_g1_i3.p1	0.578	57	24	0	2	58	167	223	4.532E-15	68	60
T_antipodiana_NK7-B	TRINITY_DN5303_c2_g1_i1.p1	0.578	57	24	0	2	58	210	266	1.619E-14	66	60
T_antipodiana_NK7-B	TRINITY_DN651_c0_g1_i1.p1	0.559	59	26	0	2	60	47	105	2.226E-14	66	60
T_antipodiana_NK7-B	TRINITY_DN651_c0_g1_i3.p1	0.559	59	26	0	2	60	47	105	2.226E-14	66	60
T_antipodiana_NK7-B	TRINITY_DN651_c0_g1_i5.p1	0.559	59	26	0	2	60	47	105	2.226E-14	66	60
T_antipodiana_NK7-B	TRINITY_DN651_c0_g1_i8.p1	0.559	59	26	0	2	60	145	203	2.226E-14	66	60
T_antipodiana_NK7-B	TRINITY_DN651_c0_g1_i9.p1	0.559	59	26	0	2	60	145	203	2.226E-14	66	60
T_antipodiana_NK7-B	TRINITY_DN651_c0_g1_i4.p1	0.559	59	26	0	2	60	145	203	2.226E-14	66	60
T_antipodiana_NK7-B	TRINITY_DN651_c0_g1_i6.p1	0.559	59	26	0	2	60	153	211	2.226E-14	66	60
T_antipodiana_NK7-B	TRINITY_DN651_c0_g1_i7.p1	0.559	59	26	0	2	60	153	211	2.226E-14	66	60
T_antipodiana_NK7-B	TRINITY_DN651_c0_g1_i2.p1	0.559	59	26	0	2	60	153	211	2.226E-14	66	60
T_antipodiana_NK7-B	TRINITY_DN2175_c0_g2_i2.p1	0.559	59	26	0	2	60	176	234	3.061E-14	66	60
T_antipodiana_NK7-B	TRINITY_DN2175_c0_g2_i4.p1	0.559	59	26	0	2	60	176	234	3.061E-14	66	60
T_antipodiana_NK7-B	TRINITY_DN651_c0_g1_i10.p1	0.563	55	24	0	6	60	1	55	2.845E-13	63	60
T_antipodiana_NK7-B	TRINITY_DN2175_c0_g2_i1.p1	0.571	56	24	0	2	57	176	231	2.845E-13	63	60
T_antipodiana_NK7-B	TRINITY_DN2175_c0_g2_i3.p1	0.571	56	24	0	2	57	176	231	2.845E-13	63	60
T_antipodiana_NK7-B	TRINITY_DN6478_c3_g1_i1.p1	0.551	58	26	0	1	58	137	194	5.380E-13	62	60
T_antipodiana_NK7-B	TRINITY_DN6478_c3_g1_i2.p1	0.551	58	26	0	1	58	137	194	5.380E-13	62	60
T_antipodiana_NK7-B	TRINITY_DN3356_c0_g1_i3.p1	0.508	57	28	0	2	58	192	248	1.018E-12	61	60
T_antipodiana_NK7-B	TRINITY_DN3356_c0_g1_i1.p1	0.508	57	28	0	2	58	192	248	1.018E-12	61	60
T_antipodiana_NK7-B	TRINITY_DN12_c1_g2_i1.p1	0.525	59	28	0	2	60	195	253	1.399E-12	61	60
T_antipodiana_NK7-B	TRINITY_DN3078_c0_g1_i1.p1	0.543	57	26	0	2	58	216	272	1.399E-12	61	60
T_antipodiana_NK7-B	TRINITY_DN2924_c0_g1_i1.p1	0.517	58	28	0	2	59	15	72	1.925E-12	61	60
T_antipodiana_NK7-B	TRINITY_DN2924_c0_g1_i2.p1	0.517	58	28	0	2	59	130	187	1.925E-12	61	60
T_antipodiana_NK7-B	TRINITY_DN2924_c0_g3_i1.p1	0.517	58	28	0	2	59	130	187	1.925E-12	61	60
T_antipodiana_NK7-B	TRINITY_DN2924_c0_g3_i2.p1	0.517	58	28	0	2	59	130	187	1.925E-12	61	60
T_antipodiana_NK7-B	TRINITY_DN1379_c0_g1_i1.p1	0.508	57	28	0	2	58	209	265	1.925E-12	61	60
T_antipodiana_NK7-B	TRINITY_DN20522_c0_g1_i1.p1	0.517	58	28	0	1	58	179	236	1.925E-12	61	60
T_antipodiana_NK7-B	TRINITY_DN20522_c0_g1_i10.p1	0.517	58	28	0	1	58	179	236	1.925E-12	61	60
T_antipodiana_NK7-B	TRINITY_DN20522_c0_g1_i2.p1	0.517	58	28	0	1	58	179	236	1.925E-12	61	60
T_antipodiana_NK7-B	TRINITY_DN20522_c0_g1_i3.p1	0.517	58	28	0	1	58	179	236	1.925E-12	61	60
T_antipodiana_NK7-B	TRINITY_DN20522_c0_g1_i5.p1	0.517	58	28	0	1	58	179	236	1.925E-12	61	60
T_antipodiana_NK7-B	TRINITY_DN20522_c0_g1_i6.p1	0.517	58	28	0	1	58	179	236	1.925E-12	61	60
T_antipodiana_NK7-B	TRINITY_DN20522_c0_g1_i7.p1	0.517	58	28	0	1	58	179	236	1.925E-12	61	60
T_antipodiana_NK7-B	TRINITY_DN20522_c0_g1_i8.p1	0.517	58	28	0	1	58	179	236	1.925E-12	61	60
T_antipodiana_NK7-B	TRINITY_DN32529_c1_g1_i1.p1	0.555	54	24	0	5	58	312	365	1.925E-12	61	60
T_antipodiana_NK7-B	TRINITY_DN3671_c0_g1_i1.p1	0.508	57	28	0	2	58	150	206	2.647E-12	60	60
T_antipodiana_NK7-B	TRINITY_DN12_c1_g1_i2.p1	0.508	59	29	0	2	60	204	262	3.640E-12	60	60
T_antipodiana_NK7-B	TRINITY_DN40009_c0_g1_i1.p1	0.517	58	28	0	1	58	205	262	5.007E-12	59	60
T_antipodiana_NK7-B	TRINITY_DN3768_c0_g3_i1.p1	0.483	60	31	0	1	60	81	140	2.465E-11	57	60
T_antipodiana_NK7-B	TRINITY_DN4559_c0_g1_i1.p1	0.491	57	29	0	2	58	139	195	3.391E-11	57	60
T_antipodiana_NK7-B	TRINITY_DN4559_c0_g1_i3.p1	0.491	57	29	0	2	58	139	195	3.391E-11	57	60
T_antipodiana_NK7-B	TRINITY_DN8175_c0_g1_i3.p1	0.500	60	30	0	1	60	67	126	4.665E-11	57	60
T_antipodiana_NK7-B	TRINITY_DN8175_c0_g1_i2.p1	0.500	60	30	0	1	60	169	228	4.665E-11	57	60
T_antipodiana_NK7-B	TRINITY_DN25223_c0_g1_i1.p1	0.457	59	31	0	2	60	78	136	6.417E-11	56	60
T_antipodiana_NK7-B	TRINITY_DN4289_c0_g1_i3.p1	0.482	58	30	0	1	58	204	261	6.417E-11	56	60
T_antipodiana_NK7-B	TRINITY_DN4289_c0_g1_i1.p1	0.482	58	30	0	1	58	208	265	6.417E-11	56	60
T_antipodiana_NK7-B	TRINITY_DN4289_c0_g1_i2.p1	0.482	58	30	0	1	58	253	310	6.417E-11	56	60
T_antipodiana_NK7-B	TRINITY_DN11387_c0_g6_i1.p1	0.456	57	30	0	2	58	1	57	2.299E-10	55	60
T_antipodiana_NK7-B	TRINITY_DN26492_c0_g1_i1.p1	0.509	53	26	0	5	57	129	181	2.299E-10	55	60
T_antipodiana_NK7-B	TRINITY_DN25865_c0_g1_i1.p1	0.473	57	30	0	2	58	214	270	4.352E-10	54	60
T_antipodiana_NK7-B	TRINITY_DN25865_c0_g1_i4.p1	0.473	57	30	0	2	58	214	270	4.352E-10	54	60
T_antipodiana_NK7-B	TRINITY_DN3158_c0_g1_i1.p1	0.450	60	32	0	1	60	187	246	4.352E-10	54	60
T_antipodiana_NK7-B	TRINITY_DN60043_c0_g2_i1.p1	0.448	58	31	0	1	58	74	131	5.988E-10	53	60
T_antipodiana_NK7-B	TRINITY_DN5417_c0_g1_i1.p1	0.440	59	32	0	2	60	105	163	5.988E-10	53	60
T_antipodiana_NK7-B	TRINITY_DN77370_c5_g2_i1.p1	0.500	56	28	0	5	60	77	132	5.988E-10	53	60
T_antipodiana_NK7-B	TRINITY_DN3447_c0_g1_i2.p1	0.465	58	30	0	1	58	165	222	8.239E-10	53	60
T_antipodiana_NK7-B	TRINITY_DN64554_c0_g1_i1.p1	0.423	59	33	0	2	60	50	108	1.560E-09	52	60
T_antipodiana_NK7-B	TRINITY_DN5329_c0_g2_i1.p1	0.421	57	32	0	2	58	224	280	2.147E-09	52	60
T_antipodiana_NK7-B	TRINITY_DN4970_c0_g1_i1.p1	0.466	60	30	0	1	60	160	216	5.595E-09	51	60
T_antipodiana_NK7-B	TRINITY_DN4970_c0_g1_i2.p1	0.466	60	30	0	1	60	160	216	5.595E-09	51	60
T_antipodiana_NK7-B	TRINITY_DN4970_c0_g1_i3.p1	0.466	60	30	0	1	60	160	216	5.595E-09	51	60
T_antipodiana_NK7-B	TRINITY_DN2730_c1_g1_i1.p1	0.385	57	34	0	2	58	150	206	7.700E-09	50	60
T_antipodiana_NK7-B	TRINITY_DN2730_c1_g1_i2.p1	0.385	57	34	0	2	58	150	206	7.700E-09	50	60
T_antipodiana_NK7-B	TRINITY_DN2730_c1_g1_i3.p1	0.385	57	34	0	2	58	154	210	7.700E-09	50	60
T_antipodiana_NK7-B	TRINITY_DN2730_c1_g1_i4.p1	0.385	57	34	0	2	58	154	210	7.700E-09	50	60
T_antipodiana_NK7-B	TRINITY_DN136674_c0_g1_i1.p1	0.462	54	29	0	4	57	161	214	1.060E-08	50	60
T_antipodiana_NK7-B	TRINITY_DN860_c0_g1_i2.p1	0.407	54	31	0	5	58	231	284	2.590E-07	46	60
T_antipodiana_NK7-B	TRINITY_DN860_c0_g1_i3.p1	0.407	54	31	0	5	58	231	284	2.590E-07	46	60
T_antipodiana_NK7-B	TRINITY_DN860_c0_g1_i4.p1	0.407	54	31	0	5	58	231	284	2.590E-07	46	60
T_antipodiana_NK7-B	TRINITY_DN4548_c0_g2_i1.p1	0.375	56	34	0	5	60	254	309	9.308E-07	44	60
T_antipodiana_NK7-B	TRINITY_DN4548_c0_g2_i3.p1	0.375	56	34	0	5	60	254	309	9.308E-07	44	60
T_antipodiana_NK7-B	TRINITY_DN4548_c0_g2_i2.p1	0.375	56	34	0	5	60	254	309	9.308E-07	44	60
T_antipodiana_NK7-B	TRINITY_DN2793_c0_g1_i1.p1	0.383	60	36	0	1	60	209	268	9.308E-07	44	60
T_antipodiana_NK7-B	TRINITY_DN2793_c0_g1_i2.p1	0.383	60	36	0	1	60	209	268	9.308E-07	44	60
T_antipodiana_NK7-B	TRINITY_DN4548_c0_g1_i3.p1	0.357	56	35	0	5	60	112	167	1.765E-06	44	60
T_antipodiana_NK7-B	TRINITY_DN4548_c0_g1_i4.p1	0.357	56	35	0	5	60	112	167	1.765E-06	44	60
T_antipodiana_NK7-B	TRINITY_DN4027_c0_g1_i2.p1	0.407	54	31	0	5	58	251	304	1.765E-06	44	60
T_antipodiana_NK7-B	TRINITY_DN4548_c0_g1_i2.p1	0.357	56	35	0	5	60	253	308	1.765E-06	44	60
T_antipodiana_NK7-B	TRINITY_DN3149_c1_g1_i1.p1	0.350	57	36	0	2	58	101	157	1.660E-05	41	60
T_antipodiana_NK7-B	TRINITY_DN3149_c1_g1_i3.p1	0.350	57	36	0	2	58	101	157	1.660E-05	41	60
T_antipodiana_NK7-B	TRINITY_DN3149_c1_g1_i4.p1	0.350	57	36	0	2	58	101	157	1.660E-05	41	60
T_antipodiana_NK7-B	TRINITY_DN3149_c1_g1_i5.p1	0.350	57	36	0	2	58	101	157	1.660E-05	41	60
T_antipodiana_NK7-B	TRINITY_DN3149_c1_g1_i6.p1	0.350	57	36	0	2	58	101	157	1.660E-05	41	60
T_antipodiana_NK7-B	TRINITY_DN3149_c1_g1_i7.p1	0.350	57	36	0	2	58	101	157	1.660E-05	41	60
T_antipodiana_NK7-B	TRINITY_DN4548_c0_g1_i5.p1	0.333	60	37	0	5	60	112	171	1.565E-04	38	60
T_antipodiana_NK7-B	TRINITY_DN4548_c0_g1_i7.p1	0.333	60	37	0	5	60	112	171	1.565E-04	38	60
T_antipodiana_NK7-B	TRINITY_DN4548_c0_g1_i1.p1	0.333	60	37	0	5	60	253	312	1.565E-04	38	60
T_antipodiana_NK7-B	TRINITY_DN4432_c2_g1_i2.p1	0.370	54	33	0	2	55	88	141	2.157E-04	38	60
A_bruennichi_NK1-B-2	TRINITY_DN5303_c2_g1_i1.p1	0.983	60	1	0	1	60	209	268	5.366E-33	119	60
A_bruennichi_NK1-B-2	TRINITY_DN635_c0_g1_i1.p1	0.644	59	21	0	1	59	133	191	2.191E-18	78	60
A_bruennichi_NK1-B-2	TRINITY_DN115831_c0_g1_i1.p1	0.649	57	20	0	2	58	206	262	2.789E-17	74	60
A_bruennichi_NK1-B-2	TRINITY_DN3576_c0_g1_i2.p1	0.637	58	21	0	2	59	167	224	2.789E-17	74	60
A_bruennichi_NK1-B-2	TRINITY_DN3576_c0_g1_i3.p1	0.637	58	21	0	2	59	167	224	2.789E-17	74	60
A_bruennichi_NK1-B-2	TRINITY_DN2175_c0_g2_i2.p1	0.614	57	22	0	2	58	176	232	9.231E-16	70	60
A_bruennichi_NK1-B-2	TRINITY_DN2175_c0_g2_i4.p1	0.614	57	22	0	2	58	176	232	9.231E-16	70	60
A_bruennichi_NK1-B-2	TRINITY_DN1966_c0_g1_i1.p1	0.603	58	23	0	2	59	232	289	9.231E-16	70	60
A_bruennichi_NK1-B-2	TRINITY_DN1966_c0_g1_i2.p1	0.603	58	23	0	2	59	232	289	9.231E-16	70	60
A_bruennichi_NK1-B-2	TRINITY_DN1966_c0_g1_i3.p1	0.603	58	23	0	2	59	232	289	9.231E-16	70	60
A_bruennichi_NK1-B-2	TRINITY_DN2175_c0_g2_i1.p1	0.625	56	21	0	2	57	176	231	1.269E-15	70	60
A_bruennichi_NK1-B-2	TRINITY_DN2175_c0_g2_i3.p1	0.625	56	21	0	2	57	176	231	1.269E-15	70	60
A_bruennichi_NK1-B-2	TRINITY_DN651_c0_g1_i1.p1	0.596	57	23	0	2	58	47	103	2.398E-15	69	60
A_bruennichi_NK1-B-2	TRINITY_DN651_c0_g1_i3.p1	0.596	57	23	0	2	58	47	103	2.398E-15	69	60
A_bruennichi_NK1-B-2	TRINITY_DN651_c0_g1_i5.p1	0.596	57	23	0	2	58	47	103	2.398E-15	69	60
A_bruennichi_NK1-B-2	TRINITY_DN651_c0_g1_i8.p1	0.596	57	23	0	2	58	145	201	2.398E-15	69	60
A_bruennichi_NK1-B-2	TRINITY_DN651_c0_g1_i9.p1	0.596	57	23	0	2	58	145	201	2.398E-15	69	60
A_bruennichi_NK1-B-2	TRINITY_DN651_c0_g1_i4.p1	0.596	57	23	0	2	58	145	201	2.398E-15	69	60
A_bruennichi_NK1-B-2	TRINITY_DN651_c0_g1_i6.p1	0.596	57	23	0	2	58	153	209	2.398E-15	69	60
A_bruennichi_NK1-B-2	TRINITY_DN651_c0_g1_i7.p1	0.596	57	23	0	2	58	153	209	2.398E-15	69	60
A_bruennichi_NK1-B-2	TRINITY_DN651_c0_g1_i2.p1	0.596	57	23	0	2	58	153	209	2.398E-15	69	60
A_bruennichi_NK1-B-2	TRINITY_DN3671_c0_g1_i1.p1	0.566	60	26	0	1	60	149	208	3.297E-15	68	60
A_bruennichi_NK1-B-2	TRINITY_DN1379_c0_g1_i1.p1	0.550	60	27	0	1	60	208	267	6.231E-15	68	60
A_bruennichi_NK1-B-2	TRINITY_DN651_c0_g1_i10.p1	0.603	53	21	0	6	58	1	53	3.061E-14	66	60
A_bruennichi_NK1-B-2	TRINITY_DN12_c1_g2_i1.p1	0.586	58	24	0	1	58	194	251	4.209E-14	65	60
A_bruennichi_NK1-B-2	TRINITY_DN12_c1_g1_i2.p1	0.586	58	24	0	1	58	203	260	4.209E-14	65	60
A_bruennichi_NK1-B-2	TRINITY_DN6789_c1_g2_i1.p1	0.500	58	29	0	2	59	186	243	1.094E-13	64	60
A_bruennichi_NK1-B-2	TRINITY_DN5303_c0_g1_i1.p1	0.517	56	27	0	5	60	216	271	2.845E-13	63	60
A_bruennichi_NK1-B-2	TRINITY_DN2924_c0_g1_i1.p1	0.561	57	25	0	2	58	15	71	3.912E-13	63	60
A_bruennichi_NK1-B-2	TRINITY_DN45791_c0_g2_i1.p1	0.574	54	23	0	2	55	229	282	3.912E-13	63	60
A_bruennichi_NK1-B-2	TRINITY_DN2924_c0_g1_i2.p1	0.561	57	25	0	2	58	130	186	3.912E-13	63	60
A_bruennichi_NK1-B-2	TRINITY_DN2924_c0_g3_i1.p1	0.561	57	25	0	2	58	130	186	3.912E-13	63	60
A_bruennichi_NK1-B-2	TRINITY_DN2924_c0_g3_i2.p1	0.561	57	25	0	2	58	130	186	3.912E-13	63	60
A_bruennichi_NK1-B-2	TRINITY_DN3356_c0_g1_i3.p1	0.578	57	24	0	2	58	192	248	5.380E-13	62	60
A_bruennichi_NK1-B-2	TRINITY_DN3356_c0_g1_i1.p1	0.578	57	24	0	2	58	192	248	5.380E-13	62	60
A_bruennichi_NK1-B-2	TRINITY_DN3078_c0_g1_i1.p1	0.525	59	28	0	2	60	216	274	1.018E-12	61	60
A_bruennichi_NK1-B-2	TRINITY_DN5417_c0_g1_i1.p1	0.543	57	26	0	2	58	105	161	1.399E-12	61	60
A_bruennichi_NK1-B-2	TRINITY_DN4559_c0_g1_i1.p1	0.542	59	27	0	2	60	139	197	2.647E-12	60	60
A_bruennichi_NK1-B-2	TRINITY_DN4559_c0_g1_i3.p1	0.542	59	27	0	2	60	139	197	2.647E-12	60	60
A_bruennichi_NK1-B-2	TRINITY_DN11387_c0_g6_i1.p1	0.525	59	28	0	2	60	1	59	5.007E-12	59	60
A_bruennichi_NK1-B-2	TRINITY_DN6478_c3_g1_i1.p1	0.561	57	25	0	2	58	138	194	5.007E-12	59	60
A_bruennichi_NK1-B-2	TRINITY_DN6478_c3_g1_i2.p1	0.561	57	25	0	2	58	138	194	5.007E-12	59	60
A_bruennichi_NK1-B-2	TRINITY_DN3149_c1_g1_i1.p1	0.508	57	28	0	2	58	101	157	5.007E-12	59	60
A_bruennichi_NK1-B-2	TRINITY_DN3149_c1_g1_i3.p1	0.508	57	28	0	2	58	101	157	5.007E-12	59	60
A_bruennichi_NK1-B-2	TRINITY_DN3149_c1_g1_i4.p1	0.508	57	28	0	2	58	101	157	5.007E-12	59	60
A_bruennichi_NK1-B-2	TRINITY_DN3149_c1_g1_i5.p1	0.508	57	28	0	2	58	101	157	5.007E-12	59	60
A_bruennichi_NK1-B-2	TRINITY_DN3149_c1_g1_i6.p1	0.508	57	28	0	2	58	101	157	5.007E-12	59	60
A_bruennichi_NK1-B-2	TRINITY_DN3149_c1_g1_i7.p1	0.508	57	28	0	2	58	101	157	5.007E-12	59	60
A_bruennichi_NK1-B-2	TRINITY_DN25223_c0_g1_i1.p1	0.543	57	26	0	2	58	78	134	9.472E-12	59	60
A_bruennichi_NK1-B-2	TRINITY_DN32529_c1_g1_i1.p1	0.555	54	24	0	5	58	312	365	9.472E-12	59	60
A_bruennichi_NK1-B-2	TRINITY_DN20522_c0_g1_i1.p1	0.534	58	27	0	2	59	180	237	2.465E-11	57	60
A_bruennichi_NK1-B-2	TRINITY_DN20522_c0_g1_i10.p1	0.534	58	27	0	2	59	180	237	2.465E-11	57	60
A_bruennichi_NK1-B-2	TRINITY_DN20522_c0_g1_i2.p1	0.534	58	27	0	2	59	180	237	2.465E-11	57	60
A_bruennichi_NK1-B-2	TRINITY_DN20522_c0_g1_i3.p1	0.534	58	27	0	2	59	180	237	2.465E-11	57	60
A_bruennichi_NK1-B-2	TRINITY_DN20522_c0_g1_i5.p1	0.534	58	27	0	2	59	180	237	2.465E-11	57	60
A_bruennichi_NK1-B-2	TRINITY_DN20522_c0_g1_i6.p1	0.534	58	27	0	2	59	180	237	2.465E-11	57	60
A_bruennichi_NK1-B-2	TRINITY_DN20522_c0_g1_i7.p1	0.534	58	27	0	2	59	180	237	2.465E-11	57	60
A_bruennichi_NK1-B-2	TRINITY_DN20522_c0_g1_i8.p1	0.534	58	27	0	2	59	180	237	2.465E-11	57	60
A_bruennichi_NK1-B-2	TRINITY_DN2730_c1_g1_i1.p1	0.491	57	29	0	2	58	150	206	2.465E-11	57	60
A_bruennichi_NK1-B-2	TRINITY_DN2730_c1_g1_i2.p1	0.491	57	29	0	2	58	150	206	2.465E-11	57	60
A_bruennichi_NK1-B-2	TRINITY_DN2730_c1_g1_i3.p1	0.491	57	29	0	2	58	154	210	2.465E-11	57	60
A_bruennichi_NK1-B-2	TRINITY_DN2730_c1_g1_i4.p1	0.491	57	29	0	2	58	154	210	2.465E-11	57	60
A_bruennichi_NK1-B-2	TRINITY_DN5329_c0_g2_i1.p1	0.482	58	30	0	2	59	224	281	2.465E-11	57	60
A_bruennichi_NK1-B-2	TRINITY_DN77370_c5_g2_i1.p1	0.517	58	28	0	2	59	74	131	3.391E-11	57	60
A_bruennichi_NK1-B-2	TRINITY_DN25865_c0_g1_i1.p1	0.483	60	31	0	1	60	213	272	4.665E-11	57	60
A_bruennichi_NK1-B-2	TRINITY_DN25865_c0_g1_i4.p1	0.483	60	31	0	1	60	213	272	4.665E-11	57	60
A_bruennichi_NK1-B-2	TRINITY_DN860_c0_g1_i2.p1	0.508	57	28	0	2	58	228	284	8.828E-11	56	60
A_bruennichi_NK1-B-2	TRINITY_DN860_c0_g1_i3.p1	0.508	57	28	0	2	58	228	284	8.828E-11	56	60
A_bruennichi_NK1-B-2	TRINITY_DN860_c0_g1_i4.p1	0.508	57	28	0	2	58	228	284	8.828E-11	56	60
A_bruennichi_NK1-B-2	TRINITY_DN3768_c0_g3_i1.p1	0.473	57	30	0	2	58	82	138	1.671E-10	55	60
A_bruennichi_NK1-B-2	TRINITY_DN4289_c0_g1_i3.p1	0.526	57	27	0	2	58	205	261	1.671E-10	55	60
A_bruennichi_NK1-B-2	TRINITY_DN4289_c0_g1_i1.p1	0.526	57	27	0	2	58	209	265	1.671E-10	55	60
A_bruennichi_NK1-B-2	TRINITY_DN4289_c0_g1_i2.p1	0.526	57	27	0	2	58	254	310	1.671E-10	55	60
A_bruennichi_NK1-B-2	TRINITY_DN64554_c0_g1_i1.p1	0.473	57	30	0	2	58	50	106	2.299E-10	55	60
A_bruennichi_NK1-B-2	TRINITY_DN8175_c0_g1_i3.p1	0.509	51	25	0	8	58	74	124	3.163E-10	54	60
A_bruennichi_NK1-B-2	TRINITY_DN8175_c0_g1_i2.p1	0.509	51	25	0	8	58	176	226	3.163E-10	54	60
A_bruennichi_NK1-B-2	TRINITY_DN40009_c0_g1_i1.p1	0.508	57	28	0	2	58	206	262	4.352E-10	54	60
A_bruennichi_NK1-B-2	TRINITY_DN3447_c0_g1_i2.p1	0.457	59	31	0	2	60	166	224	8.239E-10	53	60
A_bruennichi_NK1-B-2	TRINITY_DN4548_c0_g2_i1.p1	0.438	57	31	0	3	59	252	308	8.239E-10	53	60
A_bruennichi_NK1-B-2	TRINITY_DN4548_c0_g2_i3.p1	0.438	57	31	0	3	59	252	308	8.239E-10	53	60
A_bruennichi_NK1-B-2	TRINITY_DN4548_c0_g2_i2.p1	0.438	57	31	0	3	59	252	308	8.239E-10	53	60
A_bruennichi_NK1-B-2	TRINITY_DN3158_c0_g1_i1.p1	0.491	57	29	0	2	58	188	244	1.134E-09	53	60
A_bruennichi_NK1-B-2	TRINITY_DN4548_c0_g1_i3.p1	0.421	57	32	0	3	59	110	166	1.560E-09	52	60
A_bruennichi_NK1-B-2	TRINITY_DN4548_c0_g1_i4.p1	0.421	57	32	0	3	59	110	166	1.560E-09	52	60
A_bruennichi_NK1-B-2	TRINITY_DN4548_c0_g1_i2.p1	0.421	57	32	0	3	59	251	307	1.560E-09	52	60
A_bruennichi_NK1-B-2	TRINITY_DN4432_c2_g1_i2.p1	0.465	58	30	0	2	59	88	145	2.147E-09	52	60
A_bruennichi_NK1-B-2	TRINITY_DN2793_c0_g1_i1.p1	0.473	57	30	0	2	58	210	266	2.147E-09	52	60
A_bruennichi_NK1-B-2	TRINITY_DN2793_c0_g1_i2.p1	0.473	57	30	0	2	58	210	266	2.147E-09	52	60
A_bruennichi_NK1-B-2	TRINITY_DN4970_c0_g1_i1.p1	0.491	57	29	0	3	59	696	752	2.147E-09	52	60
A_bruennichi_NK1-B-2	TRINITY_DN4970_c0_g1_i2.p1	0.491	57	29	0	3	59	696	752	2.147E-09	52	60
A_bruennichi_NK1-B-2	TRINITY_DN4970_c0_g1_i3.p1	0.491	57	29	0	3	59	696	752	2.147E-09	52	60
A_bruennichi_NK1-B-2	TRINITY_DN60043_c0_g2_i1.p1	0.472	55	29	0	5	59	78	132	5.595E-09	51	60
A_bruennichi_NK1-B-2	TRINITY_DN136674_c0_g1_i1.p1	0.462	54	29	0	4	57	161	214	5.595E-09	51	60
A_bruennichi_NK1-B-2	TRINITY_DN26492_c0_g1_i1.p1	0.466	60	30	0	1	57	122	181	5.595E-09	51	60
A_bruennichi_NK1-B-2	TRINITY_DN4027_c0_g1_i2.p1	0.438	57	31	0	2	58	248	304	5.595E-09	51	60
A_bruennichi_NK1-B-2	TRINITY_DN4548_c0_g1_i5.p1	0.393	61	34	0	3	59	110	170	9.923E-08	47	60
A_bruennichi_NK1-B-2	TRINITY_DN4548_c0_g1_i7.p1	0.393	61	34	0	3	59	110	170	9.923E-08	47	60
A_bruennichi_NK1-B-2	TRINITY_DN4548_c0_g1_i1.p1	0.393	61	34	0	3	59	251	311	9.923E-08	47	60
A_bruennichi_NK1-B-2	TRINITY_DN4548_c0_g1_i6.p1	0.375	40	24	0	20	59	1	40	5.649E-04	36	60
T_tridentatus_Slou_B	TRINITY_DN5303_c2_g1_i1.p1	0.983	60	1	0	1	60	209	268	5.366E-33	119	60
T_tridentatus_Slou_B	TRINITY_DN635_c0_g1_i1.p1	0.644	59	21	0	1	59	133	191	2.191E-18	78	60
T_tridentatus_Slou_B	TRINITY_DN115831_c0_g1_i1.p1	0.649	57	20	0	2	58	206	262	2.789E-17	74	60
T_tridentatus_Slou_B	TRINITY_DN3576_c0_g1_i2.p1	0.637	58	21	0	2	59	167	224	2.789E-17	74	60
T_tridentatus_Slou_B	TRINITY_DN3576_c0_g1_i3.p1	0.637	58	21	0	2	59	167	224	2.789E-17	74	60
T_tridentatus_Slou_B	TRINITY_DN2175_c0_g2_i2.p1	0.614	57	22	0	2	58	176	232	9.231E-16	70	60
T_tridentatus_Slou_B	TRINITY_DN2175_c0_g2_i4.p1	0.614	57	22	0	2	58	176	232	9.231E-16	70	60
T_tridentatus_Slou_B	TRINITY_DN1966_c0_g1_i1.p1	0.603	58	23	0	2	59	232	289	9.231E-16	70	60
T_tridentatus_Slou_B	TRINITY_DN1966_c0_g1_i2.p1	0.603	58	23	0	2	59	232	289	9.231E-16	70	60
T_tridentatus_Slou_B	TRINITY_DN1966_c0_g1_i3.p1	0.603	58	23	0	2	59	232	289	9.231E-16	70	60
T_tridentatus_Slou_B	TRINITY_DN2175_c0_g2_i1.p1	0.625	56	21	0	2	57	176	231	1.269E-15	70	60
T_tridentatus_Slou_B	TRINITY_DN2175_c0_g2_i3.p1	0.625	56	21	0	2	57	176	231	1.269E-15	70	60
T_tridentatus_Slou_B	TRINITY_DN651_c0_g1_i1.p1	0.596	57	23	0	2	58	47	103	2.398E-15	69	60
T_tridentatus_Slou_B	TRINITY_DN651_c0_g1_i3.p1	0.596	57	23	0	2	58	47	103	2.398E-15	69	60
T_tridentatus_Slou_B	TRINITY_DN651_c0_g1_i5.p1	0.596	57	23	0	2	58	47	103	2.398E-15	69	60
T_tridentatus_Slou_B	TRINITY_DN651_c0_g1_i8.p1	0.596	57	23	0	2	58	145	201	2.398E-15	69	60
T_tridentatus_Slou_B	TRINITY_DN651_c0_g1_i9.p1	0.596	57	23	0	2	58	145	201	2.398E-15	69	60
T_tridentatus_Slou_B	TRINITY_DN651_c0_g1_i4.p1	0.596	57	23	0	2	58	145	201	2.398E-15	69	60
T_tridentatus_Slou_B	TRINITY_DN651_c0_g1_i6.p1	0.596	57	23	0	2	58	153	209	2.398E-15	69	60
T_tridentatus_Slou_B	TRINITY_DN651_c0_g1_i7.p1	0.596	57	23	0	2	58	153	209	2.398E-15	69	60
T_tridentatus_Slou_B	TRINITY_DN651_c0_g1_i2.p1	0.596	57	23	0	2	58	153	209	2.398E-15	69	60
T_tridentatus_Slou_B	TRINITY_DN3671_c0_g1_i1.p1	0.566	60	26	0	1	60	149	208	3.297E-15	68	60
T_tridentatus_Slou_B	TRINITY_DN1379_c0_g1_i1.p1	0.550	60	27	0	1	60	208	267	6.231E-15	68	60
T_tridentatus_Slou_B	TRINITY_DN651_c0_g1_i10.p1	0.603	53	21	0	6	58	1	53	3.061E-14	66	60
T_tridentatus_Slou_B	TRINITY_DN12_c1_g2_i1.p1	0.586	58	24	0	1	58	194	251	4.209E-14	65	60
T_tridentatus_Slou_B	TRINITY_DN12_c1_g1_i2.p1	0.586	58	24	0	1	58	203	260	4.209E-14	65	60
T_tridentatus_Slou_B	TRINITY_DN6789_c1_g2_i1.p1	0.500	58	29	0	2	59	186	243	1.094E-13	64	60
T_tridentatus_Slou_B	TRINITY_DN5303_c0_g1_i1.p1	0.517	56	27	0	5	60	216	271	2.845E-13	63	60
T_tridentatus_Slou_B	TRINITY_DN2924_c0_g1_i1.p1	0.561	57	25	0	2	58	15	71	3.912E-13	63	60
T_tridentatus_Slou_B	TRINITY_DN45791_c0_g2_i1.p1	0.574	54	23	0	2	55	229	282	3.912E-13	63	60
T_tridentatus_Slou_B	TRINITY_DN2924_c0_g1_i2.p1	0.561	57	25	0	2	58	130	186	3.912E-13	63	60
T_tridentatus_Slou_B	TRINITY_DN2924_c0_g3_i1.p1	0.561	57	25	0	2	58	130	186	3.912E-13	63	60
T_tridentatus_Slou_B	TRINITY_DN2924_c0_g3_i2.p1	0.561	57	25	0	2	58	130	186	3.912E-13	63	60
T_tridentatus_Slou_B	TRINITY_DN3356_c0_g1_i3.p1	0.578	57	24	0	2	58	192	248	5.380E-13	62	60
T_tridentatus_Slou_B	TRINITY_DN3356_c0_g1_i1.p1	0.578	57	24	0	2	58	192	248	5.380E-13	62	60
T_tridentatus_Slou_B	TRINITY_DN3078_c0_g1_i1.p1	0.525	59	28	0	2	60	216	274	1.018E-12	61	60
T_tridentatus_Slou_B	TRINITY_DN5417_c0_g1_i1.p1	0.543	57	26	0	2	58	105	161	1.399E-12	61	60
T_tridentatus_Slou_B	TRINITY_DN4559_c0_g1_i1.p1	0.542	59	27	0	2	60	139	197	2.647E-12	60	60
T_tridentatus_Slou_B	TRINITY_DN4559_c0_g1_i3.p1	0.542	59	27	0	2	60	139	197	2.647E-12	60	60
T_tridentatus_Slou_B	TRINITY_DN11387_c0_g6_i1.p1	0.525	59	28	0	2	60	1	59	5.007E-12	59	60
T_tridentatus_Slou_B	TRINITY_DN6478_c3_g1_i1.p1	0.561	57	25	0	2	58	138	194	5.007E-12	59	60
T_tridentatus_Slou_B	TRINITY_DN6478_c3_g1_i2.p1	0.561	57	25	0	2	58	138	194	5.007E-12	59	60
T_tridentatus_Slou_B	TRINITY_DN3149_c1_g1_i1.p1	0.508	57	28	0	2	58	101	157	5.007E-12	59	60
T_tridentatus_Slou_B	TRINITY_DN3149_c1_g1_i3.p1	0.508	57	28	0	2	58	101	157	5.007E-12	59	60
T_tridentatus_Slou_B	TRINITY_DN3149_c1_g1_i4.p1	0.508	57	28	0	2	58	101	157	5.007E-12	59	60
T_tridentatus_Slou_B	TRINITY_DN3149_c1_g1_i5.p1	0.508	57	28	0	2	58	101	157	5.007E-12	59	60
T_tridentatus_Slou_B	TRINITY_DN3149_c1_g1_i6.p1	0.508	57	28	0	2	58	101	157	5.007E-12	59	60
T_tridentatus_Slou_B	TRINITY_DN3149_c1_g1_i7.p1	0.508	57	28	0	2	58	101	157	5.007E-12	59	60
T_tridentatus_Slou_B	TRINITY_DN25223_c0_g1_i1.p1	0.543	57	26	0	2	58	78	134	9.472E-12	59	60
T_tridentatus_Slou_B	TRINITY_DN32529_c1_g1_i1.p1	0.555	54	24	0	5	58	312	365	9.472E-12	59	60
T_tridentatus_Slou_B	TRINITY_DN20522_c0_g1_i1.p1	0.534	58	27	0	2	59	180	237	2.465E-11	57	60
T_tridentatus_Slou_B	TRINITY_DN20522_c0_g1_i10.p1	0.534	58	27	0	2	59	180	237	2.465E-11	57	60
T_tridentatus_Slou_B	TRINITY_DN20522_c0_g1_i2.p1	0.534	58	27	0	2	59	180	237	2.465E-11	57	60
T_tridentatus_Slou_B	TRINITY_DN20522_c0_g1_i3.p1	0.534	58	27	0	2	59	180	237	2.465E-11	57	60
T_tridentatus_Slou_B	TRINITY_DN20522_c0_g1_i5.p1	0.534	58	27	0	2	59	180	237	2.465E-11	57	60
T_tridentatus_Slou_B	TRINITY_DN20522_c0_g1_i6.p1	0.534	58	27	0	2	59	180	237	2.465E-11	57	60
T_tridentatus_Slou_B	TRINITY_DN20522_c0_g1_i7.p1	0.534	58	27	0	2	59	180	237	2.465E-11	57	60
T_tridentatus_Slou_B	TRINITY_DN20522_c0_g1_i8.p1	0.534	58	27	0	2	59	180	237	2.465E-11	57	60
T_tridentatus_Slou_B	TRINITY_DN2730_c1_g1_i1.p1	0.491	57	29	0	2	58	150	206	2.465E-11	57	60
T_tridentatus_Slou_B	TRINITY_DN2730_c1_g1_i2.p1	0.491	57	29	0	2	58	150	206	2.465E-11	57	60
T_tridentatus_Slou_B	TRINITY_DN2730_c1_g1_i3.p1	0.491	57	29	0	2	58	154	210	2.465E-11	57	60
T_tridentatus_Slou_B	TRINITY_DN2730_c1_g1_i4.p1	0.491	57	29	0	2	58	154	210	2.465E-11	57	60
T_tridentatus_Slou_B	TRINITY_DN5329_c0_g2_i1.p1	0.482	58	30	0	2	59	224	281	2.465E-11	57	60
T_tridentatus_Slou_B	TRINITY_DN77370_c5_g2_i1.p1	0.517	58	28	0	2	59	74	131	3.391E-11	57	60
T_tridentatus_Slou_B	TRINITY_DN25865_c0_g1_i1.p1	0.483	60	31	0	1	60	213	272	4.665E-11	57	60
T_tridentatus_Slou_B	TRINITY_DN25865_c0_g1_i4.p1	0.483	60	31	0	1	60	213	272	4.665E-11	57	60
T_tridentatus_Slou_B	TRINITY_DN860_c0_g1_i2.p1	0.508	57	28	0	2	58	228	284	8.828E-11	56	60
T_tridentatus_Slou_B	TRINITY_DN860_c0_g1_i3.p1	0.508	57	28	0	2	58	228	284	8.828E-11	56	60
T_tridentatus_Slou_B	TRINITY_DN860_c0_g1_i4.p1	0.508	57	28	0	2	58	228	284	8.828E-11	56	60
T_tridentatus_Slou_B	TRINITY_DN3768_c0_g3_i1.p1	0.473	57	30	0	2	58	82	138	1.671E-10	55	60
T_tridentatus_Slou_B	TRINITY_DN4289_c0_g1_i3.p1	0.526	57	27	0	2	58	205	261	1.671E-10	55	60
T_tridentatus_Slou_B	TRINITY_DN4289_c0_g1_i1.p1	0.526	57	27	0	2	58	209	265	1.671E-10	55	60
T_tridentatus_Slou_B	TRINITY_DN4289_c0_g1_i2.p1	0.526	57	27	0	2	58	254	310	1.671E-10	55	60
T_tridentatus_Slou_B	TRINITY_DN64554_c0_g1_i1.p1	0.473	57	30	0	2	58	50	106	2.299E-10	55	60
T_tridentatus_Slou_B	TRINITY_DN8175_c0_g1_i3.p1	0.509	51	25	0	8	58	74	124	3.163E-10	54	60
T_tridentatus_Slou_B	TRINITY_DN8175_c0_g1_i2.p1	0.509	51	25	0	8	58	176	226	3.163E-10	54	60
T_tridentatus_Slou_B	TRINITY_DN40009_c0_g1_i1.p1	0.508	57	28	0	2	58	206	262	4.352E-10	54	60
T_tridentatus_Slou_B	TRINITY_DN3447_c0_g1_i2.p1	0.457	59	31	0	2	60	166	224	8.239E-10	53	60
T_tridentatus_Slou_B	TRINITY_DN4548_c0_g2_i1.p1	0.438	57	31	0	3	59	252	308	8.239E-10	53	60
T_tridentatus_Slou_B	TRINITY_DN4548_c0_g2_i3.p1	0.438	57	31	0	3	59	252	308	8.239E-10	53	60
T_tridentatus_Slou_B	TRINITY_DN4548_c0_g2_i2.p1	0.438	57	31	0	3	59	252	308	8.239E-10	53	60
T_tridentatus_Slou_B	TRINITY_DN3158_c0_g1_i1.p1	0.491	57	29	0	2	58	188	244	1.134E-09	53	60
T_tridentatus_Slou_B	TRINITY_DN4548_c0_g1_i3.p1	0.421	57	32	0	3	59	110	166	1.560E-09	52	60
T_tridentatus_Slou_B	TRINITY_DN4548_c0_g1_i4.p1	0.421	57	32	0	3	59	110	166	1.560E-09	52	60
T_tridentatus_Slou_B	TRINITY_DN4548_c0_g1_i2.p1	0.421	57	32	0	3	59	251	307	1.560E-09	52	60
T_tridentatus_Slou_B	TRINITY_DN4432_c2_g1_i2.p1	0.465	58	30	0	2	59	88	145	2.147E-09	52	60
T_tridentatus_Slou_B	TRINITY_DN2793_c0_g1_i1.p1	0.473	57	30	0	2	58	210	266	2.147E-09	52	60
T_tridentatus_Slou_B	TRINITY_DN2793_c0_g1_i2.p1	0.473	57	30	0	2	58	210	266	2.147E-09	52	60
T_tridentatus_Slou_B	TRINITY_DN4970_c0_g1_i1.p1	0.491	57	29	0	3	59	696	752	2.147E-09	52	60
T_tridentatus_Slou_B	TRINITY_DN4970_c0_g1_i2.p1	0.491	57	29	0	3	59	696	752	2.147E-09	52	60
T_tridentatus_Slou_B	TRINITY_DN4970_c0_g1_i3.p1	0.491	57	29	0	3	59	696	752	2.147E-09	52	60
T_tridentatus_Slou_B	TRINITY_DN60043_c0_g2_i1.p1	0.472	55	29	0	5	59	78	132	5.595E-09	51	60
T_tridentatus_Slou_B	TRINITY_DN136674_c0_g1_i1.p1	0.462	54	29	0	4	57	161	214	5.595E-09	51	60
T_tridentatus_Slou_B	TRINITY_DN26492_c0_g1_i1.p1	0.466	60	30	0	1	57	122	181	5.595E-09	51	60
T_tridentatus_Slou_B	TRINITY_DN4027_c0_g1_i2.p1	0.438	57	31	0	2	58	248	304	5.595E-09	51	60
T_tridentatus_Slou_B	TRINITY_DN4548_c0_g1_i5.p1	0.393	61	34	0	3	59	110	170	9.923E-08	47	60
T_tridentatus_Slou_B	TRINITY_DN4548_c0_g1_i7.p1	0.393	61	34	0	3	59	110	170	9.923E-08	47	60
T_tridentatus_Slou_B	TRINITY_DN4548_c0_g1_i1.p1	0.393	61	34	0	3	59	251	311	9.923E-08	47	60
T_tridentatus_Slou_B	TRINITY_DN4548_c0_g1_i6.p1	0.375	40	24	0	20	59	1	40	5.649E-04	36	60
A_bruennichi_NK2.2-A	TRINITY_DN4289_c0_g1_i3.p1	1.000	60	0	0	1	60	204	263	1.907E-32	118	60
A_bruennichi_NK2.2-A	TRINITY_DN4289_c0_g1_i1.p1	1.000	60	0	0	1	60	208	267	1.907E-32	118	60
A_bruennichi_NK2.2-A	TRINITY_DN4289_c0_g1_i2.p1	1.000	60	0	0	1	60	253	312	1.907E-32	118	60
A_bruennichi_NK2.2-A	TRINITY_DN20522_c0_g1_i1.p1	0.844	58	9	0	1	58	179	236	2.192E-26	100	60
A_bruennichi_NK2.2-A	TRINITY_DN20522_c0_g1_i10.p1	0.844	58	9	0	1	58	179	236	2.192E-26	100	60
A_bruennichi_NK2.2-A	TRINITY_DN20522_c0_g1_i2.p1	0.844	58	9	0	1	58	179	236	2.192E-26	100	60
A_bruennichi_NK2.2-A	TRINITY_DN20522_c0_g1_i3.p1	0.844	58	9	0	1	58	179	236	2.192E-26	100	60
A_bruennichi_NK2.2-A	TRINITY_DN20522_c0_g1_i5.p1	0.844	58	9	0	1	58	179	236	2.192E-26	100	60
A_bruennichi_NK2.2-A	TRINITY_DN20522_c0_g1_i6.p1	0.844	58	9	0	1	58	179	236	2.192E-26	100	60
A_bruennichi_NK2.2-A	TRINITY_DN20522_c0_g1_i7.p1	0.844	58	9	0	1	58	179	236	2.192E-26	100	60
A_bruennichi_NK2.2-A	TRINITY_DN20522_c0_g1_i8.p1	0.844	58	9	0	1	58	179	236	2.192E-26	100	60
A_bruennichi_NK2.2-A	TRINITY_DN6478_c3_g1_i1.p1	0.603	58	23	0	1	58	137	194	1.269E-15	70	60
A_bruennichi_NK2.2-A	TRINITY_DN6478_c3_g1_i2.p1	0.603	58	23	0	1	58	137	194	1.269E-15	70	60
A_bruennichi_NK2.2-A	TRINITY_DN1966_c0_g1_i1.p1	0.551	58	26	0	1	58	231	288	5.007E-12	59	60
A_bruennichi_NK2.2-A	TRINITY_DN1966_c0_g1_i2.p1	0.551	58	26	0	1	58	231	288	5.007E-12	59	60
A_bruennichi_NK2.2-A	TRINITY_DN1966_c0_g1_i3.p1	0.551	58	26	0	1	58	231	288	5.007E-12	59	60
A_bruennichi_NK2.2-A	TRINITY_DN115831_c0_g1_i1.p1	0.508	59	29	0	2	60	206	264	6.887E-12	59	60
A_bruennichi_NK2.2-A	TRINITY_DN2924_c0_g1_i1.p1	0.526	57	27	0	2	58	15	71	3.391E-11	57	60
A_bruennichi_NK2.2-A	TRINITY_DN2924_c0_g1_i2.p1	0.526	57	27	0	2	58	130	186	3.391E-11	57	60
A_bruennichi_NK2.2-A	TRINITY_DN2924_c0_g3_i1.p1	0.526	57	27	0	2	58	130	186	3.391E-11	57	60
A_bruennichi_NK2.2-A	TRINITY_DN2924_c0_g3_i2.p1	0.526	57	27	0	2	58	130	186	3.391E-11	57	60
A_bruennichi_NK2.2-A	TRINITY_DN651_c0_g1_i1.p1	0.543	57	26	0	2	58	47	103	8.828E-11	56	60
A_bruennichi_NK2.2-A	TRINITY_DN651_c0_g1_i3.p1	0.543	57	26	0	2	58	47	103	8.828E-11	56	60
A_bruennichi_NK2.2-A	TRINITY_DN651_c0_g1_i5.p1	0.543	57	26	0	2	58	47	103	8.828E-11	56	60
A_bruennichi_NK2.2-A	TRINITY_DN651_c0_g1_i8.p1	0.543	57	26	0	2	58	145	201	8.828E-11	56	60
A_bruennichi_NK2.2-A	TRINITY_DN651_c0_g1_i9.p1	0.543	57	26	0	2	58	145	201	8.828E-11	56	60
A_bruennichi_NK2.2-A	TRINITY_DN651_c0_g1_i4.p1	0.543	57	26	0	2	58	145	201	8.828E-11	56	60
A_bruennichi_NK2.2-A	TRINITY_DN651_c0_g1_i6.p1	0.543	57	26	0	2	58	153	209	8.828E-11	56	60
A_bruennichi_NK2.2-A	TRINITY_DN651_c0_g1_i7.p1	0.543	57	26	0	2	58	153	209	8.828E-11	56	60
A_bruennichi_NK2.2-A	TRINITY_DN651_c0_g1_i2.p1	0.543	57	26	0	2	58	153	209	8.828E-11	56	60
A_bruennichi_NK2.2-A	TRINITY_DN45791_c0_g2_i1.p1	0.490	55	28	0	1	55	228	282	1.671E-10	55	60
A_bruennichi_NK2.2-A	TRINITY_DN651_c0_g1_i10.p1	0.549	51	23	0	8	58	3	53	3.163E-10	54	60
A_bruennichi_NK2.2-A	TRINITY_DN2175_c0_g2_i2.p1	0.526	57	27	0	2	58	176	232	3.163E-10	54	60
A_bruennichi_NK2.2-A	TRINITY_DN2175_c0_g2_i4.p1	0.526	57	27	0	2	58	176	232	3.163E-10	54	60
A_bruennichi_NK2.2-A	TRINITY_DN6789_c1_g2_i1.p1	0.465	58	30	0	1	58	185	242	5.988E-10	53	60
A_bruennichi_NK2.2-A	TRINITY_DN8175_c0_g1_i3.p1	0.509	55	27	0	6	60	72	126	8.239E-10	53	60
A_bruennichi_NK2.2-A	TRINITY_DN3671_c0_g1_i1.p1	0.509	51	25	0	5	55	153	203	8.239E-10	53	60
A_bruennichi_NK2.2-A	TRINITY_DN8175_c0_g1_i2.p1	0.509	55	27	0	6	60	174	228	8.239E-10	53	60
A_bruennichi_NK2.2-A	TRINITY_DN2175_c0_g2_i1.p1	0.517	56	27	0	2	57	176	231	1.134E-09	53	60
A_bruennichi_NK2.2-A	TRINITY_DN2175_c0_g2_i3.p1	0.517	56	27	0	2	57	176	231	1.134E-09	53	60
A_bruennichi_NK2.2-A	TRINITY_DN40009_c0_g1_i1.p1	0.500	58	29	0	1	58	205	262	1.134E-09	53	60
A_bruennichi_NK2.2-A	TRINITY_DN25223_c0_g1_i1.p1	0.473	57	30	0	2	58	78	134	1.560E-09	52	60
A_bruennichi_NK2.2-A	TRINITY_DN26492_c0_g1_i1.p1	0.473	57	30	0	4	60	128	184	1.560E-09	52	60
A_bruennichi_NK2.2-A	TRINITY_DN136674_c0_g1_i1.p1	0.490	51	26	0	5	55	162	212	5.595E-09	51	60
A_bruennichi_NK2.2-A	TRINITY_DN635_c0_g1_i1.p1	0.491	57	29	0	2	58	134	190	5.595E-09	51	60
A_bruennichi_NK2.2-A	TRINITY_DN3576_c0_g1_i2.p1	0.491	57	29	0	2	58	167	223	1.060E-08	50	60
A_bruennichi_NK2.2-A	TRINITY_DN3576_c0_g1_i3.p1	0.491	57	29	0	2	58	167	223	1.060E-08	50	60
A_bruennichi_NK2.2-A	TRINITY_DN12_c1_g1_i2.p1	0.464	56	29	0	5	60	207	262	1.459E-08	49	60
A_bruennichi_NK2.2-A	TRINITY_DN5303_c2_g1_i1.p1	0.508	57	28	0	2	58	210	266	1.459E-08	49	60
A_bruennichi_NK2.2-A	TRINITY_DN12_c1_g2_i1.p1	0.481	54	28	0	5	58	198	251	2.008E-08	49	60
A_bruennichi_NK2.2-A	TRINITY_DN3356_c0_g1_i3.p1	0.444	54	29	0	5	58	195	248	2.764E-08	49	60
A_bruennichi_NK2.2-A	TRINITY_DN3356_c0_g1_i1.p1	0.444	54	29	0	5	58	195	248	2.764E-08	49	60
A_bruennichi_NK2.2-A	TRINITY_DN5303_c0_g1_i1.p1	0.470	51	26	0	5	55	216	266	3.804E-08	48	60
A_bruennichi_NK2.2-A	TRINITY_DN3078_c0_g1_i1.p1	0.481	54	28	0	5	58	219	272	9.923E-08	47	60
A_bruennichi_NK2.2-A	TRINITY_DN32529_c1_g1_i1.p1	0.462	54	29	0	5	58	312	365	1.366E-07	47	60
A_bruennichi_NK2.2-A	TRINITY_DN4970_c0_g1_i1.p1	0.428	56	31	0	3	58	696	751	2.590E-07	46	60
A_bruennichi_NK2.2-A	TRINITY_DN4970_c0_g1_i2.p1	0.428	56	31	0	3	58	696	751	2.590E-07	46	60
A_bruennichi_NK2.2-A	TRINITY_DN4970_c0_g1_i3.p1	0.428	56	31	0	3	58	696	751	2.590E-07	46	60
A_bruennichi_NK2.2-A	TRINITY_DN11387_c0_g6_i1.p1	0.425	54	30	0	5	58	4	57	3.565E-07	46	60
A_bruennichi_NK2.2-A	TRINITY_DN60043_c0_g2_i1.p1	0.425	54	30	0	5	58	78	131	3.565E-07	46	60
A_bruennichi_NK2.2-A	TRINITY_DN25865_c0_g1_i1.p1	0.425	54	30	0	5	58	217	270	6.760E-07	45	60
A_bruennichi_NK2.2-A	TRINITY_DN25865_c0_g1_i4.p1	0.425	54	30	0	5	58	217	270	6.760E-07	45	60
A_bruennichi_NK2.2-A	TRINITY_DN4559_c0_g1_i1.p1	0.400	55	32	0	5	59	142	196	1.282E-06	44	60
A_bruennichi_NK2.2-A	TRINITY_DN4559_c0_g1_i3.p1	0.400	55	32	0	5	59	142	196	1.282E-06	44	60
A_bruennichi_NK2.2-A	TRINITY_DN1379_c0_g1_i1.p1	0.407	54	31	0	5	58	212	265	8.750E-06	42	60
T_antipodiana_NK2.2-B	TRINITY_DN4289_c0_g1_i3.p1	0.932	59	4	0	2	60	205	263	7.882E-30	110	60
T_antipodiana_NK2.2-B	TRINITY_DN4289_c0_g1_i1.p1	0.932	59	4	0	2	60	209	267	7.882E-30	110	60
T_antipodiana_NK2.2-B	TRINITY_DN4289_c0_g1_i2.p1	0.932	59	4	0	2	60	254	312	7.882E-30	110	60
T_antipodiana_NK2.2-B	TRINITY_DN20522_c0_g1_i1.p1	0.862	58	8	0	1	58	179	236	4.486E-27	102	60
T_antipodiana_NK2.2-B	TRINITY_DN20522_c0_g1_i10.p1	0.862	58	8	0	1	58	179	236	4.486E-27	102	60
T_antipodiana_NK2.2-B	TRINITY_DN20522_c0_g1_i2.p1	0.862	58	8	0	1	58	179	236	4.486E-27	102	60
T_antipodiana_NK2.2-B	TRINITY_DN20522_c0_g1_i3.p1	0.862	58	8	0	1	58	179	236	4.486E-27	102	60
T_antipodiana_NK2.2-B	TRINITY_DN20522_c0_g1_i5.p1	0.862	58	8	0	1	58	179	236	4.486E-27	102	60
T_antipodiana_NK2.2-B	TRINITY_DN20522_c0_g1_i6.p1	0.862	58	8	0	1	58	179	236	4.486E-27	102	60
T_antipodiana_NK2.2-B	TRINITY_DN20522_c0_g1_i7.p1	0.862	58	8	0	1	58	179	236	4.486E-27	102	60
T_antipodiana_NK2.2-B	TRINITY_DN20522_c0_g1_i8.p1	0.862	58	8	0	1	58	179	236	4.486E-27	102	60
T_antipodiana_NK2.2-B	TRINITY_DN6478_c3_g1_i1.p1	0.648	54	19	0	5	58	141	194	4.885E-16	71	60
T_antipodiana_NK2.2-B	TRINITY_DN6478_c3_g1_i2.p1	0.648	54	19	0	5	58	141	194	4.885E-16	71	60
T_antipodiana_NK2.2-B	TRINITY_DN1966_c0_g1_i1.p1	0.589	56	23	0	3	58	233	288	1.399E-12	61	60
T_antipodiana_NK2.2-B	TRINITY_DN1966_c0_g1_i2.p1	0.589	56	23	0	3	58	233	288	1.399E-12	61	60
T_antipodiana_NK2.2-B	TRINITY_DN1966_c0_g1_i3.p1	0.589	56	23	0	3	58	233	288	1.399E-12	61	60
T_antipodiana_NK2.2-B	TRINITY_DN115831_c0_g1_i1.p1	0.526	57	27	0	2	58	206	262	3.640E-12	60	60
T_antipodiana_NK2.2-B	TRINITY_DN651_c0_g1_i1.p1	0.543	57	26	0	2	58	47	103	1.303E-11	58	60
T_antipodiana_NK2.2-B	TRINITY_DN651_c0_g1_i3.p1	0.543	57	26	0	2	58	47	103	1.303E-11	58	60
T_antipodiana_NK2.2-B	TRINITY_DN651_c0_g1_i5.p1	0.543	57	26	0	2	58	47	103	1.303E-11	58	60
T_antipodiana_NK2.2-B	TRINITY_DN651_c0_g1_i8.p1	0.543	57	26	0	2	58	145	201	1.303E-11	58	60
T_antipodiana_NK2.2-B	TRINITY_DN651_c0_g1_i9.p1	0.543	57	26	0	2	58	145	201	1.303E-11	58	60
T_antipodiana_NK2.2-B	TRINITY_DN651_c0_g1_i4.p1	0.543	57	26	0	2	58	145	201	1.303E-11	58	60
T_antipodiana_NK2.2-B	TRINITY_DN651_c0_g1_i6.p1	0.543	57	26	0	2	58	153	209	1.303E-11	58	60
T_antipodiana_NK2.2-B	TRINITY_DN651_c0_g1_i7.p1	0.543	57	26	0	2	58	153	209	1.303E-11	58	60
T_antipodiana_NK2.2-B	TRINITY_DN651_c0_g1_i2.p1	0.543	57	26	0	2	58	153	209	1.303E-11	58	60
T_antipodiana_NK2.2-B	TRINITY_DN2924_c0_g1_i1.p1	0.526	57	27	0	2	58	15	71	1.792E-11	58	60
T_antipodiana_NK2.2-B	TRINITY_DN2924_c0_g1_i2.p1	0.526	57	27	0	2	58	130	186	1.792E-11	58	60
T_antipodiana_NK2.2-B	TRINITY_DN2924_c0_g3_i1.p1	0.526	57	27	0	2	58	130	186	1.792E-11	58	60
T_antipodiana_NK2.2-B	TRINITY_DN2924_c0_g3_i2.p1	0.526	57	27	0	2	58	130	186	1.792E-11	58	60
T_antipodiana_NK2.2-B	TRINITY_DN45791_c0_g2_i1.p1	0.509	53	26	0	3	55	230	282	3.391E-11	57	60
T_antipodiana_NK2.2-B	TRINITY_DN651_c0_g1_i10.p1	0.549	51	23	0	8	58	3	53	4.665E-11	57	60
T_antipodiana_NK2.2-B	TRINITY_DN2175_c0_g2_i2.p1	0.526	57	27	0	2	58	176	232	4.665E-11	57	60
T_antipodiana_NK2.2-B	TRINITY_DN2175_c0_g2_i4.p1	0.526	57	27	0	2	58	176	232	4.665E-11	57	60
T_antipodiana_NK2.2-B	TRINITY_DN6789_c1_g2_i1.p1	0.482	58	30	0	1	58	185	242	6.417E-11	56	60
T_antipodiana_NK2.2-B	TRINITY_DN2175_c0_g2_i1.p1	0.517	56	27	0	2	57	176	231	1.671E-10	55	60
T_antipodiana_NK2.2-B	TRINITY_DN2175_c0_g2_i3.p1	0.517	56	27	0	2	57	176	231	1.671E-10	55	60
T_antipodiana_NK2.2-B	TRINITY_DN3671_c0_g1_i1.p1	0.509	51	25	0	5	55	153	203	3.163E-10	54	60
T_antipodiana_NK2.2-B	TRINITY_DN40009_c0_g1_i1.p1	0.508	57	28	0	2	58	206	262	3.163E-10	54	60
T_antipodiana_NK2.2-B	TRINITY_DN26492_c0_g1_i1.p1	0.491	57	29	0	4	60	128	184	1.560E-09	52	60
T_antipodiana_NK2.2-B	TRINITY_DN25223_c0_g1_i1.p1	0.456	57	30	0	2	58	78	134	2.147E-09	52	60
T_antipodiana_NK2.2-B	TRINITY_DN5303_c0_g1_i1.p1	0.490	51	26	0	5	55	216	266	2.147E-09	52	60
T_antipodiana_NK2.2-B	TRINITY_DN12_c1_g2_i1.p1	0.481	54	28	0	5	58	198	251	2.954E-09	51	60
T_antipodiana_NK2.2-B	TRINITY_DN12_c1_g1_i2.p1	0.481	54	28	0	5	58	207	260	2.954E-09	51	60
T_antipodiana_NK2.2-B	TRINITY_DN8175_c0_g1_i3.p1	0.509	53	26	0	6	58	72	124	4.066E-09	51	60
T_antipodiana_NK2.2-B	TRINITY_DN8175_c0_g1_i2.p1	0.509	53	26	0	6	58	174	226	4.066E-09	51	60
T_antipodiana_NK2.2-B	TRINITY_DN635_c0_g1_i1.p1	0.491	57	29	0	2	58	134	190	4.066E-09	51	60
T_antipodiana_NK2.2-B	TRINITY_DN5303_c2_g1_i1.p1	0.508	57	28	0	2	58	210	266	5.595E-09	51	60
T_antipodiana_NK2.2-B	TRINITY_DN136674_c0_g1_i1.p1	0.490	51	26	0	5	55	162	212	7.700E-09	50	60
T_antipodiana_NK2.2-B	TRINITY_DN3576_c0_g1_i2.p1	0.491	57	29	0	2	58	167	223	7.700E-09	50	60
T_antipodiana_NK2.2-B	TRINITY_DN3576_c0_g1_i3.p1	0.491	57	29	0	2	58	167	223	7.700E-09	50	60
T_antipodiana_NK2.2-B	TRINITY_DN3356_c0_g1_i3.p1	0.444	54	29	0	5	58	195	248	7.700E-09	50	60
T_antipodiana_NK2.2-B	TRINITY_DN3356_c0_g1_i1.p1	0.444	54	29	0	5	58	195	248	7.700E-09	50	60
T_antipodiana_NK2.2-B	TRINITY_DN3078_c0_g1_i1.p1	0.481	54	28	0	5	58	219	272	2.008E-08	49	60
T_antipodiana_NK2.2-B	TRINITY_DN32529_c1_g1_i1.p1	0.462	54	29	0	5	58	312	365	2.764E-08	49	60
T_antipodiana_NK2.2-B	TRINITY_DN11387_c0_g6_i1.p1	0.425	54	30	0	5	58	4	57	5.236E-08	48	60
T_antipodiana_NK2.2-B	TRINITY_DN60043_c0_g2_i1.p1	0.431	58	32	0	1	58	74	131	1.366E-07	47	60
T_antipodiana_NK2.2-B	TRINITY_DN4970_c0_g1_i1.p1	0.446	56	30	0	3	58	696	751	1.366E-07	47	60
T_antipodiana_NK2.2-B	TRINITY_DN4970_c0_g1_i2.p1	0.446	56	30	0	3	58	696	751	1.366E-07	47	60
T_antipodiana_NK2.2-B	TRINITY_DN4970_c0_g1_i3.p1	0.446	56	30	0	3	58	696	751	1.366E-07	47	60
T_antipodiana_NK2.2-B	TRINITY_DN4559_c0_g1_i1.p1	0.418	55	31	0	5	59	142	196	4.909E-07	45	60
T_antipodiana_NK2.2-B	TRINITY_DN4559_c0_g1_i3.p1	0.418	55	31	0	5	59	142	196	4.909E-07	45	60
T_antipodiana_NK2.2-B	TRINITY_DN25865_c0_g1_i1.p1	0.407	54	31	0	5	58	217	270	9.308E-07	44	60
T_antipodiana_NK2.2-B	TRINITY_DN25865_c0_g1_i4.p1	0.407	54	31	0	5	58	217	270	9.308E-07	44	60
T_antipodiana_NK2.2-B	TRINITY_DN1379_c0_g1_i1.p1	0.407	54	31	0	5	58	212	265	1.282E-06	44	60
T_antipodiana_NK2.2-B	TRINITY_DN77370_c5_g2_i1.p1	0.431	51	28	0	5	55	77	127	4.342E-05	40	60
T_antipodiana_NK2.2-B	TRINITY_DN64554_c0_g1_i1.p1	0.388	54	32	0	2	55	50	103	8.243E-05	39	60
T_antipodiana_NK2.2-B	TRINITY_DN5417_c0_g1_i1.p1	0.388	54	32	0	2	55	105	158	1.136E-04	38	60
T_antipodiana_NK2.2-B	TRINITY_DN3768_c0_g3_i1.p1	0.415	53	30	0	3	55	83	135	1.136E-04	38	60
T_antipodiana_NK2.2-B	TRINITY_DN3447_c0_g1_i2.p1	0.418	55	31	0	1	55	165	219	2.973E-04	37	60
T_antipodiana_NK2.2-B	TRINITY_DN5329_c0_g2_i1.p1	0.384	52	31	0	2	53	224	275	2.973E-04	37	60
T_antipodiana_NK2.2-B	TRINITY_DN860_c0_g1_i2.p1	0.368	57	35	0	2	58	228	284	4.098E-04	37	60
T_antipodiana_NK2.2-B	TRINITY_DN860_c0_g1_i3.p1	0.368	57	35	0	2	58	228	284	4.098E-04	37	60
T_antipodiana_NK2.2-B	TRINITY_DN860_c0_g1_i4.p1	0.368	57	35	0	2	58	228	284	4.098E-04	37	60
T_antipodiana_NK2.2-B	TRINITY_DN2730_c1_g1_i1.p1	0.384	52	31	0	2	53	150	201	5.649E-04	36	60
T_antipodiana_NK2.2-B	TRINITY_DN2730_c1_g1_i2.p1	0.384	52	31	0	2	53	150	201	5.649E-04	36	60
T_antipodiana_NK2.2-B	TRINITY_DN2730_c1_g1_i3.p1	0.384	52	31	0	2	53	154	205	5.649E-04	36	60
T_antipodiana_NK2.2-B	TRINITY_DN2730_c1_g1_i4.p1	0.384	52	31	0	2	53	154	205	5.649E-04	36	60
T_antipodiana_NK2.2-B	TRINITY_DN3158_c0_g1_i1.p1	0.418	55	31	0	1	55	187	241	5.649E-04	36	60
T_antipodiana_NK2.2-B	TRINITY_DN4027_c0_g1_i2.p1	0.385	57	34	0	2	58	248	304	7.786E-04	36	60
A_bruennichi_old_annotated_NK4-A	TRINITY_DN20522_c0_g1_i1.p1	0.813	59	11	0	1	59	179	237	2.363E-23	92	60
A_bruennichi_old_annotated_NK4-A	TRINITY_DN20522_c0_g1_i10.p1	0.813	59	11	0	1	59	179	237	2.363E-23	92	60
A_bruennichi_old_annotated_NK4-A	TRINITY_DN20522_c0_g1_i2.p1	0.813	59	11	0	1	59	179	237	2.363E-23	92	60
A_bruennichi_old_annotated_NK4-A	TRINITY_DN20522_c0_g1_i3.p1	0.813	59	11	0	1	59	179	237	2.363E-23	92	60
A_bruennichi_old_annotated_NK4-A	TRINITY_DN20522_c0_g1_i5.p1	0.813	59	11	0	1	59	179	237	2.363E-23	92	60
A_bruennichi_old_annotated_NK4-A	TRINITY_DN20522_c0_g1_i6.p1	0.813	59	11	0	1	59	179	237	2.363E-23	92	60
A_bruennichi_old_annotated_NK4-A	TRINITY_DN20522_c0_g1_i7.p1	0.813	59	11	0	1	59	179	237	2.363E-23	92	60
A_bruennichi_old_annotated_NK4-A	TRINITY_DN20522_c0_g1_i8.p1	0.813	59	11	0	1	59	179	237	2.363E-23	92	60
A_bruennichi_old_annotated_NK4-A	TRINITY_DN4289_c0_g1_i3.p1	0.766	60	14	0	1	60	204	263	6.126E-23	91	60
A_bruennichi_old_annotated_NK4-A	TRINITY_DN4289_c0_g1_i1.p1	0.766	60	14	0	1	60	208	267	6.126E-23	91	60
A_bruennichi_old_annotated_NK4-A	TRINITY_DN4289_c0_g1_i2.p1	0.766	60	14	0	1	60	253	312	6.126E-23	91	60
A_bruennichi_old_annotated_NK4-A	TRINITY_DN6478_c3_g1_i1.p1	0.620	58	22	0	1	58	137	194	1.368E-16	72	60
A_bruennichi_old_annotated_NK4-A	TRINITY_DN6478_c3_g1_i2.p1	0.620	58	22	0	1	58	137	194	1.368E-16	72	60
A_bruennichi_old_annotated_NK4-A	TRINITY_DN6789_c1_g2_i1.p1	0.559	59	26	0	1	59	185	243	4.209E-14	65	60
A_bruennichi_old_annotated_NK4-A	TRINITY_DN2924_c0_g1_i1.p1	0.578	57	24	0	2	58	15	71	1.505E-13	64	60
A_bruennichi_old_annotated_NK4-A	TRINITY_DN2924_c0_g1_i2.p1	0.578	57	24	0	2	58	130	186	1.505E-13	64	60
A_bruennichi_old_annotated_NK4-A	TRINITY_DN2924_c0_g3_i1.p1	0.578	57	24	0	2	58	130	186	1.505E-13	64	60
A_bruennichi_old_annotated_NK4-A	TRINITY_DN2924_c0_g3_i2.p1	0.578	57	24	0	2	58	130	186	1.505E-13	64	60
A_bruennichi_old_annotated_NK4-A	TRINITY_DN2175_c0_g2_i2.p1	0.578	57	24	0	2	58	176	232	2.845E-13	63	60
A_bruennichi_old_annotated_NK4-A	TRINITY_DN2175_c0_g2_i4.p1	0.578	57	24	0	2	58	176	232	2.845E-13	63	60
A_bruennichi_old_annotated_NK4-A	TRINITY_DN1966_c0_g1_i1.p1	0.593	59	24	0	1	59	231	289	3.912E-13	63	60
A_bruennichi_old_annotated_NK4-A	TRINITY_DN1966_c0_g1_i2.p1	0.593	59	24	0	1	59	231	289	3.912E-13	63	60
A_bruennichi_old_annotated_NK4-A	TRINITY_DN1966_c0_g1_i3.p1	0.593	59	24	0	1	59	231	289	3.912E-13	63	60
A_bruennichi_old_annotated_NK4-A	TRINITY_DN651_c0_g1_i1.p1	0.561	57	25	0	2	58	47	103	1.018E-12	61	60
A_bruennichi_old_annotated_NK4-A	TRINITY_DN651_c0_g1_i3.p1	0.561	57	25	0	2	58	47	103	1.018E-12	61	60
A_bruennichi_old_annotated_NK4-A	TRINITY_DN651_c0_g1_i5.p1	0.561	57	25	0	2	58	47	103	1.018E-12	61	60
A_bruennichi_old_annotated_NK4-A	TRINITY_DN2175_c0_g2_i1.p1	0.571	56	24	0	2	57	176	231	1.018E-12	61	60
A_bruennichi_old_annotated_NK4-A	TRINITY_DN2175_c0_g2_i3.p1	0.571	56	24	0	2	57	176	231	1.018E-12	61	60
A_bruennichi_old_annotated_NK4-A	TRINITY_DN651_c0_g1_i8.p1	0.561	57	25	0	2	58	145	201	1.018E-12	61	60
A_bruennichi_old_annotated_NK4-A	TRINITY_DN651_c0_g1_i9.p1	0.561	57	25	0	2	58	145	201	1.018E-12	61	60
A_bruennichi_old_annotated_NK4-A	TRINITY_DN651_c0_g1_i4.p1	0.561	57	25	0	2	58	145	201	1.018E-12	61	60
A_bruennichi_old_annotated_NK4-A	TRINITY_DN651_c0_g1_i6.p1	0.561	57	25	0	2	58	153	209	1.018E-12	61	60
A_bruennichi_old_annotated_NK4-A	TRINITY_DN651_c0_g1_i7.p1	0.561	57	25	0	2	58	153	209	1.018E-12	61	60
A_bruennichi_old_annotated_NK4-A	TRINITY_DN651_c0_g1_i2.p1	0.561	57	25	0	2	58	153	209	1.018E-12	61	60
A_bruennichi_old_annotated_NK4-A	TRINITY_DN45791_c0_g2_i1.p1	0.509	55	27	0	1	55	228	282	6.887E-12	59	60
A_bruennichi_old_annotated_NK4-A	TRINITY_DN40009_c0_g1_i1.p1	0.517	58	28	0	1	58	205	262	2.465E-11	57	60
A_bruennichi_old_annotated_NK4-A	TRINITY_DN635_c0_g1_i1.p1	0.534	58	27	0	2	59	134	191	6.417E-11	56	60
A_bruennichi_old_annotated_NK4-A	TRINITY_DN5303_c2_g1_i1.p1	0.568	58	25	0	2	59	210	267	8.828E-11	56	60
A_bruennichi_old_annotated_NK4-A	TRINITY_DN3671_c0_g1_i1.p1	0.509	55	27	0	5	59	153	207	1.215E-10	55	60
A_bruennichi_old_annotated_NK4-A	TRINITY_DN3576_c0_g1_i2.p1	0.534	58	27	0	2	59	167	224	1.215E-10	55	60
A_bruennichi_old_annotated_NK4-A	TRINITY_DN3576_c0_g1_i3.p1	0.534	58	27	0	2	59	167	224	1.215E-10	55	60
A_bruennichi_old_annotated_NK4-A	TRINITY_DN651_c0_g1_i10.p1	0.549	51	23	0	8	58	3	53	1.671E-10	55	60
A_bruennichi_old_annotated_NK4-A	TRINITY_DN115831_c0_g1_i1.p1	0.508	57	28	0	2	58	206	262	1.671E-10	55	60
A_bruennichi_old_annotated_NK4-A	TRINITY_DN12_c1_g2_i1.p1	0.533	60	26	0	2	58	192	251	3.163E-10	54	60
A_bruennichi_old_annotated_NK4-A	TRINITY_DN12_c1_g1_i2.p1	0.533	60	26	0	2	58	201	260	3.163E-10	54	60
A_bruennichi_old_annotated_NK4-A	TRINITY_DN8175_c0_g1_i3.p1	0.547	53	24	0	6	58	72	124	5.988E-10	53	60
A_bruennichi_old_annotated_NK4-A	TRINITY_DN8175_c0_g1_i2.p1	0.547	53	24	0	6	58	174	226	5.988E-10	53	60
A_bruennichi_old_annotated_NK4-A	TRINITY_DN26492_c0_g1_i1.p1	0.549	51	23	0	5	55	129	179	8.239E-10	53	60
A_bruennichi_old_annotated_NK4-A	TRINITY_DN5303_c0_g1_i1.p1	0.509	51	25	0	5	55	216	266	8.239E-10	53	60
A_bruennichi_old_annotated_NK4-A	TRINITY_DN25223_c0_g1_i1.p1	0.491	57	29	0	2	58	78	134	1.560E-09	52	60
A_bruennichi_old_annotated_NK4-A	TRINITY_DN136674_c0_g1_i1.p1	0.529	51	24	0	5	55	162	212	4.066E-09	51	60
A_bruennichi_old_annotated_NK4-A	TRINITY_DN3078_c0_g1_i1.p1	0.509	55	27	0	5	59	219	273	5.595E-09	51	60
A_bruennichi_old_annotated_NK4-A	TRINITY_DN3356_c0_g1_i3.p1	0.456	57	30	0	2	58	192	248	5.595E-09	51	60
A_bruennichi_old_annotated_NK4-A	TRINITY_DN3356_c0_g1_i1.p1	0.456	57	30	0	2	58	192	248	5.595E-09	51	60
A_bruennichi_old_annotated_NK4-A	TRINITY_DN11387_c0_g6_i1.p1	0.465	58	30	0	2	59	1	58	1.459E-08	49	60
A_bruennichi_old_annotated_NK4-A	TRINITY_DN4559_c0_g1_i1.p1	0.421	57	32	0	2	58	139	195	1.459E-08	49	60
A_bruennichi_old_annotated_NK4-A	TRINITY_DN4559_c0_g1_i3.p1	0.421	57	32	0	2	58	139	195	1.459E-08	49	60
A_bruennichi_old_annotated_NK4-A	TRINITY_DN60043_c0_g2_i1.p1	0.457	59	31	0	1	59	74	132	3.804E-08	48	60
A_bruennichi_old_annotated_NK4-A	TRINITY_DN32529_c1_g1_i1.p1	0.481	54	28	0	5	58	312	365	5.236E-08	48	60
A_bruennichi_old_annotated_NK4-A	TRINITY_DN4970_c0_g1_i1.p1	0.454	55	29	0	5	59	698	752	7.208E-08	48	60
A_bruennichi_old_annotated_NK4-A	TRINITY_DN4970_c0_g1_i2.p1	0.454	55	29	0	5	59	698	752	7.208E-08	48	60
A_bruennichi_old_annotated_NK4-A	TRINITY_DN4970_c0_g1_i3.p1	0.454	55	29	0	5	59	698	752	7.208E-08	48	60
A_bruennichi_old_annotated_NK4-A	TRINITY_DN25865_c0_g1_i1.p1	0.413	58	33	0	2	59	214	271	1.881E-07	46	60
A_bruennichi_old_annotated_NK4-A	TRINITY_DN25865_c0_g1_i4.p1	0.413	58	33	0	2	59	214	271	1.881E-07	46	60
A_bruennichi_old_annotated_NK4-A	TRINITY_DN1379_c0_g1_i1.p1	0.421	57	32	0	2	58	209	265	2.590E-07	46	60
A_bruennichi_old_annotated_NK4-A	TRINITY_DN5417_c0_g1_i1.p1	0.425	54	30	0	2	55	105	158	3.348E-06	43	60
A_bruennichi_old_annotated_NK4-A	TRINITY_DN3768_c0_g3_i1.p1	0.436	55	30	0	1	55	81	135	4.612E-06	42	60
A_bruennichi_old_annotated_NK4-A	TRINITY_DN77370_c5_g2_i1.p1	0.431	58	32	0	2	59	74	131	6.352E-06	42	60
A_bruennichi_old_annotated_NK4-A	TRINITY_DN5329_c0_g2_i1.p1	0.396	58	34	0	2	59	224	281	6.352E-06	42	60
A_bruennichi_old_annotated_NK4-A	TRINITY_DN4432_c2_g1_i2.p1	0.396	58	34	0	2	59	88	145	8.750E-06	42	60
A_bruennichi_old_annotated_NK4-A	TRINITY_DN64554_c0_g1_i1.p1	0.407	54	31	0	2	55	50	103	1.660E-05	41	60
A_bruennichi_old_annotated_NK4-A	TRINITY_DN3447_c0_g1_i2.p1	0.454	55	29	0	1	55	165	219	1.660E-05	41	60
A_bruennichi_old_annotated_NK4-A	TRINITY_DN2730_c1_g1_i1.p1	0.423	52	29	0	2	53	150	201	2.287E-05	40	60
A_bruennichi_old_annotated_NK4-A	TRINITY_DN2730_c1_g1_i2.p1	0.423	52	29	0	2	53	150	201	2.287E-05	40	60
A_bruennichi_old_annotated_NK4-A	TRINITY_DN2730_c1_g1_i3.p1	0.423	52	29	0	2	53	154	205	2.287E-05	40	60
A_bruennichi_old_annotated_NK4-A	TRINITY_DN2730_c1_g1_i4.p1	0.423	52	29	0	2	53	154	205	2.287E-05	40	60
A_bruennichi_old_annotated_NK4-A	TRINITY_DN860_c0_g1_i2.p1	0.403	57	33	0	2	58	228	284	2.287E-05	40	60
A_bruennichi_old_annotated_NK4-A	TRINITY_DN860_c0_g1_i3.p1	0.403	57	33	0	2	58	228	284	2.287E-05	40	60
A_bruennichi_old_annotated_NK4-A	TRINITY_DN860_c0_g1_i4.p1	0.403	57	33	0	2	58	228	284	2.287E-05	40	60
A_bruennichi_old_annotated_NK4-A	TRINITY_DN3158_c0_g1_i1.p1	0.454	55	29	0	1	55	187	241	3.151E-05	40	60
A_bruennichi_old_annotated_NK4-A	TRINITY_DN3149_c1_g1_i1.p1	0.370	54	33	0	2	55	101	154	2.157E-04	38	60
A_bruennichi_old_annotated_NK4-A	TRINITY_DN3149_c1_g1_i3.p1	0.370	54	33	0	2	55	101	154	2.157E-04	38	60
A_bruennichi_old_annotated_NK4-A	TRINITY_DN3149_c1_g1_i4.p1	0.370	54	33	0	2	55	101	154	2.157E-04	38	60
A_bruennichi_old_annotated_NK4-A	TRINITY_DN3149_c1_g1_i5.p1	0.370	54	33	0	2	55	101	154	2.157E-04	38	60
A_bruennichi_old_annotated_NK4-A	TRINITY_DN3149_c1_g1_i6.p1	0.370	54	33	0	2	55	101	154	2.157E-04	38	60
A_bruennichi_old_annotated_NK4-A	TRINITY_DN3149_c1_g1_i7.p1	0.370	54	33	0	2	55	101	154	2.157E-04	38	60
A_bruennichi_old_annotated_NK4-A	TRINITY_DN4027_c0_g1_i2.p1	0.385	57	34	0	2	58	248	304	2.973E-04	37	60
A_bruennichi_old_annotated_NK4-A	TRINITY_DN4780_c0_g1_i1.p1	0.333	54	35	0	5	58	11	64	5.649E-04	36	60
D_plantarius_NK5-A	TRINITY_DN1966_c0_g1_i1.p1	0.883	60	7	0	1	60	231	290	5.740E-30	111	60
D_plantarius_NK5-A	TRINITY_DN1966_c0_g1_i2.p1	0.883	60	7	0	1	60	231	290	5.740E-30	111	60
D_plantarius_NK5-A	TRINITY_DN1966_c0_g1_i3.p1	0.883	60	7	0	1	60	231	290	5.740E-30	111	60
D_plantarius_NK5-A	TRINITY_DN45791_c0_g2_i1.p1	0.654	55	19	0	1	55	228	282	2.029E-17	75	60
D_plantarius_NK5-A	TRINITY_DN6789_c1_g2_i1.p1	0.576	59	25	0	1	59	185	243	7.242E-17	73	60
D_plantarius_NK5-A	TRINITY_DN635_c0_g1_i1.p1	0.603	58	23	0	2	59	134	191	1.368E-16	72	60
D_plantarius_NK5-A	TRINITY_DN20522_c0_g1_i1.p1	0.593	59	24	0	1	59	179	237	2.585E-16	72	60
D_plantarius_NK5-A	TRINITY_DN20522_c0_g1_i10.p1	0.593	59	24	0	1	59	179	237	2.585E-16	72	60
D_plantarius_NK5-A	TRINITY_DN20522_c0_g1_i2.p1	0.593	59	24	0	1	59	179	237	2.585E-16	72	60
D_plantarius_NK5-A	TRINITY_DN20522_c0_g1_i3.p1	0.593	59	24	0	1	59	179	237	2.585E-16	72	60
D_plantarius_NK5-A	TRINITY_DN20522_c0_g1_i5.p1	0.593	59	24	0	1	59	179	237	2.585E-16	72	60
D_plantarius_NK5-A	TRINITY_DN20522_c0_g1_i6.p1	0.593	59	24	0	1	59	179	237	2.585E-16	72	60
D_plantarius_NK5-A	TRINITY_DN20522_c0_g1_i7.p1	0.593	59	24	0	1	59	179	237	2.585E-16	72	60
D_plantarius_NK5-A	TRINITY_DN20522_c0_g1_i8.p1	0.593	59	24	0	1	59	179	237	2.585E-16	72	60
D_plantarius_NK5-A	TRINITY_DN115831_c0_g1_i1.p1	0.596	57	23	0	2	58	206	262	3.554E-16	71	60
D_plantarius_NK5-A	TRINITY_DN5303_c2_g1_i1.p1	0.620	58	22	0	2	59	210	267	6.715E-16	70	60
D_plantarius_NK5-A	TRINITY_DN3576_c0_g1_i2.p1	0.586	58	24	0	2	59	167	224	2.398E-15	69	60
D_plantarius_NK5-A	TRINITY_DN3576_c0_g1_i3.p1	0.586	58	24	0	2	59	167	224	2.398E-15	69	60
D_plantarius_NK5-A	TRINITY_DN5303_c0_g1_i1.p1	0.534	58	27	0	1	58	212	269	4.532E-15	68	60
D_plantarius_NK5-A	TRINITY_DN3671_c0_g1_i1.p1	0.551	58	26	0	2	59	150	207	8.567E-15	67	60
D_plantarius_NK5-A	TRINITY_DN651_c0_g1_i1.p1	0.631	57	21	0	2	58	47	103	1.178E-14	67	60
D_plantarius_NK5-A	TRINITY_DN651_c0_g1_i3.p1	0.631	57	21	0	2	58	47	103	1.178E-14	67	60
D_plantarius_NK5-A	TRINITY_DN651_c0_g1_i5.p1	0.631	57	21	0	2	58	47	103	1.178E-14	67	60
D_plantarius_NK5-A	TRINITY_DN651_c0_g1_i8.p1	0.631	57	21	0	2	58	145	201	1.178E-14	67	60
D_plantarius_NK5-A	TRINITY_DN651_c0_g1_i9.p1	0.631	57	21	0	2	58	145	201	1.178E-14	67	60
D_plantarius_NK5-A	TRINITY_DN651_c0_g1_i4.p1	0.631	57	21	0	2	58	145	201	1.178E-14	67	60
D_plantarius_NK5-A	TRINITY_DN651_c0_g1_i6.p1	0.631	57	21	0	2	58	153	209	1.178E-14	67	60
D_plantarius_NK5-A	TRINITY_DN651_c0_g1_i7.p1	0.631	57	21	0	2	58	153	209	1.178E-14	67	60
D_plantarius_NK5-A	TRINITY_DN651_c0_g1_i2.p1	0.631	57	21	0	2	58	153	209	1.178E-14	67	60
D_plantarius_NK5-A	TRINITY_DN6478_c3_g1_i1.p1	0.586	58	24	0	1	58	137	194	1.619E-14	66	60
D_plantarius_NK5-A	TRINITY_DN6478_c3_g1_i2.p1	0.586	58	24	0	1	58	137	194	1.619E-14	66	60
D_plantarius_NK5-A	TRINITY_DN4289_c0_g1_i3.p1	0.568	58	25	0	1	58	204	261	2.226E-14	66	60
D_plantarius_NK5-A	TRINITY_DN4289_c0_g1_i1.p1	0.568	58	25	0	1	58	208	265	2.226E-14	66	60
D_plantarius_NK5-A	TRINITY_DN4289_c0_g1_i2.p1	0.568	58	25	0	1	58	253	310	2.226E-14	66	60
D_plantarius_NK5-A	TRINITY_DN2175_c0_g2_i2.p1	0.614	57	22	0	2	58	176	232	3.061E-14	66	60
D_plantarius_NK5-A	TRINITY_DN2175_c0_g2_i4.p1	0.614	57	22	0	2	58	176	232	3.061E-14	66	60
D_plantarius_NK5-A	TRINITY_DN2924_c0_g1_i1.p1	0.542	59	27	0	2	60	15	73	7.957E-14	64	60
D_plantarius_NK5-A	TRINITY_DN2924_c0_g1_i2.p1	0.542	59	27	0	2	60	130	188	7.957E-14	64	60
D_plantarius_NK5-A	TRINITY_DN2924_c0_g3_i1.p1	0.542	59	27	0	2	60	130	188	7.957E-14	64	60
D_plantarius_NK5-A	TRINITY_DN2924_c0_g3_i2.p1	0.542	59	27	0	2	60	130	188	7.957E-14	64	60
D_plantarius_NK5-A	TRINITY_DN2175_c0_g2_i1.p1	0.607	56	22	0	2	57	176	231	1.094E-13	64	60
D_plantarius_NK5-A	TRINITY_DN2175_c0_g2_i3.p1	0.607	56	22	0	2	57	176	231	1.094E-13	64	60
D_plantarius_NK5-A	TRINITY_DN12_c1_g2_i1.p1	0.578	57	24	0	2	58	195	251	1.094E-13	64	60
D_plantarius_NK5-A	TRINITY_DN12_c1_g1_i2.p1	0.578	57	24	0	2	58	204	260	1.094E-13	64	60
D_plantarius_NK5-A	TRINITY_DN651_c0_g1_i10.p1	0.641	53	19	0	6	58	1	53	1.505E-13	64	60
D_plantarius_NK5-A	TRINITY_DN1379_c0_g1_i1.p1	0.526	57	27	0	2	58	209	265	1.505E-13	64	60
D_plantarius_NK5-A	TRINITY_DN40009_c0_g1_i1.p1	0.517	58	28	0	1	58	205	262	6.887E-12	59	60
D_plantarius_NK5-A	TRINITY_DN32529_c1_g1_i1.p1	0.517	56	27	0	5	60	312	367	1.303E-11	58	60
D_plantarius_NK5-A	TRINITY_DN3356_c0_g1_i3.p1	0.508	57	28	0	2	58	192	248	1.303E-11	58	60
D_plantarius_NK5-A	TRINITY_DN3356_c0_g1_i1.p1	0.508	57	28	0	2	58	192	248	1.303E-11	58	60
D_plantarius_NK5-A	TRINITY_DN11387_c0_g6_i1.p1	0.482	58	30	0	2	59	1	58	1.792E-11	58	60
D_plantarius_NK5-A	TRINITY_DN3768_c0_g3_i1.p1	0.500	58	29	0	1	58	81	138	2.465E-11	57	60
D_plantarius_NK5-A	TRINITY_DN25223_c0_g1_i1.p1	0.508	57	28	0	2	58	78	134	3.391E-11	57	60
D_plantarius_NK5-A	TRINITY_DN25865_c0_g1_i1.p1	0.482	58	30	0	2	59	214	271	6.417E-11	56	60
D_plantarius_NK5-A	TRINITY_DN25865_c0_g1_i4.p1	0.482	58	30	0	2	59	214	271	6.417E-11	56	60
D_plantarius_NK5-A	TRINITY_DN64554_c0_g1_i1.p1	0.456	57	30	0	2	58	50	106	1.215E-10	55	60
D_plantarius_NK5-A	TRINITY_DN5417_c0_g1_i1.p1	0.456	57	30	0	2	58	105	161	1.215E-10	55	60
D_plantarius_NK5-A	TRINITY_DN3078_c0_g1_i1.p1	0.482	58	30	0	2	59	216	273	1.215E-10	55	60
D_plantarius_NK5-A	TRINITY_DN8175_c0_g1_i3.p1	0.509	51	25	0	8	58	74	124	2.299E-10	55	60
D_plantarius_NK5-A	TRINITY_DN60043_c0_g2_i1.p1	0.466	60	32	0	1	60	74	133	2.299E-10	55	60
D_plantarius_NK5-A	TRINITY_DN4559_c0_g1_i1.p1	0.473	57	30	0	2	58	139	195	2.299E-10	55	60
D_plantarius_NK5-A	TRINITY_DN4559_c0_g1_i3.p1	0.473	57	30	0	2	58	139	195	2.299E-10	55	60
D_plantarius_NK5-A	TRINITY_DN136674_c0_g1_i1.p1	0.473	57	30	0	4	60	161	217	2.299E-10	55	60
D_plantarius_NK5-A	TRINITY_DN8175_c0_g1_i2.p1	0.509	51	25	0	8	58	176	226	2.299E-10	55	60
D_plantarius_NK5-A	TRINITY_DN4970_c0_g1_i1.p1	0.474	59	31	0	1	59	694	752	2.299E-10	55	60
D_plantarius_NK5-A	TRINITY_DN4970_c0_g1_i2.p1	0.474	59	31	0	1	59	694	752	2.299E-10	55	60
D_plantarius_NK5-A	TRINITY_DN4970_c0_g1_i3.p1	0.474	59	31	0	1	59	694	752	2.299E-10	55	60
D_plantarius_NK5-A	TRINITY_DN26492_c0_g1_i1.p1	0.490	53	27	0	5	57	129	181	5.988E-10	53	60
D_plantarius_NK5-A	TRINITY_DN2730_c1_g1_i1.p1	0.406	59	34	0	2	60	150	208	1.560E-09	52	60
D_plantarius_NK5-A	TRINITY_DN2730_c1_g1_i2.p1	0.406	59	34	0	2	60	150	208	1.560E-09	52	60
D_plantarius_NK5-A	TRINITY_DN2730_c1_g1_i3.p1	0.406	59	34	0	2	60	154	212	1.560E-09	52	60
D_plantarius_NK5-A	TRINITY_DN2730_c1_g1_i4.p1	0.406	59	34	0	2	60	154	212	1.560E-09	52	60
D_plantarius_NK5-A	TRINITY_DN860_c0_g1_i2.p1	0.438	57	31	0	2	58	228	284	2.147E-09	52	60
D_plantarius_NK5-A	TRINITY_DN860_c0_g1_i3.p1	0.438	57	31	0	2	58	228	284	2.147E-09	52	60
D_plantarius_NK5-A	TRINITY_DN860_c0_g1_i4.p1	0.438	57	31	0	2	58	228	284	2.147E-09	52	60
D_plantarius_NK5-A	TRINITY_DN3447_c0_g1_i2.p1	0.431	58	32	0	1	58	165	222	5.595E-09	51	60
D_plantarius_NK5-A	TRINITY_DN5329_c0_g2_i1.p1	0.406	59	34	0	2	60	224	282	5.595E-09	51	60
D_plantarius_NK5-A	TRINITY_DN3158_c0_g1_i1.p1	0.431	58	32	0	1	58	187	244	7.700E-09	50	60
D_plantarius_NK5-A	TRINITY_DN4548_c0_g2_i1.p1	0.421	57	32	0	3	59	252	308	1.459E-08	49	60
D_plantarius_NK5-A	TRINITY_DN4548_c0_g2_i3.p1	0.421	57	32	0	3	59	252	308	1.459E-08	49	60
D_plantarius_NK5-A	TRINITY_DN4548_c0_g2_i2.p1	0.421	57	32	0	3	59	252	308	1.459E-08	49	60
D_plantarius_NK5-A	TRINITY_DN77370_c5_g2_i1.p1	0.436	55	30	0	5	59	77	131	2.764E-08	49	60
D_plantarius_NK5-A	TRINITY_DN3149_c1_g1_i1.p1	0.403	57	33	0	2	58	101	157	2.764E-08	49	60
D_plantarius_NK5-A	TRINITY_DN3149_c1_g1_i3.p1	0.403	57	33	0	2	58	101	157	2.764E-08	49	60
D_plantarius_NK5-A	TRINITY_DN3149_c1_g1_i4.p1	0.403	57	33	0	2	58	101	157	2.764E-08	49	60
D_plantarius_NK5-A	TRINITY_DN3149_c1_g1_i5.p1	0.403	57	33	0	2	58	101	157	2.764E-08	49	60
D_plantarius_NK5-A	TRINITY_DN3149_c1_g1_i6.p1	0.403	57	33	0	2	58	101	157	2.764E-08	49	60
D_plantarius_NK5-A	TRINITY_DN3149_c1_g1_i7.p1	0.403	57	33	0	2	58	101	157	2.764E-08	49	60
D_plantarius_NK5-A	TRINITY_DN4027_c0_g1_i2.p1	0.421	57	32	0	2	58	248	304	3.804E-08	48	60
D_plantarius_NK5-A	TRINITY_DN4548_c0_g1_i3.p1	0.385	57	34	0	3	59	110	166	1.881E-07	46	60
D_plantarius_NK5-A	TRINITY_DN4548_c0_g1_i4.p1	0.385	57	34	0	3	59	110	166	1.881E-07	46	60
D_plantarius_NK5-A	TRINITY_DN4548_c0_g1_i2.p1	0.385	57	34	0	3	59	251	307	1.881E-07	46	60
D_plantarius_NK5-A	TRINITY_DN4432_c2_g1_i2.p1	0.396	58	34	0	2	59	88	145	6.760E-07	45	60
D_plantarius_NK5-A	TRINITY_DN2793_c0_g1_i1.p1	0.381	55	33	0	4	58	212	266	6.760E-07	45	60
D_plantarius_NK5-A	TRINITY_DN2793_c0_g1_i2.p1	0.381	55	33	0	4	58	212	266	6.760E-07	45	60
D_plantarius_NK5-A	TRINITY_DN4548_c0_g1_i5.p1	0.360	61	36	0	3	59	110	170	8.750E-06	42	60
D_plantarius_NK5-A	TRINITY_DN4548_c0_g1_i7.p1	0.360	61	36	0	3	59	110	170	8.750E-06	42	60
D_plantarius_NK5-A	TRINITY_DN4548_c0_g1_i1.p1	0.360	61	36	0	3	59	251	311	8.750E-06	42	60
D_plantarius_NK5-A	TRINITY_DN1932_c0_g2_i4.p1	0.381	55	28	0	1	55	187	233	4.098E-04	37	60
D_plantarius_NK5-A	TRINITY_DN1932_c0_g2_i2.p1	0.381	55	28	0	1	55	187	233	4.098E-04	37	60
D_plantarius_NK5-A	TRINITY_DN1932_c0_g2_i5.p1	0.381	55	28	0	1	55	187	233	4.098E-04	37	60
D_plantarius_NK5-A	TRINITY_DN1932_c0_g2_i1.p1	0.381	55	28	0	1	55	187	233	4.098E-04	37	60
D_plantarius_NK5-A	TRINITY_DN4548_c0_g1_i6.p1	0.375	40	24	0	20	59	1	40	5.649E-04	36	60
T_tridentatus_Hmx_D	TRINITY_DN1966_c0_g1_i1.p1	0.950	60	3	0	1	60	231	290	6.777E-32	116	60
T_tridentatus_Hmx_D	TRINITY_DN1966_c0_g1_i2.p1	0.950	60	3	0	1	60	231	290	6.777E-32	116	60
T_tridentatus_Hmx_D	TRINITY_DN1966_c0_g1_i3.p1	0.950	60	3	0	1	60	231	290	6.777E-32	116	60
T_tridentatus_Hmx_D	TRINITY_DN45791_c0_g2_i1.p1	0.654	55	19	0	1	55	228	282	4.139E-18	77	60
T_tridentatus_Hmx_D	TRINITY_DN6789_c1_g2_i1.p1	0.576	59	25	0	1	59	185	243	5.269E-17	74	60
T_tridentatus_Hmx_D	TRINITY_DN635_c0_g1_i1.p1	0.586	58	24	0	2	59	134	191	2.585E-16	72	60
T_tridentatus_Hmx_D	TRINITY_DN115831_c0_g1_i1.p1	0.611	54	21	0	5	58	209	262	4.885E-16	71	60
T_tridentatus_Hmx_D	TRINITY_DN5303_c2_g1_i1.p1	0.603	58	23	0	2	59	210	267	4.885E-16	71	60
T_tridentatus_Hmx_D	TRINITY_DN20522_c0_g1_i1.p1	0.559	59	26	0	1	59	179	237	9.231E-16	70	60
T_tridentatus_Hmx_D	TRINITY_DN20522_c0_g1_i10.p1	0.559	59	26	0	1	59	179	237	9.231E-16	70	60
T_tridentatus_Hmx_D	TRINITY_DN20522_c0_g1_i2.p1	0.559	59	26	0	1	59	179	237	9.231E-16	70	60
T_tridentatus_Hmx_D	TRINITY_DN20522_c0_g1_i3.p1	0.559	59	26	0	1	59	179	237	9.231E-16	70	60
T_tridentatus_Hmx_D	TRINITY_DN20522_c0_g1_i5.p1	0.559	59	26	0	1	59	179	237	9.231E-16	70	60
T_tridentatus_Hmx_D	TRINITY_DN20522_c0_g1_i6.p1	0.559	59	26	0	1	59	179	237	9.231E-16	70	60
T_tridentatus_Hmx_D	TRINITY_DN20522_c0_g1_i7.p1	0.559	59	26	0	1	59	179	237	9.231E-16	70	60
T_tridentatus_Hmx_D	TRINITY_DN20522_c0_g1_i8.p1	0.559	59	26	0	1	59	179	237	9.231E-16	70	60
T_tridentatus_Hmx_D	TRINITY_DN5303_c0_g1_i1.p1	0.534	58	27	0	1	58	212	269	1.269E-15	70	60
T_tridentatus_Hmx_D	TRINITY_DN3576_c0_g1_i2.p1	0.568	58	25	0	2	59	167	224	4.532E-15	68	60
T_tridentatus_Hmx_D	TRINITY_DN3576_c0_g1_i3.p1	0.568	58	25	0	2	59	167	224	4.532E-15	68	60
T_tridentatus_Hmx_D	TRINITY_DN6478_c3_g1_i1.p1	0.603	58	23	0	1	58	137	194	6.231E-15	68	60
T_tridentatus_Hmx_D	TRINITY_DN6478_c3_g1_i2.p1	0.603	58	23	0	1	58	137	194	6.231E-15	68	60
T_tridentatus_Hmx_D	TRINITY_DN3671_c0_g1_i1.p1	0.517	58	28	0	2	59	150	207	4.209E-14	65	60
T_tridentatus_Hmx_D	TRINITY_DN651_c0_g1_i1.p1	0.596	57	23	0	2	58	47	103	5.787E-14	65	60
T_tridentatus_Hmx_D	TRINITY_DN651_c0_g1_i3.p1	0.596	57	23	0	2	58	47	103	5.787E-14	65	60
T_tridentatus_Hmx_D	TRINITY_DN651_c0_g1_i5.p1	0.596	57	23	0	2	58	47	103	5.787E-14	65	60
T_tridentatus_Hmx_D	TRINITY_DN651_c0_g1_i8.p1	0.596	57	23	0	2	58	145	201	5.787E-14	65	60
T_tridentatus_Hmx_D	TRINITY_DN651_c0_g1_i9.p1	0.596	57	23	0	2	58	145	201	5.787E-14	65	60
T_tridentatus_Hmx_D	TRINITY_DN651_c0_g1_i4.p1	0.596	57	23	0	2	58	145	201	5.787E-14	65	60
T_tridentatus_Hmx_D	TRINITY_DN651_c0_g1_i6.p1	0.596	57	23	0	2	58	153	209	5.787E-14	65	60
T_tridentatus_Hmx_D	TRINITY_DN651_c0_g1_i7.p1	0.596	57	23	0	2	58	153	209	5.787E-14	65	60
T_tridentatus_Hmx_D	TRINITY_DN651_c0_g1_i2.p1	0.596	57	23	0	2	58	153	209	5.787E-14	65	60
T_tridentatus_Hmx_D	TRINITY_DN4289_c0_g1_i3.p1	0.534	58	27	0	1	58	204	261	7.957E-14	64	60
T_tridentatus_Hmx_D	TRINITY_DN4289_c0_g1_i1.p1	0.534	58	27	0	1	58	208	265	7.957E-14	64	60
T_tridentatus_Hmx_D	TRINITY_DN4289_c0_g1_i2.p1	0.534	58	27	0	1	58	253	310	7.957E-14	64	60
T_tridentatus_Hmx_D	TRINITY_DN2175_c0_g2_i2.p1	0.596	57	23	0	2	58	176	232	1.505E-13	64	60
T_tridentatus_Hmx_D	TRINITY_DN2175_c0_g2_i4.p1	0.596	57	23	0	2	58	176	232	1.505E-13	64	60
T_tridentatus_Hmx_D	TRINITY_DN1379_c0_g1_i1.p1	0.508	57	28	0	2	58	209	265	2.069E-13	63	60
T_tridentatus_Hmx_D	TRINITY_DN2924_c0_g1_i1.p1	0.543	57	26	0	2	58	15	71	2.845E-13	63	60
T_tridentatus_Hmx_D	TRINITY_DN12_c1_g2_i1.p1	0.543	57	26	0	2	58	195	251	2.845E-13	63	60
T_tridentatus_Hmx_D	TRINITY_DN2924_c0_g1_i2.p1	0.543	57	26	0	2	58	130	186	2.845E-13	63	60
T_tridentatus_Hmx_D	TRINITY_DN2924_c0_g3_i1.p1	0.543	57	26	0	2	58	130	186	2.845E-13	63	60
T_tridentatus_Hmx_D	TRINITY_DN2924_c0_g3_i2.p1	0.543	57	26	0	2	58	130	186	2.845E-13	63	60
T_tridentatus_Hmx_D	TRINITY_DN12_c1_g1_i2.p1	0.543	57	26	0	2	58	204	260	2.845E-13	63	60
T_tridentatus_Hmx_D	TRINITY_DN651_c0_g1_i10.p1	0.603	53	21	0	6	58	1	53	5.380E-13	62	60
T_tridentatus_Hmx_D	TRINITY_DN2175_c0_g2_i1.p1	0.589	56	23	0	2	57	176	231	5.380E-13	62	60
T_tridentatus_Hmx_D	TRINITY_DN2175_c0_g2_i3.p1	0.589	56	23	0	2	57	176	231	5.380E-13	62	60
T_tridentatus_Hmx_D	TRINITY_DN3356_c0_g1_i3.p1	0.526	57	27	0	2	58	192	248	1.018E-12	61	60
T_tridentatus_Hmx_D	TRINITY_DN3356_c0_g1_i1.p1	0.526	57	27	0	2	58	192	248	1.018E-12	61	60
T_tridentatus_Hmx_D	TRINITY_DN40009_c0_g1_i1.p1	0.517	58	28	0	1	58	205	262	5.007E-12	59	60
T_tridentatus_Hmx_D	TRINITY_DN11387_c0_g6_i1.p1	0.509	55	27	0	5	59	4	58	6.887E-12	59	60
T_tridentatus_Hmx_D	TRINITY_DN25865_c0_g1_i1.p1	0.482	58	30	0	2	59	214	271	2.465E-11	57	60
T_tridentatus_Hmx_D	TRINITY_DN25865_c0_g1_i4.p1	0.482	58	30	0	2	59	214	271	2.465E-11	57	60
T_tridentatus_Hmx_D	TRINITY_DN32529_c1_g1_i1.p1	0.482	56	28	0	5	60	312	367	2.465E-11	57	60
T_tridentatus_Hmx_D	TRINITY_DN3078_c0_g1_i1.p1	0.482	58	30	0	2	59	216	273	3.391E-11	57	60
T_tridentatus_Hmx_D	TRINITY_DN25223_c0_g1_i1.p1	0.537	54	25	0	5	58	81	134	4.665E-11	57	60
T_tridentatus_Hmx_D	TRINITY_DN3768_c0_g3_i1.p1	0.482	58	30	0	1	58	81	138	4.665E-11	57	60
T_tridentatus_Hmx_D	TRINITY_DN64554_c0_g1_i1.p1	0.462	54	29	0	5	58	53	106	1.215E-10	55	60
T_tridentatus_Hmx_D	TRINITY_DN60043_c0_g2_i1.p1	0.466	60	32	0	1	60	74	133	1.215E-10	55	60
T_tridentatus_Hmx_D	TRINITY_DN4970_c0_g1_i1.p1	0.509	55	27	0	5	59	698	752	1.671E-10	55	60
T_tridentatus_Hmx_D	TRINITY_DN4970_c0_g1_i2.p1	0.509	55	27	0	5	59	698	752	1.671E-10	55	60
T_tridentatus_Hmx_D	TRINITY_DN4970_c0_g1_i3.p1	0.509	55	27	0	5	59	698	752	1.671E-10	55	60
T_tridentatus_Hmx_D	TRINITY_DN8175_c0_g1_i3.p1	0.509	51	25	0	8	58	74	124	2.299E-10	55	60
T_tridentatus_Hmx_D	TRINITY_DN8175_c0_g1_i2.p1	0.509	51	25	0	8	58	176	226	2.299E-10	55	60
T_tridentatus_Hmx_D	TRINITY_DN136674_c0_g1_i1.p1	0.490	53	27	0	5	57	162	214	3.163E-10	54	60
T_tridentatus_Hmx_D	TRINITY_DN5417_c0_g1_i1.p1	0.438	57	31	0	2	58	105	161	4.352E-10	54	60
T_tridentatus_Hmx_D	TRINITY_DN4559_c0_g1_i1.p1	0.473	57	30	0	2	58	139	195	5.988E-10	53	60
T_tridentatus_Hmx_D	TRINITY_DN4559_c0_g1_i3.p1	0.473	57	30	0	2	58	139	195	5.988E-10	53	60
T_tridentatus_Hmx_D	TRINITY_DN26492_c0_g1_i1.p1	0.490	53	27	0	5	57	129	181	8.239E-10	53	60
T_tridentatus_Hmx_D	TRINITY_DN2730_c1_g1_i1.p1	0.406	59	34	0	2	60	150	208	2.147E-09	52	60
T_tridentatus_Hmx_D	TRINITY_DN2730_c1_g1_i2.p1	0.406	59	34	0	2	60	150	208	2.147E-09	52	60
T_tridentatus_Hmx_D	TRINITY_DN2730_c1_g1_i3.p1	0.406	59	34	0	2	60	154	212	2.147E-09	52	60
T_tridentatus_Hmx_D	TRINITY_DN2730_c1_g1_i4.p1	0.406	59	34	0	2	60	154	212	2.147E-09	52	60
T_tridentatus_Hmx_D	TRINITY_DN77370_c5_g2_i1.p1	0.436	55	30	0	5	59	77	131	7.700E-09	50	60
T_tridentatus_Hmx_D	TRINITY_DN5329_c0_g2_i1.p1	0.389	59	35	0	2	60	224	282	7.700E-09	50	60
T_tridentatus_Hmx_D	TRINITY_DN3447_c0_g1_i2.p1	0.413	58	33	0	1	58	165	222	1.060E-08	50	60
T_tridentatus_Hmx_D	TRINITY_DN4548_c0_g2_i1.p1	0.436	55	30	0	5	59	254	308	1.060E-08	50	60
T_tridentatus_Hmx_D	TRINITY_DN4548_c0_g2_i3.p1	0.436	55	30	0	5	59	254	308	1.060E-08	50	60
T_tridentatus_Hmx_D	TRINITY_DN4548_c0_g2_i2.p1	0.436	55	30	0	5	59	254	308	1.060E-08	50	60
T_tridentatus_Hmx_D	TRINITY_DN3158_c0_g1_i1.p1	0.413	58	33	0	1	58	187	244	1.459E-08	49	60
T_tridentatus_Hmx_D	TRINITY_DN860_c0_g1_i2.p1	0.421	57	32	0	2	58	228	284	1.459E-08	49	60
T_tridentatus_Hmx_D	TRINITY_DN860_c0_g1_i3.p1	0.421	57	32	0	2	58	228	284	1.459E-08	49	60
T_tridentatus_Hmx_D	TRINITY_DN860_c0_g1_i4.p1	0.421	57	32	0	2	58	228	284	1.459E-08	49	60
T_tridentatus_Hmx_D	TRINITY_DN4027_c0_g1_i2.p1	0.403	57	33	0	2	58	248	304	5.236E-08	48	60
T_tridentatus_Hmx_D	TRINITY_DN3149_c1_g1_i1.p1	0.368	57	35	0	2	58	101	157	7.208E-08	48	60
T_tridentatus_Hmx_D	TRINITY_DN3149_c1_g1_i3.p1	0.368	57	35	0	2	58	101	157	7.208E-08	48	60
T_tridentatus_Hmx_D	TRINITY_DN3149_c1_g1_i4.p1	0.368	57	35	0	2	58	101	157	7.208E-08	48	60
T_tridentatus_Hmx_D	TRINITY_DN3149_c1_g1_i5.p1	0.368	57	35	0	2	58	101	157	7.208E-08	48	60
T_tridentatus_Hmx_D	TRINITY_DN3149_c1_g1_i6.p1	0.368	57	35	0	2	58	101	157	7.208E-08	48	60
T_tridentatus_Hmx_D	TRINITY_DN3149_c1_g1_i7.p1	0.368	57	35	0	2	58	101	157	7.208E-08	48	60
T_tridentatus_Hmx_D	TRINITY_DN4432_c2_g1_i2.p1	0.436	55	30	0	5	59	91	145	1.366E-07	47	60
T_tridentatus_Hmx_D	TRINITY_DN4548_c0_g1_i3.p1	0.381	55	33	0	5	59	112	166	3.565E-07	46	60
T_tridentatus_Hmx_D	TRINITY_DN4548_c0_g1_i4.p1	0.381	55	33	0	5	59	112	166	3.565E-07	46	60
T_tridentatus_Hmx_D	TRINITY_DN4548_c0_g1_i2.p1	0.381	55	33	0	5	59	253	307	3.565E-07	46	60
T_tridentatus_Hmx_D	TRINITY_DN2793_c0_g1_i1.p1	0.388	54	32	0	5	58	213	266	6.760E-07	45	60
T_tridentatus_Hmx_D	TRINITY_DN2793_c0_g1_i2.p1	0.388	54	32	0	5	58	213	266	6.760E-07	45	60
T_tridentatus_Hmx_D	TRINITY_DN4548_c0_g1_i5.p1	0.372	59	34	0	5	59	112	170	8.750E-06	42	60
T_tridentatus_Hmx_D	TRINITY_DN4548_c0_g1_i7.p1	0.372	59	34	0	5	59	112	170	8.750E-06	42	60
T_tridentatus_Hmx_D	TRINITY_DN4548_c0_g1_i1.p1	0.372	59	34	0	5	59	253	311	8.750E-06	42	60
T_tridentatus_Hmx_D	TRINITY_DN1932_c0_g2_i4.p1	0.381	55	28	0	1	55	187	233	2.157E-04	38	60
T_tridentatus_Hmx_D	TRINITY_DN1932_c0_g2_i2.p1	0.381	55	28	0	1	55	187	233	2.157E-04	38	60
T_tridentatus_Hmx_D	TRINITY_DN1932_c0_g2_i5.p1	0.381	55	28	0	1	55	187	233	2.157E-04	38	60
T_tridentatus_Hmx_D	TRINITY_DN1932_c0_g2_i1.p1	0.381	55	28	0	1	55	187	233	2.157E-04	38	60
T_tridentatus_Hgtx_A	TRINITY_DN5303_c0_g1_i1.p1	0.933	60	4	0	1	60	212	271	1.100E-33	121	60
T_tridentatus_Hgtx_A	TRINITY_DN3671_c0_g1_i1.p1	0.542	59	27	0	2	60	150	208	2.585E-16	72	60
T_tridentatus_Hgtx_A	TRINITY_DN6478_c3_g1_i1.p1	0.542	59	27	0	1	59	137	195	1.269E-15	70	60
T_tridentatus_Hgtx_A	TRINITY_DN6478_c3_g1_i2.p1	0.542	59	27	0	1	59	137	195	1.269E-15	70	60
T_tridentatus_Hgtx_A	TRINITY_DN45791_c0_g2_i1.p1	0.581	55	23	0	1	55	228	282	1.269E-15	70	60
T_tridentatus_Hgtx_A	TRINITY_DN1966_c0_g1_i1.p1	0.534	58	27	0	1	58	231	288	1.744E-15	69	60
T_tridentatus_Hgtx_A	TRINITY_DN1966_c0_g1_i2.p1	0.534	58	27	0	1	58	231	288	1.744E-15	69	60
T_tridentatus_Hgtx_A	TRINITY_DN1966_c0_g1_i3.p1	0.534	58	27	0	1	58	231	288	1.744E-15	69	60
T_tridentatus_Hgtx_A	TRINITY_DN6789_c1_g2_i1.p1	0.568	58	25	0	1	58	185	242	6.231E-15	68	60
T_tridentatus_Hgtx_A	TRINITY_DN635_c0_g1_i1.p1	0.518	54	26	0	5	58	137	190	8.567E-15	67	60
T_tridentatus_Hgtx_A	TRINITY_DN2924_c0_g1_i1.p1	0.518	54	26	0	5	58	18	71	1.094E-13	64	60
T_tridentatus_Hgtx_A	TRINITY_DN2924_c0_g1_i2.p1	0.518	54	26	0	5	58	133	186	1.094E-13	64	60
T_tridentatus_Hgtx_A	TRINITY_DN2924_c0_g3_i1.p1	0.518	54	26	0	5	58	133	186	1.094E-13	64	60
T_tridentatus_Hgtx_A	TRINITY_DN2924_c0_g3_i2.p1	0.518	54	26	0	5	58	133	186	1.094E-13	64	60
T_tridentatus_Hgtx_A	TRINITY_DN12_c1_g2_i1.p1	0.555	54	24	0	2	55	195	248	1.505E-13	64	60
T_tridentatus_Hgtx_A	TRINITY_DN12_c1_g1_i2.p1	0.555	54	24	0	2	55	204	257	1.505E-13	64	60
T_tridentatus_Hgtx_A	TRINITY_DN5303_c2_g1_i1.p1	0.474	59	31	0	2	60	210	268	1.505E-13	64	60
T_tridentatus_Hgtx_A	TRINITY_DN3576_c0_g1_i2.p1	0.465	58	30	0	1	58	166	223	1.505E-13	64	60
T_tridentatus_Hgtx_A	TRINITY_DN3576_c0_g1_i3.p1	0.465	58	30	0	1	58	166	223	1.505E-13	64	60
T_tridentatus_Hgtx_A	TRINITY_DN3768_c0_g3_i1.p1	0.525	59	28	0	1	59	81	139	2.069E-13	63	60
T_tridentatus_Hgtx_A	TRINITY_DN26492_c0_g1_i1.p1	0.566	53	23	0	5	57	129	181	2.845E-13	63	60
T_tridentatus_Hgtx_A	TRINITY_DN115831_c0_g1_i1.p1	0.500	54	27	0	5	58	209	262	1.018E-12	61	60
T_tridentatus_Hgtx_A	TRINITY_DN136674_c0_g1_i1.p1	0.537	54	25	0	4	57	161	214	1.399E-12	61	60
T_tridentatus_Hgtx_A	TRINITY_DN1379_c0_g1_i1.p1	0.473	57	30	0	2	58	209	265	1.399E-12	61	60
T_tridentatus_Hgtx_A	TRINITY_DN25865_c0_g1_i1.p1	0.474	59	31	0	2	60	214	272	1.925E-12	61	60
T_tridentatus_Hgtx_A	TRINITY_DN25865_c0_g1_i4.p1	0.474	59	31	0	2	60	214	272	1.925E-12	61	60
T_tridentatus_Hgtx_A	TRINITY_DN5417_c0_g1_i1.p1	0.500	58	29	0	2	59	105	162	3.640E-12	60	60
T_tridentatus_Hgtx_A	TRINITY_DN8175_c0_g1_i3.p1	0.588	51	21	0	8	58	74	124	5.007E-12	59	60
T_tridentatus_Hgtx_A	TRINITY_DN8175_c0_g1_i2.p1	0.588	51	21	0	8	58	176	226	5.007E-12	59	60
T_tridentatus_Hgtx_A	TRINITY_DN40009_c0_g1_i1.p1	0.472	55	29	0	1	55	205	259	1.792E-11	58	60
T_tridentatus_Hgtx_A	TRINITY_DN3356_c0_g1_i3.p1	0.456	57	30	0	2	58	192	248	3.391E-11	57	60
T_tridentatus_Hgtx_A	TRINITY_DN3356_c0_g1_i1.p1	0.456	57	30	0	2	58	192	248	3.391E-11	57	60
T_tridentatus_Hgtx_A	TRINITY_DN3158_c0_g1_i1.p1	0.491	59	30	0	1	59	187	245	3.391E-11	57	60
T_tridentatus_Hgtx_A	TRINITY_DN4027_c0_g1_i2.p1	0.473	57	30	0	2	58	248	304	4.665E-11	57	60
T_tridentatus_Hgtx_A	TRINITY_DN5329_c0_g2_i1.p1	0.448	58	31	0	1	58	223	280	4.665E-11	57	60
T_tridentatus_Hgtx_A	TRINITY_DN20522_c0_g1_i1.p1	0.454	55	29	0	1	55	179	233	8.828E-11	56	60
T_tridentatus_Hgtx_A	TRINITY_DN20522_c0_g1_i10.p1	0.454	55	29	0	1	55	179	233	8.828E-11	56	60
T_tridentatus_Hgtx_A	TRINITY_DN20522_c0_g1_i2.p1	0.454	55	29	0	1	55	179	233	8.828E-11	56	60
T_tridentatus_Hgtx_A	TRINITY_DN20522_c0_g1_i3.p1	0.454	55	29	0	1	55	179	233	8.828E-11	56	60
T_tridentatus_Hgtx_A	TRINITY_DN20522_c0_g1_i5.p1	0.454	55	29	0	1	55	179	233	8.828E-11	56	60
T_tridentatus_Hgtx_A	TRINITY_DN20522_c0_g1_i6.p1	0.454	55	29	0	1	55	179	233	8.828E-11	56	60
T_tridentatus_Hgtx_A	TRINITY_DN20522_c0_g1_i7.p1	0.454	55	29	0	1	55	179	233	8.828E-11	56	60
T_tridentatus_Hgtx_A	TRINITY_DN20522_c0_g1_i8.p1	0.454	55	29	0	1	55	179	233	8.828E-11	56	60
T_tridentatus_Hgtx_A	TRINITY_DN3447_c0_g1_i2.p1	0.491	59	30	0	1	59	165	223	1.215E-10	55	60
T_tridentatus_Hgtx_A	TRINITY_DN4289_c0_g1_i3.p1	0.472	55	29	0	1	55	204	258	1.671E-10	55	60
T_tridentatus_Hgtx_A	TRINITY_DN4289_c0_g1_i1.p1	0.472	55	29	0	1	55	208	262	1.671E-10	55	60
T_tridentatus_Hgtx_A	TRINITY_DN4289_c0_g1_i2.p1	0.472	55	29	0	1	55	253	307	1.671E-10	55	60
T_tridentatus_Hgtx_A	TRINITY_DN11387_c0_g6_i1.p1	0.509	51	25	0	5	55	4	54	2.299E-10	55	60
T_tridentatus_Hgtx_A	TRINITY_DN77370_c5_g2_i1.p1	0.500	54	27	0	5	58	77	130	2.299E-10	55	60
T_tridentatus_Hgtx_A	TRINITY_DN3149_c1_g1_i1.p1	0.413	58	33	0	1	58	100	157	2.299E-10	55	60
T_tridentatus_Hgtx_A	TRINITY_DN3149_c1_g1_i3.p1	0.413	58	33	0	1	58	100	157	2.299E-10	55	60
T_tridentatus_Hgtx_A	TRINITY_DN3149_c1_g1_i4.p1	0.413	58	33	0	1	58	100	157	2.299E-10	55	60
T_tridentatus_Hgtx_A	TRINITY_DN3149_c1_g1_i5.p1	0.413	58	33	0	1	58	100	157	2.299E-10	55	60
T_tridentatus_Hgtx_A	TRINITY_DN3149_c1_g1_i6.p1	0.413	58	33	0	1	58	100	157	2.299E-10	55	60
T_tridentatus_Hgtx_A	TRINITY_DN3149_c1_g1_i7.p1	0.413	58	33	0	1	58	100	157	2.299E-10	55	60
T_tridentatus_Hgtx_A	TRINITY_DN3078_c0_g1_i1.p1	0.456	57	30	0	2	58	216	272	4.352E-10	54	60
T_tridentatus_Hgtx_A	TRINITY_DN32529_c1_g1_i1.p1	0.472	55	29	0	5	59	312	366	8.239E-10	53	60
T_tridentatus_Hgtx_A	TRINITY_DN2175_c0_g2_i1.p1	0.450	51	28	0	5	55	179	229	1.134E-09	53	60
T_tridentatus_Hgtx_A	TRINITY_DN2175_c0_g2_i3.p1	0.450	51	28	0	5	55	179	229	1.134E-09	53	60
T_tridentatus_Hgtx_A	TRINITY_DN2175_c0_g2_i2.p1	0.450	51	28	0	5	55	179	229	1.134E-09	53	60
T_tridentatus_Hgtx_A	TRINITY_DN2175_c0_g2_i4.p1	0.450	51	28	0	5	55	179	229	1.134E-09	53	60
T_tridentatus_Hgtx_A	TRINITY_DN651_c0_g1_i1.p1	0.433	60	31	0	1	55	41	100	1.560E-09	52	60
T_tridentatus_Hgtx_A	TRINITY_DN651_c0_g1_i3.p1	0.433	60	31	0	1	55	41	100	1.560E-09	52	60
T_tridentatus_Hgtx_A	TRINITY_DN651_c0_g1_i5.p1	0.433	60	31	0	1	55	41	100	1.560E-09	52	60
T_tridentatus_Hgtx_A	TRINITY_DN651_c0_g1_i8.p1	0.433	60	31	0	1	55	139	198	1.560E-09	52	60
T_tridentatus_Hgtx_A	TRINITY_DN651_c0_g1_i9.p1	0.433	60	31	0	1	55	139	198	1.560E-09	52	60
T_tridentatus_Hgtx_A	TRINITY_DN651_c0_g1_i4.p1	0.433	60	31	0	1	55	139	198	1.560E-09	52	60
T_tridentatus_Hgtx_A	TRINITY_DN651_c0_g1_i6.p1	0.433	60	31	0	1	55	147	206	1.560E-09	52	60
T_tridentatus_Hgtx_A	TRINITY_DN651_c0_g1_i7.p1	0.433	60	31	0	1	55	147	206	1.560E-09	52	60
T_tridentatus_Hgtx_A	TRINITY_DN651_c0_g1_i2.p1	0.433	60	31	0	1	55	147	206	1.560E-09	52	60
T_tridentatus_Hgtx_A	TRINITY_DN2730_c1_g1_i1.p1	0.396	58	34	0	1	58	149	206	1.560E-09	52	60
T_tridentatus_Hgtx_A	TRINITY_DN2730_c1_g1_i2.p1	0.396	58	34	0	1	58	149	206	1.560E-09	52	60
T_tridentatus_Hgtx_A	TRINITY_DN2730_c1_g1_i3.p1	0.396	58	34	0	1	58	153	210	1.560E-09	52	60
T_tridentatus_Hgtx_A	TRINITY_DN2730_c1_g1_i4.p1	0.396	58	34	0	1	58	153	210	1.560E-09	52	60
T_tridentatus_Hgtx_A	TRINITY_DN2793_c0_g1_i1.p1	0.396	58	34	0	1	58	209	266	1.560E-09	52	60
T_tridentatus_Hgtx_A	TRINITY_DN2793_c0_g1_i2.p1	0.396	58	34	0	1	58	209	266	1.560E-09	52	60
T_tridentatus_Hgtx_A	TRINITY_DN860_c0_g1_i2.p1	0.421	57	32	0	2	58	228	284	1.560E-09	52	60
T_tridentatus_Hgtx_A	TRINITY_DN860_c0_g1_i3.p1	0.421	57	32	0	2	58	228	284	1.560E-09	52	60
T_tridentatus_Hgtx_A	TRINITY_DN860_c0_g1_i4.p1	0.421	57	32	0	2	58	228	284	1.560E-09	52	60
T_tridentatus_Hgtx_A	TRINITY_DN4559_c0_g1_i1.p1	0.413	58	33	0	1	58	138	195	2.147E-09	52	60
T_tridentatus_Hgtx_A	TRINITY_DN4559_c0_g1_i3.p1	0.413	58	33	0	1	58	138	195	2.147E-09	52	60
T_tridentatus_Hgtx_A	TRINITY_DN25223_c0_g1_i1.p1	0.431	51	28	0	5	55	81	131	4.066E-09	51	60
T_tridentatus_Hgtx_A	TRINITY_DN4548_c0_g2_i1.p1	0.425	54	30	0	5	58	254	307	4.066E-09	51	60
T_tridentatus_Hgtx_A	TRINITY_DN4548_c0_g2_i3.p1	0.425	54	30	0	5	58	254	307	4.066E-09	51	60
T_tridentatus_Hgtx_A	TRINITY_DN4548_c0_g2_i2.p1	0.425	54	30	0	5	58	254	307	4.066E-09	51	60
T_tridentatus_Hgtx_A	TRINITY_DN651_c0_g1_i10.p1	0.458	48	25	0	8	55	3	50	5.595E-09	51	60
T_tridentatus_Hgtx_A	TRINITY_DN64554_c0_g1_i1.p1	0.372	59	36	0	1	59	49	107	1.459E-08	49	60
T_tridentatus_Hgtx_A	TRINITY_DN4548_c0_g1_i3.p1	0.407	54	31	0	5	58	112	165	2.764E-08	49	60
T_tridentatus_Hgtx_A	TRINITY_DN4548_c0_g1_i4.p1	0.407	54	31	0	5	58	112	165	2.764E-08	49	60
T_tridentatus_Hgtx_A	TRINITY_DN4548_c0_g1_i2.p1	0.407	54	31	0	5	58	253	306	2.764E-08	49	60
T_tridentatus_Hgtx_A	TRINITY_DN60043_c0_g2_i1.p1	0.444	54	29	0	5	58	78	131	9.923E-08	47	60
T_tridentatus_Hgtx_A	TRINITY_DN4970_c0_g1_i1.p1	0.372	51	31	0	5	55	161	211	2.590E-07	46	60
T_tridentatus_Hgtx_A	TRINITY_DN4970_c0_g1_i2.p1	0.372	51	31	0	5	55	161	211	2.590E-07	46	60
T_tridentatus_Hgtx_A	TRINITY_DN4970_c0_g1_i3.p1	0.372	51	31	0	5	55	161	211	2.590E-07	46	60
T_tridentatus_Hgtx_A	TRINITY_DN4432_c2_g1_i2.p1	0.385	57	34	0	1	57	87	143	9.308E-07	44	60
T_tridentatus_Hgtx_A	TRINITY_DN4548_c0_g1_i5.p1	0.379	58	33	0	5	58	112	169	2.431E-06	43	60
T_tridentatus_Hgtx_A	TRINITY_DN4548_c0_g1_i7.p1	0.379	58	33	0	5	58	112	169	2.431E-06	43	60
T_tridentatus_Hgtx_A	TRINITY_DN4548_c0_g1_i1.p1	0.379	58	33	0	5	58	253	310	2.431E-06	43	60
T_tridentatus_Hgtx_A	TRINITY_DN2821_c5_g1_i1.p1	0.333	57	37	0	2	58	285	341	2.287E-05	40	60
T_tridentatus_Hgtx_A	TRINITY_DN639_c0_g1_i1.p1	0.379	58	35	0	1	58	2489	2546	2.287E-05	40	60
T_tridentatus_Hgtx_A	TRINITY_DN639_c0_g1_i3.p1	0.379	58	35	0	1	58	2489	2546	2.287E-05	40	60
T_tridentatus_Hgtx_A	TRINITY_DN639_c0_g1_i4.p1	0.379	58	35	0	1	58	2489	2546	2.287E-05	40	60
T_tridentatus_Hgtx_A	TRINITY_DN4548_c0_g1_i6.p1	0.410	39	22	0	20	58	1	39	1.136E-04	38	60
T_tridentatus_Hgtx_A	TRINITY_DN4780_c0_g1_i1.p1	0.303	56	38	0	3	58	9	64	4.098E-04	37	60
T_castaneum_NK7	TRINITY_DN45791_c0_g2_i1.p1	0.963	55	2	0	1	55	228	282	4.486E-27	102	60
T_castaneum_NK7	TRINITY_DN1966_c0_g1_i1.p1	0.637	58	21	0	1	58	231	288	7.817E-18	76	60
T_castaneum_NK7	TRINITY_DN1966_c0_g1_i2.p1	0.637	58	21	0	1	58	231	288	7.817E-18	76	60
T_castaneum_NK7	TRINITY_DN1966_c0_g1_i3.p1	0.637	58	21	0	1	58	231	288	7.817E-18	76	60
T_castaneum_NK7	TRINITY_DN115831_c0_g1_i1.p1	0.603	58	23	0	2	59	206	263	5.269E-17	74	60
T_castaneum_NK7	TRINITY_DN5303_c0_g1_i1.p1	0.603	58	23	0	1	58	212	269	1.368E-16	72	60
T_castaneum_NK7	TRINITY_DN6789_c1_g2_i1.p1	0.603	58	23	0	1	58	185	242	1.881E-16	72	60
T_castaneum_NK7	TRINITY_DN635_c0_g1_i1.p1	0.614	57	22	0	2	58	134	190	6.715E-16	70	60
T_castaneum_NK7	TRINITY_DN3576_c0_g1_i2.p1	0.614	57	22	0	2	58	167	223	9.231E-16	70	60
T_castaneum_NK7	TRINITY_DN3576_c0_g1_i3.p1	0.614	57	22	0	2	58	167	223	9.231E-16	70	60
T_castaneum_NK7	TRINITY_DN5303_c2_g1_i1.p1	0.596	57	23	0	2	58	210	266	2.226E-14	66	60
T_castaneum_NK7	TRINITY_DN651_c0_g1_i1.p1	0.568	58	25	0	2	59	47	104	4.209E-14	65	60
T_castaneum_NK7	TRINITY_DN651_c0_g1_i3.p1	0.568	58	25	0	2	59	47	104	4.209E-14	65	60
T_castaneum_NK7	TRINITY_DN651_c0_g1_i5.p1	0.568	58	25	0	2	59	47	104	4.209E-14	65	60
T_castaneum_NK7	TRINITY_DN651_c0_g1_i8.p1	0.568	58	25	0	2	59	145	202	4.209E-14	65	60
T_castaneum_NK7	TRINITY_DN651_c0_g1_i9.p1	0.568	58	25	0	2	59	145	202	4.209E-14	65	60
T_castaneum_NK7	TRINITY_DN651_c0_g1_i4.p1	0.568	58	25	0	2	59	145	202	4.209E-14	65	60
T_castaneum_NK7	TRINITY_DN651_c0_g1_i6.p1	0.568	58	25	0	2	59	153	210	4.209E-14	65	60
T_castaneum_NK7	TRINITY_DN651_c0_g1_i7.p1	0.568	58	25	0	2	59	153	210	4.209E-14	65	60
T_castaneum_NK7	TRINITY_DN651_c0_g1_i2.p1	0.568	58	25	0	2	59	153	210	4.209E-14	65	60
T_castaneum_NK7	TRINITY_DN2175_c0_g2_i2.p1	0.568	58	25	0	2	59	176	233	4.209E-14	65	60
T_castaneum_NK7	TRINITY_DN2175_c0_g2_i4.p1	0.568	58	25	0	2	59	176	233	4.209E-14	65	60
T_castaneum_NK7	TRINITY_DN2175_c0_g2_i1.p1	0.586	58	24	0	2	59	176	233	5.787E-14	65	60
T_castaneum_NK7	TRINITY_DN2175_c0_g2_i3.p1	0.586	58	24	0	2	59	176	233	5.787E-14	65	60
T_castaneum_NK7	TRINITY_DN40009_c0_g1_i1.p1	0.568	58	25	0	1	58	205	262	2.845E-13	63	60
T_castaneum_NK7	TRINITY_DN3356_c0_g1_i3.p1	0.543	57	26	0	2	58	192	248	3.912E-13	63	60
T_castaneum_NK7	TRINITY_DN3356_c0_g1_i1.p1	0.543	57	26	0	2	58	192	248	3.912E-13	63	60
T_castaneum_NK7	TRINITY_DN651_c0_g1_i10.p1	0.574	54	23	0	6	59	1	54	5.380E-13	62	60
T_castaneum_NK7	TRINITY_DN1379_c0_g1_i1.p1	0.543	57	26	0	2	58	209	265	7.399E-13	62	60
T_castaneum_NK7	TRINITY_DN20522_c0_g1_i1.p1	0.517	58	28	0	1	58	179	236	7.399E-13	62	60
T_castaneum_NK7	TRINITY_DN20522_c0_g1_i10.p1	0.517	58	28	0	1	58	179	236	7.399E-13	62	60
T_castaneum_NK7	TRINITY_DN20522_c0_g1_i2.p1	0.517	58	28	0	1	58	179	236	7.399E-13	62	60
T_castaneum_NK7	TRINITY_DN20522_c0_g1_i3.p1	0.517	58	28	0	1	58	179	236	7.399E-13	62	60
T_castaneum_NK7	TRINITY_DN20522_c0_g1_i5.p1	0.517	58	28	0	1	58	179	236	7.399E-13	62	60
T_castaneum_NK7	TRINITY_DN20522_c0_g1_i6.p1	0.517	58	28	0	1	58	179	236	7.399E-13	62	60
T_castaneum_NK7	TRINITY_DN20522_c0_g1_i7.p1	0.517	58	28	0	1	58	179	236	7.399E-13	62	60
T_castaneum_NK7	TRINITY_DN20522_c0_g1_i8.p1	0.517	58	28	0	1	58	179	236	7.399E-13	62	60
T_castaneum_NK7	TRINITY_DN3671_c0_g1_i1.p1	0.526	57	27	0	2	58	150	206	1.018E-12	61	60
T_castaneum_NK7	TRINITY_DN6478_c3_g1_i1.p1	0.551	58	26	0	1	58	137	194	1.018E-12	61	60
T_castaneum_NK7	TRINITY_DN6478_c3_g1_i2.p1	0.551	58	26	0	1	58	137	194	1.018E-12	61	60
T_castaneum_NK7	TRINITY_DN3078_c0_g1_i1.p1	0.542	59	27	0	2	60	216	274	1.018E-12	61	60
T_castaneum_NK7	TRINITY_DN3768_c0_g3_i1.p1	0.534	58	27	0	1	58	81	138	2.647E-12	60	60
T_castaneum_NK7	TRINITY_DN12_c1_g1_i2.p1	0.517	58	28	0	2	59	204	261	2.647E-12	60	60
T_castaneum_NK7	TRINITY_DN32529_c1_g1_i1.p1	0.574	54	23	0	5	58	312	365	3.640E-12	60	60
T_castaneum_NK7	TRINITY_DN12_c1_g2_i1.p1	0.500	58	29	0	2	59	195	252	5.007E-12	59	60
T_castaneum_NK7	TRINITY_DN2924_c0_g1_i1.p1	0.482	58	30	0	2	59	15	72	9.472E-12	59	60
T_castaneum_NK7	TRINITY_DN25223_c0_g1_i1.p1	0.491	59	30	0	2	60	78	136	9.472E-12	59	60
T_castaneum_NK7	TRINITY_DN2924_c0_g1_i2.p1	0.482	58	30	0	2	59	130	187	9.472E-12	59	60
T_castaneum_NK7	TRINITY_DN2924_c0_g3_i1.p1	0.482	58	30	0	2	59	130	187	9.472E-12	59	60
T_castaneum_NK7	TRINITY_DN2924_c0_g3_i2.p1	0.482	58	30	0	2	59	130	187	9.472E-12	59	60
T_castaneum_NK7	TRINITY_DN4289_c0_g1_i3.p1	0.482	58	30	0	1	58	204	261	3.391E-11	57	60
T_castaneum_NK7	TRINITY_DN4289_c0_g1_i1.p1	0.482	58	30	0	1	58	208	265	3.391E-11	57	60
T_castaneum_NK7	TRINITY_DN4289_c0_g1_i2.p1	0.482	58	30	0	1	58	253	310	3.391E-11	57	60
T_castaneum_NK7	TRINITY_DN4559_c0_g1_i1.p1	0.491	57	29	0	2	58	139	195	4.665E-11	57	60
T_castaneum_NK7	TRINITY_DN4559_c0_g1_i3.p1	0.491	57	29	0	2	58	139	195	4.665E-11	57	60
T_castaneum_NK7	TRINITY_DN11387_c0_g6_i1.p1	0.491	57	29	0	2	58	1	57	8.828E-11	56	60
T_castaneum_NK7	TRINITY_DN60043_c0_g2_i1.p1	0.482	58	30	0	1	58	74	131	1.671E-10	55	60
T_castaneum_NK7	TRINITY_DN25865_c0_g1_i1.p1	0.508	57	28	0	2	58	214	270	1.671E-10	55	60
T_castaneum_NK7	TRINITY_DN25865_c0_g1_i4.p1	0.508	57	28	0	2	58	214	270	1.671E-10	55	60
T_castaneum_NK7	TRINITY_DN5329_c0_g2_i1.p1	0.456	57	30	0	2	58	224	280	2.299E-10	55	60
T_castaneum_NK7	TRINITY_DN64554_c0_g1_i1.p1	0.456	57	30	0	2	58	50	106	4.352E-10	54	60
T_castaneum_NK7	TRINITY_DN8175_c0_g1_i3.p1	0.457	59	31	0	1	59	67	125	4.352E-10	54	60
T_castaneum_NK7	TRINITY_DN8175_c0_g1_i2.p1	0.457	59	31	0	1	59	169	227	4.352E-10	54	60
T_castaneum_NK7	TRINITY_DN2730_c1_g1_i1.p1	0.438	57	31	0	2	58	150	206	4.352E-10	54	60
T_castaneum_NK7	TRINITY_DN2730_c1_g1_i2.p1	0.438	57	31	0	2	58	150	206	4.352E-10	54	60
T_castaneum_NK7	TRINITY_DN2730_c1_g1_i3.p1	0.438	57	31	0	2	58	154	210	4.352E-10	54	60
T_castaneum_NK7	TRINITY_DN2730_c1_g1_i4.p1	0.438	57	31	0	2	58	154	210	4.352E-10	54	60
T_castaneum_NK7	TRINITY_DN26492_c0_g1_i1.p1	0.471	53	28	0	5	57	129	181	1.560E-09	52	60
T_castaneum_NK7	TRINITY_DN5417_c0_g1_i1.p1	0.438	57	31	0	2	58	105	161	1.560E-09	52	60
T_castaneum_NK7	TRINITY_DN77370_c5_g2_i1.p1	0.500	54	27	0	5	58	77	130	1.560E-09	52	60
T_castaneum_NK7	TRINITY_DN3447_c0_g1_i2.p1	0.433	60	33	0	1	60	165	224	2.147E-09	52	60
T_castaneum_NK7	TRINITY_DN4970_c0_g1_i1.p1	0.465	58	30	0	1	58	694	751	4.066E-09	51	60
T_castaneum_NK7	TRINITY_DN4970_c0_g1_i2.p1	0.465	58	30	0	1	58	694	751	4.066E-09	51	60
T_castaneum_NK7	TRINITY_DN4970_c0_g1_i3.p1	0.465	58	30	0	1	58	694	751	4.066E-09	51	60
T_castaneum_NK7	TRINITY_DN3158_c0_g1_i1.p1	0.431	58	32	0	1	58	187	244	5.595E-09	51	60
T_castaneum_NK7	TRINITY_DN136674_c0_g1_i1.p1	0.444	54	29	0	4	57	161	214	2.764E-08	49	60
T_castaneum_NK7	TRINITY_DN860_c0_g1_i2.p1	0.407	54	31	0	5	58	231	284	1.881E-07	46	60
T_castaneum_NK7	TRINITY_DN860_c0_g1_i3.p1	0.407	54	31	0	5	58	231	284	1.881E-07	46	60
T_castaneum_NK7	TRINITY_DN860_c0_g1_i4.p1	0.407	54	31	0	5	58	231	284	1.881E-07	46	60
T_castaneum_NK7	TRINITY_DN4548_c0_g2_i1.p1	0.388	54	32	0	5	58	254	307	2.590E-07	46	60
T_castaneum_NK7	TRINITY_DN4548_c0_g2_i3.p1	0.388	54	32	0	5	58	254	307	2.590E-07	46	60
T_castaneum_NK7	TRINITY_DN4548_c0_g2_i2.p1	0.388	54	32	0	5	58	254	307	2.590E-07	46	60
T_castaneum_NK7	TRINITY_DN4548_c0_g1_i3.p1	0.370	54	33	0	5	58	112	165	4.909E-07	45	60
T_castaneum_NK7	TRINITY_DN4548_c0_g1_i4.p1	0.370	54	33	0	5	58	112	165	4.909E-07	45	60
T_castaneum_NK7	TRINITY_DN4548_c0_g1_i2.p1	0.370	54	33	0	5	58	253	306	4.909E-07	45	60
T_castaneum_NK7	TRINITY_DN2793_c0_g1_i1.p1	0.385	57	34	0	4	60	212	268	1.282E-06	44	60
T_castaneum_NK7	TRINITY_DN2793_c0_g1_i2.p1	0.385	57	34	0	4	60	212	268	1.282E-06	44	60
T_castaneum_NK7	TRINITY_DN3149_c1_g1_i1.p1	0.368	57	35	0	2	58	101	157	2.431E-06	43	60
T_castaneum_NK7	TRINITY_DN3149_c1_g1_i3.p1	0.368	57	35	0	2	58	101	157	2.431E-06	43	60
T_castaneum_NK7	TRINITY_DN3149_c1_g1_i4.p1	0.368	57	35	0	2	58	101	157	2.431E-06	43	60
T_castaneum_NK7	TRINITY_DN3149_c1_g1_i5.p1	0.368	57	35	0	2	58	101	157	2.431E-06	43	60
T_castaneum_NK7	TRINITY_DN3149_c1_g1_i6.p1	0.368	57	35	0	2	58	101	157	2.431E-06	43	60
T_castaneum_NK7	TRINITY_DN3149_c1_g1_i7.p1	0.368	57	35	0	2	58	101	157	2.431E-06	43	60
T_castaneum_NK7	TRINITY_DN4027_c0_g1_i2.p1	0.388	54	32	0	5	58	251	304	2.431E-06	43	60
T_castaneum_NK7	TRINITY_DN4432_c2_g1_i2.p1	0.407	54	31	0	2	55	88	141	2.287E-05	40	60
T_castaneum_NK7	TRINITY_DN4548_c0_g1_i5.p1	0.344	58	35	0	5	58	112	169	4.342E-05	40	60
T_castaneum_NK7	TRINITY_DN4548_c0_g1_i7.p1	0.344	58	35	0	5	58	112	169	4.342E-05	40	60
T_castaneum_NK7	TRINITY_DN4548_c0_g1_i1.p1	0.344	58	35	0	5	58	253	310	4.342E-05	40	60
A_bruennichi_old_annotated_NK1-B-1	TRINITY_DN5303_c2_g1_i1.p1	0.983	60	1	0	1	60	209	268	5.366E-33	119	60
A_bruennichi_old_annotated_NK1-B-1	TRINITY_DN635_c0_g1_i1.p1	0.644	59	21	0	1	59	133	191	2.191E-18	78	60
A_bruennichi_old_annotated_NK1-B-1	TRINITY_DN115831_c0_g1_i1.p1	0.649	57	20	0	2	58	206	262	2.789E-17	74	60
A_bruennichi_old_annotated_NK1-B-1	TRINITY_DN3576_c0_g1_i2.p1	0.637	58	21	0	2	59	167	224	2.789E-17	74	60
A_bruennichi_old_annotated_NK1-B-1	TRINITY_DN3576_c0_g1_i3.p1	0.637	58	21	0	2	59	167	224	2.789E-17	74	60
A_bruennichi_old_annotated_NK1-B-1	TRINITY_DN2175_c0_g2_i2.p1	0.614	57	22	0	2	58	176	232	9.231E-16	70	60
A_bruennichi_old_annotated_NK1-B-1	TRINITY_DN2175_c0_g2_i4.p1	0.614	57	22	0	2	58	176	232	9.231E-16	70	60
A_bruennichi_old_annotated_NK1-B-1	TRINITY_DN1966_c0_g1_i1.p1	0.603	58	23	0	2	59	232	289	9.231E-16	70	60
A_bruennichi_old_annotated_NK1-B-1	TRINITY_DN1966_c0_g1_i2.p1	0.603	58	23	0	2	59	232	289	9.231E-16	70	60
A_bruennichi_old_annotated_NK1-B-1	TRINITY_DN1966_c0_g1_i3.p1	0.603	58	23	0	2	59	232	289	9.231E-16	70	60
A_bruennichi_old_annotated_NK1-B-1	TRINITY_DN2175_c0_g2_i1.p1	0.625	56	21	0	2	57	176	231	1.269E-15	70	60
A_bruennichi_old_annotated_NK1-B-1	TRINITY_DN2175_c0_g2_i3.p1	0.625	56	21	0	2	57	176	231	1.269E-15	70	60
A_bruennichi_old_annotated_NK1-B-1	TRINITY_DN651_c0_g1_i1.p1	0.596	57	23	0	2	58	47	103	2.398E-15	69	60
A_bruennichi_old_annotated_NK1-B-1	TRINITY_DN651_c0_g1_i3.p1	0.596	57	23	0	2	58	47	103	2.398E-15	69	60
A_bruennichi_old_annotated_NK1-B-1	TRINITY_DN651_c0_g1_i5.p1	0.596	57	23	0	2	58	47	103	2.398E-15	69	60
A_bruennichi_old_annotated_NK1-B-1	TRINITY_DN651_c0_g1_i8.p1	0.596	57	23	0	2	58	145	201	2.398E-15	69	60
A_bruennichi_old_annotated_NK1-B-1	TRINITY_DN651_c0_g1_i9.p1	0.596	57	23	0	2	58	145	201	2.398E-15	69	60
A_bruennichi_old_annotated_NK1-B-1	TRINITY_DN651_c0_g1_i4.p1	0.596	57	23	0	2	58	145	201	2.398E-15	69	60
A_bruennichi_old_annotated_NK1-B-1	TRINITY_DN651_c0_g1_i6.p1	0.596	57	23	0	2	58	153	209	2.398E-15	69	60
A_bruennichi_old_annotated_NK1-B-1	TRINITY_DN651_c0_g1_i7.p1	0.596	57	23	0	2	58	153	209	2.398E-15	69	60
A_bruennichi_old_annotated_NK1-B-1	TRINITY_DN651_c0_g1_i2.p1	0.596	57	23	0	2	58	153	209	2.398E-15	69	60
A_bruennichi_old_annotated_NK1-B-1	TRINITY_DN3671_c0_g1_i1.p1	0.566	60	26	0	1	60	149	208	3.297E-15	68	60
A_bruennichi_old_annotated_NK1-B-1	TRINITY_DN1379_c0_g1_i1.p1	0.550	60	27	0	1	60	208	267	6.231E-15	68	60
A_bruennichi_old_annotated_NK1-B-1	TRINITY_DN651_c0_g1_i10.p1	0.603	53	21	0	6	58	1	53	3.061E-14	66	60
A_bruennichi_old_annotated_NK1-B-1	TRINITY_DN12_c1_g2_i1.p1	0.586	58	24	0	1	58	194	251	4.209E-14	65	60
A_bruennichi_old_annotated_NK1-B-1	TRINITY_DN12_c1_g1_i2.p1	0.586	58	24	0	1	58	203	260	4.209E-14	65	60
A_bruennichi_old_annotated_NK1-B-1	TRINITY_DN6789_c1_g2_i1.p1	0.500	58	29	0	2	59	186	243	1.094E-13	64	60
A_bruennichi_old_annotated_NK1-B-1	TRINITY_DN5303_c0_g1_i1.p1	0.517	56	27	0	5	60	216	271	2.845E-13	63	60
A_bruennichi_old_annotated_NK1-B-1	TRINITY_DN2924_c0_g1_i1.p1	0.561	57	25	0	2	58	15	71	3.912E-13	63	60
A_bruennichi_old_annotated_NK1-B-1	TRINITY_DN45791_c0_g2_i1.p1	0.574	54	23	0	2	55	229	282	3.912E-13	63	60
A_bruennichi_old_annotated_NK1-B-1	TRINITY_DN2924_c0_g1_i2.p1	0.561	57	25	0	2	58	130	186	3.912E-13	63	60
A_bruennichi_old_annotated_NK1-B-1	TRINITY_DN2924_c0_g3_i1.p1	0.561	57	25	0	2	58	130	186	3.912E-13	63	60
A_bruennichi_old_annotated_NK1-B-1	TRINITY_DN2924_c0_g3_i2.p1	0.561	57	25	0	2	58	130	186	3.912E-13	63	60
A_bruennichi_old_annotated_NK1-B-1	TRINITY_DN3356_c0_g1_i3.p1	0.578	57	24	0	2	58	192	248	5.380E-13	62	60
A_bruennichi_old_annotated_NK1-B-1	TRINITY_DN3356_c0_g1_i1.p1	0.578	57	24	0	2	58	192	248	5.380E-13	62	60
A_bruennichi_old_annotated_NK1-B-1	TRINITY_DN3078_c0_g1_i1.p1	0.525	59	28	0	2	60	216	274	1.018E-12	61	60
A_bruennichi_old_annotated_NK1-B-1	TRINITY_DN5417_c0_g1_i1.p1	0.543	57	26	0	2	58	105	161	1.399E-12	61	60
A_bruennichi_old_annotated_NK1-B-1	TRINITY_DN4559_c0_g1_i1.p1	0.542	59	27	0	2	60	139	197	2.647E-12	60	60
A_bruennichi_old_annotated_NK1-B-1	TRINITY_DN4559_c0_g1_i3.p1	0.542	59	27	0	2	60	139	197	2.647E-12	60	60
A_bruennichi_old_annotated_NK1-B-1	TRINITY_DN11387_c0_g6_i1.p1	0.525	59	28	0	2	60	1	59	5.007E-12	59	60
A_bruennichi_old_annotated_NK1-B-1	TRINITY_DN6478_c3_g1_i1.p1	0.561	57	25	0	2	58	138	194	5.007E-12	59	60
A_bruennichi_old_annotated_NK1-B-1	TRINITY_DN6478_c3_g1_i2.p1	0.561	57	25	0	2	58	138	194	5.007E-12	59	60
A_bruennichi_old_annotated_NK1-B-1	TRINITY_DN3149_c1_g1_i1.p1	0.508	57	28	0	2	58	101	157	5.007E-12	59	60
A_bruennichi_old_annotated_NK1-B-1	TRINITY_DN3149_c1_g1_i3.p1	0.508	57	28	0	2	58	101	157	5.007E-12	59	60
A_bruennichi_old_annotated_NK1-B-1	TRINITY_DN3149_c1_g1_i4.p1	0.508	57	28	0	2	58	101	157	5.007E-12	59	60
A_bruennichi_old_annotated_NK1-B-1	TRINITY_DN3149_c1_g1_i5.p1	0.508	57	28	0	2	58	101	157	5.007E-12	59	60
A_bruennichi_old_annotated_NK1-B-1	TRINITY_DN3149_c1_g1_i6.p1	0.508	57	28	0	2	58	101	157	5.007E-12	59	60
A_bruennichi_old_annotated_NK1-B-1	TRINITY_DN3149_c1_g1_i7.p1	0.508	57	28	0	2	58	101	157	5.007E-12	59	60
A_bruennichi_old_annotated_NK1-B-1	TRINITY_DN25223_c0_g1_i1.p1	0.543	57	26	0	2	58	78	134	9.472E-12	59	60
A_bruennichi_old_annotated_NK1-B-1	TRINITY_DN32529_c1_g1_i1.p1	0.555	54	24	0	5	58	312	365	9.472E-12	59	60
A_bruennichi_old_annotated_NK1-B-1	TRINITY_DN20522_c0_g1_i1.p1	0.534	58	27	0	2	59	180	237	2.465E-11	57	60
A_bruennichi_old_annotated_NK1-B-1	TRINITY_DN20522_c0_g1_i10.p1	0.534	58	27	0	2	59	180	237	2.465E-11	57	60
A_bruennichi_old_annotated_NK1-B-1	TRINITY_DN20522_c0_g1_i2.p1	0.534	58	27	0	2	59	180	237	2.465E-11	57	60
A_bruennichi_old_annotated_NK1-B-1	TRINITY_DN20522_c0_g1_i3.p1	0.534	58	27	0	2	59	180	237	2.465E-11	57	60
A_bruennichi_old_annotated_NK1-B-1	TRINITY_DN20522_c0_g1_i5.p1	0.534	58	27	0	2	59	180	237	2.465E-11	57	60
A_bruennichi_old_annotated_NK1-B-1	TRINITY_DN20522_c0_g1_i6.p1	0.534	58	27	0	2	59	180	237	2.465E-11	57	60
A_bruennichi_old_annotated_NK1-B-1	TRINITY_DN20522_c0_g1_i7.p1	0.534	58	27	0	2	59	180	237	2.465E-11	57	60
A_bruennichi_old_annotated_NK1-B-1	TRINITY_DN20522_c0_g1_i8.p1	0.534	58	27	0	2	59	180	237	2.465E-11	57	60
A_bruennichi_old_annotated_NK1-B-1	TRINITY_DN2730_c1_g1_i1.p1	0.491	57	29	0	2	58	150	206	2.465E-11	57	60
A_bruennichi_old_annotated_NK1-B-1	TRINITY_DN2730_c1_g1_i2.p1	0.491	57	29	0	2	58	150	206	2.465E-11	57	60
A_bruennichi_old_annotated_NK1-B-1	TRINITY_DN2730_c1_g1_i3.p1	0.491	57	29	0	2	58	154	210	2.465E-11	57	60
A_bruennichi_old_annotated_NK1-B-1	TRINITY_DN2730_c1_g1_i4.p1	0.491	57	29	0	2	58	154	210	2.465E-11	57	60
A_bruennichi_old_annotated_NK1-B-1	TRINITY_DN5329_c0_g2_i1.p1	0.482	58	30	0	2	59	224	281	2.465E-11	57	60
A_bruennichi_old_annotated_NK1-B-1	TRINITY_DN77370_c5_g2_i1.p1	0.517	58	28	0	2	59	74	131	3.391E-11	57	60
A_bruennichi_old_annotated_NK1-B-1	TRINITY_DN25865_c0_g1_i1.p1	0.483	60	31	0	1	60	213	272	4.665E-11	57	60
A_bruennichi_old_annotated_NK1-B-1	TRINITY_DN25865_c0_g1_i4.p1	0.483	60	31	0	1	60	213	272	4.665E-11	57	60
A_bruennichi_old_annotated_NK1-B-1	TRINITY_DN860_c0_g1_i2.p1	0.508	57	28	0	2	58	228	284	8.828E-11	56	60
A_bruennichi_old_annotated_NK1-B-1	TRINITY_DN860_c0_g1_i3.p1	0.508	57	28	0	2	58	228	284	8.828E-11	56	60
A_bruennichi_old_annotated_NK1-B-1	TRINITY_DN860_c0_g1_i4.p1	0.508	57	28	0	2	58	228	284	8.828E-11	56	60
A_bruennichi_old_annotated_NK1-B-1	TRINITY_DN3768_c0_g3_i1.p1	0.473	57	30	0	2	58	82	138	1.671E-10	55	60
A_bruennichi_old_annotated_NK1-B-1	TRINITY_DN4289_c0_g1_i3.p1	0.526	57	27	0	2	58	205	261	1.671E-10	55	60
A_bruennichi_old_annotated_NK1-B-1	TRINITY_DN4289_c0_g1_i1.p1	0.526	57	27	0	2	58	209	265	1.671E-10	55	60
A_bruennichi_old_annotated_NK1-B-1	TRINITY_DN4289_c0_g1_i2.p1	0.526	57	27	0	2	58	254	310	1.671E-10	55	60
A_bruennichi_old_annotated_NK1-B-1	TRINITY_DN64554_c0_g1_i1.p1	0.473	57	30	0	2	58	50	106	2.299E-10	55	60
A_bruennichi_old_annotated_NK1-B-1	TRINITY_DN8175_c0_g1_i3.p1	0.509	51	25	0	8	58	74	124	3.163E-10	54	60
A_bruennichi_old_annotated_NK1-B-1	TRINITY_DN8175_c0_g1_i2.p1	0.509	51	25	0	8	58	176	226	3.163E-10	54	60
A_bruennichi_old_annotated_NK1-B-1	TRINITY_DN40009_c0_g1_i1.p1	0.508	57	28	0	2	58	206	262	4.352E-10	54	60
A_bruennichi_old_annotated_NK1-B-1	TRINITY_DN3447_c0_g1_i2.p1	0.457	59	31	0	2	60	166	224	8.239E-10	53	60
A_bruennichi_old_annotated_NK1-B-1	TRINITY_DN4548_c0_g2_i1.p1	0.438	57	31	0	3	59	252	308	8.239E-10	53	60
A_bruennichi_old_annotated_NK1-B-1	TRINITY_DN4548_c0_g2_i3.p1	0.438	57	31	0	3	59	252	308	8.239E-10	53	60
A_bruennichi_old_annotated_NK1-B-1	TRINITY_DN4548_c0_g2_i2.p1	0.438	57	31	0	3	59	252	308	8.239E-10	53	60
A_bruennichi_old_annotated_NK1-B-1	TRINITY_DN3158_c0_g1_i1.p1	0.491	57	29	0	2	58	188	244	1.134E-09	53	60
A_bruennichi_old_annotated_NK1-B-1	TRINITY_DN4548_c0_g1_i3.p1	0.421	57	32	0	3	59	110	166	1.560E-09	52	60
A_bruennichi_old_annotated_NK1-B-1	TRINITY_DN4548_c0_g1_i4.p1	0.421	57	32	0	3	59	110	166	1.560E-09	52	60
A_bruennichi_old_annotated_NK1-B-1	TRINITY_DN4548_c0_g1_i2.p1	0.421	57	32	0	3	59	251	307	1.560E-09	52	60
A_bruennichi_old_annotated_NK1-B-1	TRINITY_DN4432_c2_g1_i2.p1	0.465	58	30	0	2	59	88	145	2.147E-09	52	60
A_bruennichi_old_annotated_NK1-B-1	TRINITY_DN2793_c0_g1_i1.p1	0.473	57	30	0	2	58	210	266	2.147E-09	52	60
A_bruennichi_old_annotated_NK1-B-1	TRINITY_DN2793_c0_g1_i2.p1	0.473	57	30	0	2	58	210	266	2.147E-09	52	60
A_bruennichi_old_annotated_NK1-B-1	TRINITY_DN4970_c0_g1_i1.p1	0.491	57	29	0	3	59	696	752	2.147E-09	52	60
A_bruennichi_old_annotated_NK1-B-1	TRINITY_DN4970_c0_g1_i2.p1	0.491	57	29	0	3	59	696	752	2.147E-09	52	60
A_bruennichi_old_annotated_NK1-B-1	TRINITY_DN4970_c0_g1_i3.p1	0.491	57	29	0	3	59	696	752	2.147E-09	52	60
A_bruennichi_old_annotated_NK1-B-1	TRINITY_DN60043_c0_g2_i1.p1	0.472	55	29	0	5	59	78	132	5.595E-09	51	60
A_bruennichi_old_annotated_NK1-B-1	TRINITY_DN136674_c0_g1_i1.p1	0.462	54	29	0	4	57	161	214	5.595E-09	51	60
A_bruennichi_old_annotated_NK1-B-1	TRINITY_DN26492_c0_g1_i1.p1	0.466	60	30	0	1	57	122	181	5.595E-09	51	60
A_bruennichi_old_annotated_NK1-B-1	TRINITY_DN4027_c0_g1_i2.p1	0.438	57	31	0	2	58	248	304	5.595E-09	51	60
A_bruennichi_old_annotated_NK1-B-1	TRINITY_DN4548_c0_g1_i5.p1	0.393	61	34	0	3	59	110	170	9.923E-08	47	60
A_bruennichi_old_annotated_NK1-B-1	TRINITY_DN4548_c0_g1_i7.p1	0.393	61	34	0	3	59	110	170	9.923E-08	47	60
A_bruennichi_old_annotated_NK1-B-1	TRINITY_DN4548_c0_g1_i1.p1	0.393	61	34	0	3	59	251	311	9.923E-08	47	60
A_bruennichi_old_annotated_NK1-B-1	TRINITY_DN4548_c0_g1_i6.p1	0.375	40	24	0	20	59	1	40	5.649E-04	36	60
T_tridentatus_Slou_C	TRINITY_DN5303_c2_g1_i1.p1	0.983	60	1	0	1	60	209	268	5.366E-33	119	60
T_tridentatus_Slou_C	TRINITY_DN635_c0_g1_i1.p1	0.644	59	21	0	1	59	133	191	2.191E-18	78	60
T_tridentatus_Slou_C	TRINITY_DN115831_c0_g1_i1.p1	0.649	57	20	0	2	58	206	262	2.789E-17	74	60
T_tridentatus_Slou_C	TRINITY_DN3576_c0_g1_i2.p1	0.637	58	21	0	2	59	167	224	2.789E-17	74	60
T_tridentatus_Slou_C	TRINITY_DN3576_c0_g1_i3.p1	0.637	58	21	0	2	59	167	224	2.789E-17	74	60
T_tridentatus_Slou_C	TRINITY_DN2175_c0_g2_i2.p1	0.614	57	22	0	2	58	176	232	9.231E-16	70	60
T_tridentatus_Slou_C	TRINITY_DN2175_c0_g2_i4.p1	0.614	57	22	0	2	58	176	232	9.231E-16	70	60
T_tridentatus_Slou_C	TRINITY_DN1966_c0_g1_i1.p1	0.603	58	23	0	2	59	232	289	9.231E-16	70	60
T_tridentatus_Slou_C	TRINITY_DN1966_c0_g1_i2.p1	0.603	58	23	0	2	59	232	289	9.231E-16	70	60
T_tridentatus_Slou_C	TRINITY_DN1966_c0_g1_i3.p1	0.603	58	23	0	2	59	232	289	9.231E-16	70	60
T_tridentatus_Slou_C	TRINITY_DN2175_c0_g2_i1.p1	0.625	56	21	0	2	57	176	231	1.269E-15	70	60
T_tridentatus_Slou_C	TRINITY_DN2175_c0_g2_i3.p1	0.625	56	21	0	2	57	176	231	1.269E-15	70	60
T_tridentatus_Slou_C	TRINITY_DN651_c0_g1_i1.p1	0.596	57	23	0	2	58	47	103	2.398E-15	69	60
T_tridentatus_Slou_C	TRINITY_DN651_c0_g1_i3.p1	0.596	57	23	0	2	58	47	103	2.398E-15	69	60
T_tridentatus_Slou_C	TRINITY_DN651_c0_g1_i5.p1	0.596	57	23	0	2	58	47	103	2.398E-15	69	60
T_tridentatus_Slou_C	TRINITY_DN651_c0_g1_i8.p1	0.596	57	23	0	2	58	145	201	2.398E-15	69	60
T_tridentatus_Slou_C	TRINITY_DN651_c0_g1_i9.p1	0.596	57	23	0	2	58	145	201	2.398E-15	69	60
T_tridentatus_Slou_C	TRINITY_DN651_c0_g1_i4.p1	0.596	57	23	0	2	58	145	201	2.398E-15	69	60
T_tridentatus_Slou_C	TRINITY_DN651_c0_g1_i6.p1	0.596	57	23	0	2	58	153	209	2.398E-15	69	60
T_tridentatus_Slou_C	TRINITY_DN651_c0_g1_i7.p1	0.596	57	23	0	2	58	153	209	2.398E-15	69	60
T_tridentatus_Slou_C	TRINITY_DN651_c0_g1_i2.p1	0.596	57	23	0	2	58	153	209	2.398E-15	69	60
T_tridentatus_Slou_C	TRINITY_DN3671_c0_g1_i1.p1	0.566	60	26	0	1	60	149	208	3.297E-15	68	60
T_tridentatus_Slou_C	TRINITY_DN1379_c0_g1_i1.p1	0.550	60	27	0	1	60	208	267	6.231E-15	68	60
T_tridentatus_Slou_C	TRINITY_DN651_c0_g1_i10.p1	0.603	53	21	0	6	58	1	53	3.061E-14	66	60
T_tridentatus_Slou_C	TRINITY_DN12_c1_g2_i1.p1	0.586	58	24	0	1	58	194	251	4.209E-14	65	60
T_tridentatus_Slou_C	TRINITY_DN12_c1_g1_i2.p1	0.586	58	24	0	1	58	203	260	4.209E-14	65	60
T_tridentatus_Slou_C	TRINITY_DN6789_c1_g2_i1.p1	0.500	58	29	0	2	59	186	243	1.094E-13	64	60
T_tridentatus_Slou_C	TRINITY_DN5303_c0_g1_i1.p1	0.517	56	27	0	5	60	216	271	2.845E-13	63	60
T_tridentatus_Slou_C	TRINITY_DN2924_c0_g1_i1.p1	0.561	57	25	0	2	58	15	71	3.912E-13	63	60
T_tridentatus_Slou_C	TRINITY_DN45791_c0_g2_i1.p1	0.574	54	23	0	2	55	229	282	3.912E-13	63	60
T_tridentatus_Slou_C	TRINITY_DN2924_c0_g1_i2.p1	0.561	57	25	0	2	58	130	186	3.912E-13	63	60
T_tridentatus_Slou_C	TRINITY_DN2924_c0_g3_i1.p1	0.561	57	25	0	2	58	130	186	3.912E-13	63	60
T_tridentatus_Slou_C	TRINITY_DN2924_c0_g3_i2.p1	0.561	57	25	0	2	58	130	186	3.912E-13	63	60
T_tridentatus_Slou_C	TRINITY_DN3356_c0_g1_i3.p1	0.578	57	24	0	2	58	192	248	5.380E-13	62	60
T_tridentatus_Slou_C	TRINITY_DN3356_c0_g1_i1.p1	0.578	57	24	0	2	58	192	248	5.380E-13	62	60
T_tridentatus_Slou_C	TRINITY_DN3078_c0_g1_i1.p1	0.525	59	28	0	2	60	216	274	1.018E-12	61	60
T_tridentatus_Slou_C	TRINITY_DN5417_c0_g1_i1.p1	0.543	57	26	0	2	58	105	161	1.399E-12	61	60
T_tridentatus_Slou_C	TRINITY_DN4559_c0_g1_i1.p1	0.542	59	27	0	2	60	139	197	2.647E-12	60	60
T_tridentatus_Slou_C	TRINITY_DN4559_c0_g1_i3.p1	0.542	59	27	0	2	60	139	197	2.647E-12	60	60
T_tridentatus_Slou_C	TRINITY_DN11387_c0_g6_i1.p1	0.525	59	28	0	2	60	1	59	5.007E-12	59	60
T_tridentatus_Slou_C	TRINITY_DN6478_c3_g1_i1.p1	0.561	57	25	0	2	58	138	194	5.007E-12	59	60
T_tridentatus_Slou_C	TRINITY_DN6478_c3_g1_i2.p1	0.561	57	25	0	2	58	138	194	5.007E-12	59	60
T_tridentatus_Slou_C	TRINITY_DN3149_c1_g1_i1.p1	0.508	57	28	0	2	58	101	157	5.007E-12	59	60
T_tridentatus_Slou_C	TRINITY_DN3149_c1_g1_i3.p1	0.508	57	28	0	2	58	101	157	5.007E-12	59	60
T_tridentatus_Slou_C	TRINITY_DN3149_c1_g1_i4.p1	0.508	57	28	0	2	58	101	157	5.007E-12	59	60
T_tridentatus_Slou_C	TRINITY_DN3149_c1_g1_i5.p1	0.508	57	28	0	2	58	101	157	5.007E-12	59	60
T_tridentatus_Slou_C	TRINITY_DN3149_c1_g1_i6.p1	0.508	57	28	0	2	58	101	157	5.007E-12	59	60
T_tridentatus_Slou_C	TRINITY_DN3149_c1_g1_i7.p1	0.508	57	28	0	2	58	101	157	5.007E-12	59	60
T_tridentatus_Slou_C	TRINITY_DN25223_c0_g1_i1.p1	0.543	57	26	0	2	58	78	134	9.472E-12	59	60
T_tridentatus_Slou_C	TRINITY_DN32529_c1_g1_i1.p1	0.555	54	24	0	5	58	312	365	9.472E-12	59	60
T_tridentatus_Slou_C	TRINITY_DN20522_c0_g1_i1.p1	0.534	58	27	0	2	59	180	237	2.465E-11	57	60
T_tridentatus_Slou_C	TRINITY_DN20522_c0_g1_i10.p1	0.534	58	27	0	2	59	180	237	2.465E-11	57	60
T_tridentatus_Slou_C	TRINITY_DN20522_c0_g1_i2.p1	0.534	58	27	0	2	59	180	237	2.465E-11	57	60
T_tridentatus_Slou_C	TRINITY_DN20522_c0_g1_i3.p1	0.534	58	27	0	2	59	180	237	2.465E-11	57	60
T_tridentatus_Slou_C	TRINITY_DN20522_c0_g1_i5.p1	0.534	58	27	0	2	59	180	237	2.465E-11	57	60
T_tridentatus_Slou_C	TRINITY_DN20522_c0_g1_i6.p1	0.534	58	27	0	2	59	180	237	2.465E-11	57	60
T_tridentatus_Slou_C	TRINITY_DN20522_c0_g1_i7.p1	0.534	58	27	0	2	59	180	237	2.465E-11	57	60
T_tridentatus_Slou_C	TRINITY_DN20522_c0_g1_i8.p1	0.534	58	27	0	2	59	180	237	2.465E-11	57	60
T_tridentatus_Slou_C	TRINITY_DN2730_c1_g1_i1.p1	0.491	57	29	0	2	58	150	206	2.465E-11	57	60
T_tridentatus_Slou_C	TRINITY_DN2730_c1_g1_i2.p1	0.491	57	29	0	2	58	150	206	2.465E-11	57	60
T_tridentatus_Slou_C	TRINITY_DN2730_c1_g1_i3.p1	0.491	57	29	0	2	58	154	210	2.465E-11	57	60
T_tridentatus_Slou_C	TRINITY_DN2730_c1_g1_i4.p1	0.491	57	29	0	2	58	154	210	2.465E-11	57	60
T_tridentatus_Slou_C	TRINITY_DN5329_c0_g2_i1.p1	0.482	58	30	0	2	59	224	281	2.465E-11	57	60
T_tridentatus_Slou_C	TRINITY_DN77370_c5_g2_i1.p1	0.517	58	28	0	2	59	74	131	3.391E-11	57	60
T_tridentatus_Slou_C	TRINITY_DN25865_c0_g1_i1.p1	0.483	60	31	0	1	60	213	272	4.665E-11	57	60
T_tridentatus_Slou_C	TRINITY_DN25865_c0_g1_i4.p1	0.483	60	31	0	1	60	213	272	4.665E-11	57	60
T_tridentatus_Slou_C	TRINITY_DN860_c0_g1_i2.p1	0.508	57	28	0	2	58	228	284	8.828E-11	56	60
T_tridentatus_Slou_C	TRINITY_DN860_c0_g1_i3.p1	0.508	57	28	0	2	58	228	284	8.828E-11	56	60
T_tridentatus_Slou_C	TRINITY_DN860_c0_g1_i4.p1	0.508	57	28	0	2	58	228	284	8.828E-11	56	60
T_tridentatus_Slou_C	TRINITY_DN3768_c0_g3_i1.p1	0.473	57	30	0	2	58	82	138	1.671E-10	55	60
T_tridentatus_Slou_C	TRINITY_DN4289_c0_g1_i3.p1	0.526	57	27	0	2	58	205	261	1.671E-10	55	60
T_tridentatus_Slou_C	TRINITY_DN4289_c0_g1_i1.p1	0.526	57	27	0	2	58	209	265	1.671E-10	55	60
T_tridentatus_Slou_C	TRINITY_DN4289_c0_g1_i2.p1	0.526	57	27	0	2	58	254	310	1.671E-10	55	60
T_tridentatus_Slou_C	TRINITY_DN64554_c0_g1_i1.p1	0.473	57	30	0	2	58	50	106	2.299E-10	55	60
T_tridentatus_Slou_C	TRINITY_DN8175_c0_g1_i3.p1	0.509	51	25	0	8	58	74	124	3.163E-10	54	60
T_tridentatus_Slou_C	TRINITY_DN8175_c0_g1_i2.p1	0.509	51	25	0	8	58	176	226	3.163E-10	54	60
T_tridentatus_Slou_C	TRINITY_DN40009_c0_g1_i1.p1	0.508	57	28	0	2	58	206	262	4.352E-10	54	60
T_tridentatus_Slou_C	TRINITY_DN3447_c0_g1_i2.p1	0.457	59	31	0	2	60	166	224	8.239E-10	53	60
T_tridentatus_Slou_C	TRINITY_DN4548_c0_g2_i1.p1	0.438	57	31	0	3	59	252	308	8.239E-10	53	60
T_tridentatus_Slou_C	TRINITY_DN4548_c0_g2_i3.p1	0.438	57	31	0	3	59	252	308	8.239E-10	53	60
T_tridentatus_Slou_C	TRINITY_DN4548_c0_g2_i2.p1	0.438	57	31	0	3	59	252	308	8.239E-10	53	60
T_tridentatus_Slou_C	TRINITY_DN3158_c0_g1_i1.p1	0.491	57	29	0	2	58	188	244	1.134E-09	53	60
T_tridentatus_Slou_C	TRINITY_DN4548_c0_g1_i3.p1	0.421	57	32	0	3	59	110	166	1.560E-09	52	60
T_tridentatus_Slou_C	TRINITY_DN4548_c0_g1_i4.p1	0.421	57	32	0	3	59	110	166	1.560E-09	52	60
T_tridentatus_Slou_C	TRINITY_DN4548_c0_g1_i2.p1	0.421	57	32	0	3	59	251	307	1.560E-09	52	60
T_tridentatus_Slou_C	TRINITY_DN4432_c2_g1_i2.p1	0.465	58	30	0	2	59	88	145	2.147E-09	52	60
T_tridentatus_Slou_C	TRINITY_DN2793_c0_g1_i1.p1	0.473	57	30	0	2	58	210	266	2.147E-09	52	60
T_tridentatus_Slou_C	TRINITY_DN2793_c0_g1_i2.p1	0.473	57	30	0	2	58	210	266	2.147E-09	52	60
T_tridentatus_Slou_C	TRINITY_DN4970_c0_g1_i1.p1	0.491	57	29	0	3	59	696	752	2.147E-09	52	60
T_tridentatus_Slou_C	TRINITY_DN4970_c0_g1_i2.p1	0.491	57	29	0	3	59	696	752	2.147E-09	52	60
T_tridentatus_Slou_C	TRINITY_DN4970_c0_g1_i3.p1	0.491	57	29	0	3	59	696	752	2.147E-09	52	60
T_tridentatus_Slou_C	TRINITY_DN60043_c0_g2_i1.p1	0.472	55	29	0	5	59	78	132	5.595E-09	51	60
T_tridentatus_Slou_C	TRINITY_DN136674_c0_g1_i1.p1	0.462	54	29	0	4	57	161	214	5.595E-09	51	60
T_tridentatus_Slou_C	TRINITY_DN26492_c0_g1_i1.p1	0.466	60	30	0	1	57	122	181	5.595E-09	51	60
T_tridentatus_Slou_C	TRINITY_DN4027_c0_g1_i2.p1	0.438	57	31	0	2	58	248	304	5.595E-09	51	60
T_tridentatus_Slou_C	TRINITY_DN4548_c0_g1_i5.p1	0.393	61	34	0	3	59	110	170	9.923E-08	47	60
T_tridentatus_Slou_C	TRINITY_DN4548_c0_g1_i7.p1	0.393	61	34	0	3	59	110	170	9.923E-08	47	60
T_tridentatus_Slou_C	TRINITY_DN4548_c0_g1_i1.p1	0.393	61	34	0	3	59	251	311	9.923E-08	47	60
T_tridentatus_Slou_C	TRINITY_DN4548_c0_g1_i6.p1	0.375	40	24	0	20	59	1	40	5.649E-04	36	60
A_bruennichi_NK2.2-B	TRINITY_DN4289_c0_g1_i3.p1	0.950	60	3	0	1	60	204	263	3.308E-31	114	60
A_bruennichi_NK2.2-B	TRINITY_DN4289_c0_g1_i1.p1	0.950	60	3	0	1	60	208	267	3.308E-31	114	60
A_bruennichi_NK2.2-B	TRINITY_DN4289_c0_g1_i2.p1	0.950	60	3	0	1	60	253	312	3.308E-31	114	60
A_bruennichi_NK2.2-B	TRINITY_DN20522_c0_g1_i1.p1	0.844	58	9	0	1	58	179	236	2.192E-26	100	60
A_bruennichi_NK2.2-B	TRINITY_DN20522_c0_g1_i10.p1	0.844	58	9	0	1	58	179	236	2.192E-26	100	60
A_bruennichi_NK2.2-B	TRINITY_DN20522_c0_g1_i2.p1	0.844	58	9	0	1	58	179	236	2.192E-26	100	60
A_bruennichi_NK2.2-B	TRINITY_DN20522_c0_g1_i3.p1	0.844	58	9	0	1	58	179	236	2.192E-26	100	60
A_bruennichi_NK2.2-B	TRINITY_DN20522_c0_g1_i5.p1	0.844	58	9	0	1	58	179	236	2.192E-26	100	60
A_bruennichi_NK2.2-B	TRINITY_DN20522_c0_g1_i6.p1	0.844	58	9	0	1	58	179	236	2.192E-26	100	60
A_bruennichi_NK2.2-B	TRINITY_DN20522_c0_g1_i7.p1	0.844	58	9	0	1	58	179	236	2.192E-26	100	60
A_bruennichi_NK2.2-B	TRINITY_DN20522_c0_g1_i8.p1	0.844	58	9	0	1	58	179	236	2.192E-26	100	60
A_bruennichi_NK2.2-B	TRINITY_DN6478_c3_g1_i1.p1	0.603	58	23	0	1	58	137	194	1.269E-15	70	60
A_bruennichi_NK2.2-B	TRINITY_DN6478_c3_g1_i2.p1	0.603	58	23	0	1	58	137	194	1.269E-15	70	60
A_bruennichi_NK2.2-B	TRINITY_DN1966_c0_g1_i1.p1	0.568	58	25	0	1	58	231	288	7.399E-13	62	60
A_bruennichi_NK2.2-B	TRINITY_DN1966_c0_g1_i2.p1	0.568	58	25	0	1	58	231	288	7.399E-13	62	60
A_bruennichi_NK2.2-B	TRINITY_DN1966_c0_g1_i3.p1	0.568	58	25	0	1	58	231	288	7.399E-13	62	60
A_bruennichi_NK2.2-B	TRINITY_DN115831_c0_g1_i1.p1	0.508	59	29	0	2	60	206	264	1.925E-12	61	60
A_bruennichi_NK2.2-B	TRINITY_DN45791_c0_g2_i1.p1	0.527	55	26	0	1	55	228	282	1.792E-11	58	60
A_bruennichi_NK2.2-B	TRINITY_DN651_c0_g1_i1.p1	0.543	57	26	0	2	58	47	103	2.465E-11	57	60
A_bruennichi_NK2.2-B	TRINITY_DN651_c0_g1_i3.p1	0.543	57	26	0	2	58	47	103	2.465E-11	57	60
A_bruennichi_NK2.2-B	TRINITY_DN651_c0_g1_i5.p1	0.543	57	26	0	2	58	47	103	2.465E-11	57	60
A_bruennichi_NK2.2-B	TRINITY_DN2924_c0_g1_i1.p1	0.526	57	27	0	2	58	15	71	2.465E-11	57	60
A_bruennichi_NK2.2-B	TRINITY_DN651_c0_g1_i8.p1	0.543	57	26	0	2	58	145	201	2.465E-11	57	60
A_bruennichi_NK2.2-B	TRINITY_DN651_c0_g1_i9.p1	0.543	57	26	0	2	58	145	201	2.465E-11	57	60
A_bruennichi_NK2.2-B	TRINITY_DN651_c0_g1_i4.p1	0.543	57	26	0	2	58	145	201	2.465E-11	57	60
A_bruennichi_NK2.2-B	TRINITY_DN651_c0_g1_i6.p1	0.543	57	26	0	2	58	153	209	2.465E-11	57	60
A_bruennichi_NK2.2-B	TRINITY_DN651_c0_g1_i7.p1	0.543	57	26	0	2	58	153	209	2.465E-11	57	60
A_bruennichi_NK2.2-B	TRINITY_DN651_c0_g1_i2.p1	0.543	57	26	0	2	58	153	209	2.465E-11	57	60
A_bruennichi_NK2.2-B	TRINITY_DN2924_c0_g1_i2.p1	0.526	57	27	0	2	58	130	186	2.465E-11	57	60
A_bruennichi_NK2.2-B	TRINITY_DN2924_c0_g3_i1.p1	0.526	57	27	0	2	58	130	186	2.465E-11	57	60
A_bruennichi_NK2.2-B	TRINITY_DN2924_c0_g3_i2.p1	0.526	57	27	0	2	58	130	186	2.465E-11	57	60
A_bruennichi_NK2.2-B	TRINITY_DN651_c0_g1_i10.p1	0.549	51	23	0	8	58	3	53	8.828E-11	56	60
A_bruennichi_NK2.2-B	TRINITY_DN2175_c0_g2_i2.p1	0.526	57	27	0	2	58	176	232	8.828E-11	56	60
A_bruennichi_NK2.2-B	TRINITY_DN2175_c0_g2_i4.p1	0.526	57	27	0	2	58	176	232	8.828E-11	56	60
A_bruennichi_NK2.2-B	TRINITY_DN40009_c0_g1_i1.p1	0.517	58	28	0	1	58	205	262	1.671E-10	55	60
A_bruennichi_NK2.2-B	TRINITY_DN8175_c0_g1_i3.p1	0.509	55	27	0	6	60	72	126	2.299E-10	55	60
A_bruennichi_NK2.2-B	TRINITY_DN8175_c0_g1_i2.p1	0.509	55	27	0	6	60	174	228	2.299E-10	55	60
A_bruennichi_NK2.2-B	TRINITY_DN6789_c1_g2_i1.p1	0.465	58	30	0	1	58	185	242	2.299E-10	55	60
A_bruennichi_NK2.2-B	TRINITY_DN2175_c0_g2_i1.p1	0.517	56	27	0	2	57	176	231	3.163E-10	54	60
A_bruennichi_NK2.2-B	TRINITY_DN2175_c0_g2_i3.p1	0.517	56	27	0	2	57	176	231	3.163E-10	54	60
A_bruennichi_NK2.2-B	TRINITY_DN3671_c0_g1_i1.p1	0.481	54	28	0	5	58	153	206	4.352E-10	54	60
A_bruennichi_NK2.2-B	TRINITY_DN26492_c0_g1_i1.p1	0.473	57	30	0	4	60	128	184	5.988E-10	53	60
A_bruennichi_NK2.2-B	TRINITY_DN25223_c0_g1_i1.p1	0.473	57	30	0	2	58	78	134	8.239E-10	53	60
A_bruennichi_NK2.2-B	TRINITY_DN136674_c0_g1_i1.p1	0.490	51	26	0	5	55	162	212	4.066E-09	51	60
A_bruennichi_NK2.2-B	TRINITY_DN635_c0_g1_i1.p1	0.491	57	29	0	2	58	134	190	4.066E-09	51	60
A_bruennichi_NK2.2-B	TRINITY_DN12_c1_g1_i2.p1	0.464	56	29	0	5	60	207	262	5.595E-09	51	60
A_bruennichi_NK2.2-B	TRINITY_DN5303_c0_g1_i1.p1	0.462	54	29	0	5	58	216	269	5.595E-09	51	60
A_bruennichi_NK2.2-B	TRINITY_DN5303_c2_g1_i1.p1	0.508	57	28	0	2	58	210	266	5.595E-09	51	60
A_bruennichi_NK2.2-B	TRINITY_DN3356_c0_g1_i3.p1	0.462	54	29	0	5	58	195	248	5.595E-09	51	60
A_bruennichi_NK2.2-B	TRINITY_DN3356_c0_g1_i1.p1	0.462	54	29	0	5	58	195	248	5.595E-09	51	60
A_bruennichi_NK2.2-B	TRINITY_DN12_c1_g2_i1.p1	0.481	54	28	0	5	58	198	251	7.700E-09	50	60
A_bruennichi_NK2.2-B	TRINITY_DN3576_c0_g1_i2.p1	0.491	57	29	0	2	58	167	223	7.700E-09	50	60
A_bruennichi_NK2.2-B	TRINITY_DN3576_c0_g1_i3.p1	0.491	57	29	0	2	58	167	223	7.700E-09	50	60
A_bruennichi_NK2.2-B	TRINITY_DN3078_c0_g1_i1.p1	0.481	54	28	0	5	58	219	272	2.764E-08	49	60
A_bruennichi_NK2.2-B	TRINITY_DN4970_c0_g1_i1.p1	0.446	56	30	0	3	58	696	751	3.804E-08	48	60
A_bruennichi_NK2.2-B	TRINITY_DN4970_c0_g1_i2.p1	0.446	56	30	0	3	58	696	751	3.804E-08	48	60
A_bruennichi_NK2.2-B	TRINITY_DN4970_c0_g1_i3.p1	0.446	56	30	0	3	58	696	751	3.804E-08	48	60
A_bruennichi_NK2.2-B	TRINITY_DN32529_c1_g1_i1.p1	0.462	54	29	0	5	58	312	365	9.923E-08	47	60
A_bruennichi_NK2.2-B	TRINITY_DN11387_c0_g6_i1.p1	0.425	54	30	0	5	58	4	57	1.366E-07	47	60
A_bruennichi_NK2.2-B	TRINITY_DN60043_c0_g2_i1.p1	0.450	51	28	0	5	55	78	128	1.881E-07	46	60
A_bruennichi_NK2.2-B	TRINITY_DN25865_c0_g1_i1.p1	0.425	54	30	0	5	58	217	270	1.881E-07	46	60
A_bruennichi_NK2.2-B	TRINITY_DN25865_c0_g1_i4.p1	0.425	54	30	0	5	58	217	270	1.881E-07	46	60
A_bruennichi_NK2.2-B	TRINITY_DN4559_c0_g1_i1.p1	0.400	55	32	0	5	59	142	196	9.308E-07	44	60
A_bruennichi_NK2.2-B	TRINITY_DN4559_c0_g1_i3.p1	0.400	55	32	0	5	59	142	196	9.308E-07	44	60
A_bruennichi_NK2.2-B	TRINITY_DN1379_c0_g1_i1.p1	0.407	54	31	0	5	58	212	265	2.431E-06	43	60
A_bruennichi_NK2.2-B	TRINITY_DN4432_c2_g1_i2.p1	0.392	56	33	0	2	57	88	143	5.982E-05	39	60
T_castaneum_Vnd	TRINITY_DN4289_c0_g1_i3.p1	1.000	59	0	0	1	59	204	262	6.777E-32	116	60
T_castaneum_Vnd	TRINITY_DN4289_c0_g1_i1.p1	1.000	59	0	0	1	59	208	266	6.777E-32	116	60
T_castaneum_Vnd	TRINITY_DN4289_c0_g1_i2.p1	1.000	59	0	0	1	59	253	311	6.777E-32	116	60
T_castaneum_Vnd	TRINITY_DN20522_c0_g1_i1.p1	0.844	58	9	0	1	58	179	236	2.192E-26	100	60
T_castaneum_Vnd	TRINITY_DN20522_c0_g1_i10.p1	0.844	58	9	0	1	58	179	236	2.192E-26	100	60
T_castaneum_Vnd	TRINITY_DN20522_c0_g1_i2.p1	0.844	58	9	0	1	58	179	236	2.192E-26	100	60
T_castaneum_Vnd	TRINITY_DN20522_c0_g1_i3.p1	0.844	58	9	0	1	58	179	236	2.192E-26	100	60
T_castaneum_Vnd	TRINITY_DN20522_c0_g1_i5.p1	0.844	58	9	0	1	58	179	236	2.192E-26	100	60
T_castaneum_Vnd	TRINITY_DN20522_c0_g1_i6.p1	0.844	58	9	0	1	58	179	236	2.192E-26	100	60
T_castaneum_Vnd	TRINITY_DN20522_c0_g1_i7.p1	0.844	58	9	0	1	58	179	236	2.192E-26	100	60
T_castaneum_Vnd	TRINITY_DN20522_c0_g1_i8.p1	0.844	58	9	0	1	58	179	236	2.192E-26	100	60
T_castaneum_Vnd	TRINITY_DN6478_c3_g1_i1.p1	0.603	58	23	0	1	58	137	194	1.269E-15	70	60
T_castaneum_Vnd	TRINITY_DN6478_c3_g1_i2.p1	0.603	58	23	0	1	58	137	194	1.269E-15	70	60
T_castaneum_Vnd	TRINITY_DN1966_c0_g1_i1.p1	0.551	58	26	0	1	58	231	288	5.007E-12	59	60
T_castaneum_Vnd	TRINITY_DN1966_c0_g1_i2.p1	0.551	58	26	0	1	58	231	288	5.007E-12	59	60
T_castaneum_Vnd	TRINITY_DN1966_c0_g1_i3.p1	0.551	58	26	0	1	58	231	288	5.007E-12	59	60
T_castaneum_Vnd	TRINITY_DN115831_c0_g1_i1.p1	0.517	58	28	0	2	59	206	263	9.472E-12	59	60
T_castaneum_Vnd	TRINITY_DN651_c0_g1_i1.p1	0.542	59	27	0	2	60	47	105	2.465E-11	57	60
T_castaneum_Vnd	TRINITY_DN651_c0_g1_i3.p1	0.542	59	27	0	2	60	47	105	2.465E-11	57	60
T_castaneum_Vnd	TRINITY_DN651_c0_g1_i5.p1	0.542	59	27	0	2	60	47	105	2.465E-11	57	60
T_castaneum_Vnd	TRINITY_DN651_c0_g1_i8.p1	0.542	59	27	0	2	60	145	203	2.465E-11	57	60
T_castaneum_Vnd	TRINITY_DN651_c0_g1_i9.p1	0.542	59	27	0	2	60	145	203	2.465E-11	57	60
T_castaneum_Vnd	TRINITY_DN651_c0_g1_i4.p1	0.542	59	27	0	2	60	145	203	2.465E-11	57	60
T_castaneum_Vnd	TRINITY_DN651_c0_g1_i6.p1	0.542	59	27	0	2	60	153	211	2.465E-11	57	60
T_castaneum_Vnd	TRINITY_DN651_c0_g1_i7.p1	0.542	59	27	0	2	60	153	211	2.465E-11	57	60
T_castaneum_Vnd	TRINITY_DN651_c0_g1_i2.p1	0.542	59	27	0	2	60	153	211	2.465E-11	57	60
T_castaneum_Vnd	TRINITY_DN2924_c0_g1_i1.p1	0.526	57	27	0	2	58	15	71	3.391E-11	57	60
T_castaneum_Vnd	TRINITY_DN2924_c0_g1_i2.p1	0.526	57	27	0	2	58	130	186	3.391E-11	57	60
T_castaneum_Vnd	TRINITY_DN2924_c0_g3_i1.p1	0.526	57	27	0	2	58	130	186	3.391E-11	57	60
T_castaneum_Vnd	TRINITY_DN2924_c0_g3_i2.p1	0.526	57	27	0	2	58	130	186	3.391E-11	57	60
T_castaneum_Vnd	TRINITY_DN651_c0_g1_i10.p1	0.547	53	24	0	8	60	3	55	8.828E-11	56	60
T_castaneum_Vnd	TRINITY_DN2175_c0_g2_i2.p1	0.525	59	28	0	2	60	176	234	8.828E-11	56	60
T_castaneum_Vnd	TRINITY_DN2175_c0_g2_i4.p1	0.525	59	28	0	2	60	176	234	8.828E-11	56	60
T_castaneum_Vnd	TRINITY_DN45791_c0_g2_i1.p1	0.490	55	28	0	1	55	228	282	2.299E-10	55	60
T_castaneum_Vnd	TRINITY_DN6789_c1_g2_i1.p1	0.465	58	30	0	1	58	185	242	5.988E-10	53	60
T_castaneum_Vnd	TRINITY_DN3671_c0_g1_i1.p1	0.481	54	28	0	5	58	153	206	8.239E-10	53	60
T_castaneum_Vnd	TRINITY_DN8175_c0_g1_i3.p1	0.528	53	25	0	6	58	72	124	1.134E-09	53	60
T_castaneum_Vnd	TRINITY_DN25223_c0_g1_i1.p1	0.457	59	31	0	2	60	78	136	1.134E-09	53	60
T_castaneum_Vnd	TRINITY_DN2175_c0_g2_i1.p1	0.517	56	27	0	2	57	176	231	1.134E-09	53	60
T_castaneum_Vnd	TRINITY_DN2175_c0_g2_i3.p1	0.517	56	27	0	2	57	176	231	1.134E-09	53	60
T_castaneum_Vnd	TRINITY_DN8175_c0_g1_i2.p1	0.528	53	25	0	6	58	174	226	1.134E-09	53	60
T_castaneum_Vnd	TRINITY_DN40009_c0_g1_i1.p1	0.500	58	29	0	1	58	205	262	1.134E-09	53	60
T_castaneum_Vnd	TRINITY_DN26492_c0_g1_i1.p1	0.482	56	28	0	4	59	128	183	2.147E-09	52	60
T_castaneum_Vnd	TRINITY_DN635_c0_g1_i1.p1	0.491	57	29	0	2	58	134	190	5.595E-09	51	60
T_castaneum_Vnd	TRINITY_DN12_c1_g2_i1.p1	0.482	56	28	0	5	60	198	253	5.595E-09	51	60
T_castaneum_Vnd	TRINITY_DN136674_c0_g1_i1.p1	0.490	51	26	0	5	55	162	212	7.700E-09	50	60
T_castaneum_Vnd	TRINITY_DN3576_c0_g1_i2.p1	0.491	57	29	0	2	58	167	223	1.060E-08	50	60
T_castaneum_Vnd	TRINITY_DN3576_c0_g1_i3.p1	0.491	57	29	0	2	58	167	223	1.060E-08	50	60
T_castaneum_Vnd	TRINITY_DN3356_c0_g1_i3.p1	0.446	56	30	0	5	60	195	250	1.060E-08	50	60
T_castaneum_Vnd	TRINITY_DN3356_c0_g1_i1.p1	0.446	56	30	0	5	60	195	250	1.060E-08	50	60
T_castaneum_Vnd	TRINITY_DN5303_c2_g1_i1.p1	0.508	57	28	0	2	58	210	266	1.459E-08	49	60
T_castaneum_Vnd	TRINITY_DN12_c1_g1_i2.p1	0.481	54	28	0	5	58	207	260	2.008E-08	49	60
T_castaneum_Vnd	TRINITY_DN5303_c0_g1_i1.p1	0.444	54	29	0	5	58	216	269	3.804E-08	48	60
T_castaneum_Vnd	TRINITY_DN3078_c0_g1_i1.p1	0.481	54	28	0	5	58	219	272	9.923E-08	47	60
T_castaneum_Vnd	TRINITY_DN32529_c1_g1_i1.p1	0.462	54	29	0	5	58	312	365	1.366E-07	47	60
T_castaneum_Vnd	TRINITY_DN4970_c0_g1_i1.p1	0.428	56	31	0	3	58	696	751	2.590E-07	46	60
T_castaneum_Vnd	TRINITY_DN4970_c0_g1_i2.p1	0.428	56	31	0	3	58	696	751	2.590E-07	46	60
T_castaneum_Vnd	TRINITY_DN4970_c0_g1_i3.p1	0.428	56	31	0	3	58	696	751	2.590E-07	46	60
T_castaneum_Vnd	TRINITY_DN11387_c0_g6_i1.p1	0.425	54	30	0	5	58	4	57	3.565E-07	46	60
T_castaneum_Vnd	TRINITY_DN60043_c0_g2_i1.p1	0.425	54	30	0	5	58	78	131	3.565E-07	46	60
T_castaneum_Vnd	TRINITY_DN25865_c0_g1_i1.p1	0.425	54	30	0	5	58	217	270	6.760E-07	45	60
T_castaneum_Vnd	TRINITY_DN25865_c0_g1_i4.p1	0.425	54	30	0	5	58	217	270	6.760E-07	45	60
T_castaneum_Vnd	TRINITY_DN4559_c0_g1_i1.p1	0.400	55	32	0	5	59	142	196	1.282E-06	44	60
T_castaneum_Vnd	TRINITY_DN4559_c0_g1_i3.p1	0.400	55	32	0	5	59	142	196	1.282E-06	44	60
T_castaneum_Vnd	TRINITY_DN1379_c0_g1_i1.p1	0.407	54	31	0	5	58	212	265	8.750E-06	42	60
A_bruennichi_old_annotated_NK4-B	TRINITY_DN4289_c0_g1_i3.p1	0.666	60	20	0	1	60	204	263	1.477E-17	75	60
A_bruennichi_old_annotated_NK4-B	TRINITY_DN4289_c0_g1_i1.p1	0.666	60	20	0	1	60	208	267	1.477E-17	75	60
A_bruennichi_old_annotated_NK4-B	TRINITY_DN4289_c0_g1_i2.p1	0.666	60	20	0	1	60	253	312	1.477E-17	75	60
A_bruennichi_old_annotated_NK4-B	TRINITY_DN20522_c0_g1_i1.p1	0.655	58	20	0	1	58	179	236	9.955E-17	73	60
A_bruennichi_old_annotated_NK4-B	TRINITY_DN20522_c0_g1_i10.p1	0.655	58	20	0	1	58	179	236	9.955E-17	73	60
A_bruennichi_old_annotated_NK4-B	TRINITY_DN20522_c0_g1_i2.p1	0.655	58	20	0	1	58	179	236	9.955E-17	73	60
A_bruennichi_old_annotated_NK4-B	TRINITY_DN20522_c0_g1_i3.p1	0.655	58	20	0	1	58	179	236	9.955E-17	73	60
A_bruennichi_old_annotated_NK4-B	TRINITY_DN20522_c0_g1_i5.p1	0.655	58	20	0	1	58	179	236	9.955E-17	73	60
A_bruennichi_old_annotated_NK4-B	TRINITY_DN20522_c0_g1_i6.p1	0.655	58	20	0	1	58	179	236	9.955E-17	73	60
A_bruennichi_old_annotated_NK4-B	TRINITY_DN20522_c0_g1_i7.p1	0.655	58	20	0	1	58	179	236	9.955E-17	73	60
A_bruennichi_old_annotated_NK4-B	TRINITY_DN20522_c0_g1_i8.p1	0.655	58	20	0	1	58	179	236	9.955E-17	73	60
A_bruennichi_old_annotated_NK4-B	TRINITY_DN2175_c0_g2_i2.p1	0.603	58	23	0	2	59	176	233	3.297E-15	68	60
A_bruennichi_old_annotated_NK4-B	TRINITY_DN2175_c0_g2_i4.p1	0.603	58	23	0	2	59	176	233	3.297E-15	68	60
A_bruennichi_old_annotated_NK4-B	TRINITY_DN6478_c3_g1_i1.p1	0.620	58	22	0	1	58	137	194	6.231E-15	68	60
A_bruennichi_old_annotated_NK4-B	TRINITY_DN6478_c3_g1_i2.p1	0.620	58	22	0	1	58	137	194	6.231E-15	68	60
[truncated: 21,542 more rows]
