# Supplementary material for: The genome of a sea spider corroborates a shared Hox cluster motif in arthropods with a reduced posterior tagma
Source: BMC Biol. 2025 Jul 2;23:196. doi: 10.1186/s12915-025-02276-x (PMC12220506; doi:10.1186/s12915-025-02276-x)
Supplement: Supplementary file 3 — Additional file 3. [file 12915_2025_2276_MOESM3_ESM.zip › suppl-file7-gene_analysis/nkx/nk.fa]

>D_melanogaster_H2_0-Hlx
RSWSRAVFSNLQRKGLEIQFQQQKYITKPDRRKLAARLNLTDAQVKVWFQNRRMKWRHTR
>T_castaneum_H2_0-Hlx
RSWSRAVFSNLQRKGLERRFQLQKYITKPDRRQLAATLGLTDAQVKVWFQNRRMKWRHSK
>C_sculpturatus_Hlx
RSWSRAVFSNLQRKGLEKRFMIQKYITKPDRRQLAATLGLTDAQVKVWFQNRRMKWRHSK
>P_opilio_Hlx
RSWSRAVFSNLQRKGLEKRFNIQKYITKPDRRQLAATLGLTDAQVKVWFQNRRMKWRHSK
>S_maritima_Hlx
RSWSRAVFSNLQRKGLEKRFQIQKYITKPDRRQLAATLGLTDAQVKVWFQNRRMKWRHSK
>D_melanogaster_E5
PKRVRTAFSPTQLLKLEHAFEGNHYVVGAERKQLAQGLSLTETQVKVWFQNRRTKHKRMQ
>D_melanogaster_ems
PKRIRTAFSPSQLLKLEHAFESNQYVVGAERKALAQNLNLSETQVKVWFQNRRTKHKRMQ
>I_scapularis_Emx
PKRIRTAFSPSQLLKLEHAFEKNHYVVGAERKQLAQSLSLTETQVKVWFQNRRTKHKRQK
>S_maritima_Emx
PKRIRTAFSPSQLLKLEHAFEKNHYVVGAERKHLAQSLSLTETQVKVWFQNRRTKHKRLK
>T_castaneum_Emx
PKRIRTAFSPSQLLKLEHAFEKNHYVVGAERKQLAQSLSLTETQVKVWFQNRRTKHKRMQ
>C_rotundicauda_Emx_A
PKRIRTAFSPAQLLKLEHSFEKNHYVVGTERKQLAQSLSLTETQVKVWFQNRRTKHKRQK
>L_polyphemus_Emx_A
PKRIRTAFSPAQLLKLEHSFEKNHYVVGTERKQLAQSLSLTETQVKVWFQNRRTKHKRQK
>T_tridentatus_Emx_A
PKRIRTAFSPAQLLKLEHSFEKNHYVVGTERKQLAQSLSLTETQVKVWFQNRRTKHKRQK
>C_rotundicauda_Emx_B
PKRIRTAFSPSQLLKLEHAFEKNHYVVGAERKQLAQSLNLTETQVKVWFQNRRTKHKRQE
>T_tridentatus_Emx_B
PKRIRTAFSPSQLLKLEHAFEKNHYVVGAERKQLAQSLNLSETQVKVWFQNRRTKHKRQE
>L_polyphemus_Emx_B1
PKRIRTAFSPSQLLKLEHAFEKNHYVVGAERKQLAQSLNLTETXVKVWFQNRRTKHKRQK
>L_polyphemus_Emx_B2
PKRIRTAFSPSQLLKLEHAFEKNHYVVGAERKQLAHSLSLTETQVKVWFQNRRTKHKRQE
>C_rotundicauda_Emx_C
PKRIRTAFSPSQLLKLEHAFEKNHYVVGTERKQLAQSLSLTETQVKVWFQNRRTKHKRQK
>T_tridentatus_Emx_C
PKRIRTAFSPSQLLKLEHAFEKNHYVVGTERKQLAQSLSLTETQVKVWFQNRRTKHKRQK
>C_rotundicauda_Emx_D
PKRIRTAFSPSQLLKLEHAFEKNHYVVGTERKQLAQILSLTETQVKVWFQNRRTKFKRQK
>L_polyphemus_Emx_D
PKRIRTAFSPSQLLKLEHAFEKNHYVVGTERKQLAQILSLTETQVKVWFQNRRTKFKRQK
>T_tridentatus_Emx_D
PKRIRTAFSPSQLLKLEHAFEKNHYVVGTERKQLAQILSLTETQVKVWFQNRRTKFKRQ
>C_rotundicauda_Emx_E
PKRIRTAFSPSQLLKLEHAFEKNHYVVGAERKQLAQSLSLTETQVKVWFQNRRTKFKRQK
>T_tridentatus_Emx_E
PKRIRTAFSPSQLLKLEHAFEKNHYVVGAERKQLAQSLSLTETQVKVWFQNRRTKFKRQK
>C_rotundicauda_Emx_F
PKRIRTAFSPSQLLKLEHAFEKNHYVVGAERKQLAQSLSLTETQVKVWFQNRRTKNKRQK
>T_tridentatus_Emx_F
PKRIRTAFSPSQLLKLEHAFEKNHYVVGAERKQLAQSLSLTETQVKVWFQNRRTKNKRQK
>C_rotundicauda_Emx_G
PKRIRTAFSPSQLLKLEHAFEKSHYVVGAERKQLAQSLDLTETQVKVWFQNRRTKYKRQK
>L_polyphemus_Emx_G
PKRIRTAFSPSQLLKLEHAFEKSHYVVGAERKQLARSLDLTETQVKVWFQNRRTKYKRQK
>T_tridentatus_Emx_G
PKRIRTAFSPSQLLKLEHAFEKSHYVVGAERKQLAQSLDLTETQVKVWFQNRRTKYKRQK
>C_rotundicauda_Emx_H
PKRIRTAFSPSQLLKLEHAFEKSHYVVGAERKQLAQSLSLTETQVKVWFQNRRTKHKRQK
>L_polyphemus_Emx_H
PKRIRTAFSPSQLLKLEHAFEKSHYVVGAERKQLAQSLSLTETQVKVWFQNRRTKHKRQK
>T_tridentatus_Emx_H
PKRIRTAFSPSQLLKLEHAFEKSHYVVGAERKQLAQSLSLTETQVKVWFQNRRTKHKRQK
>L_polyphemus_Emx_O1
PKRIRTAYSPSQLLKLENAFESNQYVVGTERKQLARSLSLTEIQVKVWFQNRRTKHKRQK
>L_polyphemus_Emx_O2
PKRIRTAFSPSQLLKLEHAFEKNHYVVGAERKQLAHSLSLTETQVKVWFQNRRTKNKR
>L_polyphemus_Emx_O3
PKRIRTAFSPSQLLKLEHAFENNHYVVGAERKQLAQSLSLTETQVKVWFQNRRTKFKRQ
>P_opilio_Emx1
PKRIRTAFSPSQLLKLEHAFEKNHYVVGAERKQLAQSLSLTETQVKVWFQNRRTKHKRQK
>A_bruennichi_Emx1-A
PKRIRTAFSPSQLLTLEHAFEKNHYVVGTERKQLAQSLNLTETQVKVWFQNRRTKHKRQK
>A_bruennichi_(old,_annotated)_Emx1-A
PKRIRTAFSPSQLLTLEHAFEKNHYVVGTERKQLAQSLNLTETQVKVWFQNRRTKHKRQK
>C_sculpturatus_Emx1-A
PKRIRTAFSPSQLLKLEHAFEKNHYVVGAERKQLAQSLSLTETQVKVWFQNRRTKHKRQK
>D_plantarius_Emx1-A
PKRIRTAFSPSQLLTLEHAFEKNHYVVGNERKQLAQSLTLTETQVKVWFQNRRTKHKRQK
>D_silvatica_Emx1-A
PKRIRTAFSPSQLLTLEHAFEKNHYVVGAERKQLAQDLNLTETQVKVWFQNRRTKHKRQK
>H_graminicola_Emx1-A
PKRIRTAFSPSQLLTLEHAFEKNHYVVGAERKQLAHSLNLTETQVKVWFQNRRTKYKRQK
>L_elegans_Emx1-A
PKRIRTAFSPSQLLTLEHAFEKNHYVVGTERKQLAQSLNLTETQVKVWFQNRRTKHKRQK
>P_tepidariorum_Emx1-A
PKRIRTAFSPSQLLTLEHAFEKNHYVVGTERKQLAQSLNLTETQVKVWFQNRRTKHKRQK
>T_antipodiana_Emx1-A
PKRIRTAFSPSQLLTLEHAFEKNHYVVGTERKQLAQSLNLTETQVKVWFQNRRTKHKRQK
>T_clavata_Emx1-A
PKRIRTAFSPSQLLTLEHAFEKNHYVVGTERKQLAQSLNLTETQVKVWFQNRRTKHKRQK
>A_bruennichi_Emx1-B
PKRPRTAFTQNQLNLLEKAFENNHYVVGSERKQLAQILDLSETQVKVWFQNRRTKHKRQK
>A_bruennichi_(old,_annotated)_Emx1-B
PKRPRTAFTQNQLNLLEKAFENNHYVVGSERKQLAQILDLSETQVKVWFQNRRTKHKRQK
>C_sculpturatus_Emx1-B
PKRIRTAFSPSQLLKLEHAFEKNHYVVGAERKQLAQCLSLTETQVKVWFQNRRTKHKRQQ
>D_plantarius_Emx1-B
PKRVRTAFSPSQLLQLEHAFEKNHYMVGSERRQLAEALNLTETQ
>D_silvatica_Emx1-B
PKRIRTAFSPAQLLQLESAFEQNHYVVGTERRQLARNLDLTETQVKVWFQNRRTKHKRQT
>H_graminicola_Emx1-B
PKRIRTAFSPTQLLQLEHAFEKNHYVVGSERRELAQNLSLSETQVKVWFQNRRTKYKRQK
>L_elegans_Emx1-B
PKRIRTAFSPSQLLQLEHAFEKNHYVVGSERRELAQNLNLSETQVKVWFQNRRTKHKRQK
>P_tepidariorum_Emx1-B
PKRIRTAFSPNQLLQLEHAFEKNHYVVGSERRELAQNLNLSETQVKVWFQNRRTKHKRQK
>T_antipodiana_Emx1-B
PKRIRTAFSPTQILQLENAFEKNHYVVGRERRKLSQELHLTETQIKVWFQNRRTKLKRQK
>T_clavata_Emx1-B
PKRIRTAFLPTQLLKLENAFEKNHYVVGSERRKLSQELHLTETQIKVWFQNRRTKLKRQK
>P_opilio_Emx2
PKRIRTAFSPSQLLKLEHAFEKNHYVVGAERKQLAQSLSLTETQVKVWFQNRRTKHKRQK
>A_bruennichi_Emx2-A
PKRIRTAFSPSQLLKLEHAFEKNHYVVGAERKQLAQSLSLTETQVKVWFQNRRTKHKRQK
>A_bruennichi_(old,_annotated)_Emx2-A
PKRIRTAFSPSQLLKLEHAFEKNHYVVGAERKQLAQSLSLTETQVKVWFQNRRTKHKRQK
>C_sculpturatus_Emx2-A
PKRIRTAFSPSQLLKLEHAFEKNHYVVGAERKQLAQTLSLTETQVKVWFQNRRTKHKRLA
>D_plantarius_Emx2-A
PKRIRTAFSPSQLLKLEHAFEKNHYVVGAERKQLAQSLSLTETQVKVWFQNRRTKHKRQK
>D_silvatica_Emx2-A
PKRIRTAFSPSQLLKLEHAFEKNHYVVGAERKQLAQSLSLTETQVKVWFQNRRTKHKRQK
>L_elegans_Emx2-A
PKRIRTAFSPSQLLKLEHAFEKNHYVVGAERKQLAQSLSLTETQVKVWFQNRRTKHKRQK
>P_tepidariorum_Emx2-A
PKRIRTAFSPSQLLKLEHAFEKNHYVVGAERKQLAQSLSLTETQVKVWFQNRRTKHKRQK
>T_antipodiana_Emx2-A
PKRIRTAFSPSQLLKLEHAFEKNHYVVGAERKQLAQSLNLTETQVKVWFQNRRTKHKRQK
>T_clavata_Emx2-A
PKRIRTAFSPSQLLKLEHAFEKNHYVVGAERKQLAQSLSLTETQVKVWFQNRRTKHKRQK
>H_graminicola_Emx2-A-1
PKRIRTAFSPSQLLKLEHAFEKNHYVVGAERKQLAQSLSLTETQVKVWFQNRRTKHKRQK
>H_graminicola_Emx2-A-2
PKRIRTAFSPSQLLKLEHAFEKNHYVVGAERKQLAQSLSLTETQV
>H_graminicola_Emx2-A-3
PKRIRTAFSPSQLLKLEHAFEKNHYVVGAERKQLAQSLSLTETQV
>A_bruennichi_Emx2-B
AKRIRTAFSASQLMKLEGAFDKNHYVTGNERKQLAESLGLTETQVKVWFQNRRTKQKRQV
>A_bruennichi_(old,_annotated)_Emx2-B
AKRIRTAFSASQLMKLEGAFDKNHYVTGNERKQLAESLGLTETQVKVWFQNRRTKQKRQV
>C_sculpturatus_Emx2-B
PKRIRTAFSPSQLLKLEHAFEKNHYVVGAERKQLAQTLSLTETQVKVWFQNRRTKHKRQK
>D_plantarius_Emx2-B
AKRIRTAFSASQLMKLEGAFDKNHYVTGNERKQLADSLGLTETQ
>D_silvatica_Emx2-B
PKRIRTAFSASQLMQLEGAFDKNHYVTGNERKQLADSLNLTETQVKVWFQNRRTKQKRQV
>L_elegans_Emx2-B
AKRIRTAFSASQLMKLEGAFDKNHYVTGNERKQLAEGLGLTETQVKVWFQNRRTKQKRQI
>P_tepidariorum_Emx2-B
AKRIRTAFSASQLMKLESAFDKNHYVTGNERKQLAEGLGLTETQVKVWFQNRRTKQKRQV
>T_antipodiana_Emx2-B
AKRIRTAFSASQLMKLESAFDKNHYVTGNERKQLAESLGLTETQVKVWFQNRRTKQKRQV
>T_clavata_Emx2-B
AKRIRTAFSASQLMKLESAFDKNHYVTGNERKQLAESLGLTETQVKVWFQNRRTKQKRQV
>A_bruennichi_NK1-B-1
PRRARTAFTYEQLVALENKFKTTRYLSVCERLNLALSLRLTETQVKIWFQNRRTKWKKQN
>A_bruennichi_NK1-B-2
PRRARTAFTYEQLVALENKFKTTRYLSVCERLNLALSLRLTETQVKIWFQNRRTKWKKQN
>A_bruennichi_old_annotated_NK1-B-1
PRRARTAFTYEQLVALENKFKTTRYLSVCERLNLALSLRLTETQVKIWFQNRRTKWKKQN
>A_bruennichi_old_annotated_NK1-B-2
PRRARTAFTYEQLVALENKFKTTRYLSVCERLNLALSLRLTETQVKIWFQNRRTKWKKQN
>C_rotundicauda_Slou_A-a
PRRARTAFTYEQLVALENKFKTTRYLSVCERLNLALSLRLTETQVKIWFQNRRTKWKKQN
>C_rotundicauda_Slou_A-b
PRRARTAFTYEQLVALENKFKTTRYLSVCERLNLALSLRLTETQVKIWFQNRRTKWKKQN
>C_rotundicauda_Slou_B
PRRARTAFTYEQLVALENKFKTTRYLSVCERLNLALSLRLTETQVKIWFQNRRTKWKKQN
>C_rotundicauda_Slou_D
PRRARTAFTYEQLVALENKFKTTRYLSVCERLNLALSLRLTETQVKIWFQNRRTKWKKQN
>C_rotundicauda_Slou_E
PRRTRTAFTYEQLVTLENKFRNTRYLSVCERLNLALSLRLTETQVKIWFQNRRTKWKKQN
>C_sculpturatus_NK1-B-1
PRRARTAFTYEQLVALENKFKTTRYLSVCERLNLALSLRLTETQVKIWFQNRRTKWKKQN
>C_sculpturatus_NK1-B-2
PRRARTAFTYEQLVALENKFKTTRYLSVCERLNLALSLRLTETQVKIWFQNRRTKWKKQN
>D_melanogaster_slou
PRRARTAFTYEQLVSLENKFKTTRYLSVCERLNLALSLSLTETQVKIWFQNRRTKWKKQN
>D_plantarius_NK1-B-1
PRRARTAFTYEQLVALENKFKTTRYLSVCERLNLALSLRLTETQVKIWFQNRRTKWKKQN
>D_plantarius_NK1-B-2
PRRARTAFTYEQLVALENKFKTTRYLSVCERLNLALNLRLTETQVKIWFQNRRTKWKKQN
>D_silvatica_NK1-B-1
PRRARTAFTYEQLVALENKFKTTRYLSVCERLNLALSLRLTETQVKIWFQNRRTKWKKQN
>D_silvatica_NK1-B-2
PRRARTAFTYEQLVALENKFKTTRYLSVCERLNLALSLRLTETQVKIWFQNRRTKWKKQN
>I_scapularis_NK1
PRRARTAFTYEQLVALENKFKTTRYLSVCERLNLALSLRLTETQVKIWFQNRRTKWKKQN
>L_elegans_NK1-B-1
PRRARTAFTYEQLVALENKFKTTRYLSVCERLNLALSLRLTETQVKIWFQNRRTKWKKQN
>L_elegans_NK1-B-2
PRRARTAFTYEQLVALENKFKTTRYLSVCERLNLALSLRLTETQVKIWFQNRRTKWKKQN
>L_polyphemus_Slou_D-a
PRRARTAFTYEQLVALENKFKTTRYLSVCERLNLALSLRLTETQVKIWFQNRRTKWKKQN
>L_polyphemus_Slou_D-b
PRRARTAFTYEQLVALENKFKTTRYLSVCERLNLALSLRLTETQVKIWFQNRRTKWKKQN
>L_polyphemus_Slou_D-c
PRRARTAFTYEQLVALENKFKTTRYLSVCERLNLALSLRLTETQVKIWFQNRRTKWKKQN
>L_polyphemus_Slou_E
PRRARTAFTYEQLVTLENKFKNTRYLSVCERLNLALSLRLTETQVKIWFQNRRTKWKKQN
>P_opilio_NK1
PRRARTAFTYEQLVALENKFKTTRYLSVCERLNLALSLRLTETQVKIWFQNRRTKWKKQN
>P_tepidariorum_NK1-B-1
PRRARTAFTYEQLVALENKFKTTRYLSVCERLNLALSLRLTETQVKIWFQNRRTKWKKQN
>P_tepidariorum_NK1-B-2
PRRARTAFTYEQLVALENKFKTTRYLSVCERLNLALSLRLTETQVKIWFQNRRTKWKKQN
>S_maritima_NK1
PRRARTAFTYEQLVALENKFKTTRYLSVCERLNLALSLSLTETQVKIWFQNRRTKWKKQN
>T_antipodiana_NK1-B-1
PRRARTAFTYEQLVALENKFKTTRYLSVCERLNLALSLRLTETQVKIWFQNRRTKWKKQN
>T_antipodiana_NK1-B-2
PRRARTAFTYEQLVALENKFKTTRYLSVCERLNLALSLRLTETQVKIWFQNRRTKWKKQN
>T_castaneum_Slou
PRRARTAFTYEQLVALENKFKTTRYLSVCERLNLALSLSLTETQVKIWFQNRRTKWKKQN
>T_clavata_NK1-B-1
PRRARTAFTYEQLVALENKFKTTRYLSVCERLNLALSLRLTETQVKIWFQNRRTKWKKQN
>T_clavata_NK1-B-2
PRRARTAFTYEQLVALENKFKTTRYLSVCERLNLALSLRLTETQVKIWFQNRRTKWKKQN
>T_tridentatus_Slou_A
PRRARTAFTYEQLVALENKFKTTRYLSVCERLNLALSLRLTETQVKIWFQNRRTKWKKQN
>T_tridentatus_Slou_B
PRRARTAFTYEQLVALENKFKTTRYLSVCERLNLALSLRLTETQVKIWFQNRRTKWKKQN
>T_tridentatus_Slou_C
PRRARTAFTYEQLVALENKFKTTRYLSVCERLNLALSLRLTETQVKIWFQNRRTKWKKQN
>T_tridentatus_Slou_E
PRRTRTAFTYEQLVTLENKFRNTRYLSVCERLNLALSLRLTETQVKIWFQNRRTKWKKQN
>C_sculpturatus_NK2-like
RRKRRVLFSQVQVHELDKVFRRQKYLSATERESLARRLNLSPNQVKIWFQNHRYKLKRLS
>A_bruennichi_NK2.1
RRKRRVLFTQAQVYELERRFKQQKYLSAPEREHLASLIHLTPTQVKIWFQNHRYKCKRQA
>A_bruennichi_old_annotated_NK2.1
RRKRRVLFTQAQVYELERRFKQQKYLSAPEREHLASLIHLTPTQVKIWFQNHRYKCKRQA
>C_rotundicauda_Scro_A
RRKRRVLFTQAQVYELERRFKQQKYLSAPEREHLASLIHLTPTQVKIWFQNHRYKCKRQA
>C_rotundicauda_Scro_B
RRKRRVLFTQAQVYELERRFKQQKYLSAPEREHLAGMIHLTPNQVKIWFQNHRYKCKRQA
>C_rotundicauda_Scro_C
RRKRRVLFTQAQVYELERRFKQQKYLSAPEREHLANLIHLTPTQVKIWFQNHRYKCKRQA
>C_rotundicauda_Scro_D
RRKRRVLFTKAQVYELERRFKQQNYLSAPEREHLANLIRLTPNQVKIWFQNHRYKCKRQA
>C_sculpturatus_NK2.1
RRKRRVLFTQAQVYELERRFKQQKYLSAPEREHLASLIHLTPTQVKIWFQNHRYKCKRQA
>D_melanogaster_scro
RRKRRVLFTQAQVYELERRFKQQRYLSAPEREHLASLIHLTPTQVKIWFQNHRYKCKRQA
>D_plantarius_NK2.1
RRKRRVLFTQAQVYELERRFKQQKYLSAPEREHLASLIHLTPTQVKIWFQNHRYKCKRQA
>D_silvatica_NK2.1
RRKRRVLFTQQQVYELERRFKQQKYLSAPEREHLASLIHLTPTQV
>H_graminicola_NK2.1
RRKRRVLFTQAQVYELERRFKQQKYLSAPEREHLASLIHLTPTQVKIWFQNHRYKCKRQA
>I_scapularis_NK2.1
RRKRRVLFTQAQVYELERRFKQQKYLSAPEREHLASLIHLTPTQVKIWFQNHRYKCKRQA
>L_elegans_NK2.1
RRKRRVLFTQAQVYELERRFKQQKYLSAPEREHLASLIHLTPTQVKIWFQNHRYKCKRQA
>L_polyphemus_Scro_Aa
RRKRRVLFTQAQVYELERRFKQQKYLSAPEREHLASLIHLTPTQVKIWFQNHRYKCKRQA
>L_polyphemus_Scro_Ab
RRKRRVLFTQAQVYELERRFKQQKYLSAPEREHLASLIHLTPTQVKIWFQNHRYKCKRQA
>L_polyphemus_Scro_B
RRKRRVLFTQAQVYELERRFKQQKYLSAPEREHLAGMIHLTPNQVKIWFQNHRYKCKRQA
>L_polyphemus_Scro_C
RRKRRVLFTQAQVYELERRFKQQKYLSAPEREHLANLIHLTPTQVKIWFQNHRYKCKRQA
>L_polyphemus_Scro_E
---SRAAFSHAQVFELERRFNLQRYLSGPEREHLASLIHLTPTQVKIWFQNHRYKCK
>P_opilio_NK2.1
RRKRRVLFTQAQVYELERRFKQQKYLSAPEREHLASLIHLTPTQVKIWFQNHRYKCKRQA
>P_tepidariorum_NK2.1
RRKRRVLFTQAQVYELERRFKQQKYLSAPEREHLASLIHLTPTQVKIWFQNHRYKCKRQA
>S_maritima_NK2.1
RRKRRVLFTQAQVYELERRFKQQKYLSAPEREHLASLIHLTPTQVKIWFQNHRYKCKRQA
>T_antipodiana_NK2.1
RRKRRVLFTQAQVYELERRFKQQKYLSAPEREHLASLIHLTPTQVKIWFQNHRYKCKRQA
>T_castaneum_Scro
RRKRRVLFTQAQVYELERRFKQQKYLSAPEREHLASLIHLTPTQVKIWFQNHRYKCKRQA
>T_clavata_NK2.1
RRKRRVLFTQAQVYELERRFKQQKYLSAPEREHLASLIHLTPTQVKIWFQNHRYKCKRQA
>T_tridentatus_Scro_A
RRKRRVLFTQAQVYELERRFKQQKYLSAPEREHLASLIHLTPTQVKIWFQNHRYKCKRQA
>T_tridentatus_Scro_B
RRKRRVLFTQAQVYELERRFKQQKYLSAPEREHLAGMIHLTPNQVKIWFQNHRYKCKRQA
>T_tridentatus_Scro_C
RRKRRVLFTQAQVYELERRFKQQKYLSAPEREHLANLIHLTPTQVKIWFQNHRYKCKRQA
>T_tridentatus_Scro_D
RRKRRVLFTKAQVYELERRFKQQNYLSAPEREHLANLIRLTPNQVKIWFQNHRYKCKRQA
>A_bruennichi_NK2.2-A
KRKRRVLFSKAQTYELERRFRQQRYLSAPEREHLASIIRLTPTQVKIWFQNHRYKTKRAR
>A_bruennichi_NK2.2-B
KRKRRVLFSKAQTFELERRFRQQRYLSAPEREHLASLIRLTPTQVKIWFQNHRYKCKRAR
>A_bruennichi_old_annotated_NK2.2-A
KRKRRVLFSKAQTYELERRFRQQRYLSAPEREHLASIIRLTPTQVKIWFQNHRYKTKRAR
>A_bruennichi_old_annotated_NK2.2-B
KRKRRVLFSKAQTFELERRFRQQRYLSAPEREHLASLIRLTPTQVKIWFQNHRYKCKRAR
>C_rotundicauda_Vnd_A-a
KRKRRVLFSKAQTYELERRFRQQRYLSAPEREHLASIIRLTPTQVKIWFQNHRYKTKRAR
>C_rotundicauda_Vnd_A-b
KRKRRVLFSKAQTYELERRFRQQRYLSAPEREHLASIIRLTPTQVKIWFQNHRYKTKRAR
>C_rotundicauda_Vnd_B
KRKRRILFSKAQTCELERRFRQQRYLSAPEREHLANIIRLTPTQVKIWFQNHRYKTKRAR
>C_rotundicauda_Vnd_C
KRKRRVLFSKTQTYELKRRFRQQRYLSAPEREHLANIIQLTPTQVKIWFQNHRYKTKRAH
>C_sculpturatus_NK2.2-A
KRKRRVLFSKAQTYELERRFRQQRYLSAPEREHLASIIRLTPTQVKIWFQNHRYKTKRAR
>C_sculpturatus_NK2.2-B
KRKRRVLFSKAQTYELERRFRQQRYLSAPEREHLASIIRLTPTQVKIWFQNHRYKTKRAR
>D_melanogaster_vnd
KRKRRVLFTKAQTYELERRFRQQRYLSAPEREHLASLIRLTPTQVKIWFQNHRYKTKRAQ
>D_plantarius_NK2.2-A
KRKRRVLFSKAQTYELERRFRQQRYLSAPEREHLASIIRLTPTQVKIWFQNHRYKTKRAR
>D_plantarius_NK2.2-B
––––––––––––––––––RFRQQRYLSAPEREHLASIIRLTPTQVKIWFQNHRYKTKRAR
>D_silvatica_NK2.2-A
KRKRRVLFSKAQTYELERRFRQQRYLSAPEREHLASIIRLTPTQVKIWFQNHRYKTKRAR
>D_silvatica_NK2.2-B
KRKRRVLFSKAQTYELERRFRQQRYLSAPEREHLASIIRLTPTQVKIWFQNHRYKTKRAR
>H_graminicola_NK2.2-A-1
KRKRRVLFSKAQTYELERRFRQQRYLSAPEREHLASIIRLTPTQVKIWFQNHR
>H_graminicola_NK2.2-A-2
KRKRRVLFSKAQTYELERRFRQQRYLSAPEREHLASIIRLTPTQVKIWFQNHR
>H_graminicola_NK2.2-B
KRKRRVLFSKSQTYELERRFRQQRYLSAPEREHLASIIRLTPTQVKIWFQNHRYKAKRAR
>I_scapularis_NK2.2
KRKRRVLFSKAQTYELERRFRQQRYLSAPEREHLASIIRLTPTQVKIWFQNHRYKTKRAR
>L_elegans_NK2.2-A
KRKRRVLFSKAQTYELERRFRQQRYLSAPEREHLASIIRLTPTQVKIWFQNHRYKTKRAR
>L_elegans_NK2.2-B
KRKRRVLFSKAQTYELERRFRQQRYLSAPEREHLASIIRLTPTQVKIWFQNHRYKCKRAR
>L_polyphemus_Vnd_A-a
KRKRRVLFSKAQTYELERRFRQQRYLSAPEREHLASIIRLTPTQVKIWFQNHRYKTKRAR
>L_polyphemus_Vnd_A-b
KRKRRVLFSKAQTYELERRFRQQRYLSAPEREHLASIIRLTPTQVKIWFQNHRYKTKRAR
>L_polyphemus_Vnd_B
KRKRRVLFSKAQTYELERRFRQQRYLSAPEREHLANFIRLTPTQVKIWFQNHRYKTKRAR
>L_polyphemus_Vnd_C
KRKRRVLFSKTQTYELERRFRQQRYLSAPEREHLANIIQLTPTQVKIWFQNHRYKTKRAR
>P_opilio_NK2.2
KRKRRVLFSKQQTFELEKRFRLQRYLSAPEREFLASQIHLTPTQVKIWFQNHRYKTKRAR
>P_tepidariorum_NK2.2-A
KRKRRVLFSKAQTYELERRFRQQRYLSAPEREHLASIIRLTPTQVKIWFQNHRYKTKRAR
>P_tepidariorum_NK2.2-B
KRKRRVLFSKSQTFELERRFRQQRYLSAPEREHLASIIRLTPTQVKIWFQNHRYKHKRAR
>S_maritima_NK2.2-1
KRKRRVLFSKAQTYELERRFRQQRYLSAPEREHLASIIRLTPTQVKIWFQNHRYKTKRSR
>S_maritima_NK2.2-2
KRKRRVLFSKAQTYELERRFRQQRYLSAPEREHLASIIRLTPTQVKIWFQNHRYKTKRAR
>T_antipodiana_NK2.2-A
KRKRRVLFSKAQTYELERRFRQQRYLSAPEREHLASIIRLTPTQVKIWFQNHRYKTKRAR
>T_antipodiana_NK2.2-B
RRKRRVLFSKAQVFELERRFRQQRYLSAPEREHLASIIRLTPTQVKIWFQNHRYKSKRSR
>T_castaneum_Vnd
KRKRRVLFSKAQTYELERRFRQQRYLSAPEREHLASIIRLTPTQVKIWFQNHRYKTKRAQ
>T_clavata_NK2.2-A
KRKRRVLFSKAQTYELERRFRQQRYLSAPEREHLASIIRLTPTQVKIWFQNHRYKTKRAR
>T_clavata_NK2.2-B
RRKRRVLFSKAQVFELERRFRQQRYLSAPEREHLASIIRLTPTQVKIWFQNHRYKSKRSR
>T_tridentatus_Vnd_A-a
KRKRRVLFSKAQTYELERRFRQQRYLSAPEREHLASIIRLTPTQVKIWFQNHRYKTKRAR
>T_tridentatus_Vnd_A-b
KRKRRVLFSKAQTYELERRFRQQRYLSAPEREHLASIIRLTPTQVKIWFQNHRYKTKRAR
>T_tridentatus_Vnd_B
KRKRRILFSKAQTYELERRFRQQRYLSAPEREHLANIIRLTPTQVKIWFQNHRYKTKRAR
>T_tridentatus_Vnd_C
KRKRRVLFSKTQTYELERRFRQQRYLSAPEREHLANIIQLTPTQVKIWFQNHRYKTKRAH
>A_bruennichi_NK3
KKRSRAAFSHAQVFELERRFSHQRYLSGAERADLAQALKLTETQVKIWFQNRRYKTKRRQ
>A_bruennichi_old_annotated_NK3
KKRSRAAFSHAQVFELERRFSHQRYLSGAERADLAQALKLTETQVKIWFQNRRYKTKRRQ
>C_rotundicauda_Bap_A
KKRSRAAFSHAQVFELERRFSHQRYLSGPERADLAQALKLTETQVKIWFQNRRYKTKRRQ
>C_rotundicauda_Bap_B
KKRSRAAFSHAQVFELERRFNLQRYLSGPERADLAQALKLTETQVKIWFQNRRYKTKRRQ
>C_sculpturatus_NK3
KKRSRAAFSHAQVYELERRFSHQRYLSGPERADLAQALKLTETQVKIWFQNRRYKTKRRL
>D_melanogaster_bap
KKRSRAAFSHAQVFELERRFAQQRYLSGPERSEMAKSLRLTETQVKIWFQNRRYKTKRKQ
>D_plantarius_NK3
KKRSRAAFSHAQVYELERRFSHQRYLSGAERADLAQALKLTETQVKIWFQNRRYKTKRRQ
>D_silvatica_NK3-A
KKRSRAAFSHTQVFELERRFSHQRYLSGTERAELAQKLKLTETQVKIWFQNRRYKTKRRQ
>D_silvatica_NK3-B
SKRTRTKFSYDQLHFLKERFCRQRYLSSLERQELAQSLQLTETQVKIWFQNKRYKIKRHP
>H_graminicola_NK3
KKRSRAAFSHAQVFELERRFSHQRYLSGAERADLAQALKLTETQVKIWFQNRRYKTKRRQ
>I_scapularis_NK3
KKRCRAAFSHAQVYELERRFSHQRYLSGPERADLAHALKLTETQVKIWFQNRRYKTKRRQ
>L_elegans_NK3
KKRSRAAFSHAQVFELERRFSHQRYLSGAERADLAQALKLTETQVKIWFQNRRYKTKRRQ
>L_polyphemus_Bap_A
KKRSRAAFSHAQVFELERRFSHQRYLSGPERADLAQALKLTETQVKIWFQNRRYKTKRRQ
>L_polyphemus_Bap_B
KKRSRAAFSHAQVFELERRFNLQRYLSGPERADLAQALKLTETQVKIWFQNRRYKTKRRQ
>P_opilio_NK3
KKRSRAAFSHAQVFELERRFSHQRYLSGPERADLARSLKLTETQVKIWFQNRRYKTKRRQ
>P_tepidariorum_NK3
KKRSRAAFSHAQVFELERRFSCQRYLSGAERADLAQALKLTETQVKIWFQNRRYKTKRRQ
>S_maritima_NK3
KKRSRAAFSHAQVFELERRFNHQRYLSGPERADLAQALKLTETQVKIWFQNRRYKTKRKQ
>T_antipodiana_NK3
KKRSRAAFSHAQVFELERRFSHQRYLSGAERADLAQALKLTETQVKIWFQNRRYKTKRRQ
>T_castaneum_Bap
KKRSRAAFTHAQVFELERRFSQQRYLSGPERADLAQALKLTETQVKIWYQNRRYKTKRKQ
>T_clavata_NK3
KKRSRAAFSHAQVFELERRFSHQRYLSGAERADLAQALKLTETQVKIWFQNRRYKTKRRQ
>T_tridentatus_Bap_A
KKRSRAAFSHAQVFELERRFSHQRYLSGPERADLAQALKLTETQVKIWFQNRRYKTKRRQ
>T_tridentatus_Bap_B
KKRSRAAFSHAQVFELERRFNLQRYLSGPERADLAQALKLTETQVKIWFQNRRYKTKRRQ
>A_bruennichi_NK4-A
RRKPRVLFSQAQVYELERRFKQQRYLSAPEREQLANVLKLTSTQVKIWFQNRRYKCKRQR
>A_bruennichi_NK4-B
KRRPRVLFSQEQVAELERRFQFQRYLSASERDDFANSLKLTSTQVKIWFQNRRYKNKRLR
>A_bruennichi_old_annotated_NK4-A
RRKPRVLFSQAQVYELERRFKQQRYLSAPEREQLANVLKLTSTQVKIWFQNRRYKCKRQR
>A_bruennichi_old_annotated_NK4-B
KRRPRVLFSQEQVAELERRFQFQRYLSASERDDFANSLKLTSTQVKIWFQNRRYKNKRLR
>C_rotundicauda_Tin_a
RRKPRVLFSQAQVYELERRFKQQRYLSAPEREQLASLLKLTSTQVKIWFQNRRYKCKRQR
>C_rotundicauda_Tin_b
RRKPRVLFSQAQVYELERRFKQQRYLSAPEREQLASLLKLTSTQVKIWFQNRRYKCKRQR
>C_sculpturatus_NK4-A
RRKPRVLFSQAQVYELERRFKQQRYLSAPERDQLANMLKLTSTQVKIWFQNRRYKCKRQR
>D_melanogaster_tin
KRKPRVLFSQAQVLELECRFRLKKYLTGAEREIIAQKLNLSATQVKIWFQNRRYKSKRGD
>D_plantarius_NK4-A
RRKPRVLFSQAQVYELERRFKQQRYLSAPEREQLANVLKLTSTQVKIWFQNRRYKCKRQR
>D_plantarius_NK4-B
KRRPRVLFSQDQVAELEKRFQYQRYLSAPERDEFAASLKLTSTQVKIWFQNRRYKSKRMR
>D_silvatica_NK4-A
RRKPRVLFSQQQVYELERRFKQQRYLSAPEREQLASVLKLTSTQVKIWFQNRRYKCKRQR
>D_silvatica_NK4-B-1
XXXXXXXXXXXXXXXXXXXXXXXXXLSAPERDQLAASLKLTSTQVKIWFQNRRYKSKRMH
>D_silvatica_NK4-B-2
KRKPRILFSQNQVSELEKRFNLQRYLSAPERDQLAASLKLTSTQVKIWFQNRRYKSKRMH
>H_graminicola_NK4-A
RRKPRVLFSQAQVYELERRFKQQRYLSAPEREQLANVLKLTSTQVKIWFQNRRYKCKRQR
>I_scapularis_NK4
RKKPRVLFSQSQVFELERRFKQQKYLSAPERDHLASMLKLTSTQVKIWFQNRRYKCKRQK
>L_elegans_NK4-A
RRKPRVLFSQAQVYELERRFKQQRYLSAPEREQLANVLKLTSTQVKIWFQNRRYKCKRQR
>L_elegans_NK4-B
KRRPRVLFSQEQVSELERRFQFQRYLSAAERDEFAATLKLTSTQVKIWFQNRRYKNKRSR
>L_polyphemus_Tin
RRKPRVLFSQAQVYELERRFKQQRYLSAPEREQLASLLKLTSTQVKIWFQNRRYKCKRQR
>P_opilio_NK4
RRKPRVLFSQAQVYELERRFKQQRYLSAPEREQLATVLKLTSTQVKIWFQNRRYKCKRQR
>P_tepidariorum_NK4-A
RRKPRVLFSQAQVYELERRFKQQRYLSAPEREQLASVLKLTSTQVKIWFQNRRYKCKRQR
>S_maritima_NK4
KRKPRILFSQAQVYELERRFKQQRYLSAPEREHLAQMLKLTSTQVKIWFQNRRYKCKRQR
>T_antipodiana_NK4-A
RRKPRVLFSQAQVYELERRFKQQRYLSAPEREQLANVLKLTSTQVKIWFQNRRYKCKRQR
>T_antipodiana_NK4-B
KRRPRVLFSQEQVQELERRFQYQRYLSASERDDFAASLKLTSTQVKIWFQNRRYKNKRLR
>T_castaneum_Tin
KRKPRVLFSQAQVYELERRFKQQKYLSAPEREQMAQGLKLTPTQVKIWFQNRRYKSKRQT
>T_clavata_NK4-A
RRKPRVLFSQAQVYELERRFKQQRYLSAPEREQLANVLKLTSTQVKIWFQNRRYKCKRQR
>T_clavata_NK4-B
KRRPRVLFSQEQVQELERRFQYQRYLSASERDDFATSLKLTSTQVKIWFQNRRYKNKRLR
>T_tridentatus_Tin
RRKPRVLFSQAQVYELERRFKQQRYLSAPEREQLASLLKLTSTQVKIWFQNRRYKCKRQR
>A_bruennichi_NK5-A
KKKTRTVFTRSQVYQLEATFEMKRYLSSSERAGLASSLHLTETQVKIWFQNRRNKWKRQM
>A_bruennichi_NK5-B
KKKTRTVFTRSQVFQLESTFDMKRYLSSSERAGLAASLHLTETQVKIWFQNRRNKWKRQL
>A_bruennichi_old_annotated_NK5-A
KKKTRTVFTRSQVYQLEATFEMKRYLSSSERAGLASSLHLTETQVKIWFQNRRNKWKRQM
>A_bruennichi_old_annotated_NK5-B
KKKTRTVFTRSQVFQLESTFDMKRYLSSSERAGLAASLHLTETQVKIWFQNRRNKWKRQL
>C_sculpturatus_NK5-A
KKKTRTVFTRSQVFQLESTFDMKRYLSSSERAGLAASLHLTETQVKIWFQNRRNKWKRQL
>C_sculpturatus_NK5-B
KKKTRTVFTRSQVFQLESTFDMKRYLSSSERAGLAASLHLTETQVKIWFQNRRNKWKRQL
>D_melanogaster_Hmx
KKKTRTVFSRAQVFQLESTFDLKRYLSSSERAGLAASLRLTETQVKIWFQNRRNKWKRQL
>D_plantarius_NK5-A
KKKTRTVFTRSQVYQLEATFEMKRYLSSSERAGLASSLHLTETQVKIWFQNRRNKWKRQM
>D_plantarius_NK5-B
KKKTRTVFTRSQVFQLESTFDMKRYLSSSERAGLAASLHLTETQVKIWFQNRRNKWKRQL
>D_silvatica_NK5-A
KKKTRTVFTRSQVFQLESTFDMKRYLSSSERAGLAASLHLTETQVKIWFQNRRNKWKRQL
>D_silvatica_NK5-B
KKKTRTVFTRSQVYQLEATFEMKRYLSSTERATLASSLNLTETQVKIWFQNRRNKWKRQI
>H_graminicola_NK5-B-1
KKKTRTVFTRSQVFQLESTFDMKRYLSSSERAGLAASLHLTETQVKIWFQNRRNKWKRQL
>H_graminicola_NK5-B-2
KKKTRTVFTRSQVYQLEATFEMKRYLSSSERAGLASSLNLTETQVKIWFQNRRNKWKRQM
>I_scapularis_NK5
KKKTRTVFTRSQVFQLESTFDMKRYLSSSERAGLAASLQLTETQVKIWFQNRRNKWKRQL
>L_elegans_NK5-A
KKKTRTVFTRSQVYQLEATFEMKRYLSSSERAGLASSLHLTETQVKIWFQNRRNKWKRQM
>L_elegans_NK5-B
KKKTRTVFTRSQVFQLESTFDMKRYLSSSERAGLAASLHLTETQVKIWFQNRRNKWKRQL
>P_opilio_NK5
KKKTRTVFTRSQVFQLESTFDMKRYLSSSERAGLAASLHLTETQVKIWFQNRRNKWKRQL
>P_tepidariorum_NK5-A
KKKTRTVFTRSQVFQLESTFDMKRYLSSSERAGLAASLHLTETQVKIWFQNRRNKWKRQL
>P_tepidariorum_NK5-B
DKKTRTVFTRSQVYQLEATFEMKRYLSSSERAGLASSLHLTETQVKIWFQNRRNKWKRQM
>S_maritima_NK5
QKKTRTVFSRHQVFQLESTFEMKRYLSSSERAALASSLHLTETQVKIWFQNRRNKWKRQV
>T_antipodiana_NK5-A
KKKTRTVFTRSQVYQLEATFEMKRYLSSSERAGLASSLHLTETQVKIWFQNRRNKWKRQM
>T_antipodiana_NK5-B
KKKTRTVFTRSQVFQLESTFDMKRYLSSSERAGLAASLHLTETQVKIWFQNRRNKWKRQL
>T_castaneum_Hmx
KKKTRTVFSRSQVFQLESTFDMKRYLSSSERAGLAASLHLTETQVKIWFQNRRNKWKRQL
>T_clavata_NK5-A
KKKTRTVFTRSQVYQLEATFEMKRYLSSSERAGLASSLHLTETQVKIWFQNRRNKWKRQM
>T_clavata_NK5-B
KKKTRTVFTRSQVFQLESTFDMKRYLSSSERAGLAASLHLTETQVKIWFQNRRNKWKRQL
>C_rotundicauda_Hmx_A
RKKTRTVFTRSQVFQLESTFDLKRYLSSSERAGLAAGLHLTETQVKIWFQNRRNKWKRQV
>C_rotundicauda_Hmx_B
KKKTRTVFTRSQVFQLESTFDLKRYLSSSERATLAACLRLTETQVKIWFQNRRNKWKRQL
>C_rotundicauda_Hmx_C-a
KKKTRTVFTRSQVFQLESTFDMKRYLSSSERAGLAACLHLTETQVKIWFQNRRNKWKRQL
>C_rotundicauda_Hmx_C-b
KKKTRTVFTRSQVFQLESTFDMKRYLSSSERAGLAACLHLTETQVKIWFQNRRNKWKRQL
>C_rotundicauda_Hmx_D
KKKTRTVFTRSQVFQLESTFDMKRYLSSSERAGLAACLHLTETQVKIWFQNRRNKWKRQL
>C_rotundicauda_Hmx_E
KKKTRTVFTRSQVFQLESTFDMKRYLSSSERAGLAASLHLTETQVKIWFQNRRNKWKRQI
>L_polyphemus_Hmx_A
KKKTRTVFTRSQVFQLESTFDLKRYLSSSERAGLAAGLHLTETQVKIWFQNRRNKWKRQV
>L_polyphemus_Hmx_B1
KKKTRTVFTRSQVFQLESTFDLKRYLSSSERAGLAACLHLTETQVKIWFQNRRNKWKRQL
>L_polyphemus_Hmx_B2
XXXXXTVFTRSQVFQLESTFDMKRYLSSSERASLAACLRLTETQVKIWFQNRRNKWKRQL
>L_polyphemus_Hmx_C/D
KKKTRTVFTRSQVFQLESTFDMKRYLSSSERAGLAACLHLTETQVKIWFQNRRNKWKRQL
>L_polyphemus_Hmx_E
KKKTRTVFTRSQVFQLESTFDMKRYLSSSERAGLAASLHLTETQVKIWFQNRRNKWKRQI
>T_tridentatus_Hmx_A
KKKTRTVFTRSQVFQLESTFDLKRYLSSSERAGLAAGLHLTETQVKIWFQNRRNKWKRQV
>T_tridentatus_Hmx_B
KKKTRTVFTRSQVFQLESTFDLKRYLSSSERATLAACLRLTETQVKIWFQNRRNKWKRQL
>T_tridentatus_Hmx_C
KKKTRTVFTRSQVFQLESTFDMKRYLSSSERAGLAACLHLTETQVKIWFQNRRNKWKRQL
>T_tridentatus_Hmx_D
KKKTRTVFTRSQVFQLESTFDMKRYLSSSERAGLAACLHLTETQVKIWFQNRRNKWKRQL
>T_tridentatus_Hmx_E
KKKTRTVFTRSQVFQLESTFDMKRYLSSSERAGLAASLHLTETQVKIWFQNRRNKWKRQI
>A_bruennichi_NK6-A
KKHTRPTFSGHQIYVLEKTFEQTKYLAGPERAKLAYALGMSESQVKVWFQNRRTKWRKKH
>A_bruennichi_NK6-B
KKHTRPTFSGHQIYVLEKTFEQTKYLAGPERAKLAYALGMSESQVKVWFQNRRTKWRKKH
>A_bruennichi_old_annotated_NK6-A
KKHTRPTFSGHQIYVLEKTFEQTKYLAGPERAKLAYALGMSESQVKVWFQNRRTKWRKKH
>A_bruennichi_old_annotated_NK6-B
KKHTRPTFSGHQIYVLEKTFEQTKYLAGPERAKLAYALGMSESQVKVWFQNRRTKWRKKH
>C_rotundicauda_Hgtx_A
KKHTRPTFSGHQIYVLEKTFEQTKYLAGPERAKLAYALGMSESQVKVWFQNRRTKWRKKH
>C_rotundicauda_Hgtx_B
KKQTRPTFSGHQIYVLEKTFEQTKYLAGPERAKLAYALGMSESQVKVWFQNRRTKWRKKH
>C_rotundicauda_Hgtx_C
RKPTRPTFSGRQIYFLEKTFEHTKYLAGPERTKLAVSLGLSESQVKVWFQNRRTKWRKAR
>C_sculpturatus_NK6-A-1
KKHTRPTFSGHQIYVLEKTFEQTKYLAGPERAKLAYALGMSESQVKVWFQNRRTKWRKKH
>C_sculpturatus_NK6-A-2
KKAWRPTFSGHQIYVLEKTFEQTKYLAGPERAKLAYALGMSESQVKVWFQNRRTKWRKKN
>C_sculpturatus_NK6-B
KKHTRPTFSGHQIYVLEKTFEQTKYLAGPERAKLAYALGMSESQVKVWFQNRRTKWRKKH
>D_melanogaster_HGTX
KKHTRPTFSGQQIFALEKTFEQTKYLAGPERAKLAYALGMSESQVKVWFQNRRTKWRKRH
>D_plantarius_NK6-A
KKHTRPTFSGHQIYVLEKTFEQTKYLAGPERAKLAYALGMSESQVKVWFQNRRTKWRKKH
>D_plantarius_NK6-B
KKHTRPTFSGHQIYVLEKTFEQTKYLAGPERAKLAYALGMSESQVKVWFQNRRTKWRKKH
>D_silvatica_NK6-A
VKHTRPTFSGHQIYVLEKTFEQSKYLAGPERAKLAYALGMAESQVKVWFQNRRTKWRKKH
>H_graminicola_NK6-A
KKHTRPTFSGHQIYVLEKTFEQTKYLAGPERAKLAYALGMSESQVKVWFQNRRTKWRKKH
>H_graminicola_NK6-B
KKHTRPTFSGHQIYVLEKTFEQTKYLAGPERAKLAYALGMSESQVKVWFQNRRTKWRKKH
>I_scapularis_NK6
KKHTRPTFSGHQIYVLEKTFEQTKYLAGPERAKLAYALGMSESQVKVWFQNRRTKWRKKH
>L_elegans_NK6-A
KKHTRPTFSGHQIYVLEKTFEQTKYLAGPERAKLAYALGMSESQVKVWFQNRRTKWRKKH
>L_elegans_NK6-B
KKHTRPTFSGHQIYVLEKTFEQTKYLAGPERAKLAYALGMSESQVKVWFQNRRTKWRKKH
>L_polyphemus_Hgtx_A
KKHTRPTFSGHQIYVLEKTFEQTKYLAGPERAKLAYALGMSESQVKVWFQNRRTKWRKKH
>L_polyphemus_Hgtx_B
KKQTRPTFSGHQIYVLEKTFEQTKYLAGPERAKLAYALGMSESQVKVWFQNRRTKWRKKH
>P_opilio_NK6
KKHTRPTFSGHQIYVLEKTFEQTKYLAGPERAKLAYALGMTESQVKVWFQNRRTKWRKKH
>P_tepidariorum_NK6-A
KKHTRPTFSGHQIYVLEKTFEQTKYLAGPERAKLAYGLGMSESQVKVWFQNRRTKWRKKH
>P_tepidariorum_NK6-B
KKHTRPTFSGHQIYVLEKTFEQTKYLAGPERAKLAYALGMSESQVKVWFQNRRTKWRKKH
>S_maritima_NK6
KKHTRPTFSGQQIFALEKTFEQTKYLAGPERAKLAYALGMSESQVKVWFQNRRTKWRKKH
>T_antipodiana_NK6-A
KKHTRPTFSGHQIYVLEKTFEQTKYLAGPERAKLAYALGMSESQVKVWFQNRRTKWRKKH
>T_antipodiana_NK6-B
KKHTRPTFSGHQIYVLEKTFEQTKYLAGPERAKLAYALGMSESQVKVWFQNRRTKWRKKH
>T_castaneum_Hgtx
KKHTRPTFSGQQIFALEKTFEQTKYLAGPERAKLAYALGMTESQVKVWFQNRRTKWRKKH
>T_clavata_NK6-A
KKHTRPTFSGHQIYVLEKTFEQTKYLAGPERAKLAYALGMSESQVKVWFQNRRTKWRKKH
>T_clavata_NK6-B
KKHTRPTFSGHQIYVLEKTFEQTKYLAGPERAKLAYALGMSESQVKVWFQNRRTKWRKKH
>T_tridentatus_Hgtx_A
KKHTRPTFSGHQIYVLEKTFEQTKYLAGPERAKLAYALGMSESQVKVWFQNRRTKWRKKH
>T_tridentatus_Hgtx_B
KKQTRPTFSGHQIYVLEKTFEQTKYLAGPERAKLAYALGMSESQVKVWFQNRRTKWRKKH
>T_tridentatus_Hgtx_C
RKPTRPTFSGRQIYFLEKTFEHTKYLAGPERTKLAVSLGLSESQVKVWFQNRRTKWRKAR
>A_bruennichi_NK7-A
KKKARTTFTGRQIFELEKQFEIKKYLSSSERAEMAKLLNVTETQVKIWFQNRRTKWKKQD
>A_bruennichi_NK7-B
RKKARTTFTGRQIFELEKQFEIKKYLSSSERADMAKLLNVTETQVKIWFQNRRTKWKKLE
>A_bruennichi_old_annotated_NK7-A
KKKARTTFTGRQIFELEKQFEIKKYLSSSERAEMAKLLNVTETQVKIWFQNRRTKWKKQD
>A_bruennichi_old_annotated_NK7-B
RKKARTTFTGRQIFELEKQFEIKKYLSSSERADMAKLLNVTETQVKIWFQNRRTKWKKLE
>C_rotundicauda_Nk7_A
RKKARTTFTGRQIFELEKQFEIKKYLSSSERAEMAKLLNVTETQVKIWFQNRRTKWKKQD
>C_rotundicauda_Nk7_B
RKKSRTTFTGRQIFELEKQFEIKKYLSSNERATMAKLLNVTEQQVKIWFQNRRTKWKKLD
>C_rotundicauda_Nk7_C-a
RKKSRTTFTGRQIFELEKQFEVKKYLSSSERAEMAKLLNVTEQQVKIWFQNRRTKWKKKD
>C_rotundicauda_Nk7_C-b
RKKSRTTFTGRQIFELEKQFEVKKYLSSSERAEMAKLLNVTEQQVKIWFQNRRTKWKKKD
>C_sculpturatus_NK7-A
KKKARTTFTGRQIFELEKRFEVKKYLSSSERAEMAKLLNVTETQVKIWFQNRRTKWKKQD
>C_sculpturatus_NK7-B
KKKARTTFTGRQIFELEKQFEVKKYLSSSERADMAKLLNVTETQVKIWFQNRRTKWKKQD
>D_melanogaster_NK7.1
KKKARTTFTGRQIFELEKMFENKKYLSASERTEMAKLLMVTETQVKIWFQNRRTKWKKQD
>D_plantarius_NK7-A
KKKARTTFTGRQIFELEKQFEIKKYLSSSERAEMAKLLNVTETQVKIWFQNRRTKWKKQD
>D_plantarius_NK7-B
RKKARTTFTGRQIFELEKQFEIKKYLSSSERAEMAKLLNVTETQVKIWFQNRRTKWKKQE
>D_silvatica_NK7-A
KKKARTTFTGRQIFELEKQFEIKKYLSSSERAEMAKLLNVTETQVKIWFQNRRTKWKKQD
>D_silvatica_NK7-B
RKKARTTFTGRQIFELEKQFEIKKYLSSSERADMAKLLNVTETQ
>H_graminicola_NK7-A
KKKARTTFTGRQIFELEKQFEIKKYLSSSERAEMAKLLNVTETQVKIWFQNRRTKWKKQD
>H_graminicola_NK7-B
RKKARTTFTGRQIFELEKQFEVKKYLSSSERSDMAKLLNVTETQVKIWFQNRRTKWKKLE
>I_scapularis_NK7
KKKARTTFTGRQIFELEKQFEIKKYLSSSERAEMAKLLNVTETQVKIWFQNRRTKWKKQD
>L_elegans_NK7-A
KKKARTTFTGRQIFELEKQFEIKKYLSSSERAEMAKLLNVTETQVKIWFQNRRTKWKKQD
>L_elegans_NK7-B
RKKARTTFTGRQIFELEKQFEKKKYLSSSERADMAKNLNVTETQVKIWFQNRRTKWKKLE
>L_polyphemus_Nk7_A
RKKARTTFTGRQIFELEKQFEVKKYLSSSERAEMAKLLNVTETQVKIWFQNRRTKWKKQD
>L_polyphemus_Nk7_B
RKKARTTFTGRQIFELEKQFEIKKYLSSSERATMAKLLNVTEQQVKIWFQNRRTKWKKLD
>L_polyphemus_Nk7_C
RKKSRTTFTGRQIFELEKQFEIKKYLSSSERAEMAKLLNVTEQQVKIWFQNRRTKWKKKD
>P_opilio_NK7
KKKARTTFTGRQIFELEKQFEIKKYLSSSERADMAKLLNVTETQVKIWFQNRRTKWKKQD
>P_tepidariorum_NK7-A
KKKARTTFTGRQIFELEKQFEIKKYLSSSERAEMAKLLNVTETQVKIWFQNRRTKWKKQD
>P_tepidariorum_NK7-B
RKKARTTFTGRQIFELEKQFEKKKYLSSSERADMAKNLNVTETQVKIWFQNRRTKWKKLE
>S_maritima_NK7
KKKARTTFTGRQIFELEKQFEIKKYLSSSERAEMAKLLNVTETQVKIWFQNRRTKWKKQD
>T_antipodiana_NK7-A
KKKARTTFTGRQIFELEKQFEIKKYLSSSERAEMAKLLNVTETQVKIWFQNRRTKWKKQD
>T_antipodiana_NK7-B
RKKARTTFSGRQIFELEKQFEIKKYLSSSERADMAKLLNVTETQVKIWFQNRRTKWKKLE
>T_castaneum_NK7
KKKARTTFTGRQIFELEKQFEMKKYLSSSERSEMAKLLNVTETQVKIWFQNRRTKWKKID
>T_clavata_NK7-A
KKKARTTFTGRQIFELEKQFEIKKYLSSSERAEMAKLLNVTETQVKIWFQNRRTKWKKQD
>T_clavata_NK7-B
RKKARTTFSGRQIFELEKQFEIKKYLSSSERADMAKLLNVTETQVKIWFQNRRTKWKKLE
>T_tridentatus_Nk7_A
RKKARTTFTGRQIFELEKQFEIKKYLSSSERAEMAKLLNVTETQVKIWFQNRRTKWKKQD
>T_tridentatus_Nk7_B
RKKSRTTFTGRQIFELEKQFEIKKYLSSNERATMAKLLNVTEQQVKIWFQNRRTKWKKLD
>T_tridentatus_Nk7_C
RKKSRTTFTGRQIFELEKQFEIKKYLSSSERAEMAKLLNVTEQQVKIWFQNRRTKWKKKD
>A_bruennichi_Noto-B
MKRIRTIFTPEQLERLETEFERQQYMVGPERLFLASNLNLTESQVKIWFQNRRIKWRKQH
>A_bruennichi_old_annotated_Noto-A
MKRIRTIFTPEQLERLETEFERQQYMVGPERLFLASNLNLTESQVKIWFQNRRIKWRKQH
>C_rotundicauda_Not_A-a
AKRVRTIFTAEQLDRLETEFERQQYMVGPERLQLASALNLTEAQVKVWFQNRRIKWRKQH
>C_rotundicauda_Not_A-b
AKRVRTIFTAEQLDRLETEFERQQYMVGPERLQLASALNLTEAQVKVWFQNRRIKWRKQH
>C_rotundicauda_Not_B
TKRIRTIFSVEQLNRLEAEFQQQQYMVGRERSHLASELNLTEAQVKVWFQNRRIKWRKQH
>C_sculpturatus_Noto
TKRVRTIFTPEQLERLESEFERQQYMVGPERLYLASSLNLTEAQVKVWFQNRRIKWRKQH
>D_melanogaster_CG18599
NKRVRTIFTPEQLECLEAEFERQQYMVGPERLYLAHTLKLTEAQVKVWFQNRRIKWRKHH
>D_plantarius_Noto-A
AKRVRTIFSGSQLERLEDEFQRTHYMVGSERSQLASQLNLNESQVKIW
>D_plantarius_Noto-B
MKRIRTIFTPEQLERLELEFERQQYMVGPERMYLASALGLSESQVKVW
>D_silvatica_Noto-B
AKRIRTIFTPEQLERLETEFERQQYMVGPERLYLASALNLTEAQVKVWFQNRRIKWRKQH
>H_graminicola_Noto-A-1
MKRIRTIFTPEQLERLESEFERQQYMVGPERLYLASTLNLSESQVKIWFQNRRIKWRKQH
>H_graminicola_Noto-A-2
MKRIRTIFTPEQLERLESEFERQQYMVGPERLYLASTLNLSESQVKIWFQNRRIKWRKQH
>I_scapularis_Noto
ARRVRTIFTADQLERLEAEFERQQYMVGPERLYLAAALRLTEAQVKVWFQNRRIKWRKQH
>L_elegans_Noto-A-1
NKRMRTMFTQSQLDMLEREFQRQQYIVGPERAYLARSLKLTENQVKIWYQNRRIKHRRLQ
>L_elegans_Noto-A-2
NKRMRTMFTDAQLDVLEREFKRQQYIVGAERAYLAKSINLTENQVKIWFQNRRIKHRRLQ
>L_elegans_Noto-B
AKRVRTIFTANQLERLELEFERQQYMVGPERMYLASALNLTESQVKIWFQNRRIKWRKVH
>L_polyphemus_Not_A
AKRVRTIFTAEQLDRLETEFERQQYMVGPERLQLASALNLTEAQVKVWFQNRRIKWRKQH
>L_polyphemus_Not_B
AKRIRTIFTAEQLNRLEAEFLQQQYMVGRERSHLASELNLKEAQVKVWFQNRRIKWRKQH
>P_opilio_Noto
SKRVRTIFTPEQLERLEREFERQQYMVGPERLYLASALQLSEAQVKVWFQNRRIKWRKQH
>P_tepidariorum_Noto-A
SKRVRTIFSADQMARLEQEFSRSQYMVGQERTYLAQVLNLTESQVKIWFQNRRIKYRKQT
>P_tepidariorum_Noto-B
AKRIRTIFTPDQLERLECEFERQQYMVGPERMYLASALNLSESQVKIWFQNRRIKWRKQH
>S_maritima_Noto
SRRIRTTFSQEQIEKLEGKFKQQQYFTGPERKLFANSIELNDMQVKVWFQNRRMKWRKEN
>T_antipodiana_Noto-B
MKRIRTIFTPEQLERLESEFERQQYMVGPERLFLASNLNLTESQVKIWFQNRRIKWRKQH
>T_castaneum_Not
SKRVRTIFTPEQLERLEAEFERQQYMVGPERLYLAHTLQLTEAQVKVWFQNRRIKWRKHH
>T_clavata_Noto-B
MKRIRTIFTPEQLERLESEFERQQYMVGPERLFLASNLNLTESQVKIWFQNRRIKWRKQH
>T_tridentatus_Not_A1
AKRVRTVFTNEQLDRLESEFNQQQYMVGPERQRLAALLQLKDIQVKVWFQNRRIKWRKQQ
>T_tridentatus_Not_A2
AKRVRTIFTAEQLDRLETEFERQQYMVGPERLQLASALNLTEAQVKVWFQNRRIKWRKQH
>T_tridentatus_Not_B
TKRIRTIFSVEQLNRLEAEFLQQQYMVGRERSHLASELNLTEAQVKVWFQNRRIKWRKQH
>L_elegans_Noto-like-1
–––––––––––––––––––––––––––GPGSEYFARSLKLTENQVKIWYQNRRIKHRRLQ
>L_elegans_Noto-like-2
–––––––––––––––––––––––––––GVEKAYLAQSLNMTENQVKVWYQNRRKRHKTMK
>S_maritima_Noto-like-a
RKRIRTAFTVKQMKKLEDTFERVQYMVGEERKELAASLGLSDVQVKVWFQNRRIKWRKLM
>S_maritima_Noto-like-b
AAQKLEKCAIVRHIYLKLERLESEFERQQYMRGPGSRLHLSEAQVKVWFQASNEGNSTSK
>A_bruennichi_Tlx-A
RKKPRTSFTRMQICELEKRFHKQKYLASAERASLAKTLKMTDAQVKTWFQNRRTKWRRQT
>A_bruennichi_Tlx-B
RKKPRTSFTRMQICELEKRFHKQKYLASAERAALAKQLKMTDAQVKTWFQNRRTKWRRQT
>A_bruennichi_old_annotated_Tlx-A
RKKPRTSFTRMQICELEKRFHKQKYLASAERASLAKTLKMTDAQVKTWFQNRRTKWRRQT
>A_bruennichi_old_annotated_Tlx-B
RKKPRTSFTRMQICELEKRFHKQKYLASAERAALAKQLKMTDAQVKTWFQNRRTKWRRQT
>C_rotundicauda_Tlx_A1
RKKPRTSFTRMQICELEKRFHKQKYLASAERAALAKQLKMTDAQVKTWFQNRRTKWRXXX
>C_rotundicauda_Tlx_A2
RKKPRTSFTRMQICELEKRFHKQKYLASAERAALAKQLKMTDAQVKTWFQNRRTKWRYDI
>C_rotundicauda_Tlx_B
RKKPRTSFTRLQICELEKWFQKHKYLPPSERSFLAKKLKMTGTQVKTWFQNRRTKWRLGY
>C_sculpturatus_Tlx-A
RKKPRTSFTRMQICELEKRFHKQKYLASAERAALAKQLKMTDAQVKTWFQNRRTKWSREY
>C_sculpturatus_Tlx-B
RKKPRTSFTRMQICELEKRFHKQKYLASAERAALAKQLKMTDAQVKTWFQNRRTKWRRQT
>D_melanogaster_C15
RKKPRTSFTRIQVAELEKRFHKQKYLASAERAALARGLKMTDAQVKTWFQNRRTKWRRQT
>D_plantarius_Tlx-A
RKKPRTSFTRMQICELEKRFHKQKYLASAERASLAKTLKMTDAQVKTWFQNRRTKWR
>D_plantarius_Tlx-B
RKKPRTSFTRMQICELEKRFHKQKYLASAERAALAKQLKMTDAQVKTWFQNRRTKWR
>D_silvatica_Tlx-A
RKKPRTSFTRMQICELEKRFHKQKYLASAERASLAKQLKMTDAQVKTWFQNRRTKWR
>D_silvatica_Tlx-B
RKKPRTSFTRMQICELEKRFHKQKYLASAERAALAKQLKMTDAQVKTWFQNRRTKWR
>H_graminicola_Tlx-A
RKKPRTSFTRMQICELEKRFHKQKYLASAERASLAKTLKMTDAQVKTWFQNRRTKWR
>H_graminicola_Tlx-B
RKKPRTSFTRMQICELEKRFHKQKYLASAERAALAKQLKMTDAQVKTWFQNRRTKWR
>I_scapularis_Tlx
PKKPRTSFTRMQICELEKRFHKQKYLASAERAALAKQLKMTDAQVKTWFQNRRTKWRRQT
>L_elegans_Tlx-A
RKKPRTSFTRMQICELEKRFHKQKYLASAERASLAKTLKMTDAQVKTWFQNRRTKWR
>L_elegans_Tlx-B
RKKPRTSFTRMQICELEKRFHKQKYLASAERAALAKQLKMTDAQVKTWFQNRRTKWRRQT
>L_polyphemus_Tlx_A1/2-a
RKKPRTSFTRMQICELEKRFHKQKYLASAERAALAKQLKMTDAQVKTWFQNRRTKWRXXX
>L_polyphemus_Tlx_A1/2-b
RKKPRTSFTRMQICELEKRFHKQKYLASAERAALAKQLKMTDAQVKTWFQNRRTKWRYDI
>L_polyphemus_Tlx_B
RKKPRTSFTRLQICELEKWFQKHKYLASSERSCLAKQLKMTDTQVKTWFQNRRTKWRLGL
>P_opilio_Tlx
RKKPRTSFTRMQICELEKRFHKQKYLASAERAALAKQLKMTDAQVKTWFQNRRTKWR
>P_tepidariorum_Tlx-A
RKKPRTSFTRMQICELEKRFHKQKYLASAERASLAKTLKMTDAQVKTWFQNRRTKWRRQT
>P_tepidariorum_Tlx-B
RKKPRTSFTRMQICELEKRFHKQKYLASAERAALAKQLKMTDAQVKTWFQNRRTKWRRQT
>S_maritima_Tlx
RKKPRTSFTRMQICELEKRFHKQKYLASAERASLAKALKMTDAQVKTWFQNRRTKWRRQT
>T_antipodiana_Tlx-A
RKKPRTSFTRMQICELEKRFHKQKYLASAERASLAKTLKMTDAQVKTWFQNRRTKWRRQT
>T_antipodiana_Tlx-B
RKKPRTSFTRMQICELEKRFHKQKYLASAERAALAKQLKMTDAQVKTWFQNRRTKWRRQT
>T_castaneum_C15
RKKPRTSFTRLQIAELEKRFHKQKYLASAERAALAKTLKMTDAQVKTWFQNRRTKWRRQT
>T_clavata_Tlx-A
RKKPRTSFTRMQICELEKRFHKQKYLASAERASLAKTLKMTDAQVKTWFQNRRTKWR
>T_clavata_Tlx-B
RKKPRTSFTRMQICELEKRFHKQKYLASAERAALAKQLKMTDAQVKTWFQNRRTKWR
>A_bruennichi_Lbx-A
KRKSRTAFTNHQIFELEKRFLYQKYLSPADRDEIAQSLGLTNAQVITWFQNRRAKLKRDM
>A_bruennichi_Lbx-B
KRKSRTAFTNHQIFELEKRFLYQKYLSPADRDEIAQSLGLTNAQVITWFQNRRAKLKRDM
>A_bruennichi_old_annotated_Lbx-A
KRKSRTAFTNHQIFELEKRFLYQKYLSPADRDEIAQSLGLTNAQVITWFQNRRAKLKRDM
>A_bruennichi_old_annotated_Lbx-B
KRKSRTAFTNHQIFELEKRFLYQKYLSPADRDEIAQSLGLTNAQVITWFQNRRAKLKRDM
>C_rotundicauda_Lbx_B1
KRKSRTAFTNQQIFELEKRFLYQKYLSPADRDEIAQSLRLTNAQVITWFQNRRAKLKRDM
>C_rotundicauda_Lbx_B2
KRKSRTAFTNHQIFELEKRFLYQKYLSPADRDEIAQRLRLTNAQVITWFQNRRAKLKRDM
>C_rotundicauda_Lbx_C
KRKSRTAFTNHQIFELEKRFLYQKYLSPADRDEIAQSLGLTNAQVITWFQNRRAKLKRDV
>C_rotundicauda_Lbx_D-a
KRKSRTAFTNHQIFELEKRFLYQKYLSPADRDEIAQSLNLTNAQVITWFQNRRAKLKRDM
>C_rotundicauda_Lbx_D-b
KRKSRTAFTNHQIFELEKRFLYQKYLSPADRDEIAQSLNLTNAQVITWFQNRRAKLKRDM
>C_sculpturatus_Lbx-A
KRKSRTAFTNHQIFELEKRFLYQKYLSPADRDEIAQSLGLTNAQVITWFQNRRAKLKRDM
>C_sculpturatus_Lbx-B
KRKSRTAFTNHQIFELEKRFLYQKYLSPADRDEIAQSLGLTNAQVITWFQNRRAKLKRDM
>D_melanogaster_lbe
KRKSRTAFTNHQIFELEKRFLYQKYLSPADRDEIAASLGLSNAQVITWFQNRRAKQKRDI
>D_melanogaster_lbl
KRKSRTAFTNQQIFELEKRFLYQKYLSPADRDEIAGGLGLSNAQVITWFQNRRAKLKRDM
>D_plantarius_Lbx-A
KRKSRTAFTNHQIFELEKRFLYQKYLSPADRDEIAQSLGLTNAQVITWFQNRRAKLKRDM
>D_plantarius_Lbx-B
KRKSRTAFTNHQIFELEKRFLYQKYLSPADRDEIAQSLGLTNAQVITWFQNRRAKLKRDM
>D_silvatica_Lbx-A
KRKSRTAFTNHQIFELEKRFLYQKYLSPADRDEIAQSLGLTNAQVITWFQNRRAKLKRDM
>D_silvatica_Lbx-B
KRKSRTAFTNHQIFELEKRFLYQKYLSPADRDEIAQSLGLTNAQVITWFQNRRAKLKRDM
>H_graminicola_Lbx-A
KRKSRTAFTNHQIFELEKRFLYQKYLSPADRDEIAQSLGLTNAQVITWFQNRRAKLKRDM
>H_graminicola_Lbx-B
KRKSRTAFTNHQIFELERRFLHQKYLSPADRDEIAQSLGLTNAQVITWFQNRRAKLKRDM
>I_scapularis_Lbx
KRKSRTAFTNHQIFELEKRFLYQKYLSPADRDEIAQSLGLTNAQVITWFQNRRAKLKRDM
>L_elegans_Lbx-A
KRKSRTAFTNHQIFELEKRFLYQKYLSPADRDEIAQSLGLTNAQVITWFQNRRAKLKRDM
>L_elegans_Lbx-B
KRKSRTAFTNHQIFELEKRFLYQKYLAPADRDEIAQSLGLTNAQVITWFQNRRAKLKRDM
>L_polyphemus_Lbx_A
KRKSRTAFTNHQIFELEKRFLYQKYLSPADRDEIAQSLGLTNAQVITWFQNRRAKLKRDM
>L_polyphemus_Lbx_B1
KRKSRTAFTNQQIFELEKRFLYQKYLSPADRDEIAQSLRLTNAQVITWFQNRRAKLKRDM
>L_polyphemus_Lbx_B2
KRKSRTAFTNQQIFELEKRFLYQKYLSPADRDEIAQRLRLTNAQVITWFQNRRAKLKRDM
>L_polyphemus_Lbx_C
KRKSRTAFTNHQIFELEKRFLYQKYLSPADRDEIAQSLGLTNAQVITWFQNRRAKLKRDV
>P_opilio_Lbx
KRKSRTAFTNHQIFELEKRFLYQKYLSPADRDEIAQSLGLTNAQVITWFQNRRAKLKRDM
>P_tepidariorum_Lbx-A
KRKSRTAFTNHQIFELEKRFLYQKYLSPADRDEIAQSLGLTNAQVITWFQNRRAKLKRDM
>P_tepidariorum_Lbx-B
KRKSRTAFTNHQIYELEKRFLYQKYLAPADRDEISQSLGLTNAQVITWFQNRRAKLKRDM
>S_maritima_Lbx
KRKSRTAFTNHQIFELEKRFLYQKYLSPADRDEIAQSLGLTNAQVITWFQNRRAKLKRDM
>T_antipodiana_Lbx-A
KRKSRTAFTNHQIFELEKRFLYQKYLSPADRDEIAQSLGLTNAQVITWFQNRRAKLKRDM
>T_antipodiana_Lbx-B
KRKSRTAFTNHQIFELEKRFLYQKYLSPADRDEIAQSLGLTNAQVITWFQNRRAKLKRDM
>T_castaneum_Lbx
KRKSRTAFTNHQIFELEKRFLYQKYLSPADRDEIASSLGLTNAQVITWFQNRRAKLKRDM
>T_clavata_Lbx-A
KRKSRTAFTNHQIFELEKRFLYQKYLSPADRDEIAQSLGLTNAQVITWFQNRRAKLKRDM
>T_clavata_Lbx-B
KRKSRTAFTNHQIFELEKRFLYQKYLSPADRDEIAQSLGLTNAQVITWFQNRRAKLKRDM
>T_tridentatus_Lbx_A
KRKSRTAFTNHQIFELEKRFLYQKYLSPADRDEIAQSLGLTNAQVITWFQNRRAKLKRDV
>T_tridentatus_Lbx_B1
KRKSRTAFTNQQIFELEKRFLYQKYLSPADRDEIAQSLRLTNAQVITWFQNRRAKLKRDM
>T_tridentatus_Lbx_B2
KRKSRTAFTNQQIFELEKRFLYQKYLSPADRDEIAQRLRLTNAQVITWFQNRRAKLKRDM
>T_tridentatus_Lbx_D
KRKSRTAFTNHQIFELEKRFLYQKYLSPADRDEIAQSLNLTNAQVITWFQNRRAKLKRDM
>C_rotundicauda_Msx_A1
NRKPRTPFTTQQLLTLERKFRTKQYLSIAERAEFSSSLSLTETLVKIWFQNRRAKEKRLK
>C_rotundicauda_Msx_A2
NRKPRTPFTTQQLLTLERKFRTKQYLSIAERAEFSSSLSLTETQVKIWFQNRRAKEKRLK
>C_rotundicauda_Msx_B
---PRTPFTTQQLLALERKFRTKQYLSIAERAEFSSSLNLTETQVKIWFQNRRAKEK---
>C_rotundicauda_Msx_C
NRKPRTPFTTQQLLALERKFRSKQYLSIAERAEFSSSLNLTETQVKIWFQNRRAKEKRLK
>C_rotundicauda_Msx_D
SRKPRTPFTTKQLFALEKMFQTKQYLSVAERAEISNSMNLTETQVKIWFQNRRAKEKRLK
>D_melanogaster_Dr
NRKPRTPFTTQQLLSLEKKFREKQYLSIAERAEFSSSLRLTETQVKIWFQNRRAKAKRLQ
>L_polyphemus_Msx_6
NRKPRTPFTTQQLMALERKFRRKQYLSISDRAEFSSSLNLTETQVKIWFQNRRAKEKRLK
>L_polyphemus_Msx_A1
NRKPRTPFTTQQLLTLERKFRTKQYLSIAERAEFSSSLSLTETQVKIWFQNRRAKEKRLK
>L_polyphemus_Msx_A2
IRKPRTPFTTQQLLTLERKFRTKQYLSIAERAEFSSSLSLTETQVKIWFQNRRAKEKRLK
>L_polyphemus_Msx_C
NRKPRTPFTTQQLLALERKFRSKQYLSIAERAEFSSSLNLTETQVKIWFQNRRAKEKRLK
>L_polyphemus_Msx_D
SRKPRTPFTTKQLLALEKMFQTKQYLSIAERAEFSSSMNLTETQVKIWFQNRRAKEKRLK
>L_polyphemus_Msx_E1
NRKPRTPFTTQQLLALERKFRTKQYLSIAERAEFSSSLNLTETQVKIWFQNRRAKEKRLK
>L_polyphemus_Msx_E2
NRKLRTPFTTQQLLALERKFLAKQYLSIAERAKFSISLTLTEAQVKIWFQNRRAKEKRLK
>S_maritima_Msx
NRKPRTPFTTQQLLALERKFRTKQYLSIAERAEFSSSLNLTETQVKIWFQNRRAKAKRLQ
>T_castaneum_Msx-1
NRKPRTPFTTQQLLALEKKFRDKQYLSIAERAEFSSSLRLTETQVKIWFQNRRAKAKRLQ
>T_castaneum_Msx-2
NRKPRTPFTTQQLLALEKKFRDKQYLSIAERAEFSSSLRLTETQVKIWFQNRRAKAKRLQ
>T_tridentatus_Msx_A
NRKPRTPFTTQQLLTLERKFRTKQYLSIAERAEFSSSLSLTETQVKIWFQNRRAKEKRLK
>T_tridentatus_Msx_C
NRKPRTPFTTQQLLALERKFRSKQYLSIAERAEFSSSLNLTETQVKIWFQNRRAKEKRLK
>T_tridentatus_Msx_D
SRKPRTPFTTKQLFALEKMFQTKQYLSVAERAEISNSMNLTETQVKIWFQNRRAKEKRLK
>T_tridentatus_Msx_E
NRKPRTPFTTQQLLALERKFRTKQYLSIAERAEFSSSLNLTETQVKIWFQNRRAKEKRLK
>A_bruennichi_Msx1-A
NRKPRTPFTAEQLMKLENKFRSKQYLSIAERAELSSFLKLSETQVKIWFQNRRAKDKRLR
>A_bruennichi_Msx1-B
NRKPRTPFTTQQLLALERKFRSKQYLSIAERAEFSSSLNLTETQVKIWFQNRRAKEKRLK
>A_bruennichi_old_annotated_Msx1-A
NRKPRTPFTAEQLMKLENKFRSKQYLSIAERAELSSFLKLSETQVKIWFQNRRAKDKRLR
>A_bruennichi_old_annotated_Msx1-B
NRKPRTPFTTQQLLALERKFRSKQYLSIAERAEFSSSLNLTETQVKIWFQNRRAKEKRLK
>C_sculpturatus_Msx1-A
NRKPRTPFTTQQLLALERKFRTKQYLSIAERAEFSSSLNLTETQVKIWFQNRRAKEKRLK
>C_sculpturatus_Msx1-B
NRKPRTPFTTQQLLALERKFRNKQYLSIAERAEFSSSLSLTETQVKIWFQNRRAKEKRLK
>D_plantarius_Msx1-A
NRKPRTPFSTQQLLALERKFRAKQYLSISERAEFSSSLKLTETQVKIWFQNRRAKEKRLK
>D_plantarius_Msx1-B
NRKPRTPFTTQQLLALERKFRSKQYLSIAERAEFSSSLSLTETQVKIWFQNRRAKEKRLK
>D_silvatica_Msx1-A
NRKPRTPFTTQQLSTLEKKFRTKQYLSISERAEFSGSLNLTETQVKIWFQNRRAKEKRLK
>D_silvatica_Msx1-B
NRKPRTPFTTQQLLALERKFRSKQYLSIAERAEFSSSLSLTETQVKIWFQNRRAKEKRLK
>H_graminicola_Msx1-A
NRKPRTPFTSQQLLNLEKKFRSKQYLSLSERAEFSSFLKLTEVQVKIWFQNRRAKEKRLK
>H_graminicola_Msx1-B
NRKPRTPFTTQQLLSLERKFRSKQYLSIAERAEFSSSLSLTETQVKIWFQNRRAKEKRLK
>I_scapularis_Msx1
NRKPRTPFTTQQLLALERKFRIKQYLSIAERAEFSSSLNLTETQVKIWFQNRRAKEKRLK
>L_elegans_Msx1-B
NRKPRTPFTTQQLLALERKFRSKQYLSIAERAEFSSSLSLTETQVKIWFQNRRAKEKRLK
>P_opilio_Msx1
NRKPRTPFTTQQLLALERKFRTKQYLSIAERAEFSSSLNLTETQVKIWFQNRRAKEKRLK
>P_tepidariorum_Msx1-B
NRKPRTPFTTQQLLALERKFRSKQYLSIAERAEFSSSLSLTETQVKIWFQNRRAKEKRLK
>T_antipodiana_Msx1-A
HRKPRTPFTTQQLLKLENKFRSKQYLSIAERAEFSNSLQLTEVQVKIWFQNRRAKEKRLK
>T_antipodiana_Msx1-B
NRKPRTPFTTQQLLSLEKKFRAKQYLSIAERAEFSSALSLTETQVKIWFQNRRAKEKRLK
>T_clavata_Msx1-A
HRKPRTPFTTQQLLKLENKFRSKQYLSIAERAEFSNSLQLTEAQVKIWFQNRRAKERRLK
>T_clavata_Msx1-B
NRKPRTPFTTQQLLSLEKKFRAKQYLSIAERAEFSSALSLTETQVKIWFQNRRAKEKRLK
>A_bruennichi_Msx2-A
NRKPRTPFTTQQLLSLERKFRAKQYLSIAERAEFSSSLNLTETQVKIWFQNRRAKEKRLK
>A_bruennichi_Msx2-B
NRKPRTPFTTQQLLALERKFRSKQYLSIAERAEFSSSLNLTETQVKIWFQNRRAKEKRLK
>A_bruennichi_old_annotated_Msx2-A
NRKPRTPFTTQQLLSLERKFRAKQYLSIAERAEFSSSLNLTETQVKIWFQNRRAKEKRLK
>A_bruennichi_old_annotated_Msx2-B
NRKPRTPFTTQQLLALERKFRSKQYLSIAERAEFSSSLNLTETQVKIWFQNRRAKEKRLK
>C_sculpturatus_Msx2-A
NRKPRTPFTTQQLLALERKFRNKQYLSIAERAEFSSSLNLTETQVKIWFQNRRAKEKRLK
>C_sculpturatus_Msx2-B-1
NRKPRTPFTTQQLLALERKFRTKQYLSIAERAEFSSSLNLTETQVKIWFQNRRAKEKRLK
>C_sculpturatus_Msx2-B-2
NRKPRTPFTTQQLLSLERKFRTKHYLSIAERAEFSSSLNLTETQVKIWFQNRRAKEKRLK
>D_plantarius_Msx2-A
NRKPRTPFTTQQLLALERKFRSKQYLSIAERAEFSSSLNLTETQVKIWFQNRRAKEKRLK
>D_silvatica_Msx2-A-1
NRKPRTPFTTQQLLALERKFRSKQYLSIAERAEFSSSLNLTETQVKIWFQNRRAKEKRLK
>D_silvatica_Msx2-A-2
NRKPRTPFTTQQLLALERKFRSKQYLSIAERAEFSSSLNLTETQVKIWFQNRRAKKKRLM
>D_silvatica_Msx2-B
NRKPRTPFTTQQLLALERKFRSKQYLSIAERAEFSSSLSLTETQVKIWFQNRRAKEKRLK
>H_graminicola_Msx2-A
NRKPRTPFTTQQLLSLERKFRSKQYLSIAERAEFSSSLSLTETQVKIWFQNRRAKEKRLK
>H_graminicola_Msx2-B-1
NRKPRTPFTTQQLLALERKFRSKQYLSIAERAEFSSSLNLTETQVKIWFQNRRAKEKRLK
>H_graminicola_Msx2-B-2
NRKPRTPFTTQQLLALERKFRSKQYLSIAERAEFSSSLNLTETQVKIWFQNRRAKEKRLK
>I_scapularis_Msx2
NRKPRTPFTTQQLLSLERKFRAKQYLSIAERAEFSSSLSLTETQVKIWFQNRRAKEKRLK
>L_elegans_Msx2-A
NRKPRTPFTTQQLLSLERKFRSKQYLSIAERAEFSSSLNLTETQVKIWFQNRRAKEKRLK
>L_elegans_Msx2-B
NRKPRTPFTTQQLLALERKFRSKQYLSIAERAEFSSSLNLTETQVKIWFQNRRAKEKRLK
>P_opilio_Msx2
NRKPRTPFTTQQLLALERKFRAKQYLSIAERAEFSSSLNLTETQVKIWFQNRRAKEKRLK
>P_tepidariorum_Msx2-A
NRKPRTPFTTQQLLSLERKFRSKQYLSIAERAEFSSSLNLTETQVKIWFQNRRAKEKRLK
>P_tepidariorum_Msx2-B
NRKPRTPFTTQQLLALERKFRSKQYLSIAERAEFSSSLNLTETQVKIWFQNRRAKEKRLK
>T_antipodiana_Msx2-A
NRKPRTPFTTQQLLSLERKFRAKQYLSIAERAEFSSSLNLTETQVKIWFQNRRAKEKRLK
>T_antipodiana_Msx2-B
NRKPRTPFTTQQLLALERKFRSKQYLSIAERAEFSSSLNLTETQVKIWFQNRRAKEKRLK
>T_clavata_Msx2-A
NRKPRTPFTTQQLLSLERKFRAKQYLSIAERAEFSSSLSLTETQVKIWFQNRRAKEKRLK
>T_clavata_Msx2-B
NRKPRTPFTTQQLLALERKFRSKQYLSIAERAEFSSSLNLTETQVKIWFQNRRAKEKRLK
>C_rotundicauda_MsxL
GRSPRIPFTTGQVSILEHKFQRTHYLSGLEVTELSQILGLTETRVKIWFQNRRARERRET
>C_sculpturatus_Msxlx
GRSARIPFSSHQVAALEEKFRLTQYLSSYEVTELGHLLGISEIRVKIWFQNRRARQRRER
>D_melanogaster_CG15696
GRLPRIPFTPQQLQALENAYKESNYLSAEDANKLADSLELTNTRVKIWFQNRRARERREK
>D_silvatica_Msxlx
HRNPRIPFTGCQVSALENKFCQTKYLNSSEVSQMSKKLQISDSRV
>I_scapularis_Msxlx
GRNPRIPFTGAQVSALEAQFLANRYLSGAQVHRIADNLGLTETRVKIWFQNRRAREKRER
>L_polyphemus_MsxL
GRSPRIPFTTGQVSILEHKFQRTHYLSGLEVTELSQILGLTETRVKIWFQNRRARERRET
>S_maritima_Msxlx
NSKLQVPFTSLQLAILETHYKTNAYISGIDVTYLSVYLNLSPNKIKVWFQNRRARERRLN
>T_castaneum_Msxlx
GRHPRIPFTSYQLSVLEEKFKQSPYLSSEEVTMLSRQLQLVDVRVKIWFQNRRARERRER
>T_tridentatus_MsxL
GRSPRIPFTTAQVSILEHKFQRTHYLSGLEVTELSQILGLTETRVKIWFQNRRARERRET
>A_bruennichi_Hhex
RKGGQIRFTSEQTGKLEKTFSDQKYLSPTERKRLASNLRLTERQVKTWFQNRRAKWRRLK
>A_bruennichi_old_annotated_Hhex
RKGGQIRFTSEQTGKLEKTFSDQKYLSPTERKRLASNLRLTERQVKTWFQNRRAKWRRLK
>C_rotundicauda_Hex
RKGGQIRFTNNQTTELEKVFETQKYLSPPERKKMASVLRLTERQVKTWFQNRRAKWRRIK
>C_sculpturatus_Hhex
RKGGQIRFSTEQTCKLENMFKAQRYLSPPERKKMANILRLTERQVKTWFQNRRAKWRRLK
>D_melanogaster_HHEX
RKGGQIRFTSQQTKNLEARFASSKYLSPEERRHLALQLKLTDRQVKTWFQNRRAKWRRAN
>D_plantarius_Hhex
RKGGQIRFTSEQTSTLENTFSEHKYLSSTERKRLATALRLSERQVKTWFQNRRAKWRRIK
>D_silvatica_Hhex
RRGIQIRFTYEQIKSLEDCFTDKKYLTASDRQTLSHQLGLTERQ
>H_graminicola_Hhex
RKGGQIRFTSDQTGKLEKMFADQKYLSPTERKRLASGLRLTERQVKTWFQNRRAKWRRLK
>L_elegans_Hhex
RKGGQIRFTSEQTGKLEKTFTEQKYLSPTERKRLASLLRLTERQVKTWFQNRRAKWRRLK
>L_polyphemus_Hex
RKGGQIRFTNNQTTELEKVFETQKYLSPPERKKMASVLRLTERQVKTWFQNRRAKWRRIK
>P_opilio_Hhex
RKGGQIRFTTNQTGELEKTFRIHKYLSPSERRKLSHSLRLSERQVKTWFQNRRAKWRRLK
>P_tepidariorum_Hhex
RKGGQIRFTSEQTGKLEKTFSEQKYLSPTERKRLASLLTLTERQVKTWFQNRRAKWRRLK
>S_maritima_Hhex
RKGGQVRFSSDQTAELERKFDEQKYLTPPERRKLAKILRLSERQVKTWFQNRRAKWRRLK
>T_antipodiana_Hhex
RKGGQIRFTSEQTSKLEKTFSEQKYLSPTERKRLASSLRLTERQVKTWFQNRRAKWRRLK
>T_castaneum_Hhex
RKGGQVRFTANQTDALEKRFTSHKYLSPEDRKLLAESLKLTDRQVKTWFQNRRAKWRRCN
>T_clavata_Hhex
RKGGQIRFTSEQTGKLEKTFSEQKYLSPTERKRLASSLRLTERQVKTWFQNRRAKWRRLK
>PB.1003.1.p1
MLKGEEIRKQIILDRRKQEILKKNGLSSIDVDLKTNYPRDESVSPPPKISRLSDEGPERISANEAERNDRRRIEVVRPPVIQHNGQPTTVLTPFFVQDILDPKKFSGSSYKTGSGHSLDNVQLWQHNNDHHSHFVHHSYRSDDDSETGLTDGEENSNEVMCDVDKCDRITDDKPDYDESFKDSCKSAKKKKSGSSTASANDPSGKSGKPRRARTAFTYEQLVALENKFKTTRYLSVCERLNLALSLSLTETQVKIWFQNRRTKWKKQNPGMDANSPTINPSPTPTGTHSSAGGVSSLAAYGSPYQAATAGLFYTSHLPYLAAAGASAVPYVFGSSQHFSPHSYFSHLGHA*
>PB.1005.1.p1
MSTEVSRCSSPIEVRTVSSSPDVVRSGESPPIKFPTDNYSSKCADNSVSNSKSFSINSILNRTDPKKKNSDNLQTVLAAEHQRNLETAATVFRLGLDPAQYASLAIRHQLFPVYAGNVVDSTGLTPRKPTPWYPWLHQAAGTTIFPGQYAIDTTGLTDFSRVNTSSNSGSGSKCPSDGRSRTPSPVQSPLAKENDDEPQEEDDDELNISVDCQGDGDAVDMDDDKKKNRRKKKTRTVFSRSQVFQLESTFDVKRYLSSSERAGLAASLHLTETQVKIWFQNRRNKWKRQLAAELEAASMHAQAQAAAAAAHHQRMVRVPILYHHPHHTTADVSSTGSTTIRPIVSTAPPSSTSSTELNNPSNGNGFHTSLYLHPSSYPQFPSVRPALSTIV*
>PB.1005.2.p1
MSTEVSRCSSPIEVRTVSSSPDVVRSGESPPIKFPTDNYSSKCADNSVSNSKSFSINSILNRTDPKKKNSDNLQTVLAAEHQRNLETAATVFRLGLDPAQYASLAIRHQLFPVYAGNVVDSTGLTPRKPTPWYPWLHQAAGTTIFPGQYAIDTTGLTDFSRVNTSSNSGSGSKCPSDGRSRTPSPVQSPLAKENDDEPQEEDDDELNISVDCQGDGDAVDMDDDKKKNRRKKKTRTVFSRSQVFQLESTFDVKRYLSSSERAGLAASLHLTETQVKIWFQNRRNKWKRQLAAELEAASMHAQAQAAAAAAHHQRMVRVPILYHHPHHTTADVSSTGSTTIRPIVSTAPPSSTSSTELNNPSNGNGFHTSLYLHPSSYPQFPSVRPALSTIV*
>PB.1017.1.p1
MNYQTSSKISSLPPRQEDNDTPTDCTVESYDLPVTLSNEETKKFSFSVDSLLAREEPSKSELSAGKDEPSSAIPVSSKYKQFSIDELLERKISSATVGSSSSCRQPPPLINDQSSETIATTPSLLLSSWSSQALTMCNSLPWFQTPSSYSSESGDRDPPPKLEMMKCQLRKHKMNRKPRTPFTTQQLLALERKFRNKQYLSIAERAEFSNSLNLTETQVKIWFQNRRAKAKRLQEAEIEKFKMISKPLFGLSFPGLPFIPTALSATPSAAAVAASQSIAYSNAYLSQSFLNCSSSPFSSTIPTSTSQGAIFPQ*
>PB.1017.1.p2
MKCVDNIFWILKEVTNFVLDSKRQTCSSAETRRNMSTCVYEYYQFSNNINNFDDDDNRCIPKKKYHILVNYFRIKPSCFRFEESTDIRVTVKSCRRNADVSFVNTWRHLVFDSKSSTFL*
>PB.1017.2.p1
MNYQTSSKISSLPPRQEDNDTPTDCTVESYDLPVTLSNEETKKFSFSVDSLLAREEPSKSELSAGKDEPSSAIPVSSKYKQFSIDELLERKISSATVGSSSSCRQPPPLINDQSSETIATTPSLLLSSWSSQALTMCNSLPWFQTPSSYSSESGDRDPPPKLEMMKCQLRKHKMNRKPRTPFTTQQLLALERKFRNKQYLSIAERAEFSNSLNLTETQVKIWFQNRRAKAKRLQEAEIEKFKMISKPLFGLSFPGLPFIPTALSATPSAAAVAASQSIAYSNAYLSQSFLNCSSSPFSSTIPTSTSQGAIFPQ*
>PB.1017.2.p2
MKCVDNIFWILKEVTNFVLDSKRQTCSSAETRRNMSTCVYEYYQFSNNINNFDDDDNRCIPKKKYHILVNYFRIKPSCFRFEESTDIRVTVKSCRRNADVSFVNTWRHLVFDSKSSTFL*
>PB.1017.3.p1
MNYQTSSKISSLPPRQEDNDTPTDCTVESYDLPVTLSNEETKKFSFSVDSLLAREEPSKSELSAGKDEPSSAIPVSSKYKQFSIDELLERKISSATVGSSSSCRQPPPLINDQSSETIATTPSLLLSSWSSQALTMCNSLPWFQTPSSYSSESGDRDPPPKLEMMKCQLRKHKMNRKPRTPFTTQQLLALERKFRNKQYLSIAERAEFSNSLNLTETQVKIWFQNRRAKAKRLQEAEIEKFKMISKPLFGLSFPGLPFIPTALSATPSAAAVAASQSIAYSNAYLSQSFLNCSSSPFSSTIPTSTSQGAIFPQ*
>PB.1018.1.p1
MSNNNNNNNNSSSKSTMTSATQMTCSAAAKHLSFSVASLLSDDRKSSSSFRRPISVDRYSPVVDDDRISSPEDVTPSQSYKSYLSSGCSTVSPMPRPVVPLNIPPEAIIPSSWPAGITTAVPWFNINQLRLHQGCVEPPKLAPIKCQLKKHKSNRKPRTPFTTQQLMSLERKFRDKQYLSIAERAEFSSSLNLTETQVKIWFQNRRAKAKRLQEAELEKFKIMSNPLLTNAMGLTNYPAAYLLPGFRLSAPGNNINLCL*
>PB.1021.1.p1
MLLNNFASGITSNDNPNYAESGERDQKCSNYRRSSFRIDDILDKTKYPENYINNTRTILPDNRPLCSSSTALQAKAVQFAPRLWNGLPLPGWTSSTGLESMLDPYNYSSHHAVSSPFLTYPPSLYFYRNLEESAFKPEHFVHPSLYKSSLFGSKSGVWSPVAQRSSHKRKGGQVRFSNDQTAELEGKFYSQKYLTPPERKKLAKKLQLSERQVKTWFQNRRAKWRRLKQEEPVTEGAMNLAVTETNFYSHGSDDKMNDTDTSDESTVADDTV*
>PB.1021.2.p1
MLLNNFASGITSNDNPNYAESGERDQKCSNYRRSSFRIDDILDKTKYPENYINNTRTILPDNRPLCSSSTALQAKAVQFAPRLWNGLPLPGWTSSTGLESMLDPYNYSSHHAVSSPFLTYPPSLYFYRNLEESAFKPEHFVHPSLYKSSLFGSKSGVWSPVAQRSSHKRKGGQVRFSNDQTAELEGKFYSQKYLTPPERKKLAKKLQLSERQVKTWFQNRRAKWRRLKQEEPVTEGAMNLAVTETNFYSHGSDDKMNDTDTSDESTVADDTV*
>PB.1021.3.p1
MLLNNFASGITSNDNPNYAESGERDQKCSNYRRSSFRIDDILDKTKYPENYINNTRTILPDNRPLCSSSTALQAKAVQFAPRLWNGLPLPGWTSSTGLESMLDPYNYSSHHAVSSPFLTYPPSLYFYRNLEESAFKPEHFVHPSLYKSSLFGSKSGVWSPVAQRSSHKRKGGQVRFSNDQTAELEGKFYSQKYLTPPERKKLAKKLQLSERQVKTWFQNRRAKWRRLKQEEPVTEGAMNLAVTETNFYSHGSDDKMNDTDTSDESTVADDTV*
>PB.1830.1.p1
MSRSFSVDSLIDKSSSSHKKPAAAATRQDGDVKTELCDPKNPFEVYRLPMPSSRFVFNELSPSLHFHQDPVKFYQHSLLGLPSYFHSDCLLCVKTMSALTNHTFFRQSTMTSRTNDYLMSTAVAPSVRHPLLMTSNDHHSTGLPSVYDATSDSLLPVYDDAKKYHTVYSQQNAVVIRGDGTNHVKRKDEKCRSDDHDPVHQSPKVDEDDEMSCSSKRIRTAFSSTQLLELEREFSSNMYLSRLRRIEIATYLNLSEKQVKIWFQNRRVKFKKEDSDDVIQPVRCKCSLRTCSSGKNSKTIDVNHRYDDIVVVDSPKNS*
>PB.1830.2.p1
MSRSFSVDSLIDKSSSSHKKPAAAATRQDGDVKTELCDPKNPFEVYRLPMPSSRFVFNELSPSLHFHQDPVKFYQHSLLGLPSYFHSDCLLCVKTMSALTNHTFFRQSTMTSRTNDYLMSTAVAPSVRHPLLMTSNDHHSTGLPSVYDATSDSLLPVYDDAKKYHTVYSQQNAVVIRGDGTNHVKRKDEKCRSDDHDPVHQSPKVDEDDEMSCSSKRIRTAFSSTQLLELEREFSSNMYLSRLRRIEIATYLNLSEKQVKIWFQNRRVKFKKEDSDDVIQPVRCKCSLRTCSSGKNSKTIDVNHRYDDIVVVDSPKNS*
>PB.1830.3.p1
MSRSFSVDSLIDKSSSSHKKPAAAATRQDGDVKTELCDPKNPFEVYRLPMPSSRFVFNELSPSLHFHQDPVKFYQHSLLGLPSYFHSDCLLCVKTMSALTNHTFFRQSTMTSRTNDYLMSTAVAPSVRHPLLMTSNDHHSTGLPSVYDATSDSLLPVYDDAKKYHTVYSQQNAVVIRGDGTNHVKRKDEKCRSDDHDPVHQSPKVDEDDEMSCSSKRIRTAFSSTQLLELEREFSSNMYLSRLRRIEIATYLNLSEKQVKIWFQNRRVKFKKEDSDDVIQPVRCKCSLRTCSSGKNSKTIDVNHRYDDIVVVDSPKNS*
>PB.1830.4.p1
MSRSFSVDSLIDKSSSSHKKPAAAATRQDGDVKTELCDPKNPFEVYRLPMPSSRFVFNELSPSLHFHQDPVKFYQHSLLGLPSYFHSDCLLCVKTMSALTNHTFFRQSTMTSRTNDYLMSTAVAPSVRHPLLMTSNDHHSTGLPSVYDATSDSLLPVYDDAKKYHTVYSQQNAVVIRGDGTNHVKRKDEKCRSDDHDPVHQSPKVDEDDEMSCSSKRIRTAFSSTQLLELEREFSSNMYLSRLRRIEIATYLNLSEKQVKIWFQNRRVKFKKEDSDDVIQPVRCKCSLRTCSSGKNSKTIDVNHRYDDIVVVDSPKNS*
>PB.3341.1.p1
MSVSPKHQHPSTTPFYVSDILNPIEEYKVKFEAKLEGPLTPESPYQTPSSLTESPSPISQNYLHDNYHHHHHNMNVTPVTNPYSHIPHVPQLSHHPSQTGTFTATQYCNGTDLSAHYGDPVRQSAGSWYGTNPDPRFAISRLMGSSTGMTNMSGLNACSMSGIDPSGKQTMQFPALTQRRKRRVLFTQAQVYELERRFKQQKYLSAPEREHLASLIHLTPTQVKIWFQNHRYKHKRQAKEKAMSEQGHNQGNGGQHSPRRVAVPVLVKDGKPCSNDGQNGQQHGQSPISMVSCGGGQSNMNMSQSPCGGLNTGNIGIVQEMGGYGSRSSAMSTLNSPVVSSVHNGVANGPSLNMCTSYLPLHGRTW*
>PB.3341.2.p1
MSVSPKHQHPSTTPFYVSDILNPIEEYKVKFEAKLEGPLTPESPYQTPSSLTESPSPISQNYLHDNYHHHHHNMNVTPVTNPYSHIPHVPQLSHHPSQTGTFTATQYCNGTDLSAHYGDPVRQSAGSWYGTNPDPRFAISRLMGSSTGMTNMSGLNACSMSGIDPSGKQTMQFPALTQRRKRRVLFTQAQVYELERRFKQQKYLSAPEREHLASLIHLTPTQVKIWFQNHRYKHKRQAKEKAMSEQGHNQGNGGQHSPRRVAVPVLVKDGKPCSNDGQNGQQHGQSPISMVSCGGGQSNMNMSQSPCGGLNTGNIGIVQEMGGYGSRSSAMSTLNSPVVSSVHNGVANGPSLNMCTSYLPLHGRTW*
>PB.3341.3.p1
MSVSPKHQHPSTTPFYVSDILNPIEEYKVKFEAKLEGPLTPESPYQTPSSLTESPSPISQNYLHDNYHHHHHNMNVTPVTNPYSHIPHVPQLSHHPSQTGTFTATQYCNGTDLSAHYGDPVRQSAGSWYGTNPDPRFAISRLMGSSTGMTNMSGLNACSMSGIDPSGKQTMQFPALTQRRKRRVLFTQAQVYELERRFKQQKYLSAPEREHLASLIHLTPTQVKIWFQNHRYKHKRQAKEKAMSEQGHNQGNGGQHSPRRVAVPVLVKDGKPCSNDGQNGQQHGQSPISMVSCGGGQSNMNMSQSPCGGLNTGNIGIVQEMGGYGSRSSAMSTLNSPVVSSVHNGVANGPSLNMCTSYLPLHGRTW*
>PB.3341.4.p1
MSVSPKHQHPSTTPFYVSDILNPIEEYKVKFEAKLEGPLTPESPYQTPSSLTESPSPISQNYLHDNYHHHHHNMNVTPVTNPYSHIPHVPQLSHHPSQTGTFTATQYCNGTDLSAHYGDPVRQSAGSWYGTNPDPRFAISRLMGSSTGMTNMSGLNACSMSGIDPSGKQTMQFPALTQRRKRRVLFTQAQVYELERRFKQQKYLSAPEREHLASLIHLTPTQVKIWFQNHRYKHKRQAKEKAMSEQGHNQGNGGQHSPRRVAVPVLVKDGKPCSNDGQNGQQHGQSPISMVSCGGGQSNMNMSQSPCGGLNTGNIGIVQEMGGYGSRSSAMSTLNSPVVSSVHNGVANGPSLNMCTSYLPLHGRTW*
>PB.3341.5.p1
MSVSPKHQHPSTTPFYVSDILNPIEEYKVKFEAKLEGPLTPESPYQTPSSLTESPSPISQNYLHDNYHHHHHNMNVTPVTNPYSHIPHVPQLSHHPSQTGTFTATQYCNGTDLSAHYGDPVRQSAGSWYGTNPDPRFAISRLMGSSTGMTNMSGLNACSMSGIDPSGKQTMQFPALTQRRKRRVLFTQAQVYELERRFKQQKYLSAPEREHLASLIHLTPTQVKIWFQNHRYKHKRQAKEKAMSEQGHNQGNGGQHSPRRVAVPVLVKDGKPCSNDGQNGQQHGQSPISMVSCGGGQSNMNMSQSPCGGLNTGNIGIVQEMGGYGSRSSAMSTLNSPVVSSVHNGVANGPSLNMCTSYLPLHGRTW*
>PB.3341.6.p1
MSVSPKHQHPSTTPFYVSDILNPIEEYKVKFEAKLEGPLTPESPYQTPSSLTESPSPISQNYLHDNYHHHHHNMNVTPVTNPYSHIPHVPQLSHHPSQTGTFTATQYCNGTDLSAHYGDPVRQSAGSWYGTNPDPRFAISRLMGSSTGMTNMSGLNACSMSGIDPSGKQTMQFPALTQRRKRRVLFTQAQVYELERRFKQQKYLSAPEREHLASLIHLTPTQVKIWFQNHRYKHKRQAKEKAMSEQGHNQGNGGQHSPRRVAVPVLVKDGKPCSNDGQNGQQHGQSPISMVSCGGGQSNMNMSQSPCGGLNTGNIGIVQEMGGYGSRSSAMSTLNSPVVSSVHNGVANGPSLNMCTSYLPLHGRTW*
>PB.3341.7.p1
TQTLAPPPPPPKKTSRLLGLEMSVSPKHQHPSTTPFYVSDILNPIEEYKVKFEAKLEGPLTPESPYQTPSSLTESPSPISQNYLHDNYHHHHHNMNVTPVTNPYSHIPHVPQLSHHPSQTGTFTATQYCNGTDLSAHYGDPVRQSAGSWYGTNPDPRFAISRLMGSSTGMTNMSGLNACSMSGIDPSGKQTMQFPALTQRRKRRVLFTQAQVYELERRFKQQKYLSAPEREHLASLIHLTPTQVKIWFQNHRYKHKRQAKEKAMSEQGHNQGNGGQHSPRRVAVPVLVKDGKPCSNDGQNGQQHGQSPISMVSCGGGQSNMNMSQSPCGGLNTGNIGIVQEMGGYGSRSSAMSTLNSPVVSSVHNGVANGPSLNMCTSYLPLHGRTW*
>PB.3347.1.p1
MYGINGSAAAANENRWTDCNFGDFQPYQNVTAMDDGGYDPYNDPYRNIDMKLTMSGGNKSGGFNVRDLLNLTETKESSPVVVDQDASVSGITNLEVNAVTTTTANVGLGRQSSYTNPPVVNNNANYLQPNSDNAYVRWIQTCTEYMYNNNSLGQYGIDLPNSGLSSHQHANNNHHHHHPGIETSISVMTGDQMDGSPMTVTSVASSPEPSPTGSSLIHSPTEKLSPTDLEHTLDDDNDDDKHSGINELAAAKKRKRRVLFSKAQTYELERRFRQQRYLSAPEREHLASIIRLTPTQVKIWFQNHRYKTKRARQEKGLEINPMPSPRRVAVPVLVRDGKPCQPTAAGLNSALMSKAEHHCFASMAQTAANAANGGMVPADLAAMTSQLNSMNSCMVGNPAVCIPNMTMGMTTVNGMPTYSHPLMHQPRIW*
>PB.3347.2.p1
MKLTMSGGNKSGGFNVRDLLNLTETKESSPVVVDQDASVSGITNLEVNAVTTTTANVGLGRQSSYTNPPVVNNNANYLQPNSDNAYVRWIQTCTEYMYNNNSLGQYGIDLPNSGLSSHQHANNNHHHHHPGIETSISVMTGDQMDGSPMTVTSVASSPEPSPTGSSLIHSPTEKLSPTDLEHTLDDDNDDDKHSGINELAAAKKRKRRVLFSKAQTYELERRFRQQRYLSAPEREHLASIIRLTPTQVKIWFQNHRYKTKRARQEKGLEINPMPSPRRVAVPVLVRDGKPCQPTAAGLNSALMSKAEHHCFASMAQTAANAANGGMVPADLAAMTSQLNSMNSCMVGNPAVCIPNMTMGMTTVNGMPTYSHPLMHQPRIW*
>PB.3793.1.p1
MALESDNNGARSPPSPLLAPSPGSTSSVANSPSPACSSPSLPSPRLDLRFSIENILRPDFGKQQNRDSSDKSHSPSSGRSPASSCAGTDADSDNGSSTDPKIKKSLWPAWVYCTRYSDRPSSGPRSRKMKKKEKKVDEKRPRTAFTNEQLQRLKKEFVENRYLTERRRQDLAKELNLNESQIKIWFQNKRAKIKKSNGQRNPLAMSLMAQGLYNHSTNDVDAAED*
>PB.7934.1.p2
MHCGIIRGGGGVKVAMFITPSIVVGAPVLLSRFHRESNSGCGPASKLIWGSYGHMRHMSPLDPSFSHISPPLALSLHRLLPLFSLAVPLVPPIFSLSLPSPSNFSPSSPLALALTPVSAQLLSLFISRSPSFLPHPITSPPSSLSIVSFLSSPTCSFHLLFLTPVSVQLLPSLRLSLSLPSPCNSFLLFISRSPSHLRPTSLPLRLSLSLRRLLPPFSHLFFQSSLSHSRLRPTPSFSPSSSLALTHFSHIPNPSSSSSLSLSSPDS*
>PB.7934.1.p1
VIESARQSCDGRVISIIDVLASETKQKIGPMESKEVSSRRQIAAVTKPTPFSIDDILRGTGSSGSQGNRQMPMTGSTEYGRFRRHFYLPDKCRRIVFAPSDVAGPSSFETNAEVLDVTDSGTDVTNDDDEDRPTTVVEKPRKKRSRTQFQHGQVFELERRFRHQRYLSGPERAALAHALKLSENQVKIWFQNRRYKTKKRTQLAQMQQQLPLSVNTSSTSSKTYIKDLVQENQILCNSSNIIQQGYLQQPYGNMAAVLPAYCYYYTKNFLQNSTSSRI*
>PB.8153.1.p1
MKLVLVKNKMMQFSYLPNCGFHQRGFSGNPVSMCSPSTALISPSTNQRNHNSVIYEATAVPSNYQAYQFISENQTFSNNKSSNFSIESILGLTSQPFDLSSTARDPQIGHFRLKNIDKNGMNFFKRTENKTVKYCKKSQQAEALSKKPKRIRTIFTPEQLEMLEREFERQQYMVGPERIYLASTLNLTEAQVKVWFQNRRIKWRKQHLELEQAQLAKLRRTNEQ*
>PB.8615.1.p1
MCNGGPDSAYFNHQTSYGGGNVNATQVFYPQSGDTLQNSGANNPYYNTSGGGTIPSRLEHHHHHNLRTPPLHPSLETTASTGPAGHQIISDSNGLCYTQLIEPEYGGGNNGGMYGRVPGQQQHLEYLPQTTVHHGIAPVSATAETTNYHNRRELEYPHAEINNGQVILHHHNGSKNSTSIGSGGGGGGVTTPYSYFETAPVHPLQSRQKSLGIVYEDNQVITGVTNQLPVGQTTTTNSCAVSSSPVYQWMKVKRNIPKPGIQNTNSCFNPGNLTHPAGPKLSPGNQHSSAAAAAAAAVNNTGRTAFNTKQLTELEKEFHFNKYLTRARRIEIASALTLNETQVKIWFQNRRMKQKKRMKEGQRCDNSSLQSSPTNSVKE*
>PB.8616.1.p1
MVETAPTTAGHHRDQINFGDSFVAMQKPYYEETDPNEYHRRNNVENRYHKTNGFGGFQGTDPLTSSSRNFYCATDPSSDGHPFRTNHETFRYSDANPRSPPQQQTDSNSPEYDDKTAGRCRVNYQGAYTRMPNQEMAQLVNHVGYQEADGGTTTEMYSWLRDSRPTTTNLKHRTRDVHHKLSHLSDLDQPTKRARTAYTSSQLVELEKEFHFNRYLCRPRRIELAALLSLSERQIKIWFQNRRMKFKKDQKDQGLSVDDVKCPSPNANLSPMEFKQSNVSPMTSSSSSPPESLVVAITQQQQQSYYKRLGHDVDQNLYVSTDEVGDVMTTGRRCNTSSYYNGESMKQELCNVVVAANPNQLLIAKSDEQLSKIQTSGYVDPNNHTTLSKDPQQYYHHWPEYSCIPPHMRSQVYHNVNSPPPKLTHL*
>PB.8616.2.p1
MVETAPTTAGHHRDQINFGDSFVAMQKPYYEETDPNEYHRRNNVENRYHKTNGFGGFQGTDPLTSSSRNFYCATDPSSDGHPFRTNHETFRYSDANPRSPPQQQTDSNSPEYDDKTAGRCRVNYQGAYTRMPNQEMAQLVNHVGYQEADGGTTTEMYSWLRDSRPTTTNLKHRTRDVHHKLSHLSDLDQPTKRARTAYTSSQLVELEKEFHFNRYLCRPRRIELAALLSLSERQIKIWFQNRRMKFKKDQKDQGLSVDDVKCPSPNANLSPMEFKQSNVSPMTSSSSSPPESLVVAITQQQQQSYYKRLGHDVDQNLYVSTDEVGDVMTTGRRCNTSSYYNGESMKQELCNVVVAANPNQLLIAKSDEQLSKIQTSGYVDPNNHTTLSKDPQQYYHHWPEYSCIPPHMRSQVYHNVNSPPPKLTHL*
>PB.8616.3.p1
IGLRIFPPNTTTKYPTIMVETAPTTAGHHRDQINFGDSFVAMQKPYYEETDPNEYHRRNNVENRYHKTNGFGGFQGTDPLTSSSRNFYCATDPSSDGHPFRTNHETFRYSDANPRSPPQQQTDSNSPEYDDKTAGRCRVNYQGAYTRMPNQEMAQLVNHVGYQEADGGTTTEMYSWLRDSRPTTTNLKHRTRDVHHKLSHLSDLDQPTKRARTAYTSSQLVELEKEFHFNRYLCRPRRIELAALLSLSERQIKIWFQNRRMKFKKDQKDQGLSVDDVKCPSPNANLSPMEFKQSNVSPMTSSSSSPPESLVVAITQQQQQSYYKRLGHDVDQNLYVSTDEVGDVMTTGRRCNTSSYYNGESMKQELCNVVVAANPNQLLIAKSDEQLSKIQTSGYVDPNNHTTLSKDPQQYYHHWPEYSCIPPHMRSQVYHNVNSPPPKLTHL*
>PB.8616.4.p1
MVETAPTTAGHHRDQINFGDSFVAMQKPYYEETDPNEYHRRNNVENRYHKTNGFGGFQGTDPLTSSSRNFYCATDPSSDGHPFRTNHETFRYSDANPRSPPQQQTDSNSPEYDDKTAGRCRVNYQGAYTRMPNQEMAQLVNHVGYQEADGGTTTEMYSWLRDSRPTTTNLKHRTRDVHHKLSHLSDLDQPTKRARTAYTSSQLVELEKEFHFNRYLCRPRRIELAALLSLSERQIKIWFQNRRMKFKKDQKDQGLSVDDVKCPSPNANLSPMEFKQSNVSPMTSSSSSPPESLVVAITQQQQQSYYKRLGHDVDQNLYVSTDEVGDVMTTGRRCNTSSYYNGESMKQELCNVVVAANPNQLLIAKSDEQLSKIQTSGYVDPNNHTTLSKDPQQYYHHWPEYSCIPPHMRSQVYHNVNSPPPKLTHL*
>PB.8616.5.p1
MVETAPTTAGHHRDQINFGDSFVAMQKPYYEETDPNEYHRRNNVENRYHKTNGFGGFQGTDPLTSSSRNFYCATDPSSDGHPFRTNHETFRYSDANPRSPPQQQTDSNSPEYDDKTAGRCRVNYQGAYTRMPNQEMAQLVNHVGYQEADGGTTTEMYSWLRDSRPTTTNLKHRTRDVHHKLSHLSDLDQPTKRARTAYTSSQLVELEKEFHFNRYLCRPRRIELAALLSLSERQIKIWFQNRRMKFKKDQKDQGLSVDDVKCPSPNANLSPMEFKQSNVSPMTSSSSSPPESLVVAITQQQQQSYYKRLGHDVDQNLYVSTDEVGDVMTTGRRCNTSSYYNGESMKQELCNVVVAANPNQLLIAKSDEQLSKIQTSGYVDPNNHTTLSKDPQQYYHHWPEYSCIPPHMRSQVYHNVNSPPPKLTHL*
>PB.8616.6.p1
MVETAPTTAGHHRDQINFGDSFVAMQKPYYEETDPNEYHRRNNVENRYHKTNGFGGFQGTDPLTSSSRNFYCATDPSSDGHPFRTNHETFRYSDANPRSPPQQQTDSNSPEYDDKTAGRCRVNYQGAYTRMPNQEMAQLVNHVGYQEADGGTTTEMYSWLRDSRPTTTNLKHRTRDVHHKLSHLSDLDQPTKRARTAYTSSQLVELEKEFHFNRYLCRPRRIELAALLSLSERQIKIWFQNRRMKFKKDQKDQGLSVDDVKCPSPNANLSPMEFKQSNVSPMTSSSSSPPESLVVAITQQQQQSYYKRLGHDVDQNLYVSTDEVGDVMTTGRRCNTSSYYNGESMKQELCNVVVAANPNQLLIAKSDEQLSKIQTSGYVDPNNHTTLSKDPQQYYHHWPEYSCIPPHMRSQVYHNVNSPPPKLTHL*
>PB.8617.1.p1
IRCNQHHKSFVVRCAATSFIMSSYFGNISTNNWPGANQDQLYVQNAKYGMNYGDSHFGQYATSSPSPFVARYPNYSHHVPGVTAKPAATYDHHHHHNTNPSYDAQSFYSNISAAARAENPAISHTPPSIDARDYSLTPASSCKLGGGGTPTAYSASPGLTPNGVVASSEPSPYNTNSTTHHSSYSSSNRNTSSTLDHSSTNCNNTSSSTSHSSSKSGNFYPWMKSYTDNSTGPKRTRQTYTRYQTLELEKEFHFNRYLTRRRRIEIAHALGLSERQIKIWFQNRRMKAKKENKLQGMNVSGLSPTLADAKDMVTPKEELIGS*
>PB.8617.2.p1
HKSFVVRCAATSFIMSSYFGNISTNNWPGANQDQLYVQNAKYGMNYGDSHFGQYATSSPSPFVARYPNYSHHVPGVTAKPAATYDHHHHHNTNPSYDAQSFYSNISAAARAENPAISHTPPSIDARDYSLTPASSCKLGGGGTPTAYSASPGLTPNGVVASSEPSPYNTNSTTHHSSYSSSNRNTSSTLDHSSTNCNNTSSSTSHSSSKSGNFYPWMKSYTDNSTGPKRTRQTYTRYQTLELEKEFHFNRYLTRRRRIEIAHALGLSERQIKIWFQNRRMKAKKENKLQGMNVSGLSPTLADAKDMVTPKEELIGS*
>at_DN2391.t1.p1
MYQIPPALYYQAVFRYPVMGQVRTTGLPIMFGPGTPPQSDTDQALTSPGSISPVKNMISPSSSSASSATTSRSFLMENLLRDEGTENFVSSAAGTNPNKSSIQRPIPTIIGYKDQKMNTGAKGHMDVPTLPSLLSPERFNHPDGSSSAGDGEIMNCSDHATDRTSNSDCGVANNLKFGMNNILLADQTVEARQKHEFERKIETTDYSSSLRNMIYGHSILSAMDCQSKVDNASGHALNGLVPSSSNSLTRHIGHPLDSGQHLIGNSHALHAGVQHHHDLHSLMLRAPRYFTGGAGHPVIGGFNSAAGSVLPLHATFPHIPPAWTSALAAARGKPRRGMLRRAVFSDVQRKGLEKRFQIQKYISKPDRKKLAEKLGLKDSQVKIWFQNRRMKWRNSKERELLSSGGSRDQTLPTKSNPNPDLSDVMTSTHQNHHHNSSSSHHQQSSMRSVNLISRQEEMMTSSDLEDSPCQSPEDLHRSKIPLMPSSSSSDRMDDEIENDDDDEDESIDVL*
>g10110.t1.p1
MSSRNSVGRLSFSVASLLADDSVSRPPPPPPPVPSPPPTSNEQSYSPRTSPIDLRSPSTSPSESGLNPDSFRLRSPTIEPMSAINRRILHLPPEAALPGTSFPIAMTTPFPWMYLAQHRQQSPNNNEDSKMLPMKCQLKKHKTNRKPRTPFTTQQLMSLERKFRDKQYLSIAERAEFSSSLNLTETQVKIWFQNRRAKAKRLQEAELEKFKIMSNPLLTNAMGLTNYPAAYLLPGFRLPATTNHSNMCF*
>g10112.t1.p1
MSLRNTAVQSNASRPTFLMESILKSDKRPRGIDGWVPGIPYMKDLRRSRPIGPTTVENFLPTYGQTSGINVAPVFRWDIQNANRVCAESVEDGTGSDVKDVNCRLRRHKPNRKPRTPFSNEQLTELEDKFKDRQYLTISERAEFSGRLNLTEVQVKIWFQNRRAKCKRLQESELESYKLTLSPLMAASRLGLIRPQSAVDEPTFRNFLTPAVQRSTVSDDKRTCRPIFRRTNRQRT*
>g11364.t1.p1
MIYGHSILSAMDCQSKVDNASGHALNGLVPSSSNSLTRHIGHPLDSGQHLIGNSHALHAGVQHHHDLHSLMLRAPRYFTGGAGHPVIGGFNSAAGSVLPLHATFPHIPPAWTSALAAARGKPRRGMLRRAVFSDVQRKGLEKRFQIQKYISKPDRKKLAEKLGLKDSQVKIWFQNRRMKWRNSKERELLSSGGSRDQTLPTKSNPNPDLSDVMTSTHQNHHHNSSSSHHQQSSMRSVNLISRQEEMMTSSDLEDSPCQSPEDLHRSKIPLMPSSSSSDRMDDEIENDDDDEDESIDVL*
>g1625.t1.p1
MMPKSPTPINLKPRMGFSIDSLMGKSDDTTDESDEESPKKLSPPPAHQSTIRSVASPSPSSSPSPSSSSHRQSSLHSPPPPPSSSSSFGPDFASMSRSMGHLPFENPALYGIDSNSVAAAVRYSSGANAPYLGSIPTSEALTCTPLPPHIMNHHVAAAAATARIHPMILGMNAYRDVGYPIHPWFLARHGADPGFLLHPFRKPKRIRTAFSPSQLLKLEHAFEKNHYVVGAERKQLAQSLGLTETQVKVWFQNRRTKHKRIKSEEDEEEEQSKPPSPKRDKPSSHHLNKWKVETHQPDHHQHRHNHHRPHHHHHHNHHTEHS*
>g1627.t1.p1
MSVILTPIARKPKLGFSIDSIVGNRDEHRRQNPEPENLHRTVNERLSPPQQQQQQRTGHNGRRGRIDRCNSPACSCGSPRRSPKPAEPAVSCRSSEATFPTVHKTDVQNTMLPAFCRINTSPQTIPCFTNFPMAGIAPDTLPLHPQFGFPTPEAQMLMEGYLRPPIHRDAYPLYPWLFPRGHHAPGFLLPFRKPKRIRTAFSPSQLLKLEHAFEKNHYVVGAERKQLAQSLGLTETQVKVWFQNRRTKHKRLQYEDDPNGDGDKTDHSDNMTDLQDSDEDEAENLTVD*
>g1744.t1.p1
MTSPSSSERSKRRVDVDGTERHSRPTSSERIATSENNKVEPTEEKSIRSRDLKFGVDRLLSQDLGTTNDSSSLWSRKPSSDCHYCYFGSTQPFVRGLNGLSLCYFEDRRFYSHMPTTVQSTESQYHRQSSSSYLDYGSSKVDHRRRPSNERINCNRQDVDSSTVAAMNSGGRRKRSWSRAVFSNLQRKGLEKRFVKQKYITKPDRRLLAASLGLTDAQVKVWFQNRRMKWRHTMKIAKESEQKCQKMTVTEENDTDEQIEVDC*
>g1756.t1.p1
MTSPSSSERSKRRVDVDGTERHSRPTSSERIATSENNKVEPTEEKSIRSRDLKFGVDRLLSQDLGTTNDSSSLWSRKPSSDCHYCYFGSTQPFVRGLNGLSLCYFEDRRFYSHMPTTVQSTESQYHRQSSSSYLDYGSSKVDHRRRPSNERINCNRQDVDSSTVAAMNSGGRRKRSWSRAVFSNLQRKGLEKRFVKQKYITKPDRRLLAASLGLTDAQVKVWFQNRRMKWRHTMKIAKESEQKCQKMTVTEENDTDEQIEVDC*
>g2646.t1.p1
MHRTGLASAPFSIDSLMSSTNRVVENGQAVPYPHPAALSYLYGGYMFLPRTGLFPNPAGFPLSTNPFHTAMLSAAAAASASNPGMFGFNSADGQSNNFASQFPLSASLSSEDEHRLRLLWSSRTNGNDVDNRSNLDSFPGRYSDTNKDSSQKEDKYVLDLSRDQRPGSLDMDEDDSLCDDGGDGSDTRSVTDETGTNKSTLTGKTRRRRTAFTSEQLLELEKEFHMKKYLSLTERSHIAHSLRLSEVQVKIWFQNRRAKWKRVKAGLTPGRNANNPNAPKIVVPIPVHVNRFAIRSQHQQLEKATPR*
>g4363.t1.p1
MEYHRNEYISRPRRFELAENLELTETQIKIWFQNRRAKDKRIEKAQVDQQYRCMALANSLPPLPASFYPNFCGACYYKPLGSSVSTSAPPTSGSPSAIMTPTPTPTPTSTASEVSSSSSQSRRV*
>g6762.t1.p1
MLEFNTAVSSSSGGVTGTPSASSMLSMLNMNIQDATNRQSAFVLGNTAPLAALHTMTEMKSAMLAHSYPGVHGNGLKSSAGAAAAVAAAMGLTANPSVSNAMTTSSSALATPHGINDILNRSTAAAAAAATALGTTGLSRLNALNVSTSAAGMYFNPAAAAVAQATGFQKPLAELAARQHLYWPSMLHNHPVWRDRFCGGVAGFGMDRDGKKKHTRPTFSGQQIFALEKTFEQTKYLAGPERAKLAYALGMSESQVKVWFQNRRTKWRKRHAAEMATAKRKHDSEAEQLVSGGDLTDDDSDDDPTLSNKRQRRDSESHFMHHDRKDFLNSVSHS*
>g6828.t1.p1
MESPRSDPESCRGDDDDDEDLKIDVEEDEDDDMLSTKTESTNITECLSTDETDDDYYKPLKRLRMSHEPVRNKPLTPFSITDILDASPVVRDRRIVRPWDDRDDRNSTNIRRPRSADDDTHSEKSESDTSPDSPQPRNNHHHHHRGRHHHHHRSRDGNGQNSSPLDALFEMTSKAFEGLHSGENPADAARDHLQMYANRQQPKKKRKSRTAFTNHQIFELEKRFLYQKYLSPADRDEIAQSLGLTNAQVITWFQNRRAKLKRDVEELKKDVDAAHNVHTQHDVRKAFLEKIQDMSLLKADVMRGTS*
>g6864.t1.p1
MMKERGANPTKVNGTVAGYKRSLTVSSWHPHVYAKPPKEPTRHFIVDILGWAAYPSDKDDSESCKDPFSWDDEVLTSNKYDWNKAIDDDDDDDKKKKVVDDDDESIKGMDLSSVAFTDSPLKSDQPLNLSMCSNNDENKTSGSFNVKLSGSKFVNGFGSNPGHLRTRDINERLAIKGYRISKEPEKKISVEKPKKSKSSKPRKGPGHSIAVKHVKGTKRKKSKPEKEVTTLPASSSAENNSPAASVTTVAATARSTTCVTPGPGSGSESSIDNNDDKSKKKKARTTFTGRQIFELEKQFEVKKYLSSSERTEMAKLLNVTETQVKIWFQNRRTKWKKLDTSSSPDIPDGNKSTSTKKVNGKSSPIFKSVSDEYSAASSDGLSTTTGVETAESKTECDVSSSASSLTVCDVHTNGLVDDSCGVKGRFSRRSSPLLNPSPSVSPLDRNRRCHMDKQSSDTHSKNDNDELVIDEKQNEKTLDMNH*
>g8689.t1.p1
MYANPSSSVAGTPFSVKDILNLADNSGFNVDTHFIMYQAHNLDKVLFSDDLASCNDHLTNPVIKFSAGSSSFHNSFVSSIPHISSNNSAVPLTSPHVQSLSHLCPPFPGAEDLTYNGNESENQLHQVAGQDQMNNLKMNNSGGIFDTHDEKVTSRGSASDCMQQRQHRTKRKPRVLFSQAQVYELERRFKQQRYLSAPEREHLANMLKLTSTQVKIWFQNRRYKCKRQRQDKTIELTTASLHHPPRRVAIPVLVRDGKPCPPMPPGPVATGSYNSYNPYATGYPNNSTIISGTSYTQNMLAPMTQSAPTNYMPAGTQQLHHQDVRAW*
>g8691.t1.p1
MDPDNMEIIDVGSEKTPPISPRCSPTINRSSSSRSPSSNNKLSFSISRLLGEKEDKDDNSAPSSPASSNGSQIEHFMAFKKFANSSMASPPIGAYIPVTSLSSAGITSHSLSPYDPLFGGAHGTVIRVPAHHPIGMPQFSAAASAAFPWMASRSLALTMKDRMQVPVPMTRRIGHPYQNRTPPKRKKPRTSFTRMQICELEKRFHKQKYLASAERASLAKTLKMTDAQVKTWFQNRRTKWRRQTAEEREAERQAANRFMMSLQAEAVSKGIYGDPAGRGDPLCINNASLHALQSIQPWSPGQENNHDNARDSTSSYLSSVPTLASPIC*
>g9718.t1.p1
MLVNAGMESGCESGFINSQPSMAEFMTAMPHINETFHGTASSINGGSPGMPPPTMCQLETNSQTTTATTTTTTNHQRKSSKHHRESPNGVNCVPEYPWMKEKKTSRKQPVGENGLPRRLRTAYTNTQLLELEKEFHFNKYLCRPRRIEIAASLDLSERQVKVWFQNRRMKHKRQSTGKSGDEKSSGDDGGCIKVASKSRCSSPCGKTIDSDCSSSTKSEPHLNSCDVGGDMTFDGVHTDGTMSSPNVETSSVISNRDGDRMSGENDQSLPSSPIKIEDELSLGLQASKDELSSPNDNMTTTTTTSPNMKSSPSSPPPPPVMPNGRILSTPSLIDYADDVQTKNNSSSTYSSSSNLGQAPNRVVTSNNQTPTMYDQATHSAPYSSYSTGNRHDGYQQPGYGSYGTMPHQQHQPMPQESYLQQHKSYYYQQESYDVNGYTTNEYQQRQANVMQQQQQQHGRIQQYGVDGRNHQQSVPYTYLTSPNTHATVPQQHHMNYGTTSSNVDGRQYGRVTATATGYGPSRESVVNGRYANTYAAAAAAANDVYNNEYAGMKGGDDDYNVANQYLYQHHRKDQSRYYGTTTTTTPANNDQQEYPATAPKQNVPIPSVNNCCDNNVLATADTPGMSSYSPSTGQYNGSTDGIEPPSNNYNTGFNYYETGNGSSTTTTCNDFNFLNITNELASPDFY*
>g9718.t2.p1
MLVNAGMESGCESGFINSQPSMAEFMTAMPHINETFHGTASSINGGSPGMPPPTMCQLETNSQTTTATTTTTTNHQRKSSKHHRESPNGVNCVPEYPWMKEKKTSRKQPGLFV*
>g9720.t1.p1
MSSFLMNSGSYVDPKFPPSEEYSQNSYIPNHGTDYYGHHHHHHHHQSYGYSQHHGGAGVMNYGRDSVAGYTNHHVPSSYYQQSCTINAQPNLAVHHGLIPTVGPPGNGLQRTDHLTIDTSSVPTVGPPTVQQQQSNNLNCGPLLHRNHRSPGSSPPPPGGGDGLTPHLPSDQEQQDGSNNSQPVIYPWMKKVHVSNPAPNFTGMEPKRQRTAYTRHQILELEKEFHFNRYLTRRRRIEIAHSLCLSERQIKIWFQNRRMKWKKDNKLPNTKNVRNRHHQHSTPTTNYKHHQSVNNRSQMNALISQPPPPPPPQQNMAKTEYDLTSL*
>g9721.t1.p1
MSSYQFVNSLSSCYGQRPTQGSPAQDYYGGSSYSSNCYNQVSQSTHQYPYTSSSIHHQQQQQHGTTGLQQNGADHYGAIGNPRQSGHQSTNSSHNSPRSHTPTHPCNITSQQQQPLPLPPSSCKYALNITSSGNHAAGNGGGNIDTNAGSSPQDLSTSNNNNSNQQQHQSSISPEPRSTSPNNTNDTKPSLQSPPQIYPWMRKVHIGQNGISNGMETKRQRTSYTRYQTLELEKEFHFNRYLTRRRRIEIAHALCLSERQIKIWFQNRRMKWKKEHKPIPGSMTAGIPGMGNPLGDGKI*
>g9723.t1.p1
MSSYFSNSFLTDLRSTGSEHYQGQTVTAQQSGVVDSCDPSLRQSLAAYGATTGIGPTYPRFPPYDRLEIRQIAANNAAQGNGSATGYYTNQATGHTGLVGHHHHGGGISEQNCRNSPNNPQNTQYSSCKLQQVSGTSPGVTTPQSPSSALSTGGPGGGIVPPSPVHSPQMYNHHQSITNSAGVIPSPLYPWMRSQFERKRGRQTYTRYQTLELEKEFHFNRYLTRRRRIEIAHALCLTERQIKIWFQNRRMKWKKENKPKSDGPNGEIMAPQ*
>g9725.t1.p1
MDISALDDNNAGVKPSCDNSTTTISTCLHVPTTTVKPFGYNTVNSNNLAAISTYARSTNNSECTYEYGTVNVGSSTGLVASPVGIAGVVHRQNNHGSPWNTYSTETLVNIDNIPSTSSFQTLRDGASMTPTYYTSYNAAVADRNKPIKFWPGTYDFATPPGPSSAAESCQPFQTQSWCNYSPYTSCTRSVAGVTPTGHHMDTRHAEQTMSTFLTDDRTSRPPPPTVMDSFSTHHHHSHHDPYSFRNFPTSDSLGGVTYPTEWTGNVAVRKKRKPYSKFQTLELEKEFLYNAYVSKQKRWELARNLNLTERQVKIWFQNRRMKNKKNTQRNSSDHHNGGSNVDVVHTSNHHAHHHNHHHHAK*
