# Supplementary material for: The genome of a sea spider corroborates a shared Hox cluster motif in arthropods with a reduced posterior tagma
Source: BMC Biol. 2025 Jul 2;23:196. doi: 10.1186/s12915-025-02276-x (PMC12220506; doi:10.1186/s12915-025-02276-x)
Supplement: Supplementary file 3 — Additional file 3. [file 12915_2025_2276_MOESM3_ESM.zip › suppl-file7-gene_analysis/nkx/nk_INSTAR3.m8]

A_bruennichi_NK1-B-1	TRINITY_DN77411_c0_g1_i1.p1	0.983	60	1	0	1	60	209	268	7.700E-33	119	60
A_bruennichi_NK1-B-1	TRINITY_DN3768_c2_g1_i1.p1	0.633	60	22	0	1	60	140	199	1.212E-18	79	60
A_bruennichi_NK1-B-1	TRINITY_DN9487_c0_g1_i2.p1	0.644	59	21	0	1	59	133	191	3.145E-18	78	60
A_bruennichi_NK1-B-1	TRINITY_DN9487_c0_g1_i3.p1	0.644	59	21	0	1	59	133	191	3.145E-18	78	60
A_bruennichi_NK1-B-1	TRINITY_DN9487_c0_g1_i4.p1	0.644	59	21	0	1	59	133	191	3.145E-18	78	60
A_bruennichi_NK1-B-1	TRINITY_DN2571_c4_g1_i1.p1	0.614	57	22	0	2	58	94	150	2.912E-17	75	60
A_bruennichi_NK1-B-1	TRINITY_DN7698_c0_g1_i1.p1	0.649	57	20	0	2	58	206	262	4.003E-17	74	60
A_bruennichi_NK1-B-1	TRINITY_DN4881_c0_g1_i1.p1	0.637	58	21	0	2	59	167	224	4.003E-17	74	60
A_bruennichi_NK1-B-1	TRINITY_DN19751_c0_g1_i1.p1	0.631	57	21	0	2	58	200	256	5.501E-17	74	60
A_bruennichi_NK1-B-1	TRINITY_DN8823_c0_g1_i1.p1	0.614	57	22	0	2	58	150	206	1.325E-15	70	60
A_bruennichi_NK1-B-1	TRINITY_DN8823_c0_g1_i3.p1	0.614	57	22	0	2	58	150	206	1.325E-15	70	60
A_bruennichi_NK1-B-1	TRINITY_DN2546_c0_g1_i10.p1	0.596	57	23	0	2	58	98	154	1.325E-15	70	60
A_bruennichi_NK1-B-1	TRINITY_DN2546_c0_g1_i3.p1	0.596	57	23	0	2	58	98	154	1.325E-15	70	60
A_bruennichi_NK1-B-1	TRINITY_DN2546_c0_g1_i6.p1	0.596	57	23	0	2	58	98	154	1.325E-15	70	60
A_bruennichi_NK1-B-1	TRINITY_DN8823_c0_g1_i4.p1	0.614	57	22	0	2	58	176	232	1.325E-15	70	60
A_bruennichi_NK1-B-1	TRINITY_DN8823_c0_g1_i5.p1	0.614	57	22	0	2	58	176	232	1.325E-15	70	60
A_bruennichi_NK1-B-1	TRINITY_DN4683_c3_g1_i4.p1	0.603	58	23	0	2	59	232	289	1.325E-15	70	60
A_bruennichi_NK1-B-1	TRINITY_DN4683_c3_g1_i7.p1	0.603	58	23	0	2	59	232	289	1.325E-15	70	60
A_bruennichi_NK1-B-1	TRINITY_DN2546_c0_g1_i1.p1	0.596	57	23	0	2	58	281	337	1.325E-15	70	60
A_bruennichi_NK1-B-1	TRINITY_DN2546_c0_g1_i11.p1	0.596	57	23	0	2	58	281	337	1.325E-15	70	60
A_bruennichi_NK1-B-1	TRINITY_DN2546_c0_g1_i12.p1	0.596	57	23	0	2	58	281	337	1.325E-15	70	60
A_bruennichi_NK1-B-1	TRINITY_DN2546_c0_g1_i7.p1	0.596	57	23	0	2	58	281	337	1.325E-15	70	60
A_bruennichi_NK1-B-1	TRINITY_DN253_c2_g1_i2.p1	0.596	57	23	0	2	58	145	201	3.441E-15	69	60
A_bruennichi_NK1-B-1	TRINITY_DN253_c2_g1_i3.p1	0.596	57	23	0	2	58	145	201	3.441E-15	69	60
A_bruennichi_NK1-B-1	TRINITY_DN253_c2_g1_i1.p1	0.596	57	23	0	2	58	179	235	3.441E-15	69	60
A_bruennichi_NK1-B-1	TRINITY_DN253_c2_g1_i4.p1	0.596	57	23	0	2	58	179	235	3.441E-15	69	60
A_bruennichi_NK1-B-1	TRINITY_DN9245_c0_g1_i2.p1	0.566	60	26	0	1	60	39	98	4.731E-15	68	60
A_bruennichi_NK1-B-1	TRINITY_DN9245_c0_g1_i5.p1	0.566	60	26	0	1	60	39	98	4.731E-15	68	60
A_bruennichi_NK1-B-1	TRINITY_DN9245_c0_g1_i1.p1	0.566	60	26	0	1	60	149	208	4.731E-15	68	60
A_bruennichi_NK1-B-1	TRINITY_DN9245_c0_g1_i3.p1	0.566	60	26	0	1	60	149	208	4.731E-15	68	60
A_bruennichi_NK1-B-1	TRINITY_DN1669_c1_g1_i2.p1	0.550	60	27	0	1	60	210	269	8.942E-15	68	60
A_bruennichi_NK1-B-1	TRINITY_DN1669_c1_g1_i3.p1	0.550	60	27	0	1	60	210	269	8.942E-15	68	60
A_bruennichi_NK1-B-1	TRINITY_DN1669_c1_g1_i6.p1	0.550	60	27	0	1	60	210	269	8.942E-15	68	60
A_bruennichi_NK1-B-1	TRINITY_DN1669_c1_g1_i7.p1	0.550	60	27	0	1	60	210	269	8.942E-15	68	60
A_bruennichi_NK1-B-1	TRINITY_DN124_c0_g3_i2.p1	0.586	58	24	0	1	58	193	250	6.040E-14	65	60
A_bruennichi_NK1-B-1	TRINITY_DN124_c0_g1_i1.p1	0.586	58	24	0	1	58	203	260	6.040E-14	65	60
A_bruennichi_NK1-B-1	TRINITY_DN3231_c1_g5_i1.p1	0.500	58	29	0	2	59	186	243	1.570E-13	64	60
A_bruennichi_NK1-B-1	TRINITY_DN1506_c0_g2_i3.p1	0.543	57	26	0	2	58	53	109	2.159E-13	64	60
A_bruennichi_NK1-B-1	TRINITY_DN1506_c0_g2_i4.p1	0.543	57	26	0	2	58	53	109	2.159E-13	64	60
A_bruennichi_NK1-B-1	TRINITY_DN1506_c0_g2_i2.p1	0.543	57	26	0	2	58	64	120	2.159E-13	64	60
A_bruennichi_NK1-B-1	TRINITY_DN3780_c3_g1_i1.p1	0.561	57	25	0	2	58	128	184	4.083E-13	63	60
A_bruennichi_NK1-B-1	TRINITY_DN954_c0_g1_i1.p1	0.517	56	27	0	5	60	216	271	4.083E-13	63	60
A_bruennichi_NK1-B-1	TRINITY_DN3929_c0_g1_i1.p1	0.561	57	25	0	2	58	130	186	5.614E-13	63	60
A_bruennichi_NK1-B-1	TRINITY_DN3929_c0_g1_i3.p1	0.561	57	25	0	2	58	130	186	5.614E-13	63	60
A_bruennichi_NK1-B-1	TRINITY_DN2015_c4_g1_i1.p1	0.578	57	24	0	2	58	192	248	7.721E-13	62	60
A_bruennichi_NK1-B-1	TRINITY_DN2015_c4_g1_i2.p1	0.578	57	24	0	2	58	192	248	7.721E-13	62	60
A_bruennichi_NK1-B-1	TRINITY_DN8240_c1_g2_i1.p1	0.533	60	28	0	1	60	88	147	7.721E-13	62	60
A_bruennichi_NK1-B-1	TRINITY_DN8240_c1_g2_i3.p1	0.533	60	28	0	1	60	116	175	7.721E-13	62	60
A_bruennichi_NK1-B-1	TRINITY_DN10502_c0_g1_i1.p1	0.525	59	28	0	2	60	216	274	1.460E-12	61	60
A_bruennichi_NK1-B-1	TRINITY_DN8091_c0_g2_i1.p1	0.543	57	26	0	2	58	106	162	2.008E-12	61	60
A_bruennichi_NK1-B-1	TRINITY_DN71961_c0_g1_i1.p1	0.568	58	25	0	2	59	171	228	2.008E-12	61	60
A_bruennichi_NK1-B-1	TRINITY_DN5803_c1_g1_i1.p1	0.542	59	27	0	2	60	139	197	3.798E-12	60	60
A_bruennichi_NK1-B-1	TRINITY_DN3779_c0_g2_i1.p1	0.561	57	25	0	2	58	142	198	7.185E-12	59	60
A_bruennichi_NK1-B-1	TRINITY_DN2571_c2_g1_i3.p1	0.491	59	30	0	2	60	218	276	7.185E-12	59	60
A_bruennichi_NK1-B-1	TRINITY_DN2571_c2_g1_i4.p1	0.491	59	30	0	2	60	218	276	7.185E-12	59	60
A_bruennichi_NK1-B-1	TRINITY_DN2571_c2_g1_i7.p1	0.491	59	30	0	2	60	218	276	7.185E-12	59	60
A_bruennichi_NK1-B-1	TRINITY_DN5117_c3_g1_i1.p1	0.508	57	28	0	2	58	101	157	7.185E-12	59	60
A_bruennichi_NK1-B-1	TRINITY_DN2571_c1_g1_i6.p1	0.491	59	30	0	2	60	199	257	9.882E-12	59	60
A_bruennichi_NK1-B-1	TRINITY_DN2571_c1_g1_i9.p1	0.491	59	30	0	2	60	199	257	9.882E-12	59	60
A_bruennichi_NK1-B-1	TRINITY_DN2571_c1_g1_i2.p1	0.491	59	30	0	2	60	199	257	9.882E-12	59	60
A_bruennichi_NK1-B-1	TRINITY_DN2571_c1_g1_i3.p1	0.491	59	30	0	2	60	199	257	9.882E-12	59	60
A_bruennichi_NK1-B-1	TRINITY_DN2571_c1_g1_i4.p1	0.491	59	30	0	2	60	199	257	9.882E-12	59	60
A_bruennichi_NK1-B-1	TRINITY_DN2571_c1_g1_i5.p1	0.491	59	30	0	2	60	199	257	9.882E-12	59	60
A_bruennichi_NK1-B-1	TRINITY_DN1751_c0_g1_i1.p1	0.555	54	24	0	5	58	312	365	1.359E-11	59	60
A_bruennichi_NK1-B-1	TRINITY_DN1751_c0_g1_i2.p1	0.555	54	24	0	5	58	312	365	1.359E-11	59	60
A_bruennichi_NK1-B-1	TRINITY_DN8091_c0_g2_i2.p1	0.473	57	30	0	2	58	56	112	3.538E-11	57	60
A_bruennichi_NK1-B-1	TRINITY_DN4691_c0_g1_i2.p1	0.508	57	28	0	2	58	99	155	3.538E-11	57	60
A_bruennichi_NK1-B-1	TRINITY_DN4691_c0_g1_i1.p1	0.508	57	28	0	2	58	104	160	3.538E-11	57	60
A_bruennichi_NK1-B-1	TRINITY_DN1357_c1_g1_i1.p1	0.534	58	27	0	2	59	180	237	3.538E-11	57	60
A_bruennichi_NK1-B-1	TRINITY_DN1200_c0_g1_i5.p2	0.482	58	30	0	2	59	224	281	3.538E-11	57	60
A_bruennichi_NK1-B-1	TRINITY_DN1200_c0_g1_i6.p2	0.482	58	30	0	2	59	224	281	3.538E-11	57	60
A_bruennichi_NK1-B-1	TRINITY_DN4198_c0_g1_i3.p1	0.491	57	29	0	2	58	198	254	3.538E-11	57	60
A_bruennichi_NK1-B-1	TRINITY_DN4198_c0_g1_i2.p1	0.491	57	29	0	2	58	202	258	3.538E-11	57	60
A_bruennichi_NK1-B-1	TRINITY_DN1200_c0_g1_i7.p1	0.482	58	30	0	2	59	224	281	3.538E-11	57	60
A_bruennichi_NK1-B-1	TRINITY_DN1506_c0_g1_i1.p1	0.517	58	28	0	2	59	74	131	4.866E-11	57	60
A_bruennichi_NK1-B-1	TRINITY_DN2242_c1_g1_i1.p1	0.483	60	31	0	1	60	213	272	6.694E-11	57	60
A_bruennichi_NK1-B-1	TRINITY_DN2242_c1_g1_i6.p1	0.483	60	31	0	1	60	213	272	6.694E-11	57	60
A_bruennichi_NK1-B-1	TRINITY_DN2242_c1_g1_i7.p1	0.483	60	31	0	1	60	213	272	6.694E-11	57	60
A_bruennichi_NK1-B-1	TRINITY_DN8240_c0_g1_i1.p1	0.482	58	30	0	2	59	150	207	6.694E-11	57	60
A_bruennichi_NK1-B-1	TRINITY_DN10734_c1_g2_i2.p1	0.482	58	30	0	2	59	139	196	9.209E-11	56	60
A_bruennichi_NK1-B-1	TRINITY_DN10734_c1_g2_i1.p1	0.482	58	30	0	2	59	139	196	9.209E-11	56	60
A_bruennichi_NK1-B-1	TRINITY_DN10734_c1_g1_i1.p1	0.482	58	30	0	2	59	218	275	9.209E-11	56	60
A_bruennichi_NK1-B-1	TRINITY_DN10734_c1_g1_i2.p1	0.482	58	30	0	2	59	218	275	9.209E-11	56	60
A_bruennichi_NK1-B-1	TRINITY_DN2871_c0_g1_i2.p1	0.508	57	28	0	2	58	228	284	1.267E-10	56	60
A_bruennichi_NK1-B-1	TRINITY_DN2871_c0_g1_i3.p1	0.508	57	28	0	2	58	228	284	1.267E-10	56	60
A_bruennichi_NK1-B-1	TRINITY_DN3145_c1_g1_i1.p1	0.500	58	29	0	2	59	173	230	2.398E-10	55	60
A_bruennichi_NK1-B-1	TRINITY_DN4025_c0_g1_i4.p1	0.473	57	30	0	2	58	141	197	2.398E-10	55	60
A_bruennichi_NK1-B-1	TRINITY_DN6383_c0_g2_i1.p1	0.517	58	28	0	2	59	90	147	2.398E-10	55	60
A_bruennichi_NK1-B-1	TRINITY_DN4025_c0_g1_i1.p1	0.473	57	30	0	2	58	141	197	2.398E-10	55	60
A_bruennichi_NK1-B-1	TRINITY_DN2510_c0_g1_i2.p1	0.526	57	27	0	2	58	205	261	2.398E-10	55	60
A_bruennichi_NK1-B-1	TRINITY_DN2510_c0_g1_i4.p1	0.526	57	27	0	2	58	205	261	2.398E-10	55	60
A_bruennichi_NK1-B-1	TRINITY_DN2510_c0_g1_i1.p1	0.526	57	27	0	2	58	254	310	2.398E-10	55	60
A_bruennichi_NK1-B-1	TRINITY_DN2510_c0_g1_i3.p1	0.526	57	27	0	2	58	254	310	2.398E-10	55	60
A_bruennichi_NK1-B-1	TRINITY_DN2921_c1_g1_i1.p1	0.473	57	30	0	2	58	139	195	3.299E-10	55	60
A_bruennichi_NK1-B-1	TRINITY_DN2921_c1_g1_i16.p1	0.473	57	30	0	2	58	139	195	3.299E-10	55	60
A_bruennichi_NK1-B-1	TRINITY_DN4025_c0_g1_i2.p1	0.500	54	27	0	5	58	25	78	4.539E-10	54	60
A_bruennichi_NK1-B-1	TRINITY_DN4025_c0_g1_i3.p1	0.500	54	27	0	5	58	25	78	4.539E-10	54	60
A_bruennichi_NK1-B-1	TRINITY_DN4313_c0_g1_i4.p1	0.509	51	25	0	8	58	176	226	4.539E-10	54	60
A_bruennichi_NK1-B-1	TRINITY_DN2149_c1_g1_i2.p1	0.508	57	28	0	2	58	206	262	6.245E-10	54	60
A_bruennichi_NK1-B-1	TRINITY_DN2149_c1_g1_i4.p1	0.508	57	28	0	2	58	206	262	6.245E-10	54	60
A_bruennichi_NK1-B-1	TRINITY_DN15380_c0_g2_i1.p1	0.465	58	30	0	2	59	97	154	8.593E-10	53	60
A_bruennichi_NK1-B-1	TRINITY_DN621_c0_g3_i2.p1	0.457	59	31	0	2	60	168	226	1.182E-09	53	60
A_bruennichi_NK1-B-1	TRINITY_DN8739_c0_g2_i2.p1	0.438	57	31	0	3	59	252	308	1.182E-09	53	60
A_bruennichi_NK1-B-1	TRINITY_DN8739_c0_g2_i3.p1	0.438	57	31	0	3	59	252	308	1.182E-09	53	60
A_bruennichi_NK1-B-1	TRINITY_DN8739_c0_g2_i4.p1	0.438	57	31	0	3	59	252	308	1.182E-09	53	60
A_bruennichi_NK1-B-1	TRINITY_DN8739_c0_g2_i5.p1	0.438	57	31	0	3	59	252	308	1.182E-09	53	60
A_bruennichi_NK1-B-1	TRINITY_DN8739_c0_g2_i6.p1	0.438	57	31	0	3	59	252	308	1.182E-09	53	60
A_bruennichi_NK1-B-1	TRINITY_DN3849_c0_g1_i12.p1	0.491	57	29	0	2	58	209	265	1.627E-09	53	60
A_bruennichi_NK1-B-1	TRINITY_DN3849_c0_g1_i13.p1	0.491	57	29	0	2	58	209	265	1.627E-09	53	60
A_bruennichi_NK1-B-1	TRINITY_DN3849_c0_g1_i2.p1	0.491	57	29	0	2	58	209	265	1.627E-09	53	60
A_bruennichi_NK1-B-1	TRINITY_DN3849_c0_g1_i3.p1	0.491	57	29	0	2	58	209	265	1.627E-09	53	60
A_bruennichi_NK1-B-1	TRINITY_DN3849_c0_g1_i6.p1	0.491	57	29	0	2	58	209	265	1.627E-09	53	60
A_bruennichi_NK1-B-1	TRINITY_DN3849_c0_g1_i8.p1	0.491	57	29	0	2	58	209	265	1.627E-09	53	60
A_bruennichi_NK1-B-1	TRINITY_DN1231_c3_g1_i1.p1	0.491	57	29	0	2	58	188	244	1.627E-09	53	60
A_bruennichi_NK1-B-1	TRINITY_DN8739_c0_g1_i9.p1	0.421	57	32	0	3	59	110	166	2.239E-09	52	60
A_bruennichi_NK1-B-1	TRINITY_DN8739_c0_g1_i5.p1	0.421	57	32	0	3	59	243	299	2.239E-09	52	60
A_bruennichi_NK1-B-1	TRINITY_DN8739_c0_g1_i3.p1	0.421	57	32	0	3	59	251	307	2.239E-09	52	60
A_bruennichi_NK1-B-1	TRINITY_DN8849_c0_g1_i1.p1	0.473	57	30	0	2	58	49	105	3.081E-09	52	60
A_bruennichi_NK1-B-1	TRINITY_DN8849_c0_g1_i2.p1	0.473	57	30	0	2	58	49	105	3.081E-09	52	60
A_bruennichi_NK1-B-1	TRINITY_DN70_c1_g1_i2.p1	0.465	58	30	0	2	59	46	103	3.081E-09	52	60
A_bruennichi_NK1-B-1	TRINITY_DN70_c1_g1_i3.p1	0.465	58	30	0	2	59	88	145	3.081E-09	52	60
A_bruennichi_NK1-B-1	TRINITY_DN3849_c0_g1_i7.p1	0.473	57	30	0	2	58	210	266	3.081E-09	52	60
A_bruennichi_NK1-B-1	TRINITY_DN3347_c0_g1_i3.p1	0.491	57	29	0	3	59	629	685	3.081E-09	52	60
A_bruennichi_NK1-B-1	TRINITY_DN3347_c0_g1_i1.p1	0.491	57	29	0	3	59	696	752	3.081E-09	52	60
A_bruennichi_NK1-B-1	TRINITY_DN3347_c0_g1_i7.p1	0.491	57	29	0	3	59	696	752	3.081E-09	52	60
A_bruennichi_NK1-B-1	TRINITY_DN3347_c0_g1_i2.p1	0.491	57	29	0	3	59	629	685	3.081E-09	52	60
A_bruennichi_NK1-B-1	TRINITY_DN3347_c0_g1_i10.p1	0.491	57	29	0	3	59	696	752	3.081E-09	52	60
A_bruennichi_NK1-B-1	TRINITY_DN3347_c0_g1_i12.p1	0.491	57	29	0	3	59	696	752	3.081E-09	52	60
A_bruennichi_NK1-B-1	TRINITY_DN3347_c0_g1_i13.p1	0.491	57	29	0	3	59	696	752	3.081E-09	52	60
A_bruennichi_NK1-B-1	TRINITY_DN3347_c0_g1_i4.p1	0.491	57	29	0	3	59	696	752	3.081E-09	52	60
A_bruennichi_NK1-B-1	TRINITY_DN6552_c0_g1_i1.p1	0.462	54	29	0	4	57	205	258	8.029E-09	51	60
A_bruennichi_NK1-B-1	TRINITY_DN3193_c0_g1_i2.p1	0.472	55	29	0	5	59	235	289	8.029E-09	51	60
A_bruennichi_NK1-B-1	TRINITY_DN3193_c0_g1_i1.p1	0.472	55	29	0	5	59	235	289	8.029E-09	51	60
A_bruennichi_NK1-B-1	TRINITY_DN3128_c1_g1_i1.p1	0.438	57	31	0	2	58	248	304	8.029E-09	51	60
A_bruennichi_NK1-B-1	TRINITY_DN3128_c1_g1_i2.p1	0.438	57	31	0	2	58	248	304	8.029E-09	51	60
A_bruennichi_NK1-B-1	TRINITY_DN7666_c0_g1_i3.p1	0.466	60	30	0	1	57	334	393	8.029E-09	51	60
A_bruennichi_NK1-B-1	TRINITY_DN12417_c0_g1_i1.p1	0.491	57	29	0	2	58	269	325	5.459E-08	48	60
A_bruennichi_NK1-B-1	TRINITY_DN8739_c0_g1_i2.p1	0.393	61	34	0	3	59	110	170	1.424E-07	47	60
A_bruennichi_NK1-B-1	TRINITY_DN8739_c0_g1_i1.p1	0.393	61	34	0	3	59	243	303	1.424E-07	47	60
A_bruennichi_NK1-B-1	TRINITY_DN8739_c0_g1_i7.p1	0.393	61	34	0	3	59	251	311	1.424E-07	47	60
A_bruennichi_NK1-B-1	TRINITY_DN83156_c0_g1_i1.p1	0.490	51	26	0	2	52	166	216	5.116E-07	46	60
T_tridentatus_Slou_A	TRINITY_DN77411_c0_g1_i1.p1	0.983	60	1	0	1	60	209	268	7.700E-33	119	60
T_tridentatus_Slou_A	TRINITY_DN3768_c2_g1_i1.p1	0.633	60	22	0	1	60	140	199	1.212E-18	79	60
T_tridentatus_Slou_A	TRINITY_DN9487_c0_g1_i2.p1	0.644	59	21	0	1	59	133	191	3.145E-18	78	60
T_tridentatus_Slou_A	TRINITY_DN9487_c0_g1_i3.p1	0.644	59	21	0	1	59	133	191	3.145E-18	78	60
T_tridentatus_Slou_A	TRINITY_DN9487_c0_g1_i4.p1	0.644	59	21	0	1	59	133	191	3.145E-18	78	60
T_tridentatus_Slou_A	TRINITY_DN2571_c4_g1_i1.p1	0.614	57	22	0	2	58	94	150	2.912E-17	75	60
T_tridentatus_Slou_A	TRINITY_DN7698_c0_g1_i1.p1	0.649	57	20	0	2	58	206	262	4.003E-17	74	60
T_tridentatus_Slou_A	TRINITY_DN4881_c0_g1_i1.p1	0.637	58	21	0	2	59	167	224	4.003E-17	74	60
T_tridentatus_Slou_A	TRINITY_DN19751_c0_g1_i1.p1	0.631	57	21	0	2	58	200	256	5.501E-17	74	60
T_tridentatus_Slou_A	TRINITY_DN8823_c0_g1_i1.p1	0.614	57	22	0	2	58	150	206	1.325E-15	70	60
T_tridentatus_Slou_A	TRINITY_DN8823_c0_g1_i3.p1	0.614	57	22	0	2	58	150	206	1.325E-15	70	60
T_tridentatus_Slou_A	TRINITY_DN2546_c0_g1_i10.p1	0.596	57	23	0	2	58	98	154	1.325E-15	70	60
T_tridentatus_Slou_A	TRINITY_DN2546_c0_g1_i3.p1	0.596	57	23	0	2	58	98	154	1.325E-15	70	60
T_tridentatus_Slou_A	TRINITY_DN2546_c0_g1_i6.p1	0.596	57	23	0	2	58	98	154	1.325E-15	70	60
T_tridentatus_Slou_A	TRINITY_DN8823_c0_g1_i4.p1	0.614	57	22	0	2	58	176	232	1.325E-15	70	60
T_tridentatus_Slou_A	TRINITY_DN8823_c0_g1_i5.p1	0.614	57	22	0	2	58	176	232	1.325E-15	70	60
T_tridentatus_Slou_A	TRINITY_DN4683_c3_g1_i4.p1	0.603	58	23	0	2	59	232	289	1.325E-15	70	60
T_tridentatus_Slou_A	TRINITY_DN4683_c3_g1_i7.p1	0.603	58	23	0	2	59	232	289	1.325E-15	70	60
T_tridentatus_Slou_A	TRINITY_DN2546_c0_g1_i1.p1	0.596	57	23	0	2	58	281	337	1.325E-15	70	60
T_tridentatus_Slou_A	TRINITY_DN2546_c0_g1_i11.p1	0.596	57	23	0	2	58	281	337	1.325E-15	70	60
T_tridentatus_Slou_A	TRINITY_DN2546_c0_g1_i12.p1	0.596	57	23	0	2	58	281	337	1.325E-15	70	60
T_tridentatus_Slou_A	TRINITY_DN2546_c0_g1_i7.p1	0.596	57	23	0	2	58	281	337	1.325E-15	70	60
T_tridentatus_Slou_A	TRINITY_DN253_c2_g1_i2.p1	0.596	57	23	0	2	58	145	201	3.441E-15	69	60
T_tridentatus_Slou_A	TRINITY_DN253_c2_g1_i3.p1	0.596	57	23	0	2	58	145	201	3.441E-15	69	60
T_tridentatus_Slou_A	TRINITY_DN253_c2_g1_i1.p1	0.596	57	23	0	2	58	179	235	3.441E-15	69	60
T_tridentatus_Slou_A	TRINITY_DN253_c2_g1_i4.p1	0.596	57	23	0	2	58	179	235	3.441E-15	69	60
T_tridentatus_Slou_A	TRINITY_DN9245_c0_g1_i2.p1	0.566	60	26	0	1	60	39	98	4.731E-15	68	60
T_tridentatus_Slou_A	TRINITY_DN9245_c0_g1_i5.p1	0.566	60	26	0	1	60	39	98	4.731E-15	68	60
T_tridentatus_Slou_A	TRINITY_DN9245_c0_g1_i1.p1	0.566	60	26	0	1	60	149	208	4.731E-15	68	60
T_tridentatus_Slou_A	TRINITY_DN9245_c0_g1_i3.p1	0.566	60	26	0	1	60	149	208	4.731E-15	68	60
T_tridentatus_Slou_A	TRINITY_DN1669_c1_g1_i2.p1	0.550	60	27	0	1	60	210	269	8.942E-15	68	60
T_tridentatus_Slou_A	TRINITY_DN1669_c1_g1_i3.p1	0.550	60	27	0	1	60	210	269	8.942E-15	68	60
T_tridentatus_Slou_A	TRINITY_DN1669_c1_g1_i6.p1	0.550	60	27	0	1	60	210	269	8.942E-15	68	60
T_tridentatus_Slou_A	TRINITY_DN1669_c1_g1_i7.p1	0.550	60	27	0	1	60	210	269	8.942E-15	68	60
T_tridentatus_Slou_A	TRINITY_DN124_c0_g3_i2.p1	0.586	58	24	0	1	58	193	250	6.040E-14	65	60
T_tridentatus_Slou_A	TRINITY_DN124_c0_g1_i1.p1	0.586	58	24	0	1	58	203	260	6.040E-14	65	60
T_tridentatus_Slou_A	TRINITY_DN3231_c1_g5_i1.p1	0.500	58	29	0	2	59	186	243	1.570E-13	64	60
T_tridentatus_Slou_A	TRINITY_DN1506_c0_g2_i3.p1	0.543	57	26	0	2	58	53	109	2.159E-13	64	60
T_tridentatus_Slou_A	TRINITY_DN1506_c0_g2_i4.p1	0.543	57	26	0	2	58	53	109	2.159E-13	64	60
T_tridentatus_Slou_A	TRINITY_DN1506_c0_g2_i2.p1	0.543	57	26	0	2	58	64	120	2.159E-13	64	60
T_tridentatus_Slou_A	TRINITY_DN3780_c3_g1_i1.p1	0.561	57	25	0	2	58	128	184	4.083E-13	63	60
T_tridentatus_Slou_A	TRINITY_DN954_c0_g1_i1.p1	0.517	56	27	0	5	60	216	271	4.083E-13	63	60
T_tridentatus_Slou_A	TRINITY_DN3929_c0_g1_i1.p1	0.561	57	25	0	2	58	130	186	5.614E-13	63	60
T_tridentatus_Slou_A	TRINITY_DN3929_c0_g1_i3.p1	0.561	57	25	0	2	58	130	186	5.614E-13	63	60
T_tridentatus_Slou_A	TRINITY_DN2015_c4_g1_i1.p1	0.578	57	24	0	2	58	192	248	7.721E-13	62	60
T_tridentatus_Slou_A	TRINITY_DN2015_c4_g1_i2.p1	0.578	57	24	0	2	58	192	248	7.721E-13	62	60
T_tridentatus_Slou_A	TRINITY_DN8240_c1_g2_i1.p1	0.533	60	28	0	1	60	88	147	7.721E-13	62	60
T_tridentatus_Slou_A	TRINITY_DN8240_c1_g2_i3.p1	0.533	60	28	0	1	60	116	175	7.721E-13	62	60
T_tridentatus_Slou_A	TRINITY_DN10502_c0_g1_i1.p1	0.525	59	28	0	2	60	216	274	1.460E-12	61	60
T_tridentatus_Slou_A	TRINITY_DN8091_c0_g2_i1.p1	0.543	57	26	0	2	58	106	162	2.008E-12	61	60
T_tridentatus_Slou_A	TRINITY_DN71961_c0_g1_i1.p1	0.568	58	25	0	2	59	171	228	2.008E-12	61	60
T_tridentatus_Slou_A	TRINITY_DN5803_c1_g1_i1.p1	0.542	59	27	0	2	60	139	197	3.798E-12	60	60
T_tridentatus_Slou_A	TRINITY_DN3779_c0_g2_i1.p1	0.561	57	25	0	2	58	142	198	7.185E-12	59	60
T_tridentatus_Slou_A	TRINITY_DN2571_c2_g1_i3.p1	0.491	59	30	0	2	60	218	276	7.185E-12	59	60
T_tridentatus_Slou_A	TRINITY_DN2571_c2_g1_i4.p1	0.491	59	30	0	2	60	218	276	7.185E-12	59	60
T_tridentatus_Slou_A	TRINITY_DN2571_c2_g1_i7.p1	0.491	59	30	0	2	60	218	276	7.185E-12	59	60
T_tridentatus_Slou_A	TRINITY_DN5117_c3_g1_i1.p1	0.508	57	28	0	2	58	101	157	7.185E-12	59	60
T_tridentatus_Slou_A	TRINITY_DN2571_c1_g1_i6.p1	0.491	59	30	0	2	60	199	257	9.882E-12	59	60
T_tridentatus_Slou_A	TRINITY_DN2571_c1_g1_i9.p1	0.491	59	30	0	2	60	199	257	9.882E-12	59	60
T_tridentatus_Slou_A	TRINITY_DN2571_c1_g1_i2.p1	0.491	59	30	0	2	60	199	257	9.882E-12	59	60
T_tridentatus_Slou_A	TRINITY_DN2571_c1_g1_i3.p1	0.491	59	30	0	2	60	199	257	9.882E-12	59	60
T_tridentatus_Slou_A	TRINITY_DN2571_c1_g1_i4.p1	0.491	59	30	0	2	60	199	257	9.882E-12	59	60
T_tridentatus_Slou_A	TRINITY_DN2571_c1_g1_i5.p1	0.491	59	30	0	2	60	199	257	9.882E-12	59	60
T_tridentatus_Slou_A	TRINITY_DN1751_c0_g1_i1.p1	0.555	54	24	0	5	58	312	365	1.359E-11	59	60
T_tridentatus_Slou_A	TRINITY_DN1751_c0_g1_i2.p1	0.555	54	24	0	5	58	312	365	1.359E-11	59	60
T_tridentatus_Slou_A	TRINITY_DN8091_c0_g2_i2.p1	0.473	57	30	0	2	58	56	112	3.538E-11	57	60
T_tridentatus_Slou_A	TRINITY_DN4691_c0_g1_i2.p1	0.508	57	28	0	2	58	99	155	3.538E-11	57	60
T_tridentatus_Slou_A	TRINITY_DN4691_c0_g1_i1.p1	0.508	57	28	0	2	58	104	160	3.538E-11	57	60
T_tridentatus_Slou_A	TRINITY_DN1357_c1_g1_i1.p1	0.534	58	27	0	2	59	180	237	3.538E-11	57	60
T_tridentatus_Slou_A	TRINITY_DN1200_c0_g1_i5.p2	0.482	58	30	0	2	59	224	281	3.538E-11	57	60
T_tridentatus_Slou_A	TRINITY_DN1200_c0_g1_i6.p2	0.482	58	30	0	2	59	224	281	3.538E-11	57	60
T_tridentatus_Slou_A	TRINITY_DN4198_c0_g1_i3.p1	0.491	57	29	0	2	58	198	254	3.538E-11	57	60
T_tridentatus_Slou_A	TRINITY_DN4198_c0_g1_i2.p1	0.491	57	29	0	2	58	202	258	3.538E-11	57	60
T_tridentatus_Slou_A	TRINITY_DN1200_c0_g1_i7.p1	0.482	58	30	0	2	59	224	281	3.538E-11	57	60
T_tridentatus_Slou_A	TRINITY_DN1506_c0_g1_i1.p1	0.517	58	28	0	2	59	74	131	4.866E-11	57	60
T_tridentatus_Slou_A	TRINITY_DN2242_c1_g1_i1.p1	0.483	60	31	0	1	60	213	272	6.694E-11	57	60
T_tridentatus_Slou_A	TRINITY_DN2242_c1_g1_i6.p1	0.483	60	31	0	1	60	213	272	6.694E-11	57	60
T_tridentatus_Slou_A	TRINITY_DN2242_c1_g1_i7.p1	0.483	60	31	0	1	60	213	272	6.694E-11	57	60
T_tridentatus_Slou_A	TRINITY_DN8240_c0_g1_i1.p1	0.482	58	30	0	2	59	150	207	6.694E-11	57	60
T_tridentatus_Slou_A	TRINITY_DN10734_c1_g2_i2.p1	0.482	58	30	0	2	59	139	196	9.209E-11	56	60
T_tridentatus_Slou_A	TRINITY_DN10734_c1_g2_i1.p1	0.482	58	30	0	2	59	139	196	9.209E-11	56	60
T_tridentatus_Slou_A	TRINITY_DN10734_c1_g1_i1.p1	0.482	58	30	0	2	59	218	275	9.209E-11	56	60
T_tridentatus_Slou_A	TRINITY_DN10734_c1_g1_i2.p1	0.482	58	30	0	2	59	218	275	9.209E-11	56	60
T_tridentatus_Slou_A	TRINITY_DN2871_c0_g1_i2.p1	0.508	57	28	0	2	58	228	284	1.267E-10	56	60
T_tridentatus_Slou_A	TRINITY_DN2871_c0_g1_i3.p1	0.508	57	28	0	2	58	228	284	1.267E-10	56	60
T_tridentatus_Slou_A	TRINITY_DN3145_c1_g1_i1.p1	0.500	58	29	0	2	59	173	230	2.398E-10	55	60
T_tridentatus_Slou_A	TRINITY_DN4025_c0_g1_i4.p1	0.473	57	30	0	2	58	141	197	2.398E-10	55	60
T_tridentatus_Slou_A	TRINITY_DN6383_c0_g2_i1.p1	0.517	58	28	0	2	59	90	147	2.398E-10	55	60
T_tridentatus_Slou_A	TRINITY_DN4025_c0_g1_i1.p1	0.473	57	30	0	2	58	141	197	2.398E-10	55	60
T_tridentatus_Slou_A	TRINITY_DN2510_c0_g1_i2.p1	0.526	57	27	0	2	58	205	261	2.398E-10	55	60
T_tridentatus_Slou_A	TRINITY_DN2510_c0_g1_i4.p1	0.526	57	27	0	2	58	205	261	2.398E-10	55	60
T_tridentatus_Slou_A	TRINITY_DN2510_c0_g1_i1.p1	0.526	57	27	0	2	58	254	310	2.398E-10	55	60
T_tridentatus_Slou_A	TRINITY_DN2510_c0_g1_i3.p1	0.526	57	27	0	2	58	254	310	2.398E-10	55	60
T_tridentatus_Slou_A	TRINITY_DN2921_c1_g1_i1.p1	0.473	57	30	0	2	58	139	195	3.299E-10	55	60
T_tridentatus_Slou_A	TRINITY_DN2921_c1_g1_i16.p1	0.473	57	30	0	2	58	139	195	3.299E-10	55	60
T_tridentatus_Slou_A	TRINITY_DN4025_c0_g1_i2.p1	0.500	54	27	0	5	58	25	78	4.539E-10	54	60
T_tridentatus_Slou_A	TRINITY_DN4025_c0_g1_i3.p1	0.500	54	27	0	5	58	25	78	4.539E-10	54	60
T_tridentatus_Slou_A	TRINITY_DN4313_c0_g1_i4.p1	0.509	51	25	0	8	58	176	226	4.539E-10	54	60
T_tridentatus_Slou_A	TRINITY_DN2149_c1_g1_i2.p1	0.508	57	28	0	2	58	206	262	6.245E-10	54	60
T_tridentatus_Slou_A	TRINITY_DN2149_c1_g1_i4.p1	0.508	57	28	0	2	58	206	262	6.245E-10	54	60
T_tridentatus_Slou_A	TRINITY_DN15380_c0_g2_i1.p1	0.465	58	30	0	2	59	97	154	8.593E-10	53	60
T_tridentatus_Slou_A	TRINITY_DN621_c0_g3_i2.p1	0.457	59	31	0	2	60	168	226	1.182E-09	53	60
T_tridentatus_Slou_A	TRINITY_DN8739_c0_g2_i2.p1	0.438	57	31	0	3	59	252	308	1.182E-09	53	60
T_tridentatus_Slou_A	TRINITY_DN8739_c0_g2_i3.p1	0.438	57	31	0	3	59	252	308	1.182E-09	53	60
T_tridentatus_Slou_A	TRINITY_DN8739_c0_g2_i4.p1	0.438	57	31	0	3	59	252	308	1.182E-09	53	60
T_tridentatus_Slou_A	TRINITY_DN8739_c0_g2_i5.p1	0.438	57	31	0	3	59	252	308	1.182E-09	53	60
T_tridentatus_Slou_A	TRINITY_DN8739_c0_g2_i6.p1	0.438	57	31	0	3	59	252	308	1.182E-09	53	60
T_tridentatus_Slou_A	TRINITY_DN3849_c0_g1_i12.p1	0.491	57	29	0	2	58	209	265	1.627E-09	53	60
T_tridentatus_Slou_A	TRINITY_DN3849_c0_g1_i13.p1	0.491	57	29	0	2	58	209	265	1.627E-09	53	60
T_tridentatus_Slou_A	TRINITY_DN3849_c0_g1_i2.p1	0.491	57	29	0	2	58	209	265	1.627E-09	53	60
T_tridentatus_Slou_A	TRINITY_DN3849_c0_g1_i3.p1	0.491	57	29	0	2	58	209	265	1.627E-09	53	60
T_tridentatus_Slou_A	TRINITY_DN3849_c0_g1_i6.p1	0.491	57	29	0	2	58	209	265	1.627E-09	53	60
T_tridentatus_Slou_A	TRINITY_DN3849_c0_g1_i8.p1	0.491	57	29	0	2	58	209	265	1.627E-09	53	60
T_tridentatus_Slou_A	TRINITY_DN1231_c3_g1_i1.p1	0.491	57	29	0	2	58	188	244	1.627E-09	53	60
T_tridentatus_Slou_A	TRINITY_DN8739_c0_g1_i9.p1	0.421	57	32	0	3	59	110	166	2.239E-09	52	60
T_tridentatus_Slou_A	TRINITY_DN8739_c0_g1_i5.p1	0.421	57	32	0	3	59	243	299	2.239E-09	52	60
T_tridentatus_Slou_A	TRINITY_DN8739_c0_g1_i3.p1	0.421	57	32	0	3	59	251	307	2.239E-09	52	60
T_tridentatus_Slou_A	TRINITY_DN8849_c0_g1_i1.p1	0.473	57	30	0	2	58	49	105	3.081E-09	52	60
T_tridentatus_Slou_A	TRINITY_DN8849_c0_g1_i2.p1	0.473	57	30	0	2	58	49	105	3.081E-09	52	60
T_tridentatus_Slou_A	TRINITY_DN70_c1_g1_i2.p1	0.465	58	30	0	2	59	46	103	3.081E-09	52	60
T_tridentatus_Slou_A	TRINITY_DN70_c1_g1_i3.p1	0.465	58	30	0	2	59	88	145	3.081E-09	52	60
T_tridentatus_Slou_A	TRINITY_DN3849_c0_g1_i7.p1	0.473	57	30	0	2	58	210	266	3.081E-09	52	60
T_tridentatus_Slou_A	TRINITY_DN3347_c0_g1_i3.p1	0.491	57	29	0	3	59	629	685	3.081E-09	52	60
T_tridentatus_Slou_A	TRINITY_DN3347_c0_g1_i1.p1	0.491	57	29	0	3	59	696	752	3.081E-09	52	60
T_tridentatus_Slou_A	TRINITY_DN3347_c0_g1_i7.p1	0.491	57	29	0	3	59	696	752	3.081E-09	52	60
T_tridentatus_Slou_A	TRINITY_DN3347_c0_g1_i2.p1	0.491	57	29	0	3	59	629	685	3.081E-09	52	60
T_tridentatus_Slou_A	TRINITY_DN3347_c0_g1_i10.p1	0.491	57	29	0	3	59	696	752	3.081E-09	52	60
T_tridentatus_Slou_A	TRINITY_DN3347_c0_g1_i12.p1	0.491	57	29	0	3	59	696	752	3.081E-09	52	60
T_tridentatus_Slou_A	TRINITY_DN3347_c0_g1_i13.p1	0.491	57	29	0	3	59	696	752	3.081E-09	52	60
T_tridentatus_Slou_A	TRINITY_DN3347_c0_g1_i4.p1	0.491	57	29	0	3	59	696	752	3.081E-09	52	60
T_tridentatus_Slou_A	TRINITY_DN6552_c0_g1_i1.p1	0.462	54	29	0	4	57	205	258	8.029E-09	51	60
T_tridentatus_Slou_A	TRINITY_DN3193_c0_g1_i2.p1	0.472	55	29	0	5	59	235	289	8.029E-09	51	60
T_tridentatus_Slou_A	TRINITY_DN3193_c0_g1_i1.p1	0.472	55	29	0	5	59	235	289	8.029E-09	51	60
T_tridentatus_Slou_A	TRINITY_DN3128_c1_g1_i1.p1	0.438	57	31	0	2	58	248	304	8.029E-09	51	60
T_tridentatus_Slou_A	TRINITY_DN3128_c1_g1_i2.p1	0.438	57	31	0	2	58	248	304	8.029E-09	51	60
T_tridentatus_Slou_A	TRINITY_DN7666_c0_g1_i3.p1	0.466	60	30	0	1	57	334	393	8.029E-09	51	60
T_tridentatus_Slou_A	TRINITY_DN12417_c0_g1_i1.p1	0.491	57	29	0	2	58	269	325	5.459E-08	48	60
T_tridentatus_Slou_A	TRINITY_DN8739_c0_g1_i2.p1	0.393	61	34	0	3	59	110	170	1.424E-07	47	60
T_tridentatus_Slou_A	TRINITY_DN8739_c0_g1_i1.p1	0.393	61	34	0	3	59	243	303	1.424E-07	47	60
T_tridentatus_Slou_A	TRINITY_DN8739_c0_g1_i7.p1	0.393	61	34	0	3	59	251	311	1.424E-07	47	60
T_tridentatus_Slou_A	TRINITY_DN83156_c0_g1_i1.p1	0.490	51	26	0	2	52	166	216	5.116E-07	46	60
T_tridentatus_Scro_D	TRINITY_DN1357_c1_g1_i1.p1	0.900	60	6	0	1	60	179	238	1.042E-28	108	60
T_tridentatus_Scro_D	TRINITY_DN2510_c0_g1_i2.p1	0.859	57	8	0	2	58	205	261	8.840E-27	102	60
T_tridentatus_Scro_D	TRINITY_DN2510_c0_g1_i4.p1	0.859	57	8	0	2	58	205	261	8.840E-27	102	60
T_tridentatus_Scro_D	TRINITY_DN2510_c0_g1_i1.p1	0.859	57	8	0	2	58	254	310	8.840E-27	102	60
T_tridentatus_Scro_D	TRINITY_DN2510_c0_g1_i3.p1	0.859	57	8	0	2	58	254	310	8.840E-27	102	60
T_tridentatus_Scro_D	TRINITY_DN71961_c0_g1_i1.p1	0.827	58	10	0	2	59	171	228	5.933E-26	100	60
T_tridentatus_Scro_D	TRINITY_DN3779_c0_g2_i1.p1	0.589	56	23	0	5	60	145	200	1.325E-15	70	60
T_tridentatus_Scro_D	TRINITY_DN7698_c0_g1_i1.p1	0.543	57	26	0	2	58	206	262	2.008E-12	61	60
T_tridentatus_Scro_D	TRINITY_DN3231_c1_g5_i1.p1	0.500	60	30	0	1	60	185	244	7.185E-12	59	60
T_tridentatus_Scro_D	TRINITY_DN2546_c0_g1_i10.p1	0.500	56	28	0	3	58	99	154	1.870E-11	58	60
T_tridentatus_Scro_D	TRINITY_DN2546_c0_g1_i3.p1	0.500	56	28	0	3	58	99	154	1.870E-11	58	60
T_tridentatus_Scro_D	TRINITY_DN2546_c0_g1_i6.p1	0.500	56	28	0	3	58	99	154	1.870E-11	58	60
T_tridentatus_Scro_D	TRINITY_DN2546_c0_g1_i1.p1	0.500	56	28	0	3	58	282	337	1.870E-11	58	60
T_tridentatus_Scro_D	TRINITY_DN2546_c0_g1_i11.p1	0.500	56	28	0	3	58	282	337	1.870E-11	58	60
T_tridentatus_Scro_D	TRINITY_DN2546_c0_g1_i12.p1	0.500	56	28	0	3	58	282	337	1.870E-11	58	60
T_tridentatus_Scro_D	TRINITY_DN2546_c0_g1_i7.p1	0.500	56	28	0	3	58	282	337	1.870E-11	58	60
T_tridentatus_Scro_D	TRINITY_DN9245_c0_g1_i2.p1	0.490	55	28	0	5	59	43	97	4.866E-11	57	60
T_tridentatus_Scro_D	TRINITY_DN9245_c0_g1_i5.p1	0.490	55	28	0	5	59	43	97	4.866E-11	57	60
T_tridentatus_Scro_D	TRINITY_DN9245_c0_g1_i1.p1	0.490	55	28	0	5	59	153	207	4.866E-11	57	60
T_tridentatus_Scro_D	TRINITY_DN9245_c0_g1_i3.p1	0.490	55	28	0	5	59	153	207	4.866E-11	57	60
T_tridentatus_Scro_D	TRINITY_DN8823_c0_g1_i1.p1	0.526	57	27	0	2	58	150	206	4.866E-11	57	60
T_tridentatus_Scro_D	TRINITY_DN8823_c0_g1_i3.p1	0.526	57	27	0	2	58	150	206	4.866E-11	57	60
T_tridentatus_Scro_D	TRINITY_DN8823_c0_g1_i4.p1	0.526	57	27	0	2	58	176	232	4.866E-11	57	60
T_tridentatus_Scro_D	TRINITY_DN8823_c0_g1_i5.p1	0.526	57	27	0	2	58	176	232	4.866E-11	57	60
T_tridentatus_Scro_D	TRINITY_DN4683_c3_g1_i4.p1	0.526	57	27	0	3	59	233	289	4.866E-11	57	60
T_tridentatus_Scro_D	TRINITY_DN4683_c3_g1_i7.p1	0.526	57	27	0	3	59	233	289	4.866E-11	57	60
T_tridentatus_Scro_D	TRINITY_DN19751_c0_g1_i1.p1	0.518	54	26	0	5	58	203	256	9.209E-11	56	60
T_tridentatus_Scro_D	TRINITY_DN253_c2_g1_i2.p1	0.508	57	28	0	2	58	145	201	1.743E-10	55	60
T_tridentatus_Scro_D	TRINITY_DN253_c2_g1_i3.p1	0.508	57	28	0	2	58	145	201	1.743E-10	55	60
T_tridentatus_Scro_D	TRINITY_DN253_c2_g1_i1.p1	0.508	57	28	0	2	58	179	235	1.743E-10	55	60
T_tridentatus_Scro_D	TRINITY_DN253_c2_g1_i4.p1	0.508	57	28	0	2	58	179	235	1.743E-10	55	60
T_tridentatus_Scro_D	TRINITY_DN3780_c3_g1_i1.p1	0.508	57	28	0	2	58	128	184	2.398E-10	55	60
T_tridentatus_Scro_D	TRINITY_DN3929_c0_g1_i1.p1	0.491	57	29	0	2	58	130	186	2.398E-10	55	60
T_tridentatus_Scro_D	TRINITY_DN3929_c0_g1_i3.p1	0.491	57	29	0	2	58	130	186	2.398E-10	55	60
T_tridentatus_Scro_D	TRINITY_DN2149_c1_g1_i2.p1	0.508	57	28	0	2	58	206	262	3.299E-10	55	60
T_tridentatus_Scro_D	TRINITY_DN2149_c1_g1_i4.p1	0.508	57	28	0	2	58	206	262	3.299E-10	55	60
T_tridentatus_Scro_D	TRINITY_DN6383_c0_g2_i1.p1	0.454	55	29	0	5	59	93	147	4.539E-10	54	60
T_tridentatus_Scro_D	TRINITY_DN9487_c0_g1_i2.p1	0.491	59	30	0	2	60	134	192	8.593E-10	53	60
T_tridentatus_Scro_D	TRINITY_DN9487_c0_g1_i3.p1	0.491	59	30	0	2	60	134	192	8.593E-10	53	60
T_tridentatus_Scro_D	TRINITY_DN9487_c0_g1_i4.p1	0.491	59	30	0	2	60	134	192	8.593E-10	53	60
T_tridentatus_Scro_D	TRINITY_DN4881_c0_g1_i1.p1	0.491	59	30	0	2	60	167	225	1.627E-09	53	60
T_tridentatus_Scro_D	TRINITY_DN77411_c0_g1_i1.p1	0.517	58	28	0	2	59	210	267	2.239E-09	52	60
T_tridentatus_Scro_D	TRINITY_DN4313_c0_g1_i4.p1	0.490	53	27	0	6	58	174	226	4.239E-09	51	60
T_tridentatus_Scro_D	TRINITY_DN3768_c2_g1_i1.p1	0.482	58	30	0	2	59	141	198	4.239E-09	51	60
T_tridentatus_Scro_D	TRINITY_DN7666_c0_g1_i3.p1	0.500	52	26	0	4	55	340	391	5.834E-09	51	60
T_tridentatus_Scro_D	TRINITY_DN2015_c4_g1_i1.p1	0.462	54	29	0	5	58	195	248	8.029E-09	51	60
T_tridentatus_Scro_D	TRINITY_DN2015_c4_g1_i2.p1	0.462	54	29	0	5	58	195	248	8.029E-09	51	60
T_tridentatus_Scro_D	TRINITY_DN3347_c0_g1_i3.p1	0.431	58	32	0	3	60	629	686	8.029E-09	51	60
T_tridentatus_Scro_D	TRINITY_DN3347_c0_g1_i1.p1	0.431	58	32	0	3	60	696	753	8.029E-09	51	60
T_tridentatus_Scro_D	TRINITY_DN3347_c0_g1_i7.p1	0.431	58	32	0	3	60	696	753	8.029E-09	51	60
T_tridentatus_Scro_D	TRINITY_DN3347_c0_g1_i2.p1	0.431	58	32	0	3	60	629	686	8.029E-09	51	60
T_tridentatus_Scro_D	TRINITY_DN3347_c0_g1_i10.p1	0.431	58	32	0	3	60	696	753	8.029E-09	51	60
T_tridentatus_Scro_D	TRINITY_DN3347_c0_g1_i12.p1	0.431	58	32	0	3	60	696	753	8.029E-09	51	60
T_tridentatus_Scro_D	TRINITY_DN3347_c0_g1_i13.p1	0.431	58	32	0	3	60	696	753	8.029E-09	51	60
T_tridentatus_Scro_D	TRINITY_DN3347_c0_g1_i4.p1	0.431	58	32	0	3	60	696	753	8.029E-09	51	60
T_tridentatus_Scro_D	TRINITY_DN2571_c4_g1_i1.p1	0.462	54	29	0	5	58	97	150	1.105E-08	50	60
T_tridentatus_Scro_D	TRINITY_DN954_c0_g1_i1.p1	0.425	54	30	0	5	58	216	269	1.105E-08	50	60
T_tridentatus_Scro_D	TRINITY_DN8240_c1_g2_i1.p1	0.446	56	30	0	5	60	92	147	1.521E-08	50	60
T_tridentatus_Scro_D	TRINITY_DN8240_c1_g2_i3.p1	0.446	56	30	0	5	60	120	175	1.521E-08	50	60
T_tridentatus_Scro_D	TRINITY_DN124_c0_g3_i2.p1	0.444	54	29	0	5	58	197	250	2.881E-08	49	60
T_tridentatus_Scro_D	TRINITY_DN10502_c0_g1_i1.p1	0.454	55	29	0	5	59	219	273	2.881E-08	49	60
T_tridentatus_Scro_D	TRINITY_DN124_c0_g1_i1.p1	0.444	54	29	0	5	58	207	260	2.881E-08	49	60
T_tridentatus_Scro_D	TRINITY_DN3145_c1_g1_i1.p1	0.423	59	33	0	1	59	172	230	3.966E-08	49	60
T_tridentatus_Scro_D	TRINITY_DN12417_c0_g1_i1.p1	0.473	57	30	0	2	58	269	325	5.459E-08	48	60
T_tridentatus_Scro_D	TRINITY_DN6552_c0_g1_i1.p1	0.470	51	26	0	5	55	206	256	7.514E-08	48	60
T_tridentatus_Scro_D	TRINITY_DN4691_c0_g1_i2.p1	0.481	54	28	0	5	58	102	155	1.960E-07	47	60
T_tridentatus_Scro_D	TRINITY_DN4691_c0_g1_i1.p1	0.481	54	28	0	5	58	107	160	1.960E-07	47	60
T_tridentatus_Scro_D	TRINITY_DN10734_c1_g2_i2.p1	0.436	55	30	0	5	59	142	196	2.699E-07	46	60
T_tridentatus_Scro_D	TRINITY_DN10734_c1_g2_i1.p1	0.436	55	30	0	5	59	142	196	2.699E-07	46	60
T_tridentatus_Scro_D	TRINITY_DN10734_c1_g1_i1.p1	0.436	55	30	0	5	59	221	275	2.699E-07	46	60
T_tridentatus_Scro_D	TRINITY_DN10734_c1_g1_i2.p1	0.436	55	30	0	5	59	221	275	2.699E-07	46	60
T_tridentatus_Scro_D	TRINITY_DN5803_c1_g1_i1.p1	0.407	54	31	0	5	58	142	195	3.716E-07	46	60
T_tridentatus_Scro_D	TRINITY_DN3193_c0_g1_i2.p1	0.423	59	33	0	1	59	231	289	3.716E-07	46	60
T_tridentatus_Scro_D	TRINITY_DN3193_c0_g1_i1.p1	0.423	59	33	0	1	59	231	289	3.716E-07	46	60
T_tridentatus_Scro_D	TRINITY_DN8849_c0_g1_i1.p1	0.456	57	30	0	2	58	49	105	5.116E-07	46	60
T_tridentatus_Scro_D	TRINITY_DN8849_c0_g1_i2.p1	0.456	57	30	0	2	58	49	105	5.116E-07	46	60
T_tridentatus_Scro_D	TRINITY_DN2242_c1_g1_i1.p1	0.400	55	32	0	5	59	217	271	5.116E-07	46	60
T_tridentatus_Scro_D	TRINITY_DN2242_c1_g1_i6.p1	0.400	55	32	0	5	59	217	271	5.116E-07	46	60
T_tridentatus_Scro_D	TRINITY_DN2242_c1_g1_i7.p1	0.400	55	32	0	5	59	217	271	5.116E-07	46	60
T_tridentatus_Scro_D	TRINITY_DN1669_c1_g1_i2.p1	0.407	54	31	0	5	58	214	267	5.116E-07	46	60
T_tridentatus_Scro_D	TRINITY_DN1669_c1_g1_i3.p1	0.407	54	31	0	5	58	214	267	5.116E-07	46	60
T_tridentatus_Scro_D	TRINITY_DN1669_c1_g1_i6.p1	0.407	54	31	0	5	58	214	267	5.116E-07	46	60
T_tridentatus_Scro_D	TRINITY_DN1669_c1_g1_i7.p1	0.407	54	31	0	5	58	214	267	5.116E-07	46	60
T_tridentatus_Scro_D	TRINITY_DN2571_c2_g1_i3.p1	0.400	55	32	0	5	59	221	275	9.700E-07	45	60
T_tridentatus_Scro_D	TRINITY_DN2571_c2_g1_i4.p1	0.400	55	32	0	5	59	221	275	9.700E-07	45	60
T_tridentatus_Scro_D	TRINITY_DN2571_c2_g1_i7.p1	0.400	55	32	0	5	59	221	275	9.700E-07	45	60
T_tridentatus_Scro_D	TRINITY_DN2571_c1_g1_i6.p1	0.400	55	32	0	5	59	202	256	1.336E-06	44	60
T_tridentatus_Scro_D	TRINITY_DN2571_c1_g1_i9.p1	0.400	55	32	0	5	59	202	256	1.336E-06	44	60
T_tridentatus_Scro_D	TRINITY_DN2571_c1_g1_i2.p1	0.400	55	32	0	5	59	202	256	1.336E-06	44	60
T_tridentatus_Scro_D	TRINITY_DN2571_c1_g1_i3.p1	0.400	55	32	0	5	59	202	256	1.336E-06	44	60
T_tridentatus_Scro_D	TRINITY_DN2571_c1_g1_i4.p1	0.400	55	32	0	5	59	202	256	1.336E-06	44	60
T_tridentatus_Scro_D	TRINITY_DN2571_c1_g1_i5.p1	0.400	55	32	0	5	59	202	256	1.336E-06	44	60
T_tridentatus_Scro_D	TRINITY_DN1751_c0_g1_i1.p1	0.425	54	30	0	5	58	312	365	1.839E-06	44	60
T_tridentatus_Scro_D	TRINITY_DN1751_c0_g1_i2.p1	0.425	54	30	0	5	58	312	365	1.839E-06	44	60
T_tridentatus_Scro_D	TRINITY_DN15380_c0_g2_i1.p1	0.389	59	35	0	1	59	96	154	3.489E-06	43	60
T_tridentatus_Scro_D	TRINITY_DN70_c1_g1_i2.p1	0.396	58	34	0	2	59	46	103	9.115E-06	42	60
T_tridentatus_Scro_D	TRINITY_DN70_c1_g1_i3.p1	0.396	58	34	0	2	59	88	145	9.115E-06	42	60
T_tridentatus_Scro_D	TRINITY_DN1506_c0_g1_i1.p1	0.400	55	32	0	5	59	77	131	1.730E-05	41	60
T_tridentatus_Scro_D	TRINITY_DN3849_c0_g1_i12.p1	0.368	57	35	0	2	58	209	265	1.730E-05	41	60
T_tridentatus_Scro_D	TRINITY_DN3849_c0_g1_i13.p1	0.368	57	35	0	2	58	209	265	1.730E-05	41	60
T_tridentatus_Scro_D	TRINITY_DN3849_c0_g1_i2.p1	0.368	57	35	0	2	58	209	265	1.730E-05	41	60
T_tridentatus_Scro_D	TRINITY_DN3849_c0_g1_i3.p1	0.368	57	35	0	2	58	209	265	1.730E-05	41	60
T_tridentatus_Scro_D	TRINITY_DN3849_c0_g1_i6.p1	0.368	57	35	0	2	58	209	265	1.730E-05	41	60
T_tridentatus_Scro_D	TRINITY_DN3849_c0_g1_i8.p1	0.368	57	35	0	2	58	209	265	1.730E-05	41	60
T_tridentatus_Scro_D	TRINITY_DN8091_c0_g2_i2.p1	0.403	57	33	0	2	58	56	112	2.383E-05	41	60
T_tridentatus_Scro_D	TRINITY_DN3849_c0_g1_i7.p1	0.379	58	35	0	1	58	209	266	2.383E-05	41	60
T_antipodiana_NK2.2-A	TRINITY_DN2510_c0_g1_i2.p1	1.000	60	0	0	1	60	204	263	2.736E-32	118	60
T_antipodiana_NK2.2-A	TRINITY_DN2510_c0_g1_i4.p1	1.000	60	0	0	1	60	204	263	2.736E-32	118	60
T_antipodiana_NK2.2-A	TRINITY_DN2510_c0_g1_i1.p1	1.000	60	0	0	1	60	253	312	2.736E-32	118	60
T_antipodiana_NK2.2-A	TRINITY_DN2510_c0_g1_i3.p1	1.000	60	0	0	1	60	253	312	2.736E-32	118	60
T_antipodiana_NK2.2-A	TRINITY_DN1357_c1_g1_i1.p1	0.844	58	9	0	1	58	179	236	3.145E-26	100	60
T_antipodiana_NK2.2-A	TRINITY_DN71961_c0_g1_i1.p1	0.800	60	12	0	1	60	170	229	1.948E-24	95	60
T_antipodiana_NK2.2-A	TRINITY_DN3779_c0_g2_i1.p1	0.603	58	23	0	1	58	141	198	1.821E-15	70	60
T_antipodiana_NK2.2-A	TRINITY_DN4683_c3_g1_i4.p1	0.551	58	26	0	1	58	231	288	7.185E-12	59	60
T_antipodiana_NK2.2-A	TRINITY_DN4683_c3_g1_i7.p1	0.551	58	26	0	1	58	231	288	7.185E-12	59	60
T_antipodiana_NK2.2-A	TRINITY_DN7698_c0_g1_i1.p1	0.508	59	29	0	2	60	206	264	9.882E-12	59	60
T_antipodiana_NK2.2-A	TRINITY_DN19751_c0_g1_i1.p1	0.517	56	27	0	5	60	203	258	3.538E-11	57	60
T_antipodiana_NK2.2-A	TRINITY_DN3929_c0_g1_i1.p1	0.526	57	27	0	2	58	130	186	4.866E-11	57	60
T_antipodiana_NK2.2-A	TRINITY_DN3929_c0_g1_i3.p1	0.526	57	27	0	2	58	130	186	4.866E-11	57	60
T_antipodiana_NK2.2-A	TRINITY_DN2546_c0_g1_i10.p1	0.482	58	30	0	1	58	97	154	9.209E-11	56	60
T_antipodiana_NK2.2-A	TRINITY_DN2546_c0_g1_i3.p1	0.482	58	30	0	1	58	97	154	9.209E-11	56	60
T_antipodiana_NK2.2-A	TRINITY_DN2546_c0_g1_i6.p1	0.482	58	30	0	1	58	97	154	9.209E-11	56	60
T_antipodiana_NK2.2-A	TRINITY_DN2546_c0_g1_i1.p1	0.482	58	30	0	1	58	280	337	9.209E-11	56	60
T_antipodiana_NK2.2-A	TRINITY_DN2546_c0_g1_i11.p1	0.482	58	30	0	1	58	280	337	9.209E-11	56	60
T_antipodiana_NK2.2-A	TRINITY_DN2546_c0_g1_i12.p1	0.482	58	30	0	1	58	280	337	9.209E-11	56	60
T_antipodiana_NK2.2-A	TRINITY_DN2546_c0_g1_i7.p1	0.482	58	30	0	1	58	280	337	9.209E-11	56	60
T_antipodiana_NK2.2-A	TRINITY_DN253_c2_g1_i2.p1	0.543	57	26	0	2	58	145	201	1.267E-10	56	60
T_antipodiana_NK2.2-A	TRINITY_DN253_c2_g1_i3.p1	0.543	57	26	0	2	58	145	201	1.267E-10	56	60
T_antipodiana_NK2.2-A	TRINITY_DN253_c2_g1_i1.p1	0.543	57	26	0	2	58	179	235	1.267E-10	56	60
T_antipodiana_NK2.2-A	TRINITY_DN253_c2_g1_i4.p1	0.543	57	26	0	2	58	179	235	1.267E-10	56	60
T_antipodiana_NK2.2-A	TRINITY_DN8823_c0_g1_i1.p1	0.526	57	27	0	2	58	150	206	4.539E-10	54	60
T_antipodiana_NK2.2-A	TRINITY_DN8823_c0_g1_i3.p1	0.526	57	27	0	2	58	150	206	4.539E-10	54	60
T_antipodiana_NK2.2-A	TRINITY_DN8823_c0_g1_i4.p1	0.526	57	27	0	2	58	176	232	4.539E-10	54	60
T_antipodiana_NK2.2-A	TRINITY_DN8823_c0_g1_i5.p1	0.526	57	27	0	2	58	176	232	4.539E-10	54	60
T_antipodiana_NK2.2-A	TRINITY_DN3231_c1_g5_i1.p1	0.465	58	30	0	1	58	185	242	8.593E-10	53	60
T_antipodiana_NK2.2-A	TRINITY_DN9245_c0_g1_i2.p1	0.509	51	25	0	5	55	43	93	1.182E-09	53	60
T_antipodiana_NK2.2-A	TRINITY_DN9245_c0_g1_i5.p1	0.509	51	25	0	5	55	43	93	1.182E-09	53	60
T_antipodiana_NK2.2-A	TRINITY_DN9245_c0_g1_i1.p1	0.509	51	25	0	5	55	153	203	1.182E-09	53	60
T_antipodiana_NK2.2-A	TRINITY_DN9245_c0_g1_i3.p1	0.509	51	25	0	5	55	153	203	1.182E-09	53	60
T_antipodiana_NK2.2-A	TRINITY_DN4313_c0_g1_i4.p1	0.509	55	27	0	6	60	174	228	1.182E-09	53	60
T_antipodiana_NK2.2-A	TRINITY_DN2149_c1_g1_i2.p1	0.500	58	29	0	1	58	205	262	1.627E-09	53	60
T_antipodiana_NK2.2-A	TRINITY_DN2149_c1_g1_i4.p1	0.500	58	29	0	1	58	205	262	1.627E-09	53	60
T_antipodiana_NK2.2-A	TRINITY_DN7666_c0_g1_i3.p1	0.473	57	30	0	4	60	340	396	2.239E-09	52	60
T_antipodiana_NK2.2-A	TRINITY_DN3768_c2_g1_i1.p1	0.508	57	28	0	2	58	141	197	3.081E-09	52	60
T_antipodiana_NK2.2-A	TRINITY_DN9487_c0_g1_i2.p1	0.491	57	29	0	2	58	134	190	8.029E-09	51	60
T_antipodiana_NK2.2-A	TRINITY_DN9487_c0_g1_i3.p1	0.491	57	29	0	2	58	134	190	8.029E-09	51	60
T_antipodiana_NK2.2-A	TRINITY_DN9487_c0_g1_i4.p1	0.491	57	29	0	2	58	134	190	8.029E-09	51	60
T_antipodiana_NK2.2-A	TRINITY_DN6552_c0_g1_i1.p1	0.490	51	26	0	5	55	206	256	8.029E-09	51	60
T_antipodiana_NK2.2-A	TRINITY_DN12417_c0_g1_i1.p1	0.508	57	28	0	2	58	269	325	1.105E-08	50	60
T_antipodiana_NK2.2-A	TRINITY_DN4881_c0_g1_i1.p1	0.491	57	29	0	2	58	167	223	1.521E-08	50	60
T_antipodiana_NK2.2-A	TRINITY_DN3780_c3_g1_i1.p1	0.491	57	29	0	2	58	128	184	2.093E-08	49	60
T_antipodiana_NK2.2-A	TRINITY_DN124_c0_g1_i1.p1	0.464	56	29	0	5	60	207	262	2.093E-08	49	60
T_antipodiana_NK2.2-A	TRINITY_DN77411_c0_g1_i1.p1	0.508	57	28	0	2	58	210	266	2.093E-08	49	60
T_antipodiana_NK2.2-A	TRINITY_DN124_c0_g3_i2.p1	0.481	54	28	0	5	58	197	250	2.881E-08	49	60
T_antipodiana_NK2.2-A	TRINITY_DN6383_c0_g2_i1.p1	0.428	56	31	0	5	60	93	148	3.966E-08	49	60
T_antipodiana_NK2.2-A	TRINITY_DN2015_c4_g1_i1.p1	0.444	54	29	0	5	58	195	248	3.966E-08	49	60
T_antipodiana_NK2.2-A	TRINITY_DN2015_c4_g1_i2.p1	0.444	54	29	0	5	58	195	248	3.966E-08	49	60
T_antipodiana_NK2.2-A	TRINITY_DN954_c0_g1_i1.p1	0.470	51	26	0	5	55	216	266	5.459E-08	48	60
T_antipodiana_NK2.2-A	TRINITY_DN2571_c4_g1_i1.p1	0.462	54	29	0	5	58	97	150	1.034E-07	48	60
T_antipodiana_NK2.2-A	TRINITY_DN10502_c0_g1_i1.p1	0.481	54	28	0	5	58	219	272	1.424E-07	47	60
T_antipodiana_NK2.2-A	TRINITY_DN1751_c0_g1_i1.p1	0.462	54	29	0	5	58	312	365	1.960E-07	47	60
T_antipodiana_NK2.2-A	TRINITY_DN1751_c0_g1_i2.p1	0.462	54	29	0	5	58	312	365	1.960E-07	47	60
T_antipodiana_NK2.2-A	TRINITY_DN3347_c0_g1_i3.p1	0.428	56	31	0	3	58	629	684	3.716E-07	46	60
T_antipodiana_NK2.2-A	TRINITY_DN3347_c0_g1_i1.p1	0.428	56	31	0	3	58	696	751	3.716E-07	46	60
T_antipodiana_NK2.2-A	TRINITY_DN3347_c0_g1_i7.p1	0.428	56	31	0	3	58	696	751	3.716E-07	46	60
T_antipodiana_NK2.2-A	TRINITY_DN3347_c0_g1_i2.p1	0.428	56	31	0	3	58	629	684	3.716E-07	46	60
T_antipodiana_NK2.2-A	TRINITY_DN3347_c0_g1_i10.p1	0.428	56	31	0	3	58	696	751	3.716E-07	46	60
T_antipodiana_NK2.2-A	TRINITY_DN3347_c0_g1_i12.p1	0.428	56	31	0	3	58	696	751	3.716E-07	46	60
T_antipodiana_NK2.2-A	TRINITY_DN3347_c0_g1_i13.p1	0.428	56	31	0	3	58	696	751	3.716E-07	46	60
T_antipodiana_NK2.2-A	TRINITY_DN3347_c0_g1_i4.p1	0.428	56	31	0	3	58	696	751	3.716E-07	46	60
T_antipodiana_NK2.2-A	TRINITY_DN3193_c0_g1_i2.p1	0.425	54	30	0	5	58	235	288	5.116E-07	46	60
T_antipodiana_NK2.2-A	TRINITY_DN3193_c0_g1_i1.p1	0.425	54	30	0	5	58	235	288	5.116E-07	46	60
T_antipodiana_NK2.2-A	TRINITY_DN8240_c1_g2_i1.p1	0.425	54	30	0	5	58	92	145	5.116E-07	46	60
T_antipodiana_NK2.2-A	TRINITY_DN8240_c1_g2_i3.p1	0.425	54	30	0	5	58	120	173	5.116E-07	46	60
T_antipodiana_NK2.2-A	TRINITY_DN3145_c1_g1_i1.p1	0.413	58	33	0	1	58	172	229	9.700E-07	45	60
T_antipodiana_NK2.2-A	TRINITY_DN2242_c1_g1_i1.p1	0.425	54	30	0	5	58	217	270	9.700E-07	45	60
T_antipodiana_NK2.2-A	TRINITY_DN2242_c1_g1_i6.p1	0.425	54	30	0	5	58	217	270	9.700E-07	45	60
T_antipodiana_NK2.2-A	TRINITY_DN2242_c1_g1_i7.p1	0.425	54	30	0	5	58	217	270	9.700E-07	45	60
T_antipodiana_NK2.2-A	TRINITY_DN5803_c1_g1_i1.p1	0.400	55	32	0	5	59	142	196	1.839E-06	44	60
T_antipodiana_NK2.2-A	TRINITY_DN2571_c2_g1_i3.p1	0.425	54	30	0	5	58	221	274	1.839E-06	44	60
T_antipodiana_NK2.2-A	TRINITY_DN2571_c2_g1_i4.p1	0.425	54	30	0	5	58	221	274	1.839E-06	44	60
T_antipodiana_NK2.2-A	TRINITY_DN2571_c2_g1_i7.p1	0.425	54	30	0	5	58	221	274	1.839E-06	44	60
T_antipodiana_NK2.2-A	TRINITY_DN2571_c1_g1_i6.p1	0.425	54	30	0	5	58	202	255	2.533E-06	44	60
T_antipodiana_NK2.2-A	TRINITY_DN2571_c1_g1_i9.p1	0.425	54	30	0	5	58	202	255	2.533E-06	44	60
T_antipodiana_NK2.2-A	TRINITY_DN2571_c1_g1_i2.p1	0.425	54	30	0	5	58	202	255	2.533E-06	44	60
T_antipodiana_NK2.2-A	TRINITY_DN2571_c1_g1_i3.p1	0.425	54	30	0	5	58	202	255	2.533E-06	44	60
T_antipodiana_NK2.2-A	TRINITY_DN2571_c1_g1_i4.p1	0.425	54	30	0	5	58	202	255	2.533E-06	44	60
T_antipodiana_NK2.2-A	TRINITY_DN2571_c1_g1_i5.p1	0.425	54	30	0	5	58	202	255	2.533E-06	44	60
T_antipodiana_NK2.2-A	TRINITY_DN4691_c0_g1_i2.p1	0.446	56	30	0	5	60	102	157	9.115E-06	42	60
T_antipodiana_NK2.2-A	TRINITY_DN4691_c0_g1_i1.p1	0.446	56	30	0	5	60	107	162	9.115E-06	42	60
T_antipodiana_NK2.2-A	TRINITY_DN1669_c1_g1_i2.p1	0.407	54	31	0	5	58	214	267	1.256E-05	42	60
T_antipodiana_NK2.2-A	TRINITY_DN1669_c1_g1_i3.p1	0.407	54	31	0	5	58	214	267	1.256E-05	42	60
T_antipodiana_NK2.2-A	TRINITY_DN1669_c1_g1_i6.p1	0.407	54	31	0	5	58	214	267	1.256E-05	42	60
T_antipodiana_NK2.2-A	TRINITY_DN1669_c1_g1_i7.p1	0.407	54	31	0	5	58	214	267	1.256E-05	42	60
T_antipodiana_NK2.2-A	TRINITY_DN10734_c1_g2_i2.p1	0.431	51	28	0	5	55	142	192	2.383E-05	41	60
T_antipodiana_NK2.2-A	TRINITY_DN10734_c1_g2_i1.p1	0.431	51	28	0	5	55	142	192	2.383E-05	41	60
T_antipodiana_NK2.2-A	TRINITY_DN10734_c1_g1_i1.p1	0.431	51	28	0	5	55	221	271	2.383E-05	41	60
T_antipodiana_NK2.2-A	TRINITY_DN10734_c1_g1_i2.p1	0.431	51	28	0	5	55	221	271	2.383E-05	41	60
T_antipodiana_NK2.2-A	TRINITY_DN8849_c0_g1_i1.p1	0.403	57	33	0	2	58	49	105	6.231E-05	40	60
T_antipodiana_NK2.2-A	TRINITY_DN8849_c0_g1_i2.p1	0.403	57	33	0	2	58	49	105	6.231E-05	40	60
A_bruennichi_NK4-B	TRINITY_DN71961_c0_g1_i1.p1	0.800	60	12	0	1	60	170	229	4.302E-22	89	60
A_bruennichi_NK4-B	TRINITY_DN2510_c0_g1_i2.p1	0.666	60	20	0	1	60	204	263	2.119E-17	75	60
A_bruennichi_NK4-B	TRINITY_DN2510_c0_g1_i4.p1	0.666	60	20	0	1	60	204	263	2.119E-17	75	60
A_bruennichi_NK4-B	TRINITY_DN2510_c0_g1_i1.p1	0.666	60	20	0	1	60	253	312	2.119E-17	75	60
A_bruennichi_NK4-B	TRINITY_DN2510_c0_g1_i3.p1	0.666	60	20	0	1	60	253	312	2.119E-17	75	60
A_bruennichi_NK4-B	TRINITY_DN1357_c1_g1_i1.p1	0.655	58	20	0	1	58	179	236	1.429E-16	73	60
A_bruennichi_NK4-B	TRINITY_DN8823_c0_g1_i1.p1	0.603	58	23	0	2	59	150	207	4.731E-15	68	60
A_bruennichi_NK4-B	TRINITY_DN8823_c0_g1_i3.p1	0.603	58	23	0	2	59	150	207	4.731E-15	68	60
A_bruennichi_NK4-B	TRINITY_DN8823_c0_g1_i4.p1	0.603	58	23	0	2	59	176	233	4.731E-15	68	60
A_bruennichi_NK4-B	TRINITY_DN8823_c0_g1_i5.p1	0.603	58	23	0	2	59	176	233	4.731E-15	68	60
A_bruennichi_NK4-B	TRINITY_DN3779_c0_g2_i1.p1	0.620	58	22	0	1	58	141	198	8.942E-15	68	60
A_bruennichi_NK4-B	TRINITY_DN253_c2_g1_i2.p1	0.586	58	24	0	2	59	145	202	1.690E-14	67	60
A_bruennichi_NK4-B	TRINITY_DN253_c2_g1_i3.p1	0.586	58	24	0	2	59	145	202	1.690E-14	67	60
A_bruennichi_NK4-B	TRINITY_DN253_c2_g1_i1.p1	0.586	58	24	0	2	59	179	236	1.690E-14	67	60
A_bruennichi_NK4-B	TRINITY_DN253_c2_g1_i4.p1	0.586	58	24	0	2	59	179	236	1.690E-14	67	60
A_bruennichi_NK4-B	TRINITY_DN3780_c3_g1_i1.p1	0.586	58	24	0	2	59	128	185	1.142E-13	64	60
A_bruennichi_NK4-B	TRINITY_DN4683_c3_g1_i4.p1	0.603	58	23	0	1	58	231	288	5.614E-13	63	60
A_bruennichi_NK4-B	TRINITY_DN4683_c3_g1_i7.p1	0.603	58	23	0	1	58	231	288	5.614E-13	63	60
A_bruennichi_NK4-B	TRINITY_DN2149_c1_g1_i2.p1	0.551	58	26	0	1	58	205	262	7.721E-13	62	60
A_bruennichi_NK4-B	TRINITY_DN2149_c1_g1_i4.p1	0.551	58	26	0	1	58	205	262	7.721E-13	62	60
A_bruennichi_NK4-B	TRINITY_DN7698_c0_g1_i1.p1	0.542	59	27	0	2	60	206	264	7.721E-13	62	60
A_bruennichi_NK4-B	TRINITY_DN3929_c0_g1_i1.p1	0.568	58	25	0	2	59	130	187	1.062E-12	62	60
A_bruennichi_NK4-B	TRINITY_DN3929_c0_g1_i3.p1	0.568	58	25	0	2	59	130	187	1.062E-12	62	60
A_bruennichi_NK4-B	TRINITY_DN2546_c0_g1_i10.p1	0.525	59	28	0	1	59	97	155	1.460E-12	61	60
A_bruennichi_NK4-B	TRINITY_DN2546_c0_g1_i3.p1	0.525	59	28	0	1	59	97	155	1.460E-12	61	60
A_bruennichi_NK4-B	TRINITY_DN2546_c0_g1_i6.p1	0.525	59	28	0	1	59	97	155	1.460E-12	61	60
A_bruennichi_NK4-B	TRINITY_DN2546_c0_g1_i1.p1	0.525	59	28	0	1	59	280	338	1.460E-12	61	60
A_bruennichi_NK4-B	TRINITY_DN2546_c0_g1_i11.p1	0.525	59	28	0	1	59	280	338	1.460E-12	61	60
A_bruennichi_NK4-B	TRINITY_DN2546_c0_g1_i12.p1	0.525	59	28	0	1	59	280	338	1.460E-12	61	60
A_bruennichi_NK4-B	TRINITY_DN2546_c0_g1_i7.p1	0.525	59	28	0	1	59	280	338	1.460E-12	61	60
A_bruennichi_NK4-B	TRINITY_DN19751_c0_g1_i1.p1	0.561	57	25	0	2	58	200	256	2.762E-12	61	60
A_bruennichi_NK4-B	TRINITY_DN3231_c1_g5_i1.p1	0.509	55	27	0	1	55	185	239	3.798E-12	60	60
A_bruennichi_NK4-B	TRINITY_DN77411_c0_g1_i1.p1	0.592	54	22	0	2	55	210	263	1.870E-11	58	60
A_bruennichi_NK4-B	TRINITY_DN2571_c4_g1_i1.p1	0.526	57	27	0	2	58	94	150	2.572E-11	58	60
A_bruennichi_NK4-B	TRINITY_DN1751_c0_g1_i1.p1	0.500	54	27	0	5	58	312	365	9.209E-11	56	60
A_bruennichi_NK4-B	TRINITY_DN1751_c0_g1_i2.p1	0.500	54	27	0	5	58	312	365	9.209E-11	56	60
A_bruennichi_NK4-B	TRINITY_DN124_c0_g3_i2.p1	0.517	58	28	0	2	59	194	251	1.267E-10	56	60
A_bruennichi_NK4-B	TRINITY_DN124_c0_g1_i1.p1	0.491	59	30	0	2	60	204	262	1.743E-10	55	60
A_bruennichi_NK4-B	TRINITY_DN3768_c2_g1_i1.p1	0.526	57	27	0	2	58	141	197	1.743E-10	55	60
A_bruennichi_NK4-B	TRINITY_DN4881_c0_g1_i1.p1	0.508	57	28	0	2	58	167	223	3.299E-10	55	60
A_bruennichi_NK4-B	TRINITY_DN9487_c0_g1_i2.p1	0.508	57	28	0	2	58	134	190	4.539E-10	54	60
A_bruennichi_NK4-B	TRINITY_DN9487_c0_g1_i3.p1	0.508	57	28	0	2	58	134	190	4.539E-10	54	60
A_bruennichi_NK4-B	TRINITY_DN9487_c0_g1_i4.p1	0.508	57	28	0	2	58	134	190	4.539E-10	54	60
A_bruennichi_NK4-B	TRINITY_DN1669_c1_g1_i2.p1	0.481	54	28	0	2	55	211	264	4.539E-10	54	60
A_bruennichi_NK4-B	TRINITY_DN1669_c1_g1_i3.p1	0.481	54	28	0	2	55	211	264	4.539E-10	54	60
A_bruennichi_NK4-B	TRINITY_DN1669_c1_g1_i6.p1	0.481	54	28	0	2	55	211	264	4.539E-10	54	60
A_bruennichi_NK4-B	TRINITY_DN1669_c1_g1_i7.p1	0.481	54	28	0	2	55	211	264	4.539E-10	54	60
A_bruennichi_NK4-B	TRINITY_DN8240_c1_g2_i1.p1	0.491	57	29	0	2	58	89	145	6.245E-10	54	60
A_bruennichi_NK4-B	TRINITY_DN8240_c1_g2_i3.p1	0.491	57	29	0	2	58	117	173	6.245E-10	54	60
A_bruennichi_NK4-B	TRINITY_DN4313_c0_g1_i4.p1	0.527	55	26	0	6	60	174	228	8.593E-10	53	60
A_bruennichi_NK4-B	TRINITY_DN6383_c0_g2_i1.p1	0.440	59	32	0	2	60	90	148	1.182E-09	53	60
A_bruennichi_NK4-B	TRINITY_DN12417_c0_g1_i1.p1	0.491	57	29	0	2	58	269	325	1.182E-09	53	60
A_bruennichi_NK4-B	TRINITY_DN9245_c0_g1_i2.p1	0.500	54	27	0	2	55	40	93	1.627E-09	53	60
A_bruennichi_NK4-B	TRINITY_DN9245_c0_g1_i5.p1	0.500	54	27	0	2	55	40	93	1.627E-09	53	60
A_bruennichi_NK4-B	TRINITY_DN9245_c0_g1_i1.p1	0.500	54	27	0	2	55	150	203	1.627E-09	53	60
A_bruennichi_NK4-B	TRINITY_DN9245_c0_g1_i3.p1	0.500	54	27	0	2	55	150	203	1.627E-09	53	60
A_bruennichi_NK4-B	TRINITY_DN5803_c1_g1_i1.p1	0.456	57	30	0	2	58	139	195	1.627E-09	53	60
A_bruennichi_NK4-B	TRINITY_DN3193_c0_g1_i2.p1	0.444	54	29	0	5	58	235	288	3.081E-09	52	60
A_bruennichi_NK4-B	TRINITY_DN3193_c0_g1_i1.p1	0.444	54	29	0	5	58	235	288	3.081E-09	52	60
A_bruennichi_NK4-B	TRINITY_DN2242_c1_g1_i1.p1	0.456	57	30	0	2	58	214	270	4.239E-09	51	60
A_bruennichi_NK4-B	TRINITY_DN2242_c1_g1_i6.p1	0.456	57	30	0	2	58	214	270	4.239E-09	51	60
A_bruennichi_NK4-B	TRINITY_DN2242_c1_g1_i7.p1	0.456	57	30	0	2	58	214	270	4.239E-09	51	60
A_bruennichi_NK4-B	TRINITY_DN7666_c0_g1_i3.p1	0.529	51	24	0	5	55	341	391	4.239E-09	51	60
A_bruennichi_NK4-B	TRINITY_DN2571_c2_g1_i3.p1	0.462	54	29	0	2	55	218	271	8.029E-09	51	60
A_bruennichi_NK4-B	TRINITY_DN2571_c2_g1_i4.p1	0.462	54	29	0	2	55	218	271	8.029E-09	51	60
A_bruennichi_NK4-B	TRINITY_DN2571_c2_g1_i7.p1	0.462	54	29	0	2	55	218	271	8.029E-09	51	60
A_bruennichi_NK4-B	TRINITY_DN2015_c4_g1_i1.p1	0.456	57	30	0	2	58	192	248	8.029E-09	51	60
A_bruennichi_NK4-B	TRINITY_DN2015_c4_g1_i2.p1	0.456	57	30	0	2	58	192	248	8.029E-09	51	60
A_bruennichi_NK4-B	TRINITY_DN2571_c1_g1_i6.p1	0.454	55	29	0	1	55	198	252	1.105E-08	50	60
A_bruennichi_NK4-B	TRINITY_DN2571_c1_g1_i9.p1	0.454	55	29	0	1	55	198	252	1.105E-08	50	60
A_bruennichi_NK4-B	TRINITY_DN2571_c1_g1_i2.p1	0.454	55	29	0	1	55	198	252	1.105E-08	50	60
A_bruennichi_NK4-B	TRINITY_DN2571_c1_g1_i3.p1	0.454	55	29	0	1	55	198	252	1.105E-08	50	60
A_bruennichi_NK4-B	TRINITY_DN2571_c1_g1_i4.p1	0.454	55	29	0	1	55	198	252	1.105E-08	50	60
A_bruennichi_NK4-B	TRINITY_DN2571_c1_g1_i5.p1	0.454	55	29	0	1	55	198	252	1.105E-08	50	60
A_bruennichi_NK4-B	TRINITY_DN10502_c0_g1_i1.p1	0.508	57	28	0	2	58	216	272	1.521E-08	50	60
A_bruennichi_NK4-B	TRINITY_DN3145_c1_g1_i1.p1	0.448	58	31	0	1	58	172	229	5.459E-08	48	60
A_bruennichi_NK4-B	TRINITY_DN6552_c0_g1_i1.p1	0.509	51	25	0	5	55	206	256	1.960E-07	47	60
A_bruennichi_NK4-B	TRINITY_DN954_c0_g1_i1.p1	0.436	55	30	0	1	55	212	266	1.960E-07	47	60
A_bruennichi_NK4-B	TRINITY_DN3347_c0_g1_i3.p1	0.428	56	31	0	3	58	629	684	3.716E-07	46	60
A_bruennichi_NK4-B	TRINITY_DN3347_c0_g1_i1.p1	0.428	56	31	0	3	58	696	751	3.716E-07	46	60
A_bruennichi_NK4-B	TRINITY_DN3347_c0_g1_i7.p1	0.428	56	31	0	3	58	696	751	3.716E-07	46	60
A_bruennichi_NK4-B	TRINITY_DN3347_c0_g1_i2.p1	0.428	56	31	0	3	58	629	684	3.716E-07	46	60
A_bruennichi_NK4-B	TRINITY_DN3347_c0_g1_i10.p1	0.428	56	31	0	3	58	696	751	3.716E-07	46	60
A_bruennichi_NK4-B	TRINITY_DN3347_c0_g1_i12.p1	0.428	56	31	0	3	58	696	751	3.716E-07	46	60
A_bruennichi_NK4-B	TRINITY_DN3347_c0_g1_i13.p1	0.428	56	31	0	3	58	696	751	3.716E-07	46	60
A_bruennichi_NK4-B	TRINITY_DN3347_c0_g1_i4.p1	0.428	56	31	0	3	58	696	751	3.716E-07	46	60
A_bruennichi_NK4-B	TRINITY_DN2871_c0_g1_i2.p1	0.462	54	29	0	2	55	228	281	5.116E-07	46	60
A_bruennichi_NK4-B	TRINITY_DN2871_c0_g1_i3.p1	0.462	54	29	0	2	55	228	281	5.116E-07	46	60
A_bruennichi_NK4-B	TRINITY_DN4198_c0_g1_i3.p1	0.423	52	29	0	2	53	198	249	9.700E-07	45	60
A_bruennichi_NK4-B	TRINITY_DN4198_c0_g1_i2.p1	0.423	52	29	0	2	53	202	253	9.700E-07	45	60
A_bruennichi_NK4-B	TRINITY_DN15380_c0_g2_i1.p1	0.418	55	31	0	1	55	96	150	1.336E-06	44	60
A_bruennichi_NK4-B	TRINITY_DN8849_c0_g1_i1.p1	0.438	57	31	0	2	58	49	105	2.533E-06	44	60
A_bruennichi_NK4-B	TRINITY_DN8849_c0_g1_i2.p1	0.438	57	31	0	2	58	49	105	2.533E-06	44	60
A_bruennichi_NK4-B	TRINITY_DN10734_c1_g2_i2.p1	0.425	54	30	0	2	55	139	192	2.533E-06	44	60
A_bruennichi_NK4-B	TRINITY_DN8091_c0_g2_i1.p1	0.425	54	30	0	2	55	106	159	2.533E-06	44	60
A_bruennichi_NK4-B	TRINITY_DN10734_c1_g2_i1.p1	0.425	54	30	0	2	55	139	192	2.533E-06	44	60
A_bruennichi_NK4-B	TRINITY_DN10734_c1_g1_i1.p1	0.425	54	30	0	2	55	218	271	2.533E-06	44	60
A_bruennichi_NK4-B	TRINITY_DN1506_c0_g2_i3.p1	0.425	54	30	0	2	55	53	106	2.533E-06	44	60
A_bruennichi_NK4-B	TRINITY_DN1506_c0_g2_i4.p1	0.425	54	30	0	2	55	53	106	2.533E-06	44	60
A_bruennichi_NK4-B	TRINITY_DN1506_c0_g2_i2.p1	0.425	54	30	0	2	55	64	117	2.533E-06	44	60
A_bruennichi_NK4-B	TRINITY_DN10734_c1_g1_i2.p1	0.425	54	30	0	2	55	218	271	2.533E-06	44	60
A_bruennichi_NK4-B	TRINITY_DN2921_c1_g1_i1.p1	0.425	54	30	0	2	55	139	192	3.489E-06	43	60
A_bruennichi_NK4-B	TRINITY_DN2921_c1_g1_i16.p1	0.425	54	30	0	2	55	139	192	3.489E-06	43	60
A_bruennichi_NK4-B	TRINITY_DN4025_c0_g1_i4.p1	0.400	55	32	0	1	55	140	194	9.115E-06	42	60
A_bruennichi_NK4-B	TRINITY_DN4025_c0_g1_i1.p1	0.400	55	32	0	1	55	140	194	9.115E-06	42	60
A_bruennichi_NK4-B	TRINITY_DN1200_c0_g1_i5.p2	0.403	52	30	0	2	53	224	275	9.115E-06	42	60
A_bruennichi_NK4-B	TRINITY_DN1200_c0_g1_i6.p2	0.403	52	30	0	2	53	224	275	9.115E-06	42	60
A_bruennichi_NK4-B	TRINITY_DN1200_c0_g1_i7.p1	0.403	52	30	0	2	53	224	275	9.115E-06	42	60
A_bruennichi_NK4-B	TRINITY_DN8240_c0_g1_i1.p1	0.407	54	31	0	2	55	150	203	1.256E-05	42	60
A_bruennichi_NK4-B	TRINITY_DN621_c0_g3_i2.p1	0.418	55	31	0	1	55	167	221	1.730E-05	41	60
A_bruennichi_NK4-B	TRINITY_DN1506_c0_g1_i1.p1	0.425	54	30	0	2	55	74	127	3.282E-05	40	60
A_bruennichi_NK4-B	TRINITY_DN1231_c3_g1_i1.p1	0.418	55	31	0	1	55	187	241	3.282E-05	40	60
A_bruennichi_NK4-B	TRINITY_DN4025_c0_g1_i2.p1	0.411	51	29	0	5	55	25	75	4.522E-05	40	60
A_bruennichi_NK4-B	TRINITY_DN4025_c0_g1_i3.p1	0.411	51	29	0	5	55	25	75	4.522E-05	40	60
A_bruennichi_NK4-B	TRINITY_DN4691_c0_g1_i2.p1	0.407	54	31	0	2	55	99	152	4.522E-05	40	60
A_bruennichi_NK4-B	TRINITY_DN4691_c0_g1_i1.p1	0.407	54	31	0	2	55	104	157	4.522E-05	40	60
A_bruennichi_NK4-B	TRINITY_DN8091_c0_g2_i2.p1	0.388	54	32	0	2	55	56	109	1.630E-04	38	60
A_bruennichi_NK4-B	TRINITY_DN3128_c1_g1_i1.p1	0.388	54	32	0	2	55	248	301	3.096E-04	38	60
A_bruennichi_NK4-B	TRINITY_DN3128_c1_g1_i2.p1	0.388	54	32	0	2	55	248	301	3.096E-04	38	60
D_melanogaster_Hmx	TRINITY_DN4683_c3_g1_i4.p1	0.950	60	3	0	1	60	231	290	8.949E-31	113	60
D_melanogaster_Hmx	TRINITY_DN4683_c3_g1_i7.p1	0.950	60	3	0	1	60	231	290	8.949E-31	113	60
D_melanogaster_Hmx	TRINITY_DN2546_c0_g1_i10.p1	0.637	58	21	0	1	58	97	154	8.817E-19	79	60
D_melanogaster_Hmx	TRINITY_DN2546_c0_g1_i3.p1	0.637	58	21	0	1	58	97	154	8.817E-19	79	60
D_melanogaster_Hmx	TRINITY_DN2546_c0_g1_i6.p1	0.637	58	21	0	1	58	97	154	8.817E-19	79	60
D_melanogaster_Hmx	TRINITY_DN2546_c0_g1_i1.p1	0.637	58	21	0	1	58	280	337	8.817E-19	79	60
D_melanogaster_Hmx	TRINITY_DN2546_c0_g1_i11.p1	0.637	58	21	0	1	58	280	337	8.817E-19	79	60
D_melanogaster_Hmx	TRINITY_DN2546_c0_g1_i12.p1	0.637	58	21	0	1	58	280	337	8.817E-19	79	60
D_melanogaster_Hmx	TRINITY_DN2546_c0_g1_i7.p1	0.637	58	21	0	1	58	280	337	8.817E-19	79	60
D_melanogaster_Hmx	TRINITY_DN3231_c1_g5_i1.p1	0.559	59	26	0	1	59	185	243	2.699E-16	72	60
D_melanogaster_Hmx	TRINITY_DN71961_c0_g1_i1.p1	0.627	59	22	0	1	59	170	228	9.636E-16	70	60
D_melanogaster_Hmx	TRINITY_DN7698_c0_g1_i1.p1	0.578	57	24	0	2	58	206	262	1.325E-15	70	60
D_melanogaster_Hmx	TRINITY_DN9487_c0_g1_i2.p1	0.586	58	24	0	2	59	134	191	2.503E-15	69	60
D_melanogaster_Hmx	TRINITY_DN9487_c0_g1_i3.p1	0.586	58	24	0	2	59	134	191	2.503E-15	69	60
D_melanogaster_Hmx	TRINITY_DN9487_c0_g1_i4.p1	0.586	58	24	0	2	59	134	191	2.503E-15	69	60
D_melanogaster_Hmx	TRINITY_DN77411_c0_g1_i1.p1	0.603	58	23	0	2	59	210	267	2.503E-15	69	60
D_melanogaster_Hmx	TRINITY_DN3768_c2_g1_i1.p1	0.586	58	24	0	2	59	141	198	3.441E-15	69	60
D_melanogaster_Hmx	TRINITY_DN954_c0_g1_i1.p1	0.551	58	26	0	1	58	212	269	4.731E-15	68	60
D_melanogaster_Hmx	TRINITY_DN2571_c4_g1_i1.p1	0.561	57	25	0	2	58	94	150	8.942E-15	68	60
D_melanogaster_Hmx	TRINITY_DN3779_c0_g2_i1.p1	0.603	58	23	0	1	58	141	198	8.942E-15	68	60
D_melanogaster_Hmx	TRINITY_DN2510_c0_g1_i2.p1	0.586	58	24	0	1	58	204	261	3.195E-14	66	60
D_melanogaster_Hmx	TRINITY_DN2510_c0_g1_i4.p1	0.586	58	24	0	1	58	204	261	3.195E-14	66	60
D_melanogaster_Hmx	TRINITY_DN2510_c0_g1_i1.p1	0.586	58	24	0	1	58	253	310	3.195E-14	66	60
D_melanogaster_Hmx	TRINITY_DN2510_c0_g1_i3.p1	0.586	58	24	0	1	58	253	310	3.195E-14	66	60
D_melanogaster_Hmx	TRINITY_DN4881_c0_g1_i1.p1	0.568	58	25	0	2	59	167	224	4.393E-14	66	60
D_melanogaster_Hmx	TRINITY_DN3929_c0_g1_i1.p1	0.578	57	24	0	2	58	130	186	1.142E-13	64	60
D_melanogaster_Hmx	TRINITY_DN3929_c0_g1_i3.p1	0.578	57	24	0	2	58	130	186	1.142E-13	64	60
D_melanogaster_Hmx	TRINITY_DN1357_c1_g1_i1.p1	0.542	59	27	0	1	59	179	237	2.159E-13	64	60
D_melanogaster_Hmx	TRINITY_DN19751_c0_g1_i1.p1	0.543	57	26	0	2	58	200	256	2.969E-13	63	60
D_melanogaster_Hmx	TRINITY_DN124_c0_g3_i2.p1	0.561	57	25	0	2	58	194	250	4.083E-13	63	60
D_melanogaster_Hmx	TRINITY_DN124_c0_g1_i1.p1	0.561	57	25	0	2	58	204	260	4.083E-13	63	60
D_melanogaster_Hmx	TRINITY_DN253_c2_g1_i2.p1	0.596	57	23	0	2	58	145	201	5.614E-13	63	60
D_melanogaster_Hmx	TRINITY_DN253_c2_g1_i3.p1	0.596	57	23	0	2	58	145	201	5.614E-13	63	60
D_melanogaster_Hmx	TRINITY_DN253_c2_g1_i1.p1	0.596	57	23	0	2	58	179	235	5.614E-13	63	60
D_melanogaster_Hmx	TRINITY_DN253_c2_g1_i4.p1	0.596	57	23	0	2	58	179	235	5.614E-13	63	60
D_melanogaster_Hmx	TRINITY_DN9245_c0_g1_i2.p1	0.500	58	29	0	2	59	40	97	1.062E-12	62	60
D_melanogaster_Hmx	TRINITY_DN9245_c0_g1_i5.p1	0.500	58	29	0	2	59	40	97	1.062E-12	62	60
D_melanogaster_Hmx	TRINITY_DN9245_c0_g1_i1.p1	0.500	58	29	0	2	59	150	207	1.062E-12	62	60
D_melanogaster_Hmx	TRINITY_DN9245_c0_g1_i3.p1	0.500	58	29	0	2	59	150	207	1.062E-12	62	60
D_melanogaster_Hmx	TRINITY_DN1669_c1_g1_i2.p1	0.508	57	28	0	2	58	211	267	1.062E-12	62	60
D_melanogaster_Hmx	TRINITY_DN1669_c1_g1_i3.p1	0.508	57	28	0	2	58	211	267	1.062E-12	62	60
D_melanogaster_Hmx	TRINITY_DN1669_c1_g1_i6.p1	0.508	57	28	0	2	58	211	267	1.062E-12	62	60
D_melanogaster_Hmx	TRINITY_DN1669_c1_g1_i7.p1	0.508	57	28	0	2	58	211	267	1.062E-12	62	60
D_melanogaster_Hmx	TRINITY_DN8823_c0_g1_i1.p1	0.596	57	23	0	2	58	150	206	1.460E-12	61	60
D_melanogaster_Hmx	TRINITY_DN8823_c0_g1_i3.p1	0.596	57	23	0	2	58	150	206	1.460E-12	61	60
D_melanogaster_Hmx	TRINITY_DN8823_c0_g1_i4.p1	0.596	57	23	0	2	58	176	232	1.460E-12	61	60
D_melanogaster_Hmx	TRINITY_DN8823_c0_g1_i5.p1	0.596	57	23	0	2	58	176	232	1.460E-12	61	60
D_melanogaster_Hmx	TRINITY_DN3780_c3_g1_i1.p1	0.561	57	25	0	2	58	128	184	5.224E-12	60	60
D_melanogaster_Hmx	TRINITY_DN2571_c2_g1_i3.p1	0.482	58	30	0	2	59	218	275	9.882E-12	59	60
D_melanogaster_Hmx	TRINITY_DN2571_c2_g1_i4.p1	0.482	58	30	0	2	59	218	275	9.882E-12	59	60
D_melanogaster_Hmx	TRINITY_DN2571_c2_g1_i7.p1	0.482	58	30	0	2	59	218	275	9.882E-12	59	60
D_melanogaster_Hmx	TRINITY_DN2149_c1_g1_i2.p1	0.517	58	28	0	1	58	205	262	2.572E-11	58	60
D_melanogaster_Hmx	TRINITY_DN2149_c1_g1_i4.p1	0.517	58	28	0	1	58	205	262	2.572E-11	58	60
D_melanogaster_Hmx	TRINITY_DN2571_c1_g1_i6.p1	0.457	59	31	0	1	59	198	256	3.538E-11	57	60
D_melanogaster_Hmx	TRINITY_DN2571_c1_g1_i9.p1	0.457	59	31	0	1	59	198	256	3.538E-11	57	60
D_melanogaster_Hmx	TRINITY_DN2571_c1_g1_i2.p1	0.457	59	31	0	1	59	198	256	3.538E-11	57	60
D_melanogaster_Hmx	TRINITY_DN2571_c1_g1_i3.p1	0.457	59	31	0	1	59	198	256	3.538E-11	57	60
D_melanogaster_Hmx	TRINITY_DN2571_c1_g1_i4.p1	0.457	59	31	0	1	59	198	256	3.538E-11	57	60
D_melanogaster_Hmx	TRINITY_DN2571_c1_g1_i5.p1	0.457	59	31	0	1	59	198	256	3.538E-11	57	60
D_melanogaster_Hmx	TRINITY_DN8240_c1_g2_i1.p1	0.482	58	30	0	2	59	89	146	4.866E-11	57	60
D_melanogaster_Hmx	TRINITY_DN8240_c1_g2_i3.p1	0.482	58	30	0	2	59	117	174	4.866E-11	57	60
D_melanogaster_Hmx	TRINITY_DN2015_c4_g1_i1.p1	0.491	57	29	0	2	58	192	248	6.694E-11	57	60
D_melanogaster_Hmx	TRINITY_DN2015_c4_g1_i2.p1	0.491	57	29	0	2	58	192	248	6.694E-11	57	60
D_melanogaster_Hmx	TRINITY_DN1751_c0_g1_i1.p1	0.482	56	28	0	5	60	312	367	9.209E-11	56	60
D_melanogaster_Hmx	TRINITY_DN1751_c0_g1_i2.p1	0.482	56	28	0	5	60	312	367	9.209E-11	56	60
D_melanogaster_Hmx	TRINITY_DN6552_c0_g1_i1.p1	0.518	54	26	0	4	57	205	258	1.267E-10	56	60
D_melanogaster_Hmx	TRINITY_DN10502_c0_g1_i1.p1	0.500	58	29	0	2	59	216	273	1.743E-10	55	60
D_melanogaster_Hmx	TRINITY_DN2242_c1_g1_i1.p1	0.465	58	30	0	2	59	214	271	3.299E-10	55	60
D_melanogaster_Hmx	TRINITY_DN2242_c1_g1_i6.p1	0.465	58	30	0	2	59	214	271	3.299E-10	55	60
D_melanogaster_Hmx	TRINITY_DN2242_c1_g1_i7.p1	0.465	58	30	0	2	59	214	271	3.299E-10	55	60
D_melanogaster_Hmx	TRINITY_DN7666_c0_g1_i3.p1	0.509	53	26	0	5	57	341	393	3.299E-10	55	60
D_melanogaster_Hmx	TRINITY_DN4313_c0_g1_i4.p1	0.529	51	24	0	8	58	176	226	4.539E-10	54	60
D_melanogaster_Hmx	TRINITY_DN3347_c0_g1_i3.p1	0.474	59	31	0	1	59	627	685	4.539E-10	54	60
D_melanogaster_Hmx	TRINITY_DN3347_c0_g1_i1.p1	0.474	59	31	0	1	59	694	752	4.539E-10	54	60
D_melanogaster_Hmx	TRINITY_DN3347_c0_g1_i7.p1	0.474	59	31	0	1	59	694	752	4.539E-10	54	60
D_melanogaster_Hmx	TRINITY_DN3347_c0_g1_i2.p1	0.474	59	31	0	1	59	627	685	4.539E-10	54	60
D_melanogaster_Hmx	TRINITY_DN3347_c0_g1_i10.p1	0.474	59	31	0	1	59	694	752	4.539E-10	54	60
D_melanogaster_Hmx	TRINITY_DN3347_c0_g1_i12.p1	0.474	59	31	0	1	59	694	752	4.539E-10	54	60
D_melanogaster_Hmx	TRINITY_DN3347_c0_g1_i13.p1	0.474	59	31	0	1	59	694	752	4.539E-10	54	60
D_melanogaster_Hmx	TRINITY_DN3347_c0_g1_i4.p1	0.474	59	31	0	1	59	694	752	4.539E-10	54	60
D_melanogaster_Hmx	TRINITY_DN4025_c0_g1_i4.p1	0.465	58	30	0	1	58	140	197	6.245E-10	54	60
D_melanogaster_Hmx	TRINITY_DN6383_c0_g2_i1.p1	0.490	55	28	0	5	59	93	147	6.245E-10	54	60
D_melanogaster_Hmx	TRINITY_DN4025_c0_g1_i1.p1	0.465	58	30	0	1	58	140	197	6.245E-10	54	60
D_melanogaster_Hmx	TRINITY_DN3193_c0_g1_i2.p1	0.450	60	32	0	1	60	231	290	1.182E-09	53	60
D_melanogaster_Hmx	TRINITY_DN3193_c0_g1_i1.p1	0.450	60	32	0	1	60	231	290	1.182E-09	53	60
D_melanogaster_Hmx	TRINITY_DN8091_c0_g2_i1.p1	0.421	57	32	0	2	58	106	162	4.239E-09	51	60
D_melanogaster_Hmx	TRINITY_DN3145_c1_g1_i1.p1	0.416	60	34	0	1	60	172	231	5.834E-09	51	60
D_melanogaster_Hmx	TRINITY_DN8240_c0_g1_i1.p1	0.413	58	33	0	2	59	150	207	5.834E-09	51	60
D_melanogaster_Hmx	TRINITY_DN12417_c0_g1_i1.p1	0.491	57	29	0	2	58	269	325	5.834E-09	51	60
D_melanogaster_Hmx	TRINITY_DN5803_c1_g1_i1.p1	0.456	57	30	0	2	58	139	195	8.029E-09	51	60
D_melanogaster_Hmx	TRINITY_DN2921_c1_g1_i1.p1	0.421	57	32	0	2	58	139	195	8.029E-09	51	60
D_melanogaster_Hmx	TRINITY_DN2921_c1_g1_i16.p1	0.421	57	32	0	2	58	139	195	8.029E-09	51	60
D_melanogaster_Hmx	TRINITY_DN4691_c0_g1_i2.p1	0.456	57	30	0	2	58	99	155	1.521E-08	50	60
D_melanogaster_Hmx	TRINITY_DN4691_c0_g1_i1.p1	0.456	57	30	0	2	58	104	160	1.521E-08	50	60
D_melanogaster_Hmx	TRINITY_DN621_c0_g3_i2.p1	0.431	58	32	0	1	58	167	224	1.521E-08	50	60
D_melanogaster_Hmx	TRINITY_DN1506_c0_g1_i1.p1	0.454	55	29	0	5	59	77	131	2.093E-08	49	60
D_melanogaster_Hmx	TRINITY_DN4198_c0_g1_i3.p1	0.372	59	36	0	2	60	198	256	2.093E-08	49	60
D_melanogaster_Hmx	TRINITY_DN4198_c0_g1_i2.p1	0.372	59	36	0	2	60	202	260	2.093E-08	49	60
D_melanogaster_Hmx	TRINITY_DN2871_c0_g1_i2.p1	0.438	57	31	0	2	58	228	284	2.093E-08	49	60
D_melanogaster_Hmx	TRINITY_DN2871_c0_g1_i3.p1	0.438	57	31	0	2	58	228	284	2.093E-08	49	60
D_melanogaster_Hmx	TRINITY_DN8091_c0_g2_i2.p1	0.425	54	30	0	5	58	59	112	2.881E-08	49	60
D_melanogaster_Hmx	TRINITY_DN1506_c0_g2_i3.p1	0.403	57	33	0	2	58	53	109	3.966E-08	49	60
D_melanogaster_Hmx	TRINITY_DN1506_c0_g2_i4.p1	0.403	57	33	0	2	58	53	109	3.966E-08	49	60
D_melanogaster_Hmx	TRINITY_DN1506_c0_g2_i2.p1	0.403	57	33	0	2	58	64	120	3.966E-08	49	60
D_melanogaster_Hmx	TRINITY_DN1231_c3_g1_i1.p1	0.413	58	33	0	1	58	187	244	3.966E-08	49	60
D_melanogaster_Hmx	TRINITY_DN1200_c0_g1_i5.p2	0.372	59	36	0	2	60	224	282	5.459E-08	48	60
D_melanogaster_Hmx	TRINITY_DN1200_c0_g1_i6.p2	0.372	59	36	0	2	60	224	282	5.459E-08	48	60
D_melanogaster_Hmx	TRINITY_DN1200_c0_g1_i7.p1	0.372	59	36	0	2	60	224	282	5.459E-08	48	60
D_melanogaster_Hmx	TRINITY_DN4025_c0_g1_i2.p1	0.425	54	30	0	5	58	25	78	1.424E-07	47	60
D_melanogaster_Hmx	TRINITY_DN4025_c0_g1_i3.p1	0.425	54	30	0	5	58	25	78	1.424E-07	47	60
D_melanogaster_Hmx	TRINITY_DN3128_c1_g1_i1.p1	0.421	57	32	0	2	58	248	304	1.960E-07	47	60
D_melanogaster_Hmx	TRINITY_DN3128_c1_g1_i2.p1	0.421	57	32	0	2	58	248	304	1.960E-07	47	60
D_melanogaster_Hmx	TRINITY_DN8739_c0_g2_i2.p1	0.403	57	33	0	3	59	252	308	1.960E-07	47	60
D_melanogaster_Hmx	TRINITY_DN8739_c0_g2_i3.p1	0.403	57	33	0	3	59	252	308	1.960E-07	47	60
D_melanogaster_Hmx	TRINITY_DN8739_c0_g2_i4.p1	0.403	57	33	0	3	59	252	308	1.960E-07	47	60
D_melanogaster_Hmx	TRINITY_DN8739_c0_g2_i5.p1	0.403	57	33	0	3	59	252	308	1.960E-07	47	60
D_melanogaster_Hmx	TRINITY_DN8739_c0_g2_i6.p1	0.403	57	33	0	3	59	252	308	1.960E-07	47	60
D_melanogaster_Hmx	TRINITY_DN10734_c1_g2_i2.p1	0.396	58	34	0	2	59	139	196	2.699E-07	46	60
D_melanogaster_Hmx	TRINITY_DN10734_c1_g2_i1.p1	0.396	58	34	0	2	59	139	196	2.699E-07	46	60
D_melanogaster_Hmx	TRINITY_DN10734_c1_g1_i1.p1	0.396	58	34	0	2	59	218	275	2.699E-07	46	60
D_melanogaster_Hmx	TRINITY_DN10734_c1_g1_i2.p1	0.396	58	34	0	2	59	218	275	2.699E-07	46	60
D_melanogaster_Hmx	TRINITY_DN15380_c0_g2_i1.p1	0.372	59	36	0	1	59	96	154	7.045E-07	45	60
D_melanogaster_Hmx	TRINITY_DN70_c1_g1_i2.p1	0.413	58	33	0	2	59	46	103	7.045E-07	45	60
D_melanogaster_Hmx	TRINITY_DN70_c1_g1_i3.p1	0.413	58	33	0	2	59	88	145	7.045E-07	45	60
D_melanogaster_Hmx	TRINITY_DN5117_c3_g1_i1.p1	0.368	57	35	0	2	58	101	157	7.045E-07	45	60
D_melanogaster_Hmx	TRINITY_DN8849_c0_g1_i1.p1	0.403	57	33	0	2	58	49	105	1.336E-06	44	60
D_melanogaster_Hmx	TRINITY_DN8849_c0_g1_i2.p1	0.403	57	33	0	2	58	49	105	1.336E-06	44	60
D_melanogaster_Hmx	TRINITY_DN3849_c0_g1_i12.p1	0.362	58	36	0	1	58	208	265	3.489E-06	43	60
D_melanogaster_Hmx	TRINITY_DN3849_c0_g1_i13.p1	0.362	58	36	0	1	58	208	265	3.489E-06	43	60
D_melanogaster_Hmx	TRINITY_DN3849_c0_g1_i2.p1	0.362	58	36	0	1	58	208	265	3.489E-06	43	60
D_melanogaster_Hmx	TRINITY_DN3849_c0_g1_i3.p1	0.362	58	36	0	1	58	208	265	3.489E-06	43	60
D_melanogaster_Hmx	TRINITY_DN3849_c0_g1_i6.p1	0.362	58	36	0	1	58	208	265	3.489E-06	43	60
D_melanogaster_Hmx	TRINITY_DN3849_c0_g1_i8.p1	0.362	58	36	0	1	58	208	265	3.489E-06	43	60
D_melanogaster_Hmx	TRINITY_DN8739_c0_g1_i9.p1	0.350	57	36	0	3	59	110	166	6.618E-06	42	60
D_melanogaster_Hmx	TRINITY_DN8739_c0_g1_i5.p1	0.350	57	36	0	3	59	243	299	6.618E-06	42	60
D_melanogaster_Hmx	TRINITY_DN8739_c0_g1_i3.p1	0.350	57	36	0	3	59	251	307	6.618E-06	42	60
D_melanogaster_Hmx	TRINITY_DN3849_c0_g1_i7.p1	0.363	55	34	0	4	58	212	266	9.115E-06	42	60
D_melanogaster_Hmx	TRINITY_DN83156_c0_g1_i1.p1	0.392	51	30	0	2	52	166	216	8.585E-05	39	60
D_melanogaster_Hmx	TRINITY_DN8739_c0_g1_i2.p1	0.344	61	37	0	3	59	110	170	1.630E-04	38	60
D_melanogaster_Hmx	TRINITY_DN8739_c0_g1_i1.p1	0.344	61	37	0	3	59	243	303	1.630E-04	38	60
D_melanogaster_Hmx	TRINITY_DN8739_c0_g1_i7.p1	0.344	61	37	0	3	59	251	311	1.630E-04	38	60
T_tridentatus_Hmx_C	TRINITY_DN4683_c3_g1_i4.p1	0.950	60	3	0	1	60	231	290	9.725E-32	116	60
T_tridentatus_Hmx_C	TRINITY_DN4683_c3_g1_i7.p1	0.950	60	3	0	1	60	231	290	9.725E-32	116	60
T_tridentatus_Hmx_C	TRINITY_DN2546_c0_g1_i10.p1	0.655	58	20	0	1	58	97	154	3.674E-20	83	60
T_tridentatus_Hmx_C	TRINITY_DN2546_c0_g1_i3.p1	0.655	58	20	0	1	58	97	154	3.674E-20	83	60
T_tridentatus_Hmx_C	TRINITY_DN2546_c0_g1_i6.p1	0.655	58	20	0	1	58	97	154	3.674E-20	83	60
T_tridentatus_Hmx_C	TRINITY_DN2546_c0_g1_i1.p1	0.655	58	20	0	1	58	280	337	3.674E-20	83	60
T_tridentatus_Hmx_C	TRINITY_DN2546_c0_g1_i11.p1	0.655	58	20	0	1	58	280	337	3.674E-20	83	60
T_tridentatus_Hmx_C	TRINITY_DN2546_c0_g1_i12.p1	0.655	58	20	0	1	58	280	337	3.674E-20	83	60
T_tridentatus_Hmx_C	TRINITY_DN2546_c0_g1_i7.p1	0.655	58	20	0	1	58	280	337	3.674E-20	83	60
T_tridentatus_Hmx_C	TRINITY_DN3231_c1_g5_i1.p1	0.576	59	25	0	1	59	185	243	7.561E-17	74	60
T_tridentatus_Hmx_C	TRINITY_DN9487_c0_g1_i2.p1	0.586	58	24	0	2	59	134	191	3.710E-16	72	60
T_tridentatus_Hmx_C	TRINITY_DN9487_c0_g1_i3.p1	0.586	58	24	0	2	59	134	191	3.710E-16	72	60
T_tridentatus_Hmx_C	TRINITY_DN9487_c0_g1_i4.p1	0.586	58	24	0	2	59	134	191	3.710E-16	72	60
T_tridentatus_Hmx_C	TRINITY_DN7698_c0_g1_i1.p1	0.611	54	21	0	5	58	209	262	7.010E-16	71	60
T_tridentatus_Hmx_C	TRINITY_DN77411_c0_g1_i1.p1	0.603	58	23	0	2	59	210	267	7.010E-16	71	60
T_tridentatus_Hmx_C	TRINITY_DN1357_c1_g1_i1.p1	0.559	59	26	0	1	59	179	237	1.325E-15	70	60
T_tridentatus_Hmx_C	TRINITY_DN954_c0_g1_i1.p1	0.534	58	27	0	1	58	212	269	1.821E-15	70	60
T_tridentatus_Hmx_C	TRINITY_DN71961_c0_g1_i1.p1	0.593	59	24	0	1	59	170	228	2.503E-15	69	60
T_tridentatus_Hmx_C	TRINITY_DN3768_c2_g1_i1.p1	0.551	58	26	0	2	59	141	198	4.731E-15	68	60
T_tridentatus_Hmx_C	TRINITY_DN4881_c0_g1_i1.p1	0.568	58	25	0	2	59	167	224	6.504E-15	68	60
T_tridentatus_Hmx_C	TRINITY_DN2571_c4_g1_i1.p1	0.561	57	25	0	2	58	94	150	8.942E-15	68	60
T_tridentatus_Hmx_C	TRINITY_DN3779_c0_g2_i1.p1	0.603	58	23	0	1	58	141	198	8.942E-15	68	60
T_tridentatus_Hmx_C	TRINITY_DN19751_c0_g1_i1.p1	0.592	54	22	0	5	58	203	256	3.195E-14	66	60
T_tridentatus_Hmx_C	TRINITY_DN9245_c0_g1_i2.p1	0.517	58	28	0	2	59	40	97	6.040E-14	65	60
T_tridentatus_Hmx_C	TRINITY_DN9245_c0_g1_i5.p1	0.517	58	28	0	2	59	40	97	6.040E-14	65	60
T_tridentatus_Hmx_C	TRINITY_DN9245_c0_g1_i1.p1	0.517	58	28	0	2	59	150	207	6.040E-14	65	60
T_tridentatus_Hmx_C	TRINITY_DN9245_c0_g1_i3.p1	0.517	58	28	0	2	59	150	207	6.040E-14	65	60
T_tridentatus_Hmx_C	TRINITY_DN253_c2_g1_i2.p1	0.596	57	23	0	2	58	145	201	8.305E-14	65	60
T_tridentatus_Hmx_C	TRINITY_DN253_c2_g1_i3.p1	0.596	57	23	0	2	58	145	201	8.305E-14	65	60
T_tridentatus_Hmx_C	TRINITY_DN253_c2_g1_i1.p1	0.596	57	23	0	2	58	179	235	8.305E-14	65	60
T_tridentatus_Hmx_C	TRINITY_DN253_c2_g1_i4.p1	0.596	57	23	0	2	58	179	235	8.305E-14	65	60
T_tridentatus_Hmx_C	TRINITY_DN2510_c0_g1_i2.p1	0.534	58	27	0	1	58	204	261	1.142E-13	64	60
T_tridentatus_Hmx_C	TRINITY_DN2510_c0_g1_i4.p1	0.534	58	27	0	1	58	204	261	1.142E-13	64	60
T_tridentatus_Hmx_C	TRINITY_DN2510_c0_g1_i1.p1	0.534	58	27	0	1	58	253	310	1.142E-13	64	60
T_tridentatus_Hmx_C	TRINITY_DN2510_c0_g1_i3.p1	0.534	58	27	0	1	58	253	310	1.142E-13	64	60
T_tridentatus_Hmx_C	TRINITY_DN8823_c0_g1_i1.p1	0.596	57	23	0	2	58	150	206	2.159E-13	64	60
T_tridentatus_Hmx_C	TRINITY_DN8823_c0_g1_i3.p1	0.596	57	23	0	2	58	150	206	2.159E-13	64	60
T_tridentatus_Hmx_C	TRINITY_DN8823_c0_g1_i4.p1	0.596	57	23	0	2	58	176	232	2.159E-13	64	60
T_tridentatus_Hmx_C	TRINITY_DN8823_c0_g1_i5.p1	0.596	57	23	0	2	58	176	232	2.159E-13	64	60
T_tridentatus_Hmx_C	TRINITY_DN1669_c1_g1_i2.p1	0.508	57	28	0	2	58	211	267	2.969E-13	63	60
T_tridentatus_Hmx_C	TRINITY_DN1669_c1_g1_i3.p1	0.508	57	28	0	2	58	211	267	2.969E-13	63	60
T_tridentatus_Hmx_C	TRINITY_DN1669_c1_g1_i6.p1	0.508	57	28	0	2	58	211	267	2.969E-13	63	60
T_tridentatus_Hmx_C	TRINITY_DN1669_c1_g1_i7.p1	0.508	57	28	0	2	58	211	267	2.969E-13	63	60
T_tridentatus_Hmx_C	TRINITY_DN124_c0_g3_i2.p1	0.543	57	26	0	2	58	194	250	4.083E-13	63	60
T_tridentatus_Hmx_C	TRINITY_DN3929_c0_g1_i1.p1	0.543	57	26	0	2	58	130	186	4.083E-13	63	60
T_tridentatus_Hmx_C	TRINITY_DN3929_c0_g1_i3.p1	0.543	57	26	0	2	58	130	186	4.083E-13	63	60
T_tridentatus_Hmx_C	TRINITY_DN124_c0_g1_i1.p1	0.543	57	26	0	2	58	204	260	4.083E-13	63	60
T_tridentatus_Hmx_C	TRINITY_DN2571_c2_g1_i3.p1	0.500	58	29	0	2	59	218	275	1.062E-12	62	60
T_tridentatus_Hmx_C	TRINITY_DN2571_c2_g1_i4.p1	0.500	58	29	0	2	59	218	275	1.062E-12	62	60
T_tridentatus_Hmx_C	TRINITY_DN2571_c2_g1_i7.p1	0.500	58	29	0	2	59	218	275	1.062E-12	62	60
T_tridentatus_Hmx_C	TRINITY_DN2015_c4_g1_i1.p1	0.526	57	27	0	2	58	192	248	1.460E-12	61	60
T_tridentatus_Hmx_C	TRINITY_DN2015_c4_g1_i2.p1	0.526	57	27	0	2	58	192	248	1.460E-12	61	60
T_tridentatus_Hmx_C	TRINITY_DN3780_c3_g1_i1.p1	0.543	57	26	0	2	58	128	184	2.762E-12	61	60
T_tridentatus_Hmx_C	TRINITY_DN2571_c1_g1_i6.p1	0.474	59	31	0	1	59	198	256	3.798E-12	60	60
T_tridentatus_Hmx_C	TRINITY_DN2571_c1_g1_i9.p1	0.474	59	31	0	1	59	198	256	3.798E-12	60	60
T_tridentatus_Hmx_C	TRINITY_DN2571_c1_g1_i2.p1	0.474	59	31	0	1	59	198	256	3.798E-12	60	60
T_tridentatus_Hmx_C	TRINITY_DN2571_c1_g1_i3.p1	0.474	59	31	0	1	59	198	256	3.798E-12	60	60
T_tridentatus_Hmx_C	TRINITY_DN2571_c1_g1_i4.p1	0.474	59	31	0	1	59	198	256	3.798E-12	60	60
T_tridentatus_Hmx_C	TRINITY_DN2571_c1_g1_i5.p1	0.474	59	31	0	1	59	198	256	3.798E-12	60	60
T_tridentatus_Hmx_C	TRINITY_DN2149_c1_g1_i2.p1	0.517	58	28	0	1	58	205	262	7.185E-12	59	60
T_tridentatus_Hmx_C	TRINITY_DN2149_c1_g1_i4.p1	0.517	58	28	0	1	58	205	262	7.185E-12	59	60
T_tridentatus_Hmx_C	TRINITY_DN8240_c1_g2_i1.p1	0.509	55	27	0	5	59	92	146	9.882E-12	59	60
T_tridentatus_Hmx_C	TRINITY_DN8240_c1_g2_i3.p1	0.509	55	27	0	5	59	120	174	9.882E-12	59	60
T_tridentatus_Hmx_C	TRINITY_DN6383_c0_g2_i1.p1	0.509	55	27	0	5	59	93	147	1.870E-11	58	60
T_tridentatus_Hmx_C	TRINITY_DN2242_c1_g1_i1.p1	0.482	58	30	0	2	59	214	271	3.538E-11	57	60
T_tridentatus_Hmx_C	TRINITY_DN2242_c1_g1_i6.p1	0.482	58	30	0	2	59	214	271	3.538E-11	57	60
T_tridentatus_Hmx_C	TRINITY_DN2242_c1_g1_i7.p1	0.482	58	30	0	2	59	214	271	3.538E-11	57	60
T_tridentatus_Hmx_C	TRINITY_DN1751_c0_g1_i1.p1	0.482	56	28	0	5	60	312	367	3.538E-11	57	60
T_tridentatus_Hmx_C	TRINITY_DN1751_c0_g1_i2.p1	0.482	56	28	0	5	60	312	367	3.538E-11	57	60
T_tridentatus_Hmx_C	TRINITY_DN10502_c0_g1_i1.p1	0.482	58	30	0	2	59	216	273	4.866E-11	57	60
T_tridentatus_Hmx_C	TRINITY_DN4025_c0_g1_i4.p1	0.482	58	30	0	1	58	140	197	6.694E-11	57	60
T_tridentatus_Hmx_C	TRINITY_DN4025_c0_g1_i1.p1	0.482	58	30	0	1	58	140	197	6.694E-11	57	60
T_tridentatus_Hmx_C	TRINITY_DN8091_c0_g2_i2.p1	0.462	54	29	0	5	58	59	112	1.743E-10	55	60
T_tridentatus_Hmx_C	TRINITY_DN3193_c0_g1_i2.p1	0.466	60	32	0	1	60	231	290	1.743E-10	55	60
T_tridentatus_Hmx_C	TRINITY_DN3193_c0_g1_i1.p1	0.466	60	32	0	1	60	231	290	1.743E-10	55	60
T_tridentatus_Hmx_C	TRINITY_DN2921_c1_g1_i1.p1	0.462	54	29	0	5	58	142	195	1.743E-10	55	60
T_tridentatus_Hmx_C	TRINITY_DN2921_c1_g1_i16.p1	0.462	54	29	0	5	58	142	195	1.743E-10	55	60
T_tridentatus_Hmx_C	TRINITY_DN3347_c0_g1_i3.p1	0.509	55	27	0	5	59	631	685	2.398E-10	55	60
T_tridentatus_Hmx_C	TRINITY_DN3347_c0_g1_i1.p1	0.509	55	27	0	5	59	698	752	2.398E-10	55	60
T_tridentatus_Hmx_C	TRINITY_DN3347_c0_g1_i7.p1	0.509	55	27	0	5	59	698	752	2.398E-10	55	60
T_tridentatus_Hmx_C	TRINITY_DN3347_c0_g1_i2.p1	0.509	55	27	0	5	59	631	685	2.398E-10	55	60
T_tridentatus_Hmx_C	TRINITY_DN3347_c0_g1_i10.p1	0.509	55	27	0	5	59	698	752	2.398E-10	55	60
T_tridentatus_Hmx_C	TRINITY_DN3347_c0_g1_i12.p1	0.509	55	27	0	5	59	698	752	2.398E-10	55	60
T_tridentatus_Hmx_C	TRINITY_DN3347_c0_g1_i13.p1	0.509	55	27	0	5	59	698	752	2.398E-10	55	60
T_tridentatus_Hmx_C	TRINITY_DN3347_c0_g1_i4.p1	0.509	55	27	0	5	59	698	752	2.398E-10	55	60
T_tridentatus_Hmx_C	TRINITY_DN4313_c0_g1_i4.p1	0.509	51	25	0	8	58	176	226	3.299E-10	55	60
T_tridentatus_Hmx_C	TRINITY_DN6552_c0_g1_i1.p1	0.490	53	27	0	5	57	206	258	4.539E-10	54	60
T_tridentatus_Hmx_C	TRINITY_DN3145_c1_g1_i1.p1	0.464	56	29	0	5	60	176	231	6.245E-10	54	60
T_tridentatus_Hmx_C	TRINITY_DN8091_c0_g2_i1.p1	0.438	57	31	0	2	58	106	162	6.245E-10	54	60
T_tridentatus_Hmx_C	TRINITY_DN8240_c0_g1_i1.p1	0.431	58	32	0	2	59	150	207	6.245E-10	54	60
T_tridentatus_Hmx_C	TRINITY_DN5803_c1_g1_i1.p1	0.473	57	30	0	2	58	139	195	8.593E-10	53	60
T_tridentatus_Hmx_C	TRINITY_DN7666_c0_g1_i3.p1	0.490	53	27	0	5	57	341	393	1.182E-09	53	60
T_tridentatus_Hmx_C	TRINITY_DN1506_c0_g2_i3.p1	0.421	57	32	0	2	58	53	109	2.239E-09	52	60
T_tridentatus_Hmx_C	TRINITY_DN1506_c0_g2_i4.p1	0.421	57	32	0	2	58	53	109	2.239E-09	52	60
T_tridentatus_Hmx_C	TRINITY_DN1506_c0_g2_i2.p1	0.421	57	32	0	2	58	64	120	2.239E-09	52	60
T_tridentatus_Hmx_C	TRINITY_DN4198_c0_g1_i3.p1	0.406	59	34	0	2	60	198	256	3.081E-09	52	60
T_tridentatus_Hmx_C	TRINITY_DN4198_c0_g1_i2.p1	0.406	59	34	0	2	60	202	260	3.081E-09	52	60
T_tridentatus_Hmx_C	TRINITY_DN4691_c0_g1_i2.p1	0.456	57	30	0	2	58	99	155	4.239E-09	51	60
T_tridentatus_Hmx_C	TRINITY_DN4691_c0_g1_i1.p1	0.456	57	30	0	2	58	104	160	4.239E-09	51	60
T_tridentatus_Hmx_C	TRINITY_DN4025_c0_g1_i2.p1	0.444	54	29	0	5	58	25	78	1.105E-08	50	60
T_tridentatus_Hmx_C	TRINITY_DN4025_c0_g1_i3.p1	0.444	54	29	0	5	58	25	78	1.105E-08	50	60
T_tridentatus_Hmx_C	TRINITY_DN1506_c0_g1_i1.p1	0.436	55	30	0	5	59	77	131	1.105E-08	50	60
T_tridentatus_Hmx_C	TRINITY_DN12417_c0_g1_i1.p1	0.473	57	30	0	2	58	269	325	1.105E-08	50	60
T_tridentatus_Hmx_C	TRINITY_DN1200_c0_g1_i5.p2	0.389	59	35	0	2	60	224	282	1.105E-08	50	60
T_tridentatus_Hmx_C	TRINITY_DN1200_c0_g1_i6.p2	0.389	59	35	0	2	60	224	282	1.105E-08	50	60
T_tridentatus_Hmx_C	TRINITY_DN1200_c0_g1_i7.p1	0.389	59	35	0	2	60	224	282	1.105E-08	50	60
T_tridentatus_Hmx_C	TRINITY_DN621_c0_g3_i2.p1	0.413	58	33	0	1	58	167	224	1.521E-08	50	60
T_tridentatus_Hmx_C	TRINITY_DN8739_c0_g2_i2.p1	0.436	55	30	0	5	59	254	308	1.521E-08	50	60
T_tridentatus_Hmx_C	TRINITY_DN8739_c0_g2_i3.p1	0.436	55	30	0	5	59	254	308	1.521E-08	50	60
T_tridentatus_Hmx_C	TRINITY_DN8739_c0_g2_i4.p1	0.436	55	30	0	5	59	254	308	1.521E-08	50	60
T_tridentatus_Hmx_C	TRINITY_DN8739_c0_g2_i5.p1	0.436	55	30	0	5	59	254	308	1.521E-08	50	60
T_tridentatus_Hmx_C	TRINITY_DN8739_c0_g2_i6.p1	0.436	55	30	0	5	59	254	308	1.521E-08	50	60
T_tridentatus_Hmx_C	TRINITY_DN1231_c3_g1_i1.p1	0.413	58	33	0	1	58	187	244	2.093E-08	49	60
T_tridentatus_Hmx_C	TRINITY_DN2871_c0_g1_i2.p1	0.421	57	32	0	2	58	228	284	2.093E-08	49	60
T_tridentatus_Hmx_C	TRINITY_DN2871_c0_g1_i3.p1	0.421	57	32	0	2	58	228	284	2.093E-08	49	60
T_tridentatus_Hmx_C	TRINITY_DN8849_c0_g1_i1.p1	0.421	57	32	0	2	58	49	105	5.459E-08	48	60
T_tridentatus_Hmx_C	TRINITY_DN8849_c0_g1_i2.p1	0.421	57	32	0	2	58	49	105	5.459E-08	48	60
T_tridentatus_Hmx_C	TRINITY_DN10734_c1_g2_i2.p1	0.418	55	31	0	5	59	142	196	7.514E-08	48	60
T_tridentatus_Hmx_C	TRINITY_DN10734_c1_g2_i1.p1	0.418	55	31	0	5	59	142	196	7.514E-08	48	60
T_tridentatus_Hmx_C	TRINITY_DN10734_c1_g1_i1.p1	0.418	55	31	0	5	59	221	275	7.514E-08	48	60
T_tridentatus_Hmx_C	TRINITY_DN10734_c1_g1_i2.p1	0.418	55	31	0	5	59	221	275	7.514E-08	48	60
T_tridentatus_Hmx_C	TRINITY_DN3128_c1_g1_i1.p1	0.403	57	33	0	2	58	248	304	7.514E-08	48	60
T_tridentatus_Hmx_C	TRINITY_DN3128_c1_g1_i2.p1	0.403	57	33	0	2	58	248	304	7.514E-08	48	60
T_tridentatus_Hmx_C	TRINITY_DN5117_c3_g1_i1.p1	0.368	57	35	0	2	58	101	157	1.034E-07	48	60
T_tridentatus_Hmx_C	TRINITY_DN15380_c0_g2_i1.p1	0.418	55	31	0	5	59	100	154	1.424E-07	47	60
T_tridentatus_Hmx_C	TRINITY_DN70_c1_g1_i2.p1	0.436	55	30	0	5	59	49	103	1.960E-07	47	60
T_tridentatus_Hmx_C	TRINITY_DN70_c1_g1_i3.p1	0.436	55	30	0	5	59	91	145	1.960E-07	47	60
T_tridentatus_Hmx_C	TRINITY_DN3849_c0_g1_i12.p1	0.379	58	35	0	1	58	208	265	3.716E-07	46	60
T_tridentatus_Hmx_C	TRINITY_DN3849_c0_g1_i13.p1	0.379	58	35	0	1	58	208	265	3.716E-07	46	60
T_tridentatus_Hmx_C	TRINITY_DN3849_c0_g1_i2.p1	0.379	58	35	0	1	58	208	265	3.716E-07	46	60
T_tridentatus_Hmx_C	TRINITY_DN3849_c0_g1_i3.p1	0.379	58	35	0	1	58	208	265	3.716E-07	46	60
T_tridentatus_Hmx_C	TRINITY_DN3849_c0_g1_i6.p1	0.379	58	35	0	1	58	208	265	3.716E-07	46	60
T_tridentatus_Hmx_C	TRINITY_DN3849_c0_g1_i8.p1	0.379	58	35	0	1	58	208	265	3.716E-07	46	60
T_tridentatus_Hmx_C	TRINITY_DN8739_c0_g1_i9.p1	0.381	55	33	0	5	59	112	166	5.116E-07	46	60
T_tridentatus_Hmx_C	TRINITY_DN8739_c0_g1_i5.p1	0.381	55	33	0	5	59	245	299	5.116E-07	46	60
T_tridentatus_Hmx_C	TRINITY_DN8739_c0_g1_i3.p1	0.381	55	33	0	5	59	253	307	5.116E-07	46	60
T_tridentatus_Hmx_C	TRINITY_DN3849_c0_g1_i7.p1	0.388	54	32	0	5	58	213	266	9.700E-07	45	60
T_tridentatus_Hmx_C	TRINITY_DN83156_c0_g1_i1.p1	0.411	51	29	0	2	52	166	216	9.115E-06	42	60
T_tridentatus_Hmx_C	TRINITY_DN8739_c0_g1_i2.p1	0.372	59	34	0	5	59	112	170	1.256E-05	42	60
T_tridentatus_Hmx_C	TRINITY_DN8739_c0_g1_i1.p1	0.372	59	34	0	5	59	245	303	1.256E-05	42	60
T_tridentatus_Hmx_C	TRINITY_DN8739_c0_g1_i7.p1	0.372	59	34	0	5	59	253	311	1.256E-05	42	60
T_tridentatus_Hmx_C	TRINITY_DN2953_c0_g1_i7.p1	0.381	55	28	0	1	55	187	233	3.096E-04	38	60
T_clavata_NK6-B	TRINITY_DN954_c0_g1_i1.p1	0.933	60	4	0	1	60	212	271	1.578E-33	121	60
T_clavata_NK6-B	TRINITY_DN2546_c0_g1_i10.p1	0.586	58	24	0	1	58	97	154	1.542E-17	76	60
T_clavata_NK6-B	TRINITY_DN2546_c0_g1_i3.p1	0.586	58	24	0	1	58	97	154	1.542E-17	76	60
T_clavata_NK6-B	TRINITY_DN2546_c0_g1_i6.p1	0.586	58	24	0	1	58	97	154	1.542E-17	76	60
T_clavata_NK6-B	TRINITY_DN2546_c0_g1_i1.p1	0.586	58	24	0	1	58	280	337	1.542E-17	76	60
T_clavata_NK6-B	TRINITY_DN2546_c0_g1_i11.p1	0.586	58	24	0	1	58	280	337	1.542E-17	76	60
T_clavata_NK6-B	TRINITY_DN2546_c0_g1_i12.p1	0.586	58	24	0	1	58	280	337	1.542E-17	76	60
T_clavata_NK6-B	TRINITY_DN2546_c0_g1_i7.p1	0.586	58	24	0	1	58	280	337	1.542E-17	76	60
T_clavata_NK6-B	TRINITY_DN9245_c0_g1_i2.p1	0.542	59	27	0	2	60	40	98	3.710E-16	72	60
T_clavata_NK6-B	TRINITY_DN9245_c0_g1_i5.p1	0.542	59	27	0	2	60	40	98	3.710E-16	72	60
T_clavata_NK6-B	TRINITY_DN9245_c0_g1_i1.p1	0.542	59	27	0	2	60	150	208	3.710E-16	72	60
T_clavata_NK6-B	TRINITY_DN9245_c0_g1_i3.p1	0.542	59	27	0	2	60	150	208	3.710E-16	72	60
T_clavata_NK6-B	TRINITY_DN3779_c0_g2_i1.p1	0.542	59	27	0	1	59	141	199	1.821E-15	70	60
T_clavata_NK6-B	TRINITY_DN4683_c3_g1_i4.p1	0.534	58	27	0	1	58	231	288	2.503E-15	69	60
T_clavata_NK6-B	TRINITY_DN4683_c3_g1_i7.p1	0.534	58	27	0	1	58	231	288	2.503E-15	69	60
T_clavata_NK6-B	TRINITY_DN3231_c1_g5_i1.p1	0.568	58	25	0	1	58	185	242	8.942E-15	68	60
T_clavata_NK6-B	TRINITY_DN9487_c0_g1_i2.p1	0.518	54	26	0	5	58	137	190	1.229E-14	67	60
T_clavata_NK6-B	TRINITY_DN9487_c0_g1_i3.p1	0.518	54	26	0	5	58	137	190	1.229E-14	67	60
T_clavata_NK6-B	TRINITY_DN9487_c0_g1_i4.p1	0.518	54	26	0	5	58	137	190	1.229E-14	67	60
T_clavata_NK6-B	TRINITY_DN3768_c2_g1_i1.p1	0.500	56	28	0	5	60	144	199	1.229E-14	67	60
T_clavata_NK6-B	TRINITY_DN3929_c0_g1_i1.p1	0.518	54	26	0	5	58	133	186	1.570E-13	64	60
T_clavata_NK6-B	TRINITY_DN3929_c0_g1_i3.p1	0.518	54	26	0	5	58	133	186	1.570E-13	64	60
T_clavata_NK6-B	TRINITY_DN124_c0_g3_i2.p1	0.555	54	24	0	2	55	194	247	2.159E-13	64	60
T_clavata_NK6-B	TRINITY_DN124_c0_g1_i1.p1	0.555	54	24	0	2	55	204	257	2.159E-13	64	60
T_clavata_NK6-B	TRINITY_DN77411_c0_g1_i1.p1	0.474	59	31	0	2	60	210	268	2.159E-13	64	60
T_clavata_NK6-B	TRINITY_DN4881_c0_g1_i1.p1	0.465	58	30	0	1	58	166	223	2.159E-13	64	60
T_clavata_NK6-B	TRINITY_DN4025_c0_g1_i4.p1	0.525	59	28	0	1	59	140	198	2.969E-13	63	60
T_clavata_NK6-B	TRINITY_DN4025_c0_g1_i1.p1	0.525	59	28	0	1	59	140	198	2.969E-13	63	60
T_clavata_NK6-B	TRINITY_DN7666_c0_g1_i3.p1	0.566	53	23	0	5	57	341	393	4.083E-13	63	60
T_clavata_NK6-B	TRINITY_DN2571_c4_g1_i1.p1	0.457	59	31	0	2	60	94	152	7.721E-13	62	60
T_clavata_NK6-B	TRINITY_DN2571_c2_g1_i3.p1	0.457	59	31	0	2	60	218	276	1.460E-12	61	60
T_clavata_NK6-B	TRINITY_DN2571_c2_g1_i4.p1	0.457	59	31	0	2	60	218	276	1.460E-12	61	60
T_clavata_NK6-B	TRINITY_DN2571_c2_g1_i7.p1	0.457	59	31	0	2	60	218	276	1.460E-12	61	60
T_clavata_NK6-B	TRINITY_DN7698_c0_g1_i1.p1	0.500	54	27	0	5	58	209	262	1.460E-12	61	60
T_clavata_NK6-B	TRINITY_DN6552_c0_g1_i1.p1	0.537	54	25	0	4	57	205	258	2.008E-12	61	60
T_clavata_NK6-B	TRINITY_DN1669_c1_g1_i2.p1	0.473	57	30	0	2	58	211	267	2.008E-12	61	60
T_clavata_NK6-B	TRINITY_DN1669_c1_g1_i3.p1	0.473	57	30	0	2	58	211	267	2.008E-12	61	60
T_clavata_NK6-B	TRINITY_DN1669_c1_g1_i6.p1	0.473	57	30	0	2	58	211	267	2.008E-12	61	60
T_clavata_NK6-B	TRINITY_DN1669_c1_g1_i7.p1	0.473	57	30	0	2	58	211	267	2.008E-12	61	60
T_clavata_NK6-B	TRINITY_DN2242_c1_g1_i1.p1	0.474	59	31	0	2	60	214	272	2.762E-12	61	60
T_clavata_NK6-B	TRINITY_DN2242_c1_g1_i6.p1	0.474	59	31	0	2	60	214	272	2.762E-12	61	60
T_clavata_NK6-B	TRINITY_DN2242_c1_g1_i7.p1	0.474	59	31	0	2	60	214	272	2.762E-12	61	60
T_clavata_NK6-B	TRINITY_DN71961_c0_g1_i1.p1	0.509	55	27	0	1	55	170	224	3.798E-12	60	60
T_clavata_NK6-B	TRINITY_DN8091_c0_g2_i1.p1	0.500	58	29	0	2	59	106	163	5.224E-12	60	60
T_clavata_NK6-B	TRINITY_DN4313_c0_g1_i4.p1	0.588	51	21	0	8	58	176	226	7.185E-12	59	60
T_clavata_NK6-B	TRINITY_DN19751_c0_g1_i1.p1	0.462	54	29	0	5	58	203	256	1.359E-11	59	60
T_clavata_NK6-B	TRINITY_DN4025_c0_g1_i2.p1	0.509	55	27	0	5	59	25	79	1.870E-11	58	60
T_clavata_NK6-B	TRINITY_DN4025_c0_g1_i3.p1	0.509	55	27	0	5	59	25	79	1.870E-11	58	60
T_clavata_NK6-B	TRINITY_DN2571_c1_g1_i6.p1	0.416	60	34	0	1	60	198	257	2.572E-11	58	60
T_clavata_NK6-B	TRINITY_DN2571_c1_g1_i9.p1	0.416	60	34	0	1	60	198	257	2.572E-11	58	60
T_clavata_NK6-B	TRINITY_DN2571_c1_g1_i2.p1	0.416	60	34	0	1	60	198	257	2.572E-11	58	60
T_clavata_NK6-B	TRINITY_DN2571_c1_g1_i3.p1	0.416	60	34	0	1	60	198	257	2.572E-11	58	60
T_clavata_NK6-B	TRINITY_DN2571_c1_g1_i4.p1	0.416	60	34	0	1	60	198	257	2.572E-11	58	60
T_clavata_NK6-B	TRINITY_DN2571_c1_g1_i5.p1	0.416	60	34	0	1	60	198	257	2.572E-11	58	60
T_clavata_NK6-B	TRINITY_DN2149_c1_g1_i2.p1	0.472	55	29	0	1	55	205	259	2.572E-11	58	60
T_clavata_NK6-B	TRINITY_DN2149_c1_g1_i4.p1	0.472	55	29	0	1	55	205	259	2.572E-11	58	60
T_clavata_NK6-B	TRINITY_DN2015_c4_g1_i1.p1	0.456	57	30	0	2	58	192	248	4.866E-11	57	60
T_clavata_NK6-B	TRINITY_DN2015_c4_g1_i2.p1	0.456	57	30	0	2	58	192	248	4.866E-11	57	60
T_clavata_NK6-B	TRINITY_DN1231_c3_g1_i1.p1	0.491	59	30	0	1	59	187	245	4.866E-11	57	60
T_clavata_NK6-B	TRINITY_DN1200_c0_g1_i5.p2	0.448	58	31	0	1	58	223	280	6.694E-11	57	60
T_clavata_NK6-B	TRINITY_DN1200_c0_g1_i6.p2	0.448	58	31	0	1	58	223	280	6.694E-11	57	60
T_clavata_NK6-B	TRINITY_DN3128_c1_g1_i1.p1	0.473	57	30	0	2	58	248	304	6.694E-11	57	60
T_clavata_NK6-B	TRINITY_DN3128_c1_g1_i2.p1	0.473	57	30	0	2	58	248	304	6.694E-11	57	60
T_clavata_NK6-B	TRINITY_DN1200_c0_g1_i7.p1	0.448	58	31	0	1	58	223	280	6.694E-11	57	60
T_clavata_NK6-B	TRINITY_DN8091_c0_g2_i2.p1	0.472	55	29	0	5	59	59	113	9.209E-11	56	60
T_clavata_NK6-B	TRINITY_DN1357_c1_g1_i1.p1	0.454	55	29	0	1	55	179	233	1.267E-10	56	60
T_clavata_NK6-B	TRINITY_DN621_c0_g3_i2.p1	0.491	59	30	0	1	59	167	225	1.743E-10	55	60
T_clavata_NK6-B	TRINITY_DN2510_c0_g1_i2.p1	0.472	55	29	0	1	55	204	258	2.398E-10	55	60
T_clavata_NK6-B	TRINITY_DN2510_c0_g1_i4.p1	0.472	55	29	0	1	55	204	258	2.398E-10	55	60
T_clavata_NK6-B	TRINITY_DN2510_c0_g1_i1.p1	0.472	55	29	0	1	55	253	307	2.398E-10	55	60
T_clavata_NK6-B	TRINITY_DN2510_c0_g1_i3.p1	0.472	55	29	0	1	55	253	307	2.398E-10	55	60
T_clavata_NK6-B	TRINITY_DN1506_c0_g1_i1.p1	0.500	54	27	0	5	58	77	130	3.299E-10	55	60
T_clavata_NK6-B	TRINITY_DN5117_c3_g1_i1.p1	0.413	58	33	0	1	58	100	157	3.299E-10	55	60
T_clavata_NK6-B	TRINITY_DN8240_c1_g2_i1.p1	0.509	51	25	0	5	55	92	142	3.299E-10	55	60
T_clavata_NK6-B	TRINITY_DN8240_c1_g2_i3.p1	0.509	51	25	0	5	55	120	170	3.299E-10	55	60
T_clavata_NK6-B	TRINITY_DN8240_c0_g1_i1.p1	0.450	60	31	0	1	58	147	206	4.539E-10	54	60
T_clavata_NK6-B	TRINITY_DN10502_c0_g1_i1.p1	0.456	57	30	0	2	58	216	272	6.245E-10	54	60
T_clavata_NK6-B	TRINITY_DN6383_c0_g2_i1.p1	0.509	51	25	0	5	55	93	143	6.245E-10	54	60
T_clavata_NK6-B	TRINITY_DN4691_c0_g1_i2.p1	0.457	59	31	0	1	59	99	156	8.593E-10	53	60
T_clavata_NK6-B	TRINITY_DN4691_c0_g1_i1.p1	0.457	59	31	0	1	59	104	161	8.593E-10	53	60
T_clavata_NK6-B	TRINITY_DN1751_c0_g1_i1.p1	0.472	55	29	0	5	59	312	366	1.182E-09	53	60
T_clavata_NK6-B	TRINITY_DN1751_c0_g1_i2.p1	0.472	55	29	0	5	59	312	366	1.182E-09	53	60
T_clavata_NK6-B	TRINITY_DN8823_c0_g1_i1.p1	0.450	51	28	0	5	55	153	203	1.627E-09	53	60
T_clavata_NK6-B	TRINITY_DN8823_c0_g1_i3.p1	0.450	51	28	0	5	55	153	203	1.627E-09	53	60
T_clavata_NK6-B	TRINITY_DN8823_c0_g1_i4.p1	0.450	51	28	0	5	55	179	229	1.627E-09	53	60
T_clavata_NK6-B	TRINITY_DN8823_c0_g1_i5.p1	0.450	51	28	0	5	55	179	229	1.627E-09	53	60
T_clavata_NK6-B	TRINITY_DN1506_c0_g2_i3.p1	0.448	58	31	0	1	58	52	109	1.627E-09	53	60
T_clavata_NK6-B	TRINITY_DN1506_c0_g2_i4.p1	0.448	58	31	0	1	58	52	109	1.627E-09	53	60
T_clavata_NK6-B	TRINITY_DN1506_c0_g2_i2.p1	0.448	58	31	0	1	58	63	120	1.627E-09	53	60
T_clavata_NK6-B	TRINITY_DN253_c2_g1_i2.p1	0.433	60	31	0	1	55	139	198	2.239E-09	52	60
T_clavata_NK6-B	TRINITY_DN253_c2_g1_i3.p1	0.433	60	31	0	1	55	139	198	2.239E-09	52	60
T_clavata_NK6-B	TRINITY_DN253_c2_g1_i1.p1	0.433	60	31	0	1	55	173	232	2.239E-09	52	60
T_clavata_NK6-B	TRINITY_DN253_c2_g1_i4.p1	0.433	60	31	0	1	55	173	232	2.239E-09	52	60
T_clavata_NK6-B	TRINITY_DN3145_c1_g1_i1.p1	0.413	58	33	0	1	58	172	229	2.239E-09	52	60
T_clavata_NK6-B	TRINITY_DN4198_c0_g1_i3.p1	0.396	58	34	0	1	58	197	254	2.239E-09	52	60
T_clavata_NK6-B	TRINITY_DN4198_c0_g1_i2.p1	0.396	58	34	0	1	58	201	258	2.239E-09	52	60
T_clavata_NK6-B	TRINITY_DN3849_c0_g1_i7.p1	0.396	58	34	0	1	58	209	266	2.239E-09	52	60
T_clavata_NK6-B	TRINITY_DN2871_c0_g1_i2.p1	0.421	57	32	0	2	58	228	284	2.239E-09	52	60
T_clavata_NK6-B	TRINITY_DN2871_c0_g1_i3.p1	0.421	57	32	0	2	58	228	284	2.239E-09	52	60
T_clavata_NK6-B	TRINITY_DN5803_c1_g1_i1.p1	0.413	58	33	0	1	58	138	195	3.081E-09	52	60
T_clavata_NK6-B	TRINITY_DN8739_c0_g2_i2.p1	0.425	54	30	0	5	58	254	307	5.834E-09	51	60
T_clavata_NK6-B	TRINITY_DN8739_c0_g2_i3.p1	0.425	54	30	0	5	58	254	307	5.834E-09	51	60
T_clavata_NK6-B	TRINITY_DN8739_c0_g2_i4.p1	0.425	54	30	0	5	58	254	307	5.834E-09	51	60
T_clavata_NK6-B	TRINITY_DN8739_c0_g2_i5.p1	0.425	54	30	0	5	58	254	307	5.834E-09	51	60
T_clavata_NK6-B	TRINITY_DN8739_c0_g2_i6.p1	0.425	54	30	0	5	58	254	307	5.834E-09	51	60
T_clavata_NK6-B	TRINITY_DN10734_c1_g2_i2.p1	0.413	58	33	0	1	58	138	195	8.029E-09	51	60
T_clavata_NK6-B	TRINITY_DN10734_c1_g2_i1.p1	0.413	58	33	0	1	58	138	195	8.029E-09	51	60
T_clavata_NK6-B	TRINITY_DN10734_c1_g1_i1.p1	0.413	58	33	0	1	58	217	274	8.029E-09	51	60
T_clavata_NK6-B	TRINITY_DN10734_c1_g1_i2.p1	0.413	58	33	0	1	58	217	274	8.029E-09	51	60
T_clavata_NK6-B	TRINITY_DN3780_c3_g1_i1.p1	0.470	51	26	0	5	55	131	181	1.521E-08	50	60
T_clavata_NK6-B	TRINITY_DN2921_c1_g1_i1.p1	0.372	59	36	0	1	59	138	196	2.093E-08	49	60
T_clavata_NK6-B	TRINITY_DN2921_c1_g1_i16.p1	0.372	59	36	0	1	59	138	196	2.093E-08	49	60
T_clavata_NK6-B	TRINITY_DN3849_c0_g1_i12.p1	0.396	58	34	0	1	58	208	265	2.881E-08	49	60
T_clavata_NK6-B	TRINITY_DN3849_c0_g1_i13.p1	0.396	58	34	0	1	58	208	265	2.881E-08	49	60
T_clavata_NK6-B	TRINITY_DN3849_c0_g1_i2.p1	0.396	58	34	0	1	58	208	265	2.881E-08	49	60
T_clavata_NK6-B	TRINITY_DN3849_c0_g1_i3.p1	0.396	58	34	0	1	58	208	265	2.881E-08	49	60
T_clavata_NK6-B	TRINITY_DN3849_c0_g1_i6.p1	0.396	58	34	0	1	58	208	265	2.881E-08	49	60
T_clavata_NK6-B	TRINITY_DN3849_c0_g1_i8.p1	0.396	58	34	0	1	58	208	265	2.881E-08	49	60
T_clavata_NK6-B	TRINITY_DN8739_c0_g1_i9.p1	0.407	54	31	0	5	58	112	165	3.966E-08	49	60
T_clavata_NK6-B	TRINITY_DN8739_c0_g1_i5.p1	0.407	54	31	0	5	58	245	298	3.966E-08	49	60
T_clavata_NK6-B	TRINITY_DN8739_c0_g1_i3.p1	0.407	54	31	0	5	58	253	306	3.966E-08	49	60
T_clavata_NK6-B	TRINITY_DN8849_c0_g1_i1.p1	0.403	57	33	0	2	58	49	105	5.459E-08	48	60
T_clavata_NK6-B	TRINITY_DN8849_c0_g1_i2.p1	0.403	57	33	0	2	58	49	105	5.459E-08	48	60
T_clavata_NK6-B	TRINITY_DN3193_c0_g1_i2.p1	0.444	54	29	0	5	58	235	288	1.424E-07	47	60
T_clavata_NK6-B	TRINITY_DN3193_c0_g1_i1.p1	0.444	54	29	0	5	58	235	288	1.424E-07	47	60
T_clavata_NK6-B	TRINITY_DN83156_c0_g1_i1.p1	0.403	52	30	0	1	52	165	216	3.716E-07	46	60
T_clavata_NK6-B	TRINITY_DN3347_c0_g1_i3.p1	0.372	51	31	0	5	55	94	144	3.716E-07	46	60
T_clavata_NK6-B	TRINITY_DN3347_c0_g1_i1.p1	0.372	51	31	0	5	55	161	211	3.716E-07	46	60
T_clavata_NK6-B	TRINITY_DN3347_c0_g1_i7.p1	0.372	51	31	0	5	55	161	211	3.716E-07	46	60
T_clavata_NK6-B	TRINITY_DN3347_c0_g1_i2.p1	0.372	51	31	0	5	55	94	144	3.716E-07	46	60
T_clavata_NK6-B	TRINITY_DN3347_c0_g1_i10.p1	0.372	51	31	0	5	55	161	211	3.716E-07	46	60
T_clavata_NK6-B	TRINITY_DN3347_c0_g1_i12.p1	0.372	51	31	0	5	55	161	211	3.716E-07	46	60
T_clavata_NK6-B	TRINITY_DN3347_c0_g1_i13.p1	0.372	51	31	0	5	55	161	211	3.716E-07	46	60
T_clavata_NK6-B	TRINITY_DN3347_c0_g1_i4.p1	0.372	51	31	0	5	55	161	211	3.716E-07	46	60
T_clavata_NK6-B	TRINITY_DN12417_c0_g1_i1.p1	0.450	51	28	0	5	55	272	322	7.045E-07	45	60
T_clavata_NK6-B	TRINITY_DN70_c1_g1_i2.p1	0.385	57	34	0	1	57	45	101	1.336E-06	44	60
T_clavata_NK6-B	TRINITY_DN70_c1_g1_i3.p1	0.385	57	34	0	1	57	87	143	1.336E-06	44	60
T_clavata_NK6-B	TRINITY_DN15380_c0_g2_i1.p1	0.379	58	35	0	1	58	96	153	1.839E-06	44	60
T_clavata_NK6-B	TRINITY_DN8739_c0_g1_i2.p1	0.379	58	33	0	5	58	112	169	3.489E-06	43	60
T_clavata_NK6-B	TRINITY_DN8739_c0_g1_i1.p1	0.379	58	33	0	5	58	245	302	3.489E-06	43	60
T_clavata_NK6-B	TRINITY_DN8739_c0_g1_i7.p1	0.379	58	33	0	5	58	253	310	3.489E-06	43	60
T_clavata_NK6-B	TRINITY_DN133_c15_g1_i1.p1	0.333	57	37	0	2	58	285	341	3.282E-05	40	60
T_clavata_NK6-B	TRINITY_DN1087_c0_g2_i2.p1	0.379	58	35	0	1	58	2487	2544	3.282E-05	40	60
T_clavata_NK6-B	TRINITY_DN1087_c0_g2_i4.p1	0.379	58	35	0	1	58	2487	2544	3.282E-05	40	60
T_clavata_NK6-B	TRINITY_DN1087_c0_g2_i1.p1	0.379	58	35	0	1	58	2487	2544	3.282E-05	40	60
T_clavata_NK6-B	TRINITY_DN1087_c0_g2_i3.p1	0.379	58	35	0	1	58	2487	2544	3.282E-05	40	60
T_antipodiana_NK7-B	TRINITY_DN2546_c0_g1_i10.p1	0.900	60	6	0	1	60	97	156	1.553E-29	110	60
T_antipodiana_NK7-B	TRINITY_DN2546_c0_g1_i3.p1	0.900	60	6	0	1	60	97	156	1.553E-29	110	60
T_antipodiana_NK7-B	TRINITY_DN2546_c0_g1_i6.p1	0.900	60	6	0	1	60	97	156	1.553E-29	110	60
T_antipodiana_NK7-B	TRINITY_DN2546_c0_g1_i1.p1	0.900	60	6	0	1	60	280	339	1.553E-29	110	60
T_antipodiana_NK7-B	TRINITY_DN2546_c0_g1_i11.p1	0.900	60	6	0	1	60	280	339	1.553E-29	110	60
T_antipodiana_NK7-B	TRINITY_DN2546_c0_g1_i12.p1	0.900	60	6	0	1	60	280	339	1.553E-29	110	60
T_antipodiana_NK7-B	TRINITY_DN2546_c0_g1_i7.p1	0.900	60	6	0	1	60	280	339	1.553E-29	110	60
T_antipodiana_NK7-B	TRINITY_DN4683_c3_g1_i4.p1	0.655	58	20	0	1	58	231	288	6.416E-19	79	60
T_antipodiana_NK7-B	TRINITY_DN4683_c3_g1_i7.p1	0.655	58	20	0	1	58	231	288	6.416E-19	79	60
T_antipodiana_NK7-B	TRINITY_DN3231_c1_g5_i1.p1	0.620	58	22	0	1	58	185	242	1.039E-16	73	60
T_antipodiana_NK7-B	TRINITY_DN954_c0_g1_i1.p1	0.620	58	22	0	1	58	212	269	1.429E-16	73	60
T_antipodiana_NK7-B	TRINITY_DN3768_c2_g1_i1.p1	0.596	57	23	0	2	58	141	197	1.821E-15	70	60
T_antipodiana_NK7-B	TRINITY_DN7698_c0_g1_i1.p1	0.542	59	27	0	2	60	206	264	2.503E-15	69	60
T_antipodiana_NK7-B	TRINITY_DN9487_c0_g1_i2.p1	0.578	57	24	0	2	58	134	190	6.504E-15	68	60
T_antipodiana_NK7-B	TRINITY_DN9487_c0_g1_i3.p1	0.578	57	24	0	2	58	134	190	6.504E-15	68	60
T_antipodiana_NK7-B	TRINITY_DN9487_c0_g1_i4.p1	0.578	57	24	0	2	58	134	190	6.504E-15	68	60
T_antipodiana_NK7-B	TRINITY_DN4881_c0_g1_i1.p1	0.578	57	24	0	2	58	167	223	6.504E-15	68	60
T_antipodiana_NK7-B	TRINITY_DN2571_c4_g1_i1.p1	0.578	57	24	0	2	58	94	150	1.690E-14	67	60
T_antipodiana_NK7-B	TRINITY_DN77411_c0_g1_i1.p1	0.578	57	24	0	2	58	210	266	2.324E-14	66	60
T_antipodiana_NK7-B	TRINITY_DN253_c2_g1_i2.p1	0.559	59	26	0	2	60	145	203	3.195E-14	66	60
T_antipodiana_NK7-B	TRINITY_DN253_c2_g1_i3.p1	0.559	59	26	0	2	60	145	203	3.195E-14	66	60
T_antipodiana_NK7-B	TRINITY_DN253_c2_g1_i1.p1	0.559	59	26	0	2	60	179	237	3.195E-14	66	60
T_antipodiana_NK7-B	TRINITY_DN253_c2_g1_i4.p1	0.559	59	26	0	2	60	179	237	3.195E-14	66	60
T_antipodiana_NK7-B	TRINITY_DN8823_c0_g1_i1.p1	0.559	59	26	0	2	60	150	208	4.393E-14	66	60
T_antipodiana_NK7-B	TRINITY_DN8823_c0_g1_i3.p1	0.559	59	26	0	2	60	150	208	4.393E-14	66	60
T_antipodiana_NK7-B	TRINITY_DN8823_c0_g1_i4.p1	0.559	59	26	0	2	60	176	234	4.393E-14	66	60
T_antipodiana_NK7-B	TRINITY_DN8823_c0_g1_i5.p1	0.559	59	26	0	2	60	176	234	4.393E-14	66	60
T_antipodiana_NK7-B	TRINITY_DN19751_c0_g1_i1.p1	0.561	57	25	0	2	58	200	256	6.040E-14	65	60
T_antipodiana_NK7-B	TRINITY_DN3780_c3_g1_i1.p1	0.559	59	26	0	2	60	128	186	1.142E-13	64	60
T_antipodiana_NK7-B	TRINITY_DN3779_c0_g2_i1.p1	0.551	58	26	0	1	58	141	198	7.721E-13	62	60
T_antipodiana_NK7-B	TRINITY_DN71961_c0_g1_i1.p1	0.517	58	28	0	1	58	170	227	1.460E-12	61	60
T_antipodiana_NK7-B	TRINITY_DN2015_c4_g1_i1.p1	0.508	57	28	0	2	58	192	248	1.460E-12	61	60
T_antipodiana_NK7-B	TRINITY_DN2015_c4_g1_i2.p1	0.508	57	28	0	2	58	192	248	1.460E-12	61	60
T_antipodiana_NK7-B	TRINITY_DN124_c0_g3_i2.p1	0.525	59	28	0	2	60	194	252	2.008E-12	61	60
T_antipodiana_NK7-B	TRINITY_DN10502_c0_g1_i1.p1	0.543	57	26	0	2	58	216	272	2.008E-12	61	60
T_antipodiana_NK7-B	TRINITY_DN3929_c0_g1_i1.p1	0.517	58	28	0	2	59	130	187	2.762E-12	61	60
T_antipodiana_NK7-B	TRINITY_DN3929_c0_g1_i3.p1	0.517	58	28	0	2	59	130	187	2.762E-12	61	60
T_antipodiana_NK7-B	TRINITY_DN1669_c1_g1_i2.p1	0.508	57	28	0	2	58	211	267	2.762E-12	61	60
T_antipodiana_NK7-B	TRINITY_DN1669_c1_g1_i3.p1	0.508	57	28	0	2	58	211	267	2.762E-12	61	60
T_antipodiana_NK7-B	TRINITY_DN1669_c1_g1_i6.p1	0.508	57	28	0	2	58	211	267	2.762E-12	61	60
T_antipodiana_NK7-B	TRINITY_DN1669_c1_g1_i7.p1	0.508	57	28	0	2	58	211	267	2.762E-12	61	60
T_antipodiana_NK7-B	TRINITY_DN1357_c1_g1_i1.p1	0.517	58	28	0	1	58	179	236	2.762E-12	61	60
T_antipodiana_NK7-B	TRINITY_DN1751_c0_g1_i1.p1	0.555	54	24	0	5	58	312	365	2.762E-12	61	60
T_antipodiana_NK7-B	TRINITY_DN1751_c0_g1_i2.p1	0.555	54	24	0	5	58	312	365	2.762E-12	61	60
T_antipodiana_NK7-B	TRINITY_DN9245_c0_g1_i2.p1	0.508	57	28	0	2	58	40	96	3.798E-12	60	60
T_antipodiana_NK7-B	TRINITY_DN9245_c0_g1_i5.p1	0.508	57	28	0	2	58	40	96	3.798E-12	60	60
T_antipodiana_NK7-B	TRINITY_DN9245_c0_g1_i1.p1	0.508	57	28	0	2	58	150	206	3.798E-12	60	60
T_antipodiana_NK7-B	TRINITY_DN9245_c0_g1_i3.p1	0.508	57	28	0	2	58	150	206	3.798E-12	60	60
T_antipodiana_NK7-B	TRINITY_DN2571_c1_g1_i6.p1	0.500	58	29	0	1	58	198	255	5.224E-12	60	60
T_antipodiana_NK7-B	TRINITY_DN2571_c1_g1_i9.p1	0.500	58	29	0	1	58	198	255	5.224E-12	60	60
T_antipodiana_NK7-B	TRINITY_DN2571_c1_g1_i2.p1	0.500	58	29	0	1	58	198	255	5.224E-12	60	60
T_antipodiana_NK7-B	TRINITY_DN2571_c1_g1_i3.p1	0.500	58	29	0	1	58	198	255	5.224E-12	60	60
T_antipodiana_NK7-B	TRINITY_DN2571_c1_g1_i4.p1	0.500	58	29	0	1	58	198	255	5.224E-12	60	60
T_antipodiana_NK7-B	TRINITY_DN2571_c1_g1_i5.p1	0.500	58	29	0	1	58	198	255	5.224E-12	60	60
T_antipodiana_NK7-B	TRINITY_DN124_c0_g1_i1.p1	0.508	59	29	0	2	60	204	262	5.224E-12	60	60
T_antipodiana_NK7-B	TRINITY_DN2149_c1_g1_i2.p1	0.517	58	28	0	1	58	205	262	7.185E-12	59	60
T_antipodiana_NK7-B	TRINITY_DN2149_c1_g1_i4.p1	0.517	58	28	0	1	58	205	262	7.185E-12	59	60
T_antipodiana_NK7-B	TRINITY_DN2571_c2_g1_i3.p1	0.491	57	29	0	2	58	218	274	1.359E-11	59	60
T_antipodiana_NK7-B	TRINITY_DN2571_c2_g1_i4.p1	0.491	57	29	0	2	58	218	274	1.359E-11	59	60
T_antipodiana_NK7-B	TRINITY_DN2571_c2_g1_i7.p1	0.491	57	29	0	2	58	218	274	1.359E-11	59	60
T_antipodiana_NK7-B	TRINITY_DN4025_c0_g1_i4.p1	0.483	60	31	0	1	60	140	199	3.538E-11	57	60
T_antipodiana_NK7-B	TRINITY_DN4025_c0_g1_i1.p1	0.483	60	31	0	1	60	140	199	3.538E-11	57	60
T_antipodiana_NK7-B	TRINITY_DN5803_c1_g1_i1.p1	0.491	57	29	0	2	58	139	195	4.866E-11	57	60
T_antipodiana_NK7-B	TRINITY_DN4313_c0_g1_i4.p1	0.500	60	30	0	1	60	169	228	6.694E-11	57	60
T_antipodiana_NK7-B	TRINITY_DN2510_c0_g1_i2.p1	0.482	58	30	0	1	58	204	261	9.209E-11	56	60
T_antipodiana_NK7-B	TRINITY_DN2510_c0_g1_i4.p1	0.482	58	30	0	1	58	204	261	9.209E-11	56	60
T_antipodiana_NK7-B	TRINITY_DN2510_c0_g1_i1.p1	0.482	58	30	0	1	58	253	310	9.209E-11	56	60
T_antipodiana_NK7-B	TRINITY_DN2510_c0_g1_i3.p1	0.482	58	30	0	1	58	253	310	9.209E-11	56	60
T_antipodiana_NK7-B	TRINITY_DN3145_c1_g1_i1.p1	0.500	58	29	0	1	58	172	229	2.398E-10	55	60
T_antipodiana_NK7-B	TRINITY_DN7666_c0_g1_i3.p1	0.509	53	26	0	5	57	341	393	3.299E-10	55	60
T_antipodiana_NK7-B	TRINITY_DN8240_c1_g2_i1.p1	0.456	57	30	0	2	58	89	145	3.299E-10	55	60
T_antipodiana_NK7-B	TRINITY_DN8240_c1_g2_i3.p1	0.456	57	30	0	2	58	117	173	3.299E-10	55	60
T_antipodiana_NK7-B	TRINITY_DN12417_c0_g1_i1.p1	0.526	57	27	0	2	58	269	325	4.539E-10	54	60
T_antipodiana_NK7-B	TRINITY_DN4025_c0_g1_i2.p1	0.482	56	28	0	5	60	25	80	6.245E-10	54	60
T_antipodiana_NK7-B	TRINITY_DN4025_c0_g1_i3.p1	0.482	56	28	0	5	60	25	80	6.245E-10	54	60
T_antipodiana_NK7-B	TRINITY_DN2242_c1_g1_i1.p1	0.473	57	30	0	2	58	214	270	6.245E-10	54	60
T_antipodiana_NK7-B	TRINITY_DN2242_c1_g1_i6.p1	0.473	57	30	0	2	58	214	270	6.245E-10	54	60
T_antipodiana_NK7-B	TRINITY_DN2242_c1_g1_i7.p1	0.473	57	30	0	2	58	214	270	6.245E-10	54	60
T_antipodiana_NK7-B	TRINITY_DN1231_c3_g1_i1.p1	0.450	60	32	0	1	60	187	246	6.245E-10	54	60
T_antipodiana_NK7-B	TRINITY_DN8091_c0_g2_i1.p1	0.440	59	32	0	2	60	106	164	8.593E-10	53	60
T_antipodiana_NK7-B	TRINITY_DN3193_c0_g1_i2.p1	0.448	58	31	0	1	58	231	288	8.593E-10	53	60
T_antipodiana_NK7-B	TRINITY_DN3193_c0_g1_i1.p1	0.448	58	31	0	1	58	231	288	8.593E-10	53	60
T_antipodiana_NK7-B	TRINITY_DN1506_c0_g1_i1.p1	0.500	56	28	0	5	60	77	132	8.593E-10	53	60
T_antipodiana_NK7-B	TRINITY_DN621_c0_g3_i2.p1	0.465	58	30	0	1	58	167	224	1.182E-09	53	60
T_antipodiana_NK7-B	TRINITY_DN1506_c0_g2_i3.p1	0.482	56	28	0	5	60	56	111	1.182E-09	53	60
T_antipodiana_NK7-B	TRINITY_DN1506_c0_g2_i4.p1	0.482	56	28	0	5	60	56	111	1.182E-09	53	60
T_antipodiana_NK7-B	TRINITY_DN1506_c0_g2_i2.p1	0.482	56	28	0	5	60	67	122	1.182E-09	53	60
T_antipodiana_NK7-B	TRINITY_DN8240_c0_g1_i1.p1	0.423	59	33	0	2	60	150	208	1.627E-09	53	60
T_antipodiana_NK7-B	TRINITY_DN2921_c1_g1_i1.p1	0.423	59	33	0	2	60	139	197	2.239E-09	52	60
T_antipodiana_NK7-B	TRINITY_DN2921_c1_g1_i16.p1	0.423	59	33	0	2	60	139	197	2.239E-09	52	60
T_antipodiana_NK7-B	TRINITY_DN1200_c0_g1_i5.p2	0.421	57	32	0	2	58	224	280	3.081E-09	52	60
T_antipodiana_NK7-B	TRINITY_DN1200_c0_g1_i6.p2	0.421	57	32	0	2	58	224	280	3.081E-09	52	60
T_antipodiana_NK7-B	TRINITY_DN1200_c0_g1_i7.p1	0.421	57	32	0	2	58	224	280	3.081E-09	52	60
T_antipodiana_NK7-B	TRINITY_DN8091_c0_g2_i2.p1	0.446	56	30	0	5	60	59	114	5.834E-09	51	60
T_antipodiana_NK7-B	TRINITY_DN6383_c0_g2_i1.p1	0.462	54	29	0	5	58	93	146	8.029E-09	51	60
T_antipodiana_NK7-B	TRINITY_DN3347_c0_g1_i3.p1	0.466	60	30	0	1	60	93	149	8.029E-09	51	60
T_antipodiana_NK7-B	TRINITY_DN3347_c0_g1_i1.p1	0.466	60	30	0	1	60	160	216	8.029E-09	51	60
T_antipodiana_NK7-B	TRINITY_DN3347_c0_g1_i7.p1	0.466	60	30	0	1	60	160	216	8.029E-09	51	60
T_antipodiana_NK7-B	TRINITY_DN3347_c0_g1_i2.p1	0.466	60	30	0	1	60	93	149	8.029E-09	51	60
T_antipodiana_NK7-B	TRINITY_DN3347_c0_g1_i10.p1	0.466	60	30	0	1	60	160	216	8.029E-09	51	60
T_antipodiana_NK7-B	TRINITY_DN3347_c0_g1_i12.p1	0.466	60	30	0	1	60	160	216	8.029E-09	51	60
T_antipodiana_NK7-B	TRINITY_DN3347_c0_g1_i13.p1	0.466	60	30	0	1	60	160	216	8.029E-09	51	60
T_antipodiana_NK7-B	TRINITY_DN3347_c0_g1_i4.p1	0.466	60	30	0	1	60	160	216	8.029E-09	51	60
T_antipodiana_NK7-B	TRINITY_DN4198_c0_g1_i3.p1	0.385	57	34	0	2	58	198	254	1.105E-08	50	60
T_antipodiana_NK7-B	TRINITY_DN4198_c0_g1_i2.p1	0.385	57	34	0	2	58	202	258	1.105E-08	50	60
T_antipodiana_NK7-B	TRINITY_DN6552_c0_g1_i1.p1	0.462	54	29	0	4	57	205	258	1.521E-08	50	60
T_antipodiana_NK7-B	TRINITY_DN10734_c1_g2_i2.p1	0.423	59	33	0	2	60	139	197	2.093E-08	49	60
T_antipodiana_NK7-B	TRINITY_DN4691_c0_g1_i2.p1	0.438	57	31	0	2	58	99	155	2.093E-08	49	60
T_antipodiana_NK7-B	TRINITY_DN4691_c0_g1_i1.p1	0.438	57	31	0	2	58	104	160	2.093E-08	49	60
T_antipodiana_NK7-B	TRINITY_DN10734_c1_g2_i1.p1	0.423	59	33	0	2	60	139	197	2.093E-08	49	60
T_antipodiana_NK7-B	TRINITY_DN10734_c1_g1_i1.p1	0.423	59	33	0	2	60	218	276	2.093E-08	49	60
T_antipodiana_NK7-B	TRINITY_DN10734_c1_g1_i2.p1	0.423	59	33	0	2	60	218	276	2.093E-08	49	60
T_antipodiana_NK7-B	TRINITY_DN8849_c0_g1_i1.p1	0.428	56	31	0	5	60	52	107	2.881E-08	49	60
T_antipodiana_NK7-B	TRINITY_DN8849_c0_g1_i2.p1	0.428	56	31	0	5	60	52	107	2.881E-08	49	60
T_antipodiana_NK7-B	TRINITY_DN2871_c0_g1_i2.p1	0.407	54	31	0	5	58	231	284	3.716E-07	46	60
T_antipodiana_NK7-B	TRINITY_DN2871_c0_g1_i3.p1	0.407	54	31	0	5	58	231	284	3.716E-07	46	60
T_antipodiana_NK7-B	TRINITY_DN3849_c0_g1_i7.p1	0.383	60	36	0	1	60	209	268	1.336E-06	44	60
T_antipodiana_NK7-B	TRINITY_DN8739_c0_g2_i2.p1	0.375	56	34	0	5	60	254	309	1.336E-06	44	60
T_antipodiana_NK7-B	TRINITY_DN8739_c0_g2_i3.p1	0.375	56	34	0	5	60	254	309	1.336E-06	44	60
T_antipodiana_NK7-B	TRINITY_DN8739_c0_g2_i4.p1	0.375	56	34	0	5	60	254	309	1.336E-06	44	60
T_antipodiana_NK7-B	TRINITY_DN8739_c0_g2_i5.p1	0.375	56	34	0	5	60	254	309	1.336E-06	44	60
T_antipodiana_NK7-B	TRINITY_DN8739_c0_g2_i6.p1	0.375	56	34	0	5	60	254	309	1.336E-06	44	60
T_antipodiana_NK7-B	TRINITY_DN15380_c0_g2_i1.p1	0.379	58	35	0	1	58	96	153	2.533E-06	44	60
T_antipodiana_NK7-B	TRINITY_DN8739_c0_g1_i9.p1	0.357	56	35	0	5	60	112	167	2.533E-06	44	60
T_antipodiana_NK7-B	TRINITY_DN3128_c1_g1_i1.p1	0.407	54	31	0	5	58	251	304	2.533E-06	44	60
T_antipodiana_NK7-B	TRINITY_DN3128_c1_g1_i2.p1	0.407	54	31	0	5	58	251	304	2.533E-06	44	60
T_antipodiana_NK7-B	TRINITY_DN8739_c0_g1_i5.p1	0.357	56	35	0	5	60	245	300	2.533E-06	44	60
T_antipodiana_NK7-B	TRINITY_DN8739_c0_g1_i3.p1	0.357	56	35	0	5	60	253	308	2.533E-06	44	60
T_antipodiana_NK7-B	TRINITY_DN3849_c0_g1_i12.p1	0.366	60	37	0	1	60	208	267	3.489E-06	43	60
T_antipodiana_NK7-B	TRINITY_DN3849_c0_g1_i13.p1	0.366	60	37	0	1	60	208	267	3.489E-06	43	60
T_antipodiana_NK7-B	TRINITY_DN3849_c0_g1_i2.p1	0.366	60	37	0	1	60	208	267	3.489E-06	43	60
T_antipodiana_NK7-B	TRINITY_DN3849_c0_g1_i3.p1	0.366	60	37	0	1	60	208	267	3.489E-06	43	60
T_antipodiana_NK7-B	TRINITY_DN3849_c0_g1_i6.p1	0.366	60	37	0	1	60	208	267	3.489E-06	43	60
T_antipodiana_NK7-B	TRINITY_DN3849_c0_g1_i8.p1	0.366	60	37	0	1	60	208	267	3.489E-06	43	60
T_antipodiana_NK7-B	TRINITY_DN5117_c3_g1_i1.p1	0.350	57	36	0	2	58	101	157	2.383E-05	41	60
T_antipodiana_NK7-B	TRINITY_DN83156_c0_g1_i1.p1	0.352	51	32	0	2	52	166	216	1.630E-04	38	60
T_antipodiana_NK7-B	TRINITY_DN8739_c0_g1_i2.p1	0.333	60	37	0	5	60	112	171	2.246E-04	38	60
T_antipodiana_NK7-B	TRINITY_DN8739_c0_g1_i1.p1	0.333	60	37	0	5	60	245	304	2.246E-04	38	60
T_antipodiana_NK7-B	TRINITY_DN8739_c0_g1_i7.p1	0.333	60	37	0	5	60	253	312	2.246E-04	38	60
T_antipodiana_NK7-B	TRINITY_DN70_c1_g1_i2.p1	0.370	54	33	0	2	55	46	99	3.096E-04	38	60
T_antipodiana_NK7-B	TRINITY_DN70_c1_g1_i3.p1	0.370	54	33	0	2	55	88	141	3.096E-04	38	60
A_bruennichi_NK1-B-2	TRINITY_DN77411_c0_g1_i1.p1	0.983	60	1	0	1	60	209	268	7.700E-33	119	60
A_bruennichi_NK1-B-2	TRINITY_DN3768_c2_g1_i1.p1	0.633	60	22	0	1	60	140	199	1.212E-18	79	60
A_bruennichi_NK1-B-2	TRINITY_DN9487_c0_g1_i2.p1	0.644	59	21	0	1	59	133	191	3.145E-18	78	60
A_bruennichi_NK1-B-2	TRINITY_DN9487_c0_g1_i3.p1	0.644	59	21	0	1	59	133	191	3.145E-18	78	60
A_bruennichi_NK1-B-2	TRINITY_DN9487_c0_g1_i4.p1	0.644	59	21	0	1	59	133	191	3.145E-18	78	60
A_bruennichi_NK1-B-2	TRINITY_DN2571_c4_g1_i1.p1	0.614	57	22	0	2	58	94	150	2.912E-17	75	60
A_bruennichi_NK1-B-2	TRINITY_DN7698_c0_g1_i1.p1	0.649	57	20	0	2	58	206	262	4.003E-17	74	60
A_bruennichi_NK1-B-2	TRINITY_DN4881_c0_g1_i1.p1	0.637	58	21	0	2	59	167	224	4.003E-17	74	60
A_bruennichi_NK1-B-2	TRINITY_DN19751_c0_g1_i1.p1	0.631	57	21	0	2	58	200	256	5.501E-17	74	60
A_bruennichi_NK1-B-2	TRINITY_DN8823_c0_g1_i1.p1	0.614	57	22	0	2	58	150	206	1.325E-15	70	60
A_bruennichi_NK1-B-2	TRINITY_DN8823_c0_g1_i3.p1	0.614	57	22	0	2	58	150	206	1.325E-15	70	60
A_bruennichi_NK1-B-2	TRINITY_DN2546_c0_g1_i10.p1	0.596	57	23	0	2	58	98	154	1.325E-15	70	60
A_bruennichi_NK1-B-2	TRINITY_DN2546_c0_g1_i3.p1	0.596	57	23	0	2	58	98	154	1.325E-15	70	60
A_bruennichi_NK1-B-2	TRINITY_DN2546_c0_g1_i6.p1	0.596	57	23	0	2	58	98	154	1.325E-15	70	60
A_bruennichi_NK1-B-2	TRINITY_DN8823_c0_g1_i4.p1	0.614	57	22	0	2	58	176	232	1.325E-15	70	60
A_bruennichi_NK1-B-2	TRINITY_DN8823_c0_g1_i5.p1	0.614	57	22	0	2	58	176	232	1.325E-15	70	60
A_bruennichi_NK1-B-2	TRINITY_DN4683_c3_g1_i4.p1	0.603	58	23	0	2	59	232	289	1.325E-15	70	60
A_bruennichi_NK1-B-2	TRINITY_DN4683_c3_g1_i7.p1	0.603	58	23	0	2	59	232	289	1.325E-15	70	60
A_bruennichi_NK1-B-2	TRINITY_DN2546_c0_g1_i1.p1	0.596	57	23	0	2	58	281	337	1.325E-15	70	60
A_bruennichi_NK1-B-2	TRINITY_DN2546_c0_g1_i11.p1	0.596	57	23	0	2	58	281	337	1.325E-15	70	60
A_bruennichi_NK1-B-2	TRINITY_DN2546_c0_g1_i12.p1	0.596	57	23	0	2	58	281	337	1.325E-15	70	60
A_bruennichi_NK1-B-2	TRINITY_DN2546_c0_g1_i7.p1	0.596	57	23	0	2	58	281	337	1.325E-15	70	60
A_bruennichi_NK1-B-2	TRINITY_DN253_c2_g1_i2.p1	0.596	57	23	0	2	58	145	201	3.441E-15	69	60
A_bruennichi_NK1-B-2	TRINITY_DN253_c2_g1_i3.p1	0.596	57	23	0	2	58	145	201	3.441E-15	69	60
A_bruennichi_NK1-B-2	TRINITY_DN253_c2_g1_i1.p1	0.596	57	23	0	2	58	179	235	3.441E-15	69	60
A_bruennichi_NK1-B-2	TRINITY_DN253_c2_g1_i4.p1	0.596	57	23	0	2	58	179	235	3.441E-15	69	60
A_bruennichi_NK1-B-2	TRINITY_DN9245_c0_g1_i2.p1	0.566	60	26	0	1	60	39	98	4.731E-15	68	60
A_bruennichi_NK1-B-2	TRINITY_DN9245_c0_g1_i5.p1	0.566	60	26	0	1	60	39	98	4.731E-15	68	60
A_bruennichi_NK1-B-2	TRINITY_DN9245_c0_g1_i1.p1	0.566	60	26	0	1	60	149	208	4.731E-15	68	60
A_bruennichi_NK1-B-2	TRINITY_DN9245_c0_g1_i3.p1	0.566	60	26	0	1	60	149	208	4.731E-15	68	60
A_bruennichi_NK1-B-2	TRINITY_DN1669_c1_g1_i2.p1	0.550	60	27	0	1	60	210	269	8.942E-15	68	60
A_bruennichi_NK1-B-2	TRINITY_DN1669_c1_g1_i3.p1	0.550	60	27	0	1	60	210	269	8.942E-15	68	60
A_bruennichi_NK1-B-2	TRINITY_DN1669_c1_g1_i6.p1	0.550	60	27	0	1	60	210	269	8.942E-15	68	60
A_bruennichi_NK1-B-2	TRINITY_DN1669_c1_g1_i7.p1	0.550	60	27	0	1	60	210	269	8.942E-15	68	60
A_bruennichi_NK1-B-2	TRINITY_DN124_c0_g3_i2.p1	0.586	58	24	0	1	58	193	250	6.040E-14	65	60
A_bruennichi_NK1-B-2	TRINITY_DN124_c0_g1_i1.p1	0.586	58	24	0	1	58	203	260	6.040E-14	65	60
A_bruennichi_NK1-B-2	TRINITY_DN3231_c1_g5_i1.p1	0.500	58	29	0	2	59	186	243	1.570E-13	64	60
A_bruennichi_NK1-B-2	TRINITY_DN1506_c0_g2_i3.p1	0.543	57	26	0	2	58	53	109	2.159E-13	64	60
A_bruennichi_NK1-B-2	TRINITY_DN1506_c0_g2_i4.p1	0.543	57	26	0	2	58	53	109	2.159E-13	64	60
A_bruennichi_NK1-B-2	TRINITY_DN1506_c0_g2_i2.p1	0.543	57	26	0	2	58	64	120	2.159E-13	64	60
A_bruennichi_NK1-B-2	TRINITY_DN3780_c3_g1_i1.p1	0.561	57	25	0	2	58	128	184	4.083E-13	63	60
A_bruennichi_NK1-B-2	TRINITY_DN954_c0_g1_i1.p1	0.517	56	27	0	5	60	216	271	4.083E-13	63	60
A_bruennichi_NK1-B-2	TRINITY_DN3929_c0_g1_i1.p1	0.561	57	25	0	2	58	130	186	5.614E-13	63	60
A_bruennichi_NK1-B-2	TRINITY_DN3929_c0_g1_i3.p1	0.561	57	25	0	2	58	130	186	5.614E-13	63	60
A_bruennichi_NK1-B-2	TRINITY_DN2015_c4_g1_i1.p1	0.578	57	24	0	2	58	192	248	7.721E-13	62	60
A_bruennichi_NK1-B-2	TRINITY_DN2015_c4_g1_i2.p1	0.578	57	24	0	2	58	192	248	7.721E-13	62	60
A_bruennichi_NK1-B-2	TRINITY_DN8240_c1_g2_i1.p1	0.533	60	28	0	1	60	88	147	7.721E-13	62	60
A_bruennichi_NK1-B-2	TRINITY_DN8240_c1_g2_i3.p1	0.533	60	28	0	1	60	116	175	7.721E-13	62	60
A_bruennichi_NK1-B-2	TRINITY_DN10502_c0_g1_i1.p1	0.525	59	28	0	2	60	216	274	1.460E-12	61	60
A_bruennichi_NK1-B-2	TRINITY_DN8091_c0_g2_i1.p1	0.543	57	26	0	2	58	106	162	2.008E-12	61	60
A_bruennichi_NK1-B-2	TRINITY_DN71961_c0_g1_i1.p1	0.568	58	25	0	2	59	171	228	2.008E-12	61	60
A_bruennichi_NK1-B-2	TRINITY_DN5803_c1_g1_i1.p1	0.542	59	27	0	2	60	139	197	3.798E-12	60	60
A_bruennichi_NK1-B-2	TRINITY_DN3779_c0_g2_i1.p1	0.561	57	25	0	2	58	142	198	7.185E-12	59	60
A_bruennichi_NK1-B-2	TRINITY_DN2571_c2_g1_i3.p1	0.491	59	30	0	2	60	218	276	7.185E-12	59	60
A_bruennichi_NK1-B-2	TRINITY_DN2571_c2_g1_i4.p1	0.491	59	30	0	2	60	218	276	7.185E-12	59	60
A_bruennichi_NK1-B-2	TRINITY_DN2571_c2_g1_i7.p1	0.491	59	30	0	2	60	218	276	7.185E-12	59	60
A_bruennichi_NK1-B-2	TRINITY_DN5117_c3_g1_i1.p1	0.508	57	28	0	2	58	101	157	7.185E-12	59	60
A_bruennichi_NK1-B-2	TRINITY_DN2571_c1_g1_i6.p1	0.491	59	30	0	2	60	199	257	9.882E-12	59	60
A_bruennichi_NK1-B-2	TRINITY_DN2571_c1_g1_i9.p1	0.491	59	30	0	2	60	199	257	9.882E-12	59	60
A_bruennichi_NK1-B-2	TRINITY_DN2571_c1_g1_i2.p1	0.491	59	30	0	2	60	199	257	9.882E-12	59	60
A_bruennichi_NK1-B-2	TRINITY_DN2571_c1_g1_i3.p1	0.491	59	30	0	2	60	199	257	9.882E-12	59	60
A_bruennichi_NK1-B-2	TRINITY_DN2571_c1_g1_i4.p1	0.491	59	30	0	2	60	199	257	9.882E-12	59	60
A_bruennichi_NK1-B-2	TRINITY_DN2571_c1_g1_i5.p1	0.491	59	30	0	2	60	199	257	9.882E-12	59	60
A_bruennichi_NK1-B-2	TRINITY_DN1751_c0_g1_i1.p1	0.555	54	24	0	5	58	312	365	1.359E-11	59	60
A_bruennichi_NK1-B-2	TRINITY_DN1751_c0_g1_i2.p1	0.555	54	24	0	5	58	312	365	1.359E-11	59	60
A_bruennichi_NK1-B-2	TRINITY_DN8091_c0_g2_i2.p1	0.473	57	30	0	2	58	56	112	3.538E-11	57	60
A_bruennichi_NK1-B-2	TRINITY_DN4691_c0_g1_i2.p1	0.508	57	28	0	2	58	99	155	3.538E-11	57	60
A_bruennichi_NK1-B-2	TRINITY_DN4691_c0_g1_i1.p1	0.508	57	28	0	2	58	104	160	3.538E-11	57	60
A_bruennichi_NK1-B-2	TRINITY_DN1357_c1_g1_i1.p1	0.534	58	27	0	2	59	180	237	3.538E-11	57	60
A_bruennichi_NK1-B-2	TRINITY_DN1200_c0_g1_i5.p2	0.482	58	30	0	2	59	224	281	3.538E-11	57	60
A_bruennichi_NK1-B-2	TRINITY_DN1200_c0_g1_i6.p2	0.482	58	30	0	2	59	224	281	3.538E-11	57	60
A_bruennichi_NK1-B-2	TRINITY_DN4198_c0_g1_i3.p1	0.491	57	29	0	2	58	198	254	3.538E-11	57	60
A_bruennichi_NK1-B-2	TRINITY_DN4198_c0_g1_i2.p1	0.491	57	29	0	2	58	202	258	3.538E-11	57	60
A_bruennichi_NK1-B-2	TRINITY_DN1200_c0_g1_i7.p1	0.482	58	30	0	2	59	224	281	3.538E-11	57	60
A_bruennichi_NK1-B-2	TRINITY_DN1506_c0_g1_i1.p1	0.517	58	28	0	2	59	74	131	4.866E-11	57	60
A_bruennichi_NK1-B-2	TRINITY_DN2242_c1_g1_i1.p1	0.483	60	31	0	1	60	213	272	6.694E-11	57	60
A_bruennichi_NK1-B-2	TRINITY_DN2242_c1_g1_i6.p1	0.483	60	31	0	1	60	213	272	6.694E-11	57	60
A_bruennichi_NK1-B-2	TRINITY_DN2242_c1_g1_i7.p1	0.483	60	31	0	1	60	213	272	6.694E-11	57	60
A_bruennichi_NK1-B-2	TRINITY_DN8240_c0_g1_i1.p1	0.482	58	30	0	2	59	150	207	6.694E-11	57	60
A_bruennichi_NK1-B-2	TRINITY_DN10734_c1_g2_i2.p1	0.482	58	30	0	2	59	139	196	9.209E-11	56	60
A_bruennichi_NK1-B-2	TRINITY_DN10734_c1_g2_i1.p1	0.482	58	30	0	2	59	139	196	9.209E-11	56	60
A_bruennichi_NK1-B-2	TRINITY_DN10734_c1_g1_i1.p1	0.482	58	30	0	2	59	218	275	9.209E-11	56	60
A_bruennichi_NK1-B-2	TRINITY_DN10734_c1_g1_i2.p1	0.482	58	30	0	2	59	218	275	9.209E-11	56	60
A_bruennichi_NK1-B-2	TRINITY_DN2871_c0_g1_i2.p1	0.508	57	28	0	2	58	228	284	1.267E-10	56	60
A_bruennichi_NK1-B-2	TRINITY_DN2871_c0_g1_i3.p1	0.508	57	28	0	2	58	228	284	1.267E-10	56	60
A_bruennichi_NK1-B-2	TRINITY_DN3145_c1_g1_i1.p1	0.500	58	29	0	2	59	173	230	2.398E-10	55	60
A_bruennichi_NK1-B-2	TRINITY_DN4025_c0_g1_i4.p1	0.473	57	30	0	2	58	141	197	2.398E-10	55	60
A_bruennichi_NK1-B-2	TRINITY_DN6383_c0_g2_i1.p1	0.517	58	28	0	2	59	90	147	2.398E-10	55	60
A_bruennichi_NK1-B-2	TRINITY_DN4025_c0_g1_i1.p1	0.473	57	30	0	2	58	141	197	2.398E-10	55	60
A_bruennichi_NK1-B-2	TRINITY_DN2510_c0_g1_i2.p1	0.526	57	27	0	2	58	205	261	2.398E-10	55	60
A_bruennichi_NK1-B-2	TRINITY_DN2510_c0_g1_i4.p1	0.526	57	27	0	2	58	205	261	2.398E-10	55	60
A_bruennichi_NK1-B-2	TRINITY_DN2510_c0_g1_i1.p1	0.526	57	27	0	2	58	254	310	2.398E-10	55	60
A_bruennichi_NK1-B-2	TRINITY_DN2510_c0_g1_i3.p1	0.526	57	27	0	2	58	254	310	2.398E-10	55	60
A_bruennichi_NK1-B-2	TRINITY_DN2921_c1_g1_i1.p1	0.473	57	30	0	2	58	139	195	3.299E-10	55	60
A_bruennichi_NK1-B-2	TRINITY_DN2921_c1_g1_i16.p1	0.473	57	30	0	2	58	139	195	3.299E-10	55	60
A_bruennichi_NK1-B-2	TRINITY_DN4025_c0_g1_i2.p1	0.500	54	27	0	5	58	25	78	4.539E-10	54	60
A_bruennichi_NK1-B-2	TRINITY_DN4025_c0_g1_i3.p1	0.500	54	27	0	5	58	25	78	4.539E-10	54	60
A_bruennichi_NK1-B-2	TRINITY_DN4313_c0_g1_i4.p1	0.509	51	25	0	8	58	176	226	4.539E-10	54	60
A_bruennichi_NK1-B-2	TRINITY_DN2149_c1_g1_i2.p1	0.508	57	28	0	2	58	206	262	6.245E-10	54	60
A_bruennichi_NK1-B-2	TRINITY_DN2149_c1_g1_i4.p1	0.508	57	28	0	2	58	206	262	6.245E-10	54	60
A_bruennichi_NK1-B-2	TRINITY_DN15380_c0_g2_i1.p1	0.465	58	30	0	2	59	97	154	8.593E-10	53	60
A_bruennichi_NK1-B-2	TRINITY_DN621_c0_g3_i2.p1	0.457	59	31	0	2	60	168	226	1.182E-09	53	60
A_bruennichi_NK1-B-2	TRINITY_DN8739_c0_g2_i2.p1	0.438	57	31	0	3	59	252	308	1.182E-09	53	60
A_bruennichi_NK1-B-2	TRINITY_DN8739_c0_g2_i3.p1	0.438	57	31	0	3	59	252	308	1.182E-09	53	60
A_bruennichi_NK1-B-2	TRINITY_DN8739_c0_g2_i4.p1	0.438	57	31	0	3	59	252	308	1.182E-09	53	60
A_bruennichi_NK1-B-2	TRINITY_DN8739_c0_g2_i5.p1	0.438	57	31	0	3	59	252	308	1.182E-09	53	60
A_bruennichi_NK1-B-2	TRINITY_DN8739_c0_g2_i6.p1	0.438	57	31	0	3	59	252	308	1.182E-09	53	60
A_bruennichi_NK1-B-2	TRINITY_DN3849_c0_g1_i12.p1	0.491	57	29	0	2	58	209	265	1.627E-09	53	60
A_bruennichi_NK1-B-2	TRINITY_DN3849_c0_g1_i13.p1	0.491	57	29	0	2	58	209	265	1.627E-09	53	60
A_bruennichi_NK1-B-2	TRINITY_DN3849_c0_g1_i2.p1	0.491	57	29	0	2	58	209	265	1.627E-09	53	60
A_bruennichi_NK1-B-2	TRINITY_DN3849_c0_g1_i3.p1	0.491	57	29	0	2	58	209	265	1.627E-09	53	60
A_bruennichi_NK1-B-2	TRINITY_DN3849_c0_g1_i6.p1	0.491	57	29	0	2	58	209	265	1.627E-09	53	60
A_bruennichi_NK1-B-2	TRINITY_DN3849_c0_g1_i8.p1	0.491	57	29	0	2	58	209	265	1.627E-09	53	60
A_bruennichi_NK1-B-2	TRINITY_DN1231_c3_g1_i1.p1	0.491	57	29	0	2	58	188	244	1.627E-09	53	60
A_bruennichi_NK1-B-2	TRINITY_DN8739_c0_g1_i9.p1	0.421	57	32	0	3	59	110	166	2.239E-09	52	60
A_bruennichi_NK1-B-2	TRINITY_DN8739_c0_g1_i5.p1	0.421	57	32	0	3	59	243	299	2.239E-09	52	60
A_bruennichi_NK1-B-2	TRINITY_DN8739_c0_g1_i3.p1	0.421	57	32	0	3	59	251	307	2.239E-09	52	60
A_bruennichi_NK1-B-2	TRINITY_DN8849_c0_g1_i1.p1	0.473	57	30	0	2	58	49	105	3.081E-09	52	60
A_bruennichi_NK1-B-2	TRINITY_DN8849_c0_g1_i2.p1	0.473	57	30	0	2	58	49	105	3.081E-09	52	60
A_bruennichi_NK1-B-2	TRINITY_DN70_c1_g1_i2.p1	0.465	58	30	0	2	59	46	103	3.081E-09	52	60
A_bruennichi_NK1-B-2	TRINITY_DN70_c1_g1_i3.p1	0.465	58	30	0	2	59	88	145	3.081E-09	52	60
A_bruennichi_NK1-B-2	TRINITY_DN3849_c0_g1_i7.p1	0.473	57	30	0	2	58	210	266	3.081E-09	52	60
A_bruennichi_NK1-B-2	TRINITY_DN3347_c0_g1_i3.p1	0.491	57	29	0	3	59	629	685	3.081E-09	52	60
A_bruennichi_NK1-B-2	TRINITY_DN3347_c0_g1_i1.p1	0.491	57	29	0	3	59	696	752	3.081E-09	52	60
A_bruennichi_NK1-B-2	TRINITY_DN3347_c0_g1_i7.p1	0.491	57	29	0	3	59	696	752	3.081E-09	52	60
A_bruennichi_NK1-B-2	TRINITY_DN3347_c0_g1_i2.p1	0.491	57	29	0	3	59	629	685	3.081E-09	52	60
A_bruennichi_NK1-B-2	TRINITY_DN3347_c0_g1_i10.p1	0.491	57	29	0	3	59	696	752	3.081E-09	52	60
A_bruennichi_NK1-B-2	TRINITY_DN3347_c0_g1_i12.p1	0.491	57	29	0	3	59	696	752	3.081E-09	52	60
A_bruennichi_NK1-B-2	TRINITY_DN3347_c0_g1_i13.p1	0.491	57	29	0	3	59	696	752	3.081E-09	52	60
A_bruennichi_NK1-B-2	TRINITY_DN3347_c0_g1_i4.p1	0.491	57	29	0	3	59	696	752	3.081E-09	52	60
A_bruennichi_NK1-B-2	TRINITY_DN6552_c0_g1_i1.p1	0.462	54	29	0	4	57	205	258	8.029E-09	51	60
A_bruennichi_NK1-B-2	TRINITY_DN3193_c0_g1_i2.p1	0.472	55	29	0	5	59	235	289	8.029E-09	51	60
A_bruennichi_NK1-B-2	TRINITY_DN3193_c0_g1_i1.p1	0.472	55	29	0	5	59	235	289	8.029E-09	51	60
A_bruennichi_NK1-B-2	TRINITY_DN3128_c1_g1_i1.p1	0.438	57	31	0	2	58	248	304	8.029E-09	51	60
A_bruennichi_NK1-B-2	TRINITY_DN3128_c1_g1_i2.p1	0.438	57	31	0	2	58	248	304	8.029E-09	51	60
A_bruennichi_NK1-B-2	TRINITY_DN7666_c0_g1_i3.p1	0.466	60	30	0	1	57	334	393	8.029E-09	51	60
A_bruennichi_NK1-B-2	TRINITY_DN12417_c0_g1_i1.p1	0.491	57	29	0	2	58	269	325	5.459E-08	48	60
A_bruennichi_NK1-B-2	TRINITY_DN8739_c0_g1_i2.p1	0.393	61	34	0	3	59	110	170	1.424E-07	47	60
A_bruennichi_NK1-B-2	TRINITY_DN8739_c0_g1_i1.p1	0.393	61	34	0	3	59	243	303	1.424E-07	47	60
A_bruennichi_NK1-B-2	TRINITY_DN8739_c0_g1_i7.p1	0.393	61	34	0	3	59	251	311	1.424E-07	47	60
A_bruennichi_NK1-B-2	TRINITY_DN83156_c0_g1_i1.p1	0.490	51	26	0	2	52	166	216	5.116E-07	46	60
T_tridentatus_Slou_B	TRINITY_DN77411_c0_g1_i1.p1	0.983	60	1	0	1	60	209	268	7.700E-33	119	60
T_tridentatus_Slou_B	TRINITY_DN3768_c2_g1_i1.p1	0.633	60	22	0	1	60	140	199	1.212E-18	79	60
T_tridentatus_Slou_B	TRINITY_DN9487_c0_g1_i2.p1	0.644	59	21	0	1	59	133	191	3.145E-18	78	60
T_tridentatus_Slou_B	TRINITY_DN9487_c0_g1_i3.p1	0.644	59	21	0	1	59	133	191	3.145E-18	78	60
T_tridentatus_Slou_B	TRINITY_DN9487_c0_g1_i4.p1	0.644	59	21	0	1	59	133	191	3.145E-18	78	60
T_tridentatus_Slou_B	TRINITY_DN2571_c4_g1_i1.p1	0.614	57	22	0	2	58	94	150	2.912E-17	75	60
T_tridentatus_Slou_B	TRINITY_DN7698_c0_g1_i1.p1	0.649	57	20	0	2	58	206	262	4.003E-17	74	60
T_tridentatus_Slou_B	TRINITY_DN4881_c0_g1_i1.p1	0.637	58	21	0	2	59	167	224	4.003E-17	74	60
T_tridentatus_Slou_B	TRINITY_DN19751_c0_g1_i1.p1	0.631	57	21	0	2	58	200	256	5.501E-17	74	60
T_tridentatus_Slou_B	TRINITY_DN8823_c0_g1_i1.p1	0.614	57	22	0	2	58	150	206	1.325E-15	70	60
T_tridentatus_Slou_B	TRINITY_DN8823_c0_g1_i3.p1	0.614	57	22	0	2	58	150	206	1.325E-15	70	60
T_tridentatus_Slou_B	TRINITY_DN2546_c0_g1_i10.p1	0.596	57	23	0	2	58	98	154	1.325E-15	70	60
T_tridentatus_Slou_B	TRINITY_DN2546_c0_g1_i3.p1	0.596	57	23	0	2	58	98	154	1.325E-15	70	60
T_tridentatus_Slou_B	TRINITY_DN2546_c0_g1_i6.p1	0.596	57	23	0	2	58	98	154	1.325E-15	70	60
T_tridentatus_Slou_B	TRINITY_DN8823_c0_g1_i4.p1	0.614	57	22	0	2	58	176	232	1.325E-15	70	60
T_tridentatus_Slou_B	TRINITY_DN8823_c0_g1_i5.p1	0.614	57	22	0	2	58	176	232	1.325E-15	70	60
T_tridentatus_Slou_B	TRINITY_DN4683_c3_g1_i4.p1	0.603	58	23	0	2	59	232	289	1.325E-15	70	60
T_tridentatus_Slou_B	TRINITY_DN4683_c3_g1_i7.p1	0.603	58	23	0	2	59	232	289	1.325E-15	70	60
T_tridentatus_Slou_B	TRINITY_DN2546_c0_g1_i1.p1	0.596	57	23	0	2	58	281	337	1.325E-15	70	60
T_tridentatus_Slou_B	TRINITY_DN2546_c0_g1_i11.p1	0.596	57	23	0	2	58	281	337	1.325E-15	70	60
T_tridentatus_Slou_B	TRINITY_DN2546_c0_g1_i12.p1	0.596	57	23	0	2	58	281	337	1.325E-15	70	60
T_tridentatus_Slou_B	TRINITY_DN2546_c0_g1_i7.p1	0.596	57	23	0	2	58	281	337	1.325E-15	70	60
T_tridentatus_Slou_B	TRINITY_DN253_c2_g1_i2.p1	0.596	57	23	0	2	58	145	201	3.441E-15	69	60
T_tridentatus_Slou_B	TRINITY_DN253_c2_g1_i3.p1	0.596	57	23	0	2	58	145	201	3.441E-15	69	60
T_tridentatus_Slou_B	TRINITY_DN253_c2_g1_i1.p1	0.596	57	23	0	2	58	179	235	3.441E-15	69	60
T_tridentatus_Slou_B	TRINITY_DN253_c2_g1_i4.p1	0.596	57	23	0	2	58	179	235	3.441E-15	69	60
T_tridentatus_Slou_B	TRINITY_DN9245_c0_g1_i2.p1	0.566	60	26	0	1	60	39	98	4.731E-15	68	60
T_tridentatus_Slou_B	TRINITY_DN9245_c0_g1_i5.p1	0.566	60	26	0	1	60	39	98	4.731E-15	68	60
T_tridentatus_Slou_B	TRINITY_DN9245_c0_g1_i1.p1	0.566	60	26	0	1	60	149	208	4.731E-15	68	60
T_tridentatus_Slou_B	TRINITY_DN9245_c0_g1_i3.p1	0.566	60	26	0	1	60	149	208	4.731E-15	68	60
T_tridentatus_Slou_B	TRINITY_DN1669_c1_g1_i2.p1	0.550	60	27	0	1	60	210	269	8.942E-15	68	60
T_tridentatus_Slou_B	TRINITY_DN1669_c1_g1_i3.p1	0.550	60	27	0	1	60	210	269	8.942E-15	68	60
T_tridentatus_Slou_B	TRINITY_DN1669_c1_g1_i6.p1	0.550	60	27	0	1	60	210	269	8.942E-15	68	60
T_tridentatus_Slou_B	TRINITY_DN1669_c1_g1_i7.p1	0.550	60	27	0	1	60	210	269	8.942E-15	68	60
T_tridentatus_Slou_B	TRINITY_DN124_c0_g3_i2.p1	0.586	58	24	0	1	58	193	250	6.040E-14	65	60
T_tridentatus_Slou_B	TRINITY_DN124_c0_g1_i1.p1	0.586	58	24	0	1	58	203	260	6.040E-14	65	60
T_tridentatus_Slou_B	TRINITY_DN3231_c1_g5_i1.p1	0.500	58	29	0	2	59	186	243	1.570E-13	64	60
T_tridentatus_Slou_B	TRINITY_DN1506_c0_g2_i3.p1	0.543	57	26	0	2	58	53	109	2.159E-13	64	60
T_tridentatus_Slou_B	TRINITY_DN1506_c0_g2_i4.p1	0.543	57	26	0	2	58	53	109	2.159E-13	64	60
T_tridentatus_Slou_B	TRINITY_DN1506_c0_g2_i2.p1	0.543	57	26	0	2	58	64	120	2.159E-13	64	60
T_tridentatus_Slou_B	TRINITY_DN3780_c3_g1_i1.p1	0.561	57	25	0	2	58	128	184	4.083E-13	63	60
T_tridentatus_Slou_B	TRINITY_DN954_c0_g1_i1.p1	0.517	56	27	0	5	60	216	271	4.083E-13	63	60
T_tridentatus_Slou_B	TRINITY_DN3929_c0_g1_i1.p1	0.561	57	25	0	2	58	130	186	5.614E-13	63	60
T_tridentatus_Slou_B	TRINITY_DN3929_c0_g1_i3.p1	0.561	57	25	0	2	58	130	186	5.614E-13	63	60
T_tridentatus_Slou_B	TRINITY_DN2015_c4_g1_i1.p1	0.578	57	24	0	2	58	192	248	7.721E-13	62	60
T_tridentatus_Slou_B	TRINITY_DN2015_c4_g1_i2.p1	0.578	57	24	0	2	58	192	248	7.721E-13	62	60
T_tridentatus_Slou_B	TRINITY_DN8240_c1_g2_i1.p1	0.533	60	28	0	1	60	88	147	7.721E-13	62	60
T_tridentatus_Slou_B	TRINITY_DN8240_c1_g2_i3.p1	0.533	60	28	0	1	60	116	175	7.721E-13	62	60
T_tridentatus_Slou_B	TRINITY_DN10502_c0_g1_i1.p1	0.525	59	28	0	2	60	216	274	1.460E-12	61	60
T_tridentatus_Slou_B	TRINITY_DN8091_c0_g2_i1.p1	0.543	57	26	0	2	58	106	162	2.008E-12	61	60
T_tridentatus_Slou_B	TRINITY_DN71961_c0_g1_i1.p1	0.568	58	25	0	2	59	171	228	2.008E-12	61	60
T_tridentatus_Slou_B	TRINITY_DN5803_c1_g1_i1.p1	0.542	59	27	0	2	60	139	197	3.798E-12	60	60
T_tridentatus_Slou_B	TRINITY_DN3779_c0_g2_i1.p1	0.561	57	25	0	2	58	142	198	7.185E-12	59	60
T_tridentatus_Slou_B	TRINITY_DN2571_c2_g1_i3.p1	0.491	59	30	0	2	60	218	276	7.185E-12	59	60
T_tridentatus_Slou_B	TRINITY_DN2571_c2_g1_i4.p1	0.491	59	30	0	2	60	218	276	7.185E-12	59	60
T_tridentatus_Slou_B	TRINITY_DN2571_c2_g1_i7.p1	0.491	59	30	0	2	60	218	276	7.185E-12	59	60
T_tridentatus_Slou_B	TRINITY_DN5117_c3_g1_i1.p1	0.508	57	28	0	2	58	101	157	7.185E-12	59	60
T_tridentatus_Slou_B	TRINITY_DN2571_c1_g1_i6.p1	0.491	59	30	0	2	60	199	257	9.882E-12	59	60
T_tridentatus_Slou_B	TRINITY_DN2571_c1_g1_i9.p1	0.491	59	30	0	2	60	199	257	9.882E-12	59	60
T_tridentatus_Slou_B	TRINITY_DN2571_c1_g1_i2.p1	0.491	59	30	0	2	60	199	257	9.882E-12	59	60
T_tridentatus_Slou_B	TRINITY_DN2571_c1_g1_i3.p1	0.491	59	30	0	2	60	199	257	9.882E-12	59	60
T_tridentatus_Slou_B	TRINITY_DN2571_c1_g1_i4.p1	0.491	59	30	0	2	60	199	257	9.882E-12	59	60
T_tridentatus_Slou_B	TRINITY_DN2571_c1_g1_i5.p1	0.491	59	30	0	2	60	199	257	9.882E-12	59	60
T_tridentatus_Slou_B	TRINITY_DN1751_c0_g1_i1.p1	0.555	54	24	0	5	58	312	365	1.359E-11	59	60
T_tridentatus_Slou_B	TRINITY_DN1751_c0_g1_i2.p1	0.555	54	24	0	5	58	312	365	1.359E-11	59	60
T_tridentatus_Slou_B	TRINITY_DN8091_c0_g2_i2.p1	0.473	57	30	0	2	58	56	112	3.538E-11	57	60
T_tridentatus_Slou_B	TRINITY_DN4691_c0_g1_i2.p1	0.508	57	28	0	2	58	99	155	3.538E-11	57	60
T_tridentatus_Slou_B	TRINITY_DN4691_c0_g1_i1.p1	0.508	57	28	0	2	58	104	160	3.538E-11	57	60
T_tridentatus_Slou_B	TRINITY_DN1357_c1_g1_i1.p1	0.534	58	27	0	2	59	180	237	3.538E-11	57	60
T_tridentatus_Slou_B	TRINITY_DN1200_c0_g1_i5.p2	0.482	58	30	0	2	59	224	281	3.538E-11	57	60
T_tridentatus_Slou_B	TRINITY_DN1200_c0_g1_i6.p2	0.482	58	30	0	2	59	224	281	3.538E-11	57	60
T_tridentatus_Slou_B	TRINITY_DN4198_c0_g1_i3.p1	0.491	57	29	0	2	58	198	254	3.538E-11	57	60
T_tridentatus_Slou_B	TRINITY_DN4198_c0_g1_i2.p1	0.491	57	29	0	2	58	202	258	3.538E-11	57	60
T_tridentatus_Slou_B	TRINITY_DN1200_c0_g1_i7.p1	0.482	58	30	0	2	59	224	281	3.538E-11	57	60
T_tridentatus_Slou_B	TRINITY_DN1506_c0_g1_i1.p1	0.517	58	28	0	2	59	74	131	4.866E-11	57	60
T_tridentatus_Slou_B	TRINITY_DN2242_c1_g1_i1.p1	0.483	60	31	0	1	60	213	272	6.694E-11	57	60
T_tridentatus_Slou_B	TRINITY_DN2242_c1_g1_i6.p1	0.483	60	31	0	1	60	213	272	6.694E-11	57	60
T_tridentatus_Slou_B	TRINITY_DN2242_c1_g1_i7.p1	0.483	60	31	0	1	60	213	272	6.694E-11	57	60
T_tridentatus_Slou_B	TRINITY_DN8240_c0_g1_i1.p1	0.482	58	30	0	2	59	150	207	6.694E-11	57	60
T_tridentatus_Slou_B	TRINITY_DN10734_c1_g2_i2.p1	0.482	58	30	0	2	59	139	196	9.209E-11	56	60
T_tridentatus_Slou_B	TRINITY_DN10734_c1_g2_i1.p1	0.482	58	30	0	2	59	139	196	9.209E-11	56	60
T_tridentatus_Slou_B	TRINITY_DN10734_c1_g1_i1.p1	0.482	58	30	0	2	59	218	275	9.209E-11	56	60
T_tridentatus_Slou_B	TRINITY_DN10734_c1_g1_i2.p1	0.482	58	30	0	2	59	218	275	9.209E-11	56	60
T_tridentatus_Slou_B	TRINITY_DN2871_c0_g1_i2.p1	0.508	57	28	0	2	58	228	284	1.267E-10	56	60
T_tridentatus_Slou_B	TRINITY_DN2871_c0_g1_i3.p1	0.508	57	28	0	2	58	228	284	1.267E-10	56	60
T_tridentatus_Slou_B	TRINITY_DN3145_c1_g1_i1.p1	0.500	58	29	0	2	59	173	230	2.398E-10	55	60
T_tridentatus_Slou_B	TRINITY_DN4025_c0_g1_i4.p1	0.473	57	30	0	2	58	141	197	2.398E-10	55	60
T_tridentatus_Slou_B	TRINITY_DN6383_c0_g2_i1.p1	0.517	58	28	0	2	59	90	147	2.398E-10	55	60
T_tridentatus_Slou_B	TRINITY_DN4025_c0_g1_i1.p1	0.473	57	30	0	2	58	141	197	2.398E-10	55	60
T_tridentatus_Slou_B	TRINITY_DN2510_c0_g1_i2.p1	0.526	57	27	0	2	58	205	261	2.398E-10	55	60
T_tridentatus_Slou_B	TRINITY_DN2510_c0_g1_i4.p1	0.526	57	27	0	2	58	205	261	2.398E-10	55	60
T_tridentatus_Slou_B	TRINITY_DN2510_c0_g1_i1.p1	0.526	57	27	0	2	58	254	310	2.398E-10	55	60
T_tridentatus_Slou_B	TRINITY_DN2510_c0_g1_i3.p1	0.526	57	27	0	2	58	254	310	2.398E-10	55	60
T_tridentatus_Slou_B	TRINITY_DN2921_c1_g1_i1.p1	0.473	57	30	0	2	58	139	195	3.299E-10	55	60
T_tridentatus_Slou_B	TRINITY_DN2921_c1_g1_i16.p1	0.473	57	30	0	2	58	139	195	3.299E-10	55	60
T_tridentatus_Slou_B	TRINITY_DN4025_c0_g1_i2.p1	0.500	54	27	0	5	58	25	78	4.539E-10	54	60
T_tridentatus_Slou_B	TRINITY_DN4025_c0_g1_i3.p1	0.500	54	27	0	5	58	25	78	4.539E-10	54	60
T_tridentatus_Slou_B	TRINITY_DN4313_c0_g1_i4.p1	0.509	51	25	0	8	58	176	226	4.539E-10	54	60
T_tridentatus_Slou_B	TRINITY_DN2149_c1_g1_i2.p1	0.508	57	28	0	2	58	206	262	6.245E-10	54	60
T_tridentatus_Slou_B	TRINITY_DN2149_c1_g1_i4.p1	0.508	57	28	0	2	58	206	262	6.245E-10	54	60
T_tridentatus_Slou_B	TRINITY_DN15380_c0_g2_i1.p1	0.465	58	30	0	2	59	97	154	8.593E-10	53	60
T_tridentatus_Slou_B	TRINITY_DN621_c0_g3_i2.p1	0.457	59	31	0	2	60	168	226	1.182E-09	53	60
T_tridentatus_Slou_B	TRINITY_DN8739_c0_g2_i2.p1	0.438	57	31	0	3	59	252	308	1.182E-09	53	60
T_tridentatus_Slou_B	TRINITY_DN8739_c0_g2_i3.p1	0.438	57	31	0	3	59	252	308	1.182E-09	53	60
T_tridentatus_Slou_B	TRINITY_DN8739_c0_g2_i4.p1	0.438	57	31	0	3	59	252	308	1.182E-09	53	60
T_tridentatus_Slou_B	TRINITY_DN8739_c0_g2_i5.p1	0.438	57	31	0	3	59	252	308	1.182E-09	53	60
T_tridentatus_Slou_B	TRINITY_DN8739_c0_g2_i6.p1	0.438	57	31	0	3	59	252	308	1.182E-09	53	60
T_tridentatus_Slou_B	TRINITY_DN3849_c0_g1_i12.p1	0.491	57	29	0	2	58	209	265	1.627E-09	53	60
T_tridentatus_Slou_B	TRINITY_DN3849_c0_g1_i13.p1	0.491	57	29	0	2	58	209	265	1.627E-09	53	60
T_tridentatus_Slou_B	TRINITY_DN3849_c0_g1_i2.p1	0.491	57	29	0	2	58	209	265	1.627E-09	53	60
T_tridentatus_Slou_B	TRINITY_DN3849_c0_g1_i3.p1	0.491	57	29	0	2	58	209	265	1.627E-09	53	60
T_tridentatus_Slou_B	TRINITY_DN3849_c0_g1_i6.p1	0.491	57	29	0	2	58	209	265	1.627E-09	53	60
T_tridentatus_Slou_B	TRINITY_DN3849_c0_g1_i8.p1	0.491	57	29	0	2	58	209	265	1.627E-09	53	60
T_tridentatus_Slou_B	TRINITY_DN1231_c3_g1_i1.p1	0.491	57	29	0	2	58	188	244	1.627E-09	53	60
T_tridentatus_Slou_B	TRINITY_DN8739_c0_g1_i9.p1	0.421	57	32	0	3	59	110	166	2.239E-09	52	60
T_tridentatus_Slou_B	TRINITY_DN8739_c0_g1_i5.p1	0.421	57	32	0	3	59	243	299	2.239E-09	52	60
T_tridentatus_Slou_B	TRINITY_DN8739_c0_g1_i3.p1	0.421	57	32	0	3	59	251	307	2.239E-09	52	60
T_tridentatus_Slou_B	TRINITY_DN8849_c0_g1_i1.p1	0.473	57	30	0	2	58	49	105	3.081E-09	52	60
T_tridentatus_Slou_B	TRINITY_DN8849_c0_g1_i2.p1	0.473	57	30	0	2	58	49	105	3.081E-09	52	60
T_tridentatus_Slou_B	TRINITY_DN70_c1_g1_i2.p1	0.465	58	30	0	2	59	46	103	3.081E-09	52	60
T_tridentatus_Slou_B	TRINITY_DN70_c1_g1_i3.p1	0.465	58	30	0	2	59	88	145	3.081E-09	52	60
T_tridentatus_Slou_B	TRINITY_DN3849_c0_g1_i7.p1	0.473	57	30	0	2	58	210	266	3.081E-09	52	60
T_tridentatus_Slou_B	TRINITY_DN3347_c0_g1_i3.p1	0.491	57	29	0	3	59	629	685	3.081E-09	52	60
T_tridentatus_Slou_B	TRINITY_DN3347_c0_g1_i1.p1	0.491	57	29	0	3	59	696	752	3.081E-09	52	60
T_tridentatus_Slou_B	TRINITY_DN3347_c0_g1_i7.p1	0.491	57	29	0	3	59	696	752	3.081E-09	52	60
T_tridentatus_Slou_B	TRINITY_DN3347_c0_g1_i2.p1	0.491	57	29	0	3	59	629	685	3.081E-09	52	60
T_tridentatus_Slou_B	TRINITY_DN3347_c0_g1_i10.p1	0.491	57	29	0	3	59	696	752	3.081E-09	52	60
T_tridentatus_Slou_B	TRINITY_DN3347_c0_g1_i12.p1	0.491	57	29	0	3	59	696	752	3.081E-09	52	60
T_tridentatus_Slou_B	TRINITY_DN3347_c0_g1_i13.p1	0.491	57	29	0	3	59	696	752	3.081E-09	52	60
T_tridentatus_Slou_B	TRINITY_DN3347_c0_g1_i4.p1	0.491	57	29	0	3	59	696	752	3.081E-09	52	60
T_tridentatus_Slou_B	TRINITY_DN6552_c0_g1_i1.p1	0.462	54	29	0	4	57	205	258	8.029E-09	51	60
T_tridentatus_Slou_B	TRINITY_DN3193_c0_g1_i2.p1	0.472	55	29	0	5	59	235	289	8.029E-09	51	60
T_tridentatus_Slou_B	TRINITY_DN3193_c0_g1_i1.p1	0.472	55	29	0	5	59	235	289	8.029E-09	51	60
T_tridentatus_Slou_B	TRINITY_DN3128_c1_g1_i1.p1	0.438	57	31	0	2	58	248	304	8.029E-09	51	60
T_tridentatus_Slou_B	TRINITY_DN3128_c1_g1_i2.p1	0.438	57	31	0	2	58	248	304	8.029E-09	51	60
T_tridentatus_Slou_B	TRINITY_DN7666_c0_g1_i3.p1	0.466	60	30	0	1	57	334	393	8.029E-09	51	60
T_tridentatus_Slou_B	TRINITY_DN12417_c0_g1_i1.p1	0.491	57	29	0	2	58	269	325	5.459E-08	48	60
T_tridentatus_Slou_B	TRINITY_DN8739_c0_g1_i2.p1	0.393	61	34	0	3	59	110	170	1.424E-07	47	60
T_tridentatus_Slou_B	TRINITY_DN8739_c0_g1_i1.p1	0.393	61	34	0	3	59	243	303	1.424E-07	47	60
T_tridentatus_Slou_B	TRINITY_DN8739_c0_g1_i7.p1	0.393	61	34	0	3	59	251	311	1.424E-07	47	60
T_tridentatus_Slou_B	TRINITY_DN83156_c0_g1_i1.p1	0.490	51	26	0	2	52	166	216	5.116E-07	46	60
A_bruennichi_NK2.2-A	TRINITY_DN2510_c0_g1_i2.p1	1.000	60	0	0	1	60	204	263	2.736E-32	118	60
A_bruennichi_NK2.2-A	TRINITY_DN2510_c0_g1_i4.p1	1.000	60	0	0	1	60	204	263	2.736E-32	118	60
A_bruennichi_NK2.2-A	TRINITY_DN2510_c0_g1_i1.p1	1.000	60	0	0	1	60	253	312	2.736E-32	118	60
A_bruennichi_NK2.2-A	TRINITY_DN2510_c0_g1_i3.p1	1.000	60	0	0	1	60	253	312	2.736E-32	118	60
A_bruennichi_NK2.2-A	TRINITY_DN1357_c1_g1_i1.p1	0.844	58	9	0	1	58	179	236	3.145E-26	100	60
A_bruennichi_NK2.2-A	TRINITY_DN71961_c0_g1_i1.p1	0.800	60	12	0	1	60	170	229	1.948E-24	95	60
A_bruennichi_NK2.2-A	TRINITY_DN3779_c0_g2_i1.p1	0.603	58	23	0	1	58	141	198	1.821E-15	70	60
A_bruennichi_NK2.2-A	TRINITY_DN4683_c3_g1_i4.p1	0.551	58	26	0	1	58	231	288	7.185E-12	59	60
A_bruennichi_NK2.2-A	TRINITY_DN4683_c3_g1_i7.p1	0.551	58	26	0	1	58	231	288	7.185E-12	59	60
A_bruennichi_NK2.2-A	TRINITY_DN7698_c0_g1_i1.p1	0.508	59	29	0	2	60	206	264	9.882E-12	59	60
A_bruennichi_NK2.2-A	TRINITY_DN19751_c0_g1_i1.p1	0.517	56	27	0	5	60	203	258	3.538E-11	57	60
A_bruennichi_NK2.2-A	TRINITY_DN3929_c0_g1_i1.p1	0.526	57	27	0	2	58	130	186	4.866E-11	57	60
A_bruennichi_NK2.2-A	TRINITY_DN3929_c0_g1_i3.p1	0.526	57	27	0	2	58	130	186	4.866E-11	57	60
A_bruennichi_NK2.2-A	TRINITY_DN2546_c0_g1_i10.p1	0.482	58	30	0	1	58	97	154	9.209E-11	56	60
A_bruennichi_NK2.2-A	TRINITY_DN2546_c0_g1_i3.p1	0.482	58	30	0	1	58	97	154	9.209E-11	56	60
A_bruennichi_NK2.2-A	TRINITY_DN2546_c0_g1_i6.p1	0.482	58	30	0	1	58	97	154	9.209E-11	56	60
A_bruennichi_NK2.2-A	TRINITY_DN2546_c0_g1_i1.p1	0.482	58	30	0	1	58	280	337	9.209E-11	56	60
A_bruennichi_NK2.2-A	TRINITY_DN2546_c0_g1_i11.p1	0.482	58	30	0	1	58	280	337	9.209E-11	56	60
A_bruennichi_NK2.2-A	TRINITY_DN2546_c0_g1_i12.p1	0.482	58	30	0	1	58	280	337	9.209E-11	56	60
A_bruennichi_NK2.2-A	TRINITY_DN2546_c0_g1_i7.p1	0.482	58	30	0	1	58	280	337	9.209E-11	56	60
A_bruennichi_NK2.2-A	TRINITY_DN253_c2_g1_i2.p1	0.543	57	26	0	2	58	145	201	1.267E-10	56	60
A_bruennichi_NK2.2-A	TRINITY_DN253_c2_g1_i3.p1	0.543	57	26	0	2	58	145	201	1.267E-10	56	60
A_bruennichi_NK2.2-A	TRINITY_DN253_c2_g1_i1.p1	0.543	57	26	0	2	58	179	235	1.267E-10	56	60
A_bruennichi_NK2.2-A	TRINITY_DN253_c2_g1_i4.p1	0.543	57	26	0	2	58	179	235	1.267E-10	56	60
A_bruennichi_NK2.2-A	TRINITY_DN8823_c0_g1_i1.p1	0.526	57	27	0	2	58	150	206	4.539E-10	54	60
A_bruennichi_NK2.2-A	TRINITY_DN8823_c0_g1_i3.p1	0.526	57	27	0	2	58	150	206	4.539E-10	54	60
A_bruennichi_NK2.2-A	TRINITY_DN8823_c0_g1_i4.p1	0.526	57	27	0	2	58	176	232	4.539E-10	54	60
A_bruennichi_NK2.2-A	TRINITY_DN8823_c0_g1_i5.p1	0.526	57	27	0	2	58	176	232	4.539E-10	54	60
A_bruennichi_NK2.2-A	TRINITY_DN3231_c1_g5_i1.p1	0.465	58	30	0	1	58	185	242	8.593E-10	53	60
A_bruennichi_NK2.2-A	TRINITY_DN9245_c0_g1_i2.p1	0.509	51	25	0	5	55	43	93	1.182E-09	53	60
A_bruennichi_NK2.2-A	TRINITY_DN9245_c0_g1_i5.p1	0.509	51	25	0	5	55	43	93	1.182E-09	53	60
A_bruennichi_NK2.2-A	TRINITY_DN9245_c0_g1_i1.p1	0.509	51	25	0	5	55	153	203	1.182E-09	53	60
A_bruennichi_NK2.2-A	TRINITY_DN9245_c0_g1_i3.p1	0.509	51	25	0	5	55	153	203	1.182E-09	53	60
A_bruennichi_NK2.2-A	TRINITY_DN4313_c0_g1_i4.p1	0.509	55	27	0	6	60	174	228	1.182E-09	53	60
A_bruennichi_NK2.2-A	TRINITY_DN2149_c1_g1_i2.p1	0.500	58	29	0	1	58	205	262	1.627E-09	53	60
A_bruennichi_NK2.2-A	TRINITY_DN2149_c1_g1_i4.p1	0.500	58	29	0	1	58	205	262	1.627E-09	53	60
A_bruennichi_NK2.2-A	TRINITY_DN7666_c0_g1_i3.p1	0.473	57	30	0	4	60	340	396	2.239E-09	52	60
A_bruennichi_NK2.2-A	TRINITY_DN3768_c2_g1_i1.p1	0.508	57	28	0	2	58	141	197	3.081E-09	52	60
A_bruennichi_NK2.2-A	TRINITY_DN9487_c0_g1_i2.p1	0.491	57	29	0	2	58	134	190	8.029E-09	51	60
A_bruennichi_NK2.2-A	TRINITY_DN9487_c0_g1_i3.p1	0.491	57	29	0	2	58	134	190	8.029E-09	51	60
A_bruennichi_NK2.2-A	TRINITY_DN9487_c0_g1_i4.p1	0.491	57	29	0	2	58	134	190	8.029E-09	51	60
A_bruennichi_NK2.2-A	TRINITY_DN6552_c0_g1_i1.p1	0.490	51	26	0	5	55	206	256	8.029E-09	51	60
A_bruennichi_NK2.2-A	TRINITY_DN12417_c0_g1_i1.p1	0.508	57	28	0	2	58	269	325	1.105E-08	50	60
A_bruennichi_NK2.2-A	TRINITY_DN4881_c0_g1_i1.p1	0.491	57	29	0	2	58	167	223	1.521E-08	50	60
A_bruennichi_NK2.2-A	TRINITY_DN3780_c3_g1_i1.p1	0.491	57	29	0	2	58	128	184	2.093E-08	49	60
A_bruennichi_NK2.2-A	TRINITY_DN124_c0_g1_i1.p1	0.464	56	29	0	5	60	207	262	2.093E-08	49	60
A_bruennichi_NK2.2-A	TRINITY_DN77411_c0_g1_i1.p1	0.508	57	28	0	2	58	210	266	2.093E-08	49	60
A_bruennichi_NK2.2-A	TRINITY_DN124_c0_g3_i2.p1	0.481	54	28	0	5	58	197	250	2.881E-08	49	60
A_bruennichi_NK2.2-A	TRINITY_DN6383_c0_g2_i1.p1	0.428	56	31	0	5	60	93	148	3.966E-08	49	60
A_bruennichi_NK2.2-A	TRINITY_DN2015_c4_g1_i1.p1	0.444	54	29	0	5	58	195	248	3.966E-08	49	60
A_bruennichi_NK2.2-A	TRINITY_DN2015_c4_g1_i2.p1	0.444	54	29	0	5	58	195	248	3.966E-08	49	60
A_bruennichi_NK2.2-A	TRINITY_DN954_c0_g1_i1.p1	0.470	51	26	0	5	55	216	266	5.459E-08	48	60
A_bruennichi_NK2.2-A	TRINITY_DN2571_c4_g1_i1.p1	0.462	54	29	0	5	58	97	150	1.034E-07	48	60
A_bruennichi_NK2.2-A	TRINITY_DN10502_c0_g1_i1.p1	0.481	54	28	0	5	58	219	272	1.424E-07	47	60
A_bruennichi_NK2.2-A	TRINITY_DN1751_c0_g1_i1.p1	0.462	54	29	0	5	58	312	365	1.960E-07	47	60
A_bruennichi_NK2.2-A	TRINITY_DN1751_c0_g1_i2.p1	0.462	54	29	0	5	58	312	365	1.960E-07	47	60
A_bruennichi_NK2.2-A	TRINITY_DN3347_c0_g1_i3.p1	0.428	56	31	0	3	58	629	684	3.716E-07	46	60
A_bruennichi_NK2.2-A	TRINITY_DN3347_c0_g1_i1.p1	0.428	56	31	0	3	58	696	751	3.716E-07	46	60
A_bruennichi_NK2.2-A	TRINITY_DN3347_c0_g1_i7.p1	0.428	56	31	0	3	58	696	751	3.716E-07	46	60
A_bruennichi_NK2.2-A	TRINITY_DN3347_c0_g1_i2.p1	0.428	56	31	0	3	58	629	684	3.716E-07	46	60
A_bruennichi_NK2.2-A	TRINITY_DN3347_c0_g1_i10.p1	0.428	56	31	0	3	58	696	751	3.716E-07	46	60
A_bruennichi_NK2.2-A	TRINITY_DN3347_c0_g1_i12.p1	0.428	56	31	0	3	58	696	751	3.716E-07	46	60
A_bruennichi_NK2.2-A	TRINITY_DN3347_c0_g1_i13.p1	0.428	56	31	0	3	58	696	751	3.716E-07	46	60
A_bruennichi_NK2.2-A	TRINITY_DN3347_c0_g1_i4.p1	0.428	56	31	0	3	58	696	751	3.716E-07	46	60
A_bruennichi_NK2.2-A	TRINITY_DN3193_c0_g1_i2.p1	0.425	54	30	0	5	58	235	288	5.116E-07	46	60
A_bruennichi_NK2.2-A	TRINITY_DN3193_c0_g1_i1.p1	0.425	54	30	0	5	58	235	288	5.116E-07	46	60
A_bruennichi_NK2.2-A	TRINITY_DN8240_c1_g2_i1.p1	0.425	54	30	0	5	58	92	145	5.116E-07	46	60
A_bruennichi_NK2.2-A	TRINITY_DN8240_c1_g2_i3.p1	0.425	54	30	0	5	58	120	173	5.116E-07	46	60
A_bruennichi_NK2.2-A	TRINITY_DN3145_c1_g1_i1.p1	0.413	58	33	0	1	58	172	229	9.700E-07	45	60
A_bruennichi_NK2.2-A	TRINITY_DN2242_c1_g1_i1.p1	0.425	54	30	0	5	58	217	270	9.700E-07	45	60
A_bruennichi_NK2.2-A	TRINITY_DN2242_c1_g1_i6.p1	0.425	54	30	0	5	58	217	270	9.700E-07	45	60
A_bruennichi_NK2.2-A	TRINITY_DN2242_c1_g1_i7.p1	0.425	54	30	0	5	58	217	270	9.700E-07	45	60
A_bruennichi_NK2.2-A	TRINITY_DN5803_c1_g1_i1.p1	0.400	55	32	0	5	59	142	196	1.839E-06	44	60
A_bruennichi_NK2.2-A	TRINITY_DN2571_c2_g1_i3.p1	0.425	54	30	0	5	58	221	274	1.839E-06	44	60
A_bruennichi_NK2.2-A	TRINITY_DN2571_c2_g1_i4.p1	0.425	54	30	0	5	58	221	274	1.839E-06	44	60
A_bruennichi_NK2.2-A	TRINITY_DN2571_c2_g1_i7.p1	0.425	54	30	0	5	58	221	274	1.839E-06	44	60
A_bruennichi_NK2.2-A	TRINITY_DN2571_c1_g1_i6.p1	0.425	54	30	0	5	58	202	255	2.533E-06	44	60
A_bruennichi_NK2.2-A	TRINITY_DN2571_c1_g1_i9.p1	0.425	54	30	0	5	58	202	255	2.533E-06	44	60
A_bruennichi_NK2.2-A	TRINITY_DN2571_c1_g1_i2.p1	0.425	54	30	0	5	58	202	255	2.533E-06	44	60
A_bruennichi_NK2.2-A	TRINITY_DN2571_c1_g1_i3.p1	0.425	54	30	0	5	58	202	255	2.533E-06	44	60
A_bruennichi_NK2.2-A	TRINITY_DN2571_c1_g1_i4.p1	0.425	54	30	0	5	58	202	255	2.533E-06	44	60
A_bruennichi_NK2.2-A	TRINITY_DN2571_c1_g1_i5.p1	0.425	54	30	0	5	58	202	255	2.533E-06	44	60
A_bruennichi_NK2.2-A	TRINITY_DN4691_c0_g1_i2.p1	0.446	56	30	0	5	60	102	157	9.115E-06	42	60
A_bruennichi_NK2.2-A	TRINITY_DN4691_c0_g1_i1.p1	0.446	56	30	0	5	60	107	162	9.115E-06	42	60
A_bruennichi_NK2.2-A	TRINITY_DN1669_c1_g1_i2.p1	0.407	54	31	0	5	58	214	267	1.256E-05	42	60
A_bruennichi_NK2.2-A	TRINITY_DN1669_c1_g1_i3.p1	0.407	54	31	0	5	58	214	267	1.256E-05	42	60
A_bruennichi_NK2.2-A	TRINITY_DN1669_c1_g1_i6.p1	0.407	54	31	0	5	58	214	267	1.256E-05	42	60
A_bruennichi_NK2.2-A	TRINITY_DN1669_c1_g1_i7.p1	0.407	54	31	0	5	58	214	267	1.256E-05	42	60
A_bruennichi_NK2.2-A	TRINITY_DN10734_c1_g2_i2.p1	0.431	51	28	0	5	55	142	192	2.383E-05	41	60
A_bruennichi_NK2.2-A	TRINITY_DN10734_c1_g2_i1.p1	0.431	51	28	0	5	55	142	192	2.383E-05	41	60
A_bruennichi_NK2.2-A	TRINITY_DN10734_c1_g1_i1.p1	0.431	51	28	0	5	55	221	271	2.383E-05	41	60
A_bruennichi_NK2.2-A	TRINITY_DN10734_c1_g1_i2.p1	0.431	51	28	0	5	55	221	271	2.383E-05	41	60
A_bruennichi_NK2.2-A	TRINITY_DN8849_c0_g1_i1.p1	0.403	57	33	0	2	58	49	105	6.231E-05	40	60
A_bruennichi_NK2.2-A	TRINITY_DN8849_c0_g1_i2.p1	0.403	57	33	0	2	58	49	105	6.231E-05	40	60
T_antipodiana_NK2.2-B	TRINITY_DN2510_c0_g1_i2.p1	0.932	59	4	0	2	60	205	263	1.131E-29	110	60
T_antipodiana_NK2.2-B	TRINITY_DN2510_c0_g1_i4.p1	0.932	59	4	0	2	60	205	263	1.131E-29	110	60
T_antipodiana_NK2.2-B	TRINITY_DN2510_c0_g1_i1.p1	0.932	59	4	0	2	60	254	312	1.131E-29	110	60
T_antipodiana_NK2.2-B	TRINITY_DN2510_c0_g1_i3.p1	0.932	59	4	0	2	60	254	312	1.131E-29	110	60
T_antipodiana_NK2.2-B	TRINITY_DN1357_c1_g1_i1.p1	0.862	58	8	0	1	58	179	236	6.437E-27	102	60
T_antipodiana_NK2.2-B	TRINITY_DN71961_c0_g1_i1.p1	0.796	59	12	0	2	60	171	229	3.675E-24	94	60
T_antipodiana_NK2.2-B	TRINITY_DN3779_c0_g2_i1.p1	0.648	54	19	0	5	58	145	198	7.010E-16	71	60
T_antipodiana_NK2.2-B	TRINITY_DN4683_c3_g1_i4.p1	0.589	56	23	0	3	58	233	288	2.008E-12	61	60
T_antipodiana_NK2.2-B	TRINITY_DN4683_c3_g1_i7.p1	0.589	56	23	0	3	58	233	288	2.008E-12	61	60
T_antipodiana_NK2.2-B	TRINITY_DN7698_c0_g1_i1.p1	0.526	57	27	0	2	58	206	262	5.224E-12	60	60
T_antipodiana_NK2.2-B	TRINITY_DN19751_c0_g1_i1.p1	0.535	56	26	0	5	60	203	258	5.224E-12	60	60
T_antipodiana_NK2.2-B	TRINITY_DN253_c2_g1_i2.p1	0.543	57	26	0	2	58	145	201	1.870E-11	58	60
T_antipodiana_NK2.2-B	TRINITY_DN253_c2_g1_i3.p1	0.543	57	26	0	2	58	145	201	1.870E-11	58	60
T_antipodiana_NK2.2-B	TRINITY_DN253_c2_g1_i1.p1	0.543	57	26	0	2	58	179	235	1.870E-11	58	60
T_antipodiana_NK2.2-B	TRINITY_DN253_c2_g1_i4.p1	0.543	57	26	0	2	58	179	235	1.870E-11	58	60
T_antipodiana_NK2.2-B	TRINITY_DN2546_c0_g1_i10.p1	0.500	56	28	0	3	58	99	154	2.572E-11	58	60
T_antipodiana_NK2.2-B	TRINITY_DN2546_c0_g1_i3.p1	0.500	56	28	0	3	58	99	154	2.572E-11	58	60
T_antipodiana_NK2.2-B	TRINITY_DN2546_c0_g1_i6.p1	0.500	56	28	0	3	58	99	154	2.572E-11	58	60
T_antipodiana_NK2.2-B	TRINITY_DN3929_c0_g1_i1.p1	0.526	57	27	0	2	58	130	186	2.572E-11	58	60
T_antipodiana_NK2.2-B	TRINITY_DN3929_c0_g1_i3.p1	0.526	57	27	0	2	58	130	186	2.572E-11	58	60
T_antipodiana_NK2.2-B	TRINITY_DN2546_c0_g1_i1.p1	0.500	56	28	0	3	58	282	337	2.572E-11	58	60
T_antipodiana_NK2.2-B	TRINITY_DN2546_c0_g1_i11.p1	0.500	56	28	0	3	58	282	337	2.572E-11	58	60
T_antipodiana_NK2.2-B	TRINITY_DN2546_c0_g1_i12.p1	0.500	56	28	0	3	58	282	337	2.572E-11	58	60
T_antipodiana_NK2.2-B	TRINITY_DN2546_c0_g1_i7.p1	0.500	56	28	0	3	58	282	337	2.572E-11	58	60
T_antipodiana_NK2.2-B	TRINITY_DN8823_c0_g1_i1.p1	0.526	57	27	0	2	58	150	206	6.694E-11	57	60
T_antipodiana_NK2.2-B	TRINITY_DN8823_c0_g1_i3.p1	0.526	57	27	0	2	58	150	206	6.694E-11	57	60
T_antipodiana_NK2.2-B	TRINITY_DN8823_c0_g1_i4.p1	0.526	57	27	0	2	58	176	232	6.694E-11	57	60
T_antipodiana_NK2.2-B	TRINITY_DN8823_c0_g1_i5.p1	0.526	57	27	0	2	58	176	232	6.694E-11	57	60
T_antipodiana_NK2.2-B	TRINITY_DN3231_c1_g5_i1.p1	0.482	58	30	0	1	58	185	242	9.209E-11	56	60
T_antipodiana_NK2.2-B	TRINITY_DN9245_c0_g1_i2.p1	0.509	51	25	0	5	55	43	93	4.539E-10	54	60
T_antipodiana_NK2.2-B	TRINITY_DN9245_c0_g1_i5.p1	0.509	51	25	0	5	55	43	93	4.539E-10	54	60
T_antipodiana_NK2.2-B	TRINITY_DN9245_c0_g1_i1.p1	0.509	51	25	0	5	55	153	203	4.539E-10	54	60
T_antipodiana_NK2.2-B	TRINITY_DN9245_c0_g1_i3.p1	0.509	51	25	0	5	55	153	203	4.539E-10	54	60
T_antipodiana_NK2.2-B	TRINITY_DN2149_c1_g1_i2.p1	0.508	57	28	0	2	58	206	262	4.539E-10	54	60
T_antipodiana_NK2.2-B	TRINITY_DN2149_c1_g1_i4.p1	0.508	57	28	0	2	58	206	262	4.539E-10	54	60
T_antipodiana_NK2.2-B	TRINITY_DN3768_c2_g1_i1.p1	0.508	57	28	0	2	58	141	197	2.239E-09	52	60
T_antipodiana_NK2.2-B	TRINITY_DN7666_c0_g1_i3.p1	0.491	57	29	0	4	60	340	396	2.239E-09	52	60
T_antipodiana_NK2.2-B	TRINITY_DN954_c0_g1_i1.p1	0.490	51	26	0	5	55	216	266	3.081E-09	52	60
T_antipodiana_NK2.2-B	TRINITY_DN124_c0_g3_i2.p1	0.481	54	28	0	5	58	197	250	4.239E-09	51	60
T_antipodiana_NK2.2-B	TRINITY_DN124_c0_g1_i1.p1	0.481	54	28	0	5	58	207	260	4.239E-09	51	60
T_antipodiana_NK2.2-B	TRINITY_DN6383_c0_g2_i1.p1	0.428	56	31	0	5	60	93	148	4.239E-09	51	60
T_antipodiana_NK2.2-B	TRINITY_DN3780_c3_g1_i1.p1	0.491	57	29	0	2	58	128	184	5.834E-09	51	60
T_antipodiana_NK2.2-B	TRINITY_DN4313_c0_g1_i4.p1	0.509	53	26	0	6	58	174	226	5.834E-09	51	60
T_antipodiana_NK2.2-B	TRINITY_DN9487_c0_g1_i2.p1	0.491	57	29	0	2	58	134	190	5.834E-09	51	60
T_antipodiana_NK2.2-B	TRINITY_DN9487_c0_g1_i3.p1	0.491	57	29	0	2	58	134	190	5.834E-09	51	60
T_antipodiana_NK2.2-B	TRINITY_DN9487_c0_g1_i4.p1	0.491	57	29	0	2	58	134	190	5.834E-09	51	60
T_antipodiana_NK2.2-B	TRINITY_DN77411_c0_g1_i1.p1	0.508	57	28	0	2	58	210	266	8.029E-09	51	60
T_antipodiana_NK2.2-B	TRINITY_DN6552_c0_g1_i1.p1	0.490	51	26	0	5	55	206	256	1.105E-08	50	60
T_antipodiana_NK2.2-B	TRINITY_DN12417_c0_g1_i1.p1	0.482	58	30	0	2	59	269	326	1.105E-08	50	60
T_antipodiana_NK2.2-B	TRINITY_DN4881_c0_g1_i1.p1	0.491	57	29	0	2	58	167	223	1.105E-08	50	60
T_antipodiana_NK2.2-B	TRINITY_DN2015_c4_g1_i1.p1	0.444	54	29	0	5	58	195	248	1.105E-08	50	60
T_antipodiana_NK2.2-B	TRINITY_DN2015_c4_g1_i2.p1	0.444	54	29	0	5	58	195	248	1.105E-08	50	60
T_antipodiana_NK2.2-B	TRINITY_DN2571_c4_g1_i1.p1	0.462	54	29	0	5	58	97	150	2.881E-08	49	60
T_antipodiana_NK2.2-B	TRINITY_DN10502_c0_g1_i1.p1	0.481	54	28	0	5	58	219	272	2.881E-08	49	60
T_antipodiana_NK2.2-B	TRINITY_DN1751_c0_g1_i1.p1	0.462	54	29	0	5	58	312	365	3.966E-08	49	60
T_antipodiana_NK2.2-B	TRINITY_DN1751_c0_g1_i2.p1	0.462	54	29	0	5	58	312	365	3.966E-08	49	60
T_antipodiana_NK2.2-B	TRINITY_DN8240_c1_g2_i1.p1	0.425	54	30	0	5	58	92	145	7.514E-08	48	60
T_antipodiana_NK2.2-B	TRINITY_DN8240_c1_g2_i3.p1	0.425	54	30	0	5	58	120	173	7.514E-08	48	60
T_antipodiana_NK2.2-B	TRINITY_DN3193_c0_g1_i2.p1	0.431	58	32	0	1	58	231	288	1.960E-07	47	60
T_antipodiana_NK2.2-B	TRINITY_DN3193_c0_g1_i1.p1	0.431	58	32	0	1	58	231	288	1.960E-07	47	60
T_antipodiana_NK2.2-B	TRINITY_DN3347_c0_g1_i3.p1	0.446	56	30	0	3	58	629	684	1.960E-07	47	60
T_antipodiana_NK2.2-B	TRINITY_DN3347_c0_g1_i1.p1	0.446	56	30	0	3	58	696	751	1.960E-07	47	60
T_antipodiana_NK2.2-B	TRINITY_DN3347_c0_g1_i7.p1	0.446	56	30	0	3	58	696	751	1.960E-07	47	60
T_antipodiana_NK2.2-B	TRINITY_DN3347_c0_g1_i2.p1	0.446	56	30	0	3	58	629	684	1.960E-07	47	60
T_antipodiana_NK2.2-B	TRINITY_DN3347_c0_g1_i10.p1	0.446	56	30	0	3	58	696	751	1.960E-07	47	60
T_antipodiana_NK2.2-B	TRINITY_DN3347_c0_g1_i12.p1	0.446	56	30	0	3	58	696	751	1.960E-07	47	60
T_antipodiana_NK2.2-B	TRINITY_DN3347_c0_g1_i13.p1	0.446	56	30	0	3	58	696	751	1.960E-07	47	60
T_antipodiana_NK2.2-B	TRINITY_DN3347_c0_g1_i4.p1	0.446	56	30	0	3	58	696	751	1.960E-07	47	60
T_antipodiana_NK2.2-B	TRINITY_DN5803_c1_g1_i1.p1	0.418	55	31	0	5	59	142	196	7.045E-07	45	60
T_antipodiana_NK2.2-B	TRINITY_DN3145_c1_g1_i1.p1	0.413	58	33	0	1	58	172	229	1.336E-06	44	60
T_antipodiana_NK2.2-B	TRINITY_DN2242_c1_g1_i1.p1	0.407	54	31	0	5	58	217	270	1.336E-06	44	60
T_antipodiana_NK2.2-B	TRINITY_DN2242_c1_g1_i6.p1	0.407	54	31	0	5	58	217	270	1.336E-06	44	60
T_antipodiana_NK2.2-B	TRINITY_DN2242_c1_g1_i7.p1	0.407	54	31	0	5	58	217	270	1.336E-06	44	60
T_antipodiana_NK2.2-B	TRINITY_DN1669_c1_g1_i2.p1	0.407	54	31	0	5	58	214	267	1.839E-06	44	60
T_antipodiana_NK2.2-B	TRINITY_DN1669_c1_g1_i3.p1	0.407	54	31	0	5	58	214	267	1.839E-06	44	60
T_antipodiana_NK2.2-B	TRINITY_DN1669_c1_g1_i6.p1	0.407	54	31	0	5	58	214	267	1.839E-06	44	60
T_antipodiana_NK2.2-B	TRINITY_DN1669_c1_g1_i7.p1	0.407	54	31	0	5	58	214	267	1.839E-06	44	60
T_antipodiana_NK2.2-B	TRINITY_DN2571_c2_g1_i3.p1	0.407	54	31	0	5	58	221	274	4.805E-06	43	60
T_antipodiana_NK2.2-B	TRINITY_DN2571_c2_g1_i4.p1	0.407	54	31	0	5	58	221	274	4.805E-06	43	60
T_antipodiana_NK2.2-B	TRINITY_DN2571_c2_g1_i7.p1	0.407	54	31	0	5	58	221	274	4.805E-06	43	60
T_antipodiana_NK2.2-B	TRINITY_DN8849_c0_g1_i1.p1	0.413	58	33	0	2	59	49	106	6.618E-06	42	60
T_antipodiana_NK2.2-B	TRINITY_DN8849_c0_g1_i2.p1	0.413	58	33	0	2	59	49	106	6.618E-06	42	60
T_antipodiana_NK2.2-B	TRINITY_DN2571_c1_g1_i6.p1	0.407	54	31	0	5	58	202	255	6.618E-06	42	60
T_antipodiana_NK2.2-B	TRINITY_DN2571_c1_g1_i9.p1	0.407	54	31	0	5	58	202	255	6.618E-06	42	60
T_antipodiana_NK2.2-B	TRINITY_DN2571_c1_g1_i2.p1	0.407	54	31	0	5	58	202	255	6.618E-06	42	60
T_antipodiana_NK2.2-B	TRINITY_DN2571_c1_g1_i3.p1	0.407	54	31	0	5	58	202	255	6.618E-06	42	60
T_antipodiana_NK2.2-B	TRINITY_DN2571_c1_g1_i4.p1	0.407	54	31	0	5	58	202	255	6.618E-06	42	60
T_antipodiana_NK2.2-B	TRINITY_DN2571_c1_g1_i5.p1	0.407	54	31	0	5	58	202	255	6.618E-06	42	60
T_antipodiana_NK2.2-B	TRINITY_DN4691_c0_g1_i2.p1	0.462	54	29	0	5	58	102	155	6.618E-06	42	60
T_antipodiana_NK2.2-B	TRINITY_DN4691_c0_g1_i1.p1	0.462	54	29	0	5	58	107	160	6.618E-06	42	60
T_antipodiana_NK2.2-B	TRINITY_DN10734_c1_g2_i2.p1	0.431	51	28	0	5	55	142	192	9.115E-06	42	60
T_antipodiana_NK2.2-B	TRINITY_DN10734_c1_g2_i1.p1	0.431	51	28	0	5	55	142	192	9.115E-06	42	60
T_antipodiana_NK2.2-B	TRINITY_DN10734_c1_g1_i1.p1	0.431	51	28	0	5	55	221	271	9.115E-06	42	60
T_antipodiana_NK2.2-B	TRINITY_DN1506_c0_g2_i3.p1	0.431	58	32	0	2	59	53	110	9.115E-06	42	60
T_antipodiana_NK2.2-B	TRINITY_DN1506_c0_g2_i4.p1	0.431	58	32	0	2	59	53	110	9.115E-06	42	60
T_antipodiana_NK2.2-B	TRINITY_DN1506_c0_g2_i2.p1	0.431	58	32	0	2	59	64	121	9.115E-06	42	60
T_antipodiana_NK2.2-B	TRINITY_DN10734_c1_g1_i2.p1	0.431	51	28	0	5	55	221	271	9.115E-06	42	60
T_antipodiana_NK2.2-B	TRINITY_DN8240_c0_g1_i1.p1	0.403	57	33	0	2	58	150	206	1.256E-05	42	60
T_antipodiana_NK2.2-B	TRINITY_DN1506_c0_g1_i1.p1	0.431	51	28	0	5	55	77	127	6.231E-05	40	60
T_antipodiana_NK2.2-B	TRINITY_DN2921_c1_g1_i1.p1	0.388	54	32	0	2	55	139	192	1.183E-04	39	60
T_antipodiana_NK2.2-B	TRINITY_DN2921_c1_g1_i16.p1	0.388	54	32	0	2	55	139	192	1.183E-04	39	60
T_antipodiana_NK2.2-B	TRINITY_DN8091_c0_g2_i1.p1	0.388	54	32	0	2	55	106	159	1.630E-04	38	60
T_antipodiana_NK2.2-B	TRINITY_DN4025_c0_g1_i4.p1	0.415	53	30	0	3	55	142	194	1.630E-04	38	60
T_antipodiana_NK2.2-B	TRINITY_DN4025_c0_g1_i1.p1	0.415	53	30	0	3	55	142	194	1.630E-04	38	60
T_antipodiana_NK2.2-B	TRINITY_DN4025_c0_g1_i2.p1	0.411	51	29	0	5	55	25	75	2.246E-04	38	60
T_antipodiana_NK2.2-B	TRINITY_DN4025_c0_g1_i3.p1	0.411	51	29	0	5	55	25	75	2.246E-04	38	60
T_antipodiana_NK2.2-B	TRINITY_DN8091_c0_g2_i2.p1	0.407	54	31	0	2	55	56	109	2.246E-04	38	60
T_antipodiana_NK2.2-B	TRINITY_DN621_c0_g3_i2.p1	0.418	55	31	0	1	55	167	221	4.267E-04	37	60
T_antipodiana_NK2.2-B	TRINITY_DN1200_c0_g1_i5.p2	0.384	52	31	0	2	53	224	275	4.267E-04	37	60
T_antipodiana_NK2.2-B	TRINITY_DN1200_c0_g1_i6.p2	0.384	52	31	0	2	53	224	275	4.267E-04	37	60
T_antipodiana_NK2.2-B	TRINITY_DN1200_c0_g1_i7.p1	0.384	52	31	0	2	53	224	275	4.267E-04	37	60
T_antipodiana_NK2.2-B	TRINITY_DN2871_c0_g1_i2.p1	0.368	57	35	0	2	58	228	284	5.881E-04	37	60
T_antipodiana_NK2.2-B	TRINITY_DN2871_c0_g1_i3.p1	0.368	57	35	0	2	58	228	284	5.881E-04	37	60
T_antipodiana_NK2.2-B	TRINITY_DN4198_c0_g1_i3.p1	0.384	52	31	0	2	53	198	249	8.106E-04	36	60
T_antipodiana_NK2.2-B	TRINITY_DN4198_c0_g1_i2.p1	0.384	52	31	0	2	53	202	253	8.106E-04	36	60
T_antipodiana_NK2.2-B	TRINITY_DN1231_c3_g1_i1.p1	0.418	55	31	0	1	55	187	241	8.106E-04	36	60
A_bruennichi_old_annotated_NK4-A	TRINITY_DN71961_c0_g1_i1.p1	0.950	60	3	0	1	60	170	229	3.181E-30	112	60
A_bruennichi_old_annotated_NK4-A	TRINITY_DN1357_c1_g1_i1.p1	0.813	59	11	0	1	59	179	237	3.391E-23	92	60
A_bruennichi_old_annotated_NK4-A	TRINITY_DN2510_c0_g1_i2.p1	0.766	60	14	0	1	60	204	263	8.791E-23	91	60
A_bruennichi_old_annotated_NK4-A	TRINITY_DN2510_c0_g1_i4.p1	0.766	60	14	0	1	60	204	263	8.791E-23	91	60
A_bruennichi_old_annotated_NK4-A	TRINITY_DN2510_c0_g1_i1.p1	0.766	60	14	0	1	60	253	312	8.791E-23	91	60
A_bruennichi_old_annotated_NK4-A	TRINITY_DN2510_c0_g1_i3.p1	0.766	60	14	0	1	60	253	312	8.791E-23	91	60
A_bruennichi_old_annotated_NK4-A	TRINITY_DN3779_c0_g2_i1.p1	0.620	58	22	0	1	58	141	198	1.964E-16	72	60
A_bruennichi_old_annotated_NK4-A	TRINITY_DN3231_c1_g5_i1.p1	0.559	59	26	0	1	59	185	243	6.040E-14	65	60
A_bruennichi_old_annotated_NK4-A	TRINITY_DN3929_c0_g1_i1.p1	0.578	57	24	0	2	58	130	186	2.159E-13	64	60
A_bruennichi_old_annotated_NK4-A	TRINITY_DN3929_c0_g1_i3.p1	0.578	57	24	0	2	58	130	186	2.159E-13	64	60
A_bruennichi_old_annotated_NK4-A	TRINITY_DN8823_c0_g1_i1.p1	0.578	57	24	0	2	58	150	206	4.083E-13	63	60
A_bruennichi_old_annotated_NK4-A	TRINITY_DN8823_c0_g1_i3.p1	0.578	57	24	0	2	58	150	206	4.083E-13	63	60
A_bruennichi_old_annotated_NK4-A	TRINITY_DN8823_c0_g1_i4.p1	0.578	57	24	0	2	58	176	232	4.083E-13	63	60
A_bruennichi_old_annotated_NK4-A	TRINITY_DN8823_c0_g1_i5.p1	0.578	57	24	0	2	58	176	232	4.083E-13	63	60
A_bruennichi_old_annotated_NK4-A	TRINITY_DN19751_c0_g1_i1.p1	0.561	57	25	0	2	58	200	256	4.083E-13	63	60
A_bruennichi_old_annotated_NK4-A	TRINITY_DN3780_c3_g1_i1.p1	0.578	57	24	0	2	58	128	184	5.614E-13	63	60
A_bruennichi_old_annotated_NK4-A	TRINITY_DN4683_c3_g1_i4.p1	0.593	59	24	0	1	59	231	289	5.614E-13	63	60
A_bruennichi_old_annotated_NK4-A	TRINITY_DN4683_c3_g1_i7.p1	0.593	59	24	0	1	59	231	289	5.614E-13	63	60
A_bruennichi_old_annotated_NK4-A	TRINITY_DN253_c2_g1_i2.p1	0.561	57	25	0	2	58	145	201	1.460E-12	61	60
A_bruennichi_old_annotated_NK4-A	TRINITY_DN253_c2_g1_i3.p1	0.561	57	25	0	2	58	145	201	1.460E-12	61	60
A_bruennichi_old_annotated_NK4-A	TRINITY_DN253_c2_g1_i1.p1	0.561	57	25	0	2	58	179	235	1.460E-12	61	60
A_bruennichi_old_annotated_NK4-A	TRINITY_DN253_c2_g1_i4.p1	0.561	57	25	0	2	58	179	235	1.460E-12	61	60
A_bruennichi_old_annotated_NK4-A	TRINITY_DN2546_c0_g1_i10.p1	0.500	58	29	0	1	58	97	154	3.798E-12	60	60
A_bruennichi_old_annotated_NK4-A	TRINITY_DN2546_c0_g1_i3.p1	0.500	58	29	0	1	58	97	154	3.798E-12	60	60
A_bruennichi_old_annotated_NK4-A	TRINITY_DN2546_c0_g1_i6.p1	0.500	58	29	0	1	58	97	154	3.798E-12	60	60
A_bruennichi_old_annotated_NK4-A	TRINITY_DN2546_c0_g1_i1.p1	0.500	58	29	0	1	58	280	337	3.798E-12	60	60
A_bruennichi_old_annotated_NK4-A	TRINITY_DN2546_c0_g1_i11.p1	0.500	58	29	0	1	58	280	337	3.798E-12	60	60
A_bruennichi_old_annotated_NK4-A	TRINITY_DN2546_c0_g1_i12.p1	0.500	58	29	0	1	58	280	337	3.798E-12	60	60
A_bruennichi_old_annotated_NK4-A	TRINITY_DN2546_c0_g1_i7.p1	0.500	58	29	0	1	58	280	337	3.798E-12	60	60
A_bruennichi_old_annotated_NK4-A	TRINITY_DN2571_c4_g1_i1.p1	0.526	57	27	0	2	58	94	150	2.572E-11	58	60
A_bruennichi_old_annotated_NK4-A	TRINITY_DN2149_c1_g1_i2.p1	0.517	58	28	0	1	58	205	262	3.538E-11	57	60
A_bruennichi_old_annotated_NK4-A	TRINITY_DN2149_c1_g1_i4.p1	0.517	58	28	0	1	58	205	262	3.538E-11	57	60
A_bruennichi_old_annotated_NK4-A	TRINITY_DN3768_c2_g1_i1.p1	0.551	58	26	0	2	59	141	198	3.538E-11	57	60
A_bruennichi_old_annotated_NK4-A	TRINITY_DN9487_c0_g1_i2.p1	0.534	58	27	0	2	59	134	191	9.209E-11	56	60
A_bruennichi_old_annotated_NK4-A	TRINITY_DN9487_c0_g1_i3.p1	0.534	58	27	0	2	59	134	191	9.209E-11	56	60
A_bruennichi_old_annotated_NK4-A	TRINITY_DN9487_c0_g1_i4.p1	0.534	58	27	0	2	59	134	191	9.209E-11	56	60
A_bruennichi_old_annotated_NK4-A	TRINITY_DN77411_c0_g1_i1.p1	0.568	58	25	0	2	59	210	267	1.267E-10	56	60
A_bruennichi_old_annotated_NK4-A	TRINITY_DN9245_c0_g1_i2.p1	0.509	55	27	0	5	59	43	97	1.743E-10	55	60
A_bruennichi_old_annotated_NK4-A	TRINITY_DN9245_c0_g1_i5.p1	0.509	55	27	0	5	59	43	97	1.743E-10	55	60
A_bruennichi_old_annotated_NK4-A	TRINITY_DN9245_c0_g1_i1.p1	0.509	55	27	0	5	59	153	207	1.743E-10	55	60
A_bruennichi_old_annotated_NK4-A	TRINITY_DN9245_c0_g1_i3.p1	0.509	55	27	0	5	59	153	207	1.743E-10	55	60
A_bruennichi_old_annotated_NK4-A	TRINITY_DN4881_c0_g1_i1.p1	0.534	58	27	0	2	59	167	224	1.743E-10	55	60
A_bruennichi_old_annotated_NK4-A	TRINITY_DN7698_c0_g1_i1.p1	0.508	57	28	0	2	58	206	262	2.398E-10	55	60
A_bruennichi_old_annotated_NK4-A	TRINITY_DN124_c0_g3_i2.p1	0.533	60	26	0	2	58	191	250	4.539E-10	54	60
A_bruennichi_old_annotated_NK4-A	TRINITY_DN124_c0_g1_i1.p1	0.533	60	26	0	2	58	201	260	4.539E-10	54	60
A_bruennichi_old_annotated_NK4-A	TRINITY_DN4313_c0_g1_i4.p1	0.547	53	24	0	6	58	174	226	8.593E-10	53	60
A_bruennichi_old_annotated_NK4-A	TRINITY_DN954_c0_g1_i1.p1	0.509	51	25	0	5	55	216	266	1.182E-09	53	60
A_bruennichi_old_annotated_NK4-A	TRINITY_DN6383_c0_g2_i1.p1	0.457	59	31	0	2	60	90	148	1.182E-09	53	60
A_bruennichi_old_annotated_NK4-A	TRINITY_DN7666_c0_g1_i3.p1	0.549	51	23	0	5	55	341	391	1.182E-09	53	60
A_bruennichi_old_annotated_NK4-A	TRINITY_DN6552_c0_g1_i1.p1	0.529	51	24	0	5	55	206	256	5.834E-09	51	60
A_bruennichi_old_annotated_NK4-A	TRINITY_DN10502_c0_g1_i1.p1	0.509	55	27	0	5	59	219	273	8.029E-09	51	60
A_bruennichi_old_annotated_NK4-A	TRINITY_DN2015_c4_g1_i1.p1	0.456	57	30	0	2	58	192	248	8.029E-09	51	60
A_bruennichi_old_annotated_NK4-A	TRINITY_DN2015_c4_g1_i2.p1	0.456	57	30	0	2	58	192	248	8.029E-09	51	60
A_bruennichi_old_annotated_NK4-A	TRINITY_DN5803_c1_g1_i1.p1	0.421	57	32	0	2	58	139	195	2.093E-08	49	60
A_bruennichi_old_annotated_NK4-A	TRINITY_DN8240_c1_g2_i1.p1	0.465	58	30	0	2	59	89	146	2.093E-08	49	60
A_bruennichi_old_annotated_NK4-A	TRINITY_DN8240_c1_g2_i3.p1	0.465	58	30	0	2	59	117	174	2.093E-08	49	60
A_bruennichi_old_annotated_NK4-A	TRINITY_DN3145_c1_g1_i1.p1	0.440	59	32	0	1	59	172	230	5.459E-08	48	60
A_bruennichi_old_annotated_NK4-A	TRINITY_DN3193_c0_g1_i2.p1	0.457	59	31	0	1	59	231	289	5.459E-08	48	60
A_bruennichi_old_annotated_NK4-A	TRINITY_DN3193_c0_g1_i1.p1	0.457	59	31	0	1	59	231	289	5.459E-08	48	60
A_bruennichi_old_annotated_NK4-A	TRINITY_DN12417_c0_g1_i1.p1	0.508	57	28	0	2	58	269	325	5.459E-08	48	60
A_bruennichi_old_annotated_NK4-A	TRINITY_DN1751_c0_g1_i1.p1	0.481	54	28	0	5	58	312	365	7.514E-08	48	60
A_bruennichi_old_annotated_NK4-A	TRINITY_DN1751_c0_g1_i2.p1	0.481	54	28	0	5	58	312	365	7.514E-08	48	60
A_bruennichi_old_annotated_NK4-A	TRINITY_DN3347_c0_g1_i3.p1	0.454	55	29	0	5	59	631	685	1.034E-07	48	60
A_bruennichi_old_annotated_NK4-A	TRINITY_DN3347_c0_g1_i1.p1	0.454	55	29	0	5	59	698	752	1.034E-07	48	60
A_bruennichi_old_annotated_NK4-A	TRINITY_DN3347_c0_g1_i7.p1	0.454	55	29	0	5	59	698	752	1.034E-07	48	60
A_bruennichi_old_annotated_NK4-A	TRINITY_DN3347_c0_g1_i2.p1	0.454	55	29	0	5	59	631	685	1.034E-07	48	60
A_bruennichi_old_annotated_NK4-A	TRINITY_DN3347_c0_g1_i10.p1	0.454	55	29	0	5	59	698	752	1.034E-07	48	60
A_bruennichi_old_annotated_NK4-A	TRINITY_DN3347_c0_g1_i12.p1	0.454	55	29	0	5	59	698	752	1.034E-07	48	60
A_bruennichi_old_annotated_NK4-A	TRINITY_DN3347_c0_g1_i13.p1	0.454	55	29	0	5	59	698	752	1.034E-07	48	60
A_bruennichi_old_annotated_NK4-A	TRINITY_DN3347_c0_g1_i4.p1	0.454	55	29	0	5	59	698	752	1.034E-07	48	60
A_bruennichi_old_annotated_NK4-A	TRINITY_DN2571_c1_g1_i6.p1	0.423	59	33	0	1	59	198	256	2.699E-07	46	60
A_bruennichi_old_annotated_NK4-A	TRINITY_DN2571_c1_g1_i9.p1	0.423	59	33	0	1	59	198	256	2.699E-07	46	60
A_bruennichi_old_annotated_NK4-A	TRINITY_DN2571_c1_g1_i2.p1	0.423	59	33	0	1	59	198	256	2.699E-07	46	60
A_bruennichi_old_annotated_NK4-A	TRINITY_DN2571_c1_g1_i3.p1	0.423	59	33	0	1	59	198	256	2.699E-07	46	60
A_bruennichi_old_annotated_NK4-A	TRINITY_DN2571_c1_g1_i4.p1	0.423	59	33	0	1	59	198	256	2.699E-07	46	60
A_bruennichi_old_annotated_NK4-A	TRINITY_DN2571_c1_g1_i5.p1	0.423	59	33	0	1	59	198	256	2.699E-07	46	60
A_bruennichi_old_annotated_NK4-A	TRINITY_DN2242_c1_g1_i1.p1	0.413	58	33	0	2	59	214	271	2.699E-07	46	60
A_bruennichi_old_annotated_NK4-A	TRINITY_DN2242_c1_g1_i6.p1	0.413	58	33	0	2	59	214	271	2.699E-07	46	60
A_bruennichi_old_annotated_NK4-A	TRINITY_DN2242_c1_g1_i7.p1	0.413	58	33	0	2	59	214	271	2.699E-07	46	60
A_bruennichi_old_annotated_NK4-A	TRINITY_DN8240_c0_g1_i1.p1	0.431	58	32	0	2	59	150	207	2.699E-07	46	60
A_bruennichi_old_annotated_NK4-A	TRINITY_DN1669_c1_g1_i2.p1	0.421	57	32	0	2	58	211	267	3.716E-07	46	60
A_bruennichi_old_annotated_NK4-A	TRINITY_DN1669_c1_g1_i3.p1	0.421	57	32	0	2	58	211	267	3.716E-07	46	60
A_bruennichi_old_annotated_NK4-A	TRINITY_DN1669_c1_g1_i6.p1	0.421	57	32	0	2	58	211	267	3.716E-07	46	60
A_bruennichi_old_annotated_NK4-A	TRINITY_DN1669_c1_g1_i7.p1	0.421	57	32	0	2	58	211	267	3.716E-07	46	60
A_bruennichi_old_annotated_NK4-A	TRINITY_DN15380_c0_g2_i1.p1	0.423	59	33	0	1	59	96	154	5.116E-07	46	60
A_bruennichi_old_annotated_NK4-A	TRINITY_DN2571_c2_g1_i3.p1	0.413	58	33	0	2	59	218	275	5.116E-07	46	60
A_bruennichi_old_annotated_NK4-A	TRINITY_DN2571_c2_g1_i4.p1	0.413	58	33	0	2	59	218	275	5.116E-07	46	60
A_bruennichi_old_annotated_NK4-A	TRINITY_DN2571_c2_g1_i7.p1	0.413	58	33	0	2	59	218	275	5.116E-07	46	60
A_bruennichi_old_annotated_NK4-A	TRINITY_DN10734_c1_g2_i2.p1	0.413	58	33	0	2	59	139	196	7.045E-07	45	60
A_bruennichi_old_annotated_NK4-A	TRINITY_DN10734_c1_g2_i1.p1	0.413	58	33	0	2	59	139	196	7.045E-07	45	60
A_bruennichi_old_annotated_NK4-A	TRINITY_DN10734_c1_g1_i1.p1	0.413	58	33	0	2	59	218	275	7.045E-07	45	60
A_bruennichi_old_annotated_NK4-A	TRINITY_DN10734_c1_g1_i2.p1	0.413	58	33	0	2	59	218	275	7.045E-07	45	60
A_bruennichi_old_annotated_NK4-A	TRINITY_DN4691_c0_g1_i2.p1	0.446	56	30	0	5	60	102	157	2.533E-06	44	60
A_bruennichi_old_annotated_NK4-A	TRINITY_DN4691_c0_g1_i1.p1	0.446	56	30	0	5	60	107	162	2.533E-06	44	60
A_bruennichi_old_annotated_NK4-A	TRINITY_DN8849_c0_g1_i1.p1	0.438	57	31	0	2	58	49	105	3.489E-06	43	60
A_bruennichi_old_annotated_NK4-A	TRINITY_DN8849_c0_g1_i2.p1	0.438	57	31	0	2	58	49	105	3.489E-06	43	60
A_bruennichi_old_annotated_NK4-A	TRINITY_DN8091_c0_g2_i1.p1	0.425	54	30	0	2	55	106	159	4.805E-06	43	60
A_bruennichi_old_annotated_NK4-A	TRINITY_DN4025_c0_g1_i4.p1	0.436	55	30	0	1	55	140	194	6.618E-06	42	60
A_bruennichi_old_annotated_NK4-A	TRINITY_DN4025_c0_g1_i1.p1	0.436	55	30	0	1	55	140	194	6.618E-06	42	60
A_bruennichi_old_annotated_NK4-A	TRINITY_DN1506_c0_g1_i1.p1	0.431	58	32	0	2	59	74	131	9.115E-06	42	60
A_bruennichi_old_annotated_NK4-A	TRINITY_DN1200_c0_g1_i5.p2	0.396	58	34	0	2	59	224	281	9.115E-06	42	60
A_bruennichi_old_annotated_NK4-A	TRINITY_DN1200_c0_g1_i6.p2	0.396	58	34	0	2	59	224	281	9.115E-06	42	60
A_bruennichi_old_annotated_NK4-A	TRINITY_DN1200_c0_g1_i7.p1	0.396	58	34	0	2	59	224	281	9.115E-06	42	60
A_bruennichi_old_annotated_NK4-A	TRINITY_DN70_c1_g1_i2.p1	0.396	58	34	0	2	59	46	103	1.256E-05	42	60
A_bruennichi_old_annotated_NK4-A	TRINITY_DN70_c1_g1_i3.p1	0.396	58	34	0	2	59	88	145	1.256E-05	42	60
A_bruennichi_old_annotated_NK4-A	TRINITY_DN1506_c0_g2_i3.p1	0.444	54	29	0	2	55	53	106	1.730E-05	41	60
A_bruennichi_old_annotated_NK4-A	TRINITY_DN1506_c0_g2_i4.p1	0.444	54	29	0	2	55	53	106	1.730E-05	41	60
A_bruennichi_old_annotated_NK4-A	TRINITY_DN1506_c0_g2_i2.p1	0.444	54	29	0	2	55	64	117	1.730E-05	41	60
A_bruennichi_old_annotated_NK4-A	TRINITY_DN621_c0_g3_i2.p1	0.454	55	29	0	1	55	167	221	2.383E-05	41	60
A_bruennichi_old_annotated_NK4-A	TRINITY_DN2921_c1_g1_i1.p1	0.407	54	31	0	2	55	139	192	2.383E-05	41	60
A_bruennichi_old_annotated_NK4-A	TRINITY_DN2921_c1_g1_i16.p1	0.407	54	31	0	2	55	139	192	2.383E-05	41	60
A_bruennichi_old_annotated_NK4-A	TRINITY_DN4025_c0_g1_i2.p1	0.450	51	28	0	5	55	25	75	3.282E-05	40	60
A_bruennichi_old_annotated_NK4-A	TRINITY_DN4025_c0_g1_i3.p1	0.450	51	28	0	5	55	25	75	3.282E-05	40	60
A_bruennichi_old_annotated_NK4-A	TRINITY_DN4198_c0_g1_i3.p1	0.423	52	29	0	2	53	198	249	3.282E-05	40	60
A_bruennichi_old_annotated_NK4-A	TRINITY_DN4198_c0_g1_i2.p1	0.423	52	29	0	2	53	202	253	3.282E-05	40	60
A_bruennichi_old_annotated_NK4-A	TRINITY_DN2871_c0_g1_i2.p1	0.403	57	33	0	2	58	228	284	3.282E-05	40	60
A_bruennichi_old_annotated_NK4-A	TRINITY_DN2871_c0_g1_i3.p1	0.403	57	33	0	2	58	228	284	3.282E-05	40	60
A_bruennichi_old_annotated_NK4-A	TRINITY_DN1231_c3_g1_i1.p1	0.454	55	29	0	1	55	187	241	4.522E-05	40	60
A_bruennichi_old_annotated_NK4-A	TRINITY_DN8091_c0_g2_i2.p1	0.407	54	31	0	2	55	56	109	1.183E-04	39	60
A_bruennichi_old_annotated_NK4-A	TRINITY_DN5117_c3_g1_i1.p1	0.370	54	33	0	2	55	101	154	3.096E-04	38	60
A_bruennichi_old_annotated_NK4-A	TRINITY_DN3128_c1_g1_i1.p1	0.385	57	34	0	2	58	248	304	4.267E-04	37	60
A_bruennichi_old_annotated_NK4-A	TRINITY_DN3128_c1_g1_i2.p1	0.385	57	34	0	2	58	248	304	4.267E-04	37	60
D_plantarius_NK5-A	TRINITY_DN4683_c3_g1_i4.p1	0.883	60	7	0	1	60	231	290	8.237E-30	111	60
D_plantarius_NK5-A	TRINITY_DN4683_c3_g1_i7.p1	0.883	60	7	0	1	60	231	290	8.237E-30	111	60
D_plantarius_NK5-A	TRINITY_DN2546_c0_g1_i10.p1	0.655	58	20	0	1	58	97	154	1.799E-19	81	60
D_plantarius_NK5-A	TRINITY_DN2546_c0_g1_i3.p1	0.655	58	20	0	1	58	97	154	1.799E-19	81	60
D_plantarius_NK5-A	TRINITY_DN2546_c0_g1_i6.p1	0.655	58	20	0	1	58	97	154	1.799E-19	81	60
D_plantarius_NK5-A	TRINITY_DN2546_c0_g1_i1.p1	0.655	58	20	0	1	58	280	337	1.799E-19	81	60
D_plantarius_NK5-A	TRINITY_DN2546_c0_g1_i11.p1	0.655	58	20	0	1	58	280	337	1.799E-19	81	60
D_plantarius_NK5-A	TRINITY_DN2546_c0_g1_i12.p1	0.655	58	20	0	1	58	280	337	1.799E-19	81	60
D_plantarius_NK5-A	TRINITY_DN2546_c0_g1_i7.p1	0.655	58	20	0	1	58	280	337	1.799E-19	81	60
D_plantarius_NK5-A	TRINITY_DN3231_c1_g5_i1.p1	0.576	59	25	0	1	59	185	243	1.039E-16	73	60
D_plantarius_NK5-A	TRINITY_DN9487_c0_g1_i2.p1	0.603	58	23	0	2	59	134	191	1.964E-16	72	60
D_plantarius_NK5-A	TRINITY_DN9487_c0_g1_i3.p1	0.603	58	23	0	2	59	134	191	1.964E-16	72	60
D_plantarius_NK5-A	TRINITY_DN9487_c0_g1_i4.p1	0.603	58	23	0	2	59	134	191	1.964E-16	72	60
D_plantarius_NK5-A	TRINITY_DN1357_c1_g1_i1.p1	0.593	59	24	0	1	59	179	237	3.710E-16	72	60
D_plantarius_NK5-A	TRINITY_DN7698_c0_g1_i1.p1	0.596	57	23	0	2	58	206	262	5.100E-16	71	60
D_plantarius_NK5-A	TRINITY_DN71961_c0_g1_i1.p1	0.610	59	23	0	1	59	170	228	5.100E-16	71	60
D_plantarius_NK5-A	TRINITY_DN77411_c0_g1_i1.p1	0.620	58	22	0	2	59	210	267	9.636E-16	70	60
D_plantarius_NK5-A	TRINITY_DN2571_c4_g1_i1.p1	0.596	57	23	0	2	58	94	150	1.821E-15	70	60
D_plantarius_NK5-A	TRINITY_DN3768_c2_g1_i1.p1	0.568	58	25	0	2	59	141	198	2.503E-15	69	60
D_plantarius_NK5-A	TRINITY_DN4881_c0_g1_i1.p1	0.586	58	24	0	2	59	167	224	3.441E-15	69	60
D_plantarius_NK5-A	TRINITY_DN954_c0_g1_i1.p1	0.534	58	27	0	1	58	212	269	6.504E-15	68	60
D_plantarius_NK5-A	TRINITY_DN9245_c0_g1_i2.p1	0.551	58	26	0	2	59	40	97	1.229E-14	67	60
D_plantarius_NK5-A	TRINITY_DN9245_c0_g1_i5.p1	0.551	58	26	0	2	59	40	97	1.229E-14	67	60
D_plantarius_NK5-A	TRINITY_DN9245_c0_g1_i1.p1	0.551	58	26	0	2	59	150	207	1.229E-14	67	60
D_plantarius_NK5-A	TRINITY_DN9245_c0_g1_i3.p1	0.551	58	26	0	2	59	150	207	1.229E-14	67	60
D_plantarius_NK5-A	TRINITY_DN253_c2_g1_i2.p1	0.631	57	21	0	2	58	145	201	1.690E-14	67	60
D_plantarius_NK5-A	TRINITY_DN253_c2_g1_i3.p1	0.631	57	21	0	2	58	145	201	1.690E-14	67	60
D_plantarius_NK5-A	TRINITY_DN253_c2_g1_i1.p1	0.631	57	21	0	2	58	179	235	1.690E-14	67	60
D_plantarius_NK5-A	TRINITY_DN253_c2_g1_i4.p1	0.631	57	21	0	2	58	179	235	1.690E-14	67	60
D_plantarius_NK5-A	TRINITY_DN3779_c0_g2_i1.p1	0.586	58	24	0	1	58	141	198	2.324E-14	66	60
D_plantarius_NK5-A	TRINITY_DN2510_c0_g1_i2.p1	0.568	58	25	0	1	58	204	261	3.195E-14	66	60
D_plantarius_NK5-A	TRINITY_DN2510_c0_g1_i4.p1	0.568	58	25	0	1	58	204	261	3.195E-14	66	60
D_plantarius_NK5-A	TRINITY_DN2510_c0_g1_i1.p1	0.568	58	25	0	1	58	253	310	3.195E-14	66	60
D_plantarius_NK5-A	TRINITY_DN2510_c0_g1_i3.p1	0.568	58	25	0	1	58	253	310	3.195E-14	66	60
D_plantarius_NK5-A	TRINITY_DN8823_c0_g1_i1.p1	0.614	57	22	0	2	58	150	206	4.393E-14	66	60
D_plantarius_NK5-A	TRINITY_DN8823_c0_g1_i3.p1	0.614	57	22	0	2	58	150	206	4.393E-14	66	60
D_plantarius_NK5-A	TRINITY_DN8823_c0_g1_i4.p1	0.614	57	22	0	2	58	176	232	4.393E-14	66	60
D_plantarius_NK5-A	TRINITY_DN8823_c0_g1_i5.p1	0.614	57	22	0	2	58	176	232	4.393E-14	66	60
D_plantarius_NK5-A	TRINITY_DN19751_c0_g1_i1.p1	0.561	57	25	0	2	58	200	256	8.305E-14	65	60
D_plantarius_NK5-A	TRINITY_DN3929_c0_g1_i1.p1	0.542	59	27	0	2	60	130	188	1.142E-13	64	60
D_plantarius_NK5-A	TRINITY_DN3929_c0_g1_i3.p1	0.542	59	27	0	2	60	130	188	1.142E-13	64	60
D_plantarius_NK5-A	TRINITY_DN124_c0_g3_i2.p1	0.578	57	24	0	2	58	194	250	1.570E-13	64	60
D_plantarius_NK5-A	TRINITY_DN124_c0_g1_i1.p1	0.578	57	24	0	2	58	204	260	1.570E-13	64	60
D_plantarius_NK5-A	TRINITY_DN1669_c1_g1_i2.p1	0.526	57	27	0	2	58	211	267	2.159E-13	64	60
D_plantarius_NK5-A	TRINITY_DN1669_c1_g1_i3.p1	0.526	57	27	0	2	58	211	267	2.159E-13	64	60
D_plantarius_NK5-A	TRINITY_DN1669_c1_g1_i6.p1	0.526	57	27	0	2	58	211	267	2.159E-13	64	60
D_plantarius_NK5-A	TRINITY_DN1669_c1_g1_i7.p1	0.526	57	27	0	2	58	211	267	2.159E-13	64	60
D_plantarius_NK5-A	TRINITY_DN2571_c2_g1_i3.p1	0.500	58	29	0	2	59	218	275	2.762E-12	61	60
D_plantarius_NK5-A	TRINITY_DN2571_c2_g1_i4.p1	0.500	58	29	0	2	59	218	275	2.762E-12	61	60
D_plantarius_NK5-A	TRINITY_DN2571_c2_g1_i7.p1	0.500	58	29	0	2	59	218	275	2.762E-12	61	60
D_plantarius_NK5-A	TRINITY_DN3780_c3_g1_i1.p1	0.543	57	26	0	2	58	128	184	5.224E-12	60	60
D_plantarius_NK5-A	TRINITY_DN2571_c1_g1_i6.p1	0.474	59	31	0	1	59	198	256	9.882E-12	59	60
D_plantarius_NK5-A	TRINITY_DN2571_c1_g1_i9.p1	0.474	59	31	0	1	59	198	256	9.882E-12	59	60
D_plantarius_NK5-A	TRINITY_DN2571_c1_g1_i2.p1	0.474	59	31	0	1	59	198	256	9.882E-12	59	60
D_plantarius_NK5-A	TRINITY_DN2571_c1_g1_i3.p1	0.474	59	31	0	1	59	198	256	9.882E-12	59	60
D_plantarius_NK5-A	TRINITY_DN2571_c1_g1_i4.p1	0.474	59	31	0	1	59	198	256	9.882E-12	59	60
D_plantarius_NK5-A	TRINITY_DN2571_c1_g1_i5.p1	0.474	59	31	0	1	59	198	256	9.882E-12	59	60
D_plantarius_NK5-A	TRINITY_DN2149_c1_g1_i2.p1	0.517	58	28	0	1	58	205	262	9.882E-12	59	60
D_plantarius_NK5-A	TRINITY_DN2149_c1_g1_i4.p1	0.517	58	28	0	1	58	205	262	9.882E-12	59	60
D_plantarius_NK5-A	TRINITY_DN1751_c0_g1_i1.p1	0.517	56	27	0	5	60	312	367	1.870E-11	58	60
D_plantarius_NK5-A	TRINITY_DN1751_c0_g1_i2.p1	0.517	56	27	0	5	60	312	367	1.870E-11	58	60
D_plantarius_NK5-A	TRINITY_DN2015_c4_g1_i1.p1	0.508	57	28	0	2	58	192	248	1.870E-11	58	60
D_plantarius_NK5-A	TRINITY_DN2015_c4_g1_i2.p1	0.508	57	28	0	2	58	192	248	1.870E-11	58	60
D_plantarius_NK5-A	TRINITY_DN6383_c0_g2_i1.p1	0.527	55	26	0	5	59	93	147	2.572E-11	58	60
D_plantarius_NK5-A	TRINITY_DN8240_c1_g2_i1.p1	0.482	58	30	0	2	59	89	146	2.572E-11	58	60
D_plantarius_NK5-A	TRINITY_DN8240_c1_g2_i3.p1	0.482	58	30	0	2	59	117	174	2.572E-11	58	60
D_plantarius_NK5-A	TRINITY_DN4025_c0_g1_i4.p1	0.500	58	29	0	1	58	140	197	3.538E-11	57	60
D_plantarius_NK5-A	TRINITY_DN4025_c0_g1_i1.p1	0.500	58	29	0	1	58	140	197	3.538E-11	57	60
D_plantarius_NK5-A	TRINITY_DN2242_c1_g1_i1.p1	0.482	58	30	0	2	59	214	271	9.209E-11	56	60
D_plantarius_NK5-A	TRINITY_DN2242_c1_g1_i6.p1	0.482	58	30	0	2	59	214	271	9.209E-11	56	60
D_plantarius_NK5-A	TRINITY_DN2242_c1_g1_i7.p1	0.482	58	30	0	2	59	214	271	9.209E-11	56	60
D_plantarius_NK5-A	TRINITY_DN8240_c0_g1_i1.p1	0.448	58	31	0	2	59	150	207	1.267E-10	56	60
D_plantarius_NK5-A	TRINITY_DN8091_c0_g2_i1.p1	0.456	57	30	0	2	58	106	162	1.743E-10	55	60
D_plantarius_NK5-A	TRINITY_DN10502_c0_g1_i1.p1	0.482	58	30	0	2	59	216	273	1.743E-10	55	60
D_plantarius_NK5-A	TRINITY_DN2921_c1_g1_i1.p1	0.456	57	30	0	2	58	139	195	1.743E-10	55	60
D_plantarius_NK5-A	TRINITY_DN2921_c1_g1_i16.p1	0.456	57	30	0	2	58	139	195	1.743E-10	55	60
D_plantarius_NK5-A	TRINITY_DN5803_c1_g1_i1.p1	0.473	57	30	0	2	58	139	195	3.299E-10	55	60
D_plantarius_NK5-A	TRINITY_DN4313_c0_g1_i4.p1	0.509	51	25	0	8	58	176	226	3.299E-10	55	60
D_plantarius_NK5-A	TRINITY_DN6552_c0_g1_i1.p1	0.473	57	30	0	4	60	205	261	3.299E-10	55	60
D_plantarius_NK5-A	TRINITY_DN3193_c0_g1_i2.p1	0.466	60	32	0	1	60	231	290	3.299E-10	55	60
D_plantarius_NK5-A	TRINITY_DN3193_c0_g1_i1.p1	0.466	60	32	0	1	60	231	290	3.299E-10	55	60
D_plantarius_NK5-A	TRINITY_DN3347_c0_g1_i3.p1	0.474	59	31	0	1	59	627	685	3.299E-10	55	60
D_plantarius_NK5-A	TRINITY_DN3347_c0_g1_i1.p1	0.474	59	31	0	1	59	694	752	3.299E-10	55	60
D_plantarius_NK5-A	TRINITY_DN3347_c0_g1_i7.p1	0.474	59	31	0	1	59	694	752	3.299E-10	55	60
D_plantarius_NK5-A	TRINITY_DN3347_c0_g1_i2.p1	0.474	59	31	0	1	59	627	685	3.299E-10	55	60
D_plantarius_NK5-A	TRINITY_DN3347_c0_g1_i10.p1	0.474	59	31	0	1	59	694	752	3.299E-10	55	60
D_plantarius_NK5-A	TRINITY_DN3347_c0_g1_i12.p1	0.474	59	31	0	1	59	694	752	3.299E-10	55	60
D_plantarius_NK5-A	TRINITY_DN3347_c0_g1_i13.p1	0.474	59	31	0	1	59	694	752	3.299E-10	55	60
D_plantarius_NK5-A	TRINITY_DN3347_c0_g1_i4.p1	0.474	59	31	0	1	59	694	752	3.299E-10	55	60
D_plantarius_NK5-A	TRINITY_DN8091_c0_g2_i2.p1	0.444	54	29	0	5	58	59	112	4.539E-10	54	60
D_plantarius_NK5-A	TRINITY_DN7666_c0_g1_i3.p1	0.490	53	27	0	5	57	341	393	8.593E-10	53	60
D_plantarius_NK5-A	TRINITY_DN3145_c1_g1_i1.p1	0.433	60	33	0	1	60	172	231	2.239E-09	52	60
D_plantarius_NK5-A	TRINITY_DN4198_c0_g1_i3.p1	0.406	59	34	0	2	60	198	256	2.239E-09	52	60
D_plantarius_NK5-A	TRINITY_DN4198_c0_g1_i2.p1	0.406	59	34	0	2	60	202	260	2.239E-09	52	60
D_plantarius_NK5-A	TRINITY_DN2871_c0_g1_i2.p1	0.438	57	31	0	2	58	228	284	3.081E-09	52	60
D_plantarius_NK5-A	TRINITY_DN2871_c0_g1_i3.p1	0.438	57	31	0	2	58	228	284	3.081E-09	52	60
D_plantarius_NK5-A	TRINITY_DN1506_c0_g2_i3.p1	0.421	57	32	0	2	58	53	109	4.239E-09	51	60
D_plantarius_NK5-A	TRINITY_DN1506_c0_g2_i4.p1	0.421	57	32	0	2	58	53	109	4.239E-09	51	60
D_plantarius_NK5-A	TRINITY_DN1506_c0_g2_i2.p1	0.421	57	32	0	2	58	64	120	4.239E-09	51	60
D_plantarius_NK5-A	TRINITY_DN4691_c0_g1_i2.p1	0.456	57	30	0	2	58	99	155	5.834E-09	51	60
D_plantarius_NK5-A	TRINITY_DN4691_c0_g1_i1.p1	0.456	57	30	0	2	58	104	160	5.834E-09	51	60
D_plantarius_NK5-A	TRINITY_DN4025_c0_g1_i2.p1	0.462	54	29	0	5	58	25	78	8.029E-09	51	60
D_plantarius_NK5-A	TRINITY_DN4025_c0_g1_i3.p1	0.462	54	29	0	5	58	25	78	8.029E-09	51	60
D_plantarius_NK5-A	TRINITY_DN621_c0_g3_i2.p1	0.431	58	32	0	1	58	167	224	8.029E-09	51	60
D_plantarius_NK5-A	TRINITY_DN1200_c0_g1_i5.p2	0.406	59	34	0	2	60	224	282	8.029E-09	51	60
D_plantarius_NK5-A	TRINITY_DN1200_c0_g1_i6.p2	0.406	59	34	0	2	60	224	282	8.029E-09	51	60
D_plantarius_NK5-A	TRINITY_DN1200_c0_g1_i7.p1	0.406	59	34	0	2	60	224	282	8.029E-09	51	60
D_plantarius_NK5-A	TRINITY_DN1231_c3_g1_i1.p1	0.431	58	32	0	1	58	187	244	1.105E-08	50	60
D_plantarius_NK5-A	TRINITY_DN12417_c0_g1_i1.p1	0.473	57	30	0	2	58	269	325	1.521E-08	50	60
D_plantarius_NK5-A	TRINITY_DN8739_c0_g2_i2.p1	0.421	57	32	0	3	59	252	308	2.093E-08	49	60
D_plantarius_NK5-A	TRINITY_DN8739_c0_g2_i3.p1	0.421	57	32	0	3	59	252	308	2.093E-08	49	60
D_plantarius_NK5-A	TRINITY_DN8739_c0_g2_i4.p1	0.421	57	32	0	3	59	252	308	2.093E-08	49	60
D_plantarius_NK5-A	TRINITY_DN8739_c0_g2_i5.p1	0.421	57	32	0	3	59	252	308	2.093E-08	49	60
D_plantarius_NK5-A	TRINITY_DN8739_c0_g2_i6.p1	0.421	57	32	0	3	59	252	308	2.093E-08	49	60
D_plantarius_NK5-A	TRINITY_DN1506_c0_g1_i1.p1	0.436	55	30	0	5	59	77	131	3.966E-08	49	60
D_plantarius_NK5-A	TRINITY_DN5117_c3_g1_i1.p1	0.403	57	33	0	2	58	101	157	3.966E-08	49	60
D_plantarius_NK5-A	TRINITY_DN10734_c1_g2_i2.p1	0.396	58	34	0	2	59	139	196	5.459E-08	48	60
D_plantarius_NK5-A	TRINITY_DN10734_c1_g2_i1.p1	0.396	58	34	0	2	59	139	196	5.459E-08	48	60
D_plantarius_NK5-A	TRINITY_DN10734_c1_g1_i1.p1	0.396	58	34	0	2	59	218	275	5.459E-08	48	60
D_plantarius_NK5-A	TRINITY_DN10734_c1_g1_i2.p1	0.396	58	34	0	2	59	218	275	5.459E-08	48	60
D_plantarius_NK5-A	TRINITY_DN3128_c1_g1_i1.p1	0.421	57	32	0	2	58	248	304	5.459E-08	48	60
D_plantarius_NK5-A	TRINITY_DN3128_c1_g1_i2.p1	0.421	57	32	0	2	58	248	304	5.459E-08	48	60
D_plantarius_NK5-A	TRINITY_DN8849_c0_g1_i1.p1	0.438	57	31	0	2	58	49	105	1.960E-07	47	60
D_plantarius_NK5-A	TRINITY_DN8849_c0_g1_i2.p1	0.438	57	31	0	2	58	49	105	1.960E-07	47	60
D_plantarius_NK5-A	TRINITY_DN15380_c0_g2_i1.p1	0.372	59	36	0	1	59	96	154	2.699E-07	46	60
D_plantarius_NK5-A	TRINITY_DN8739_c0_g1_i9.p1	0.385	57	34	0	3	59	110	166	2.699E-07	46	60
D_plantarius_NK5-A	TRINITY_DN8739_c0_g1_i5.p1	0.385	57	34	0	3	59	243	299	2.699E-07	46	60
D_plantarius_NK5-A	TRINITY_DN8739_c0_g1_i3.p1	0.385	57	34	0	3	59	251	307	2.699E-07	46	60
D_plantarius_NK5-A	TRINITY_DN3849_c0_g1_i12.p1	0.379	58	35	0	1	58	208	265	3.716E-07	46	60
D_plantarius_NK5-A	TRINITY_DN3849_c0_g1_i13.p1	0.379	58	35	0	1	58	208	265	3.716E-07	46	60
D_plantarius_NK5-A	TRINITY_DN3849_c0_g1_i2.p1	0.379	58	35	0	1	58	208	265	3.716E-07	46	60
D_plantarius_NK5-A	TRINITY_DN3849_c0_g1_i3.p1	0.379	58	35	0	1	58	208	265	3.716E-07	46	60
D_plantarius_NK5-A	TRINITY_DN3849_c0_g1_i6.p1	0.379	58	35	0	1	58	208	265	3.716E-07	46	60
D_plantarius_NK5-A	TRINITY_DN3849_c0_g1_i8.p1	0.379	58	35	0	1	58	208	265	3.716E-07	46	60
D_plantarius_NK5-A	TRINITY_DN70_c1_g1_i2.p1	0.396	58	34	0	2	59	46	103	9.700E-07	45	60
D_plantarius_NK5-A	TRINITY_DN70_c1_g1_i3.p1	0.396	58	34	0	2	59	88	145	9.700E-07	45	60
D_plantarius_NK5-A	TRINITY_DN3849_c0_g1_i7.p1	0.381	55	33	0	4	58	212	266	9.700E-07	45	60
D_plantarius_NK5-A	TRINITY_DN8739_c0_g1_i2.p1	0.360	61	36	0	3	59	110	170	1.256E-05	42	60
D_plantarius_NK5-A	TRINITY_DN8739_c0_g1_i1.p1	0.360	61	36	0	3	59	243	303	1.256E-05	42	60
D_plantarius_NK5-A	TRINITY_DN8739_c0_g1_i7.p1	0.360	61	36	0	3	59	251	311	1.256E-05	42	60
D_plantarius_NK5-A	TRINITY_DN83156_c0_g1_i1.p1	0.392	51	30	0	2	52	166	216	2.383E-05	41	60
D_plantarius_NK5-A	TRINITY_DN2953_c0_g1_i7.p1	0.381	55	28	0	1	55	187	233	5.881E-04	37	60
T_tridentatus_Hmx_D	TRINITY_DN4683_c3_g1_i4.p1	0.950	60	3	0	1	60	231	290	9.725E-32	116	60
T_tridentatus_Hmx_D	TRINITY_DN4683_c3_g1_i7.p1	0.950	60	3	0	1	60	231	290	9.725E-32	116	60
T_tridentatus_Hmx_D	TRINITY_DN2546_c0_g1_i10.p1	0.655	58	20	0	1	58	97	154	3.674E-20	83	60
T_tridentatus_Hmx_D	TRINITY_DN2546_c0_g1_i3.p1	0.655	58	20	0	1	58	97	154	3.674E-20	83	60
T_tridentatus_Hmx_D	TRINITY_DN2546_c0_g1_i6.p1	0.655	58	20	0	1	58	97	154	3.674E-20	83	60
T_tridentatus_Hmx_D	TRINITY_DN2546_c0_g1_i1.p1	0.655	58	20	0	1	58	280	337	3.674E-20	83	60
T_tridentatus_Hmx_D	TRINITY_DN2546_c0_g1_i11.p1	0.655	58	20	0	1	58	280	337	3.674E-20	83	60
T_tridentatus_Hmx_D	TRINITY_DN2546_c0_g1_i12.p1	0.655	58	20	0	1	58	280	337	3.674E-20	83	60
T_tridentatus_Hmx_D	TRINITY_DN2546_c0_g1_i7.p1	0.655	58	20	0	1	58	280	337	3.674E-20	83	60
T_tridentatus_Hmx_D	TRINITY_DN3231_c1_g5_i1.p1	0.576	59	25	0	1	59	185	243	7.561E-17	74	60
T_tridentatus_Hmx_D	TRINITY_DN9487_c0_g1_i2.p1	0.586	58	24	0	2	59	134	191	3.710E-16	72	60
T_tridentatus_Hmx_D	TRINITY_DN9487_c0_g1_i3.p1	0.586	58	24	0	2	59	134	191	3.710E-16	72	60
T_tridentatus_Hmx_D	TRINITY_DN9487_c0_g1_i4.p1	0.586	58	24	0	2	59	134	191	3.710E-16	72	60
T_tridentatus_Hmx_D	TRINITY_DN7698_c0_g1_i1.p1	0.611	54	21	0	5	58	209	262	7.010E-16	71	60
T_tridentatus_Hmx_D	TRINITY_DN77411_c0_g1_i1.p1	0.603	58	23	0	2	59	210	267	7.010E-16	71	60
T_tridentatus_Hmx_D	TRINITY_DN1357_c1_g1_i1.p1	0.559	59	26	0	1	59	179	237	1.325E-15	70	60
T_tridentatus_Hmx_D	TRINITY_DN954_c0_g1_i1.p1	0.534	58	27	0	1	58	212	269	1.821E-15	70	60
T_tridentatus_Hmx_D	TRINITY_DN71961_c0_g1_i1.p1	0.593	59	24	0	1	59	170	228	2.503E-15	69	60
T_tridentatus_Hmx_D	TRINITY_DN3768_c2_g1_i1.p1	0.551	58	26	0	2	59	141	198	4.731E-15	68	60
T_tridentatus_Hmx_D	TRINITY_DN4881_c0_g1_i1.p1	0.568	58	25	0	2	59	167	224	6.504E-15	68	60
T_tridentatus_Hmx_D	TRINITY_DN2571_c4_g1_i1.p1	0.561	57	25	0	2	58	94	150	8.942E-15	68	60
T_tridentatus_Hmx_D	TRINITY_DN3779_c0_g2_i1.p1	0.603	58	23	0	1	58	141	198	8.942E-15	68	60
T_tridentatus_Hmx_D	TRINITY_DN19751_c0_g1_i1.p1	0.592	54	22	0	5	58	203	256	3.195E-14	66	60
T_tridentatus_Hmx_D	TRINITY_DN9245_c0_g1_i2.p1	0.517	58	28	0	2	59	40	97	6.040E-14	65	60
T_tridentatus_Hmx_D	TRINITY_DN9245_c0_g1_i5.p1	0.517	58	28	0	2	59	40	97	6.040E-14	65	60
T_tridentatus_Hmx_D	TRINITY_DN9245_c0_g1_i1.p1	0.517	58	28	0	2	59	150	207	6.040E-14	65	60
T_tridentatus_Hmx_D	TRINITY_DN9245_c0_g1_i3.p1	0.517	58	28	0	2	59	150	207	6.040E-14	65	60
T_tridentatus_Hmx_D	TRINITY_DN253_c2_g1_i2.p1	0.596	57	23	0	2	58	145	201	8.305E-14	65	60
T_tridentatus_Hmx_D	TRINITY_DN253_c2_g1_i3.p1	0.596	57	23	0	2	58	145	201	8.305E-14	65	60
T_tridentatus_Hmx_D	TRINITY_DN253_c2_g1_i1.p1	0.596	57	23	0	2	58	179	235	8.305E-14	65	60
T_tridentatus_Hmx_D	TRINITY_DN253_c2_g1_i4.p1	0.596	57	23	0	2	58	179	235	8.305E-14	65	60
T_tridentatus_Hmx_D	TRINITY_DN2510_c0_g1_i2.p1	0.534	58	27	0	1	58	204	261	1.142E-13	64	60
T_tridentatus_Hmx_D	TRINITY_DN2510_c0_g1_i4.p1	0.534	58	27	0	1	58	204	261	1.142E-13	64	60
T_tridentatus_Hmx_D	TRINITY_DN2510_c0_g1_i1.p1	0.534	58	27	0	1	58	253	310	1.142E-13	64	60
T_tridentatus_Hmx_D	TRINITY_DN2510_c0_g1_i3.p1	0.534	58	27	0	1	58	253	310	1.142E-13	64	60
T_tridentatus_Hmx_D	TRINITY_DN8823_c0_g1_i1.p1	0.596	57	23	0	2	58	150	206	2.159E-13	64	60
T_tridentatus_Hmx_D	TRINITY_DN8823_c0_g1_i3.p1	0.596	57	23	0	2	58	150	206	2.159E-13	64	60
T_tridentatus_Hmx_D	TRINITY_DN8823_c0_g1_i4.p1	0.596	57	23	0	2	58	176	232	2.159E-13	64	60
T_tridentatus_Hmx_D	TRINITY_DN8823_c0_g1_i5.p1	0.596	57	23	0	2	58	176	232	2.159E-13	64	60
T_tridentatus_Hmx_D	TRINITY_DN1669_c1_g1_i2.p1	0.508	57	28	0	2	58	211	267	2.969E-13	63	60
T_tridentatus_Hmx_D	TRINITY_DN1669_c1_g1_i3.p1	0.508	57	28	0	2	58	211	267	2.969E-13	63	60
T_tridentatus_Hmx_D	TRINITY_DN1669_c1_g1_i6.p1	0.508	57	28	0	2	58	211	267	2.969E-13	63	60
T_tridentatus_Hmx_D	TRINITY_DN1669_c1_g1_i7.p1	0.508	57	28	0	2	58	211	267	2.969E-13	63	60
T_tridentatus_Hmx_D	TRINITY_DN124_c0_g3_i2.p1	0.543	57	26	0	2	58	194	250	4.083E-13	63	60
T_tridentatus_Hmx_D	TRINITY_DN3929_c0_g1_i1.p1	0.543	57	26	0	2	58	130	186	4.083E-13	63	60
T_tridentatus_Hmx_D	TRINITY_DN3929_c0_g1_i3.p1	0.543	57	26	0	2	58	130	186	4.083E-13	63	60
T_tridentatus_Hmx_D	TRINITY_DN124_c0_g1_i1.p1	0.543	57	26	0	2	58	204	260	4.083E-13	63	60
T_tridentatus_Hmx_D	TRINITY_DN2571_c2_g1_i3.p1	0.500	58	29	0	2	59	218	275	1.062E-12	62	60
T_tridentatus_Hmx_D	TRINITY_DN2571_c2_g1_i4.p1	0.500	58	29	0	2	59	218	275	1.062E-12	62	60
T_tridentatus_Hmx_D	TRINITY_DN2571_c2_g1_i7.p1	0.500	58	29	0	2	59	218	275	1.062E-12	62	60
T_tridentatus_Hmx_D	TRINITY_DN2015_c4_g1_i1.p1	0.526	57	27	0	2	58	192	248	1.460E-12	61	60
T_tridentatus_Hmx_D	TRINITY_DN2015_c4_g1_i2.p1	0.526	57	27	0	2	58	192	248	1.460E-12	61	60
T_tridentatus_Hmx_D	TRINITY_DN3780_c3_g1_i1.p1	0.543	57	26	0	2	58	128	184	2.762E-12	61	60
T_tridentatus_Hmx_D	TRINITY_DN2571_c1_g1_i6.p1	0.474	59	31	0	1	59	198	256	3.798E-12	60	60
T_tridentatus_Hmx_D	TRINITY_DN2571_c1_g1_i9.p1	0.474	59	31	0	1	59	198	256	3.798E-12	60	60
T_tridentatus_Hmx_D	TRINITY_DN2571_c1_g1_i2.p1	0.474	59	31	0	1	59	198	256	3.798E-12	60	60
T_tridentatus_Hmx_D	TRINITY_DN2571_c1_g1_i3.p1	0.474	59	31	0	1	59	198	256	3.798E-12	60	60
T_tridentatus_Hmx_D	TRINITY_DN2571_c1_g1_i4.p1	0.474	59	31	0	1	59	198	256	3.798E-12	60	60
T_tridentatus_Hmx_D	TRINITY_DN2571_c1_g1_i5.p1	0.474	59	31	0	1	59	198	256	3.798E-12	60	60
T_tridentatus_Hmx_D	TRINITY_DN2149_c1_g1_i2.p1	0.517	58	28	0	1	58	205	262	7.185E-12	59	60
T_tridentatus_Hmx_D	TRINITY_DN2149_c1_g1_i4.p1	0.517	58	28	0	1	58	205	262	7.185E-12	59	60
T_tridentatus_Hmx_D	TRINITY_DN8240_c1_g2_i1.p1	0.509	55	27	0	5	59	92	146	9.882E-12	59	60
T_tridentatus_Hmx_D	TRINITY_DN8240_c1_g2_i3.p1	0.509	55	27	0	5	59	120	174	9.882E-12	59	60
T_tridentatus_Hmx_D	TRINITY_DN6383_c0_g2_i1.p1	0.509	55	27	0	5	59	93	147	1.870E-11	58	60
T_tridentatus_Hmx_D	TRINITY_DN2242_c1_g1_i1.p1	0.482	58	30	0	2	59	214	271	3.538E-11	57	60
T_tridentatus_Hmx_D	TRINITY_DN2242_c1_g1_i6.p1	0.482	58	30	0	2	59	214	271	3.538E-11	57	60
T_tridentatus_Hmx_D	TRINITY_DN2242_c1_g1_i7.p1	0.482	58	30	0	2	59	214	271	3.538E-11	57	60
T_tridentatus_Hmx_D	TRINITY_DN1751_c0_g1_i1.p1	0.482	56	28	0	5	60	312	367	3.538E-11	57	60
T_tridentatus_Hmx_D	TRINITY_DN1751_c0_g1_i2.p1	0.482	56	28	0	5	60	312	367	3.538E-11	57	60
T_tridentatus_Hmx_D	TRINITY_DN10502_c0_g1_i1.p1	0.482	58	30	0	2	59	216	273	4.866E-11	57	60
T_tridentatus_Hmx_D	TRINITY_DN4025_c0_g1_i4.p1	0.482	58	30	0	1	58	140	197	6.694E-11	57	60
T_tridentatus_Hmx_D	TRINITY_DN4025_c0_g1_i1.p1	0.482	58	30	0	1	58	140	197	6.694E-11	57	60
T_tridentatus_Hmx_D	TRINITY_DN8091_c0_g2_i2.p1	0.462	54	29	0	5	58	59	112	1.743E-10	55	60
[truncated: 31,693 more rows]
