# Supplementary material for: The genome of a sea spider corroborates a shared Hox cluster motif in arthropods with a reduced posterior tagma
Source: BMC Biol. 2025 Jul 2;23:196. doi: 10.1186/s12915-025-02276-x (PMC12220506; doi:10.1186/s12915-025-02276-x)
Supplement: Supplementary file 3 — Additional file 3. [file 12915_2025_2276_MOESM3_ESM.zip › suppl-file7-gene_analysis/nkx/homeobox_aligned.fasta.parstree]

(C_rotundicauda_Emx_G/1-60:0.0000010000,L_polyphemus_Emx_G/1-60:0.0145038168,(T_tridentatus_Emx_G/1-60:0.0000010000,(L_polyphemus_Emx_H/1-60:0.0000010000,(C_rotundicauda_Emx_H/1-60:0.0000010000,(H_graminicola_Emx2-A-2/1-45:0.0000010000,((L_polyphemus_Emx_O2/1-58:0.0145038168,L_polyphemus_Emx_B2/1-60:0.0000010000):0.0294573643,(((D_melanogaster_E5/1-60:0.0608000000,(D_melanogaster_ems/1-60:0.0942148760,T_castaneum_Emx/1-60:0.0000010000):0.0000010000):0.0145038168,C_sculpturatus_Emx1-B/1-60:0.0145038168):0.0145038168,(H_graminicola_Emx2-A-3/1-45:0.0000010000,((T_tridentatus_Emx_F/1-60:0.0000010000,C_rotundicauda_Emx_F/1-60:0.0000010000):0.0145038168,((S_maritima_Emx/1-60:0.0145038168,(g1625.t1.p1/203-262:0.0145038168,g1627.t1.p1/194-253:0.0145038168):0.0145038168):0.0145038168,(L_polyphemus_Emx_B1/1-60:0.0000010000,((D_silvatica_Emx1-A/1-60:0.0145038168,(H_graminicola_Emx1-A/1-60:0.0294573643,(A_bruennichi__old__annotated__Emx1-A/1-60:0.0000010000,A_bruennichi_Emx1-A/1-60:0.0000010000):0.0145038168):0.0000010000):0.0145038168,((T_tridentatus_Emx_B/1-60:0.0145038168,C_rotundicauda_Emx_B/1-60:0.0000010000):0.0145038168,(T_antipodiana_Emx2-A/1-60:0.0000010000,((C_sculpturatus_Emx2-A/1-60:0.0294573643,C_sculpturatus_Emx2-B/1-60:0.0000010000):0.0145038168,(I_scapularis_Emx/1-60:0.0000010000,((L_polyphemus_Emx_O3/1-59:0.0145038168,(T_tridentatus_Emx_E/1-60:0.0000010000,C_rotundicauda_Emx_E/1-60:0.0000010000):0.0000010000):0.0145038168,(P_opilio_Emx1/1-60:0.0000010000,(L_polyphemus_Emx_O1/1-60:0.0942148760,(C_rotundicauda_Emx_C/1-60:0.0000010000,(T_tridentatus_Emx_C/1-60:0.0000010000,((L_polyphemus_Emx_D/1-60:0.0000010000,(C_rotundicauda_Emx_D/1-60:0.0000010000,T_tridentatus_Emx_D/1-59:0.0000010000):0.0000010000):0.0294573643,((D_plantarius_Emx1-A/1-60:0.0294573643,(D_silvatica_Emx2-B/1-60:0.0145038168,(D_plantarius_Emx2-B/1-44:0.0000010000,((T_antipodiana_Emx2-B/1-60:0.0000010000,(P_tepidariorum_Emx2-B/1-60:0.0145038168,T_clavata_Emx2-B/1-60:0.0000010000):0.0000010000):0.0145038168,(A_bruennichi__old__annotated__Emx2-B/1-60:0.0000010000,(L_elegans_Emx2-B/1-60:0.0294573643,A_bruennichi_Emx2-B/1-60:0.0000010000):0.0000010000):0.0000010000):0.0145038168):0.0294573643):0.1299145299):0.0145038168,((L_polyphemus_Emx_A/1-60:0.0000010000,C_rotundicauda_Emx_A/1-60:0.0000010000):0.0448818898,(((T_antipodiana_Emx1-B/1-60:0.0294573643,T_clavata_Emx1-B/1-60:0.0294573643):0.1299145299,(D_plantarius_Emx1-B/1-44:0.0448818898,((H_graminicola_Emx1-B/1-60:0.0448818898,(P_tepidariorum_Emx1-B/1-60:0.0145038168,L_elegans_Emx1-B/1-60:0.0000010000):0.0000010000):0.0294573643,D_silvatica_Emx1-B/1-60:0.1117647059):0.0145038168):0.0000010000):0.0448818898,((A_bruennichi__old__annotated__Emx1-B/1-60:0.0000010000,A_bruennichi_Emx1-B/1-60:0.0000010000):0.1117647059,((L_elegans_Noto-like-2/1-33:0.1299145299,((L_elegans_Noto-like-1/1-33:0.0608000000,L_elegans_Noto-A-1/1-60:0.0000010000):0.0145038168,L_elegans_Noto-A-2/1-60:0.1299145299):0.0448818898):0.1299145299,((S_maritima_Noto/1-60:0.2533333333,S_maritima_Noto-like-a/1-60:0.2091743119):0.1486956522,(((C_sculpturatus_Noto/1-60:0.0294573643,(L_polyphemus_Not_B/1-60:0.0294573643,(T_tridentatus_Not_B/1-60:0.0000010000,C_rotundicauda_Not_B/1-60:0.0145038168):0.0294573643):0.1299145299):0.0145038168,((D_melanogaster_CG18599/1-60:0.0448818898,T_castaneum_Not/1-60:0.0000010000):0.0608000000,(PB.8153.1.p1/148-207:0.0448818898,((P_opilio_Noto/1-60:0.0294573643,(D_plantarius_Noto-B/1-48:0.0145038168,(((D_plantarius_Noto-A/1-48:0.1882882883,L_elegans_Noto-B/1-60:0.0145038168):0.0608000000,P_tepidariorum_Noto-B/1-60:0.0294573643):0.0294573643,(H_graminicola_Noto-A-1/1-60:0.0000010000,((T_antipodiana_Noto-B/1-60:0.0000010000,((A_bruennichi_Noto-B/1-60:0.0000010000,A_bruennichi_old_annotated_Noto-A/1-60:0.0000010000):0.0145038168,T_clavata_Noto-B/1-60:0.0000010000):0.0000010000):0.0448818898,H_graminicola_Noto-A-2/1-60:0.0000010000):0.0000010000):0.0448818898):0.0145038168):0.0608000000):0.0145038168,(((T_tridentatus_Not_A1/1-60:0.2308411215,I_scapularis_Noto/1-60:0.0448818898):0.0448818898,(C_rotundicauda_Not_A-b/1-60:0.0000010000,C_rotundicauda_Not_A-a/1-60:0.0000010000):0.0145038168):0.0448818898,D_silvatica_Noto-B/1-60:0.0000010000):0.0294573643):0.0145038168):0.0145038168):0.0145038168):0.0772357724,(P_tepidariorum_Noto-A/1-60:0.1882882883,((((PB.3793.1.p1/138-197:0.2533333333,D_silvatica_NK3-B/1-60:0.2533333333):0.1299145299,(g2646.t1.p1/205-264:0.2533333333,(T_tridentatus_Slou_E/1-60:0.0000010000,((L_polyphemus_Slou_E/1-60:0.0000010000,(D_plantarius_NK1-B-2/1-60:0.0145038168,(A_bruennichi_NK1-B-1/1-60:0.0000010000,(A_bruennichi_NK1-B-2/1-60:0.0000010000,(S_maritima_NK1/1-60:0.0000010000,(T_castaneum_Slou/1-60:0.0000010000,D_melanogaster_slou/1-60:0.0145038168):0.0000010000):0.0145038168):0.0000010000):0.0000010000):0.0294573643):0.0294573643,C_rotundicauda_Slou_E/1-60:0.0000010000):0.0000010000):0.1486956522):0.1486956522):0.0772357724,(g9725.t1.p1/268-327:0.3800000000,(g4363.t1.p1/1-43:0.1882882883,((((T_castaneum_lab/1-60:0.0145038168,(S_maritima_lab/1-60:0.0448818898,D_melanogaster_lab/1-60:0.0608000000):0.0294573643):0.0145038168,PB.8615.1.p1/299-358:0.0448818898):0.2533333333,(g9718.t1.p1/106-175:0.0942148760,((g9720.t1.p1/206-265:0.0000010000,(((PB.8617.2.p1/227-286:0.0000010000,PB.8617.1.p1/233-292:0.0000010000):0.0448818898,g9723.t1.p1/198-257:0.0294573643):0.0448818898,g9721.t1.p1/217-276:0.0294573643):0.0772357724):0.0942148760,(PB.8616.2.p1/191-250:0.0000010000,PB.8616.1.p1/191-250:0.0000010000):0.1299145299):0.1117647059):0.0448818898):0.0772357724,(PB.1830.2.p1/215-274:0.0000010000,PB.1830.1.p1/215-274:0.0000010000):0.2091743119):0.0942148760):0.0608000000):0.1299145299):0.0294573643,((((at_DN2391.t1.p1/337-396:0.0000010000,g11364.t1.p1/125-184:0.0000010000):0.1486956522,((D_melanogaster_H2_0-Hlx/1-60:0.0608000000,(g1744.t1.p1/175-234:0.0000010000,g1756.t1.p1/175-234:0.0000010000):0.0608000000):0.0448818898,(T_castaneum_H2_0-Hlx/1-60:0.0294573643,(S_maritima_Hlx/1-60:0.0000010000,(P_opilio_Hlx/1-60:0.0000010000,C_sculpturatus_Hlx/1-60:0.0145038168):0.0145038168):0.0000010000):0.0294573643):0.0772357724):0.4086021505,(D_melanogaster_bap/1-60:0.0608000000,(T_castaneum_Bap/1-60:0.0294573643,(S_maritima_NK3/1-60:0.0145038168,(C_sculpturatus_NK3/1-60:0.0294573643,(P_opilio_NK3/1-60:0.0294573643,((I_scapularis_NK3/1-60:0.0294573643,PB.7934.1.p1/142-201:0.1681415929):0.0145038168,(D_silvatica_NK3-A/1-60:0.0608000000,(C_rotundicauda_Bap_A/1-60:0.0000010000,((C_rotundicauda_Bap_B/1-60:0.0000010000,L_polyphemus_Bap_B/1-60:0.0000010000):0.0294573643,((A_bruennichi_old_annotated_NK3/1-60:0.0000010000,(P_tepidariorum_NK3/1-60:0.0145038168,(A_bruennichi_NK3/1-60:0.0000010000,D_plantarius_NK3/1-60:0.0145038168):0.0000010000):0.0000010000):0.0145038168,L_polyphemus_Bap_A/1-60:0.0000010000):0.0000010000):0.0000010000):0.0000010000):0.0000010000):0.0000010000):0.0000010000):0.0145038168):0.0145038168):0.0448818898):0.1299145299):0.0772357724,((S_maritima_NK5/1-60:0.0448818898,((P_tepidariorum_NK5-B/1-60:0.0145038168,(A_bruennichi_old_annotated_NK5-A/1-60:0.0000010000,((D_silvatica_NK5-B/1-60:0.0448818898,H_graminicola_NK5-B-2/1-60:0.0000010000):0.0145038168,A_bruennichi_NK5-A/1-60:0.0000010000):0.0000010000):0.0000010000):0.0448818898,(A_bruennichi_old_annotated_NK5-B/1-60:0.0000010000,(A_bruennichi_NK5-B/1-60:0.0000010000,((C_rotundicauda_Hmx_E/1-60:0.0000010000,L_polyphemus_Hmx_E/1-60:0.0000010000):0.0145038168,(I_scapularis_NK5/1-60:0.0145038168,((D_melanogaster_Hmx/1-60:0.0448818898,((PB.1005.1.p1/231-290:0.0000010000,PB.1005.2.p1/231-290:0.0000010000):0.0145038168,T_castaneum_Hmx/1-60:0.0000010000):0.0000010000):0.0145038168,(L_polyphemus_Hmx_B2/1-60:0.0294573643,(C_rotundicauda_Hmx_C-a/1-60:0.0000010000,(((L_polyphemus_Hmx_A/1-60:0.0000010000,(T_tridentatus_Hmx_A/1-60:0.0000010000,C_rotundicauda_Hmx_A/1-60:0.0145038168):0.0000010000):0.0294573643,((T_tridentatus_Hmx_B/1-60:0.0000010000,C_rotundicauda_Hmx_B/1-60:0.0000010000):0.0294573643,L_polyphemus_Hmx_B1/1-60:0.0000010000):0.0000010000):0.0145038168,C_rotundicauda_Hmx_C-b/1-60:0.0000010000):0.0000010000):0.0000010000):0.0145038168):0.0000010000):0.0000010000):0.0000010000):0.0000010000):0.0294573643):0.0294573643):0.2091743119,(((((P_opilio_Hhex/1-60:0.1117647059,(D_melanogaster_HHEX/1-60:0.1299145299,T_castaneum_Hhex/1-60:0.0942148760):0.1299145299):0.0608000000,((S_maritima_Hhex/1-60:0.0448818898,(PB.1021.2.p1/169-228:0.0000010000,PB.1021.1.p1/169-228:0.0000010000):0.0608000000):0.1117647059,(C_rotundicauda_Hex/1-60:0.0000010000,L_polyphemus_Hex/1-60:0.0000010000):0.1117647059):0.0772357724):0.0294573643,(C_sculpturatus_Hhex/1-60:0.1486956522,(H_graminicola_Hhex/1-60:0.0294573643,(((L_elegans_Hhex/1-60:0.0145038168,P_tepidariorum_Hhex/1-60:0.0145038168):0.0145038168,(T_clavata_Hhex/1-60:0.0000010000,(D_plantarius_Hhex/1-60:0.1299145299,T_antipodiana_Hhex/1-60:0.0000010000):0.0145038168):0.0000010000):0.0145038168,(A_bruennichi_Hhex/1-60:0.0000010000,A_bruennichi_old_annotated_Hhex/1-60:0.0000010000):0.0145038168):0.0294573643):0.0448818898):0.0294573643):0.0942148760,D_silvatica_Hhex/1-44:0.2533333333):0.2091743119,(((L_polyphemus_Nk7_A/1-60:0.0145038168,((g6864.t1.p1/280-339:0.0145038168,D_melanogaster_NK7.1/1-60:0.0608000000):0.0145038168,(C_sculpturatus_NK7-A/1-60:0.0145038168,(C_sculpturatus_NK7-B/1-60:0.0145038168,(A_bruennichi_NK7-A/1-60:0.0000010000,(T_castaneum_NK7/1-60:0.0448818898,(C_rotundicauda_Nk7_A/1-60:0.0000010000,(((L_polyphemus_Nk7_B/1-60:0.0000010000,((L_polyphemus_Nk7_C/1-60:0.0000010000,((C_rotundicauda_Nk7_C-b/1-60:0.0000010000,C_rotundicauda_Nk7_C-a/1-60:0.0000010000):0.0145038168,T_tridentatus_Nk7_C/1-60:0.0000010000):0.0000010000):0.0294573643,(C_rotundicauda_Nk7_B/1-60:0.0000010000,T_tridentatus_Nk7_B/1-60:0.0000010000):0.0145038168):0.0145038168):0.0294573643,((T_clavata_NK7-B/1-60:0.0000010000,T_antipodiana_NK7-B/1-60:0.0000010000):0.0145038168,(D_silvatica_NK7-B/1-44:0.0000010000,(H_graminicola_NK7-B/1-60:0.0294573643,(A_bruennichi_old_annotated_NK7-B/1-60:0.0000010000,((L_elegans_NK7-B/1-60:0.0000010000,P_tepidariorum_NK7-B/1-60:0.0000010000):0.0294573643,A_bruennichi_NK7-B/1-60:0.0000010000):0.0000010000):0.0000010000):0.0000010000):0.0000010000):0.0145038168):0.0294573643,(((P_opilio_NK7/1-60:0.0145038168,A_bruennichi_old_annotated_NK7-A/1-60:0.0000010000):0.0145038168,T_tridentatus_Nk7_A/1-60:0.0000010000):0.0000010000,D_plantarius_NK7-B/1-60:0.0145038168):0.0000010000):0.0000010000):0.0145038168):0.0000010000):0.0145038168):0.0000010000):0.0000010000):0.0000010000):0.1486956522,((T_castaneum_Hgtx/1-60:0.0000010000,(S_maritima_NK6/1-60:0.0000010000,((D_melanogaster_HGTX/1-60:0.0000010000,g6762.t1.p1/212-271:0.0000010000):0.0145038168,(D_silvatica_NK6-A/1-60:0.0448818898,((C_rotundicauda_Hgtx_B/1-60:0.0000010000,L_polyphemus_Hgtx_B/1-60:0.0000010000):0.0145038168,(P_opilio_NK6/1-60:0.0145038168,(C_sculpturatus_NK6-A-2/1-60:0.0448818898,(A_bruennichi_NK6-A/1-60:0.0000010000,((C_rotundicauda_Hgtx_C/1-60:0.0000010000,T_tridentatus_Hgtx_C/1-60:0.0000010000):0.1882882883,(A_bruennichi_NK6-B/1-60:0.0000010000,P_tepidariorum_NK6-A/1-60:0.0145038168):0.0000010000):0.0000010000):0.0000010000):0.0000010000):0.0000010000):0.0000010000):0.0448818898):0.0000010000):0.0145038168):0.2533333333,(((C_sculpturatus_Tlx-A/1-60:0.0294573643,D_silvatica_Tlx-A/1-57:0.0000010000):0.0145038168,(H_graminicola_Tlx-A/1-57:0.0000010000,(S_maritima_Tlx/1-60:0.0145038168,(D_plantarius_Tlx-A/1-57:0.0000010000,(A_bruennichi_Tlx-A/1-60:0.0000010000,(((D_melanogaster_C15/1-60:0.0448818898,T_castaneum_C15/1-60:0.0145038168):0.0294573643,(I_scapularis_Tlx/1-60:0.0145038168,(D_plantarius_Tlx-B/1-57:0.0000010000,(A_bruennichi_Tlx-B/1-60:0.0000010000,(C_rotundicauda_Tlx_A1/1-60:0.0000010000,(A_bruennichi_old_annotated_Tlx-B/1-60:0.0000010000,(C_rotundicauda_Tlx_A2/1-60:0.0000010000,L_polyphemus_Tlx_A1/2-b/1-60:0.0000010000):0.0448818898):0.0000010000):0.0000010000):0.0000010000):0.0000010000):0.0145038168):0.0145038168,A_bruennichi_old_annotated_Tlx-A/1-60:0.0000010000):0.0000010000):0.0000010000):0.0000010000):0.0000010000):0.0294573643):0.0772357724,(L_polyphemus_Tlx_B/1-60:0.0145038168,C_rotundicauda_Tlx_B/1-60:0.0772357724):0.0772357724):0.2091743119):0.0772357724):0.1681415929,((((D_melanogaster_lbe/1-60:0.0608000000,T_castaneum_Lbx/1-60:0.0000010000):0.0145038168,(D_melanogaster_lbl/1-60:0.0448818898,((L_polyphemus_Lbx_B1/1-60:0.0000010000,((C_rotundicauda_Lbx_B2/1-60:0.0145038168,(L_polyphemus_Lbx_B2/1-60:0.0000010000,T_tridentatus_Lbx_B2/1-60:0.0000010000):0.0000010000):0.0145038168,C_rotundicauda_Lbx_B1/1-60:0.0000010000):0.0000010000):0.0145038168,(H_graminicola_Lbx-B/1-60:0.0294573643,((C_rotundicauda_Lbx_D-a/1-60:0.0000010000,C_rotundicauda_Lbx_D-b/1-60:0.0000010000):0.0145038168,(A_bruennichi_Lbx-B/1-60:0.0000010000,((L_polyphemus_Lbx_C/1-60:0.0000010000,C_rotundicauda_Lbx_C/1-60:0.0000010000):0.0145038168,(A_bruennichi_Lbx-A/1-60:0.0000010000,(L_elegans_Lbx-B/1-60:0.0000010000,P_tepidariorum_Lbx-B/1-60:0.0294573643):0.0145038168):0.0000010000):0.0000010000):0.0000010000):0.0000010000):0.0145038168):0.0000010000):0.0145038168):0.3009900990,((g10112.t1.p1/111-170:0.2308411215,D_silvatica_Msx1-A/1-60:0.0145038168):0.0448818898,(((C_rotundicauda_Msx_D/1-60:0.0000010000,T_tridentatus_Msx_D/1-60:0.0000010000):0.0608000000,L_polyphemus_Msx_D/1-60:0.0000010000):0.0772357724,(C_sculpturatus_Msx2-B-2/1-60:0.0294573643,(T_tridentatus_Msx_E/1-60:0.0000010000,(C_sculpturatus_Msx2-A/1-60:0.0000010000,(((PB.1017.1.p1/175-234:0.0000010000,PB.1017.2.p1/175-234:0.0000010000):0.0145038168,(S_maritima_Msx/1-60:0.0145038168,((PB.1018.1.p1/154-213:0.0000010000,g10110.t1.p1/144-203:0.0000010000):0.0145038168,(D_melanogaster_Dr/1-60:0.0145038168,(T_castaneum_Msx-1/1-60:0.0000010000,T_castaneum_Msx-2/1-60:0.0000010000):0.0145038168):0.0294573643):0.0145038168):0.0145038168):0.0294573643,(D_silvatica_Msx2-A-2/1-60:0.0294573643,(L_polyphemus_Msx_C/1-60:0.0000010000,(C_rotundicauda_Msx_C/1-60:0.0000010000,((L_elegans_Msx2-A/1-60:0.0000010000,((A_bruennichi_old_annotated_Msx2-A/1-60:0.0000010000,A_bruennichi_Msx2-A/1-60:0.0000010000):0.0145038168,P_tepidariorum_Msx2-A/1-60:0.0000010000):0.0000010000):0.0145038168,((L_polyphemus_Msx_E2/1-60:0.0942148760,(D_plantarius_Msx1-A/1-60:0.0448818898,P_opilio_Msx2/1-60:0.0000010000):0.0000010000):0.0145038168,(L_polyphemus_Msx_6/1-60:0.0608000000,((C_sculpturatus_Msx1-B/1-60:0.0145038168,(D_plantarius_Msx1-B/1-60:0.0000010000,(D_silvatica_Msx1-B/1-60:0.0000010000,(H_graminicola_Msx2-A/1-60:0.0000010000,(H_graminicola_Msx1-B/1-60:0.0000010000,(T_clavata_Msx2-A/1-60:0.0000010000,(I_scapularis_Msx2/1-60:0.0000010000,((T_clavata_Msx1-B/1-60:0.0000010000,T_antipodiana_Msx1-B/1-60:0.0000010000):0.0294573643,((T_antipodiana_Msx1-A/1-60:0.0000010000,T_clavata_Msx1-A/1-60:0.0294573643):0.0294573643,((A_bruennichi_old_annotated_Msx1-A/1-60:0.0000010000,A_bruennichi_Msx1-A/1-60:0.0000010000):0.1117647059,H_graminicola_Msx1-A/1-60:0.0772357724):0.0448818898):0.0608000000):0.0145038168):0.0000010000):0.0145038168):0.0000010000):0.0145038168):0.0000010000):0.0000010000):0.0145038168,(L_polyphemus_Msx_E1/1-60:0.0000010000,((C_rotundicauda_Msx_B/1-54:0.0000010000,(L_polyphemus_Msx_A2/1-60:0.0145038168,(L_polyphemus_Msx_A1/1-60:0.0000010000,(C_rotundicauda_Msx_A1/1-60:0.0145038168,C_rotundicauda_Msx_A2/1-60:0.0000010000):0.0000010000):0.0000010000):0.0294573643):0.0000010000,I_scapularis_Msx1/1-60:0.0145038168):0.0000010000):0.0145038168):0.0000010000):0.0000010000):0.0000010000):0.0000010000):0.0000010000):0.0000010000):0.0145038168):0.0000010000):0.0145038168):0.0000010000):0.0145038168):0.0145038168):0.1299145299):0.0448818898,(((((D_silvatica_Msxlx/1-45:0.1486956522,((S_maritima_Msxlx/1-60:0.5364705882,D_melanogaster_CG15696/1-60:0.1486956522):0.1681415929,T_castaneum_Msxlx/1-60:0.1486956522):0.1299145299):0.0772357724,C_sculpturatus_Msxlx/1-60:0.2308411215):0.0772357724,(T_tridentatus_MsxL/1-60:0.0000010000,(L_polyphemus_MsxL/1-60:0.0000010000,C_rotundicauda_MsxL/1-60:0.0000010000):0.0145038168):0.1486956522):0.1299145299,I_scapularis_Msxlx/1-60:0.1299145299):0.2308411215,((C_sculpturatus_NK2-like/1-60:0.2308411215,D_melanogaster_tin/1-60:0.1486956522):0.0772357724,(T_castaneum_Tin/1-60:0.0448818898,((D_silvatica_NK4-B-2/1-60:0.0448818898,(D_plantarius_NK4-B/1-60:0.0145038168,(((A_bruennichi_NK4-B/1-60:0.0000010000,A_bruennichi_old_annotated_NK4-B/1-60:0.0000010000):0.0145038168,(T_clavata_NK4-B/1-60:0.0145038168,T_antipodiana_NK4-B/1-60:0.0000010000):0.0294573643):0.0294573643,L_elegans_NK4-B/1-60:0.0448818898):0.0772357724):0.0942148760):0.0942148760,((((S_maritima_NK4/1-60:0.0294573643,g8689.t1.p1/170-229:0.0000010000):0.0294573643,C_sculpturatus_NK4-A/1-60:0.0145038168):0.0145038168,I_scapularis_NK4/1-60:0.0772357724):0.0294573643,(D_silvatica_NK4-B-1/1-60:0.0608000000,(P_opilio_NK4/1-60:0.0145038168,(P_tepidariorum_NK4-A/1-60:0.0000010000,(D_silvatica_NK4-A/1-60:0.0145038168,((A_bruennichi_old_annotated_NK4-A/1-60:0.0000010000,A_bruennichi_NK4-A/1-60:0.0000010000):0.0145038168,(C_rotundicauda_Tin_a/1-60:0.0000010000,(C_rotundicauda_Tin_b/1-60:0.0000010000,(((C_rotundicauda_Scro_D/1-60:0.0000010000,T_tridentatus_Scro_D/1-60:0.0000010000):0.0448818898,(D_melanogaster_scro/1-60:0.0000010000,(A_bruennichi_NK2.1/1-60:0.0000010000,((L_polyphemus_Scro_C/1-60:0.0000010000,C_rotundicauda_Scro_C/1-60:0.0000010000):0.0145038168,((PB.3341.1.p1/179-238:0.0000010000,PB.3341.2.p1/179-238:0.0000010000):0.0145038168,(D_silvatica_NK2.1/1-45:0.0145038168,(A_bruennichi_old_annotated_NK2.1/1-60:0.0000010000,(C_rotundicauda_Scro_B/1-60:0.0000010000,L_polyphemus_Scro_B/1-60:0.0000010000):0.0448818898):0.0000010000):0.0000010000):0.0000010000):0.0000010000):0.0145038168):0.0294573643):0.0294573643,((H_graminicola_NK2.2-A-2/1-53:0.0000010000,(H_graminicola_NK2.2-A-1/1-53:0.0000010000,(S_maritima_NK2.2-1/1-60:0.0145038168,((P_tepidariorum_NK2.2-B/1-60:0.0294573643,H_graminicola_NK2.2-B/1-60:0.0000010000):0.0294573643,(L_elegans_NK2.2-B/1-60:0.0000010000,(((T_castaneum_Vnd/1-60:0.0145038168,D_melanogaster_vnd/1-60:0.0145038168):0.0145038168,((L_polyphemus_Scro_E/1-54:0.1299145299,P_opilio_NK2.2/1-60:0.0608000000):0.0448818898,(A_bruennichi_old_annotated_NK2.2-A/1-60:0.0000010000,(D_plantarius_NK2.2-B/1-42:0.0000010000,(A_bruennichi_NK2.2-A/1-60:0.0000010000,(L_polyphemus_Vnd_B/1-60:0.0145038168,((C_rotundicauda_Vnd_B/1-60:0.0145038168,T_tridentatus_Vnd_B/1-60:0.0000010000):0.0145038168,((C_rotundicauda_Vnd_C/1-60:0.0145038168,T_tridentatus_Vnd_C/1-60:0.0000010000):0.0145038168,L_polyphemus_Vnd_C/1-60:0.0000010000):0.0294573643):0.0000010000):0.0145038168):0.0000010000):0.0000010000):0.0145038168):0.0000010000):0.0145038168,(A_bruennichi_NK2.2-B/1-60:0.0000010000,A_bruennichi_old_annotated_NK2.2-B/1-60:0.0000010000):0.0145038168):0.0145038168):0.0000010000):0.0145038168):0.0000010000):0.0000010000):0.0294573643,(T_clavata_NK2.2-B/1-60:0.0000010000,T_antipodiana_NK2.2-B/1-60:0.0000010000):0.0294573643):0.0448818898):0.1117647059):0.0000010000):0.0145038168):0.0000010000):0.0000010000):0.0000010000):0.0294573643):0.0000010000):0.0448818898):0.0608000000):0.0942148760):0.1681415929):0.0942148760):0.0772357724):0.0448818898):0.0772357724):0.1117647059):0.1681415929):0.1882882883):0.0608000000):0.0772357724):0.1117647059):0.1882882883):0.0772357724):0.0145038168):0.0000010000):0.0145038168):0.0000010000):0.0000010000):0.0000010000):0.0145038168):0.0000010000):0.0000010000):0.0000010000):0.0145038168):0.0000010000):0.0000010000):0.0000010000):0.0145038168):0.0000010000):0.0000010000):0.0000010000):0.0000010000):0.0000010000):0.0145038168):0.0000010000):0.0294573643):0.0000010000);
