# Supplementary material for: The genome of a sea spider corroborates a shared Hox cluster motif in arthropods with a reduced posterior tagma
Source: BMC Biol. 2025 Jul 2;23:196. doi: 10.1186/s12915-025-02276-x (PMC12220506; doi:10.1186/s12915-025-02276-x)
Supplement: Supplementary file 3 — Additional file 3. [file 12915_2025_2276_MOESM3_ESM.zip › suppl-file7-gene_analysis/nkx/homeobox_aligned.fasta]

>D_melanogaster_lab/1-60
NNSG----------RTNFTNKQLTELEKEFHFNRYLTRARRIEIANTLQLNETQVKIWFQNRRMKQKKRV
>T_castaneum_lab/1-60
LNTG----------RTNFTNKQLTELEKEFHFNKYLTRARRIEIASALQLNETQVKIWFQNRRMKQKKRM
>S_maritima_lab/1-60
NISG----------RTNFTTKQLTELEKEFHFNKYLTRARRIEIASALQLNEVQVKIWFQNRRMKQKKRI
>D_melanogaster_H2_0-Hlx/1-60
RSWS----------RAVFSNLQRKGLEIQFQQQKYITKPDRRKLAARLNLTDAQVKVWFQNRRMKWRHTR
>T_castaneum_H2_0-Hlx/1-60
RSWS----------RAVFSNLQRKGLERRFQLQKYITKPDRRQLAATLGLTDAQVKVWFQNRRMKWRHSK
>C_sculpturatus_Hlx/1-60
RSWS----------RAVFSNLQRKGLEKRFMIQKYITKPDRRQLAATLGLTDAQVKVWFQNRRMKWRHSK
>P_opilio_Hlx/1-60
RSWS----------RAVFSNLQRKGLEKRFNIQKYITKPDRRQLAATLGLTDAQVKVWFQNRRMKWRHSK
>S_maritima_Hlx/1-60
RSWS----------RAVFSNLQRKGLEKRFQIQKYITKPDRRQLAATLGLTDAQVKVWFQNRRMKWRHSK
>D_melanogaster_E5/1-60
PKRV----------RTAFSPTQLLKLEHAFEGNHYVVGAERKQLAQGLSLTETQVKVWFQNRRTKHKRMQ
>D_melanogaster_ems/1-60
PKRI----------RTAFSPSQLLKLEHAFESNQYVVGAERKALAQNLNLSETQVKVWFQNRRTKHKRMQ
>I_scapularis_Emx/1-60
PKRI----------RTAFSPSQLLKLEHAFEKNHYVVGAERKQLAQSLSLTETQVKVWFQNRRTKHKRQK
>S_maritima_Emx/1-60
PKRI----------RTAFSPSQLLKLEHAFEKNHYVVGAERKHLAQSLSLTETQVKVWFQNRRTKHKRLK
>T_castaneum_Emx/1-60
PKRI----------RTAFSPSQLLKLEHAFEKNHYVVGAERKQLAQSLSLTETQVKVWFQNRRTKHKRMQ
>C_rotundicauda_Emx_A/1-60
PKRI----------RTAFSPAQLLKLEHSFEKNHYVVGTERKQLAQSLSLTETQVKVWFQNRRTKHKRQK
>L_polyphemus_Emx_A/1-60
PKRI----------RTAFSPAQLLKLEHSFEKNHYVVGTERKQLAQSLSLTETQVKVWFQNRRTKHKRQK
>T_tridentatus_Emx_A/1-60
PKRI----------RTAFSPAQLLKLEHSFEKNHYVVGTERKQLAQSLSLTETQVKVWFQNRRTKHKRQK
>C_rotundicauda_Emx_B/1-60
PKRI----------RTAFSPSQLLKLEHAFEKNHYVVGAERKQLAQSLNLTETQVKVWFQNRRTKHKRQE
>T_tridentatus_Emx_B/1-60
PKRI----------RTAFSPSQLLKLEHAFEKNHYVVGAERKQLAQSLNLSETQVKVWFQNRRTKHKRQE
>L_polyphemus_Emx_B1/1-60
PKRI----------RTAFSPSQLLKLEHAFEKNHYVVGAERKQLAQSLNLTETXVKVWFQNRRTKHKRQK
>L_polyphemus_Emx_B2/1-60
PKRI----------RTAFSPSQLLKLEHAFEKNHYVVGAERKQLAHSLSLTETQVKVWFQNRRTKHKRQE
>C_rotundicauda_Emx_C/1-60
PKRI----------RTAFSPSQLLKLEHAFEKNHYVVGTERKQLAQSLSLTETQVKVWFQNRRTKHKRQK
>T_tridentatus_Emx_C/1-60
PKRI----------RTAFSPSQLLKLEHAFEKNHYVVGTERKQLAQSLSLTETQVKVWFQNRRTKHKRQK
>C_rotundicauda_Emx_D/1-60
PKRI----------RTAFSPSQLLKLEHAFEKNHYVVGTERKQLAQILSLTETQVKVWFQNRRTKFKRQK
>L_polyphemus_Emx_D/1-60
PKRI----------RTAFSPSQLLKLEHAFEKNHYVVGTERKQLAQILSLTETQVKVWFQNRRTKFKRQK
>T_tridentatus_Emx_D/1-59
PKRI----------RTAFSPSQLLKLEHAFEKNHYVVGTERKQLAQILSLTETQVKVWFQNRRTKFKRQ-
>C_rotundicauda_Emx_E/1-60
PKRI----------RTAFSPSQLLKLEHAFEKNHYVVGAERKQLAQSLSLTETQVKVWFQNRRTKFKRQK
>T_tridentatus_Emx_E/1-60
PKRI----------RTAFSPSQLLKLEHAFEKNHYVVGAERKQLAQSLSLTETQVKVWFQNRRTKFKRQK
>C_rotundicauda_Emx_F/1-60
PKRI----------RTAFSPSQLLKLEHAFEKNHYVVGAERKQLAQSLSLTETQVKVWFQNRRTKNKRQK
>T_tridentatus_Emx_F/1-60
PKRI----------RTAFSPSQLLKLEHAFEKNHYVVGAERKQLAQSLSLTETQVKVWFQNRRTKNKRQK
>C_rotundicauda_Emx_G/1-60
PKRI----------RTAFSPSQLLKLEHAFEKSHYVVGAERKQLAQSLDLTETQVKVWFQNRRTKYKRQK
>L_polyphemus_Emx_G/1-60
PKRI----------RTAFSPSQLLKLEHAFEKSHYVVGAERKQLARSLDLTETQVKVWFQNRRTKYKRQK
>T_tridentatus_Emx_G/1-60
PKRI----------RTAFSPSQLLKLEHAFEKSHYVVGAERKQLAQSLDLTETQVKVWFQNRRTKYKRQK
>C_rotundicauda_Emx_H/1-60
PKRI----------RTAFSPSQLLKLEHAFEKSHYVVGAERKQLAQSLSLTETQVKVWFQNRRTKHKRQK
>L_polyphemus_Emx_H/1-60
PKRI----------RTAFSPSQLLKLEHAFEKSHYVVGAERKQLAQSLSLTETQVKVWFQNRRTKHKRQK
>T_tridentatus_Emx_H/1-60
PKRI----------RTAFSPSQLLKLEHAFEKSHYVVGAERKQLAQSLSLTETQVKVWFQNRRTKHKRQK
>L_polyphemus_Emx_O1/1-60
PKRI----------RTAYSPSQLLKLENAFESNQYVVGTERKQLARSLSLTEIQVKVWFQNRRTKHKRQK
>L_polyphemus_Emx_O2/1-58
PKRI----------RTAFSPSQLLKLEHAFEKNHYVVGAERKQLAHSLSLTETQVKVWFQNRRTKNKR--
>L_polyphemus_Emx_O3/1-59
PKRI----------RTAFSPSQLLKLEHAFENNHYVVGAERKQLAQSLSLTETQVKVWFQNRRTKFKRQ-
>P_opilio_Emx1/1-60
PKRI----------RTAFSPSQLLKLEHAFEKNHYVVGAERKQLAQSLSLTETQVKVWFQNRRTKHKRQK
>A_bruennichi_Emx1-A/1-60
PKRI----------RTAFSPSQLLTLEHAFEKNHYVVGTERKQLAQSLNLTETQVKVWFQNRRTKHKRQK
>A_bruennichi_(old,_annotated)_Emx1-A/1-60
PKRI----------RTAFSPSQLLTLEHAFEKNHYVVGTERKQLAQSLNLTETQVKVWFQNRRTKHKRQK
>C_sculpturatus_Emx1-A/1-60
PKRI----------RTAFSPSQLLKLEHAFEKNHYVVGAERKQLAQSLSLTETQVKVWFQNRRTKHKRQK
>D_plantarius_Emx1-A/1-60
PKRI----------RTAFSPSQLLTLEHAFEKNHYVVGNERKQLAQSLTLTETQVKVWFQNRRTKHKRQK
>D_silvatica_Emx1-A/1-60
PKRI----------RTAFSPSQLLTLEHAFEKNHYVVGAERKQLAQDLNLTETQVKVWFQNRRTKHKRQK
>H_graminicola_Emx1-A/1-60
PKRI----------RTAFSPSQLLTLEHAFEKNHYVVGAERKQLAHSLNLTETQVKVWFQNRRTKYKRQK
>L_elegans_Emx1-A/1-60
PKRI----------RTAFSPSQLLTLEHAFEKNHYVVGTERKQLAQSLNLTETQVKVWFQNRRTKHKRQK
>P_tepidariorum_Emx1-A/1-60
PKRI----------RTAFSPSQLLTLEHAFEKNHYVVGTERKQLAQSLNLTETQVKVWFQNRRTKHKRQK
>T_antipodiana_Emx1-A/1-60
PKRI----------RTAFSPSQLLTLEHAFEKNHYVVGTERKQLAQSLNLTETQVKVWFQNRRTKHKRQK
>T_clavata_Emx1-A/1-60
PKRI----------RTAFSPSQLLTLEHAFEKNHYVVGTERKQLAQSLNLTETQVKVWFQNRRTKHKRQK
>A_bruennichi_Emx1-B/1-60
PKRP----------RTAFTQNQLNLLEKAFENNHYVVGSERKQLAQILDLSETQVKVWFQNRRTKHKRQK
>A_bruennichi_(old,_annotated)_Emx1-B/1-60
PKRP----------RTAFTQNQLNLLEKAFENNHYVVGSERKQLAQILDLSETQVKVWFQNRRTKHKRQK
>C_sculpturatus_Emx1-B/1-60
PKRI----------RTAFSPSQLLKLEHAFEKNHYVVGAERKQLAQCLSLTETQVKVWFQNRRTKHKRQQ
>D_plantarius_Emx1-B/1-44
PKRV----------RTAFSPSQLLQLEHAFEKNHYMVGSERRQLAEALNLTETQ----------------
>D_silvatica_Emx1-B/1-60
PKRI----------RTAFSPAQLLQLESAFEQNHYVVGTERRQLARNLDLTETQVKVWFQNRRTKHKRQT
>H_graminicola_Emx1-B/1-60
PKRI----------RTAFSPTQLLQLEHAFEKNHYVVGSERRELAQNLSLSETQVKVWFQNRRTKYKRQK
>L_elegans_Emx1-B/1-60
PKRI----------RTAFSPSQLLQLEHAFEKNHYVVGSERRELAQNLNLSETQVKVWFQNRRTKHKRQK
>P_tepidariorum_Emx1-B/1-60
PKRI----------RTAFSPNQLLQLEHAFEKNHYVVGSERRELAQNLNLSETQVKVWFQNRRTKHKRQK
>T_antipodiana_Emx1-B/1-60
PKRI----------RTAFSPTQILQLENAFEKNHYVVGRERRKLSQELHLTETQIKVWFQNRRTKLKRQK
>T_clavata_Emx1-B/1-60
PKRI----------RTAFLPTQLLKLENAFEKNHYVVGSERRKLSQELHLTETQIKVWFQNRRTKLKRQK
>P_opilio_Emx2/1-60
PKRI----------RTAFSPSQLLKLEHAFEKNHYVVGAERKQLAQSLSLTETQVKVWFQNRRTKHKRQK
>A_bruennichi_Emx2-A/1-60
PKRI----------RTAFSPSQLLKLEHAFEKNHYVVGAERKQLAQSLSLTETQVKVWFQNRRTKHKRQK
>A_bruennichi_(old,_annotated)_Emx2-A/1-60
PKRI----------RTAFSPSQLLKLEHAFEKNHYVVGAERKQLAQSLSLTETQVKVWFQNRRTKHKRQK
>C_sculpturatus_Emx2-A/1-60
PKRI----------RTAFSPSQLLKLEHAFEKNHYVVGAERKQLAQTLSLTETQVKVWFQNRRTKHKRLA
>D_plantarius_Emx2-A/1-60
PKRI----------RTAFSPSQLLKLEHAFEKNHYVVGAERKQLAQSLSLTETQVKVWFQNRRTKHKRQK
>D_silvatica_Emx2-A/1-60
PKRI----------RTAFSPSQLLKLEHAFEKNHYVVGAERKQLAQSLSLTETQVKVWFQNRRTKHKRQK
>L_elegans_Emx2-A/1-60
PKRI----------RTAFSPSQLLKLEHAFEKNHYVVGAERKQLAQSLSLTETQVKVWFQNRRTKHKRQK
>P_tepidariorum_Emx2-A/1-60
PKRI----------RTAFSPSQLLKLEHAFEKNHYVVGAERKQLAQSLSLTETQVKVWFQNRRTKHKRQK
>T_antipodiana_Emx2-A/1-60
PKRI----------RTAFSPSQLLKLEHAFEKNHYVVGAERKQLAQSLNLTETQVKVWFQNRRTKHKRQK
>T_clavata_Emx2-A/1-60
PKRI----------RTAFSPSQLLKLEHAFEKNHYVVGAERKQLAQSLSLTETQVKVWFQNRRTKHKRQK
>H_graminicola_Emx2-A-1/1-60
PKRI----------RTAFSPSQLLKLEHAFEKNHYVVGAERKQLAQSLSLTETQVKVWFQNRRTKHKRQK
>H_graminicola_Emx2-A-2/1-45
PKRI----------RTAFSPSQLLKLEHAFEKNHYVVGAERKQLAQSLSLTETQV---------------
>H_graminicola_Emx2-A-3/1-45
PKRI----------RTAFSPSQLLKLEHAFEKNHYVVGAERKQLAQSLSLTETQV---------------
>A_bruennichi_Emx2-B/1-60
AKRI----------RTAFSASQLMKLEGAFDKNHYVTGNERKQLAESLGLTETQVKVWFQNRRTKQKRQV
>A_bruennichi_(old,_annotated)_Emx2-B/1-60
AKRI----------RTAFSASQLMKLEGAFDKNHYVTGNERKQLAESLGLTETQVKVWFQNRRTKQKRQV
>C_sculpturatus_Emx2-B/1-60
PKRI----------RTAFSPSQLLKLEHAFEKNHYVVGAERKQLAQTLSLTETQVKVWFQNRRTKHKRQK
>D_plantarius_Emx2-B/1-44
AKRI----------RTAFSASQLMKLEGAFDKNHYVTGNERKQLADSLGLTETQ----------------
>D_silvatica_Emx2-B/1-60
PKRI----------RTAFSASQLMQLEGAFDKNHYVTGNERKQLADSLNLTETQVKVWFQNRRTKQKRQV
>L_elegans_Emx2-B/1-60
AKRI----------RTAFSASQLMKLEGAFDKNHYVTGNERKQLAEGLGLTETQVKVWFQNRRTKQKRQI
>P_tepidariorum_Emx2-B/1-60
AKRI----------RTAFSASQLMKLESAFDKNHYVTGNERKQLAEGLGLTETQVKVWFQNRRTKQKRQV
>T_antipodiana_Emx2-B/1-60
AKRI----------RTAFSASQLMKLESAFDKNHYVTGNERKQLAESLGLTETQVKVWFQNRRTKQKRQV
>T_clavata_Emx2-B/1-60
AKRI----------RTAFSASQLMKLESAFDKNHYVTGNERKQLAESLGLTETQVKVWFQNRRTKQKRQV
>A_bruennichi_NK1-B-1/1-60
PRRA----------RTAFTYEQLVALENKFKTTRYLSVCERLNLALSLRLTETQVKIWFQNRRTKWKKQN
>A_bruennichi_NK1-B-2/1-60
PRRA----------RTAFTYEQLVALENKFKTTRYLSVCERLNLALSLRLTETQVKIWFQNRRTKWKKQN
>A_bruennichi_old_annotated_NK1-B-1/1-60
PRRA----------RTAFTYEQLVALENKFKTTRYLSVCERLNLALSLRLTETQVKIWFQNRRTKWKKQN
>A_bruennichi_old_annotated_NK1-B-2/1-60
PRRA----------RTAFTYEQLVALENKFKTTRYLSVCERLNLALSLRLTETQVKIWFQNRRTKWKKQN
>C_rotundicauda_Slou_A-a/1-60
PRRA----------RTAFTYEQLVALENKFKTTRYLSVCERLNLALSLRLTETQVKIWFQNRRTKWKKQN
>C_rotundicauda_Slou_A-b/1-60
PRRA----------RTAFTYEQLVALENKFKTTRYLSVCERLNLALSLRLTETQVKIWFQNRRTKWKKQN
>C_rotundicauda_Slou_B/1-60
PRRA----------RTAFTYEQLVALENKFKTTRYLSVCERLNLALSLRLTETQVKIWFQNRRTKWKKQN
>C_rotundicauda_Slou_D/1-60
PRRA----------RTAFTYEQLVALENKFKTTRYLSVCERLNLALSLRLTETQVKIWFQNRRTKWKKQN
>C_rotundicauda_Slou_E/1-60
PRRT----------RTAFTYEQLVTLENKFRNTRYLSVCERLNLALSLRLTETQVKIWFQNRRTKWKKQN
>C_sculpturatus_NK1-B-1/1-60
PRRA----------RTAFTYEQLVALENKFKTTRYLSVCERLNLALSLRLTETQVKIWFQNRRTKWKKQN
>C_sculpturatus_NK1-B-2/1-60
PRRA----------RTAFTYEQLVALENKFKTTRYLSVCERLNLALSLRLTETQVKIWFQNRRTKWKKQN
>D_melanogaster_slou/1-60
PRRA----------RTAFTYEQLVSLENKFKTTRYLSVCERLNLALSLSLTETQVKIWFQNRRTKWKKQN
>D_plantarius_NK1-B-1/1-60
PRRA----------RTAFTYEQLVALENKFKTTRYLSVCERLNLALSLRLTETQVKIWFQNRRTKWKKQN
>D_plantarius_NK1-B-2/1-60
PRRA----------RTAFTYEQLVALENKFKTTRYLSVCERLNLALNLRLTETQVKIWFQNRRTKWKKQN
>D_silvatica_NK1-B-1/1-60
PRRA----------RTAFTYEQLVALENKFKTTRYLSVCERLNLALSLRLTETQVKIWFQNRRTKWKKQN
>D_silvatica_NK1-B-2/1-60
PRRA----------RTAFTYEQLVALENKFKTTRYLSVCERLNLALSLRLTETQVKIWFQNRRTKWKKQN
>I_scapularis_NK1/1-60
PRRA----------RTAFTYEQLVALENKFKTTRYLSVCERLNLALSLRLTETQVKIWFQNRRTKWKKQN
>L_elegans_NK1-B-1/1-60
PRRA----------RTAFTYEQLVALENKFKTTRYLSVCERLNLALSLRLTETQVKIWFQNRRTKWKKQN
>L_elegans_NK1-B-2/1-60
PRRA----------RTAFTYEQLVALENKFKTTRYLSVCERLNLALSLRLTETQVKIWFQNRRTKWKKQN
>L_polyphemus_Slou_D-a/1-60
PRRA----------RTAFTYEQLVALENKFKTTRYLSVCERLNLALSLRLTETQVKIWFQNRRTKWKKQN
>L_polyphemus_Slou_D-b/1-60
PRRA----------RTAFTYEQLVALENKFKTTRYLSVCERLNLALSLRLTETQVKIWFQNRRTKWKKQN
>L_polyphemus_Slou_D-c/1-60
PRRA----------RTAFTYEQLVALENKFKTTRYLSVCERLNLALSLRLTETQVKIWFQNRRTKWKKQN
>L_polyphemus_Slou_E/1-60
PRRA----------RTAFTYEQLVTLENKFKNTRYLSVCERLNLALSLRLTETQVKIWFQNRRTKWKKQN
>P_opilio_NK1/1-60
PRRA----------RTAFTYEQLVALENKFKTTRYLSVCERLNLALSLRLTETQVKIWFQNRRTKWKKQN
>P_tepidariorum_NK1-B-1/1-60
PRRA----------RTAFTYEQLVALENKFKTTRYLSVCERLNLALSLRLTETQVKIWFQNRRTKWKKQN
>P_tepidariorum_NK1-B-2/1-60
PRRA----------RTAFTYEQLVALENKFKTTRYLSVCERLNLALSLRLTETQVKIWFQNRRTKWKKQN
>S_maritima_NK1/1-60
PRRA----------RTAFTYEQLVALENKFKTTRYLSVCERLNLALSLSLTETQVKIWFQNRRTKWKKQN
>T_antipodiana_NK1-B-1/1-60
PRRA----------RTAFTYEQLVALENKFKTTRYLSVCERLNLALSLRLTETQVKIWFQNRRTKWKKQN
>T_antipodiana_NK1-B-2/1-60
PRRA----------RTAFTYEQLVALENKFKTTRYLSVCERLNLALSLRLTETQVKIWFQNRRTKWKKQN
>T_castaneum_Slou/1-60
PRRA----------RTAFTYEQLVALENKFKTTRYLSVCERLNLALSLSLTETQVKIWFQNRRTKWKKQN
>T_clavata_NK1-B-1/1-60
PRRA----------RTAFTYEQLVALENKFKTTRYLSVCERLNLALSLRLTETQVKIWFQNRRTKWKKQN
>T_clavata_NK1-B-2/1-60
PRRA----------RTAFTYEQLVALENKFKTTRYLSVCERLNLALSLRLTETQVKIWFQNRRTKWKKQN
>T_tridentatus_Slou_A/1-60
PRRA----------RTAFTYEQLVALENKFKTTRYLSVCERLNLALSLRLTETQVKIWFQNRRTKWKKQN
>T_tridentatus_Slou_B/1-60
PRRA----------RTAFTYEQLVALENKFKTTRYLSVCERLNLALSLRLTETQVKIWFQNRRTKWKKQN
>T_tridentatus_Slou_C/1-60
PRRA----------RTAFTYEQLVALENKFKTTRYLSVCERLNLALSLRLTETQVKIWFQNRRTKWKKQN
>T_tridentatus_Slou_E/1-60
PRRT----------RTAFTYEQLVTLENKFRNTRYLSVCERLNLALSLRLTETQVKIWFQNRRTKWKKQN
>C_sculpturatus_NK2-like/1-60
RRKR----------RVLFSQVQVHELDKVFRRQKYLSATERESLARRLNLSPNQVKIWFQNHRYKLKRLS
>A_bruennichi_NK2.1/1-60
RRKR----------RVLFTQAQVYELERRFKQQKYLSAPEREHLASLIHLTPTQVKIWFQNHRYKCKRQA
>A_bruennichi_old_annotated_NK2.1/1-60
RRKR----------RVLFTQAQVYELERRFKQQKYLSAPEREHLASLIHLTPTQVKIWFQNHRYKCKRQA
>C_rotundicauda_Scro_A/1-60
RRKR----------RVLFTQAQVYELERRFKQQKYLSAPEREHLASLIHLTPTQVKIWFQNHRYKCKRQA
>C_rotundicauda_Scro_B/1-60
RRKR----------RVLFTQAQVYELERRFKQQKYLSAPEREHLAGMIHLTPNQVKIWFQNHRYKCKRQA
>C_rotundicauda_Scro_C/1-60
RRKR----------RVLFTQAQVYELERRFKQQKYLSAPEREHLANLIHLTPTQVKIWFQNHRYKCKRQA
>C_rotundicauda_Scro_D/1-60
RRKR----------RVLFTKAQVYELERRFKQQNYLSAPEREHLANLIRLTPNQVKIWFQNHRYKCKRQA
>C_sculpturatus_NK2.1/1-60
RRKR----------RVLFTQAQVYELERRFKQQKYLSAPEREHLASLIHLTPTQVKIWFQNHRYKCKRQA
>D_melanogaster_scro/1-60
RRKR----------RVLFTQAQVYELERRFKQQRYLSAPEREHLASLIHLTPTQVKIWFQNHRYKCKRQA
>D_plantarius_NK2.1/1-60
RRKR----------RVLFTQAQVYELERRFKQQKYLSAPEREHLASLIHLTPTQVKIWFQNHRYKCKRQA
>D_silvatica_NK2.1/1-45
RRKR----------RVLFTQQQVYELERRFKQQKYLSAPEREHLASLIHLTPTQV---------------
>H_graminicola_NK2.1/1-60
RRKR----------RVLFTQAQVYELERRFKQQKYLSAPEREHLASLIHLTPTQVKIWFQNHRYKCKRQA
>I_scapularis_NK2.1/1-60
RRKR----------RVLFTQAQVYELERRFKQQKYLSAPEREHLASLIHLTPTQVKIWFQNHRYKCKRQA
>L_elegans_NK2.1/1-60
RRKR----------RVLFTQAQVYELERRFKQQKYLSAPEREHLASLIHLTPTQVKIWFQNHRYKCKRQA
>L_polyphemus_Scro_Aa/1-60
RRKR----------RVLFTQAQVYELERRFKQQKYLSAPEREHLASLIHLTPTQVKIWFQNHRYKCKRQA
>L_polyphemus_Scro_Ab/1-60
RRKR----------RVLFTQAQVYELERRFKQQKYLSAPEREHLASLIHLTPTQVKIWFQNHRYKCKRQA
>L_polyphemus_Scro_B/1-60
RRKR----------RVLFTQAQVYELERRFKQQKYLSAPEREHLAGMIHLTPNQVKIWFQNHRYKCKRQA
>L_polyphemus_Scro_C/1-60
RRKR----------RVLFTQAQVYELERRFKQQKYLSAPEREHLANLIHLTPTQVKIWFQNHRYKCKRQA
>L_polyphemus_Scro_E/1-54
---S----------RAAFSHAQVFELERRFNLQRYLSGPEREHLASLIHLTPTQVKIWFQNHRYKCK---
>P_opilio_NK2.1/1-60
RRKR----------RVLFTQAQVYELERRFKQQKYLSAPEREHLASLIHLTPTQVKIWFQNHRYKCKRQA
>P_tepidariorum_NK2.1/1-60
RRKR----------RVLFTQAQVYELERRFKQQKYLSAPEREHLASLIHLTPTQVKIWFQNHRYKCKRQA
>S_maritima_NK2.1/1-60
RRKR----------RVLFTQAQVYELERRFKQQKYLSAPEREHLASLIHLTPTQVKIWFQNHRYKCKRQA
>T_antipodiana_NK2.1/1-60
RRKR----------RVLFTQAQVYELERRFKQQKYLSAPEREHLASLIHLTPTQVKIWFQNHRYKCKRQA
>T_castaneum_Scro/1-60
RRKR----------RVLFTQAQVYELERRFKQQKYLSAPEREHLASLIHLTPTQVKIWFQNHRYKCKRQA
>T_clavata_NK2.1/1-60
RRKR----------RVLFTQAQVYELERRFKQQKYLSAPEREHLASLIHLTPTQVKIWFQNHRYKCKRQA
>T_tridentatus_Scro_A/1-60
RRKR----------RVLFTQAQVYELERRFKQQKYLSAPEREHLASLIHLTPTQVKIWFQNHRYKCKRQA
>T_tridentatus_Scro_B/1-60
RRKR----------RVLFTQAQVYELERRFKQQKYLSAPEREHLAGMIHLTPNQVKIWFQNHRYKCKRQA
>T_tridentatus_Scro_C/1-60
RRKR----------RVLFTQAQVYELERRFKQQKYLSAPEREHLANLIHLTPTQVKIWFQNHRYKCKRQA
>T_tridentatus_Scro_D/1-60
RRKR----------RVLFTKAQVYELERRFKQQNYLSAPEREHLANLIRLTPNQVKIWFQNHRYKCKRQA
>A_bruennichi_NK2.2-A/1-60
KRKR----------RVLFSKAQTYELERRFRQQRYLSAPEREHLASIIRLTPTQVKIWFQNHRYKTKRAR
>A_bruennichi_NK2.2-B/1-60
KRKR----------RVLFSKAQTFELERRFRQQRYLSAPEREHLASLIRLTPTQVKIWFQNHRYKCKRAR
>A_bruennichi_old_annotated_NK2.2-A/1-60
KRKR----------RVLFSKAQTYELERRFRQQRYLSAPEREHLASIIRLTPTQVKIWFQNHRYKTKRAR
>A_bruennichi_old_annotated_NK2.2-B/1-60
KRKR----------RVLFSKAQTFELERRFRQQRYLSAPEREHLASLIRLTPTQVKIWFQNHRYKCKRAR
>C_rotundicauda_Vnd_A-a/1-60
KRKR----------RVLFSKAQTYELERRFRQQRYLSAPEREHLASIIRLTPTQVKIWFQNHRYKTKRAR
>C_rotundicauda_Vnd_A-b/1-60
KRKR----------RVLFSKAQTYELERRFRQQRYLSAPEREHLASIIRLTPTQVKIWFQNHRYKTKRAR
>C_rotundicauda_Vnd_B/1-60
KRKR----------RILFSKAQTCELERRFRQQRYLSAPEREHLANIIRLTPTQVKIWFQNHRYKTKRAR
>C_rotundicauda_Vnd_C/1-60
KRKR----------RVLFSKTQTYELKRRFRQQRYLSAPEREHLANIIQLTPTQVKIWFQNHRYKTKRAH
>C_sculpturatus_NK2.2-A/1-60
KRKR----------RVLFSKAQTYELERRFRQQRYLSAPEREHLASIIRLTPTQVKIWFQNHRYKTKRAR
>C_sculpturatus_NK2.2-B/1-60
KRKR----------RVLFSKAQTYELERRFRQQRYLSAPEREHLASIIRLTPTQVKIWFQNHRYKTKRAR
>D_melanogaster_vnd/1-60
KRKR----------RVLFTKAQTYELERRFRQQRYLSAPEREHLASLIRLTPTQVKIWFQNHRYKTKRAQ
>D_plantarius_NK2.2-A/1-60
KRKR----------RVLFSKAQTYELERRFRQQRYLSAPEREHLASIIRLTPTQVKIWFQNHRYKTKRAR
>D_plantarius_NK2.2-B/1-42
----------------------------RFRQQRYLSAPEREHLASIIRLTPTQVKIWFQNHRYKTKRAR
>D_silvatica_NK2.2-A/1-60
KRKR----------RVLFSKAQTYELERRFRQQRYLSAPEREHLASIIRLTPTQVKIWFQNHRYKTKRAR
>D_silvatica_NK2.2-B/1-60
KRKR----------RVLFSKAQTYELERRFRQQRYLSAPEREHLASIIRLTPTQVKIWFQNHRYKTKRAR
>H_graminicola_NK2.2-A-1/1-53
KRKR----------RVLFSKAQTYELERRFRQQRYLSAPEREHLASIIRLTPTQVKIWFQNHR-------
>H_graminicola_NK2.2-A-2/1-53
KRKR----------RVLFSKAQTYELERRFRQQRYLSAPEREHLASIIRLTPTQVKIWFQNHR-------
>H_graminicola_NK2.2-B/1-60
KRKR----------RVLFSKSQTYELERRFRQQRYLSAPEREHLASIIRLTPTQVKIWFQNHRYKAKRAR
>I_scapularis_NK2.2/1-60
KRKR----------RVLFSKAQTYELERRFRQQRYLSAPEREHLASIIRLTPTQVKIWFQNHRYKTKRAR
>L_elegans_NK2.2-A/1-60
KRKR----------RVLFSKAQTYELERRFRQQRYLSAPEREHLASIIRLTPTQVKIWFQNHRYKTKRAR
>L_elegans_NK2.2-B/1-60
KRKR----------RVLFSKAQTYELERRFRQQRYLSAPEREHLASIIRLTPTQVKIWFQNHRYKCKRAR
>L_polyphemus_Vnd_A-a/1-60
KRKR----------RVLFSKAQTYELERRFRQQRYLSAPEREHLASIIRLTPTQVKIWFQNHRYKTKRAR
>L_polyphemus_Vnd_A-b/1-60
KRKR----------RVLFSKAQTYELERRFRQQRYLSAPEREHLASIIRLTPTQVKIWFQNHRYKTKRAR
>L_polyphemus_Vnd_B/1-60
KRKR----------RVLFSKAQTYELERRFRQQRYLSAPEREHLANFIRLTPTQVKIWFQNHRYKTKRAR
>L_polyphemus_Vnd_C/1-60
KRKR----------RVLFSKTQTYELERRFRQQRYLSAPEREHLANIIQLTPTQVKIWFQNHRYKTKRAR
>P_opilio_NK2.2/1-60
KRKR----------RVLFSKQQTFELEKRFRLQRYLSAPEREFLASQIHLTPTQVKIWFQNHRYKTKRAR
>P_tepidariorum_NK2.2-A/1-60
KRKR----------RVLFSKAQTYELERRFRQQRYLSAPEREHLASIIRLTPTQVKIWFQNHRYKTKRAR
>P_tepidariorum_NK2.2-B/1-60
KRKR----------RVLFSKSQTFELERRFRQQRYLSAPEREHLASIIRLTPTQVKIWFQNHRYKHKRAR
>S_maritima_NK2.2-1/1-60
KRKR----------RVLFSKAQTYELERRFRQQRYLSAPEREHLASIIRLTPTQVKIWFQNHRYKTKRSR
>S_maritima_NK2.2-2/1-60
KRKR----------RVLFSKAQTYELERRFRQQRYLSAPEREHLASIIRLTPTQVKIWFQNHRYKTKRAR
>T_antipodiana_NK2.2-A/1-60
KRKR----------RVLFSKAQTYELERRFRQQRYLSAPEREHLASIIRLTPTQVKIWFQNHRYKTKRAR
>T_antipodiana_NK2.2-B/1-60
RRKR----------RVLFSKAQVFELERRFRQQRYLSAPEREHLASIIRLTPTQVKIWFQNHRYKSKRSR
>T_castaneum_Vnd/1-60
KRKR----------RVLFSKAQTYELERRFRQQRYLSAPEREHLASIIRLTPTQVKIWFQNHRYKTKRAQ
>T_clavata_NK2.2-A/1-60
KRKR----------RVLFSKAQTYELERRFRQQRYLSAPEREHLASIIRLTPTQVKIWFQNHRYKTKRAR
>T_clavata_NK2.2-B/1-60
RRKR----------RVLFSKAQVFELERRFRQQRYLSAPEREHLASIIRLTPTQVKIWFQNHRYKSKRSR
>T_tridentatus_Vnd_A-a/1-60
KRKR----------RVLFSKAQTYELERRFRQQRYLSAPEREHLASIIRLTPTQVKIWFQNHRYKTKRAR
>T_tridentatus_Vnd_A-b/1-60
KRKR----------RVLFSKAQTYELERRFRQQRYLSAPEREHLASIIRLTPTQVKIWFQNHRYKTKRAR
>T_tridentatus_Vnd_B/1-60
KRKR----------RILFSKAQTYELERRFRQQRYLSAPEREHLANIIRLTPTQVKIWFQNHRYKTKRAR
>T_tridentatus_Vnd_C/1-60
KRKR----------RVLFSKTQTYELERRFRQQRYLSAPEREHLANIIQLTPTQVKIWFQNHRYKTKRAH
>A_bruennichi_NK3/1-60
KKRS----------RAAFSHAQVFELERRFSHQRYLSGAERADLAQALKLTETQVKIWFQNRRYKTKRRQ
>A_bruennichi_old_annotated_NK3/1-60
KKRS----------RAAFSHAQVFELERRFSHQRYLSGAERADLAQALKLTETQVKIWFQNRRYKTKRRQ
>C_rotundicauda_Bap_A/1-60
KKRS----------RAAFSHAQVFELERRFSHQRYLSGPERADLAQALKLTETQVKIWFQNRRYKTKRRQ
>C_rotundicauda_Bap_B/1-60
KKRS----------RAAFSHAQVFELERRFNLQRYLSGPERADLAQALKLTETQVKIWFQNRRYKTKRRQ
>C_sculpturatus_NK3/1-60
KKRS----------RAAFSHAQVYELERRFSHQRYLSGPERADLAQALKLTETQVKIWFQNRRYKTKRRL
>D_melanogaster_bap/1-60
KKRS----------RAAFSHAQVFELERRFAQQRYLSGPERSEMAKSLRLTETQVKIWFQNRRYKTKRKQ
>D_plantarius_NK3/1-60
KKRS----------RAAFSHAQVYELERRFSHQRYLSGAERADLAQALKLTETQVKIWFQNRRYKTKRRQ
>D_silvatica_NK3-A/1-60
KKRS----------RAAFSHTQVFELERRFSHQRYLSGTERAELAQKLKLTETQVKIWFQNRRYKTKRRQ
>D_silvatica_NK3-B/1-60
SKRT----------RTKFSYDQLHFLKERFCRQRYLSSLERQELAQSLQLTETQVKIWFQNKRYKIKRHP
>H_graminicola_NK3/1-60
KKRS----------RAAFSHAQVFELERRFSHQRYLSGAERADLAQALKLTETQVKIWFQNRRYKTKRRQ
>I_scapularis_NK3/1-60
KKRC----------RAAFSHAQVYELERRFSHQRYLSGPERADLAHALKLTETQVKIWFQNRRYKTKRRQ
>L_elegans_NK3/1-60
KKRS----------RAAFSHAQVFELERRFSHQRYLSGAERADLAQALKLTETQVKIWFQNRRYKTKRRQ
>L_polyphemus_Bap_A/1-60
KKRS----------RAAFSHAQVFELERRFSHQRYLSGPERADLAQALKLTETQVKIWFQNRRYKTKRRQ
>L_polyphemus_Bap_B/1-60
KKRS----------RAAFSHAQVFELERRFNLQRYLSGPERADLAQALKLTETQVKIWFQNRRYKTKRRQ
>P_opilio_NK3/1-60
KKRS----------RAAFSHAQVFELERRFSHQRYLSGPERADLARSLKLTETQVKIWFQNRRYKTKRRQ
>P_tepidariorum_NK3/1-60
KKRS----------RAAFSHAQVFELERRFSCQRYLSGAERADLAQALKLTETQVKIWFQNRRYKTKRRQ
>S_maritima_NK3/1-60
KKRS----------RAAFSHAQVFELERRFNHQRYLSGPERADLAQALKLTETQVKIWFQNRRYKTKRKQ
>T_antipodiana_NK3/1-60
KKRS----------RAAFSHAQVFELERRFSHQRYLSGAERADLAQALKLTETQVKIWFQNRRYKTKRRQ
>T_castaneum_Bap/1-60
KKRS----------RAAFTHAQVFELERRFSQQRYLSGPERADLAQALKLTETQVKIWYQNRRYKTKRKQ
>T_clavata_NK3/1-60
KKRS----------RAAFSHAQVFELERRFSHQRYLSGAERADLAQALKLTETQVKIWFQNRRYKTKRRQ
>T_tridentatus_Bap_A/1-60
KKRS----------RAAFSHAQVFELERRFSHQRYLSGPERADLAQALKLTETQVKIWFQNRRYKTKRRQ
>T_tridentatus_Bap_B/1-60
KKRS----------RAAFSHAQVFELERRFNLQRYLSGPERADLAQALKLTETQVKIWFQNRRYKTKRRQ
>A_bruennichi_NK4-A/1-60
RRKP----------RVLFSQAQVYELERRFKQQRYLSAPEREQLANVLKLTSTQVKIWFQNRRYKCKRQR
>A_bruennichi_NK4-B/1-60
KRRP----------RVLFSQEQVAELERRFQFQRYLSASERDDFANSLKLTSTQVKIWFQNRRYKNKRLR
>A_bruennichi_old_annotated_NK4-A/1-60
RRKP----------RVLFSQAQVYELERRFKQQRYLSAPEREQLANVLKLTSTQVKIWFQNRRYKCKRQR
>A_bruennichi_old_annotated_NK4-B/1-60
KRRP----------RVLFSQEQVAELERRFQFQRYLSASERDDFANSLKLTSTQVKIWFQNRRYKNKRLR
>C_rotundicauda_Tin_a/1-60
RRKP----------RVLFSQAQVYELERRFKQQRYLSAPEREQLASLLKLTSTQVKIWFQNRRYKCKRQR
>C_rotundicauda_Tin_b/1-60
RRKP----------RVLFSQAQVYELERRFKQQRYLSAPEREQLASLLKLTSTQVKIWFQNRRYKCKRQR
>C_sculpturatus_NK4-A/1-60
RRKP----------RVLFSQAQVYELERRFKQQRYLSAPERDQLANMLKLTSTQVKIWFQNRRYKCKRQR
>D_melanogaster_tin/1-60
KRKP----------RVLFSQAQVLELECRFRLKKYLTGAEREIIAQKLNLSATQVKIWFQNRRYKSKRGD
>D_plantarius_NK4-A/1-60
RRKP----------RVLFSQAQVYELERRFKQQRYLSAPEREQLANVLKLTSTQVKIWFQNRRYKCKRQR
>D_plantarius_NK4-B/1-60
KRRP----------RVLFSQDQVAELEKRFQYQRYLSAPERDEFAASLKLTSTQVKIWFQNRRYKSKRMR
>D_silvatica_NK4-A/1-60
RRKP----------RVLFSQQQVYELERRFKQQRYLSAPEREQLASVLKLTSTQVKIWFQNRRYKCKRQR
>D_silvatica_NK4-B-1/1-60
XXXX----------XXXXXXXXXXXXXXXXXXXXXLSAPERDQLAASLKLTSTQVKIWFQNRRYKSKRMH
>D_silvatica_NK4-B-2/1-60
KRKP----------RILFSQNQVSELEKRFNLQRYLSAPERDQLAASLKLTSTQVKIWFQNRRYKSKRMH
>H_graminicola_NK4-A/1-60
RRKP----------RVLFSQAQVYELERRFKQQRYLSAPEREQLANVLKLTSTQVKIWFQNRRYKCKRQR
>I_scapularis_NK4/1-60
RKKP----------RVLFSQSQVFELERRFKQQKYLSAPERDHLASMLKLTSTQVKIWFQNRRYKCKRQK
>L_elegans_NK4-A/1-60
RRKP----------RVLFSQAQVYELERRFKQQRYLSAPEREQLANVLKLTSTQVKIWFQNRRYKCKRQR
>L_elegans_NK4-B/1-60
KRRP----------RVLFSQEQVSELERRFQFQRYLSAAERDEFAATLKLTSTQVKIWFQNRRYKNKRSR
>L_polyphemus_Tin/1-60
RRKP----------RVLFSQAQVYELERRFKQQRYLSAPEREQLASLLKLTSTQVKIWFQNRRYKCKRQR
>P_opilio_NK4/1-60
RRKP----------RVLFSQAQVYELERRFKQQRYLSAPEREQLATVLKLTSTQVKIWFQNRRYKCKRQR
>P_tepidariorum_NK4-A/1-60
RRKP----------RVLFSQAQVYELERRFKQQRYLSAPEREQLASVLKLTSTQVKIWFQNRRYKCKRQR
>S_maritima_NK4/1-60
KRKP----------RILFSQAQVYELERRFKQQRYLSAPEREHLAQMLKLTSTQVKIWFQNRRYKCKRQR
>T_antipodiana_NK4-A/1-60
RRKP----------RVLFSQAQVYELERRFKQQRYLSAPEREQLANVLKLTSTQVKIWFQNRRYKCKRQR
>T_antipodiana_NK4-B/1-60
KRRP----------RVLFSQEQVQELERRFQYQRYLSASERDDFAASLKLTSTQVKIWFQNRRYKNKRLR
>T_castaneum_Tin/1-60
KRKP----------RVLFSQAQVYELERRFKQQKYLSAPEREQMAQGLKLTPTQVKIWFQNRRYKSKRQT
>T_clavata_NK4-A/1-60
RRKP----------RVLFSQAQVYELERRFKQQRYLSAPEREQLANVLKLTSTQVKIWFQNRRYKCKRQR
>T_clavata_NK4-B/1-60
KRRP----------RVLFSQEQVQELERRFQYQRYLSASERDDFATSLKLTSTQVKIWFQNRRYKNKRLR
>T_tridentatus_Tin/1-60
RRKP----------RVLFSQAQVYELERRFKQQRYLSAPEREQLASLLKLTSTQVKIWFQNRRYKCKRQR
>A_bruennichi_NK5-A/1-60
KKKT----------RTVFTRSQVYQLEATFEMKRYLSSSERAGLASSLHLTETQVKIWFQNRRNKWKRQM
>A_bruennichi_NK5-B/1-60
KKKT----------RTVFTRSQVFQLESTFDMKRYLSSSERAGLAASLHLTETQVKIWFQNRRNKWKRQL
>A_bruennichi_old_annotated_NK5-A/1-60
KKKT----------RTVFTRSQVYQLEATFEMKRYLSSSERAGLASSLHLTETQVKIWFQNRRNKWKRQM
>A_bruennichi_old_annotated_NK5-B/1-60
KKKT----------RTVFTRSQVFQLESTFDMKRYLSSSERAGLAASLHLTETQVKIWFQNRRNKWKRQL
>C_sculpturatus_NK5-A/1-60
KKKT----------RTVFTRSQVFQLESTFDMKRYLSSSERAGLAASLHLTETQVKIWFQNRRNKWKRQL
>C_sculpturatus_NK5-B/1-60
KKKT----------RTVFTRSQVFQLESTFDMKRYLSSSERAGLAASLHLTETQVKIWFQNRRNKWKRQL
>D_melanogaster_Hmx/1-60
KKKT----------RTVFSRAQVFQLESTFDLKRYLSSSERAGLAASLRLTETQVKIWFQNRRNKWKRQL
>D_plantarius_NK5-A/1-60
KKKT----------RTVFTRSQVYQLEATFEMKRYLSSSERAGLASSLHLTETQVKIWFQNRRNKWKRQM
>D_plantarius_NK5-B/1-60
KKKT----------RTVFTRSQVFQLESTFDMKRYLSSSERAGLAASLHLTETQVKIWFQNRRNKWKRQL
>D_silvatica_NK5-A/1-60
KKKT----------RTVFTRSQVFQLESTFDMKRYLSSSERAGLAASLHLTETQVKIWFQNRRNKWKRQL
>D_silvatica_NK5-B/1-60
KKKT----------RTVFTRSQVYQLEATFEMKRYLSSTERATLASSLNLTETQVKIWFQNRRNKWKRQI
>H_graminicola_NK5-B-1/1-60
KKKT----------RTVFTRSQVFQLESTFDMKRYLSSSERAGLAASLHLTETQVKIWFQNRRNKWKRQL
>H_graminicola_NK5-B-2/1-60
KKKT----------RTVFTRSQVYQLEATFEMKRYLSSSERAGLASSLNLTETQVKIWFQNRRNKWKRQM
>I_scapularis_NK5/1-60
KKKT----------RTVFTRSQVFQLESTFDMKRYLSSSERAGLAASLQLTETQVKIWFQNRRNKWKRQL
>L_elegans_NK5-A/1-60
KKKT----------RTVFTRSQVYQLEATFEMKRYLSSSERAGLASSLHLTETQVKIWFQNRRNKWKRQM
>L_elegans_NK5-B/1-60
KKKT----------RTVFTRSQVFQLESTFDMKRYLSSSERAGLAASLHLTETQVKIWFQNRRNKWKRQL
>P_opilio_NK5/1-60
KKKT----------RTVFTRSQVFQLESTFDMKRYLSSSERAGLAASLHLTETQVKIWFQNRRNKWKRQL
>P_tepidariorum_NK5-A/1-60
KKKT----------RTVFTRSQVFQLESTFDMKRYLSSSERAGLAASLHLTETQVKIWFQNRRNKWKRQL
>P_tepidariorum_NK5-B/1-60
DKKT----------RTVFTRSQVYQLEATFEMKRYLSSSERAGLASSLHLTETQVKIWFQNRRNKWKRQM
>S_maritima_NK5/1-60
QKKT----------RTVFSRHQVFQLESTFEMKRYLSSSERAALASSLHLTETQVKIWFQNRRNKWKRQV
>T_antipodiana_NK5-A/1-60
KKKT----------RTVFTRSQVYQLEATFEMKRYLSSSERAGLASSLHLTETQVKIWFQNRRNKWKRQM
>T_antipodiana_NK5-B/1-60
KKKT----------RTVFTRSQVFQLESTFDMKRYLSSSERAGLAASLHLTETQVKIWFQNRRNKWKRQL
>T_castaneum_Hmx/1-60
KKKT----------RTVFSRSQVFQLESTFDMKRYLSSSERAGLAASLHLTETQVKIWFQNRRNKWKRQL
>T_clavata_NK5-A/1-60
KKKT----------RTVFTRSQVYQLEATFEMKRYLSSSERAGLASSLHLTETQVKIWFQNRRNKWKRQM
>T_clavata_NK5-B/1-60
KKKT----------RTVFTRSQVFQLESTFDMKRYLSSSERAGLAASLHLTETQVKIWFQNRRNKWKRQL
>C_rotundicauda_Hmx_A/1-60
RKKT----------RTVFTRSQVFQLESTFDLKRYLSSSERAGLAAGLHLTETQVKIWFQNRRNKWKRQV
>C_rotundicauda_Hmx_B/1-60
KKKT----------RTVFTRSQVFQLESTFDLKRYLSSSERATLAACLRLTETQVKIWFQNRRNKWKRQL
>C_rotundicauda_Hmx_C-a/1-60
KKKT----------RTVFTRSQVFQLESTFDMKRYLSSSERAGLAACLHLTETQVKIWFQNRRNKWKRQL
>C_rotundicauda_Hmx_C-b/1-60
KKKT----------RTVFTRSQVFQLESTFDMKRYLSSSERAGLAACLHLTETQVKIWFQNRRNKWKRQL
>C_rotundicauda_Hmx_D/1-60
KKKT----------RTVFTRSQVFQLESTFDMKRYLSSSERAGLAACLHLTETQVKIWFQNRRNKWKRQL
>C_rotundicauda_Hmx_E/1-60
KKKT----------RTVFTRSQVFQLESTFDMKRYLSSSERAGLAASLHLTETQVKIWFQNRRNKWKRQI
>L_polyphemus_Hmx_A/1-60
KKKT----------RTVFTRSQVFQLESTFDLKRYLSSSERAGLAAGLHLTETQVKIWFQNRRNKWKRQV
>L_polyphemus_Hmx_B1/1-60
KKKT----------RTVFTRSQVFQLESTFDLKRYLSSSERAGLAACLHLTETQVKIWFQNRRNKWKRQL
>L_polyphemus_Hmx_B2/1-60
XXXX----------XTVFTRSQVFQLESTFDMKRYLSSSERASLAACLRLTETQVKIWFQNRRNKWKRQL
>L_polyphemus_Hmx_C/D/1-60
KKKT----------RTVFTRSQVFQLESTFDMKRYLSSSERAGLAACLHLTETQVKIWFQNRRNKWKRQL
>L_polyphemus_Hmx_E/1-60
KKKT----------RTVFTRSQVFQLESTFDMKRYLSSSERAGLAASLHLTETQVKIWFQNRRNKWKRQI
>T_tridentatus_Hmx_A/1-60
KKKT----------RTVFTRSQVFQLESTFDLKRYLSSSERAGLAAGLHLTETQVKIWFQNRRNKWKRQV
>T_tridentatus_Hmx_B/1-60
KKKT----------RTVFTRSQVFQLESTFDLKRYLSSSERATLAACLRLTETQVKIWFQNRRNKWKRQL
>T_tridentatus_Hmx_C/1-60
KKKT----------RTVFTRSQVFQLESTFDMKRYLSSSERAGLAACLHLTETQVKIWFQNRRNKWKRQL
>T_tridentatus_Hmx_D/1-60
KKKT----------RTVFTRSQVFQLESTFDMKRYLSSSERAGLAACLHLTETQVKIWFQNRRNKWKRQL
>T_tridentatus_Hmx_E/1-60
KKKT----------RTVFTRSQVFQLESTFDMKRYLSSSERAGLAASLHLTETQVKIWFQNRRNKWKRQI
>A_bruennichi_NK6-A/1-60
KKHT----------RPTFSGHQIYVLEKTFEQTKYLAGPERAKLAYALGMSESQVKVWFQNRRTKWRKKH
>A_bruennichi_NK6-B/1-60
KKHT----------RPTFSGHQIYVLEKTFEQTKYLAGPERAKLAYALGMSESQVKVWFQNRRTKWRKKH
>A_bruennichi_old_annotated_NK6-A/1-60
KKHT----------RPTFSGHQIYVLEKTFEQTKYLAGPERAKLAYALGMSESQVKVWFQNRRTKWRKKH
>A_bruennichi_old_annotated_NK6-B/1-60
KKHT----------RPTFSGHQIYVLEKTFEQTKYLAGPERAKLAYALGMSESQVKVWFQNRRTKWRKKH
>C_rotundicauda_Hgtx_A/1-60
KKHT----------RPTFSGHQIYVLEKTFEQTKYLAGPERAKLAYALGMSESQVKVWFQNRRTKWRKKH
>C_rotundicauda_Hgtx_B/1-60
KKQT----------RPTFSGHQIYVLEKTFEQTKYLAGPERAKLAYALGMSESQVKVWFQNRRTKWRKKH
>C_rotundicauda_Hgtx_C/1-60
RKPT----------RPTFSGRQIYFLEKTFEHTKYLAGPERTKLAVSLGLSESQVKVWFQNRRTKWRKAR
>C_sculpturatus_NK6-A-1/1-60
KKHT----------RPTFSGHQIYVLEKTFEQTKYLAGPERAKLAYALGMSESQVKVWFQNRRTKWRKKH
>C_sculpturatus_NK6-A-2/1-60
KKAW----------RPTFSGHQIYVLEKTFEQTKYLAGPERAKLAYALGMSESQVKVWFQNRRTKWRKKN
>C_sculpturatus_NK6-B/1-60
KKHT----------RPTFSGHQIYVLEKTFEQTKYLAGPERAKLAYALGMSESQVKVWFQNRRTKWRKKH
>D_melanogaster_HGTX/1-60
KKHT----------RPTFSGQQIFALEKTFEQTKYLAGPERAKLAYALGMSESQVKVWFQNRRTKWRKRH
>D_plantarius_NK6-A/1-60
KKHT----------RPTFSGHQIYVLEKTFEQTKYLAGPERAKLAYALGMSESQVKVWFQNRRTKWRKKH
>D_plantarius_NK6-B/1-60
KKHT----------RPTFSGHQIYVLEKTFEQTKYLAGPERAKLAYALGMSESQVKVWFQNRRTKWRKKH
>D_silvatica_NK6-A/1-60
VKHT----------RPTFSGHQIYVLEKTFEQSKYLAGPERAKLAYALGMAESQVKVWFQNRRTKWRKKH
>H_graminicola_NK6-A/1-60
KKHT----------RPTFSGHQIYVLEKTFEQTKYLAGPERAKLAYALGMSESQVKVWFQNRRTKWRKKH
>H_graminicola_NK6-B/1-60
KKHT----------RPTFSGHQIYVLEKTFEQTKYLAGPERAKLAYALGMSESQVKVWFQNRRTKWRKKH
>I_scapularis_NK6/1-60
KKHT----------RPTFSGHQIYVLEKTFEQTKYLAGPERAKLAYALGMSESQVKVWFQNRRTKWRKKH
>L_elegans_NK6-A/1-60
KKHT----------RPTFSGHQIYVLEKTFEQTKYLAGPERAKLAYALGMSESQVKVWFQNRRTKWRKKH
>L_elegans_NK6-B/1-60
KKHT----------RPTFSGHQIYVLEKTFEQTKYLAGPERAKLAYALGMSESQVKVWFQNRRTKWRKKH
>L_polyphemus_Hgtx_A/1-60
KKHT----------RPTFSGHQIYVLEKTFEQTKYLAGPERAKLAYALGMSESQVKVWFQNRRTKWRKKH
>L_polyphemus_Hgtx_B/1-60
KKQT----------RPTFSGHQIYVLEKTFEQTKYLAGPERAKLAYALGMSESQVKVWFQNRRTKWRKKH
>P_opilio_NK6/1-60
KKHT----------RPTFSGHQIYVLEKTFEQTKYLAGPERAKLAYALGMTESQVKVWFQNRRTKWRKKH
>P_tepidariorum_NK6-A/1-60
KKHT----------RPTFSGHQIYVLEKTFEQTKYLAGPERAKLAYGLGMSESQVKVWFQNRRTKWRKKH
>P_tepidariorum_NK6-B/1-60
KKHT----------RPTFSGHQIYVLEKTFEQTKYLAGPERAKLAYALGMSESQVKVWFQNRRTKWRKKH
>S_maritima_NK6/1-60
KKHT----------RPTFSGQQIFALEKTFEQTKYLAGPERAKLAYALGMSESQVKVWFQNRRTKWRKKH
>T_antipodiana_NK6-A/1-60
KKHT----------RPTFSGHQIYVLEKTFEQTKYLAGPERAKLAYALGMSESQVKVWFQNRRTKWRKKH
>T_antipodiana_NK6-B/1-60
KKHT----------RPTFSGHQIYVLEKTFEQTKYLAGPERAKLAYALGMSESQVKVWFQNRRTKWRKKH
>T_castaneum_Hgtx/1-60
KKHT----------RPTFSGQQIFALEKTFEQTKYLAGPERAKLAYALGMTESQVKVWFQNRRTKWRKKH
>T_clavata_NK6-A/1-60
KKHT----------RPTFSGHQIYVLEKTFEQTKYLAGPERAKLAYALGMSESQVKVWFQNRRTKWRKKH
>T_clavata_NK6-B/1-60
KKHT----------RPTFSGHQIYVLEKTFEQTKYLAGPERAKLAYALGMSESQVKVWFQNRRTKWRKKH
>T_tridentatus_Hgtx_A/1-60
KKHT----------RPTFSGHQIYVLEKTFEQTKYLAGPERAKLAYALGMSESQVKVWFQNRRTKWRKKH
>T_tridentatus_Hgtx_B/1-60
KKQT----------RPTFSGHQIYVLEKTFEQTKYLAGPERAKLAYALGMSESQVKVWFQNRRTKWRKKH
>T_tridentatus_Hgtx_C/1-60
RKPT----------RPTFSGRQIYFLEKTFEHTKYLAGPERTKLAVSLGLSESQVKVWFQNRRTKWRKAR
>A_bruennichi_NK7-A/1-60
KKKA----------RTTFTGRQIFELEKQFEIKKYLSSSERAEMAKLLNVTETQVKIWFQNRRTKWKKQD
>A_bruennichi_NK7-B/1-60
RKKA----------RTTFTGRQIFELEKQFEIKKYLSSSERADMAKLLNVTETQVKIWFQNRRTKWKKLE
>A_bruennichi_old_annotated_NK7-A/1-60
KKKA----------RTTFTGRQIFELEKQFEIKKYLSSSERAEMAKLLNVTETQVKIWFQNRRTKWKKQD
>A_bruennichi_old_annotated_NK7-B/1-60
RKKA----------RTTFTGRQIFELEKQFEIKKYLSSSERADMAKLLNVTETQVKIWFQNRRTKWKKLE
>C_rotundicauda_Nk7_A/1-60
RKKA----------RTTFTGRQIFELEKQFEIKKYLSSSERAEMAKLLNVTETQVKIWFQNRRTKWKKQD
>C_rotundicauda_Nk7_B/1-60
RKKS----------RTTFTGRQIFELEKQFEIKKYLSSNERATMAKLLNVTEQQVKIWFQNRRTKWKKLD
>C_rotundicauda_Nk7_C-a/1-60
RKKS----------RTTFTGRQIFELEKQFEVKKYLSSSERAEMAKLLNVTEQQVKIWFQNRRTKWKKKD
>C_rotundicauda_Nk7_C-b/1-60
RKKS----------RTTFTGRQIFELEKQFEVKKYLSSSERAEMAKLLNVTEQQVKIWFQNRRTKWKKKD
>C_sculpturatus_NK7-A/1-60
KKKA----------RTTFTGRQIFELEKRFEVKKYLSSSERAEMAKLLNVTETQVKIWFQNRRTKWKKQD
>C_sculpturatus_NK7-B/1-60
KKKA----------RTTFTGRQIFELEKQFEVKKYLSSSERADMAKLLNVTETQVKIWFQNRRTKWKKQD
>D_melanogaster_NK7.1/1-60
KKKA----------RTTFTGRQIFELEKMFENKKYLSASERTEMAKLLMVTETQVKIWFQNRRTKWKKQD
>D_plantarius_NK7-A/1-60
KKKA----------RTTFTGRQIFELEKQFEIKKYLSSSERAEMAKLLNVTETQVKIWFQNRRTKWKKQD
>D_plantarius_NK7-B/1-60
RKKA----------RTTFTGRQIFELEKQFEIKKYLSSSERAEMAKLLNVTETQVKIWFQNRRTKWKKQE
>D_silvatica_NK7-A/1-60
KKKA----------RTTFTGRQIFELEKQFEIKKYLSSSERAEMAKLLNVTETQVKIWFQNRRTKWKKQD
>D_silvatica_NK7-B/1-44
RKKA----------RTTFTGRQIFELEKQFEIKKYLSSSERADMAKLLNVTETQ----------------
>H_graminicola_NK7-A/1-60
KKKA----------RTTFTGRQIFELEKQFEIKKYLSSSERAEMAKLLNVTETQVKIWFQNRRTKWKKQD
>H_graminicola_NK7-B/1-60
RKKA----------RTTFTGRQIFELEKQFEVKKYLSSSERSDMAKLLNVTETQVKIWFQNRRTKWKKLE
>I_scapularis_NK7/1-60
KKKA----------RTTFTGRQIFELEKQFEIKKYLSSSERAEMAKLLNVTETQVKIWFQNRRTKWKKQD
>L_elegans_NK7-A/1-60
KKKA----------RTTFTGRQIFELEKQFEIKKYLSSSERAEMAKLLNVTETQVKIWFQNRRTKWKKQD
>L_elegans_NK7-B/1-60
RKKA----------RTTFTGRQIFELEKQFEKKKYLSSSERADMAKNLNVTETQVKIWFQNRRTKWKKLE
>L_polyphemus_Nk7_A/1-60
RKKA----------RTTFTGRQIFELEKQFEVKKYLSSSERAEMAKLLNVTETQVKIWFQNRRTKWKKQD
>L_polyphemus_Nk7_B/1-60
RKKA----------RTTFTGRQIFELEKQFEIKKYLSSSERATMAKLLNVTEQQVKIWFQNRRTKWKKLD
>L_polyphemus_Nk7_C/1-60
RKKS----------RTTFTGRQIFELEKQFEIKKYLSSSERAEMAKLLNVTEQQVKIWFQNRRTKWKKKD
>P_opilio_NK7/1-60
KKKA----------RTTFTGRQIFELEKQFEIKKYLSSSERADMAKLLNVTETQVKIWFQNRRTKWKKQD
>P_tepidariorum_NK7-A/1-60
KKKA----------RTTFTGRQIFELEKQFEIKKYLSSSERAEMAKLLNVTETQVKIWFQNRRTKWKKQD
>P_tepidariorum_NK7-B/1-60
RKKA----------RTTFTGRQIFELEKQFEKKKYLSSSERADMAKNLNVTETQVKIWFQNRRTKWKKLE
>S_maritima_NK7/1-60
KKKA----------RTTFTGRQIFELEKQFEIKKYLSSSERAEMAKLLNVTETQVKIWFQNRRTKWKKQD
>T_antipodiana_NK7-A/1-60
KKKA----------RTTFTGRQIFELEKQFEIKKYLSSSERAEMAKLLNVTETQVKIWFQNRRTKWKKQD
>T_antipodiana_NK7-B/1-60
RKKA----------RTTFSGRQIFELEKQFEIKKYLSSSERADMAKLLNVTETQVKIWFQNRRTKWKKLE
>T_castaneum_NK7/1-60
KKKA----------RTTFTGRQIFELEKQFEMKKYLSSSERSEMAKLLNVTETQVKIWFQNRRTKWKKID
>T_clavata_NK7-A/1-60
KKKA----------RTTFTGRQIFELEKQFEIKKYLSSSERAEMAKLLNVTETQVKIWFQNRRTKWKKQD
>T_clavata_NK7-B/1-60
RKKA----------RTTFSGRQIFELEKQFEIKKYLSSSERADMAKLLNVTETQVKIWFQNRRTKWKKLE
>T_tridentatus_Nk7_A/1-60
RKKA----------RTTFTGRQIFELEKQFEIKKYLSSSERAEMAKLLNVTETQVKIWFQNRRTKWKKQD
>T_tridentatus_Nk7_B/1-60
RKKS----------RTTFTGRQIFELEKQFEIKKYLSSNERATMAKLLNVTEQQVKIWFQNRRTKWKKLD
>T_tridentatus_Nk7_C/1-60
RKKS----------RTTFTGRQIFELEKQFEIKKYLSSSERAEMAKLLNVTEQQVKIWFQNRRTKWKKKD
>A_bruennichi_Noto-B/1-60
MKRI----------RTIFTPEQLERLETEFERQQYMVGPERLFLASNLNLTESQVKIWFQNRRIKWRKQH
>A_bruennichi_old_annotated_Noto-A/1-60
MKRI----------RTIFTPEQLERLETEFERQQYMVGPERLFLASNLNLTESQVKIWFQNRRIKWRKQH
>C_rotundicauda_Not_A-a/1-60
AKRV----------RTIFTAEQLDRLETEFERQQYMVGPERLQLASALNLTEAQVKVWFQNRRIKWRKQH
>C_rotundicauda_Not_A-b/1-60
AKRV----------RTIFTAEQLDRLETEFERQQYMVGPERLQLASALNLTEAQVKVWFQNRRIKWRKQH
>C_rotundicauda_Not_B/1-60
TKRI----------RTIFSVEQLNRLEAEFQQQQYMVGRERSHLASELNLTEAQVKVWFQNRRIKWRKQH
>C_sculpturatus_Noto/1-60
TKRV----------RTIFTPEQLERLESEFERQQYMVGPERLYLASSLNLTEAQVKVWFQNRRIKWRKQH
>D_melanogaster_CG18599/1-60
NKRV----------RTIFTPEQLECLEAEFERQQYMVGPERLYLAHTLKLTEAQVKVWFQNRRIKWRKHH
>D_plantarius_Noto-A/1-48
AKRV----------RTIFSGSQLERLEDEFQRTHYMVGSERSQLASQLNLNESQVKIW------------
>D_plantarius_Noto-B/1-48
MKRI----------RTIFTPEQLERLELEFERQQYMVGPERMYLASALGLSESQVKVW------------
>D_silvatica_Noto-B/1-60
AKRI----------RTIFTPEQLERLETEFERQQYMVGPERLYLASALNLTEAQVKVWFQNRRIKWRKQH
>H_graminicola_Noto-A-1/1-60
MKRI----------RTIFTPEQLERLESEFERQQYMVGPERLYLASTLNLSESQVKIWFQNRRIKWRKQH
>H_graminicola_Noto-A-2/1-60
MKRI----------RTIFTPEQLERLESEFERQQYMVGPERLYLASTLNLSESQVKIWFQNRRIKWRKQH
>I_scapularis_Noto/1-60
ARRV----------RTIFTADQLERLEAEFERQQYMVGPERLYLAAALRLTEAQVKVWFQNRRIKWRKQH
>L_elegans_Noto-A-1/1-60
NKRM----------RTMFTQSQLDMLEREFQRQQYIVGPERAYLARSLKLTENQVKIWYQNRRIKHRRLQ
>L_elegans_Noto-A-2/1-60
NKRM----------RTMFTDAQLDVLEREFKRQQYIVGAERAYLAKSINLTENQVKIWFQNRRIKHRRLQ
>L_elegans_Noto-B/1-60
AKRV----------RTIFTANQLERLELEFERQQYMVGPERMYLASALNLTESQVKIWFQNRRIKWRKVH
>L_polyphemus_Not_A/1-60
AKRV----------RTIFTAEQLDRLETEFERQQYMVGPERLQLASALNLTEAQVKVWFQNRRIKWRKQH
>L_polyphemus_Not_B/1-60
AKRI----------RTIFTAEQLNRLEAEFLQQQYMVGRERSHLASELNLKEAQVKVWFQNRRIKWRKQH
>P_opilio_Noto/1-60
SKRV----------RTIFTPEQLERLEREFERQQYMVGPERLYLASALQLSEAQVKVWFQNRRIKWRKQH
>P_tepidariorum_Noto-A/1-60
SKRV----------RTIFSADQMARLEQEFSRSQYMVGQERTYLAQVLNLTESQVKIWFQNRRIKYRKQT
>P_tepidariorum_Noto-B/1-60
AKRI----------RTIFTPDQLERLECEFERQQYMVGPERMYLASALNLSESQVKIWFQNRRIKWRKQH
>S_maritima_Noto/1-60
SRRI----------RTTFSQEQIEKLEGKFKQQQYFTGPERKLFANSIELNDMQVKVWFQNRRMKWRKEN
>T_antipodiana_Noto-B/1-60
MKRI----------RTIFTPEQLERLESEFERQQYMVGPERLFLASNLNLTESQVKIWFQNRRIKWRKQH
>T_castaneum_Not/1-60
SKRV----------RTIFTPEQLERLEAEFERQQYMVGPERLYLAHTLQLTEAQVKVWFQNRRIKWRKHH
>T_clavata_Noto-B/1-60
MKRI----------RTIFTPEQLERLESEFERQQYMVGPERLFLASNLNLTESQVKIWFQNRRIKWRKQH
>T_tridentatus_Not_A1/1-60
AKRV----------RTVFTNEQLDRLESEFNQQQYMVGPERQRLAALLQLKDIQVKVWFQNRRIKWRKQQ
>T_tridentatus_Not_A2/1-60
AKRV----------RTIFTAEQLDRLETEFERQQYMVGPERLQLASALNLTEAQVKVWFQNRRIKWRKQH
>T_tridentatus_Not_B/1-60
TKRI----------RTIFSVEQLNRLEAEFLQQQYMVGRERSHLASELNLTEAQVKVWFQNRRIKWRKQH
>L_elegans_Noto-like-1/1-33
-------------------------------------GPGSEYFARSLKLTENQVKIWYQNRRIKHRRLQ
>L_elegans_Noto-like-2/1-33
-------------------------------------GVEKAYLAQSLNMTENQVKVWYQNRRKRHKTMK
>S_maritima_Noto-like-a/1-60
RKRI----------RTAFTVKQMKKLEDTFERVQYMVGEERKELAASLGLSDVQVKVWFQNRRIKWRKLM
>A_bruennichi_Tlx-A/1-60
RKKP----------RTSFTRMQICELEKRFHKQKYLASAERASLAKTLKMTDAQVKTWFQNRRTKWRRQT
>A_bruennichi_Tlx-B/1-60
RKKP----------RTSFTRMQICELEKRFHKQKYLASAERAALAKQLKMTDAQVKTWFQNRRTKWRRQT
>A_bruennichi_old_annotated_Tlx-A/1-60
RKKP----------RTSFTRMQICELEKRFHKQKYLASAERASLAKTLKMTDAQVKTWFQNRRTKWRRQT
>A_bruennichi_old_annotated_Tlx-B/1-60
RKKP----------RTSFTRMQICELEKRFHKQKYLASAERAALAKQLKMTDAQVKTWFQNRRTKWRRQT
>C_rotundicauda_Tlx_A1/1-60
RKKP----------RTSFTRMQICELEKRFHKQKYLASAERAALAKQLKMTDAQVKTWFQNRRTKWRXXX
>C_rotundicauda_Tlx_A2/1-60
RKKP----------RTSFTRMQICELEKRFHKQKYLASAERAALAKQLKMTDAQVKTWFQNRRTKWRYDI
>C_rotundicauda_Tlx_B/1-60
RKKP----------RTSFTRLQICELEKWFQKHKYLPPSERSFLAKKLKMTGTQVKTWFQNRRTKWRLGY
>C_sculpturatus_Tlx-A/1-60
RKKP----------RTSFTRMQICELEKRFHKQKYLASAERAALAKQLKMTDAQVKTWFQNRRTKWSREY
>C_sculpturatus_Tlx-B/1-60
RKKP----------RTSFTRMQICELEKRFHKQKYLASAERAALAKQLKMTDAQVKTWFQNRRTKWRRQT
>D_melanogaster_C15/1-60
RKKP----------RTSFTRIQVAELEKRFHKQKYLASAERAALARGLKMTDAQVKTWFQNRRTKWRRQT
>D_plantarius_Tlx-A/1-57
RKKP----------RTSFTRMQICELEKRFHKQKYLASAERASLAKTLKMTDAQVKTWFQNRRTKWR---
>D_plantarius_Tlx-B/1-57
RKKP----------RTSFTRMQICELEKRFHKQKYLASAERAALAKQLKMTDAQVKTWFQNRRTKWR---
>D_silvatica_Tlx-A/1-57
RKKP----------RTSFTRMQICELEKRFHKQKYLASAERASLAKQLKMTDAQVKTWFQNRRTKWR---
>D_silvatica_Tlx-B/1-57
RKKP----------RTSFTRMQICELEKRFHKQKYLASAERAALAKQLKMTDAQVKTWFQNRRTKWR---
>H_graminicola_Tlx-A/1-57
RKKP----------RTSFTRMQICELEKRFHKQKYLASAERASLAKTLKMTDAQVKTWFQNRRTKWR---
>H_graminicola_Tlx-B/1-57
RKKP----------RTSFTRMQICELEKRFHKQKYLASAERAALAKQLKMTDAQVKTWFQNRRTKWR---
>I_scapularis_Tlx/1-60
PKKP----------RTSFTRMQICELEKRFHKQKYLASAERAALAKQLKMTDAQVKTWFQNRRTKWRRQT
>L_elegans_Tlx-A/1-57
RKKP----------RTSFTRMQICELEKRFHKQKYLASAERASLAKTLKMTDAQVKTWFQNRRTKWR---
>L_elegans_Tlx-B/1-60
RKKP----------RTSFTRMQICELEKRFHKQKYLASAERAALAKQLKMTDAQVKTWFQNRRTKWRRQT
>L_polyphemus_Tlx_A1/2-a/1-60
RKKP----------RTSFTRMQICELEKRFHKQKYLASAERAALAKQLKMTDAQVKTWFQNRRTKWRXXX
>L_polyphemus_Tlx_A1/2-b/1-60
RKKP----------RTSFTRMQICELEKRFHKQKYLASAERAALAKQLKMTDAQVKTWFQNRRTKWRYDI
>L_polyphemus_Tlx_B/1-60
RKKP----------RTSFTRLQICELEKWFQKHKYLASSERSCLAKQLKMTDTQVKTWFQNRRTKWRLGL
>P_opilio_Tlx/1-57
RKKP----------RTSFTRMQICELEKRFHKQKYLASAERAALAKQLKMTDAQVKTWFQNRRTKWR---
>P_tepidariorum_Tlx-A/1-60
RKKP----------RTSFTRMQICELEKRFHKQKYLASAERASLAKTLKMTDAQVKTWFQNRRTKWRRQT
>P_tepidariorum_Tlx-B/1-60
RKKP----------RTSFTRMQICELEKRFHKQKYLASAERAALAKQLKMTDAQVKTWFQNRRTKWRRQT
>S_maritima_Tlx/1-60
RKKP----------RTSFTRMQICELEKRFHKQKYLASAERASLAKALKMTDAQVKTWFQNRRTKWRRQT
>T_antipodiana_Tlx-A/1-60
RKKP----------RTSFTRMQICELEKRFHKQKYLASAERASLAKTLKMTDAQVKTWFQNRRTKWRRQT
>T_antipodiana_Tlx-B/1-60
RKKP----------RTSFTRMQICELEKRFHKQKYLASAERAALAKQLKMTDAQVKTWFQNRRTKWRRQT
>T_castaneum_C15/1-60
RKKP----------RTSFTRLQIAELEKRFHKQKYLASAERAALAKTLKMTDAQVKTWFQNRRTKWRRQT
>T_clavata_Tlx-A/1-57
RKKP----------RTSFTRMQICELEKRFHKQKYLASAERASLAKTLKMTDAQVKTWFQNRRTKWR---
>T_clavata_Tlx-B/1-57
RKKP----------RTSFTRMQICELEKRFHKQKYLASAERAALAKQLKMTDAQVKTWFQNRRTKWR---
>A_bruennichi_Lbx-A/1-60
KRKS----------RTAFTNHQIFELEKRFLYQKYLSPADRDEIAQSLGLTNAQVITWFQNRRAKLKRDM
>A_bruennichi_Lbx-B/1-60
KRKS----------RTAFTNHQIFELEKRFLYQKYLSPADRDEIAQSLGLTNAQVITWFQNRRAKLKRDM
>A_bruennichi_old_annotated_Lbx-A/1-60
KRKS----------RTAFTNHQIFELEKRFLYQKYLSPADRDEIAQSLGLTNAQVITWFQNRRAKLKRDM
>A_bruennichi_old_annotated_Lbx-B/1-60
KRKS----------RTAFTNHQIFELEKRFLYQKYLSPADRDEIAQSLGLTNAQVITWFQNRRAKLKRDM
>C_rotundicauda_Lbx_B1/1-60
KRKS----------RTAFTNQQIFELEKRFLYQKYLSPADRDEIAQSLRLTNAQVITWFQNRRAKLKRDM
>C_rotundicauda_Lbx_B2/1-60
KRKS----------RTAFTNHQIFELEKRFLYQKYLSPADRDEIAQRLRLTNAQVITWFQNRRAKLKRDM
>C_rotundicauda_Lbx_C/1-60
KRKS----------RTAFTNHQIFELEKRFLYQKYLSPADRDEIAQSLGLTNAQVITWFQNRRAKLKRDV
>C_rotundicauda_Lbx_D-a/1-60
KRKS----------RTAFTNHQIFELEKRFLYQKYLSPADRDEIAQSLNLTNAQVITWFQNRRAKLKRDM
>C_rotundicauda_Lbx_D-b/1-60
KRKS----------RTAFTNHQIFELEKRFLYQKYLSPADRDEIAQSLNLTNAQVITWFQNRRAKLKRDM
>C_sculpturatus_Lbx-A/1-60
KRKS----------RTAFTNHQIFELEKRFLYQKYLSPADRDEIAQSLGLTNAQVITWFQNRRAKLKRDM
>C_sculpturatus_Lbx-B/1-60
KRKS----------RTAFTNHQIFELEKRFLYQKYLSPADRDEIAQSLGLTNAQVITWFQNRRAKLKRDM
>D_melanogaster_lbe/1-60
KRKS----------RTAFTNHQIFELEKRFLYQKYLSPADRDEIAASLGLSNAQVITWFQNRRAKQKRDI
>D_melanogaster_lbl/1-60
KRKS----------RTAFTNQQIFELEKRFLYQKYLSPADRDEIAGGLGLSNAQVITWFQNRRAKLKRDM
>D_plantarius_Lbx-A/1-60
KRKS----------RTAFTNHQIFELEKRFLYQKYLSPADRDEIAQSLGLTNAQVITWFQNRRAKLKRDM
>D_plantarius_Lbx-B/1-60
KRKS----------RTAFTNHQIFELEKRFLYQKYLSPADRDEIAQSLGLTNAQVITWFQNRRAKLKRDM
>D_silvatica_Lbx-A/1-60
KRKS----------RTAFTNHQIFELEKRFLYQKYLSPADRDEIAQSLGLTNAQVITWFQNRRAKLKRDM
>D_silvatica_Lbx-B/1-60
KRKS----------RTAFTNHQIFELEKRFLYQKYLSPADRDEIAQSLGLTNAQVITWFQNRRAKLKRDM
>H_graminicola_Lbx-A/1-60
KRKS----------RTAFTNHQIFELEKRFLYQKYLSPADRDEIAQSLGLTNAQVITWFQNRRAKLKRDM
>H_graminicola_Lbx-B/1-60
KRKS----------RTAFTNHQIFELERRFLHQKYLSPADRDEIAQSLGLTNAQVITWFQNRRAKLKRDM
>I_scapularis_Lbx/1-60
KRKS----------RTAFTNHQIFELEKRFLYQKYLSPADRDEIAQSLGLTNAQVITWFQNRRAKLKRDM
>L_elegans_Lbx-A/1-60
KRKS----------RTAFTNHQIFELEKRFLYQKYLSPADRDEIAQSLGLTNAQVITWFQNRRAKLKRDM
>L_elegans_Lbx-B/1-60
KRKS----------RTAFTNHQIFELEKRFLYQKYLAPADRDEIAQSLGLTNAQVITWFQNRRAKLKRDM
>L_polyphemus_Lbx_A/1-60
KRKS----------RTAFTNHQIFELEKRFLYQKYLSPADRDEIAQSLGLTNAQVITWFQNRRAKLKRDM
>L_polyphemus_Lbx_B1/1-60
KRKS----------RTAFTNQQIFELEKRFLYQKYLSPADRDEIAQSLRLTNAQVITWFQNRRAKLKRDM
>L_polyphemus_Lbx_B2/1-60
KRKS----------RTAFTNQQIFELEKRFLYQKYLSPADRDEIAQRLRLTNAQVITWFQNRRAKLKRDM
>L_polyphemus_Lbx_C/1-60
KRKS----------RTAFTNHQIFELEKRFLYQKYLSPADRDEIAQSLGLTNAQVITWFQNRRAKLKRDV
>P_opilio_Lbx/1-60
KRKS----------RTAFTNHQIFELEKRFLYQKYLSPADRDEIAQSLGLTNAQVITWFQNRRAKLKRDM
>P_tepidariorum_Lbx-A/1-60
KRKS----------RTAFTNHQIFELEKRFLYQKYLSPADRDEIAQSLGLTNAQVITWFQNRRAKLKRDM
>P_tepidariorum_Lbx-B/1-60
KRKS----------RTAFTNHQIYELEKRFLYQKYLAPADRDEISQSLGLTNAQVITWFQNRRAKLKRDM
>S_maritima_Lbx/1-60
KRKS----------RTAFTNHQIFELEKRFLYQKYLSPADRDEIAQSLGLTNAQVITWFQNRRAKLKRDM
>T_antipodiana_Lbx-A/1-60
KRKS----------RTAFTNHQIFELEKRFLYQKYLSPADRDEIAQSLGLTNAQVITWFQNRRAKLKRDM
>T_antipodiana_Lbx-B/1-60
KRKS----------RTAFTNHQIFELEKRFLYQKYLSPADRDEIAQSLGLTNAQVITWFQNRRAKLKRDM
>T_castaneum_Lbx/1-60
KRKS----------RTAFTNHQIFELEKRFLYQKYLSPADRDEIASSLGLTNAQVITWFQNRRAKLKRDM
>T_clavata_Lbx-A/1-60
KRKS----------RTAFTNHQIFELEKRFLYQKYLSPADRDEIAQSLGLTNAQVITWFQNRRAKLKRDM
>T_clavata_Lbx-B/1-60
KRKS----------RTAFTNHQIFELEKRFLYQKYLSPADRDEIAQSLGLTNAQVITWFQNRRAKLKRDM
>T_tridentatus_Lbx_A/1-60
KRKS----------RTAFTNHQIFELEKRFLYQKYLSPADRDEIAQSLGLTNAQVITWFQNRRAKLKRDV
>T_tridentatus_Lbx_B1/1-60
KRKS----------RTAFTNQQIFELEKRFLYQKYLSPADRDEIAQSLRLTNAQVITWFQNRRAKLKRDM
>T_tridentatus_Lbx_B2/1-60
KRKS----------RTAFTNQQIFELEKRFLYQKYLSPADRDEIAQRLRLTNAQVITWFQNRRAKLKRDM
>T_tridentatus_Lbx_D/1-60
KRKS----------RTAFTNHQIFELEKRFLYQKYLSPADRDEIAQSLNLTNAQVITWFQNRRAKLKRDM
>C_rotundicauda_Msx_A1/1-60
NRKP----------RTPFTTQQLLTLERKFRTKQYLSIAERAEFSSSLSLTETLVKIWFQNRRAKEKRLK
>C_rotundicauda_Msx_A2/1-60
NRKP----------RTPFTTQQLLTLERKFRTKQYLSIAERAEFSSSLSLTETQVKIWFQNRRAKEKRLK
>C_rotundicauda_Msx_B/1-54
---P----------RTPFTTQQLLALERKFRTKQYLSIAERAEFSSSLNLTETQVKIWFQNRRAKEK---
>C_rotundicauda_Msx_C/1-60
NRKP----------RTPFTTQQLLALERKFRSKQYLSIAERAEFSSSLNLTETQVKIWFQNRRAKEKRLK
>C_rotundicauda_Msx_D/1-60
SRKP----------RTPFTTKQLFALEKMFQTKQYLSVAERAEISNSMNLTETQVKIWFQNRRAKEKRLK
>D_melanogaster_Dr/1-60
NRKP----------RTPFTTQQLLSLEKKFREKQYLSIAERAEFSSSLRLTETQVKIWFQNRRAKAKRLQ
>L_polyphemus_Msx_6/1-60
NRKP----------RTPFTTQQLMALERKFRRKQYLSISDRAEFSSSLNLTETQVKIWFQNRRAKEKRLK
>L_polyphemus_Msx_A1/1-60
NRKP----------RTPFTTQQLLTLERKFRTKQYLSIAERAEFSSSLSLTETQVKIWFQNRRAKEKRLK
>L_polyphemus_Msx_A2/1-60
IRKP----------RTPFTTQQLLTLERKFRTKQYLSIAERAEFSSSLSLTETQVKIWFQNRRAKEKRLK
>L_polyphemus_Msx_C/1-60
NRKP----------RTPFTTQQLLALERKFRSKQYLSIAERAEFSSSLNLTETQVKIWFQNRRAKEKRLK
>L_polyphemus_Msx_D/1-60
SRKP----------RTPFTTKQLLALEKMFQTKQYLSIAERAEFSSSMNLTETQVKIWFQNRRAKEKRLK
>L_polyphemus_Msx_E1/1-60
NRKP----------RTPFTTQQLLALERKFRTKQYLSIAERAEFSSSLNLTETQVKIWFQNRRAKEKRLK
>L_polyphemus_Msx_E2/1-60
NRKL----------RTPFTTQQLLALERKFLAKQYLSIAERAKFSISLTLTEAQVKIWFQNRRAKEKRLK
>S_maritima_Msx/1-60
NRKP----------RTPFTTQQLLALERKFRTKQYLSIAERAEFSSSLNLTETQVKIWFQNRRAKAKRLQ
>T_castaneum_Msx-1/1-60
NRKP----------RTPFTTQQLLALEKKFRDKQYLSIAERAEFSSSLRLTETQVKIWFQNRRAKAKRLQ
>T_castaneum_Msx-2/1-60
NRKP----------RTPFTTQQLLALEKKFRDKQYLSIAERAEFSSSLRLTETQVKIWFQNRRAKAKRLQ
>T_tridentatus_Msx_A/1-60
NRKP----------RTPFTTQQLLTLERKFRTKQYLSIAERAEFSSSLSLTETQVKIWFQNRRAKEKRLK
>T_tridentatus_Msx_C/1-60
NRKP----------RTPFTTQQLLALERKFRSKQYLSIAERAEFSSSLNLTETQVKIWFQNRRAKEKRLK
>T_tridentatus_Msx_D/1-60
SRKP----------RTPFTTKQLFALEKMFQTKQYLSVAERAEISNSMNLTETQVKIWFQNRRAKEKRLK
>T_tridentatus_Msx_E/1-60
NRKP----------RTPFTTQQLLALERKFRTKQYLSIAERAEFSSSLNLTETQVKIWFQNRRAKEKRLK
>A_bruennichi_Msx1-A/1-60
NRKP----------RTPFTAEQLMKLENKFRSKQYLSIAERAELSSFLKLSETQVKIWFQNRRAKDKRLR
>A_bruennichi_Msx1-B/1-60
NRKP----------RTPFTTQQLLALERKFRSKQYLSIAERAEFSSSLNLTETQVKIWFQNRRAKEKRLK
>A_bruennichi_old_annotated_Msx1-A/1-60
NRKP----------RTPFTAEQLMKLENKFRSKQYLSIAERAELSSFLKLSETQVKIWFQNRRAKDKRLR
>A_bruennichi_old_annotated_Msx1-B/1-60
NRKP----------RTPFTTQQLLALERKFRSKQYLSIAERAEFSSSLNLTETQVKIWFQNRRAKEKRLK
>C_sculpturatus_Msx1-A/1-60
NRKP----------RTPFTTQQLLALERKFRTKQYLSIAERAEFSSSLNLTETQVKIWFQNRRAKEKRLK
>C_sculpturatus_Msx1-B/1-60
NRKP----------RTPFTTQQLLALERKFRNKQYLSIAERAEFSSSLSLTETQVKIWFQNRRAKEKRLK
>D_plantarius_Msx1-A/1-60
NRKP----------RTPFSTQQLLALERKFRAKQYLSISERAEFSSSLKLTETQVKIWFQNRRAKEKRLK
>D_plantarius_Msx1-B/1-60
NRKP----------RTPFTTQQLLALERKFRSKQYLSIAERAEFSSSLSLTETQVKIWFQNRRAKEKRLK
>D_silvatica_Msx1-A/1-60
NRKP----------RTPFTTQQLSTLEKKFRTKQYLSISERAEFSGSLNLTETQVKIWFQNRRAKEKRLK
>D_silvatica_Msx1-B/1-60
NRKP----------RTPFTTQQLLALERKFRSKQYLSIAERAEFSSSLSLTETQVKIWFQNRRAKEKRLK
>H_graminicola_Msx1-A/1-60
NRKP----------RTPFTSQQLLNLEKKFRSKQYLSLSERAEFSSFLKLTEVQVKIWFQNRRAKEKRLK
>H_graminicola_Msx1-B/1-60
NRKP----------RTPFTTQQLLSLERKFRSKQYLSIAERAEFSSSLSLTETQVKIWFQNRRAKEKRLK
>I_scapularis_Msx1/1-60
NRKP----------RTPFTTQQLLALERKFRIKQYLSIAERAEFSSSLNLTETQVKIWFQNRRAKEKRLK
>L_elegans_Msx1-B/1-60
NRKP----------RTPFTTQQLLALERKFRSKQYLSIAERAEFSSSLSLTETQVKIWFQNRRAKEKRLK
>P_opilio_Msx1/1-60
NRKP----------RTPFTTQQLLALERKFRTKQYLSIAERAEFSSSLNLTETQVKIWFQNRRAKEKRLK
>P_tepidariorum_Msx1-B/1-60
NRKP----------RTPFTTQQLLALERKFRSKQYLSIAERAEFSSSLSLTETQVKIWFQNRRAKEKRLK
>T_antipodiana_Msx1-A/1-60
HRKP----------RTPFTTQQLLKLENKFRSKQYLSIAERAEFSNSLQLTEVQVKIWFQNRRAKEKRLK
>T_antipodiana_Msx1-B/1-60
NRKP----------RTPFTTQQLLSLEKKFRAKQYLSIAERAEFSSALSLTETQVKIWFQNRRAKEKRLK
>T_clavata_Msx1-A/1-60
HRKP----------RTPFTTQQLLKLENKFRSKQYLSIAERAEFSNSLQLTEAQVKIWFQNRRAKERRLK
>T_clavata_Msx1-B/1-60
NRKP----------RTPFTTQQLLSLEKKFRAKQYLSIAERAEFSSALSLTETQVKIWFQNRRAKEKRLK
>A_bruennichi_Msx2-A/1-60
NRKP----------RTPFTTQQLLSLERKFRAKQYLSIAERAEFSSSLNLTETQVKIWFQNRRAKEKRLK
>A_bruennichi_Msx2-B/1-60
NRKP----------RTPFTTQQLLALERKFRSKQYLSIAERAEFSSSLNLTETQVKIWFQNRRAKEKRLK
>A_bruennichi_old_annotated_Msx2-A/1-60
NRKP----------RTPFTTQQLLSLERKFRAKQYLSIAERAEFSSSLNLTETQVKIWFQNRRAKEKRLK
>A_bruennichi_old_annotated_Msx2-B/1-60
NRKP----------RTPFTTQQLLALERKFRSKQYLSIAERAEFSSSLNLTETQVKIWFQNRRAKEKRLK
>C_sculpturatus_Msx2-A/1-60
NRKP----------RTPFTTQQLLALERKFRNKQYLSIAERAEFSSSLNLTETQVKIWFQNRRAKEKRLK
>C_sculpturatus_Msx2-B-1/1-60
NRKP----------RTPFTTQQLLALERKFRTKQYLSIAERAEFSSSLNLTETQVKIWFQNRRAKEKRLK
>C_sculpturatus_Msx2-B-2/1-60
NRKP----------RTPFTTQQLLSLERKFRTKHYLSIAERAEFSSSLNLTETQVKIWFQNRRAKEKRLK
>D_plantarius_Msx2-A/1-60
NRKP----------RTPFTTQQLLALERKFRSKQYLSIAERAEFSSSLNLTETQVKIWFQNRRAKEKRLK
>D_silvatica_Msx2-A-1/1-60
NRKP----------RTPFTTQQLLALERKFRSKQYLSIAERAEFSSSLNLTETQVKIWFQNRRAKEKRLK
>D_silvatica_Msx2-A-2/1-60
NRKP----------RTPFTTQQLLALERKFRSKQYLSIAERAEFSSSLNLTETQVKIWFQNRRAKKKRLM
>D_silvatica_Msx2-B/1-60
NRKP----------RTPFTTQQLLALERKFRSKQYLSIAERAEFSSSLSLTETQVKIWFQNRRAKEKRLK
>H_graminicola_Msx2-A/1-60
NRKP----------RTPFTTQQLLSLERKFRSKQYLSIAERAEFSSSLSLTETQVKIWFQNRRAKEKRLK
>H_graminicola_Msx2-B-1/1-60
NRKP----------RTPFTTQQLLALERKFRSKQYLSIAERAEFSSSLNLTETQVKIWFQNRRAKEKRLK
>H_graminicola_Msx2-B-2/1-60
NRKP----------RTPFTTQQLLALERKFRSKQYLSIAERAEFSSSLNLTETQVKIWFQNRRAKEKRLK
>I_scapularis_Msx2/1-60
NRKP----------RTPFTTQQLLSLERKFRAKQYLSIAERAEFSSSLSLTETQVKIWFQNRRAKEKRLK
>L_elegans_Msx2-A/1-60
NRKP----------RTPFTTQQLLSLERKFRSKQYLSIAERAEFSSSLNLTETQVKIWFQNRRAKEKRLK
>L_elegans_Msx2-B/1-60
NRKP----------RTPFTTQQLLALERKFRSKQYLSIAERAEFSSSLNLTETQVKIWFQNRRAKEKRLK
>P_opilio_Msx2/1-60
NRKP----------RTPFTTQQLLALERKFRAKQYLSIAERAEFSSSLNLTETQVKIWFQNRRAKEKRLK
>P_tepidariorum_Msx2-A/1-60
NRKP----------RTPFTTQQLLSLERKFRSKQYLSIAERAEFSSSLNLTETQVKIWFQNRRAKEKRLK
>P_tepidariorum_Msx2-B/1-60
NRKP----------RTPFTTQQLLALERKFRSKQYLSIAERAEFSSSLNLTETQVKIWFQNRRAKEKRLK
>T_antipodiana_Msx2-A/1-60
NRKP----------RTPFTTQQLLSLERKFRAKQYLSIAERAEFSSSLNLTETQVKIWFQNRRAKEKRLK
>T_antipodiana_Msx2-B/1-60
NRKP----------RTPFTTQQLLALERKFRSKQYLSIAERAEFSSSLNLTETQVKIWFQNRRAKEKRLK
>T_clavata_Msx2-A/1-60
NRKP----------RTPFTTQQLLSLERKFRAKQYLSIAERAEFSSSLSLTETQVKIWFQNRRAKEKRLK
>T_clavata_Msx2-B/1-60
NRKP----------RTPFTTQQLLALERKFRSKQYLSIAERAEFSSSLNLTETQVKIWFQNRRAKEKRLK
>C_rotundicauda_MsxL/1-60
GRSP----------RIPFTTGQVSILEHKFQRTHYLSGLEVTELSQILGLTETRVKIWFQNRRARERRET
>C_sculpturatus_Msxlx/1-60
GRSA----------RIPFSSHQVAALEEKFRLTQYLSSYEVTELGHLLGISEIRVKIWFQNRRARQRRER
>D_melanogaster_CG15696/1-60
GRLP----------RIPFTPQQLQALENAYKESNYLSAEDANKLADSLELTNTRVKIWFQNRRARERREK
>D_silvatica_Msxlx/1-45
HRNP----------RIPFTGCQVSALENKFCQTKYLNSSEVSQMSKKLQISDSRV---------------
>I_scapularis_Msxlx/1-60
GRNP----------RIPFTGAQVSALEAQFLANRYLSGAQVHRIADNLGLTETRVKIWFQNRRAREKRER
>L_polyphemus_MsxL/1-60
GRSP----------RIPFTTGQVSILEHKFQRTHYLSGLEVTELSQILGLTETRVKIWFQNRRARERRET
>S_maritima_Msxlx/1-60
NSKL----------QVPFTSLQLAILETHYKTNAYISGIDVTYLSVYLNLSPNKIKVWFQNRRARERRLN
>T_castaneum_Msxlx/1-60
GRHP----------RIPFTSYQLSVLEEKFKQSPYLSSEEVTMLSRQLQLVDVRVKIWFQNRRARERRER
>T_tridentatus_MsxL/1-60
GRSP----------RIPFTTAQVSILEHKFQRTHYLSGLEVTELSQILGLTETRVKIWFQNRRARERRET
>A_bruennichi_Hhex/1-60
RKGG----------QIRFTSEQTGKLEKTFSDQKYLSPTERKRLASNLRLTERQVKTWFQNRRAKWRRLK
>A_bruennichi_old_annotated_Hhex/1-60
RKGG----------QIRFTSEQTGKLEKTFSDQKYLSPTERKRLASNLRLTERQVKTWFQNRRAKWRRLK
>C_rotundicauda_Hex/1-60
RKGG----------QIRFTNNQTTELEKVFETQKYLSPPERKKMASVLRLTERQVKTWFQNRRAKWRRIK
>C_sculpturatus_Hhex/1-60
RKGG----------QIRFSTEQTCKLENMFKAQRYLSPPERKKMANILRLTERQVKTWFQNRRAKWRRLK
>D_melanogaster_HHEX/1-60
RKGG----------QIRFTSQQTKNLEARFASSKYLSPEERRHLALQLKLTDRQVKTWFQNRRAKWRRAN
>D_plantarius_Hhex/1-60
RKGG----------QIRFTSEQTSTLENTFSEHKYLSSTERKRLATALRLSERQVKTWFQNRRAKWRRIK
>D_silvatica_Hhex/1-44
RRGI----------QIRFTYEQIKSLEDCFTDKKYLTASDRQTLSHQLGLTERQ----------------
>H_graminicola_Hhex/1-60
RKGG----------QIRFTSDQTGKLEKMFADQKYLSPTERKRLASGLRLTERQVKTWFQNRRAKWRRLK
>L_elegans_Hhex/1-60
RKGG----------QIRFTSEQTGKLEKTFTEQKYLSPTERKRLASLLRLTERQVKTWFQNRRAKWRRLK
>L_polyphemus_Hex/1-60
RKGG----------QIRFTNNQTTELEKVFETQKYLSPPERKKMASVLRLTERQVKTWFQNRRAKWRRIK
>P_opilio_Hhex/1-60
RKGG----------QIRFTTNQTGELEKTFRIHKYLSPSERRKLSHSLRLSERQVKTWFQNRRAKWRRLK
>P_tepidariorum_Hhex/1-60
RKGG----------QIRFTSEQTGKLEKTFSEQKYLSPTERKRLASLLTLTERQVKTWFQNRRAKWRRLK
>S_maritima_Hhex/1-60
RKGG----------QVRFSSDQTAELERKFDEQKYLTPPERRKLAKILRLSERQVKTWFQNRRAKWRRLK
>T_antipodiana_Hhex/1-60
RKGG----------QIRFTSEQTSKLEKTFSEQKYLSPTERKRLASSLRLTERQVKTWFQNRRAKWRRLK
>T_castaneum_Hhex/1-60
RKGG----------QVRFTANQTDALEKRFTSHKYLSPEDRKLLAESLKLTDRQVKTWFQNRRAKWRRCN
>T_clavata_Hhex/1-60
RKGG----------QIRFTSEQTGKLEKTFSEQKYLSPTERKRLASSLRLTERQVKTWFQNRRAKWRRLK
>PB.1003.1.p1/209-268
PRRA----------RTAFTYEQLVALENKFKTTRYLSVCERLNLALSLSLTETQVKIWFQNRRTKWKKQN
>PB.1005.1.p1/231-290
KKKT----------RTVFSRSQVFQLESTFDVKRYLSSSERAGLAASLHLTETQVKIWFQNRRNKWKRQL
>PB.1005.2.p1/231-290
KKKT----------RTVFSRSQVFQLESTFDVKRYLSSSERAGLAASLHLTETQVKIWFQNRRNKWKRQL
>PB.1017.1.p1/175-234
NRKP----------RTPFTTQQLLALERKFRNKQYLSIAERAEFSNSLNLTETQVKIWFQNRRAKAKRLQ
>PB.1017.2.p1/175-234
NRKP----------RTPFTTQQLLALERKFRNKQYLSIAERAEFSNSLNLTETQVKIWFQNRRAKAKRLQ
>PB.1017.3.p1/175-234
NRKP----------RTPFTTQQLLALERKFRNKQYLSIAERAEFSNSLNLTETQVKIWFQNRRAKAKRLQ
>PB.1018.1.p1/154-213
NRKP----------RTPFTTQQLMSLERKFRDKQYLSIAERAEFSSSLNLTETQVKIWFQNRRAKAKRLQ
>PB.1021.1.p1/169-228
RKGG----------QVRFSNDQTAELEGKFYSQKYLTPPERKKLAKKLQLSERQVKTWFQNRRAKWRRLK
>PB.1021.2.p1/169-228
RKGG----------QVRFSNDQTAELEGKFYSQKYLTPPERKKLAKKLQLSERQVKTWFQNRRAKWRRLK
>PB.1021.3.p1/169-228
RKGG----------QVRFSNDQTAELEGKFYSQKYLTPPERKKLAKKLQLSERQVKTWFQNRRAKWRRLK
>PB.1830.1.p1/215-274
SKRI----------RTAFSSTQLLELEREFSSNMYLSRLRRIEIATYLNLSEKQVKIWFQNRRVKFKKED
>PB.1830.2.p1/215-274
SKRI----------RTAFSSTQLLELEREFSSNMYLSRLRRIEIATYLNLSEKQVKIWFQNRRVKFKKED
>PB.1830.3.p1/215-274
SKRI----------RTAFSSTQLLELEREFSSNMYLSRLRRIEIATYLNLSEKQVKIWFQNRRVKFKKED
>PB.1830.4.p1/215-274
SKRI----------RTAFSSTQLLELEREFSSNMYLSRLRRIEIATYLNLSEKQVKIWFQNRRVKFKKED
>PB.3341.1.p1/179-238
RRKR----------RVLFTQAQVYELERRFKQQKYLSAPEREHLASLIHLTPTQVKIWFQNHRYKHKRQA
>PB.3341.2.p1/179-238
RRKR----------RVLFTQAQVYELERRFKQQKYLSAPEREHLASLIHLTPTQVKIWFQNHRYKHKRQA
>PB.3341.3.p1/179-238
RRKR----------RVLFTQAQVYELERRFKQQKYLSAPEREHLASLIHLTPTQVKIWFQNHRYKHKRQA
>PB.3341.4.p1/179-238
RRKR----------RVLFTQAQVYELERRFKQQKYLSAPEREHLASLIHLTPTQVKIWFQNHRYKHKRQA
>PB.3341.5.p1/179-238
RRKR----------RVLFTQAQVYELERRFKQQKYLSAPEREHLASLIHLTPTQVKIWFQNHRYKHKRQA
>PB.3341.6.p1/179-238
RRKR----------RVLFTQAQVYELERRFKQQKYLSAPEREHLASLIHLTPTQVKIWFQNHRYKHKRQA
>PB.3341.7.p1/200-259
RRKR----------RVLFTQAQVYELERRFKQQKYLSAPEREHLASLIHLTPTQVKIWFQNHRYKHKRQA
>PB.3347.1.p1/253-312
KRKR----------RVLFSKAQTYELERRFRQQRYLSAPEREHLASIIRLTPTQVKIWFQNHRYKTKRAR
>PB.3347.2.p1/204-263
KRKR----------RVLFSKAQTYELERRFRQQRYLSAPEREHLASIIRLTPTQVKIWFQNHRYKTKRAR
>PB.3793.1.p1/138-197
EKRP----------RTAFTNEQLQRLKKEFVENRYLTERRRQDLAKELNLNESQIKIWFQNKRAKIKKSN
>PB.7934.1.p1/142-201
KKRS----------RTQFQHGQVFELERRFRHQRYLSGPERAALAHALKLSENQVKIWFQNRRYKTKKRT
>PB.8153.1.p1/148-207
PKRI----------RTIFTPEQLEMLEREFERQQYMVGPERIYLASTLNLTEAQVKVWFQNRRIKWRKQH
>PB.8615.1.p1/299-358
NNTG----------RTAFNTKQLTELEKEFHFNKYLTRARRIEIASALTLNETQVKIWFQNRRMKQKKRM
>PB.8616.1.p1/191-250
TKRA----------RTAYTSSQLVELEKEFHFNRYLCRPRRIELAALLSLSERQIKIWFQNRRMKFKKDQ
>PB.8616.2.p1/191-250
TKRA----------RTAYTSSQLVELEKEFHFNRYLCRPRRIELAALLSLSERQIKIWFQNRRMKFKKDQ
>PB.8616.3.p1/208-267
TKRA----------RTAYTSSQLVELEKEFHFNRYLCRPRRIELAALLSLSERQIKIWFQNRRMKFKKDQ
>PB.8616.4.p1/191-250
TKRA----------RTAYTSSQLVELEKEFHFNRYLCRPRRIELAALLSLSERQIKIWFQNRRMKFKKDQ
>PB.8616.5.p1/191-250
TKRA----------RTAYTSSQLVELEKEFHFNRYLCRPRRIELAALLSLSERQIKIWFQNRRMKFKKDQ
>PB.8616.6.p1/191-250
TKRA----------RTAYTSSQLVELEKEFHFNRYLCRPRRIELAALLSLSERQIKIWFQNRRMKFKKDQ
>PB.8617.1.p1/233-292
PKRT----------RQTYTRYQTLELEKEFHFNRYLTRRRRIEIAHALGLSERQIKIWFQNRRMKAKKEN
>PB.8617.2.p1/227-286
PKRT----------RQTYTRYQTLELEKEFHFNRYLTRRRRIEIAHALGLSERQIKIWFQNRRMKAKKEN
>at_DN2391.t1.p1/337-396
GMLR----------RAVFSDVQRKGLEKRFQIQKYISKPDRKKLAEKLGLKDSQVKIWFQNRRMKWRNSK
>g10110.t1.p1/144-203
NRKP----------RTPFTTQQLMSLERKFRDKQYLSIAERAEFSSSLNLTETQVKIWFQNRRAKAKRLQ
>g10112.t1.p1/111-170
NRKP----------RTPFSNEQLTELEDKFKDRQYLTISERAEFSGRLNLTEVQVKIWFQNRRAKCKRLQ
>g11364.t1.p1/125-184
GMLR----------RAVFSDVQRKGLEKRFQIQKYISKPDRKKLAEKLGLKDSQVKIWFQNRRMKWRNSK
>g1625.t1.p1/203-262
PKRI----------RTAFSPSQLLKLEHAFEKNHYVVGAERKQLAQSLGLTETQVKVWFQNRRTKHKRIK
>g1627.t1.p1/194-253
PKRI----------RTAFSPSQLLKLEHAFEKNHYVVGAERKQLAQSLGLTETQVKVWFQNRRTKHKRLQ
>g1744.t1.p1/175-234
RSWS----------RAVFSNLQRKGLEKRFVKQKYITKPDRRLLAASLGLTDAQVKVWFQNRRMKWRHTM
>g1756.t1.p1/175-234
RSWS----------RAVFSNLQRKGLEKRFVKQKYITKPDRRLLAASLGLTDAQVKVWFQNRRMKWRHTM
>g2646.t1.p1/205-264
TRRR----------RTAFTSEQLLELEKEFHMKKYLSLTERSHIAHSLRLSEVQVKIWFQNRRAKWKRVK
>g4363.t1.p1/1-43
---------------------------MEYHRNEYISRPRRFELAENLELTETQIKIWFQNRRAKDKRIE
>g6762.t1.p1/212-271
KKHT----------RPTFSGQQIFALEKTFEQTKYLAGPERAKLAYALGMSESQVKVWFQNRRTKWRKRH
>g6828.t1.p1/205-264
KRKS----------RTAFTNHQIFELEKRFLYQKYLSPADRDEIAQSLGLTNAQVITWFQNRRAKLKRDV
>g6864.t1.p1/280-339
KKKA----------RTTFTGRQIFELEKQFEVKKYLSSSERTEMAKLLNVTETQVKIWFQNRRTKWKKLD
>g8689.t1.p1/170-229
KRKP----------RVLFSQAQVYELERRFKQQRYLSAPEREHLANMLKLTSTQVKIWFQNRRYKCKRQR
>g8691.t1.p1/185-244
RKKP----------RTSFTRMQICELEKRFHKQKYLASAERASLAKTLKMTDAQVKTWFQNRRTKWRRQT
>g9718.t1.p1/106-175
RKQPVGENGLPRRLRTAYTNTQLLELEKEFHFNKYLCRPRRIEIAASLDLSERQVKVWFQNRRMKHKRQS
>g9720.t1.p1/206-265
PKRQ----------RTAYTRHQILELEKEFHFNRYLTRRRRIEIAHSLCLSERQIKIWFQNRRMKWKKDN
>g9721.t1.p1/217-276
TKRQ----------RTSYTRYQTLELEKEFHFNRYLTRRRRIEIAHALCLSERQIKIWFQNRRMKWKKEH
>g9723.t1.p1/198-257
RKRG----------RQTYTRYQTLELEKEFHFNRYLTRRRRIEIAHALCLTERQIKIWFQNRRMKWKKEN
>g9725.t1.p1/268-327
VRKK----------RKPYSKFQTLELEKEFLYNAYVSKQKRWELARNLNLTERQVKIWFQNRRMKNKKNT
