# Supplementary material for: The genome of a sea spider corroborates a shared Hox cluster motif in arthropods with a reduced posterior tagma
Source: BMC Biol. 2025 Jul 2;23:196. doi: 10.1186/s12915-025-02276-x (PMC12220506; doi:10.1186/s12915-025-02276-x)
Supplement: Supplementary file 3 — Additional file 3. [file 12915_2025_2276_MOESM3_ESM.zip › suppl-file7-gene_analysis/nkx/dbx_homeobox.fasta]

>D_melanogaster_E5/1-60
PKRV----------------------------------------------------RTAFSPTQLLKLEHAF
EGNHYVVGA--------------------------------------------ERKQLAQGLSLTETQV---
------KVWFQ-----NRRTKHKRMQ
>D_melanogaster_ems/1-60
PKRI----------------------------------------------------RTAFSPSQLLKLEHAF
ESNQYVVGA--------------------------------------------ERKALAQNLNLSETQV---
------KVWFQ-----NRRTKHKRMQ
>I_scapularis_Emx/1-60
PKRI----------------------------------------------------RTAFSPSQLLKLEHAF
EKNHYVVGA--------------------------------------------ERKQLAQSLSLTETQV---
------KVWFQ-----NRRTKHKRQK
>S_maritima_Emx/1-60
PKRI----------------------------------------------------RTAFSPSQLLKLEHAF
EKNHYVVGA--------------------------------------------ERKHLAQSLSLTETQV---
------KVWFQ-----NRRTKHKRLK
>T_castaneum_Emx/1-60
PKRI----------------------------------------------------RTAFSPSQLLKLEHAF
EKNHYVVGA--------------------------------------------ERKQLAQSLSLTETQV---
------KVWFQ-----NRRTKHKRMQ
>C_rotundicauda_Emx_A/1-60
PKRI----------------------------------------------------RTAFSPAQLLKLEHSF
EKNHYVVGT--------------------------------------------ERKQLAQSLSLTETQV---
------KVWFQ-----NRRTKHKRQK
>L_polyphemus_Emx_A/1-60
PKRI----------------------------------------------------RTAFSPAQLLKLEHSF
EKNHYVVGT--------------------------------------------ERKQLAQSLSLTETQV---
------KVWFQ-----NRRTKHKRQK
>T_tridentatus_Emx_A/1-60
PKRI----------------------------------------------------RTAFSPAQLLKLEHSF
EKNHYVVGT--------------------------------------------ERKQLAQSLSLTETQV---
------KVWFQ-----NRRTKHKRQK
>C_rotundicauda_Emx_B/1-60
PKRI----------------------------------------------------RTAFSPSQLLKLEHAF
EKNHYVVGA--------------------------------------------ERKQLAQSLNLTETQV---
------KVWFQ-----NRRTKHKRQE
>T_tridentatus_Emx_B/1-60
PKRI----------------------------------------------------RTAFSPSQLLKLEHAF
EKNHYVVGA--------------------------------------------ERKQLAQSLNLSETQV---
------KVWFQ-----NRRTKHKRQE
>L_polyphemus_Emx_B1/1-60
PKRI----------------------------------------------------RTAFSPSQLLKLEHAF
EKNHYVVGA--------------------------------------------ERKQLAQSLNLTETXV---
------KVWFQ-----NRRTKHKRQK
>L_polyphemus_Emx_B2/1-60
PKRI----------------------------------------------------RTAFSPSQLLKLEHAF
EKNHYVVGA--------------------------------------------ERKQLAHSLSLTETQV---
------KVWFQ-----NRRTKHKRQE
>C_rotundicauda_Emx_C/1-60
PKRI----------------------------------------------------RTAFSPSQLLKLEHAF
EKNHYVVGT--------------------------------------------ERKQLAQSLSLTETQV---
------KVWFQ-----NRRTKHKRQK
>T_tridentatus_Emx_C/1-60
PKRI----------------------------------------------------RTAFSPSQLLKLEHAF
EKNHYVVGT--------------------------------------------ERKQLAQSLSLTETQV---
------KVWFQ-----NRRTKHKRQK
>C_rotundicauda_Emx_D/1-60
PKRI----------------------------------------------------RTAFSPSQLLKLEHAF
EKNHYVVGT--------------------------------------------ERKQLAQILSLTETQV---
------KVWFQ-----NRRTKFKRQK
>L_polyphemus_Emx_D/1-60
PKRI----------------------------------------------------RTAFSPSQLLKLEHAF
EKNHYVVGT--------------------------------------------ERKQLAQILSLTETQV---
------KVWFQ-----NRRTKFKRQK
>T_tridentatus_Emx_D/1-59
PKRI----------------------------------------------------RTAFSPSQLLKLEHAF
EKNHYVVGT--------------------------------------------ERKQLAQILSLTETQV---
------KVWFQ-----NRRTKFKRQ-
>C_rotundicauda_Emx_E/1-60
PKRI----------------------------------------------------RTAFSPSQLLKLEHAF
EKNHYVVGA--------------------------------------------ERKQLAQSLSLTETQV---
------KVWFQ-----NRRTKFKRQK
>T_tridentatus_Emx_E/1-60
PKRI----------------------------------------------------RTAFSPSQLLKLEHAF
EKNHYVVGA--------------------------------------------ERKQLAQSLSLTETQV---
------KVWFQ-----NRRTKFKRQK
>C_rotundicauda_Emx_F/1-60
PKRI----------------------------------------------------RTAFSPSQLLKLEHAF
EKNHYVVGA--------------------------------------------ERKQLAQSLSLTETQV---
------KVWFQ-----NRRTKNKRQK
>T_tridentatus_Emx_F/1-60
PKRI----------------------------------------------------RTAFSPSQLLKLEHAF
EKNHYVVGA--------------------------------------------ERKQLAQSLSLTETQV---
------KVWFQ-----NRRTKNKRQK
>C_rotundicauda_Emx_G/1-60
PKRI----------------------------------------------------RTAFSPSQLLKLEHAF
EKSHYVVGA--------------------------------------------ERKQLAQSLDLTETQV---
------KVWFQ-----NRRTKYKRQK
>L_polyphemus_Emx_G/1-60
PKRI----------------------------------------------------RTAFSPSQLLKLEHAF
EKSHYVVGA--------------------------------------------ERKQLARSLDLTETQV---
------KVWFQ-----NRRTKYKRQK
>T_tridentatus_Emx_G/1-60
PKRI----------------------------------------------------RTAFSPSQLLKLEHAF
EKSHYVVGA--------------------------------------------ERKQLAQSLDLTETQV---
------KVWFQ-----NRRTKYKRQK
>C_rotundicauda_Emx_H/1-60
PKRI----------------------------------------------------RTAFSPSQLLKLEHAF
EKSHYVVGA--------------------------------------------ERKQLAQSLSLTETQV---
------KVWFQ-----NRRTKHKRQK
>L_polyphemus_Emx_H/1-60
PKRI----------------------------------------------------RTAFSPSQLLKLEHAF
EKSHYVVGA--------------------------------------------ERKQLAQSLSLTETQV---
------KVWFQ-----NRRTKHKRQK
>T_tridentatus_Emx_H/1-60
PKRI----------------------------------------------------RTAFSPSQLLKLEHAF
EKSHYVVGA--------------------------------------------ERKQLAQSLSLTETQV---
------KVWFQ-----NRRTKHKRQK
>L_polyphemus_Emx_O1/1-60
PKRI----------------------------------------------------RTAYSPSQLLKLENAF
ESNQYVVGT--------------------------------------------ERKQLARSLSLTEIQV---
------KVWFQ-----NRRTKHKRQK
>L_polyphemus_Emx_O2/1-58
PKRI----------------------------------------------------RTAFSPSQLLKLEHAF
EKNHYVVGA--------------------------------------------ERKQLAHSLSLTETQV---
------KVWFQ-----NRRTKNKR--
>L_polyphemus_Emx_O3/1-59
PKRI----------------------------------------------------RTAFSPSQLLKLEHAF
ENNHYVVGA--------------------------------------------ERKQLAQSLSLTETQV---
------KVWFQ-----NRRTKFKRQ-
>P_opilio_Emx1/1-60
PKRI----------------------------------------------------RTAFSPSQLLKLEHAF
EKNHYVVGA--------------------------------------------ERKQLAQSLSLTETQV---
------KVWFQ-----NRRTKHKRQK
>A_bruennichi_Emx1-A/1-60
PKRI----------------------------------------------------RTAFSPSQLLTLEHAF
EKNHYVVGT--------------------------------------------ERKQLAQSLNLTETQV---
------KVWFQ-----NRRTKHKRQK
>A_bruennichi_(old,_annotated)_Emx1-A/1-60
PKRI----------------------------------------------------RTAFSPSQLLTLEHAF
EKNHYVVGT--------------------------------------------ERKQLAQSLNLTETQV---
------KVWFQ-----NRRTKHKRQK
>C_sculpturatus_Emx1-A/1-60
PKRI----------------------------------------------------RTAFSPSQLLKLEHAF
EKNHYVVGA--------------------------------------------ERKQLAQSLSLTETQV---
------KVWFQ-----NRRTKHKRQK
>D_plantarius_Emx1-A/1-60
PKRI----------------------------------------------------RTAFSPSQLLTLEHAF
EKNHYVVGN--------------------------------------------ERKQLAQSLTLTETQV---
------KVWFQ-----NRRTKHKRQK
>D_silvatica_Emx1-A/1-60
PKRI----------------------------------------------------RTAFSPSQLLTLEHAF
EKNHYVVGA--------------------------------------------ERKQLAQDLNLTETQV---
------KVWFQ-----NRRTKHKRQK
>H_graminicola_Emx1-A/1-60
PKRI----------------------------------------------------RTAFSPSQLLTLEHAF
EKNHYVVGA--------------------------------------------ERKQLAHSLNLTETQV---
------KVWFQ-----NRRTKYKRQK
>L_elegans_Emx1-A/1-60
PKRI----------------------------------------------------RTAFSPSQLLTLEHAF
EKNHYVVGT--------------------------------------------ERKQLAQSLNLTETQV---
------KVWFQ-----NRRTKHKRQK
>P_tepidariorum_Emx1-A/1-60
PKRI----------------------------------------------------RTAFSPSQLLTLEHAF
EKNHYVVGT--------------------------------------------ERKQLAQSLNLTETQV---
------KVWFQ-----NRRTKHKRQK
>T_antipodiana_Emx1-A/1-60
PKRI----------------------------------------------------RTAFSPSQLLTLEHAF
EKNHYVVGT--------------------------------------------ERKQLAQSLNLTETQV---
------KVWFQ-----NRRTKHKRQK
>T_clavata_Emx1-A/1-60
PKRI----------------------------------------------------RTAFSPSQLLTLEHAF
EKNHYVVGT--------------------------------------------ERKQLAQSLNLTETQV---
------KVWFQ-----NRRTKHKRQK
>A_bruennichi_Emx1-B/1-60
PKRP----------------------------------------------------RTAFTQNQLNLLEKAF
ENNHYVVGS--------------------------------------------ERKQLAQILDLSETQV---
------KVWFQ-----NRRTKHKRQK
>A_bruennichi_(old,_annotated)_Emx1-B/1-60
PKRP----------------------------------------------------RTAFTQNQLNLLEKAF
ENNHYVVGS--------------------------------------------ERKQLAQILDLSETQV---
------KVWFQ-----NRRTKHKRQK
>C_sculpturatus_Emx1-B/1-60
PKRI----------------------------------------------------RTAFSPSQLLKLEHAF
EKNHYVVGA--------------------------------------------ERKQLAQCLSLTETQV---
------KVWFQ-----NRRTKHKRQQ
>D_plantarius_Emx1-B/1-44
PKRV----------------------------------------------------RTAFSPSQLLQLEHAF
EKNHYMVGS--------------------------------------------ERRQLAEALNLTETQ----
--------------------------
>D_silvatica_Emx1-B/1-60
PKRI----------------------------------------------------RTAFSPAQLLQLESAF
EQNHYVVGT--------------------------------------------ERRQLARNLDLTETQV---
------KVWFQ-----NRRTKHKRQT
>H_graminicola_Emx1-B/1-60
PKRI----------------------------------------------------RTAFSPTQLLQLEHAF
EKNHYVVGS--------------------------------------------ERRELAQNLSLSETQV---
------KVWFQ-----NRRTKYKRQK
>L_elegans_Emx1-B/1-60
PKRI----------------------------------------------------RTAFSPSQLLQLEHAF
EKNHYVVGS--------------------------------------------ERRELAQNLNLSETQV---
------KVWFQ-----NRRTKHKRQK
>P_tepidariorum_Emx1-B/1-60
PKRI----------------------------------------------------RTAFSPNQLLQLEHAF
EKNHYVVGS--------------------------------------------ERRELAQNLNLSETQV---
------KVWFQ-----NRRTKHKRQK
>T_antipodiana_Emx1-B/1-60
PKRI----------------------------------------------------RTAFSPTQILQLENAF
EKNHYVVGR--------------------------------------------ERRKLSQELHLTETQI---
------KVWFQ-----NRRTKLKRQK
>T_clavata_Emx1-B/1-60
PKRI----------------------------------------------------RTAFLPTQLLKLENAF
EKNHYVVGS--------------------------------------------ERRKLSQELHLTETQI---
------KVWFQ-----NRRTKLKRQK
>P_opilio_Emx2/1-60
PKRI----------------------------------------------------RTAFSPSQLLKLEHAF
EKNHYVVGA--------------------------------------------ERKQLAQSLSLTETQV---
------KVWFQ-----NRRTKHKRQK
>A_bruennichi_Emx2-A/1-60
PKRI----------------------------------------------------RTAFSPSQLLKLEHAF
EKNHYVVGA--------------------------------------------ERKQLAQSLSLTETQV---
------KVWFQ-----NRRTKHKRQK
>A_bruennichi_(old,_annotated)_Emx2-A/1-60
PKRI----------------------------------------------------RTAFSPSQLLKLEHAF
EKNHYVVGA--------------------------------------------ERKQLAQSLSLTETQV---
------KVWFQ-----NRRTKHKRQK
>C_sculpturatus_Emx2-A/1-60
PKRI----------------------------------------------------RTAFSPSQLLKLEHAF
EKNHYVVGA--------------------------------------------ERKQLAQTLSLTETQV---
------KVWFQ-----NRRTKHKRLA
>D_plantarius_Emx2-A/1-60
PKRI----------------------------------------------------RTAFSPSQLLKLEHAF
EKNHYVVGA--------------------------------------------ERKQLAQSLSLTETQV---
------KVWFQ-----NRRTKHKRQK
>D_silvatica_Emx2-A/1-60
PKRI----------------------------------------------------RTAFSPSQLLKLEHAF
EKNHYVVGA--------------------------------------------ERKQLAQSLSLTETQV---
------KVWFQ-----NRRTKHKRQK
>L_elegans_Emx2-A/1-60
PKRI----------------------------------------------------RTAFSPSQLLKLEHAF
EKNHYVVGA--------------------------------------------ERKQLAQSLSLTETQV---
------KVWFQ-----NRRTKHKRQK
>P_tepidariorum_Emx2-A/1-60
PKRI----------------------------------------------------RTAFSPSQLLKLEHAF
EKNHYVVGA--------------------------------------------ERKQLAQSLSLTETQV---
------KVWFQ-----NRRTKHKRQK
>T_antipodiana_Emx2-A/1-60
PKRI----------------------------------------------------RTAFSPSQLLKLEHAF
EKNHYVVGA--------------------------------------------ERKQLAQSLNLTETQV---
------KVWFQ-----NRRTKHKRQK
>T_clavata_Emx2-A/1-60
PKRI----------------------------------------------------RTAFSPSQLLKLEHAF
EKNHYVVGA--------------------------------------------ERKQLAQSLSLTETQV---
------KVWFQ-----NRRTKHKRQK
>H_graminicola_Emx2-A-1/1-60
PKRI----------------------------------------------------RTAFSPSQLLKLEHAF
EKNHYVVGA--------------------------------------------ERKQLAQSLSLTETQV---
------KVWFQ-----NRRTKHKRQK
>H_graminicola_Emx2-A-2/1-45
PKRI----------------------------------------------------RTAFSPSQLLKLEHAF
EKNHYVVGA--------------------------------------------ERKQLAQSLSLTETQV---
--------------------------
>H_graminicola_Emx2-A-3/1-45
PKRI----------------------------------------------------RTAFSPSQLLKLEHAF
EKNHYVVGA--------------------------------------------ERKQLAQSLSLTETQV---
--------------------------
>A_bruennichi_Emx2-B/1-60
AKRI----------------------------------------------------RTAFSASQLMKLEGAF
DKNHYVTGN--------------------------------------------ERKQLAESLGLTETQV---
------KVWFQ-----NRRTKQKRQV
>A_bruennichi_(old,_annotated)_Emx2-B/1-60
AKRI----------------------------------------------------RTAFSASQLMKLEGAF
DKNHYVTGN--------------------------------------------ERKQLAESLGLTETQV---
------KVWFQ-----NRRTKQKRQV
>C_sculpturatus_Emx2-B/1-60
PKRI----------------------------------------------------RTAFSPSQLLKLEHAF
EKNHYVVGA--------------------------------------------ERKQLAQTLSLTETQV---
------KVWFQ-----NRRTKHKRQK
>D_plantarius_Emx2-B/1-44
AKRI----------------------------------------------------RTAFSASQLMKLEGAF
DKNHYVTGN--------------------------------------------ERKQLADSLGLTETQ----
--------------------------
>D_silvatica_Emx2-B/1-60
PKRI----------------------------------------------------RTAFSASQLMQLEGAF
DKNHYVTGN--------------------------------------------ERKQLADSLNLTETQV---
------KVWFQ-----NRRTKQKRQV
>L_elegans_Emx2-B/1-60
AKRI----------------------------------------------------RTAFSASQLMKLEGAF
DKNHYVTGN--------------------------------------------ERKQLAEGLGLTETQV---
------KVWFQ-----NRRTKQKRQI
>P_tepidariorum_Emx2-B/1-60
AKRI----------------------------------------------------RTAFSASQLMKLESAF
DKNHYVTGN--------------------------------------------ERKQLAEGLGLTETQV---
------KVWFQ-----NRRTKQKRQV
>T_antipodiana_Emx2-B/1-60
AKRI----------------------------------------------------RTAFSASQLMKLESAF
DKNHYVTGN--------------------------------------------ERKQLAESLGLTETQV---
------KVWFQ-----NRRTKQKRQV
>T_clavata_Emx2-B/1-60
AKRI----------------------------------------------------RTAFSASQLMKLESAF
DKNHYVTGN--------------------------------------------ERKQLAESLGLTETQV---
------KVWFQ-----NRRTKQKRQV
>A_bruennichi_NK1-B-1/1-60
PRRA----------------------------------------------------RTAFTYEQLVALENKF
KTTRYLSVC--------------------------------------------ERLNLALSLRLTETQV---
------KIWFQ-----NRRTKWKKQN
>A_bruennichi_NK1-B-2/1-60
PRRA----------------------------------------------------RTAFTYEQLVALENKF
KTTRYLSVC--------------------------------------------ERLNLALSLRLTETQV---
------KIWFQ-----NRRTKWKKQN
>A_bruennichi_old_annotated_NK1-B-1/1-60
PRRA----------------------------------------------------RTAFTYEQLVALENKF
KTTRYLSVC--------------------------------------------ERLNLALSLRLTETQV---
------KIWFQ-----NRRTKWKKQN
>A_bruennichi_old_annotated_NK1-B-2/1-60
PRRA----------------------------------------------------RTAFTYEQLVALENKF
KTTRYLSVC--------------------------------------------ERLNLALSLRLTETQV---
------KIWFQ-----NRRTKWKKQN
>C_rotundicauda_Slou_A-a/1-60
PRRA----------------------------------------------------RTAFTYEQLVALENKF
KTTRYLSVC--------------------------------------------ERLNLALSLRLTETQV---
------KIWFQ-----NRRTKWKKQN
>C_rotundicauda_Slou_A-b/1-60
PRRA----------------------------------------------------RTAFTYEQLVALENKF
KTTRYLSVC--------------------------------------------ERLNLALSLRLTETQV---
------KIWFQ-----NRRTKWKKQN
>C_rotundicauda_Slou_B/1-60
PRRA----------------------------------------------------RTAFTYEQLVALENKF
KTTRYLSVC--------------------------------------------ERLNLALSLRLTETQV---
------KIWFQ-----NRRTKWKKQN
>C_rotundicauda_Slou_D/1-60
PRRA----------------------------------------------------RTAFTYEQLVALENKF
KTTRYLSVC--------------------------------------------ERLNLALSLRLTETQV---
------KIWFQ-----NRRTKWKKQN
>C_rotundicauda_Slou_E/1-60
PRRT----------------------------------------------------RTAFTYEQLVTLENKF
RNTRYLSVC--------------------------------------------ERLNLALSLRLTETQV---
------KIWFQ-----NRRTKWKKQN
>C_sculpturatus_NK1-B-1/1-60
PRRA----------------------------------------------------RTAFTYEQLVALENKF
KTTRYLSVC--------------------------------------------ERLNLALSLRLTETQV---
------KIWFQ-----NRRTKWKKQN
>C_sculpturatus_NK1-B-2/1-60
PRRA----------------------------------------------------RTAFTYEQLVALENKF
KTTRYLSVC--------------------------------------------ERLNLALSLRLTETQV---
------KIWFQ-----NRRTKWKKQN
>D_melanogaster_slou/1-60
PRRA----------------------------------------------------RTAFTYEQLVSLENKF
KTTRYLSVC--------------------------------------------ERLNLALSLSLTETQV---
------KIWFQ-----NRRTKWKKQN
>D_plantarius_NK1-B-1/1-60
PRRA----------------------------------------------------RTAFTYEQLVALENKF
KTTRYLSVC--------------------------------------------ERLNLALSLRLTETQV---
------KIWFQ-----NRRTKWKKQN
>D_plantarius_NK1-B-2/1-60
PRRA----------------------------------------------------RTAFTYEQLVALENKF
KTTRYLSVC--------------------------------------------ERLNLALNLRLTETQV---
------KIWFQ-----NRRTKWKKQN
>D_silvatica_NK1-B-1/1-60
PRRA----------------------------------------------------RTAFTYEQLVALENKF
KTTRYLSVC--------------------------------------------ERLNLALSLRLTETQV---
------KIWFQ-----NRRTKWKKQN
>D_silvatica_NK1-B-2/1-60
PRRA----------------------------------------------------RTAFTYEQLVALENKF
KTTRYLSVC--------------------------------------------ERLNLALSLRLTETQV---
------KIWFQ-----NRRTKWKKQN
>I_scapularis_NK1/1-60
PRRA----------------------------------------------------RTAFTYEQLVALENKF
KTTRYLSVC--------------------------------------------ERLNLALSLRLTETQV---
------KIWFQ-----NRRTKWKKQN
>L_elegans_NK1-B-1/1-60
PRRA----------------------------------------------------RTAFTYEQLVALENKF
KTTRYLSVC--------------------------------------------ERLNLALSLRLTETQV---
------KIWFQ-----NRRTKWKKQN
>L_elegans_NK1-B-2/1-60
PRRA----------------------------------------------------RTAFTYEQLVALENKF
KTTRYLSVC--------------------------------------------ERLNLALSLRLTETQV---
------KIWFQ-----NRRTKWKKQN
>L_polyphemus_Slou_D-a/1-60
PRRA----------------------------------------------------RTAFTYEQLVALENKF
KTTRYLSVC--------------------------------------------ERLNLALSLRLTETQV---
------KIWFQ-----NRRTKWKKQN
>L_polyphemus_Slou_D-b/1-60
PRRA----------------------------------------------------RTAFTYEQLVALENKF
KTTRYLSVC--------------------------------------------ERLNLALSLRLTETQV---
------KIWFQ-----NRRTKWKKQN
>L_polyphemus_Slou_D-c/1-60
PRRA----------------------------------------------------RTAFTYEQLVALENKF
KTTRYLSVC--------------------------------------------ERLNLALSLRLTETQV---
------KIWFQ-----NRRTKWKKQN
>L_polyphemus_Slou_E/1-60
PRRA----------------------------------------------------RTAFTYEQLVTLENKF
KNTRYLSVC--------------------------------------------ERLNLALSLRLTETQV---
------KIWFQ-----NRRTKWKKQN
>P_opilio_NK1/1-60
PRRA----------------------------------------------------RTAFTYEQLVALENKF
KTTRYLSVC--------------------------------------------ERLNLALSLRLTETQV---
------KIWFQ-----NRRTKWKKQN
>P_tepidariorum_NK1-B-1/1-60
PRRA----------------------------------------------------RTAFTYEQLVALENKF
KTTRYLSVC--------------------------------------------ERLNLALSLRLTETQV---
------KIWFQ-----NRRTKWKKQN
>P_tepidariorum_NK1-B-2/1-60
PRRA----------------------------------------------------RTAFTYEQLVALENKF
KTTRYLSVC--------------------------------------------ERLNLALSLRLTETQV---
------KIWFQ-----NRRTKWKKQN
>S_maritima_NK1/1-60
PRRA----------------------------------------------------RTAFTYEQLVALENKF
KTTRYLSVC--------------------------------------------ERLNLALSLSLTETQV---
------KIWFQ-----NRRTKWKKQN
>T_antipodiana_NK1-B-1/1-60
PRRA----------------------------------------------------RTAFTYEQLVALENKF
KTTRYLSVC--------------------------------------------ERLNLALSLRLTETQV---
------KIWFQ-----NRRTKWKKQN
>T_antipodiana_NK1-B-2/1-60
PRRA----------------------------------------------------RTAFTYEQLVALENKF
KTTRYLSVC--------------------------------------------ERLNLALSLRLTETQV---
------KIWFQ-----NRRTKWKKQN
>T_castaneum_Slou/1-60
PRRA----------------------------------------------------RTAFTYEQLVALENKF
KTTRYLSVC--------------------------------------------ERLNLALSLSLTETQV---
------KIWFQ-----NRRTKWKKQN
>T_clavata_NK1-B-1/1-60
PRRA----------------------------------------------------RTAFTYEQLVALENKF
KTTRYLSVC--------------------------------------------ERLNLALSLRLTETQV---
------KIWFQ-----NRRTKWKKQN
>T_clavata_NK1-B-2/1-60
PRRA----------------------------------------------------RTAFTYEQLVALENKF
KTTRYLSVC--------------------------------------------ERLNLALSLRLTETQV---
------KIWFQ-----NRRTKWKKQN
>T_tridentatus_Slou_A/1-60
PRRA----------------------------------------------------RTAFTYEQLVALENKF
KTTRYLSVC--------------------------------------------ERLNLALSLRLTETQV---
------KIWFQ-----NRRTKWKKQN
>T_tridentatus_Slou_B/1-60
PRRA----------------------------------------------------RTAFTYEQLVALENKF
KTTRYLSVC--------------------------------------------ERLNLALSLRLTETQV---
------KIWFQ-----NRRTKWKKQN
>T_tridentatus_Slou_C/1-60
PRRA----------------------------------------------------RTAFTYEQLVALENKF
KTTRYLSVC--------------------------------------------ERLNLALSLRLTETQV---
------KIWFQ-----NRRTKWKKQN
>T_tridentatus_Slou_E/1-60
PRRT----------------------------------------------------RTAFTYEQLVTLENKF
RNTRYLSVC--------------------------------------------ERLNLALSLRLTETQV---
------KIWFQ-----NRRTKWKKQN
>C_sculpturatus_NK2-like/1-60
RRKR----------------------------------------------------RVLFSQVQVHELDKVF
RRQKYLSAT--------------------------------------------ERESLARRLNLSPNQV---
------KIWFQ-----NHRYKLKRLS
>A_bruennichi_NK2.1/1-60
RRKR----------------------------------------------------RVLFTQAQVYELERRF
KQQKYLSAP--------------------------------------------EREHLASLIHLTPTQV---
------KIWFQ-----NHRYKCKRQA
>A_bruennichi_old_annotated_NK2.1/1-60
RRKR----------------------------------------------------RVLFTQAQVYELERRF
KQQKYLSAP--------------------------------------------EREHLASLIHLTPTQV---
------KIWFQ-----NHRYKCKRQA
>C_rotundicauda_Scro_A/1-60
RRKR----------------------------------------------------RVLFTQAQVYELERRF
KQQKYLSAP--------------------------------------------EREHLASLIHLTPTQV---
------KIWFQ-----NHRYKCKRQA
>C_rotundicauda_Scro_B/1-60
RRKR----------------------------------------------------RVLFTQAQVYELERRF
KQQKYLSAP--------------------------------------------EREHLAGMIHLTPNQV---
------KIWFQ-----NHRYKCKRQA
>C_rotundicauda_Scro_C/1-60
RRKR----------------------------------------------------RVLFTQAQVYELERRF
KQQKYLSAP--------------------------------------------EREHLANLIHLTPTQV---
------KIWFQ-----NHRYKCKRQA
>C_rotundicauda_Scro_D/1-60
RRKR----------------------------------------------------RVLFTKAQVYELERRF
KQQNYLSAP--------------------------------------------EREHLANLIRLTPNQV---
------KIWFQ-----NHRYKCKRQA
>C_sculpturatus_NK2.1/1-60
RRKR----------------------------------------------------RVLFTQAQVYELERRF
KQQKYLSAP--------------------------------------------EREHLASLIHLTPTQV---
------KIWFQ-----NHRYKCKRQA
>D_melanogaster_scro/1-60
RRKR----------------------------------------------------RVLFTQAQVYELERRF
KQQRYLSAP--------------------------------------------EREHLASLIHLTPTQV---
------KIWFQ-----NHRYKCKRQA
>D_plantarius_NK2.1/1-60
RRKR----------------------------------------------------RVLFTQAQVYELERRF
KQQKYLSAP--------------------------------------------EREHLASLIHLTPTQV---
------KIWFQ-----NHRYKCKRQA
>D_silvatica_NK2.1/1-45
RRKR----------------------------------------------------RVLFTQQQVYELERRF
KQQKYLSAP--------------------------------------------EREHLASLIHLTPTQV---
--------------------------
>H_graminicola_NK2.1/1-60
RRKR----------------------------------------------------RVLFTQAQVYELERRF
KQQKYLSAP--------------------------------------------EREHLASLIHLTPTQV---
------KIWFQ-----NHRYKCKRQA
>I_scapularis_NK2.1/1-60
RRKR----------------------------------------------------RVLFTQAQVYELERRF
KQQKYLSAP--------------------------------------------EREHLASLIHLTPTQV---
------KIWFQ-----NHRYKCKRQA
>L_elegans_NK2.1/1-60
RRKR----------------------------------------------------RVLFTQAQVYELERRF
KQQKYLSAP--------------------------------------------EREHLASLIHLTPTQV---
------KIWFQ-----NHRYKCKRQA
>L_polyphemus_Scro_Aa/1-60
RRKR----------------------------------------------------RVLFTQAQVYELERRF
KQQKYLSAP--------------------------------------------EREHLASLIHLTPTQV---
------KIWFQ-----NHRYKCKRQA
>L_polyphemus_Scro_Ab/1-60
RRKR----------------------------------------------------RVLFTQAQVYELERRF
KQQKYLSAP--------------------------------------------EREHLASLIHLTPTQV---
------KIWFQ-----NHRYKCKRQA
>L_polyphemus_Scro_B/1-60
RRKR----------------------------------------------------RVLFTQAQVYELERRF
KQQKYLSAP--------------------------------------------EREHLAGMIHLTPNQV---
------KIWFQ-----NHRYKCKRQA
>L_polyphemus_Scro_C/1-60
RRKR----------------------------------------------------RVLFTQAQVYELERRF
KQQKYLSAP--------------------------------------------EREHLANLIHLTPTQV---
------KIWFQ-----NHRYKCKRQA
>L_polyphemus_Scro_E/1-54
---S----------------------------------------------------RAAFSHAQVFELERRF
NLQRYLSGP--------------------------------------------EREHLASLIHLTPTQV---
------KIWFQ-----NHRYKCK---
>P_opilio_NK2.1/1-60
RRKR----------------------------------------------------RVLFTQAQVYELERRF
KQQKYLSAP--------------------------------------------EREHLASLIHLTPTQV---
------KIWFQ-----NHRYKCKRQA
>P_tepidariorum_NK2.1/1-60
RRKR----------------------------------------------------RVLFTQAQVYELERRF
KQQKYLSAP--------------------------------------------EREHLASLIHLTPTQV---
------KIWFQ-----NHRYKCKRQA
>S_maritima_NK2.1/1-60
RRKR----------------------------------------------------RVLFTQAQVYELERRF
KQQKYLSAP--------------------------------------------EREHLASLIHLTPTQV---
------KIWFQ-----NHRYKCKRQA
>T_antipodiana_NK2.1/1-60
RRKR----------------------------------------------------RVLFTQAQVYELERRF
KQQKYLSAP--------------------------------------------EREHLASLIHLTPTQV---
------KIWFQ-----NHRYKCKRQA
>T_castaneum_Scro/1-60
RRKR----------------------------------------------------RVLFTQAQVYELERRF
KQQKYLSAP--------------------------------------------EREHLASLIHLTPTQV---
------KIWFQ-----NHRYKCKRQA
>T_clavata_NK2.1/1-60
RRKR----------------------------------------------------RVLFTQAQVYELERRF
KQQKYLSAP--------------------------------------------EREHLASLIHLTPTQV---
------KIWFQ-----NHRYKCKRQA
>T_tridentatus_Scro_A/1-60
RRKR----------------------------------------------------RVLFTQAQVYELERRF
KQQKYLSAP--------------------------------------------EREHLASLIHLTPTQV---
------KIWFQ-----NHRYKCKRQA
>T_tridentatus_Scro_B/1-60
RRKR----------------------------------------------------RVLFTQAQVYELERRF
KQQKYLSAP--------------------------------------------EREHLAGMIHLTPNQV---
------KIWFQ-----NHRYKCKRQA
>T_tridentatus_Scro_C/1-60
RRKR----------------------------------------------------RVLFTQAQVYELERRF
KQQKYLSAP--------------------------------------------EREHLANLIHLTPTQV---
------KIWFQ-----NHRYKCKRQA
>T_tridentatus_Scro_D/1-60
RRKR----------------------------------------------------RVLFTKAQVYELERRF
KQQNYLSAP--------------------------------------------EREHLANLIRLTPNQV---
------KIWFQ-----NHRYKCKRQA
>A_bruennichi_NK2.2-A/1-60
KRKR----------------------------------------------------RVLFSKAQTYELERRF
RQQRYLSAP--------------------------------------------EREHLASIIRLTPTQV---
------KIWFQ-----NHRYKTKRAR
>A_bruennichi_NK2.2-B/1-60
KRKR----------------------------------------------------RVLFSKAQTFELERRF
RQQRYLSAP--------------------------------------------EREHLASLIRLTPTQV---
------KIWFQ-----NHRYKCKRAR
>A_bruennichi_old_annotated_NK2.2-A/1-60
KRKR----------------------------------------------------RVLFSKAQTYELERRF
RQQRYLSAP--------------------------------------------EREHLASIIRLTPTQV---
------KIWFQ-----NHRYKTKRAR
>A_bruennichi_old_annotated_NK2.2-B/1-60
KRKR----------------------------------------------------RVLFSKAQTFELERRF
RQQRYLSAP--------------------------------------------EREHLASLIRLTPTQV---
------KIWFQ-----NHRYKCKRAR
>C_rotundicauda_Vnd_A-a/1-60
KRKR----------------------------------------------------RVLFSKAQTYELERRF
RQQRYLSAP--------------------------------------------EREHLASIIRLTPTQV---
------KIWFQ-----NHRYKTKRAR
>C_rotundicauda_Vnd_A-b/1-60
KRKR----------------------------------------------------RVLFSKAQTYELERRF
RQQRYLSAP--------------------------------------------EREHLASIIRLTPTQV---
------KIWFQ-----NHRYKTKRAR
>C_rotundicauda_Vnd_B/1-60
KRKR----------------------------------------------------RILFSKAQTCELERRF
RQQRYLSAP--------------------------------------------EREHLANIIRLTPTQV---
------KIWFQ-----NHRYKTKRAR
>C_rotundicauda_Vnd_C/1-60
KRKR----------------------------------------------------RVLFSKTQTYELKRRF
RQQRYLSAP--------------------------------------------EREHLANIIQLTPTQV---
------KIWFQ-----NHRYKTKRAH
>C_sculpturatus_NK2.2-A/1-60
KRKR----------------------------------------------------RVLFSKAQTYELERRF
RQQRYLSAP--------------------------------------------EREHLASIIRLTPTQV---
------KIWFQ-----NHRYKTKRAR
>C_sculpturatus_NK2.2-B/1-60
KRKR----------------------------------------------------RVLFSKAQTYELERRF
RQQRYLSAP--------------------------------------------EREHLASIIRLTPTQV---
------KIWFQ-----NHRYKTKRAR
>D_melanogaster_vnd/1-60
KRKR----------------------------------------------------RVLFTKAQTYELERRF
RQQRYLSAP--------------------------------------------EREHLASLIRLTPTQV---
------KIWFQ-----NHRYKTKRAQ
>D_plantarius_NK2.2-A/1-60
KRKR----------------------------------------------------RVLFSKAQTYELERRF
RQQRYLSAP--------------------------------------------EREHLASIIRLTPTQV---
------KIWFQ-----NHRYKTKRAR
>D_plantarius_NK2.2-B/1-42
----------------------------------------------------------------------RF
RQQRYLSAP--------------------------------------------EREHLASIIRLTPTQV---
------KIWFQ-----NHRYKTKRAR
>D_silvatica_NK2.2-A/1-60
KRKR----------------------------------------------------RVLFSKAQTYELERRF
RQQRYLSAP--------------------------------------------EREHLASIIRLTPTQV---
------KIWFQ-----NHRYKTKRAR
>D_silvatica_NK2.2-B/1-60
KRKR----------------------------------------------------RVLFSKAQTYELERRF
RQQRYLSAP--------------------------------------------EREHLASIIRLTPTQV---
------KIWFQ-----NHRYKTKRAR
>H_graminicola_NK2.2-A-1/1-53
KRKR----------------------------------------------------RVLFSKAQTYELERRF
RQQRYLSAP--------------------------------------------EREHLASIIRLTPTQV---
------KIWFQ-----NHR-------
>H_graminicola_NK2.2-A-2/1-53
KRKR----------------------------------------------------RVLFSKAQTYELERRF
RQQRYLSAP--------------------------------------------EREHLASIIRLTPTQV---
------KIWFQ-----NHR-------
>H_graminicola_NK2.2-B/1-60
KRKR----------------------------------------------------RVLFSKSQTYELERRF
RQQRYLSAP--------------------------------------------EREHLASIIRLTPTQV---
------KIWFQ-----NHRYKAKRAR
>I_scapularis_NK2.2/1-60
KRKR----------------------------------------------------RVLFSKAQTYELERRF
RQQRYLSAP--------------------------------------------EREHLASIIRLTPTQV---
------KIWFQ-----NHRYKTKRAR
>L_elegans_NK2.2-A/1-60
KRKR----------------------------------------------------RVLFSKAQTYELERRF
RQQRYLSAP--------------------------------------------EREHLASIIRLTPTQV---
------KIWFQ-----NHRYKTKRAR
>L_elegans_NK2.2-B/1-60
KRKR----------------------------------------------------RVLFSKAQTYELERRF
RQQRYLSAP--------------------------------------------EREHLASIIRLTPTQV---
------KIWFQ-----NHRYKCKRAR
>L_polyphemus_Vnd_A-a/1-60
KRKR----------------------------------------------------RVLFSKAQTYELERRF
RQQRYLSAP--------------------------------------------EREHLASIIRLTPTQV---
------KIWFQ-----NHRYKTKRAR
>L_polyphemus_Vnd_A-b/1-60
KRKR----------------------------------------------------RVLFSKAQTYELERRF
RQQRYLSAP--------------------------------------------EREHLASIIRLTPTQV---
------KIWFQ-----NHRYKTKRAR
>L_polyphemus_Vnd_B/1-60
KRKR----------------------------------------------------RVLFSKAQTYELERRF
RQQRYLSAP--------------------------------------------EREHLANFIRLTPTQV---
------KIWFQ-----NHRYKTKRAR
>L_polyphemus_Vnd_C/1-60
KRKR----------------------------------------------------RVLFSKTQTYELERRF
RQQRYLSAP--------------------------------------------EREHLANIIQLTPTQV---
------KIWFQ-----NHRYKTKRAR
>P_opilio_NK2.2/1-60
KRKR----------------------------------------------------RVLFSKQQTFELEKRF
RLQRYLSAP--------------------------------------------EREFLASQIHLTPTQV---
------KIWFQ-----NHRYKTKRAR
>P_tepidariorum_NK2.2-A/1-60
KRKR----------------------------------------------------RVLFSKAQTYELERRF
RQQRYLSAP--------------------------------------------EREHLASIIRLTPTQV---
------KIWFQ-----NHRYKTKRAR
>P_tepidariorum_NK2.2-B/1-60
KRKR----------------------------------------------------RVLFSKSQTFELERRF
RQQRYLSAP--------------------------------------------EREHLASIIRLTPTQV---
------KIWFQ-----NHRYKHKRAR
>S_maritima_NK2.2-1/1-60
KRKR----------------------------------------------------RVLFSKAQTYELERRF
RQQRYLSAP--------------------------------------------EREHLASIIRLTPTQV---
------KIWFQ-----NHRYKTKRSR
>S_maritima_NK2.2-2/1-60
KRKR----------------------------------------------------RVLFSKAQTYELERRF
RQQRYLSAP--------------------------------------------EREHLASIIRLTPTQV---
------KIWFQ-----NHRYKTKRAR
>T_antipodiana_NK2.2-A/1-60
KRKR----------------------------------------------------RVLFSKAQTYELERRF
RQQRYLSAP--------------------------------------------EREHLASIIRLTPTQV---
------KIWFQ-----NHRYKTKRAR
>T_antipodiana_NK2.2-B/1-60
RRKR----------------------------------------------------RVLFSKAQVFELERRF
RQQRYLSAP--------------------------------------------EREHLASIIRLTPTQV---
------KIWFQ-----NHRYKSKRSR
>T_castaneum_Vnd/1-60
KRKR----------------------------------------------------RVLFSKAQTYELERRF
RQQRYLSAP--------------------------------------------EREHLASIIRLTPTQV---
------KIWFQ-----NHRYKTKRAQ
>T_clavata_NK2.2-A/1-60
KRKR----------------------------------------------------RVLFSKAQTYELERRF
RQQRYLSAP--------------------------------------------EREHLASIIRLTPTQV---
------KIWFQ-----NHRYKTKRAR
>T_clavata_NK2.2-B/1-60
RRKR----------------------------------------------------RVLFSKAQVFELERRF
RQQRYLSAP--------------------------------------------EREHLASIIRLTPTQV---
------KIWFQ-----NHRYKSKRSR
>T_tridentatus_Vnd_A-a/1-60
KRKR----------------------------------------------------RVLFSKAQTYELERRF
RQQRYLSAP--------------------------------------------EREHLASIIRLTPTQV---
------KIWFQ-----NHRYKTKRAR
>T_tridentatus_Vnd_A-b/1-60
KRKR----------------------------------------------------RVLFSKAQTYELERRF
RQQRYLSAP--------------------------------------------EREHLASIIRLTPTQV---
------KIWFQ-----NHRYKTKRAR
>T_tridentatus_Vnd_B/1-60
KRKR----------------------------------------------------RILFSKAQTYELERRF
RQQRYLSAP--------------------------------------------EREHLANIIRLTPTQV---
------KIWFQ-----NHRYKTKRAR
>T_tridentatus_Vnd_C/1-60
KRKR----------------------------------------------------RVLFSKTQTYELERRF
RQQRYLSAP--------------------------------------------EREHLANIIQLTPTQV---
------KIWFQ-----NHRYKTKRAH
>A_bruennichi_NK3/1-60
KKRS----------------------------------------------------RAAFSHAQVFELERRF
SHQRYLSGA--------------------------------------------ERADLAQALKLTETQV---
------KIWFQ-----NRRYKTKRRQ
>A_bruennichi_old_annotated_NK3/1-60
KKRS----------------------------------------------------RAAFSHAQVFELERRF
SHQRYLSGA--------------------------------------------ERADLAQALKLTETQV---
------KIWFQ-----NRRYKTKRRQ
>C_rotundicauda_Bap_A/1-60
KKRS----------------------------------------------------RAAFSHAQVFELERRF
SHQRYLSGP--------------------------------------------ERADLAQALKLTETQV---
------KIWFQ-----NRRYKTKRRQ
>C_rotundicauda_Bap_B/1-60
KKRS----------------------------------------------------RAAFSHAQVFELERRF
NLQRYLSGP--------------------------------------------ERADLAQALKLTETQV---
------KIWFQ-----NRRYKTKRRQ
>C_sculpturatus_NK3/1-60
KKRS----------------------------------------------------RAAFSHAQVYELERRF
SHQRYLSGP--------------------------------------------ERADLAQALKLTETQV---
------KIWFQ-----NRRYKTKRRL
>D_melanogaster_bap/1-60
KKRS----------------------------------------------------RAAFSHAQVFELERRF
AQQRYLSGP--------------------------------------------ERSEMAKSLRLTETQV---
------KIWFQ-----NRRYKTKRKQ
>D_plantarius_NK3/1-60
KKRS----------------------------------------------------RAAFSHAQVYELERRF
SHQRYLSGA--------------------------------------------ERADLAQALKLTETQV---
------KIWFQ-----NRRYKTKRRQ
>D_silvatica_NK3-A/1-60
KKRS----------------------------------------------------RAAFSHTQVFELERRF
SHQRYLSGT--------------------------------------------ERAELAQKLKLTETQV---
------KIWFQ-----NRRYKTKRRQ
>D_silvatica_NK3-B/1-60
SKRT----------------------------------------------------RTKFSYDQLHFLKERF
CRQRYLSSL--------------------------------------------ERQELAQSLQLTETQV---
------KIWFQ-----NKRYKIKRHP
>H_graminicola_NK3/1-60
KKRS----------------------------------------------------RAAFSHAQVFELERRF
SHQRYLSGA--------------------------------------------ERADLAQALKLTETQV---
------KIWFQ-----NRRYKTKRRQ
>I_scapularis_NK3/1-60
KKRC----------------------------------------------------RAAFSHAQVYELERRF
SHQRYLSGP--------------------------------------------ERADLAHALKLTETQV---
------KIWFQ-----NRRYKTKRRQ
>L_elegans_NK3/1-60
KKRS----------------------------------------------------RAAFSHAQVFELERRF
SHQRYLSGA--------------------------------------------ERADLAQALKLTETQV---
------KIWFQ-----NRRYKTKRRQ
>L_polyphemus_Bap_A/1-60
KKRS----------------------------------------------------RAAFSHAQVFELERRF
SHQRYLSGP--------------------------------------------ERADLAQALKLTETQV---
------KIWFQ-----NRRYKTKRRQ
>L_polyphemus_Bap_B/1-60
KKRS----------------------------------------------------RAAFSHAQVFELERRF
NLQRYLSGP--------------------------------------------ERADLAQALKLTETQV---
------KIWFQ-----NRRYKTKRRQ
>P_opilio_NK3/1-60
KKRS----------------------------------------------------RAAFSHAQVFELERRF
SHQRYLSGP--------------------------------------------ERADLARSLKLTETQV---
------KIWFQ-----NRRYKTKRRQ
>P_tepidariorum_NK3/1-60
KKRS----------------------------------------------------RAAFSHAQVFELERRF
SCQRYLSGA--------------------------------------------ERADLAQALKLTETQV---
------KIWFQ-----NRRYKTKRRQ
>S_maritima_NK3/1-60
KKRS----------------------------------------------------RAAFSHAQVFELERRF
NHQRYLSGP--------------------------------------------ERADLAQALKLTETQV---
------KIWFQ-----NRRYKTKRKQ
>T_antipodiana_NK3/1-60
KKRS----------------------------------------------------RAAFSHAQVFELERRF
SHQRYLSGA--------------------------------------------ERADLAQALKLTETQV---
------KIWFQ-----NRRYKTKRRQ
>T_castaneum_Bap/1-60
KKRS----------------------------------------------------RAAFTHAQVFELERRF
SQQRYLSGP--------------------------------------------ERADLAQALKLTETQV---
------KIWYQ-----NRRYKTKRKQ
>T_clavata_NK3/1-60
KKRS----------------------------------------------------RAAFSHAQVFELERRF
SHQRYLSGA--------------------------------------------ERADLAQALKLTETQV---
------KIWFQ-----NRRYKTKRRQ
>T_tridentatus_Bap_A/1-60
KKRS----------------------------------------------------RAAFSHAQVFELERRF
SHQRYLSGP--------------------------------------------ERADLAQALKLTETQV---
------KIWFQ-----NRRYKTKRRQ
>T_tridentatus_Bap_B/1-60
KKRS----------------------------------------------------RAAFSHAQVFELERRF
NLQRYLSGP--------------------------------------------ERADLAQALKLTETQV---
------KIWFQ-----NRRYKTKRRQ
>A_bruennichi_NK4-A/1-60
RRKP----------------------------------------------------RVLFSQAQVYELERRF
KQQRYLSAP--------------------------------------------EREQLANVLKLTSTQV---
------KIWFQ-----NRRYKCKRQR
>A_bruennichi_NK4-B/1-60
KRRP----------------------------------------------------RVLFSQEQVAELERRF
QFQRYLSAS--------------------------------------------ERDDFANSLKLTSTQV---
------KIWFQ-----NRRYKNKRLR
>A_bruennichi_old_annotated_NK4-A/1-60
RRKP----------------------------------------------------RVLFSQAQVYELERRF
KQQRYLSAP--------------------------------------------EREQLANVLKLTSTQV---
------KIWFQ-----NRRYKCKRQR
>A_bruennichi_old_annotated_NK4-B/1-60
KRRP----------------------------------------------------RVLFSQEQVAELERRF
QFQRYLSAS--------------------------------------------ERDDFANSLKLTSTQV---
------KIWFQ-----NRRYKNKRLR
>C_rotundicauda_Tin_a/1-60
RRKP----------------------------------------------------RVLFSQAQVYELERRF
KQQRYLSAP--------------------------------------------EREQLASLLKLTSTQV---
------KIWFQ-----NRRYKCKRQR
>C_rotundicauda_Tin_b/1-60
RRKP----------------------------------------------------RVLFSQAQVYELERRF
KQQRYLSAP--------------------------------------------EREQLASLLKLTSTQV---
------KIWFQ-----NRRYKCKRQR
>C_sculpturatus_NK4-A/1-60
RRKP----------------------------------------------------RVLFSQAQVYELERRF
KQQRYLSAP--------------------------------------------ERDQLANMLKLTSTQV---
------KIWFQ-----NRRYKCKRQR
>D_melanogaster_tin/1-60
KRKP----------------------------------------------------RVLFSQAQVLELECRF
RLKKYLTGA--------------------------------------------EREIIAQKLNLSATQV---
------KIWFQ-----NRRYKSKRGD
>D_plantarius_NK4-A/1-60
RRKP----------------------------------------------------RVLFSQAQVYELERRF
KQQRYLSAP--------------------------------------------EREQLANVLKLTSTQV---
------KIWFQ-----NRRYKCKRQR
>D_plantarius_NK4-B/1-60
KRRP----------------------------------------------------RVLFSQDQVAELEKRF
QYQRYLSAP--------------------------------------------ERDEFAASLKLTSTQV---
------KIWFQ-----NRRYKSKRMR
>D_silvatica_NK4-A/1-60
RRKP----------------------------------------------------RVLFSQQQVYELERRF
KQQRYLSAP--------------------------------------------EREQLASVLKLTSTQV---
------KIWFQ-----NRRYKCKRQR
>D_silvatica_NK4-B-1/1-60
XXXX----------------------------------------------------XXXXXXXXXXXXXXXX
XXXXXLSAP--------------------------------------------ERDQLAASLKLTSTQV---
------KIWFQ-----NRRYKSKRMH
>D_silvatica_NK4-B-2/1-60
KRKP----------------------------------------------------RILFSQNQVSELEKRF
NLQRYLSAP--------------------------------------------ERDQLAASLKLTSTQV---
------KIWFQ-----NRRYKSKRMH
>H_graminicola_NK4-A/1-60
RRKP----------------------------------------------------RVLFSQAQVYELERRF
KQQRYLSAP--------------------------------------------EREQLANVLKLTSTQV---
------KIWFQ-----NRRYKCKRQR
>I_scapularis_NK4/1-60
RKKP----------------------------------------------------RVLFSQSQVFELERRF
KQQKYLSAP--------------------------------------------ERDHLASMLKLTSTQV---
------KIWFQ-----NRRYKCKRQK
>L_elegans_NK4-A/1-60
RRKP----------------------------------------------------RVLFSQAQVYELERRF
KQQRYLSAP--------------------------------------------EREQLANVLKLTSTQV---
------KIWFQ-----NRRYKCKRQR
>L_elegans_NK4-B/1-60
KRRP----------------------------------------------------RVLFSQEQVSELERRF
QFQRYLSAA--------------------------------------------ERDEFAATLKLTSTQV---
------KIWFQ-----NRRYKNKRSR
>L_polyphemus_Tin/1-60
RRKP----------------------------------------------------RVLFSQAQVYELERRF
KQQRYLSAP--------------------------------------------EREQLASLLKLTSTQV---
------KIWFQ-----NRRYKCKRQR
>P_opilio_NK4/1-60
RRKP----------------------------------------------------RVLFSQAQVYELERRF
KQQRYLSAP--------------------------------------------EREQLATVLKLTSTQV---
------KIWFQ-----NRRYKCKRQR
>P_tepidariorum_NK4-A/1-60
RRKP----------------------------------------------------RVLFSQAQVYELERRF
KQQRYLSAP--------------------------------------------EREQLASVLKLTSTQV---
------KIWFQ-----NRRYKCKRQR
>S_maritima_NK4/1-60
KRKP----------------------------------------------------RILFSQAQVYELERRF
KQQRYLSAP--------------------------------------------EREHLAQMLKLTSTQV---
------KIWFQ-----NRRYKCKRQR
>T_antipodiana_NK4-A/1-60
RRKP----------------------------------------------------RVLFSQAQVYELERRF
KQQRYLSAP--------------------------------------------EREQLANVLKLTSTQV---
------KIWFQ-----NRRYKCKRQR
>T_antipodiana_NK4-B/1-60
KRRP----------------------------------------------------RVLFSQEQVQELERRF
QYQRYLSAS--------------------------------------------ERDDFAASLKLTSTQV---
------KIWFQ-----NRRYKNKRLR
>T_castaneum_Tin/1-60
KRKP----------------------------------------------------RVLFSQAQVYELERRF
KQQKYLSAP--------------------------------------------EREQMAQGLKLTPTQV---
------KIWFQ-----NRRYKSKRQT
>T_clavata_NK4-A/1-60
RRKP----------------------------------------------------RVLFSQAQVYELERRF
KQQRYLSAP--------------------------------------------EREQLANVLKLTSTQV---
------KIWFQ-----NRRYKCKRQR
>T_clavata_NK4-B/1-60
KRRP----------------------------------------------------RVLFSQEQVQELERRF
QYQRYLSAS--------------------------------------------ERDDFATSLKLTSTQV---
------KIWFQ-----NRRYKNKRLR
>T_tridentatus_Tin/1-60
RRKP----------------------------------------------------RVLFSQAQVYELERRF
KQQRYLSAP--------------------------------------------EREQLASLLKLTSTQV---
------KIWFQ-----NRRYKCKRQR
>A_bruennichi_NK5-A/1-60
KKKT----------------------------------------------------RTVFTRSQVYQLEATF
EMKRYLSSS--------------------------------------------ERAGLASSLHLTETQV---
------KIWFQ-----NRRNKWKRQM
>A_bruennichi_NK5-B/1-60
KKKT----------------------------------------------------RTVFTRSQVFQLESTF
DMKRYLSSS--------------------------------------------ERAGLAASLHLTETQV---
------KIWFQ-----NRRNKWKRQL
>A_bruennichi_old_annotated_NK5-A/1-60
KKKT----------------------------------------------------RTVFTRSQVYQLEATF
EMKRYLSSS--------------------------------------------ERAGLASSLHLTETQV---
------KIWFQ-----NRRNKWKRQM
>A_bruennichi_old_annotated_NK5-B/1-60
KKKT----------------------------------------------------RTVFTRSQVFQLESTF
DMKRYLSSS--------------------------------------------ERAGLAASLHLTETQV---
------KIWFQ-----NRRNKWKRQL
>C_sculpturatus_NK5-A/1-60
KKKT----------------------------------------------------RTVFTRSQVFQLESTF
DMKRYLSSS--------------------------------------------ERAGLAASLHLTETQV---
------KIWFQ-----NRRNKWKRQL
>C_sculpturatus_NK5-B/1-60
KKKT----------------------------------------------------RTVFTRSQVFQLESTF
DMKRYLSSS--------------------------------------------ERAGLAASLHLTETQV---
------KIWFQ-----NRRNKWKRQL
>D_melanogaster_Hmx/1-60
KKKT----------------------------------------------------RTVFSRAQVFQLESTF
DLKRYLSSS--------------------------------------------ERAGLAASLRLTETQV---
------KIWFQ-----NRRNKWKRQL
>D_plantarius_NK5-A/1-60
KKKT----------------------------------------------------RTVFTRSQVYQLEATF
EMKRYLSSS--------------------------------------------ERAGLASSLHLTETQV---
------KIWFQ-----NRRNKWKRQM
>D_plantarius_NK5-B/1-60
KKKT----------------------------------------------------RTVFTRSQVFQLESTF
DMKRYLSSS--------------------------------------------ERAGLAASLHLTETQV---
------KIWFQ-----NRRNKWKRQL
>D_silvatica_NK5-A/1-60
KKKT----------------------------------------------------RTVFTRSQVFQLESTF
DMKRYLSSS--------------------------------------------ERAGLAASLHLTETQV---
------KIWFQ-----NRRNKWKRQL
>D_silvatica_NK5-B/1-60
KKKT----------------------------------------------------RTVFTRSQVYQLEATF
EMKRYLSST--------------------------------------------ERATLASSLNLTETQV---
------KIWFQ-----NRRNKWKRQI
>H_graminicola_NK5-B-1/1-60
KKKT----------------------------------------------------RTVFTRSQVFQLESTF
DMKRYLSSS--------------------------------------------ERAGLAASLHLTETQV---
------KIWFQ-----NRRNKWKRQL
>H_graminicola_NK5-B-2/1-60
KKKT----------------------------------------------------RTVFTRSQVYQLEATF
EMKRYLSSS--------------------------------------------ERAGLASSLNLTETQV---
------KIWFQ-----NRRNKWKRQM
>I_scapularis_NK5/1-60
KKKT----------------------------------------------------RTVFTRSQVFQLESTF
DMKRYLSSS--------------------------------------------ERAGLAASLQLTETQV---
------KIWFQ-----NRRNKWKRQL
>L_elegans_NK5-A/1-60
KKKT----------------------------------------------------RTVFTRSQVYQLEATF
EMKRYLSSS--------------------------------------------ERAGLASSLHLTETQV---
------KIWFQ-----NRRNKWKRQM
>L_elegans_NK5-B/1-60
KKKT----------------------------------------------------RTVFTRSQVFQLESTF
DMKRYLSSS--------------------------------------------ERAGLAASLHLTETQV---
------KIWFQ-----NRRNKWKRQL
>P_opilio_NK5/1-60
KKKT----------------------------------------------------RTVFTRSQVFQLESTF
DMKRYLSSS--------------------------------------------ERAGLAASLHLTETQV---
------KIWFQ-----NRRNKWKRQL
>P_tepidariorum_NK5-A/1-60
KKKT----------------------------------------------------RTVFTRSQVFQLESTF
DMKRYLSSS--------------------------------------------ERAGLAASLHLTETQV---
------KIWFQ-----NRRNKWKRQL
>P_tepidariorum_NK5-B/1-60
DKKT----------------------------------------------------RTVFTRSQVYQLEATF
EMKRYLSSS--------------------------------------------ERAGLASSLHLTETQV---
------KIWFQ-----NRRNKWKRQM
>S_maritima_NK5/1-60
QKKT----------------------------------------------------RTVFSRHQVFQLESTF
EMKRYLSSS--------------------------------------------ERAALASSLHLTETQV---
------KIWFQ-----NRRNKWKRQV
>T_antipodiana_NK5-A/1-60
KKKT----------------------------------------------------RTVFTRSQVYQLEATF
EMKRYLSSS--------------------------------------------ERAGLASSLHLTETQV---
------KIWFQ-----NRRNKWKRQM
>T_antipodiana_NK5-B/1-60
KKKT----------------------------------------------------RTVFTRSQVFQLESTF
DMKRYLSSS--------------------------------------------ERAGLAASLHLTETQV---
------KIWFQ-----NRRNKWKRQL
>T_castaneum_Hmx/1-60
KKKT----------------------------------------------------RTVFSRSQVFQLESTF
DMKRYLSSS--------------------------------------------ERAGLAASLHLTETQV---
------KIWFQ-----NRRNKWKRQL
>T_clavata_NK5-A/1-60
KKKT----------------------------------------------------RTVFTRSQVYQLEATF
EMKRYLSSS--------------------------------------------ERAGLASSLHLTETQV---
------KIWFQ-----NRRNKWKRQM
>T_clavata_NK5-B/1-60
KKKT----------------------------------------------------RTVFTRSQVFQLESTF
DMKRYLSSS--------------------------------------------ERAGLAASLHLTETQV---
------KIWFQ-----NRRNKWKRQL
>C_rotundicauda_Hmx_A/1-60
RKKT----------------------------------------------------RTVFTRSQVFQLESTF
DLKRYLSSS--------------------------------------------ERAGLAAGLHLTETQV---
------KIWFQ-----NRRNKWKRQV
>C_rotundicauda_Hmx_B/1-60
KKKT----------------------------------------------------RTVFTRSQVFQLESTF
DLKRYLSSS--------------------------------------------ERATLAACLRLTETQV---
------KIWFQ-----NRRNKWKRQL
>C_rotundicauda_Hmx_C-a/1-60
KKKT----------------------------------------------------RTVFTRSQVFQLESTF
DMKRYLSSS--------------------------------------------ERAGLAACLHLTETQV---
------KIWFQ-----NRRNKWKRQL
>C_rotundicauda_Hmx_C-b/1-60
KKKT----------------------------------------------------RTVFTRSQVFQLESTF
DMKRYLSSS--------------------------------------------ERAGLAACLHLTETQV---
------KIWFQ-----NRRNKWKRQL
>C_rotundicauda_Hmx_D/1-60
KKKT----------------------------------------------------RTVFTRSQVFQLESTF
DMKRYLSSS--------------------------------------------ERAGLAACLHLTETQV---
------KIWFQ-----NRRNKWKRQL
>C_rotundicauda_Hmx_E/1-60
KKKT----------------------------------------------------RTVFTRSQVFQLESTF
DMKRYLSSS--------------------------------------------ERAGLAASLHLTETQV---
------KIWFQ-----NRRNKWKRQI
>L_polyphemus_Hmx_A/1-60
KKKT----------------------------------------------------RTVFTRSQVFQLESTF
DLKRYLSSS--------------------------------------------ERAGLAAGLHLTETQV---
------KIWFQ-----NRRNKWKRQV
>L_polyphemus_Hmx_B1/1-60
KKKT----------------------------------------------------RTVFTRSQVFQLESTF
DLKRYLSSS--------------------------------------------ERAGLAACLHLTETQV---
------KIWFQ-----NRRNKWKRQL
>L_polyphemus_Hmx_B2/1-60
XXXX----------------------------------------------------XTVFTRSQVFQLESTF
DMKRYLSSS--------------------------------------------ERASLAACLRLTETQV---
------KIWFQ-----NRRNKWKRQL
>L_polyphemus_Hmx_C/D/1-60
KKKT----------------------------------------------------RTVFTRSQVFQLESTF
DMKRYLSSS--------------------------------------------ERAGLAACLHLTETQV---
------KIWFQ-----NRRNKWKRQL
>L_polyphemus_Hmx_E/1-60
KKKT----------------------------------------------------RTVFTRSQVFQLESTF
DMKRYLSSS--------------------------------------------ERAGLAASLHLTETQV---
------KIWFQ-----NRRNKWKRQI
>T_tridentatus_Hmx_A/1-60
KKKT----------------------------------------------------RTVFTRSQVFQLESTF
DLKRYLSSS--------------------------------------------ERAGLAAGLHLTETQV---
------KIWFQ-----NRRNKWKRQV
>T_tridentatus_Hmx_B/1-60
KKKT----------------------------------------------------RTVFTRSQVFQLESTF
DLKRYLSSS--------------------------------------------ERATLAACLRLTETQV---
------KIWFQ-----NRRNKWKRQL
>T_tridentatus_Hmx_C/1-60
KKKT----------------------------------------------------RTVFTRSQVFQLESTF
DMKRYLSSS--------------------------------------------ERAGLAACLHLTETQV---
------KIWFQ-----NRRNKWKRQL
>T_tridentatus_Hmx_D/1-60
KKKT----------------------------------------------------RTVFTRSQVFQLESTF
DMKRYLSSS--------------------------------------------ERAGLAACLHLTETQV---
------KIWFQ-----NRRNKWKRQL
>T_tridentatus_Hmx_E/1-60
KKKT----------------------------------------------------RTVFTRSQVFQLESTF
DMKRYLSSS--------------------------------------------ERAGLAASLHLTETQV---
------KIWFQ-----NRRNKWKRQI
>A_bruennichi_NK6-A/1-60
KKHT----------------------------------------------------RPTFSGHQIYVLEKTF
EQTKYLAGP--------------------------------------------ERAKLAYALGMSESQV---
------KVWFQ-----NRRTKWRKKH
>A_bruennichi_NK6-B/1-60
KKHT----------------------------------------------------RPTFSGHQIYVLEKTF
EQTKYLAGP--------------------------------------------ERAKLAYALGMSESQV---
------KVWFQ-----NRRTKWRKKH
>A_bruennichi_old_annotated_NK6-A/1-60
KKHT----------------------------------------------------RPTFSGHQIYVLEKTF
EQTKYLAGP--------------------------------------------ERAKLAYALGMSESQV---
------KVWFQ-----NRRTKWRKKH
>A_bruennichi_old_annotated_NK6-B/1-60
KKHT----------------------------------------------------RPTFSGHQIYVLEKTF
EQTKYLAGP--------------------------------------------ERAKLAYALGMSESQV---
------KVWFQ-----NRRTKWRKKH
>C_rotundicauda_Hgtx_A/1-60
KKHT----------------------------------------------------RPTFSGHQIYVLEKTF
EQTKYLAGP--------------------------------------------ERAKLAYALGMSESQV---
------KVWFQ-----NRRTKWRKKH
>C_rotundicauda_Hgtx_B/1-60
KKQT----------------------------------------------------RPTFSGHQIYVLEKTF
EQTKYLAGP--------------------------------------------ERAKLAYALGMSESQV---
------KVWFQ-----NRRTKWRKKH
>C_rotundicauda_Hgtx_C/1-60
RKPT----------------------------------------------------RPTFSGRQIYFLEKTF
EHTKYLAGP--------------------------------------------ERTKLAVSLGLSESQV---
------KVWFQ-----NRRTKWRKAR
>C_sculpturatus_NK6-A-1/1-60
KKHT----------------------------------------------------RPTFSGHQIYVLEKTF
EQTKYLAGP--------------------------------------------ERAKLAYALGMSESQV---
------KVWFQ-----NRRTKWRKKH
>C_sculpturatus_NK6-A-2/1-60
KKAW----------------------------------------------------RPTFSGHQIYVLEKTF
EQTKYLAGP--------------------------------------------ERAKLAYALGMSESQV---
------KVWFQ-----NRRTKWRKKN
>C_sculpturatus_NK6-B/1-60
KKHT----------------------------------------------------RPTFSGHQIYVLEKTF
EQTKYLAGP--------------------------------------------ERAKLAYALGMSESQV---
------KVWFQ-----NRRTKWRKKH
>D_melanogaster_HGTX/1-60
KKHT----------------------------------------------------RPTFSGQQIFALEKTF
EQTKYLAGP--------------------------------------------ERAKLAYALGMSESQV---
------KVWFQ-----NRRTKWRKRH
>D_plantarius_NK6-A/1-60
KKHT----------------------------------------------------RPTFSGHQIYVLEKTF
EQTKYLAGP--------------------------------------------ERAKLAYALGMSESQV---
------KVWFQ-----NRRTKWRKKH
>D_plantarius_NK6-B/1-60
KKHT----------------------------------------------------RPTFSGHQIYVLEKTF
EQTKYLAGP--------------------------------------------ERAKLAYALGMSESQV---
------KVWFQ-----NRRTKWRKKH
>D_silvatica_NK6-A/1-60
VKHT----------------------------------------------------RPTFSGHQIYVLEKTF
EQSKYLAGP--------------------------------------------ERAKLAYALGMAESQV---
------KVWFQ-----NRRTKWRKKH
>H_graminicola_NK6-A/1-60
KKHT----------------------------------------------------RPTFSGHQIYVLEKTF
EQTKYLAGP--------------------------------------------ERAKLAYALGMSESQV---
------KVWFQ-----NRRTKWRKKH
>H_graminicola_NK6-B/1-60
KKHT----------------------------------------------------RPTFSGHQIYVLEKTF
EQTKYLAGP--------------------------------------------ERAKLAYALGMSESQV---
------KVWFQ-----NRRTKWRKKH
>I_scapularis_NK6/1-60
KKHT----------------------------------------------------RPTFSGHQIYVLEKTF
EQTKYLAGP--------------------------------------------ERAKLAYALGMSESQV---
------KVWFQ-----NRRTKWRKKH
>L_elegans_NK6-A/1-60
KKHT----------------------------------------------------RPTFSGHQIYVLEKTF
EQTKYLAGP--------------------------------------------ERAKLAYALGMSESQV---
------KVWFQ-----NRRTKWRKKH
>L_elegans_NK6-B/1-60
KKHT----------------------------------------------------RPTFSGHQIYVLEKTF
EQTKYLAGP--------------------------------------------ERAKLAYALGMSESQV---
------KVWFQ-----NRRTKWRKKH
>L_polyphemus_Hgtx_A/1-60
KKHT----------------------------------------------------RPTFSGHQIYVLEKTF
EQTKYLAGP--------------------------------------------ERAKLAYALGMSESQV---
------KVWFQ-----NRRTKWRKKH
>L_polyphemus_Hgtx_B/1-60
KKQT----------------------------------------------------RPTFSGHQIYVLEKTF
EQTKYLAGP--------------------------------------------ERAKLAYALGMSESQV---
------KVWFQ-----NRRTKWRKKH
>P_opilio_NK6/1-60
KKHT----------------------------------------------------RPTFSGHQIYVLEKTF
EQTKYLAGP--------------------------------------------ERAKLAYALGMTESQV---
------KVWFQ-----NRRTKWRKKH
>P_tepidariorum_NK6-A/1-60
KKHT----------------------------------------------------RPTFSGHQIYVLEKTF
EQTKYLAGP--------------------------------------------ERAKLAYGLGMSESQV---
------KVWFQ-----NRRTKWRKKH
>P_tepidariorum_NK6-B/1-60
KKHT----------------------------------------------------RPTFSGHQIYVLEKTF
EQTKYLAGP--------------------------------------------ERAKLAYALGMSESQV---
------KVWFQ-----NRRTKWRKKH
>S_maritima_NK6/1-60
KKHT----------------------------------------------------RPTFSGQQIFALEKTF
EQTKYLAGP--------------------------------------------ERAKLAYALGMSESQV---
------KVWFQ-----NRRTKWRKKH
>T_antipodiana_NK6-A/1-60
KKHT----------------------------------------------------RPTFSGHQIYVLEKTF
EQTKYLAGP--------------------------------------------ERAKLAYALGMSESQV---
------KVWFQ-----NRRTKWRKKH
>T_antipodiana_NK6-B/1-60
KKHT----------------------------------------------------RPTFSGHQIYVLEKTF
EQTKYLAGP--------------------------------------------ERAKLAYALGMSESQV---
------KVWFQ-----NRRTKWRKKH
>T_castaneum_Hgtx/1-60
KKHT----------------------------------------------------RPTFSGQQIFALEKTF
EQTKYLAGP--------------------------------------------ERAKLAYALGMTESQV---
------KVWFQ-----NRRTKWRKKH
>T_clavata_NK6-A/1-60
KKHT----------------------------------------------------RPTFSGHQIYVLEKTF
EQTKYLAGP--------------------------------------------ERAKLAYALGMSESQV---
------KVWFQ-----NRRTKWRKKH
>T_clavata_NK6-B/1-60
KKHT----------------------------------------------------RPTFSGHQIYVLEKTF
EQTKYLAGP--------------------------------------------ERAKLAYALGMSESQV---
------KVWFQ-----NRRTKWRKKH
>T_tridentatus_Hgtx_A/1-60
KKHT----------------------------------------------------RPTFSGHQIYVLEKTF
EQTKYLAGP--------------------------------------------ERAKLAYALGMSESQV---
------KVWFQ-----NRRTKWRKKH
>T_tridentatus_Hgtx_B/1-60
KKQT----------------------------------------------------RPTFSGHQIYVLEKTF
EQTKYLAGP--------------------------------------------ERAKLAYALGMSESQV---
------KVWFQ-----NRRTKWRKKH
>T_tridentatus_Hgtx_C/1-60
RKPT----------------------------------------------------RPTFSGRQIYFLEKTF
EHTKYLAGP--------------------------------------------ERTKLAVSLGLSESQV---
------KVWFQ-----NRRTKWRKAR
>A_bruennichi_NK7-A/1-60
KKKA----------------------------------------------------RTTFTGRQIFELEKQF
EIKKYLSSS--------------------------------------------ERAEMAKLLNVTETQV---
------KIWFQ-----NRRTKWKKQD
>A_bruennichi_NK7-B/1-60
RKKA----------------------------------------------------RTTFTGRQIFELEKQF
EIKKYLSSS--------------------------------------------ERADMAKLLNVTETQV---
------KIWFQ-----NRRTKWKKLE
>A_bruennichi_old_annotated_NK7-A/1-60
KKKA----------------------------------------------------RTTFTGRQIFELEKQF
EIKKYLSSS--------------------------------------------ERAEMAKLLNVTETQV---
------KIWFQ-----NRRTKWKKQD
>A_bruennichi_old_annotated_NK7-B/1-60
RKKA----------------------------------------------------RTTFTGRQIFELEKQF
EIKKYLSSS--------------------------------------------ERADMAKLLNVTETQV---
------KIWFQ-----NRRTKWKKLE
>C_rotundicauda_Nk7_A/1-60
RKKA----------------------------------------------------RTTFTGRQIFELEKQF
EIKKYLSSS--------------------------------------------ERAEMAKLLNVTETQV---
------KIWFQ-----NRRTKWKKQD
>C_rotundicauda_Nk7_B/1-60
RKKS----------------------------------------------------RTTFTGRQIFELEKQF
EIKKYLSSN--------------------------------------------ERATMAKLLNVTEQQV---
------KIWFQ-----NRRTKWKKLD
>C_rotundicauda_Nk7_C-a/1-60
RKKS----------------------------------------------------RTTFTGRQIFELEKQF
EVKKYLSSS--------------------------------------------ERAEMAKLLNVTEQQV---
------KIWFQ-----NRRTKWKKKD
>C_rotundicauda_Nk7_C-b/1-60
RKKS----------------------------------------------------RTTFTGRQIFELEKQF
EVKKYLSSS--------------------------------------------ERAEMAKLLNVTEQQV---
------KIWFQ-----NRRTKWKKKD
>C_sculpturatus_NK7-A/1-60
KKKA----------------------------------------------------RTTFTGRQIFELEKRF
EVKKYLSSS--------------------------------------------ERAEMAKLLNVTETQV---
------KIWFQ-----NRRTKWKKQD
>C_sculpturatus_NK7-B/1-60
KKKA----------------------------------------------------RTTFTGRQIFELEKQF
EVKKYLSSS--------------------------------------------ERADMAKLLNVTETQV---
------KIWFQ-----NRRTKWKKQD
>D_melanogaster_NK7.1/1-60
KKKA----------------------------------------------------RTTFTGRQIFELEKMF
ENKKYLSAS--------------------------------------------ERTEMAKLLMVTETQV---
------KIWFQ-----NRRTKWKKQD
>D_plantarius_NK7-A/1-60
KKKA----------------------------------------------------RTTFTGRQIFELEKQF
EIKKYLSSS--------------------------------------------ERAEMAKLLNVTETQV---
------KIWFQ-----NRRTKWKKQD
>D_plantarius_NK7-B/1-60
RKKA----------------------------------------------------RTTFTGRQIFELEKQF
EIKKYLSSS--------------------------------------------ERAEMAKLLNVTETQV---
------KIWFQ-----NRRTKWKKQE
>D_silvatica_NK7-A/1-60
KKKA----------------------------------------------------RTTFTGRQIFELEKQF
EIKKYLSSS--------------------------------------------ERAEMAKLLNVTETQV---
------KIWFQ-----NRRTKWKKQD
>D_silvatica_NK7-B/1-44
RKKA----------------------------------------------------RTTFTGRQIFELEKQF
EIKKYLSSS--------------------------------------------ERADMAKLLNVTETQ----
--------------------------
>H_graminicola_NK7-A/1-60
KKKA----------------------------------------------------RTTFTGRQIFELEKQF
EIKKYLSSS--------------------------------------------ERAEMAKLLNVTETQV---
------KIWFQ-----NRRTKWKKQD
>H_graminicola_NK7-B/1-60
RKKA----------------------------------------------------RTTFTGRQIFELEKQF
EVKKYLSSS--------------------------------------------ERSDMAKLLNVTETQV---
------KIWFQ-----NRRTKWKKLE
>I_scapularis_NK7/1-60
KKKA----------------------------------------------------RTTFTGRQIFELEKQF
EIKKYLSSS--------------------------------------------ERAEMAKLLNVTETQV---
------KIWFQ-----NRRTKWKKQD
>L_elegans_NK7-A/1-60
KKKA----------------------------------------------------RTTFTGRQIFELEKQF
EIKKYLSSS--------------------------------------------ERAEMAKLLNVTETQV---
------KIWFQ-----NRRTKWKKQD
>L_elegans_NK7-B/1-60
RKKA----------------------------------------------------RTTFTGRQIFELEKQF
EKKKYLSSS--------------------------------------------ERADMAKNLNVTETQV---
------KIWFQ-----NRRTKWKKLE
>L_polyphemus_Nk7_A/1-60
RKKA----------------------------------------------------RTTFTGRQIFELEKQF
EVKKYLSSS--------------------------------------------ERAEMAKLLNVTETQV---
------KIWFQ-----NRRTKWKKQD
>L_polyphemus_Nk7_B/1-60
RKKA----------------------------------------------------RTTFTGRQIFELEKQF
EIKKYLSSS--------------------------------------------ERATMAKLLNVTEQQV---
------KIWFQ-----NRRTKWKKLD
>L_polyphemus_Nk7_C/1-60
RKKS----------------------------------------------------RTTFTGRQIFELEKQF
EIKKYLSSS--------------------------------------------ERAEMAKLLNVTEQQV---
------KIWFQ-----NRRTKWKKKD
>P_opilio_NK7/1-60
KKKA----------------------------------------------------RTTFTGRQIFELEKQF
EIKKYLSSS--------------------------------------------ERADMAKLLNVTETQV---
------KIWFQ-----NRRTKWKKQD
>P_tepidariorum_NK7-A/1-60
KKKA----------------------------------------------------RTTFTGRQIFELEKQF
EIKKYLSSS--------------------------------------------ERAEMAKLLNVTETQV---
------KIWFQ-----NRRTKWKKQD
>P_tepidariorum_NK7-B/1-60
RKKA----------------------------------------------------RTTFTGRQIFELEKQF
EKKKYLSSS--------------------------------------------ERADMAKNLNVTETQV---
------KIWFQ-----NRRTKWKKLE
>S_maritima_NK7/1-60
KKKA----------------------------------------------------RTTFTGRQIFELEKQF
EIKKYLSSS--------------------------------------------ERAEMAKLLNVTETQV---
------KIWFQ-----NRRTKWKKQD
>T_antipodiana_NK7-A/1-60
KKKA----------------------------------------------------RTTFTGRQIFELEKQF
EIKKYLSSS--------------------------------------------ERAEMAKLLNVTETQV---
------KIWFQ-----NRRTKWKKQD
>T_antipodiana_NK7-B/1-60
RKKA----------------------------------------------------RTTFSGRQIFELEKQF
EIKKYLSSS--------------------------------------------ERADMAKLLNVTETQV---
------KIWFQ-----NRRTKWKKLE
>T_castaneum_NK7/1-60
KKKA----------------------------------------------------RTTFTGRQIFELEKQF
EMKKYLSSS--------------------------------------------ERSEMAKLLNVTETQV---
------KIWFQ-----NRRTKWKKID
>T_clavata_NK7-A/1-60
KKKA----------------------------------------------------RTTFTGRQIFELEKQF
EIKKYLSSS--------------------------------------------ERAEMAKLLNVTETQV---
------KIWFQ-----NRRTKWKKQD
>T_clavata_NK7-B/1-60
RKKA----------------------------------------------------RTTFSGRQIFELEKQF
EIKKYLSSS--------------------------------------------ERADMAKLLNVTETQV---
------KIWFQ-----NRRTKWKKLE
>T_tridentatus_Nk7_A/1-60
RKKA----------------------------------------------------RTTFTGRQIFELEKQF
EIKKYLSSS--------------------------------------------ERAEMAKLLNVTETQV---
------KIWFQ-----NRRTKWKKQD
>T_tridentatus_Nk7_B/1-60
RKKS----------------------------------------------------RTTFTGRQIFELEKQF
EIKKYLSSN--------------------------------------------ERATMAKLLNVTEQQV---
------KIWFQ-----NRRTKWKKLD
>T_tridentatus_Nk7_C/1-60
RKKS----------------------------------------------------RTTFTGRQIFELEKQF
EIKKYLSSS--------------------------------------------ERAEMAKLLNVTEQQV---
------KIWFQ-----NRRTKWKKKD
>A_bruennichi_Noto-B/1-60
MKRI----------------------------------------------------RTIFTPEQLERLETEF
ERQQYMVGP--------------------------------------------ERLFLASNLNLTESQV---
------KIWFQ-----NRRIKWRKQH
>A_bruennichi_old_annotated_Noto-A/1-60
MKRI----------------------------------------------------RTIFTPEQLERLETEF
ERQQYMVGP--------------------------------------------ERLFLASNLNLTESQV---
------KIWFQ-----NRRIKWRKQH
>C_rotundicauda_Not_A-a/1-60
AKRV----------------------------------------------------RTIFTAEQLDRLETEF
ERQQYMVGP--------------------------------------------ERLQLASALNLTEAQV---
------KVWFQ-----NRRIKWRKQH
>C_rotundicauda_Not_A-b/1-60
AKRV----------------------------------------------------RTIFTAEQLDRLETEF
ERQQYMVGP--------------------------------------------ERLQLASALNLTEAQV---
------KVWFQ-----NRRIKWRKQH
>C_rotundicauda_Not_B/1-60
TKRI----------------------------------------------------RTIFSVEQLNRLEAEF
QQQQYMVGR--------------------------------------------ERSHLASELNLTEAQV---
------KVWFQ-----NRRIKWRKQH
>C_sculpturatus_Noto/1-60
TKRV----------------------------------------------------RTIFTPEQLERLESEF
ERQQYMVGP--------------------------------------------ERLYLASSLNLTEAQV---
------KVWFQ-----NRRIKWRKQH
>D_melanogaster_CG18599/1-60
NKRV----------------------------------------------------RTIFTPEQLECLEAEF
ERQQYMVGP--------------------------------------------ERLYLAHTLKLTEAQV---
------KVWFQ-----NRRIKWRKHH
>D_plantarius_Noto-A/1-48
AKRV----------------------------------------------------RTIFSGSQLERLEDEF
QRTHYMVGS--------------------------------------------ERSQLASQLNLNESQV---
------KIW-----------------
>D_plantarius_Noto-B/1-48
MKRI----------------------------------------------------RTIFTPEQLERLELEF
ERQQYMVGP--------------------------------------------ERMYLASALGLSESQV---
------KVW-----------------
>D_silvatica_Noto-B/1-60
AKRI----------------------------------------------------RTIFTPEQLERLETEF
ERQQYMVGP--------------------------------------------ERLYLASALNLTEAQV---
------KVWFQ-----NRRIKWRKQH
>H_graminicola_Noto-A-1/1-60
MKRI----------------------------------------------------RTIFTPEQLERLESEF
ERQQYMVGP--------------------------------------------ERLYLASTLNLSESQV---
------KIWFQ-----NRRIKWRKQH
>H_graminicola_Noto-A-2/1-60
MKRI----------------------------------------------------RTIFTPEQLERLESEF
ERQQYMVGP--------------------------------------------ERLYLASTLNLSESQV---
------KIWFQ-----NRRIKWRKQH
>I_scapularis_Noto/1-60
ARRV----------------------------------------------------RTIFTADQLERLEAEF
ERQQYMVGP--------------------------------------------ERLYLAAALRLTEAQV---
------KVWFQ-----NRRIKWRKQH
>L_elegans_Noto-A-1/1-60
NKRM----------------------------------------------------RTMFTQSQLDMLEREF
QRQQYIVGP--------------------------------------------ERAYLARSLKLTENQV---
------KIWYQ-----NRRIKHRRLQ
>L_elegans_Noto-A-2/1-60
NKRM----------------------------------------------------RTMFTDAQLDVLEREF
KRQQYIVGA--------------------------------------------ERAYLAKSINLTENQV---
------KIWFQ-----NRRIKHRRLQ
>L_elegans_Noto-B/1-60
AKRV----------------------------------------------------RTIFTANQLERLELEF
ERQQYMVGP--------------------------------------------ERMYLASALNLTESQV---
------KIWFQ-----NRRIKWRKVH
>L_polyphemus_Not_A/1-60
AKRV----------------------------------------------------RTIFTAEQLDRLETEF
ERQQYMVGP--------------------------------------------ERLQLASALNLTEAQV---
------KVWFQ-----NRRIKWRKQH
>L_polyphemus_Not_B/1-60
AKRI----------------------------------------------------RTIFTAEQLNRLEAEF
LQQQYMVGR--------------------------------------------ERSHLASELNLKEAQV---
------KVWFQ-----NRRIKWRKQH
>P_opilio_Noto/1-60
SKRV----------------------------------------------------RTIFTPEQLERLEREF
ERQQYMVGP--------------------------------------------ERLYLASALQLSEAQV---
------KVWFQ-----NRRIKWRKQH
>P_tepidariorum_Noto-A/1-60
SKRV----------------------------------------------------RTIFSADQMARLEQEF
SRSQYMVGQ--------------------------------------------ERTYLAQVLNLTESQV---
------KIWFQ-----NRRIKYRKQT
>P_tepidariorum_Noto-B/1-60
AKRI----------------------------------------------------RTIFTPDQLERLECEF
ERQQYMVGP--------------------------------------------ERMYLASALNLSESQV---
------KIWFQ-----NRRIKWRKQH
>S_maritima_Noto/1-60
SRRI----------------------------------------------------RTTFSQEQIEKLEGKF
KQQQYFTGP--------------------------------------------ERKLFANSIELNDMQV---
------KVWFQ-----NRRMKWRKEN
>T_antipodiana_Noto-B/1-60
MKRI----------------------------------------------------RTIFTPEQLERLESEF
ERQQYMVGP--------------------------------------------ERLFLASNLNLTESQV---
------KIWFQ-----NRRIKWRKQH
>T_castaneum_Not/1-60
SKRV----------------------------------------------------RTIFTPEQLERLEAEF
ERQQYMVGP--------------------------------------------ERLYLAHTLQLTEAQV---
------KVWFQ-----NRRIKWRKHH
>T_clavata_Noto-B/1-60
MKRI----------------------------------------------------RTIFTPEQLERLESEF
ERQQYMVGP--------------------------------------------ERLFLASNLNLTESQV---
------KIWFQ-----NRRIKWRKQH
>T_tridentatus_Not_A1/1-60
AKRV----------------------------------------------------RTVFTNEQLDRLESEF
NQQQYMVGP--------------------------------------------ERQRLAALLQLKDIQV---
------KVWFQ-----NRRIKWRKQQ
>T_tridentatus_Not_A2/1-60
AKRV----------------------------------------------------RTIFTAEQLDRLETEF
ERQQYMVGP--------------------------------------------ERLQLASALNLTEAQV---
------KVWFQ-----NRRIKWRKQH
>T_tridentatus_Not_B/1-60
TKRI----------------------------------------------------RTIFSVEQLNRLEAEF
LQQQYMVGR--------------------------------------------ERSHLASELNLTEAQV---
------KVWFQ-----NRRIKWRKQH
>L_elegans_Noto-like-1/1-33
------------------------------------------------------------------------
-------GP--------------------------------------------GSEYFARSLKLTENQV---
------KIWYQ-----NRRIKHRRLQ
>L_elegans_Noto-like-2/1-33
------------------------------------------------------------------------
-------GV--------------------------------------------EKAYLAQSLNMTENQV---
------KVWYQ-----NRRKRHKTMK
>S_maritima_Noto-like-a/1-60
RKRI----------------------------------------------------RTAFTVKQMKKLEDTF
ERVQYMVGE--------------------------------------------ERKELAASLGLSDVQV---
------KVWFQ-----NRRIKWRKLM
>A_bruennichi_Tlx-A/1-60
RKKP----------------------------------------------------RTSFTRMQICELEKRF
HKQKYLASA--------------------------------------------ERASLAKTLKMTDAQV---
------KTWFQ-----NRRTKWRRQT
>A_bruennichi_Tlx-B/1-60
RKKP----------------------------------------------------RTSFTRMQICELEKRF
HKQKYLASA--------------------------------------------ERAALAKQLKMTDAQV---
------KTWFQ-----NRRTKWRRQT
>A_bruennichi_old_annotated_Tlx-A/1-60
RKKP----------------------------------------------------RTSFTRMQICELEKRF
HKQKYLASA--------------------------------------------ERASLAKTLKMTDAQV---
------KTWFQ-----NRRTKWRRQT
>A_bruennichi_old_annotated_Tlx-B/1-60
RKKP----------------------------------------------------RTSFTRMQICELEKRF
HKQKYLASA--------------------------------------------ERAALAKQLKMTDAQV---
------KTWFQ-----NRRTKWRRQT
>C_rotundicauda_Tlx_A1/1-60
RKKP----------------------------------------------------RTSFTRMQICELEKRF
HKQKYLASA--------------------------------------------ERAALAKQLKMTDAQV---
------KTWFQ-----NRRTKWRXXX
>C_rotundicauda_Tlx_A2/1-60
RKKP----------------------------------------------------RTSFTRMQICELEKRF
HKQKYLASA--------------------------------------------ERAALAKQLKMTDAQV---
------KTWFQ-----NRRTKWRYDI
>C_rotundicauda_Tlx_B/1-60
RKKP----------------------------------------------------RTSFTRLQICELEKWF
QKHKYLPPS--------------------------------------------ERSFLAKKLKMTGTQV---
------KTWFQ-----NRRTKWRLGY
>C_sculpturatus_Tlx-A/1-60
RKKP----------------------------------------------------RTSFTRMQICELEKRF
HKQKYLASA--------------------------------------------ERAALAKQLKMTDAQV---
------KTWFQ-----NRRTKWSREY
>C_sculpturatus_Tlx-B/1-60
RKKP----------------------------------------------------RTSFTRMQICELEKRF
HKQKYLASA--------------------------------------------ERAALAKQLKMTDAQV---
------KTWFQ-----NRRTKWRRQT
>D_melanogaster_C15/1-60
RKKP----------------------------------------------------RTSFTRIQVAELEKRF
HKQKYLASA--------------------------------------------ERAALARGLKMTDAQV---
------KTWFQ-----NRRTKWRRQT
>D_plantarius_Tlx-A/1-57
RKKP----------------------------------------------------RTSFTRMQICELEKRF
HKQKYLASA--------------------------------------------ERASLAKTLKMTDAQV---
------KTWFQ-----NRRTKWR---
>D_plantarius_Tlx-B/1-57
RKKP----------------------------------------------------RTSFTRMQICELEKRF
HKQKYLASA--------------------------------------------ERAALAKQLKMTDAQV---
------KTWFQ-----NRRTKWR---
>D_silvatica_Tlx-A/1-57
RKKP----------------------------------------------------RTSFTRMQICELEKRF
HKQKYLASA--------------------------------------------ERASLAKQLKMTDAQV---
------KTWFQ-----NRRTKWR---
>D_silvatica_Tlx-B/1-57
RKKP----------------------------------------------------RTSFTRMQICELEKRF
HKQKYLASA--------------------------------------------ERAALAKQLKMTDAQV---
------KTWFQ-----NRRTKWR---
>H_graminicola_Tlx-A/1-57
RKKP----------------------------------------------------RTSFTRMQICELEKRF
HKQKYLASA--------------------------------------------ERASLAKTLKMTDAQV---
------KTWFQ-----NRRTKWR---
>H_graminicola_Tlx-B/1-57
RKKP----------------------------------------------------RTSFTRMQICELEKRF
HKQKYLASA--------------------------------------------ERAALAKQLKMTDAQV---
------KTWFQ-----NRRTKWR---
>I_scapularis_Tlx/1-60
PKKP----------------------------------------------------RTSFTRMQICELEKRF
HKQKYLASA--------------------------------------------ERAALAKQLKMTDAQV---
------KTWFQ-----NRRTKWRRQT
>L_elegans_Tlx-A/1-57
RKKP----------------------------------------------------RTSFTRMQICELEKRF
HKQKYLASA--------------------------------------------ERASLAKTLKMTDAQV---
------KTWFQ-----NRRTKWR---
>L_elegans_Tlx-B/1-60
RKKP----------------------------------------------------RTSFTRMQICELEKRF
HKQKYLASA--------------------------------------------ERAALAKQLKMTDAQV---
------KTWFQ-----NRRTKWRRQT
>L_polyphemus_Tlx_A1/2-a/1-60
RKKP----------------------------------------------------RTSFTRMQICELEKRF
HKQKYLASA--------------------------------------------ERAALAKQLKMTDAQV---
------KTWFQ-----NRRTKWRXXX
>L_polyphemus_Tlx_A1/2-b/1-60
RKKP----------------------------------------------------RTSFTRMQICELEKRF
HKQKYLASA--------------------------------------------ERAALAKQLKMTDAQV---
------KTWFQ-----NRRTKWRYDI
>L_polyphemus_Tlx_B/1-60
RKKP----------------------------------------------------RTSFTRLQICELEKWF
QKHKYLASS--------------------------------------------ERSCLAKQLKMTDTQV---
------KTWFQ-----NRRTKWRLGL
>P_opilio_Tlx/1-57
RKKP----------------------------------------------------RTSFTRMQICELEKRF
HKQKYLASA--------------------------------------------ERAALAKQLKMTDAQV---
------KTWFQ-----NRRTKWR---
>P_tepidariorum_Tlx-A/1-60
RKKP----------------------------------------------------RTSFTRMQICELEKRF
HKQKYLASA--------------------------------------------ERASLAKTLKMTDAQV---
------KTWFQ-----NRRTKWRRQT
>P_tepidariorum_Tlx-B/1-60
RKKP----------------------------------------------------RTSFTRMQICELEKRF
HKQKYLASA--------------------------------------------ERAALAKQLKMTDAQV---
------KTWFQ-----NRRTKWRRQT
>S_maritima_Tlx/1-60
RKKP----------------------------------------------------RTSFTRMQICELEKRF
HKQKYLASA--------------------------------------------ERASLAKALKMTDAQV---
------KTWFQ-----NRRTKWRRQT
>T_antipodiana_Tlx-A/1-60
RKKP----------------------------------------------------RTSFTRMQICELEKRF
HKQKYLASA--------------------------------------------ERASLAKTLKMTDAQV---
------KTWFQ-----NRRTKWRRQT
>T_antipodiana_Tlx-B/1-60
RKKP----------------------------------------------------RTSFTRMQICELEKRF
HKQKYLASA--------------------------------------------ERAALAKQLKMTDAQV---
------KTWFQ-----NRRTKWRRQT
>T_castaneum_C15/1-60
RKKP----------------------------------------------------RTSFTRLQIAELEKRF
HKQKYLASA--------------------------------------------ERAALAKTLKMTDAQV---
------KTWFQ-----NRRTKWRRQT
>T_clavata_Tlx-A/1-57
RKKP----------------------------------------------------RTSFTRMQICELEKRF
HKQKYLASA--------------------------------------------ERASLAKTLKMTDAQV---
------KTWFQ-----NRRTKWR---
>T_clavata_Tlx-B/1-57
RKKP----------------------------------------------------RTSFTRMQICELEKRF
HKQKYLASA--------------------------------------------ERAALAKQLKMTDAQV---
------KTWFQ-----NRRTKWR---
>A_bruennichi_Lbx-A/1-60
KRKS----------------------------------------------------RTAFTNHQIFELEKRF
LYQKYLSPA--------------------------------------------DRDEIAQSLGLTNAQV---
------ITWFQ-----NRRAKLKRDM
>A_bruennichi_Lbx-B/1-60
KRKS----------------------------------------------------RTAFTNHQIFELEKRF
LYQKYLSPA--------------------------------------------DRDEIAQSLGLTNAQV---
------ITWFQ-----NRRAKLKRDM
>A_bruennichi_old_annotated_Lbx-A/1-60
KRKS----------------------------------------------------RTAFTNHQIFELEKRF
LYQKYLSPA--------------------------------------------DRDEIAQSLGLTNAQV---
------ITWFQ-----NRRAKLKRDM
>A_bruennichi_old_annotated_Lbx-B/1-60
KRKS----------------------------------------------------RTAFTNHQIFELEKRF
LYQKYLSPA--------------------------------------------DRDEIAQSLGLTNAQV---
------ITWFQ-----NRRAKLKRDM
>C_rotundicauda_Lbx_B1/1-60
KRKS----------------------------------------------------RTAFTNQQIFELEKRF
LYQKYLSPA--------------------------------------------DRDEIAQSLRLTNAQV---
------ITWFQ-----NRRAKLKRDM
>C_rotundicauda_Lbx_B2/1-60
KRKS----------------------------------------------------RTAFTNHQIFELEKRF
LYQKYLSPA--------------------------------------------DRDEIAQRLRLTNAQV---
------ITWFQ-----NRRAKLKRDM
>C_rotundicauda_Lbx_C/1-60
KRKS----------------------------------------------------RTAFTNHQIFELEKRF
LYQKYLSPA--------------------------------------------DRDEIAQSLGLTNAQV---
------ITWFQ-----NRRAKLKRDV
>C_rotundicauda_Lbx_D-a/1-60
KRKS----------------------------------------------------RTAFTNHQIFELEKRF
LYQKYLSPA--------------------------------------------DRDEIAQSLNLTNAQV---
------ITWFQ-----NRRAKLKRDM
>C_rotundicauda_Lbx_D-b/1-60
KRKS----------------------------------------------------RTAFTNHQIFELEKRF
LYQKYLSPA--------------------------------------------DRDEIAQSLNLTNAQV---
------ITWFQ-----NRRAKLKRDM
>C_sculpturatus_Lbx-A/1-60
KRKS----------------------------------------------------RTAFTNHQIFELEKRF
LYQKYLSPA--------------------------------------------DRDEIAQSLGLTNAQV---
------ITWFQ-----NRRAKLKRDM
>C_sculpturatus_Lbx-B/1-60
KRKS----------------------------------------------------RTAFTNHQIFELEKRF
LYQKYLSPA--------------------------------------------DRDEIAQSLGLTNAQV---
------ITWFQ-----NRRAKLKRDM
>D_melanogaster_lbe/1-60
KRKS----------------------------------------------------RTAFTNHQIFELEKRF
LYQKYLSPA--------------------------------------------DRDEIAASLGLSNAQV---
------ITWFQ-----NRRAKQKRDI
>D_melanogaster_lbl/1-60
KRKS----------------------------------------------------RTAFTNQQIFELEKRF
LYQKYLSPA--------------------------------------------DRDEIAGGLGLSNAQV---
------ITWFQ-----NRRAKLKRDM
>D_plantarius_Lbx-A/1-60
KRKS----------------------------------------------------RTAFTNHQIFELEKRF
LYQKYLSPA--------------------------------------------DRDEIAQSLGLTNAQV---
------ITWFQ-----NRRAKLKRDM
>D_plantarius_Lbx-B/1-60
KRKS----------------------------------------------------RTAFTNHQIFELEKRF
LYQKYLSPA--------------------------------------------DRDEIAQSLGLTNAQV---
------ITWFQ-----NRRAKLKRDM
>D_silvatica_Lbx-A/1-60
KRKS----------------------------------------------------RTAFTNHQIFELEKRF
LYQKYLSPA--------------------------------------------DRDEIAQSLGLTNAQV---
------ITWFQ-----NRRAKLKRDM
>D_silvatica_Lbx-B/1-60
KRKS----------------------------------------------------RTAFTNHQIFELEKRF
LYQKYLSPA--------------------------------------------DRDEIAQSLGLTNAQV---
------ITWFQ-----NRRAKLKRDM
>H_graminicola_Lbx-A/1-60
KRKS----------------------------------------------------RTAFTNHQIFELEKRF
LYQKYLSPA--------------------------------------------DRDEIAQSLGLTNAQV---
------ITWFQ-----NRRAKLKRDM
>H_graminicola_Lbx-B/1-60
KRKS----------------------------------------------------RTAFTNHQIFELERRF
LHQKYLSPA--------------------------------------------DRDEIAQSLGLTNAQV---
------ITWFQ-----NRRAKLKRDM
>I_scapularis_Lbx/1-60
KRKS----------------------------------------------------RTAFTNHQIFELEKRF
LYQKYLSPA--------------------------------------------DRDEIAQSLGLTNAQV---
------ITWFQ-----NRRAKLKRDM
>L_elegans_Lbx-A/1-60
KRKS----------------------------------------------------RTAFTNHQIFELEKRF
LYQKYLSPA--------------------------------------------DRDEIAQSLGLTNAQV---
------ITWFQ-----NRRAKLKRDM
>L_elegans_Lbx-B/1-60
KRKS----------------------------------------------------RTAFTNHQIFELEKRF
LYQKYLAPA--------------------------------------------DRDEIAQSLGLTNAQV---
------ITWFQ-----NRRAKLKRDM
>L_polyphemus_Lbx_A/1-60
KRKS----------------------------------------------------RTAFTNHQIFELEKRF
LYQKYLSPA--------------------------------------------DRDEIAQSLGLTNAQV---
------ITWFQ-----NRRAKLKRDM
>L_polyphemus_Lbx_B1/1-60
KRKS----------------------------------------------------RTAFTNQQIFELEKRF
LYQKYLSPA--------------------------------------------DRDEIAQSLRLTNAQV---
------ITWFQ-----NRRAKLKRDM
>L_polyphemus_Lbx_B2/1-60
KRKS----------------------------------------------------RTAFTNQQIFELEKRF
LYQKYLSPA--------------------------------------------DRDEIAQRLRLTNAQV---
------ITWFQ-----NRRAKLKRDM
>L_polyphemus_Lbx_C/1-60
KRKS----------------------------------------------------RTAFTNHQIFELEKRF
LYQKYLSPA--------------------------------------------DRDEIAQSLGLTNAQV---
------ITWFQ-----NRRAKLKRDV
>P_opilio_Lbx/1-60
KRKS----------------------------------------------------RTAFTNHQIFELEKRF
LYQKYLSPA--------------------------------------------DRDEIAQSLGLTNAQV---
------ITWFQ-----NRRAKLKRDM
>P_tepidariorum_Lbx-A/1-60
KRKS----------------------------------------------------RTAFTNHQIFELEKRF
LYQKYLSPA--------------------------------------------DRDEIAQSLGLTNAQV---
------ITWFQ-----NRRAKLKRDM
>P_tepidariorum_Lbx-B/1-60
KRKS----------------------------------------------------RTAFTNHQIYELEKRF
LYQKYLAPA--------------------------------------------DRDEISQSLGLTNAQV---
------ITWFQ-----NRRAKLKRDM
>S_maritima_Lbx/1-60
KRKS----------------------------------------------------RTAFTNHQIFELEKRF
LYQKYLSPA--------------------------------------------DRDEIAQSLGLTNAQV---
------ITWFQ-----NRRAKLKRDM
>T_antipodiana_Lbx-A/1-60
KRKS----------------------------------------------------RTAFTNHQIFELEKRF
LYQKYLSPA--------------------------------------------DRDEIAQSLGLTNAQV---
------ITWFQ-----NRRAKLKRDM
>T_antipodiana_Lbx-B/1-60
KRKS----------------------------------------------------RTAFTNHQIFELEKRF
LYQKYLSPA--------------------------------------------DRDEIAQSLGLTNAQV---
------ITWFQ-----NRRAKLKRDM
>T_castaneum_Lbx/1-60
KRKS----------------------------------------------------RTAFTNHQIFELEKRF
LYQKYLSPA--------------------------------------------DRDEIASSLGLTNAQV---
------ITWFQ-----NRRAKLKRDM
>T_clavata_Lbx-A/1-60
KRKS----------------------------------------------------RTAFTNHQIFELEKRF
LYQKYLSPA--------------------------------------------DRDEIAQSLGLTNAQV---
------ITWFQ-----NRRAKLKRDM
>T_clavata_Lbx-B/1-60
KRKS----------------------------------------------------RTAFTNHQIFELEKRF
LYQKYLSPA--------------------------------------------DRDEIAQSLGLTNAQV---
------ITWFQ-----NRRAKLKRDM
>T_tridentatus_Lbx_A/1-60
KRKS----------------------------------------------------RTAFTNHQIFELEKRF
LYQKYLSPA--------------------------------------------DRDEIAQSLGLTNAQV---
------ITWFQ-----NRRAKLKRDV
>T_tridentatus_Lbx_B1/1-60
KRKS----------------------------------------------------RTAFTNQQIFELEKRF
LYQKYLSPA--------------------------------------------DRDEIAQSLRLTNAQV---
------ITWFQ-----NRRAKLKRDM
>T_tridentatus_Lbx_B2/1-60
KRKS----------------------------------------------------RTAFTNQQIFELEKRF
LYQKYLSPA--------------------------------------------DRDEIAQRLRLTNAQV---
------ITWFQ-----NRRAKLKRDM
>T_tridentatus_Lbx_D/1-60
KRKS----------------------------------------------------RTAFTNHQIFELEKRF
LYQKYLSPA--------------------------------------------DRDEIAQSLNLTNAQV---
------ITWFQ-----NRRAKLKRDM
>C_rotundicauda_Msx_A1/1-60
NRKP----------------------------------------------------RTPFTTQQLLTLERKF
RTKQYLSIA--------------------------------------------ERAEFSSSLSLTETLV---
------KIWFQ-----NRRAKEKRLK
>C_rotundicauda_Msx_A2/1-60
NRKP----------------------------------------------------RTPFTTQQLLTLERKF
RTKQYLSIA--------------------------------------------ERAEFSSSLSLTETQV---
------KIWFQ-----NRRAKEKRLK
>C_rotundicauda_Msx_B/1-54
---P----------------------------------------------------RTPFTTQQLLALERKF
RTKQYLSIA--------------------------------------------ERAEFSSSLNLTETQV---
------KIWFQ-----NRRAKEK---
>C_rotundicauda_Msx_C/1-60
NRKP----------------------------------------------------RTPFTTQQLLALERKF
RSKQYLSIA--------------------------------------------ERAEFSSSLNLTETQV---
------KIWFQ-----NRRAKEKRLK
>C_rotundicauda_Msx_D/1-60
SRKP----------------------------------------------------RTPFTTKQLFALEKMF
QTKQYLSVA--------------------------------------------ERAEISNSMNLTETQV---
------KIWFQ-----NRRAKEKRLK
>D_melanogaster_Dr/1-60
NRKP----------------------------------------------------RTPFTTQQLLSLEKKF
REKQYLSIA--------------------------------------------ERAEFSSSLRLTETQV---
------KIWFQ-----NRRAKAKRLQ
>L_polyphemus_Msx_6/1-60
NRKP----------------------------------------------------RTPFTTQQLMALERKF
RRKQYLSIS--------------------------------------------DRAEFSSSLNLTETQV---
------KIWFQ-----NRRAKEKRLK
>L_polyphemus_Msx_A1/1-60
NRKP----------------------------------------------------RTPFTTQQLLTLERKF
RTKQYLSIA--------------------------------------------ERAEFSSSLSLTETQV---
------KIWFQ-----NRRAKEKRLK
>L_polyphemus_Msx_A2/1-60
IRKP----------------------------------------------------RTPFTTQQLLTLERKF
RTKQYLSIA--------------------------------------------ERAEFSSSLSLTETQV---
------KIWFQ-----NRRAKEKRLK
>L_polyphemus_Msx_C/1-60
NRKP----------------------------------------------------RTPFTTQQLLALERKF
RSKQYLSIA--------------------------------------------ERAEFSSSLNLTETQV---
------KIWFQ-----NRRAKEKRLK
>L_polyphemus_Msx_D/1-60
SRKP----------------------------------------------------RTPFTTKQLLALEKMF
QTKQYLSIA--------------------------------------------ERAEFSSSMNLTETQV---
------KIWFQ-----NRRAKEKRLK
>L_polyphemus_Msx_E1/1-60
NRKP----------------------------------------------------RTPFTTQQLLALERKF
RTKQYLSIA--------------------------------------------ERAEFSSSLNLTETQV---
------KIWFQ-----NRRAKEKRLK
>L_polyphemus_Msx_E2/1-60
NRKL----------------------------------------------------RTPFTTQQLLALERKF
LAKQYLSIA--------------------------------------------ERAKFSISLTLTEAQV---
------KIWFQ-----NRRAKEKRLK
>S_maritima_Msx/1-60
NRKP----------------------------------------------------RTPFTTQQLLALERKF
RTKQYLSIA--------------------------------------------ERAEFSSSLNLTETQV---
------KIWFQ-----NRRAKAKRLQ
>T_castaneum_Msx-1/1-60
NRKP----------------------------------------------------RTPFTTQQLLALEKKF
RDKQYLSIA--------------------------------------------ERAEFSSSLRLTETQV---
------KIWFQ-----NRRAKAKRLQ
>T_castaneum_Msx-2/1-60
NRKP----------------------------------------------------RTPFTTQQLLALEKKF
RDKQYLSIA--------------------------------------------ERAEFSSSLRLTETQV---
------KIWFQ-----NRRAKAKRLQ
>T_tridentatus_Msx_A/1-60
NRKP----------------------------------------------------RTPFTTQQLLTLERKF
RTKQYLSIA--------------------------------------------ERAEFSSSLSLTETQV---
------KIWFQ-----NRRAKEKRLK
>T_tridentatus_Msx_C/1-60
NRKP----------------------------------------------------RTPFTTQQLLALERKF
RSKQYLSIA--------------------------------------------ERAEFSSSLNLTETQV---
------KIWFQ-----NRRAKEKRLK
>T_tridentatus_Msx_D/1-60
SRKP----------------------------------------------------RTPFTTKQLFALEKMF
QTKQYLSVA--------------------------------------------ERAEISNSMNLTETQV---
------KIWFQ-----NRRAKEKRLK
>T_tridentatus_Msx_E/1-60
NRKP----------------------------------------------------RTPFTTQQLLALERKF
RTKQYLSIA--------------------------------------------ERAEFSSSLNLTETQV---
------KIWFQ-----NRRAKEKRLK
>A_bruennichi_Msx1-A/1-60
NRKP----------------------------------------------------RTPFTAEQLMKLENKF
RSKQYLSIA--------------------------------------------ERAELSSFLKLSETQV---
------KIWFQ-----NRRAKDKRLR
>A_bruennichi_Msx1-B/1-60
NRKP----------------------------------------------------RTPFTTQQLLALERKF
RSKQYLSIA--------------------------------------------ERAEFSSSLNLTETQV---
------KIWFQ-----NRRAKEKRLK
>A_bruennichi_old_annotated_Msx1-A/1-60
NRKP----------------------------------------------------RTPFTAEQLMKLENKF
RSKQYLSIA--------------------------------------------ERAELSSFLKLSETQV---
------KIWFQ-----NRRAKDKRLR
>A_bruennichi_old_annotated_Msx1-B/1-60
NRKP----------------------------------------------------RTPFTTQQLLALERKF
RSKQYLSIA--------------------------------------------ERAEFSSSLNLTETQV---
------KIWFQ-----NRRAKEKRLK
>C_sculpturatus_Msx1-A/1-60
NRKP----------------------------------------------------RTPFTTQQLLALERKF
RTKQYLSIA--------------------------------------------ERAEFSSSLNLTETQV---
------KIWFQ-----NRRAKEKRLK
>C_sculpturatus_Msx1-B/1-60
NRKP----------------------------------------------------RTPFTTQQLLALERKF
RNKQYLSIA--------------------------------------------ERAEFSSSLSLTETQV---
------KIWFQ-----NRRAKEKRLK
>D_plantarius_Msx1-A/1-60
NRKP----------------------------------------------------RTPFSTQQLLALERKF
RAKQYLSIS--------------------------------------------ERAEFSSSLKLTETQV---
------KIWFQ-----NRRAKEKRLK
>D_plantarius_Msx1-B/1-60
NRKP----------------------------------------------------RTPFTTQQLLALERKF
RSKQYLSIA--------------------------------------------ERAEFSSSLSLTETQV---
------KIWFQ-----NRRAKEKRLK
>D_silvatica_Msx1-A/1-60
NRKP----------------------------------------------------RTPFTTQQLSTLEKKF
RTKQYLSIS--------------------------------------------ERAEFSGSLNLTETQV---
------KIWFQ-----NRRAKEKRLK
>D_silvatica_Msx1-B/1-60
NRKP----------------------------------------------------RTPFTTQQLLALERKF
RSKQYLSIA--------------------------------------------ERAEFSSSLSLTETQV---
------KIWFQ-----NRRAKEKRLK
>H_graminicola_Msx1-A/1-60
NRKP----------------------------------------------------RTPFTSQQLLNLEKKF
RSKQYLSLS--------------------------------------------ERAEFSSFLKLTEVQV---
------KIWFQ-----NRRAKEKRLK
>H_graminicola_Msx1-B/1-60
NRKP----------------------------------------------------RTPFTTQQLLSLERKF
RSKQYLSIA--------------------------------------------ERAEFSSSLSLTETQV---
------KIWFQ-----NRRAKEKRLK
>I_scapularis_Msx1/1-60
NRKP----------------------------------------------------RTPFTTQQLLALERKF
RIKQYLSIA--------------------------------------------ERAEFSSSLNLTETQV---
------KIWFQ-----NRRAKEKRLK
>L_elegans_Msx1-B/1-60
NRKP----------------------------------------------------RTPFTTQQLLALERKF
RSKQYLSIA--------------------------------------------ERAEFSSSLSLTETQV---
------KIWFQ-----NRRAKEKRLK
>P_opilio_Msx1/1-60
NRKP----------------------------------------------------RTPFTTQQLLALERKF
RTKQYLSIA--------------------------------------------ERAEFSSSLNLTETQV---
------KIWFQ-----NRRAKEKRLK
>P_tepidariorum_Msx1-B/1-60
NRKP----------------------------------------------------RTPFTTQQLLALERKF
RSKQYLSIA--------------------------------------------ERAEFSSSLSLTETQV---
------KIWFQ-----NRRAKEKRLK
>T_antipodiana_Msx1-A/1-60
HRKP----------------------------------------------------RTPFTTQQLLKLENKF
RSKQYLSIA--------------------------------------------ERAEFSNSLQLTEVQV---
------KIWFQ-----NRRAKEKRLK
>T_antipodiana_Msx1-B/1-60
NRKP----------------------------------------------------RTPFTTQQLLSLEKKF
RAKQYLSIA--------------------------------------------ERAEFSSALSLTETQV---
------KIWFQ-----NRRAKEKRLK
>T_clavata_Msx1-A/1-60
HRKP----------------------------------------------------RTPFTTQQLLKLENKF
RSKQYLSIA--------------------------------------------ERAEFSNSLQLTEAQV---
------KIWFQ-----NRRAKERRLK
>T_clavata_Msx1-B/1-60
NRKP----------------------------------------------------RTPFTTQQLLSLEKKF
RAKQYLSIA--------------------------------------------ERAEFSSALSLTETQV---
------KIWFQ-----NRRAKEKRLK
>A_bruennichi_Msx2-A/1-60
NRKP----------------------------------------------------RTPFTTQQLLSLERKF
RAKQYLSIA--------------------------------------------ERAEFSSSLNLTETQV---
------KIWFQ-----NRRAKEKRLK
>A_bruennichi_Msx2-B/1-60
NRKP----------------------------------------------------RTPFTTQQLLALERKF
RSKQYLSIA--------------------------------------------ERAEFSSSLNLTETQV---
------KIWFQ-----NRRAKEKRLK
>A_bruennichi_old_annotated_Msx2-A/1-60
NRKP----------------------------------------------------RTPFTTQQLLSLERKF
RAKQYLSIA--------------------------------------------ERAEFSSSLNLTETQV---
------KIWFQ-----NRRAKEKRLK
>A_bruennichi_old_annotated_Msx2-B/1-60
NRKP----------------------------------------------------RTPFTTQQLLALERKF
RSKQYLSIA--------------------------------------------ERAEFSSSLNLTETQV---
------KIWFQ-----NRRAKEKRLK
>C_sculpturatus_Msx2-A/1-60
NRKP----------------------------------------------------RTPFTTQQLLALERKF
RNKQYLSIA--------------------------------------------ERAEFSSSLNLTETQV---
------KIWFQ-----NRRAKEKRLK
>C_sculpturatus_Msx2-B-1/1-60
NRKP----------------------------------------------------RTPFTTQQLLALERKF
RTKQYLSIA--------------------------------------------ERAEFSSSLNLTETQV---
------KIWFQ-----NRRAKEKRLK
>C_sculpturatus_Msx2-B-2/1-60
NRKP----------------------------------------------------RTPFTTQQLLSLERKF
RTKHYLSIA--------------------------------------------ERAEFSSSLNLTETQV---
------KIWFQ-----NRRAKEKRLK
>D_plantarius_Msx2-A/1-60
NRKP----------------------------------------------------RTPFTTQQLLALERKF
RSKQYLSIA--------------------------------------------ERAEFSSSLNLTETQV---
------KIWFQ-----NRRAKEKRLK
>D_silvatica_Msx2-A-1/1-60
NRKP----------------------------------------------------RTPFTTQQLLALERKF
RSKQYLSIA--------------------------------------------ERAEFSSSLNLTETQV---
------KIWFQ-----NRRAKEKRLK
>D_silvatica_Msx2-A-2/1-60
NRKP----------------------------------------------------RTPFTTQQLLALERKF
RSKQYLSIA--------------------------------------------ERAEFSSSLNLTETQV---
------KIWFQ-----NRRAKKKRLM
>D_silvatica_Msx2-B/1-60
NRKP----------------------------------------------------RTPFTTQQLLALERKF
RSKQYLSIA--------------------------------------------ERAEFSSSLSLTETQV---
------KIWFQ-----NRRAKEKRLK
>H_graminicola_Msx2-A/1-60
NRKP----------------------------------------------------RTPFTTQQLLSLERKF
RSKQYLSIA--------------------------------------------ERAEFSSSLSLTETQV---
------KIWFQ-----NRRAKEKRLK
>H_graminicola_Msx2-B-1/1-60
NRKP----------------------------------------------------RTPFTTQQLLALERKF
RSKQYLSIA--------------------------------------------ERAEFSSSLNLTETQV---
------KIWFQ-----NRRAKEKRLK
>H_graminicola_Msx2-B-2/1-60
NRKP----------------------------------------------------RTPFTTQQLLALERKF
RSKQYLSIA--------------------------------------------ERAEFSSSLNLTETQV---
------KIWFQ-----NRRAKEKRLK
>I_scapularis_Msx2/1-60
NRKP----------------------------------------------------RTPFTTQQLLSLERKF
RAKQYLSIA--------------------------------------------ERAEFSSSLSLTETQV---
------KIWFQ-----NRRAKEKRLK
>L_elegans_Msx2-A/1-60
NRKP----------------------------------------------------RTPFTTQQLLSLERKF
RSKQYLSIA--------------------------------------------ERAEFSSSLNLTETQV---
------KIWFQ-----NRRAKEKRLK
>L_elegans_Msx2-B/1-60
NRKP----------------------------------------------------RTPFTTQQLLALERKF
RSKQYLSIA--------------------------------------------ERAEFSSSLNLTETQV---
------KIWFQ-----NRRAKEKRLK
>P_opilio_Msx2/1-60
NRKP----------------------------------------------------RTPFTTQQLLALERKF
RAKQYLSIA--------------------------------------------ERAEFSSSLNLTETQV---
------KIWFQ-----NRRAKEKRLK
>P_tepidariorum_Msx2-A/1-60
NRKP----------------------------------------------------RTPFTTQQLLSLERKF
RSKQYLSIA--------------------------------------------ERAEFSSSLNLTETQV---
------KIWFQ-----NRRAKEKRLK
>P_tepidariorum_Msx2-B/1-60
NRKP----------------------------------------------------RTPFTTQQLLALERKF
RSKQYLSIA--------------------------------------------ERAEFSSSLNLTETQV---
------KIWFQ-----NRRAKEKRLK
>T_antipodiana_Msx2-A/1-60
NRKP----------------------------------------------------RTPFTTQQLLSLERKF
RAKQYLSIA--------------------------------------------ERAEFSSSLNLTETQV---
------KIWFQ-----NRRAKEKRLK
>T_antipodiana_Msx2-B/1-60
NRKP----------------------------------------------------RTPFTTQQLLALERKF
RSKQYLSIA--------------------------------------------ERAEFSSSLNLTETQV---
------KIWFQ-----NRRAKEKRLK
>T_clavata_Msx2-A/1-60
NRKP----------------------------------------------------RTPFTTQQLLSLERKF
RAKQYLSIA--------------------------------------------ERAEFSSSLSLTETQV---
------KIWFQ-----NRRAKEKRLK
>T_clavata_Msx2-B/1-60
NRKP----------------------------------------------------RTPFTTQQLLALERKF
RSKQYLSIA--------------------------------------------ERAEFSSSLNLTETQV---
------KIWFQ-----NRRAKEKRLK
>C_rotundicauda_MsxL/1-60
GRSP----------------------------------------------------RIPFTTGQVSILEHKF
QRTHYLSGL--------------------------------------------EVTELSQILGLTETRV---
------KIWFQ-----NRRARERRET
>C_sculpturatus_Msxlx/1-60
GRSA----------------------------------------------------RIPFSSHQVAALEEKF
RLTQYLSSY--------------------------------------------EVTELGHLLGISEIRV---
------KIWFQ-----NRRARQRRER
>D_melanogaster_CG15696/1-60
GRLP----------------------------------------------------RIPFTPQQLQALENAY
KESNYLSAE--------------------------------------------DANKLADSLELTNTRV---
------KIWFQ-----NRRARERREK
>D_silvatica_Msxlx/1-45
HRNP----------------------------------------------------RIPFTGCQVSALENKF
CQTKYLNSS--------------------------------------------EVSQMSKKLQISDSRV---
--------------------------
>I_scapularis_Msxlx/1-60
GRNP----------------------------------------------------RIPFTGAQVSALEAQF
LANRYLSGA--------------------------------------------QVHRIADNLGLTETRV---
------KIWFQ-----NRRAREKRER
>L_polyphemus_MsxL/1-60
GRSP----------------------------------------------------RIPFTTGQVSILEHKF
QRTHYLSGL--------------------------------------------EVTELSQILGLTETRV---
------KIWFQ-----NRRARERRET
>S_maritima_Msxlx/1-60
NSKL----------------------------------------------------QVPFTSLQLAILETHY
KTNAYISGI--------------------------------------------DVTYLSVYLNLSPNKI---
------KVWFQ-----NRRARERRLN
>T_castaneum_Msxlx/1-60
GRHP----------------------------------------------------RIPFTSYQLSVLEEKF
KQSPYLSSE--------------------------------------------EVTMLSRQLQLVDVRV---
------KIWFQ-----NRRARERRER
>T_tridentatus_MsxL/1-60
GRSP----------------------------------------------------RIPFTTAQVSILEHKF
QRTHYLSGL--------------------------------------------EVTELSQILGLTETRV---
------KIWFQ-----NRRARERRET
>A_bruennichi_Hhex/1-60
RKGG----------------------------------------------------QIRFTSEQTGKLEKTF
SDQKYLSPT--------------------------------------------ERKRLASNLRLTERQV---
------KTWFQ-----NRRAKWRRLK
>A_bruennichi_old_annotated_Hhex/1-60
RKGG----------------------------------------------------QIRFTSEQTGKLEKTF
SDQKYLSPT--------------------------------------------ERKRLASNLRLTERQV---
------KTWFQ-----NRRAKWRRLK
>C_rotundicauda_Hex/1-60
RKGG----------------------------------------------------QIRFTNNQTTELEKVF
ETQKYLSPP--------------------------------------------ERKKMASVLRLTERQV---
------KTWFQ-----NRRAKWRRIK
>C_sculpturatus_Hhex/1-60
RKGG----------------------------------------------------QIRFSTEQTCKLENMF
KAQRYLSPP--------------------------------------------ERKKMANILRLTERQV---
------KTWFQ-----NRRAKWRRLK
>D_melanogaster_HHEX/1-60
RKGG----------------------------------------------------QIRFTSQQTKNLEARF
ASSKYLSPE--------------------------------------------ERRHLALQLKLTDRQV---
------KTWFQ-----NRRAKWRRAN
>D_plantarius_Hhex/1-60
RKGG----------------------------------------------------QIRFTSEQTSTLENTF
SEHKYLSST--------------------------------------------ERKRLATALRLSERQV---
------KTWFQ-----NRRAKWRRIK
>D_silvatica_Hhex/1-44
RRGI----------------------------------------------------QIRFTYEQIKSLEDCF
TDKKYLTAS--------------------------------------------DRQTLSHQLGLTERQ----
--------------------------
>H_graminicola_Hhex/1-60
RKGG----------------------------------------------------QIRFTSDQTGKLEKMF
ADQKYLSPT--------------------------------------------ERKRLASGLRLTERQV---
------KTWFQ-----NRRAKWRRLK
>L_elegans_Hhex/1-60
RKGG----------------------------------------------------QIRFTSEQTGKLEKTF
TEQKYLSPT--------------------------------------------ERKRLASLLRLTERQV---
------KTWFQ-----NRRAKWRRLK
>L_polyphemus_Hex/1-60
RKGG----------------------------------------------------QIRFTNNQTTELEKVF
ETQKYLSPP--------------------------------------------ERKKMASVLRLTERQV---
------KTWFQ-----NRRAKWRRIK
>P_opilio_Hhex/1-60
RKGG----------------------------------------------------QIRFTTNQTGELEKTF
RIHKYLSPS--------------------------------------------ERRKLSHSLRLSERQV---
------KTWFQ-----NRRAKWRRLK
>P_tepidariorum_Hhex/1-60
RKGG----------------------------------------------------QIRFTSEQTGKLEKTF
SEQKYLSPT--------------------------------------------ERKRLASLLTLTERQV---
------KTWFQ-----NRRAKWRRLK
>S_maritima_Hhex/1-60
RKGG----------------------------------------------------QVRFSSDQTAELERKF
DEQKYLTPP--------------------------------------------ERRKLAKILRLSERQV---
------KTWFQ-----NRRAKWRRLK
>T_antipodiana_Hhex/1-60
RKGG----------------------------------------------------QIRFTSEQTSKLEKTF
SEQKYLSPT--------------------------------------------ERKRLASSLRLTERQV---
------KTWFQ-----NRRAKWRRLK
>T_castaneum_Hhex/1-60
RKGG----------------------------------------------------QVRFTANQTDALEKRF
TSHKYLSPE--------------------------------------------DRKLLAESLKLTDRQV---
------KTWFQ-----NRRAKWRRCN
>T_clavata_Hhex/1-60
RKGG----------------------------------------------------QIRFTSEQTGKLEKTF
SEQKYLSPT--------------------------------------------ERKRLASSLRLTERQV---
------KTWFQ-----NRRAKWRRLK
>PB.1003.1.p1/209-268
PRRA----------------------------------------------------RTAFTYEQLVALENKF
KTTRYLSVC--------------------------------------------ERLNLALSLSLTETQV---
------KIWFQ-----NRRTKWKKQN
>PB.1005.1.p1/231-290
KKKT----------------------------------------------------RTVFSRSQVFQLESTF
DVKRYLSSS--------------------------------------------ERAGLAASLHLTETQV---
------KIWFQ-----NRRNKWKRQL
>PB.1005.2.p1/231-290
KKKT----------------------------------------------------RTVFSRSQVFQLESTF
DVKRYLSSS--------------------------------------------ERAGLAASLHLTETQV---
------KIWFQ-----NRRNKWKRQL
>PB.1017.1.p1/175-234
NRKP----------------------------------------------------RTPFTTQQLLALERKF
RNKQYLSIA--------------------------------------------ERAEFSNSLNLTETQV---
------KIWFQ-----NRRAKAKRLQ
>PB.1017.2.p1/175-234
NRKP----------------------------------------------------RTPFTTQQLLALERKF
RNKQYLSIA--------------------------------------------ERAEFSNSLNLTETQV---
------KIWFQ-----NRRAKAKRLQ
>PB.1017.3.p1/175-234
NRKP----------------------------------------------------RTPFTTQQLLALERKF
RNKQYLSIA--------------------------------------------ERAEFSNSLNLTETQV---
------KIWFQ-----NRRAKAKRLQ
>PB.1018.1.p1/154-213
NRKP----------------------------------------------------RTPFTTQQLMSLERKF
RDKQYLSIA--------------------------------------------ERAEFSSSLNLTETQV---
------KIWFQ-----NRRAKAKRLQ
>PB.1021.1.p1/169-228
RKGG----------------------------------------------------QVRFSNDQTAELEGKF
YSQKYLTPP--------------------------------------------ERKKLAKKLQLSERQV---
------KTWFQ-----NRRAKWRRLK
>PB.1021.2.p1/169-228
RKGG----------------------------------------------------QVRFSNDQTAELEGKF
YSQKYLTPP--------------------------------------------ERKKLAKKLQLSERQV---
------KTWFQ-----NRRAKWRRLK
>PB.1021.3.p1/169-228
RKGG----------------------------------------------------QVRFSNDQTAELEGKF
YSQKYLTPP--------------------------------------------ERKKLAKKLQLSERQV---
------KTWFQ-----NRRAKWRRLK
>PB.1830.1.p1/215-274
SKRI----------------------------------------------------RTAFSSTQLLELEREF
SSNMYLSRL--------------------------------------------RRIEIATYLNLSEKQV---
------KIWFQ-----NRRVKFKKED
>PB.1830.2.p1/215-274
SKRI----------------------------------------------------RTAFSSTQLLELEREF
SSNMYLSRL--------------------------------------------RRIEIATYLNLSEKQV---
------KIWFQ-----NRRVKFKKED
>PB.1830.3.p1/215-274
SKRI----------------------------------------------------RTAFSSTQLLELEREF
SSNMYLSRL--------------------------------------------RRIEIATYLNLSEKQV---
------KIWFQ-----NRRVKFKKED
>PB.1830.4.p1/215-274
SKRI----------------------------------------------------RTAFSSTQLLELEREF
SSNMYLSRL--------------------------------------------RRIEIATYLNLSEKQV---
------KIWFQ-----NRRVKFKKED
>PB.3341.1.p1/179-238
RRKR----------------------------------------------------RVLFTQAQVYELERRF
KQQKYLSAP--------------------------------------------EREHLASLIHLTPTQV---
------KIWFQ-----NHRYKHKRQA
>PB.3341.2.p1/179-238
RRKR----------------------------------------------------RVLFTQAQVYELERRF
KQQKYLSAP--------------------------------------------EREHLASLIHLTPTQV---
------KIWFQ-----NHRYKHKRQA
>PB.3341.3.p1/179-238
RRKR----------------------------------------------------RVLFTQAQVYELERRF
KQQKYLSAP--------------------------------------------EREHLASLIHLTPTQV---
------KIWFQ-----NHRYKHKRQA
>PB.3341.4.p1/179-238
RRKR----------------------------------------------------RVLFTQAQVYELERRF
KQQKYLSAP--------------------------------------------EREHLASLIHLTPTQV---
------KIWFQ-----NHRYKHKRQA
>PB.3341.5.p1/179-238
RRKR----------------------------------------------------RVLFTQAQVYELERRF
KQQKYLSAP--------------------------------------------EREHLASLIHLTPTQV---
------KIWFQ-----NHRYKHKRQA
>PB.3341.6.p1/179-238
RRKR----------------------------------------------------RVLFTQAQVYELERRF
KQQKYLSAP--------------------------------------------EREHLASLIHLTPTQV---
------KIWFQ-----NHRYKHKRQA
>PB.3341.7.p1/200-259
RRKR----------------------------------------------------RVLFTQAQVYELERRF
KQQKYLSAP--------------------------------------------EREHLASLIHLTPTQV---
------KIWFQ-----NHRYKHKRQA
>PB.3347.1.p1/253-312
KRKR----------------------------------------------------RVLFSKAQTYELERRF
RQQRYLSAP--------------------------------------------EREHLASIIRLTPTQV---
------KIWFQ-----NHRYKTKRAR
>PB.3347.2.p1/204-263
KRKR----------------------------------------------------RVLFSKAQTYELERRF
RQQRYLSAP--------------------------------------------EREHLASIIRLTPTQV---
------KIWFQ-----NHRYKTKRAR
>PB.3793.1.p1/138-197
EKRP----------------------------------------------------RTAFTNEQLQRLKKEF
VENRYLTER--------------------------------------------RRQDLAKELNLNESQI---
------KIWFQ-----NKRAKIKKSN
>PB.7934.1.p1/142-201
KKRS----------------------------------------------------RTQFQHGQVFELERRF
RHQRYLSGP--------------------------------------------ERAALAHALKLSENQV---
------KIWFQ-----NRRYKTKKRT
>PB.8153.1.p1/148-207
PKRI----------------------------------------------------RTIFTPEQLEMLEREF
ERQQYMVGP--------------------------------------------ERIYLASTLNLTEAQV---
------KVWFQ-----NRRIKWRKQH
>PB.8616.1.p1/191-250
TKRA----------------------------------------------------RTAYTSSQLVELEKEF
HFNRYLCRP--------------------------------------------RRIELAALLSLSERQI---
------KIWFQ-----NRRMKFKKDQ
>PB.8616.2.p1/191-250
TKRA----------------------------------------------------RTAYTSSQLVELEKEF
HFNRYLCRP--------------------------------------------RRIELAALLSLSERQI---
------KIWFQ-----NRRMKFKKDQ
>PB.8616.3.p1/208-267
TKRA----------------------------------------------------RTAYTSSQLVELEKEF
HFNRYLCRP--------------------------------------------RRIELAALLSLSERQI---
------KIWFQ-----NRRMKFKKDQ
>PB.8616.4.p1/191-250
TKRA----------------------------------------------------RTAYTSSQLVELEKEF
HFNRYLCRP--------------------------------------------RRIELAALLSLSERQI---
------KIWFQ-----NRRMKFKKDQ
>PB.8616.5.p1/191-250
TKRA----------------------------------------------------RTAYTSSQLVELEKEF
HFNRYLCRP--------------------------------------------RRIELAALLSLSERQI---
------KIWFQ-----NRRMKFKKDQ
>PB.8616.6.p1/191-250
TKRA----------------------------------------------------RTAYTSSQLVELEKEF
HFNRYLCRP--------------------------------------------RRIELAALLSLSERQI---
------KIWFQ-----NRRMKFKKDQ
>PB.8617.1.p1/233-292
PKRT----------------------------------------------------RQTYTRYQTLELEKEF
HFNRYLTRR--------------------------------------------RRIEIAHALGLSERQI---
------KIWFQ-----NRRMKAKKEN
>PB.8617.2.p1/227-286
PKRT----------------------------------------------------RQTYTRYQTLELEKEF
HFNRYLTRR--------------------------------------------RRIEIAHALGLSERQI---
------KIWFQ-----NRRMKAKKEN
>g10110.t1.p1/144-203
NRKP----------------------------------------------------RTPFTTQQLMSLERKF
RDKQYLSIA--------------------------------------------ERAEFSSSLNLTETQV---
------KIWFQ-----NRRAKAKRLQ
>g10112.t1.p1/111-170
NRKP----------------------------------------------------RTPFSNEQLTELEDKF
KDRQYLTIS--------------------------------------------ERAEFSGRLNLTEVQV---
------KIWFQ-----NRRAKCKRLQ
>g1625.t1.p1/203-262
PKRI----------------------------------------------------RTAFSPSQLLKLEHAF
EKNHYVVGA--------------------------------------------ERKQLAQSLGLTETQV---
------KVWFQ-----NRRTKHKRIK
>g1627.t1.p1/194-253
PKRI----------------------------------------------------RTAFSPSQLLKLEHAF
EKNHYVVGA--------------------------------------------ERKQLAQSLGLTETQV---
------KVWFQ-----NRRTKHKRLQ
>g1744.t1.p1/175-234
RSWS----------------------------------------------------RAVFSNLQRKGLEKRF
VKQKYITKP--------------------------------------------DRRLLAASLGLTDAQV---
------KVWFQ-----NRRMKWRHTM
>g1756.t1.p1/175-234
RSWS----------------------------------------------------RAVFSNLQRKGLEKRF
VKQKYITKP--------------------------------------------DRRLLAASLGLTDAQV---
------KVWFQ-----NRRMKWRHTM
>g2646.t1.p1/205-264
TRRR----------------------------------------------------RTAFTSEQLLELEKEF
HMKKYLSLT--------------------------------------------ERSHIAHSLRLSEVQV---
------KIWFQ-----NRRAKWKRVK
>g4363.t1.p1/1-43
---------------------------------------------------------------------MEY
HRNEYISRP--------------------------------------------RRFELAENLELTETQI---
------KIWFQ-----NRRAKDKRIE
>g6762.t1.p1/212-271
KKHT----------------------------------------------------RPTFSGQQIFALEKTF
EQTKYLAGP--------------------------------------------ERAKLAYALGMSESQV---
------KVWFQ-----NRRTKWRKRH
>g6828.t1.p1/205-264
KRKS----------------------------------------------------RTAFTNHQIFELEKRF
LYQKYLSPA--------------------------------------------DRDEIAQSLGLTNAQV---
------ITWFQ-----NRRAKLKRDV
>g6864.t1.p1/280-339
KKKA----------------------------------------------------RTTFTGRQIFELEKQF
EVKKYLSSS--------------------------------------------ERTEMAKLLNVTETQV---
------KIWFQ-----NRRTKWKKLD
>g8689.t1.p1/170-229
KRKP----------------------------------------------------RVLFSQAQVYELERRF
KQQRYLSAP--------------------------------------------EREHLANMLKLTSTQV---
------KIWFQ-----NRRYKCKRQR
>g8691.t1.p1/185-244
RKKP----------------------------------------------------RTSFTRMQICELEKRF
HKQKYLASA--------------------------------------------ERASLAKTLKMTDAQV---
------KTWFQ-----NRRTKWRRQT
>g9718.t2.p1/106-109
RKQP--------------------------------------------------------------------
------------------------------------------------------------------------
--------------------------
>g9720.t1.p1/206-265
PKRQ----------------------------------------------------RTAYTRHQILELEKEF
HFNRYLTRR--------------------------------------------RRIEIAHSLCLSERQI---
------KIWFQ-----NRRMKWKKDN
>g9721.t1.p1/217-276
TKRQ----------------------------------------------------RTSYTRYQTLELEKEF
HFNRYLTRR--------------------------------------------RRIEIAHALCLSERQI---
------KIWFQ-----NRRMKWKKEH
>g9723.t1.p1/199-257
-KRG----------------------------------------------------RQTYTRYQTLELEKEF
HFNRYLTRR--------------------------------------------RRIEIAHALCLTERQI---
------KIWFQ-----NRRMKWKKEN
>g9725.t1.p1/268-327
VRKK----------------------------------------------------RKPYSKFQTLELEKEF
LYNAYVSKQ--------------------------------------------KRWELARNLNLTERQV---
------KIWFQ-----NRRMKNKKNT
>A_bruennichi_Dbx
GMMRRAVFSDAQRQGLEKRFQIQKYISKPDRKKLAEKLGLKDSQVKIWFQNRRMKWRNSK
>D_melanogaster_Dbx
GMMRRAVFSDSQRKGLEKRFQQQKYISKPDRKKLAERLGLKDSQVKIWFQNRRMKWRNSK
>T_castaneum_Dbx
GMMRRAVFSDLQRKGLERRFQIQKYISKPDRKKLAEKLGLKDSQVKIWFQNRRMKWRNSK
>C_sculpturatus_Dbx-A
GMMRRAVFSDAQRQGLEKRFQIQKYISKPDRKKLAEKLGLKDSQVKIWFQNRRMKWRNSK
>at_DN2391.t1.p1/337-396
GMLR----------------------------------------------------RAVFSDVQRKGLEKRF
QIQKYISKP--------------------------------------------DRKKLAEKLGLKDSQV---
------KIWFQ-----NRRMKWRNSK
>g11364.t1.p1/125-184
GMLR----------------------------------------------------RAVFSDVQRKGLEKRF
QIQKYISKP--------------------------------------------DRKKLAEKLGLKDSQV---
------KIWFQ-----NRRMKWRNSK
>D_melanogaster_H2_0-Hlx/1-60
RSWS----------------------------------------------------RAVFSNLQRKGLEIQF
QQQKYITKP--------------------------------------------DRRKLAARLNLTDAQV---
------KVWFQ-----NRRMKWRHTR
>T_castaneum_H2_0-Hlx/1-60
RSWS----------------------------------------------------RAVFSNLQRKGLERRF
QLQKYITKP--------------------------------------------DRRQLAATLGLTDAQV---
------KVWFQ-----NRRMKWRHSK
>C_sculpturatus_Hlx/1-60
RSWS----------------------------------------------------RAVFSNLQRKGLEKRF
MIQKYITKP--------------------------------------------DRRQLAATLGLTDAQV---
------KVWFQ-----NRRMKWRHSK
>P_opilio_Hlx/1-60
RSWS----------------------------------------------------RAVFSNLQRKGLEKRF
NIQKYITKP--------------------------------------------DRRQLAATLGLTDAQV---
------KVWFQ-----NRRMKWRHSK
>S_maritima_Hlx/1-60
RSWS----------------------------------------------------RAVFSNLQRKGLEKRF
QIQKYITKP--------------------------------------------DRRQLAATLGLTDAQV---
------KVWFQ-----NRRMKWRHSK
