# Supplementary material for: The genome of a sea spider corroborates a shared Hox cluster motif in arthropods with a reduced posterior tagma
Source: BMC Biol. 2025 Jul 2;23:196. doi: 10.1186/s12915-025-02276-x (PMC12220506; doi:10.1186/s12915-025-02276-x)
Supplement: Supplementary file 3 — Additional file 3. [file 12915_2025_2276_MOESM3_ESM.zip › suppl-file7-gene_analysis/nkx/homeobox_aligned.fasta.splits.nex]

#nexus

BEGIN Taxa;
DIMENSIONS ntax=374;
TAXLABELS
[1] 'D_melanogaster_lab/1-60'
[2] 'T_castaneum_lab/1-60'
[3] 'S_maritima_lab/1-60'
[4] 'D_melanogaster_H2_0-Hlx/1-60'
[5] 'T_castaneum_H2_0-Hlx/1-60'
[6] 'C_sculpturatus_Hlx/1-60'
[7] 'P_opilio_Hlx/1-60'
[8] 'S_maritima_Hlx/1-60'
[9] 'D_melanogaster_E5/1-60'
[10] 'D_melanogaster_ems/1-60'
[11] 'I_scapularis_Emx/1-60'
[12] 'S_maritima_Emx/1-60'
[13] 'T_castaneum_Emx/1-60'
[14] 'C_rotundicauda_Emx_A/1-60'
[15] 'L_polyphemus_Emx_A/1-60'
[16] 'C_rotundicauda_Emx_B/1-60'
[17] 'T_tridentatus_Emx_B/1-60'
[18] 'L_polyphemus_Emx_B1/1-60'
[19] 'L_polyphemus_Emx_B2/1-60'
[20] 'C_rotundicauda_Emx_C/1-60'
[21] 'T_tridentatus_Emx_C/1-60'
[22] 'C_rotundicauda_Emx_D/1-60'
[23] 'L_polyphemus_Emx_D/1-60'
[24] 'T_tridentatus_Emx_D/1-59'
[25] 'C_rotundicauda_Emx_E/1-60'
[26] 'T_tridentatus_Emx_E/1-60'
[27] 'C_rotundicauda_Emx_F/1-60'
[28] 'T_tridentatus_Emx_F/1-60'
[29] 'C_rotundicauda_Emx_G/1-60'
[30] 'L_polyphemus_Emx_G/1-60'
[31] 'T_tridentatus_Emx_G/1-60'
[32] 'C_rotundicauda_Emx_H/1-60'
[33] 'L_polyphemus_Emx_H/1-60'
[34] 'L_polyphemus_Emx_O1/1-60'
[35] 'L_polyphemus_Emx_O2/1-58'
[36] 'L_polyphemus_Emx_O3/1-59'
[37] 'P_opilio_Emx1/1-60'
[38] 'A_bruennichi_Emx1-A/1-60'
[39] 'A_bruennichi__old__annotated__Emx1-A/1-60'
[40] 'D_plantarius_Emx1-A/1-60'
[41] 'D_silvatica_Emx1-A/1-60'
[42] 'H_graminicola_Emx1-A/1-60'
[43] 'A_bruennichi_Emx1-B/1-60'
[44] 'A_bruennichi__old__annotated__Emx1-B/1-60'
[45] 'C_sculpturatus_Emx1-B/1-60'
[46] 'D_plantarius_Emx1-B/1-44'
[47] 'D_silvatica_Emx1-B/1-60'
[48] 'H_graminicola_Emx1-B/1-60'
[49] 'L_elegans_Emx1-B/1-60'
[50] 'P_tepidariorum_Emx1-B/1-60'
[51] 'T_antipodiana_Emx1-B/1-60'
[52] 'T_clavata_Emx1-B/1-60'
[53] 'C_sculpturatus_Emx2-A/1-60'
[54] 'T_antipodiana_Emx2-A/1-60'
[55] 'H_graminicola_Emx2-A-2/1-45'
[56] 'H_graminicola_Emx2-A-3/1-45'
[57] 'A_bruennichi_Emx2-B/1-60'
[58] 'A_bruennichi__old__annotated__Emx2-B/1-60'
[59] 'C_sculpturatus_Emx2-B/1-60'
[60] 'D_plantarius_Emx2-B/1-44'
[61] 'D_silvatica_Emx2-B/1-60'
[62] 'L_elegans_Emx2-B/1-60'
[63] 'P_tepidariorum_Emx2-B/1-60'
[64] 'T_antipodiana_Emx2-B/1-60'
[65] 'T_clavata_Emx2-B/1-60'
[66] 'A_bruennichi_NK1-B-1/1-60'
[67] 'A_bruennichi_NK1-B-2/1-60'
[68] 'C_rotundicauda_Slou_E/1-60'
[69] 'D_melanogaster_slou/1-60'
[70] 'D_plantarius_NK1-B-2/1-60'
[71] 'L_polyphemus_Slou_E/1-60'
[72] 'S_maritima_NK1/1-60'
[73] 'T_castaneum_Slou/1-60'
[74] 'T_tridentatus_Slou_E/1-60'
[75] 'C_sculpturatus_NK2-like/1-60'
[76] 'A_bruennichi_NK2.1/1-60'
[77] 'A_bruennichi_old_annotated_NK2.1/1-60'
[78] 'C_rotundicauda_Scro_B/1-60'
[79] 'C_rotundicauda_Scro_C/1-60'
[80] 'C_rotundicauda_Scro_D/1-60'
[81] 'D_melanogaster_scro/1-60'
[82] 'D_silvatica_NK2.1/1-45'
[83] 'L_polyphemus_Scro_B/1-60'
[84] 'L_polyphemus_Scro_C/1-60'
[85] 'L_polyphemus_Scro_E/1-54'
[86] 'T_tridentatus_Scro_D/1-60'
[87] 'A_bruennichi_NK2.2-A/1-60'
[88] 'A_bruennichi_NK2.2-B/1-60'
[89] 'A_bruennichi_old_annotated_NK2.2-A/1-60'
[90] 'A_bruennichi_old_annotated_NK2.2-B/1-60'
[91] 'C_rotundicauda_Vnd_B/1-60'
[92] 'C_rotundicauda_Vnd_C/1-60'
[93] 'D_melanogaster_vnd/1-60'
[94] 'D_plantarius_NK2.2-B/1-42'
[95] 'H_graminicola_NK2.2-A-1/1-53'
[96] 'H_graminicola_NK2.2-A-2/1-53'
[97] 'H_graminicola_NK2.2-B/1-60'
[98] 'L_elegans_NK2.2-B/1-60'
[99] 'L_polyphemus_Vnd_B/1-60'
[100] 'L_polyphemus_Vnd_C/1-60'
[101] 'P_opilio_NK2.2/1-60'
[102] 'P_tepidariorum_NK2.2-B/1-60'
[103] 'S_maritima_NK2.2-1/1-60'
[104] 'T_antipodiana_NK2.2-B/1-60'
[105] 'T_castaneum_Vnd/1-60'
[106] 'T_clavata_NK2.2-B/1-60'
[107] 'T_tridentatus_Vnd_B/1-60'
[108] 'T_tridentatus_Vnd_C/1-60'
[109] 'A_bruennichi_NK3/1-60'
[110] 'A_bruennichi_old_annotated_NK3/1-60'
[111] 'C_rotundicauda_Bap_A/1-60'
[112] 'C_rotundicauda_Bap_B/1-60'
[113] 'C_sculpturatus_NK3/1-60'
[114] 'D_melanogaster_bap/1-60'
[115] 'D_plantarius_NK3/1-60'
[116] 'D_silvatica_NK3-A/1-60'
[117] 'D_silvatica_NK3-B/1-60'
[118] 'I_scapularis_NK3/1-60'
[119] 'L_polyphemus_Bap_A/1-60'
[120] 'L_polyphemus_Bap_B/1-60'
[121] 'P_opilio_NK3/1-60'
[122] 'P_tepidariorum_NK3/1-60'
[123] 'S_maritima_NK3/1-60'
[124] 'T_castaneum_Bap/1-60'
[125] 'A_bruennichi_NK4-A/1-60'
[126] 'A_bruennichi_NK4-B/1-60'
[127] 'A_bruennichi_old_annotated_NK4-A/1-60'
[128] 'A_bruennichi_old_annotated_NK4-B/1-60'
[129] 'C_rotundicauda_Tin_a/1-60'
[130] 'C_rotundicauda_Tin_b/1-60'
[131] 'C_sculpturatus_NK4-A/1-60'
[132] 'D_melanogaster_tin/1-60'
[133] 'D_plantarius_NK4-B/1-60'
[134] 'D_silvatica_NK4-A/1-60'
[135] 'D_silvatica_NK4-B-1/1-60'
[136] 'D_silvatica_NK4-B-2/1-60'
[137] 'I_scapularis_NK4/1-60'
[138] 'L_elegans_NK4-B/1-60'
[139] 'P_opilio_NK4/1-60'
[140] 'P_tepidariorum_NK4-A/1-60'
[141] 'S_maritima_NK4/1-60'
[142] 'T_antipodiana_NK4-B/1-60'
[143] 'T_castaneum_Tin/1-60'
[144] 'T_clavata_NK4-B/1-60'
[145] 'A_bruennichi_NK5-A/1-60'
[146] 'A_bruennichi_NK5-B/1-60'
[147] 'A_bruennichi_old_annotated_NK5-A/1-60'
[148] 'A_bruennichi_old_annotated_NK5-B/1-60'
[149] 'D_melanogaster_Hmx/1-60'
[150] 'D_silvatica_NK5-B/1-60'
[151] 'H_graminicola_NK5-B-2/1-60'
[152] 'I_scapularis_NK5/1-60'
[153] 'P_tepidariorum_NK5-B/1-60'
[154] 'S_maritima_NK5/1-60'
[155] 'T_castaneum_Hmx/1-60'
[156] 'C_rotundicauda_Hmx_A/1-60'
[157] 'C_rotundicauda_Hmx_B/1-60'
[158] 'C_rotundicauda_Hmx_C-a/1-60'
[159] 'C_rotundicauda_Hmx_C-b/1-60'
[160] 'C_rotundicauda_Hmx_E/1-60'
[161] 'L_polyphemus_Hmx_A/1-60'
[162] 'L_polyphemus_Hmx_B1/1-60'
[163] 'L_polyphemus_Hmx_B2/1-60'
[164] 'L_polyphemus_Hmx_E/1-60'
[165] 'T_tridentatus_Hmx_A/1-60'
[166] 'T_tridentatus_Hmx_B/1-60'
[167] 'A_bruennichi_NK6-A/1-60'
[168] 'A_bruennichi_NK6-B/1-60'
[169] 'C_rotundicauda_Hgtx_B/1-60'
[170] 'C_rotundicauda_Hgtx_C/1-60'
[171] 'C_sculpturatus_NK6-A-2/1-60'
[172] 'D_melanogaster_HGTX/1-60'
[173] 'D_silvatica_NK6-A/1-60'
[174] 'L_polyphemus_Hgtx_B/1-60'
[175] 'P_opilio_NK6/1-60'
[176] 'P_tepidariorum_NK6-A/1-60'
[177] 'S_maritima_NK6/1-60'
[178] 'T_castaneum_Hgtx/1-60'
[179] 'T_tridentatus_Hgtx_C/1-60'
[180] 'A_bruennichi_NK7-A/1-60'
[181] 'A_bruennichi_NK7-B/1-60'
[182] 'A_bruennichi_old_annotated_NK7-A/1-60'
[183] 'A_bruennichi_old_annotated_NK7-B/1-60'
[184] 'C_rotundicauda_Nk7_A/1-60'
[185] 'C_rotundicauda_Nk7_B/1-60'
[186] 'C_rotundicauda_Nk7_C-a/1-60'
[187] 'C_rotundicauda_Nk7_C-b/1-60'
[188] 'C_sculpturatus_NK7-A/1-60'
[189] 'C_sculpturatus_NK7-B/1-60'
[190] 'D_melanogaster_NK7.1/1-60'
[191] 'D_plantarius_NK7-B/1-60'
[192] 'D_silvatica_NK7-B/1-44'
[193] 'H_graminicola_NK7-B/1-60'
[194] 'L_elegans_NK7-B/1-60'
[195] 'L_polyphemus_Nk7_A/1-60'
[196] 'L_polyphemus_Nk7_B/1-60'
[197] 'L_polyphemus_Nk7_C/1-60'
[198] 'P_opilio_NK7/1-60'
[199] 'P_tepidariorum_NK7-B/1-60'
[200] 'T_antipodiana_NK7-B/1-60'
[201] 'T_castaneum_NK7/1-60'
[202] 'T_clavata_NK7-B/1-60'
[203] 'T_tridentatus_Nk7_A/1-60'
[204] 'T_tridentatus_Nk7_B/1-60'
[205] 'T_tridentatus_Nk7_C/1-60'
[206] 'A_bruennichi_Noto-B/1-60'
[207] 'A_bruennichi_old_annotated_Noto-A/1-60'
[208] 'C_rotundicauda_Not_A-a/1-60'
[209] 'C_rotundicauda_Not_A-b/1-60'
[210] 'C_rotundicauda_Not_B/1-60'
[211] 'C_sculpturatus_Noto/1-60'
[212] 'D_melanogaster_CG18599/1-60'
[213] 'D_plantarius_Noto-A/1-48'
[214] 'D_plantarius_Noto-B/1-48'
[215] 'D_silvatica_Noto-B/1-60'
[216] 'H_graminicola_Noto-A-1/1-60'
[217] 'H_graminicola_Noto-A-2/1-60'
[218] 'I_scapularis_Noto/1-60'
[219] 'L_elegans_Noto-A-1/1-60'
[220] 'L_elegans_Noto-A-2/1-60'
[221] 'L_elegans_Noto-B/1-60'
[222] 'L_polyphemus_Not_B/1-60'
[223] 'P_opilio_Noto/1-60'
[224] 'P_tepidariorum_Noto-A/1-60'
[225] 'P_tepidariorum_Noto-B/1-60'
[226] 'S_maritima_Noto/1-60'
[227] 'T_antipodiana_Noto-B/1-60'
[228] 'T_castaneum_Not/1-60'
[229] 'T_clavata_Noto-B/1-60'
[230] 'T_tridentatus_Not_A1/1-60'
[231] 'T_tridentatus_Not_B/1-60'
[232] 'L_elegans_Noto-like-1/1-33'
[233] 'L_elegans_Noto-like-2/1-33'
[234] 'S_maritima_Noto-like-a/1-60'
[235] 'A_bruennichi_Tlx-A/1-60'
[236] 'A_bruennichi_Tlx-B/1-60'
[237] 'A_bruennichi_old_annotated_Tlx-A/1-60'
[238] 'A_bruennichi_old_annotated_Tlx-B/1-60'
[239] 'C_rotundicauda_Tlx_A1/1-60'
[240] 'C_rotundicauda_Tlx_A2/1-60'
[241] 'C_rotundicauda_Tlx_B/1-60'
[242] 'C_sculpturatus_Tlx-A/1-60'
[243] 'D_melanogaster_C15/1-60'
[244] 'D_plantarius_Tlx-A/1-57'
[245] 'D_plantarius_Tlx-B/1-57'
[246] 'D_silvatica_Tlx-A/1-57'
[247] 'H_graminicola_Tlx-A/1-57'
[248] 'I_scapularis_Tlx/1-60'
[249] 'L_polyphemus_Tlx_A1/2-b/1-60'
[250] 'L_polyphemus_Tlx_B/1-60'
[251] 'S_maritima_Tlx/1-60'
[252] 'T_castaneum_C15/1-60'
[253] 'A_bruennichi_Lbx-A/1-60'
[254] 'A_bruennichi_Lbx-B/1-60'
[255] 'C_rotundicauda_Lbx_B1/1-60'
[256] 'C_rotundicauda_Lbx_B2/1-60'
[257] 'C_rotundicauda_Lbx_C/1-60'
[258] 'C_rotundicauda_Lbx_D-a/1-60'
[259] 'C_rotundicauda_Lbx_D-b/1-60'
[260] 'D_melanogaster_lbe/1-60'
[261] 'D_melanogaster_lbl/1-60'
[262] 'H_graminicola_Lbx-B/1-60'
[263] 'L_elegans_Lbx-B/1-60'
[264] 'L_polyphemus_Lbx_B1/1-60'
[265] 'L_polyphemus_Lbx_B2/1-60'
[266] 'L_polyphemus_Lbx_C/1-60'
[267] 'P_tepidariorum_Lbx-B/1-60'
[268] 'T_castaneum_Lbx/1-60'
[269] 'T_tridentatus_Lbx_B2/1-60'
[270] 'C_rotundicauda_Msx_A1/1-60'
[271] 'C_rotundicauda_Msx_A2/1-60'
[272] 'C_rotundicauda_Msx_B/1-54'
[273] 'C_rotundicauda_Msx_C/1-60'
[274] 'C_rotundicauda_Msx_D/1-60'
[275] 'D_melanogaster_Dr/1-60'
[276] 'L_polyphemus_Msx_6/1-60'
[277] 'L_polyphemus_Msx_A1/1-60'
[278] 'L_polyphemus_Msx_A2/1-60'
[279] 'L_polyphemus_Msx_C/1-60'
[280] 'L_polyphemus_Msx_D/1-60'
[281] 'L_polyphemus_Msx_E1/1-60'
[282] 'L_polyphemus_Msx_E2/1-60'
[283] 'S_maritima_Msx/1-60'
[284] 'T_castaneum_Msx-1/1-60'
[285] 'T_castaneum_Msx-2/1-60'
[286] 'T_tridentatus_Msx_D/1-60'
[287] 'T_tridentatus_Msx_E/1-60'
[288] 'A_bruennichi_Msx1-A/1-60'
[289] 'A_bruennichi_old_annotated_Msx1-A/1-60'
[290] 'C_sculpturatus_Msx1-B/1-60'
[291] 'D_plantarius_Msx1-A/1-60'
[292] 'D_plantarius_Msx1-B/1-60'
[293] 'D_silvatica_Msx1-A/1-60'
[294] 'D_silvatica_Msx1-B/1-60'
[295] 'H_graminicola_Msx1-A/1-60'
[296] 'H_graminicola_Msx1-B/1-60'
[297] 'I_scapularis_Msx1/1-60'
[298] 'T_antipodiana_Msx1-A/1-60'
[299] 'T_antipodiana_Msx1-B/1-60'
[300] 'T_clavata_Msx1-A/1-60'
[301] 'T_clavata_Msx1-B/1-60'
[302] 'A_bruennichi_Msx2-A/1-60'
[303] 'A_bruennichi_old_annotated_Msx2-A/1-60'
[304] 'C_sculpturatus_Msx2-A/1-60'
[305] 'C_sculpturatus_Msx2-B-2/1-60'
[306] 'D_silvatica_Msx2-A-2/1-60'
[307] 'H_graminicola_Msx2-A/1-60'
[308] 'I_scapularis_Msx2/1-60'
[309] 'L_elegans_Msx2-A/1-60'
[310] 'P_opilio_Msx2/1-60'
[311] 'P_tepidariorum_Msx2-A/1-60'
[312] 'T_clavata_Msx2-A/1-60'
[313] 'C_rotundicauda_MsxL/1-60'
[314] 'C_sculpturatus_Msxlx/1-60'
[315] 'D_melanogaster_CG15696/1-60'
[316] 'D_silvatica_Msxlx/1-45'
[317] 'I_scapularis_Msxlx/1-60'
[318] 'L_polyphemus_MsxL/1-60'
[319] 'S_maritima_Msxlx/1-60'
[320] 'T_castaneum_Msxlx/1-60'
[321] 'T_tridentatus_MsxL/1-60'
[322] 'A_bruennichi_Hhex/1-60'
[323] 'A_bruennichi_old_annotated_Hhex/1-60'
[324] 'C_rotundicauda_Hex/1-60'
[325] 'C_sculpturatus_Hhex/1-60'
[326] 'D_melanogaster_HHEX/1-60'
[327] 'D_plantarius_Hhex/1-60'
[328] 'D_silvatica_Hhex/1-44'
[329] 'H_graminicola_Hhex/1-60'
[330] 'L_elegans_Hhex/1-60'
[331] 'L_polyphemus_Hex/1-60'
[332] 'P_opilio_Hhex/1-60'
[333] 'P_tepidariorum_Hhex/1-60'
[334] 'S_maritima_Hhex/1-60'
[335] 'T_antipodiana_Hhex/1-60'
[336] 'T_castaneum_Hhex/1-60'
[337] 'T_clavata_Hhex/1-60'
[338] 'PB.1005.1.p1/231-290'
[339] 'PB.1005.2.p1/231-290'
[340] 'PB.1017.1.p1/175-234'
[341] 'PB.1017.2.p1/175-234'
[342] 'PB.1018.1.p1/154-213'
[343] 'PB.1021.1.p1/169-228'
[344] 'PB.1021.2.p1/169-228'
[345] 'PB.1830.1.p1/215-274'
[346] 'PB.1830.2.p1/215-274'
[347] 'PB.3341.1.p1/179-238'
[348] 'PB.3341.2.p1/179-238'
[349] 'PB.3793.1.p1/138-197'
[350] 'PB.7934.1.p1/142-201'
[351] 'PB.8153.1.p1/148-207'
[352] 'PB.8615.1.p1/299-358'
[353] 'PB.8616.1.p1/191-250'
[354] 'PB.8616.2.p1/191-250'
[355] 'PB.8617.1.p1/233-292'
[356] 'PB.8617.2.p1/227-286'
[357] 'at_DN2391.t1.p1/337-396'
[358] 'g10110.t1.p1/144-203'
[359] 'g10112.t1.p1/111-170'
[360] 'g11364.t1.p1/125-184'
[361] 'g1625.t1.p1/203-262'
[362] 'g1627.t1.p1/194-253'
[363] 'g1744.t1.p1/175-234'
[364] 'g1756.t1.p1/175-234'
[365] 'g2646.t1.p1/205-264'
[366] 'g4363.t1.p1/1-43'
[367] 'g6762.t1.p1/212-271'
[368] 'g6864.t1.p1/280-339'
[369] 'g8689.t1.p1/170-229'
[370] 'g9718.t1.p1/106-175'
[371] 'g9720.t1.p1/206-265'
[372] 'g9721.t1.p1/217-276'
[373] 'g9723.t1.p1/198-257'
[374] 'g9725.t1.p1/268-327'
;
END; [Taxa]

BEGIN Splits;
DIMENSIONS ntax=374 nsplits=5684;
FORMAT labels=no weights=yes confidences=no intervals=no;
MATRIX
	100	 2,
	100	 4,
	100	 5,
	76	 4 5,
	100	 6,
	100	 363,
	100	 364,
	100	 363 364,
	84	 6 363 364,
	100	 7,
	68	 6 7 363 364,
	100	 8,
	63	 6 7 8 363 364,
	100	 357,
	100	 360,
	100	 357 360,
	62	 6 7 8 357 360 363 364,
	100	 4 5 6 7 8 357 360 363 364,
	100	 206,
	100	 207,
	100	 206 207,
	100	 227,
	100	 229,
	98	 227 229,
	97	 206 207 227 229,
	100	 216,
	100	 217,
	98	 216 217,
	89	 206 207 216 217 227 229,
	100	 214,
	84	 206 207 214 216 217 227 229,
	100	 225,
	80	 206 207 214 216 217 225 227 229,
	100	 221,
	36	 206 207 214 216 217 221 225 227 229,
	100	 219,
	100	 232,
	98	 219 232,
	100	 233,
	99	 219 232 233,
	100	 220,
	99	 219 220 232 233,
	100	 351,
	85	 219 220 232 233 351,
	0	 206 207 214 216 217 219 220 221 225 227 229 232 233 351,
	100	 215,
	0	 206 207 214 215 216 217 219 220 221 225 227 229 232 233 351,
	100	 211,
	100	 212,
	100	 228,
	100	 212 228,
	100	 223,
	97	 212 223 228,
	82	 211 212 223 228,
	1	 206 207 211 212 214 215 216 217 219 220 221 223 225 227 228 229 232 233 351,
	100	 218,
	1	 206 207 211 212 214 215 216 217 218 219 220 221 223 225 227 228 229 232 233 351,
	100	 210,
	100	 231,
	99	 210 231,
	100	 222,
	99	 210 222 231,
	100	 213,
	100	 224,
	98	 213 224,
	1	 210 213 222 224 231,
	81	 206 207 210 211 212 213 214 215 216 217 218 219 220 221 222 223 224 225 227 228 229 231 232 233 351,
	100	 208,
	100	 209,
	95	 208 209,
	84	 206 207 208 209 210 211 212 213 214 215 216 217 218 219 220 221 222 223 224 225 227 228 229 231 232 233 351,
	100	 230,
	82	 206 207 208 209 210 211 212 213 214 215 216 217 218 219 220 221 222 223 224 225 227 228 229 230 231 232 233 351,
	100	 234,
	41	 206 207 208 209 210 211 212 213 214 215 216 217 218 219 220 221 222 223 224 225 227 228 229 230 231 232 233 234 351,
	100	 226,
	56	 206 207 208 209 210 211 212 213 214 215 216 217 218 219 220 221 222 223 224 225 226 227 228 229 230 231 232 233 234 351,
	37	 4 5 6 7 8 206 207 208 209 210 211 212 213 214 215 216 217 218 219 220 221 222 223 224 225 226 227 228 229 230 231 232 233 234 351 357 360 363 364,
	100	 235,
	100	 237,
	93	 235 237,
	100	 244,
	100	 247,
	94	 244 247,
	81	 235 237 244 247,
	100	 236,
	100	 238,
	100	 248,
	5	 238 248,
	75	 236 238 248,
	100	 239,
	100	 240,
	100	 249,
	98	 240 249,
	100	 241,
	100	 250,
	100	 241 250,
	100	 246,
	86	 241 246 250,
	84	 240 241 246 249 250,
	44	 239 240 241 246 249 250,
	100	 242,
	44	 239 240 241 242 246 249 250,
	100	 245,
	84	 239 240 241 242 245 246 249 250,
	97	 236 238 239 240 241 242 245 246 248 249 250,
	100	 243,
	100	 252,
	99	 243 252,
	86	 236 238 239 240 241 242 243 245 246 248 249 250 252,
	89	 235 236 237 238 239 240 241 242 243 244 245 246 247 248 249 250 252,
	100	 251,
	99	 235 236 237 238 239 240 241 242 243 244 245 246 247 248 249 250 251 252,
	100	 253,
	100	 254,
	79	 253 254,
	100	 257,
	100	 266,
	100	 257 266,
	100	 262,
	22	 257 262 266,
	100	 260,
	100	 261,
	90	 260 261,
	100	 268,
	86	 260 261 268,
	16	 257 260 261 262 266 268,
	16	 253 254 257 260 261 262 266 268,
	100	 263,
	100	 267,
	97	 263 267,
	84	 253 254 257 260 261 262 263 266 267 268,
	100	 258,
	100	 259,
	99	 258 259,
	89	 253 254 257 258 259 260 261 262 263 266 267 268,
	100	 255,
	100	 264,
	90	 255 264,
	100	 256,
	100	 265,
	100	 269,
	94	 265 269,
	85	 256 265 269,
	74	 255 256 264 265 269,
	99	 253 254 255 256 257 258 259 260 261 262 263 264 265 266 267 268 269,
	100	 322,
	100	 323,
	96	 322 323,
	100	 326,
	100	 336,
	99	 326 336,
	100	 327,
	100	 332,
	73	 327 332,
	70	 326 327 332 336,
	100	 328,
	32	 326 327 328 332 336,
	100	 335,
	33	 326 327 328 332 335 336,
	100	 337,
	33	 326 327 328 332 335 336 337,
	100	 330,
	100	 333,
	46	 330 333,
	37	 326 327 328 330 332 333 335 336 337,
	41	 322 323 326 327 328 330 332 333 335 336 337,
	100	 329,
	92	 322 323 326 327 328 329 330 332 333 335 336 337,
	100	 325,
	93	 322 323 325 326 327 328 329 330 332 333 335 336 337,
	100	 324,
	100	 331,
	100	 324 331,
	95	 322 323 324 325 326 327 328 329 330 331 332 333 335 336 337,
	100	 334,
	100	 343,
	100	 344,
	100	 343 344,
	100	 334 343 344,
	100	 322 323 324 325 326 327 328 329 330 331 332 333 334 335 336 337 343 344,
	91	 253 254 255 256 257 258 259 260 261 262 263 264 265 266 267 268 269 322 323 324 325 326 327 328 329 330 331 332 333 334 335 336 337 343 344,
	66	 235 236 237 238 239 240 241 242 243 244 245 246 247 248 249 250 251 252 253 254 255 256 257 258 259 260 261 262 263 264 265 266 267 268 269 322 323 324 325 326 327 328 329 330 331 332 333 334 335 336 337 343 344,
	1	 4 5 6 7 8 206 207 208 209 210 211 212 213 214 215 216 217 218 219 220 221 222 223 224 225 226 227 228 229 230 231 232 233 234 235 236 237 238 239 240 241 242 243 244 245 246 247 248 249 250 251 252 253 254 255 256 257 258 259 260 261 262 263 264 265 266 267 268 269 322 323 324 325 326 327 328 329 330 331 332 333 334 335 336 337 343 344 351 357 360 363 364,
	100	 167,
	100	 168,
	92	 167 168,
	100	 169,
	100	 174,
	97	 169 174,
	100	 170,
	100	 179,
	100	 170 179,
	100	 171,
	80	 170 171 179,
	86	 169 170 171 174 179,
	100	 173,
	100	 175,
	57	 173 175,
	36	 169 170 171 173 174 175 179,
	40	 167 168 169 170 171 173 174 175 179,
	100	 176,
	63	 167 168 169 170 171 173 174 175 176 179,
	100	 172,
	100	 367,
	100	 172 367,
	59	 167 168 169 170 171 172 173 174 175 176 179 367,
	100	 177,
	61	 167 168 169 170 171 172 173 174 175 176 177 179 367,
	100	 178,
	100	 167 168 169 170 171 172 173 174 175 176 177 178 179 367,
	3	 4 5 6 7 8 167 168 169 170 171 172 173 174 175 176 177 178 179 206 207 208 209 210 211 212 213 214 215 216 217 218 219 220 221 222 223 224 225 226 227 228 229 230 231 232 233 234 235 236 237 238 239 240 241 242 243 244 245 246 247 248 249 250 251 252 253 254 255 256 257 258 259 260 261 262 263 264 265 266 267 268 269 322 323 324 325 326 327 328 329 330 331 332 333 334 335 336 337 343 344 351 357 360 363 364 367,
	100	 9,
	100	 10,
	99	 9 10,
	100	 13,
	96	 9 10 13,
	100	 53,
	0	 9 10 13 53,
	100	 45,
	100	 361,
	100	 362,
	71	 361 362,
	0	 45 361 362,
	3	 9 10 13 45 53 361 362,
	100	 12,
	28	 9 10 12 13 45 53 361 362,
	100	 27,
	100	 28,
	99	 27 28,
	1	 9 10 12 13 27 28 45 53 361 362,
	100	 11,
	100	 37,
	66	 11 37,
	100	 14,
	100	 15,
	100	 14 15,
	100	 20,
	100	 21,
	91	 20 21,
	100	 22,
	100	 23,
	87	 22 23,
	100	 24,
	100	 22 23 24,
	100	 34,
	14	 22 23 24 34,
	9	 20 21 22 23 24 34,
	77	 14 15 20 21 22 23 24 34,
	100	 29,
	100	 31,
	94	 29 31,
	100	 30,
	98	 29 30 31,
	100	 32,
	100	 33,
	94	 32 33,
	93	 29 30 31 32 33,
	8	 14 15 20 21 22 23 24 29 30 31 32 33 34,
	100	 16,
	100	 17,
	93	 16 17,
	100	 19,
	100	 35,
	79	 19 35,
	62	 16 17 19 35,
	100	 18,
	100	 54,
	83	 18 54,
	100	 38,
	100	 40,
	100	 43,
	100	 44,
	100	 43 44,
	100	 50,
	85	 43 44 50,
	100	 48,
	83	 43 44 48 50,
	100	 49,
	89	 43 44 48 49 50,
	100	 46,
	100	 51,
	100	 52,
	100	 51 52,
	10	 46 51 52,
	10	 43 44 46 48 49 50 51 52,
	100	 47,
	89	 43 44 46 47 48 49 50 51 52,
	100	 57,
	100	 58,
	96	 57 58,
	100	 63,
	100	 64,
	100	 65,
	97	 64 65,
	88	 63 64 65,
	82	 57 58 63 64 65,
	100	 62,
	95	 57 58 62 63 64 65,
	100	 60,
	95	 57 58 60 62 63 64 65,
	100	 61,
	100	 57 58 60 61 62 63 64 65,
	87	 43 44 46 47 48 49 50 51 52 57 58 60 61 62 63 64 65,
	68	 40 43 44 46 47 48 49 50 51 52 57 58 60 61 62 63 64 65,
	2	 38 40 43 44 46 47 48 49 50 51 52 57 58 60 61 62 63 64 65,
	100	 39,
	71	 38 39 40 43 44 46 47 48 49 50 51 52 57 58 60 61 62 63 64 65,
	100	 41,
	100	 42,
	79	 41 42,
	84	 38 39 40 41 42 43 44 46 47 48 49 50 51 52 57 58 60 61 62 63 64 65,
	80	 18 38 39 40 41 42 43 44 46 47 48 49 50 51 52 54 57 58 60 61 62 63 64 65,
	57	 16 17 18 19 35 38 39 40 41 42 43 44 46 47 48 49 50 51 52 54 57 58 60 61 62 63 64 65,
	100	 59,
	28	 16 17 18 19 35 38 39 40 41 42 43 44 46 47 48 49 50 51 52 54 57 58 59 60 61 62 63 64 65,
	9	 14 15 16 17 18 19 20 21 22 23 24 29 30 31 32 33 34 35 38 39 40 41 42 43 44 46 47 48 49 50 51 52 54 57 58 59 60 61 62 63 64 65,
	11	 11 14 15 16 17 18 19 20 21 22 23 24 29 30 31 32 33 34 35 37 38 39 40 41 42 43 44 46 47 48 49 50 51 52 54 57 58 59 60 61 62 63 64 65,
	8	 9 10 11 12 13 14 15 16 17 18 19 20 21 22 23 24 27 28 29 30 31 32 33 34 35 37 38 39 40 41 42 43 44 45 46 47 48 49 50 51 52 53 54 57 58 59 60 61 62 63 64 65 361 362,
	100	 55,
	13	 9 10 11 12 13 14 15 16 17 18 19 20 21 22 23 24 27 28 29 30 31 32 33 34 35 37 38 39 40 41 42 43 44 45 46 47 48 49 50 51 52 53 54 55 57 58 59 60 61 62 63 64 65 361 362,
	100	 56,
	74	 9 10 11 12 13 14 15 16 17 18 19 20 21 22 23 24 27 28 29 30 31 32 33 34 35 37 38 39 40 41 42 43 44 45 46 47 48 49 50 51 52 53 54 55 56 57 58 59 60 61 62 63 64 65 361 362,
	100	 25,
	100	 26,
	91	 25 26,
	26	 9 10 11 12 13 14 15 16 17 18 19 20 21 22 23 24 25 26 27 28 29 30 31 32 33 34 35 37 38 39 40 41 42 43 44 45 46 47 48 49 50 51 52 53 54 55 56 57 58 59 60 61 62 63 64 65 361 362,
	100	 36,
	99	 9 10 11 12 13 14 15 16 17 18 19 20 21 22 23 24 25 26 27 28 29 30 31 32 33 34 35 36 37 38 39 40 41 42 43 44 45 46 47 48 49 50 51 52 53 54 55 56 57 58 59 60 61 62 63 64 65 361 362,
	34	 4 5 6 7 8 9 10 11 12 13 14 15 16 17 18 19 20 21 22 23 24 25 26 27 28 29 30 31 32 33 34 35 36 37 38 39 40 41 42 43 44 45 46 47 48 49 50 51 52 53 54 55 56 57 58 59 60 61 62 63 64 65 167 168 169 170 171 172 173 174 175 176 177 178 179 206 207 208 209 210 211 212 213 214 215 216 217 218 219 220 221 222 223 224 225 226 227 228 229 230 231 232 233 234 235 236 237 238 239 240 241 242 243 244 245 246 247 248 249 250 251 252 253 254 255 256 257 258 259 260 261 262 263 264 265 266 267 268 269 322 323 324 325 326 327 328 329 330 331 332 333 334 335 336 337 343 344 351 357 360 361 362 363 364 367,
	100	 75,
	100	 78,
	100	 83,
	99	 78 83,
	80	 75 78 83,
	100	 80,
	100	 86,
	100	 80 86,
	79	 75 78 80 83 86,
	100	 79,
	100	 84,
	95	 79 84,
	80	 75 78 79 80 83 84 86,
	100	 76,
	100	 77,
	85	 76 77,
	100	 82,
	100	 347,
	100	 348,
	100	 347 348,
	91	 82 347 348,
	82	 76 77 82 347 348,
	80	 75 76 77 78 79 80 82 83 84 86 347 348,
	100	 81,
	79	 75 76 77 78 79 80 81 82 83 84 86 347 348,
	100	 85,
	79	 75 76 77 78 79 80 81 82 83 84 85 86 347 348,
	100	 87,
	100	 89,
	78	 87 89,
	100	 91,
	100	 107,
	100	 91 107,
	100	 99,
	79	 91 99 107,
	100	 92,
	100	 108,
	100	 92 108,
	100	 100,
	100	 92 100 108,
	98	 91 92 99 100 107 108,
	100	 96,
	100	 103,
	31	 96 103,
	1	 91 92 96 99 100 103 107 108,
	1	 87 89 91 92 96 99 100 103 107 108,
	100	 94,
	100	 97,
	100	 102,
	91	 97 102,
	100	 101,
	60	 97 101 102,
	62	 94 97 101 102,
	1	 87 89 91 92 94 96 97 99 100 101 102 103 107 108,
	100	 93,
	100	 105,
	100	 93 105,
	23	 87 89 91 92 93 94 96 97 99 100 101 102 103 105 107 108,
	100	 95,
	86	 87 89 91 92 93 94 95 96 97 99 100 101 102 103 105 107 108,
	100	 98,
	87	 87 89 91 92 93 94 95 96 97 98 99 100 101 102 103 105 107 108,
	100	 88,
	100	 90,
	99	 88 90,
	97	 87 88 89 90 91 92 93 94 95 96 97 98 99 100 101 102 103 105 107 108,
	100	 104,
	100	 106,
	100	 104 106,
	99	 87 88 89 90 91 92 93 94 95 96 97 98 99 100 101 102 103 104 105 106 107 108,
	99	 75 76 77 78 79 80 81 82 83 84 85 86 87 88 89 90 91 92 93 94 95 96 97 98 99 100 101 102 103 104 105 106 107 108 347 348,
	100	 129,
	100	 130,
	91	 129 130,
	91	 75 76 77 78 79 80 81 82 83 84 85 86 87 88 89 90 91 92 93 94 95 96 97 98 99 100 101 102 103 104 105 106 107 108 129 130 347 348,
	100	 140,
	23	 75 76 77 78 79 80 81 82 83 84 85 86 87 88 89 90 91 92 93 94 95 96 97 98 99 100 101 102 103 104 105 106 107 108 129 130 140 347 348,
	100	 134,
	80	 75 76 77 78 79 80 81 82 83 84 85 86 87 88 89 90 91 92 93 94 95 96 97 98 99 100 101 102 103 104 105 106 107 108 129 130 134 140 347 348,
	100	 139,
	88	 75 76 77 78 79 80 81 82 83 84 85 86 87 88 89 90 91 92 93 94 95 96 97 98 99 100 101 102 103 104 105 106 107 108 129 130 134 139 140 347 348,
	100	 125,
	100	 127,
	93	 125 127,
	97	 75 76 77 78 79 80 81 82 83 84 85 86 87 88 89 90 91 92 93 94 95 96 97 98 99 100 101 102 103 104 105 106 107 108 125 127 129 130 134 139 140 347 348,
	100	 126,
	100	 128,
	100	 126 128,
	100	 138,
	81	 126 128 138,
	100	 142,
	100	 144,
	99	 142 144,
	100	 126 128 138 142 144,
	100	 133,
	100	 126 128 133 138 142 144,
	100	 135,
	100	 136,
	100	 135 136,
	100	 126 128 133 135 136 138 142 144,
	100	 137,
	80	 126 128 133 135 136 137 138 142 144,
	100	 131,
	81	 126 128 131 133 135 136 137 138 142 144,
	83	 75 76 77 78 79 80 81 82 83 84 85 86 87 88 89 90 91 92 93 94 95 96 97 98 99 100 101 102 103 104 105 106 107 108 125 126 127 128 129 130 131 133 134 135 136 137 138 139 140 142 144 347 348,
	100	 369,
	83	 75 76 77 78 79 80 81 82 83 84 85 86 87 88 89 90 91 92 93 94 95 96 97 98 99 100 101 102 103 104 105 106 107 108 125 126 127 128 129 130 131 133 134 135 136 137 138 139 140 142 144 347 348 369,
	100	 141,
	86	 75 76 77 78 79 80 81 82 83 84 85 86 87 88 89 90 91 92 93 94 95 96 97 98 99 100 101 102 103 104 105 106 107 108 125 126 127 128 129 130 131 133 134 135 136 137 138 139 140 141 142 144 347 348 369,
	100	 132,
	100	 143,
	94	 132 143,
	100	 75 76 77 78 79 80 81 82 83 84 85 86 87 88 89 90 91 92 93 94 95 96 97 98 99 100 101 102 103 104 105 106 107 108 125 126 127 128 129 130 131 132 133 134 135 136 137 138 139 140 141 142 143 144 347 348 369,
	100	 109,
	100	 122,
	3	 109 122,
	100	 110,
	15	 109 110 122,
	100	 115,
	89	 109 110 115 122,
	100	 116,
	95	 109 110 115 116 122,
	100	 111,
	100	 119,
	86	 111 119,
	100	 113,
	100	 118,
	96	 113 118,
	100	 114,
	100	 121,
	88	 114 121,
	37	 113 114 118 121,
	28	 111 113 114 118 119 121,
	50	 109 110 111 113 114 115 116 118 119 121 122,
	100	 124,
	73	 109 110 111 113 114 115 116 118 119 121 122 124,
	100	 112,
	100	 120,
	99	 112 120,
	100	 123,
	21	 112 120 123,
	16	 109 110 111 112 113 114 115 116 118 119 120 121 122 123 124,
	85	 75 76 77 78 79 80 81 82 83 84 85 86 87 88 89 90 91 92 93 94 95 96 97 98 99 100 101 102 103 104 105 106 107 108 109 110 111 112 113 114 115 116 118 119 120 121 122 123 124 125 126 127 128 129 130 131 132 133 134 135 136 137 138 139 140 141 142 143 144 347 348 369,
	100	 117,
	100	 350,
	60	 117 350,
	97	 75 76 77 78 79 80 81 82 83 84 85 86 87 88 89 90 91 92 93 94 95 96 97 98 99 100 101 102 103 104 105 106 107 108 109 110 111 112 113 114 115 116 117 118 119 120 121 122 123 124 125 126 127 128 129 130 131 132 133 134 135 136 137 138 139 140 141 142 143 144 347 348 350 369,
	64	 1 2 3 66 67 68 69 70 71 72 73 74 145 146 147 148 149 150 151 152 153 154 155 156 157 158 159 160 161 162 163 164 165 166 180 181 182 183 184 185 186 187 188 189 190 191 192 193 194 195 196 197 198 199 200 201 202 203 204 205 270 271 272 273 274 275 276 277 278 279 280 281 282 283 284 285 286 287 288 289 290 291 292 293 294 295 296 297 298 299 300 301 302 303 304 305 306 307 308 309 310 311 312 313 314 315 316 317 318 319 320 321 338 339 340 341 342 345 346 349 352 353 354 355 356 358 359 365 366 368 370 371 372 373 374,
	100	 145,
	100	 153,
	17	 145 153,
	100	 147,
	88	 145 147 153,
	100	 146,
	100	 148,
	90	 146 148,
	100	 149,
	100	 338,
	100	 339,
	100	 338 339,
	90	 149 338 339,
	100	 155,
	76	 149 155 338 339,
	100	 152,
	2	 149 152 155 338 339,
	2	 146 148 149 152 155 338 339,
	100	 157,
	100	 166,
	100	 157 166,
	100	 163,
	90	 157 163 166,
	100	 162,
	80	 157 162 163 166,
	100	 158,
	100	 159,
	75	 158 159,
	91	 157 158 159 162 163 166,
	6	 146 148 149 152 155 157 158 159 162 163 166 338 339,
	100	 160,
	100	 164,
	96	 160 164,
	5	 146 148 149 152 155 157 158 159 160 162 163 164 166 338 339,
	100	 156,
	100	 161,
	100	 165,
	95	 161 165,
	100	 156 161 165,
	5	 146 148 149 152 155 156 157 158 159 160 161 162 163 164 165 166 338 339,
	100	 154,
	96	 146 148 149 152 154 155 156 157 158 159 160 161 162 163 164 165 166 338 339,
	93	 145 146 147 148 149 152 153 154 155 156 157 158 159 160 161 162 163 164 165 166 338 339,
	100	 150,
	100	 151,
	63	 150 151,
	99	 145 146 147 148 149 150 151 152 153 154 155 156 157 158 159 160 161 162 163 164 165 166 338 339,
	100	 180,
	100	 182,
	92	 180 182,
	100	 181,
	100	 183,
	95	 181 183,
	100	 193,
	100	 194,
	100	 199,
	100	 194 199,
	95	 193 194 199,
	100	 200,
	100	 202,
	100	 200 202,
	83	 193 194 199 200 202,
	88	 181 183 193 194 199 200 202,
	100	 192,
	99	 181 183 192 193 194 199 200 202,
	100	 191,
	90	 181 183 191 192 193 194 199 200 202,
	100	 185,
	100	 204,
	100	 185 204,
	100	 196,
	90	 185 196 204,
	100	 186,
	100	 187,
	100	 186 187,
	100	 197,
	100	 205,
	96	 197 205,
	94	 186 187 197 205,
	94	 185 186 187 196 197 204 205,
	26	 181 183 185 186 187 191 192 193 194 196 197 199 200 202 204 205,
	100	 184,
	100	 203,
	92	 184 203,
	33	 181 183 184 185 186 187 191 192 193 194 196 197 199 200 202 203 204 205,
	100	 195,
	91	 181 183 184 185 186 187 191 192 193 194 195 196 197 199 200 202 203 204 205,
	74	 180 181 182 183 184 185 186 187 191 192 193 194 195 196 197 199 200 202 203 204 205,
	100	 190,
	100	 201,
	100	 368,
	88	 201 368,
	86	 190 201 368,
	26	 180 181 182 183 184 185 186 187 190 191 192 193 194 195 196 197 199 200 201 202 203 204 205 368,
	100	 189,
	100	 198,
	73	 189 198,
	92	 180 181 182 183 184 185 186 187 189 190 191 192 193 194 195 196 197 198 199 200 201 202 203 204 205 368,
	100	 188,
	99	 180 181 182 183 184 185 186 187 188 189 190 191 192 193 194 195 196 197 198 199 200 201 202 203 204 205 368,
	93	 145 146 147 148 149 150 151 152 153 154 155 156 157 158 159 160 161 162 163 164 165 166 180 181 182 183 184 185 186 187 188 189 190 191 192 193 194 195 196 197 198 199 200 201 202 203 204 205 338 339 368,
	98	 1 2 3 66 67 68 69 70 71 72 73 74 270 271 272 273 274 275 276 277 278 279 280 281 282 283 284 285 286 287 288 289 290 291 292 293 294 295 296 297 298 299 300 301 302 303 304 305 306 307 308 309 310 311 312 313 314 315 316 317 318 319 320 321 340 341 342 345 346 349 352 353 354 355 356 358 359 365 366 370 371 372 373 374,
	100	 66,
	100	 67,
	79	 66 67,
	100	 69,
	100	 72,
	100	 73,
	92	 72 73,
	99	 69 72 73,
	85	 66 67 69 72 73,
	100	 70,
	35	 66 67 69 70 72 73,
	100	 71,
	3	 66 67 69 70 71 72 73,
	100	 68,
	100	 74,
	99	 68 74,
	99	 66 67 68 69 70 71 72 73 74,
	66	 1 2 3 270 271 272 273 274 275 276 277 278 279 280 281 282 283 284 285 286 287 288 289 290 291 292 293 294 295 296 297 298 299 300 301 302 303 304 305 306 307 308 309 310 311 312 313 314 315 316 317 318 319 320 321 340 341 342 345 346 349 352 353 354 355 356 358 359 365 366 370 371 372 373 374,
	100	 270,
	100	 271,
	100	 277,
	96	 271 277,
	89	 270 271 277,
	100	 278,
	99	 270 271 277 278,
	100	 299,
	100	 301,
	100	 299 301,
	100	 308,
	100	 312,
	97	 308 312,
	46	 299 301 308 312,
	34	 270 271 277 278 299 301 308 312,
	100	 296,
	100	 307,
	96	 296 307,
	74	 270 271 277 278 296 299 301 307 308 312,
	100	 302,
	100	 303,
	97	 302 303,
	100	 305,
	39	 302 303 305,
	67	 270 271 277 278 296 299 301 302 303 305 307 308 312,
	100	 309,
	100	 311,
	91	 309 311,
	66	 270 271 277 278 296 299 301 302 303 305 307 308 309 311 312,
	100	 282,
	100	 292,
	100	 294,
	98	 292 294,
	34	 282 292 294,
	1	 270 271 277 278 282 292 294 296 299 301 302 303 305 307 308 309 311 312,
	100	 273,
	100	 279,
	95	 273 279,
	1	 270 271 273 277 278 279 282 292 294 296 299 301 302 303 305 307 308 309 311 312,
	100	 306,
	1	 270 271 273 277 278 279 282 292 294 296 299 301 302 303 305 306 307 308 309 311 312,
	100	 288,
	100	 289,
	100	 288 289,
	100	 295,
	88	 288 289 295,
	100	 298,
	100	 300,
	99	 298 300,
	96	 288 289 295 298 300,
	30	 270 271 273 277 278 279 282 288 289 292 294 295 296 298 299 300 301 302 303 305 306 307 308 309 311 312,
	100	 275,
	100	 284,
	100	 285,
	98	 284 285,
	97	 275 284 285,
	100	 342,
	100	 358,
	100	 342 358,
	92	 275 284 285 342 358,
	100	 283,
	85	 275 283 284 285 342 358,
	100	 340,
	100	 341,
	99	 340 341,
	88	 275 283 284 285 340 341 342 358,
	100	 290,
	100	 304,
	20	 290 304,
	33	 275 283 284 285 290 304 340 341 342 358,
	6	 270 271 273 275 277 278 279 282 283 284 285 288 289 290 292 294 295 296 298 299 300 301 302 303 304 305 306 307 308 309 311 312 340 341 342 358,
	100	 313,
	100	 318,
	100	 313 318,
	100	 321,
	89	 313 318 321,
	100	 319,
	90	 313 318 319 321,
	100	 317,
	72	 313 317 318 319 321,
	100	 314,
	100	 316,
	89	 314 316,
	75	 313 314 316 317 318 319 321,
	100	 315,
	100	 320,
	88	 315 320,
	100	 313 314 315 316 317 318 319 320 321,
	2	 270 271 273 275 277 278 279 282 283 284 285 288 289 290 292 294 295 296 298 299 300 301 302 303 304 305 306 307 308 309 311 312 313 314 315 316 317 318 319 320 321 340 341 342 358,
	100	 272,
	100	 281,
	100	 287,
	89	 281 287,
	34	 272 281 287,
	100	 297,
	7	 272 281 287 297,
	100	 274,
	100	 286,
	100	 274 286,
	100	 280,
	100	 274 280 286,
	100	 293,
	100	 359,
	88	 293 359,
	63	 274 280 286 293 359,
	50	 272 274 280 281 286 287 293 297 359,
	1	 270 271 272 273 274 275 277 278 279 280 281 282 283 284 285 286 287 288 289 290 292 293 294 295 296 297 298 299 300 301 302 303 304 305 306 307 308 309 311 312 313 314 315 316 317 318 319 320 321 340 341 342 358 359,
	100	 310,
	1	 270 271 272 273 274 275 277 278 279 280 281 282 283 284 285 286 287 288 289 290 292 293 294 295 296 297 298 299 300 301 302 303 304 305 306 307 308 309 310 311 312 313 314 315 316 317 318 319 320 321 340 341 342 358 359,
	100	 276,
	67	 270 271 272 273 274 275 276 277 278 279 280 281 282 283 284 285 286 287 288 289 290 292 293 294 295 296 297 298 299 300 301 302 303 304 305 306 307 308 309 310 311 312 313 314 315 316 317 318 319 320 321 340 341 342 358 359,
	100	 291,
	99	 270 271 272 273 274 275 276 277 278 279 280 281 282 283 284 285 286 287 288 289 290 291 292 293 294 295 296 297 298 299 300 301 302 303 304 305 306 307 308 309 310 311 312 313 314 315 316 317 318 319 320 321 340 341 342 358 359,
	70	 1 2 3 345 346 349 352 353 354 355 356 365 366 370 371 372 373 374,
	100	 365,
	99	 1 2 3 345 346 349 352 353 354 355 356 366 370 371 372 373 374,
	100	 349,
	100	 366,
	91	 349 366,
	96	 1 2 3 345 346 352 353 354 355 356 370 371 372 373 374,
	100	 345,
	100	 346,
	100	 345 346,
	100	 353,
	100	 354,
	100	 353 354,
	100	 355,
	100	 356,
	98	 355 356,
	100	 374,
	88	 355 356 374,
	100	 373,
	92	 355 356 373 374,
	100	 372,
	99	 355 356 372 373 374,
	100	 371,
	100	 355 356 371 372 373 374,
	92	 353 354 355 356 371 372 373 374,
	100	 370,
	92	 353 354 355 356 370 371 372 373 374,
	96	 345 346 353 354 355 356 370 371 372 373 374,
	100	 1 2 3 352,
	100	 352,
	91	 1 2 3,
	91	 1 3,
	100	 3,
	100	 1,
	14	 236 248,
	1	 239 242,
	6	 235 236 237 238 239 240 241 242 243 245 246 248 249 250 252,
	3	 260 268,
	5	 257 260 261 262 263 266 267 268,
	4	 253 254 256 257 258 259 260 261 262 263 266 267 268,
	1	 253 254 256 257 258 259 260 261 262 263 266 267 268 269,
	8	 253 254 256 257 258 259 260 261 262 263 265 266 267 268 269,
	4	 330 333 337,
	2	 330 333 335 337,
	30	 4 5 6 7 8 235 236 237 238 239 240 241 242 243 244 245 246 247 248 249 250 251 252 253 254 255 256 257 258 259 260 261 262 263 264 265 266 267 268 269 322 323 324 325 326 327 328 329 330 331 332 333 334 335 336 337 343 344 357 360 363 364,
	24	 9 10 13 362,
	16	 9 10 13 361 362,
	49	 12 53,
	54	 9 10 12 13 53 361 362,
	43	 9 10 12 13 53 55 361 362,
	1	 9 10 11 12 13 53 55 361 362,
	80	 14 15 34,
	1	 20 22 23 24,
	2	 20 21 22 23 24,
	10	 14 15 20 21 22 23 24 34 59,
	6	 17 19 35,
	97	 38 39,
	3	 43 44 48 49 50 51 52,
	2	 63 64,
	10	 18 38 39 40 41 42 43 44 46 47 48 49 50 51 52 57 58 60 61 62 63 64 65,
	0	 16 17 18 19 35 38 39 40 41 42 43 44 46 47 48 49 50 51 52 57 58 60 61 62 63 64 65,
	8	 14 15 16 17 18 19 20 21 22 23 24 34 35 38 39 40 41 42 43 44 46 47 48 49 50 51 52 54 57 58 59 60 61 62 63 64 65,
	2	 30 31,
	6	 27 28 29 30 31 32 33,
	2	 14 15 16 17 18 19 20 21 22 23 24 27 28 29 30 31 32 33 34 35 38 39 40 41 42 43 44 46 47 48 49 50 51 52 54 57 58 59 60 61 62 63 64 65,
	1	 14 15 16 17 18 19 20 21 22 23 24 27 28 29 30 31 32 33 34 35 37 38 39 40 41 42 43 44 46 47 48 49 50 51 52 54 57 58 59 60 61 62 63 64 65,
	0	 9 10 11 12 13 14 15 16 17 18 19 20 21 22 23 24 27 28 29 30 31 32 33 34 35 37 38 39 40 41 42 43 44 46 47 48 49 50 51 52 53 54 55 57 58 59 60 61 62 63 64 65 361 362,
	0	 25 26 56,
	2	 206 207 227,
	1	 206 207 217 227 229,
	50	 213 221 224,
	77	 206 207 213 214 216 217 221 224 225 227 229,
	46	 206 207 213 214 216 217 218 221 224 225 227 229,
	45	 215 219 220 232 233 351,
	44	 211 212 215 219 220 223 228 232 233 351,
	84	 206 207 211 212 213 214 215 216 217 218 219 220 221 223 224 225 227 228 229 232 233 351,
	13	 226 230,
	41	 206 207 208 209 210 211 212 213 214 215 216 217 218 219 220 221 222 223 224 225 226 227 228 229 230 231 232 233 351,
	61	 9 10 11 12 13 14 15 16 17 18 19 20 21 22 23 24 25 26 27 28 29 30 31 32 33 34 35 36 37 38 39 40 41 42 43 44 45 46 47 48 49 50 51 52 53 54 55 56 57 58 59 60 61 62 63 64 65 206 207 208 209 210 211 212 213 214 215 216 217 218 219 220 221 222 223 224 225 226 227 228 229 230 231 232 233 234 351 361 362,
	4	 167 168 173 175,
	1	 169 170 179,
	1	 169 170 171 179,
	40	 9 10 11 12 13 14 15 16 17 18 19 20 21 22 23 24 25 26 27 28 29 30 31 32 33 34 35 36 37 38 39 40 41 42 43 44 45 46 47 48 49 50 51 52 53 54 55 56 57 58 59 60 61 62 63 64 65 167 168 169 170 171 172 173 174 175 176 177 178 179 206 207 208 209 210 211 212 213 214 215 216 217 218 219 220 221 222 223 224 225 226 227 228 229 230 231 232 233 234 351 361 362 367,
	7	 94 97 102,
	1	 93 94 97 102 105,
	1	 87 89 93 94 97 102 105,
	29	 95 103,
	32	 95 96 103,
	1	 87 89 93 94 95 96 97 102 103 105,
	6	 91 92 99 100 101 107 108,
	65	 134 140,
	94	 109 110,
	6	 115 116,
	35	 75 76 77 78 79 80 81 82 83 84 85 86 87 88 89 90 91 92 93 94 95 96 97 98 99 100 101 102 103 104 105 106 107 108 109 110 111 112 113 114 115 116 118 119 120 121 122 123 124 125 126 127 128 129 130 131 132 133 134 135 136 137 138 139 140 141 142 143 144 347 348 350 369,
	2	 146 148 152,
	16	 149 154 338 339,
	86	 149 154 155 338 339,
	27	 146 148 149 152 154 155 338 339,
	73	 146 148 149 152 154 155 157 158 159 162 163 166 338 339,
	84	 156 160 161 164 165,
	2	 145 146 148 149 152 153 154 155 156 157 158 159 160 161 162 163 164 165 166 338 339,
	1	 182 189 198,
	10	 180 182 189 198,
	7	 180 182 189 190 198 201 368,
	1	 181 193 194 199 200 202,
	10	 185 186 187 197 204 205,
	9	 184 185 186 187 196 197 203 204 205,
	96	 68 71 74,
	5	 66 67 68 71 74,
	2	 69 73,
	4	 69 70 72 73,
	41	 270 271 277 278 296 307,
	38	 270 271 277 278 296 307 308 312,
	43	 270 271 277 278 296 299 301 302 303 307 308 312,
	82	 270 271 277 278 288 289 295 296 298 299 300 301 302 303 305 307 308 309 311 312,
	5	 270 271 277 278 288 289 295 296 298 299 300 301 302 303 305 306 307 308 309 311 312,
	5	 270 271 273 277 278 279 288 289 295 296 298 299 300 301 302 303 305 306 307 308 309 311 312,
	0	 317 319,
	50	 290 313 314 315 316 317 318 319 320 321,
	5	 276 290 313 314 315 316 317 318 319 320 321,
	8	 276 290 304 313 314 315 316 317 318 319 320 321,
	64	 275 276 283 284 285 290 304 313 314 315 316 317 318 319 320 321 340 341 342 358,
	24	 270 271 273 275 276 277 278 279 282 283 284 285 288 289 290 292 294 295 296 298 299 300 301 302 303 304 305 306 307 308 309 311 312 313 314 315 316 317 318 319 320 321 340 341 342 358,
	52	 272 274 280 281 286 287 293 359,
	28	 270 271 272 273 274 275 276 277 278 279 280 281 282 283 284 285 286 287 288 289 290 292 293 294 295 296 297 298 299 300 301 302 303 304 305 306 307 308 309 311 312 313 314 315 316 317 318 319 320 321 340 341 342 358 359,
	31	 4 5 6 7 8 226 357 360 363 364,
	7	 9 10 13 45,
	3	 9 10 13 45 55,
	2	 9 10 13 45 55 361 362,
	6	 9 10 13 45 53 55 361 362,
	3	 9 10 13 45 53 55 56 361 362,
	16	 9 10 12 13 45 53 55 56 361 362,
	5	 9 10 12 13 45 53 55 56 59 361 362,
	2	 27 28 29 30 31 32 33 37,
	1	 11 27 28 29 30 31 32 33 37,
	1	 16 19 35,
	1	 16 17 19 35 54,
	66	 47 51 52,
	77	 43 44 47 48 49 50 51 52,
	2	 11 16 17 18 19 27 28 29 30 31 32 33 35 37 38 39 40 41 42 43 44 46 47 48 49 50 51 52 54 57 58 60 61 62 63 64 65,
	5	 9 10 11 12 13 16 17 18 19 27 28 29 30 31 32 33 35 37 38 39 40 41 42 43 44 45 46 47 48 49 50 51 52 53 54 55 56 57 58 59 60 61 62 63 64 65 361 362,
	68	 14 15 20 21 34,
	15	 9 10 11 12 13 14 15 16 17 18 19 20 21 27 28 29 30 31 32 33 34 35 37 38 39 40 41 42 43 44 45 46 47 48 49 50 51 52 53 54 55 56 57 58 59 60 61 62 63 64 65 361 362,
	3	 9 10 11 12 13 14 15 16 17 18 19 20 21 22 23 24 26 27 28 29 30 31 32 33 34 35 37 38 39 40 41 42 43 44 45 46 47 48 49 50 51 52 53 54 55 56 57 58 59 60 61 62 63 64 65 361 362,
	55	 4 5 6 7 8 9 10 11 12 13 14 15 16 17 18 19 20 21 22 23 24 25 26 27 28 29 30 31 32 33 34 35 36 37 38 39 40 41 42 43 44 45 46 47 48 49 50 51 52 53 54 55 56 57 58 59 60 61 62 63 64 65 206 207 208 209 210 211 212 213 214 215 216 217 218 219 220 221 222 223 224 225 226 227 228 229 230 231 232 233 234 351 357 360 361 362 363 364,
	36	 4 5 6 7 8 9 10 11 12 13 14 15 16 17 18 19 20 21 22 23 24 25 26 27 28 29 30 31 32 33 34 35 36 37 38 39 40 41 42 43 44 45 46 47 48 49 50 51 52 53 54 55 56 57 58 59 60 61 62 63 64 65 167 168 169 170 171 172 173 174 175 176 177 178 179 206 207 208 209 210 211 212 213 214 215 216 217 218 219 220 221 222 223 224 225 226 227 228 229 230 231 232 233 234 351 357 360 361 362 363 364 367,
	4	 75 78 79 80 83 86,
	5	 75 78 79 80 82 83 84 86 347 348,
	14	 91 92 94 97 99 100 101 102 107 108,
	13	 87 89 91 92 94 97 99 100 101 102 107 108,
	15	 93 95 105,
	6	 93 95 103 105,
	14	 87 89 91 92 93 94 95 97 99 100 101 102 103 105 107 108,
	58	 75 76 77 78 79 80 81 82 83 84 85 86 87 88 89 90 91 92 93 94 95 96 97 98 99 100 101 102 103 104 105 106 107 108 123 125 126 127 128 129 130 131 132 133 134 135 136 137 138 139 140 141 142 143 144 347 348 369,
	56	 75 76 77 78 79 80 81 82 83 84 85 86 87 88 89 90 91 92 93 94 95 96 97 98 99 100 101 102 103 104 105 106 107 108 112 120 123 125 126 127 128 129 130 131 132 133 134 135 136 137 138 139 140 141 142 143 144 347 348 369,
	78	 115 122,
	30	 4 5 6 7 8 9 10 11 12 13 14 15 16 17 18 19 20 21 22 23 24 25 26 27 28 29 30 31 32 33 34 35 36 37 38 39 40 41 42 43 44 45 46 47 48 49 50 51 52 53 54 55 56 57 58 59 60 61 62 63 64 65 75 76 77 78 79 80 81 82 83 84 85 86 87 88 89 90 91 92 93 94 95 96 97 98 99 100 101 102 103 104 105 106 107 108 109 110 111 112 113 114 115 116 117 118 119 120 121 122 123 124 125 126 127 128 129 130 131 132 133 134 135 136 137 138 139 140 141 142 143 144 167 168 169 170 171 172 173 174 175 176 177 178 179 206 207 208 209 210 211 212 213 214 215 216 217 218 219 220 221 222 223 224 225 226 227 228 229 230 231 232 233 234 347 348 350 351 357 360 361 362 363 364 367 369,
	79	 236 238,
	20	 239 240 241 245 246 249 250,
	12	 239 240 241 242 245 246 248 249 250,
	2	 253 254 263,
	2	 262 267,
	4	 253 254 262 263 267,
	23	 253 254 260 261 262 263 267 268,
	11	 255 264 265 269,
	53	 322 323 329,
	41	 322 323 326 327 328 329 332 335 336 337,
	47	 322 323 326 327 328 329 332 333 335 336 337,
	77	 145 147,
	8	 157 159 162 163 166,
	23	 149 154 155 157 158 159 162 163 166 338 339,
	26	 146 148 149 154 155 157 158 159 162 163 166 338 339,
	3	 180 182 189 198 201,
	12	 190 368,
	6	 181 183 184 191 192 193 194 199 200 202 203,
	6	 185 196 197 204 205,
	23	 185 186 187 195 196 197 204 205,
	32	 270 271 277 278 288 289 292 294 295 296 298 299 300 301 302 303 305 307 308 309 311 312,
	28	 270 271 273 277 278 279 288 289 292 294 295 296 298 299 300 301 302 303 305 307 308 309 311 312,
	43	 270 271 273 277 278 279 288 289 292 294 295 296 298 299 300 301 302 303 305 306 307 308 309 311 312,
	3	 283 340 341,
	22	 275 283 284 285 290 340 341 342 358,
	16	 276 313 314 315 316 317 318 319 320 321,
	39	 270 271 273 275 276 277 278 279 283 284 285 288 289 290 292 294 295 296 298 299 300 301 302 303 304 305 306 307 308 309 311 312 313 314 315 316 317 318 319 320 321 340 341 342 358,
	13	 291 310,
	12	 282 291 310,
	14	 270 271 273 275 276 277 278 279 282 283 284 285 288 289 290 291 292 294 295 296 298 299 300 301 302 303 304 305 306 307 308 309 310 311 312 313 314 315 316 317 318 319 320 321 340 341 342 358,
	2	 270 271 273 275 276 277 278 279 281 282 283 284 285 287 288 289 290 291 292 294 295 296 298 299 300 301 302 303 304 305 306 307 308 309 310 311 312 313 314 315 316 317 318 319 320 321 340 341 342 358,
	36	 272 274 280 286 293 359,
	20	 270 271 272 273 274 275 276 277 278 279 280 281 282 283 284 285 286 287 288 289 290 291 292 293 294 295 296 298 299 300 301 302 303 304 305 306 307 308 309 310 311 312 313 314 315 316 317 318 319 320 321 340 341 342 358 359,
	28	 262 263 267,
	17	 260 261 262 263 267 268,
	44	 326 327 332 335 336,
	43	 326 327 332 335 336 337,
	25	 326 327 330 332 333 335 336 337,
	51	 12 53 361 362,
	29	 9 10 12 13 45 53 55 361 362,
	3	 9 10 12 13 29 30 31 32 33 45 53 55 56 361 362,
	15	 48 50,
	15	 48 49 50,
	20	 16 17 18 38 39 40 41 42 43 44 46 47 48 49 50 51 52 54 57 58 60 61 62 63 64 65,
	2	 19 35 59,
	1	 16 17 18 19 35 37 38 39 40 41 42 43 44 46 47 48 49 50 51 52 54 57 58 59 60 61 62 63 64 65,
	2	 11 16 17 18 19 35 37 38 39 40 41 42 43 44 46 47 48 49 50 51 52 54 57 58 59 60 61 62 63 64 65,
	1	 9 10 11 12 13 16 17 18 19 29 30 31 32 33 35 37 38 39 40 41 42 43 44 45 46 47 48 49 50 51 52 53 54 55 56 57 58 59 60 61 62 63 64 65 361 362,
	3	 14 15 22 23 24,
	4	 14 15 20 21 22 23 24,
	9	 9 10 11 12 13 14 15 16 17 18 19 20 21 22 23 24 29 30 31 32 33 34 35 37 38 39 40 41 42 43 44 45 46 47 48 49 50 51 52 53 54 55 56 57 58 59 60 61 62 63 64 65 361 362,
	64	 25 26 36,
	23	 206 207 213 214 216 217 219 220 221 224 225 227 229 232 233 351,
	28	 206 207 213 214 215 216 217 219 220 221 224 225 227 229 232 233 351,
	26	 206 207 211 212 213 214 215 216 217 219 220 221 223 224 225 227 228 229 232 233 351,
	19	 93 95 96 103 105,
	1	 87 93 95 96 103 105,
	1	 87 93 94 95 96 97 101 102 103 105,
	15	 87 89 93 94 95 96 97 101 102 103 105,
	15	 92 99 100 108,
	23	 149 152 154 155 338 339,
	30	 181 183 191 192 193 194 195 199 200 202,
	10	 181 183 185 186 187 191 192 193 194 195 196 197 199 200 202 204 205,
	8	 66 69 72 73,
	59	 66 67 68 69 71 72 73 74,
	1	 288 289 295 298 300 302 303 305,
	6	 288 289 295 298 300 302 303 305 309 311,
	4	 288 289 295 298 299 300 301 302 303 305 308 309 311 312,
	5	 288 289 295 296 298 299 300 301 302 303 305 307 308 309 311 312,
	20	 270 271 277 278 282 288 289 292 294 295 296 298 299 300 301 302 303 305 307 308 309 311 312,
	2	 270 271 277 278 282 288 289 292 294 295 296 298 299 300 301 302 303 305 306 307 308 309 311 312,
	1	 270 271 273 277 278 279 282 288 289 290 292 294 295 296 298 299 300 301 302 303 304 305 306 307 308 309 311 312,
	1	 270 271 273 277 278 279 282 288 289 290 292 294 295 296 298 299 300 301 302 303 304 305 306 307 308 309 310 311 312,
	12	 276 293 359,
	0	 313 315 317 318 319 320 321,
	8	 276 293 313 314 315 316 317 318 319 320 321 359,
	5	 274 276 280 286 293 313 314 315 316 317 318 319 320 321 359,
	6	 272 274 276 280 281 286 287 293 313 314 315 316 317 318 319 320 321 359,
	7	 272 274 276 280 281 286 287 293 297 313 314 315 316 317 318 319 320 321 359,
	4	 275 284 285 340 341 342 358,
	1	 272 274 275 276 280 281 283 284 285 286 287 293 297 313 314 315 316 317 318 319 320 321 340 341 342 358 359,
	1	 7 357 360,
	4	 6 7 357 360 363 364,
	1	 4 5 6 7 357 360 363 364,
	0	 13 55,
	4	 9 10 13 55,
	2	 9 10 13 55 361 362,
	7	 9 10 13 53 55 361 362,
	16	 14 15 22 23 24 34,
	1	 14 15 20 21 22 23 24 34 45,
	1	 57 63 64 65,
	1	 16 17 19 35 38 39 40 41 42 43 44 46 47 48 49 50 51 52 57 58 60 61 62 63 64 65,
	4	 29 30,
	2	 16 17 18 19 29 30 31 35 38 39 40 41 42 43 44 46 47 48 49 50 51 52 54 57 58 60 61 62 63 64 65,
	1	 16 17 18 19 29 30 31 35 38 39 40 41 42 43 44 46 47 48 49 50 51 52 54 57 58 59 60 61 62 63 64 65,
	0	 14 15 16 17 18 19 20 21 22 23 24 29 30 31 34 35 38 39 40 41 42 43 44 45 46 47 48 49 50 51 52 54 57 58 59 60 61 62 63 64 65,
	0	 14 15 16 17 18 19 20 21 22 23 24 29 30 31 34 35 37 38 39 40 41 42 43 44 45 46 47 48 49 50 51 52 54 57 58 59 60 61 62 63 64 65,
	1	 14 15 16 17 18 19 20 21 22 23 24 29 30 31 32 33 34 35 37 38 39 40 41 42 43 44 45 46 47 48 49 50 51 52 54 57 58 59 60 61 62 63 64 65,
	2	 11 14 15 16 17 18 19 20 21 22 23 24 29 30 31 32 33 34 35 37 38 39 40 41 42 43 44 45 46 47 48 49 50 51 52 54 57 58 59 60 61 62 63 64 65,
	22	 9 10 11 12 13 14 15 16 17 18 19 20 21 22 23 24 29 30 31 32 33 34 35 37 38 39 40 41 42 43 44 45 46 47 48 49 50 51 52 53 54 55 57 58 59 60 61 62 63 64 65 361 362,
	33	 27 28 56,
	2	 172 178 367,
	37	 172 177 178 367,
	31	 172 176 177 178 367,
	4	 169 170 171 172 174 176 177 178 179 367,
	33	 167 168 169 170 171 172 174 176 177 178 179 367,
	35	 167 168 169 170 171 172 173 174 176 177 178 179 367,
	23	 240 241 245 246 249 250,
	1	 236 239 240 241 242 245 246 249 250,
	26	 167 168 169 170 171 172 173 174 175 176 177 178 179 235 236 237 238 239 240 241 242 243 244 245 246 247 248 249 250 251 252 367,
	26	 4 5 6 7 8 9 10 11 12 13 14 15 16 17 18 19 20 21 22 23 24 25 26 27 28 29 30 31 32 33 34 35 36 37 38 39 40 41 42 43 44 45 46 47 48 49 50 51 52 53 54 55 56 57 58 59 60 61 62 63 64 65 167 168 169 170 171 172 173 174 175 176 177 178 179 206 207 208 209 210 211 212 213 214 215 216 217 218 219 220 221 222 223 224 225 226 227 228 229 230 231 232 233 234 235 236 237 238 239 240 241 242 243 244 245 246 247 248 249 250 251 252 351 357 360 361 362 363 364 367,
	1	 145 147 150 151,
	4	 145 147 150 151 153,
	2	 146 149 154 155 338 339,
	1	 146 149 152 154 155 338 339,
	8	 157 158 159 163 166,
	1	 148 157 158 159 162 163 166,
	4	 156 161,
	1	 156 161 164 165,
	0	 148 156 157 158 159 160 161 162 163 164 165 166,
	2	 181 183 185 186 187 191 192 193 194 196 197 199 200 202 203 204 205,
	2	 181 183 185 186 187 191 192 193 194 195 196 197 199 200 202 203 204 205,
	14	 180 181 182 183 184 185 186 187 191 192 193 194 195 196 197 198 199 200 202 203 204 205,
	39	 180 181 182 183 184 185 186 187 189 191 192 193 194 195 196 197 198 199 200 202 203 204 205,
	25	 4 5 6 7 8 9 10 11 12 13 14 15 16 17 18 19 20 21 22 23 24 25 26 27 28 29 30 31 32 33 34 35 36 37 38 39 40 41 42 43 44 45 46 47 48 49 50 51 52 53 54 55 56 57 58 59 60 61 62 63 64 65 145 146 147 148 149 150 151 152 153 154 155 156 157 158 159 160 161 162 163 164 165 166 167 168 169 170 171 172 173 174 175 176 177 178 179 180 181 182 183 184 185 186 187 188 189 190 191 192 193 194 195 196 197 198 199 200 201 202 203 204 205 206 207 208 209 210 211 212 213 214 215 216 217 218 219 220 221 222 223 224 225 226 227 228 229 230 231 232 233 234 235 236 237 238 239 240 241 242 243 244 245 246 247 248 249 250 251 252 338 339 351 357 360 361 362 363 364 367 368,
	0	 75 83,
	25	 93 96 105,
	6	 93 96 103 105,
	2	 75 76 77 78 79 80 81 82 83 84 85 86 87 88 89 90 91 92 93 94 95 96 97 98 99 100 101 102 103 104 105 106 107 108 130 347 348,
	1	 75 76 77 78 79 80 81 82 83 84 85 86 87 88 89 90 91 92 93 94 95 96 97 98 99 100 101 102 103 104 105 106 107 108 129 130 139 347 348,
	3	 75 76 77 78 79 80 81 82 83 84 85 86 87 88 89 90 91 92 93 94 95 96 97 98 99 100 101 102 103 104 105 106 107 108 127 129 130 134 139 140 347 348,
	14	 123 124,
	12	 75 76 77 78 79 80 81 82 83 84 85 86 87 88 89 90 91 92 93 94 95 96 97 98 99 100 101 102 103 104 105 106 107 108 123 124 125 126 127 128 129 130 131 132 133 134 135 136 137 138 139 140 141 142 143 144 347 348 369,
	12	 75 76 77 78 79 80 81 82 83 84 85 86 87 88 89 90 91 92 93 94 95 96 97 98 99 100 101 102 103 104 105 106 107 108 112 120 123 124 125 126 127 128 129 130 131 132 133 134 135 136 137 138 139 140 141 142 143 144 347 348 369,
	5	 109 110 111 115 116 119 122,
	27	 1 2 3 66 67 68 69 70 71 72 73 74 253 254 255 256 257 258 259 260 261 262 263 264 265 266 267 268 269 270 271 272 273 274 275 276 277 278 279 280 281 282 283 284 285 286 287 288 289 290 291 292 293 294 295 296 297 298 299 300 301 302 303 304 305 306 307 308 309 310 311 312 313 314 315 316 317 318 319 320 321 322 323 324 325 326 327 328 329 330 331 332 333 334 335 336 337 340 341 342 343 344 345 346 349 352 353 354 355 356 358 359 365 366 370 371 372 373 374,
	24	 260 261 262 268,
	14	 253 254 255 257 258 259 260 261 262 263 264 266 267 268,
	5	 256 265,
	0	 322 323 326 327 329 332 336,
	3	 335 337,
	8	 322 323 326 327 329 332 335 336 337,
	11	 328 333,
	6	 69 72,
	2	 270 271,
	0	 299 301 308,
	2	 296 299 301 307 308 312,
	1	 270 271 277 278 292 294 296 299 301 307 308 312,
	5	 302 303 305 309 311,
	0	 273 279 288 289 295 298 300 302 303 305 309 311,
	38	 270 271 272 273 274 275 276 277 278 279 280 281 283 284 285 286 287 288 289 290 292 293 294 295 296 297 298 299 300 301 302 303 304 305 306 307 308 309 311 312 313 314 315 316 317 318 319 320 321 340 341 342 358 359,
	33	 66 67 68 69 70 71 72 73 74 270 271 272 273 274 275 276 277 278 279 280 281 282 283 284 285 286 287 288 289 290 291 292 293 294 295 296 297 298 299 300 301 302 303 304 305 306 307 308 309 310 311 312 313 314 315 316 317 318 319 320 321 340 341 342 358 359,
	30	 66 67 68 69 70 71 72 73 74 270 271 272 273 274 275 276 277 278 279 280 281 282 283 284 285 286 287 288 289 290 291 292 293 294 295 296 297 298 299 300 301 302 303 304 305 306 307 308 309 310 311 312 313 314 315 316 317 318 319 320 321 340 341 342 358 359 365,
	6	 4 5 6 7 8 206 207 208 209 210 211 212 213 214 215 216 217 218 219 220 221 222 223 224 225 226 227 228 229 230 231 232 233 351 357 360 363 364,
	5	 53 361 362,
	17	 9 10 13 53 361 362,
	4	 16 17 18 19 35 54,
	0	 38 39 40 41 42 43 44 46 47 48 49 50 51 52 57 58 59 60 61 62 63 64 65,
	0	 16 17 18 19 35 38 39 40 41 42 43 44 45 46 47 48 49 50 51 52 54 57 58 59 60 61 62 63 64 65,
	0	 9 10 13 16 17 18 19 35 38 39 40 41 42 43 44 45 46 47 48 49 50 51 52 53 54 55 57 58 59 60 61 62 63 64 65 361 362,
	0	 9 10 13 14 15 16 17 18 19 20 21 22 23 24 34 35 38 39 40 41 42 43 44 45 46 47 48 49 50 51 52 53 54 55 57 58 59 60 61 62 63 64 65 361 362,
	0	 9 10 11 13 14 15 16 17 18 19 20 21 22 23 24 34 35 37 38 39 40 41 42 43 44 45 46 47 48 49 50 51 52 53 54 55 57 58 59 60 61 62 63 64 65 361 362,
	0	 12 29 30 31 32 33,
	36	 177 178,
	24	 167 168 172 176 177 178 367,
	6	 240 241 249 250,
	21	 240 241 242 246 249 250,
	23	 240 241 242 245 246 249 250,
	24	 152 157 158 159 162 163 166,
	22	 146 148 152 157 158 159 162 163 166,
	33	 145 146 147 148 149 151 152 153 154 155 156 157 158 159 160 161 162 163 164 165 166 338 339,
	26	 181 183 184 191 192 193 194 195 199 200 202 203,
	16	 94 101,
	1	 94 101 103,
	1	 87 89 94 101 103,
	12	 93 95 96 105,
	4	 87 89 93 94 95 96 101 103 105,
	22	 87 89 91 92 93 94 95 96 99 100 101 103 105 107 108,
	8	 87 89 91 92 93 94 95 96 97 99 100 101 103 105 107 108,
	8	 87 89 91 92 93 94 95 96 97 98 99 100 101 103 105 107 108,
	7	 88 90 102,
	2	 257 258 259 266,
	1	 257 258 259 263 266 267,
	1	 253 254 257 258 259 263 266 267,
	2	 253 254 257 258 259 260 261 263 266 267 268,
	1	 270 271 277 278 299 301,
	5	 270 271 277 278 299 301 302 303 308 312,
	5	 270 271 277 278 299 301 302 303 305 308 312,
	10	 292 294 306,
	10	 273 279 292 294 306,
	24	 290 304 313 314 315 316 317 318 319 320 321,
	41	 275 283 284 285 290 304 313 314 315 316 317 318 319 320 321 340 341 342 358,
	33	 270 271 272 273 274 275 276 277 278 279 280 281 283 284 285 286 287 288 289 290 292 293 294 295 296 297 298 299 300 301 302 303 304 305 306 307 308 309 310 311 312 313 314 315 316 317 318 319 320 321 340 341 342 358 359,
	3	 243 244 247 252,
	10	 235 237 243 244 247 252,
	3	 240 241 242 249 250,
	2	 239 240 241 242 249 250,
	4	 239 240 241 242 245 249 250,
	0	 236 239 240 241 242 245 249 250,
	11	 236 238 239 240 241 242 245 248 249 250,
	2	 253 254 257 262 266,
	5	 260 261 263 267 268,
	1	 327 332 335,
	1	 327 332 335 337,
	2	 328 330 333,
	2	 327 328 330 332 333 335 337,
	2	 322 323 327 328 330 332 333 335 337,
	3	 9 10 12 13 29 30 31 32 33 45 53 361 362,
	1	 9 10 12 13 16 17 18 19 29 30 31 32 33 35 38 39 40 41 42 43 44 45 46 47 48 49 50 51 52 53 54 57 58 59 60 61 62 63 64 65 361 362,
	1	 9 10 12 13 16 17 18 19 29 30 31 32 33 35 37 38 39 40 41 42 43 44 45 46 47 48 49 50 51 52 53 54 57 58 59 60 61 62 63 64 65 361 362,
	1	 9 10 11 12 13 16 17 18 19 29 30 31 32 33 35 37 38 39 40 41 42 43 44 45 46 47 48 49 50 51 52 53 54 57 58 59 60 61 62 63 64 65 361 362,
	11	 9 10 11 12 13 14 15 16 17 18 19 20 21 22 23 24 29 30 31 32 33 34 35 37 38 39 40 41 42 43 44 45 46 47 48 49 50 51 52 53 54 57 58 59 60 61 62 63 64 65 361 362,
	7	 27 28 55 56,
	1	 169 170 171 174 175 179,
	4	 77 82 347 348,
	0	 87 103,
	1	 87 91 92 99 100 103 107 108,
	2	 89 94 97 101 102,
	2	 89 93 94 97 101 102 105,
	7	 87 89 91 92 93 94 97 99 100 101 102 103 105 107 108,
	9	 109 110 113 114 115 116 118 121 122,
	1	 75 76 77 78 79 80 81 82 83 84 85 86 87 88 89 90 91 92 93 94 95 96 97 98 99 100 101 102 103 104 105 106 107 108 109 110 111 113 114 115 116 118 119 121 122 124 125 126 127 128 129 130 131 132 133 134 135 136 137 138 139 140 141 142 143 144 347 348 369,
	1	 75 76 77 78 79 80 81 82 83 84 85 86 87 88 89 90 91 92 93 94 95 96 97 98 99 100 101 102 103 104 105 106 107 108 109 110 111 112 113 114 115 116 118 119 120 121 122 124 125 126 127 128 129 130 131 132 133 134 135 136 137 138 139 140 141 142 143 144 347 348 369,
	2	 149 152 154 155 157 158 159 162 163 166 338 339,
	1	 148 149 152 154 155 157 158 159 162 163 166 338 339,
	1	 146 148 149 152 154 155 157 158 159 160 162 163 164 166 338 339,
	1	 181 183 191 192 193 194 195 199 200 202 203,
	5	 189 190 198 201 368,
	7	 282 292 294 306,
	6	 273 279 282 292 294 306,
	10	 319 321,
	6	 313 314 318 319 321,
	1	 315 316 320,
	16	 313 314 315 316 318 319 320 321,
	1	 290 297 304 313 314 315 316 317 318 319 320 321,
	1	 275 283 284 285 290 297 304 313 314 315 316 317 318 319 320 321 340 341 342 358,
	1	 270 271 273 275 277 278 279 282 283 284 285 288 289 290 292 294 295 296 297 298 299 300 301 302 303 304 305 306 307 308 309 311 312 313 314 315 316 317 318 319 320 321 340 341 342 358,
	4	 257 260 261 266,
	2	 257 260 261 262 266,
	3	 322 323 329 330 333,
	2	 322 323 329 330 333 337,
	1	 322 323 326 327 328 329 330 332 333 336 337,
	1	 12 13 53 361 362,
	8	 9 10 12 13 53 56 361 362,
	13	 9 10 12 13 53 55 56 361 362,
	2	 9 10 12 13 19 45 53 55 56 361 362,
	12	 62 63,
	12	 62 63 64 65,
	2	 9 10 12 13 16 17 18 19 38 39 40 41 42 43 44 45 46 47 48 49 50 51 52 53 54 55 56 57 58 60 61 62 63 64 65 361 362,
	2	 9 10 12 13 16 17 18 19 29 30 31 32 33 38 39 40 41 42 43 44 45 46 47 48 49 50 51 52 53 54 55 56 57 58 60 61 62 63 64 65 361 362,
	3	 9 10 11 12 13 16 17 18 19 29 30 31 32 33 37 38 39 40 41 42 43 44 45 46 47 48 49 50 51 52 53 54 55 56 57 58 60 61 62 63 64 65 361 362,
	3	 14 15 20 21 34 59,
	6	 9 10 11 12 13 14 15 16 17 18 19 20 21 29 30 31 32 33 34 37 38 39 40 41 42 43 44 45 46 47 48 49 50 51 52 53 54 55 56 57 58 59 60 61 62 63 64 65 361 362,
	20	 27 28 35,
	8	 9 10 11 12 13 14 15 16 17 18 19 20 21 25 26 27 28 29 30 31 32 33 34 35 36 37 38 39 40 41 42 43 44 45 46 47 48 49 50 51 52 53 54 55 56 57 58 59 60 61 62 63 64 65 361 362,
	13	 206 207 213 214 216 217 219 220 221 224 225 227 229 232 233,
	20	 91 92 93 99 100 105 107 108,
	11	 91 92 93 94 97 99 100 101 102 105 107 108,
	16	 87 89 91 92 93 94 97 99 100 101 102 105 107 108,
	1	 96 98,
	19	 126 128 142 144,
	3	 75 76 77 78 79 80 81 82 83 84 85 86 87 88 89 90 91 92 93 94 95 96 97 98 99 100 101 102 103 104 105 106 107 108 112 120 123 125 126 127 128 129 130 131 132 133 134 135 136 137 138 139 140 141 142 143 144 347 348 350 369,
	20	 113 118 124,
	10	 109 110 113 115 116 118 122 124,
	12	 109 110 111 113 115 116 118 119 122 124,
	2	 75 76 77 78 79 80 81 82 83 84 85 86 87 88 89 90 91 92 93 94 95 96 97 98 99 100 101 102 103 104 105 106 107 108 109 110 111 112 113 115 116 118 119 120 122 123 124 125 126 127 128 129 130 131 132 133 134 135 136 137 138 139 140 141 142 143 144 347 348 350 369,
	1	 75 76 77 78 79 80 81 82 83 84 85 86 87 88 89 90 91 92 93 94 95 96 97 98 99 100 101 102 103 104 105 106 107 108 109 110 111 112 113 115 116 118 119 120 121 122 123 124 125 126 127 128 129 130 131 132 133 134 135 136 137 138 139 140 141 142 143 144 347 348 350 369,
	11	 314 315 316 320,
	6	 275 276 283 284 285 290 304 306 313 314 315 316 317 318 319 320 321 340 341 342 358,
	3	 270 271 275 276 277 278 283 284 285 288 289 290 295 296 298 299 300 301 302 303 304 305 306 307 308 309 311 312 313 314 315 316 317 318 319 320 321 340 341 342 358,
	4	 270 271 273 275 276 277 278 279 283 284 285 288 289 290 295 296 298 299 300 301 302 303 304 305 306 307 308 309 311 312 313 314 315 316 317 318 319 320 321 340 341 342 358,
	3	 270 271 273 275 276 277 278 279 282 283 284 285 288 289 290 292 294 295 296 298 299 300 301 302 303 304 305 306 307 308 309 310 311 312 313 314 315 316 317 318 319 320 321 340 341 342 358,
	2	 291 293 359,
	3	 270 271 273 275 276 277 278 279 282 283 284 285 288 289 290 291 292 293 294 295 296 298 299 300 301 302 303 304 305 306 307 308 309 310 311 312 313 314 315 316 317 318 319 320 321 340 341 342 358 359,
	14	 272 274 280 286,
	13	 272 274 280 281 286 287,
	9	 4 5 357 360,
	11	 4 5 8 357 360,
	11	 4 5 6 8 357 360 363 364,
	16	 12 53 55 361 362,
	8	 16 17 18 19 29 30 31 32 33 35 38 39 40 41 42 43 44 46 47 48 49 50 51 52 54 57 58 60 61 62 63 64 65,
	11	 219 220 221 232 233,
	12	 213 219 220 221 224 232 233,
	2	 206 207 213 214 216 217 218 219 220 221 224 225 227 229 232 233,
	2	 215 351,
	2	 211 212 215 223 228 351,
	6	 93 94 97 101 102 105,
	4	 87 89 93 94 97 101 102 105,
	7	 134 139,
	7	 134 139 140,
	3	 109 110 115 116,
	19	 109 110 113 115 116 118 122,
	11	 109 110 111 113 115 116 118 119 122,
	5	 181 183 185 192 193 194 196 199 200 202 204,
	4	 181 183 185 191 192 193 194 196 199 200 202 204,
	4	 186 187 195 197 205,
	3	 184 186 187 195 197 203 205,
	17	 275 283 284 285 290 313 314 315 316 317 318 319 320 321 340 341 342 358,
	8	 1 2 3 345 346 349 352 353 354 355 356 370 371 372 373 374,
	2	 345 346 353 354,
	3	 345 346 353 354 370,
	10	 5 6 7 8 357 360 363 364,
	15	 9 10 13 53 362,
	2	 9 10 13 53 55 362,
	3	 9 10 12 13 53 55 362,
	10	 22 24,
	0	 9 10 12 13 14 15 20 21 22 23 24 34 53 55 361 362,
	11	 38 39 40 42 43 44 46 47 48 49 50 51 52 57 58 60 61 62 63 64 65,
	0	 9 10 12 13 14 15 16 17 18 19 20 21 22 23 24 29 30 31 32 33 34 35 38 39 40 41 42 43 44 46 47 48 49 50 51 52 53 54 55 57 58 60 61 62 63 64 65 361 362,
	0	 9 10 12 13 14 15 16 17 18 19 20 21 22 23 24 29 30 31 32 33 34 35 37 38 39 40 41 42 43 44 46 47 48 49 50 51 52 53 54 55 57 58 60 61 62 63 64 65 361 362,
	1	 9 10 11 12 13 14 15 16 17 18 19 20 21 22 23 24 29 30 31 32 33 34 35 37 38 39 40 41 42 43 44 46 47 48 49 50 51 52 53 54 55 57 58 60 61 62 63 64 65 361 362,
	13	 45 59,
	2	 213 214 221 224,
	12	 213 214 221 224 225,
	9	 213 214 216 217 221 224 225,
	0	 242 245,
	2	 236 238 239 240 241 242 245 246 249 250,
	1	 236 238 239 240 241 242 243 244 245 246 247 248 249 250 252,
	4	 256 264 265 269,
	16	 322 323 328 329,
	20	 78 80 83 86,
	20	 78 79 80 83 84 86,
	20	 76 77 78 79 80 82 83 84 86 347 348,
	20	 76 77 78 79 80 81 82 83 84 86 347 348,
	18	 76 77 78 79 80 81 82 83 84 85 86 347 348,
	2	 91 92 95 99 100 103 107 108,
	3	 91 92 93 95 96 99 100 103 105 107 108,
	5	 87 89 91 92 93 95 96 99 100 103 105 107 108,
	19	 76 77 78 79 80 81 82 83 84 85 86 87 88 89 90 91 92 93 94 95 96 97 98 99 100 101 102 103 104 105 106 107 108 347 348,
	2	 109 110 111 112 113 114 115 116 118 119 120 121 122,
	2	 188 190 201 368,
	5	 180 181 182 183 184 185 186 187 188 190 191 192 193 194 195 196 197 199 200 201 202 203 204 205 368,
	2	 180 181 182 183 184 185 186 187 188 190 191 192 193 194 195 196 197 198 199 200 201 202 203 204 205 368,
	1	 150 180 181 182 183 184 185 186 187 188 189 190 191 192 193 194 195 196 197 198 199 200 201 202 203 204 205 368,
	1	 150 151 180 181 182 183 184 185 186 187 188 189 190 191 192 193 194 195 196 197 198 199 200 201 202 203 204 205 368,
	1	 145 147 150 151 153 180 181 182 183 184 185 186 187 188 189 190 191 192 193 194 195 196 197 198 199 200 201 202 203 204 205 368,
	1	 145 147 150 151 153 156 160 161 164 165 180 181 182 183 184 185 186 187 188 189 190 191 192 193 194 195 196 197 198 199 200 201 202 203 204 205 368,
	0	 145 147 150 151 153 156 157 158 159 160 161 162 163 164 165 166 180 181 182 183 184 185 186 187 188 189 190 191 192 193 194 195 196 197 198 199 200 201 202 203 204 205 368,
	0	 145 146 147 150 151 153 156 157 158 159 160 161 162 163 164 165 166 180 181 182 183 184 185 186 187 188 189 190 191 192 193 194 195 196 197 198 199 200 201 202 203 204 205 368,
	0	 145 146 147 148 150 151 153 156 157 158 159 160 161 162 163 164 165 166 180 181 182 183 184 185 186 187 188 189 190 191 192 193 194 195 196 197 198 199 200 201 202 203 204 205 368,
	0	 145 146 147 148 149 150 151 153 154 155 156 157 158 159 160 161 162 163 164 165 166 180 181 182 183 184 185 186 187 188 189 190 191 192 193 194 195 196 197 198 199 200 201 202 203 204 205 338 339 368,
	3	 299 301 302 303 305,
	3	 299 301 302 303 305 308 312,
	2	 270 271 277 278 296 299 301 302 303 305 307 308 311 312,
	1	 270 271 277 278 288 289 292 294 295 296 298 299 300 301 302 303 305 306 307 308 309 311 312,
	0	 270 271 273 277 278 288 289 292 294 295 296 298 299 300 301 302 303 305 306 307 308 309 311 312,
	0	 276 304,
	5	 316 317,
	0	 276 279 290 304 313 314 315 316 317 318 319 320 321,
	1	 270 271 273 276 277 278 279 288 289 290 292 294 295 296 298 299 300 301 302 303 304 305 306 307 308 309 311 312 313 314 315 316 317 318 319 320 321,
	0	 274 275 280 283 284 285 286 293 340 341 342 358 359,
	0	 272 274 275 280 281 283 284 285 286 287 293 340 341 342 358 359,
	0	 272 274 275 280 281 283 284 285 286 287 293 297 340 341 342 358 359,
	2	 7 8,
	5	 9 10 12 13 16 17 19 35 45 53 361 362,
	2	 9 10 12 13 16 17 19 35 45 53 56 361 362,
	7	 9 10 12 13 16 17 19 35 45 53 55 56 361 362,
	18	 38 39 40,
	4	 38 39 40 42,
	17	 38 39 40 41 42,
	4	 18 38 39 40 41 42,
	2	 43 44 46 47 48 49 50 51 52 54 57 58 60 61 62 63 64 65,
	3	 14 15 18 20 21 34 38 39 40 41 42 43 44 46 47 48 49 50 51 52 54 57 58 60 61 62 63 64 65,
	5	 22 23 24 59,
	3	 22 23 24 27 28 59,
	4	 14 15 18 20 21 22 23 24 27 28 34 38 39 40 41 42 43 44 46 47 48 49 50 51 52 54 57 58 59 60 61 62 63 64 65,
	4	 11 14 15 18 20 21 22 23 24 27 28 34 37 38 39 40 41 42 43 44 46 47 48 49 50 51 52 54 57 58 59 60 61 62 63 64 65,
	3	 11 14 15 18 20 21 22 23 24 27 28 29 30 31 32 33 34 37 38 39 40 41 42 43 44 46 47 48 49 50 51 52 54 57 58 59 60 61 62 63 64 65,
	5	 87 94 97 101 102,
	11	 87 89 94 97 101 102,
	6	 91 92 93 96 99 100 105 107 108,
	5	 87 89 91 92 93 94 96 97 99 100 101 102 105 107 108,
	6	 257 262 263 266 267,
	6	 253 254 257 262 263 266 267,
	4	 326 327 336,
	22	 328 332,
	5	 181 183 200 202,
	17	 184 185 186 187 195 196 197 203 204 205,
	3	 1 2 3 66 67 68 69 70 71 72 73 74 145 146 147 148 149 150 151 152 153 154 155 156 157 158 159 160 161 162 163 164 165 166 270 271 272 273 274 275 276 277 278 279 280 281 282 283 284 285 286 287 288 289 290 291 292 293 294 295 296 297 298 299 300 301 302 303 304 305 306 307 308 309 310 311 312 313 314 315 316 317 318 319 320 321 338 339 340 341 342 345 346 349 352 353 354 355 356 358 359 365 366 370 371 372 373 374,
	2	 146 147 148 149 152 154 155 156 157 158 159 160 161 162 163 164 165 166 338 339,
	3	 145 146 147 148 149 150 152 153 154 155 156 157 158 159 160 161 162 163 164 165 166 338 339,
	4	 270 271 277 278 296 299 301 302 303 305 307 308 309 312,
	2	 275 284,
	9	 275 276 283 284 285 340 341 342 358,
	5	 275 276 283 284 285 304 340 341 342 358,
	4	 173 175 176,
	5	 167 168 173 175 176,
	3	 4 5 6 7 8 167 168 169 170 171 172 173 174 175 176 177 178 179 206 207 208 209 210 211 212 213 214 215 216 217 218 219 220 221 222 223 224 225 226 227 228 229 230 231 232 233 234 351 357 360 363 364 367,
	10	 257 260 261 266 268,
	7	 253 254 257 260 261 266 268,
	9	 76 82 347 348,
	8	 113 114 118 121 124,
	3	 113 114 118 119 121 124,
	8	 111 113 114 118 119 121 124,
	2	 4 5 6 7 8 75 76 77 78 79 80 81 82 83 84 85 86 87 88 89 90 91 92 93 94 95 96 97 98 99 100 101 102 103 104 105 106 107 108 109 110 111 112 113 114 115 116 117 118 119 120 121 122 123 124 125 126 127 128 129 130 131 132 133 134 135 136 137 138 139 140 141 142 143 144 167 168 169 170 171 172 173 174 175 176 177 178 179 206 207 208 209 210 211 212 213 214 215 216 217 218 219 220 221 222 223 224 225 226 227 228 229 230 231 232 233 234 235 236 237 238 239 240 241 242 243 244 245 246 247 248 249 250 251 252 253 254 255 256 257 258 259 260 261 262 263 264 265 266 267 268 269 322 323 324 325 326 327 328 329 330 331 332 333 334 335 336 337 343 344 347 348 350 351 357 360 363 364 367 369,
	4	 152 156 160 161 164 165,
	3	 146 148 152 156 160 161 164 165,
	6	 146 148 149 152 154 155 156 160 161 164 165 338 339,
	13	 157 158 162 163 166,
	5	 181 182 183 184 185 186 187 191 192 193 194 195 196 197 199 200 202 203 204 205,
	2	 1 2 3 9 10 11 12 13 14 15 16 17 18 19 20 21 22 23 24 25 26 27 28 29 30 31 32 33 34 35 36 37 38 39 40 41 42 43 44 45 46 47 48 49 50 51 52 53 54 55 56 57 58 59 60 61 62 63 64 65 66 67 68 69 70 71 72 73 74 270 271 272 273 274 275 276 277 278 279 280 281 282 283 284 285 286 287 288 289 290 291 292 293 294 295 296 297 298 299 300 301 302 303 304 305 306 307 308 309 310 311 312 313 314 315 316 317 318 319 320 321 340 341 342 345 346 349 352 353 354 355 356 358 359 361 362 365 366 370 371 372 373 374,
	12	 9 10 12 13 53 362,
	5	 9 10 12 13 45 53 56 361 362,
	3	 9 10 11 12 13 14 15 16 17 18 19 20 21 22 23 24 29 30 31 32 33 34 35 37 38 39 40 41 42 43 44 45 46 47 48 49 50 51 52 53 54 56 57 58 59 60 61 62 63 64 65 361 362,
	6	 27 28 55,
	8	 67 69 72 73,
	9	 295 298 300,
	0	 270 271 277 278 295 296 298 299 300 301 302 303 305 307 308 309 311 312,
	2	 276 306,
	2	 270 271 276 277 278 288 289 295 296 298 299 300 301 302 303 305 306 307 308 309 311 312,
	2	 270 271 273 276 277 278 279 288 289 295 296 298 299 300 301 302 303 305 306 307 308 309 311 312,
	2	 270 271 273 276 277 278 279 282 288 289 292 294 295 296 298 299 300 301 302 303 305 306 307 308 309 311 312,
	2	 9 10 12 13 16 17 18 19 35 38 39 40 41 42 43 44 45 46 47 48 49 50 51 52 53 54 55 56 57 58 59 60 61 62 63 64 65 361 362,
	3	 275 342 358,
	11	 282 291,
	4	 9 10 12 13 14 15 20 21 22 23 24 34 45 53 55 361 362,
	5	 16 17 18 19 29 30 31 32 33 35 38 39 40 41 42 43 44 46 47 48 49 50 51 52 54 57 58 59 60 61 62 63 64 65,
	1	 9 10 12 13 14 15 16 17 18 19 20 21 22 23 24 29 30 31 32 33 34 35 38 39 40 41 42 43 44 45 46 47 48 49 50 51 52 53 54 55 57 58 59 60 61 62 63 64 65 361 362,
	5	 91 92 99 100 101 103 107 108,
	5	 91 92 94 99 100 101 103 107 108,
	1	 87 91 92 94 99 100 101 103 107 108,
	6	 87 89 91 92 94 99 100 101 103 107 108,
	5	 75 76 77 78 79 80 81 82 83 84 85 86 87 88 89 90 91 92 93 94 95 96 97 98 99 100 101 102 103 104 105 106 107 108 129 347 348,
	1	 116 122,
	1	 109 110 116 122,
	9	 14 15 16 17 18 19 20 21 22 23 24 34 35 38 39 40 41 42 43 44 46 47 48 49 50 51 52 54 57 58 60 61 62 63 64 65,
	7	 14 15 16 17 18 19 20 21 22 23 24 29 30 31 32 33 34 35 38 39 40 41 42 43 44 46 47 48 49 50 51 52 54 57 58 60 61 62 63 64 65,
	5	 11 14 15 16 17 18 19 20 21 22 23 24 29 30 31 32 33 34 35 37 38 39 40 41 42 43 44 46 47 48 49 50 51 52 54 57 58 60 61 62 63 64 65,
	2	 27 28 59,
	6	 11 14 15 16 17 18 19 20 21 22 23 24 27 28 29 30 31 32 33 34 35 37 38 39 40 41 42 43 44 46 47 48 49 50 51 52 54 57 58 59 60 61 62 63 64 65,
	5	 75 76 77 78 79 80 81 82 83 84 85 86 87 88 89 90 91 92 93 94 95 96 97 98 99 100 101 102 103 104 105 106 107 108 125 126 127 128 129 130 131 133 134 135 136 137 138 139 140 141 142 143 144 347 348 369,
	3	 9 10 11 12 13 14 15 16 17 18 19 20 21 22 23 24 25 26 27 28 29 30 31 32 33 34 35 36 37 38 39 40 41 42 43 44 45 46 47 48 49 50 51 52 53 54 55 56 57 58 59 60 61 62 63 64 65 75 76 77 78 79 80 81 82 83 84 85 86 87 88 89 90 91 92 93 94 95 96 97 98 99 100 101 102 103 104 105 106 107 108 109 110 111 112 113 114 115 116 117 118 119 120 121 122 123 124 125 126 127 128 129 130 131 132 133 134 135 136 137 138 139 140 141 142 143 144 167 168 169 170 171 172 173 174 175 176 177 178 179 206 207 208 209 210 211 212 213 214 215 216 217 218 219 220 221 222 223 224 225 226 227 228 229 230 231 232 233 234 347 348 350 351 361 362 367 369,
	6	 180 181 182 183 184 185 186 187 191 192 193 194 196 197 199 200 202 203 204 205,
	1	 180 181 182 183 184 185 186 187 190 191 192 193 194 196 197 199 200 201 202 203 204 205 368,
	1	 189 195 198,
	3	 270 271 277 278 305,
	7	 299 301 302 303,
	15	 299 301 302 303 308 312,
	7	 288 289 295 298 300 309 311,
	3	 270 271 277 278 288 289 295 298 299 300 301 302 303 305 308 309 311 312,
	20	 270 271 273 277 278 279 282 288 289 292 294 295 296 298 299 300 301 302 303 305 307 308 309 311 312,
	8	 4 5 6 7 8 363 364,
	3	 9 10 13 45 361 362,
	5	 29 30 31 32 33 59,
	1	 81 85,
	2	 87 93 105,
	3	 87 89 93 105,
	9	 91 92 99 100 103 107 108,
	3	 87 89 91 92 93 99 100 103 105 107 108,
	5	 87 89 91 92 93 94 99 100 101 103 105 107 108,
	1	 109 110 113 115 116 122,
	2	 114 118 121,
	1	 111 114 118 119 121,
	1	 245 248,
	1	 236 238 245 248,
	2	 262 268,
	1	 262 263 267 268,
	1	 253 254 262 263 267 268,
	2	 340 341 359,
	7	 275 283 284 285 340 341 342 358 359,
	2	 275 283 284 285 290 340 341 342 358 359,
	5	 275 283 284 285 290 304 340 341 342 358 359,
	3	 275 276 283 284 285 290 304 313 314 315 316 317 318 319 320 321 340 341 342 358 359,
	2	 270 271 273 275 276 277 278 279 282 283 284 285 288 289 290 292 294 295 296 298 299 300 301 302 303 304 305 306 307 308 309 311 312 313 314 315 316 317 318 319 320 321 340 341 342 358 359,
	4	 274 280 286 293,
	2	 272 274 280 281 286 287 293,
	2	 272 274 280 281 286 287 293 297,
	1	 9 10 13 55 362,
	4	 9 10 12 13 45 53 55 59 361 362,
	17	 43 44 47 48 49 50,
	5	 29 30 31 32,
	0	 9 10 11 12 13 14 15 16 17 18 19 20 21 22 23 24 25 26 27 28 29 30 31 32 33 34 35 36 37 38 39 40 41 42 43 44 45 46 47 48 49 50 51 52 53 54 55 56 57 58 59 60 61 62 63 64 65 219 220 232 233 351 361 362,
	0	 9 10 11 12 13 14 15 16 17 18 19 20 21 22 23 24 25 26 27 28 29 30 31 32 33 34 35 36 37 38 39 40 41 42 43 44 45 46 47 48 49 50 51 52 53 54 55 56 57 58 59 60 61 62 63 64 65 215 219 220 232 233 351 361 362,
	0	 212 223 228 230,
	0	 211 212 223 228 230,
	0	 9 10 11 12 13 14 15 16 17 18 19 20 21 22 23 24 25 26 27 28 29 30 31 32 33 34 35 36 37 38 39 40 41 42 43 44 45 46 47 48 49 50 51 52 53 54 55 56 57 58 59 60 61 62 63 64 65 211 212 215 219 220 223 228 230 232 233 351 361 362,
	0	 9 10 11 12 13 14 15 16 17 18 19 20 21 22 23 24 25 26 27 28 29 30 31 32 33 34 35 36 37 38 39 40 41 42 43 44 45 46 47 48 49 50 51 52 53 54 55 56 57 58 59 60 61 62 63 64 65 206 207 211 212 213 214 215 216 217 218 219 220 221 223 224 225 227 228 229 230 232 233 351 361 362,
	0	 9 10 11 12 13 14 15 16 17 18 19 20 21 22 23 24 25 26 27 28 29 30 31 32 33 34 35 36 37 38 39 40 41 42 43 44 45 46 47 48 49 50 51 52 53 54 55 56 57 58 59 60 61 62 63 64 65 206 207 210 211 212 213 214 215 216 217 218 219 220 221 222 223 224 225 227 228 229 230 231 232 233 351 361 362,
	4	 9 10 11 12 13 14 15 16 17 18 19 20 21 22 23 24 25 26 27 28 29 30 31 32 33 34 35 36 37 38 39 40 41 42 43 44 45 46 47 48 49 50 51 52 53 54 55 56 57 58 59 60 61 62 63 64 65 206 207 208 209 210 211 212 213 214 215 216 217 218 219 220 221 222 223 224 225 227 228 229 230 231 232 233 351 361 362,
	11	 9 10 11 12 13 14 15 16 17 18 19 20 21 22 23 24 25 26 27 28 29 30 31 32 33 34 35 36 37 38 39 40 41 42 43 44 45 46 47 48 49 50 51 52 53 54 55 56 57 58 59 60 61 62 63 64 65 206 207 208 209 210 211 212 213 214 215 216 217 218 219 220 221 222 223 224 225 227 228 229 230 231 232 233 234 351 361 362,
	2	 238 239 240 241 242 245 246 249 250,
	0	 91 92 93 96 99 100 101 105 107 108,
	0	 87 89 91 92 93 96 99 100 101 105 107 108,
	0	 87 89 91 92 93 94 96 99 100 101 105 107 108,
	6	 87 89 91 92 93 94 96 99 100 101 103 105 107 108,
	1	 272 274 280 281 282 286 287 291 293 297 310 359,
	0	 272 274 275 276 280 281 282 283 284 285 286 287 290 291 293 297 304 310 313 314 315 316 317 318 319 320 321 340 341 342 358 359,
	0	 272 274 275 276 280 281 282 283 284 285 286 287 290 291 293 297 304 306 310 313 314 315 316 317 318 319 320 321 340 341 342 358 359,
	0	 272 273 274 275 276 279 280 281 282 283 284 285 286 287 290 291 293 297 304 306 310 313 314 315 316 317 318 319 320 321 340 341 342 358 359,
	2	 3 352,
	9	 2 3 352,
	0	 4 5 6 7 8 226 230 357 360 363 364,
	1	 12 53 361,
	7	 9 10 12 13 16 17 19 35 45 53 55 361 362,
	3	 58 63 64 65,
	3	 18 27 28 38 39 40 41 42 43 44 46 47 48 49 50 51 52 54 57 58 60 61 62 63 64 65,
	1	 18 27 28 29 30 31 32 33 38 39 40 41 42 43 44 46 47 48 49 50 51 52 54 57 58 60 61 62 63 64 65,
	1	 11 18 27 28 29 30 31 32 33 38 39 40 41 42 43 44 46 47 48 49 50 51 52 54 57 58 60 61 62 63 64 65,
	1	 11 18 27 28 29 30 31 32 33 37 38 39 40 41 42 43 44 46 47 48 49 50 51 52 54 57 58 60 61 62 63 64 65,
	1	 168 169 170 171 174 179,
	6	 167 168 169 170 171 174 179,
	1	 91 92 93 94 96 97 99 100 101 102 105 107 108,
	8	 114 124,
	1	 113 114 118 124,
	0	 111 113 114 118 119 124,
	1	 109 110 111 113 114 115 116 118 119 122 124,
	2	 253 254 257 266,
	1	 253 254 257 258 259 266,
	4	 373 374,
	4	 4 5 6 7 8 322 323 324 325 326 327 328 329 330 331 332 333 334 335 336 337 343 344 357 360 363 364,
	2	 254 260 261 268,
	4	 253 254 260 261 268,
	4	 253 254 260 261 263 267 268,
	1	 253 254 256 257 258 259 260 261 262 263 264 265 266 267 268 269,
	2	 4 5 6 7 8 253 254 255 256 257 258 259 260 261 262 263 264 265 266 267 268 269 322 323 324 325 326 327 328 329 330 331 332 333 334 335 336 337 343 344 357 360 363 364,
	5	 239 240 249,
	2	 9 10 12 13 14 15 16 17 18 19 20 21 22 23 24 34 35 38 39 40 41 42 43 44 45 46 47 48 49 50 51 52 53 54 57 58 59 60 61 62 63 64 65 361 362,
	1	 9 10 12 13 14 15 16 17 18 19 20 21 22 23 24 29 30 31 32 33 34 35 38 39 40 41 42 43 44 45 46 47 48 49 50 51 52 53 54 57 58 59 60 61 62 63 64 65 361 362,
	8	 9 10 11 12 13 14 15 16 17 18 19 20 21 22 23 24 27 28 29 30 31 32 33 34 35 37 38 39 40 41 42 43 44 45 46 47 48 49 50 51 52 53 54 56 57 58 59 60 61 62 63 64 65 361 362,
	3	 25 36,
	1	 213 221,
	0	 206 207 213 214 216 217 221 225 227 229,
	2	 232 233,
	8	 212 219 220 223 228 232 233 351,
	8	 211 212 219 220 223 228 232 233 351,
	1	 75 78,
	1	 93 94 105,
	2	 88 90 98,
	1	 125 139,
	8	 125 127 139,
	1	 110 115,
	7	 109 110 113 114 115 116 118 121 122 124,
	1	 149 155,
	2	 148 149 154 155 338 339,
	6	 146 148 149 154 155 338 339,
	0	 180 190,
	1	 181 192,
	7	 181 183 192,
	7	 181 183 192 200 202,
	2	 186 187 197,
	5	 181 183 185 186 187 192 193 194 196 197 199 200 202 204 205,
	2	 180 181 182 183 184 185 186 187 190 191 192 193 194 195 196 197 199 200 202 203 204 205,
	1	 180 181 182 183 184 185 186 187 190 191 192 193 194 195 196 197 198 199 200 202 203 204 205,
	1	 180 181 182 183 184 185 186 187 189 190 191 192 193 194 195 196 197 198 199 200 202 203 204 205,
	10	 271 277 278,
	4	 270 271 277 278 296 299 301 307 308 309 311 312,
	2	 270 271 277 278 288 289 295 296 298 299 300 301 307 308 309 311 312,
	0	 275 276 282 283 284 285 290 292 294 304 313 314 315 316 317 318 319 320 321 340 341 342 358,
	0	 270 271 272 273 274 275 276 277 278 279 280 281 282 283 284 285 286 287 288 289 290 292 293 294 295 296 298 299 300 301 302 303 304 305 306 307 308 309 311 312 313 314 315 316 317 318 319 320 321 340 341 342 358 359,
	0	 1 2 3 349 352 366,
	1	 7 8 357 360,
	0	 254 260 261 262 263 267 268,
	16	 326 328 332 336,
	3	 14 15 21 22 23 24 34,
	1	 9 10 12 13 14 15 20 21 22 23 24 34 45 53 361 362,
	1	 16 17 18 19 35,
	1	 63 65,
	2	 38 39 40 41 42 43 44 46 47 48 49 50 51 52 54 57 58 60 61 62 63 64 65,
	2	 9 10 11 12 13 14 15 16 17 18 19 20 21 22 23 24 34 35 37 38 39 40 41 42 43 44 45 46 47 48 49 50 51 52 53 54 57 58 59 60 61 62 63 64 65 361 362,
	1	 206 207 209 210 211 212 213 214 215 216 217 218 219 220 221 222 223 224 225 227 228 229 231 232 233 351,
	4	 173 176,
	4	 167 168 169 170 171 173 174 176 179,
	1	 88 90 93 98 105,
	1	 88 90 93 94 97 98 101 102 105,
	1	 87 88 89 90 93 94 97 98 101 102 105,
	1	 87 88 89 90 91 92 93 94 97 98 99 100 101 102 105 107 108,
	2	 75 76 77 78 79 80 81 82 83 84 85 86 87 88 89 90 91 92 93 94 95 96 97 98 99 100 101 102 103 104 105 106 107 108 109 110 111 112 113 114 115 116 118 119 120 121 122 123 125 126 127 128 129 130 131 132 133 134 135 136 137 138 139 140 141 142 143 144 347 348 369,
	15	 180 181 182 183 184 185 186 187 190 191 192 193 194 195 196 197 198 199 200 201 202 203 204 205 368,
	1	 273 279 306,
	8	 355 356 373,
	7	 372 374,
	9	 4 363 364,
	15	 6 7,
	15	 6 7 8,
	14	 6 7 8 357 360,
	15	 5 6 7 8 357 360,
	3	 27 28 35 55,
	3	 27 28 35 55 56,
	4	 9 10 12 13 27 28 35 53 55 56 362,
	7	 14 15 20 21 22 23 24 34 40,
	7	 14 15 20 21 22 23 24 34 40 45,
	7	 14 15 20 21 22 23 24 25 26 34 36 40 45,
	3	 14 15 20 21 22 23 24 25 26 34 36 37 40 45,
	7	 11 14 15 20 21 22 23 24 25 26 34 36 37 40 45,
	7	 9 10 11 12 13 14 15 20 21 22 23 24 25 26 27 28 34 35 36 37 40 45 53 55 56 362,
	7	 19 59,
	7	 9 10 11 12 13 14 15 19 20 21 22 23 24 25 26 27 28 34 35 36 37 40 45 53 55 56 59 362,
	7	 9 10 11 12 13 14 15 19 20 21 22 23 24 25 26 27 28 29 30 31 32 33 34 35 36 37 40 45 53 55 56 59 362,
	7	 9 10 11 12 13 14 15 19 20 21 22 23 24 25 26 27 28 29 30 31 32 33 34 35 36 37 40 45 53 55 56 59 361 362,
	4	 38 39 41 42,
	5	 47 48 49 50,
	11	 47 48 49 50 51 52,
	11	 46 47 48 49 50 51 52,
	5	 60 61,
	5	 60 61 62,
	5	 57 58 60 61 62,
	5	 38 39 41 42 43 44 46 47 48 49 50 51 52 57 58 60 61 62 63 64 65,
	4	 18 38 39 41 42 43 44 46 47 48 49 50 51 52 54 57 58 60 61 62 63 64 65,
	4	 9 10 11 12 13 14 15 18 19 20 21 22 23 24 25 26 27 28 29 30 31 32 33 34 35 36 37 38 39 40 41 42 43 44 45 46 47 48 49 50 51 52 53 54 55 56 57 58 59 60 61 62 63 64 65 361 362,
	9	 213 221 224 225,
	3	 213 214 216 217 221 224 225 227 229,
	10	 210 222 230 231,
	9	 208 209 210 222 230 231,
	8	 208 209 210 218 222 230 231,
	8	 208 209 210 211 212 218 222 223 228 230 231,
	8	 208 209 210 211 212 215 218 222 223 228 230 231,
	8	 206 207 208 209 210 211 212 213 214 215 216 217 218 221 222 223 224 225 227 228 229 230 231,
	15	 169 171 174,
	7	 169 171 173 174 175,
	7	 167 168 169 171 173 174 175,
	8	 170 176 179,
	4	 239 240 242 249,
	7	 239 240 242 245 249,
	7	 236 238 239 240 242 245 248 249,
	5	 147 153,
	6	 154 338 339,
	7	 154 155 338 339,
	3	 152 154 155 338 339,
	3	 146 148 152 154 155 338 339,
	7	 149 157 166,
	7	 149 157 162 166,
	7	 149 156 157 161 162 165 166,
	7	 149 156 157 161 162 163 165 166,
	1	 149 156 157 158 161 162 163 165 166,
	7	 149 156 157 158 159 161 162 163 165 166,
	4	 146 148 149 152 154 155 156 157 158 159 161 162 163 165 166 338 339,
	7	 181 183 184 185 186 187 191 192 193 194 195 196 197 198 199 200 202 203 204 205,
	7	 180 181 182 183 184 185 186 187 191 192 193 194 195 196 197 198 199 200 201 202 203 204 205,
	4	 91 92 95 96 99 100 103 107 108,
	2	 89 91 92 93 94 95 96 97 99 100 101 102 103 105 107 108,
	1	 87 89 90 91 92 93 94 95 96 97 98 99 100 101 102 103 105 107 108,
	2	 85 87 88 89 90 91 92 93 94 95 96 97 98 99 100 101 102 103 104 105 106 107 108,
	4	 125 127 134 139,
	8	 125 127 134 139 140,
	2	 125 127 129 134 139 140,
	8	 125 127 129 130 134 139 140,
	17	 131 137,
	15	 75 76 77 78 79 80 81 82 83 84 85 86 87 88 89 90 91 92 93 94 95 96 97 98 99 100 101 102 103 104 105 106 107 108 125 127 129 130 131 134 137 139 140 347 348,
	14	 75 76 77 78 79 80 81 82 83 84 85 86 87 88 89 90 91 92 93 94 95 96 97 98 99 100 101 102 103 104 105 106 107 108 125 127 129 130 131 134 137 139 140 347 348 369,
	16	 75 76 77 78 79 80 81 82 83 84 85 86 87 88 89 90 91 92 93 94 95 96 97 98 99 100 101 102 103 104 105 106 107 108 125 127 129 130 131 134 137 139 140 141 347 348 369,
	13	 75 76 77 78 79 80 81 82 83 84 85 86 87 88 89 90 91 92 93 94 95 96 97 98 99 100 101 102 103 104 105 106 107 108 125 127 129 130 131 132 134 137 139 140 141 143 347 348 369,
	11	 114 121 124,
	2	 114 119 121 124,
	1	 109 110 114 115 116 119 121 122 124,
	4	 109 110 111 114 115 116 119 121 122 124,
	7	 257 260 266,
	1	 253 257 260 266,
	2	 253 257 260 263 266 267,
	3	 253 254 257 260 263 266 267,
	9	 255 256 261 264 265 269,
	7	 255 256 258 259 261 264 265 269,
	7	 253 254 255 256 257 258 259 260 261 263 264 265 266 267 269,
	8	 253 254 255 256 257 258 259 260 261 263 264 265 266 267 268 269,
	7	 322 323 326 328 329 332 336,
	13	 327 335,
	12	 327 335 337,
	7	 270 271 277 278 293,
	7	 270 271 277 278 293 305,
	2	 270 271 274 277 278 280 286 293 305,
	2	 270 271 274 277 278 280 281 286 287 293 305,
	7	 270 271 272 274 277 278 280 281 286 287 293 305,
	4	 270 271 272 274 277 278 280 281 286 287 293 297 305,
	3	 291 299 301 302 303 308 312,
	3	 291 299 301 302 303 308 310 312,
	7	 282 291 299 301 302 303 308 310 312,
	3	 270 271 272 274 277 278 280 281 282 286 287 291 293 297 299 301 302 303 305 308 310 312,
	3	 288 289 298 300,
	6	 296 307 309 311,
	6	 288 289 295 296 298 300 307 309 311,
	2	 288 289 295 296 298 300 306 307 309 311,
	2	 273 279 288 289 295 296 298 300 306 307 309 311,
	7	 292 294 313 314 315 316 317 318 319 320 321,
	7	 273 279 288 289 292 294 295 296 298 300 306 307 309 311 313 314 315 316 317 318 319 320 321,
	3	 270 271 272 273 274 277 278 279 280 281 282 286 287 288 289 291 292 293 294 295 296 297 298 299 300 301 302 303 305 306 307 308 309 310 311 312 313 314 315 316 317 318 319 320 321,
	3	 270 271 272 273 274 276 277 278 279 280 281 282 286 287 288 289 291 292 293 294 295 296 297 298 299 300 301 302 303 305 306 307 308 309 310 311 312 313 314 315 316 317 318 319 320 321,
	3	 270 271 272 273 274 276 277 278 279 280 281 282 286 287 288 289 290 291 292 293 294 295 296 297 298 299 300 301 302 303 304 305 306 307 308 309 310 311 312 313 314 315 316 317 318 319 320 321,
	8	 342 358 359,
	8	 275 284 285 342 358 359,
	7	 275 283 284 285 342 358 359,
	4	 270 271 272 273 274 275 276 277 278 279 280 281 282 283 284 285 286 287 288 289 290 291 292 293 294 295 296 297 298 299 300 301 302 303 304 305 306 307 308 309 310 311 312 313 314 315 316 317 318 319 320 321 342 358 359,
	4	 11 16 17 18 19 29 30 31 32 33 35 37 38 39 40 41 42 43 44 46 47 48 49 50 51 52 54 57 58 59 60 61 62 63 64 65,
	1	 146 152 157 158 159 162 163 166,
	2	 101 103,
	17	 257 263 266 267,
	2	 257 260 261 263 266 267 268,
	4	 253 254 257 260 261 263 266 267 268,
	5	 272 274 280 286 287 293 359,
	1	 25 26 36 56,
	1	 25 26 36 55 56,
	1	 9 10 12 13 25 26 36 45 53 55 56 361 362,
	2	 14 15 20 21 22 23 24 27 28 34,
	2	 14 15 16 17 18 19 20 21 22 23 24 27 28 34 35 38 39 40 41 42 43 44 46 47 48 49 50 51 52 54 57 58 59 60 61 62 63 64 65,
	2	 11 14 15 16 17 18 19 20 21 22 23 24 27 28 34 35 37 38 39 40 41 42 43 44 46 47 48 49 50 51 52 54 57 58 59 60 61 62 63 64 65,
	4	 9 10 11 12 13 14 15 16 17 18 19 20 21 22 23 24 25 26 27 28 34 35 36 37 38 39 40 41 42 43 44 45 46 47 48 49 50 51 52 53 54 55 56 57 58 59 60 61 62 63 64 65 361 362,
	4	 9 10 11 12 13 14 15 16 17 18 19 20 21 22 23 24 25 26 27 28 32 33 34 35 36 37 38 39 40 41 42 43 44 45 46 47 48 49 50 51 52 53 54 55 56 57 58 59 60 61 62 63 64 65 361 362,
	2	 9 10 11 12 13 14 15 16 17 18 19 20 21 22 23 24 25 26 27 28 29 31 32 33 34 35 36 37 38 39 40 41 42 43 44 45 46 47 48 49 50 51 52 53 54 55 56 57 58 59 60 61 62 63 64 65 361 362,
	2	 95 101 103,
	4	 93 95 96 101 103 105,
	4	 87 89 93 95 96 101 103 105,
	6	 113 118 121,
	5	 111 113 118 119 121,
	6	 109 110 111 113 115 116 118 119 121 122,
	1	 1 2 3 66 67 68 69 70 71 72 73 74 145 146 147 148 149 150 151 152 153 154 155 156 157 158 159 160 161 162 163 164 165 166 180 181 182 183 184 185 186 187 188 189 190 191 192 193 194 195 196 197 198 199 200 201 202 203 204 205 235 236 237 238 239 240 241 242 243 244 245 246 247 248 249 250 251 252 253 254 255 256 257 258 259 260 261 262 263 264 265 266 267 268 269 270 271 272 273 274 275 276 277 278 279 280 281 282 283 284 285 286 287 288 289 290 291 292 293 294 295 296 297 298 299 300 301 302 303 304 305 306 307 308 309 310 311 312 313 314 315 316 317 318 319 320 321 338 339 340 341 342 345 346 349 352 353 354 355 356 358 359 365 366 368 370 371 372 373 374,
	4	 235 236 237 238 239 240 241 242 243 244 245 246 247 248 249 250 251 252 253 254 255 256 257 258 259 260 261 262 263 264 265 266 267 268 269,
	1	 276 293 297 359,
	1	 272 276 281 287 293 297 359,
	5	 272 274 276 280 281 286 287 293 297 359,
	0	 236 237 238 239 240 241 242 243 245 246 248 249 250 252,
	1	 253 257 266,
	1	 253 257 262 266,
	4	 324 325 331,
	1	 324 325 329 331,
	0	 324 325 328 329 331,
	1	 322 323 324 325 328 329 331,
	1	 322 323 324 325 326 327 328 329 331 332 335 336 337,
	0	 27 55,
	2	 9 10 11 12 13 14 15 16 17 18 19 20 21 22 23 24 25 27 28 29 30 31 32 33 34 35 37 38 39 40 41 42 43 44 45 46 47 48 49 50 51 52 53 54 55 56 57 58 59 60 61 62 63 64 65 361 362,
	2	 167 169 170 171 174 179,
	0	 167 169 170 171 173 174 175 179,
	2	 75 76 77 78 79 80 81 82 83 84 85 86 87 88 89 90 91 92 93 94 95 96 97 98 99 100 101 102 103 104 105 106 107 108 109 110 111 112 113 114 115 116 117 118 119 120 121 122 123 124 125 126 127 128 129 130 131 132 133 134 135 136 137 138 139 140 141 142 143 144 347 348 369,
	0	 181 183 191 193 194 199 200 202,
	1	 67 68 69 71 72 73 74,
	0	 307 309,
	1	 296 307 309,
	0	 302 305,
	0	 296 299 301 302 303 305 307 308 309 312,
	1	 270 271 277 278 292 294 296 299 301 302 303 305 307 308 309 312,
	1	 270 271 277 278 282 292 294 296 299 301 302 303 305 307 308 309 312,
	2	 288 289 295 298 300 311,
	1	 270 271 273 275 276 277 278 279 282 283 284 285 288 289 290 291 292 294 295 296 297 298 299 300 301 302 303 304 305 306 307 308 309 310 311 312 313 314 315 316 317 318 319 320 321 340 341 342 358,
	1	 270 271 273 275 276 277 278 279 281 282 283 284 285 287 288 289 290 291 292 294 295 296 297 298 299 300 301 302 303 304 305 306 307 308 309 310 311 312 313 314 315 316 317 318 319 320 321 340 341 342 358,
	1	 270 271 272 273 275 276 277 278 279 281 282 283 284 285 287 288 289 290 291 292 294 295 296 297 298 299 300 301 302 303 304 305 306 307 308 309 310 311 312 313 314 315 316 317 318 319 320 321 340 341 342 358,
	1	 270 271 272 273 274 275 276 277 278 279 280 281 282 283 284 285 286 287 288 289 290 291 292 294 295 296 297 298 299 300 301 302 303 304 305 306 307 308 309 310 311 312 313 314 315 316 317 318 319 320 321 340 341 342 358,
	3	 4 5 6 7 8 357 360,
	1	 240 241 242 245 249 250,
	3	 324 325 331 334 343 344,
	2	 324 325 330 331 334 343 344,
	2	 324 325 330 331 333 334 343 344,
	0	 324 325 330 331 333 334 337 343 344,
	0	 322 323 324 325 328 329 330 331 333 334 337 343 344,
	2	 322 323 324 325 327 328 329 330 331 333 334 335 337 343 344,
	4	 322 323 324 325 327 328 329 330 331 332 333 334 335 337 343 344,
	2	 53 362,
	1	 9 10 13 45 53 362,
	0	 57 60 61 62,
	0	 9 10 13 45 53 57 58 60 61 62 63 64 65 362,
	0	 9 10 13 19 35 45 53 57 58 60 61 62 63 64 65 362,
	0	 9 10 13 17 19 35 45 53 57 58 60 61 62 63 64 65 362,
	1	 9 10 13 16 17 19 35 45 53 57 58 60 61 62 63 64 65 362,
	0	 9 10 13 16 17 18 19 35 45 53 54 57 58 60 61 62 63 64 65 362,
	2	 12 361,
	0	 12 27 28 55 56 361,
	2	 29 30 31 33,
	0	 12 27 28 29 30 31 32 33 55 56 361,
	0	 14 15 20 21 25 26 34,
	0	 12 14 15 20 21 25 26 27 28 29 30 31 32 33 34 55 56 361,
	3	 22 23 24 36,
	0	 22 23 24 36 59,
	0	 12 14 15 20 21 22 23 24 25 26 27 28 29 30 31 32 33 34 36 55 56 59 361,
	0	 11 12 14 15 20 21 22 23 24 25 26 27 28 29 30 31 32 33 34 36 37 55 56 59 361,
	1	 9 10 11 12 13 14 15 16 17 18 19 20 21 22 23 24 25 26 27 28 29 30 31 32 33 34 35 36 37 45 53 54 55 56 57 58 59 60 61 62 63 64 65 361 362,
	1	 9 10 11 12 13 14 15 16 17 18 19 20 21 22 23 24 25 26 27 28 29 30 31 32 33 34 35 36 37 38 39 40 41 42 45 53 54 55 56 57 58 59 60 61 62 63 64 65 361 362,
	1	 9 10 11 12 13 14 15 16 17 18 19 20 21 22 23 24 25 26 27 28 29 30 31 32 33 34 35 36 37 38 39 40 41 42 43 44 45 47 48 49 50 51 52 53 54 55 56 57 58 59 60 61 62 63 64 65 361 362,
	0	 226 351,
	1	 206 207 213 214 216 217 219 220 221 224 225 226 227 229 232 233 351,
	1	 206 207 213 214 215 216 217 219 220 221 224 225 226 227 229 232 233 351,
	1	 206 207 211 212 213 214 215 216 217 219 220 221 223 224 225 226 227 228 229 232 233 351,
	2	 206 207 211 212 213 214 215 216 217 218 219 220 221 223 224 225 226 227 228 229 232 233 351,
	1	 206 207 210 211 212 213 214 215 216 217 218 219 220 221 222 223 224 225 226 227 228 229 231 232 233 351,
	1	 206 207 208 209 210 211 212 213 214 215 216 217 218 219 220 221 222 223 224 225 226 227 228 229 231 232 233 351,
	2	 167 168 172 173 175 176 177 178 367,
	1	 167 168 171 172 173 175 176 177 178 367,
	2	 167 168 169 171 172 173 174 175 176 177 178 367,
	1	 78 79 80 83 86,
	2	 78 79 80 82 83 84 86 347 348,
	0	 77 78 79 80 82 83 84 86 347 348,
	0	 93 95 96 101 105,
	0	 87 89 93 95 96 101 105,
	6	 91 92 100 107 108,
	0	 102 103,
	0	 91 92 99 100 102 103 107 108,
	0	 87 89 91 92 93 95 96 99 100 101 102 103 105 107 108,
	0	 87 89 91 92 93 94 95 96 99 100 101 102 103 105 107 108,
	1	 110 122,
	0	 110 115 116 122,
	1	 109 110 115 116 119 122,
	2	 112 120 123 124,
	0	 112 114 120 121 123 124,
	0	 111 112 114 120 121 123 124,
	2	 109 110 111 112 114 115 116 119 120 121 122 123 124,
	1	 109 110 111 112 113 114 115 116 119 120 121 122 123 124,
	1	 75 76 77 78 79 80 81 82 83 84 85 86 87 88 89 90 91 92 93 94 95 96 97 98 99 100 101 102 103 104 105 106 107 108 109 110 111 112 113 114 115 116 119 120 121 122 123 124 125 126 127 128 129 130 131 132 133 134 135 136 137 138 139 140 141 142 143 144 347 348 369,
	1	 149 155 157 158 159 162 163 166 338 339,
	0	 148 149 155 157 158 159 162 163 166 338 339,
	1	 146 148 149 155 157 158 159 162 163 166 338 339,
	1	 154 156 161 165,
	1	 154 156 160 161 164 165,
	5	 146 148 149 152 153 154 155 156 157 158 159 160 161 162 163 164 165 166 338 339,
	1	 192 200 202,
	1	 181 183 184 185 186 187 189 191 192 193 194 195 196 197 199 200 202 203 204 205,
	1	 181 183 184 185 186 187 188 189 191 192 193 194 195 196 197 199 200 202 203 204 205,
	1	 181 183 184 185 186 187 188 189 190 191 192 193 194 195 196 197 199 200 201 202 203 204 205 368,
	3	 180 181 182 183 184 185 186 187 188 189 190 191 192 193 194 195 196 197 199 200 201 202 203 204 205 368,
	1	 1 2 3 66 67 69 70 71 72 73 270 271 272 273 274 275 276 277 278 279 280 281 282 283 284 285 286 287 288 289 290 291 292 293 294 295 296 297 298 299 300 301 302 303 304 305 306 307 308 309 310 311 312 313 314 315 316 317 318 319 320 321 340 341 342 345 346 349 352 353 354 355 356 358 359 365 366 370 371 372 373 374,
	0	 1 2 3 66 67 69 70 72 73 270 271 272 273 274 275 276 277 278 279 280 281 282 283 284 285 286 287 288 289 290 291 292 293 294 295 296 297 298 299 300 301 302 303 304 305 306 307 308 309 310 311 312 313 314 315 316 317 318 319 320 321 340 341 342 345 346 349 352 353 354 355 356 358 359 365 366 370 371 372 373 374,
	0	 1 2 3 66 69 70 72 73 270 271 272 273 274 275 276 277 278 279 280 281 282 283 284 285 286 287 288 289 290 291 292 293 294 295 296 297 298 299 300 301 302 303 304 305 306 307 308 309 310 311 312 313 314 315 316 317 318 319 320 321 340 341 342 345 346 349 352 353 354 355 356 358 359 365 366 370 371 372 373 374,
	0	 1 2 3 66 69 72 73 270 271 272 273 274 275 276 277 278 279 280 281 282 283 284 285 286 287 288 289 290 291 292 293 294 295 296 297 298 299 300 301 302 303 304 305 306 307 308 309 310 311 312 313 314 315 316 317 318 319 320 321 340 341 342 345 346 349 352 353 354 355 356 358 359 365 366 370 371 372 373 374,
	0	 1 2 3 69 72 73 270 271 272 273 274 275 276 277 278 279 280 281 282 283 284 285 286 287 288 289 290 291 292 293 294 295 296 297 298 299 300 301 302 303 304 305 306 307 308 309 310 311 312 313 314 315 316 317 318 319 320 321 340 341 342 345 346 349 352 353 354 355 356 358 359 365 366 370 371 372 373 374,
	1	 270 271 277 278 296 298 299 300 301 302 303 307 308 312,
	0	 270 271 277 278 296 298 299 300 301 302 303 307 308 309 311 312,
	1	 270 271 277 278 296 298 299 300 301 302 303 305 307 308 309 311 312,
	0	 270 271 277 278 288 289 296 298 299 300 301 302 303 305 307 308 309 311 312,
	0	 270 271 277 278 288 289 296 298 299 300 301 302 303 305 306 307 308 309 311 312,
	0	 270 271 273 277 278 279 288 289 296 298 299 300 301 302 303 305 306 307 308 309 311 312,
	2	 290 292 294,
	0	 290 292 294 295,
	1	 270 271 273 277 278 279 288 289 290 292 294 295 296 298 299 300 301 302 303 305 306 307 308 309 311 312,
	2	 275 283 284 285 304 340 341 342 358,
	1	 270 271 273 275 277 278 279 283 284 285 288 289 290 292 294 295 296 298 299 300 301 302 303 304 305 306 307 308 309 311 312 340 341 342 358,
	1	 270 271 273 275 277 278 279 282 283 284 285 288 289 290 291 292 294 295 296 298 299 300 301 302 303 304 305 306 307 308 309 310 311 312 340 341 342 358,
	0	 270 271 273 275 277 278 279 282 283 284 285 288 289 290 291 292 294 295 296 297 298 299 300 301 302 303 304 305 306 307 308 309 310 311 312 340 341 342 358,
	0	 270 271 272 273 274 275 277 278 279 280 281 282 283 284 285 286 287 288 289 290 291 292 294 295 296 297 298 299 300 301 302 303 304 305 306 307 308 309 310 311 312 340 341 342 358,
	5	 293 313 314 315 316 317 318 319 320 321 359,
	0	 270 271 272 273 274 275 277 278 279 280 281 282 283 284 285 286 287 288 289 290 291 292 293 294 295 296 297 298 299 300 301 302 303 304 305 306 307 308 309 310 311 312 313 314 315 316 317 318 319 320 321 340 341 342 358 359,
	0	 270 271 272 273 274 275 276 277 278 279 280 281 282 283 284 285 286 287 288 289 290 291 292 293 294 295 296 297 298 299 300 301 302 303 304 305 306 307 308 309 310 311 312 313 314 315 316 317 318 319 320 321 340 341 342 358 359 366,
	0	 1 2 3 345 346 349 352 353 354 355 356 365 370 371 372 373 374,
	1	 353 354 370,
	5	 11 14 15 16 17 18 19 20 21 22 23 24 34 35 37 38 39 40 41 42 43 44 46 47 48 49 50 51 52 54 57 58 59 60 61 62 63 64 65,
	1	 87 89 91 92 95 96 99 100 103 107 108,
	2	 87 89 91 92 94 95 96 97 99 100 101 102 103 107 108,
	1	 282 294,
	0	 288 289 292 295 298 300,
	1	 282 288 289 292 294 295 298 300,
	0	 282 288 289 292 294 295 298 300 306,
	0	 273 279 282 288 289 292 294 295 298 300 306,
	3	 315 317,
	3	 313 315 317 318 319 321,
	3	 313 314 315 316 317 318 319 321,
	5	 212 218 223 228,
	5	 211 212 218 223 228,
	3	 53 55,
	2	 12 53 55,
	5	 9 10 12 13 19 35 45 53 55 361 362,
	1	 9 10 12 13 14 15 19 20 21 22 23 24 34 35 45 53 55 361 362,
	5	 16 17 18 38 39 40 41 42 43 44 46 47 48 49 50 51 52 54 57 58 59 60 61 62 63 64 65,
	1	 11 16 17 18 38 39 40 41 42 43 44 46 47 48 49 50 51 52 54 57 58 59 60 61 62 63 64 65,
	2	 29 30 31 32 33 37,
	0	 11 16 17 18 29 30 31 32 33 37 38 39 40 41 42 43 44 46 47 48 49 50 51 52 54 57 58 59 60 61 62 63 64 65,
	11	 87 89 93 95 96 103 105,
	1	 87 89 91 92 93 95 96 99 100 101 103 105 107 108,
	1	 109 110 115,
	3	 109 110 111 115 116 122,
	1	 150 160 164,
	1	 150 156 160 161 164 165,
	1	 146 148 149 150 152 154 155 156 157 158 159 160 161 162 163 164 165 166 338 339,
	1	 183 193 194 199 200 202,
	1	 253 257 260 261 262 263 266 267 268,
	1	 326 332 336,
	1	 145 146 147 148 149 150 151 152 153 154 155 156 157 158 159 160 161 162 163 164 165 166 180 181 182 183 184 185 186 187 188 189 190 191 192 193 194 195 196 197 198 199 200 201 202 203 204 205 235 236 237 238 239 240 241 242 243 244 245 246 247 248 249 250 251 252 253 254 255 256 257 258 259 260 261 262 263 264 265 266 267 268 269 322 323 324 325 326 327 328 329 330 331 332 333 334 335 336 337 338 339 343 344 368,
	3	 66 67 70,
	6	 270 271 273 275 277 278 279 283 284 285 288 289 290 292 294 295 296 298 299 300 301 302 303 304 305 306 307 308 309 311 312 313 314 315 316 317 318 319 320 321 340 341 342 358,
	4	 282 310,
	3	 270 271 273 275 277 278 279 282 283 284 285 288 289 290 292 294 295 296 298 299 300 301 302 303 304 305 306 307 308 309 310 311 312 313 314 315 316 317 318 319 320 321 340 341 342 358,
	1	 274 280 286 297,
	4	 272 274 280 281 286 287 297,
	3	 270 271 272 273 274 275 277 278 279 280 281 282 283 284 285 286 287 288 289 290 292 294 295 296 297 298 299 300 301 302 303 304 305 306 307 308 309 310 311 312 313 314 315 316 317 318 319 320 321 340 341 342 358,
	1	 9 10 12 13 14 15 16 17 19 20 21 22 23 24 34 35 45 53 55 56 361 362,
	1	 18 27 28 29 30 31 32 33 38 39 40 41 42 43 44 46 47 48 49 50 51 52 54 57 58 59 60 61 62 63 64 65,
	1	 18 27 28 29 30 31 32 33 37 38 39 40 41 42 43 44 46 47 48 49 50 51 52 54 57 58 59 60 61 62 63 64 65,
	1	 11 18 27 28 29 30 31 32 33 37 38 39 40 41 42 43 44 46 47 48 49 50 51 52 54 57 58 59 60 61 62 63 64 65,
	7	 206 207 214 216 217 219 220 225 227 229 232 233 351,
	7	 206 207 214 215 216 217 219 220 225 227 229 232 233 351,
	7	 206 207 211 212 214 215 216 217 219 220 223 225 227 228 229 232 233 351,
	8	 213 218 221 224,
	0	 168 172 176 177 178 367,
	1	 93 94 96 101 105,
	0	 91 92 93 94 96 99 100 101 103 105 107 108,
	5	 253 254 260 261 262 268,
	5	 270 271 277 278 288 289 295 296 298 299 300 301 302 303 305 307 308 312,
	2	 272 287,
	1	 9 10 11 12 13 16 17 18 19 35 37 38 39 40 41 42 43 44 45 46 47 48 49 50 51 52 53 54 55 56 57 58 59 60 61 62 63 64 65 361 362,
	0	 240 246 249,
	1	 4 5 6 7 8 112 120 357 360 363 364,
	2	 87 89 93 96 103 105,
	3	 87 89 93 94 96 97 101 102 103 105,
	1	 4 5 6 7 8 75 76 77 78 79 80 81 82 83 84 85 86 87 88 89 90 91 92 93 94 95 96 97 98 99 100 101 102 103 104 105 106 107 108 112 120 123 125 126 127 128 129 130 131 132 133 134 135 136 137 138 139 140 141 142 143 144 347 348 357 360 363 364 369,
	1	 4 5 6 7 8 75 76 77 78 79 80 81 82 83 84 85 86 87 88 89 90 91 92 93 94 95 96 97 98 99 100 101 102 103 104 105 106 107 108 109 110 111 112 113 114 115 116 118 119 120 121 122 123 124 125 126 127 128 129 130 131 132 133 134 135 136 137 138 139 140 141 142 143 144 347 348 357 360 363 364 369,
	1	 4 5 6 7 8 75 76 77 78 79 80 81 82 83 84 85 86 87 88 89 90 91 92 93 94 95 96 97 98 99 100 101 102 103 104 105 106 107 108 109 110 111 112 113 114 115 116 118 119 120 121 122 123 124 125 126 127 128 129 130 131 132 133 134 135 136 137 138 139 140 141 142 143 144 347 348 350 357 360 363 364 369,
	1	 4 5 6 7 8 75 76 77 78 79 80 81 82 83 84 85 86 87 88 89 90 91 92 93 94 95 96 97 98 99 100 101 102 103 104 105 106 107 108 109 110 111 112 113 114 115 116 117 118 119 120 121 122 123 124 125 126 127 128 129 130 131 132 133 134 135 136 137 138 139 140 141 142 143 144 347 348 350 357 360 363 364 369,
	2	 239 240 241 249 250,
	5	 328 335,
	1	 25 26 36 55,
	1	 4 5 6 7 8 9 10 11 12 13 14 15 16 17 18 19 20 21 22 23 24 25 26 27 28 29 30 31 32 33 34 35 36 37 38 39 40 41 42 43 44 45 46 47 48 49 50 51 52 53 54 55 56 57 58 59 60 61 62 63 64 65 167 168 169 170 171 172 173 174 175 176 177 178 179 206 207 208 209 210 211 212 213 214 215 216 217 218 219 220 221 222 223 224 225 226 227 228 229 230 231 232 233 234 322 323 324 325 326 327 328 329 330 331 332 333 334 335 336 337 343 344 351 357 360 361 362 363 364 367,
	1	 75 76 77 78 79 80 81 82 83 84 85 86 87 88 89 90 91 92 93 94 95 96 97 98 99 100 101 102 103 104 105 106 107 108 129 130 139 140 347 348,
	1	 270 271 273 275 277 278 279 282 283 284 285 288 289 290 292 294 295 296 298 299 300 301 302 303 304 305 307 308 309 311 312 313 314 315 316 317 318 319 320 321 340 341 342 358,
	2	 156 160 161 165,
	2	 181 200 202,
	0	 87 89 93 94 96 101 105,
	1	 95 98,
	2	 111 113 118 119 124,
	3	 157 162 166,
	0	 206 207 214 216 217 225 227 229 351,
	0	 206 207 214 215 216 217 225 227 229 351,
	0	 206 207 211 212 214 215 216 217 223 225 227 228 229 351,
	0	 213 218 219 220 221 224 232 233,
	3	 327 330 333 335 337,
	1	 322 323 327 329 330 333 335 337,
	2	 322 323 327 328 329 330 332 333 335 337,
	1	 322 323 324 325 327 328 329 330 331 332 333 335 337,
	1	 235 236 237 238 239 240 241 242 243 244 245 246 247 248 249 250 251 252 322 323 324 325 326 327 328 329 330 331 332 333 334 335 336 337 343 344,
	0	 170 172 176 177 178 179 367,
	0	 167 168 170 172 176 177 178 179 367,
	0	 9 10 12 13 27 28 53 55 56 361 362,
	1	 19 35 45,
	1	 19 35 45 59,
	0	 9 10 12 13 19 27 28 35 45 53 55 56 59 361 362,
	0	 9 10 11 12 13 19 27 28 35 45 53 55 56 59 361 362,
	0	 9 10 11 12 13 19 27 28 35 37 45 53 55 56 59 361 362,
	1	 14 15 16 17 18 20 21 22 23 24 34 38 39 40 41 42 43 44 46 47 48 49 50 51 52 54 57 58 60 61 62 63 64 65,
	1	 9 10 11 12 13 14 15 16 17 18 19 20 21 22 23 24 27 28 34 35 37 38 39 40 41 42 43 44 45 46 47 48 49 50 51 52 53 54 55 56 57 58 59 60 61 62 63 64 65 361 362,
	0	 87 94,
	1	 87 89 94,
	1	 75 76 77 78 79 80 81 82 83 84 85 86 87 88 89 90 91 92 93 94 95 96 97 98 99 100 101 102 103 104 105 106 107 108 113 118 125 126 127 128 129 130 131 132 133 134 135 136 137 138 139 140 141 142 143 144 347 348 369,
	0	 75 76 77 78 79 80 81 82 83 84 85 86 87 88 89 90 91 92 93 94 95 96 97 98 99 100 101 102 103 104 105 106 107 108 113 117 118 125 126 127 128 129 130 131 132 133 134 135 136 137 138 139 140 141 142 143 144 347 348 350 369,
	0	 75 76 77 78 79 80 81 82 83 84 85 86 87 88 89 90 91 92 93 94 95 96 97 98 99 100 101 102 103 104 105 106 107 108 113 114 117 118 121 125 126 127 128 129 130 131 132 133 134 135 136 137 138 139 140 141 142 143 144 347 348 350 369,
	0	 75 76 77 78 79 80 81 82 83 84 85 86 87 88 89 90 91 92 93 94 95 96 97 98 99 100 101 102 103 104 105 106 107 108 111 113 114 117 118 119 121 125 126 127 128 129 130 131 132 133 134 135 136 137 138 139 140 141 142 143 144 347 348 350 369,
	0	 75 76 77 78 79 80 81 82 83 84 85 86 87 88 89 90 91 92 93 94 95 96 97 98 99 100 101 102 103 104 105 106 107 108 109 110 111 113 114 115 116 117 118 119 121 122 125 126 127 128 129 130 131 132 133 134 135 136 137 138 139 140 141 142 143 144 347 348 350 369,
	1	 75 76 77 78 79 80 81 82 83 84 85 86 87 88 89 90 91 92 93 94 95 96 97 98 99 100 101 102 103 104 105 106 107 108 109 110 111 112 113 114 115 116 117 118 119 120 121 122 125 126 127 128 129 130 131 132 133 134 135 136 137 138 139 140 141 142 143 144 347 348 350 369,
	2	 75 76 77 78 79 80 81 82 83 84 85 86 87 88 89 90 91 92 93 94 95 96 97 98 99 100 101 102 103 104 105 106 107 108 109 110 111 112 113 114 115 116 117 118 119 120 121 122 123 125 126 127 128 129 130 131 132 133 134 135 136 137 138 139 140 141 142 143 144 347 348 350 369,
	0	 154 157 158 159 162 163 166,
	0	 152 154 157 158 159 162 163 166,
	0	 146 148 152 154 157 158 159 162 163 166,
	0	 149 155 156 160 161 164 165 338 339,
	4	 349 355 356 371 372 373 374,
	3	 349 353 354 355 356 371 372 373 374,
	4	 349 353 354 355 356 370 371 372 373 374,
	4	 345 346 349 353 354 355 356 370 371 372 373 374,
	0	 322 323 329 330 333 335 337,
	1	 87 89 91 92 93 94 95 96 97 98 99 100 101 102 103 104 105 106 107 108,
	1	 9 10 12 13 19 35 45 53 361 362,
	1	 9 10 12 13 19 29 30 31 32 33 35 45 53 55 361 362,
	0	 16 17 38 39 40 41 42,
	0	 16 17 18 38 39 40 41 42 54,
	2	 9 10 12 13 16 17 18 19 29 30 31 32 33 35 38 39 40 41 42 43 44 45 46 47 48 49 50 51 52 53 54 55 57 58 59 60 61 62 63 64 65 361 362,
	0	 9 10 11 12 13 16 17 18 19 29 30 31 32 33 35 38 39 40 41 42 43 44 45 46 47 48 49 50 51 52 53 54 55 57 58 59 60 61 62 63 64 65 361 362,
	2	 9 10 11 12 13 16 17 18 19 29 30 31 32 33 35 37 38 39 40 41 42 43 44 45 46 47 48 49 50 51 52 53 54 55 57 58 59 60 61 62 63 64 65 361 362,
	3	 9 10 11 12 13 14 15 16 17 18 19 20 21 29 30 31 32 33 34 35 37 38 39 40 41 42 43 44 45 46 47 48 49 50 51 52 53 54 55 57 58 59 60 61 62 63 64 65 361 362,
	0	 76 77 78 79 80 83 84 86,
	0	 91 99 100 107,
	1	 91 92 94 99 100 107 108,
	14	 253 254 257 263 266 267,
	2	 180 182 190 201 368,
	2	 181 183 184 185 186 187 189 191 192 193 194 195 196 197 198 199 200 202 203 204 205,
	0	 270 271 277 296 307,
	0	 278 299 301,
	0	 278 299 301 308 312,
	0	 278 299 301 302 303 308 312,
	0	 278 299 301 302 303 305 308 312,
	0	 313 314 315 316 317 318 319 320 321 366,
	0	 290 313 314 315 316 317 318 319 320 321 366,
	0	 290 304 313 314 315 316 317 318 319 320 321 366,
	0	 275 283 284 285 290 304 313 314 315 316 317 318 319 320 321 340 341 342 358 366,
	0	 270 271 273 275 277 278 279 283 284 285 288 289 290 292 294 295 296 298 299 300 301 302 303 304 305 306 307 308 309 311 312 313 314 315 316 317 318 319 320 321 340 341 342 358 366,
	3	 274 276 280 286 293 359,
	2	 272 274 276 280 281 286 287 293 359,
	0	 270 271 272 273 274 275 276 277 278 279 280 281 283 284 285 286 287 288 289 290 292 293 294 295 296 297 298 299 300 301 302 303 304 305 306 307 308 309 311 312 313 314 315 316 317 318 319 320 321 340 341 342 358 359 366,
	0	 270 271 272 273 274 275 276 277 278 279 280 281 282 283 284 285 286 287 288 289 290 292 293 294 295 296 297 298 299 300 301 302 303 304 305 306 307 308 309 311 312 313 314 315 316 317 318 319 320 321 340 341 342 358 359 366,
	0	 270 271 272 273 274 275 276 277 278 279 280 281 282 283 284 285 286 287 288 289 290 292 293 294 295 296 297 298 299 300 301 302 303 304 305 306 307 308 309 310 311 312 313 314 315 316 317 318 319 320 321 340 341 342 358 359 366,
	1	 9 10 12 13 361 362,
	5	 9 10 12 13 16 17 18 19 35 38 39 40 41 42 43 44 46 47 48 49 50 51 52 53 54 55 57 58 60 61 62 63 64 65 361 362,
	1	 9 10 12 13 14 15 16 17 18 19 20 21 34 35 38 39 40 41 42 43 44 46 47 48 49 50 51 52 53 54 55 57 58 60 61 62 63 64 65 361 362,
	2	 11 29 30 31 32 33 37,
	2	 9 10 11 12 13 14 15 16 17 18 19 20 21 29 30 31 32 33 34 35 37 38 39 40 41 42 43 44 46 47 48 49 50 51 52 53 54 55 57 58 60 61 62 63 64 65 361 362,
	4	 22 23 24 25 26 36,
	2	 180 181 182 183 191 192 193 194 199 200 202,
	2	 180 181 182 183 184 191 192 193 194 199 200 202 203,
	2	 270 271 277 278 296 299 301 302 303 307 308 309 311 312,
	1	 4 5 6 7 363 364,
	4	 214 225,
	1	 222 231,
	0	 12 55,
	2	 12 53 55 56 361 362,
	1	 9 10 12 13 14 15 20 21 22 23 24 34 45 53 55 56 59 361 362,
	2	 9 10 12 13 14 15 16 17 18 19 20 21 22 23 24 34 35 38 39 40 41 42 43 44 45 46 47 48 49 50 51 52 53 54 55 56 57 58 59 60 61 62 63 64 65 361 362,
	1	 9 10 12 13 14 15 16 17 18 19 20 21 22 23 24 34 35 37 38 39 40 41 42 43 44 45 46 47 48 49 50 51 52 53 54 55 56 57 58 59 60 61 62 63 64 65 361 362,
	1	 9 10 11 12 13 14 15 16 17 18 19 20 21 22 23 24 34 35 37 38 39 40 41 42 43 44 45 46 47 48 49 50 51 52 53 54 55 56 57 58 59 60 61 62 63 64 65 361 362,
	0	 168 173,
	1	 169 171,
	1	 168 169 170 171 173 174 179,
	1	 167 168 169 170 171 173 174 179,
	1	 91 92 93 95 96 99 100 101 103 105 107 108,
	1	 109 110 116,
	3	 111 114 119 121 124,
	0	 109 110 111 114 116 119 121 124,
	4	 109 110 111 113 114 115 116 117 118 119 121 122 124 350,
	1	 109 110 111 112 113 114 115 116 117 118 119 120 121 122 124 350,
	1	 75 76 77 78 79 80 81 82 83 84 85 86 87 88 89 90 91 92 93 94 95 96 97 98 99 100 101 102 103 104 105 106 107 108 109 110 111 112 113 114 115 116 117 118 119 120 121 122 124 125 126 127 128 129 130 131 132 133 134 135 136 137 138 139 140 141 142 143 144 347 348 350 369,
	1	 254 257 266,
	1	 254 257 263 266 267,
	2	 328 329,
	1	 149 154,
	1	 180 182 198,
	2	 194 199 200 202,
	1	 181 183 194 199 200 202,
	1	 189 190 201 368,
	2	 68 70 71 74,
	1	 66 68 70 71 74,
	1	 270 271 277 278 296 307 308,
	1	 270 271 277 278 296 299 301 307 308,
	0	 4 5 6 7 8 357 363 364,
	0	 9 10 12 13 53 55 59 361 362,
	0	 9 10 12 13 29 30 31 32 33 53 55 59 361 362,
	0	 9 10 12 13 14 15 16 17 18 19 20 21 22 23 24 29 30 31 32 33 34 35 38 39 40 41 42 43 44 46 47 48 49 50 51 52 53 54 55 57 58 59 60 61 62 63 64 65 361 362,
	0	 9 10 12 13 14 15 16 17 18 19 20 21 22 23 24 29 30 31 32 33 34 35 37 38 39 40 41 42 43 44 46 47 48 49 50 51 52 53 54 55 57 58 59 60 61 62 63 64 65 361 362,
	0	 9 10 11 12 13 14 15 16 17 18 19 20 21 22 23 24 29 30 31 32 33 34 35 37 38 39 40 41 42 43 44 46 47 48 49 50 51 52 53 54 55 57 58 59 60 61 62 63 64 65 361 362,
	0	 91 92 93 95 96 99 100 101 105 107 108,
	0	 87 89 91 92 93 95 96 99 100 101 105 107 108,
	0	 87 89 91 92 93 94 95 96 99 100 101 105 107 108,
	1	 109 110 111 113 114 115 116 117 118 119 121 122 350,
	1	 109 110 111 112 113 114 115 116 117 118 119 120 121 122 350,
	0	 9 10 12 13 16 17 18 19 29 30 31 32 33 35 38 39 40 41 42 43 44 46 47 48 49 50 51 52 53 54 55 56 57 58 60 61 62 63 64 65 361 362,
	0	 9 10 11 12 13 16 17 18 19 29 30 31 32 33 35 37 38 39 40 41 42 43 44 46 47 48 49 50 51 52 53 54 55 56 57 58 60 61 62 63 64 65 361 362,
	0	 22 23 24 25 26 27 28 36,
	0	 9 10 11 12 13 16 17 18 19 22 23 24 25 26 27 28 29 30 31 32 33 35 36 37 38 39 40 41 42 43 44 46 47 48 49 50 51 52 53 54 55 56 57 58 60 61 62 63 64 65 361 362,
	0	 9 10 11 12 13 14 15 16 17 18 19 20 21 22 23 24 25 26 27 28 29 30 31 32 33 34 35 36 37 38 39 40 41 42 43 44 46 47 48 49 50 51 52 53 54 55 56 57 58 60 61 62 63 64 65 361 362,
	0	 9 10 11 12 13 14 15 16 17 18 19 20 21 22 23 24 25 26 27 28 29 30 31 32 33 34 35 36 37 38 39 40 41 42 43 44 46 47 48 49 50 51 52 53 54 55 56 57 58 59 60 61 62 63 64 65 361 362,
	0	 237 244,
	1	 237 244 251,
	1	 235 237 244 251,
	5	 235 237 244 247 251,
	1	 4 5 6 7 8 226 234 357 360 363 364,
	3	 206 207 208 209 211 212 213 214 215 216 217 218 219 220 221 223 224 225 227 228 229 232 233 351,
	2	 12 59,
	3	 87 89 91 92 99 100 103 107 108,
	0	 87 89 91 92 94 99 100 103 107 108,
	1	 87 89 91 92 93 94 99 100 103 105 107 108,
	0	 288 289 295 296 298 300 302 303 305 307 309 311,
	2	 272 281,
	1	 287 297,
	0	 9 10 11 12 13 37 53 55 361 362,
	4	 14 15 20 21 22 23 24 34 45 59,
	9	 16 17 19,
	9	 16 17 18 19 38 39 40 41 42 43 44 46 47 48 49 50 51 52 54 57 58 60 61 62 63 64 65,
	0	 16 17 18 19 29 30 31 32 33 38 39 40 41 42 43 44 46 47 48 49 50 51 52 54 57 58 60 61 62 63 64 65,
	0	 14 15 16 17 18 19 20 21 22 23 24 29 30 31 32 33 34 38 39 40 41 42 43 44 45 46 47 48 49 50 51 52 54 57 58 59 60 61 62 63 64 65,
	0	 35 56,
	3	 27 28 35 56,
	0	 14 15 16 17 18 19 20 21 22 23 24 27 28 29 30 31 32 33 34 35 38 39 40 41 42 43 44 45 46 47 48 49 50 51 52 54 56 57 58 59 60 61 62 63 64 65,
	3	 169 170 171 174 176 179,
	3	 167 168 169 170 171 174 176 179,
	1	 4 5 6 7 8 9 10 11 12 13 14 15 16 17 18 19 20 21 22 23 24 25 26 27 28 29 30 31 32 33 34 35 36 37 38 39 40 41 42 43 44 45 46 47 48 49 50 51 52 53 54 55 56 57 58 59 60 61 62 63 64 65 167 168 169 170 171 172 173 174 175 176 177 178 179 206 207 208 209 210 211 212 213 214 215 216 217 218 219 220 221 222 223 224 225 226 227 228 229 230 231 232 233 234 235 236 237 238 239 240 241 242 243 244 245 246 247 248 249 250 251 252 322 323 324 325 326 327 328 329 330 331 332 333 334 335 336 337 343 344 351 357 360 361 362 363 364 367,
	3	 87 89 91 92 94 97 99 100 101 102 103 107 108,
	0	 75 76 77 78 79 80 81 82 83 84 85 86 87 88 89 90 91 92 93 94 95 96 97 98 99 100 101 102 103 104 105 106 107 108 137 347 348,
	0	 75 76 77 78 79 80 81 82 83 84 85 86 87 88 89 90 91 92 93 94 95 96 97 98 99 100 101 102 103 104 105 106 107 108 129 130 137 347 348,
	0	 75 76 77 78 79 80 81 82 83 84 85 86 87 88 89 90 91 92 93 94 95 96 97 98 99 100 101 102 103 104 105 106 107 108 126 128 129 130 133 135 136 137 138 142 144 347 348,
	0	 75 76 77 78 79 80 81 82 83 84 85 86 87 88 89 90 91 92 93 94 95 96 97 98 99 100 101 102 103 104 105 106 107 108 126 128 129 130 133 135 136 137 138 140 142 144 347 348,
	0	 75 76 77 78 79 80 81 82 83 84 85 86 87 88 89 90 91 92 93 94 95 96 97 98 99 100 101 102 103 104 105 106 107 108 126 128 129 130 133 134 135 136 137 138 140 142 144 347 348,
	0	 75 76 77 78 79 80 81 82 83 84 85 86 87 88 89 90 91 92 93 94 95 96 97 98 99 100 101 102 103 104 105 106 107 108 126 128 129 130 133 134 135 136 137 138 139 140 142 144 347 348,
	0	 75 76 77 78 79 80 81 82 83 84 85 86 87 88 89 90 91 92 93 94 95 96 97 98 99 100 101 102 103 104 105 106 107 108 125 126 127 128 129 130 133 134 135 136 137 138 139 140 142 144 347 348,
	2	 9 10 12 13 16 17 19 29 30 31 32 33 35 45 53 55 56 361 362,
	2	 14 15 20 34,
	2	 18 38 39 40 41 42 54,
	3	 23 24,
	1	 14 15 18 20 21 22 23 24 34 38 39 40 41 42 43 44 46 47 48 49 50 51 52 54 57 58 59 60 61 62 63 64 65,
	1	 236 239 240 241 242 245 246 248 249 250,
	1	 145 146 147 148 149 152 154 155 156 157 158 159 160 161 162 163 164 165 166 338 339,
	4	 270 271 273 277 278 279 288 289 295 296 298 299 300 301 302 303 305 307 308 309 311 312,
	1	 9 10 12 13 16 17 18 19 35 38 39 40 41 42 43 44 45 46 47 48 49 50 51 52 53 54 57 58 59 60 61 62 63 64 65 361 362,
	0	 21 22 23 24 34,
	2	 167 168 176,
	1	 93 103 105,
	1	 132 141 143,
	0	 75 76 77 78 79 80 81 82 83 84 85 86 87 88 89 90 91 92 93 94 95 96 97 98 99 100 101 102 103 104 105 106 107 108 117 125 126 127 128 129 130 131 132 133 134 135 136 137 138 139 140 141 142 143 144 347 348 369,
	1	 75 76 77 78 79 80 81 82 83 84 85 86 87 88 89 90 91 92 93 94 95 96 97 98 99 100 101 102 103 104 105 106 107 108 117 125 126 127 128 129 130 131 132 133 134 135 136 137 138 139 140 141 142 143 144 347 348 350 369,
	0	 75 76 77 78 79 80 81 82 83 84 85 86 87 88 89 90 91 92 93 94 95 96 97 98 99 100 101 102 103 104 105 106 107 108 117 123 125 126 127 128 129 130 131 132 133 134 135 136 137 138 139 140 141 142 143 144 347 348 350 369,
	1	 111 113 114 118 121 124,
	2	 75 76 77 78 79 80 81 82 83 84 85 86 87 88 89 90 91 92 93 94 95 96 97 98 99 100 101 102 103 104 105 106 107 108 109 110 111 113 114 115 116 117 118 119 121 122 123 124 125 126 127 128 129 130 131 132 133 134 135 136 137 138 139 140 141 142 143 144 347 348 350 369,
	1	 148 152,
	0	 270 271 277 278 282 292 294 296 299 301 302 303 305 306 307 308 309 311 312,
	1	 53 56,
	1	 12 53 56,
	2	 12 53 56 361 362,
	1	 9 10 12 13 27 28 35 45 53 55 56 361 362,
	1	 14 15 16 17 18 19 20 21 22 23 24 34 38 39 40 41 42 43 44 46 47 48 49 50 51 52 54 57 58 60 61 62 63 64 65,
	1	 14 15 16 17 18 19 20 21 22 23 24 29 30 31 32 33 34 38 39 40 41 42 43 44 46 47 48 49 50 51 52 54 57 58 60 61 62 63 64 65,
	1	 11 14 15 16 17 18 19 20 21 22 23 24 29 30 31 32 33 34 37 38 39 40 41 42 43 44 46 47 48 49 50 51 52 54 57 58 60 61 62 63 64 65,
	1	 9 10 11 12 13 14 15 16 17 18 19 20 21 22 23 24 27 28 29 30 31 32 33 34 35 37 38 39 40 41 42 43 44 45 46 47 48 49 50 51 52 53 54 55 56 57 58 60 61 62 63 64 65 361 362,
	1	 180 182 185 186 187 196 197 204 205,
	1	 180 182 184 185 186 187 196 197 203 204 205,
	1	 4 5 6 7 8 9 10 11 12 13 14 15 16 17 18 19 20 21 22 23 24 25 26 27 28 29 30 31 32 33 34 35 36 37 38 39 40 41 42 43 44 45 46 47 48 49 50 51 52 53 54 55 56 57 58 59 60 61 62 63 64 65 206 207 208 209 210 211 212 213 214 215 216 217 218 219 220 221 222 223 224 225 226 227 228 229 230 231 232 233 234 322 323 324 325 326 327 328 329 330 331 332 333 334 335 336 337 343 344 351 357 360 361 362 363 364,
	1	 171 176,
	1	 171 173 175 176,
	1	 167 168 171 173 175 176,
	3	 169 170 174 179,
	1	 167 168 169 170 171 172 173 174 175 176 177 178 179 235 236 237 238 239 240 241 242 243 244 245 246 247 248 249 250 251 252 253 254 255 256 257 258 259 260 261 262 263 264 265 266 267 268 269 367,
	2	 180 181 182 183 184 185 186 187 189 191 192 193 194 196 197 198 199 200 202 203 204 205,
	3	 180 181 182 183 184 185 186 187 189 190 191 192 193 194 196 197 198 199 200 201 202 203 204 205 368,
	0	 255 256 262 264 265 269,
	0	 253 255 256 262 264 265 269,
	0	 253 254 255 256 262 264 265 269,
	0	 253 254 255 256 257 260 261 262 264 265 266 268 269,
	2	 253 254 255 256 257 260 261 262 263 264 265 266 267 268 269,
	1	 235 237 244 246 247 251,
	0	 235 237 243 244 246 247 251 252,
	0	 235 237 239 240 241 242 243 244 245 246 247 249 250 251 252,
	1	 9 13,
	0	 9 13 45,
	0	 9 13 16 17 19 35 45,
	3	 12 361 362,
	0	 9 12 13 16 17 19 35 45 361 362,
	0	 10 46 47 48 49 50 51 52,
	0	 10 38 39 41 42 46 47 48 49 50 51 52,
	0	 10 18 38 39 41 42 46 47 48 49 50 51 52 54,
	1	 53 59,
	0	 10 18 38 39 41 42 46 47 48 49 50 51 52 53 54 59,
	0	 10 14 15 18 20 21 34 38 39 41 42 46 47 48 49 50 51 52 53 54 59,
	0	 22 23 24 25 26 27 28 36 55 56,
	0	 22 23 24 25 26 27 28 29 30 31 32 33 36 55 56,
	0	 10 14 15 18 20 21 22 23 24 25 26 27 28 29 30 31 32 33 34 36 38 39 41 42 46 47 48 49 50 51 52 53 54 55 56 59,
	0	 10 11 14 15 18 20 21 22 23 24 25 26 27 28 29 30 31 32 33 34 36 38 39 41 42 46 47 48 49 50 51 52 53 54 55 56 59,
	0	 10 11 14 15 18 20 21 22 23 24 25 26 27 28 29 30 31 32 33 34 36 37 38 39 41 42 46 47 48 49 50 51 52 53 54 55 56 59,
	0	 9 10 11 12 13 14 15 16 17 18 19 20 21 22 23 24 25 26 27 28 29 30 31 32 33 34 35 36 37 38 39 41 42 45 46 47 48 49 50 51 52 53 54 55 56 59 361 362,
	6	 40 57 58 60 61 62 63 64 65,
	1	 9 10 11 12 13 14 15 16 17 18 19 20 21 22 23 24 25 26 27 28 29 30 31 32 33 34 35 36 37 38 39 40 41 42 45 46 47 48 49 50 51 52 53 54 55 56 57 58 59 60 61 62 63 64 65 361 362,
	1	 221 225,
	0	 206 207 216 217 221 225 227 229,
	0	 206 207 214 216 217 221 223 225 227 229,
	1	 213 219 220 224 232 233,
	0	 210 213 219 220 222 224 230 231 232 233,
	0	 208 209 210 213 219 220 222 224 230 231 232 233,
	0	 208 209 210 213 218 219 220 222 224 230 231 232 233,
	0	 211 212 228,
	0	 208 209 210 211 212 213 218 219 220 222 224 228 230 231 232 233,
	0	 208 209 210 211 212 213 215 218 219 220 222 224 228 230 231 232 233,
	0	 206 207 208 209 210 211 212 213 214 215 216 217 218 219 220 221 222 223 224 225 227 228 229 230 231 232 233,
	5	 226 234,
	0	 169 174 176,
	0	 169 173 174 175 176,
	0	 168 169 173 174 175 176,
	0	 167 168 169 173 174 175 176,
	1	 75 132,
	1	 75 132 143,
	0	 75 132 141 143,
	0	 75 132 141 143 369,
	2	 91 92 93 94 99 100 105 107 108,
	1	 87 89 91 92 93 94 99 100 105 107 108,
	0	 87 89 91 92 93 94 97 99 100 102 105 107 108,
	1	 87 89 91 92 93 94 95 96 97 99 100 102 103 105 107 108,
	1	 87 89 91 92 93 94 95 96 97 98 99 100 102 103 105 107 108,
	1	 88 90 101,
	0	 76 77 78 79 80 81 82 83 84 86 87 88 89 90 91 92 93 94 95 96 97 98 99 100 101 102 103 104 105 106 107 108 347 348,
	0	 76 77 78 79 80 81 82 83 84 86 87 88 89 90 91 92 93 94 95 96 97 98 99 100 101 102 103 104 105 106 107 108 129 130 347 348,
	0	 76 77 78 79 80 81 82 83 84 86 87 88 89 90 91 92 93 94 95 96 97 98 99 100 101 102 103 104 105 106 107 108 129 130 134 140 347 348,
	0	 76 77 78 79 80 81 82 83 84 86 87 88 89 90 91 92 93 94 95 96 97 98 99 100 101 102 103 104 105 106 107 108 129 130 134 139 140 347 348,
	0	 76 77 78 79 80 81 82 83 84 86 87 88 89 90 91 92 93 94 95 96 97 98 99 100 101 102 103 104 105 106 107 108 125 127 129 130 134 139 140 347 348,
	1	 126 128 131 133 135 136 138 142 144,
	0	 76 77 78 79 80 81 82 83 84 86 87 88 89 90 91 92 93 94 95 96 97 98 99 100 101 102 103 104 105 106 107 108 125 126 127 128 129 130 131 133 134 135 136 138 139 140 142 144 347 348,
	0	 75 76 77 78 79 80 81 82 83 84 86 87 88 89 90 91 92 93 94 95 96 97 98 99 100 101 102 103 104 105 106 107 108 125 126 127 128 129 130 131 132 133 134 135 136 138 139 140 141 142 143 144 347 348 369,
	0	 75 76 77 78 79 80 81 82 83 84 86 87 88 89 90 91 92 93 94 95 96 97 98 99 100 101 102 103 104 105 106 107 108 125 126 127 128 129 130 131 132 133 134 135 136 137 138 139 140 141 142 143 144 347 348 369,
	0	 75 76 77 78 79 80 81 82 83 84 85 86 87 88 89 90 91 92 93 94 95 96 97 98 99 100 101 102 103 104 105 106 107 108 114 125 126 127 128 129 130 131 132 133 134 135 136 137 138 139 140 141 142 143 144 347 348 369,
	0	 109 110 112 115 116 120 122 123,
	0	 109 110 111 112 115 116 119 120 122 123,
	1	 113 117 118 350,
	0	 109 110 111 112 113 115 116 117 118 119 120 122 123 350,
	0	 109 110 111 112 113 115 116 117 118 119 120 121 122 123 350,
	1	 156 161 162 165,
	1	 156 157 161 162 163 165 166,
	1	 156 157 158 159 161 162 163 165 166,
	0	 152 156 157 158 159 161 162 163 165 166,
	0	 146 148 152 156 157 158 159 161 162 163 165 166,
	0	 180 181 182 183 184 185 186 187 189 191 192 193 194 195 196 197 198 199 200 201 202 203 204 205,
	0	 293 295 359,
	0	 270 271 277 278 293 295 359,
	0	 270 271 274 277 278 280 286 293 295 359,
	1	 272 275 283 284 285 340 341 342 358,
	1	 296 307 308 312,
	1	 296 299 301 302 303 307 308 312,
	0	 296 299 301 302 303 305 307 308 312,
	0	 272 275 283 284 285 296 299 301 302 303 305 307 308 312 340 341 342 358,
	0	 272 275 283 284 285 287 296 299 301 302 303 305 307 308 312 340 341 342 358,
	0	 272 275 281 283 284 285 287 296 299 301 302 303 305 307 308 312 340 341 342 358,
	0	 270 271 272 274 275 277 278 280 281 283 284 285 286 287 293 295 296 299 301 302 303 305 307 308 312 340 341 342 358 359,
	0	 270 271 272 274 275 277 278 280 281 283 284 285 286 287 293 295 296 297 299 301 302 303 305 307 308 312 340 341 342 358 359,
	0	 270 271 272 274 275 277 278 280 281 283 284 285 286 287 293 295 296 297 299 301 302 303 305 307 308 312 313 314 315 316 317 318 319 320 321 340 341 342 358 359,
	1	 276 291,
	1	 276 291 310,
	0	 276 282 291 310,
	0	 270 271 272 274 275 276 277 278 280 281 282 283 284 285 286 287 291 293 295 296 297 299 301 302 303 305 307 308 310 312 313 314 315 316 317 318 319 320 321 340 341 342 358 359,
	0	 270 271 272 274 275 276 277 278 280 281 282 283 284 285 286 287 290 291 293 295 296 297 299 301 302 303 304 305 307 308 310 312 313 314 315 316 317 318 319 320 321 340 341 342 358 359,
	0	 270 271 272 273 274 275 276 277 278 279 280 281 282 283 284 285 286 287 290 291 292 293 294 295 296 297 299 301 302 303 304 305 306 307 308 310 312 313 314 315 316 317 318 319 320 321 340 341 342 358 359,
	0	 270 271 272 273 274 275 276 277 278 279 280 281 282 283 284 285 286 287 290 291 292 293 294 295 296 297 299 301 302 303 304 305 306 307 308 309 310 311 312 313 314 315 316 317 318 319 320 321 340 341 342 358 359,
	0	 270 271 272 273 274 275 276 277 278 279 280 281 282 283 284 285 286 287 290 291 292 293 294 295 296 297 298 299 300 301 302 303 304 305 306 307 308 309 310 311 312 313 314 315 316 317 318 319 320 321 340 341 342 358 359,
	0	 9 10 11 12 13 14 15 16 17 18 19 20 21 22 23 24 27 28 29 30 31 32 33 34 35 37 38 39 40 41 42 43 44 46 47 48 49 50 51 52 53 54 55 56 57 58 59 60 61 62 63 64 65 361 362,
	0	 87 93 94 97 101 102 105,
	0	 87 89 93 94 97 101 102 103 105,
	1	 88 90 104 106,
	0	 132 141 143 369,
	0	 75 76 77 78 79 80 81 82 83 84 85 86 87 88 89 90 91 92 93 94 95 96 97 98 99 100 101 102 103 104 105 106 107 108 125 127 129 130 132 134 139 140 141 143 347 348 369,
	0	 75 76 77 78 79 80 81 82 83 84 85 86 87 88 89 90 91 92 93 94 95 96 97 98 99 100 101 102 103 104 105 106 107 108 125 127 129 130 131 132 134 139 140 141 143 347 348 369,
	0	 75 76 77 78 79 80 81 82 83 84 85 86 87 88 89 90 91 92 93 94 95 96 97 98 99 100 101 102 103 104 105 106 107 108 125 126 127 128 129 130 131 132 133 134 135 136 138 139 140 141 142 143 144 347 348 369,
	3	 115 116 122,
	0	 114 119 121,
	1	 113 114 118 119 121,
	4	 109 110 111 112 113 114 115 116 118 119 120 121 122 124,
	1	 253 260 261 268,
	2	 68 69 71 72 73 74,
	1	 281 287 297,
	0	 58 62 63 64 65,
	2	 167 168 169 170 171 172 174 177 178 179 367,
	1	 157 159 163 166,
	1	 109 110 113 114 115 116 118 122 124,
	0	 16 17 19 35 55,
	0	 9 10 13 16 17 19 35 45 55 361 362,
	0	 9 10 13 16 17 19 35 45 55 56 361 362,
	0	 11 27 28,
	1	 39 40,
	2	 43 44 49 50,
	0	 47 57 58 60 61 62 63 64 65,
	0	 43 44 47 48 49 50 57 58 60 61 62 63 64 65,
	0	 43 44 47 48 49 50 51 52 57 58 60 61 62 63 64 65,
	0	 11 18 27 28 38 39 40 41 42 43 44 46 47 48 49 50 51 52 54 57 58 60 61 62 63 64 65,
	0	 14 15 20 21 22 23 24 34 37,
	0	 14 15 20 21 22 23 24 34 37 59,
	0	 12 29 30 31 32 33 53,
	0	 11 12 14 15 18 20 21 22 23 24 27 28 29 30 31 32 33 34 37 38 39 40 41 42 43 44 46 47 48 49 50 51 52 53 54 57 58 59 60 61 62 63 64 65,
	0	 167 176,
	0	 167 172 176 367,
	0	 167 168 172 176 367,
	0	 167 168 169 170 171 172 174 176 179 367,
	0	 167 168 169 170 171 172 174 176 177 179 367,
	0	 152 154,
	1	 157 158 163 166,
	1	 156 165,
	2	 181 183 193 194 199,
	1	 185 186 187 196 197 203 204 205,
	3	 109 110 111 112 113 114 115 116 117 118 119 120 121 122 123 124 350,
	0	 253 254 256 257 258 259 260 261 262 263 265 266 267 268,
	0	 322 329,
	0	 322 323 326 327 328 329 332 336,
	0	 9 10 12 13 16 17 19 29 30 31 32 33 35 45 53 55 361 362,
	0	 11 18 38 39 40 41 42 43 44 46 47 48 49 50 51 52 54 57 58 60 61 62 63 64 65,
	1	 11 18 37 38 39 40 41 42 43 44 46 47 48 49 50 51 52 54 57 58 60 61 62 63 64 65,
	0	 21 22 23 24,
	1	 14 15 20 21 22 23 24 27 28 34 56,
	0	 11 14 15 18 20 21 22 23 24 27 28 34 37 38 39 40 41 42 43 44 46 47 48 49 50 51 52 54 56 57 58 60 61 62 63 64 65,
	0	 206 207 216 217 219 220 227 229 232 233 351,
	0	 167 169 170 171 172 174 177 178 179 367,
	0	 167 169 170 171 172 174 176 177 178 179 367,
	0	 148 149 152 154 155 338 339,
	0	 94 96,
	0	 94 96 97 101 102,
	2	 109 115 122,
	1	 66 68 71 74,
	3	 66 67 68 70 71 74,
	1	 281 297,
	0	 270 271 272 274 277 278 280 281 286 287 288 289 293 295 296 297 298 299 300 301 302 303 305 307 308 309 311 312 359,
	1	 275 276 283 284 285 290 313 314 315 316 317 318 319 320 321 340 341 342 358,
	1	 270 271 272 274 275 276 277 278 280 281 283 284 285 286 287 288 289 290 293 295 296 297 298 299 300 301 302 303 304 305 307 308 309 311 312 313 314 315 316 317 318 319 320 321 340 341 342 358 359,
	0	 270 271 272 273 274 275 276 277 278 279 280 281 283 284 285 286 287 288 289 290 293 295 296 297 298 299 300 301 302 303 304 305 306 307 308 309 311 312 313 314 315 316 317 318 319 320 321 340 341 342 358 359,
	1	 4 357 360,
	1	 5 7,
	1	 5 7 8,
	1	 4 5 7 8 357 360,
	1	 9 10 12 13 27 28 45 53 55 56 361 362,
	0	 9 10 12 13 27 28 29 30 31 32 33 45 53 55 56 361 362,
	1	 9 10 12 13 16 17 18 19 27 28 29 30 31 32 33 35 38 39 40 41 42 43 44 45 46 47 48 49 50 51 52 53 54 55 56 57 58 59 60 61 62 63 64 65 361 362,
	2	 14 15 20 21,
	1	 91 92 93 95 99 100 105 107 108,
	1	 91 92 93 94 95 97 99 100 101 102 105 107 108,
	1	 87 89 91 92 93 94 95 97 99 100 101 102 105 107 108,
	1	 129 130 134 140,
	1	 129 130 134 139 140,
	1	 125 126 127 128 129 130 131 133 134 135 136 137 138 139 140 142 144,
	1	 253 254 257 258 259 260 261 262 263 264 266 267 268,
	3	 255 256 265 269,
	1	 181 183 184 191 192 193 194 199 200 202,
	0	 270 271 273 277 278 279 288 289 292 294 295 296 297 298 299 300 301 302 303 305 306 307 308 309 311 312,
	0	 270 271 273 277 278 279 281 287 288 289 292 294 295 296 297 298 299 300 301 302 303 305 306 307 308 309 311 312,
	0	 270 271 272 273 274 277 278 279 280 281 286 287 288 289 292 293 294 295 296 297 298 299 300 301 302 303 305 306 307 308 309 311 312 359,
	1	 9 10 12 13 35 53 55 361 362,
	1	 9 10 11 12 13 16 17 18 19 35 38 39 40 41 42 43 44 46 47 48 49 50 51 52 53 54 55 57 58 60 61 62 63 64 65 361 362,
	1	 9 10 11 12 13 16 17 18 19 35 37 38 39 40 41 42 43 44 46 47 48 49 50 51 52 53 54 55 57 58 60 61 62 63 64 65 361 362,
	1	 29 30 31 32 33 45 59,
	1	 78 79 80 82 83 84 86,
	1	 76 77 78 79 80 82 83 84 86,
	3	 156 157 158 159 160 161 162 163 164 165 166,
	2	 146 148 156 157 158 159 160 161 162 163 164 165 166,
	6	 146 148 149 154 155 156 157 158 159 160 161 162 163 164 165 166 338 339,
	2	 145 146 147 148 149 150 151 153 154 155 156 157 158 159 160 161 162 163 164 165 166 338 339,
	1	 275 283 284 285 290 304 306 313 314 315 316 317 318 319 320 321 340 341 342 358,
	1	 270 271 275 277 278 283 284 285 288 289 290 295 296 298 299 300 301 302 303 304 305 306 307 308 309 311 312 313 314 315 316 317 318 319 320 321 340 341 342 358,
	1	 270 271 273 275 277 278 279 283 284 285 288 289 290 295 296 298 299 300 301 302 303 304 305 306 307 308 309 311 312 313 314 315 316 317 318 319 320 321 340 341 342 358,
	1	 38 39 43 44 46 47 48 49 50 51 52,
	0	 11 18 27 28 37 38 39 40 41 42 43 44 46 47 48 49 50 51 52 54 56 57 58 60 61 62 63 64 65,
	0	 11 14 15 18 20 21 22 23 24 27 28 34 37 38 39 40 41 42 43 44 46 47 48 49 50 51 52 54 56 57 58 59 60 61 62 63 64 65,
	1	 181 183 192 193 194 199,
	1	 75 76 78 79 80 82 83 84 86 347 348,
	0	 94 96 97 102,
	1	 109 115 116 122,
	3	 270 271 277 278 296 299 301 307,
	1	 270 271 277 278 296 299 301 302 307 308 312,
	1	 272 274 275 276 280 281 283 284 285 286 287 290 293 297 304 313 314 315 316 317 318 319 320 321 340 341 342 358 359,
	0	 273 306,
	1	 5 357 360,
	1	 5 8 357 360,
	0	 12 13 53 55 361 362,
	0	 9 10 12 13 19 27 28 35 45 53 55 56 361 362,
	0	 9 10 12 13 14 15 19 20 21 22 23 24 27 28 34 35 45 53 55 56 361 362,
	1	 11 16 17 18 37 38 39 40 41 42 43 44 46 47 48 49 50 51 52 54 57 58 59 60 61 62 63 64 65,
	1	 87 89 93 94 95 96 103 105,
	2	 87 89 91 92 93 94 95 96 99 100 103 105 107 108,
	2	 109 110 114 115 116 121 122,
	2	 109 110 111 114 115 116 119 121 122,
	2	 322 323 326 327 328 329 332 335 336,
	1	 146 152,
	1	 183 193 194 199,
	2	 180 181 183 184 185 186 187 191 192 193 194 195 196 197 199 200 202 203 204 205,
	0	 270 271 273 274 275 277 278 279 280 282 283 284 285 286 288 289 290 292 294 295 296 297 298 299 300 301 302 303 304 305 306 307 308 309 310 311 312 313 314 315 316 317 318 319 320 321 340 341 342 358,
	0	 185 186 187 196 204,
	0	 206 207 208 209 210 211 212 213 214 215 216 217 218 219 220 221 222 223 224 225 227 228 229 231 232 233 234 351,
	0	 87 89 93 94 105,
	2	 272 274 280 281 286 293 359,
	1	 14 15 16 17 18 19 20 21 22 23 24 29 30 31 32 33 34 35 38 39 40 41 42 43 44 45 46 47 48 49 50 51 52 54 57 58 59 60 61 62 63 64 65,
	0	 171 172 176 177 178 367,
	0	 167 168 171 172 176 177 178 367,
	1	 313 314 315 318 319 320 321,
	0	 275 283 284 285 313 314 315 316 317 318 319 320 321 340 341 342 358,
	2	 230 234,
	2	 4 5 6 7 8 230 234 357 360 363 364,
	2	 4 5 6 7 8 208 209 230 234 357 360 363 364,
	2	 4 5 6 7 8 208 209 210 222 230 231 234 357 360 363 364,
	2	 4 5 6 7 8 208 209 210 218 222 230 231 234 357 360 363 364,
	4	 213 219 220 221 224 225 232 233,
	2	 4 5 6 7 8 206 207 208 209 210 213 214 215 216 217 218 219 220 221 222 224 225 227 229 230 231 232 233 234 351 357 360 363 364,
	2	 4 5 6 7 8 206 207 208 209 210 211 213 214 215 216 217 218 219 220 221 222 224 225 227 229 230 231 232 233 234 351 357 360 363 364,
	2	 4 5 6 7 8 206 207 208 209 210 211 213 214 215 216 217 218 219 220 221 222 223 224 225 227 229 230 231 232 233 234 351 357 360 363 364,
	2	 4 5 6 7 8 206 207 208 209 210 211 212 213 214 215 216 217 218 219 220 221 222 223 224 225 227 228 229 230 231 232 233 234 351 357 360 363 364,
	3	 9 10 12 13 16 17 18 19 35 38 39 40 41 42 43 44 45 46 47 48 49 50 51 52 53 54 55 57 58 59 60 61 62 63 64 65 361 362,
	2	 9 10 11 12 13 16 17 18 19 35 38 39 40 41 42 43 44 45 46 47 48 49 50 51 52 53 54 55 57 58 59 60 61 62 63 64 65 361 362,
	2	 9 10 11 12 13 16 17 18 19 35 37 38 39 40 41 42 43 44 45 46 47 48 49 50 51 52 53 54 55 57 58 59 60 61 62 63 64 65 361 362,
	2	 25 26 27 28 36 56,
	2	 9 10 11 12 13 16 17 18 19 25 26 27 28 35 36 37 38 39 40 41 42 43 44 45 46 47 48 49 50 51 52 53 54 55 56 57 58 59 60 61 62 63 64 65 361 362,
	3	 91 92 94 99 100 101 107 108,
	2	 87 89 91 92 94 99 100 101 107 108,
	3	 324 331 334 343 344,
	2	 324 325 327 330 331 333 334 335 337 343 344,
	2	 288 289 292 294 295 298 300,
	2	 288 289 292 294 295 298 300 306,
	2	 273 279 288 289 292 294 295 298 300 306,
	7	 2 352,
	4	 9 10 12 13 53 55 56 362,
	2	 9 10 11 12 13 14 15 16 17 19 20 21 22 23 24 25 26 27 28 29 30 31 32 33 34 35 36 37 40 45 53 55 56 59 361 362,
	4	 38 39 43 44,
	3	 38 39 41 43 44,
	2	 38 39 41 42 43 44,
	4	 46 47 48 49 50 51 52 57 58 60 61 62 63 64 65,
	4	 240 242 249,
	4	 149 156 157 158 159 160 161 162 163 164 165 166,
	4	 146 148 149 156 157 158 159 160 161 162 163 164 165 166,
	4	 87 91 92 93 94 97 99 100 101 102 105 107 108,
	6	 257 260 263 266 267,
	4	 255 256 257 258 259 260 261 263 264 265 266 267 269,
	5	 253 255 256 257 258 259 260 261 263 264 265 266 267 269,
	1	 270 271 272 274 277 278 280 286 293 305,
	5	 313 314 318 321,
	9	 315 319,
	9	 315 319 320,
	4	 315 316 319 320,
	4	 292 294 306 313 314 315 316 317 318 319 320 321,
	3	 273 279 292 294 306 313 314 315 316 317 318 319 320 321,
	4	 275 276 283 284 285 290 304 340 341 342 358 359,
	4	 273 275 276 279 283 284 285 288 289 290 292 294 295 296 298 300 304 306 307 309 311 313 314 315 316 317 318 319 320 321 340 341 342 358 359,
	4	 273 275 276 279 282 283 284 285 288 289 290 291 292 294 295 296 298 299 300 301 302 303 304 306 307 308 309 310 311 312 313 314 315 316 317 318 319 320 321 340 341 342 358 359,
	2	 4 5 6 7 8 75 76 77 78 79 80 81 82 83 84 85 86 87 88 89 90 91 92 93 94 95 96 97 98 99 100 101 102 103 104 105 106 107 108 109 110 111 112 113 114 115 116 117 118 119 120 121 122 123 124 125 126 127 128 129 130 131 132 133 134 135 136 137 138 139 140 141 142 143 144 235 236 237 238 239 240 241 242 243 244 245 246 247 248 249 250 251 252 253 254 255 256 257 258 259 260 261 262 263 264 265 266 267 268 269 322 323 324 325 326 327 328 329 330 331 332 333 334 335 336 337 343 344 347 348 350 357 360 363 364 369,
	2	 9 10 12 13 14 15 20 21 22 23 24 34 45 53 55 56 361 362,
	2	 9 10 12 13 14 15 20 21 22 23 24 29 30 31 32 33 34 45 53 55 56 361 362,
	1	 9 10 11 12 13 14 15 20 21 22 23 24 29 30 31 32 33 34 45 53 55 56 361 362,
	2	 9 10 11 12 13 14 15 20 21 22 23 24 29 30 31 32 33 34 37 45 53 55 56 361 362,
	2	 16 17 18 19 38 39 40 41 42 43 44 46 47 48 49 50 51 52 54 57 58 59 60 61 62 63 64 65,
	3	 9 10 11 12 13 14 15 16 17 18 19 20 21 22 23 24 29 30 31 32 33 34 37 38 39 40 41 42 43 44 45 46 47 48 49 50 51 52 53 54 55 56 57 58 59 60 61 62 63 64 65 361 362,
	1	 9 10 11 12 13 14 15 16 17 18 19 20 21 22 23 24 25 26 27 28 29 30 31 32 33 34 35 36 37 38 39 40 41 42 43 44 45 46 47 48 49 50 51 52 53 54 55 56 57 58 59 60 61 62 63 64 65 145 146 147 148 149 150 151 152 153 154 155 156 157 158 159 160 161 162 163 164 165 166 167 168 169 170 171 172 173 174 175 176 177 178 179 206 207 208 209 210 211 212 213 214 215 216 217 218 219 220 221 222 223 224 225 226 227 228 229 230 231 232 233 234 338 339 351 361 362 367,
	2	 9 10 11 12 13 14 15 16 17 18 19 20 21 22 23 24 25 26 27 28 29 30 31 32 33 34 35 36 37 38 39 40 41 42 43 44 45 46 47 48 49 50 51 52 53 54 55 56 57 58 59 60 61 62 63 64 65 145 146 147 148 149 150 151 152 153 154 155 156 157 158 159 160 161 162 163 164 165 166 167 168 169 170 171 172 173 174 175 176 177 178 179 180 181 182 183 184 185 186 187 188 189 190 191 192 193 194 195 196 197 198 199 200 201 202 203 204 205 206 207 208 209 210 211 212 213 214 215 216 217 218 219 220 221 222 223 224 225 226 227 228 229 230 231 232 233 234 338 339 351 361 362 367 368,
	1	 275 276 283 284 285 340 341 342 358 359,
	2	 270 271 273 275 276 277 278 279 282 283 284 285 288 289 290 291 292 294 295 296 298 299 300 301 302 303 304 305 306 307 308 309 310 311 312 313 314 315 316 317 318 319 320 321 340 341 342 358 359,
	1	 272 274 280 286 293,
	1	 270 271 272 273 274 275 276 277 278 279 280 282 283 284 285 286 288 289 290 291 292 293 294 295 296 298 299 300 301 302 303 304 305 306 307 308 309 310 311 312 313 314 315 316 317 318 319 320 321 340 341 342 358 359,
	1	 270 271 272 273 274 275 276 277 278 279 280 282 283 284 285 286 287 288 289 290 291 292 293 294 295 296 298 299 300 301 302 303 304 305 306 307 308 309 310 311 312 313 314 315 316 317 318 319 320 321 340 341 342 358 359,
	0	 4 5 6 7 8 145 146 147 148 149 150 151 152 153 154 155 156 157 158 159 160 161 162 163 164 165 166 180 181 182 183 184 185 186 187 188 189 190 191 192 193 194 195 196 197 198 199 200 201 202 203 204 205 235 236 237 238 239 240 241 242 243 244 245 246 247 248 249 250 251 252 253 254 255 256 257 258 259 260 261 262 263 264 265 266 267 268 269 322 323 324 325 326 327 328 329 330 331 332 333 334 335 336 337 338 339 343 344 357 360 363 364 368,
	0	 17 19,
	0	 27 28 35 59,
	0	 87 89 91 92 93 94 95 96 97 99 100 101 102 105 107 108,
	0	 1 2 3 70 270 271 272 273 274 275 276 277 278 279 280 281 282 283 284 285 286 287 288 289 290 291 292 293 294 295 296 297 298 299 300 301 302 303 304 305 306 307 308 309 310 311 312 313 314 315 316 317 318 319 320 321 340 341 342 345 346 349 352 353 354 355 356 358 359 365 366 370 371 372 373 374,
	0	 295 298,
	0	 288 289 295 298,
	0	 273 275 276 279 282 283 284 285 290 292 294 304 313 314 315 316 317 318 319 320 321 340 341 342 358,
	0	 270 271 273 275 276 277 278 279 282 283 284 285 288 289 290 292 294 295 296 298 299 300 301 302 303 304 305 307 308 309 311 312 313 314 315 316 317 318 319 320 321 340 341 342 358,
	5	 4 5 8,
	1	 9 10 11 12 13 29 30 31 32 33 37 45 53 55 56 361 362,
	3	 43 44 57 58 60 61 62 63 64 65,
	1	 9 10 11 12 13 16 17 18 19 29 30 31 32 33 37 38 39 40 41 42 43 44 45 46 47 48 49 50 51 52 53 54 55 56 57 58 59 60 61 62 63 64 65 361 362,
	1	 167 168 169 170 171 173 174 175 176 177 178 179,
	0	 293 297 359,
	0	 272 281 287 293 297 359,
	1	 270 271 272 273 275 276 277 278 279 281 282 283 284 285 287 288 289 290 291 292 293 294 295 296 297 298 299 300 301 302 303 304 305 306 307 308 309 310 311 312 313 314 315 316 317 318 319 320 321 340 341 342 358 359,
	3	 236 238 239 240 241 242 243 245 246 248 249 250 251 252,
	2	 235 236 237 238 239 240 241 242 243 245 246 248 249 250 251 252,
	2	 235 236 237 238 239 240 241 242 243 244 245 246 248 249 250 251 252,
	0	 254 257 260 261 263 266 267 268,
	4	 38 39 40 57 58 60 61 62 63 64 65,
	3	 38 39 40 41 42 57 58 60 61 62 63 64 65,
	1	 93 101 105,
	1	 111 114 121,
	1	 111 113 114 118 121,
	0	 185 186 187 204,
	1	 181 183 184 185 186 187 191 192 193 194 195 196 197 199 200 202 204 205,
	1	 270 271 277 278 307,
	0	 296 299 301 308 312,
	1	 273 279 282 292 294,
	0	 275 285,
	0	 273 275 279 282 283 284 285 290 292 294 304 306 340 341 342 358,
	2	 355 374,
	0	 216 217 227 229,
	2	 206 207 213 214 215 216 217 221 224 225 227 229,
	0	 11 14 15 16 17 18 19 20 21 22 23 24 34 35 37 38 39 40 41 42 43 44 46 47 48 49 50 51 52 54 57 58 60 61 62 63 64 65,
	2	 9 10 11 12 13 14 15 16 17 18 19 20 21 22 23 24 34 35 37 38 39 40 41 42 43 44 45 46 47 48 49 50 51 52 53 54 55 57 58 59 60 61 62 63 64 65 361 362,
	0	 185 186 187 195 197 204 205,
	0	 181 183 185 186 187 191 192 193 194 195 197 199 200 202 204 205,
	0	 181 183 184 185 186 187 191 192 193 194 195 197 199 200 202 203 204 205,
	1	 288 289 295 298 300 305 309 311,
	1	 288 289 295 298 299 300 301 302 303 305 309 311,
	2	 16 17 18 19 27 28 35 38 39 40 41 42 43 44 46 47 48 49 50 51 52 54 57 58 59 60 61 62 63 64 65,
	1	 11 16 17 18 19 27 28 35 37 38 39 40 41 42 43 44 46 47 48 49 50 51 52 54 57 58 59 60 61 62 63 64 65,
	2	 91 92 93 99 100 103 105 107 108,
	1	 87 91 92 93 99 100 103 105 107 108,
	0	 81 85 87 88 89 90 91 92 93 94 95 96 97 98 99 100 101 102 103 104 105 106 107 108,
	1	 253 260 261 262 263 267 268,
	1	 145 147 150 151 153 156 160 161 164 165,
	1	 272 274 276 280 281 286 287 291 293 297 310 313 314 315 316 317 318 319 320 321 359,
	1	 270 271 272 273 274 276 277 278 279 280 281 282 286 287 288 289 291 292 293 294 295 296 297 298 299 300 301 302 303 305 306 307 308 309 310 311 312 313 314 315 316 317 318 319 320 321 359,
	2	 270 271 272 273 274 276 277 278 279 280 281 282 286 287 288 289 290 291 292 293 294 295 296 297 298 299 300 301 302 303 304 305 306 307 308 309 310 311 312 313 314 315 316 317 318 319 320 321 359,
	2	 18 29 30 31 32 33 38 39 40 41 42 43 44 46 47 48 49 50 51 52 54 57 58 60 61 62 63 64 65,
	1	 14 15 18 20 21 22 23 24 29 30 31 32 33 34 38 39 40 41 42 43 44 46 47 48 49 50 51 52 54 57 58 59 60 61 62 63 64 65,
	1	 11 14 15 18 20 21 22 23 24 29 30 31 32 33 34 37 38 39 40 41 42 43 44 46 47 48 49 50 51 52 54 57 58 59 60 61 62 63 64 65,
	2	 193 200 202,
	0	 181 183 193 200 202,
	0	 358 359,
	0	 272 275 283 284 285 342 358 359,
	0	 272 274 275 280 283 284 285 286 342 358 359,
	0	 272 274 275 280 281 283 284 285 286 287 342 358 359,
	0	 272 274 275 280 281 283 284 285 286 287 293 342 358 359,
	0	 272 274 275 280 281 283 284 285 286 287 293 297 342 358 359,
	0	 272 274 275 280 281 282 283 284 285 286 287 293 297 310 342 358 359,
	0	 290 304 313 314 315 316 317 318 319 320 321 340 341,
	0	 276 290 304 313 314 315 316 317 318 319 320 321 340 341,
	0	 272 274 275 276 280 281 282 283 284 285 286 287 290 293 297 304 310 313 314 315 316 317 318 319 320 321 340 341 342 358 359,
	1	 244 247 251,
	0	 235 244 247 251,
	0	 236 238 239 248,
	0	 240 241 246 250,
	0	 9 10 12 13 27 28 29 30 31 32 33 45 53 361 362,
	0	 9 10 11 12 13 27 28 29 30 31 32 33 45 53 361 362,
	0	 9 10 11 12 13 27 28 29 30 31 32 33 37 45 53 361 362,
	0	 9 10 11 12 13 16 17 18 19 27 28 29 30 31 32 33 35 37 38 39 40 41 42 43 44 45 46 47 48 49 50 51 52 53 54 57 58 59 60 61 62 63 64 65 361 362,
	1	 169 170 171 173 174 179,
	1	 87 89 91 92 93 99 100 105 107 108,
	0	 97 101 102 103,
	0	 87 89 91 92 93 97 99 100 101 102 103 105 107 108,
	1	 148 149 154 155 157 158 159 162 163 166 338 339,
	0	 303 305,
	0	 270 271 277 278 299 301 302 303 305 307 308 312,
	4	 313 317 318 321,
	4	 313 314 316 317 318 321,
	1	 9 10 12 13 16 17 18 19 27 28 29 30 31 32 33 35 38 39 40 41 42 43 44 45 46 47 48 49 50 51 52 53 54 55 56 57 58 60 61 62 63 64 65 361 362,
	0	 9 10 11 12 13 16 17 18 19 27 28 29 30 31 32 33 35 38 39 40 41 42 43 44 45 46 47 48 49 50 51 52 53 54 55 56 57 58 60 61 62 63 64 65 361 362,
	1	 9 10 11 12 13 16 17 18 19 27 28 29 30 31 32 33 35 37 38 39 40 41 42 43 44 45 46 47 48 49 50 51 52 53 54 55 56 57 58 60 61 62 63 64 65 361 362,
	1	 314 315 316 319 320,
	1	 9 10 12 13 16 17 18 19 35 38 39 40 41 42 43 44 45 46 47 48 49 50 51 52 53 54 57 58 60 61 62 63 64 65 361 362,
	1	 14 15 20 21 22 23 24 29 30 31 32 33 34 59,
	1	 11 14 15 20 21 22 23 24 29 30 31 32 33 34 37 59,
	3	 95 96 101 103,
	2	 270 271 277 278 288 289 295 296 298 299 300 301 302 303 305 307 308 309 312,
	0	 279 282 292 294,
	1	 276 293 297 313 314 315 316 317 318 319 320 321 359,
	1	 172 177 367,
	0	 88 90 91 92 98 99 100 107 108,
	0	 88 90 91 92 94 97 98 99 100 101 102 107 108,
	1	 87 88 89 90 91 92 94 97 98 99 100 101 102 107 108,
	1	 87 88 89 90 91 92 93 94 95 97 98 99 100 101 102 105 107 108,
	1	 87 88 89 90 91 92 93 94 95 96 97 98 99 100 101 102 105 107 108,
	1	 75 76 77 78 79 80 81 82 83 84 85 86 87 88 89 90 91 92 93 94 95 96 97 98 99 100 101 102 103 104 105 106 107 108 109 110 112 115 116 120 122 123 124 125 126 127 128 129 130 131 132 133 134 135 136 137 138 139 140 141 142 143 144 347 348 369,
	1	 75 76 77 78 79 80 81 82 83 84 85 86 87 88 89 90 91 92 93 94 95 96 97 98 99 100 101 102 103 104 105 106 107 108 109 110 111 112 115 116 119 120 122 123 124 125 126 127 128 129 130 131 132 133 134 135 136 137 138 139 140 141 142 143 144 347 348 369,
	2	 75 76 77 78 79 80 81 82 83 84 85 86 87 88 89 90 91 92 93 94 95 96 97 98 99 100 101 102 103 104 105 106 107 108 109 110 111 112 114 115 116 119 120 121 122 123 124 125 126 127 128 129 130 131 132 133 134 135 136 137 138 139 140 141 142 143 144 347 348 369,
	1	 255 256 258 259 264 265 269,
	0	 253 254 255 256 257 258 259 263 264 265 266 267 269,
	0	 1 2 3 270 271 272 273 274 275 276 277 278 279 280 281 282 283 284 285 286 287 288 289 290 292 293 294 295 296 297 298 299 300 301 302 303 304 305 306 307 308 309 310 311 312 313 314 315 316 317 318 319 320 321 340 341 342 345 346 349 352 353 354 355 356 358 359 365 366 370 371 372 373 374,
	0	 1 2 3 270 271 272 273 274 275 276 277 278 279 280 281 283 284 285 286 287 288 289 290 292 293 294 295 296 297 298 299 300 301 302 303 304 305 306 307 308 309 310 311 312 313 314 315 316 317 318 319 320 321 340 341 342 345 346 349 352 353 354 355 356 358 359 365 366 370 371 372 373 374,
	0	 1 2 3 270 271 272 273 274 275 276 277 278 279 280 281 283 284 285 286 287 288 289 290 292 293 294 295 296 297 298 299 300 301 302 303 304 305 306 307 308 309 311 312 313 314 315 316 317 318 319 320 321 340 341 342 345 346 349 352 353 354 355 356 358 359 365 366 370 371 372 373 374,
	0	 1 2 3 272 274 280 281 286 287 293 297 345 346 349 352 353 354 355 356 359 365 366 370 371 372 373 374,
	0	 1 2 3 272 274 280 286 293 297 345 346 349 352 353 354 355 356 359 365 366 370 371 372 373 374,
	0	 1 2 3 272 274 280 286 293 345 346 349 352 353 354 355 356 359 365 366 370 371 372 373 374,
	0	 1 2 3 274 280 286 293 345 346 349 352 353 354 355 356 359 365 366 370 371 372 373 374,
	0	 1 2 3 293 345 346 349 352 353 354 355 356 359 365 366 370 371 372 373 374,
	1	 253 257 260 261 262 266 268,
	0	 157 158 159 162 166,
	0	 180 182 184 203,
	1	 322 326 327 328 330 332 333 335 336 337,
	0	 238 245,
	0	 9 10 12 53 361 362,
	3	 206 207 208 210 211 212 213 214 215 216 217 218 219 220 221 222 223 224 225 227 228 229 231 232 233 351,
	1	 75 77 78 79 80 82 83 84 86 347 348,
	4	 75 76 77 78 79 80 81 82 83 84 85 86 87 88 89 90 91 92 93 94 95 96 97 98 99 100 101 102 103 104 105 106 107 108 125 129 130 134 139 140 347 348,
	0	 110 115 116,
	0	 109 110 111 113 114 115 116 118 121 122 124,
	2	 1 2 3 66 67 68 69 70 71 72 73 74 180 181 182 183 184 185 186 187 188 189 190 191 192 193 194 195 196 197 198 199 200 201 202 203 204 205 270 271 272 273 274 275 276 277 278 279 280 281 282 283 284 285 286 287 288 289 290 291 292 293 294 295 296 297 298 299 300 301 302 303 304 305 306 307 308 309 310 311 312 313 314 315 316 317 318 319 320 321 340 341 342 345 346 349 352 353 354 355 356 358 359 365 366 368 370 371 372 373 374,
	2	 270 271 277 278 288 289 295 296 298 299 300 301 307 308 312,
	2	 9 10 12 13 45 53 59 361 362,
	1	 46 57 58 60 61 62 63 64 65,
	0	 38 39 40 41 42 46 57 58 60 61 62 63 64 65,
	0	 87 89 91 92 93 99 100 101 103 105 107 108,
	2	 149 154 155 156 160 161 164 165 338 339,
	0	 148 149 154 155 156 160 161 164 165 338 339,
	1	 146 148 149 154 155 156 160 161 164 165 338 339,
	1	 67 68 71 74,
	0	 270 271 277 278 292 294 299 301 308 312,
	0	 270 271 277 278 288 289 292 294 295 296 298 299 300 301 302 303 305 307 308 312,
	0	 270 271 277 278 288 289 292 294 295 296 298 299 300 301 302 303 305 307 308 309 312,
	2	 87 89 91 92 93 94 95 99 100 101 103 105 107 108,
	1	 9 10 12 13 19 35 45 53 55 59 361 362,
	2	 9 10 12 13 14 15 16 17 18 19 20 21 22 23 24 34 35 38 39 40 41 42 43 44 45 46 47 48 49 50 51 52 53 54 55 57 58 59 60 61 62 63 64 65 361 362,
	1	 221 224,
	1	 206 207 214 216 217 221 224 225 227 229,
	0	 206 207 214 215 216 217 221 224 225 227 229,
	1	 206 207 211 212 214 215 216 217 219 220 221 223 224 225 227 228 229 232 233 351,
	1	 206 207 211 212 214 215 216 217 218 219 220 221 223 224 225 227 228 229 232 233 351,
	1	 206 207 208 209 211 212 214 215 216 217 218 219 220 221 223 224 225 227 228 229 232 233 351,
	1	 210 213 222 231,
	0	 87 89 91 92 99 100 107 108,
	0	 87 89 91 92 93 96 99 100 103 105 107 108,
	1	 75 76 77 78 79 80 81 82 83 84 85 86 87 88 89 90 91 92 93 94 95 96 97 98 99 100 101 102 103 104 105 106 107 108 125 126 127 128 129 130 131 132 133 134 135 136 137 138 139 140 141 142 143 144 347 348 350 369,
	0	 113 117,
	0	 113 117 118,
	0	 109 110 113 115 116 117 118 122,
	0	 109 110 111 113 115 116 117 118 119 122,
	0	 109 110 111 113 114 115 116 117 118 119 121 122,
	0	 109 110 111 113 114 115 116 117 118 119 121 122 124,
	0	 109 110 111 112 113 114 115 116 117 118 119 120 121 122 124,
	0	 4 5 6 7 8 9 10 11 12 13 14 15 16 17 18 19 20 21 22 23 24 25 26 27 28 29 30 31 32 33 34 35 36 37 38 39 40 41 42 43 44 45 46 47 48 49 50 51 52 53 54 55 56 57 58 59 60 61 62 63 64 65 75 76 77 78 79 80 81 82 83 84 85 86 87 88 89 90 91 92 93 94 95 96 97 98 99 100 101 102 103 104 105 106 107 108 109 110 111 112 113 114 115 116 117 118 119 120 121 122 123 124 125 126 127 128 129 130 131 132 133 134 135 136 137 138 139 140 141 142 143 144 206 207 208 209 210 211 212 213 214 215 216 217 218 219 220 221 222 223 224 225 226 227 228 229 230 231 232 233 234 347 348 350 351 357 360 361 362 363 364 369,
	1	 145 146 147 148 149 150 151 152 153 154 155 156 157 158 159 160 161 162 163 164 165 166 189 338 339,
	1	 145 146 147 148 149 150 151 152 153 154 155 156 157 158 159 160 161 162 163 164 165 166 189 198 338 339,
	1	 145 146 147 148 149 150 151 152 153 154 155 156 157 158 159 160 161 162 163 164 165 166 180 181 182 183 184 185 186 187 189 191 192 193 194 195 196 197 198 199 200 202 203 204 205 338 339,
	1	 145 146 147 148 149 150 151 152 153 154 155 156 157 158 159 160 161 162 163 164 165 166 180 181 182 183 184 185 186 187 189 190 191 192 193 194 195 196 197 198 199 200 201 202 203 204 205 338 339 368,
	1	 145 146 147 148 149 150 151 152 153 154 155 156 157 158 159 160 161 162 163 164 165 166 180 181 182 183 184 185 186 187 188 189 190 191 192 193 194 195 196 197 198 199 200 201 202 203 204 205 235 236 237 238 239 240 241 242 243 244 245 246 247 248 249 250 251 252 338 339 368,
	1	 145 146 147 148 149 150 151 152 153 154 155 156 157 158 159 160 161 162 163 164 165 166 167 168 169 170 171 172 173 174 175 176 177 178 179 180 181 182 183 184 185 186 187 188 189 190 191 192 193 194 195 196 197 198 199 200 201 202 203 204 205 235 236 237 238 239 240 241 242 243 244 245 246 247 248 249 250 251 252 338 339 367 368,
	1	 272 293 359,
	1	 272 281 287 293 359,
	4	 9 10 12 13 16 17 18 19 29 30 31 32 33 35 38 39 40 41 42 43 44 46 47 48 49 50 51 52 53 54 55 57 58 60 61 62 63 64 65 361 362,
	2	 9 10 12 13 16 17 18 19 29 30 31 32 33 35 37 38 39 40 41 42 43 44 46 47 48 49 50 51 52 53 54 55 57 58 60 61 62 63 64 65 361 362,
	4	 9 10 11 12 13 16 17 18 19 29 30 31 32 33 35 37 38 39 40 41 42 43 44 46 47 48 49 50 51 52 53 54 55 57 58 60 61 62 63 64 65 361 362,
	1	 77 82,
	2	 76 77 82,
	1	 87 89 95 103,
	1	 255 256 257 261 264 265 266 269,
	1	 255 256 257 261 263 264 265 266 267 269,
	1	 253 254 255 256 257 261 263 264 265 266 267 269,
	1	 260 262 268,
	2	 325 329,
	2	 322 323 325 329,
	2	 322 323 325 326 327 329 332 335 336 337,
	2	 322 323 325 326 327 328 329 332 333 335 336 337,
	1	 299 301 302 303 312,
	2	 270 271 277 278 288 289 295 296 298 299 300 301 302 303 307 308 312,
	2	 270 271 277 278 288 289 295 296 298 299 300 301 302 303 307 308 309 311 312,
	1	 279 292 294,
	2	 273 279 292 294,
	1	 273 275 276 279 283 284 285 290 292 294 304 306 313 314 315 316 317 318 319 320 321 340 341 342 358,
	1	 327 328 332 335,
	1	 327 328 332 335 337,
	1	 11 14 15 16 17 18 19 20 21 22 23 24 34 35 38 39 40 41 42 43 44 46 47 48 49 50 51 52 54 57 58 59 60 61 62 63 64 65,
	0	 169 170 173 174 175 179,
	1	 167 168 169 170 173 174 175 179,
	1	 167 168 169 170 173 174 175 176 179,
	0	 206 207 213 214 216 217 224 225 227 229,
	0	 167 168 169 170 171 172 173 174 175 176 177 178 179 206 207 208 209 210 211 212 213 214 215 216 217 218 219 220 221 222 223 224 225 226 227 228 229 230 231 232 233 234 351 367,
	0	 9 10 11 12 13 14 15 16 17 18 19 20 21 22 23 24 25 26 27 28 29 30 31 32 33 34 35 36 37 38 39 40 41 42 43 44 45 46 47 48 49 50 51 52 53 54 55 56 57 58 59 60 61 62 63 64 65 117 167 168 169 170 171 172 173 174 175 176 177 178 179 206 207 208 209 210 211 212 213 214 215 216 217 218 219 220 221 222 223 224 225 226 227 228 229 230 231 232 233 234 351 361 362 367,
	2	 109 110 111 112 113 114 115 116 118 119 120 121 122 123 124 350,
	0	 9 10 11 12 13 14 15 16 17 18 19 20 21 22 23 24 25 26 27 28 29 30 31 32 33 34 35 36 37 38 39 40 41 42 43 44 45 46 47 48 49 50 51 52 53 54 55 56 57 58 59 60 61 62 63 64 65 109 110 111 112 113 114 115 116 117 118 119 120 121 122 123 124 167 168 169 170 171 172 173 174 175 176 177 178 179 206 207 208 209 210 211 212 213 214 215 216 217 218 219 220 221 222 223 224 225 226 227 228 229 230 231 232 233 234 350 351 361 362 367,
	1	 126 128 144,
	4	 272 274 280 286 293 297 359,
	1	 71 74,
	0	 27 35,
	0	 25 26 36 45,
	0	 19 29 30 31 32 33 59,
	0	 18 38 39 41 42 54,
	0	 58 60 61 62,
	3	 236 238 239 240 242 245 249,
	1	 155 338 339,
	2	 89 93 94 95 96 97 101 102 103 105,
	1	 85 87 88 89 90 91 92 93 94 95 96 97 98 99 100 101 102 103 105 107 108,
	1	 270 271 274 277 278 280 286 293,
	0	 288 289 295 298 300 306,
	1	 288 289 292 294 295 296 298 300 306 307 309 311 313 314 315 316 317 318 319 320 321,
	2	 270 271 272 273 274 276 277 278 279 280 281 282 286 287 288 289 291 292 293 294 295 296 297 298 299 300 301 302 303 304 305 306 307 308 309 310 311 312 313 314 315 316 317 318 319 320 321,
	1	 9 10 13 45 53 56 361 362,
	1	 9 10 12 13 27 28 29 30 31 32 33 45 53 56 361 362,
	0	 9 10 11 12 13 27 28 29 30 31 32 33 45 53 56 361 362,
	1	 9 10 11 12 13 27 28 29 30 31 32 33 37 45 53 56 361 362,
	0	 9 10 11 12 13 14 15 20 21 22 23 24 27 28 29 30 31 32 33 34 37 45 53 56 59 361 362,
	1	 38 39 40 41 43 44 46 47 48 49 50 51 52 57 58 60 61 62 63 64 65,
	0	 16 17 18 19 35 38 39 40 41 43 44 46 47 48 49 50 51 52 54 57 58 60 61 62 63 64 65,
	1	 219 220 232,
	4	 75 78 79 80 83 84 86 347 348,
	4	 75 76 77 78 79 80 83 84 86 347 348,
	0	 113 114 121,
	1	 235 236 238 239 240 241 242 243 245 246 248 249 250 252,
	0	 235 236 237 238 239 240 241 242 243 244 245 246 247 248 249 250 251 252 255 256 264 265 269 322 323 324 325 326 327 328 329 330 331 332 333 334 335 336 337 343 344,
	0	 235 236 237 238 239 240 241 242 243 244 245 246 247 248 249 250 251 252 253 254 255 256 257 260 261 262 263 264 265 266 267 268 269 322 323 324 325 326 327 328 329 330 331 332 333 334 335 336 337 343 344,
	0	 159 162,
	1	 149 154 155 156 157 158 159 160 161 162 163 164 165 166 338 339,
	0	 181 183 184 185 186 187 190 191 192 193 194 195 196 197 199 200 201 202 203 204 205 368,
	0	 66 67 68 70 71 73 74,
	1	 270 277,
	1	 271 278,
	0	 270 271 277 278 288 289 295 296 298 299 300 301 302 303 305 307 308 311 312,
	0	 274 280 281 286 287 293 359,
	0	 7 363 364,
	1	 11 14 15 20 21 22 23 24 34 37,
	0	 11 14 15 16 17 18 19 20 21 22 23 24 27 28 29 30 31 32 33 34 35 37 38 39 40 41 42 43 44 45 46 47 48 49 50 51 52 54 57 58 59 60 61 62 63 64 65,
	0	 167 173 176,
	2	 167 168 173 176,
	3	 167 168 169 170 171 173 174 175 176 177 179,
	1	 235 251,
	1	 237 244 247,
	0	 235 237 243 244 247 251 252,
	3	 253 254 255 257 258 259 260 261 262 263 266 267 268,
	2	 322 323 326 327 330 332 333 335 336 337,
	0	 239 240 241 242 246 249 250 253 254 255 256 257 258 259 260 261 262 263 264 265 266 267 268 269 322 323 324 325 326 327 328 329 330 331 332 333 334 335 336 337 343 344,
	0	 239 240 241 242 245 246 249 250 253 254 255 256 257 258 259 260 261 262 263 264 265 266 267 268 269 322 323 324 325 326 327 328 329 330 331 332 333 334 335 336 337 343 344,
	0	 235 237 239 240 241 242 243 244 245 246 247 249 250 251 252 253 254 255 256 257 258 259 260 261 262 263 264 265 266 267 268 269 322 323 324 325 326 327 328 329 330 331 332 333 334 335 336 337 343 344,
	0	 235 236 237 238 239 240 241 242 243 244 245 246 247 249 250 251 252 253 254 255 256 257 258 259 260 261 262 263 264 265 266 267 268 269 322 323 324 325 326 327 328 329 330 331 332 333 334 335 336 337 343 344,
	1	 167 168 169 170 171 172 173 174 175 176 177 178 179 235 236 237 238 239 240 241 242 243 244 245 246 247 248 249 250 251 252 253 254 255 256 257 258 259 260 261 262 263 264 265 266 267 268 269 322 323 324 325 326 327 328 329 330 331 332 333 334 335 336 337 343 344 367,
	0	 75 76 77 78 80 82 83 86 347 348,
	0	 89 93 105,
	0	 89 91 92 93 99 100 105 107 108,
	0	 87 89 91 92 93 94 95 97 98 99 100 101 102 103 105 107 108,
	0	 141 143,
	0	 141 143 369,
	2	 75 76 77 78 79 80 81 82 83 84 85 86 87 88 89 90 91 92 93 94 95 96 97 98 99 100 101 102 103 104 105 106 107 108 112 120 125 126 127 128 129 130 131 132 133 134 135 136 137 138 139 140 141 142 143 144 347 348 369,
	1	 146 148 152 156 157 158 159 160 161 162 163 164 165 166,
	0	 192 202,
	0	 181 183 192 202,
	2	 181 183 192 194 199 200 202,
	0	 185 196 204 205,
	0	 313 319 321,
	5	 14 15 20 21 34 45 59,
	0	 4 5 6 7 8 120 357 360 363 364,
	1	 66 70,
	0	 355 356 371 373 374,
	0	 14 15 21,
	0	 58 62,
	0	 40 43 44 47 48 49 50 51 52 57 58 60 61 62 63 64 65,
	0	 38 39 40 43 44 47 48 49 50 51 52 57 58 60 61 62 63 64 65,
	0	 38 39 40 42 43 44 47 48 49 50 51 52 57 58 60 61 62 63 64 65,
	0	 38 39 40 41 42 43 44 47 48 49 50 51 52 57 58 60 61 62 63 64 65,
	0	 18 38 39 40 41 42 43 44 47 48 49 50 51 52 54 57 58 60 61 62 63 64 65,
	0	 14 15 18 20 21 22 23 24 34 38 39 40 41 42 43 44 46 47 48 49 50 51 52 54 57 58 60 61 62 63 64 65,
	0	 14 15 18 20 21 22 23 24 29 30 31 32 33 34 38 39 40 41 42 43 44 46 47 48 49 50 51 52 54 57 58 60 61 62 63 64 65,
	0	 11 14 15 16 17 18 19 20 21 22 23 24 29 30 31 32 33 34 35 38 39 40 41 42 43 44 46 47 48 49 50 51 52 54 57 58 59 60 61 62 63 64 65,
	0	 206 207 229,
	1	 75 76 77 78 79 80 81 82 83 84 85 86 87 88 89 90 91 92 93 94 95 96 97 98 99 100 101 102 103 104 105 106 107 108 109 110 111 113 114 115 116 118 119 121 122 123 124 125 126 127 128 129 130 131 132 133 134 135 136 137 138 139 140 141 142 143 144 347 348 369,
	1	 253 254 263 267,
	0	 322 328,
	1	 323 326 327 330 332 333 335 336 337,
	0	 192 193 194 199,
	0	 66 67 68 69 70 71 74,
	1	 270 271 277 278 296 298 299 300 301 302 303 305 307 308 312,
	0	 270 271 277 278 282 292 294 296 298 299 300 301 302 303 305 307 308 309 311 312,
	0	 270 271 273 277 278 279 282 292 294 296 298 299 300 301 302 303 305 307 308 309 311 312,
	0	 270 271 273 277 278 279 282 292 294 296 298 299 300 301 302 303 305 306 307 308 309 311 312,
	1	 270 271 273 275 277 278 279 282 283 284 285 288 289 290 292 294 295 296 298 299 300 301 302 303 304 305 306 307 308 309 310 311 312 340 341 342 358,
	0	 270 271 272 273 274 275 277 278 279 280 281 282 283 284 285 286 287 288 289 290 292 294 295 296 297 298 299 300 301 302 303 304 305 306 307 308 309 310 311 312 340 341 342 358,
	0	 276 291 293 313 314 315 316 317 318 319 320 321 359,
	0	 1 2 3 345 346 352 353 354 370,
	0	 1 2 3 345 346 352 370,
	0	 1 2 3 352 370,
	0	 9 10 12 13 29 30 31 32 33 37 45 53 55 56 361 362,
	0	 57 62,
	0	 9 10 12 13 14 15 16 17 18 19 20 21 22 23 24 29 30 31 32 33 34 35 37 38 39 40 41 42 43 44 45 46 47 48 49 50 51 52 53 54 55 56 57 58 59 60 61 62 63 64 65 361 362,
	0	 9 10 12 13 14 15 16 17 18 19 20 21 22 23 24 27 28 29 30 31 32 33 34 35 37 38 39 40 41 42 43 44 45 46 47 48 49 50 51 52 53 54 55 56 57 58 59 60 61 62 63 64 65 361 362,
	0	 208 209 226 230,
	0	 89 93 95 96 101 103 105,
	0	 274 280 286 287,
	0	 274 276 280 286 287 293 313 314 315 316 317 318 319 320 321 359,
	0	 32 33 59,
	0	 9 10 12 13 32 33 45 53 55 59 361 362,
	0	 14 15 16 17 18 19 20 21 22 23 24 29 30 31 34 35 38 39 40 41 42 43 44 46 47 48 49 50 51 52 54 57 58 60 61 62 63 64 65,
	0	 11 14 15 16 17 18 19 20 21 22 23 24 29 30 31 34 35 38 39 40 41 42 43 44 46 47 48 49 50 51 52 54 57 58 60 61 62 63 64 65,
	0	 11 14 15 16 17 18 19 20 21 22 23 24 29 30 31 34 35 37 38 39 40 41 42 43 44 46 47 48 49 50 51 52 54 57 58 60 61 62 63 64 65,
	0	 177 178 367,
	1	 239 245,
	0	 239 242 245,
	1	 87 89 91 92 99 100 101 103 107 108,
	0	 87 89 91 92 93 96 99 100 101 103 105 107 108,
	1	 111 113 118 119,
	2	 305 309 311,
	1	 299 301 302 303 305 309 311,
	1	 299 301 302 303 305 308 309 311 312,
	1	 296 299 301 302 303 305 307 308 309 311 312,
	4	 9 10 12 13 29 30 31 32 33 53 55 56 361 362,
	4	 9 10 11 12 13 29 30 31 32 33 37 53 55 56 361 362,
	4	 9 10 11 12 13 14 15 20 21 29 30 31 32 33 34 37 45 53 55 56 59 361 362,
	2	 141 369,
	1	 109 110 113 114 115 116 118 119 121 122 124,
	0	 255 256 257 260 261 263 264 265 266 267 268 269,
	1	 253 254 255 256 257 260 261 263 264 265 266 267 268 269,
	0	 9 10 12 13 18 38 39 40 41 42 43 44 45 46 47 48 49 50 51 52 53 54 55 57 58 60 61 62 63 64 65 361 362,
	0	 9 10 11 12 13 18 37 38 39 40 41 42 43 44 45 46 47 48 49 50 51 52 53 54 55 57 58 60 61 62 63 64 65 361 362,
	0	 16 17 19 29 30 31 32 33 35,
	0	 9 10 11 12 13 16 17 18 19 29 30 31 32 33 35 37 38 39 40 41 42 43 44 45 46 47 48 49 50 51 52 53 54 55 57 58 60 61 62 63 64 65 361 362,
	1	 14 15 21 34,
	0	 206 207 214 215 216 217 221 225 227 229,
	0	 170 172 173 176 177 178 179 367,
	0	 169 170 171 172 173 174 176 177 178 179 367,
	0	 158 162,
	1	 1 2 3 66 67 68 69 70 71 72 73 74 75 76 77 78 79 80 81 82 83 84 85 86 87 88 89 90 91 92 93 94 95 96 97 98 99 100 101 102 103 104 105 106 107 108 109 110 111 112 113 114 115 116 117 118 119 120 121 122 123 124 125 126 127 128 129 130 131 132 133 134 135 136 137 138 139 140 141 142 143 144 270 271 272 273 274 275 276 277 278 279 280 281 282 283 284 285 286 287 288 289 290 291 292 293 294 295 296 297 298 299 300 301 302 303 304 305 306 307 308 309 310 311 312 313 314 315 316 317 318 319 320 321 340 341 342 345 346 347 348 349 350 352 353 354 355 356 358 359 365 366 369 370 371 372 373 374,
	0	 91 92 93 94 97 99 100 101 102 103 105 107 108,
	0	 206 207 209 211 212 213 214 215 216 217 218 219 220 221 223 224 225 227 228 229 232 233 351,
	1	 254 257 260 261 262 266,
	1	 253 254 257 260 261 262 266,
	1	 322 323 328 329 330 333 337,
	1	 322 323 328 329 330 333 335 337,
	1	 19 45,
	1	 273 275 276 279 283 284 285 290 304 306 313 314 315 316 317 318 319 320 321 340 341 342 358,
	1	 9 10 13 19 35 45 53 362,
	0	 9 10 13 14 15 19 20 21 22 23 24 34 35 45 53 362,
	0	 9 10 13 14 15 19 20 21 22 23 24 25 26 34 35 36 45 53 362,
	0	 11 12 27 28 55 56 361,
	0	 11 12 27 28 37 55 56 361,
	0	 9 10 11 12 13 14 15 19 20 21 22 23 24 25 26 27 28 34 35 36 37 45 53 55 56 361 362,
	1	 9 10 11 12 13 14 15 19 20 21 22 23 24 25 26 27 28 29 30 31 32 33 34 35 36 37 45 53 55 56 361 362,
	1	 9 10 11 12 13 14 15 19 20 21 22 23 24 25 26 27 28 29 30 31 32 33 34 35 36 37 45 53 55 56 59 361 362,
	0	 9 10 11 12 13 14 15 16 17 18 19 20 21 22 23 24 25 26 27 28 29 30 31 32 33 34 35 36 37 38 39 40 41 42 45 53 54 55 56 59 361 362,
	0	 208 209 210 222 231,
	0	 206 207 208 209 210 213 214 216 217 218 219 220 221 222 224 225 227 229 231 232 233,
	0	 206 207 208 209 210 213 214 215 216 217 218 219 220 221 222 224 225 227 229 231 232 233 351,
	0	 206 207 208 209 210 211 213 214 215 216 217 218 219 220 221 222 224 225 227 229 231 232 233 351,
	0	 109 110 111 112 114 115 116 119 120 121 122 123,
	1	 188 189,
	1	 188 189 190 368,
	1	 188 189 190 201 368,
	0	 180 182 188 189 190 201 368,
	0	 180 182 188 189 190 198 201 368,
	0	 180 182 184 188 189 190 198 201 203 368,
	1	 180 182 184 185 186 187 188 189 190 195 196 197 198 201 203 204 205 368,
	0	 276 291 293 359,
	0	 272 274 276 280 281 286 287 291 293 297 359,
	0	 272 274 276 280 281 282 286 287 291 293 297 310 359,
	1	 272 274 275 276 280 281 282 283 284 285 286 287 291 293 297 304 310 340 341 342 358 359,
	0	 270 271 272 274 275 276 277 278 280 281 282 283 284 285 286 287 288 289 291 293 295 296 297 298 299 300 301 302 303 304 305 307 308 309 310 311 312 340 341 342 358 359,
	0	 270 271 272 273 274 275 276 277 278 279 280 281 282 283 284 285 286 287 288 289 291 293 295 296 297 298 299 300 301 302 303 304 305 307 308 309 310 311 312 340 341 342 358 359,
	0	 290 294 313 314 315 316 317 318 319 320 321,
	0	 290 292 294 313 314 315 316 317 318 319 320 321,
	0	 270 271 272 273 274 275 276 277 278 279 280 281 282 283 284 285 286 287 288 289 290 291 292 293 294 295 296 297 298 299 300 301 302 303 304 305 307 308 309 310 311 312 313 314 315 316 317 318 319 320 321 340 341 342 358 359,
	1	 270 271 272 273 274 275 276 277 278 279 280 281 282 283 284 285 286 287 288 289 290 291 292 293 294 295 296 297 298 299 300 301 302 303 304 305 306 307 308 309 310 311 312 313 314 315 316 317 318 319 320 321 340 341 342 358 359 365,
	0	 355 356 372 373,
	0	 355 356 371 372 373,
	0	 349 355 356 371 372 373,
	0	 349 353 354 355 356 371 372 373,
	0	 345 346 349 353 354 355 356 371 372 373,
	0	 345 346 349 353 354 355 356 371 372 373 374,
	0	 236 238 243 248 252,
	0	 327 332 336,
	0	 327 328 332 336,
	0	 327 328 332 335 336,
	0	 327 328 332 335 336 337,
	0	 327 328 330 332 333 335 336 337,
	0	 322 323 327 328 330 332 333 335 336 337,
	0	 9 10 11 12 13 27 28 29 30 31 32 33 37 45 53 55 56 361 362,
	0	 313 314 315 316 317 318 320 321,
	0	 9 10 13 56,
	0	 9 10 13 55 56,
	0	 9 10 13 55 56 361 362,
	1	 9 10 13 53 55 56 361 362,
	0	 11 14 15 16 17 18 19 20 21 22 23 24 27 28 34 35 38 39 40 41 42 43 44 46 47 48 49 50 51 52 54 57 58 59 60 61 62 63 64 65,
	1	 79 80 84 86,
	0	 76 77 79 80 84 86,
	0	 76 77 79 80 82 84 86 347 348,
	3	 235 237 251,
	0	 9 10 12 13 16 17 45 53 361 362,
	0	 9 10 12 13 16 17 45 53 59 361 362,
	0	 14 15 24,
	0	 14 15 21 22 23 24,
	0	 18 19 35 38 39 40 41 42 43 44 46 47 48 49 50 51 52 54 57 58 60 61 62 63 64 65,
	0	 14 15 18 19 20 21 22 23 24 34 35 38 39 40 41 42 43 44 46 47 48 49 50 51 52 54 57 58 60 61 62 63 64 65,
	0	 75 76 77 78 79 80 81 82 83 84 85 86 87 88 89 90 91 92 93 94 95 96 97 98 99 100 101 102 103 104 105 106 107 108 109 110 111 112 113 114 115 116 118 119 120 121 122 123 125 126 127 128 129 130 131 132 133 134 135 136 137 138 139 140 141 142 143 144 347 348 350 369,
	0	 288 289 295 302 303 305,
	0	 288 289 295 302 303 305 309 311,
	0	 288 289 295 296 302 303 305 307 309 311,
	0	 270 271 277 278 288 289 295 296 302 303 305 307 309 311,
	0	 270 271 277 278 288 289 295 296 299 301 302 303 305 307 308 309 311 312,
	0	 270 271 277 278 288 289 292 294 295 296 299 301 302 303 305 307 308 309 311 312,
	0	 270 271 277 278 282 288 289 292 294 295 296 299 301 302 303 305 307 308 309 311 312,
	1	 16 17 57 58 60 61 62 63 64 65,
	0	 38 39 40 43 44 46 47 48 49 50 51 52,
	1	 38 39 40 41 42 43 44 46 47 48 49 50 51 52,
	0	 18 38 39 40 41 42 43 44 46 47 48 49 50 51 52 54,
	0	 9 10 11 12 13 14 15 16 17 18 19 20 21 22 23 24 34 35 38 39 40 41 42 43 44 45 46 47 48 49 50 51 52 53 54 55 57 58 59 60 61 62 63 64 65 361 362,
	1	 96 101 103,
	1	 93 96 101 103 105,
	1	 87 89 93 96 101 103 105,
	1	 87 89 93 94 96 101 103 105,
	0	 88 90 102 104 106,
	2	 75 76 77 78 79 80 81 82 83 84 85 86 87 88 89 90 91 92 93 94 95 96 97 98 99 100 101 102 103 104 105 106 107 108 125 127 129 130 131 134 139 140 347 348,
	1	 137 141 369,
	1	 109 110 111 113 114 115 116 118 119 121 122 123 124,
	1	 288 289 295 298 300 305,
	1	 6 8 363 364,
	0	 6 8 357 360 363 364,
	1	 206 207 216 227 229,
	1	 39 40 43 44 46 47 48 49 50 51 52 57 58 60 61 62 63 64 65,
	0	 18 27 28 38 39 40 41 42 43 44 46 47 48 49 50 51 52 54 57 58 59 60 61 62 63 64 65,
	0	 22 23 24 25 36,
	0	 11 18 22 23 24 25 26 27 28 29 30 31 32 33 36 37 38 39 40 41 42 43 44 46 47 48 49 50 51 52 54 57 58 59 60 61 62 63 64 65,
	0	 11 14 15 18 20 21 22 23 24 25 26 27 28 29 30 31 32 33 34 36 37 38 39 40 41 42 43 44 46 47 48 49 50 51 52 54 57 58 59 60 61 62 63 64 65,
	0	 11 14 15 18 20 21 22 23 24 25 26 27 28 29 30 31 32 33 34 36 37 38 39 40 41 42 43 44 46 47 48 49 50 51 52 54 56 57 58 59 60 61 62 63 64 65,
	0	 11 14 15 16 17 18 19 20 21 22 23 24 25 26 27 28 29 30 31 32 33 34 35 36 37 38 39 40 41 42 43 44 46 47 48 49 50 51 52 54 56 57 58 59 60 61 62 63 64 65,
	1	 170 171 174 179,
	0	 82 347,
	0	 87 89 93 96 105,
	0	 87 89 93 96 97 101 102 103 105,
	0	 183 194 199 200 202,
	0	 180 181 182 183 185 186 187 191 192 193 194 196 197 199 200 202 204 205,
	0	 180 181 182 183 185 186 187 191 192 193 194 196 197 199 200 202 203 204 205,
	2	 235 244 247,
	1	 240 241 245 249 250,
	1	 253 260 261 262 268,
	0	 255 256 258 259 264 265 269 322 323 324 325 326 327 328 329 330 331 332 333 334 335 336 337 343 344,
	0	 255 256 257 258 259 264 265 266 269 322 323 324 325 326 327 328 329 330 331 332 333 334 335 336 337 343 344,
	0	 254 255 256 257 258 259 264 265 266 269 322 323 324 325 326 327 328 329 330 331 332 333 334 335 336 337 343 344,
	1	 253 254 255 256 257 258 259 260 261 262 264 265 266 268 269 322 323 324 325 326 327 328 329 330 331 332 333 334 335 336 337 343 344,
	1	 253 254 255 256 257 258 259 260 261 262 263 264 265 266 268 269 322 323 324 325 326 327 328 329 330 331 332 333 334 335 336 337 343 344,
	1	 270 271 277 278 279 288 289 292 294 295 296 298 299 300 301 302 303 305 307 308 309 311 312,
	3	 214 216 217,
	0	 213 218 221 224 225,
	3	 206 207 211 212 213 214 216 217 218 221 223 224 225 227 228 229,
	1	 206 207 211 212 213 214 216 217 218 219 220 221 223 224 225 227 228 229 232 233 351,
	2	 236 238 239 240 241 242 245 249 250,
	1	 253 254 257 258 259 262 263 266 267,
	0	 275 283 284 285 290 297 304 340 341 342 358,
	1	 16 17 18 29 30 31 32 33 38 39 40 41 42 43 44 46 47 48 49 50 51 52 54 57 58 60 61 62 63 64 65,
	0	 322 323 325 326 327 328 330 332 333 335 336 337,
	1	 9 10 12 13 14 15 20 21 22 23 24 29 30 31 32 33 34 45 53 55 361 362,
	1	 9 10 11 12 13 14 15 20 21 22 23 24 29 30 31 32 33 34 37 45 53 55 361 362,
	2	 169 170 171 172 174 177 178 179 367,
	1	 92 100 101 108,
	0	 9 10 12 13 19 29 30 31 32 33 35 45 53 55 59 361 362,
	0	 9 10 11 12 13 19 29 30 31 32 33 35 37 45 53 55 59 361 362,
	1	 9 10 12 13 19 45 53 55 361 362,
	1	 9 10 12 13 14 15 19 20 21 22 23 24 34 45 53 55 361 362,
	0	 9 10 11 12 13 14 15 19 20 21 22 23 24 34 37 45 53 55 361 362,
	1	 9 10 11 12 13 14 15 19 20 21 22 23 24 29 30 31 32 33 34 37 45 53 55 361 362,
	1	 9 10 11 12 13 14 15 16 17 18 19 20 21 22 23 24 29 30 31 32 33 34 37 38 39 40 41 42 43 44 45 46 47 48 49 50 51 52 53 54 55 57 58 59 60 61 62 63 64 65 361 362,
	1	 91 92 97 99 100 101 102 103 107 108,
	1	 87 89 91 92 97 99 100 101 102 103 107 108,
	1	 327 328,
	1	 326 327 328 336,
	0	 180 181 182 183 184 185 186 187 191 192 193 194 196 197 198 199 200 202 203 204 205,
	1	 253 257 260 261 266 268,
	1	 322 323 327 328 329 330 333 335 337,
	0	 16 17 19 35 57 58 60 61 62 63 64 65,
	1	 9 10 13 16 17 19 35 45 53 57 58 59 60 61 62 63 64 65 362,
	1	 12 55 361,
	1	 12 55 56 361,
	0	 12 29 30 31 32 33 55 56 361,
	0	 14 15 20 21 27 28 34,
	0	 12 14 15 20 21 27 28 29 30 31 32 33 34 55 56 361,
	0	 11 12 14 15 20 21 27 28 29 30 31 32 33 34 37 55 56 361,
	0	 9 10 11 12 13 14 15 16 17 19 20 21 27 28 29 30 31 32 33 34 35 37 45 53 55 56 57 58 59 60 61 62 63 64 65 361 362,
	1	 9 10 11 12 13 14 15 16 17 19 20 21 22 23 24 25 26 27 28 29 30 31 32 33 34 35 36 37 45 53 55 56 57 58 59 60 61 62 63 64 65 361 362,
	1	 206 207 213 214 216 217 219 220 221 224 225 226 227 229 232 233,
	1	 92 97 100 102 108,
	0	 87 89 92 93 95 96 97 100 102 103 105 108,
	1	 87 89 92 93 94 95 96 97 100 101 102 103 105 108,
	0	 76 77 78 79 80 81 82 83 84 85 86 87 88 89 90 91 92 93 94 95 96 97 98 99 100 101 102 103 104 105 106 107 108 129 130 347 348,
	1	 270 271 277 278 288 289 290 292 294 295 296 298 299 300 301 302 303 305 307 308 309 311 312,
	1	 270 271 273 277 278 279 288 289 290 292 294 295 296 298 299 300 301 302 303 305 307 308 309 311 312,
	1	 270 271 273 275 277 278 279 282 283 284 285 288 289 290 291 292 294 295 296 298 299 300 301 302 303 304 305 306 307 308 309 310 311 312 313 314 315 316 317 318 319 320 321 340 341 342 358,
	1	 270 271 273 275 277 278 279 282 283 284 285 288 289 290 291 292 294 295 296 297 298 299 300 301 302 303 304 305 306 307 308 309 310 311 312 313 314 315 316 317 318 319 320 321 340 341 342 358,
	1	 270 271 272 273 274 275 277 278 279 280 281 282 283 284 285 286 287 288 289 290 291 292 294 295 296 297 298 299 300 301 302 303 304 305 306 307 308 309 310 311 312 313 314 315 316 317 318 319 320 321 340 341 342 358,
	1	 12 13 53 56 361 362,
	1	 9 10 12 13 14 15 20 21 34 45 53 56 361 362,
	1	 16 17 18 19 29 30 31 32 33 35 37 38 39 40 41 42 43 44 46 47 48 49 50 51 52 54 57 58 59 60 61 62 63 64 65,
	1	 9 10 11 12 13 14 15 16 17 18 19 20 21 29 30 31 32 33 34 35 37 38 39 40 41 42 43 44 45 46 47 48 49 50 51 52 53 54 56 57 58 59 60 61 62 63 64 65 361 362,
	1	 9 10 11 12 13 14 15 16 17 18 19 20 21 27 28 29 30 31 32 33 34 35 37 38 39 40 41 42 43 44 45 46 47 48 49 50 51 52 53 54 56 57 58 59 60 61 62 63 64 65 361 362,
	4	 9 10 11 12 13 14 15 16 17 18 19 20 21 25 26 27 28 29 30 31 32 33 34 35 37 38 39 40 41 42 43 44 45 46 47 48 49 50 51 52 53 54 55 56 57 58 59 60 61 62 63 64 65 361 362,
	0	 75 76 77 78 79 80 81 82 83 84 85 86 129 130 347 348,
	0	 253 254 255 257 258 259 260 261 262 263 264 265 266 267 268 269,
	0	 253 254 255 256 257 258 259 260 261 262 263 264 265 266 267 268 269 343 344,
	0	 253 254 255 256 257 258 259 260 261 262 263 264 265 266 267 268 269 334 343 344,
	0	 219 220 223 232 233,
	0	 212 219 220 223 228 232 233,
	0	 211 212 219 220 223 228 232 233,
	0	 270 271 275 276 277 278 283 284 285 288 289 290 295 296 298 299 300 301 302 303 304 305 307 308 309 311 312 313 314 315 316 317 318 319 320 321 340 341 342 358,
	0	 270 271 273 275 276 277 278 279 283 284 285 288 289 290 295 296 298 299 300 301 302 303 304 305 307 308 309 311 312 313 314 315 316 317 318 319 320 321 340 341 342 358,
	2	 270 271 273 275 276 277 278 279 283 284 285 288 289 290 292 294 295 296 298 299 300 301 302 303 304 305 307 308 309 311 312 313 314 315 316 317 318 319 320 321 340 341 342 358,
	0	 206 207 213 214 215 216 217 218 219 220 221 224 225 227 229 232 233 351,
	0	 222 226 230,
	0	 210 222 226 230 231,
	0	 181 183 184 185 191 192 193 194 196 199 200 202 203 204,
	1	 235 236 237 238 239 240 241 242 244 245 246 247 248 249 250,
	0	 288 289 295 298 300 309,
	1	 14 15 16 17 18 19 20 21 22 23 24 34 35 38 39 40 41 42 43 44 45 46 47 48 49 50 51 52 54 57 58 59 60 61 62 63 64 65,
	2	 26 36,
	0	 222 230,
	3	 93 94 95 96 97 101 102 103 105,
	1	 146 148 157 158 159 162 163 166,
	1	 1 2 3 66 67 68 69 70 71 72 73 74 235 236 237 238 239 240 241 242 243 244 245 246 247 248 249 250 251 252 253 254 255 256 257 258 259 260 261 262 263 264 265 266 267 268 269 270 271 272 273 274 275 276 277 278 279 280 281 282 283 284 285 286 287 288 289 290 291 292 293 294 295 296 297 298 299 300 301 302 303 304 305 306 307 308 309 310 311 312 313 314 315 316 317 318 319 320 321 322 323 324 325 326 327 328 329 330 331 332 333 334 335 336 337 340 341 342 343 344 345 346 349 352 353 354 355 356 358 359 365 366 370 371 372 373 374,
	1	 235 237 247 251,
	1	 235 236 237 238 239 240 241 242 243 245 246 247 248 249 250 251 252,
	1	 257 258 259 262 266,
	1	 253 254 257 258 259 262 266,
	1	 253 254 257 258 259 260 261 262 266 268,
	0	 1 2 3 66 67 68 69 70 71 72 73 74 270 271 272 273 274 275 276 277 278 279 280 281 282 283 284 285 286 287 288 289 290 291 292 293 294 295 296 297 298 299 300 301 302 303 304 305 306 307 308 309 310 311 312 313 314 315 316 317 318 319 320 321 322 323 324 325 326 327 328 329 330 331 332 333 334 335 336 337 340 341 342 343 344 345 346 349 352 353 354 355 356 358 359 365 366 370 371 372 373 374,
	1	 9 10 11 12 13 16 17 18 19 29 30 31 32 33 35 38 39 40 41 42 43 44 46 47 48 49 50 51 52 53 54 55 57 58 60 61 62 63 64 65 361 362,
	1	 9 10 11 12 13 14 15 16 17 18 19 20 21 22 23 24 27 28 29 30 31 32 33 34 35 37 38 39 40 41 42 43 44 46 47 48 49 50 51 52 53 54 55 56 57 58 60 61 62 63 64 65 361 362,
	1	 253 254 257 258 260 261 262 263 266 267 268,
	1	 9 10 12 13 16 17 19 35 45 53 55 56 59 361 362,
	1	 4 5 6 7 8 9 10 11 12 13 14 15 16 17 18 19 20 21 22 23 24 27 28 29 30 31 32 33 34 35 37 38 39 40 41 42 43 44 45 46 47 48 49 50 51 52 53 54 55 56 57 58 59 60 61 62 63 64 65 206 207 208 209 210 211 212 213 214 215 216 217 218 219 220 221 222 223 224 225 226 227 228 229 230 231 232 233 234 351 357 360 361 362 363 364,
	1	 4 5 6 7 8 9 10 11 12 13 14 15 16 17 18 19 20 21 22 23 24 25 26 27 28 29 30 31 32 33 34 35 36 37 38 39 40 41 42 43 44 45 46 47 48 49 50 51 52 53 54 55 56 57 58 59 60 61 62 63 64 65 145 146 147 148 149 150 151 152 153 154 155 156 157 158 159 160 161 162 163 164 165 166 167 168 169 170 171 172 173 174 175 176 177 178 179 180 181 182 183 184 185 186 187 188 189 190 191 192 193 194 195 196 197 198 199 200 201 202 203 204 205 206 207 208 209 210 211 212 213 214 215 216 217 218 219 220 221 222 223 224 225 226 227 228 229 230 231 232 233 234 338 339 351 357 360 361 362 363 364 367 368,
	1	 1 2 3 66 67 68 69 70 71 72 73 74 75 76 77 78 79 80 81 82 83 84 85 86 87 88 89 90 91 92 93 94 95 96 97 98 99 100 101 102 103 104 105 106 107 108 109 110 111 112 113 114 115 116 117 118 119 120 121 122 123 124 125 126 127 128 129 130 131 132 133 134 135 136 137 138 139 140 141 142 143 144 253 254 255 256 257 258 259 260 261 262 263 264 265 266 267 268 269 270 271 272 273 274 275 276 277 278 279 280 281 282 283 284 285 286 287 288 289 290 291 292 293 294 295 296 297 298 299 300 301 302 303 304 305 306 307 308 309 310 311 312 313 314 315 316 317 318 319 320 321 340 341 342 345 346 347 348 349 350 352 353 354 355 356 358 359 365 366 369 370 371 372 373 374,
	0	 43 44 46 48 49 50,
	0	 9 10 11 12 13 14 15 16 17 18 19 20 21 22 23 24 29 30 31 32 33 34 35 38 39 40 41 42 43 44 45 46 47 48 49 50 51 52 53 54 55 57 58 59 60 61 62 63 64 65 361 362,
	1	 214 216 217 225,
	0	 206 207 211 213 214 216 217 224 225 227 229,
	0	 212 215 218 219 220 223 228 232 233 351,
	0	 206 207 211 212 213 214 215 216 217 218 219 220 223 224 225 227 228 229 232 233 351,
	0	 170 172 177 178 179 367,
	0	 240 245 249,
	0	 181 183 192 193,
	0	 87 93 94 96 97 101 102 105,
	0	 87 91 92 93 94 96 97 99 100 101 102 105 107 108,
	0	 75 76 77 78 79 80 81 82 83 84 85 86 87 88 89 90 91 92 93 94 95 96 97 98 99 100 101 102 103 104 105 106 107 108 112 114 120 121 123 125 126 127 128 129 130 131 132 133 134 135 136 137 138 139 140 141 142 143 144 347 348 369,
	0	 75 76 77 78 79 80 81 82 83 84 85 86 87 88 89 90 91 92 93 94 95 96 97 98 99 100 101 102 103 104 105 106 107 108 111 112 114 120 121 123 125 126 127 128 129 130 131 132 133 134 135 136 137 138 139 140 141 142 143 144 347 348 369,
	0	 75 76 77 78 79 80 81 82 83 84 85 86 87 88 89 90 91 92 93 94 95 96 97 98 99 100 101 102 103 104 105 106 107 108 111 112 114 119 120 121 123 125 126 127 128 129 130 131 132 133 134 135 136 137 138 139 140 141 142 143 144 347 348 369,
	0	 258 259 260 261 262 268,
	1	 257 258 259 260 261 262 266 268,
	1	 323 329,
	0	 270 271 277 278 282 296 299 301 302 303 305 307 308 312,
	0	 281 287 293 359,
	0	 288 289 292 294 295 298 300 309 311,
	0	 273 279 288 289 292 294 295 298 300 309 311,
	1	 273 279 288 289 292 294 295 298 300 306 309 311,
	1	 273 275 276 279 283 284 285 288 289 290 292 294 295 298 300 304 306 309 311 313 314 315 316 317 318 319 320 321 340 341 342 358,
	0	 272 273 274 275 276 279 280 281 283 284 285 286 287 288 289 290 292 293 294 295 298 300 304 306 309 311 313 314 315 316 317 318 319 320 321 340 341 342 358 359,
	0	 270 271 272 273 274 275 276 277 278 279 280 281 282 283 284 285 286 287 288 289 290 292 293 294 295 296 298 299 300 301 302 303 304 305 306 307 308 309 310 311 312 313 314 315 316 317 318 319 320 321 340 341 342 358 359,
	1	 75 76 77 78 79 80 81 82 83 84 85 86 87 88 89 90 91 92 93 94 95 96 97 98 99 100 101 102 103 104 105 106 107 108 109 110 111 112 113 114 115 116 117 118 119 120 121 122 123 124 125 126 127 128 129 130 131 132 133 134 135 136 137 138 139 140 141 142 143 144 145 146 147 148 149 150 151 152 153 154 155 156 157 158 159 160 161 162 163 164 165 166 180 181 182 183 184 185 186 187 188 189 190 191 192 193 194 195 196 197 198 199 200 201 202 203 204 205 338 339 347 348 350 368 369,
	2	 169 170 171 173 174 176 179,
	1	 258 259 262,
	0	 14 15 20 21 22 23 24 27 28 29 30 31 32 33 34,
	0	 270 271 277 278 288 289 292 294 295 296 298 299 300 301 307 308 309 311 312,
	1	 270 271 273 277 278 279 288 289 292 294 295 296 298 299 300 301 307 308 309 311 312,
	1	 270 271 273 277 278 279 288 289 292 294 295 296 298 299 300 301 306 307 308 309 311 312,
	1	 276 290,
	1	 276 290 304,
	3	 275 276 283 284 285 290 304 340 341 342 358,
	1	 270 271 273 275 276 277 278 279 283 284 285 288 289 290 292 294 295 296 298 299 300 301 304 306 307 308 309 311 312 313 314 315 316 317 318 319 320 321 340 341 342 358,
	1	 270 271 272 273 274 275 276 277 278 279 280 281 283 284 285 286 287 288 289 290 292 293 294 295 296 297 298 299 300 301 304 306 307 308 309 311 312 313 314 315 316 317 318 319 320 321 340 341 342 358 359,
	0	 270 271 272 273 274 275 276 277 278 279 280 281 282 283 284 285 286 287 288 289 290 292 293 294 295 296 297 298 299 300 301 304 306 307 308 309 311 312 313 314 315 316 317 318 319 320 321 340 341 342 358 359,
	3	 9 10 12 13 53 56 362,
	3	 9 10 11 12 13 14 15 20 21 22 23 24 25 26 34 36 37 40 45 53 55 56 362,
	1	 18 38 39 41 42 43 44 54,
	3	 240 242 245 249,
	3	 149 156 157 159 161 162 163 165 166,
	0	 9 10 13 53 55,
	0	 14 15 20 21 27 28 34 35,
	0	 16 17 18 19 22 23 24 38 39 40 41 42 43 44 46 47 48 49 50 51 52 54 57 58 59 60 61 62 63 64 65,
	0	 89 91 92 94 97 99 100 101 102 107 108,
	0	 118 124,
	0	 113 115 118 124,
	0	 109 110 113 115 118 122 124,
	0	 109 110 113 115 116 118 119 122 124,
	1	 254 263 267,
	1	 254 257 260 261 262 263 266 267 268,
	1	 253 254 255 256 257 258 259 260 261 262 263 265 266 267 268 269,
	0	 273 282 292 294 306,
	0	 270 271 273 276 277 278 279 282 288 289 291 292 294 295 296 298 299 300 301 302 303 305 306 307 308 309 310 311 312,
	1	 272 274 280 281 286 293,
	0	 272 274 280 281 282 286 287 291 293 297 310,
	0	 270 271 272 273 274 277 278 279 280 281 282 286 287 288 289 291 292 293 294 295 296 297 298 299 300 301 302 303 305 306 307 308 309 310 311 312,
	0	 270 271 272 273 274 275 276 277 278 279 280 281 282 283 284 285 286 287 288 289 290 291 292 293 294 295 296 297 298 299 300 301 302 303 304 305 306 307 308 309 310 311 312 313 314 315 316 317 318 319 320 321 340 341 342 358,
	1	 16 17 18 54,
	2	 9 10 11 12 13 14 15 16 17 18 19 20 21 22 23 24 25 26 27 28 29 30 31 32 33 34 35 36 37 40 45 53 54 55 56 59 361 362,
	1	 9 10 11 12 13 14 15 16 17 18 19 20 21 22 23 24 25 26 27 28 29 30 31 32 33 34 35 36 37 40 42 45 53 54 55 56 59 361 362,
	2	 38 39 41 43 44 46 47 48 49 50 51 52 57 58 60 61 62 63 64 65,
	0	 126 128 135 136 138 142 144,
	1	 288 289 295 296 298 300 307,
	1	 299 301 302 303 308 310 312,
	0	 18 38 39 40 41 42 54 57 58 60 61 62 63 64 65,
	0	 240 242,
	2	 9 10 12 13 14 15 16 17 18 19 20 21 22 23 24 29 30 31 32 33 34 35 38 39 40 41 42 43 44 45 46 47 48 49 50 51 52 53 54 55 56 57 58 59 60 61 62 63 64 65 361 362,
	0	 185 196 197 204,
	0	 275 276 283 284 285 313 314 315 316 317 318 319 320 321 340 341 342 358,
	0	 34 206 207 208 209 210 211 212 213 214 215 216 217 218 219 220 221 222 223 224 225 226 227 228 229 230 231 232 233 234 351,
	0	 14 15 34 206 207 208 209 210 211 212 213 214 215 216 217 218 219 220 221 222 223 224 225 226 227 228 229 230 231 232 233 234 351,
	0	 14 15 20 21 34 206 207 208 209 210 211 212 213 214 215 216 217 218 219 220 221 222 223 224 225 226 227 228 229 230 231 232 233 234 351,
	0	 14 15 20 21 22 23 24 34 206 207 208 209 210 211 212 213 214 215 216 217 218 219 220 221 222 223 224 225 226 227 228 229 230 231 232 233 234 351,
	0	 9 10 12 13 14 15 20 21 22 23 24 34 45 53 206 207 208 209 210 211 212 213 214 215 216 217 218 219 220 221 222 223 224 225 226 227 228 229 230 231 232 233 234 351 361 362,
	0	 9 10 12 13 14 15 20 21 22 23 24 29 30 31 32 33 34 45 53 206 207 208 209 210 211 212 213 214 215 216 217 218 219 220 221 222 223 224 225 226 227 228 229 230 231 232 233 234 351 361 362,
	0	 9 10 11 12 13 14 15 20 21 22 23 24 29 30 31 32 33 34 37 45 53 206 207 208 209 210 211 212 213 214 215 216 217 218 219 220 221 222 223 224 225 226 227 228 229 230 231 232 233 234 351 361 362,
	0	 9 10 11 12 13 14 15 16 17 18 19 20 21 22 23 24 29 30 31 32 33 34 35 37 38 39 40 41 42 43 44 45 46 47 48 49 50 51 52 53 54 57 58 59 60 61 62 63 64 65 206 207 208 209 210 211 212 213 214 215 216 217 218 219 220 221 222 223 224 225 226 227 228 229 230 231 232 233 234 351 361 362,
	0	 9 10 11 12 13 14 15 16 17 18 19 20 21 22 23 24 27 28 29 30 31 32 33 34 35 37 38 39 40 41 42 43 44 45 46 47 48 49 50 51 52 53 54 55 56 57 58 59 60 61 62 63 64 65 206 207 208 209 210 211 212 213 214 215 216 217 218 219 220 221 222 223 224 225 226 227 228 229 230 231 232 233 234 351 361 362,
	0	 9 10 11 12 13 14 15 16 17 18 19 20 21 22 23 24 25 27 28 29 30 31 32 33 34 35 37 38 39 40 41 42 43 44 45 46 47 48 49 50 51 52 53 54 55 56 57 58 59 60 61 62 63 64 65 206 207 208 209 210 211 212 213 214 215 216 217 218 219 220 221 222 223 224 225 226 227 228 229 230 231 232 233 234 351 361 362,
	0	 9 10 11 12 13 14 15 16 17 18 19 20 21 22 23 24 25 26 27 28 29 30 31 32 33 34 35 37 38 39 40 41 42 43 44 45 46 47 48 49 50 51 52 53 54 55 56 57 58 59 60 61 62 63 64 65 206 207 208 209 210 211 212 213 214 215 216 217 218 219 220 221 222 223 224 225 226 227 228 229 230 231 232 233 234 351 361 362,
	0	 109 110 115 116 118 122,
	1	 38 39 40 42 57 58 60 61 62 63 64 65,
	0	 89 91 92 99 100 107 108,
	1	 75 76 77 78 79 80 81 82 83 84 85 86 87 88 89 90 91 92 93 94 95 96 97 98 99 100 101 102 103 104 105 106 107 108 109 110 111 113 114 115 116 117 118 119 121 122 124 125 126 127 128 129 130 131 132 133 134 135 136 137 138 139 140 141 142 143 144 347 348 350 369,
	2	 4 5 6 8 363 364,
	1	 236 238 239 240 241 242 243 244 245 246 248 249 250 251 252,
	1	 323 326 327 328 330 332 333 335 336 337,
	2	 14 15 20 22 23 24 34,
	0	 9 10 11 12 13 14 15 16 17 18 19 20 21 22 23 24 25 26 27 28 29 30 31 32 33 34 35 36 37 38 39 40 41 42 43 44 45 46 47 48 49 50 51 52 53 54 55 56 57 58 59 60 61 62 63 64 65 234 361 362,
	2	 87 89 93 94 101 105,
	1	 279 282 292 294 306,
	1	 38 39 42,
	0	 167 169 171 173 174 175,
	0	 236 238 239 240 241 242 245 246 248 249 250 251,
	0	 158 159 163,
	1	 85 88 90,
	0	 271 277 278 293,
	1	 270 271 272 274 277 278 280 281 286 287 293,
	0	 299 301 303 308 312,
	0	 292 294 296 307 309 311 313 314 315 316 317 318 319 320 321,
	0	 270 271 272 274 277 278 280 281 282 286 287 288 289 291 292 293 294 295 296 297 298 299 300 301 302 303 305 306 307 308 309 310 311 312 313 314 315 316 317 318 319 320 321,
	0	 270 271 272 273 274 275 276 277 278 279 280 281 282 283 284 285 286 287 288 289 290 291 292 293 294 295 296 297 298 299 300 301 302 303 304 305 306 307 308 309 310 311 312 313 314 315 316 317 318 319 320 321 340 342 358 359,
	1	 9 10 11 12 13 14 15 19 20 21 22 23 24 25 26 27 28 29 30 31 32 33 34 35 36 37 40 42 45 53 55 56 59 361 362,
	0	 75 76 77 78 79 80 81 82 83 84 85 86 87 88 89 90 91 92 93 94 95 96 97 98 99 100 101 102 103 104 105 106 107 108 125 127 129 130 131 134 137 139 140 141 347 348,
	1	 109 110 113 115 116 118 121 122,
	0	 288 289 295 300,
	2	 9 10 12 13 29 30 31 32 33 45 53 55 361 362,
	0	 22 23 24 38 39,
	0	 20 21 22 23 24 38 39,
	0	 14 15 20 21 22 23 24 34 38 39,
	0	 40 41 42 43 44 46 47 48 49 50 51 52 57 58 60 61 62 63 64 65,
	0	 18 40 41 42 43 44 46 47 48 49 50 51 52 54 57 58 60 61 62 63 64 65,
	0	 16 17 18 19 35 40 41 42 43 44 46 47 48 49 50 51 52 54 57 58 60 61 62 63 64 65,
	0	 16 17 18 19 35 40 41 42 43 44 46 47 48 49 50 51 52 54 57 58 59 60 61 62 63 64 65,
	0	 1 2 3 270 271 272 273 274 276 277 278 279 280 281 282 283 286 287 288 289 290 291 292 293 294 295 296 297 298 299 300 301 302 303 304 305 306 307 308 309 310 311 312 313 314 315 316 317 318 319 320 321 340 341 342 345 346 349 352 353 354 355 356 358 359 365 366 370 371 372 373 374,
	0	 1 2 3 270 271 272 273 274 276 277 278 279 280 281 282 283 286 287 288 289 290 291 292 293 294 295 296 297 298 299 300 301 302 303 304 305 306 307 308 309 310 311 312 313 314 315 316 317 318 319 320 321 340 341 345 346 349 352 353 354 355 356 359 365 366 370 371 372 373 374,
	0	 1 2 3 270 271 272 273 274 276 277 278 279 280 281 282 286 287 288 289 290 291 292 293 294 295 296 297 298 299 300 301 302 303 304 305 306 307 308 309 310 311 312 313 314 315 316 317 318 319 320 321 340 341 345 346 349 352 353 354 355 356 359 365 366 370 371 372 373 374,
	0	 1 2 3 270 271 272 273 274 276 277 278 279 280 281 282 286 287 288 289 290 291 292 293 294 295 296 297 298 299 300 301 302 303 304 305 306 307 308 309 310 311 312 313 314 315 316 317 318 319 320 321 345 346 349 352 353 354 355 356 359 365 366 370 371 372 373 374,
	0	 1 2 3 270 271 272 273 274 276 277 278 279 280 281 282 286 287 288 289 291 292 293 294 295 296 297 298 299 300 301 302 303 305 306 307 308 309 310 311 312 313 314 315 316 317 318 319 320 321 345 346 349 352 353 354 355 356 359 365 366 370 371 372 373 374,
	0	 270 271 277 278 279 282 288 289 292 294 295 296 298 299 300 301 302 303 305 307 308 309 311 312,
	0	 1 2 3 272 274 276 280 281 286 287 291 293 297 310 313 314 315 316 317 318 319 320 321 345 346 349 352 353 354 355 356 359 365 366 370 371 372 373 374,
	0	 1 2 3 291 310 345 346 349 352 353 354 355 356 365 366 370 371 372 373 374,
	0	 1 2 3 291 345 346 349 352 353 354 355 356 365 366 370 371 372 373 374,
	0	 206 207 210 213 214 216 217 219 220 221 222 224 225 227 229 231 232 233 351,
	0	 206 207 210 213 214 215 216 217 219 220 221 222 224 225 227 229 231 232 233 351,
	0	 206 207 210 211 212 213 214 215 216 217 219 220 221 222 223 224 225 227 228 229 231 232 233 351,
	0	 9 10 13 19 35 45 53 59 362,
	0	 16 17 38 39 40 41 42 57 58 60 61 62 63 64 65,
	1	 16 17 18 38 39 40 41 42 54 57 58 60 61 62 63 64 65,
	0	 9 10 13 14 15 16 17 18 19 20 21 22 23 24 34 35 38 39 40 41 42 43 44 45 46 47 48 49 50 51 52 53 54 57 58 59 60 61 62 63 64 65 362,
	0	 11 27 28 55 56,
	0	 239 240 241 242 249 250 322 323 324 325 326 327 328 329 330 331 332 333 334 335 336 337 343 344,
	0	 239 240 241 242 249 250 253 254 255 256 257 258 259 260 261 262 263 264 265 266 267 268 269 322 323 324 325 326 327 328 329 330 331 332 333 334 335 336 337 343 344,
	0	 239 240 241 242 245 249 250 253 254 255 256 257 258 259 260 261 262 263 264 265 266 267 268 269 322 323 324 325 326 327 328 329 330 331 332 333 334 335 336 337 343 344,
	0	 236 238 239 240 241 242 245 248 249 250 253 254 255 256 257 258 259 260 261 262 263 264 265 266 267 268 269 322 323 324 325 326 327 328 329 330 331 332 333 334 335 336 337 343 344,
	0	 236 238 239 240 241 242 245 246 248 249 250 253 254 255 256 257 258 259 260 261 262 263 264 265 266 267 268 269 322 323 324 325 326 327 328 329 330 331 332 333 334 335 336 337 343 344,
	0	 236 238 239 240 241 242 245 246 248 249 250 251 253 254 255 256 257 258 259 260 261 262 263 264 265 266 267 268 269 322 323 324 325 326 327 328 329 330 331 332 333 334 335 336 337 343 344,
	0	 235 236 238 239 240 241 242 245 246 248 249 250 251 253 254 255 256 257 258 259 260 261 262 263 264 265 266 267 268 269 322 323 324 325 326 327 328 329 330 331 332 333 334 335 336 337 343 344,
	0	 235 236 237 238 239 240 241 242 245 246 248 249 250 251 253 254 255 256 257 258 259 260 261 262 263 264 265 266 267 268 269 322 323 324 325 326 327 328 329 330 331 332 333 334 335 336 337 343 344,
	0	 235 236 237 238 239 240 241 242 244 245 246 247 248 249 250 251 253 254 255 256 257 258 259 260 261 262 263 264 265 266 267 268 269 322 323 324 325 326 327 328 329 330 331 332 333 334 335 336 337 343 344,
	0	 87 91 92 93 95 96 99 100 101 105 107 108,
	0	 87 91 92 93 94 95 96 99 100 101 105 107 108,
	0	 89 103,
	0	 76 77 78 79 80 81 82 83 84 85 86 87 88 89 90 91 92 93 94 95 96 97 98 99 100 101 102 103 104 105 106 107 108 129 130 134 140 347 348,
	0	 76 77 78 79 80 81 82 83 84 85 86 87 88 89 90 91 92 93 94 95 96 97 98 99 100 101 102 103 104 105 106 107 108 129 130 134 139 140 347 348,
	0	 76 77 78 79 80 81 82 83 84 85 86 87 88 89 90 91 92 93 94 95 96 97 98 99 100 101 102 103 104 105 106 107 108 125 127 129 130 134 139 140 347 348,
	1	 14 15 16 17 18 19 20 21 22 23 24 34 35 37 38 39 40 41 42 43 44 46 47 48 49 50 51 52 54 57 58 59 60 61 62 63 64 65,
	0	 175 178,
	0	 173 175 178,
	0	 169 170 171 173 174 175 178 179,
	0	 167 168 169 170 171 173 174 175 178 179,
	0	 167 168 169 170 171 173 174 175 176 178 179,
	0	 270 271 275 276 277 278 283 284 285 288 289 290 295 296 298 299 300 301 302 303 304 306 307 308 309 311 312 313 314 315 316 317 318 319 320 321 340 341 342 358,
	0	 270 271 273 275 276 277 278 279 283 284 285 288 289 290 295 296 298 299 300 301 302 303 304 306 307 308 309 311 312 313 314 315 316 317 318 319 320 321 340 341 342 358,
	0	 270 271 273 275 276 277 278 279 282 283 284 285 288 289 290 292 294 295 296 298 299 300 301 302 303 304 306 307 308 309 311 312 313 314 315 316 317 318 319 320 321 340 341 342 358,
	1	 274 280 286 293 297 359,
	0	 272 274 280 286 293 297 305 359,
	0	 272 274 280 281 286 287 293 297 305 359,
	1	 256 269,
	2	 4 6 7 8 357 360 363 364,
	0	 11 27 28 37 59,
	0	 11 27 28 29 30 31 32 33 37 59,
	0	 14 15 20 21 22 23 24 34 38 39 40 43 44 46 47 48 49 50 51 52 57 58 60 61 62 63 64 65,
	0	 16 17 18 19 35 41 42 54,
	0	 206 207 208 209 210 213 214 216 217 218 221 222 224 225 227 229 230 231,
	0	 206 207 208 209 210 211 212 213 214 216 217 218 221 222 223 224 225 227 228 229 230 231,
	0	 4 5 6 7 8 9 10 11 12 13 14 15 16 17 18 19 20 21 22 23 24 25 26 27 28 29 30 31 32 33 34 35 36 37 38 39 40 41 42 43 44 45 46 47 48 49 50 51 52 53 54 55 56 57 58 59 60 61 62 63 64 65 109 110 115 116 122 206 207 208 209 210 211 212 213 214 215 216 217 218 219 220 221 222 223 224 225 226 227 228 229 230 231 232 233 234 351 357 360 361 362 363 364,
	0	 4 5 6 7 8 9 10 11 12 13 14 15 16 17 18 19 20 21 22 23 24 25 26 27 28 29 30 31 32 33 34 35 36 37 38 39 40 41 42 43 44 45 46 47 48 49 50 51 52 53 54 55 56 57 58 59 60 61 62 63 64 65 109 110 115 116 119 122 206 207 208 209 210 211 212 213 214 215 216 217 218 219 220 221 222 223 224 225 226 227 228 229 230 231 232 233 234 351 357 360 361 362 363 364,
	0	 4 5 6 7 8 9 10 11 12 13 14 15 16 17 18 19 20 21 22 23 24 25 26 27 28 29 30 31 32 33 34 35 36 37 38 39 40 41 42 43 44 45 46 47 48 49 50 51 52 53 54 55 56 57 58 59 60 61 62 63 64 65 109 110 111 115 116 119 122 206 207 208 209 210 211 212 213 214 215 216 217 218 219 220 221 222 223 224 225 226 227 228 229 230 231 232 233 234 351 357 360 361 362 363 364,
	0	 4 5 6 7 8 9 10 11 12 13 14 15 16 17 18 19 20 21 22 23 24 25 26 27 28 29 30 31 32 33 34 35 36 37 38 39 40 41 42 43 44 45 46 47 48 49 50 51 52 53 54 55 56 57 58 59 60 61 62 63 64 65 109 110 111 113 115 116 118 119 122 124 206 207 208 209 210 211 212 213 214 215 216 217 218 219 220 221 222 223 224 225 226 227 228 229 230 231 232 233 234 351 357 360 361 362 363 364,
	0	 4 5 6 7 8 9 10 11 12 13 14 15 16 17 18 19 20 21 22 23 24 25 26 27 28 29 30 31 32 33 34 35 36 37 38 39 40 41 42 43 44 45 46 47 48 49 50 51 52 53 54 55 56 57 58 59 60 61 62 63 64 65 109 110 111 113 114 115 116 118 119 121 122 124 206 207 208 209 210 211 212 213 214 215 216 217 218 219 220 221 222 223 224 225 226 227 228 229 230 231 232 233 234 351 357 360 361 362 363 364,
	0	 4 5 6 7 8 9 10 11 12 13 14 15 16 17 18 19 20 21 22 23 24 25 26 27 28 29 30 31 32 33 34 35 36 37 38 39 40 41 42 43 44 45 46 47 48 49 50 51 52 53 54 55 56 57 58 59 60 61 62 63 64 65 109 110 111 112 113 114 115 116 118 119 120 121 122 123 124 206 207 208 209 210 211 212 213 214 215 216 217 218 219 220 221 222 223 224 225 226 227 228 229 230 231 232 233 234 351 357 360 361 362 363 364,
	0	 4 5 6 7 8 9 10 11 12 13 14 15 16 17 18 19 20 21 22 23 24 25 26 27 28 29 30 31 32 33 34 35 36 37 38 39 40 41 42 43 44 45 46 47 48 49 50 51 52 53 54 55 56 57 58 59 60 61 62 63 64 65 75 76 77 78 79 80 81 82 83 84 85 86 87 88 89 90 91 92 93 94 95 96 97 98 99 100 101 102 103 104 105 106 107 108 109 110 111 112 113 114 115 116 118 119 120 121 122 123 124 125 126 127 128 129 130 131 132 133 134 135 136 137 138 139 140 141 142 143 144 206 207 208 209 210 211 212 213 214 215 216 217 218 219 220 221 222 223 224 225 226 227 228 229 230 231 232 233 234 347 348 351 357 360 361 362 363 364 369,
	0	 4 5 6 7 8 9 10 11 12 13 14 15 16 17 18 19 20 21 22 23 24 25 26 27 28 29 30 31 32 33 34 35 36 37 38 39 40 41 42 43 44 45 46 47 48 49 50 51 52 53 54 55 56 57 58 59 60 61 62 63 64 65 75 76 77 78 79 80 81 82 83 84 85 86 87 88 89 90 91 92 93 94 95 96 97 98 99 100 101 102 103 104 105 106 107 108 109 110 111 112 113 114 115 116 118 119 120 121 122 123 124 125 126 127 128 129 130 131 132 133 134 135 136 137 138 139 140 141 142 143 144 206 207 208 209 210 211 212 213 214 215 216 217 218 219 220 221 222 223 224 225 226 227 228 229 230 231 232 233 234 347 348 350 351 357 360 361 362 363 364 369,
	0	 282 302 303,
	1	 282 302 303 305,
	0	 270 271 277 278 282 296 299 301 302 303 305 307 308 309 311 312,
	0	 270 271 277 278 282 288 289 295 296 298 299 300 301 302 303 305 307 308 309 311 312,
	1	 9 10 12 13 27 28 45 53 56 361 362,
	1	 9 10 12 13 27 28 29 30 31 32 33 37 45 53 56 361 362,
	1	 9 10 11 12 13 16 17 18 19 27 28 29 30 31 32 33 35 37 38 39 40 41 42 43 44 45 46 47 48 49 50 51 52 53 54 56 57 58 59 60 61 62 63 64 65 361 362,
	2	 175 176,
	1	 167 168 175 176,
	2	 167 168 169 170 171 174 175 176 179,
	1	 75 78 79 80 82 83 84 86,
	1	 76 77 347 348,
	2	 114 116 121,
	1	 113 114 116 118 121 124,
	1	 111 113 114 116 118 119 121 124,
	0	 75 76 77 78 79 80 81 82 83 84 85 86 87 88 89 90 91 92 93 94 95 96 97 98 99 100 101 102 103 104 105 106 107 108 109 110 111 113 114 115 116 117 118 119 120 121 122 123 124 125 126 127 128 129 130 131 132 133 134 135 136 137 138 139 140 141 142 143 144 347 348 350 369,
	0	 297 313 314 315 316 317 318 319 320 321,
	1	 168 175 176,
	1	 77 347 348,
	0	 9 10 11 12 13 14 15 16 17 18 19 20 21 22 23 24 25 27 28 29 30 31 32 33 34 35 36 37 38 39 40 41 42 43 44 45 46 47 48 49 50 51 52 53 54 55 56 57 58 59 60 61 62 63 64 65 361 362,
	0	 219 220 223 232 233 351,
	0	 235 236 237 238 239 240 241 242 243 245 246 247 248 249 250 252,
	0	 322 323 324 325 329 331,
	0	 322 323 324 325 326 327 328 329 331 332 333 335 336 337,
	0	 322 323 324 325 326 327 328 329 330 331 332 333 334 335 336 337,
	1	 67 68 69 70 71 72 73 74,
	0	 302 303 305 308 312,
	0	 270 271 277 278 294 296 299 301 302 303 305 307 308 309 312,
	0	 270 271 277 278 282 292 294 296 299 301 302 303 305 306 307 308 309 312,
	1	 16 17 18 19 27 28 29 30 31 32 33 35 38 39 40 41 42 43 44 46 47 48 49 50 51 52 54 57 58 59 60 61 62 63 64 65,
	0	 11 16 17 18 19 27 28 29 30 31 32 33 35 38 39 40 41 42 43 44 46 47 48 49 50 51 52 54 57 58 59 60 61 62 63 64 65,
	1	 11 16 17 18 19 27 28 29 30 31 32 33 35 37 38 39 40 41 42 43 44 46 47 48 49 50 51 52 54 57 58 59 60 61 62 63 64 65,
	0	 171 173 175,
	0	 167 168 171 173 175,
	0	 76 77 81 82 347 348,
	0	 9 10 11 12 13 14 15 16 17 18 19 20 21 27 28 29 30 31 32 33 34 35 37 38 39 40 41 42 43 44 45 46 47 48 49 50 51 52 53 54 55 56 57 58 60 61 62 63 64 65 361 362,
	1	 9 10 12 13 16 17 18 19 35 38 39 40 41 42 43 44 45 46 47 48 49 50 51 52 53 54 55 57 58 60 61 62 63 64 65 361 362,
	0	 14 15 22 23 24 34 206 207 208 209 210 211 212 213 214 215 216 217 218 219 220 221 222 223 224 225 226 227 228 229 230 231 232 233 234 351,
	0	 167 169 170 171 173 174 179,
	0	 93 94 95 101 105,
	0	 87 89 93 94 95 101 105,
	0	 4 5 6 7 8 9 10 11 12 13 14 15 16 17 18 19 20 21 22 23 24 25 26 27 28 29 30 31 32 33 34 35 36 37 38 39 40 41 42 43 44 45 46 47 48 49 50 51 52 53 54 55 56 57 58 59 60 61 62 63 64 65 75 76 77 78 79 80 81 82 83 84 85 86 87 88 89 90 91 92 93 94 95 96 97 98 99 100 101 102 103 104 105 106 107 108 109 110 111 112 113 114 115 116 118 119 120 121 122 123 124 125 126 127 128 129 130 131 132 133 134 135 136 137 138 139 140 141 142 143 144 167 168 169 170 171 172 173 174 175 176 177 178 179 206 207 208 209 210 211 212 213 214 215 216 217 218 219 220 221 222 223 224 225 226 227 228 229 230 231 232 233 234 347 348 350 351 357 360 361 362 363 364 367 369,
	0	 145 146 147 148 149 150 151 152 153 154 155 157 158 159 162 163 166 180 181 182 183 184 185 186 187 188 189 190 191 192 193 194 195 196 197 198 199 200 201 202 203 204 205 338 339 368,
	0	 5 7 8 357 360,
	0	 322 323 327 328 329 335,
	0	 322 323 325 326 327 328 329 330 331 332 333 335 336 337,
	0	 76 78 79 80 82 83 84 86 347 348,
	0	 75 76 77 78 79 80 81 82 83 84 85 86 87 88 89 90 91 92 93 94 95 96 97 98 99 100 101 102 103 104 105 106 107 108 125 127 129 130 134 140 347 348,
	1	 111 114 119 121,
	0	 150 156 161 165,
	0	 146 148 149 150 152 153 154 155 156 157 158 159 160 161 162 163 164 165 166 338 339,
	0	 9 10 13 14 15 19 20 21 34 35 45 53 362,
	0	 12 29 30 31 32 33 361,
	0	 9 10 12 13 14 15 19 20 21 29 30 31 32 33 34 35 45 53 361 362,
	0	 9 10 11 12 13 14 15 19 20 21 29 30 31 32 33 34 35 45 53 361 362,
	0	 9 10 11 12 13 14 15 19 20 21 29 30 31 32 33 34 35 37 45 53 361 362,
	0	 9 10 11 12 13 14 15 19 20 21 27 28 29 30 31 32 33 34 35 37 45 53 55 56 361 362,
	0	 206 207 211 212 213 214 215 216 217 218 219 220 221 223 224 225 226 227 228 229 230 232 233 351,
	0	 206 207 210 211 212 213 214 215 216 217 218 219 220 221 222 223 224 225 226 227 228 229 230 231 232 233 351,
	0	 172 173 175 177 178 367,
	0	 172 173 175 176 177 178 367,
	0	 235 237 243 252,
	0	 93 95 96 97 102 105,
	0	 89 93 95 96 97 102 105,
	0	 87 89 93 95 96 97 102 105,
	0	 87 89 93 95 96 97 102 103 105,
	0	 112 114 120 121 123,
	0	 111 112 114 119 120 121 123,
	0	 111 112 114 119 120 121 123 124,
	1	 180 182 198 201,
	1	 188 189 190 195 368,
	1	 184 185 186 187 188 189 190 195 196 197 203 204 205 368,
	1	 180 182 184 185 186 187 188 189 190 191 195 196 197 198 201 203 204 205 368,
	1	 180 181 182 183 184 185 186 187 188 189 190 191 192 195 196 197 198 200 201 202 203 204 205 368,
	1	 180 181 182 183 184 185 186 187 188 189 190 191 192 193 195 196 197 198 200 201 202 203 204 205 368,
	1	 270 271 277 278 296 299 301 303 307 308 312,
	0	 270 271 277 278 288 289 290 292 294 295 296 298 299 300 301 302 303 305 307 308 309 311 312 313 314 315 316 317 318 319 320 321,
	1	 272 273 274 275 276 279 280 281 282 283 284 285 286 287 291 293 297 304 306 310 340 341 342 358 359,
	0	 239 240 241 246 249 250 253 254 255 256 257 258 259 260 261 262 263 264 265 266 267 268 269,
	0	 239 240 241 242 246 249 250 253 254 255 256 257 258 259 260 261 262 263 264 265 266 267 268 269,
	0	 239 240 241 242 245 246 249 250 253 254 255 256 257 258 259 260 261 262 263 264 265 266 267 268 269,
	0	 236 238 239 240 241 242 245 246 248 249 250 253 254 255 256 257 258 259 260 261 262 263 264 265 266 267 268 269,
	0	 236 238 239 240 241 242 243 245 246 248 249 250 252 253 254 255 256 257 258 259 260 261 262 263 264 265 266 267 268 269,
	0	 9 10 12 13 14 15 16 17 18 19 20 21 22 23 24 34 35 37 38 39 40 41 42 43 44 45 46 47 48 49 50 51 52 53 54 57 58 59 60 61 62 63 64 65 361 362,
	1	 75 76 77 78 79 80 81 82 83 84 85 86 87 88 89 90 91 92 93 94 95 96 97 98 99 100 101 102 103 104 105 106 107 108 129 130 134 347 348,
	0	 11 14 15 16 17 18 19 20 21 22 23 24 34 35 38 39 40 41 42 43 44 46 47 48 49 50 51 52 54 57 58 60 61 62 63 64 65,
	0	 75 78 79 83 84,
	0	 322 323 329 332,
	0	 326 327 335 336,
	0	 326 327 335 336 337,
	0	 126 128 133 135 136 138 141 142 144,
	0	 9 10 11 12 13 14 15 16 17 18 19 20 21 27 28 29 30 31 32 33 34 35 37 38 39 40 41 42 43 44 45 46 47 48 49 50 51 52 53 54 57 58 59 60 61 62 63 64 65 361 362,
	1	 254 260 261 263 267 268,
	0	 9 10 12 13 14 15 20 21 22 23 24 34 45 53 59 361 362,
	0	 9 10 11 12 13 14 15 20 21 22 23 24 34 37 45 53 59 361 362,
	0	 299 301 302 303 305 308 309 312,
	0	 270 271 273 277 278 279 282 292 294 296 299 301 302 303 305 306 307 308 309 312,
	0	 9 10 12 13 45 53 56 59 361 362,
	0	 9 10 12 13 16 17 18 19 35 38 39 40 41 42 43 44 45 46 47 48 49 50 51 52 53 54 56 57 58 59 60 61 62 63 64 65 361 362,
	0	 9 10 12 13 14 15 16 17 18 19 20 21 22 23 24 34 35 38 39 40 41 42 43 44 45 46 47 48 49 50 51 52 53 54 56 57 58 59 60 61 62 63 64 65 361 362,
	0	 9 10 11 12 13 14 15 16 17 18 19 20 21 22 23 24 34 35 38 39 40 41 42 43 44 45 46 47 48 49 50 51 52 53 54 56 57 58 59 60 61 62 63 64 65 361 362,
	0	 9 10 11 12 13 14 15 16 17 18 19 20 21 22 23 24 34 35 37 38 39 40 41 42 43 44 45 46 47 48 49 50 51 52 53 54 56 57 58 59 60 61 62 63 64 65 361 362,
	1	 208 209 210 222 226 230 231,
	1	 244 251,
	0	 87 96 103,
	0	 87 89 96 103,
	0	 87 89 94 96 97 101 102 103,
	0	 87 89 91 92 93 94 96 97 99 100 101 102 103 104 105 106 107 108,
	0	 87 89 91 92 93 94 95 96 97 99 100 101 102 103 104 105 106 107 108,
	0	 14 15 20 21 29 30 31 32 33 34 45 59,
	0	 145 147 149 150 151 153 154 155 338 339,
	0	 290 304 340 341,
	1	 87 89 94 101,
	1	 87 89 91 92 93 94 99 100 101 105 107 108,
	0	 75 76 77 78 79 80 81 82 83 84 85 86 87 88 89 90 91 92 93 94 95 96 97 98 99 100 101 102 103 104 105 106 107 108 125 126 127 128 129 130 131 132 133 134 135 136 137 138 139 140 141 142 144 347 348 369,
	1	 109 110 113 115 118 122,
	1	 109 110 111 113 115 118 119 122,
	0	 304 313 314 315 316 317 318 319 320 321,
	0	 5 6 7 8 363 364,
	0	 9 10 12 53 55 361 362,
	0	 75 76 77 78 79 80 81 82 83 84 85 86 87 88 89 90 91 92 93 94 95 96 97 98 99 100 101 102 103 104 105 106 107 108 125 127 129 130 131 132 134 135 136 137 139 140 141 143 347 348 369,
	0	 12 35 53 361 362,
	0	 12 35 53 55 361 362,
	0	 12 35 53 55 56 361 362,
	0	 9 10 12 13 35 53 55 56 361 362,
	0	 9 10 12 13 35 45 53 55 56 361 362,
	0	 9 10 12 13 14 15 20 21 22 23 24 34 35 45 53 55 56 361 362,
	0	 16 17 18 19 25 26 36 38 39 40 41 42 43 44 46 47 48 49 50 51 52 54 57 58 60 61 62 63 64 65,
	0	 9 10 12 13 14 15 16 17 18 19 20 21 22 23 24 25 26 34 35 36 38 39 40 41 42 43 44 45 46 47 48 49 50 51 52 53 54 55 56 57 58 60 61 62 63 64 65 361 362,
	0	 9 10 12 13 14 15 16 17 18 19 20 21 22 23 24 25 26 34 35 36 37 38 39 40 41 42 43 44 45 46 47 48 49 50 51 52 53 54 55 56 57 58 60 61 62 63 64 65 361 362,
	0	 9 10 11 12 13 14 15 16 17 18 19 20 21 22 23 24 25 26 34 35 36 37 38 39 40 41 42 43 44 45 46 47 48 49 50 51 52 53 54 55 56 57 58 60 61 62 63 64 65 361 362,
	0	 93 94 101 105,
	0	 149 154 155 158 159 338 339,
	0	 275 276 283 284 285 290 292 294 304 313 314 315 316 317 318 319 320 321 340 341 342 358 359,
	0	 273 275 276 279 283 284 285 290 292 294 304 313 314 315 316 317 318 319 320 321 340 341 342 358 359,
	0	 270 271 273 275 276 277 278 279 283 284 285 288 289 290 292 294 295 296 298 299 300 301 304 307 308 309 311 312 313 314 315 316 317 318 319 320 321 340 341 342 358 359,
	0	 270 271 273 275 276 277 278 279 283 284 285 288 289 290 292 294 295 296 298 299 300 301 304 306 307 308 309 311 312 313 314 315 316 317 318 319 320 321 340 341 342 358 359,
	0	 282 291 302 303 305 310,
	1	 87 88 89 90 91 92 93 94 95 96 97 99 100 101 102 103 105 107 108,
	0	 14 15 20 21 22 23 24 32 33 34,
	0	 9 10 12 13 14 15 20 21 22 23 24 32 33 34 53 55 361 362,
	0	 9 10 11 12 13 14 15 20 21 22 23 24 32 33 34 53 55 361 362,
	0	 9 10 11 12 13 14 15 20 21 22 23 24 32 33 34 37 53 55 361 362,
	0	 16 17 18 19 29 30 31 35 38 39 40 41 42 43 44 45 46 47 48 49 50 51 52 54 57 58 59 60 61 62 63 64 65,
	0	 4 5 6 7 8 9 10 11 12 13 14 15 16 17 18 19 20 21 22 23 24 25 26 27 28 29 30 31 32 33 34 35 36 37 38 39 40 41 42 43 44 45 46 47 48 49 50 51 52 53 54 55 56 57 58 59 60 61 62 63 64 65 167 168 169 170 171 172 173 174 175 176 177 178 179 180 181 182 183 184 185 186 187 188 189 190 191 192 193 194 195 196 197 198 199 200 201 202 203 204 205 206 207 208 209 210 211 212 213 214 215 216 217 218 219 220 221 222 223 224 225 226 227 228 229 230 231 232 233 234 235 236 237 238 239 240 241 242 243 244 245 246 247 248 249 250 251 252 351 357 360 361 362 363 364 367 368,
	0	 79 80 82 84 86,
	0	 79 80 82 84 86 347 348,
	1	 91 92 94 97 99 100 101 102 103 107 108,
	0	 193 194 199 200,
	0	 184 191,
	1	 184 191 203,
	1	 9 10 12 13 27 28 45 53 55 361 362,
	0	 9 10 12 13 16 17 18 19 27 28 35 38 39 40 41 42 43 44 45 46 47 48 49 50 51 52 53 54 55 57 58 59 60 61 62 63 64 65 361 362,
	0	 9 10 11 12 13 16 17 18 19 27 28 35 37 38 39 40 41 42 43 44 45 46 47 48 49 50 51 52 53 54 55 57 58 59 60 61 62 63 64 65 361 362,
	0	 180 181 182 183 189 190 191 192 193 194 198 199 200 201 202 368,
	0	 180 181 182 183 184 189 190 191 192 193 194 198 199 200 201 202 203 368,
	1	 270 271 277 278 299 301 307 308 312,
	0	 236 238 239 240 241 242 245 246 248 249 250 252,
	0	 235 237 243 244 246 247 248 251 252,
	0	 235 236 237 238 243 244 246 247 248 251 252,
	0	 4 5 6 7 8 235 236 237 238 239 240 241 242 243 244 245 246 247 248 249 250 251 252 322 323 324 325 326 327 328 329 330 331 332 333 334 335 336 337 343 344 357 360 363 364,
	0	 91 92 95 96 99 100 101 103 107 108,
	0	 89 91 92 95 96 99 100 101 103 107 108,
	0	 87 89 91 92 95 96 99 100 101 103 107 108,
	0	 4 5 6 7 8 75 76 77 78 79 80 81 82 83 84 85 86 87 88 89 90 91 92 93 94 95 96 97 98 99 100 101 102 103 104 105 106 107 108 125 126 127 128 129 130 131 132 133 134 135 136 137 138 139 140 141 142 143 144 235 236 237 238 239 240 241 242 243 244 245 246 247 248 249 250 251 252 253 254 255 256 257 258 259 260 261 262 263 264 265 266 267 268 269 322 323 324 325 326 327 328 329 330 331 332 333 334 335 336 337 343 344 347 348 357 360 363 364 369,
	0	 112 116 120 123,
	0	 112 113 114 116 118 120 121 123,
	0	 111 112 113 114 116 118 119 120 121 123,
	0	 109 110 111 112 113 114 115 116 118 119 120 121 122 123,
	0	 212 219 220 232 233,
	0	 212 219 220 228 232 233,
	0	 1 2 3 66 67 68 69 70 71 72 73 74 145 146 147 148 149 150 151 152 153 154 155 156 157 158 159 160 161 162 163 164 165 166 167 168 169 170 171 172 173 174 175 176 177 178 179 180 181 182 183 184 185 186 187 188 189 190 191 192 193 194 195 196 197 198 199 200 201 202 203 204 205 270 271 272 273 274 275 276 277 278 279 280 281 282 283 284 285 286 287 288 289 290 291 292 293 294 295 296 297 298 299 300 301 302 303 304 305 306 307 308 309 310 311 312 313 314 315 316 317 318 319 320 321 338 339 340 341 342 345 346 349 352 353 354 355 356 358 359 365 366 367 368 370 371 372 373 374,
	0	 9 10 11 12 13 14 15 16 17 18 19 20 21 22 23 24 25 26 27 28 29 30 31 32 33 34 35 36 37 38 39 40 41 42 43 44 45 46 47 48 49 50 51 52 53 54 55 56 57 58 59 60 61 62 63 64 65 167 168 169 170 171 172 173 174 175 176 177 178 179 361 362 367,
	0	 9 10 11 12 13 14 15 16 17 18 19 20 21 22 23 24 25 26 27 28 29 30 31 32 33 34 35 36 37 38 39 40 41 42 43 44 45 46 47 48 49 50 51 52 53 54 55 56 57 58 59 60 61 62 63 64 65 167 168 169 170 171 172 173 174 175 176 177 178 179 234 361 362 367,
	0	 9 10 11 12 13 14 15 16 17 18 19 20 21 22 23 24 25 26 27 28 29 30 31 32 33 34 35 36 37 38 39 40 41 42 43 44 45 46 47 48 49 50 51 52 53 54 55 56 57 58 59 60 61 62 63 64 65 167 168 169 170 171 172 173 174 175 176 177 178 179 206 207 208 209 210 211 212 213 214 215 216 217 218 219 220 221 222 223 224 225 227 228 229 230 231 232 233 234 351 361 362 367,
	0	 322 323 328,
	0	 322 323 325 328 329,
	0	 322 323 325 328 329 330 333,
	0	 322 323 325 328 329 330 333 337,
	0	 322 323 325 328 329 330 333 335 337,
	1	 1 2 3 66 67 68 69 70 71 72 73 74 117 145 146 147 148 149 150 151 152 153 154 155 156 157 158 159 160 161 162 163 164 165 166 180 181 182 183 184 185 186 187 188 189 190 191 192 193 194 195 196 197 198 199 200 201 202 203 204 205 270 271 272 273 274 275 276 277 278 279 280 281 282 283 284 285 286 287 288 289 290 291 292 293 294 295 296 297 298 299 300 301 302 303 304 305 306 307 308 309 310 311 312 313 314 315 316 317 318 319 320 321 338 339 340 341 342 345 346 349 352 353 354 355 356 358 359 365 366 368 370 371 372 373 374,
	2	 272 297,
	1	 206 207 213 216 217 219 220 221 224 225 227 229 232 233,
	0	 11 14 15 16 17 18 19 20 21 22 23 24 29 30 31 32 33 34 35 38 39 40 41 42 43 44 46 47 48 49 50 51 52 54 57 58 60 61 62 63 64 65,
	0	 206 207 213 214 216 217 221 224 225 227 229 233,
	0	 219 220 232 351,
	0	 215 219 220 232 351,
	0	 167 168 169 170 171 172 173 174 175 176 177 178 179 247 367,
	0	 167 168 169 170 171 172 173 174 175 176 177 178 179 244 247 367,
	0	 167 168 169 170 171 172 173 174 175 176 177 178 179 235 237 244 247 367,
	0	 167 168 169 170 171 172 173 174 175 176 177 178 179 235 236 237 238 239 240 241 242 243 244 245 246 247 248 249 250 252 367,
	0	 87 88 89 90 91 92 93 94 95 96 97 98 99 100 101 102 103 104 105 107 108,
	0	 9 10 12 13 14 15 16 17 18 19 20 21 22 23 24 34 38 39 40 41 42 43 44 45 46 47 48 49 50 51 52 53 54 55 56 57 58 59 60 61 62 63 64 65 361 362,
	0	 9 10 11 12 13 14 15 16 17 18 19 20 21 22 23 24 34 37 38 39 40 41 42 43 44 45 46 47 48 49 50 51 52 53 54 55 56 57 58 59 60 61 62 63 64 65 361 362,
	0	 270 271 272 273 275 276 277 278 279 281 282 283 284 285 287 288 289 290 291 292 294 295 296 298 299 300 301 302 303 304 305 306 307 308 309 310 311 312 313 314 315 316 317 318 319 320 321 340 341 342 358,
	0	 14 15 22 23 24 34 40,
	0	 9 10 11 12 13 14 15 20 21 22 23 24 25 26 27 28 34 35 36 37 40 45 53 55 56 59 362,
	0	 49 50,
	0	 57 58 60 61,
	0	 57 58 60 61 62 64 65,
	0	 16 17 18 38 39 41 42 43 44 46 47 48 49 50 51 52 54 57 58 60 61 62 63 64 65,
	1	 167 173 175,
	1	 235 236 237 238 239 240 241 242 244 245 246 247 248 249 250 251,
	0	 146 148 154 155 338 339,
	1	 189 190 368,
	0	 85 88,
	0	 253 257 258 259 260 263 266 267,
	0	 253 255 256 257 258 259 260 261 263 264 265 266 267 268 269,
	0	 271 278 293,
	0	 270 271 272 277 278 281 287 293,
	1	 313 318 319,
	1	 292 294 296 306 307 309 311 313 314 315 316 317 318 319 320 321,
	0	 270 271 272 273 274 277 278 279 280 281 282 286 287 288 289 290 291 292 293 294 295 296 297 298 299 300 301 302 303 304 305 306 307 308 309 310 311 312 313 314 315 316 317 318 319 320 321,
	0	 270 271 272 273 274 275 276 277 278 279 280 281 282 284 285 286 287 288 289 290 291 292 293 294 295 296 297 298 299 300 301 302 303 304 305 306 307 308 309 310 311 312 313 314 315 316 317 318 319 320 321 342 358 359,
	0	 4 5 6 7 8 218 226 357 360 363 364,
	0	 206 207 213 214 216 217 221 224 225 227 229 351,
	0	 206 207 213 214 215 216 217 221 224 225 227 229 351,
	0	 4 5 6 7 8 206 207 211 212 213 214 215 216 217 218 219 220 221 223 224 225 226 227 228 229 232 233 351 357 360 363 364,
	0	 4 5 6 7 8 206 207 210 211 212 213 214 215 216 217 218 219 220 221 222 223 224 225 226 227 228 229 231 232 233 351 357 360 363 364,
	0	 4 5 6 7 8 206 207 208 209 210 211 212 213 214 215 216 217 218 219 220 221 222 223 224 225 226 227 228 229 231 232 233 351 357 360 363 364,
	1	 4 5 6 7 8 9 10 11 12 13 14 15 16 17 18 19 20 21 22 23 24 25 26 27 28 29 30 31 32 33 34 35 37 38 39 40 41 42 43 44 45 46 47 48 49 50 51 52 53 54 55 56 57 58 59 60 61 62 63 64 65 206 207 208 209 210 211 212 213 214 215 216 217 218 219 220 221 222 223 224 225 226 227 228 229 230 231 232 233 234 351 357 360 361 362 363 364,
	0	 125 127 129 130 134 139,
	0	 75 76 77 78 79 80 81 82 83 84 85 86 87 88 89 90 91 92 93 94 95 96 97 98 99 100 101 102 103 104 105 106 107 108 109 110 111 112 113 114 115 116 117 118 119 120 121 122 123 124 125 126 127 128 129 130 131 132 133 134 135 136 137 138 139 140 141 142 143 144 253 254 255 256 257 258 259 260 261 262 263 264 265 266 267 268 269 322 323 324 325 326 327 328 329 330 331 332 333 334 335 336 337 343 344 347 348 350 369,
	0	 167 169 170 171 172 173 174 177 178 179 367,
	1	 167 168 169 170 171 172 173 174 177 178 179 367,
	1	 235 237 247,
	0	 322 323 327 328 329 332,
	0	 326 335 336,
	1	 87 89 91 92 95 99 100 103 107 108,
	0	 93 96 97 101 102 105,
	1	 93 94 96 97 101 102 105,
	1	 192 194 199,
	1	 192 194 199 200 202,
	1	 186 187 205,
	0	 75 76 77 78 79 80 81 82 83 84 85 86 87 88 89 90 91 92 93 94 95 96 97 98 99 100 101 102 103 104 105 106 107 108 112 123 125 126 127 128 129 130 131 132 133 134 135 136 137 138 139 140 141 142 143 144 347 348 369,
	0	 75 76 77 78 79 80 81 82 83 84 85 86 87 88 89 90 91 92 93 94 95 96 97 98 99 100 101 102 103 104 105 106 107 108 123 125 126 127 128 129 130 131 133 134 135 136 137 138 139 140 141 142 143 144 347 348 369,
	0	 112 120 132,
	0	 109 110 111 115 116 119 122 124,
	0	 4 5 6 7 8 9 10 11 12 13 14 15 16 17 18 19 20 21 22 23 24 25 26 27 28 29 30 31 32 33 34 35 36 37 38 39 40 41 42 43 44 45 46 47 48 49 50 51 52 53 54 55 56 57 58 59 60 61 62 63 64 65 75 76 77 78 79 80 81 82 83 84 85 86 87 88 89 90 91 92 93 94 95 96 97 98 99 100 101 102 103 104 105 106 107 108 109 110 111 112 113 114 115 116 118 119 120 121 122 123 124 125 126 127 128 129 130 131 132 133 134 135 136 137 138 139 140 141 142 143 144 167 168 169 170 171 172 173 174 175 176 177 178 179 206 207 208 209 210 211 212 213 214 215 216 217 218 219 220 221 222 223 224 225 226 227 228 229 230 231 232 233 234 347 348 351 357 360 361 362 363 364 367 369,
	0	 181 183 185 191 192 193 194 195 196 199 200 202 204,
	0	 181 183 184 185 191 192 193 194 195 196 199 200 202 203 204,
	0	 167 173 175 176,
	0	 16 17 18 19 54,
	0	 66 67 68 69 70 71 72 73 74 145 146 147 148 149 150 151 152 153 154 155 156 157 158 159 160 161 162 163 164 165 166 180 181 182 183 184 185 186 187 188 189 190 191 192 193 194 195 196 197 198 199 200 201 202 203 204 205 270 271 272 273 274 275 276 277 278 279 280 281 282 283 284 285 286 287 288 289 290 291 292 293 294 295 296 297 298 299 300 301 302 303 304 305 306 307 308 309 310 311 312 313 314 315 316 317 318 319 320 321 338 339 340 341 342 358 359 365 368,
	1	 9 10 13 45 53 55,
	1	 9 10 13 45 53 55 362,
	1	 11 16 17 18 19 35 38 39 40 41 42 43 44 46 47 48 49 50 51 52 54 57 58 60 61 62 63 64 65,
	1	 9 10 11 12 13 14 15 16 17 18 19 20 21 26 27 28 29 30 31 32 33 34 35 37 38 39 40 41 42 43 44 45 46 47 48 49 50 51 52 53 54 55 56 57 58 59 60 61 62 63 64 65 361 362,
	1	 253 263,
	1	 260 261 262 267 268,
	1	 66 69 70 72 73,
	0	 109 110 111 113 114 115 116 117 118 119 121 122 123 124 350,
	0	 296 298 300 307 309 311,
	0	 4 5 6 363 364,
	1	 241 246 249 250,
	0	 236 238 239 240 241 242 243 244 245 246 247 248 249 250 251 252,
	0	 87 89 93 101 105,
	0	 139 140,
	0	 181 183 184 186 187 191 192 193 194 197 199 200 202 203 205,
	0	 270 271 277 278 296 299 301 307 308 311 312,
	0	 270 271 273 277 278 288 289 295 296 298 299 300 301 302 303 305 307 308 309 311 312,
	0	 9 10 12 13 18 38 39 40 41 42 43 44 45 46 47 48 49 50 51 52 53 54 57 58 60 61 62 63 64 65 361 362,
	0	 16 17 19 35 59,
	0	 14 15 16 17 19 20 21 22 23 24 34 35 59,
	0	 11 14 15 16 17 19 20 21 22 23 24 34 35 37 59,
	0	 66 68 69 71 72 73 74,
	0	 66 68 69 70 71 72 73 74,
	0	 270 271 273 275 276 277 278 279 283 284 285 288 289 290 295 296 298 299 300 301 302 303 304 305 306 307 308 309 311 312 340 341 342 358,
	0	 270 271 273 275 276 277 278 279 282 283 284 285 288 289 290 292 294 295 296 298 299 300 301 302 303 304 305 306 307 308 309 311 312 340 341 342 358,
	0	 66 67 68 69 70 71 72 73 74 145 146 147 148 149 150 151 152 153 154 155 156 157 158 159 160 161 162 163 164 165 166 180 181 182 183 184 185 186 187 188 189 190 191 192 193 194 195 196 197 198 199 200 201 202 203 204 205 235 236 237 238 239 240 241 242 243 244 245 246 247 248 249 250 251 252 253 254 255 256 257 258 259 260 261 262 263 264 265 266 267 268 269 270 271 272 273 274 275 276 277 278 279 280 281 282 283 284 285 286 287 288 289 290 291 292 293 294 295 296 297 298 299 300 301 302 303 304 305 306 307 308 309 310 311 312 313 314 315 316 317 318 319 320 321 322 323 324 325 326 327 328 329 330 331 332 333 334 335 336 337 338 339 340 341 342 343 344 358 359 365 368,
	0	 1 2 3 4 5 6 7 8 345 346 349 352 353 354 355 356 357 360 363 364 366 370 371 372 373 374,
	0	 255 264 322 323 324 325 326 327 328 329 330 331 332 333 334 335 336 337 343 344,
	1	 126 128 133 134 135 136 138 142 144,
	1	 126 128 133 134 135 136 138 140 142 144,
	1	 75 76 77 78 79 80 81 82 83 84 85 86 87 88 89 90 91 92 93 94 95 96 97 98 99 100 101 102 103 104 105 106 107 108 126 128 129 130 133 134 135 136 138 140 142 144 347 348,
	1	 75 76 77 78 79 80 81 82 83 84 85 86 87 88 89 90 91 92 93 94 95 96 97 98 99 100 101 102 103 104 105 106 107 108 126 128 129 130 133 134 135 136 138 139 140 142 144 347 348,
	1	 75 76 77 78 79 80 81 82 83 84 85 86 87 88 89 90 91 92 93 94 95 96 97 98 99 100 101 102 103 104 105 106 107 108 125 126 127 128 129 130 133 134 135 136 138 139 140 142 144 347 348,
	1	 109 110 112 115 116 120 122 123 124,
	1	 109 110 111 112 115 116 119 120 122 123 124,
	0	 91 92 93 96 99 100 103 105 107 108,
	0	 109 110 111 112 113 114 115 116 117 118 119 120 121 122 123 124,
	0	 235 237 244 246 247 248 251,
	0	 235 236 237 244 246 247 248 251,
	1	 239 240 241 245 249 250,
	0	 238 239 240 241 242 245 249 250,
	0	 255 256 257 264 265 266 269,
	0	 253 255 256 257 264 265 266 269,
	0	 253 254 255 256 257 264 265 266 269,
	1	 146 148 149 155 338 339,
	1	 172 173 177 178 367,
	0	 169 171 172 173 174 177 178 367,
	0	 168 169 171 172 173 174 177 178 367,
	0	 167 168 169 171 172 173 174 177 178 367,
	0	 185 186 187 189 195 196 197 204 205,
	0	 185 186 187 188 189 195 196 197 204 205,
	1	 185 186 187 188 189 190 195 196 197 204 205 368,
	0	 185 186 187 188 189 190 195 196 197 201 204 205 368,
	0	 180 185 186 187 188 189 190 195 196 197 201 204 205 368,
	0	 180 182 185 186 187 188 189 190 195 196 197 201 204 205 368,
	0	 183 194 199,
	0	 183 192 194 199,
	0	 183 192 194 199 200 202,
	0	 167 168 169 170 171 172 173 174 175 176 177 178 179 180 181 182 183 184 185 186 187 188 189 190 191 192 193 194 195 196 197 198 199 200 201 202 203 204 205 367 368,
	0	 145 146 147 148 149 150 151 152 153 154 155 156 157 158 159 160 161 162 163 164 165 166 167 168 169 170 171 172 173 174 175 176 177 178 179 180 181 182 183 184 185 186 187 188 189 190 191 192 193 194 195 196 197 198 199 200 201 202 203 204 205 338 339 367 368,
	0	 4 5 6 7 8 145 146 147 148 149 150 151 152 153 154 155 156 157 158 159 160 161 162 163 164 165 166 167 168 169 170 171 172 173 174 175 176 177 178 179 180 181 182 183 184 185 186 187 188 189 190 191 192 193 194 195 196 197 198 199 200 201 202 203 204 205 235 236 237 238 239 240 241 242 243 244 245 246 247 248 249 250 251 252 253 254 255 256 257 258 259 260 261 262 263 264 265 266 267 268 269 322 323 324 325 326 327 328 329 330 331 332 333 334 335 336 337 338 339 343 344 357 360 363 364 367 368,
	0	 78 79 83 84,
	0	 78 79 82 83 84 347 348,
	0	 76 77 78 79 82 83 84 347 348,
	0	 76 77 78 79 81 82 83 84 347 348,
	0	 88 90 101 102,
	0	 88 90 91 92 99 100 101 102 107 108,
	0	 88 90 91 92 93 95 96 99 100 101 102 105 107 108,
	0	 87 88 90 91 92 93 95 96 99 100 101 102 105 107 108,
	0	 87 88 89 90 91 92 93 95 96 99 100 101 102 105 107 108,
	0	 87 88 89 90 91 92 93 94 95 96 99 100 101 102 105 107 108,
	0	 87 88 89 90 91 92 93 94 95 96 99 100 101 102 103 105 107 108,
	0	 75 76 77 78 79 80 81 82 83 84 86 87 88 89 90 91 92 93 94 95 96 97 98 99 100 101 102 103 104 105 106 107 108 347 348,
	0	 75 76 77 78 79 80 81 82 83 84 86 87 88 89 90 91 92 93 94 95 96 97 98 99 100 101 102 103 104 105 106 107 108 132 143 347 348,
	0	 75 76 77 78 79 80 81 82 83 84 86 87 88 89 90 91 92 93 94 95 96 97 98 99 100 101 102 103 104 105 106 107 108 129 130 132 143 347 348,
	0	 75 76 77 78 79 80 81 82 83 84 86 87 88 89 90 91 92 93 94 95 96 97 98 99 100 101 102 103 104 105 106 107 108 129 130 132 134 140 143 347 348,
	0	 75 76 77 78 79 80 81 82 83 84 86 87 88 89 90 91 92 93 94 95 96 97 98 99 100 101 102 103 104 105 106 107 108 129 130 132 134 139 140 143 347 348,
	0	 75 76 77 78 79 80 81 82 83 84 86 87 88 89 90 91 92 93 94 95 96 97 98 99 100 101 102 103 104 105 106 107 108 125 127 129 130 132 134 139 140 143 347 348,
	0	 75 76 77 78 79 80 81 82 83 84 86 87 88 89 90 91 92 93 94 95 96 97 98 99 100 101 102 103 104 105 106 107 108 125 127 129 130 132 134 139 140 141 143 347 348 369,
	0	 75 76 77 78 79 80 81 82 83 84 86 87 88 89 90 91 92 93 94 95 96 97 98 99 100 101 102 103 104 105 106 107 108 125 127 129 130 131 132 134 139 140 141 143 347 348 369,
	0	 85 112 120,
	0	 85 112 120 123,
	0	 113 115,
	1	 113 115 118,
	0	 113 114 115 118 121 124,
	0	 111 113 114 115 118 119 121 124,
	0	 85 109 110 111 112 113 114 115 116 118 119 120 121 122 123 124,
	0	 85 109 110 111 112 113 114 115 116 117 118 119 120 121 122 123 124 350,
	1	 1 2 3 9 10 11 12 13 14 15 16 17 18 19 20 21 22 23 24 25 26 27 28 29 30 31 32 33 34 35 36 37 38 39 40 41 42 43 44 45 46 47 48 49 50 51 52 53 54 55 56 57 58 59 60 61 62 63 64 65 66 67 68 69 70 71 72 73 74 206 207 208 209 210 211 212 213 214 215 216 217 218 219 220 221 222 223 224 225 226 227 228 229 230 231 232 233 234 270 271 272 273 274 275 276 277 278 279 280 281 282 283 284 285 286 287 288 289 290 291 292 293 294 295 296 297 298 299 300 301 302 303 304 305 306 307 308 309 310 311 312 313 314 315 316 317 318 319 320 321 340 341 342 345 346 349 351 352 353 354 355 356 358 359 361 362 365 366 370 371 372 373 374,
	0	 9 10 13 55 56 362,
	0	 12 32 33,
	0	 12 22 23 24 25 26 32 33 36,
	0	 18 29 30 31 38 39 40 41 42 43 44 46 47 48 49 50 51 52 54 57 58 60 61 62 63 64 65,
	0	 18 29 30 31 38 39 40 41 42 43 44 46 47 48 49 50 51 52 54 57 58 60 61 62 63 64 65 361,
	0	 18 29 30 31 38 39 40 41 42 43 44 46 47 48 49 50 51 52 53 54 57 58 59 60 61 62 63 64 65 361,
	0	 18 27 28 29 30 31 38 39 40 41 42 43 44 46 47 48 49 50 51 52 53 54 57 58 59 60 61 62 63 64 65 361,
	0	 12 18 22 23 24 25 26 27 28 29 30 31 32 33 36 38 39 40 41 42 43 44 46 47 48 49 50 51 52 53 54 57 58 59 60 61 62 63 64 65 361,
	0	 11 12 18 22 23 24 25 26 27 28 29 30 31 32 33 36 38 39 40 41 42 43 44 46 47 48 49 50 51 52 53 54 57 58 59 60 61 62 63 64 65 361,
	0	 11 12 18 22 23 24 25 26 27 28 29 30 31 32 33 36 37 38 39 40 41 42 43 44 46 47 48 49 50 51 52 53 54 57 58 59 60 61 62 63 64 65 361,
	0	 11 12 14 15 18 20 21 22 23 24 25 26 27 28 29 30 31 32 33 34 36 37 38 39 40 41 42 43 44 46 47 48 49 50 51 52 53 54 57 58 59 60 61 62 63 64 65 361,
	0	 11 12 14 15 16 17 18 19 20 21 22 23 24 25 26 27 28 29 30 31 32 33 34 35 36 37 38 39 40 41 42 43 44 46 47 48 49 50 51 52 53 54 57 58 59 60 61 62 63 64 65 361,
	0	 206 207 211 214 216 217 225 227 229,
	0	 206 207 211 214 216 217 225 226 227 229 234,
	0	 208 209 210 213 218 221 222 224 230 231,
	0	 208 209 210 212 213 218 221 222 223 224 228 230 231,
	0	 208 209 210 212 213 215 218 221 222 223 224 228 230 231,
	1	 206 207 208 209 210 211 212 213 214 215 216 217 218 221 222 223 224 225 226 227 228 229 230 231 234,
	1	 206 207 208 209 210 211 212 213 214 215 216 217 218 221 222 223 224 225 226 227 228 229 230 231 234 351,
	0	 272 273 274 280 281 286 287 293 306,
	0	 272 273 274 279 280 281 286 287 293 306,
	0	 272 273 274 279 280 281 286 287 288 289 293 295 298 300 306,
	0	 272 273 274 279 280 281 286 287 288 289 293 295 298 300 306 311,
	0	 272 273 274 279 280 281 286 287 288 289 293 295 298 300 306 309 311,
	0	 272 273 274 279 280 281 286 287 288 289 293 295 298 300 306 307 309 311,
	0	 272 273 274 279 280 281 286 287 288 289 293 295 296 298 300 306 307 309 311,
	0	 299 301 312,
	0	 272 273 274 279 280 281 286 287 288 289 293 295 296 298 299 300 301 306 307 309 311 312,
	0	 272 273 274 279 280 281 286 287 288 289 293 295 296 298 299 300 301 306 307 308 309 311 312,
	0	 270 271 272 273 274 277 278 279 280 281 286 287 288 289 293 295 296 298 299 300 301 306 307 308 309 311 312,
	0	 270 271 272 273 274 277 278 279 280 281 286 287 288 289 293 295 296 298 299 300 301 302 306 307 308 309 311 312,
	0	 270 271 272 273 274 277 278 279 280 281 286 287 288 289 293 295 296 298 299 300 301 302 305 306 307 308 309 311 312,
	0	 270 271 272 273 274 277 278 279 280 281 286 287 288 289 293 295 296 298 299 300 301 302 303 305 306 307 308 309 311 312,
	0	 270 271 272 273 274 277 278 279 280 281 282 286 287 288 289 293 295 296 298 299 300 301 302 303 305 306 307 308 309 311 312,
	0	 270 271 272 273 274 277 278 279 280 281 282 286 287 288 289 293 295 296 298 299 300 301 302 303 305 306 307 308 309 310 311 312,
	0	 270 271 272 273 274 277 278 279 280 281 282 286 287 288 289 293 295 296 297 298 299 300 301 302 303 305 306 307 308 309 310 311 312,
	0	 290 292 294 304,
	0	 270 271 272 273 274 277 278 279 280 281 282 286 287 288 289 290 292 293 294 295 296 297 298 299 300 301 302 303 304 305 306 307 308 309 310 311 312,
	0	 270 271 272 273 274 277 278 279 280 281 282 286 287 288 289 290 292 293 294 295 296 297 298 299 300 301 302 303 304 305 306 307 308 309 310 311 312 340 341,
	0	 270 271 272 273 274 277 278 279 280 281 282 283 286 287 288 289 290 292 293 294 295 296 297 298 299 300 301 302 303 304 305 306 307 308 309 310 311 312 340 341,
	0	 270 271 272 273 274 275 277 278 279 280 281 282 283 284 285 286 287 288 289 290 292 293 294 295 296 297 298 299 300 301 302 303 304 305 306 307 308 309 310 311 312 340 341,
	0	 270 271 272 273 274 275 277 278 279 280 281 282 283 284 285 286 287 288 289 290 292 293 294 295 296 297 298 299 300 301 302 303 304 305 306 307 308 309 310 311 312 340 341 342 358,
	0	 270 271 272 273 274 275 277 278 279 280 281 282 283 284 285 286 287 288 289 290 292 293 294 295 296 297 298 299 300 301 302 303 304 305 306 307 308 309 310 311 312 340 341 342 358 359,
	0	 270 271 272 273 274 275 276 277 278 279 280 281 282 283 284 285 286 287 288 289 290 292 293 294 295 296 297 298 299 300 301 302 303 304 305 306 307 308 309 310 311 312 340 341 342 358 359,
	1	 270 271 272 273 274 275 276 277 278 279 280 281 282 283 284 285 286 287 288 289 290 291 292 293 294 295 296 297 298 299 300 301 302 303 304 305 306 307 308 309 310 311 312 340 341 342 358 359,
	1	 18 38 39 40 41 42 43 44 46 47 48 49 50 51 52 54 57 58 59 60 61 62 63 64 65,
	0	 9 10 11 12 13 16 17 18 19 35 37 38 39 40 41 42 43 44 45 46 47 48 49 50 51 52 53 54 57 58 59 60 61 62 63 64 65 361 362,
	0	 9 10 11 12 13 14 15 16 17 18 19 20 21 22 23 24 27 28 34 35 37 38 39 40 41 42 43 44 45 46 47 48 49 50 51 52 53 54 57 58 59 60 61 62 63 64 65 361 362,
	0	 113 124,
	0	 117 118 350,
	0	 114 117 118 121 350,
	0	 113 114 117 118 121 124 350,
	0	 111 113 114 117 118 119 121 124 350,
	1	 270 271 273 274 275 276 277 278 279 280 282 283 284 285 286 288 289 290 291 292 293 294 295 296 298 299 300 301 302 303 304 305 306 307 308 309 310 311 312 313 314 315 316 317 318 319 320 321 340 341 342 358 359,
	0	 4 5 6 7 8 9 10 11 12 13 14 15 16 17 18 19 20 21 22 23 24 25 26 27 28 29 30 31 32 33 34 35 36 37 38 39 40 41 42 43 44 45 46 47 48 49 50 51 52 53 54 55 56 57 58 59 60 61 62 63 64 65 117 167 168 169 170 171 172 173 174 175 176 177 178 179 206 207 208 209 210 211 212 213 214 215 216 217 218 219 220 221 222 223 224 225 226 227 228 229 230 231 232 233 234 350 351 357 360 361 362 363 364 367,
	0	 93 96 101 105,
	0	 257 258 266,
	0	 257 258 263 266 267,
	1	 206 207 214 216 217 219 220 221 225 227 229 232 233,
	1	 212 223 228 351,
	1	 211 212 223 228 351,
	0	 251 253 254 255 256 257 258 259 260 261 262 263 264 265 266 267 268 269 322 323 324 325 326 327 328 329 330 331 332 333 334 335 336 337 343 344,
	0	 1 2 3 66 67 68 69 71 72 73 74 270 271 272 273 274 275 276 277 278 279 280 281 282 283 284 285 286 287 288 289 290 291 292 293 294 295 296 297 298 299 300 301 302 303 304 305 306 307 308 309 310 311 312 313 314 315 316 317 318 319 320 321 340 341 342 345 346 349 352 353 354 355 356 358 359 365 366 370 371 372 373 374,
	0	 9 10 12 13 14 15 16 17 18 19 20 21 22 23 24 29 30 31 32 33 34 35 37 38 39 40 41 42 43 44 45 46 47 48 49 50 51 52 53 54 55 57 58 59 60 61 62 63 64 65 361 362,
	0	 78 79 80 83 84 86 347 348,
	0	 76 77 78 79 80 83 84 86 347 348,
	0	 91 92 93 94 99 100 101 105 107 108,
	0	 109 110 113 115 122,
	0	 270 271 273 277 278 279 288 289 292 294 295 296 298 299 300 301 302 303 304 305 306 307 308 309 311 312,
	0	 46 51 52 57 58 60 61 62 63 64 65,
	0	 43 44 46 48 49 50 51 52 57 58 60 61 62 63 64 65,
	1	 38 39 43 44 46 47 48 49 50 51 52 57 58 60 61 62 63 64 65,
	0	 92 96 100 103 108,
	0	 87 89 92 94 96 97 100 101 102 103 108,
	0	 87 89 92 93 94 96 97 100 101 102 103 105 108,
	1	 181 183 184 191 192 193 194 195 199 200 202,
	0	 270 271 277 278 296 299 301 302 303 305 306 307 308 309 311 312,
	0	 270 271 273 277 278 279 296 299 301 302 303 305 306 307 308 309 311 312,
	0	 9 10 13 14 15 16 17 18 19 20 21 22 23 24 34 35 38 39 40 41 42 43 44 45 46 47 48 49 50 51 52 53 54 55 57 58 60 61 62 63 64 65 361 362,
	0	 9 10 13 14 15 16 17 18 19 20 21 22 23 24 29 30 31 32 33 34 35 38 39 40 41 42 43 44 45 46 47 48 49 50 51 52 53 54 55 57 58 60 61 62 63 64 65 361 362,
	0	 9 10 11 13 14 15 16 17 18 19 20 21 22 23 24 29 30 31 32 33 34 35 38 39 40 41 42 43 44 45 46 47 48 49 50 51 52 53 54 55 57 58 60 61 62 63 64 65 361 362,
	0	 9 10 11 13 14 15 16 17 18 19 20 21 22 23 24 29 30 31 32 33 34 35 37 38 39 40 41 42 43 44 45 46 47 48 49 50 51 52 53 54 55 57 58 60 61 62 63 64 65 361 362,
	0	 4 5 6 7 8 9 10 11 12 13 14 15 16 17 18 19 20 21 22 23 24 27 28 29 30 31 32 33 34 35 36 37 38 39 40 41 42 43 44 45 46 47 48 49 50 51 52 53 54 55 56 57 58 59 60 61 62 63 64 65 206 207 208 209 210 211 212 213 214 215 216 217 218 219 220 221 222 223 224 225 226 227 228 229 230 231 232 233 234 351 357 360 361 362 363 364,
	0	 167 168 169 174,
	0	 167 168 169 172 174 176 177 178 367,
	1	 1 2 3 66 67 68 69 70 71 72 73 74 145 146 147 148 149 150 151 152 153 154 155 156 157 158 159 160 161 162 163 164 165 166 180 181 182 183 184 185 186 187 188 189 190 191 192 193 194 195 196 197 198 199 200 201 202 203 204 205 253 254 255 256 257 258 259 260 261 262 263 264 265 266 267 268 269 270 271 272 273 274 275 276 277 278 279 280 281 282 283 284 285 286 287 288 289 290 291 292 293 294 295 296 297 298 299 300 301 302 303 304 305 306 307 308 309 310 311 312 313 314 315 316 317 318 319 320 321 322 323 324 325 326 327 328 329 330 331 332 333 334 335 336 337 338 339 340 341 342 343 344 345 346 349 352 353 354 355 356 358 359 365 366 368 370 371 372 373 374,
	0	 322 323 326 327 329 332 335 336,
	0	 288 289 295 298 300 302 303 305 308 309 311 312,
	0	 288 289 295 298 299 300 301 302 303 305 307 308 309 311 312,
	0	 270 271 273 277 278 288 289 292 294 295 296 298 299 300 301 302 303 305 307 308 309 311 312,
	0	 279 306,
	0	 11 14 15 20 21 22 23 24 34,
	0	 168 169 170 171 173 174 175 179,
	0	 91 95 96 99 103 107,
	0	 92 97 100 101 102 108,
	0	 92 94 97 100 101 102 108,
	0	 91 92 94 95 96 97 99 100 101 102 103 107 108,
	0	 181 183 184 185 186 187 188 191 192 193 194 195 196 197 199 200 202 203 204 205,
	1	 181 183 184 185 186 187 188 190 191 192 193 194 195 196 197 199 200 201 202 203 204 205 368,
	0	 270 271 273 276 277 278 279 288 289 290 292 294 295 296 298 299 300 301 302 303 304 305 306 307 308 309 311 312 313 314 315 316 317 318 319 320 321 340 341,
	0	 270 271 273 276 277 278 279 282 288 289 290 291 292 294 295 296 298 299 300 301 302 303 304 305 306 307 308 309 310 311 312 313 314 315 316 317 318 319 320 321 340 341,
	1	 8 357 360,
	1	 239 240,
	0	 239 240 241 246 250,
	1	 253 268,
	0	 253 263 267 268,
	0	 260 261 262,
	0	 322 323 326 327 329 330 332 333 336 337,
	1	 9 10 12 13 19 29 30 31 32 33 45 53 55 56 361 362,
	0	 62 63 65,
	0	 16 17 38 39 40 41 42 43 44 46 47 48 49 50 51 52 54 57 58 60 61 62 63 64 65,
	0	 206 207 213 216 217 221 224 225 227 229,
	0	 75 76 77 78 79 80 81 82 83 84 85 86 87 88 89 90 91 92 93 94 95 96 97 98 99 100 101 102 103 104 105 106 107 108 111 112 119 120 123 125 126 127 128 129 130 131 132 133 134 135 136 137 138 139 140 141 142 143 144 347 348 350 369,
	1	 146 149 152 154 155 157 158 159 162 163 166 338 339,
	0	 146 149 152 154 155 156 157 158 159 160 161 162 163 164 165 166 338 339,
	0	 270 271 278,
	1	 270 271 277 278 296,
	1	 270 271 277 278 296 299 301 308 312,
	0	 1 2 3 145 146 147 148 149 150 151 152 153 154 155 156 157 158 159 160 161 162 163 164 165 166 180 181 182 183 184 185 186 187 188 189 190 191 192 193 194 195 196 197 198 199 200 201 202 203 204 205 270 271 272 273 274 275 276 277 278 279 280 281 282 283 284 285 286 287 288 289 290 291 292 293 294 295 296 297 298 299 300 301 302 303 304 305 306 307 308 309 310 311 312 313 314 315 316 317 318 319 320 321 338 339 340 341 342 345 346 349 352 353 354 355 356 358 359 365 366 368 370 371 372 373 374,
	1	 5 6 7 8,
	1	 167 168 169 171 173 174 175 176,
	0	 148 154 155 338 339,
	0	 146 148 149 154 155 156 157 158 159 161 162 163 165 166 338 339,
	0	 180 181 182 183 184 185 186 187 191 192 193 194 195 196 197 199 200 201 202 203 204 205,
	0	 85 88 90 98,
	0	 278 293,
	0	 270 271 272 274 277 278 280 281 286 287 293 297,
	1	 273 279 292 294 296 306 307 309 311 313 314 315 316 317 318 319 320 321,
	0	 273 279 282 288 289 291 292 294 295 296 298 299 300 301 302 303 306 307 308 309 310 311 312 313 314 315 316 317 318 319 320 321,
	0	 270 271 272 273 274 277 278 279 280 281 282 286 287 288 289 291 292 293 294 295 296 297 298 299 300 301 302 303 304 305 306 307 308 309 310 311 312 313 314 315 316 317 318 319 320 321,
	1	 113 118 121 124,
	1	 111 113 118 119 121 124,
	1	 109 110 111 113 115 116 118 119 121 122 124,
	0	 40 43 44 46 47 48 49 50 51 52,
	0	 253 254 262,
	0	 253 254 262 263,
	0	 253 254 260 261 262 263 268,
	0	 257 266 267,
	1	 75 76 77 78 79 80 81 82 83 84 85 86 87 88 89 90 91 92 93 94 95 96 97 98 99 100 101 102 103 104 105 106 107 108 123 125 126 127 128 129 130 131 132 133 134 135 136 137 138 139 140 141 142 143 144 347 348 350 369,
	0	 75 76 77 78 79 80 81 82 83 84 85 86 87 88 89 90 91 92 93 94 95 96 97 98 99 100 101 102 103 104 105 106 107 108 109 110 112 115 116 120 122 123 125 126 127 128 129 130 131 132 133 134 135 136 137 138 139 140 141 142 143 144 347 348 350 369,
	0	 185 186 187 195 196 197 203 204 205,
	0	 270 271 277 278 279 288 289 295 296 298 299 300 301 302 303 305 307 308 309 311 312,
	0	 270 271 277 278 279 282 288 289 292 294 295 296 298 299 300 301 302 303 305 306 307 308 309 311 312,
	0	 272 274 280 281 286 287 293 297 313 314 315 316 317 318 319 320 321 359,
	0	 14 15 16 17 18 19 20 21 22 23 24 29 30 31 32 33 34 35 37 38 39 40 41 42 43 44 46 47 48 49 50 51 52 54 57 58 59 60 61 62 63 64 65,
	0	 206 207 214 216 217 225 226 227 229,
	0	 206 207 214 216 217 219 220 225 226 227 229 232 233 351,
	0	 206 207 214 215 216 217 219 220 225 226 227 229 232 233 351,
	0	 206 207 211 212 214 215 216 217 219 220 223 225 226 227 228 229 232 233 351,
	1	 75 76 77 78 79 80 81 82 83 84 85 86 87 88 89 90 91 92 93 94 95 96 97 98 99 100 101 102 103 104 105 106 107 108 125 126 127 128 129 130 131 133 134 135 136 138 139 140 142 144 347 348,
	1	 184 185 186 187 196 197 204 205,
	0	 270 271 273 275 277 278 279 282 283 284 285 290 292 294 296 299 301 302 303 304 305 306 307 308 309 311 312 313 314 315 316 317 318 319 320 321 340 341 342 358,
	1	 9 10 13 53 56 361 362,
	1	 9 10 13 16 17 19 45 53 56 361 362,
	1	 9 10 13 16 17 19 45 53 55 56 361 362,
	0	 9 10 11 13 14 15 16 17 19 20 21 22 23 24 34 37 45 53 55 56 361 362,
	1	 9 10 11 12 13 14 15 16 17 19 20 21 22 23 24 34 37 45 53 55 56 361 362,
	1	 18 29 30 31 32 33 38 39 40 41 42 43 44 46 47 48 49 50 51 52 54 57 58 59 60 61 62 63 64 65,
	1	 75 76 77 78 79 80 82 83 84 86,
	1	 181 183 192 194 199,
	1	 282 292 294 313 314 315 316 317 318 319 320 321,
	0	 273 279 282 292 294 313 314 315 316 317 318 319 320 321,
	1	 270 271 273 277 278 279 282 288 289 292 294 295 296 298 299 300 301 302 303 305 307 308 309 311 312 313 314 315 316 317 318 319 320 321,
	1	 270 271 273 277 278 279 282 288 289 292 294 295 296 298 299 300 301 302 303 305 306 307 308 309 311 312 313 314 315 316 317 318 319 320 321,
	0	 4 5 6 7 8 9 10 11 12 13 14 15 16 17 18 19 20 21 22 23 24 25 26 27 28 29 30 31 32 33 34 35 36 37 38 39 40 41 42 43 44 45 46 47 48 49 50 51 52 53 54 55 56 57 58 59 60 61 62 63 64 65 66 67 68 69 70 71 72 73 74 206 207 208 209 210 211 212 213 214 215 216 217 218 219 220 221 222 223 224 225 226 227 228 229 230 231 232 233 234 351 357 360 361 362 363 364,
	0	 4 5 6 7 8 9 10 11 12 13 14 15 16 17 18 19 20 21 22 23 24 25 26 27 28 29 30 31 32 33 34 35 36 37 38 39 40 41 42 43 44 45 46 47 48 49 50 51 52 53 54 55 56 57 58 59 60 61 62 63 64 65 66 67 68 69 70 71 72 73 74 75 76 77 78 79 80 81 82 83 84 85 86 87 88 89 90 91 92 93 94 95 96 97 98 99 100 101 102 103 104 105 106 107 108 109 110 111 112 113 114 115 116 117 118 119 120 121 122 123 124 125 126 127 128 129 130 131 132 133 134 135 136 137 138 139 140 141 142 143 144 206 207 208 209 210 211 212 213 214 215 216 217 218 219 220 221 222 223 224 225 226 227 228 229 230 231 232 233 234 347 348 350 351 357 360 361 362 363 364 369,
	1	 1 2 3 253 254 255 256 257 258 259 260 261 262 263 264 265 266 267 268 269 270 271 272 273 274 275 276 277 278 279 280 281 282 283 284 285 286 287 288 289 290 291 292 293 294 295 296 297 298 299 300 301 302 303 304 305 306 307 308 309 310 311 312 313 314 315 316 317 318 319 320 321 322 323 324 325 326 327 328 329 330 331 332 333 334 335 336 337 340 341 342 343 344 345 346 349 352 353 354 355 356 358 359 365 366 370 371 372 373 374,
	0	 270 271 277 278 298 300,
	0	 288 289 295 299 301,
	0	 288 289 295 299 301 302 303 305 309 311,
	0	 288 289 295 299 301 302 303 305 308 309 311 312,
	0	 288 289 295 296 299 301 302 303 305 307 308 309 311 312,
	1	 270 271 273 275 276 277 278 279 283 284 285 288 289 290 292 294 295 296 297 298 299 300 301 302 303 304 305 306 307 308 309 311 312 313 314 315 316 317 318 319 320 321 340 341 342 358,
	0	 270 271 273 274 275 276 277 278 279 280 283 284 285 286 288 289 290 292 293 294 295 296 297 298 299 300 301 302 303 304 305 306 307 308 309 311 312 313 314 315 316 317 318 319 320 321 340 341 342 358 359,
	0	 270 271 272 273 274 275 276 277 278 279 280 283 284 285 286 288 289 290 292 293 294 295 296 297 298 299 300 301 302 303 304 305 306 307 308 309 311 312 313 314 315 316 317 318 319 320 321 340 341 342 358 359,
	0	 9 10 12 13 16 17 18 19 38 39 40 41 42 43 44 45 46 47 48 49 50 51 52 53 54 56 57 58 60 61 62 63 64 65 361 362,
	0	 9 10 12 13 16 17 18 19 29 30 31 32 33 38 39 40 41 42 43 44 45 46 47 48 49 50 51 52 53 54 56 57 58 60 61 62 63 64 65 361 362,
	0	 9 10 11 12 13 16 17 18 19 29 30 31 32 33 37 38 39 40 41 42 43 44 45 46 47 48 49 50 51 52 53 54 56 57 58 60 61 62 63 64 65 361 362,
	0	 9 10 11 12 13 14 15 16 17 18 19 20 21 22 23 24 29 30 31 32 33 34 37 38 39 40 41 42 43 44 45 46 47 48 49 50 51 52 53 54 56 57 58 59 60 61 62 63 64 65 361 362,
	0	 223 226,
	0	 212 223 226 228,
	0	 211 212 223 226 228,
	0	 211 212 215 219 220 223 226 228 232 233 351,
	0	 109 110 115 116 121 122,
	0	 109 110 111 115 116 119 121 122,
	0	 4 5 6 7 8 167 168 169 170 171 172 173 174 175 176 177 178 179 206 207 208 209 210 211 212 213 214 215 216 217 218 219 220 221 222 223 224 225 226 227 228 229 230 231 232 233 234 235 236 237 238 239 240 241 242 243 244 245 246 247 248 249 250 251 252 351 357 360 363 364 367,
	0	 16 17 18 29 30 31 32 33 38 39 40 41 42 43 44 46 47 48 49 50 51 52 54 57 58 59 60 61 62 63 64 65,
	0	 16 17 18 19 29 30 31 32 33 35 38 39 40 41 42 43 44 45 46 47 48 49 50 51 52 54 57 58 59 60 61 62 63 64 65,
	0	 11 16 17 18 19 29 30 31 32 33 35 37 38 39 40 41 42 43 44 45 46 47 48 49 50 51 52 54 57 58 59 60 61 62 63 64 65,
	0	 146 147 148 149 152 153 154 155 156 157 158 159 160 161 162 163 164 165 166 338 339,
	0	 185 187 196 197 204 205,
	0	 87 89 103,
	1	 91 92 97 99 100 101 102 107 108,
	0	 109 110 113 115 116 118 119 122,
	0	 296 299 301 307,
	0	 305 311,
	1	 270 271 277 278 288 289 295 298 300,
	0	 9 10 11 12 13 14 15 20 21 22 23 24 27 28 29 30 31 32 33 34 37 45 53 55 56 59 361 362,
	0	 167 168 169 170 174 179,
	0	 109 110 111 113 115 116 118 122 124,
	0	 145 147 150 151 153 157 158 159 162 163 166,
	0	 145 147 149 150 151 153 154 155 157 158 159 162 163 166 338 339,
	0	 145 146 147 148 149 150 151 153 154 155 157 158 159 162 163 166 338 339,
	0	 270 271 277 278 295 296 298 299 300 301 302 303 305 307 308 312,
	0	 16 17 38 39 40 41 42 43 44 46 47 48 49 50 51 52 57 58 60 61 62 63 64 65,
	0	 16 17 18 29 30 31 38 39 40 41 42 43 44 46 47 48 49 50 51 52 54 57 58 60 61 62 63 64 65,
	0	 14 15 16 17 18 19 20 21 22 23 24 29 30 31 34 35 38 39 40 41 42 43 44 46 47 48 49 50 51 52 54 57 58 59 60 61 62 63 64 65,
	0	 11 14 15 16 17 18 19 20 21 22 23 24 29 30 31 34 35 37 38 39 40 41 42 43 44 46 47 48 49 50 51 52 54 57 58 59 60 61 62 63 64 65,
	0	 27 28 32 33,
	0	 79 80 86,
	0	 206 207 213 214 215 216 217 219 220 221 224 225 227 229 232 233,
	0	 11 18 27 28 37 38 39 40 41 42 43 44 46 47 48 49 50 51 52 54 57 58 60 61 62 63 64 65,
	0	 11 18 27 28 29 30 31 32 33 37 38 39 40 41 42 43 44 46 47 48 49 50 51 52 54 56 57 58 60 61 62 63 64 65,
	0	 157 158 162 166,
	0	 184 185 186 187 191 196 197 203 204 205,
	0	 126 128 133 134 135 136 138 139 140 142 144,
	0	 75 76 77 78 79 80 81 82 83 84 85 86 87 88 89 90 91 92 93 94 95 96 97 98 99 100 101 102 103 104 105 106 107 108 125 126 128 129 130 133 134 135 136 138 139 140 142 144 347 348,
	0	 322 323 326 327 329 330 332 335 336 337,
	1	 14 15 16 17 18 19 20 21 22 23 24 27 28 29 30 31 32 33 34 35 38 39 40 41 42 43 44 46 47 48 49 50 51 52 54 57 58 60 61 62 63 64 65,
	0	 11 14 15 16 17 18 19 20 21 22 23 24 27 28 29 30 31 32 33 34 35 38 39 40 41 42 43 44 46 47 48 49 50 51 52 54 57 58 60 61 62 63 64 65,
	1	 11 14 15 16 17 18 19 20 21 22 23 24 27 28 29 30 31 32 33 34 35 37 38 39 40 41 42 43 44 46 47 48 49 50 51 52 54 57 58 60 61 62 63 64 65,
	0	 11 14 15 20 21 22 23 24 34 59,
	1	 11 14 15 20 21 22 23 24 34 37 59,
	1	 91 92 93 95 99 100 103 105 107 108,
	1	 87 89 91 92 93 95 99 100 103 105 107 108,
	1	 253 262 263 267,
	1	 270 271 277 278 296 299 301 305 307 308 312,
	1	 272 281 297,
	0	 272 274 280 281 286 293 297 359,
	1	 288 289 295 298 300 306 309 311,
	0	 288 289 292 294 295 298 300 306 309 311,
	1	 272 273 274 275 276 279 280 281 283 284 285 286 287 288 289 290 292 293 294 295 297 298 300 304 306 309 311 313 314 315 316 317 318 319 320 321 340 341 342 358 359,
	0	 272 273 274 275 276 279 280 281 283 284 285 286 287 288 289 290 292 293 294 295 297 298 300 304 306 309 310 311 313 314 315 316 317 318 319 320 321 340 341 342 358 359,
	1	 272 273 274 275 276 279 280 281 282 283 284 285 286 287 288 289 290 292 293 294 295 297 298 300 304 306 309 310 311 313 314 315 316 317 318 319 320 321 340 341 342 358 359,
	0	 75 76 77 78 79 80 82 83 84 85 86 347 348,
	0	 213 214 219 220 221 224 225 232 233,
	0	 235 237 244,
	0	 180 181 182 183 184 191 192 193 194 199 200 202,
	0	 87 89 91 92 93 94 96 99 100 103 105 107 108,
	0	 253 254 255 256 260 261 262 263 264 265 267 268 269,
	0	 9 10 12 13 16 17 18 38 39 40 41 42 43 44 46 47 48 49 50 51 52 53 54 57 58 60 61 62 63 64 65 361 362,
	0	 9 10 12 13 14 15 16 17 18 20 21 22 23 24 34 38 39 40 41 42 43 44 46 47 48 49 50 51 52 53 54 57 58 60 61 62 63 64 65 361 362,
	0	 9 10 12 13 14 15 16 17 18 20 21 22 23 24 29 30 31 32 33 34 38 39 40 41 42 43 44 46 47 48 49 50 51 52 53 54 57 58 60 61 62 63 64 65 361 362,
	0	 11 19 35 37 45 59,
	0	 239 241 245 246 249 250,
	0	 270 271 277 278 296 307 309 311,
	0	 255 256 261 263 264 265 267 269,
	0	 253 254 255 256 257 258 260 261 262 263 264 265 266 267 268 269,
	0	 314 319,
	0	 255 256 264 265 269 322 323 324 325 326 327 328 329 330 331 332 333 334 335 336 337 343 344,
	0	 255 256 262 264 265 269 322 323 324 325 326 327 328 329 330 331 332 333 334 335 336 337 343 344,
	0	 255 256 257 262 264 265 266 269 322 323 324 325 326 327 328 329 330 331 332 333 334 335 336 337 343 344,
	0	 253 254 255 256 257 262 264 265 266 269 322 323 324 325 326 327 328 329 330 331 332 333 334 335 336 337 343 344,
	0	 253 254 255 256 257 260 261 262 264 265 266 268 269 322 323 324 325 326 327 328 329 330 331 332 333 334 335 336 337 343 344,
	0	 9 10 13 45 55 362,
	0	 9 10 13 45 53 55 56 362,
	0	 9 10 12 13 45 53 55 56 362,
	1	 226 230 234,
	1	 208 209 226 230 234,
	1	 208 209 210 222 226 230 231 234,
	0	 206 207 208 209 210 213 214 216 217 218 221 222 224 225 226 227 229 230 231 234,
	0	 206 207 208 209 210 211 212 213 214 216 217 218 221 222 223 224 225 226 227 228 229 230 231 234,
	0	 167 168 169 170 171 174 175 179,
	0	 160 161 164 165,
	0	 9 10 11 12 13 14 15 20 21 22 23 24 27 28 34 37 53 55 56 361 362,
	0	 206 207 211 212 213 214 215 216 217 219 220 221 223 224 225 227 228 229 230 232 233 351,
	0	 206 207 211 212 213 214 215 216 217 218 219 220 221 223 224 225 227 228 229 230 232 233 351,
	1	 206 207 210 211 212 213 214 215 216 217 218 219 220 221 222 223 224 225 227 228 229 230 231 232 233 351,
	0	 206 207 208 210 211 212 213 214 215 216 217 218 219 220 221 222 223 224 225 227 228 229 230 231 232 233 351,
	0	 253 257 262 263 266 267,
	0	 270 271 277 278 279 288 289 295 296 298 299 300 301 302 303 305 306 307 308 309 311 312,
	0	 275 276 283 284 285 304 340 341 342 358 359,
	0	 239 240 241 242 243 245 246 249 250 252,
	0	 12 56,
	0	 9 10 12 13 14 15 16 17 18 19 20 21 22 23 24 27 28 29 30 31 32 33 34 35 38 39 40 41 42 43 44 45 46 47 48 49 50 51 52 53 54 55 56 57 58 60 61 62 63 64 65 361 362,
	0	 87 91 92 94 97 99 100 101 102 107 108,
	0	 157 159 162 166,
	0	 180 182 203,
	0	 206 207 214 216 217 219 220 221 224 225 227 229 232 233 351,
	0	 206 207 214 215 216 217 219 220 221 224 225 227 229 232 233 351,
	0	 9 10 12 13 14 15 20 21 22 23 24 27 28 34 45 53 55 56 361 362,
	0	 9 10 12 13 14 15 20 21 22 23 24 27 28 34 37 45 53 55 56 361 362,
	0	 9 10 11 12 13 14 15 20 21 22 23 24 27 28 34 37 45 53 55 56 361 362,
	0	 9 10 11 12 13 14 15 16 17 18 19 20 21 22 23 24 25 26 27 28 29 30 31 32 33 34 35 36 37 38 39 40 41 42 43 44 45 46 47 48 49 50 51 52 53 54 55 56 57 58 59 60 61 62 63 64 65 206 207 208 209 210 211 212 213 214 215 216 217 218 219 220 221 222 223 224 225 226 227 228 229 230 231 232 233 351 361 362,
	0	 95 96,
	0	 183 200 202,
	0	 9 10 11 12 13 14 15 20 21 22 23 24 34 37 45 53 55 59 361 362,
	0	 9 10 11 12 13 14 15 18 20 21 22 23 24 27 28 29 30 31 32 33 34 37 38 39 40 41 42 43 44 45 46 47 48 49 50 51 52 53 54 55 57 58 59 60 61 62 63 64 65 361 362,
	0	 183 192,
	0	 235 247,
	0	 253 254 257 258 263 266 267,
	0	 253 254 255 256 257 258 259 260 261 262 263 264 265 266 267 268 269 322 323 324 325 326 327 328 329 330 331 332 333 335 336 337,
	1	 110 115 122,
	0	 6 7 357 360,
	0	 236 239 240 241 242 249 250,
	0	 236 238 239 240 241 242 249 250,
	0	 236 238 239 240 241 242 243 245 248 249 250 252,
	0	 254 257 260 261 266 268,
	0	 9 10 13 16 17 19 29 30 31 32 33 35 45 53 57 58 59 60 61 62 63 64 65 362,
	0	 9 10 12 13 16 17 19 29 30 31 32 33 35 45 53 55 56 57 58 59 60 61 62 63 64 65 361 362,
	0	 9 10 11 12 13 16 17 19 29 30 31 32 33 35 37 45 53 55 56 57 58 59 60 61 62 63 64 65 361 362,
	0	 9 10 11 12 13 16 17 19 22 23 24 25 26 27 28 29 30 31 32 33 35 36 37 45 53 55 56 57 58 59 60 61 62 63 64 65 361 362,
	0	 9 10 11 12 13 14 15 16 17 19 20 21 22 23 24 25 26 27 28 29 30 31 32 33 34 35 36 37 45 51 52 53 55 56 57 58 59 60 61 62 63 64 65 361 362,
	0	 9 10 11 12 13 14 15 16 17 18 19 20 21 22 23 24 25 26 27 28 29 30 31 32 33 34 35 36 37 45 51 52 53 54 55 56 57 58 59 60 61 62 63 64 65 361 362,
	0	 9 10 11 12 13 14 15 16 17 18 19 20 21 22 23 24 25 26 27 28 29 30 31 32 33 34 35 36 37 38 39 40 41 42 45 51 52 53 54 55 56 57 58 59 60 61 62 63 64 65 361 362,
	0	 206 207 209 210 211 212 213 214 215 216 217 218 219 220 221 222 223 224 225 226 227 228 229 231 232 233 351,
	0	 111 114 116 119 121,
	0	 181 192 202,
	0	 181 192 200 202,
	0	 270 271 277 278 296 305 307,
	0	 299 301 302 303 308 309 311 312,
	0	 169 170 171 172 173 174 177 178 179 367,
	1	 87 89 93 94 96 97 101 102 105,
	0	 9 10 12 13 16 17 18 19 38 39 40 41 42 43 44 46 47 48 49 50 51 52 53 54 55 57 58 60 61 62 63 64 65 361 362,
	0	 4 5 6 7 8 9 10 11 12 13 14 15 16 17 18 19 20 21 22 23 24 25 26 27 28 29 30 31 32 33 34 35 36 37 38 39 40 41 42 43 44 45 46 47 48 49 50 51 52 53 54 55 56 57 58 59 60 61 62 63 64 65 167 168 169 170 171 172 173 174 175 176 177 178 179 180 181 182 183 184 185 186 187 188 189 190 191 192 193 194 195 196 197 198 199 200 201 202 203 204 205 206 207 208 209 210 211 212 213 214 215 216 217 218 219 220 221 222 223 224 225 226 227 228 229 230 231 232 233 234 351 357 360 361 362 363 364 367 368,
	0	 1 2 3 66 67 68 69 70 71 72 73 74 145 146 147 148 149 150 151 152 153 154 155 156 157 158 159 160 161 162 163 164 165 166 235 236 237 238 239 240 241 242 243 244 245 246 247 248 249 250 251 252 253 254 255 256 257 258 259 260 261 262 263 264 265 266 267 268 269 270 271 272 273 274 275 276 277 278 279 280 281 282 283 284 285 286 287 288 289 290 291 292 293 294 295 296 297 298 299 300 301 302 303 304 305 306 307 308 309 310 311 312 313 314 315 316 317 318 319 320 321 322 323 324 325 326 327 328 329 330 331 332 333 334 335 336 337 338 339 340 341 342 343 344 345 346 349 352 353 354 355 356 358 359 365 366 370 371 372 373 374,
	0	 145 146 147 148 149 150 151 152 153 154 155 156 157 158 159 160 161 162 163 164 165 166 235 236 237 238 239 240 241 242 243 244 245 246 247 248 249 250 251 252 338 339,
	0	 9 10 11 12 13 14 15 16 17 18 19 20 21 22 24 27 28 29 30 31 32 33 34 35 37 38 39 40 41 42 43 44 45 46 47 48 49 50 51 52 53 54 55 56 57 58 59 60 61 62 63 64 65 361 362,
	0	 322 323 327 330 333 335 337,
	0	 322 323 327 329 330 332 333 335 337,
	0	 322 323 324 325 327 329 330 331 332 333 335 337,
	0	 322 323 324 325 327 329 330 331 332 333 334 335 337 343 344,
	0	 326 328,
	0	 326 328 336,
	0	 257 260 266 268,
	0	 253 257 260 266 268,
	0	 253 254 257 260 266 268,
	0	 253 254 257 260 262 263 266 267 268,
	0	 253 254 257 258 259 260 262 263 266 267 268,
	0	 146 148 155 338 339,
	0	 149 157 163 166,
	0	 146 148 149 155 156 157 158 159 161 162 163 165 166 338 339,
	1	 146 148 149 152 155 156 157 158 159 161 162 163 165 166 338 339,
	0	 167 172 173 175 176 177 178 367,
	0	 91 92 97 99 100 102 107 108,
	0	 87 89 91 92 97 99 100 102 107 108,
	0	 87 89 91 92 93 97 99 100 102 103 105 107 108,
	0	 87 89 91 92 93 94 97 99 100 102 103 105 107 108,
	0	 87 89 91 92 93 94 95 97 99 100 102 103 105 107 108,
	0	 109 110 112 113 115 118 120 122 123 124,
	0	 109 110 111 112 113 115 118 119 120 122 123 124,
	0	 9 13 362,
	0	 9 13 45 362,
	0	 9 13 19 45 362,
	0	 9 12 13 19 45 53 362,
	0	 25 26 27 28 35 36 55 56,
	0	 25 26 27 28 35 36 55 56 59,
	0	 25 26 27 28 35 36 37 55 56 59,
	0	 11 25 26 27 28 35 36 37 55 56 59,
	0	 11 25 26 27 28 29 30 31 32 33 35 36 37 55 56 59,
	0	 9 11 12 13 19 25 26 27 28 29 30 31 32 33 35 36 37 45 53 55 56 59 362,
	0	 9 11 12 13 14 15 19 20 21 22 23 24 25 26 27 28 29 30 31 32 33 34 35 36 37 45 53 55 56 59 362,
	0	 10 361,
	0	 9 10 11 12 13 14 15 16 17 18 19 20 21 22 23 24 25 26 27 28 29 30 31 32 33 34 35 36 37 38 39 40 41 42 43 44 45 46 47 48 49 50 51 52 53 54 55 56 57 58 59 60 61 62 63 64 65 233 361 362,
	0	 208 209 210 218 222 226 230 231 234,
	0	 208 209 210 211 212 218 222 223 226 228 230 231 234,
	0	 208 209 210 211 212 215 218 222 223 226 228 230 231 234,
	1	 206 207 208 209 210 211 212 213 214 215 216 217 218 219 220 221 222 223 224 225 226 227 228 229 230 231 232 234 351,
	0	 270 271 277 278 282 299 301 302 303 308 312,
	0	 270 271 277 278 282 299 301 302 303 308 310 312,
	1	 291 359,
	0	 276 291 359,
	0	 270 271 276 277 278 282 291 299 301 302 303 308 310 312 359,
	0	 272 274 275 280 283 284 285 286 293 340 341 342 358,
	0	 272 274 275 280 281 283 284 285 286 287 293 340 341 342 358,
	0	 272 274 275 280 281 283 284 285 286 287 293 297 340 341 342 358,
	0	 270 271 272 274 275 276 277 278 280 281 282 283 284 285 286 287 291 293 297 299 301 302 303 308 310 312 340 341 342 358 359,
	0	 296 305 307 309 311,
	0	 288 289 295 296 298 300 305 307 309 311,
	0	 288 289 295 296 298 300 305 306 307 309 311,
	0	 273 279 288 289 295 296 298 300 305 306 307 309 311,
	0	 273 279 288 289 290 292 294 295 296 298 300 305 306 307 309 311,
	0	 270 271 272 273 274 275 276 277 278 279 280 281 282 283 284 285 286 287 288 289 290 291 292 293 294 295 296 297 298 299 300 301 302 303 305 306 307 308 309 310 311 312 340 341 342 358 359,
	1	 1 2 3 345 346 352 353 354 355 356 366 370 371 372 373 374,
	0	 353 354 366,
	0	 353 354 355 356 366 371 372 373 374,
	0	 353 354 355 356 366 370 371 372 373 374,
	0	 345 346 353 354 355 356 366 370 371 372 373 374,
	0	 43 44 47 48 50 51 52,
	1	 11 12 14 15 16 17 18 19 20 21 22 23 24 27 28 29 30 31 32 33 34 35 37 38 39 40 41 42 43 44 46 47 48 49 50 51 52 54 57 58 59 60 61 62 63 64 65,
	0	 206 207 213 214 216 217 221 224 227 229,
	0	 10 13,
	0	 12 45 53 55 361 362,
	0	 9 10 12 13 14 15 20 21 22 23 24 29 30 31 32 33 34 45 53 55 56 59 361 362,
	0	 38 39 40 41,
	0	 16 17 18 19 35 38 39 40 41 42 54,
	0	 9 10 11 12 13 14 15 16 17 18 19 20 21 22 23 24 29 30 31 32 33 34 35 38 39 40 41 42 43 44 45 46 47 48 49 50 51 52 53 54 55 56 57 58 59 60 61 62 63 64 65 361 362,
	0	 167 168 173,
	0	 239 241 246 249 250,
	1	 146 149 154 155 157 158 159 162 163 166 338 339,
	0	 181 183 191 192 193 194 199 200 202 203,
	0	 270 271 277 278 296 299 301 305 307 308 309 311 312,
	0	 206 207 211 213 214 215 216 217 219 220 221 224 225 227 229 232 233 351,
	0	 322 323 328 329 330 333,
	0	 20 22 23 24 34,
	0	 16 17 18 27 28 35 38 39 40 41 42 43 44 46 47 48 49 50 51 52 54 57 58 60 61 62 63 64 65,
	0	 14 15 16 17 18 20 21 22 23 24 27 28 34 35 38 39 40 41 42 43 44 46 47 48 49 50 51 52 54 57 58 60 61 62 63 64 65,
	0	 11 14 15 16 17 18 20 21 22 23 24 27 28 34 35 37 38 39 40 41 42 43 44 46 47 48 49 50 51 52 54 57 58 60 61 62 63 64 65,
	0	 9 10 11 12 13 14 15 16 17 18 20 21 22 23 24 27 28 29 30 31 32 33 34 35 37 38 39 40 41 42 43 44 45 46 47 48 49 50 51 52 53 54 55 56 57 58 60 61 62 63 64 65 361 362,
	0	 41 43 44 46 47 48 49 50 51 52 57 58 60 61 62 63 64 65,
	0	 14 15 16 17 18 19 20 21 34 35 38 39 40 41 42 43 44 46 47 48 49 50 51 52 54 57 58 60 61 62 63 64 65,
	0	 22 23 24 29 30 31 32 33 59,
	0	 273 275 276 279 283 284 285 290 304 313 314 315 316 317 318 319 320 321 340 341 342 358,
	0	 290 313 314 315 316 317 318 319 320 321 340 341,
	0	 275 342 358 359,
	0	 9 10 11 12 13 14 15 19 20 21 22 23 24 25 26 27 28 29 30 31 32 33 34 35 36 37 38 39 40 41 42 43 44 45 46 47 48 49 50 51 52 53 55 56 57 58 59 60 61 62 63 64 65 361 362,
	0	 270 271 277 278 281 287 293 305,
	0	 273 279 288 289 295 296 298 300 307 309 311,
	0	 9 10 11 12 13 14 15 16 17 18 19 20 21 22 23 24 25 26 27 28 30 32 33 34 35 36 37 38 39 40 41 42 43 44 45 46 47 48 49 50 51 52 53 54 55 56 57 58 59 60 61 62 63 64 65 361 362,
	0	 57 58 64 65,
	0	 76 77 79 80 82 84 86,
	0	 109 110 111 115 116 117 119 122 350,
	0	 253 254 257 260 261 266,
	0	 235 236 238 239 240 241 242 243 244 245 246 247 248 249 250 252,
	1	 13 56,
	0	 14 15 16 17 18 19 20 21 29 30 31 32 33 34 35 37 38 39 40 41 42 43 44 46 47 48 49 50 51 52 54 57 58 59 60 61 62 63 64 65,
	1	 9 10 12 13 14 15 16 17 18 19 20 21 29 30 31 32 33 34 35 37 38 39 40 41 42 43 44 45 46 47 48 49 50 51 52 53 54 56 57 58 59 60 61 62 63 64 65 361 362,
	0	 9 10 11 12 13 14 15 16 17 18 19 20 21 24 25 26 27 28 29 30 31 32 33 34 35 36 37 38 39 40 41 42 43 44 45 46 47 48 49 50 51 52 53 54 55 56 57 58 59 60 61 62 63 64 65 361 362,
	0	 4 5 6 7 8 145 146 147 148 149 150 151 152 153 154 155 156 157 158 159 160 161 162 163 164 165 166 167 168 169 170 171 172 173 174 175 176 177 178 179 180 181 182 183 184 185 186 187 188 189 190 191 192 193 194 195 196 197 198 199 200 201 202 203 204 205 206 207 208 209 210 211 212 213 214 215 216 217 218 219 220 221 222 223 224 225 226 227 228 229 230 231 232 233 234 235 236 237 238 239 240 241 242 243 244 245 246 247 248 249 250 251 252 253 254 255 256 257 258 259 260 261 262 263 264 265 266 267 268 269 322 323 324 325 326 327 328 329 330 331 332 333 334 335 336 337 338 339 343 344 351 357 360 363 364 367 368,
	0	 9 10 11 12 13 14 15 16 17 18 19 20 21 22 23 24 29 30 31 32 33 34 35 37 38 39 40 41 42 43 44 46 47 48 49 50 51 52 53 54 56 57 58 59 60 61 62 63 64 65 361 362,
	0	 1 2 3 66 67 69 70 71 72 73 74 270 271 272 273 274 275 276 277 278 279 280 281 282 283 284 285 286 287 288 289 290 291 292 293 294 295 296 297 298 299 300 301 302 303 304 305 306 307 308 309 310 311 312 313 314 315 316 317 318 319 320 321 340 341 342 345 346 349 352 353 354 355 356 358 359 365 366 370 371 372 373 374,
	0	 66 67 69 71 72 73,
	0	 276 288 289,
	0	 270 271 276 277 278 288 289 295 296 298 299 300 301 302 303 305 307 308 309 311 312,
	0	 206 207 208 210 211 212 213 214 215 216 217 218 219 220 221 222 223 224 225 226 227 228 229 231 232 233 351,
	0	 327 328 332,
	0	 9 10 12 13 14 15 20 21 22 23 24 29 30 31 32 33 34 45 53 361 362,
	0	 9 10 12 13 16 17 19 45 53 55 56 361 362,
	0	 9 10 12 13 14 15 16 17 19 20 21 22 23 24 34 45 53 55 56 361 362,
	0	 270 271 277 278 282 288 289 292 294 295 296 298 299 300 301 302 303 305 307 308 309 311 312 313 314 315 316 317 318 319 320 321,
	0	 213 214 216 221 224 225,
	0	 236 238 239 240 241 246 249 250,
	0	 91 95 99 103 107,
	0	 145 146 147 149 150 151 153 154 155 156 157 158 159 160 161 162 163 164 165 166 180 181 182 183 184 185 186 187 188 189 190 191 192 193 194 195 196 197 198 199 200 201 202 203 204 205 338 339 368,
	0	 273 292 294,
	0	 322 323 325 329 330 333,
	0	 322 323 325 329 330 333 337,
	0	 322 323 325 329 330 333 335 337,
	0	 322 323 325 326 327 329 330 332 333 335 336 337,
	0	 16 17 19 35 38 39 40 41 42,
	0	 9 10 12 13 16 17 18 19 27 28 29 30 31 32 33 35 38 39 40 41 42 43 44 45 46 47 48 49 50 51 52 53 54 57 58 60 61 62 63 64 65 361 362,
	0	 9 10 11 12 13 16 17 18 19 27 28 29 30 31 32 33 35 37 38 39 40 41 42 43 44 45 46 47 48 49 50 51 52 53 54 57 58 60 61 62 63 64 65 361 362,
	0	 9 10 11 12 13 14 15 16 17 18 19 20 21 22 23 24 27 28 29 30 31 32 33 34 35 37 38 39 40 41 42 43 44 45 46 47 48 49 50 51 52 53 54 57 58 60 61 62 63 64 65 361 362,
	0	 214 221 225,
	0	 214 216 217 221 225,
	0	 113 115 116 118,
	1	 16 17 18 19 35 38 39 40 41 42 43 44 45 46 47 48 49 50 51 52 54 57 58 60 61 62 63 64 65,
	1	 11 14 15 16 17 18 19 20 21 22 23 24 34 35 37 38 39 40 41 42 43 44 45 46 47 48 49 50 51 52 54 57 58 59 60 61 62 63 64 65,
	1	 247 251,
	1	 273 279 288 289 295 298 300 306 309 311,
	1	 272 273 274 275 276 279 280 281 282 283 284 285 286 287 288 289 290 292 293 294 295 297 298 300 304 306 309 311 313 314 315 316 317 318 319 320 321 340 341 342 358 359,
	1	 109 110 111 112 113 114 115 116 117 118 119 120 121 122 123 350,
	0	 9 10 11 12 13 29 30 31 32 33 45 53 55 56 361 362,
	0	 274 280 286 313 314 315 316 317 318 319 320 321,
	0	 274 276 280 286 293 297 313 314 315 316 317 318 319 320 321 359,
	0	 75 78 80 83 84 86,
	0	 89 91 92 93 99 100 103 105 107 108,
	0	 235 236 237 238 243 244 246 247 251 252,
	0	 235 236 237 238 239 240 243 244 246 247 248 249 251 252,
	0	 241 242 250,
	0	 241 242 245 250,
	0	 10 38 39 41 42 46 47 48 49 50 51 52 54,
	0	 22 23 24 26 36,
	0	 22 23 24 25 26 36 56,
	0	 29 31 32 33,
	0	 10 18 22 23 24 25 26 27 28 29 30 31 32 33 36 38 39 41 42 46 47 48 49 50 51 52 53 54 55 56 59,
	0	 111 113 117 118 119 350,
	0	 12 16 17 18 19 35 38 39 40 41 42 43 44 46 47 48 49 50 51 52 54 57 58 59 60 61 62 63 64 65,
	0	 272 274 276 280 286 293 313 314 315 316 317 318 319 320 321 359,
	0	 272 274 275 276 280 281 283 284 285 286 287 293 313 314 315 316 317 318 319 320 321 340 341 342 358 359,
	0	 16 17 19 35 45,
	0	 14 15 18 20 21 22 23 24 27 28 29 30 31 32 33 34 38 39 40 41 42 43 44 46 47 48 49 50 51 52 54 57 58 59 60 61 62 63 64 65,
	0	 87 93 96 103 105,
	0	 75 76 77 78 79 80 81 82 83 84 85 86 87 88 89 90 91 92 93 94 95 96 97 98 99 100 101 102 103 104 105 106 107 108 126 128 129 130 133 135 136 138 142 144 347 348,
	0	 75 76 77 78 79 80 81 82 83 84 85 86 87 88 89 90 91 92 93 94 95 96 97 98 99 100 101 102 103 104 105 106 107 108 126 128 129 130 133 135 136 138 140 142 144 347 348,
	0	 327 328 330 333 335 337,
	0	 322 323 327 328 330 333 335 337,
	0	 253 263 267,
	0	 255 256 258 259 262 264 265 269,
	0	 253 255 256 258 259 262 263 264 265 267 269,
	0	 253 254 255 256 258 259 262 263 264 265 267 269,
	0	 253 254 255 256 258 259 260 261 262 263 264 265 267 268 269,
	0	 91 92 99 100 105 107 108,
	0	 91 92 97 99 100 101 102 105 107 108,
	0	 87 89 91 92 97 99 100 101 102 105 107 108,
	0	 93 94,
	0	 75 76 77 78 79 80 81 82 83 84 85 86 87 88 89 90 91 92 93 94 95 96 97 98 99 100 101 102 103 104 105 106 107 108 132 143 347 348,
	0	 125 127 131,
	0	 125 127 131 139,
	0	 125 127 131 134 139,
	0	 125 127 131 134 139 140,
	0	 125 126 127 128 131 133 134 135 136 138 139 140 142 144,
	0	 125 126 127 128 129 130 131 133 134 135 136 138 139 140 142 144,
	0	 75 76 77 78 79 80 81 82 83 84 85 86 87 88 89 90 91 92 93 94 95 96 97 98 99 100 101 102 103 104 105 106 107 108 125 126 127 128 129 130 131 132 133 134 135 136 138 139 140 142 143 144 347 348,
	0	 118 350,
	0	 113 118 350,
	0	 113 118 123 350,
	0	 112 113 118 120 123 350,
	0	 111 112 113 118 119 120 123 350,
	0	 109 110 111 112 113 115 118 119 120 122 123 350,
	0	 116 121,
	0	 109 110 111 112 113 115 116 118 119 120 121 122 123 350,
	0	 149 154 155 156 157 158 159 161 162 163 165 166 338 339,
	0	 9 10 13 19 45,
	0	 9 10 13 19 45 55,
	0	 9 10 13 19 45 55 56,
	0	 9 10 13 19 27 28 35 45 55 56,
	0	 9 10 13 14 15 19 20 21 22 23 24 27 28 29 30 31 32 33 34 35 45 55 56,
	0	 9 10 13 14 15 19 20 21 22 23 24 27 28 29 30 31 32 33 34 35 37 45 55 56,
	0	 9 10 11 13 14 15 19 20 21 22 23 24 27 28 29 30 31 32 33 34 35 37 45 55 56,
	0	 12 53 59 361 362,
	0	 9 10 11 12 13 14 15 19 20 21 22 23 24 27 28 29 30 31 32 33 34 35 37 45 53 55 56 59 361 362,
	0	 9 10 11 12 13 14 15 16 17 19 20 21 22 23 24 25 26 27 28 29 30 31 32 33 34 35 36 37 45 53 55 56 59 361 362,
	0	 9 10 11 12 13 14 15 16 17 18 19 20 21 22 23 24 25 26 27 28 29 30 31 32 33 34 35 36 37 45 53 54 55 56 59 361 362,
	0	 9 10 11 12 13 14 15 16 17 18 19 20 21 22 23 24 25 26 27 28 29 30 31 32 33 34 35 36 37 41 42 45 53 54 55 56 59 361 362,
	0	 46 48 49 50 51 52,
	0	 38 39 46 47 48 49 50 51 52,
	0	 38 39 40 46 47 48 49 50 51 52 57 58 60 61 62 63 64 65,
	0	 208 209 210 213 218 221 222 224 226 230 231 234,
	0	 208 209 210 211 212 213 218 221 222 223 224 226 228 230 231 234,
	0	 208 209 210 211 212 213 215 218 221 222 223 224 226 228 230 231 234,
	0	 270 271 272 275 277 278 283 284 285 305 340 341 342 358,
	0	 296 299 301 302 303 307 308 309 311 312,
	0	 288 289 296 298 299 300 301 302 303 307 308 309 311 312,
	0	 288 289 296 298 299 300 301 302 303 306 307 308 309 311 312,
	0	 273 279 288 289 296 298 299 300 301 302 303 306 307 308 309 311 312,
	0	 273 279 288 289 292 294 296 298 299 300 301 302 303 306 307 308 309 311 312,
	0	 273 276 279 288 289 292 294 296 298 299 300 301 302 303 306 307 308 309 311 312,
	0	 273 276 279 282 288 289 291 292 294 296 298 299 300 301 302 303 306 307 308 309 310 311 312,
	0	 273 276 279 282 288 289 291 292 294 296 297 298 299 300 301 302 303 306 307 308 309 310 311 312,
	0	 270 271 272 273 275 276 277 278 279 282 283 284 285 288 289 291 292 294 296 297 298 299 300 301 302 303 305 306 307 308 309 310 311 312 340 341 342 358,
	0	 270 271 272 273 275 276 277 278 279 282 283 284 285 287 288 289 291 292 294 296 297 298 299 300 301 302 303 305 306 307 308 309 310 311 312 340 341 342 358,
	0	 270 271 272 273 275 276 277 278 279 281 282 283 284 285 287 288 289 291 292 294 296 297 298 299 300 301 302 303 305 306 307 308 309 310 311 312 340 341 342 358,
	0	 270 271 272 273 275 276 277 278 279 281 282 283 284 285 287 288 289 290 291 292 294 296 297 298 299 300 301 302 303 304 305 306 307 308 309 310 311 312 340 341 342 358,
	0	 270 271 272 273 274 275 276 277 278 279 280 281 282 283 284 285 286 287 288 289 290 291 292 294 296 297 298 299 300 301 302 303 304 305 306 307 308 309 310 311 312 340 341 342 358,
	0	 313 314 315 316 317 318 319 320 321 359,
	0	 270 271 272 273 274 275 276 277 278 279 280 281 282 283 284 285 286 287 288 289 290 291 292 293 294 296 297 298 299 300 301 302 303 304 305 306 307 308 309 310 311 312 313 314 315 316 317 318 319 320 321 340 341 342 358 359,
	0	 9 10 11 12 13 14 15 16 17 18 19 20 21 22 23 24 25 26 27 28 29 30 31 32 33 34 35 36 37 38 39 40 41 42 43 44 45 46 47 48 49 50 51 52 53 54 55 56 57 58 59 60 61 62 63 64 65 66 67 68 69 70 71 72 73 74 206 207 208 209 210 211 212 213 214 215 216 217 218 219 220 221 222 223 224 225 226 227 228 229 230 231 232 233 234 270 271 272 273 274 275 276 277 278 279 280 281 282 283 284 285 286 287 288 289 290 291 292 293 294 295 296 297 298 299 300 301 302 303 304 305 306 307 308 309 310 311 312 313 314 315 316 317 318 319 320 321 340 341 342 351 358 359 361 362,
	0	 353 354 355 356 371 372 373,
	0	 353 354 355 356 370 371 372 373,
	0	 206 207 212 213 214 215 216 217 218 219 220 221 223 224 225 227 228 229 232 233 351,
	0	 9 10 11 12 13 16 17 18 19 27 28 29 30 31 32 33 35 37 38 39 40 41 42 43 44 45 46 47 48 49 50 51 52 53 54 55 57 58 59 60 61 62 63 64 65 361 362,
	0	 9 10 11 12 13 14 15 16 17 18 19 20 21 27 28 29 30 31 32 33 34 35 37 38 39 40 41 42 43 44 45 46 47 48 49 50 51 52 53 54 55 57 58 59 60 61 62 63 64 65 361 362,
	0	 169 172 174 177 178 367,
	0	 169 172 174 176 177 178 367,
	0	 92 93 100 105 108,
	0	 92 93 95 96 100 103 105 108,
	0	 87 89 92 93 95 96 100 103 105 108,
	0	 91 97 99 101 102 107,
	0	 91 94 97 99 101 102 107,
	0	 75 76 77 78 79 80 81 82 83 84 85 86 87 88 89 90 91 92 93 94 95 96 97 98 99 100 101 102 103 104 105 106 107 108 134 139 140 347 348,
	0	 75 76 77 78 79 80 81 82 83 84 85 86 87 88 89 90 91 92 93 94 95 96 97 98 99 100 101 102 103 104 105 106 107 108 112 120 123 124 125 126 127 128 129 130 131 132 133 134 135 136 137 138 139 140 141 142 143 144 347 348 350 369,
	0	 109 110 111 114 115 116 121 122,
	0	 75 76 77 78 79 80 81 82 83 84 85 86 87 88 89 90 91 92 93 94 95 96 97 98 99 100 101 102 103 104 105 106 107 108 109 110 111 112 114 115 116 119 120 121 122 123 124 125 126 127 128 129 130 131 132 133 134 135 136 137 138 139 140 141 142 143 144 347 348 350 369,
	0	 277 278,
	0	 302 303 308 312,
	0	 270 271 277 278 294 296 299 301 302 303 305 307 308 309 311 312,
	0	 270 271 277 278 292 294 296 299 301 302 303 305 307 308 309 311 312,
	0	 298 300 306,
	0	 270 271 277 278 292 294 296 298 299 300 301 302 303 305 306 307 308 309 311 312,
	0	 270 271 273 277 278 279 288 289 290 292 294 295 296 298 299 300 301 302 303 304 305 306 307 308 309 311 312 313 314 315 316 317 318 319 320 321,
	0	 272 274 276 280 286 293 359,
	0	 272 274 275 276 280 281 283 284 285 286 287 293 297 340 341 342 358 359,
	0	 14 15 16 17 18 19 20 21 22 23 24 34 38 39 40 41 42 43 44 46 47 48 49 50 51 52 54 57 58 59 60 61 62 63 64 65,
	0	 101 102,
	0	 66 67 68 69 70 71 72 73 74 145 146 147 148 149 150 151 152 153 154 155 156 157 158 159 160 161 162 163 164 165 166 180 181 182 183 184 185 186 187 188 189 190 191 192 193 194 195 196 197 198 199 200 201 202 203 204 205 338 339 368,
	0	 270 271 272 273 275 276 277 278 279 280 281 282 283 284 285 287 288 289 290 291 292 293 294 295 296 297 298 299 300 301 302 303 304 305 306 307 308 309 310 311 312 313 314 315 316 317 318 319 320 321 340 341 342 358 359,
	0	 66 72 73,
	0	 22 23 24 45 59,
	0	 88 90 97 98 102,
	0	 88 90 94 97 98 101 102,
	0	 88 90 93 94 96 97 98 101 102 105,
	0	 87 88 89 90 93 94 96 97 98 101 102 105,
	0	 87 88 89 90 91 92 93 94 96 97 98 99 100 101 102 105 107 108,
	0	 109 110 111 113 115 116 118 122,
	1	 273 275 276 279 282 283 284 285 290 292 294 304 306 313 314 315 316 317 318 319 320 321 340 341 342 358,
	0	 133 135 136,
	0	 133 135 136 142 144,
	0	 133 135 136 138 142 144,
	0	 206 207 208 209 210 213 214 216 217 218 221 222 224 225 226 227 229 230 231,
	0	 206 207 208 209 210 213 214 215 216 217 218 221 222 224 225 226 227 229 230 231,
	0	 206 207 208 209 210 211 213 214 215 216 217 218 221 222 224 225 226 227 229 230 231,
	0	 206 207 208 209 210 211 212 213 214 215 216 217 218 221 222 223 224 225 226 227 228 229 230 231,
	1	 94 97 101 102 103,
	0	 87 89 94 97 101 102 103,
	0	 4 5 6 7 8 9 10 11 12 13 14 15 16 17 18 19 20 21 22 23 24 25 26 27 28 29 30 31 32 33 34 35 36 37 38 39 40 41 42 43 44 45 46 47 48 49 50 51 52 53 54 55 56 57 58 59 60 61 62 63 64 65 206 207 208 209 210 211 212 213 214 215 216 217 218 219 220 221 222 223 224 225 226 227 228 229 230 231 232 233 234 235 236 237 238 239 240 241 242 243 244 245 246 247 248 249 250 251 252 253 254 255 256 257 258 259 260 261 262 263 264 265 266 267 268 269 322 323 324 325 326 327 328 329 330 331 332 333 334 335 336 337 343 344 351 357 360 361 362 363 364,
	0	 168 173 175,
	0	 111 113 114 118 124,
	0	 9 10 11 12 13 14 15 16 17 18 19 20 21 22 23 24 25 26 27 28 29 30 31 32 33 34 35 36 37 38 39 40 41 43 44 45 46 47 48 49 50 51 52 53 54 55 56 57 58 59 60 61 62 63 64 65 361 362,
	0	 9 10 12 13 14 15 19 20 21 22 23 24 29 30 31 32 33 34 45 53 55 361 362,
	0	 16 17 18 27 28 35 38 39 40 41 42 43 44 46 47 48 49 50 51 52 54 56 57 58 59 60 61 62 63 64 65,
	0	 87 89 91 92 93 95 96 97 99 100 101 102 103 105 107 108,
	0	 16 17 18 19,
	0	 16 17 18 19 22 23 24 38 39 40 41 42 43 44 46 47 48 49 50 51 52 54 57 58 60 61 62 63 64 65,
	0	 9 10 12 13 16 17 18 19 22 23 24 38 39 40 41 42 43 44 46 47 48 49 50 51 52 53 54 55 56 57 58 60 61 62 63 64 65 361 362,
	0	 9 10 12 13 16 17 18 19 22 23 24 29 30 31 32 33 38 39 40 41 42 43 44 46 47 48 49 50 51 52 53 54 55 56 57 58 60 61 62 63 64 65 361 362,
	0	 9 10 11 12 13 16 17 18 19 22 23 24 29 30 31 32 33 37 38 39 40 41 42 43 44 46 47 48 49 50 51 52 53 54 55 56 57 58 60 61 62 63 64 65 361 362,
	0	 14 15 20 21 34 45,
	0	 39 40 57 58 60 61 62 63 64 65,
	0	 16 18 38 39 40 41 42 43 44 46 47 48 49 50 51 52 54 57 58 60 61 62 63 64 65,
	1	 9 10 12 13 16 17 18 19 35 38 39 40 41 42 43 44 45 46 47 48 49 50 51 52 53 54 55 56 57 58 60 61 62 63 64 65 361 362,
	0	 253 257 263 266 267,
	0	 1 2 3 66 67 68 69 70 71 72 73 74 145 146 147 148 149 150 151 152 153 154 155 156 157 158 159 160 161 162 163 164 165 166 180 181 182 183 184 185 186 187 188 189 190 191 192 193 194 195 196 197 198 199 200 201 202 203 204 205 235 236 237 238 239 240 241 242 243 244 245 246 247 248 249 250 251 252 270 271 272 273 274 275 276 277 278 279 280 281 282 283 284 285 286 287 288 289 290 291 292 293 294 295 296 297 298 299 300 301 302 303 304 305 306 307 308 309 310 311 312 313 314 315 316 317 318 319 320 321 338 339 340 341 342 345 346 349 352 353 354 355 356 358 359 365 366 368 370 371 372 373 374,
	0	 9 10 11 12 13 14 15 20 21 22 23 24 29 30 31 32 33 34 37 45 53 361 362,
	0	 5 7 357 360,
	0	 253 262,
	0	 255 264 269,
	0	 253 255 256 260 261 262 264 265 269,
	0	 253 255 256 257 260 261 262 264 265 266 269,
	0	 253 254 255 256 257 260 261 262 264 265 266 269,
	0	 235 237 239 240 244 246 247 249 251,
	0	 235 237 239 240 243 244 246 247 249 251 252,
	0	 235 236 237 239 240 243 244 246 247 249 251 252,
	0	 235 236 237 239 240 243 244 246 247 248 249 251 252,
	0	 235 236 237 239 240 241 242 243 244 246 247 248 249 250 251 252,
	0	 235 236 237 238 239 240 241 242 243 244 246 247 248 249 250 251 252,
	0	 29 30 31 32 33 53 59,
	0	 27 28 29 30 31 32 33 53 55 59,
	0	 10 18 27 28 29 30 31 32 33 38 39 41 42 46 47 48 49 50 51 52 53 54 55 59,
	0	 14 15 20 21 22 23 24 25 26 34 36,
	0	 10 14 15 18 20 21 22 23 24 25 26 27 28 29 30 31 32 33 34 36 38 39 41 42 46 47 48 49 50 51 52 53 54 55 59,
	0	 9 10 11 13 14 15 16 17 18 19 20 21 22 23 24 25 26 27 28 29 30 31 32 33 34 35 36 37 38 39 41 42 45 46 47 48 49 50 51 52 53 54 55 56 59,
	0	 167 170 171 179,
	0	 169 173 174 175,
	0	 76 78 79 80 82 83 84 86,
	0	 87 89 95 96 103,
	0	 76 77 78 79 80 81 82 83 84 86 87 88 89 90 91 92 93 94 95 96 97 98 99 100 101 102 103 104 105 106 107 108 130 347 348,
	0	 76 77 78 79 80 81 82 83 84 86 87 88 89 90 91 92 93 94 95 96 97 98 99 100 101 102 103 104 105 106 107 108 129 130 140 347 348,
	0	 109 115,
	0	 112 120 121 123,
	0	 109 110 112 115 116 120 121 122 123,
	0	 109 110 112 115 116 119 120 121 122 123,
	0	 109 110 112 113 115 116 118 119 120 121 122 123 350,
	0	 156 158 159 161 162 165,
	0	 149 152 156 157 158 159 160 161 162 163 164 165 166,
	0	 146 149 152 156 157 158 159 160 161 162 163 164 165 166,
	0	 146 149 152 155 156 157 158 159 160 161 162 163 164 165 166 338 339,
	0	 181 183 194 199,
	0	 192 193,
	0	 192 193 200 202,
	0	 181 183 184 185 186 187 191 192 193 194 196 197 199 200 202 204 205,
	0	 270 271 272 275 277 278 281 283 284 285 287 293 295 296 299 301 302 303 305 307 308 312 340 341 342 358 359,
	0	 270 271 272 275 277 278 281 283 284 285 287 293 295 296 297 299 301 302 303 305 307 308 312 340 341 342 358 359,
	0	 306 309 311,
	0	 292 294 306 309 311,
	0	 273 279 292 294 306 309 311,
	0	 273 279 290 292 294 304 306 309 311,
	0	 1 2 3 66 67 68 69 70 71 72 73 74 345 346 349 352 353 354 355 356 365 366 370 371 372 373 374,
	0	 9 10 12 13 19 35 45 53 55 56 361 362,
	0	 9 10 12 13 19 25 26 35 36 45 53 55 56 361 362,
	0	 14 15 20 21 22 23 24 27 28 34 59,
	0	 11 14 15 20 21 22 23 24 27 28 34 37 59,
	0	 9 10 11 12 13 14 15 19 20 21 22 23 24 25 26 27 28 34 35 36 37 45 53 55 56 59 361 362,
	0	 9 10 11 12 13 14 15 19 20 21 22 23 24 25 26 27 28 32 33 34 35 36 37 45 53 55 56 59 361 362,
	0	 91 92 93 99 100 101 105 107 108,
	0	 91 92 93 95 99 100 101 103 105 107 108,
	0	 87 89 91 92 93 95 99 100 101 103 105 107 108,
	0	 75 76 77 78 79 80 81 82 83 84 85 86 87 88 89 90 91 92 93 94 95 96 97 98 99 100 101 102 103 104 105 106 107 108 111 113 118 119 125 126 127 128 129 130 131 132 133 134 135 136 137 138 139 140 141 142 143 144 347 348 369,
	0	 75 76 77 78 79 80 81 82 83 84 85 86 87 88 89 90 91 92 93 94 95 96 97 98 99 100 101 102 103 104 105 106 107 108 109 110 111 113 114 115 116 118 119 121 122 125 126 127 128 129 130 131 132 133 134 135 136 137 138 139 140 141 142 143 144 347 348 369,
	0	 184 185 186 187 191 195 196 197 203 204 205,
	0	 290 313 314 315 316 317 318 319 320 321 340 341 359,
	0	 290 304 313 314 315 316 317 318 319 320 321 340 341 359,
	0	 276 290 304 313 314 315 316 317 318 319 320 321 340 341 359,
	0	 270 271 276 277 278 288 289 290 295 296 298 299 300 301 302 303 304 305 307 308 309 311 312 313 314 315 316 317 318 319 320 321 340 341 359,
	0	 270 271 273 276 277 278 279 288 289 290 292 294 295 296 298 299 300 301 302 303 304 305 306 307 308 309 311 312 313 314 315 316 317 318 319 320 321 340 341 359,
	0	 272 274 275 280 281 283 284 285 286 287 293 342 358,
	0	 270 271 272 273 274 275 276 277 278 279 280 281 283 284 285 286 287 288 289 290 292 293 294 295 296 298 299 300 301 302 303 304 305 306 307 308 309 311 312 313 314 315 316 317 318 319 320 321 340 341 342 358 359,
	0	 29 30 31 38 39 40 41 42 43 44 46 47 48 49 50 51 52 54 57 58 60 61 62 63 64 65,
	0	 236 239 240 241 242 245 248 249 250,
	0	 113 118 119,
	0	 272 274 280 286 287 293 297 359,
	1	 75 76 77 78 79 80 81 82 83 84 85 86 87 88 89 90 91 92 93 94 95 96 97 98 99 100 101 102 103 104 105 106 107 108 109 110 112 115 116 120 122 123 125 126 127 128 129 130 131 132 133 134 135 136 137 138 139 140 141 142 143 144 347 348 369,
	0	 75 76 77 78 79 80 81 82 83 84 85 86 87 88 89 90 91 92 93 94 95 96 97 98 99 100 101 102 103 104 105 106 107 108 109 110 111 112 115 116 119 120 122 123 125 126 127 128 129 130 131 132 133 134 135 136 137 138 139 140 141 142 143 144 347 348 369,
	0	 235 247 251 253 254 255 256 257 258 259 260 261 262 263 264 265 266 267 268 269 322 323 324 325 326 327 328 329 330 331 332 333 334 335 336 337 343 344,
	0	 235 237 247 251 253 254 255 256 257 258 259 260 261 262 263 264 265 266 267 268 269 322 323 324 325 326 327 328 329 330 331 332 333 334 335 336 337 343 344,
	0	 235 237 244 247 251 253 254 255 256 257 258 259 260 261 262 263 264 265 266 267 268 269 322 323 324 325 326 327 328 329 330 331 332 333 334 335 336 337 343 344,
	0	 270 271 277 278 308 312,
	0	 270 271 277 278 288 289 295 296 298 300 307 308 309 311 312,
	0	 270 271 277 278 288 289 295 296 298 300 305 307 308 309 311 312,
	0	 270 271 277 278 288 289 295 296 298 300 302 303 305 307 308 309 311 312,
	0	 272 273 274 275 276 279 280 281 283 284 285 286 287 290 292 293 294 297 304 306 313 314 315 316 317 318 319 320 321 340 341 342 358 359,
	0	 87 88 89 90 91 92 93 94 95 96 97 98 99 100 101 103 105 107 108,
	0	 275 284 285 290 304 313 314 315 316 317 318 319 320 321 340 341 342 358,
	0	 270 271 273 275 277 278 279 284 285 288 289 290 292 294 295 296 298 299 300 301 302 303 304 305 306 307 308 309 311 312 313 314 315 316 317 318 319 320 321 340 341 342 358,
	0	 276 283 293 359,
	0	 272 274 276 280 283 286 293 359,
	0	 272 274 276 280 281 283 286 287 293 359,
	0	 272 274 276 280 281 283 286 287 293 297 359,
	0	 181 183 185 186 187 192 193 194 195 196 197 199 200 202 204 205,
	0	 145 150 151,
	0	 145 146 147 148 149 150 151 152 153 155 156 157 158 159 160 161 162 163 164 165 166 338 339,
	0	 75 76 77 78 79 80 81 82 83 84 85 86 87 88 89 90 91 92 93 94 95 96 97 98 99 100 101 102 103 104 105 106 107 108 129 134 140 347 348,
	0	 137 141,
	0	 258 259 263 267,
	0	 288 289 295 298 300 305 309,
	0	 9 10 12 13 14 15 20 21 22 23 24 29 30 31 32 33 34 37 45 53 55 56 361 362,
	0	 236 238 239 240 241 242 246 248 249 250,
	0	 253 254 257 259 260 261 262 263 266 267 268,
	0	 270 271 277 278 295 296 299 301 307 308 312,
	0	 270 271 277 278 295 296 299 301 302 303 305 307 308 312,
	0	 270 271 277 278 295 296 299 301 302 303 305 307 308 309 311 312,
	1	 291 310 359,
	0	 270 271 273 277 278 279 282 288 289 291 292 294 295 296 298 299 300 301 302 303 305 306 307 308 309 310 311 312 359,
	0	 270 271 272 273 274 277 278 279 280 281 282 286 287 288 289 291 292 293 294 295 296 297 298 299 300 301 302 303 305 306 307 308 309 310 311 312 359,
	0	 1 2 3 345 346 352 353 354 355 356 365 370 371 372 373 374,
	0	 29 30 31 32 33 45,
	0	 9 10 11 12 13 14 15 16 17 18 19 20 21 22 23 24 26 27 28 29 30 31 32 33 34 35 36 37 38 39 40 41 42 43 44 45 46 47 48 49 50 51 52 53 54 55 56 57 58 59 60 61 62 63 64 65 361 362,
	0	 91 92 93 94 95 96 97 99 100 101 102 103 105 107 108,
	1	 1 2 3 66 67 68 69 70 71 72 73 74 253 254 255 256 257 258 259 260 261 262 263 264 265 266 267 268 269 270 271 272 273 274 275 276 277 278 279 280 281 282 283 284 285 286 287 288 289 290 291 292 293 294 295 296 297 298 299 300 301 302 303 304 305 306 307 308 309 310 311 312 313 314 315 316 317 318 319 320 321 340 341 342 345 346 349 352 353 354 355 356 358 359 365 366 370 371 372 373 374,
	0	 145 146 147 148 149 150 151 152 153 154 155 156 157 158 159 160 161 162 163 164 165 166 235 236 237 238 239 240 241 242 243 244 245 246 247 248 249 250 251 252 253 254 255 256 257 258 259 260 261 262 263 264 265 266 267 268 269 322 323 324 325 326 327 328 329 330 331 332 333 334 335 336 337 338 339 343 344,
	0	 9 10 12 13 29 30 31 32 33 45 53 55 56 59 361 362,
	0	 255 256 258 259 263 264 265 267 269,
	0	 253 254 255 256 258 259 263 264 265 267 269,
	0	 253 254 255 256 258 259 260 261 263 264 265 267 268 269,
	0	 9 10 11 12 13 14 15 16 17 18 19 20 21 27 28 29 30 31 32 33 34 35 37 38 39 40 41 42 43 44 46 47 48 49 50 51 52 53 54 55 56 57 58 60 61 62 63 64 65 361 362,
	0	 22 23 24 25 26,
	0	 38 39 43 44 47 48 49 50 51 52,
	0	 38 39 40 43 44 47 48 49 50 51 52,
	0	 38 39 40 42 43 44 46 47 48 49 50 51 52,
	0	 206 207 216 217 225 227 229,
	0	 270 271 277 278 296 299 301 303 305 307 308 312,
	0	 92 93 95 96 97 100 102 103 105 108,
	0	 87 92 93 95 96 97 100 102 103 105 108,
	0	 206 207 211 212 213 214 216 217 218 219 220 221 223 224 225 227 228 229 232 233,
	0	 9 10 13 19 25 26 35 36 45 53 362,
	0	 11 12 361,
	0	 9 10 11 12 13 19 25 26 27 28 35 36 37 45 53 55 56 361 362,
	0	 9 10 11 12 13 14 15 16 17 18 19 20 21 22 23 24 25 26 27 28 34 35 36 37 38 39 40 41 42 43 44 45 46 47 48 49 50 51 52 53 54 55 56 57 58 60 61 62 63 64 65 361 362,
	0	 273 292 294 306,
	0	 272 274 275 280 283 284 285 286 293 340 341 342 358 359,
	0	 239 240 241 242 246 248 249 250,
	0	 236 239 240 241 242 246 248 249 250,
	0	 109 110 115 116 122 124,
	0	 109 110 111 115 116 119 121 122 124,
	0	 113 114 118,
	1	 9 10 12 13 29 30 31 32 33 53 55 361 362,
	0	 9 10 11 12 13 29 30 31 32 33 37 53 55 361 362,
	0	 208 226 230 234,
	0	 191 192,
	0	 183 191 192,
	0	 181 183 191 192 200 202,
	0	 181 183 191 192 194 199 200 202,
	0	 275 283 284 285 341 342 358 359,
	0	 94 95 96 97 101 102 103,
	0	 87 91 92 93 94 95 96 97 99 100 101 102 103 105 107 108,
	0	 270 271 273 277 278 282 288 289 292 294 295 296 298 299 300 301 302 303 305 307 308 309 311 312,
	0	 290 304 310,
	0	 270 271 273 274 275 276 277 278 279 280 282 283 284 285 286 288 289 290 292 293 294 295 296 297 298 299 300 301 302 303 304 305 306 307 308 309 310 311 312 313 314 315 316 317 318 319 320 321 340 341 342 358 359,
	0	 126 138,
	0	 270 271 277 305,
	0	 9 10 11 12 13 14 15 16 17 18 19 20 21 22 23 24 25 26 27 28 29 30 31 32 33 34 35 37 38 39 40 41 42 43 44 45 46 47 48 49 50 51 52 53 54 56 57 58 59 60 61 62 63 64 65 361 362,
	0	 168 169 170 171 174 175 176 179,
	0	 76 82,
	0	 109 110 115 117 122 350,
	0	 113 114 116 118 121,
	0	 75 76 77 78 79 80 81 82 83 84 85 86 87 88 89 90 91 92 93 94 95 96 97 98 99 100 101 102 103 104 105 106 107 108 112 113 114 118 120 121 123 125 126 127 128 129 130 131 132 133 134 135 136 137 138 139 140 141 142 143 144 347 348 369,
	0	 75 76 77 78 79 80 81 82 83 84 85 86 87 88 89 90 91 92 93 94 95 96 97 98 99 100 101 102 103 104 105 106 107 108 112 113 114 118 119 120 121 123 125 126 127 128 129 130 131 132 133 134 135 136 137 138 139 140 141 142 143 144 347 348 369,
	0	 75 76 77 78 79 80 81 82 83 84 85 86 87 88 89 90 91 92 93 94 95 96 97 98 99 100 101 102 103 104 105 106 107 108 109 110 112 113 114 115 116 118 119 120 121 122 123 125 126 127 128 129 130 131 132 133 134 135 136 137 138 139 140 141 142 143 144 347 348 369,
	0	 180 182 185 186 187 196 197 203 204 205,
	1	 316 320,
	1	 315 316 317 320,
	1	 275 276 283 284 285 290 297 304 313 314 315 316 317 318 319 320 321 340 341 342 358,
	1	 270 271 273 275 276 277 278 279 282 283 284 285 288 289 290 292 294 295 296 297 298 299 300 301 302 303 304 305 306 307 308 309 311 312 313 314 315 316 317 318 319 320 321 340 341 342 358,
	0	 38 39 47,
	1	 9 10 12 13 35 45 53 55 361 362,
	1	 9 10 12 13 16 17 19 27 28 35 45 53 55 56 361 362,
	1	 270 271 275 276 277 278 283 284 285 288 289 290 292 294 295 296 298 299 300 301 302 303 304 305 307 308 309 311 312 313 314 315 316 317 318 319 320 321 340 341 342 358,
	1	 345 346 353 354 355 356 371 372 373 374,
	0	 75 76 77 78 79 80 81 82 83 84 85 86 87 88 89 90 91 92 93 94 95 96 97 98 99 100 101 102 103 104 105 106 107 108 112 117 120 123 125 126 127 128 129 130 131 132 133 134 135 136 137 138 139 140 141 142 143 144 347 348 350 369,
	0	 89 93 95 96 103 105,
	0	 183 192 200 202,
	0	 239 248,
	0	 75 76 77 78 79 80 81 82 83 84 85 86 87 88 89 90 91 92 93 94 95 96 97 98 99 100 101 102 103 104 105 106 107 108 120 123 125 126 127 128 129 130 131 132 133 134 135 136 137 138 139 140 141 142 143 144 347 348 369,
	0	 9 10 12 13 14 15 20 21 22 23 24 34 53 361 362,
	0	 167 169 170 171 174 175 179,
	0	 168 176,
	0	 87 89 93 95 96 97 101 102 103 105,
	0	 276 359,
	1	 254 257 260 261 262 266 268,
	0	 270 271 273 277 278 279 288 289 295 296 298 299 300 301 307 308 309 311 312,
	0	 11 14 15 16 17 18 19 20 21 22 23 24 29 30 31 32 33 34 37 38 39 40 41 42 43 44 46 47 48 49 50 51 52 54 57 58 59 60 61 62 63 64 65,
	0	 257 266 268,
	0	 259 262,
	0	 253 257 259 260 261 262 266 268,
	0	 82 348,
	0	 181 183 193,
	0	 270 271 273 277 278 279 282 288 289 291 292 294 295 296 298 299 300 301 302 303 305 307 308 309 310 311 312,
	0	 270 271 273 277 278 279 282 288 289 291 292 294 295 296 298 299 300 301 302 303 305 307 308 309 310 311 312 359,
	0	 270 271 272 273 274 277 278 279 280 281 282 286 287 288 289 291 292 293 294 295 296 297 298 299 300 301 302 303 305 307 308 309 310 311 312 359,
	0	 1 2 3 352 353 354 355 356 370 371 372 373 374,
	0	 193 194,
	0	 9 10 11 12 13 14 15 16 17 18 19 20 21 22 23 24 25 26 27 28 29 30 31 32 33 34 35 36 37 38 39 40 41 42 43 44 45 46 47 48 49 50 51 52 53 54 55 56 57 58 59 60 61 62 63 64 65 226 234 361 362,
	0	 91 93 105 107,
	0	 91 93 99 105 107,
	0	 91 93 95 96 99 103 105 107,
	0	 87 89 91 93 95 96 99 103 105 107,
	0	 272 275 283 284 285 342 358,
	0	 272 274 275 280 283 284 285 286 293 342 358 359,
	0	 313 314 316 317 318 319 320 321,
	0	 9 10 13 361,
	0	 9 10 11 12 13 14 15 16 17 18 19 20 21 22 23 24 29 30 31 32 33 34 35 37 38 39 40 41 42 43 44 45 46 47 48 49 50 51 52 53 54 57 58 60 61 62 63 64 65 361 362,
	0	 260 261 267 268,
	0	 9 10 11 12 13 14 15 16 17 18 19 20 21 22 23 24 25 26 27 28 29 30 31 32 33 34 35 36 37 38 39 40 41 42 43 44 45 46 47 48 49 50 51 52 53 54 55 56 57 58 59 60 61 62 63 64 65 167 168 169 170 171 172 173 174 175 176 177 178 179 206 207 208 209 210 211 212 213 214 215 216 217 218 219 220 221 222 223 224 225 226 227 228 229 230 231 232 233 234 235 236 237 238 239 240 241 242 243 244 245 246 247 248 249 250 251 252 253 254 255 256 257 258 259 260 261 262 263 264 265 266 267 268 269 322 323 324 325 326 327 328 329 330 331 332 333 334 335 336 337 343 344 351 361 362 367,
	0	 180 190 201 368,
	0	 114 117 121,
	0	 9 10 12 13 14 15 16 17 18 19 20 21 22 23 24 29 30 31 32 33 34 35 37 38 39 40 41 42 43 44 45 46 47 48 49 50 51 52 53 54 57 58 59 60 61 62 63 64 65 361 362,
	0	 148 149 152 154 155 157 158 159 160 162 163 164 166 338 339,
	0	 297 304,
	0	 11 29 30 31 32 33,
	0	 9 13 45 55 362,
	0	 9 13 29 30 31 32 33 45 53 55 59 362,
	0	 12 56 361,
	0	 11 12 56 361,
	0	 11 12 37 56 361,
	0	 9 11 12 13 29 30 31 32 33 37 45 53 55 56 59 361 362,
	0	 25 26 27 28 36,
	0	 14 15 20 21 22 23 24 25 26 27 28 34 36,
	0	 9 11 12 13 14 15 20 21 22 23 24 25 26 27 28 29 30 31 32 33 34 36 37 45 53 55 56 59 361 362,
	0	 9 11 12 13 14 15 19 20 21 22 23 24 25 26 27 28 29 30 31 32 33 34 35 36 37 45 53 55 56 59 361 362,
	0	 9 11 12 13 14 15 19 20 21 22 23 24 25 26 27 28 29 30 31 32 33 34 35 36 37 45 53 55 56 57 58 59 60 61 62 63 64 65 361 362,
	0	 9 11 12 13 14 15 19 20 21 22 23 24 25 26 27 28 29 30 31 32 33 34 35 36 37 45 53 54 55 56 57 58 59 60 61 62 63 64 65 361 362,
	0	 10 17,
	0	 10 16 17,
	0	 10 16 17 18,
	0	 272 275 281 283 284 285 287 340 341 342 358,
	0	 272 275 276 281 283 284 285 287 291 340 341 342 358 359,
	0	 272 275 276 281 283 284 285 287 291 310 340 341 342 358 359,
	0	 272 275 276 281 282 283 284 285 287 291 310 340 341 342 358 359,
	0	 272 275 276 281 282 283 284 285 287 291 302 303 310 340 341 342 358 359,
	0	 270 271 272 275 276 277 278 281 282 283 284 285 287 291 293 302 303 305 310 340 341 342 358 359,
	0	 297 304 306,
	0	 273 279 297 304 306,
	0	 270 271 272 273 275 276 277 278 279 281 282 283 284 285 287 291 293 297 302 303 304 305 306 310 340 341 342 358 359,
	0	 270 271 272 273 275 276 277 278 279 281 282 283 284 285 287 291 293 297 302 303 304 305 306 309 310 311 340 341 342 358 359,
	0	 314 316 320,
	0	 313 314 316 318 320 321,
	0	 274 280 286 290 313 314 315 316 317 318 319 320 321,
	0	 274 280 286 290 294 313 314 315 316 317 318 319 320 321,
	0	 274 280 286 290 292 294 313 314 315 316 317 318 319 320 321,
	0	 274 280 286 290 292 294 299 301 308 312 313 314 315 316 317 318 319 320 321,
	0	 274 280 286 290 292 294 296 299 301 307 308 312 313 314 315 316 317 318 319 320 321,
	0	 270 271 272 273 274 275 276 277 278 279 280 281 282 283 284 285 286 287 290 291 292 293 294 296 297 299 301 302 303 304 305 306 307 308 309 310 311 312 313 314 315 316 317 318 319 320 321 340 341 342 358 359,
	0	 270 271 272 273 274 275 276 277 278 279 280 281 282 283 284 285 286 287 290 291 292 293 294 296 297 298 299 300 301 302 303 304 305 306 307 308 309 310 311 312 313 314 315 316 317 318 319 320 321 340 341 342 358 359,
	0	 95 96 97 102 103,
	0	 91 92 95 96 97 99 100 102 103 107 108,
	0	 87 89 91 92 95 96 97 99 100 102 103 107 108,
	0	 87 89 91 92 94 95 96 97 99 100 102 103 107 108,
	0	 115 118,
	0	 109 110 111 112 113 115 118 119 120 122 123,
	0	 109 110 111 112 113 114 115 118 119 120 121 122 123 124,
	0	 167 168 175,
	0	 75 76 77 78 79 80 81 82 83 84 85 86 87 88 89 90 91 92 93 94 95 96 97 98 99 100 101 102 103 104 105 106 107 108 109 110 111 112 113 114 115 116 117 118 119 120 121 122 123 124 125 126 127 128 129 130 131 132 133 134 135 136 137 138 139 140 141 142 143 144 167 168 169 170 171 172 173 174 175 176 177 178 179 347 348 350 367 369,
	0	 146 148 152 155 338 339,
	0	 149 156 157 158 159 160 161 162 163 165 166,
	0	 146 148 149 152 155 156 157 158 159 160 161 162 163 165 166 338 339,
	0	 181 183 184 185 186 187 189 191 192 193 194 196 197 198 199 200 202 203 204 205,
	0	 181 183 184 185 186 187 189 191 192 193 194 196 197 198 199 200 201 202 203 204 205,
	0	 180 181 182 183 184 185 186 187 189 191 192 193 194 196 197 198 199 200 201 202 203 204 205,
	0	 253 254 260 261,
	0	 253 254 255 256 260 261 264 265 269,
	0	 263 267 268,
	0	 253 254 255 256 260 261 263 264 265 267 268 269,
	0	 253 254 255 256 257 259 260 261 262 263 264 265 266 267 268 269,
	1	 324 325 329 331 334 343 344,
	0	 322 323 324 325 329 331 334 343 344,
	0	 322 323 324 325 327 329 330 331 333 334 335 337 343 344,
	0	 1 2 3 4 5 6 7 8 9 10 11 12 13 14 15 16 17 18 19 20 21 22 23 24 25 26 27 28 29 30 31 32 33 34 35 36 37 38 39 40 41 42 43 44 45 46 47 48 49 50 51 52 53 54 55 56 57 58 59 60 61 62 63 64 65 66 67 68 69 70 71 72 73 74 206 207 208 209 210 211 212 213 214 215 216 217 218 219 220 221 222 223 224 225 226 227 228 229 230 231 232 233 234 270 271 272 273 274 275 276 277 278 279 280 281 282 283 284 285 286 287 288 289 290 291 292 293 294 295 296 297 298 299 300 301 302 303 304 305 306 307 308 309 310 311 312 313 314 315 316 317 318 319 320 321 340 341 342 345 346 349 351 352 353 354 355 356 357 358 359 360 361 362 363 364 365 366 370 371 372 373 374,
	0	 1 2 3 4 5 6 7 8 9 10 11 12 13 14 15 16 17 18 19 20 21 22 23 24 25 26 27 28 29 30 31 32 33 34 35 36 37 38 39 40 41 42 43 44 45 46 47 48 49 50 51 52 53 54 55 56 57 58 59 60 61 62 63 64 65 206 207 208 209 210 211 212 213 214 215 216 217 218 219 220 221 222 223 224 225 226 227 228 229 230 231 232 233 234 345 346 349 351 352 353 354 355 356 357 360 361 362 363 364 366 370 371 372 373 374,
	0	 366 374,
	0	 366 373 374,
	0	 355 356 366 373 374,
	0	 355 356 366 372 373 374,
	0	 355 356 366 371 372 373 374,
	0	 180 189 198,
	0	 296 299 301 308 309 311 312,
	0	 11 16 17 18 19 27 28 35 38 39 40 41 42 43 44 46 47 48 49 50 51 52 54 57 58 59 60 61 62 63 64 65,
	0	 206 207 214 216 217 218 221 224 225 227 229,
	0	 181 183 184 186 187 191 192 193 194 195 197 199 200 202 203 205,
	0	 1 2 3 4 5 6 7 8 66 67 68 69 70 71 72 73 74 235 236 237 238 239 240 241 242 243 244 245 246 247 248 249 250 251 252 253 254 255 256 257 258 259 260 261 262 263 264 265 266 267 268 269 270 271 272 273 274 275 276 277 278 279 280 281 282 283 284 285 286 287 288 289 290 291 292 293 294 295 296 297 298 299 300 301 302 303 304 305 306 307 308 309 310 311 312 313 314 315 316 317 318 319 320 321 322 323 324 325 326 327 328 329 330 331 332 333 334 335 336 337 340 341 342 343 344 345 346 349 352 353 354 355 356 357 358 359 360 363 364 365 366 370 371 372 373 374,
	0	 270 271 272 273 274 276 277 278 279 280 281 282 286 287 288 289 291 292 293 294 295 296 297 298 299 300 301 302 303 305 306 307 308 309 310 311 312 359,
	0	 87 91 92 94 97 99 100 101 102 103 107 108,
	0	 327 330 332 333 335 337,
	0	 152 160 164,
	0	 146 148 152 160 164,
	0	 146 148 149 152 154 155 160 164 338 339,
	0	 9 10 12 13 29 30 31 32 33 53 361 362,
	0	 14 15 16 17 18 20 21 22 23 24 34 38 39 40 41 42 43 44 46 47 48 49 50 51 52 54 57 58 59 60 61 62 63 64 65,
	0	 218 226,
	0	 206 207 213 214 216 217 218 221 224 225 226 227 229,
	0	 236 238 239 240 241 242 244 245 246 247 248 249 250 251,
	0	 235 236 238 239 240 241 242 244 245 246 247 248 249 250 251,
	0	 322 323 326 328 329 336,
	0	 313 314 316 318 321,
	0	 315 317 319,
	0	 235 237 243 244 245 246 247 251 252,
	0	 235 236 237 239 240 241 242 243 244 245 246 247 248 249 250 251 252,
	0	 9 10 11 12 13 14 15 16 17 18 19 20 21 22 23 24 25 26 27 28 29 30 31 32 33 34 35 36 37 38 39 40 41 42 43 44 45 46 47 48 49 50 51 52 53 54 55 56 57 58 59 60 61 62 63 64 65 167 168 169 170 171 172 173 174 175 176 177 178 179 206 207 208 209 210 211 212 213 214 215 216 217 218 219 220 221 222 223 224 225 226 227 228 229 230 231 232 233 234 235 236 237 238 239 240 241 242 243 244 245 246 247 248 249 250 251 252 351 361 362 367,
	0	 236 245,
	0	 91 92 93 94 96 97 99 100 101 102 103 105 107 108,
	0	 89 91 92 93 94 96 97 99 100 101 102 103 105 107 108,
	0	 313 314 318,
	0	 56 59,
	0	 145 146 148 149 152 154 155 156 157 158 159 160 161 162 163 164 165 166 338 339,
	0	 1 2 3 66 67 68 69 70 71 72 73 74 117 145 146 147 148 149 150 151 152 153 154 155 156 157 158 159 160 161 162 163 164 165 166 180 181 182 183 184 185 186 187 188 189 190 191 192 193 194 195 196 197 198 199 200 201 202 203 204 205 270 271 272 273 274 275 276 277 278 279 280 281 282 283 284 285 286 287 288 289 290 291 292 293 294 295 296 297 298 299 300 301 302 303 304 305 306 307 308 309 310 311 312 313 314 315 316 317 318 319 320 321 338 339 340 341 342 345 346 349 350 352 353 354 355 356 358 359 365 366 368 370 371 372 373 374,
	0	 257 263 267,
	0	 262 266,
	0	 109 110 114 115 116 121 122 124,
	0	 9 10 12 13 16 17 18 19 35 37 38 39 40 41 42 43 44 45 46 47 48 49 50 51 52 53 54 55 57 58 59 60 61 62 63 64 65 361 362,
	0	 279 288 289 292 294 295 298 300 306,
	0	 16 17 18 54 57 58 60 61 62 63 64 65,
	0	 40 46,
	0	 27 28 29 30 31 32 33 56,
	0	 16 17 18 19 35 38 39 40 41 42 43 44 46 47 48 49 50 51 52 54 55 57 58 60 61 62 63 64 65,
	0	 167 168 172 173 177 178 367,
	0	 9 10 11 12 13 14 15 16 17 18 19 20 21 22 23 24 29 30 31 32 33 34 35 38 39 40 41 42 43 44 45 46 47 48 49 50 51 52 53 54 57 58 59 60 61 62 63 64 65 361 362,
	0	 270 271 273 275 277 278 279 282 283 284 285 288 289 290 292 294 295 296 297 298 299 300 301 302 303 304 305 306 307 308 309 310 311 312 340 341 342 358,
	0	 67 72 73,
	0	 158 160 164,
	0	 11 14 15 20 21 22 23 24 25 26 34 36 40 45,
	0	 16 17 42,
	0	 9 10 11 12 13 14 15 16 17 19 20 21 22 23 24 25 26 27 28 29 30 31 32 33 34 35 36 37 40 42 45 53 55 56 59 361 362,
	0	 236 238 239 240 242 245 246 248 249,
	0	 109 110 111 113 115 118 119 121 122,
	0	 114 123 124,
	0	 112 114 120 123 124,
	0	 296 306 307 309 311,
	0	 282 299 301 302 303 308 310 312,
	0	 239 240 241 242 243 245 246 249 250,
	0	 236 239 240 241 242 243 245 246 248 249 250,
	1	 236 238 239 240 241 242 243 245 246 248 249 250,
	0	 9 10 13 45 362,
	0	 270 271 273 277 278 279 296 299 301 302 303 305 307 308 309 311 312,
	0	 88 90 96 98,
	0	 88 90 95 96 98,
	0	 1 2 3 270 271 272 273 274 275 276 277 278 279 280 281 282 283 284 285 286 287 288 289 290 292 293 294 295 296 297 298 299 300 301 302 303 304 305 306 307 308 309 311 312 313 314 315 316 317 318 319 320 321 340 341 342 345 346 349 352 353 354 355 356 358 359 365 366 370 371 372 373 374,
	0	 270 271 277 278 296 299 301 307 308 309 312,
	0	 1 2 3 274 280 286 345 346 349 352 353 354 355 356 365 366 370 371 372 373 374,
	0	 214 221 224,
	0	 214 221 224 225,
	0	 87 89 93 103 105,
	0	 270 271 273 276 277 278 279 282 288 289 292 294 295 296 298 299 300 301 302 303 305 306 307 308 309 311 312 313 314 315 316 317 318 319 320 321,
	0	 275 284 285 290 304 340 341 342 358,
	0	 274 275 280 284 285 286 290 293 304 340 341 342 358 359,
	0	 274 275 280 283 284 285 286 290 293 304 340 341 342 358 359,
	0	 272 274 275 280 283 284 285 286 290 293 304 340 341 342 358 359,
	0	 272 274 275 280 281 283 284 285 286 287 290 293 304 340 341 342 358 359,
	0	 272 274 275 280 281 283 284 285 286 287 290 293 297 304 340 341 342 358 359,
	0	 163 166,
	0	 9 10 11 12 13 14 15 16 17 18 19 20 21 22 23 24 27 28 34 35 37 38 39 40 41 42 43 44 45 46 47 48 49 50 51 52 53 54 55 57 58 59 60 61 62 63 64 65 361 362,
	0	 9 10 11 12 13 14 15 16 17 18 19 20 21 22 23 24 27 28 32 33 34 35 37 38 39 40 41 42 43 44 45 46 47 48 49 50 51 52 53 54 55 57 58 59 60 61 62 63 64 65 361 362,
	0	 167 168 169 173 174 175,
	0	 270 271 273 276 277 278 279 282 288 289 290 291 292 294 295 296 298 299 300 301 302 303 304 305 306 307 308 309 310 311 312 313 314 315 316 317 318 319 320 321,
	0	 75 76 77 78 79 80 81 82 83 84 85 86 87 88 89 90 91 92 93 94 95 96 97 98 99 100 101 102 103 104 105 106 107 108 112 117 120 123 124 125 126 127 128 129 130 131 132 133 134 135 136 137 138 139 140 141 142 143 144 347 348 350 369,
	0	 75 76 77 78 79 80 81 82 83 84 85 86 87 88 89 90 91 92 93 94 95 96 97 98 99 100 101 102 103 104 105 106 107 108 109 110 111 112 113 115 116 117 118 119 120 122 123 124 125 126 127 128 129 130 131 132 133 134 135 136 137 138 139 140 141 142 143 144 347 348 350 369,
	0	 325 335,
	0	 325 335 337,
	0	 325 326 327 328 332 335 336 337,
	1	 322 323 325 326 327 328 329 332 335 336 337,
	0	 9 10 12 13 14 15 20 21 22 23 24 34 45 53 55 59 361 362,
	0	 210 219 220 222 231 232 233 351,
	0	 210 215 219 220 222 231 232 233 351,
	0	 169 170 172 174 176 177 178 179 367,
	0	 167 168 169 170 172 174 176 177 178 179 367,
	0	 185 186 187 193 194 196 197 199 204 205,
	0	 185 186 187 193 194 196 197 199 200 202 204 205,
	0	 181 183 185 186 187 193 194 196 197 199 200 202 204 205,
	0	 131 137 141 369,
	0	 109 110 113 114 115 118 122,
	0	 121 124,
	0	 109 110 113 114 115 118 121 122 124,
	0	 109 110 111 113 114 115 118 119 121 122 124,
	0	 275 276 283 284 285 290 292 294 304 313 314 315 316 317 318 319 320 321 340 341 342 358,
	0	 273 275 276 279 283 284 285 290 292 294 304 313 314 315 316 317 318 319 320 321 340 341 342 358,
	0	 25 26 27 28 36 55 56,
	0	 11 14 15 16 17 18 19 20 21 22 23 24 25 26 27 28 29 30 31 32 33 34 35 36 37 38 39 40 41 42 43 44 46 47 48 49 50 51 52 54 55 56 57 58 60 61 62 63 64 65,
	0	 11 14 15 16 17 18 19 20 21 22 23 24 25 26 27 28 29 30 31 32 33 34 35 36 37 38 39 40 41 42 43 44 46 47 48 49 50 51 52 54 55 56 57 58 59 60 61 62 63 64 65,
	0	 270 271 277 278 282 288 289 295 296 298 299 300 301 302 303 305 306 307 308 309 311 312,
	0	 270 271 273 277 278 279 282 288 289 295 296 298 299 300 301 302 303 305 306 307 308 309 311 312,
	0	 274 276 280 281 286 287 293 313 314 315 316 317 318 319 320 321 359,
	0	 4 5 6 7 8 235 236 237 238 239 240 241 242 243 244 245 246 247 248 249 250 251 252 357 360 363 364,
	0	 275 282 283 284 285 290 304 310 313 314 315 316 317 318 319 320 321 340 341 342 358,
	0	 1 2 3 66 67 68 69 70 71 72 73 74 270 271 272 273 274 275 276 277 278 279 280 281 282 283 284 285 286 287 288 289 290 291 292 293 294 295 296 297 298 299 300 301 302 303 304 305 306 307 308 309 310 311 312 313 314 315 316 317 318 319 320 321 340 341 342 345 346 352 353 354 355 356 358 359 365 370 371 372 373 374,
	0	 167 168 169 170 171 172 173 174 175 176 177 178 179 244 367,
	0	 4 5 6 7 8 9 10 11 12 13 14 15 16 17 18 19 20 21 22 23 24 25 26 27 28 29 30 31 32 33 34 35 36 37 38 39 40 41 42 43 44 45 46 47 48 49 50 51 52 53 54 55 56 57 58 59 60 61 62 63 64 65 109 110 111 112 113 114 115 116 117 118 119 120 121 122 123 124 167 168 169 170 171 172 173 174 175 176 177 178 179 206 207 208 209 210 211 212 213 214 215 216 217 218 219 220 221 222 223 224 225 226 227 228 229 230 231 232 233 234 350 351 357 360 361 362 363 364 367,
	0	 275 284 285 290 313 314 315 316 317 318 319 320 321 340 341 342 358,
	0	 274 280 286 287 293 359,
	0	 185 186 187 192 196 197 204 205,
	0	 184 185 186 187 192 196 197 203 204 205,
	0	 11 16 17 18 19 29 30 31 32 33 35 37 38 39 40 41 42 43 44 46 47 48 49 50 51 52 54 57 58 60 61 62 63 64 65,
	0	 145 147 150 151 152 153 156 160 161 164 165 180 181 182 183 184 185 186 187 188 189 190 191 192 193 194 195 196 197 198 199 200 201 202 203 204 205 368,
	0	 145 146 147 148 150 151 152 153 156 160 161 164 165 180 181 182 183 184 185 186 187 188 189 190 191 192 193 194 195 196 197 198 199 200 201 202 203 204 205 368,
	0	 145 146 147 148 150 151 152 153 156 157 158 159 160 161 162 163 164 165 166 180 181 182 183 184 185 186 187 188 189 190 191 192 193 194 195 196 197 198 199 200 201 202 203 204 205 368,
	0	 145 146 147 148 150 151 152 153 154 156 157 158 159 160 161 162 163 164 165 166 180 181 182 183 184 185 186 187 188 189 190 191 192 193 194 195 196 197 198 199 200 201 202 203 204 205 368,
	0	 145 146 147 148 150 151 152 153 154 155 156 157 158 159 160 161 162 163 164 165 166 180 181 182 183 184 185 186 187 188 189 190 191 192 193 194 195 196 197 198 199 200 201 202 203 204 205 338 339 368,
	0	 253 254 257 260 261 262 266 267 268,
	0	 16 17 18 38 39 40 41 42 43 44 46 47 48 49 50 51 52 54,
	1	 272 274 280 281 286 287 291 293 297 310 359,
	0	 270 271 272 273 274 276 277 278 279 280 281 282 286 287 288 289 290 291 292 293 294 295 296 297 298 299 300 301 302 303 305 306 307 308 309 310 311 312 313 314 315 316 317 318 319 320 321 359,
	0	 145 146 147 148 149 150 151 152 153 154 155 156 157 158 159 160 161 162 163 164 165 166 180 181 182 183 184 185 186 187 188 189 190 191 192 193 194 195 196 197 198 199 200 201 202 203 204 205 235 236 237 238 239 240 241 242 243 244 245 246 247 248 249 250 251 252 253 254 255 256 257 258 259 260 261 262 263 264 265 266 267 268 269 338 339 368,
	0	 288 289 295 298 300 307 309 311,
	0	 254 262 263 267,
	0	 38 39 41 43 44 57 58 60 61 62 63 64 65,
	0	 111 112 113 114 118 119 120 121 124,
	0	 12 53 362,
	0	 11 18 29 30 31 32 33 38 39 40 41 42 43 44 46 47 48 49 50 51 52 54 57 58 60 61 62 63 64 65,
	0	 235 236 237 238 243 244 247 248 251 252,
	0	 253 257 260 261 263 266 267 268,
	0	 9 10 11 12 13 14 15 20 21 22 23 24 27 28 29 30 31 32 33 34 37 45 53 55 59 361 362,
	0	 270 271 277 278 296 298 299 300 301 307 308 312,
	0	 272 276 281 287 293 297 313 314 315 316 317 318 319 320 321 359,
	0	 167 172 176 177 178 367,
	0	 270 271 277 278 299 301 302 303 307 308 312,
	0	 75 76 77 78 79 80 81 82 83 84 85 86 87 88 89 90 91 92 93 94 95 96 97 98 99 100 101 102 103 104 105 106 107 108 109 110 112 114 115 116 120 121 122 123 125 126 127 128 129 130 131 132 133 134 135 136 137 138 139 140 141 142 143 144 347 348 369,
	0	 75 76 77 78 79 80 81 82 83 84 85 86 87 88 89 90 91 92 93 94 95 96 97 98 99 100 101 102 103 104 105 106 107 108 109 110 111 112 114 115 116 119 120 121 122 123 125 126 127 128 129 130 131 132 133 134 135 136 137 138 139 140 141 142 143 144 347 348 369,
	0	 257 260 261 262 263 266 267,
	0	 253 254 257 260 261 262 263 266 267,
	0	 180 182 189 190 198 201 203 368,
	0	 180 182 184 189 190 198 201 203 368,
	0	 253 254 255 256 258 259 262 264 265 269,
	0	 253 254 255 256 258 259 260 261 262 264 265 268 269,
	0	 253 254 255 256 257 258 259 260 261 262 264 265 266 268 269,
	0	 253 254 255 256 257 258 259 260 261 262 263 264 265 266 268 269,
	0	 1 2 3 272 274 280 281 286 287 293 345 346 349 352 353 354 355 356 359 365 366 370 371 372 373 374,
	0	 25 56,
	0	 25 26 36 56 206 207 208 209 210 211 212 213 214 215 216 217 218 219 220 221 222 223 224 225 226 227 228 229 230 231 232 233 234 351,
	0	 76 77 81,
	0	 296 307 308,
	0	 372 373,
	0	 270 271 277 278 282 292 294 296 299 301 307 308 312,
	0	 4 5 363 364,
	0	 4 5 357 360 363 364,
	0	 4 5 8 357 360 363 364,
	1	 235 237 244 247 252,
	0	 239 240 241 242 245 248 249 250,
	0	 236 238 239 240 241 242 243 245 248 249 250,
	0	 9 10 13 19 35 45,
	0	 14 15 20 21 29 30 31 34,
	0	 9 10 12 13 14 15 19 20 21 29 30 31 34 35 45 53 361 362,
	0	 9 10 11 12 13 14 15 19 20 21 29 30 31 34 35 45 53 361 362,
	0	 9 10 11 12 13 14 15 19 20 21 29 30 31 34 35 37 45 53 361 362,
	0	 27 28 32 33 55 56,
	0	 206 207 208 209 210 213 214 215 216 217 218 219 220 221 222 224 225 226 227 229 230 231 232 233 351,
	0	 206 207 208 209 210 212 213 214 215 216 217 218 219 220 221 222 223 224 225 226 227 228 229 230 231 232 233 351,
	0	 91 92 93 95 96 99 100 105 107 108,
	0	 75 76 77 78 79 80 81 82 83 84 85 86 87 88 89 90 91 92 93 94 95 96 97 98 99 100 101 102 103 104 105 106 107 108 109 110 113 115 117 118 122 125 126 127 128 129 130 131 132 133 134 135 136 137 138 139 140 141 142 143 144 347 348 350 369,
	0	 75 76 77 78 79 80 81 82 83 84 85 86 87 88 89 90 91 92 93 94 95 96 97 98 99 100 101 102 103 104 105 106 107 108 109 110 111 113 115 117 118 119 122 125 126 127 128 129 130 131 132 133 134 135 136 137 138 139 140 141 142 143 144 347 348 350 369,
	0	 116 124,
	0	 75 76 77 78 79 80 81 82 83 84 85 86 87 88 89 90 91 92 93 94 95 96 97 98 99 100 101 102 103 104 105 106 107 108 109 110 111 113 115 116 117 118 119 122 124 125 126 127 128 129 130 131 132 133 134 135 136 137 138 139 140 141 142 143 144 347 348 350 369,
	1	 198 201,
	0	 272 274 275 276 280 281 282 283 284 285 286 287 291 293 297 304 306 310 340 341 342 358 359,
	0	 270 271 272 273 274 275 276 277 278 279 280 281 282 283 284 285 286 287 288 289 291 293 295 296 297 298 299 300 301 302 303 304 305 306 307 308 309 310 311 312 340 341 342 358 359,
	0	 4 5 6 7 8 59 206 207 208 209 210 211 212 213 214 215 216 217 218 219 220 221 222 223 224 225 226 227 228 229 230 231 232 233 234 351 357 360 363 364,
	0	 27 28 37,
	0	 11 27 28 37,
	0	 4 5 6 7 8 11 27 28 37 59 206 207 208 209 210 211 212 213 214 215 216 217 218 219 220 221 222 223 224 225 226 227 228 229 230 231 232 233 234 351 357 360 363 364,
	0	 4 5 6 7 8 9 10 11 12 13 14 15 16 17 18 19 20 21 22 23 24 25 26 27 28 34 35 36 37 38 39 40 41 42 43 44 45 46 47 48 49 50 51 52 53 54 55 56 57 58 59 60 61 62 63 64 65 206 207 208 209 210 211 212 213 214 215 216 217 218 219 220 221 222 223 224 225 226 227 228 229 230 231 232 233 234 351 357 360 361 362 363 364,
	0	 4 5 6 7 8 9 10 11 12 13 14 15 16 17 18 19 20 21 22 23 24 25 26 27 28 32 33 34 35 36 37 38 39 40 41 42 43 44 45 46 47 48 49 50 51 52 53 54 55 56 57 58 59 60 61 62 63 64 65 206 207 208 209 210 211 212 213 214 215 216 217 218 219 220 221 222 223 224 225 226 227 228 229 230 231 232 233 234 351 357 360 361 362 363 364,
	0	 4 5 6 7 8 9 10 11 12 13 14 15 16 17 18 19 20 21 22 23 24 25 26 27 28 29 31 32 33 34 35 36 37 38 39 40 41 42 43 44 45 46 47 48 49 50 51 52 53 54 55 56 57 58 59 60 61 62 63 64 65 206 207 208 209 210 211 212 213 214 215 216 217 218 219 220 221 222 223 224 225 226 227 228 229 230 231 232 233 234 351 357 360 361 362 363 364,
	0	 327 333 335,
	0	 327 333 335 337,
	0	 180 182 190,
	0	 180 182 184 190,
	0	 180 182 184 190 203,
	0	 180 181 182 183 184 190 191 192 193 194 199 200 202 203,
	0	 180 181 182 183 184 185 186 187 190 191 192 193 194 196 197 199 200 202 203 204 205,
	0	 189 198 201 368,
	0	 270 271 277 278 288 289 295 296 298 299 300 301 305 307 308 309 311 312,
	0	 270 271 277 278 282 288 289 291 295 296 298 299 300 301 302 303 305 307 308 309 310 311 312,
	0	 275 283 284 285 290 304 313 314 315 316 317 318 319 320 321 340 341 342 358 359,
	0	 273 275 276 279 283 284 285 290 292 294 304 306 313 314 315 316 317 318 319 320 321 340 341 342 358 359,
	0	 18 43 44 46 47 48 49 50 51 52 57 58 60 61 62 63 64 65,
	0	 38 40,
	1	 87 89 91 92 94 95 97 99 100 101 102 103 107 108,
	0	 9 10 12 13 29 30 31 32 33 45 53 55 59 361 362,
	0	 9 10 12 13 29 30 31 32 33 37 45 53 55 59 361 362,
	0	 9 10 11 12 13 29 30 31 32 33 37 45 53 55 59 361 362,
	0	 168 169 170 171 172 174 177 178 179 367,
	0	 180 181 182 183 184 185 186 187 188 191 192 193 194 195 196 197 199 200 202 203 204 205,
	0	 180 181 182 183 184 185 186 187 188 191 192 193 194 195 196 197 198 199 200 202 203 204 205,
	0	 275 283 284 285,
	0	 270 271 272 273 274 275 276 277 278 279 280 281 283 284 285 286 287 288 289 290 293 295 296 297 298 299 300 301 302 303 304 305 307 308 309 311 312 313 314 315 316 317 318 319 320 321 340 341 342 358 359,
	0	 270 271 272 273 274 275 276 277 278 279 280 281 283 284 285 286 287 288 289 290 292 293 294 295 296 297 298 299 300 301 302 303 304 305 307 308 309 311 312 313 314 315 316 317 318 319 320 321 340 341 342 358 359,
	0	 9 10 12 13 16 17 19 35 37 45 53 55 56 361 362,
	0	 87 88 89 90 91 92 93 94 96 97 98 99 100 101 102 103 105 107 108,
	0	 113 118 119 124,
	0	 9 10 12 13 14 15 20 21 22 23 24 29 30 31 32 33 34 45 53 55 59 361 362,
	0	 9 10 11 12 13 14 15 20 21 22 23 24 29 30 31 32 33 34 37 45 53 55 59 361 362,
	0	 11 16 17 18 19 35 37 38 39 40 41 42 43 44 46 47 48 49 50 51 52 54 57 58 60 61 62 63 64 65,
	0	 11 14 15 16 17 18 19 20 21 29 30 31 32 33 34 35 37 38 39 40 41 42 43 44 46 47 48 49 50 51 52 54 57 58 59 60 61 62 63 64 65,
	0	 9 10 11 12 13 14 15 16 17 18 19 20 21 29 30 31 32 33 34 35 37 38 39 40 41 42 43 44 45 46 47 48 49 50 51 52 53 54 55 56 57 58 59 60 61 62 63 64 65 361 362,
	0	 91 92 93 94 95 96 99 100 103 105 107 108,
	0	 87 91 92 93 94 95 96 99 100 103 105 107 108,
	0	 129 130 140,
	0	 1 2 3 67 69 70 72 73 270 271 272 273 274 275 276 277 278 279 280 281 282 283 284 285 286 287 288 289 290 291 292 293 294 295 296 297 298 299 300 301 302 303 304 305 306 307 308 309 310 311 312 313 314 315 316 317 318 319 320 321 340 341 342 345 346 349 352 353 354 355 356 358 359 365 366 370 371 372 373 374,
	0	 67 69 70 72 73,
	0	 256 265 269 322 323 324 325 326 327 328 329 330 331 332 333 334 335 336 337 343 344,
	0	 255 256 257 260 261 262 264 265 266 268 269 322 323 324 325 326 327 328 329 330 331 332 333 334 335 336 337 343 344,
	0	 146 148 149 152 154 155 156 157 158 160 161 162 163 164 165 166 338 339,
	0	 43 44 46 47 48 49 50 51 52 61,
	0	 43 44 46 47 48 49 50 51 52 60 61,
	0	 43 44 46 47 48 49 50 51 52 60 61 62,
	0	 43 44 46 47 48 49 50 51 52 57 58 60 61 62,
	0	 206 207 208 209 211 212 213 214 215 216 217 218 219 220 221 223 224 225 226 227 228 229 230 232 233 351,
	0	 206 207 208 209 211 212 213 214 215 216 217 218 219 220 221 222 223 224 225 226 227 228 229 230 232 233 351,
	0	 206 207 208 209 211 212 213 214 215 216 217 218 219 220 221 222 223 224 225 226 227 228 229 230 231 232 233 351,
	0	 87 88 89 90 91 92 93 94 95 97 98 99 100 101 102 103 105 107 108,
	0	 275 276 279 283 284 285 290 304 306 313 314 315 316 317 318 319 320 321 340 341 342 358,
	0	 270 271 275 276 277 278 279 283 284 285 288 289 290 295 296 298 299 300 301 302 303 304 305 306 307 308 309 311 312 313 314 315 316 317 318 319 320 321 340 341 342 358,
	0	 270 271 273 274 275 276 277 278 279 280 281 282 283 284 285 286 287 288 289 290 291 292 293 294 295 296 298 299 300 301 302 303 304 305 306 307 308 309 310 311 312 313 314 315 316 317 318 319 320 321 340 341 342 358 359,
	0	 4 8 357 360,
	0	 75 77 78 79 80 83 84 86 347 348,
	0	 89 94 101,
	0	 89 92 94 97 100 101 102 108,
	0	 87 89 92 94 97 100 101 102 108,
	0	 87 89 92 94 95 96 97 100 101 102 103 108,
	0	 9 10 11 12 13 29 30 31 32 33 37 45 53 55 56 59 361 362,
	0	 46 47 51 52,
	0	 270 271 273 277 278 279 282 288 289 291 292 294 295 296 298 299 300 301 302 303 305 306 307 308 309 310 311 312,
	0	 75 76 77 78 79 80 81 82 83 84 85 86 104 106 347 348,
	0	 208 209 210 212 218 222 223 228 230 231,
	0	 145 147 149 150 151 153 154 155 180 181 182 183 184 185 186 187 188 189 190 191 192 193 194 195 196 197 198 199 200 201 202 203 204 205 338 339 368,
	0	 148 155 338 339,
	0	 87 89 91 92 97 99 100 102 103 107 108,
	0	 87 89 91 92 93 94 96 97 99 100 102 103 105 107 108,
	0	 126 128 132 133 135 136 138 142 143 144,
	0	 112 113 115 118 120 123 124,
	0	 11 14 15 20 21 22 23 24 25 26 27 28 29 30 31 32 33 34 35 36 37 55 56 59,
	0	 16 17 38 39 40 41 42 54 57 58 60 61 62 63 64 65,
	0	 9 11 12 13 14 15 16 17 18 19 20 21 22 23 24 25 26 27 28 29 30 31 32 33 34 35 36 37 38 39 40 41 42 45 53 54 55 56 57 58 59 60 61 62 63 64 65 362,
	0	 270 271 277 278 299 301 302 303 308 310 312,
	0	 270 271 272 273 274 275 276 277 278 279 280 281 282 283 284 285 286 287 288 289 291 293 295 296 297 298 299 300 301 302 303 305 306 307 308 309 310 311 312 340 341 342 358 359,
	0	 270 271 272 273 274 275 276 277 278 279 280 281 282 283 284 285 286 287 288 289 291 292 293 294 295 296 297 298 299 300 301 302 303 305 306 307 308 309 310 311 312 340 341 342 358 359,
	0	 9 10 12 13 16 17 18 19 29 30 31 32 33 35 38 39 40 41 42 43 44 45 46 47 48 49 50 51 52 53 54 55 57 58 60 61 62 63 64 65 361 362,
	0	 167 168 170 172 173 176 177 178 179 367,
	0	 181 183 186 187 191 192 193 194 197 199 200 202 205,
	0	 9 10 13 16 17 19 35 45 361 362,
	0	 14 15 18 20 21 22 23 24 32 33 34 38 39 40 41 42 43 44 46 47 48 49 50 51 52 54 57 58 59 60 61 62 63 64 65,
	0	 9 10 13 14 15 16 17 18 19 20 21 22 23 24 32 33 34 35 38 39 40 41 42 43 44 45 46 47 48 49 50 51 52 54 57 58 59 60 61 62 63 64 65 361 362,
	0	 9 10 11 13 14 15 16 17 18 19 20 21 22 23 24 32 33 34 35 37 38 39 40 41 42 43 44 45 46 47 48 49 50 51 52 54 57 58 59 60 61 62 63 64 65 361 362,
	0	 9 10 11 12 13 14 15 16 17 18 19 20 21 22 23 24 32 33 34 35 37 38 39 40 41 42 43 44 45 46 47 48 49 50 51 52 53 54 57 58 59 60 61 62 63 64 65 361 362,
	0	 9 10 11 12 13 14 15 16 17 18 19 20 21 22 23 24 27 28 32 33 34 35 37 38 39 40 41 42 43 44 45 46 47 48 49 50 51 52 53 54 57 58 59 60 61 62 63 64 65 361 362,
	0	 253 260 261 263 267 268,
	0	 280 286,
	0	 75 76 77 78 79 80 81 82 83 84 85 86 87 88 89 90 91 92 93 94 95 96 97 98 99 100 101 102 103 104 105 106 107 108 126 128 129 130 131 133 134 135 136 137 138 139 140 142 144 347 348,
	0	 9 10 12 13 19 35 53 361 362,
	0	 9 10 12 13 16 17 18 19 35 38 39 40 41 42 43 44 46 47 48 49 50 51 52 53 54 57 58 60 61 62 63 64 65 361 362,
	0	 14 15 20 21 22 23 24 29 30 31 32 33 34 45 59,
	0	 11 14 15 20 21 22 23 24 29 30 31 32 33 34 37 45 59,
	0	 236 237 238 239 240 241 242 243 244 245 246 247 248 249 250 252,
	0	 275 284 285 313 314 315 316 317 318 319 320 321 342 358,
	0	 275 283 284 285 313 314 315 316 317 318 319 320 321 342 358,
	0	 5 6 7,
	0	 9 10 13 27 28 35 53 56 362,
	0	 9 10 13 19 27 28 35 53 56 59 362,
	0	 40 45,
	0	 25 26 36 40 45,
	0	 9 10 11 13 14 15 19 20 21 22 23 24 25 26 27 28 34 35 36 37 40 45 53 56 59 362,
	0	 12 29 30 31 32 33 55,
	0	 9 10 11 12 13 14 15 19 20 21 22 23 24 25 26 27 28 29 30 31 32 33 34 35 36 37 40 42 45 53 55 56 59 362,
	0	 9 10 11 12 13 14 15 18 19 20 21 22 23 24 25 26 27 28 29 30 31 32 33 34 35 36 37 40 42 45 53 54 55 56 59 362,
	0	 9 10 11 12 13 14 15 18 19 20 21 22 23 24 25 26 27 28 29 30 31 32 33 34 35 36 37 40 42 45 46 47 48 49 50 51 52 53 54 55 56 59 362,
	0	 9 10 11 12 13 14 15 16 17 18 19 20 21 22 23 24 25 26 27 28 29 30 31 32 33 34 35 36 37 40 42 45 46 47 48 49 50 51 52 53 54 55 56 57 58 59 60 61 62 63 64 65 362,
	0	 9 10 11 12 13 14 15 16 17 18 19 20 21 22 23 24 25 26 27 28 29 30 31 32 33 34 35 36 37 40 42 45 46 47 48 49 50 51 52 53 54 55 56 57 58 59 60 61 62 63 64 65 361 362,
	0	 38 39 41,
	0	 167 169 171 173 174 175 176,
	0	 238 239 240 242 248 249,
	0	 236 238 239 240 242 248 249,
	0	 235 236 237 238 239 240 242 245 246 248 249,
	0	 235 236 237 238 239 240 242 244 245 246 248 249,
	0	 241 243 250 252,
	0	 241 243 247 250 252,
	0	 149 156 157 159 161 162 165 166,
	0	 148 149 156 157 158 159 160 161 162 163 164 165 166,
	0	 146 148 149 152 156 157 158 159 160 161 162 163 164 165 166,
	0	 180 198,
	0	 181 183 185 186 187 192 193 194 196 197 199 200 202 203 204 205,
	0	 191 195,
	0	 78 80 83 84 86,
	0	 76 78 79 80 83 84 86 347 348,
	0	 93 97 101 102 105,
	0	 87 93 97 101 102 105,
	0	 109 110 115 121 122,
	0	 112 113 114 118 120 123 124,
	0	 109 110 112 113 114 115 118 120 121 122 123 124,
	0	 111 116 119,
	0	 255 256 257 260 261 264 265 266 269,
	0	 255 256 257 258 259 260 261 264 265 266 269,
	0	 270 271 272 277 278 293 305,
	0	 270 271 272 277 278 293 297 305,
	0	 299 301 302 308 312,
	0	 270 271 272 277 278 282 293 297 299 301 302 303 305 308 310 312,
	0	 288 289 291 295 298 300,
	0	 296 307 311,
	0	 288 289 291 295 296 298 300 307 309 311,
	0	 288 289 291 295 296 298 300 306 307 309 311,
	0	 275 283 284 285 288 289 290 291 295 296 298 300 304 306 307 309 311 340 341 342 358 359,
	0	 273 275 279 283 284 285 288 289 290 291 295 296 298 300 304 306 307 309 311 340 341 342 358 359,
	0	 270 271 272 273 275 277 278 279 282 283 284 285 288 289 290 291 293 295 296 297 298 299 300 301 302 303 304 305 306 307 308 309 310 311 312 340 341 342 358 359,
	0	 270 271 272 273 275 277 278 279 282 283 284 285 288 289 290 291 292 293 294 295 296 297 298 299 300 301 302 303 304 305 306 307 308 309 310 311 312 313 314 315 316 317 318 319 320 321 340 341 342 358 359,
	0	 270 271 272 273 275 276 277 278 279 282 283 284 285 288 289 290 291 292 293 294 295 296 297 298 299 300 301 302 303 304 305 306 307 308 309 310 311 312 313 314 315 316 317 318 319 320 321 340 341 342 358 359,
	0	 270 271 272 273 274 275 276 277 278 279 280 282 283 284 285 286 288 289 290 291 292 293 294 295 296 297 298 299 300 301 302 303 304 305 306 307 308 309 310 311 312 313 314 315 316 317 318 319 320 321 340 341 342 358 359,
	0	 270 271 273 275 276 277 278 279 283 284 285 288 289 290 292 294 295 296 298 299 300 301 302 303 304 306 307 308 309 311 312 313 314 315 316 317 318 319 320 321 340 341 342 358,
	0	 4 5 6 357 360 363 364,
	0	 4 5 6 7 8 9 10 11 12 13 14 15 16 17 18 19 20 21 22 23 24 25 26 27 28 29 30 31 32 33 34 35 36 37 38 39 40 41 42 43 44 45 46 47 48 49 50 51 52 53 54 55 56 57 58 59 60 61 62 63 64 65 206 207 208 209 210 211 212 213 214 215 216 217 218 219 220 221 222 223 224 225 227 228 229 230 231 232 233 234 351 357 360 361 362 363 364,
	0	 75 76 77 78 79 80 83 84 86,
	0	 270 271 277 278 296 307 312,
	0	 11 14 15 20 21 22 23 24 29 30 31 32 33 34,
	0	 11 14 15 20 21 22 23 24 29 30 31 32 33 34 37,
	0	 25 26 27 28 36 55 56 59,
	0	 167 168 169 170 171 173 174 175 176 177 178 179 367,
	0	 68 69 71 74,
	0	 11 14 15 18 19 20 21 22 23 24 34 35 37 38 39 40 41 42 43 44 46 47 48 49 50 51 52 54 57 58 60 61 62 63 64 65,
	0	 184 186 187 195 197 205,
	0	 67 70,
	0	 270 271 277 278 288 289 295 302 303 305 309 311,
	0	 9 10 12 13 14 15 16 17 19 20 21 22 23 24 29 30 31 32 33 34 35 45 53 55 56 59 361 362,
	0	 9 10 11 12 13 14 15 16 17 19 20 21 22 23 24 29 30 31 32 33 34 35 37 45 53 55 56 59 361 362,
	0	 326 329 336,
	0	 322 323 326 329 336,
	0	 169 170 171 172 174 179 367,
	0	 156 157 158 161 162 163 165 166,
	0	 326 327 328 332 336 337,
	0	 9 10 11 12 13 16 17 18 19 20 21 27 28 29 30 31 32 33 35 37 38 39 40 41 42 43 44 45 46 47 48 49 50 51 52 53 54 55 56 57 58 59 60 61 62 63 64 65 361 362,
	0	 206 207 211 212 213 214 216 217 221 223 224 225 227 228 229,
	0	 167 168 173 175 178,
	0	 167 168 169 170 173 174 175 178 179,
	0	 260 261 263 268,
	0	 270 271 273 277 278 279 288 289 295 296 298 299 300 301 302 303 307 308 309 311 312,
	0	 327 330 333,
	0	 257 258 259 260 266 268,
	0	 253 254 257 258 259 260 266 268,
	0	 253 254 257 258 259 260 263 266 267 268,
	0	 4 5 6 7 8 240 241 242 249 250 253 254 255 256 257 258 259 260 261 262 263 264 265 266 267 268 269 322 323 324 325 326 327 328 329 330 331 332 333 334 335 336 337 343 344 357 360 363 364,
	0	 4 5 6 7 8 239 240 241 242 245 249 250 253 254 255 256 257 258 259 260 261 262 263 264 265 266 267 268 269 322 323 324 325 326 327 328 329 330 331 332 333 334 335 336 337 343 344 357 360 363 364,
	0	 4 5 6 7 8 239 240 241 242 245 248 249 250 253 254 255 256 257 258 259 260 261 262 263 264 265 266 267 268 269 322 323 324 325 326 327 328 329 330 331 332 333 334 335 336 337 343 344 357 360 363 364,
	0	 4 5 6 7 8 236 238 239 240 241 242 245 248 249 250 253 254 255 256 257 258 259 260 261 262 263 264 265 266 267 268 269 322 323 324 325 326 327 328 329 330 331 332 333 334 335 336 337 343 344 357 360 363 364,
	0	 4 5 6 7 8 236 238 239 240 241 242 243 245 248 249 250 253 254 255 256 257 258 259 260 261 262 263 264 265 266 267 268 269 322 323 324 325 326 327 328 329 330 331 332 333 334 335 336 337 343 344 357 360 363 364,
	0	 4 5 6 7 8 236 238 239 240 241 242 243 245 246 248 249 250 253 254 255 256 257 258 259 260 261 262 263 264 265 266 267 268 269 322 323 324 325 326 327 328 329 330 331 332 333 334 335 336 337 343 344 357 360 363 364,
	0	 4 5 6 7 8 235 236 237 238 239 240 241 242 243 244 245 246 247 248 249 250 252 253 254 255 256 257 258 259 260 261 262 263 264 265 266 267 268 269 322 323 324 325 326 327 328 329 330 331 332 333 334 335 336 337 343 344 357 360 363 364,
	0	 149 155 156 157 158 159 161 162 163 165 166 338 339,
	0	 76 78 79 80 83 84 86,
	0	 4 5 6 7 8 75 76 77 78 79 80 81 82 83 84 85 86 87 88 89 90 91 92 93 94 95 96 97 98 99 100 101 102 103 104 105 106 107 108 125 126 127 128 129 130 131 132 133 134 135 136 137 138 139 140 141 142 143 144 145 146 147 148 149 150 151 152 153 154 155 156 157 158 159 160 161 162 163 164 165 166 167 168 169 170 171 172 173 174 175 176 177 178 179 180 181 182 183 184 185 186 187 188 189 190 191 192 193 194 195 196 197 198 199 200 201 202 203 204 205 235 236 237 238 239 240 241 242 243 244 245 246 247 248 249 250 251 252 253 254 255 256 257 258 259 260 261 262 263 264 265 266 267 268 269 322 323 324 325 326 327 328 329 330 331 332 333 334 335 336 337 338 339 343 344 347 348 357 360 363 364 367 368 369,
	0	 9 11 12 13 19 25 26 27 28 35 36 37 45 53 55 56 59 362,
	0	 9 10 11 12 13 14 15 18 19 20 21 22 23 24 25 26 27 28 29 30 31 32 33 34 35 36 37 45 53 54 55 56 59 361 362,
	0	 9 10 11 12 13 14 15 16 17 18 19 20 21 22 23 24 25 26 27 28 29 30 31 32 33 34 35 36 37 45 46 47 48 49 50 51 52 53 54 55 56 59 361 362,
	0	 9 10 11 12 13 14 15 16 17 18 19 20 21 22 23 24 25 26 27 28 29 30 31 32 33 34 35 36 37 42 45 46 47 48 49 50 51 52 53 54 55 56 59 361 362,
	0	 9 10 11 12 13 14 15 16 17 18 19 20 21 22 23 24 25 26 27 28 29 30 31 32 33 34 35 36 37 41 42 45 46 47 48 49 50 51 52 53 54 55 56 59 361 362,
	0	 270 271 276 277 278 291 299 301 302 303 308 312 359,
	0	 270 271 276 277 278 291 299 301 302 303 308 310 312 359,
	0	 296 305 307,
	0	 273 288 289 295 296 298 300 305 307 309 311,
	0	 273 288 289 295 296 298 300 305 306 307 309 311,
	0	 167 168 172 173 176 177 178 367,
	0	 356 374,
	0	 172 173 176 177 178 367,
	0	 168 169 170 171 172 173 174 176 177 178 179 367,
	0	 324 330 331 334 343 344,
	0	 324 330 331 333 334 343 344,
	0	 322 323 324 328 329 330 331 333 334 343 344,
	0	 322 323 324 328 329 330 331 333 334 337 343 344,
	0	 322 323 324 326 327 328 329 330 331 332 333 334 336 337 343 344,
	0	 322 323 324 326 327 328 329 330 331 332 333 334 335 336 337 343 344,
	0	 270 271 277 278 288 289 298 300,
	0	 270 271 277 278 288 289 292 294 296 298 299 300 301 302 303 305 307 308 309 311 312,
	0	 270 271 277 278 282 288 289 292 294 296 298 299 300 301 302 303 305 307 308 309 311 312,
	0	 6 8,
	0	 239 240 245 249,
	0	 255 264 265,
	0	 253 254 255 256 257 258 259 260 261 262 263 264 265 266 267 268,
	0	 322 323 325 327 328 329 330 332 333 335 337,
	0	 9 10 13 19 25 26 35 45 53 362,
	0	 9 10 13 14 15 19 20 21 22 23 24 25 26 34 35 45 53 362,
	0	 29 30 31 32 33 36,
	0	 11 12 27 28 29 30 31 32 33 36 37 55 56 361,
	0	 38 39 40 41 42 54,
	0	 16 17 38 39 40 41 42 54,
	0	 57 58 60 61 62 63 65,
	0	 9 10 11 12 13 14 15 16 17 18 19 20 21 22 23 24 25 26 27 28 29 30 31 32 33 34 35 36 37 38 39 40 41 42 43 44 45 48 49 50 51 52 53 54 55 56 57 58 59 60 61 62 63 64 65 361 362,
	0	 213 214 218 219 220 221 224 225 232 233,
	0	 208 209 210 215 222 231,
	0	 206 207 208 209 210 213 214 215 216 217 218 219 220 221 222 224 225 227 229 231 232 233,
	0	 206 207 208 209 210 211 213 214 215 216 217 218 219 220 221 222 224 225 226 227 229 230 231 232 233 234 351,
	0	 206 207 208 209 210 211 212 213 214 215 216 217 218 219 220 221 222 224 225 226 227 228 229 230 231 232 233 234 351,
	0	 172 175 177 178 367,
	0	 172 175 176 177 178 367,
	0	 182 188 189 190 368,
	0	 180 182 188 189 190 368,
	0	 180 182 184 188 189 190 198 201 368,
	0	 272 274 275 280 281 283 284 285 286 287 297 340 341 342 358,
	0	 272 274 275 276 280 281 283 284 285 286 287 291 293 297 340 341 342 358 359,
	0	 272 274 275 276 280 281 282 283 284 285 286 287 291 293 297 310 340 341 342 358 359,
	0	 290 292 313 314 315 316 317 318 319 320 321,
	0	 41 42 43 44 46 47 48 49 50 51 52 57 58 60 61 62 63 64 65,
	0	 328 336,
	0	 9 10 11 12 13 25 26 36 37 45 53 55 56 361 362,
	0	 66 67 68 69 70 71 72 73 74 270 271 272 273 274 275 276 277 278 279 280 281 282 283 284 285 286 287 288 289 290 292 293 294 295 296 297 298 299 300 301 302 303 304 305 306 307 308 309 310 311 312 313 314 315 316 317 318 319 320 321 340 341 342 358 359,
	0	 145 146 147 148 150 151 152 153 154 155 156 157 158 159 160 161 162 163 164 165 166 180 181 182 183 184 185 186 187 188 189 190 191 192 193 194 195 196 197 198 199 200 201 202 203 204 205 368,
	0	 4 5 6 7 8 56 206 207 208 209 210 211 212 213 214 215 216 217 218 219 220 221 222 223 224 225 226 227 228 229 230 231 232 233 234 351 357 360 363 364,
	0	 181 193 194 199,
	0	 241 245 246 250,
	0	 254 257 262 266,
	0	 145 146 147 148 149 150 151 152 154 155 156 157 158 159 160 161 162 163 164 165 166 338 339,
	0	 4 5 6 7 8 27 28 59 206 207 208 209 210 211 212 213 214 215 216 217 218 219 220 221 222 223 224 225 226 227 228 229 230 231 232 233 234 351 357 360 363 364,
	0	 270 271 277 278 288 289 291 295 296 298 299 300 301 302 303 305 307 308 309 311 312,
	0	 270 271 277 278 288 289 291 295 296 298 299 300 301 302 303 305 307 308 309 310 311 312,
	0	 275 283 284 285 290 313 314 315 316 317 318 319 320 321 340 341 342 358 359,
	0	 4 5 6 7 8 9 10 11 12 13 14 15 16 17 18 19 20 21 22 23 24 25 26 27 28 29 30 31 32 33 34 35 36 37 38 39 40 41 42 43 44 45 46 47 48 49 50 51 52 53 54 55 56 57 58 59 60 61 62 63 64 65 123 167 168 169 170 171 172 173 174 175 176 177 178 179 206 207 208 209 210 211 212 213 214 215 216 217 218 219 220 221 222 223 224 225 226 227 228 229 230 231 232 233 234 351 357 360 361 362 363 364 367,
	0	 75 78 82 83 347 348,
	0	 236 239 245,
	0	 236 238 239 240 241 242 243 244 245 246 248 249 250 252,
	0	 235 236 237 238 239 240 241 242 243 244 245 246 247 248 249 250 252 253 254 255 256 257 258 259 260 261 262 263 264 265 266 267 268 269 322 323 324 325 326 327 328 329 330 331 332 333 334 335 336 337 343 344,
	0	 253 254 258 259 260 261 262 263 267 268,
	0	 189 190 195 198 201 368,
	0	 126 128 133 135 136 137 138 141 142 144 369,
	0	 270 271 273 275 276 277 278 279 281 283 284 285 287 288 289 290 292 294 295 296 297 298 299 300 301 302 303 304 305 306 307 308 309 311 312 313 314 315 316 317 318 319 320 321 340 341 342 358,
	0	 75 76 77 78 79 80 81 82 83 84 85 86 87 88 89 90 91 92 93 94 95 96 97 98 99 100 101 102 103 104 105 106 107 108 111 112 113 114 118 119 120 121 123 125 126 127 128 129 130 131 132 133 134 135 136 137 138 139 140 141 142 143 144 347 348 369,
	0	 322 323 324 327 328 329 330 331 332 333 334 337 343 344,
	0	 75 78 79 83,
	0	 181 183 189 190 191 192 193 194 195 198 199 200 201 202 368,
	0	 181 183 184 189 190 191 192 193 194 195 198 199 200 201 202 203 368,
	0	 181 183 184 185 186 187 189 190 191 192 193 194 195 196 197 198 199 200 201 202 203 204 205 368,
	0	 9 10 11 12 13 14 15 16 17 18 19 20 21 22 23 24 25 26 27 28 29 30 31 32 33 34 35 36 37 38 39 40 41 42 43 44 45 46 47 48 49 50 51 52 53 54 55 56 57 58 59 60 61 62 63 64 65 145 146 147 148 149 150 151 152 153 154 155 156 157 158 159 160 161 162 163 164 165 166 167 168 169 170 171 172 173 174 175 176 177 178 179 180 181 182 183 184 185 186 187 188 189 190 191 192 193 194 195 196 197 198 199 200 201 202 203 204 205 206 207 208 209 210 211 212 213 214 215 216 217 218 219 220 221 222 223 224 225 226 227 228 229 230 231 232 233 234 235 236 237 238 239 240 241 242 243 244 245 246 247 248 249 250 251 252 338 339 351 361 362 367 368,
	0	 1 2 3 4 5 6 7 8 66 67 68 69 70 71 72 73 74 253 254 255 256 257 258 259 260 261 262 263 264 265 266 267 268 269 270 271 272 273 274 275 276 277 278 279 280 281 282 283 284 285 286 287 288 289 290 291 292 293 294 295 296 297 298 299 300 301 302 303 304 305 306 307 308 309 310 311 312 313 314 315 316 317 318 319 320 321 322 323 324 325 326 327 328 329 330 331 332 333 334 335 336 337 340 341 342 343 344 345 346 349 352 353 354 355 356 357 358 359 360 363 364 365 366 370 371 372 373 374,
	0	 60 62,
	0	 302 303 312,
	0	 270 271 277 278 288 289 295 296 298 299 300 301 302 303 307 308 311 312,
	0	 276 304 313 314 315 316 317 318 319 320 321,
	0	 274 280 286 359,
	0	 75 82 347 348,
	0	 75 76 77 82 347 348,
	0	 113 118 121 350,
	0	 111 113 118 119 121 350,
	0	 109 110 111 113 115 116 118 119 121 122 350,
	0	 109 110 111 112 113 114 115 116 118 119 120 121 122 123 350,
	0	 4 5 6 7 8 109 110 111 112 113 114 115 116 118 119 120 121 122 123 124 350 357 360 363 364,
	0	 76 77 78 79 83 84,
	0	 85 101,
	0	 85 88 90 101,
	0	 85 88 90 98 101,
	0	 85 88 90 95 98 101,
	0	 85 88 90 95 97 98 101 102,
	0	 85 87 88 89 90 91 92 93 94 95 97 98 99 100 101 102 105 107 108,
	0	 85 87 88 89 90 91 92 93 94 95 96 97 98 99 100 101 102 105 107 108,
	0	 76 77 78 79 80 81 82 83 84 85 86 87 88 89 90 91 92 93 94 95 96 97 98 99 100 101 102 103 104 105 106 107 108 125 126 127 128 129 130 131 133 134 135 136 137 138 139 140 142 144 347 348,
	0	 76 77 78 79 80 81 82 83 84 85 86 87 88 89 90 91 92 93 94 95 96 97 98 99 100 101 102 103 104 105 106 107 108 125 126 127 128 129 130 131 133 134 135 136 137 138 139 140 142 144 347 348 369,
	0	 76 77 78 79 80 81 82 83 84 85 86 87 88 89 90 91 92 93 94 95 96 97 98 99 100 101 102 103 104 105 106 107 108 125 126 127 128 129 130 131 133 134 135 136 137 138 139 140 141 142 144 347 348 369,
	0	 255 256 257 258 259 264 265 266 269,
	0	 255 256 257 258 259 260 261 264 265 266 268 269,
	0	 253 254 255 256 257 258 259 260 261 264 265 266 268 269,
	0	 322 323 326 329 332 336,
	0	 327 328 335,
	0	 327 328 335 337,
	0	 75 76 77 78 79 80 81 82 83 84 85 86 87 88 89 90 91 92 93 94 95 96 97 98 99 100 101 102 103 104 105 106 107 108 125 126 127 128 129 130 131 132 133 134 135 136 137 138 139 140 141 142 143 144 253 254 255 256 257 258 259 260 261 262 263 264 265 266 267 268 269 322 323 324 325 326 327 328 329 330 331 332 333 334 335 336 337 343 344 347 348 369,
	0	 270 271 277 278 293 359,
	0	 270 271 277 278 293 305 359,
	0	 270 271 272 274 277 278 280 281 286 287 293 305 359,
	0	 270 271 272 274 277 278 280 281 286 287 293 297 305 359,
	0	 302 303 309 311,
	0	 302 303 306 309 311,
	0	 273 279 302 303 306 309 311,
	0	 288 289 295 296 298 299 300 301 307 308 312,
	0	 288 289 292 294 295 296 298 299 300 301 307 308 312,
	0	 288 289 290 292 294 295 296 298 299 300 301 307 308 312,
	0	 273 279 288 289 290 292 294 295 296 298 299 300 301 302 303 306 307 308 309 311 312,
	0	 273 275 276 279 283 284 285 288 289 290 292 294 295 296 298 299 300 301 302 303 304 306 307 308 309 311 312 340 341 342 358,
	0	 273 275 276 279 282 283 284 285 288 289 290 291 292 294 295 296 298 299 300 301 302 303 304 306 307 308 309 310 311 312 340 341 342 358,
	0	 75 76 77 78 79 80 81 82 83 84 85 86 87 88 89 90 91 92 93 94 95 96 97 98 99 100 101 102 103 104 105 106 107 108 125 126 127 128 129 130 131 132 133 134 135 136 137 138 139 140 141 142 143 144 253 254 255 256 257 258 259 260 261 262 263 264 265 266 267 268 269 270 271 272 273 274 275 276 277 278 279 280 281 282 283 284 285 286 287 288 289 290 291 292 293 294 295 296 297 298 299 300 301 302 303 304 305 306 307 308 309 310 311 312 313 314 315 316 317 318 319 320 321 322 323 324 325 326 327 328 329 330 331 332 333 334 335 336 337 340 341 342 343 344 347 348 358 359 369,
	0	 181 183 184 185 186 187 191 192 193 194 196 197 198 199 200 202 203 204 205,
	0	 180 181 182 183 184 185 186 187 191 192 193 194 196 197 198 199 200 201 202 203 204 205,
	0	 180 181 182 183 184 185 186 187 190 191 192 193 194 196 197 198 199 200 201 202 203 204 205 368,
	0	 189 195,
	0	 236 238 242 248,
	0	 167 168 169 170 171 172 173 174 175 176 177 178 179 180 181 182 183 184 185 186 187 188 189 190 191 192 193 194 195 196 197 198 199 200 201 202 203 204 205 235 236 237 238 239 240 241 242 243 244 245 246 247 248 249 250 251 252 367 368,
	0	 1 2 3 4 5 6 7 8 9 10 11 12 13 14 15 16 17 18 19 20 21 22 23 24 25 26 27 28 29 30 31 32 33 34 35 36 37 38 39 40 41 42 43 44 45 46 47 48 49 50 51 52 53 54 55 56 57 58 59 60 61 62 63 64 65 66 67 68 69 70 71 72 73 74 109 110 111 112 113 114 115 116 117 118 119 120 121 122 123 124 206 207 208 209 210 211 212 213 214 215 216 217 218 219 220 221 222 223 224 225 226 227 228 229 230 231 232 233 234 345 346 349 350 351 352 353 354 355 356 357 360 361 362 363 364 365 366 370 371 372 373 374,
	0	 1 2 3 9 10 11 12 13 14 15 16 17 18 19 20 21 22 23 24 25 26 27 28 29 30 31 32 33 34 35 36 37 38 39 40 41 42 43 44 45 46 47 48 49 50 51 52 53 54 55 56 57 58 59 60 61 62 63 64 65 66 67 68 69 70 71 72 73 74 117 206 207 208 209 210 211 212 213 214 215 216 217 218 219 220 221 222 223 224 225 226 227 228 229 230 231 232 233 234 345 346 349 351 352 353 354 355 356 361 362 365 366 370 371 372 373 374,
	0	 117 349,
	0	 1 2 3 9 10 11 12 13 14 15 16 17 18 19 20 21 22 23 24 25 26 27 28 29 30 31 32 33 34 35 36 37 38 39 40 41 42 43 44 45 46 47 48 49 50 51 52 53 54 55 56 57 58 59 60 61 62 63 64 65 66 67 68 69 70 71 72 73 74 206 207 208 209 210 211 212 213 214 215 216 217 218 219 220 221 222 223 224 225 226 227 228 229 230 231 232 233 234 345 346 351 352 353 354 355 356 361 362 365 366 370 371 372 373 374,
	0	 12 29 30 31 32 33 361 362,
	0	 16 17 18 38 39 41 42 54,
	0	 16 17 18 38 39 41 42 53 54 59,
	0	 12 16 17 18 29 30 31 32 33 38 39 41 42 53 54 59 361 362,
	0	 11 12 16 17 18 29 30 31 32 33 37 38 39 41 42 53 54 59 361 362,
	0	 11 12 16 17 18 25 26 27 28 29 30 31 32 33 36 37 38 39 41 42 53 54 55 56 59 361 362,
	0	 9 10 11 12 13 16 17 18 19 25 26 27 28 29 30 31 32 33 35 36 37 38 39 41 42 45 53 54 55 56 59 361 362,
	0	 9 10 11 12 13 14 15 16 17 18 19 20 21 22 23 24 25 26 27 28 29 30 31 32 33 34 35 36 37 38 39 41 42 45 53 54 55 56 59 361 362,
	0	 213 221 225,
	0	 213 214 221 225,
	0	 213 214 216 217 221 225,
	0	 208 209 230,
	0	 208 209 218 230,
	0	 208 209 215 218 230,
	0	 208 209 215 218 230 351,
	0	 206 207 208 209 213 214 215 216 217 218 221 225 227 229 230 351,
	0	 206 207 208 209 211 212 213 214 215 216 217 218 221 223 225 227 228 229 230 351,
	0	 206 207 208 209 211 212 213 214 215 216 217 218 221 223 225 226 227 228 229 230 234 351,
	0	 206 207 208 209 210 211 212 213 214 215 216 217 218 221 222 223 225 226 227 228 229 230 231 234 351,
	0	 1 2 3 66 67 68 69 70 71 72 73 74 345 346 352 353 354 355 356 365 366 370 371 372 373 374,
	0	 66 67 68 69 70 71 72 73 74 365,
	0	 9 10 11 12 13 16 17 19 29 30 31 32 33 35 45 53 55 56 57 58 59 60 61 62 63 64 65 361 362,
	0	 112 114 116 120 121 123 124,
	0	 111 112 114 116 119 120 121 123 124,
	0	 109 110 111 112 114 116 119 120 121 122 123 124,
	0	 253 254 255 257 258 259 260 261 262 263 264 266 267 268 322 323 324 325 326 327 328 329 330 331 332 333 334 335 336 337 343 344,
	0	 1 2 3 270 271 272 273 274 275 276 277 278 279 280 281 282 283 284 285 286 287 288 289 290 291 292 293 294 295 296 298 299 300 301 302 303 304 305 306 307 308 309 310 311 312 313 314 315 316 317 318 319 320 321 340 341 342 345 346 349 352 353 354 355 356 358 359 365 366 370 371 372 373 374,
	0	 1 2 3 270 271 273 275 276 277 278 279 282 283 284 285 288 289 290 291 292 294 295 296 298 299 300 301 302 303 304 305 306 307 308 309 310 311 312 313 314 315 316 317 318 319 320 321 340 341 342 345 346 349 352 353 354 355 356 358 365 366 370 371 372 373 374,
	0	 1 2 3 282 291 310 345 346 349 352 353 354 355 356 365 366 370 371 372 373 374,
	0	 1 2 3 282 291 345 346 349 352 353 354 355 356 365 366 370 371 372 373 374,
	0	 1 2,
	0	 9 10 11 12 13 14 15 20 21 27 28 29 30 31 32 33 34 37 45 53 56 59 361 362,
	0	 1 2 3 270 271 272 273 274 275 276 277 278 279 280 281 282 283 284 285 286 287 288 289 290 291 292 293 294 295 296 297 298 299 300 301 302 303 304 305 306 307 308 309 310 311 312 313 314 315 316 317 318 319 320 321 340 341 342 345 346 349 352 353 354 355 356 358 359 366 370 371 372 373 374,
	0	 1 2 3 270 271 272 273 274 275 276 277 278 279 280 281 282 283 284 285 286 287 288 289 290 292 293 294 295 296 297 298 299 300 301 302 303 304 305 306 307 308 309 310 311 312 313 314 315 316 317 318 319 320 321 340 341 342 345 346 349 352 353 354 355 356 358 359 366 370 371 372 373 374,
	0	 1 2 3 270 271 272 273 274 275 276 277 278 279 280 281 282 283 284 285 286 287 288 289 290 292 293 294 295 296 297 298 299 300 301 302 303 304 305 306 307 308 309 311 312 313 314 315 316 317 318 319 320 321 340 341 342 345 346 349 352 353 354 355 356 358 359 366 370 371 372 373 374,
	0	 1 2 3 272 274 280 281 286 287 293 297 345 346 349 352 353 354 355 356 359 366 370 371 372 373 374,
	0	 1 2 3 281 287 297 345 346 349 352 353 354 355 356 366 370 371 372 373 374,
	0	 1 2 3 297 345 346 349 352 353 354 355 356 366 370 371 372 373 374,
	0	 87 89 93 95 103 105,
	0	 87 89 93 94 95 97 101 102 103 105,
	0	 322 323 324 325 329 330 331 333 334 337 343 344,
	0	 322 323 324 325 326 327 328 329 330 331 332 333 334 336 337 343 344,
	0	 270 271 273 276 277 278 279 282 288 289 291 292 294 295 296 298 299 300 301 302 303 305 306 307 308 309 310 311 312 313 314 315 316 317 318 319 320 321,
	0	 270 271 273 274 276 277 278 279 280 282 286 288 289 291 292 294 295 296 298 299 300 301 302 303 305 306 307 308 309 310 311 312 313 314 315 316 317 318 319 320 321,
	0	 270 271 273 274 276 277 278 279 280 282 286 288 289 291 292 293 294 295 296 297 298 299 300 301 302 303 305 306 307 308 309 310 311 312 313 314 315 316 317 318 319 320 321 359,
	0	 270 271 273 274 276 277 278 279 280 281 282 286 287 288 289 291 292 293 294 295 296 297 298 299 300 301 302 303 305 306 307 308 309 310 311 312 313 314 315 316 317 318 319 320 321 359,
	0	 9 10 11 12 13 14 15 19 20 21 22 23 24 27 28 34 35 37 45 53 55 56 59 361 362,
	0	 9 10 11 12 13 14 15 16 17 18 19 20 21 22 23 24 25 26 27 28 32 34 35 36 37 38 39 40 41 42 43 44 45 46 47 48 49 50 51 52 53 54 55 56 57 58 59 60 61 62 63 64 65 361 362,
	0	 75 76 77 78 79 80 81 82 83 84 85 86 87 88 89 90 91 92 93 94 95 96 97 98 99 100 101 102 103 104 105 106 107 108 118 125 126 127 128 129 130 131 132 133 134 135 136 137 138 139 140 141 142 143 144 347 348 369,
	0	 75 76 77 78 79 80 81 82 83 84 85 86 87 88 89 90 91 92 93 94 95 96 97 98 99 100 101 102 103 104 105 106 107 108 113 118 119 125 126 127 128 129 130 131 132 133 134 135 136 137 138 139 140 141 142 143 144 347 348 369,
	0	 185 186 187 191 195 196 197 204 205,
	0	 270 278,
	0	 270 271 273 275 276 277 278 279 283 284 285 288 289 290 292 294 295 296 298 299 300 301 302 303 304 305 306 307 308 309 311 312 313 314 315 316 317 318 319 320 321 340 341 342 358 359,
	0	 327 336,
	0	 235 236 237 238 239 240 241 242 245 246 248 249 250,
	0	 167 172 173 176 177 178 367,
	0	 235 236 237 238 243 244 247 248 252,
	0	 75 76 77 78 79 80 81 82 83 84 85 86 87 88 89 90 91 92 93 94 95 96 97 98 99 100 101 102 103 104 105 106 107 108 126 127 128 129 130 133 134 135 136 138 139 140 142 144 347 348,
	0	 288 289 295 298 300 302 303 305 307 309 311,
	0	 270 271 277 278 279 288 289 292 294 295 296 298 299 300 301 302 303 305 306 307 308 309 311 312,
	0	 272 274 280 286 287,
	0	 235 237 239 240 241 243 244 245 246 247 249 250 251 252,
	0	 11 16 17 18 19 29 30 31 32 33 35 38 39 40 41 42 43 44 46 47 48 49 50 51 52 54 57 58 59 60 61 62 63 64 65,
	0	 188 190 195 201 368,
	0	 76 81,
	0	 75 76 77 78 79 80 81 83 84 86 347 348,
	0	 239 241 246 250,
	0	 238 239 240 241 242 245 246 248 249 250,
	0	 323 328 329,
	0	 322 323 328 329 335 337,
	0	 99 107,
	0	 4 5 6 7 8 167 168 169 170 171 172 173 174 175 176 177 178 179 235 236 237 238 239 240 241 242 243 244 245 246 247 248 249 250 251 252 357 360 363 364 367,
	0	 66 67 68 69 70 72 73 74,
	0	 263 266 267,
	0	 180 181 182 183 184 185 186 187 191 192 193 194 195 196 197 199 200 201 202 203 204 205 368,
	0	 9 10 11 12 13 14 15 19 20 21 22 23 24 29 30 31 32 33 34 35 37 45 53 55 59 361 362,
	0	 206 207 208 210 211 212 213 214 215 216 217 218 219 220 221 222 223 224 225 226 227 228 229 230 231 232 233 234 351,
	0	 183 191 192 194 199,
	0	 186 187 191 195 197 205,
	0	 322 323 326 327 328 329 332 333 335 336,
	0	 75 76 77 78 79 80 81 82 83 84 85 86 87 88 89 90 91 92 93 94 95 96 97 98 99 100 101 102 103 104 105 106 107 108 109 110 112 115 116 119 120 122 123 125 126 127 128 129 130 131 132 133 134 135 136 137 138 139 140 141 142 143 144 347 348 369,
	0	 247 251 253 254 255 256 257 258 259 260 261 262 263 264 265 266 267 268 269 322 323 324 325 326 327 328 329 330 331 332 333 334 335 336 337 343 344,
	0	 270 271 277 278 296 305 307 308 312,
	0	 270 271 277 278 288 289 295 296 298 299 300 301 302 303 305 307 308 309 310 311 312,
	0	 89 94,
	0	 322 323 329 337,
	0	 328 332 336,
	0	 270 271 277 278 288 289 295 296 299 301 302 303 307 308 312,
	0	 270 271 277 278 288 289 295 296 299 301 302 303 307 308 309 311 312,
	0	 175 235 236 237 238 239 240 241 242 243 244 245 246 247 248 249 250 251 252,
	0	 9 10 11 12 13 14 15 16 17 18 19 20 21 22 23 27 28 29 30 31 32 33 34 35 37 38 39 40 41 42 43 44 45 46 47 48 49 50 51 52 53 54 55 56 57 58 59 60 61 62 63 64 65 361 362,
	0	 87 91 92 99 100 107 108,
	0	 93 94 96 97 101 102 103 105,
	0	 89 93 94 96 97 101 102 103 105,
	0	 91 92 93 94 95 96 97 98 99 100 101 102 103 105 107 108,
	0	 11 37 59,
	0	 240 245,
	0	 148 152 157 158 159 162 163 166,
	0	 148 149 152 154 155 156 157 158 159 160 161 162 163 164 165 166 338 339,
	0	 113 114 116 118 121 122,
	0	 6 7 8 226 357 360 363 364,
	0	 5 6 7 8 226 357 360 363 364,
	0	 4 5 6 7 8 45 206 207 208 209 210 211 212 213 214 215 216 217 218 219 220 221 222 223 224 225 226 227 228 229 230 231 232 233 234 351 357 360 363 364,
	0	 4 5 6 7 8 9 10 12 13 45 53 55 56 206 207 208 209 210 211 212 213 214 215 216 217 218 219 220 221 222 223 224 225 226 227 228 229 230 231 232 233 234 351 357 360 361 362 363 364,
	0	 4 5 6 7 8 9 10 12 13 16 17 19 35 45 53 55 56 206 207 208 209 210 211 212 213 214 215 216 217 218 219 220 221 222 223 224 225 226 227 228 229 230 231 232 233 234 351 357 360 361 362 363 364,
	0	 4 5 6 7 8 9 10 12 13 16 17 19 35 45 53 55 56 59 206 207 208 209 210 211 212 213 214 215 216 217 218 219 220 221 222 223 224 225 226 227 228 229 230 231 232 233 234 351 357 360 361 362 363 364,
	0	 4 5 6 7 8 9 10 12 13 14 15 16 17 19 20 21 34 35 45 53 55 56 59 206 207 208 209 210 211 212 213 214 215 216 217 218 219 220 221 222 223 224 225 226 227 228 229 230 231 232 233 234 351 357 360 361 362 363 364,
	0	 4 5 6 7 8 9 10 12 13 14 15 16 17 19 20 21 29 30 31 32 33 34 35 45 53 55 56 59 206 207 208 209 210 211 212 213 214 215 216 217 218 219 220 221 222 223 224 225 226 227 228 229 230 231 232 233 234 351 357 360 361 362 363 364,
	0	 4 5 6 7 8 9 10 11 12 13 14 15 16 17 19 20 21 29 30 31 32 33 34 35 45 53 55 56 59 206 207 208 209 210 211 212 213 214 215 216 217 218 219 220 221 222 223 224 225 226 227 228 229 230 231 232 233 234 351 357 360 361 362 363 364,
	0	 4 5 6 7 8 9 10 11 12 13 14 15 16 17 18 19 20 21 29 30 31 32 33 34 35 38 39 40 41 42 43 44 45 46 47 48 49 50 51 52 53 54 55 56 57 58 59 60 61 62 63 64 65 206 207 208 209 210 211 212 213 214 215 216 217 218 219 220 221 222 223 224 225 226 227 228 229 230 231 232 233 234 351 357 360 361 362 363 364,
	0	 4 5 6 7 8 9 10 11 12 13 14 15 16 17 18 19 20 21 29 30 31 32 33 34 35 37 38 39 40 41 42 43 44 45 46 47 48 49 50 51 52 53 54 55 56 57 58 59 60 61 62 63 64 65 206 207 208 209 210 211 212 213 214 215 216 217 218 219 220 221 222 223 224 225 226 227 228 229 230 231 232 233 234 351 357 360 361 362 363 364,
	0	 4 5 6 7 8 9 10 11 12 13 14 15 16 17 18 19 20 21 27 28 29 30 31 32 33 34 35 37 38 39 40 41 42 43 44 45 46 47 48 49 50 51 52 53 54 55 56 57 58 59 60 61 62 63 64 65 206 207 208 209 210 211 212 213 214 215 216 217 218 219 220 221 222 223 224 225 226 227 228 229 230 231 232 233 234 351 357 360 361 362 363 364,
	0	 220 233,
	0	 322 323 324 325 328 329 330 331 333 334 343 344,
	0	 322 323 324 325 328 329 330 331 333 334 335 337 343 344,
	0	 25 26 27 28 55 56,
	0	 25 26 27 28 29 30 31 32 33 55 56,
	0	 11 25 26 27 28 29 30 31 32 33 37 55 56,
	0	 11 12 25 26 27 28 29 30 31 32 33 37 55 56 361,
	0	 14 15 20 21 22 23 24 34 36,
	0	 11 12 14 15 20 21 22 23 24 25 26 27 28 29 30 31 32 33 34 36 37 55 56 361,
	0	 91 92 94 99 100 102 103 107 108,
	0	 1 2 3 66 67 69 72 73 270 271 272 273 274 275 276 277 278 279 280 281 282 283 284 285 286 287 288 289 290 291 292 293 294 295 296 297 298 299 300 301 302 303 304 305 306 307 308 309 310 311 312 313 314 315 316 317 318 319 320 321 340 341 342 345 346 349 352 353 354 355 356 358 359 365 366 370 371 372 373 374,
	0	 270 271 272 273 274 275 276 277 278 279 280 281 282 283 284 285 286 287 288 289 290 291 292 294 295 296 297 298 299 300 301 302 303 304 305 306 307 308 309 310 311 312 340 341 342 358,
	0	 168 169 170 171 172 174 176 177 178 179 367,
	0	 272 273 274 275 276 279 280 281 283 284 285 286 287 290 293 297 304 313 314 315 316 317 318 319 320 321 340 341 342 358 359,
	0	 257 260 261 262 263 266 268,
	0	 206 207 214 215 216 217 219 220 227 229 232 233 351,
	0	 212 213 218 221 223 224 225 228,
	0	 211 212 213 218 221 223 224 225 228,
	0	 4 5 6 7 8 9 10 11 12 13 14 15 16 17 18 19 20 21 22 23 24 25 26 27 28 29 30 31 32 33 34 35 36 37 38 39 40 41 42 43 44 45 46 47 48 49 50 51 52 53 54 55 56 57 58 59 60 61 62 63 64 65 117 167 168 169 170 171 172 173 174 175 176 177 178 179 206 207 208 209 210 211 212 213 214 215 216 217 218 219 220 221 222 223 224 225 226 227 228 229 230 231 232 233 234 235 236 237 238 239 240 241 242 243 244 245 246 247 248 249 250 251 252 253 254 255 256 257 258 259 260 261 262 263 264 265 266 267 268 269 322 323 324 325 326 327 328 329 330 331 332 333 334 335 336 337 343 344 350 351 357 360 361 362 363 364 367,
	0	 126 128 133 142 144,
	0	 109 110 111 116 119 122,
	0	 75 76 77 78 79 80 81 82 83 84 85 86 87 88 89 90 91 92 93 94 95 96 97 98 99 100 101 102 103 104 105 106 107 108 109 110 111 112 116 119 120 122 123 124 125 126 127 128 129 130 131 132 133 134 135 136 137 138 139 140 141 142 143 144 347 348 369,
	0	 75 76 77 78 79 80 81 82 83 84 85 86 87 88 89 90 91 92 93 94 95 96 97 98 99 100 101 102 103 104 105 106 107 108 109 110 111 112 113 115 116 118 119 120 122 123 124 125 126 127 128 129 130 131 132 133 134 135 136 137 138 139 140 141 142 143 144 347 348 369,
	0	 14 34,
	0	 355 373 374,
	0	 91 92 98 99 100 107 108,
	0	 238 239 240 241 246 249 250,
	0	 236 238 239 240 241 246 248 249 250,
	0	 236 238 239 240 241 242 243 245 246 247 248 249 250 252,
	0	 91 95 99 107,
	0	 92 93 96 100 105 108,
	0	 145 147 149 150 151 153 154 155 156 157 158 159 160 161 162 163 164 165 166 180 181 182 183 184 185 186 187 188 189 190 191 192 193 194 195 196 197 198 199 200 201 202 203 204 205 338 339 368,
	0	 4 5 6 7 8 208 230 234 357 360 363 364,
	0	 85 104 106,
	0	 170 173 175 176 179,
	0	 167 168 170 173 175 176 179,
	0	 253 254 255 256 258 259 261 264 265 269,
	0	 260 262,
	0	 260 262 263 267,
	0	 253 254 255 256 258 259 260 261 262 263 264 265 267 269,
	0	 180 182 190 198 201 368,
	0	 95 97,
	0	 91 92 95 97 99 100 107 108,
	0	 93 101 103 105,
	0	 91 92 93 95 97 99 100 101 103 105 107 108,
	0	 89 91 92 93 95 97 99 100 101 103 105 107 108,
	0	 89 91 92 93 94 95 97 99 100 101 103 105 107 108,
	0	 87 89 91 92 93 94 95 97 99 100 101 103 105 107 108,
	0	 76 77 78 79 80 81 82 83 84 85 86 87 88 89 90 91 92 93 94 95 96 97 98 99 100 101 102 103 104 105 106 107 108 125 127 129 130 131 134 137 139 140 347 348,
	0	 76 77 78 79 80 81 82 83 84 85 86 87 88 89 90 91 92 93 94 95 96 97 98 99 100 101 102 103 104 105 106 107 108 125 127 129 130 131 134 137 139 140 347 348 369,
	0	 76 77 78 79 80 81 82 83 84 85 86 87 88 89 90 91 92 93 94 95 96 97 98 99 100 101 102 103 104 105 106 107 108 125 127 129 130 131 134 137 139 140 141 347 348 369,
	0	 112 113 118 120 123,
	0	 111 112 113 118 119 120 123,
	0	 109 110 111 112 113 115 116 118 119 120 121 122 123,
	0	 1 2 3 9 10 11 12 13 14 15 16 17 18 19 20 21 22 23 24 25 26 27 28 29 30 31 32 33 34 35 36 37 38 39 40 41 42 43 44 45 46 47 48 49 50 51 52 53 54 55 56 57 58 59 60 61 62 63 64 65 66 67 68 69 70 71 72 73 74 167 168 169 170 171 172 173 174 175 176 177 178 179 206 207 208 209 210 211 212 213 214 215 216 217 218 219 220 221 222 223 224 225 226 227 228 229 230 231 232 233 234 270 271 272 273 274 275 276 277 278 279 280 281 282 283 284 285 286 287 288 289 290 291 292 293 294 295 296 297 298 299 300 301 302 303 304 305 306 307 308 309 310 311 312 313 314 315 316 317 318 319 320 321 340 341 342 345 346 349 351 352 353 354 355 356 358 359 361 362 365 366 367 370 371 372 373 374,
	0	 9 10 13 19 45 361 362,
	0	 9 10 13 19 45 55 361 362,
	0	 9 10 13 19 45 55 56 361 362,
	0	 9 10 13 19 37 45 55 56 361 362,
	0	 9 10 11 13 19 37 45 55 56 361 362,
	0	 16 17 18 41 42 54,
	0	 16 17 18 29 30 31 32 33 41 42 54,
	0	 9 10 11 13 16 17 18 19 29 30 31 32 33 37 41 42 45 54 55 56 361 362,
	0	 25 26 27 28 35 36,
	0	 9 10 11 13 16 17 18 19 25 26 27 28 29 30 31 32 33 35 36 37 41 42 45 54 55 56 361 362,
	0	 12 53 59,
	0	 9 10 11 12 13 16 17 18 19 25 26 27 28 29 30 31 32 33 35 36 37 41 42 45 53 54 55 56 59 361 362,
	0	 9 10 11 12 13 16 17 18 19 22 23 24 25 26 27 28 29 30 31 32 33 35 36 37 41 42 45 53 54 55 56 59 361 362,
	0	 9 10 11 12 13 16 17 18 19 20 21 22 23 24 25 26 27 28 29 30 31 32 33 35 36 37 41 42 45 53 54 55 56 59 361 362,
	0	 9 10 11 12 13 14 15 16 17 18 19 20 21 22 23 24 25 26 27 28 29 30 31 32 33 35 36 37 41 42 45 53 54 55 56 59 361 362,
	0	 167 168 169 170 171 172 173 174 175 176 177 178 179 213 367,
	0	 167 168 169 170 171 172 173 174 175 176 177 178 179 210 213 222 231 367,
	0	 167 168 169 170 171 172 173 174 175 176 177 178 179 208 209 210 213 222 231 367,
	0	 218 221 224,
	0	 167 168 169 170 171 172 173 174 175 176 177 178 179 208 209 210 213 218 221 222 224 231 367,
	0	 167 168 169 170 171 172 173 174 175 176 177 178 179 208 209 210 213 215 218 221 222 224 231 367,
	0	 167 168 169 170 171 172 173 174 175 176 177 178 179 208 209 210 212 213 215 218 221 222 223 224 228 230 231 367,
	0	 167 168 169 170 171 172 173 174 175 176 177 178 179 208 209 210 211 212 213 215 218 221 222 223 224 228 230 231 367,
	0	 167 168 169 170 171 172 173 174 175 176 177 178 179 208 209 210 211 212 213 215 218 221 222 223 224 226 228 230 231 234 367,
	0	 167 168 169 170 171 172 173 174 175 176 177 178 179 206 207 208 209 210 211 212 213 214 215 216 217 218 221 222 223 224 225 226 227 228 229 230 231 234 367,
	0	 167 168 169 170 171 172 173 174 175 176 177 178 179 206 207 208 209 210 211 212 213 214 215 216 217 218 221 222 223 224 225 226 227 228 229 230 231 234 351 367,
	0	 167 168 169 170 171 172 173 174 175 176 177 178 179 206 207 208 209 210 211 212 213 214 215 216 217 218 219 220 221 222 223 224 225 226 227 228 229 230 231 232 234 351 367,
	0	 270 271 277 278 296 298 299 300 301 307 308 309 311 312,
	0	 270 271 277 278 290 292 294 296 298 299 300 301 307 308 309 311 312,
	0	 270 271 273 277 278 279 290 292 294 296 298 299 300 301 307 308 309 311 312,
	0	 270 271 273 277 278 279 290 292 294 296 298 299 300 301 306 307 308 309 311 312,
	0	 270 271 273 277 278 279 290 292 294 296 298 299 300 301 305 306 307 308 309 311 312,
	0	 270 271 273 275 277 278 279 283 284 285 290 292 294 296 298 299 300 301 305 306 307 308 309 311 312 340 341 342 358,
	0	 270 271 273 275 277 278 279 281 283 284 285 290 292 294 296 298 299 300 301 305 306 307 308 309 311 312 340 341 342 358,
	0	 270 271 273 275 277 278 279 281 283 284 285 287 290 292 294 296 298 299 300 301 305 306 307 308 309 311 312 340 341 342 358,
	0	 293 295,
	0	 274 280 286 293 295,
	0	 272 274 280 286 293 295,
	0	 270 271 272 273 274 275 277 278 279 280 281 283 284 285 286 287 290 292 293 294 295 296 298 299 300 301 305 306 307 308 309 311 312 340 341 342 358,
	0	 270 271 272 273 274 275 277 278 279 280 281 283 284 285 286 287 290 292 293 294 295 296 297 298 299 300 301 305 306 307 308 309 311 312 340 341 342 358,
	0	 276 291 302 303,
	0	 276 291 302 303 310,
	0	 276 282 291 302 303 310,
	0	 270 271 272 273 274 275 276 277 278 279 280 281 282 283 284 285 286 287 290 291 292 293 294 295 296 297 298 299 300 301 302 303 305 306 307 308 309 310 311 312 340 341 342 358,
	0	 270 271 272 273 274 275 276 277 278 279 280 281 282 283 284 285 286 287 290 291 292 293 294 295 296 297 298 299 300 301 302 303 304 305 306 307 308 309 310 311 312 340 341 342 358,
	0	 270 271 272 273 274 275 276 277 278 279 280 281 282 283 284 285 286 287 290 291 292 293 294 295 296 297 298 299 300 301 302 303 304 305 306 307 308 309 310 311 312 340 341 342 358 359,
	0	 313 314 315 316 318 320 321,
	0	 275 283 284 285 340 342 358,
	0	 9 10 13 19 29 30 31 32 33 35 45 53 59 362,
	0	 12 14 15 20 21 27 28 34 55 56 361,
	0	 11 12 14 15 20 21 27 28 34 37 55 56 361,
	0	 9 10 11 12 13 14 15 19 20 21 27 28 29 30 31 32 33 34 35 37 45 53 55 56 59 361 362,
	0	 9 10 11 12 13 14 15 19 20 21 22 23 24 25 26 27 28 29 30 31 32 33 34 35 36 37 43 44 45 46 47 48 49 50 51 52 53 55 56 59 361 362,
	0	 9 10 11 12 13 14 15 18 19 20 21 22 23 24 25 26 27 28 29 30 31 32 33 34 35 36 37 43 44 45 46 47 48 49 50 51 52 53 54 55 56 59 361 362,
	0	 9 10 11 12 13 14 15 16 17 18 19 20 21 22 23 24 25 26 27 28 29 30 31 32 33 34 35 36 37 43 44 45 46 47 48 49 50 51 52 53 54 55 56 57 58 59 60 61 62 63 64 65 361 362,
	0	 9 10 11 12 13 14 15 16 17 18 19 20 21 22 23 24 25 26 27 28 29 30 31 32 33 34 35 36 37 38 39 40 43 44 45 46 47 48 49 50 51 52 53 54 55 56 57 58 59 60 61 62 63 64 65 361 362,
	0	 96 97 102 103,
	0	 91 92 93 95 96 97 99 100 102 103 105 107 108,
	0	 87 91 92 93 95 96 97 99 100 102 103 105 107 108,
	0	 87 89 91 92 93 95 96 97 99 100 102 103 105 107 108,
	0	 180 182 188 189 190 195 198 201 368,
	0	 180 182 185 186 187 188 189 190 195 196 197 198 201 204 205 368,
	0	 1 2 3 253 254 255 256 257 258 259 260 261 262 263 264 265 266 267 268 269 322 323 324 325 326 327 328 329 330 331 332 333 334 335 336 337 343 344 345 346 349 352 353 354 355 356 366 370 371 372 373 374,
	0	 236 238 239 240 241 245 246 248 249 250,
	0	 125 126 127 128 131 133 135 136 137 138 142 144,
	0	 91 99 103 107,
	0	 206 207 213 216 217 221 224 227 229,
	0	 149 152 154 155 156 160 161 164 165 338 339,
	0	 92 95 96 100 103 108,
	0	 270 271 277 278 292 294 296 298 299 300 301 302 303 305 307 308 309 311 312,
	0	 270 271 273 277 278 279 292 294 296 298 299 300 301 302 303 305 306 307 308 309 311 312,
	0	 272 274 275 276 280 281 283 284 285 286 287 293 340 341 342 358 359,
	0	 170 174 179,
	0	 275 276 283 284 285 290 340 341 342 358,
	0	 274 275 276 280 283 284 285 286 290 293 304 313 314 315 316 317 318 319 320 321 340 341 342 358 359,
	0	 273 279 282 288 289 292 294 295 298 300 306 309 311,
	0	 91 92 93 94 99 100 101 103 105 107 108,
	0	 322 323 324 325 326 327 328 329 330 331 332 333 335 336 337 343 344,
	0	 43 44 47 48 49 50 52,
	0	 9 10 11 12 13 16 17 18 19 35 38 39 40 41 42 43 44 45 46 47 48 49 50 51 52 53 54 57 58 59 60 61 62 63 64 65 361 362,
	0	 9 10 11 12 13 14 15 16 17 18 19 20 21 22 23 24 25 26 27 28 29 30 31 32 33 34 35 36 37 38 39 40 41 42 43 44 45 46 47 48 49 50 51 52 53 54 55 56 57 58 59 60 61 62 63 64 65 172 206 207 208 209 210 211 212 213 214 215 216 217 218 219 220 221 222 223 224 225 226 227 228 229 230 231 232 233 234 351 361 362 367,
	0	 9 10 11 12 13 14 15 16 17 18 19 20 21 22 23 24 25 26 27 28 29 30 31 32 33 34 35 36 37 38 39 40 41 42 43 44 45 46 47 48 49 50 51 52 53 54 55 56 57 58 59 60 61 62 63 64 65 167 168 169 170 171 172 173 174 175 176 179 206 207 208 209 210 211 212 213 214 215 216 217 218 219 220 221 222 223 224 225 226 227 228 229 230 231 232 233 234 351 361 362 367,
	0	 9 10 11 12 13 14 15 16 17 18 19 20 21 22 23 24 25 26 27 28 29 30 31 32 33 34 35 36 37 38 39 40 41 42 43 44 45 46 47 48 49 50 51 52 53 54 55 56 57 58 59 60 61 62 63 64 65 167 168 169 170 171 172 173 174 175 176 177 179 206 207 208 209 210 211 212 213 214 215 216 217 218 219 220 221 222 223 224 225 226 227 228 229 230 231 232 233 234 351 361 362 367,
	0	 236 238 239 245 248,
	0	 87 89 91 92 93 94 96 97 98 99 100 101 102 103 105 107 108,
	0	 270 271 272 273 274 275 276 277 278 279 280 281 282 283 284 285 286 287 288 289 290 292 294 295 296 297 298 299 300 301 302 303 304 305 306 307 308 309 310 311 312 313 314 315 316 317 318 319 320 321 340 341 342 358,
	0	 75 78 79 80 83 84 85 86,
	0	 260 263 267 268,
	0	 18 46 47 48 49 50 51 52 54 57 58 60 61 62 63 64 65,
	0	 75 76 77 78 79 80 81 83 84 86,
	0	 111 113 114 115 116 118 119 121 122 124,
	0	 255 256 257 258 259 263 264 265 266 267 269,
	0	 349 365 366,
	0	 11 14 15 16 17 18 19 20 21 22 23 24 29 30 31 32 33 34 35 38 39 40 41 42 43 44 45 46 47 48 49 50 51 52 54 57 58 59 60 61 62 63 64 65,
	0	 219 233,
	0	 183 192 193 200 202,
	0	 183 192 193 194 199 200 202,
	0	 184 185 186 187 195 196 197 204 205,
	0	 75 76 77 78 79 80 81 82 83 84 85 86 87 88 89 90 91 92 93 94 95 96 97 98 99 100 101 102 103 104 105 106 107 108 129 130 134 139 347 348,
	0	 75 76 77 78 79 80 81 82 83 84 85 86 87 88 89 90 91 92 93 94 95 96 97 98 99 100 101 102 103 104 105 106 107 108 112 113 118 120 123 124 125 126 127 128 129 130 131 132 133 134 135 136 137 138 139 140 141 142 143 144 347 348 369,
	0	 75 76 77 78 79 80 81 82 83 84 85 86 87 88 89 90 91 92 93 94 95 96 97 98 99 100 101 102 103 104 105 106 107 108 109 110 112 113 115 116 118 120 122 123 124 125 126 127 128 129 130 131 132 133 134 135 136 137 138 139 140 141 142 143 144 347 348 369,
	0	 75 76 77 78 79 80 81 82 83 84 85 86 87 88 89 90 91 92 93 94 95 96 97 98 99 100 101 102 103 104 105 106 107 108 109 110 112 113 115 116 118 119 120 122 123 124 125 126 127 128 129 130 131 132 133 134 135 136 137 138 139 140 141 142 143 144 347 348 369,
	0	 325 326 329 336,
	0	 322 323 325 326 329 336,
	0	 324 331 333,
	0	 322 323 324 325 326 327 329 331 332 333 335 336 337,
	0	 328 330,
	0	 271 277 278 308 312,
	0	 1 2 3 349 352,
	0	 9 10 11 12 13 45 53 55 361 362,
	0	 16 17 18 19 27 28 35 38 39 40 41 42 43 44 46 47 48 49 50 51 52 54 57 58 60 61 62 63 64 65,
	0	 14 15 16 17 18 19 20 21 22 23 24 27 28 34 35 37 38 39 40 41 42 43 44 46 47 48 49 50 51 52 54 57 58 59 60 61 62 63 64 65,
	0	 16 17 18 19 22 23 24 35 38 39 40 41 42 43 44 46 47 48 49 50 51 52 54 57 58 59 60 61 62 63 64 65,
	0	 111 113 114 116 118 119 121,
	0	 180 181 182 183 184 185 186 187 189 191 192 193 194 196 197 198 199 200 201 202 203 204 205 368,
	0	 66 67 68 69 70 71 72 73 74 75 76 77 78 79 80 81 82 83 84 85 86 87 88 89 90 91 92 93 94 95 96 97 98 99 100 101 102 103 104 105 106 107 108 109 110 111 112 113 114 115 116 117 118 119 120 121 122 123 124 125 126 127 128 129 130 131 132 133 134 135 136 137 138 139 140 141 142 143 144 145 146 147 148 149 150 151 152 153 154 155 156 157 158 159 160 161 162 163 164 165 166 180 181 182 183 184 185 186 187 188 189 190 191 192 193 194 195 196 197 198 199 200 201 202 203 204 205 338 339 347 348 350 368 369,
	0	 11 12 14 15 20 21 22 23 24 27 28 34 37 55 56 361,
	0	 206 207 208 209 210 211 213 214 215 216 217 218 219 220 221 222 223 224 225 227 229 231 232 233 351,
	0	 167 168 172 173 175 177 178 367,
	0	 255 256 257 262 264 265 266 269,
	0	 94 103,
	0	 109 110 111 112 115 116 119 120 121 122 123,
	0	 270 271 272 274 275 276 277 278 279 280 281 282 283 284 285 286 287 288 289 291 293 295 296 297 298 299 300 301 302 303 304 305 307 308 309 310 311 312 340 341 342 358 359,
	0	 270 271 272 273 274 275 276 277 278 279 280 281 282 283 284 285 286 287 288 289 290 291 292 293 294 295 296 297 298 299 300 301 302 303 304 305 307 308 309 310 311 312 340 341 342 358 359,
	0	 1 3 352,
	0	 113 121,
	0	 145 146 147 148 149 152 153 155 156 157 158 159 160 161 162 163 164 165 166 338 339,
	0	 76 77 78 79 80 82 83 84 85 86 87 88 89 90 91 92 93 94 95 96 97 98 99 100 101 102 103 104 105 106 107 108 347 348,
	0	 1 2 3 66 67 68 69 70 71 72 73 74 270 271 272 273 274 275 276 277 278 279 280 281 282 283 284 285 286 287 288 289 290 291 292 293 294 295 296 297 298 299 300 301 302 303 304 305 306 307 308 309 310 311 312 313 314 315 316 317 318 319 320 321 340 341 342 345 346 349 352 353 354 355 356 358 359 365 370 371 372 373 374,
	0	 85 88 90 104 106,
	0	 236 238 239 240 241 245 248 249 250,
	0	 270 271 273 275 276 277 278 279 283 284 285 288 289 290 292 294 295 296 298 299 300 301 304 307 308 309 311 312 313 314 315 316 317 318 319 320 321 340 341 342 358,
	0	 9 10 11 12 13 14 15 16 17 19 20 21 22 23 24 34 35 37 45 53 55 56 361 362,
	0	 12 27 28 35 55 56,
	0	 87 88 89 91 92 93 94 95 96 97 98 99 100 101 102 103 105 107 108,
	0	 110 116 122,
	0	 254 258 259,
	0	 253 254 258 259,
	0	 325 328,
	0	 325 328 335,
	0	 325 328 335 337,
	0	 313 314 315 316 317 318 321,
	0	 18 38 39 41 42 43 44 54 57 58 60 61 62 63 64 65,
	0	 19 35 42,
	0	 16 17 19 35 42,
	0	 9 10 11 12 13 14 15 16 17 18 19 20 21 22 23 24 25 26 29 30 31 32 33 34 35 36 37 38 39 40 41 42 43 44 45 46 47 48 49 50 51 52 53 54 55 57 58 59 60 61 62 63 64 65 361 362,
	0	 206 207 211 213 214 215 216 217 218 219 220 221 224 225 227 229 232 233 351,
	0	 322 323 326 327 328 329 330 332 335 336 337,
	0	 87 89 93 97 102 105,
	0	 87 89 93 94 95 97 101 102 105,
	0	 6 357 360 363 364,
	0	 180 181 182 183 184 189 190 191 193 194 198 199 200 201 202 203 368,
	0	 236 238 240 241 242 245 246 248 249 250,
	0	 81 82 347 348,
	0	 77 81 82 347 348,
	0	 75 76 77 78 79 80 81 82 83 84 85 86 87 88 89 90 91 92 93 94 95 96 97 98 99 100 101 102 103 104 105 106 107 108 140 347 348,
	0	 67 68 70 71 74,
	0	 1 2 3 9 10 11 12 13 14 15 16 17 18 19 20 21 22 23 24 25 26 27 28 29 30 31 32 33 34 35 36 37 38 39 40 41 42 43 44 45 46 47 48 49 50 51 52 53 54 55 56 57 58 59 60 61 62 63 64 65 66 67 68 69 70 71 72 73 74 180 181 182 183 184 185 186 187 188 189 190 191 192 193 194 195 196 197 198 199 200 201 202 203 204 205 270 271 272 273 274 275 276 277 278 279 280 281 282 283 284 285 286 287 288 289 290 291 292 293 294 295 296 297 298 299 300 301 302 303 304 305 306 307 308 309 310 311 312 313 314 315 316 317 318 319 320 321 340 341 342 345 346 349 352 353 354 355 356 358 359 361 362 365 366 368 370 371 372 373 374,
	0	 14 15 20 21 22 23 24 27 28 34 45 56,
	0	 77 78 79 80 83 84 86,
	0	 96 105,
	0	 87 89 91 92 93 95 96 99 100 105 107 108,
	0	 115 117,
	0	 115 116 117,
	0	 109 110 115 116 117 122,
	0	 75 76 77 78 79 80 81 82 83 84 85 86 87 88 89 90 91 92 93 94 95 96 97 98 99 100 101 102 103 104 105 106 107 108 109 110 112 115 116 117 120 122 123 124 125 126 127 128 129 130 131 132 133 134 135 136 137 138 139 140 141 142 143 144 347 348 369,
	0	 245 249,
	0	 193 194 199 202,
	0	 181 183 193 194 199 202,
	0	 66 67 68 69 71 74,
	0	 270 271 277 278 288 289 295 296 299 301 302 303 305 307 308 312,
	0	 270 271 277 278 288 289 295 296 299 301 302 303 305 307 308 311 312,
	0	 313 314 316 318 319 321,
	0	 270 271 273 274 275 276 277 278 279 280 283 284 285 286 288 289 290 292 294 295 296 298 299 300 301 302 303 304 305 306 307 308 309 311 312 313 314 315 316 317 318 319 320 321 340 341 342 358,
	0	 270 271 273 274 275 276 277 278 279 280 281 283 284 285 286 287 288 289 290 292 293 294 295 296 298 299 300 301 302 303 304 305 306 307 308 309 311 312 313 314 315 316 317 318 319 320 321 340 341 342 358 359,
	0	 167 168 169 170 171 172 173 174 175 176 179,
	0	 9 10 11 12 13 29 30 31 32 33 45 53 361 362,
	0	 260 261 263 267,
	0	 145 147 149 150 151 152 153 154 155 157 158 159 162 163 166 180 181 182 183 184 185 186 187 188 189 190 191 192 193 194 195 196 197 198 199 200 201 202 203 204 205 338 339 368,
	0	 270 271 273 277 278 296 299 301 302 303 305 307 308 309 311 312,
	0	 9 10 53 361 362,
	0	 12 27 28,
	0	 57 64 65,
	0	 16 17 19 35 38 39 40 43 44 46 47 48 49 50 51 52 57 58 60 61 62 63 64 65,
	0	 16 17 18 19 35 38 39 40 43 44 46 47 48 49 50 51 52 54 57 58 60 61 62 63 64 65,
	0	 12 16 17 18 19 27 28 29 30 31 32 33 35 38 39 40 41 42 43 44 46 47 48 49 50 51 52 54 57 58 59 60 61 62 63 64 65,
	0	 11 12 16 17 18 19 27 28 29 30 31 32 33 35 37 38 39 40 41 42 43 44 46 47 48 49 50 51 52 54 57 58 59 60 61 62 63 64 65,
	0	 326 327 328 330 332 333 336,
	0	 326 327 328 330 332 333 335 336,
	0	 322 323 324 326 327 328 329 330 331 332 333 335 336 337,
	0	 89 91 92 93 94 97 99 100 101 102 105 107 108,
	0	 89 91 92 93 94 97 99 100 101 102 103 105 107 108,
	0	 87 89 91 92 93 94 97 98 99 100 101 102 103 105 107 108,
	0	 75 76 77 78 79 80 81 82 83 84 85 86 87 88 89 90 91 92 93 94 95 96 97 98 99 100 101 102 103 104 105 106 107 108 125 126 127 128 129 130 131 132 133 134 135 136 137 138 139 140 142 143 144 347 348 369,
	0	 270 271 277 278 296 299 301 302 303 307 308 311 312,
	0	 4 5 6 7 8 75 76 77 78 79 80 81 82 83 84 85 86 87 88 89 90 91 92 93 94 95 96 97 98 99 100 101 102 103 104 105 106 107 108 109 110 111 112 113 114 115 116 117 118 119 120 121 122 123 124 125 126 127 128 129 130 131 132 133 134 135 136 137 138 139 140 141 142 143 144 322 323 324 325 326 327 328 329 330 331 332 333 334 335 336 337 343 344 347 348 350 357 360 363 364 369,
	0	 275 283 284 285 340 342 358 359,
	0	 322 323 324 325 326 327 328 329 330 331 332 333 334 335 337 343 344,
	0	 253 254 260 263 267 268,
	0	 4 5 6 7 8 240 241 249 250 253 254 255 256 257 258 259 260 261 262 263 264 265 266 267 268 269 322 323 324 325 326 327 328 329 330 331 332 333 334 335 336 337 343 344 357 360 363 364,
	0	 4 5 6 7 8 240 241 242 245 249 250 253 254 255 256 257 258 259 260 261 262 263 264 265 266 267 268 269 322 323 324 325 326 327 328 329 330 331 332 333 334 335 336 337 343 344 357 360 363 364,
	0	 167 168 169 170 171 172 173 174 175 176 177 178 179 180 181 182 183 184 185 186 187 191 192 193 194 195 196 197 198 199 200 201 202 203 204 205 367,
	0	 167 168 169 170 171 172 173 174 175 176 177 178 179 180 181 182 183 184 185 186 187 190 191 192 193 194 195 196 197 198 199 200 201 202 203 204 205 367 368,
	0	 167 168 169 170 171 172 173 174 175 176 177 178 179 180 181 182 183 184 185 186 187 189 190 191 192 193 194 195 196 197 198 199 200 201 202 203 204 205 367 368,
	0	 92 100 103 108,
	0	 87 92 100 103 108,
	0	 87 89 92 100 103 108,
	0	 9 11 12 13 14 15 19 20 21 22 23 24 25 26 27 28 34 35 36 37 45 53 55 56 59 362,
	0	 9 11 12 13 14 15 18 19 20 21 22 23 24 25 26 27 28 29 30 31 32 33 34 35 36 37 45 53 54 55 56 59 361 362,
	0	 10 16 17 46 47 48 49 50 51 52,
	0	 270 271 276 277 278 282 291 299 301 302 303 306 308 310 312 359,
	0	 270 271 276 277 278 282 291 292 294 299 301 302 303 306 308 310 312 359,
	0	 270 271 273 276 277 278 279 282 291 292 294 299 301 302 303 306 308 310 312 359,
	0	 270 271 273 276 277 278 279 282 288 289 291 292 294 295 296 298 299 300 301 302 303 305 306 307 308 309 310 311 312 359,
	0	 270 271 273 276 277 278 279 282 288 289 290 291 292 294 295 296 298 299 300 301 302 303 304 305 306 307 308 309 310 311 312 359,
	0	 272 274 275 280 283 284 285 286 287 293 340 341 342 358,
	0	 326 328 332,
	0	 235 236 237 238 239 240 241 242 243 244 245 246 248 249 250 252,
	0	 146 156 160 161 164 165,
	0	 180 182 184,
	0	 180 181 182 183 184 191 192 193 194 195 199 200 202,
	0	 185 186 187 196 204 205,
	0	 109 110 113 114 115 116 118 119 121 122,
	0	 255 256 260 261 264 265 268 269,
	0	 302 305 309 311,
	0	 302 303 305 308 309 311 312,
	0	 270 271 277 278 288 289 294 295 296 298 299 300 301 302 303 305 307 308 309 311 312,
	0	 9 10 11 12 13 14 15 16 17 18 20 21 22 23 24 29 30 31 32 33 34 37 38 39 40 41 42 43 44 46 47 48 49 50 51 52 53 54 57 58 60 61 62 63 64 65 361 362,
	0	 14 15 20 21 22 23 24 34 36 40 45,
	0	 206 207 211 213 214 216 217 221 224 225 227 229,
	0	 167 168 170 173 176 179,
	0	 167 168 169 170 171 172 173 174 176 177 179 367,
	0	 75 77 78 79 80 82 83 84 86,
	0	 76 347 348,
	0	 95 96 103 105,
	0	 206 207 214 216 217 219 220 227 229 232 233 351,
	0	 75 76 77 78 79 80 81 82 83 84 85 86 87 88 89 90 91 92 93 94 95 96 97 98 99 100 101 102 103 104 105 106 107 108 109 110 112 116 120 122 123 124 125 126 127 128 129 130 131 132 133 134 135 136 137 138 139 140 141 142 143 144 347 348 369,
	0	 75 76 77 78 79 80 81 82 83 84 85 86 87 88 89 90 91 92 93 94 95 96 97 98 99 100 101 102 103 104 105 106 107 108 109 110 111 112 114 116 119 120 121 122 123 124 125 126 127 128 129 130 131 132 133 134 135 136 137 138 139 140 141 142 143 144 347 348 369,
	0	 9 10 13 45 56 361 362,
	0	 12 14 15 20 21 22 23 24 34 53 59,
	0	 16 17 18 19 32 33 35 38 39 40 41 42 43 44 46 47 48 49 50 51 52 54 57 58 60 61 62 63 64 65,
	0	 12 14 15 16 17 18 19 20 21 22 23 24 32 33 34 35 38 39 40 41 42 43 44 46 47 48 49 50 51 52 53 54 57 58 59 60 61 62 63 64 65,
	0	 11 12 14 15 16 17 18 19 20 21 22 23 24 32 33 34 35 37 38 39 40 41 42 43 44 46 47 48 49 50 51 52 53 54 57 58 59 60 61 62 63 64 65,
	0	 9 10 11 12 13 14 15 16 17 18 19 20 21 22 23 24 32 33 34 35 37 38 39 40 41 42 43 44 45 46 47 48 49 50 51 52 53 54 56 57 58 59 60 61 62 63 64 65 361 362,
	0	 9 10 11 12 13 14 15 16 17 18 19 20 21 22 23 24 27 28 32 33 34 35 37 38 39 40 41 42 43 44 45 46 47 48 49 50 51 52 53 54 55 56 57 58 59 60 61 62 63 64 65 361 362,
	0	 273 279 282 288 289 292 294 295 298 300,
	0	 9 10 12 13 27 28 45 53 55 56 59 361 362,
	0	 255 256 258 261 264 265 269,
	0	 14 15 16 17 18 20 21 34 38 39 40 41 42 43 44 46 47 48 49 50 51 52 54 57 58 60 61 62 63 64 65,
	0	 4 5 9 10 11 12 13 14 15 16 17 18 19 20 21 22 23 24 25 26 27 28 29 30 31 32 33 34 35 36 37 38 39 40 41 42 43 44 45 46 47 48 49 50 51 52 53 54 55 56 57 58 59 60 61 62 63 64 65 361 362,
	0	 4 5 9 10 11 12 13 14 15 16 17 18 19 20 21 22 23 24 25 26 27 28 29 30 31 32 33 34 35 36 37 38 39 40 41 42 43 44 45 46 47 48 49 50 51 52 53 54 55 56 57 58 59 60 61 62 63 64 65 357 360 361 362,
	0	 4 5 8 9 10 11 12 13 14 15 16 17 18 19 20 21 22 23 24 25 26 27 28 29 30 31 32 33 34 35 36 37 38 39 40 41 42 43 44 45 46 47 48 49 50 51 52 53 54 55 56 57 58 59 60 61 62 63 64 65 357 360 361 362,
	0	 4 5 6 8 9 10 11 12 13 14 15 16 17 18 19 20 21 22 23 24 25 26 27 28 29 30 31 32 33 34 35 36 37 38 39 40 41 42 43 44 45 46 47 48 49 50 51 52 53 54 55 56 57 58 59 60 61 62 63 64 65 357 360 361 362 363 364,
	0	 4 5 6 7 8 9 10 11 12 13 14 15 16 17 18 19 20 21 22 23 24 25 26 27 28 29 30 31 32 33 34 35 36 37 38 39 40 41 42 43 44 45 46 47 48 49 50 51 52 53 54 55 56 57 58 59 60 61 62 63 64 65 357 360 361 362 363 364,
	0	 93 94 96 97 102 105,
	0	 75 76 77 78 79 80 81 82 83 84 85 86 87 88 89 90 91 92 93 94 95 96 97 98 99 100 101 102 103 104 105 106 107 108 112 114 117 120 121 123 125 126 127 128 129 130 131 132 133 134 135 136 137 138 139 140 141 142 143 144 347 348 350 369,
	0	 75 76 77 78 79 80 81 82 83 84 85 86 87 88 89 90 91 92 93 94 95 96 97 98 99 100 101 102 103 104 105 106 107 108 111 112 114 117 119 120 121 123 125 126 127 128 129 130 131 132 133 134 135 136 137 138 139 140 141 142 143 144 347 348 350 369,
	0	 75 76 77 78 79 80 81 82 83 84 85 86 87 88 89 90 91 92 93 94 95 96 97 98 99 100 101 102 103 104 105 106 107 108 109 110 111 112 114 115 116 117 119 120 121 122 123 125 126 127 128 129 130 131 132 133 134 135 136 137 138 139 140 141 142 143 144 347 348 350 369,
	0	 322 323 326 328 329,
	0	 322 323 326 328 329 330 333 337,
	0	 18 38 39 40 43 44 46 47 48 49 50 51 52 54 57 58 60 61 62 63 64 65,
	0	 12 14 15 20 21 22 23 24 29 30 31 32 33 34 53 59,
	0	 11 12 14 15 20 21 22 23 24 29 30 31 32 33 34 37 53 59,
	0	 47 51 52 57 58 60 61 62 63 64 65,
	0	 9 10 11 13 19 45 55 56 361 362,
	0	 235 236 237 238 239 240 243 244 246 247 249 251 252,
	0	 10 18 29 30 31 32 33 38 39 41 42 46 47 48 49 50 51 52 53 54 59,
	0	 11 14 15 20 21 34,
	0	 113 117 118 119 350,
	0	 270 271 272 273 274 275 276 277 278 279 280 281 282 283 284 285 286 287 290 291 292 293 294 295 296 297 299 301 302 303 304 305 306 307 308 309 310 312 313 314 315 316 317 318 319 320 321 340 341 342 358 359,
	0	 206 207 211 212 213 214 216 217 219 220 221 223 224 225 227 228 229 232 233 351,
	0	 260 261 262 263 267,
	0	 270 271 273 277 278 279 292 294 296 299 301 302 303 305 306 307 308 309 311 312,
	0	 11 14 15 16 17 18 19 20 21 22 23 24 29 30 31 32 33 34 37 38 39 40 41 42 43 44 45 46 47 48 49 50 51 52 54 57 58 59 60 61 62 63 64 65,
	0	 5 6 363 364,
	0	 5 6 8 363 364,
	0	 253 254 257 258 259 260 261 262 263 266 267 268 322 323 324 325 326 327 328 329 330 331 332 333 334 335 336 337 343 344,
	0	 9 10 11 12 13 14 15 16 17 18 19 20 21 22 23 24 25 26 27 28 29 30 31 32 33 34 35 36 37 38 39 40 41 42 43 44 45 46 47 48 49 50 51 52 53 54 55 56 57 58 59 60 61 62 63 64 65 66 67 68 69 70 71 72 73 74 361 362,
	0	 47 51,
	0	 9 10 12 13 14 15 16 17 18 19 20 21 22 23 24 27 28 29 30 31 32 33 34 35 38 39 40 41 42 43 44 45 46 47 48 49 50 51 52 53 54 56 57 58 59 60 61 62 63 64 65 361 362,
	0	 91 92 93 97 99 100 101 102 105 107 108,
	0	 123 126 128 133 135 136 138 142 144,
	0	 9 10 12 13 18 38 39 40 41 42 43 44 46 47 48 49 50 51 52 53 54 55 57 58 60 61 62 63 64 65 361 362,
	0	 9 10 12 13 16 17 18 19 35 37 38 39 40 41 42 43 44 46 47 48 49 50 51 52 53 54 55 57 58 60 61 62 63 64 65 361 362,
	0	 16 17 19 29 30 31 32 33 35 59,
	0	 9 10 13 45 53 55 59 361 362,
	0	 14 15 19 20 21 34 35 45,
	0	 14 15 16 17 18 19 20 21 29 30 31 32 33 34 35 38 39 40 41 42 43 44 45 46 47 48 49 50 51 52 54 57 58 59 60 61 62 63 64 65,
	0	 11 14 15 16 17 18 19 20 21 29 30 31 32 33 34 35 37 38 39 40 41 42 43 44 45 46 47 48 49 50 51 52 54 57 58 59 60 61 62 63 64 65,
	0	 36 56,
	0	 89 93 94 101 105,
	0	 261 268,
	0	 91 92 94 96 97 99 100 101 102 103 107 108,
	0	 87 91 92 94 96 97 99 100 101 102 103 107 108,
	0	 253 254 257 260 263 266 267 268,
	0	 261 262,
	0	 296 299 301 302 303 305 308 309 311 312,
	0	 11 14 15 20 21 22 23 24 27 28 34 59,
	0	 9 10 11 12 13 14 15 16 17 19 20 21 22 23 24 27 28 29 30 31 32 33 34 35 37 45 53 55 56 59 361 362,
	0	 93 96 97 102 105,
	0	 93 96 97 101 102 103 105,
	0	 87 93 96 97 101 102 103 105,
	0	 152 156 161 165,
	0	 146 148 152 156 161 165,
	0	 75 76 77 78 79 80 81 82 83 84 85 86 87 88 89 90 91 92 93 94 95 96 97 98 99 100 101 102 103 104 105 106 107 108 125 127 129 130 131 134 137 139 140 141 143 347 348 369,
	0	 76 77 78 79 80 81 83 84 86,
	0	 91 92 94 97 99 100 102 107 108,
	0	 275 283 284 285 290 313 314 315 316 317 318 319 320 321 340 341 342 358 366,
	0	 270 271 272 273 274 275 276 277 278 279 280 281 283 284 285 286 287 288 289 290 292 293 294 295 296 297 298 299 300 301 302 303 304 305 306 307 308 309 310 311 312 313 314 315 316 317 318 319 320 321 340 341 342 358 359 366,
	0	 11 14 15 16 17 18 19 20 21 22 23 24 27 28 29 30 31 32 33 34 35 37 38 39 40 41 42 43 44 46 47 48 49 50 51 52 54 56 57 58 60 61 62 63 64 65,
	0	 11 14 15 16 17 18 19 20 21 22 23 24 27 28 29 30 31 32 33 34 35 37 38 39 40 41 42 43 44 46 47 48 49 50 51 52 54 56 57 58 59 60 61 62 63 64 65,
	0	 89 91 92 94 99 100 101 103 107 108,
	0	 1 2 3 66 67 68 69 70 71 72 73 74 145 146 147 148 149 150 151 152 153 154 155 156 157 158 159 160 161 162 163 164 165 166 253 254 255 256 257 258 259 260 261 262 263 264 265 266 267 268 269 270 271 272 273 274 275 276 277 278 279 280 281 282 283 284 285 286 287 288 289 290 291 292 293 294 295 296 297 298 299 300 301 302 303 304 305 306 307 308 309 310 311 312 313 314 315 316 317 318 319 320 321 322 323 324 325 326 327 328 329 330 331 332 333 334 335 336 337 338 339 340 341 342 343 344 345 346 349 352 353 354 355 356 358 359 365 366 370 371 372 373 374,
	0	 325 330,
	0	 325 330 333,
	0	 75 76 77 78 79 80 81 82 83 84 85 86 87 88 89 90 91 92 93 94 95 96 97 98 99 100 101 102 103 104 105 106 107 108 112 123 124 125 126 127 128 129 130 131 132 133 134 135 136 137 138 139 140 141 142 143 144 347 348 369,
	0	 9 10 11 12 13 14 15 19 20 21 22 23 24 29 30 31 34 37 45 53 55 361 362,
	0	 280 293 359,
	0	 91 92 99 100 103 105 107 108,
	0	 9 10 12 13 27 28 37 45 53 55 56 361 362,
	0	 75 78 79 80 81 83 84 86,
	0	 75 76 77 78 79 80 81 83 84 85 86,
	0	 181 183 186 187 191 192 193 194 195 197 199 200 202 205,
	0	 126 128 133 137 138 142 144,
	0	 219 220 221 232,
	0	 213 219 220 221 224 232,
	0	 206 207 213 214 216 217 219 220 221 224 225 227 229 232,
	0	 208 209 210 218 222 231,
	0	 208 209 210 215 218 222 231 351,
	0	 206 207 208 209 210 213 214 215 216 217 218 219 220 221 222 224 225 227 229 231 232 351,
	0	 206 207 208 209 210 211 213 214 215 216 217 218 219 220 221 222 224 225 227 229 231 232 351,
	0	 206 207 208 209 210 211 212 213 214 215 216 217 218 219 220 221 222 223 224 225 227 228 229 231 232 351,
	0	 206 207 208 209 210 211 212 213 214 215 216 217 218 219 220 221 222 223 224 225 227 228 229 230 231 232 351,
	0	 206 207 208 209 210 211 212 213 214 215 216 217 218 219 220 221 222 223 224 225 227 228 229 230 231 232 234 351,
	0	 4 5 6 7 8 206 207 208 209 210 211 212 213 214 215 216 217 218 219 220 221 222 223 224 225 226 227 228 229 230 231 232 234 351 357 360 363 364,
	0	 4 5 6 7 8 167 168 169 170 171 172 173 174 175 176 177 178 179 206 207 208 209 210 211 212 213 214 215 216 217 218 219 220 221 222 223 224 225 226 227 228 229 230 231 232 234 351 357 360 363 364 367,
	0	 4 5 6 7 8 167 168 169 170 171 172 173 174 175 176 177 178 179 206 207 208 209 210 211 212 213 214 215 216 217 218 219 220 221 222 223 224 225 226 227 228 229 230 231 232 234 235 236 237 238 239 240 241 242 243 244 245 246 247 248 249 250 251 252 253 254 255 256 257 258 259 260 261 262 263 264 265 266 267 268 269 322 323 324 325 326 327 328 329 330 331 332 333 334 335 336 337 343 344 351 357 360 363 364 367,
	0	 97 98 102,
	0	 91 92 93 97 98 99 100 102 105 107 108,
	0	 87 91 92 93 97 98 99 100 102 105 107 108,
	0	 87 89 91 92 93 97 98 99 100 102 105 107 108,
	0	 103 104 106,
	0	 95 103 104 106,
	0	 95 96 103 104 106,
	0	 87 89 91 92 93 95 96 97 98 99 100 102 103 104 105 106 107 108,
	0	 87 89 91 92 93 94 95 96 97 98 99 100 102 103 104 105 106 107 108,
	0	 125 127 129 130 131 134 137 139 140,
	0	 125 127 129 130 131 134 137 139 140 369,
	0	 75 76 77 78 79 80 81 82 83 84 85 86 87 88 89 90 91 92 93 94 95 96 97 98 99 100 101 102 103 104 105 106 107 108 125 127 129 130 131 132 134 137 139 140 143 347 348 369,
	0	 109 110 112 113 115 118 120 122 123,
	0	 4 5 6 7 8 75 76 77 78 79 80 81 82 83 84 85 86 87 88 89 90 91 92 93 94 95 96 97 98 99 100 101 102 103 104 105 106 107 108 109 110 111 112 113 114 115 116 117 118 119 120 121 122 123 124 125 126 127 128 129 130 131 132 133 134 135 136 137 138 139 140 141 142 143 144 167 168 169 170 171 172 173 174 175 176 177 178 179 206 207 208 209 210 211 212 213 214 215 216 217 218 219 220 221 222 223 224 225 226 227 228 229 230 231 232 234 235 236 237 238 239 240 241 242 243 244 245 246 247 248 249 250 251 252 253 254 255 256 257 258 259 260 261 262 263 264 265 266 267 268 269 322 323 324 325 326 327 328 329 330 331 332 333 334 335 336 337 343 344 347 348 350 351 357 360 363 364 367 369,
	0	 149 156 161 165 338 339,
	0	 149 156 161 162 165 338 339,
	0	 149 156 157 158 159 161 162 163 165 166 338 339,
	0	 146 148 149 156 157 158 159 161 162 163 165 166 338 339,
	0	 146 148 149 152 156 157 158 159 161 162 163 165 166 338 339,
	0	 184 195 203,
	0	 188 189 190 198 368,
	0	 181 183 184 185 186 187 188 189 190 191 192 193 194 195 196 197 198 199 200 202 203 204 205 368,
	0	 180 181 183 184 185 186 187 188 189 190 191 192 193 194 195 196 197 198 199 200 202 203 204 205 368,
	0	 180 181 182 183 184 185 186 187 188 189 190 191 192 193 194 195 196 197 198 199 200 202 203 204 205 368,
	0	 1 2 3 9 10 11 12 13 14 15 16 17 18 19 20 21 22 23 24 25 26 27 28 29 30 31 32 33 34 35 36 37 38 39 40 41 42 43 44 45 46 47 48 49 50 51 52 53 54 55 56 57 58 59 60 61 62 63 64 65 66 67 68 69 70 71 72 73 74 233 270 271 272 273 274 275 276 277 278 279 280 281 282 283 284 285 286 287 288 289 290 291 292 293 294 295 296 297 298 299 300 301 302 303 304 305 306 307 308 309 310 311 312 313 314 315 316 317 318 319 320 321 340 341 342 345 346 349 352 353 354 355 356 358 359 361 362 365 366 370 371 372 373 374,
	0	 270 271 277 278 293 299 301 308 312,
	0	 270 271 277 278 293 299 301 305 308 312,
	0	 275 284 285 340 341 342 358 359,
	0	 270 271 275 277 278 283 284 285 293 299 301 305 308 312 340 341 342 358 359,
	0	 273 279 290 292 294,
	0	 273 279 290 292 294 306,
	0	 273 279 290 292 294 304 306,
	0	 273 279 290 292 294 297 304 306,
	0	 270 271 273 275 277 278 279 283 284 285 290 292 293 294 297 299 301 304 305 306 308 312 340 341 342 358 359,
	0	 270 271 273 275 277 278 279 281 283 284 285 290 292 293 294 297 299 301 304 305 306 308 312 340 341 342 358 359,
	0	 270 271 273 275 277 278 279 281 283 284 285 287 290 292 293 294 297 299 301 304 305 306 308 312 340 341 342 358 359,
	0	 270 271 272 273 274 275 277 278 279 280 281 283 284 285 286 287 290 292 293 294 297 299 301 304 305 306 308 312 340 341 342 358 359,
	0	 270 271 272 273 274 275 276 277 278 279 280 281 283 284 285 286 287 290 292 293 294 297 299 301 304 305 306 308 312 340 341 342 358 359,
	0	 296 302 303 307 309 311,
	0	 270 271 272 273 274 275 276 277 278 279 280 281 283 284 285 286 287 290 292 293 294 296 297 299 301 302 303 304 305 306 307 308 309 311 312 340 341 342 358 359,
	0	 270 271 272 273 274 275 276 277 278 279 280 281 283 284 285 286 287 290 292 293 294 296 297 299 301 302 303 304 305 306 307 308 309 310 311 312 340 341 342 358 359,
	0	 270 271 272 273 274 275 276 277 278 279 280 281 282 283 284 285 286 287 290 292 293 294 296 297 299 301 302 303 304 305 306 307 308 309 310 311 312 340 341 342 358 359,
	0	 270 271 272 273 274 275 276 277 278 279 280 281 282 283 284 285 286 287 290 291 292 293 294 296 297 299 301 302 303 304 305 306 307 308 309 310 311 312 340 341 342 358 359,
	0	 1 2 3 9 10 11 12 13 14 15 16 17 18 19 20 21 22 23 24 25 26 27 28 29 30 31 32 33 34 35 36 37 38 39 40 41 42 43 44 45 46 47 48 49 50 51 52 53 54 55 56 57 58 59 60 61 62 63 64 65 66 67 68 69 70 71 72 73 74 233 345 346 349 352 353 354 355 356 361 362 366 370 371 372 373 374,
	0	 1 2 3 9 10 11 12 13 14 15 16 17 18 19 20 21 22 23 24 25 26 27 28 29 30 31 32 33 34 35 36 37 38 39 40 41 42 43 44 45 46 47 48 49 50 51 52 53 54 55 56 57 58 59 60 61 62 63 64 65 233 345 346 349 352 353 354 355 356 361 362 366 370 371 372 373 374,
	0	 41 42 233,
	0	 18 41 42 233,
	0	 18 29 30 31 32 33 41 42 59 233,
	0	 12 18 29 30 31 32 33 41 42 56 59 233 361,
	0	 12 18 29 30 31 32 33 37 41 42 56 59 233 361,
	0	 11 12 18 29 30 31 32 33 37 41 42 56 59 233 361,
	0	 22 23 24 25 26 36 55,
	0	 22 23 24 25 26 27 28 36 55,
	0	 11 12 18 22 23 24 25 26 27 28 29 30 31 32 33 36 37 41 42 55 56 59 233 361,
	0	 34 38 39 40 57 58 60 61 62 63 64 65,
	0	 14 15 34 38 39 40 57 58 60 61 62 63 64 65,
	0	 14 15 20 34 38 39 40 57 58 60 61 62 63 64 65,
	0	 14 15 20 21 34 38 39 40 57 58 60 61 62 63 64 65,
	0	 11 12 14 15 18 20 21 22 23 24 25 26 27 28 29 30 31 32 33 34 36 37 38 39 40 41 42 55 56 57 58 59 60 61 62 63 64 65 233 361,
	0	 9 10 11 12 13 14 15 18 19 20 21 22 23 24 25 26 27 28 29 30 31 32 33 34 35 36 37 38 39 40 41 42 45 53 55 56 57 58 59 60 61 62 63 64 65 233 361 362,
	0	 9 10 11 12 13 14 15 18 19 20 21 22 23 24 25 26 27 28 29 30 31 32 33 34 35 36 37 38 39 40 41 42 45 53 54 55 56 57 58 59 60 61 62 63 64 65 233 361 362,
	0	 9 10 11 12 13 14 15 16 17 18 19 20 21 22 23 24 25 26 27 28 29 30 31 32 33 34 35 36 37 38 39 40 41 42 45 53 54 55 56 57 58 59 60 61 62 63 64 65 233 361 362,
	0	 9 10 11 12 13 14 15 16 17 18 19 20 21 22 23 24 25 26 27 28 29 30 31 32 33 34 35 36 37 38 39 40 41 42 45 46 47 48 49 50 51 52 53 54 55 56 57 58 59 60 61 62 63 64 65 233 361 362,
	0	 345 346 374,
	0	 91 92 95 97 99 100 101 102 103 107 108,
	0	 91 92 94 95 97 99 100 101 102 103 107 108,
	0	 30 33,
	0	 30 32 33,
	0	 9 10 12 13 30 32 33 45 53 361 362,
	0	 16 17 18 19 29 31 35 38 39 40 41 42 43 44 46 47 48 49 50 51 52 54 57 58 60 61 62 63 64 65,
	0	 16 17 18 19 29 31 35 38 39 40 41 42 43 44 46 47 48 49 50 51 52 54 57 58 59 60 61 62 63 64 65,
	0	 14 15 16 17 18 19 20 21 22 23 24 29 31 34 35 38 39 40 41 42 43 44 46 47 48 49 50 51 52 54 57 58 59 60 61 62 63 64 65,
	0	 11 14 15 16 17 18 19 20 21 22 23 24 29 31 34 35 38 39 40 41 42 43 44 46 47 48 49 50 51 52 54 57 58 59 60 61 62 63 64 65,
	0	 11 14 15 16 17 18 19 20 21 22 23 24 29 31 34 35 37 38 39 40 41 42 43 44 46 47 48 49 50 51 52 54 57 58 59 60 61 62 63 64 65,
	0	 16 17 18 38 39 40 41 42 43 44 47 48 49 50 51 52 54 57 58 60 61 62 63 64 65,
	0	 1 2 3 66 67 68 69 70 71 72 73 74 253 254 255 256 257 258 259 260 261 262 263 264 265 266 267 268 269 270 271 272 273 274 275 276 277 278 279 280 281 282 283 284 285 286 287 288 289 290 291 292 293 294 295 296 297 298 299 300 301 302 303 304 305 306 307 308 309 310 311 312 313 314 315 316 317 318 319 320 321 322 323 324 325 326 327 328 329 330 331 332 333 334 335 336 337 340 341 342 343 344 345 346 349 352 353 354 355 356 358 359 365 370 371 372 373 374,
	0	 1 2 3 66 67 68 69 70 71 72 73 74 253 254 255 256 257 258 259 260 261 262 263 264 265 266 267 268 269 270 271 272 273 274 275 276 277 278 279 280 281 282 283 284 285 286 287 288 289 290 291 292 293 294 295 296 297 298 299 300 301 302 303 304 305 306 307 308 309 310 311 312 313 314 315 316 317 318 319 320 321 340 341 342 345 346 349 352 353 354 355 356 358 359 365 370 371 372 373 374,
	0	 270 271 275 276 277 278 283 284 285 288 289 290 292 294 295 296 298 299 300 301 302 303 304 305 306 307 308 309 311 312 313 314 315 316 317 318 319 320 321 340 341 342 358,
	0	 270 271 272 274 275 276 277 278 280 281 283 284 285 286 287 288 289 290 292 293 294 295 296 297 298 299 300 301 302 303 304 305 306 307 308 309 311 312 313 314 315 316 317 318 319 320 321 340 341 342 358 359,
	0	 1 2 3 253 254 255 256 257 258 259 260 261 262 263 264 265 266 267 268 269 345 346 349 352 353 354 355 356 365 370 371 372 373 374,
	0	 11 14 15 16 17 18 19 20 21 22 23 24 27 28 29 30 31 32 33 34 35 38 39 40 41 42 43 44 46 47 48 49 50 51 52 54 57 58 59 60 61 62 63 64 65,
	0	 87 89 93 94 95 96 97 101 102 105,
	0	 270 271 273 277 278 279 282 288 289 291 292 294 295 296 297 298 299 300 301 302 303 305 306 307 308 309 310 311 312,
	0	 275 276 284 285 290 304 313 314 315 316 317 318 319 320 321 340 341 342 358,
	0	 11 12 14 15 16 17 18 20 21 22 23 24 27 28 34 37 38 39 40 41 42 43 44 46 47 48 49 50 51 52 54 55 56 57 58 60 61 62 63 64 65 361,
	0	 167 168 172 177 178 367,
	0	 236 238 239 240 241 242 243 245 246 248 249 250 252 253 254 255 256 257 258 259 260 261 262 263 264 265 266 267 268 269 322 323 324 325 326 327 328 329 330 331 332 333 334 335 336 337 343 344,
	0	 235 236 237 238 239 240 241 242 243 245 246 248 249 250 251 252 253 254 255 256 257 258 259 260 261 262 263 264 265 266 267 268 269 322 323 324 325 326 327 328 329 330 331 332 333 334 335 336 337 343 344,
	0	 235 236 237 238 239 240 241 242 243 245 246 247 248 249 250 251 252 253 254 255 256 257 258 259 260 261 262 263 264 265 266 267 268 269 322 323 324 325 326 327 328 329 330 331 332 333 334 335 336 337 343 344,
	0	 180 188 189 190 201 368,
	0	 319 320,
	0	 14 15 20 21 22 23 24 29 30 31 32 33 34 45,
	0	 235 243 244 247 252,
	0	 235 237 243 244 247 248 251 252,
	0	 146 148 149 151 152 154 155 156 157 158 159 160 161 162 163 164 165 166 338 339,
	0	 145 146 147 148 149 151 152 154 155 156 157 158 159 160 161 162 163 164 165 166 338 339,
	0	 275 276 279 283 284 285 290 304 313 314 315 316 317 318 319 320 321 340 341 342 358,
	0	 16 17 18 19 38 39 40 41 42 43 44 45 46 47 48 49 50 51 52 54 57 58 60 61 62 63 64 65,
	0	 9 10 12 13 16 17 18 19 38 39 40 41 42 43 44 45 46 47 48 49 50 51 52 53 54 55 57 58 59 60 61 62 63 64 65 361 362,
	0	 345 346 370,
	0	 87 88 89 90 91 92 93 94 95 96 97 98 99 100 101 102 103 105 106 107 108,
	0	 148 149 152 154 155 156 160 161 164 165 338 339,
	0	 328 330 333 335 337,
	0	 270 271 277 278 288 289 295 296 298 299 300 301 302 303 305 308 309 311 312,
	0	 76 77 78 79 80 81 82 83 84 85 86 87 88 89 90 91 92 93 94 95 96 97 98 99 100 101 102 103 105 107 108 347 348,
	0	 237 243 244 247 252,
	0	 206 207 208 210 211 212 213 214 215 216 217 218 219 220 221 222 223 224 225 226 227 228 229 230 231 232 233 351,
	0	 11 14 15 20 21 22 23 24 27 28 29 30 31 32 33 34 37,
	0	 77 81,
	0	 87 89 95 96 103 104 106,
	0	 87 89 95 96 101 103 104 106,
	0	 91 92 93 94 97 99 100 102 105 107 108,
	0	 180 182 184 185 186 187 188 189 190 196 197 198 201 203 204 205 368,
	0	 235 236 237 238 239 240 241 242 244 245 246 247 248 249 250 252,
	0	 235 236 237 238 239 240 241 242 244 245 246 247 248 249 250 251 252,
	0	 87 89 94 95 96 97 101 102 103,
	0	 9 10 11 12 13 27 28 37 45 53 55 361 362,
	0	 87 89 91 92 94 95 96 99 100 101 103 107 108,
	0	 9 10 12 13 29 30 31 32 33 45 53 56 361 362,
	0	 35 59,
	0	 170 171 176 179,
	0	 167 168 170 171 176 179,
	0	 167 168 170 171 173 175 176 179,
	0	 322 326 327 330 332 333 335 336 337,
	0	 66 67 72 73,
	0	 270 271 277 278 288 289 295 298 300 302 303 305 309 311,
	0	 270 271 277 278 288 289 295 296 298 300 302 303 305 307 309 311,
	0	 270 271 276 277 278 282 288 289 292 294 295 296 298 299 300 301 302 303 305 307 308 309 311 312,
	0	 270 271 273 276 277 278 279 282 288 289 292 294 295 296 298 299 300 301 302 303 305 307 308 309 311 312,
	0	 9 10 13 29 30 31 32 33 45 53 55 361 362,
	0	 75 76 77 78 79 80 81 82 83 84 85 86 87 88 89 90 91 92 93 94 95 96 97 98 99 100 101 102 103 104 105 106 107 108 112 116 120 123 124 125 126 127 128 129 130 131 132 133 134 135 136 137 138 139 140 141 142 143 144 347 348 369,
	0	 75 76 77 78 79 80 81 82 83 84 85 86 87 88 89 90 91 92 93 94 95 96 97 98 99 100 101 102 103 104 105 106 107 108 111 112 116 119 120 123 124 125 126 127 128 129 130 131 132 133 134 135 136 137 138 139 140 141 142 143 144 347 348 369,
	0	 113 115 117 118 350,
	0	 109 110 113 115 117 118 122 350,
	0	 270 271 272 273 274 275 276 277 278 279 280 281 282 283 284 285 286 287 288 290 291 292 293 294 295 296 297 298 299 300 301 302 303 304 305 306 307 308 309 310 311 312 340 341 342 358 359,
	0	 167 168 169 172 173 174 175 176 177 178 367,
	0	 39 57 58 60 61 62 63 64 65,
	0	 38 39 57 58 60 61 62 63 64 65,
	0	 40 42,
	0	 38 39 40 41 42 54 57 58 60 61 62 63 64 65,
	0	 14 15 16 17 20 21 22 23 24 34 38 39 40 41 42 54 57 58 60 61 62 63 64 65,
	0	 14 15 16 17 20 21 22 23 24 29 30 31 32 33 34 38 39 40 41 42 54 57 58 60 61 62 63 64 65,
	0	 9 12 13 14 15 16 17 19 20 21 22 23 24 29 30 31 32 33 34 38 39 40 41 42 45 53 54 57 58 60 61 62 63 64 65 362,
	0	 9 11 12 13 14 15 16 17 19 20 21 22 23 24 29 30 31 32 33 34 38 39 40 41 42 45 53 54 57 58 60 61 62 63 64 65 362,
	0	 9 11 12 13 14 15 16 17 19 20 21 22 23 24 25 26 27 28 29 30 31 32 33 34 35 36 37 38 39 40 41 42 45 53 54 55 56 57 58 59 60 61 62 63 64 65 362,
	0	 9 11 12 13 14 15 16 17 19 20 21 22 23 24 25 26 27 28 29 30 31 32 33 34 35 36 37 38 39 40 41 42 45 53 54 55 56 57 58 59 60 61 62 63 64 65 361 362,
	0	 9 11 12 13 14 15 16 17 18 19 20 21 22 23 24 25 26 27 28 29 30 31 32 33 34 35 36 37 38 39 40 41 42 45 53 54 55 56 57 58 59 60 61 62 63 64 65 361 362,
	0	 274 280 281 286 287 293,
	0	 270 271 272 274 275 276 277 278 280 281 282 283 284 285 286 287 291 293 299 301 302 303 308 310 312 340 341 342 358 359,
	0	 294 296 307,
	0	 292 294 296 307,
	0	 290 292 294 296 307,
	0	 288 289 290 292 294 295 296 298 300 305 307 309 311,
	0	 273 279 288 289 290 292 294 295 296 298 300 305 307 309 311,
	0	 273 279 288 289 290 292 294 295 296 297 298 300 305 306 307 309 311,
	0	 95 105,
	0	 62 63 64,
	0	 14 15 20,
	0	 322 323 325 326 327 328 329 332 335 336,
	0	 167 168 169 170 171 172 173 174 175 176 177 178 179 251 367,
	0	 145 146 147 148 149 150 151 152 153 154 155 156 157 158 159 160 161 162 163 164 165 166 188 338 339,
	0	 4 5 6 7 8 235 236 237 238 239 240 241 242 243 244 245 246 247 248 249 250 251 252 253 254 255 256 257 258 259 260 261 262 263 264 265 266 267 268 269 357 360 363 364,
	0	 128 142 144,
	0	 5 6 7 357 360,
	0	 240 248 249,
	0	 240 245 248 249,
	0	 240 242 245 248 249,
	0	 236 240 242 245 248 249,
	0	 236 239 240 242 245 248 249,
	0	 87 101,
	0	 87 97 101 102,
	0	 87 89 97 101 102,
	0	 87 89 91 92 97 99 100 101 102 103 105 107 108,
	0	 75 76 77 78 79 80 81 82 83 84 85 86 87 88 89 90 91 92 93 94 95 96 97 98 99 100 101 102 103 104 105 106 107 108 129 132 143 347 348,
	0	 75 76 77 78 79 80 81 82 83 84 85 86 87 88 89 90 91 92 93 94 95 96 97 98 99 100 101 102 103 104 105 106 107 108 125 126 127 128 129 131 132 133 134 135 136 138 139 140 142 143 144 347 348,
	0	 109 110 115 119 122,
	0	 109 110 111 115 119 122,
	0	 112 113 120 123,
	0	 109 110 111 112 113 115 119 120 122 123,
	0	 118 121 350,
	0	 116 118 121 350,
	0	 146 160 164,
	0	 148 156 157 158 159 161 162 163 165 166,
	0	 148 149 154 155 156 157 158 159 161 162 163 165 166 338 339,
	0	 148 149 152 154 155 156 157 158 159 161 162 163 165 166 338 339,
	0	 167 169 170 171 174 176 179,
	0	 181 183 184 185 191 192 193 194 196 199 200 202 204,
	0	 181 183 184 185 186 187 190 191 192 193 194 195 196 197 199 200 202 203 204 205,
	0	 188 189 368,
	0	 181 183 184 185 186 187 188 189 190 191 192 193 194 195 196 197 199 200 202 203 204 205 368,
	0	 180 181 182 183 184 185 186 187 188 189 190 191 192 193 194 195 196 197 199 200 202 203 204 205 368,
	0	 9 10 13 27 28 35 45,
	0	 14 15 20 21 22 23 24 29 30 31 32 33 34 37,
	0	 9 10 13 14 15 20 21 22 23 24 27 28 29 30 31 32 33 34 35 37 45,
	0	 19 55,
	0	 19 55 56,
	0	 9 10 13 14 15 19 20 21 22 23 24 25 26 27 28 29 30 31 32 33 34 35 36 37 45 55 56,
	0	 9 10 11 13 14 15 19 20 21 22 23 24 25 26 27 28 29 30 31 32 33 34 35 36 37 45 55 56,
	0	 9 10 11 12 13 14 15 19 20 21 22 23 24 25 26 27 28 29 30 31 32 33 34 35 36 37 45 53 54 55 56 59 361 362,
	0	 16 17 18,
	0	 9 10 11 12 13 14 15 16 17 18 19 20 21 22 23 24 25 26 27 28 29 30 31 32 33 34 35 36 37 40 45 53 54 55 56 57 58 59 60 61 62 63 64 65 361 362,
	0	 9 10 11 12 13 14 15 16 17 18 19 20 21 22 23 24 25 26 27 28 29 30 31 32 33 34 35 36 37 40 41 45 53 54 55 56 57 58 59 60 61 62 63 64 65 361 362,
	0	 9 10 11 12 13 14 15 16 17 18 19 20 21 22 23 24 25 26 27 28 29 30 31 32 33 34 35 36 37 40 41 42 45 53 54 55 56 57 58 59 60 61 62 63 64 65 361 362,
	0	 9 10 11 12 13 14 15 16 17 18 19 20 21 22 23 24 25 26 27 28 29 30 31 32 33 34 35 36 37 38 40 41 42 45 53 54 55 56 57 58 59 60 61 62 63 64 65 361 362,
	0	 9 10 11 12 13 14 15 16 17 18 19 20 21 22 23 24 25 26 27 28 29 30 31 32 33 34 35 36 37 38 39 40 41 42 45 46 47 48 49 50 51 52 53 54 55 56 57 58 59 60 61 62 63 64 65 206 207 208 209 210 211 212 213 214 215 216 217 218 219 220 221 222 223 224 225 226 227 228 229 230 231 232 233 234 351 361 362,
	0	 296 299 301 302 303 308 312,
	0	 288 289 296 298 299 300 301 302 303 307 308 312,
	0	 276 292 294,
	0	 270 271 273 276 277 278 279 282 288 289 291 292 294 296 298 299 300 301 302 303 305 306 307 308 309 310 311 312,
	0	 270 271 273 276 277 278 279 282 288 289 291 292 294 296 297 298 299 300 301 302 303 305 306 307 308 309 310 311 312,
	0	 270 271 273 275 276 277 278 279 282 283 284 285 288 289 291 292 294 296 297 298 299 300 301 302 303 305 306 307 308 309 310 311 312 340 341 342 358,
	0	 293 295 313 314 315 316 317 318 319 320 321 359,
	0	 92 100,
	0	 9 10 11 12 13 14 15 16 17 18 19 20 21 22 23 24 27 28 29 30 31 32 33 34 35 36 37 38 39 40 41 42 43 44 45 46 47 48 49 50 51 52 53 54 55 56 57 58 59 60 61 62 63 64 65 361 362,
	0	 76 77 81 85,
	0	 76 77 81 82 85 347 348,
	0	 236 238 245,
	0	 239 240 241 242 243 246 249 250 252,
	0	 239 240 241 242 243 246 248 249 250 252,
	0	 275 283 284 285 313 314 315 316 317 318 319 320 321 340 341 342 358 359,
	0	 322 323 327 330 332 333 335 337,
	0	 236 238 239 240 242 245 246 248 249 251,
	0	 235 236 237 238 239 240 242 245 246 248 249 251,
	0	 235 236 237 238 239 240 242 244 245 246 247 248 249 251,
	0	 109 110 111 112 113 114 115 118 119 120 122 123 124,
	0	 12 16 17 18 29 30 31 32 33 41 42 53 54 59,
	0	 9 10 11 12 13 16 17 18 19 29 30 31 32 33 37 41 42 45 53 54 55 56 59 361 362,
	0	 34 38 39 40 46 47 48 49 50 51 52 57 58 60 61 62 63 64 65,
	0	 9 10 11 12 13 16 17 18 19 20 21 22 23 24 25 26 27 28 29 30 31 32 33 34 35 36 37 38 39 40 41 42 45 46 47 48 49 50 51 52 53 54 55 56 57 58 59 60 61 62 63 64 65 361 362,
	0	 270 271 275 277 278 283 284 285 296 298 299 300 301 307 308 309 311 312 340 341 342 358,
	0	 270 271 273 275 277 278 279 283 284 285 290 292 294 296 298 299 300 301 307 308 309 311 312 340 341 342 358,
	0	 270 271 273 275 277 278 279 283 284 285 290 292 294 296 298 299 300 301 306 307 308 309 311 312 340 341 342 358,
	0	 270 271 272 273 275 277 278 279 281 283 284 285 287 290 292 294 296 298 299 300 301 305 306 307 308 309 311 312 340 341 342 358,
	0	 257 261 262 266,
	0	 317 319 321,
	0	 75 125 127 129 130 134 139 140,
	0	 149 154 155 157 162 163 166 338 339,
	0	 27 28 45,
	0	 27 28 29 30 31 32 33 45,
	0	 169 170 174 176 179,
	0	 167 168 169 170 174 176 179,
	0	 272 274 275 276 280 281 283 284 285 286 287 290 293 297 304 306 313 314 315 316 317 318 319 320 321 340 341 342 358 359,
	0	 270 271 272 274 275 276 277 278 280 281 283 284 285 286 287 288 289 290 293 295 296 297 298 299 300 301 302 303 304 305 306 307 308 309 311 312 313 314 315 316 317 318 319 320 321 340 341 342 358 359,
	0	 75 76 77 78 79 80 81 82 83 84 85 86 87 88 89 90 91 92 93 94 95 96 97 98 99 100 101 102 103 104 105 106 107 108 126 128 129 130 133 134 135 136 137 138 142 144 347 348,
	0	 113 118 119 121 124,
	0	 114 117 350,
	0	 270 271 272 273 274 275 277 278 279 280 281 282 283 284 285 286 287 288 289 290 292 293 294 295 296 297 298 299 300 301 302 303 304 305 306 307 308 309 311 312 340 341 342 358 359,
	0	 299 301 307 308 312,
	0	 4 5 8 363 364,
	0	 255 256 257 258 259 262 263 264 265 266 267 269,
	0	 253 255 256 257 258 259 262 263 264 265 266 267 269,
	0	 253 254 255 256 257 258 259 262 263 264 265 266 267 269,
	0	 322 324 325 329 331 334 343 344,
	0	 19 29 30 31 35,
	0	 9 10 12 13 19 29 30 31 35 45 53 361 362,
	0	 9 10 11 12 13 14 15 19 20 21 27 28 29 30 31 32 33 34 35 45 53 55 56 361 362,
	0	 22 23 24 25 26 36 59,
	0	 182 198 201,
	0	 22 23 24 34 206 207 208 209 210 211 212 213 214 215 216 217 218 219 220 221 222 223 224 225 226 227 228 229 230 231 232 233 234 351,
	0	 9 10 11 12 13 14 15 16 17 18 19 20 21 22 23 24 27 28 29 30 31 32 33 34 35 37 38 39 40 41 42 43 44 45 46 47 48 49 50 51 52 53 54 56 57 58 59 60 61 62 63 64 65 206 207 208 209 210 211 212 213 214 215 216 217 218 219 220 221 222 223 224 225 226 227 228 229 230 231 232 233 234 351 361 362,
	0	 275 284 285 342,
	0	 11 12 14 15 20 21 22 23 24 25 26 29 30 31 32 33 34 36 37 40 45 55,
	0	 9 10 11 12 13 14 15 20 21 22 23 24 25 26 27 28 29 30 31 32 33 34 35 36 37 40 45 53 55 56 362,
	0	 169 171 174 176,
	0	 241 243 244 247 250 252,
	0	 235 237 241 243 244 247 250 252,
	0	 270 271 272 274 277 278 280 286 293 297 305,
	0	 279 292 294 313 314 315 316 317 318 319 320 321,
	0	 273 279 292 294 313 314 315 316 317 318 319 320 321,
	0	 273 275 276 279 283 284 285 288 289 290 291 292 294 295 296 298 300 304 306 307 309 311 313 314 315 316 317 318 319 320 321 340 341 342 358 359,
[truncated: 19,664 more chars]
