# Supplementary material for: The genome of a sea spider corroborates a shared Hox cluster motif in arthropods with a reduced posterior tagma
Source: BMC Biol. 2025 Jul 2;23:196. doi: 10.1186/s12915-025-02276-x (PMC12220506; doi:10.1186/s12915-025-02276-x)
Supplement: Supplementary file 3 — Additional file 3. [file 12915_2025_2276_MOESM3_ESM.zip › suppl-file7-gene_analysis/nkx/homeobox_aligned.fasta.treefile]

(D_melanogaster_lab/1-60:0.0811891150,(T_castaneum_lab/1-60:0.0234781791,((((((((((((D_melanogaster_H2_0-Hlx/1-60:0.2281092092,T_castaneum_H2_0-Hlx/1-60:0.0000020741)76:0.0412371304,((((C_sculpturatus_Hlx/1-60:0.0000023126,(g1744.t1.p1/175-234:0.0000028882,g1756.t1.p1/175-234:0.0000023199)100:0.1617259436)84:0.0214356712,P_opilio_Hlx/1-60:0.0218882796)68:0.0000023067,S_maritima_Hlx/1-60:0.0000022893)63:0.0000025965,(at_DN2391.t1.p1/337-396:0.0000025391,g11364.t1.p1/125-184:0.0000022294)100:0.5086137866)62:0.0032630950)100:1.4771095200,((((((((A_bruennichi_Tlx-A/1-60:0.0000000000,T_antipodiana_Tlx-A/1-60:0.0000000000):0.0000000000,g8691.t1.p1/185-244:0.0000000000):0.0000000000,P_tepidariorum_Tlx-A/1-60:0.0000000000):0.0000010012,A_bruennichi_old_annotated_Tlx-A/1-60:0.0000010012)93:0.0000021421,(((D_plantarius_Tlx-A/1-57:0.0000000000,T_clavata_Tlx-A/1-57:0.0000000000):0.0000000000,L_elegans_Tlx-A/1-57:0.0000000000):0.0000010012,H_graminicola_Tlx-A/1-57:0.0000010012)94:0.0000010011)81:0.0000021849,((((((((A_bruennichi_Tlx-B/1-60:0.0000000000,T_antipodiana_Tlx-B/1-60:0.0000000000):0.0000000000,L_elegans_Tlx-B/1-60:0.0000000000):0.0000000000,P_tepidariorum_Tlx-B/1-60:0.0000000000):0.0000000000,C_sculpturatus_Tlx-B/1-60:0.0000000000):0.0000010012,A_bruennichi_old_annotated_Tlx-B/1-60:0.0000010012)79:0.0000010011,I_scapularis_Tlx/1-60:0.0211711301)75:0.0000020703,((((((((C_rotundicauda_Tlx_A1/1-60:0.0000000000,P_opilio_Tlx/1-57:0.0000000000):0.0000000000,T_clavata_Tlx-B/1-57:0.0000000000):0.0000000000,D_silvatica_Tlx-B/1-57:0.0000000000):0.0000000000,L_polyphemus_Tlx_A1/2-a/1-60:0.0000000000):0.0000000000,H_graminicola_Tlx-B/1-57:0.0000000000):0.0000010012,((C_rotundicauda_Tlx_A2/1-60:0.0000010012,L_polyphemus_Tlx_A1/2-b/1-60:0.0000026854)98:0.0000026736,((C_rotundicauda_Tlx_B/1-60:0.1759468396,L_polyphemus_Tlx_B/1-60:0.0000022906)100:0.2896754015,D_silvatica_Tlx-A/1-57:0.0000022823)86:0.0296604854)84:0.0000024784)44:0.0586600908,C_sculpturatus_Tlx-A/1-60:0.0507459556)44:0.0291146823,D_plantarius_Tlx-B/1-57:0.0000027048)84:0.0000028157)97:0.0222195279,(D_melanogaster_C15/1-60:0.0974763332,T_castaneum_C15/1-60:0.0000021105)99:0.0446222754)86:0.0201286739)89:0.0210007988,S_maritima_Tlx/1-60:0.0000027808)99:0.5281621729,(((((((((((((((((((((((((A_bruennichi_Lbx-A/1-60:0.0000000000,H_graminicola_Lbx-A/1-60:0.0000000000):0.0000000000,C_sculpturatus_Lbx-A/1-60:0.0000000000):0.0000000000,T_clavata_Lbx-A/1-60:0.0000000000):0.0000000000,A_bruennichi_old_annotated_Lbx-B/1-60:0.0000000000):0.0000000000,L_polyphemus_Lbx_A/1-60:0.0000000000):0.0000000000,D_silvatica_Lbx-A/1-60:0.0000000000):0.0000000000,S_maritima_Lbx/1-60:0.0000000000):0.0000000000,T_clavata_Lbx-B/1-60:0.0000000000):0.0000000000,C_sculpturatus_Lbx-B/1-60:0.0000000000):0.0000000000,T_antipodiana_Lbx-B/1-60:0.0000000000):0.0000000000,D_plantarius_Lbx-A/1-60:0.0000000000):0.0000000000,L_elegans_Lbx-A/1-60:0.0000000000):0.0000000000,T_antipodiana_Lbx-A/1-60:0.0000000000):0.0000000000,D_silvatica_Lbx-B/1-60:0.0000000000):0.0000000000,I_scapularis_Lbx/1-60:0.0000000000):0.0000000000,P_tepidariorum_Lbx-A/1-60:0.0000000000):0.0000000000,D_plantarius_Lbx-B/1-60:0.0000000000):0.0000000000,A_bruennichi_old_annotated_Lbx-A/1-60:0.0000000000):0.0000000000,P_opilio_Lbx/1-60:0.0000000000):0.0000010012,A_bruennichi_Lbx-B/1-60:0.0000010012)79:0.0000020688,(((D_melanogaster_lbe/1-60:0.0596025347,D_melanogaster_lbl/1-60:0.0636987870)90:0.0316891215,T_castaneum_Lbx/1-60:0.0000021812)86:0.0215500359,(L_elegans_Lbx-B/1-60:0.0000022580,P_tepidariorum_Lbx-B/1-60:0.0417771127)97:0.0207288882)5:0.0000021430)4:0.0000010011,((((C_rotundicauda_Lbx_C/1-60:0.0000000000,g6828.t1.p1/205-264:0.0000000000):0.0000000000,T_tridentatus_Lbx_A/1-60:0.0000000000):0.0000029715,L_polyphemus_Lbx_C/1-60:0.0000022136)100:0.0221763004,H_graminicola_Lbx-B/1-60:0.0411693978)22:0.0000021522)84:0.0110341887,((C_rotundicauda_Lbx_D-a/1-60:0.0000000000,T_tridentatus_Lbx_D/1-60:0.0000000000):0.0000029455,C_rotundicauda_Lbx_D-b/1-60:0.0000020480)99:0.0105893506)89:0.0427713826,(((C_rotundicauda_Lbx_B1/1-60:0.0000000000,T_tridentatus_Lbx_B1/1-60:0.0000000000):0.0000029384,L_polyphemus_Lbx_B1/1-60:0.0000025395)90:0.0000021250,(C_rotundicauda_Lbx_B2/1-60:0.0211647140,(L_polyphemus_Lbx_B2/1-60:0.0000010012,T_tridentatus_Lbx_B2/1-60:0.0000010012)94:0.0000029347)85:0.0217832148)74:0.0000027593)99:0.6930279052,((((((A_bruennichi_Hhex/1-60:0.0000020778,A_bruennichi_old_annotated_Hhex/1-60:0.0000010012)96:0.0000022082,((((((D_melanogaster_HHEX/1-60:0.3073186527,T_castaneum_Hhex/1-60:0.2769177120)99:0.4189469165,(D_plantarius_Hhex/1-60:0.1214886519,P_opilio_Hhex/1-60:0.4018912263)73:0.0235665691)70:0.0546671056,T_antipodiana_Hhex/1-60:0.0000026606)44:0.0227849616,T_clavata_Hhex/1-60:0.0000029230)43:0.0000026622,(L_elegans_Hhex/1-60:0.0227915142,P_tepidariorum_Hhex/1-60:0.0256396784)46:0.0254003041)25:0.0461105315,D_silvatica_Hhex/1-44:1.3088349433)37:0.0000022865)41:0.0965099238,H_graminicola_Hhex/1-60:0.0000020771)92:0.2402930449,C_sculpturatus_Hhex/1-60:0.2375834410)93:0.0873635337,(C_rotundicauda_Hex/1-60:0.0000028447,L_polyphemus_Hex/1-60:0.0000024675)100:0.1218388452)95:0.1302549554,(S_maritima_Hhex/1-60:0.0756360819,((PB.1021.1.p1/169-228:0.0000000000,PB.1021.3.p1/169-228:0.0000000000):0.0000010012,PB.1021.2.p1/169-228:0.0000010012)100:0.1611544063)100:0.1923157611)100:0.9250366114)91:0.1243274879)66:0.1195279023)30:0.0560713697,(((((((((D_melanogaster_E5/1-60:0.0713840994,D_melanogaster_ems/1-60:0.1223029672)99:0.0192644239,T_castaneum_Emx/1-60:0.0000021073)96:0.0000026779,((S_maritima_Emx/1-60:0.0415307505,C_sculpturatus_Emx2-A/1-60:0.0419895593)49:0.0000023054,(g1625.t1.p1/203-262:0.0423454226,g1627.t1.p1/194-253:0.0000022883)71:0.0208508032)51:0.0197218235)54:0.0203687745,C_sculpturatus_Emx1-B/1-60:0.0199187889)28:0.0205104402,((((((((((((I_scapularis_Emx/1-60:0.0000000000,C_sculpturatus_Emx1-A/1-60:0.0000000000):0.0000000000,L_elegans_Emx2-A/1-60:0.0000000000):0.0000000000,D_plantarius_Emx2-A/1-60:0.0000000000):0.0000000000,D_silvatica_Emx2-A/1-60:0.0000000000):0.0000000000,A_bruennichi_Emx2-A/1-60:0.0000000000):0.0000000000,P_opilio_Emx2/1-60:0.0000000000):0.0000000000,H_graminicola_Emx2-A-1/1-60:0.0000000000):0.0000000000,P_tepidariorum_Emx2-A/1-60:0.0000000000):0.0000000000,A_bruennichi__old__annotated__Emx2-A/1-60:0.0000000000):0.0000000000,T_clavata_Emx2-A/1-60:0.0000000000):0.0000010012,P_opilio_Emx1/1-60:0.0000010012)66:0.0000021448,(((((((C_rotundicauda_Emx_A/1-60:0.0000000000,T_tridentatus_Emx_A/1-60:0.0000000000):0.0000028186,L_polyphemus_Emx_A/1-60:0.0000028149)100:0.0409584306,L_polyphemus_Emx_O1/1-60:0.1376134436)80:0.0000022551,(C_rotundicauda_Emx_C/1-60:0.0000010012,T_tridentatus_Emx_C/1-60:0.0000010012)91:0.0000021165)68:0.0000026544,((C_rotundicauda_Emx_D/1-60:0.0000010012,L_polyphemus_Emx_D/1-60:0.0000010012)87:0.0000026612,T_tridentatus_Emx_D/1-59:0.0000027400)100:0.0539052245)77:0.0202670201,(((C_rotundicauda_Emx_G/1-60:0.0000010012,T_tridentatus_Emx_G/1-60:0.0000010012)94:0.0000020114,L_polyphemus_Emx_G/1-60:0.0214179012)98:0.0435544604,((C_rotundicauda_Emx_H/1-60:0.0000000000,T_tridentatus_Emx_H/1-60:0.0000000000):0.0000020353,L_polyphemus_Emx_H/1-60:0.0000020323)94:0.0000020568)93:0.0201416993)8:0.0000021255,((((C_rotundicauda_Emx_B/1-60:0.0000022341,T_tridentatus_Emx_B/1-60:0.0201642796)93:0.0000020483,(L_polyphemus_Emx_B2/1-60:0.0000022428,L_polyphemus_Emx_O2/1-58:0.0221655927)79:0.0409236662)62:0.0205081678,((L_polyphemus_Emx_B1/1-60:0.0000010012,T_antipodiana_Emx2-A/1-60:0.0000010012)83:0.0000021233,(((((((A_bruennichi_Emx1-A/1-60:0.0000000000,T_antipodiana_Emx1-A/1-60:0.0000000000):0.0000000000,P_tepidariorum_Emx1-A/1-60:0.0000000000):0.0000000000,L_elegans_Emx1-A/1-60:0.0000000000):0.0000000000,T_clavata_Emx1-A/1-60:0.0000000000):0.0000010012,A_bruennichi__old__annotated__Emx1-A/1-60:0.0000010012)97:0.0000022025,(D_plantarius_Emx1-A/1-60:0.0230508529,(((((((A_bruennichi_Emx1-B/1-60:0.0000010012,A_bruennichi__old__annotated__Emx1-B/1-60:0.0000010012)100:0.3340320460,P_tepidariorum_Emx1-B/1-60:0.0000021472)85:0.0205774978,H_graminicola_Emx1-B/1-60:0.0636556237)83:0.0000023050,L_elegans_Emx1-B/1-60:0.0000022517)89:0.0438668355,(D_silvatica_Emx1-B/1-60:0.1693926353,(T_antipodiana_Emx1-B/1-60:0.0441667261,T_clavata_Emx1-B/1-60:0.0455645438)100:0.2045712767)66:0.0000023013)77:0.0115158605,D_plantarius_Emx1-B/1-44:0.1093201550)89:0.0457640670,(((((A_bruennichi_Emx2-B/1-60:0.0000022438,A_bruennichi__old__annotated__Emx2-B/1-60:0.0000010012)96:0.0000020016,(P_tepidariorum_Emx2-B/1-60:0.0194071722,(T_antipodiana_Emx2-B/1-60:0.0000021908,T_clavata_Emx2-B/1-60:0.0000029913)97:0.0000027875)88:0.0194071813)82:0.0000020405,L_elegans_Emx2-B/1-60:0.0400101599)95:0.0193655570,D_plantarius_Emx2-B/1-44:0.0000027919)95:0.0596366001,D_silvatica_Emx2-B/1-60:0.0000028240)100:0.2157204549)87:0.0237278871)68:0.0184922226)71:0.0200487891,(D_silvatica_Emx1-A/1-60:0.0210732496,H_graminicola_Emx1-A/1-60:0.0406252211)79:0.0000021383)84:0.0202431053)80:0.0000029758)57:0.0203529235,C_sculpturatus_Emx2-B/1-60:0.0201998976)28:0.0000021920)9:0.0000023911)11:0.0000021115)11:0.0000022372,(((C_rotundicauda_Emx_F/1-60:0.0000026126,T_tridentatus_Emx_F/1-60:0.0000020107)99:0.0202505714,H_graminicola_Emx2-A-3/1-45:0.0000010012)33:0.0000023508,H_graminicola_Emx2-A-2/1-45:0.0000010012)7:0.0000022485)74:0.0222763669,((C_rotundicauda_Emx_E/1-60:0.0000010012,T_tridentatus_Emx_E/1-60:0.0000010012)91:0.0000024011,L_polyphemus_Emx_O3/1-59:0.0213748399)64:0.0000022681)99:0.6270815575,(((((((((((((A_bruennichi_Noto-B/1-60:0.0000027766,A_bruennichi_old_annotated_Noto-A/1-60:0.0000027235)100:0.0209691003,(T_antipodiana_Noto-B/1-60:0.0000029919,T_clavata_Noto-B/1-60:0.0000025858)98:0.0000029046)97:0.0654728266,(H_graminicola_Noto-A-1/1-60:0.0000010012,H_graminicola_Noto-A-2/1-60:0.0000010012)98:0.0000029680)89:0.0625386066,D_plantarius_Noto-B/1-48:0.0888466696)84:0.0481950953,P_tepidariorum_Noto-B/1-60:0.0000023326)80:0.0807072781,L_elegans_Noto-B/1-60:0.0687660492)36:0.0000024380,(D_plantarius_Noto-A/1-48:0.3908499679,P_tepidariorum_Noto-A/1-60:0.2726552891)98:0.1399703426)77:0.0839273687,I_scapularis_Noto/1-60:0.0950791105)46:0.0205648430,((C_sculpturatus_Noto/1-60:0.0504896786,((D_melanogaster_CG18599/1-60:0.0661512964,T_castaneum_Not/1-60:0.0000021226)100:0.0916613425,P_opilio_Noto/1-60:0.0476507495)97:0.0434236297)82:0.0225426332,(D_silvatica_Noto-B/1-60:0.0000022577,((((L_elegans_Noto-A-1/1-60:0.0000020985,L_elegans_Noto-like-1/1-33:0.1845686125)98:0.0000026535,L_elegans_Noto-like-2/1-33:0.8178993733)99:0.0541822375,L_elegans_Noto-A-2/1-60:0.1600489613)99:0.6118632480,PB.8153.1.p1/148-207:0.0000023361)85:0.1223086525)45:0.0231909910)44:0.0238846976)84:0.0392098074,((C_rotundicauda_Not_B/1-60:0.0200190182,T_tridentatus_Not_B/1-60:0.0000020627)99:0.0614754596,L_polyphemus_Not_B/1-60:0.0211873788)99:0.2173658920)81:0.0200619645,(((C_rotundicauda_Not_A-a/1-60:0.0000000000,T_tridentatus_Not_A2/1-60:0.0000000000):0.0000000000,L_polyphemus_Not_A/1-60:0.0000000000):0.0000010012,C_rotundicauda_Not_A-b/1-60:0.0000010012)95:0.0000022773)84:0.1058722042,(S_maritima_Noto/1-60:1.0576847097,T_tridentatus_Not_A1/1-60:0.0918632501)13:0.2715694235)41:0.2800899588,S_maritima_Noto-like-a/1-60:0.6038052311)56:0.2264259397)61:0.5226421935,(((((((((((((((((((((((((A_bruennichi_NK6-A/1-60:0.0000000000,T_tridentatus_Hgtx_A/1-60:0.0000000000):0.0000000000,C_rotundicauda_Hgtx_A/1-60:0.0000000000):0.0000000000,T_antipodiana_NK6-A/1-60:0.0000000000):0.0000000000,D_plantarius_NK6-B/1-60:0.0000000000):0.0000000000,T_antipodiana_NK6-B/1-60:0.0000000000):0.0000000000,H_graminicola_NK6-A/1-60:0.0000000000):0.0000000000,L_elegans_NK6-B/1-60:0.0000000000):0.0000000000,T_clavata_NK6-B/1-60:0.0000000000):0.0000000000,D_plantarius_NK6-A/1-60:0.0000000000):0.0000000000,A_bruennichi_old_annotated_NK6-A/1-60:0.0000000000):0.0000000000,I_scapularis_NK6/1-60:0.0000000000):0.0000000000,C_sculpturatus_NK6-B/1-60:0.0000000000):0.0000000000,P_tepidariorum_NK6-B/1-60:0.0000000000):0.0000000000,A_bruennichi_old_annotated_NK6-B/1-60:0.0000000000):0.0000000000,L_elegans_NK6-A/1-60:0.0000000000):0.0000000000,L_polyphemus_Hgtx_A/1-60:0.0000000000):0.0000000000,T_clavata_NK6-A/1-60:0.0000000000):0.0000000000,H_graminicola_NK6-B/1-60:0.0000000000):0.0000000000,C_sculpturatus_NK6-A-1/1-60:0.0000000000):0.0000010012,A_bruennichi_NK6-B/1-60:0.0000010012)92:0.0000021056,((((C_rotundicauda_Hgtx_B/1-60:0.0000000000,T_tridentatus_Hgtx_B/1-60:0.0000000000):0.0000010012,L_polyphemus_Hgtx_B/1-60:0.0000010012)97:0.0000020128,((C_rotundicauda_Hgtx_C/1-60:0.0000028533,T_tridentatus_Hgtx_C/1-60:0.0000020407)100:0.3396561413,C_sculpturatus_NK6-A-2/1-60:0.0719104512)80:0.0000025590)86:0.0222515318,(D_silvatica_NK6-A/1-60:0.0695866079,P_opilio_NK6/1-60:0.0222189741)57:0.0000023670)36:0.0000023388)40:0.0000020472,P_tepidariorum_NK6-A/1-60:0.0227806223)63:0.0686808221,(D_melanogaster_HGTX/1-60:0.0000010012,g6762.t1.p1/212-271:0.0000021949)100:0.0224155492)59:0.0000022034,S_maritima_NK6/1-60:0.0000023719)61:0.0225295026,T_castaneum_Hgtx/1-60:0.0000023754)100:0.5732309511)40:0.2212944762)34:0.1481328300,((((((((((((((((((((C_sculpturatus_NK2-like/1-60:0.6102634310,((C_rotundicauda_Scro_B/1-60:0.0000000000,T_tridentatus_Scro_B/1-60:0.0000000000):0.0000023272,L_polyphemus_Scro_B/1-60:0.0000021820)99:0.0030790231)80:0.0378061721,(C_rotundicauda_Scro_D/1-60:0.0000020093,T_tridentatus_Scro_D/1-60:0.0000022041)100:0.0657382551)79:0.0219296563,((C_rotundicauda_Scro_C/1-60:0.0000000000,T_tridentatus_Scro_C/1-60:0.0000000000):0.0000022198,L_polyphemus_Scro_C/1-60:0.0000026815)95:0.0000023010)80:0.0206769086,(((((((((((((((((A_bruennichi_NK2.1/1-60:0.0000000000,L_polyphemus_Scro_Aa/1-60:0.0000000000):0.0000000000,H_graminicola_NK2.1/1-60:0.0000000000):0.0000000000,P_tepidariorum_NK2.1/1-60:0.0000000000):0.0000000000,D_plantarius_NK2.1/1-60:0.0000000000):0.0000000000,P_opilio_NK2.1/1-60:0.0000000000):0.0000000000,T_antipodiana_NK2.1/1-60:0.0000000000):0.0000000000,C_rotundicauda_Scro_A/1-60:0.0000000000):0.0000000000,T_tridentatus_Scro_A/1-60:0.0000000000):0.0000000000,C_sculpturatus_NK2.1/1-60:0.0000000000):0.0000000000,S_maritima_NK2.1/1-60:0.0000000000):0.0000000000,T_castaneum_Scro/1-60:0.0000000000):0.0000000000,I_scapularis_NK2.1/1-60:0.0000000000):0.0000000000,L_elegans_NK2.1/1-60:0.0000000000):0.0000000000,L_polyphemus_Scro_Ab/1-60:0.0000000000):0.0000000000,T_clavata_NK2.1/1-60:0.0000000000):0.0000010012,A_bruennichi_old_annotated_NK2.1/1-60:0.0000010012)85:0.0000022820,(D_silvatica_NK2.1/1-45:0.0269221426,((((((PB.3341.1.p1/179-238:0.0000000000,PB.3341.6.p1/179-238:0.0000000000):0.0000000000,PB.3341.7.p1/200-259:0.0000000000):0.0000000000,PB.3341.3.p1/179-238:0.0000000000):0.0000000000,PB.3341.4.p1/179-238:0.0000000000):0.0000000000,PB.3341.5.p1/179-238:0.0000000000):0.0000021675,PB.3341.2.p1/179-238:0.0000021561)100:0.0000022840)91:0.0210425172)82:0.0000020718)80:0.0204032640,D_melanogaster_scro/1-60:0.0000022436)79:0.0374284086,L_polyphemus_Scro_E/1-54:0.2284115074)79:0.0304240563,(((((((((((((((((((((((((((A_bruennichi_NK2.2-A/1-60:0.0000000000,T_tridentatus_Vnd_A-b/1-60:0.0000000000):0.0000000000,C_rotundicauda_Vnd_A-b/1-60:0.0000000000):0.0000000000,T_antipodiana_NK2.2-A/1-60:0.0000000000):0.0000000000,PB.3347.1.p1/253-312:0.0000000000):0.0000000000,D_silvatica_NK2.2-B/1-60:0.0000000000):0.0000000000,I_scapularis_NK2.2/1-60:0.0000000000):0.0000000000,PB.3347.2.p1/204-263:0.0000000000):0.0000000000,C_sculpturatus_NK2.2-A/1-60:0.0000000000):0.0000000000,D_plantarius_NK2.2-A/1-60:0.0000000000):0.0000000000,L_polyphemus_Vnd_A-a/1-60:0.0000000000):0.0000000000,T_clavata_NK2.2-A/1-60:0.0000000000):0.0000000000,S_maritima_NK2.2-2/1-60:0.0000000000):0.0000000000,P_tepidariorum_NK2.2-A/1-60:0.0000000000):0.0000000000,C_sculpturatus_NK2.2-B/1-60:0.0000000000):0.0000000000,D_silvatica_NK2.2-A/1-60:0.0000000000):0.0000000000,L_polyphemus_Vnd_A-b/1-60:0.0000000000):0.0000000000,T_tridentatus_Vnd_A-a/1-60:0.0000000000):0.0000000000,L_elegans_NK2.2-A/1-60:0.0000000000):0.0000000000,C_rotundicauda_Vnd_A-a/1-60:0.0000000000):0.0000010012,A_bruennichi_old_annotated_NK2.2-A/1-60:0.0000010012)78:0.0000029320,((D_melanogaster_vnd/1-60:0.0408140961,T_castaneum_Vnd/1-60:0.0000028587)100:0.0200045119,(((H_graminicola_NK2.2-A-1/1-53:0.0000010012,S_maritima_NK2.2-1/1-60:0.0198440839)29:0.0000010039,H_graminicola_NK2.2-A-2/1-53:0.0000010012)32:0.0000021884,P_opilio_NK2.2/1-60:0.1946230920)3:0.0000020697)4:0.0000023098)4:0.0000022061,D_plantarius_NK2.2-B/1-42:0.0000010012)4:0.0000021288,(((C_rotundicauda_Vnd_B/1-60:0.0198738054,T_tridentatus_Vnd_B/1-60:0.0000021791)100:0.0197414739,L_polyphemus_Vnd_B/1-60:0.0210026548)79:0.0000020704,((C_rotundicauda_Vnd_C/1-60:0.0191092585,T_tridentatus_Vnd_C/1-60:0.0000021867)100:0.0194526186,L_polyphemus_Vnd_C/1-60:0.0000027414)100:0.0412845035)98:0.0199057441)22:0.0063313699,(H_graminicola_NK2.2-B/1-60:0.0000021439,P_tepidariorum_NK2.2-B/1-60:0.0429158310)91:0.0376768097)86:0.0181983425,L_elegans_NK2.2-B/1-60:0.0000028483)87:0.0063951151,(A_bruennichi_NK2.2-B/1-60:0.0000020178,A_bruennichi_old_annotated_NK2.2-B/1-60:0.0000010012)99:0.0354734546)97:0.0560426776,(T_antipodiana_NK2.2-B/1-60:0.0000023978,T_clavata_NK2.2-B/1-60:0.0000023374)100:0.0472539575)99:0.1004418523)99:0.1439175354,(((C_rotundicauda_Tin_a/1-60:0.0000000000,L_polyphemus_Tin/1-60:0.0000000000):0.0000000000,T_tridentatus_Tin/1-60:0.0000000000):0.0000010012,C_rotundicauda_Tin_b/1-60:0.0000010012)91:0.0000022218)91:0.0224120894,(D_silvatica_NK4-A/1-60:0.0217021042,P_tepidariorum_NK4-A/1-60:0.0000026090)65:0.0000021741)80:0.0000029068,P_opilio_NK4/1-60:0.0209486391)88:0.0211139736,((((((A_bruennichi_NK4-A/1-60:0.0000000000,L_elegans_NK4-A/1-60:0.0000000000):0.0000000000,T_clavata_NK4-A/1-60:0.0000000000):0.0000000000,D_plantarius_NK4-A/1-60:0.0000000000):0.0000000000,H_graminicola_NK4-A/1-60:0.0000000000):0.0000000000,T_antipodiana_NK4-A/1-60:0.0000000000):0.0000010012,A_bruennichi_old_annotated_NK4-A/1-60:0.0000010012)93:0.0000029641)97:0.0227906120,(((((((A_bruennichi_NK4-B/1-60:0.0000010012,A_bruennichi_old_annotated_NK4-B/1-60:0.0000010012)100:0.0415648845,(T_antipodiana_NK4-B/1-60:0.0000029675,T_clavata_NK4-B/1-60:0.0214285662)99:0.0312755669)19:0.0296782791,L_elegans_NK4-B/1-60:0.1086695120)100:0.1187661838,D_plantarius_NK4-B/1-60:0.0000021301)100:0.1500467178,(D_silvatica_NK4-B-1/1-60:0.0000028341,D_silvatica_NK4-B-2/1-60:0.0000027750)100:0.0793205497)100:0.3245294710,I_scapularis_NK4/1-60:0.1507869287)80:0.0033187559,C_sculpturatus_NK4-A/1-60:0.0000028945)81:0.0204912712)83:0.0421455490,g8689.t1.p1/170-229:0.0000023658)83:0.0215322745,S_maritima_NK4/1-60:0.0207490643)86:0.0381078896,(D_melanogaster_tin/1-60:0.6235923741,T_castaneum_Tin/1-60:0.0097698632)94:0.1383222003)100:0.5138018007,S_maritima_NK3/1-60:0.0190897300)58:0.0009471402,((C_rotundicauda_Bap_B/1-60:0.0000000000,T_tridentatus_Bap_B/1-60:0.0000000000):0.0000020285,L_polyphemus_Bap_B/1-60:0.0000010012)99:0.0207798296)56:0.0000022335,(((((((((((A_bruennichi_NK3/1-60:0.0000000000,H_graminicola_NK3/1-60:0.0000000000):0.0000000000,T_clavata_NK3/1-60:0.0000000000):0.0000000000,T_antipodiana_NK3/1-60:0.0000000000):0.0000000000,L_elegans_NK3/1-60:0.0000000000):0.0000010012,A_bruennichi_old_annotated_NK3/1-60:0.0000010012)94:0.0000020901,(D_plantarius_NK3/1-60:0.0195282847,P_tepidariorum_NK3/1-60:0.0203446452)78:0.0000021857)89:0.0000022083,D_silvatica_NK3-A/1-60:0.0883609815)95:0.0197352192,(C_sculpturatus_NK3/1-60:0.0212064245,I_scapularis_NK3/1-60:0.0407316658)96:0.0192379440)19:0.0000020896,((C_rotundicauda_Bap_A/1-60:0.0000000000,T_tridentatus_Bap_A/1-60:0.0000000000):0.0000010012,L_polyphemus_Bap_A/1-60:0.0000010012)86:0.0000022703)11:0.0000027542,(D_melanogaster_bap/1-60:0.1743920355,P_opilio_NK3/1-60:0.0000022682)88:0.0411429137)50:0.0000020302,T_castaneum_Bap/1-60:0.0822106284)73:0.0199622940)85:0.0384417758,PB.7934.1.p1/142-201:0.2571827031)35:0.0000021295,D_silvatica_NK3-B/1-60:0.9259493564)97:0.3157100096)64:0.1531925274,(((((((((A_bruennichi_NK5-A/1-60:0.0000000000,T_clavata_NK5-A/1-60:0.0000000000):0.0000000000,T_antipodiana_NK5-A/1-60:0.0000000000):0.0000000000,L_elegans_NK5-A/1-60:0.0000000000):0.0000000000,D_plantarius_NK5-A/1-60:0.0000000000):0.0000010012,A_bruennichi_old_annotated_NK5-A/1-60:0.0000010012)77:0.0000022575,P_tepidariorum_NK5-B/1-60:0.0195976351)88:0.0000026826,((((((((((((((A_bruennichi_NK5-B/1-60:0.0000000000,C_sculpturatus_NK5-B/1-60:0.0000000000):0.0000000000,L_elegans_NK5-B/1-60:0.0000000000):0.0000000000,P_tepidariorum_NK5-A/1-60:0.0000000000):0.0000000000,H_graminicola_NK5-B-1/1-60:0.0000000000):0.0000000000,C_sculpturatus_NK5-A/1-60:0.0000000000):0.0000000000,T_antipodiana_NK5-B/1-60:0.0000000000):0.0000000000,D_plantarius_NK5-B/1-60:0.0000000000):0.0000000000,T_clavata_NK5-B/1-60:0.0000000000):0.0000000000,P_opilio_NK5/1-60:0.0000000000):0.0000000000,D_silvatica_NK5-A/1-60:0.0000000000):0.0000010012,A_bruennichi_old_annotated_NK5-B/1-60:0.0000010012)90:0.0000020188,((((D_melanogaster_Hmx/1-60:0.0633078187,(PB.1005.1.p1/231-290:0.0000020790,PB.1005.2.p1/231-290:0.0000010012)100:0.0208184755)90:0.0000026807,T_castaneum_Hmx/1-60:0.0000010012)76:0.0000021176,S_maritima_NK5/1-60:0.1348680154)86:0.0195133345,((((C_rotundicauda_Hmx_B/1-60:0.0000020509,T_tridentatus_Hmx_B/1-60:0.0000021636)100:0.0409302082,L_polyphemus_Hmx_B2/1-60:0.0000024310)90:0.0408355563,L_polyphemus_Hmx_B1/1-60:0.0203676768)80:0.0000022362,(((((C_rotundicauda_Hmx_C-a/1-60:0.0000000000,C_rotundicauda_Hmx_D/1-60:0.0000000000):0.0000000000,T_tridentatus_Hmx_C/1-60:0.0000000000):0.0000000000,L_polyphemus_Hmx_C/D/1-60:0.0000000000):0.0000000000,T_tridentatus_Hmx_D/1-60:0.0000000000):0.0000010012,C_rotundicauda_Hmx_C-b/1-60:0.0000010012)75:0.0000022386)91:0.0198041385)23:0.0000022147)26:0.0000020553,I_scapularis_NK5/1-60:0.0196528580)73:0.0001934563,((C_rotundicauda_Hmx_A/1-60:0.0202055433,(L_polyphemus_Hmx_A/1-60:0.0000010012,T_tridentatus_Hmx_A/1-60:0.0000010012)95:0.0000028680)100:0.0609001282,((C_rotundicauda_Hmx_E/1-60:0.0000000000,T_tridentatus_Hmx_E/1-60:0.0000000000):0.0000027993,L_polyphemus_Hmx_E/1-60:0.0000023464)96:0.0000025146)84:0.0192433264)96:0.1013102146)93:0.0189885619,(D_silvatica_NK5-B/1-60:0.0650002304,H_graminicola_NK5-B-2/1-60:0.0000029830)63:0.0000025089)99:0.4967551894,((((((((((((((A_bruennichi_NK7-A/1-60:0.0000000000,D_silvatica_NK7-A/1-60:0.0000000000):0.0000000000,D_plantarius_NK7-A/1-60:0.0000000000):0.0000000000,P_tepidariorum_NK7-A/1-60:0.0000000000):0.0000000000,T_antipodiana_NK7-A/1-60:0.0000000000):0.0000000000,I_scapularis_NK7/1-60:0.0000000000):0.0000000000,T_clavata_NK7-A/1-60:0.0000000000):0.0000000000,H_graminicola_NK7-A/1-60:0.0000000000):0.0000000000,L_elegans_NK7-A/1-60:0.0000000000):0.0000000000,S_maritima_NK7/1-60:0.0000000000):0.0000010012,A_bruennichi_old_annotated_NK7-A/1-60:0.0000010012)92:0.0000021965,(((((((A_bruennichi_NK7-B/1-60:0.0000010012,A_bruennichi_old_annotated_NK7-B/1-60:0.0000010012)95:0.0000023531,((H_graminicola_NK7-B/1-60:0.0456320875,(L_elegans_NK7-B/1-60:0.0000010012,P_tepidariorum_NK7-B/1-60:0.0000010012)100:0.0557177865)95:0.0000026713,(T_antipodiana_NK7-B/1-60:0.0000027160,T_clavata_NK7-B/1-60:0.0000027885)100:0.0224323131)83:0.0000021852)88:0.0000028450,D_silvatica_NK7-B/1-44:0.0000020829)99:0.0460734017,D_plantarius_NK7-B/1-60:0.0000023565)90:0.0221404637,L_polyphemus_Nk7_A/1-60:0.0220955538)30:0.0000026018,(C_rotundicauda_Nk7_A/1-60:0.0000010012,T_tridentatus_Nk7_A/1-60:0.0000010012)92:0.0000029233)26:0.0000022133,(((C_rotundicauda_Nk7_B/1-60:0.0000022323,T_tridentatus_Nk7_B/1-60:0.0000023698)100:0.0441838721,L_polyphemus_Nk7_B/1-60:0.0000020083)90:0.0476235085,((C_rotundicauda_Nk7_C-a/1-60:0.0000023622,C_rotundicauda_Nk7_C-b/1-60:0.0000020292)100:0.0225941722,(L_polyphemus_Nk7_C/1-60:0.0000010012,T_tridentatus_Nk7_C/1-60:0.0000010012)96:0.0000021949)94:0.0437066744)94:0.0256584302)91:0.0220485473)74:0.0221030463,(D_melanogaster_NK7.1/1-60:0.1124324094,(T_castaneum_NK7/1-60:0.0731634101,g6864.t1.p1/280-339:0.0000021369)88:0.0233488732)86:0.0223806471)26:0.0000023612,(C_sculpturatus_NK7-B/1-60:0.0000026717,P_opilio_NK7/1-60:0.0219071608)73:0.0222040745)92:0.0225271628,C_sculpturatus_NK7-A/1-60:0.0000025008)99:0.3770106781)93:0.1438629941)98:0.3753677241,(((((((((((((((((((((((((((((((A_bruennichi_NK1-B-1/1-60:0.0000000000,A_bruennichi_old_annotated_NK1-B-2/1-60:0.0000000000):0.0000000000,T_antipodiana_NK1-B-1/1-60:0.0000000000):0.0000000000,T_tridentatus_Slou_A/1-60:0.0000000000):0.0000000000,P_tepidariorum_NK1-B-1/1-60:0.0000000000):0.0000000000,L_elegans_NK1-B-2/1-60:0.0000000000):0.0000000000,L_polyphemus_Slou_D-b/1-60:0.0000000000):0.0000000000,P_opilio_NK1/1-60:0.0000000000):0.0000000000,T_antipodiana_NK1-B-2/1-60:0.0000000000):0.0000000000,D_silvatica_NK1-B-1/1-60:0.0000000000):0.0000000000,T_tridentatus_Slou_B/1-60:0.0000000000):0.0000000000,C_sculpturatus_NK1-B-1/1-60:0.0000000000):0.0000000000,C_rotundicauda_Slou_B/1-60:0.0000000000):0.0000000000,L_elegans_NK1-B-1/1-60:0.0000000000):0.0000000000,C_sculpturatus_NK1-B-2/1-60:0.0000000000):0.0000000000,C_rotundicauda_Slou_A-b/1-60:0.0000000000):0.0000000000,D_silvatica_NK1-B-2/1-60:0.0000000000):0.0000000000,L_polyphemus_Slou_D-a/1-60:0.0000000000):0.0000000000,I_scapularis_NK1/1-60:0.0000000000):0.0000000000,L_polyphemus_Slou_D-c/1-60:0.0000000000):0.0000000000,C_rotundicauda_Slou_D/1-60:0.0000000000):0.0000000000,T_clavata_NK1-B-2/1-60:0.0000000000):0.0000000000,D_plantarius_NK1-B-1/1-60:0.0000000000):0.0000000000,A_bruennichi_old_annotated_NK1-B-1/1-60:0.0000000000):0.0000000000,T_clavata_NK1-B-1/1-60:0.0000000000):0.0000000000,T_tridentatus_Slou_C/1-60:0.0000000000):0.0000000000,P_tepidariorum_NK1-B-2/1-60:0.0000000000):0.0000000000,C_rotundicauda_Slou_A-a/1-60:0.0000000000):0.0000010012,A_bruennichi_NK1-B-2/1-60:0.0000010012)79:0.0000010011,(D_melanogaster_slou/1-60:0.0200848202,((S_maritima_NK1/1-60:0.0000000000,PB.1003.1.p1/209-268:0.0000000000):0.0000010012,T_castaneum_Slou/1-60:0.0000010012)92:0.0000022451)99:0.0209720655)85:0.0000021756,D_plantarius_NK1-B-2/1-60:0.0206548895)35:0.0000022928,((C_rotundicauda_Slou_E/1-60:0.0000010012,T_tridentatus_Slou_E/1-60:0.0000020262)99:0.0416129873,L_polyphemus_Slou_E/1-60:0.0000020072)96:0.0429664889)99:0.6066863889)66:0.1855816735,((((((((((((((((C_rotundicauda_Msx_A1/1-60:0.0203467117,((C_rotundicauda_Msx_A2/1-60:0.0000000000,T_tridentatus_Msx_A/1-60:0.0000000000):0.0000010012,L_polyphemus_Msx_A1/1-60:0.0000026127)96:0.0000010011)89:0.0000028146,L_polyphemus_Msx_A2/1-60:0.0207851309)99:0.0417074731,(H_graminicola_Msx1-B/1-60:0.0000010012,H_graminicola_Msx2-A/1-60:0.0000022689)96:0.0000023387)41:0.0207544151,(I_scapularis_Msx2/1-60:0.0000010012,T_clavata_Msx2-A/1-60:0.0000010012)97:0.0000022605)38:0.0000026556,(T_antipodiana_Msx1-B/1-60:0.0000022710,T_clavata_Msx1-B/1-60:0.0000022710)100:0.0423078292)74:0.0208170917,((A_bruennichi_Msx2-A/1-60:0.0000000000,T_antipodiana_Msx2-A/1-60:0.0000000000):0.0000022619,A_bruennichi_old_annotated_Msx2-A/1-60:0.0000022101)97:0.0000020850)43:0.0208228490,C_sculpturatus_Msx2-B-2/1-60:0.0417331286)67:0.0000023330,(L_elegans_Msx2-A/1-60:0.0000010012,P_tepidariorum_Msx2-A/1-60:0.0000010012)91:0.0000025210)66:0.0000022889,(((A_bruennichi_Msx1-A/1-60:0.0000010012,A_bruennichi_old_annotated_Msx1-A/1-60:0.0000010012)100:0.1904586693,H_graminicola_Msx1-A/1-60:0.1184550821)88:0.0504881768,(T_antipodiana_Msx1-A/1-60:0.0000028297,T_clavata_Msx1-A/1-60:0.0419134040)99:0.0831501646)96:0.0765942193)82:0.0206763138,(L_polyphemus_Msx_E2/1-60:0.1926941533,((((D_plantarius_Msx1-B/1-60:0.0000000000,P_tepidariorum_Msx1-B/1-60:0.0000000000):0.0000000000,D_silvatica_Msx2-B/1-60:0.0000000000):0.0000000000,L_elegans_Msx1-B/1-60:0.0000000000):0.0000022562,D_silvatica_Msx1-B/1-60:0.0000021052)98:0.0000021507)34:0.0207861619)20:0.0000020941,((((((((((((((C_rotundicauda_Msx_C/1-60:0.0000000000,H_graminicola_Msx2-B-2/1-60:0.0000000000):0.0000000000,T_tridentatus_Msx_C/1-60:0.0000000000):0.0000000000,H_graminicola_Msx2-B-1/1-60:0.0000000000):0.0000000000,D_silvatica_Msx2-A-1/1-60:0.0000000000):0.0000000000,L_elegans_Msx2-B/1-60:0.0000000000):0.0000000000,A_bruennichi_old_annotated_Msx2-B/1-60:0.0000000000):0.0000000000,D_plantarius_Msx2-A/1-60:0.0000000000):0.0000000000,A_bruennichi_Msx2-B/1-60:0.0000000000):0.0000000000,T_antipodiana_Msx2-B/1-60:0.0000000000):0.0000000000,A_bruennichi_Msx1-B/1-60:0.0000000000):0.0000000000,A_bruennichi_old_annotated_Msx1-B/1-60:0.0000000000):0.0000000000,P_tepidariorum_Msx2-B/1-60:0.0000000000):0.0000000000,T_clavata_Msx2-B/1-60:0.0000000000):0.0000010012,L_polyphemus_Msx_C/1-60:0.0000010012)95:0.0000020526)20:0.0000022475,D_silvatica_Msx2-A-2/1-60:0.0427722784)30:0.0000023822,(((((D_melanogaster_Dr/1-60:0.0419801573,(T_castaneum_Msx-1/1-60:0.0000010012,T_castaneum_Msx-2/1-60:0.0000010012)98:0.0000022382)97:0.0454336016,(PB.1018.1.p1/154-213:0.0000021599,g10110.t1.p1/144-203:0.0000022472)100:0.0403912450)92:0.0202402778,S_maritima_Msx/1-60:0.0202696314)85:0.0000027552,((PB.1017.1.p1/175-234:0.0000000000,PB.1017.3.p1/175-234:0.0000000000):0.0000022646,PB.1017.2.p1/175-234:0.0000023339)99:0.0201262484)88:0.0424587166,(C_sculpturatus_Msx1-B/1-60:0.0208558279,C_sculpturatus_Msx2-A/1-60:0.0000025562)20:0.0000023374)33:0.0208554909)6:0.0072327749,(((C_rotundicauda_Msx_B/1-54:0.0000027975,((((L_polyphemus_Msx_E1/1-60:0.0000000000,C_sculpturatus_Msx1-A/1-60:0.0000000000):0.0000000000,C_sculpturatus_Msx2-B-1/1-60:0.0000000000):0.0000000000,P_opilio_Msx1/1-60:0.0000000000):0.0000010012,T_tridentatus_Msx_E/1-60:0.0000010012)89:0.0000029860)34:0.0000028148,(((C_rotundicauda_Msx_D/1-60:0.0000010012,T_tridentatus_Msx_D/1-60:0.0000010012)100:0.0867320307,L_polyphemus_Msx_D/1-60:0.0000020972)100:0.1364965135,(L_polyphemus_Msx_6/1-60:0.0566549715,((D_silvatica_Msx1-A/1-60:0.0000024152,g10112.t1.p1/111-170:0.4771114999)88:0.0573484158,((((((C_rotundicauda_MsxL/1-60:0.0000010012,L_polyphemus_MsxL/1-60:0.0000010012)100:0.0197411063,T_tridentatus_MsxL/1-60:0.0000029723)89:0.0103318491,S_maritima_Msxlx/1-60:2.3644193768)90:0.2994393947,I_scapularis_Msxlx/1-60:0.6465608828)72:0.0922664552,(C_sculpturatus_Msxlx/1-60:0.3638692695,D_silvatica_Msxlx/1-45:0.7243700745)89:0.0726047906)75:0.0545815687,(D_melanogaster_CG15696/1-60:0.7729274341,T_castaneum_Msxlx/1-60:0.2808576097)88:0.2055550387)100:0.9404531162)5:0.0362560605)8:0.0307814438)5:0.0000020788)6:0.0000024508,I_scapularis_Msx1/1-60:0.0212328632)7:0.0164587630)28:0.0177447334,P_opilio_Msx2/1-60:0.0000010012)67:0.0322027004,D_plantarius_Msx1-A/1-60:0.0332782360)99:0.5564043422)70:0.1844727847,g2646.t1.p1/205-264:0.3080109687)99:0.4786175842,(PB.3793.1.p1/138-197:1.1707354010,g4363.t1.p1/1-43:0.8429037116)91:0.1687729817)96:0.1924154970,((((PB.1830.1.p1/215-274:0.0000000000,PB.1830.4.p1/215-274:0.0000000000):0.0000000000,PB.1830.3.p1/215-274:0.0000000000):0.0000010012,PB.1830.2.p1/215-274:0.0000010012)100:0.5380481968,(((((((PB.8616.1.p1/191-250:0.0000000000,PB.8616.6.p1/191-250:0.0000000000):0.0000000000,PB.8616.4.p1/191-250:0.0000000000):0.0000000000,PB.8616.5.p1/191-250:0.0000000000):0.0000000000,PB.8616.3.p1/208-267:0.0000000000):0.0000020062,PB.8616.2.p1/191-250:0.0000027474)100:0.1667729749,(((((PB.8617.1.p1/233-292:0.0000010012,PB.8617.2.p1/227-286:0.0000010012)98:0.0000020518,g9725.t1.p1/268-327:1.3240984252)88:0.0652535831,g9723.t1.p1/198-257:0.0660622320)92:0.0536827124,g9721.t1.p1/217-276:0.0566229831)99:0.1097037119,g9720.t1.p1/206-265:0.0000022568)100:0.3511107586)92:0.1197217309,g9718.t1.p1/106-175:0.2495188962)92:0.0973681833)96:0.0843773759)100:0.4951348310,PB.8615.1.p1/299-358:0.0450643789)91:0.0358321962)91:0.0349836812,S_maritima_lab/1-60:0.0705641016);
