# Supplementary material for: The genome of a sea spider corroborates a shared Hox cluster motif in arthropods with a reduced posterior tagma
Source: BMC Biol. 2025 Jul 2;23:196. doi: 10.1186/s12915-025-02276-x (PMC12220506; doi:10.1186/s12915-025-02276-x)
Supplement: Supplementary file 3 — Additional file 3. [file 12915_2025_2276_MOESM3_ESM.zip › suppl-file7-gene_analysis/nkx/nk_JUV1.m8]

A_bruennichi_NK1-B-1	TRINITY_DN16894_c0_g1_i1.p1	0.983	60	1	0	1	60	209	268	7.912E-33	119	60
A_bruennichi_NK1-B-1	TRINITY_DN81382_c0_g1_i2.p1	0.633	60	22	0	1	60	140	199	1.245E-18	79	60
A_bruennichi_NK1-B-1	TRINITY_DN81382_c0_g1_i3.p1	0.633	60	22	0	1	60	140	199	1.245E-18	79	60
A_bruennichi_NK1-B-1	TRINITY_DN81382_c0_g1_i1.p1	0.633	60	22	0	1	60	140	199	1.245E-18	79	60
A_bruennichi_NK1-B-1	TRINITY_DN1056_c4_g1_i1.p1	0.644	59	21	0	1	59	133	191	3.231E-18	78	60
A_bruennichi_NK1-B-1	TRINITY_DN1056_c4_g1_i2.p1	0.644	59	21	0	1	59	133	191	3.231E-18	78	60
A_bruennichi_NK1-B-1	TRINITY_DN5568_c0_g1_i1.p1	0.649	57	20	0	2	58	206	262	4.113E-17	74	60
A_bruennichi_NK1-B-1	TRINITY_DN10759_c0_g1_i1.p1	0.637	58	21	0	2	59	167	224	4.113E-17	74	60
A_bruennichi_NK1-B-1	TRINITY_DN10759_c0_g1_i2.p1	0.637	58	21	0	2	59	167	224	4.113E-17	74	60
A_bruennichi_NK1-B-1	TRINITY_DN341_c25_g1_i1.p1	0.631	57	21	0	2	58	200	256	5.653E-17	74	60
A_bruennichi_NK1-B-1	TRINITY_DN2719_c0_g1_i1.p1	0.596	57	23	0	2	58	8	64	1.361E-15	70	60
A_bruennichi_NK1-B-1	TRINITY_DN2719_c0_g1_i14.p1	0.596	57	23	0	2	58	8	64	1.361E-15	70	60
A_bruennichi_NK1-B-1	TRINITY_DN74031_c0_g1_i1.p1	0.614	57	22	0	2	58	176	232	1.361E-15	70	60
A_bruennichi_NK1-B-1	TRINITY_DN8195_c0_g1_i1.p1	0.603	58	23	0	2	59	232	289	1.361E-15	70	60
A_bruennichi_NK1-B-1	TRINITY_DN8195_c0_g1_i2.p1	0.603	58	23	0	2	59	232	289	1.361E-15	70	60
A_bruennichi_NK1-B-1	TRINITY_DN8195_c0_g1_i4.p1	0.603	58	23	0	2	59	232	289	1.361E-15	70	60
A_bruennichi_NK1-B-1	TRINITY_DN2719_c0_g1_i2.p1	0.596	57	23	0	2	58	281	337	1.361E-15	70	60
A_bruennichi_NK1-B-1	TRINITY_DN2719_c0_g1_i9.p1	0.596	57	23	0	2	58	281	337	1.361E-15	70	60
A_bruennichi_NK1-B-1	TRINITY_DN898_c1_g1_i2.p1	0.596	57	23	0	2	58	145	201	3.536E-15	69	60
A_bruennichi_NK1-B-1	TRINITY_DN898_c1_g1_i3.p1	0.596	57	23	0	2	58	145	201	3.536E-15	69	60
A_bruennichi_NK1-B-1	TRINITY_DN898_c1_g1_i1.p1	0.596	57	23	0	2	58	155	211	3.536E-15	69	60
A_bruennichi_NK1-B-1	TRINITY_DN898_c1_g1_i4.p1	0.596	57	23	0	2	58	155	211	3.536E-15	69	60
A_bruennichi_NK1-B-1	TRINITY_DN10215_c0_g1_i1.p1	0.566	60	26	0	1	60	148	207	4.861E-15	68	60
A_bruennichi_NK1-B-1	TRINITY_DN10215_c0_g1_i2.p1	0.566	60	26	0	1	60	148	207	4.861E-15	68	60
A_bruennichi_NK1-B-1	TRINITY_DN42199_c0_g1_i1.p1	0.571	56	24	0	2	57	128	183	9.188E-15	68	60
A_bruennichi_NK1-B-1	TRINITY_DN7637_c1_g1_i3.p1	0.550	60	27	0	1	60	97	156	9.188E-15	68	60
A_bruennichi_NK1-B-1	TRINITY_DN7637_c1_g2_i1.p1	0.550	60	27	0	1	60	211	270	9.188E-15	68	60
A_bruennichi_NK1-B-1	TRINITY_DN7637_c1_g2_i2.p1	0.550	60	27	0	1	60	211	270	9.188E-15	68	60
A_bruennichi_NK1-B-1	TRINITY_DN249_c1_g1_i1.p1	0.586	58	24	0	1	58	193	250	6.206E-14	65	60
A_bruennichi_NK1-B-1	TRINITY_DN249_c1_g2_i1.p1	0.586	58	24	0	1	58	203	260	6.206E-14	65	60
A_bruennichi_NK1-B-1	TRINITY_DN1790_c0_g1_i1.p1	0.596	52	21	0	2	53	96	147	8.534E-14	65	60
A_bruennichi_NK1-B-1	TRINITY_DN36077_c0_g1_i1.p1	0.500	58	29	0	2	59	18	75	1.613E-13	64	60
A_bruennichi_NK1-B-1	TRINITY_DN36077_c0_g1_i2.p1	0.500	58	29	0	2	59	186	243	1.613E-13	64	60
A_bruennichi_NK1-B-1	TRINITY_DN10724_c0_g1_i1.p1	0.543	57	26	0	2	58	53	109	2.219E-13	64	60
A_bruennichi_NK1-B-1	TRINITY_DN10724_c0_g1_i2.p1	0.543	57	26	0	2	58	53	109	2.219E-13	64	60
A_bruennichi_NK1-B-1	TRINITY_DN2896_c0_g1_i1.p1	0.561	57	25	0	2	58	128	184	4.195E-13	63	60
A_bruennichi_NK1-B-1	TRINITY_DN9482_c0_g1_i1.p1	0.517	56	27	0	5	60	216	271	4.195E-13	63	60
A_bruennichi_NK1-B-1	TRINITY_DN488_c1_g1_i1.p1	0.561	57	25	0	2	58	130	186	5.769E-13	63	60
A_bruennichi_NK1-B-1	TRINITY_DN3443_c0_g3_i1.p1	0.578	57	24	0	2	58	192	248	7.933E-13	62	60
A_bruennichi_NK1-B-1	TRINITY_DN88107_c0_g1_i1.p1	0.525	59	28	0	2	60	186	244	1.500E-12	61	60
A_bruennichi_NK1-B-1	TRINITY_DN2567_c1_g1_i1.p1	0.568	58	25	0	2	59	171	228	2.063E-12	61	60
A_bruennichi_NK1-B-1	TRINITY_DN2567_c1_g1_i3.p1	0.568	58	25	0	2	59	171	228	2.063E-12	61	60
A_bruennichi_NK1-B-1	TRINITY_DN2567_c1_g1_i4.p1	0.568	58	25	0	2	59	171	228	2.063E-12	61	60
A_bruennichi_NK1-B-1	TRINITY_DN2567_c1_g1_i5.p1	0.568	58	25	0	2	59	171	228	2.063E-12	61	60
A_bruennichi_NK1-B-1	TRINITY_DN2567_c1_g1_i6.p1	0.568	58	25	0	2	59	171	228	2.063E-12	61	60
A_bruennichi_NK1-B-1	TRINITY_DN1790_c1_g1_i7.p1	0.508	59	29	0	2	60	199	257	2.838E-12	61	60
A_bruennichi_NK1-B-1	TRINITY_DN1790_c1_g1_i2.p1	0.508	59	29	0	2	60	199	257	2.838E-12	61	60
A_bruennichi_NK1-B-1	TRINITY_DN3932_c0_g1_i1.p1	0.542	59	27	0	2	60	139	197	3.903E-12	60	60
A_bruennichi_NK1-B-1	TRINITY_DN3932_c0_g1_i2.p1	0.542	59	27	0	2	60	139	197	3.903E-12	60	60
A_bruennichi_NK1-B-1	TRINITY_DN1790_c0_g2_i3.p1	0.491	59	30	0	2	60	18	76	7.383E-12	59	60
A_bruennichi_NK1-B-1	TRINITY_DN33464_c3_g1_i2.p1	0.508	57	28	0	2	58	101	157	7.383E-12	59	60
A_bruennichi_NK1-B-1	TRINITY_DN33464_c3_g1_i1.p1	0.508	57	28	0	2	58	101	157	7.383E-12	59	60
A_bruennichi_NK1-B-1	TRINITY_DN9897_c0_g1_i1.p1	0.561	57	25	0	2	58	155	211	7.383E-12	59	60
A_bruennichi_NK1-B-1	TRINITY_DN9897_c0_g1_i2.p1	0.561	57	25	0	2	58	155	211	7.383E-12	59	60
A_bruennichi_NK1-B-1	TRINITY_DN1790_c0_g2_i4.p1	0.491	59	30	0	2	60	218	276	7.383E-12	59	60
A_bruennichi_NK1-B-1	TRINITY_DN1790_c0_g2_i5.p1	0.491	59	30	0	2	60	218	276	7.383E-12	59	60
A_bruennichi_NK1-B-1	TRINITY_DN1790_c0_g2_i7.p1	0.491	59	30	0	2	60	218	276	7.383E-12	59	60
A_bruennichi_NK1-B-1	TRINITY_DN713_c3_g1_i1.p1	0.555	54	24	0	5	58	312	365	1.397E-11	59	60
A_bruennichi_NK1-B-1	TRINITY_DN16502_c0_g1_i1.p1	0.508	57	28	0	2	58	99	155	3.635E-11	57	60
A_bruennichi_NK1-B-1	TRINITY_DN16502_c0_g1_i2.p1	0.508	57	28	0	2	58	99	155	3.635E-11	57	60
A_bruennichi_NK1-B-1	TRINITY_DN7635_c0_g1_i1.p1	0.534	58	27	0	2	59	180	237	3.635E-11	57	60
A_bruennichi_NK1-B-1	TRINITY_DN1838_c2_g1_i2.p1	0.482	58	30	0	2	59	224	281	3.635E-11	57	60
A_bruennichi_NK1-B-1	TRINITY_DN32604_c0_g3_i2.p1	0.517	58	28	0	2	59	74	131	5.000E-11	57	60
A_bruennichi_NK1-B-1	TRINITY_DN32604_c0_g3_i3.p1	0.517	58	28	0	2	59	74	131	5.000E-11	57	60
A_bruennichi_NK1-B-1	TRINITY_DN32604_c0_g5_i1.p1	0.517	58	28	0	2	59	74	131	5.000E-11	57	60
A_bruennichi_NK1-B-1	TRINITY_DN2310_c0_g1_i1.p1	0.483	60	31	0	1	60	213	272	6.879E-11	57	60
A_bruennichi_NK1-B-1	TRINITY_DN2310_c0_g1_i2.p1	0.483	60	31	0	1	60	213	272	6.879E-11	57	60
A_bruennichi_NK1-B-1	TRINITY_DN2310_c0_g1_i3.p1	0.483	60	31	0	1	60	213	272	6.879E-11	57	60
A_bruennichi_NK1-B-1	TRINITY_DN31952_c0_g1_i1.p1	0.482	58	30	0	2	59	137	194	6.879E-11	57	60
A_bruennichi_NK1-B-1	TRINITY_DN16490_c0_g2_i1.p1	0.482	58	30	0	2	59	201	258	9.463E-11	56	60
A_bruennichi_NK1-B-1	TRINITY_DN2205_c0_g1_i1.p1	0.508	57	28	0	2	58	228	284	1.302E-10	56	60
A_bruennichi_NK1-B-1	TRINITY_DN2205_c0_g1_i10.p1	0.508	57	28	0	2	58	228	284	1.302E-10	56	60
A_bruennichi_NK1-B-1	TRINITY_DN2205_c0_g1_i2.p1	0.508	57	28	0	2	58	228	284	1.302E-10	56	60
A_bruennichi_NK1-B-1	TRINITY_DN2205_c0_g1_i3.p1	0.508	57	28	0	2	58	228	284	1.302E-10	56	60
A_bruennichi_NK1-B-1	TRINITY_DN2205_c0_g1_i4.p1	0.508	57	28	0	2	58	228	284	1.302E-10	56	60
A_bruennichi_NK1-B-1	TRINITY_DN2205_c0_g1_i6.p1	0.508	57	28	0	2	58	228	284	1.302E-10	56	60
A_bruennichi_NK1-B-1	TRINITY_DN2205_c0_g1_i7.p1	0.508	57	28	0	2	58	228	284	1.302E-10	56	60
A_bruennichi_NK1-B-1	TRINITY_DN2205_c0_g1_i8.p1	0.508	57	28	0	2	58	228	284	1.302E-10	56	60
A_bruennichi_NK1-B-1	TRINITY_DN2205_c0_g1_i9.p1	0.508	57	28	0	2	58	228	284	1.302E-10	56	60
A_bruennichi_NK1-B-1	TRINITY_DN3244_c8_g1_i1.p1	0.500	58	29	0	2	59	173	230	2.464E-10	55	60
A_bruennichi_NK1-B-1	TRINITY_DN3244_c8_g1_i2.p1	0.500	58	29	0	2	59	173	230	2.464E-10	55	60
A_bruennichi_NK1-B-1	TRINITY_DN3131_c1_g1_i1.p1	0.473	57	30	0	2	58	135	191	2.464E-10	55	60
A_bruennichi_NK1-B-1	TRINITY_DN3131_c1_g1_i2.p1	0.473	57	30	0	2	58	135	191	2.464E-10	55	60
A_bruennichi_NK1-B-1	TRINITY_DN17973_c0_g1_i1.p1	0.526	57	27	0	2	58	205	261	2.464E-10	55	60
A_bruennichi_NK1-B-1	TRINITY_DN17973_c0_g1_i4.p1	0.526	57	27	0	2	58	205	261	2.464E-10	55	60
A_bruennichi_NK1-B-1	TRINITY_DN17973_c0_g1_i2.p1	0.526	57	27	0	2	58	254	310	2.464E-10	55	60
A_bruennichi_NK1-B-1	TRINITY_DN17973_c0_g1_i3.p1	0.526	57	27	0	2	58	254	310	2.464E-10	55	60
A_bruennichi_NK1-B-1	TRINITY_DN1987_c0_g2_i1.p1	0.473	57	30	0	2	58	139	195	3.390E-10	55	60
A_bruennichi_NK1-B-1	TRINITY_DN1567_c2_g1_i1.p1	0.509	51	25	0	8	58	176	226	4.664E-10	54	60
A_bruennichi_NK1-B-1	TRINITY_DN1567_c2_g1_i11.p1	0.509	51	25	0	8	58	176	226	4.664E-10	54	60
A_bruennichi_NK1-B-1	TRINITY_DN1567_c2_g1_i12.p1	0.509	51	25	0	8	58	176	226	4.664E-10	54	60
A_bruennichi_NK1-B-1	TRINITY_DN331_c2_g2_i1.p1	0.508	57	28	0	2	58	194	250	6.417E-10	54	60
A_bruennichi_NK1-B-1	TRINITY_DN4429_c1_g1_i3.p2	0.457	59	31	0	2	60	167	225	1.215E-09	53	60
A_bruennichi_NK1-B-1	TRINITY_DN6984_c1_g2_i1.p1	0.438	57	31	0	3	59	252	308	1.215E-09	53	60
A_bruennichi_NK1-B-1	TRINITY_DN6984_c1_g2_i2.p1	0.438	57	31	0	3	59	252	308	1.215E-09	53	60
A_bruennichi_NK1-B-1	TRINITY_DN6984_c1_g2_i3.p1	0.438	57	31	0	3	59	252	308	1.215E-09	53	60
A_bruennichi_NK1-B-1	TRINITY_DN6062_c0_g1_i6.p1	0.491	57	29	0	2	58	209	265	1.672E-09	53	60
A_bruennichi_NK1-B-1	TRINITY_DN6062_c0_g1_i8.p1	0.491	57	29	0	2	58	209	265	1.672E-09	53	60
A_bruennichi_NK1-B-1	TRINITY_DN6062_c0_g1_i9.p1	0.491	57	29	0	2	58	209	265	1.672E-09	53	60
A_bruennichi_NK1-B-1	TRINITY_DN1579_c7_g1_i1.p1	0.491	57	29	0	2	58	188	244	1.672E-09	53	60
A_bruennichi_NK1-B-1	TRINITY_DN908_c0_g1_i5.p1	0.465	58	30	0	2	59	46	103	3.166E-09	52	60
A_bruennichi_NK1-B-1	TRINITY_DN908_c0_g1_i6.p1	0.465	58	30	0	2	59	88	145	3.166E-09	52	60
A_bruennichi_NK1-B-1	TRINITY_DN6984_c1_g1_i10.p2	0.428	56	31	0	3	58	110	165	3.166E-09	52	60
A_bruennichi_NK1-B-1	TRINITY_DN30592_c0_g1_i1.p1	0.473	57	30	0	2	58	49	105	3.166E-09	52	60
A_bruennichi_NK1-B-1	TRINITY_DN908_c0_g1_i2.p1	0.465	58	30	0	2	59	46	103	3.166E-09	52	60
A_bruennichi_NK1-B-1	TRINITY_DN908_c0_g1_i4.p1	0.465	58	30	0	2	59	88	145	3.166E-09	52	60
A_bruennichi_NK1-B-1	TRINITY_DN6984_c1_g1_i2.p1	0.428	56	31	0	3	58	243	298	3.166E-09	52	60
A_bruennichi_NK1-B-1	TRINITY_DN6984_c1_g1_i4.p1	0.428	56	31	0	3	58	243	298	3.166E-09	52	60
A_bruennichi_NK1-B-1	TRINITY_DN6984_c1_g1_i12.p1	0.428	56	31	0	3	58	251	306	3.166E-09	52	60
A_bruennichi_NK1-B-1	TRINITY_DN6984_c1_g1_i5.p1	0.428	56	31	0	3	58	251	306	3.166E-09	52	60
A_bruennichi_NK1-B-1	TRINITY_DN6062_c0_g1_i7.p1	0.473	57	30	0	2	58	210	266	3.166E-09	52	60
A_bruennichi_NK1-B-1	TRINITY_DN6062_c0_g1_i3.p1	0.473	57	30	0	2	58	210	266	3.166E-09	52	60
A_bruennichi_NK1-B-1	TRINITY_DN8087_c0_g1_i1.p1	0.491	57	29	0	3	59	696	752	3.166E-09	52	60
A_bruennichi_NK1-B-1	TRINITY_DN8087_c0_g1_i2.p1	0.491	57	29	0	3	59	696	752	3.166E-09	52	60
A_bruennichi_NK1-B-1	TRINITY_DN67940_c0_g1_i2.p1	0.462	54	29	0	4	57	111	164	8.250E-09	51	60
A_bruennichi_NK1-B-1	TRINITY_DN67940_c0_g1_i1.p1	0.462	54	29	0	4	57	178	231	8.250E-09	51	60
A_bruennichi_NK1-B-1	TRINITY_DN18905_c1_g1_i1.p1	0.472	55	29	0	5	59	237	291	8.250E-09	51	60
A_bruennichi_NK1-B-1	TRINITY_DN31819_c3_g1_i1.p1	0.510	47	23	0	12	58	3	49	8.250E-09	51	60
A_bruennichi_NK1-B-1	TRINITY_DN236_c5_g1_i2.p1	0.438	57	31	0	2	58	218	274	8.250E-09	51	60
A_bruennichi_NK1-B-1	TRINITY_DN236_c5_g1_i3.p1	0.438	57	31	0	2	58	248	304	8.250E-09	51	60
A_bruennichi_NK1-B-1	TRINITY_DN81547_c0_g1_i1.p1	0.466	60	30	0	1	57	334	393	8.250E-09	51	60
A_bruennichi_NK1-B-1	TRINITY_DN81547_c0_g1_i2.p1	0.466	60	30	0	1	57	334	393	8.250E-09	51	60
A_bruennichi_NK1-B-1	TRINITY_DN13958_c0_g1_i1.p1	0.491	57	29	0	2	58	166	222	1.563E-08	50	60
A_bruennichi_NK1-B-1	TRINITY_DN6062_c0_g1_i2.p1	0.471	53	28	0	6	58	1	53	4.075E-08	49	60
A_bruennichi_NK1-B-1	TRINITY_DN7681_c0_g1_i1.p1	0.491	57	29	0	2	58	269	325	5.609E-08	48	60
A_bruennichi_NK1-B-1	TRINITY_DN6984_c1_g1_i7.p1	0.400	60	33	0	3	58	243	302	2.014E-07	47	60
A_bruennichi_NK1-B-1	TRINITY_DN6984_c1_g1_i8.p1	0.400	60	33	0	3	58	243	302	2.014E-07	47	60
A_bruennichi_NK1-B-1	TRINITY_DN6984_c1_g1_i13.p1	0.400	60	33	0	3	58	251	310	2.014E-07	47	60
A_bruennichi_NK1-B-1	TRINITY_DN6984_c1_g1_i6.p1	0.400	60	33	0	3	58	251	310	2.014E-07	47	60
A_bruennichi_NK1-B-1	TRINITY_DN2719_c0_g1_i10.p1	0.800	25	5	0	34	58	1	25	1.373E-06	44	60
A_bruennichi_NK1-B-1	TRINITY_DN2719_c0_g1_i15.p1	0.800	25	5	0	34	58	1	25	1.373E-06	44	60
A_bruennichi_NK1-B-1	TRINITY_DN69021_c0_g1_i1.p1	0.607	28	11	0	31	58	3	30	4.647E-05	40	60
T_tridentatus_Slou_A	TRINITY_DN16894_c0_g1_i1.p1	0.983	60	1	0	1	60	209	268	7.912E-33	119	60
T_tridentatus_Slou_A	TRINITY_DN81382_c0_g1_i2.p1	0.633	60	22	0	1	60	140	199	1.245E-18	79	60
T_tridentatus_Slou_A	TRINITY_DN81382_c0_g1_i3.p1	0.633	60	22	0	1	60	140	199	1.245E-18	79	60
T_tridentatus_Slou_A	TRINITY_DN81382_c0_g1_i1.p1	0.633	60	22	0	1	60	140	199	1.245E-18	79	60
T_tridentatus_Slou_A	TRINITY_DN1056_c4_g1_i1.p1	0.644	59	21	0	1	59	133	191	3.231E-18	78	60
T_tridentatus_Slou_A	TRINITY_DN1056_c4_g1_i2.p1	0.644	59	21	0	1	59	133	191	3.231E-18	78	60
T_tridentatus_Slou_A	TRINITY_DN5568_c0_g1_i1.p1	0.649	57	20	0	2	58	206	262	4.113E-17	74	60
T_tridentatus_Slou_A	TRINITY_DN10759_c0_g1_i1.p1	0.637	58	21	0	2	59	167	224	4.113E-17	74	60
T_tridentatus_Slou_A	TRINITY_DN10759_c0_g1_i2.p1	0.637	58	21	0	2	59	167	224	4.113E-17	74	60
T_tridentatus_Slou_A	TRINITY_DN341_c25_g1_i1.p1	0.631	57	21	0	2	58	200	256	5.653E-17	74	60
T_tridentatus_Slou_A	TRINITY_DN2719_c0_g1_i1.p1	0.596	57	23	0	2	58	8	64	1.361E-15	70	60
T_tridentatus_Slou_A	TRINITY_DN2719_c0_g1_i14.p1	0.596	57	23	0	2	58	8	64	1.361E-15	70	60
T_tridentatus_Slou_A	TRINITY_DN74031_c0_g1_i1.p1	0.614	57	22	0	2	58	176	232	1.361E-15	70	60
T_tridentatus_Slou_A	TRINITY_DN8195_c0_g1_i1.p1	0.603	58	23	0	2	59	232	289	1.361E-15	70	60
T_tridentatus_Slou_A	TRINITY_DN8195_c0_g1_i2.p1	0.603	58	23	0	2	59	232	289	1.361E-15	70	60
T_tridentatus_Slou_A	TRINITY_DN8195_c0_g1_i4.p1	0.603	58	23	0	2	59	232	289	1.361E-15	70	60
T_tridentatus_Slou_A	TRINITY_DN2719_c0_g1_i2.p1	0.596	57	23	0	2	58	281	337	1.361E-15	70	60
T_tridentatus_Slou_A	TRINITY_DN2719_c0_g1_i9.p1	0.596	57	23	0	2	58	281	337	1.361E-15	70	60
T_tridentatus_Slou_A	TRINITY_DN898_c1_g1_i2.p1	0.596	57	23	0	2	58	145	201	3.536E-15	69	60
T_tridentatus_Slou_A	TRINITY_DN898_c1_g1_i3.p1	0.596	57	23	0	2	58	145	201	3.536E-15	69	60
T_tridentatus_Slou_A	TRINITY_DN898_c1_g1_i1.p1	0.596	57	23	0	2	58	155	211	3.536E-15	69	60
T_tridentatus_Slou_A	TRINITY_DN898_c1_g1_i4.p1	0.596	57	23	0	2	58	155	211	3.536E-15	69	60
T_tridentatus_Slou_A	TRINITY_DN10215_c0_g1_i1.p1	0.566	60	26	0	1	60	148	207	4.861E-15	68	60
T_tridentatus_Slou_A	TRINITY_DN10215_c0_g1_i2.p1	0.566	60	26	0	1	60	148	207	4.861E-15	68	60
T_tridentatus_Slou_A	TRINITY_DN42199_c0_g1_i1.p1	0.571	56	24	0	2	57	128	183	9.188E-15	68	60
T_tridentatus_Slou_A	TRINITY_DN7637_c1_g1_i3.p1	0.550	60	27	0	1	60	97	156	9.188E-15	68	60
T_tridentatus_Slou_A	TRINITY_DN7637_c1_g2_i1.p1	0.550	60	27	0	1	60	211	270	9.188E-15	68	60
T_tridentatus_Slou_A	TRINITY_DN7637_c1_g2_i2.p1	0.550	60	27	0	1	60	211	270	9.188E-15	68	60
T_tridentatus_Slou_A	TRINITY_DN249_c1_g1_i1.p1	0.586	58	24	0	1	58	193	250	6.206E-14	65	60
T_tridentatus_Slou_A	TRINITY_DN249_c1_g2_i1.p1	0.586	58	24	0	1	58	203	260	6.206E-14	65	60
T_tridentatus_Slou_A	TRINITY_DN1790_c0_g1_i1.p1	0.596	52	21	0	2	53	96	147	8.534E-14	65	60
T_tridentatus_Slou_A	TRINITY_DN36077_c0_g1_i1.p1	0.500	58	29	0	2	59	18	75	1.613E-13	64	60
T_tridentatus_Slou_A	TRINITY_DN36077_c0_g1_i2.p1	0.500	58	29	0	2	59	186	243	1.613E-13	64	60
T_tridentatus_Slou_A	TRINITY_DN10724_c0_g1_i1.p1	0.543	57	26	0	2	58	53	109	2.219E-13	64	60
T_tridentatus_Slou_A	TRINITY_DN10724_c0_g1_i2.p1	0.543	57	26	0	2	58	53	109	2.219E-13	64	60
T_tridentatus_Slou_A	TRINITY_DN2896_c0_g1_i1.p1	0.561	57	25	0	2	58	128	184	4.195E-13	63	60
T_tridentatus_Slou_A	TRINITY_DN9482_c0_g1_i1.p1	0.517	56	27	0	5	60	216	271	4.195E-13	63	60
T_tridentatus_Slou_A	TRINITY_DN488_c1_g1_i1.p1	0.561	57	25	0	2	58	130	186	5.769E-13	63	60
T_tridentatus_Slou_A	TRINITY_DN3443_c0_g3_i1.p1	0.578	57	24	0	2	58	192	248	7.933E-13	62	60
T_tridentatus_Slou_A	TRINITY_DN88107_c0_g1_i1.p1	0.525	59	28	0	2	60	186	244	1.500E-12	61	60
T_tridentatus_Slou_A	TRINITY_DN2567_c1_g1_i1.p1	0.568	58	25	0	2	59	171	228	2.063E-12	61	60
T_tridentatus_Slou_A	TRINITY_DN2567_c1_g1_i3.p1	0.568	58	25	0	2	59	171	228	2.063E-12	61	60
T_tridentatus_Slou_A	TRINITY_DN2567_c1_g1_i4.p1	0.568	58	25	0	2	59	171	228	2.063E-12	61	60
T_tridentatus_Slou_A	TRINITY_DN2567_c1_g1_i5.p1	0.568	58	25	0	2	59	171	228	2.063E-12	61	60
T_tridentatus_Slou_A	TRINITY_DN2567_c1_g1_i6.p1	0.568	58	25	0	2	59	171	228	2.063E-12	61	60
T_tridentatus_Slou_A	TRINITY_DN1790_c1_g1_i7.p1	0.508	59	29	0	2	60	199	257	2.838E-12	61	60
T_tridentatus_Slou_A	TRINITY_DN1790_c1_g1_i2.p1	0.508	59	29	0	2	60	199	257	2.838E-12	61	60
T_tridentatus_Slou_A	TRINITY_DN3932_c0_g1_i1.p1	0.542	59	27	0	2	60	139	197	3.903E-12	60	60
T_tridentatus_Slou_A	TRINITY_DN3932_c0_g1_i2.p1	0.542	59	27	0	2	60	139	197	3.903E-12	60	60
T_tridentatus_Slou_A	TRINITY_DN1790_c0_g2_i3.p1	0.491	59	30	0	2	60	18	76	7.383E-12	59	60
T_tridentatus_Slou_A	TRINITY_DN33464_c3_g1_i2.p1	0.508	57	28	0	2	58	101	157	7.383E-12	59	60
T_tridentatus_Slou_A	TRINITY_DN33464_c3_g1_i1.p1	0.508	57	28	0	2	58	101	157	7.383E-12	59	60
T_tridentatus_Slou_A	TRINITY_DN9897_c0_g1_i1.p1	0.561	57	25	0	2	58	155	211	7.383E-12	59	60
T_tridentatus_Slou_A	TRINITY_DN9897_c0_g1_i2.p1	0.561	57	25	0	2	58	155	211	7.383E-12	59	60
T_tridentatus_Slou_A	TRINITY_DN1790_c0_g2_i4.p1	0.491	59	30	0	2	60	218	276	7.383E-12	59	60
T_tridentatus_Slou_A	TRINITY_DN1790_c0_g2_i5.p1	0.491	59	30	0	2	60	218	276	7.383E-12	59	60
T_tridentatus_Slou_A	TRINITY_DN1790_c0_g2_i7.p1	0.491	59	30	0	2	60	218	276	7.383E-12	59	60
T_tridentatus_Slou_A	TRINITY_DN713_c3_g1_i1.p1	0.555	54	24	0	5	58	312	365	1.397E-11	59	60
T_tridentatus_Slou_A	TRINITY_DN16502_c0_g1_i1.p1	0.508	57	28	0	2	58	99	155	3.635E-11	57	60
T_tridentatus_Slou_A	TRINITY_DN16502_c0_g1_i2.p1	0.508	57	28	0	2	58	99	155	3.635E-11	57	60
T_tridentatus_Slou_A	TRINITY_DN7635_c0_g1_i1.p1	0.534	58	27	0	2	59	180	237	3.635E-11	57	60
T_tridentatus_Slou_A	TRINITY_DN1838_c2_g1_i2.p1	0.482	58	30	0	2	59	224	281	3.635E-11	57	60
T_tridentatus_Slou_A	TRINITY_DN32604_c0_g3_i2.p1	0.517	58	28	0	2	59	74	131	5.000E-11	57	60
T_tridentatus_Slou_A	TRINITY_DN32604_c0_g3_i3.p1	0.517	58	28	0	2	59	74	131	5.000E-11	57	60
T_tridentatus_Slou_A	TRINITY_DN32604_c0_g5_i1.p1	0.517	58	28	0	2	59	74	131	5.000E-11	57	60
T_tridentatus_Slou_A	TRINITY_DN2310_c0_g1_i1.p1	0.483	60	31	0	1	60	213	272	6.879E-11	57	60
T_tridentatus_Slou_A	TRINITY_DN2310_c0_g1_i2.p1	0.483	60	31	0	1	60	213	272	6.879E-11	57	60
T_tridentatus_Slou_A	TRINITY_DN2310_c0_g1_i3.p1	0.483	60	31	0	1	60	213	272	6.879E-11	57	60
T_tridentatus_Slou_A	TRINITY_DN31952_c0_g1_i1.p1	0.482	58	30	0	2	59	137	194	6.879E-11	57	60
T_tridentatus_Slou_A	TRINITY_DN16490_c0_g2_i1.p1	0.482	58	30	0	2	59	201	258	9.463E-11	56	60
T_tridentatus_Slou_A	TRINITY_DN2205_c0_g1_i1.p1	0.508	57	28	0	2	58	228	284	1.302E-10	56	60
T_tridentatus_Slou_A	TRINITY_DN2205_c0_g1_i10.p1	0.508	57	28	0	2	58	228	284	1.302E-10	56	60
T_tridentatus_Slou_A	TRINITY_DN2205_c0_g1_i2.p1	0.508	57	28	0	2	58	228	284	1.302E-10	56	60
T_tridentatus_Slou_A	TRINITY_DN2205_c0_g1_i3.p1	0.508	57	28	0	2	58	228	284	1.302E-10	56	60
T_tridentatus_Slou_A	TRINITY_DN2205_c0_g1_i4.p1	0.508	57	28	0	2	58	228	284	1.302E-10	56	60
T_tridentatus_Slou_A	TRINITY_DN2205_c0_g1_i6.p1	0.508	57	28	0	2	58	228	284	1.302E-10	56	60
T_tridentatus_Slou_A	TRINITY_DN2205_c0_g1_i7.p1	0.508	57	28	0	2	58	228	284	1.302E-10	56	60
T_tridentatus_Slou_A	TRINITY_DN2205_c0_g1_i8.p1	0.508	57	28	0	2	58	228	284	1.302E-10	56	60
T_tridentatus_Slou_A	TRINITY_DN2205_c0_g1_i9.p1	0.508	57	28	0	2	58	228	284	1.302E-10	56	60
T_tridentatus_Slou_A	TRINITY_DN3244_c8_g1_i1.p1	0.500	58	29	0	2	59	173	230	2.464E-10	55	60
T_tridentatus_Slou_A	TRINITY_DN3244_c8_g1_i2.p1	0.500	58	29	0	2	59	173	230	2.464E-10	55	60
T_tridentatus_Slou_A	TRINITY_DN3131_c1_g1_i1.p1	0.473	57	30	0	2	58	135	191	2.464E-10	55	60
T_tridentatus_Slou_A	TRINITY_DN3131_c1_g1_i2.p1	0.473	57	30	0	2	58	135	191	2.464E-10	55	60
T_tridentatus_Slou_A	TRINITY_DN17973_c0_g1_i1.p1	0.526	57	27	0	2	58	205	261	2.464E-10	55	60
T_tridentatus_Slou_A	TRINITY_DN17973_c0_g1_i4.p1	0.526	57	27	0	2	58	205	261	2.464E-10	55	60
T_tridentatus_Slou_A	TRINITY_DN17973_c0_g1_i2.p1	0.526	57	27	0	2	58	254	310	2.464E-10	55	60
T_tridentatus_Slou_A	TRINITY_DN17973_c0_g1_i3.p1	0.526	57	27	0	2	58	254	310	2.464E-10	55	60
T_tridentatus_Slou_A	TRINITY_DN1987_c0_g2_i1.p1	0.473	57	30	0	2	58	139	195	3.390E-10	55	60
T_tridentatus_Slou_A	TRINITY_DN1567_c2_g1_i1.p1	0.509	51	25	0	8	58	176	226	4.664E-10	54	60
T_tridentatus_Slou_A	TRINITY_DN1567_c2_g1_i11.p1	0.509	51	25	0	8	58	176	226	4.664E-10	54	60
T_tridentatus_Slou_A	TRINITY_DN1567_c2_g1_i12.p1	0.509	51	25	0	8	58	176	226	4.664E-10	54	60
T_tridentatus_Slou_A	TRINITY_DN331_c2_g2_i1.p1	0.508	57	28	0	2	58	194	250	6.417E-10	54	60
T_tridentatus_Slou_A	TRINITY_DN4429_c1_g1_i3.p2	0.457	59	31	0	2	60	167	225	1.215E-09	53	60
T_tridentatus_Slou_A	TRINITY_DN6984_c1_g2_i1.p1	0.438	57	31	0	3	59	252	308	1.215E-09	53	60
T_tridentatus_Slou_A	TRINITY_DN6984_c1_g2_i2.p1	0.438	57	31	0	3	59	252	308	1.215E-09	53	60
T_tridentatus_Slou_A	TRINITY_DN6984_c1_g2_i3.p1	0.438	57	31	0	3	59	252	308	1.215E-09	53	60
T_tridentatus_Slou_A	TRINITY_DN6062_c0_g1_i6.p1	0.491	57	29	0	2	58	209	265	1.672E-09	53	60
T_tridentatus_Slou_A	TRINITY_DN6062_c0_g1_i8.p1	0.491	57	29	0	2	58	209	265	1.672E-09	53	60
T_tridentatus_Slou_A	TRINITY_DN6062_c0_g1_i9.p1	0.491	57	29	0	2	58	209	265	1.672E-09	53	60
T_tridentatus_Slou_A	TRINITY_DN1579_c7_g1_i1.p1	0.491	57	29	0	2	58	188	244	1.672E-09	53	60
T_tridentatus_Slou_A	TRINITY_DN908_c0_g1_i5.p1	0.465	58	30	0	2	59	46	103	3.166E-09	52	60
T_tridentatus_Slou_A	TRINITY_DN908_c0_g1_i6.p1	0.465	58	30	0	2	59	88	145	3.166E-09	52	60
T_tridentatus_Slou_A	TRINITY_DN6984_c1_g1_i10.p2	0.428	56	31	0	3	58	110	165	3.166E-09	52	60
T_tridentatus_Slou_A	TRINITY_DN30592_c0_g1_i1.p1	0.473	57	30	0	2	58	49	105	3.166E-09	52	60
T_tridentatus_Slou_A	TRINITY_DN908_c0_g1_i2.p1	0.465	58	30	0	2	59	46	103	3.166E-09	52	60
T_tridentatus_Slou_A	TRINITY_DN908_c0_g1_i4.p1	0.465	58	30	0	2	59	88	145	3.166E-09	52	60
T_tridentatus_Slou_A	TRINITY_DN6984_c1_g1_i2.p1	0.428	56	31	0	3	58	243	298	3.166E-09	52	60
T_tridentatus_Slou_A	TRINITY_DN6984_c1_g1_i4.p1	0.428	56	31	0	3	58	243	298	3.166E-09	52	60
T_tridentatus_Slou_A	TRINITY_DN6984_c1_g1_i12.p1	0.428	56	31	0	3	58	251	306	3.166E-09	52	60
T_tridentatus_Slou_A	TRINITY_DN6984_c1_g1_i5.p1	0.428	56	31	0	3	58	251	306	3.166E-09	52	60
T_tridentatus_Slou_A	TRINITY_DN6062_c0_g1_i7.p1	0.473	57	30	0	2	58	210	266	3.166E-09	52	60
T_tridentatus_Slou_A	TRINITY_DN6062_c0_g1_i3.p1	0.473	57	30	0	2	58	210	266	3.166E-09	52	60
T_tridentatus_Slou_A	TRINITY_DN8087_c0_g1_i1.p1	0.491	57	29	0	3	59	696	752	3.166E-09	52	60
T_tridentatus_Slou_A	TRINITY_DN8087_c0_g1_i2.p1	0.491	57	29	0	3	59	696	752	3.166E-09	52	60
T_tridentatus_Slou_A	TRINITY_DN67940_c0_g1_i2.p1	0.462	54	29	0	4	57	111	164	8.250E-09	51	60
T_tridentatus_Slou_A	TRINITY_DN67940_c0_g1_i1.p1	0.462	54	29	0	4	57	178	231	8.250E-09	51	60
T_tridentatus_Slou_A	TRINITY_DN18905_c1_g1_i1.p1	0.472	55	29	0	5	59	237	291	8.250E-09	51	60
T_tridentatus_Slou_A	TRINITY_DN31819_c3_g1_i1.p1	0.510	47	23	0	12	58	3	49	8.250E-09	51	60
T_tridentatus_Slou_A	TRINITY_DN236_c5_g1_i2.p1	0.438	57	31	0	2	58	218	274	8.250E-09	51	60
T_tridentatus_Slou_A	TRINITY_DN236_c5_g1_i3.p1	0.438	57	31	0	2	58	248	304	8.250E-09	51	60
T_tridentatus_Slou_A	TRINITY_DN81547_c0_g1_i1.p1	0.466	60	30	0	1	57	334	393	8.250E-09	51	60
T_tridentatus_Slou_A	TRINITY_DN81547_c0_g1_i2.p1	0.466	60	30	0	1	57	334	393	8.250E-09	51	60
T_tridentatus_Slou_A	TRINITY_DN13958_c0_g1_i1.p1	0.491	57	29	0	2	58	166	222	1.563E-08	50	60
T_tridentatus_Slou_A	TRINITY_DN6062_c0_g1_i2.p1	0.471	53	28	0	6	58	1	53	4.075E-08	49	60
T_tridentatus_Slou_A	TRINITY_DN7681_c0_g1_i1.p1	0.491	57	29	0	2	58	269	325	5.609E-08	48	60
T_tridentatus_Slou_A	TRINITY_DN6984_c1_g1_i7.p1	0.400	60	33	0	3	58	243	302	2.014E-07	47	60
T_tridentatus_Slou_A	TRINITY_DN6984_c1_g1_i8.p1	0.400	60	33	0	3	58	243	302	2.014E-07	47	60
T_tridentatus_Slou_A	TRINITY_DN6984_c1_g1_i13.p1	0.400	60	33	0	3	58	251	310	2.014E-07	47	60
T_tridentatus_Slou_A	TRINITY_DN6984_c1_g1_i6.p1	0.400	60	33	0	3	58	251	310	2.014E-07	47	60
T_tridentatus_Slou_A	TRINITY_DN2719_c0_g1_i10.p1	0.800	25	5	0	34	58	1	25	1.373E-06	44	60
T_tridentatus_Slou_A	TRINITY_DN2719_c0_g1_i15.p1	0.800	25	5	0	34	58	1	25	1.373E-06	44	60
T_tridentatus_Slou_A	TRINITY_DN69021_c0_g1_i1.p1	0.607	28	11	0	31	58	3	30	4.647E-05	40	60
T_tridentatus_Scro_D	TRINITY_DN7635_c0_g1_i1.p1	0.900	60	6	0	1	60	179	238	1.070E-28	108	60
T_tridentatus_Scro_D	TRINITY_DN17973_c0_g1_i1.p1	0.859	57	8	0	2	58	205	261	9.084E-27	102	60
T_tridentatus_Scro_D	TRINITY_DN17973_c0_g1_i4.p1	0.859	57	8	0	2	58	205	261	9.084E-27	102	60
T_tridentatus_Scro_D	TRINITY_DN17973_c0_g1_i2.p1	0.859	57	8	0	2	58	254	310	9.084E-27	102	60
T_tridentatus_Scro_D	TRINITY_DN17973_c0_g1_i3.p1	0.859	57	8	0	2	58	254	310	9.084E-27	102	60
T_tridentatus_Scro_D	TRINITY_DN2567_c1_g1_i1.p1	0.827	58	10	0	2	59	171	228	6.097E-26	100	60
T_tridentatus_Scro_D	TRINITY_DN2567_c1_g1_i3.p1	0.827	58	10	0	2	59	171	228	6.097E-26	100	60
T_tridentatus_Scro_D	TRINITY_DN2567_c1_g1_i4.p1	0.827	58	10	0	2	59	171	228	6.097E-26	100	60
T_tridentatus_Scro_D	TRINITY_DN2567_c1_g1_i5.p1	0.827	58	10	0	2	59	171	228	6.097E-26	100	60
T_tridentatus_Scro_D	TRINITY_DN2567_c1_g1_i6.p1	0.827	58	10	0	2	59	171	228	6.097E-26	100	60
T_tridentatus_Scro_D	TRINITY_DN9897_c0_g1_i1.p1	0.589	56	23	0	5	60	158	213	1.361E-15	70	60
T_tridentatus_Scro_D	TRINITY_DN9897_c0_g1_i2.p1	0.589	56	23	0	5	60	158	213	1.361E-15	70	60
T_tridentatus_Scro_D	TRINITY_DN5568_c0_g1_i1.p1	0.543	57	26	0	2	58	206	262	2.063E-12	61	60
T_tridentatus_Scro_D	TRINITY_DN36077_c0_g1_i1.p1	0.500	60	30	0	1	60	17	76	7.383E-12	59	60
T_tridentatus_Scro_D	TRINITY_DN36077_c0_g1_i2.p1	0.500	60	30	0	1	60	185	244	7.383E-12	59	60
T_tridentatus_Scro_D	TRINITY_DN2719_c0_g1_i1.p1	0.500	56	28	0	3	58	9	64	1.921E-11	58	60
T_tridentatus_Scro_D	TRINITY_DN2719_c0_g1_i14.p1	0.500	56	28	0	3	58	9	64	1.921E-11	58	60
T_tridentatus_Scro_D	TRINITY_DN2719_c0_g1_i2.p1	0.500	56	28	0	3	58	282	337	1.921E-11	58	60
T_tridentatus_Scro_D	TRINITY_DN2719_c0_g1_i9.p1	0.500	56	28	0	3	58	282	337	1.921E-11	58	60
T_tridentatus_Scro_D	TRINITY_DN10215_c0_g1_i1.p1	0.490	55	28	0	5	59	152	206	5.000E-11	57	60
T_tridentatus_Scro_D	TRINITY_DN10215_c0_g1_i2.p1	0.490	55	28	0	5	59	152	206	5.000E-11	57	60
T_tridentatus_Scro_D	TRINITY_DN74031_c0_g1_i1.p1	0.526	57	27	0	2	58	176	232	5.000E-11	57	60
T_tridentatus_Scro_D	TRINITY_DN8195_c0_g1_i1.p1	0.526	57	27	0	3	59	233	289	5.000E-11	57	60
T_tridentatus_Scro_D	TRINITY_DN8195_c0_g1_i2.p1	0.526	57	27	0	3	59	233	289	5.000E-11	57	60
T_tridentatus_Scro_D	TRINITY_DN8195_c0_g1_i4.p1	0.526	57	27	0	3	59	233	289	5.000E-11	57	60
T_tridentatus_Scro_D	TRINITY_DN341_c25_g1_i1.p1	0.518	54	26	0	5	58	203	256	9.463E-11	56	60
T_tridentatus_Scro_D	TRINITY_DN898_c1_g1_i2.p1	0.508	57	28	0	2	58	145	201	1.791E-10	55	60
T_tridentatus_Scro_D	TRINITY_DN898_c1_g1_i3.p1	0.508	57	28	0	2	58	145	201	1.791E-10	55	60
T_tridentatus_Scro_D	TRINITY_DN898_c1_g1_i1.p1	0.508	57	28	0	2	58	155	211	1.791E-10	55	60
T_tridentatus_Scro_D	TRINITY_DN898_c1_g1_i4.p1	0.508	57	28	0	2	58	155	211	1.791E-10	55	60
T_tridentatus_Scro_D	TRINITY_DN2896_c0_g1_i1.p1	0.508	57	28	0	2	58	128	184	2.464E-10	55	60
T_tridentatus_Scro_D	TRINITY_DN488_c1_g1_i1.p1	0.491	57	29	0	2	58	130	186	2.464E-10	55	60
T_tridentatus_Scro_D	TRINITY_DN331_c2_g2_i1.p1	0.508	57	28	0	2	58	194	250	3.390E-10	55	60
T_tridentatus_Scro_D	TRINITY_DN1056_c4_g1_i1.p1	0.491	59	30	0	2	60	134	192	8.830E-10	53	60
T_tridentatus_Scro_D	TRINITY_DN1056_c4_g1_i2.p1	0.491	59	30	0	2	60	134	192	8.830E-10	53	60
T_tridentatus_Scro_D	TRINITY_DN10759_c0_g1_i1.p1	0.491	59	30	0	2	60	167	225	1.672E-09	53	60
T_tridentatus_Scro_D	TRINITY_DN10759_c0_g1_i2.p1	0.491	59	30	0	2	60	167	225	1.672E-09	53	60
T_tridentatus_Scro_D	TRINITY_DN16894_c0_g1_i1.p1	0.517	58	28	0	2	59	210	267	2.300E-09	52	60
T_tridentatus_Scro_D	TRINITY_DN81382_c0_g1_i2.p1	0.482	58	30	0	2	59	141	198	4.356E-09	51	60
T_tridentatus_Scro_D	TRINITY_DN81382_c0_g1_i3.p1	0.482	58	30	0	2	59	141	198	4.356E-09	51	60
T_tridentatus_Scro_D	TRINITY_DN1567_c2_g1_i1.p1	0.490	53	27	0	6	58	174	226	4.356E-09	51	60
T_tridentatus_Scro_D	TRINITY_DN1567_c2_g1_i11.p1	0.490	53	27	0	6	58	174	226	4.356E-09	51	60
T_tridentatus_Scro_D	TRINITY_DN1567_c2_g1_i12.p1	0.490	53	27	0	6	58	174	226	4.356E-09	51	60
T_tridentatus_Scro_D	TRINITY_DN81382_c0_g1_i1.p1	0.482	58	30	0	2	59	141	198	4.356E-09	51	60
T_tridentatus_Scro_D	TRINITY_DN81547_c0_g1_i1.p1	0.500	52	26	0	4	55	340	391	5.995E-09	51	60
T_tridentatus_Scro_D	TRINITY_DN81547_c0_g1_i2.p1	0.500	52	26	0	4	55	340	391	5.995E-09	51	60
T_tridentatus_Scro_D	TRINITY_DN3443_c0_g3_i1.p1	0.462	54	29	0	5	58	195	248	8.250E-09	51	60
T_tridentatus_Scro_D	TRINITY_DN8087_c0_g1_i1.p1	0.431	58	32	0	3	60	696	753	8.250E-09	51	60
T_tridentatus_Scro_D	TRINITY_DN8087_c0_g1_i2.p1	0.431	58	32	0	3	60	696	753	8.250E-09	51	60
T_tridentatus_Scro_D	TRINITY_DN9482_c0_g1_i1.p1	0.425	54	30	0	5	58	216	269	1.135E-08	50	60
T_tridentatus_Scro_D	TRINITY_DN249_c1_g1_i1.p1	0.444	54	29	0	5	58	197	250	2.960E-08	49	60
T_tridentatus_Scro_D	TRINITY_DN88107_c0_g1_i1.p1	0.454	55	29	0	5	59	189	243	2.960E-08	49	60
T_tridentatus_Scro_D	TRINITY_DN249_c1_g2_i1.p1	0.444	54	29	0	5	58	207	260	2.960E-08	49	60
T_tridentatus_Scro_D	TRINITY_DN3244_c8_g1_i1.p1	0.423	59	33	0	1	59	172	230	4.075E-08	49	60
T_tridentatus_Scro_D	TRINITY_DN3244_c8_g1_i2.p1	0.423	59	33	0	1	59	172	230	4.075E-08	49	60
T_tridentatus_Scro_D	TRINITY_DN7681_c0_g1_i1.p1	0.473	57	30	0	2	58	269	325	5.609E-08	48	60
T_tridentatus_Scro_D	TRINITY_DN67940_c0_g1_i2.p1	0.470	51	26	0	5	55	112	162	7.721E-08	48	60
T_tridentatus_Scro_D	TRINITY_DN67940_c0_g1_i1.p1	0.470	51	26	0	5	55	179	229	7.721E-08	48	60
T_tridentatus_Scro_D	TRINITY_DN16502_c0_g1_i1.p1	0.481	54	28	0	5	58	102	155	2.014E-07	47	60
T_tridentatus_Scro_D	TRINITY_DN16502_c0_g1_i2.p1	0.481	54	28	0	5	58	102	155	2.014E-07	47	60
T_tridentatus_Scro_D	TRINITY_DN1790_c0_g1_i1.p1	0.448	49	26	0	5	53	99	147	2.773E-07	46	60
T_tridentatus_Scro_D	TRINITY_DN16490_c0_g2_i1.p1	0.436	55	30	0	5	59	204	258	2.773E-07	46	60
T_tridentatus_Scro_D	TRINITY_DN3932_c0_g1_i1.p1	0.407	54	31	0	5	58	142	195	3.818E-07	46	60
T_tridentatus_Scro_D	TRINITY_DN3932_c0_g1_i2.p1	0.407	54	31	0	5	58	142	195	3.818E-07	46	60
T_tridentatus_Scro_D	TRINITY_DN1790_c1_g1_i7.p1	0.418	55	31	0	5	59	202	256	3.818E-07	46	60
T_tridentatus_Scro_D	TRINITY_DN1790_c1_g1_i2.p1	0.418	55	31	0	5	59	202	256	3.818E-07	46	60
T_tridentatus_Scro_D	TRINITY_DN18905_c1_g1_i1.p1	0.423	59	33	0	1	59	233	291	3.818E-07	46	60
T_tridentatus_Scro_D	TRINITY_DN30592_c0_g1_i1.p1	0.456	57	30	0	2	58	49	105	5.257E-07	46	60
T_tridentatus_Scro_D	TRINITY_DN7637_c1_g1_i3.p1	0.407	54	31	0	5	58	101	154	5.257E-07	46	60
T_tridentatus_Scro_D	TRINITY_DN2310_c0_g1_i1.p1	0.400	55	32	0	5	59	217	271	5.257E-07	46	60
T_tridentatus_Scro_D	TRINITY_DN2310_c0_g1_i2.p1	0.400	55	32	0	5	59	217	271	5.257E-07	46	60
T_tridentatus_Scro_D	TRINITY_DN2310_c0_g1_i3.p1	0.400	55	32	0	5	59	217	271	5.257E-07	46	60
T_tridentatus_Scro_D	TRINITY_DN7637_c1_g2_i1.p1	0.407	54	31	0	5	58	215	268	5.257E-07	46	60
T_tridentatus_Scro_D	TRINITY_DN7637_c1_g2_i2.p1	0.407	54	31	0	5	58	215	268	5.257E-07	46	60
T_tridentatus_Scro_D	TRINITY_DN13958_c0_g1_i1.p1	0.421	57	32	0	2	58	166	222	7.239E-07	45	60
T_tridentatus_Scro_D	TRINITY_DN1790_c0_g2_i3.p1	0.400	55	32	0	5	59	21	75	9.968E-07	45	60
T_tridentatus_Scro_D	TRINITY_DN42199_c0_g1_i1.p1	0.446	56	30	0	2	57	128	183	9.968E-07	45	60
T_tridentatus_Scro_D	TRINITY_DN1790_c0_g2_i4.p1	0.400	55	32	0	5	59	221	275	9.968E-07	45	60
T_tridentatus_Scro_D	TRINITY_DN1790_c0_g2_i5.p1	0.400	55	32	0	5	59	221	275	9.968E-07	45	60
T_tridentatus_Scro_D	TRINITY_DN1790_c0_g2_i7.p1	0.400	55	32	0	5	59	221	275	9.968E-07	45	60
T_tridentatus_Scro_D	TRINITY_DN713_c3_g1_i1.p1	0.425	54	30	0	5	58	312	365	1.890E-06	44	60
T_tridentatus_Scro_D	TRINITY_DN908_c0_g1_i5.p1	0.396	58	34	0	2	59	46	103	9.366E-06	42	60
T_tridentatus_Scro_D	TRINITY_DN908_c0_g1_i6.p1	0.396	58	34	0	2	59	88	145	9.366E-06	42	60
T_tridentatus_Scro_D	TRINITY_DN908_c0_g1_i2.p1	0.396	58	34	0	2	59	46	103	9.366E-06	42	60
T_tridentatus_Scro_D	TRINITY_DN908_c0_g1_i4.p1	0.396	58	34	0	2	59	88	145	9.366E-06	42	60
T_tridentatus_Scro_D	TRINITY_DN32604_c0_g3_i2.p1	0.400	55	32	0	5	59	77	131	1.777E-05	41	60
T_tridentatus_Scro_D	TRINITY_DN32604_c0_g3_i3.p1	0.400	55	32	0	5	59	77	131	1.777E-05	41	60
T_tridentatus_Scro_D	TRINITY_DN32604_c0_g5_i1.p1	0.400	55	32	0	5	59	77	131	1.777E-05	41	60
T_tridentatus_Scro_D	TRINITY_DN6062_c0_g1_i6.p1	0.368	57	35	0	2	58	209	265	1.777E-05	41	60
T_tridentatus_Scro_D	TRINITY_DN6062_c0_g1_i8.p1	0.368	57	35	0	2	58	209	265	1.777E-05	41	60
T_tridentatus_Scro_D	TRINITY_DN6062_c0_g1_i9.p1	0.368	57	35	0	2	58	209	265	1.777E-05	41	60
T_tridentatus_Scro_D	TRINITY_DN6062_c0_g1_i7.p1	0.379	58	35	0	1	58	209	266	2.448E-05	41	60
T_tridentatus_Scro_D	TRINITY_DN6062_c0_g1_i3.p1	0.379	58	35	0	1	58	209	266	2.448E-05	41	60
T_tridentatus_Scro_D	TRINITY_DN6062_c0_g1_i2.p1	0.358	53	33	0	6	58	1	53	8.821E-05	39	60
T_antipodiana_NK2.2-A	TRINITY_DN17973_c0_g1_i1.p1	1.000	60	0	0	1	60	204	263	2.812E-32	118	60
T_antipodiana_NK2.2-A	TRINITY_DN17973_c0_g1_i4.p1	1.000	60	0	0	1	60	204	263	2.812E-32	118	60
T_antipodiana_NK2.2-A	TRINITY_DN17973_c0_g1_i2.p1	1.000	60	0	0	1	60	253	312	2.812E-32	118	60
T_antipodiana_NK2.2-A	TRINITY_DN17973_c0_g1_i3.p1	1.000	60	0	0	1	60	253	312	2.812E-32	118	60
T_antipodiana_NK2.2-A	TRINITY_DN7635_c0_g1_i1.p1	0.844	58	9	0	1	58	179	236	3.232E-26	100	60
T_antipodiana_NK2.2-A	TRINITY_DN2567_c1_g1_i1.p1	0.800	60	12	0	1	60	170	229	2.001E-24	95	60
T_antipodiana_NK2.2-A	TRINITY_DN2567_c1_g1_i3.p1	0.800	60	12	0	1	60	170	229	2.001E-24	95	60
T_antipodiana_NK2.2-A	TRINITY_DN2567_c1_g1_i4.p1	0.800	60	12	0	1	60	170	229	2.001E-24	95	60
T_antipodiana_NK2.2-A	TRINITY_DN2567_c1_g1_i5.p1	0.800	60	12	0	1	60	170	229	2.001E-24	95	60
T_antipodiana_NK2.2-A	TRINITY_DN2567_c1_g1_i6.p1	0.800	60	12	0	1	60	170	229	2.001E-24	95	60
T_antipodiana_NK2.2-A	TRINITY_DN9897_c0_g1_i1.p1	0.603	58	23	0	1	58	154	211	1.871E-15	70	60
T_antipodiana_NK2.2-A	TRINITY_DN9897_c0_g1_i2.p1	0.603	58	23	0	1	58	154	211	1.871E-15	70	60
T_antipodiana_NK2.2-A	TRINITY_DN8195_c0_g1_i1.p1	0.551	58	26	0	1	58	231	288	7.383E-12	59	60
T_antipodiana_NK2.2-A	TRINITY_DN8195_c0_g1_i2.p1	0.551	58	26	0	1	58	231	288	7.383E-12	59	60
T_antipodiana_NK2.2-A	TRINITY_DN8195_c0_g1_i4.p1	0.551	58	26	0	1	58	231	288	7.383E-12	59	60
T_antipodiana_NK2.2-A	TRINITY_DN5568_c0_g1_i1.p1	0.508	59	29	0	2	60	206	264	1.015E-11	59	60
T_antipodiana_NK2.2-A	TRINITY_DN341_c25_g1_i1.p1	0.517	56	27	0	5	60	203	258	3.635E-11	57	60
T_antipodiana_NK2.2-A	TRINITY_DN488_c1_g1_i1.p1	0.526	57	27	0	2	58	130	186	5.000E-11	57	60
T_antipodiana_NK2.2-A	TRINITY_DN2719_c0_g1_i1.p1	0.482	58	30	0	1	58	7	64	9.463E-11	56	60
T_antipodiana_NK2.2-A	TRINITY_DN2719_c0_g1_i14.p1	0.482	58	30	0	1	58	7	64	9.463E-11	56	60
T_antipodiana_NK2.2-A	TRINITY_DN2719_c0_g1_i2.p1	0.482	58	30	0	1	58	280	337	9.463E-11	56	60
T_antipodiana_NK2.2-A	TRINITY_DN2719_c0_g1_i9.p1	0.482	58	30	0	1	58	280	337	9.463E-11	56	60
T_antipodiana_NK2.2-A	TRINITY_DN898_c1_g1_i2.p1	0.543	57	26	0	2	58	145	201	1.302E-10	56	60
T_antipodiana_NK2.2-A	TRINITY_DN898_c1_g1_i3.p1	0.543	57	26	0	2	58	145	201	1.302E-10	56	60
T_antipodiana_NK2.2-A	TRINITY_DN898_c1_g1_i1.p1	0.543	57	26	0	2	58	155	211	1.302E-10	56	60
T_antipodiana_NK2.2-A	TRINITY_DN898_c1_g1_i4.p1	0.543	57	26	0	2	58	155	211	1.302E-10	56	60
T_antipodiana_NK2.2-A	TRINITY_DN74031_c0_g1_i1.p1	0.526	57	27	0	2	58	176	232	4.664E-10	54	60
T_antipodiana_NK2.2-A	TRINITY_DN36077_c0_g1_i1.p1	0.465	58	30	0	1	58	17	74	8.830E-10	53	60
T_antipodiana_NK2.2-A	TRINITY_DN36077_c0_g1_i2.p1	0.465	58	30	0	1	58	185	242	8.830E-10	53	60
T_antipodiana_NK2.2-A	TRINITY_DN10215_c0_g1_i1.p1	0.509	51	25	0	5	55	152	202	1.215E-09	53	60
T_antipodiana_NK2.2-A	TRINITY_DN10215_c0_g1_i2.p1	0.509	51	25	0	5	55	152	202	1.215E-09	53	60
T_antipodiana_NK2.2-A	TRINITY_DN1567_c2_g1_i1.p1	0.509	55	27	0	6	60	174	228	1.215E-09	53	60
T_antipodiana_NK2.2-A	TRINITY_DN1567_c2_g1_i11.p1	0.509	55	27	0	6	60	174	228	1.215E-09	53	60
T_antipodiana_NK2.2-A	TRINITY_DN1567_c2_g1_i12.p1	0.509	55	27	0	6	60	174	228	1.215E-09	53	60
T_antipodiana_NK2.2-A	TRINITY_DN331_c2_g2_i1.p1	0.500	58	29	0	1	58	193	250	1.672E-09	53	60
T_antipodiana_NK2.2-A	TRINITY_DN81547_c0_g1_i1.p1	0.473	57	30	0	4	60	340	396	2.300E-09	52	60
T_antipodiana_NK2.2-A	TRINITY_DN81547_c0_g1_i2.p1	0.473	57	30	0	4	60	340	396	2.300E-09	52	60
T_antipodiana_NK2.2-A	TRINITY_DN81382_c0_g1_i2.p1	0.508	57	28	0	2	58	141	197	3.166E-09	52	60
T_antipodiana_NK2.2-A	TRINITY_DN81382_c0_g1_i3.p1	0.508	57	28	0	2	58	141	197	3.166E-09	52	60
T_antipodiana_NK2.2-A	TRINITY_DN81382_c0_g1_i1.p1	0.508	57	28	0	2	58	141	197	3.166E-09	52	60
T_antipodiana_NK2.2-A	TRINITY_DN67940_c0_g1_i2.p1	0.490	51	26	0	5	55	112	162	8.250E-09	51	60
T_antipodiana_NK2.2-A	TRINITY_DN67940_c0_g1_i1.p1	0.490	51	26	0	5	55	179	229	8.250E-09	51	60
T_antipodiana_NK2.2-A	TRINITY_DN1056_c4_g1_i1.p1	0.491	57	29	0	2	58	134	190	8.250E-09	51	60
T_antipodiana_NK2.2-A	TRINITY_DN1056_c4_g1_i2.p1	0.491	57	29	0	2	58	134	190	8.250E-09	51	60
T_antipodiana_NK2.2-A	TRINITY_DN7681_c0_g1_i1.p1	0.508	57	28	0	2	58	269	325	1.135E-08	50	60
T_antipodiana_NK2.2-A	TRINITY_DN10759_c0_g1_i1.p1	0.491	57	29	0	2	58	167	223	1.563E-08	50	60
T_antipodiana_NK2.2-A	TRINITY_DN10759_c0_g1_i2.p1	0.491	57	29	0	2	58	167	223	1.563E-08	50	60
T_antipodiana_NK2.2-A	TRINITY_DN2896_c0_g1_i1.p1	0.491	57	29	0	2	58	128	184	2.151E-08	49	60
T_antipodiana_NK2.2-A	TRINITY_DN249_c1_g2_i1.p1	0.464	56	29	0	5	60	207	262	2.151E-08	49	60
T_antipodiana_NK2.2-A	TRINITY_DN16894_c0_g1_i1.p1	0.508	57	28	0	2	58	210	266	2.151E-08	49	60
T_antipodiana_NK2.2-A	TRINITY_DN249_c1_g1_i1.p1	0.481	54	28	0	5	58	197	250	2.960E-08	49	60
T_antipodiana_NK2.2-A	TRINITY_DN3443_c0_g3_i1.p1	0.444	54	29	0	5	58	195	248	4.075E-08	49	60
T_antipodiana_NK2.2-A	TRINITY_DN9482_c0_g1_i1.p1	0.470	51	26	0	5	55	216	266	5.609E-08	48	60
T_antipodiana_NK2.2-A	TRINITY_DN88107_c0_g1_i1.p1	0.481	54	28	0	5	58	189	242	1.463E-07	47	60
T_antipodiana_NK2.2-A	TRINITY_DN713_c3_g1_i1.p1	0.462	54	29	0	5	58	312	365	2.014E-07	47	60
T_antipodiana_NK2.2-A	TRINITY_DN8087_c0_g1_i1.p1	0.428	56	31	0	3	58	696	751	3.818E-07	46	60
T_antipodiana_NK2.2-A	TRINITY_DN8087_c0_g1_i2.p1	0.428	56	31	0	3	58	696	751	3.818E-07	46	60
T_antipodiana_NK2.2-A	TRINITY_DN18905_c1_g1_i1.p1	0.425	54	30	0	5	58	237	290	5.257E-07	46	60
T_antipodiana_NK2.2-A	TRINITY_DN1790_c1_g1_i7.p1	0.444	54	29	0	5	58	202	255	7.239E-07	45	60
T_antipodiana_NK2.2-A	TRINITY_DN1790_c1_g1_i2.p1	0.444	54	29	0	5	58	202	255	7.239E-07	45	60
T_antipodiana_NK2.2-A	TRINITY_DN3244_c8_g1_i1.p1	0.413	58	33	0	1	58	172	229	9.968E-07	45	60
T_antipodiana_NK2.2-A	TRINITY_DN3244_c8_g1_i2.p1	0.413	58	33	0	1	58	172	229	9.968E-07	45	60
T_antipodiana_NK2.2-A	TRINITY_DN2310_c0_g1_i1.p1	0.425	54	30	0	5	58	217	270	9.968E-07	45	60
T_antipodiana_NK2.2-A	TRINITY_DN2310_c0_g1_i2.p1	0.425	54	30	0	5	58	217	270	9.968E-07	45	60
T_antipodiana_NK2.2-A	TRINITY_DN2310_c0_g1_i3.p1	0.425	54	30	0	5	58	217	270	9.968E-07	45	60
T_antipodiana_NK2.2-A	TRINITY_DN1790_c0_g2_i3.p1	0.425	54	30	0	5	58	21	74	1.890E-06	44	60
T_antipodiana_NK2.2-A	TRINITY_DN1790_c0_g1_i1.p1	0.448	49	26	0	5	53	99	147	1.890E-06	44	60
T_antipodiana_NK2.2-A	TRINITY_DN3932_c0_g1_i1.p1	0.400	55	32	0	5	59	142	196	1.890E-06	44	60
T_antipodiana_NK2.2-A	TRINITY_DN3932_c0_g1_i2.p1	0.400	55	32	0	5	59	142	196	1.890E-06	44	60
T_antipodiana_NK2.2-A	TRINITY_DN1790_c0_g2_i4.p1	0.425	54	30	0	5	58	221	274	1.890E-06	44	60
T_antipodiana_NK2.2-A	TRINITY_DN1790_c0_g2_i5.p1	0.425	54	30	0	5	58	221	274	1.890E-06	44	60
T_antipodiana_NK2.2-A	TRINITY_DN1790_c0_g2_i7.p1	0.425	54	30	0	5	58	221	274	1.890E-06	44	60
T_antipodiana_NK2.2-A	TRINITY_DN42199_c0_g1_i1.p1	0.428	56	31	0	2	57	128	183	6.800E-06	42	60
T_antipodiana_NK2.2-A	TRINITY_DN16502_c0_g1_i1.p1	0.446	56	30	0	5	60	102	157	9.366E-06	42	60
T_antipodiana_NK2.2-A	TRINITY_DN16502_c0_g1_i2.p1	0.446	56	30	0	5	60	102	157	9.366E-06	42	60
T_antipodiana_NK2.2-A	TRINITY_DN7637_c1_g1_i3.p1	0.407	54	31	0	5	58	101	154	1.290E-05	42	60
T_antipodiana_NK2.2-A	TRINITY_DN7637_c1_g2_i1.p1	0.407	54	31	0	5	58	215	268	1.290E-05	42	60
T_antipodiana_NK2.2-A	TRINITY_DN7637_c1_g2_i2.p1	0.407	54	31	0	5	58	215	268	1.290E-05	42	60
T_antipodiana_NK2.2-A	TRINITY_DN16490_c0_g2_i1.p1	0.431	51	28	0	5	55	204	254	2.448E-05	41	60
T_antipodiana_NK2.2-A	TRINITY_DN30592_c0_g1_i1.p1	0.403	57	33	0	2	58	49	105	6.402E-05	40	60
T_antipodiana_NK2.2-A	TRINITY_DN13958_c0_g1_i1.p1	0.385	57	34	0	2	58	166	222	8.329E-04	36	60
A_bruennichi_NK4-B	TRINITY_DN2567_c1_g1_i1.p1	0.800	60	12	0	1	60	170	229	4.420E-22	89	60
A_bruennichi_NK4-B	TRINITY_DN2567_c1_g1_i3.p1	0.800	60	12	0	1	60	170	229	4.420E-22	89	60
A_bruennichi_NK4-B	TRINITY_DN2567_c1_g1_i4.p1	0.800	60	12	0	1	60	170	229	4.420E-22	89	60
A_bruennichi_NK4-B	TRINITY_DN2567_c1_g1_i5.p1	0.800	60	12	0	1	60	170	229	4.420E-22	89	60
A_bruennichi_NK4-B	TRINITY_DN2567_c1_g1_i6.p1	0.800	60	12	0	1	60	170	229	4.420E-22	89	60
A_bruennichi_NK4-B	TRINITY_DN17973_c0_g1_i1.p1	0.666	60	20	0	1	60	204	263	2.177E-17	75	60
A_bruennichi_NK4-B	TRINITY_DN17973_c0_g1_i4.p1	0.666	60	20	0	1	60	204	263	2.177E-17	75	60
A_bruennichi_NK4-B	TRINITY_DN17973_c0_g1_i2.p1	0.666	60	20	0	1	60	253	312	2.177E-17	75	60
A_bruennichi_NK4-B	TRINITY_DN17973_c0_g1_i3.p1	0.666	60	20	0	1	60	253	312	2.177E-17	75	60
A_bruennichi_NK4-B	TRINITY_DN7635_c0_g1_i1.p1	0.655	58	20	0	1	58	179	236	1.468E-16	73	60
A_bruennichi_NK4-B	TRINITY_DN74031_c0_g1_i1.p1	0.603	58	23	0	2	59	176	233	4.861E-15	68	60
A_bruennichi_NK4-B	TRINITY_DN9897_c0_g1_i1.p1	0.620	58	22	0	1	58	154	211	9.188E-15	68	60
A_bruennichi_NK4-B	TRINITY_DN9897_c0_g1_i2.p1	0.620	58	22	0	1	58	154	211	9.188E-15	68	60
A_bruennichi_NK4-B	TRINITY_DN898_c1_g1_i2.p1	0.586	58	24	0	2	59	145	202	1.737E-14	67	60
A_bruennichi_NK4-B	TRINITY_DN898_c1_g1_i3.p1	0.586	58	24	0	2	59	145	202	1.737E-14	67	60
A_bruennichi_NK4-B	TRINITY_DN898_c1_g1_i1.p1	0.586	58	24	0	2	59	155	212	1.737E-14	67	60
A_bruennichi_NK4-B	TRINITY_DN898_c1_g1_i4.p1	0.586	58	24	0	2	59	155	212	1.737E-14	67	60
A_bruennichi_NK4-B	TRINITY_DN2896_c0_g1_i1.p1	0.586	58	24	0	2	59	128	185	1.173E-13	64	60
A_bruennichi_NK4-B	TRINITY_DN8195_c0_g1_i1.p1	0.603	58	23	0	1	58	231	288	5.769E-13	63	60
A_bruennichi_NK4-B	TRINITY_DN8195_c0_g1_i2.p1	0.603	58	23	0	1	58	231	288	5.769E-13	63	60
A_bruennichi_NK4-B	TRINITY_DN8195_c0_g1_i4.p1	0.603	58	23	0	1	58	231	288	5.769E-13	63	60
A_bruennichi_NK4-B	TRINITY_DN331_c2_g2_i1.p1	0.551	58	26	0	1	58	193	250	7.933E-13	62	60
A_bruennichi_NK4-B	TRINITY_DN5568_c0_g1_i1.p1	0.542	59	27	0	2	60	206	264	7.933E-13	62	60
A_bruennichi_NK4-B	TRINITY_DN488_c1_g1_i1.p1	0.568	58	25	0	2	59	130	187	1.091E-12	62	60
A_bruennichi_NK4-B	TRINITY_DN2719_c0_g1_i1.p1	0.525	59	28	0	1	59	7	65	1.500E-12	61	60
A_bruennichi_NK4-B	TRINITY_DN2719_c0_g1_i14.p1	0.525	59	28	0	1	59	7	65	1.500E-12	61	60
A_bruennichi_NK4-B	TRINITY_DN2719_c0_g1_i2.p1	0.525	59	28	0	1	59	280	338	1.500E-12	61	60
A_bruennichi_NK4-B	TRINITY_DN2719_c0_g1_i9.p1	0.525	59	28	0	1	59	280	338	1.500E-12	61	60
A_bruennichi_NK4-B	TRINITY_DN341_c25_g1_i1.p1	0.561	57	25	0	2	58	200	256	2.838E-12	61	60
A_bruennichi_NK4-B	TRINITY_DN36077_c0_g1_i1.p1	0.509	55	27	0	1	55	17	71	3.903E-12	60	60
A_bruennichi_NK4-B	TRINITY_DN36077_c0_g1_i2.p1	0.509	55	27	0	1	55	185	239	3.903E-12	60	60
A_bruennichi_NK4-B	TRINITY_DN16894_c0_g1_i1.p1	0.592	54	22	0	2	55	210	263	1.921E-11	58	60
A_bruennichi_NK4-B	TRINITY_DN713_c3_g1_i1.p1	0.500	54	27	0	5	58	312	365	9.463E-11	56	60
A_bruennichi_NK4-B	TRINITY_DN1790_c0_g1_i1.p1	0.519	52	25	0	2	53	96	147	1.302E-10	56	60
A_bruennichi_NK4-B	TRINITY_DN249_c1_g1_i1.p1	0.517	58	28	0	2	59	194	251	1.302E-10	56	60
A_bruennichi_NK4-B	TRINITY_DN81382_c0_g1_i2.p1	0.526	57	27	0	2	58	141	197	1.791E-10	55	60
A_bruennichi_NK4-B	TRINITY_DN81382_c0_g1_i3.p1	0.526	57	27	0	2	58	141	197	1.791E-10	55	60
A_bruennichi_NK4-B	TRINITY_DN249_c1_g2_i1.p1	0.491	59	30	0	2	60	204	262	1.791E-10	55	60
A_bruennichi_NK4-B	TRINITY_DN81382_c0_g1_i1.p1	0.526	57	27	0	2	58	141	197	1.791E-10	55	60
A_bruennichi_NK4-B	TRINITY_DN10759_c0_g1_i1.p1	0.508	57	28	0	2	58	167	223	3.390E-10	55	60
A_bruennichi_NK4-B	TRINITY_DN10759_c0_g1_i2.p1	0.508	57	28	0	2	58	167	223	3.390E-10	55	60
A_bruennichi_NK4-B	TRINITY_DN7637_c1_g1_i3.p1	0.481	54	28	0	2	55	98	151	4.664E-10	54	60
A_bruennichi_NK4-B	TRINITY_DN1056_c4_g1_i1.p1	0.508	57	28	0	2	58	134	190	4.664E-10	54	60
A_bruennichi_NK4-B	TRINITY_DN1056_c4_g1_i2.p1	0.508	57	28	0	2	58	134	190	4.664E-10	54	60
A_bruennichi_NK4-B	TRINITY_DN7637_c1_g2_i1.p1	0.481	54	28	0	2	55	212	265	4.664E-10	54	60
A_bruennichi_NK4-B	TRINITY_DN7637_c1_g2_i2.p1	0.481	54	28	0	2	55	212	265	4.664E-10	54	60
A_bruennichi_NK4-B	TRINITY_DN1567_c2_g1_i1.p1	0.527	55	26	0	6	60	174	228	8.830E-10	53	60
A_bruennichi_NK4-B	TRINITY_DN1567_c2_g1_i11.p1	0.527	55	26	0	6	60	174	228	8.830E-10	53	60
A_bruennichi_NK4-B	TRINITY_DN1567_c2_g1_i12.p1	0.527	55	26	0	6	60	174	228	8.830E-10	53	60
A_bruennichi_NK4-B	TRINITY_DN7681_c0_g1_i1.p1	0.491	57	29	0	2	58	269	325	1.215E-09	53	60
A_bruennichi_NK4-B	TRINITY_DN10215_c0_g1_i1.p1	0.500	54	27	0	2	55	149	202	1.672E-09	53	60
A_bruennichi_NK4-B	TRINITY_DN10215_c0_g1_i2.p1	0.500	54	27	0	2	55	149	202	1.672E-09	53	60
A_bruennichi_NK4-B	TRINITY_DN3932_c0_g1_i1.p1	0.456	57	30	0	2	58	139	195	1.672E-09	53	60
A_bruennichi_NK4-B	TRINITY_DN3932_c0_g1_i2.p1	0.456	57	30	0	2	58	139	195	1.672E-09	53	60
A_bruennichi_NK4-B	TRINITY_DN1790_c1_g1_i7.p1	0.472	55	29	0	1	55	198	252	3.166E-09	52	60
A_bruennichi_NK4-B	TRINITY_DN1790_c1_g1_i2.p1	0.472	55	29	0	1	55	198	252	3.166E-09	52	60
A_bruennichi_NK4-B	TRINITY_DN18905_c1_g1_i1.p1	0.444	54	29	0	5	58	237	290	3.166E-09	52	60
A_bruennichi_NK4-B	TRINITY_DN2310_c0_g1_i1.p1	0.456	57	30	0	2	58	214	270	4.356E-09	51	60
A_bruennichi_NK4-B	TRINITY_DN2310_c0_g1_i2.p1	0.456	57	30	0	2	58	214	270	4.356E-09	51	60
A_bruennichi_NK4-B	TRINITY_DN2310_c0_g1_i3.p1	0.456	57	30	0	2	58	214	270	4.356E-09	51	60
A_bruennichi_NK4-B	TRINITY_DN81547_c0_g1_i1.p1	0.529	51	24	0	5	55	341	391	4.356E-09	51	60
A_bruennichi_NK4-B	TRINITY_DN81547_c0_g1_i2.p1	0.529	51	24	0	5	55	341	391	4.356E-09	51	60
A_bruennichi_NK4-B	TRINITY_DN1790_c0_g2_i3.p1	0.462	54	29	0	2	55	18	71	8.250E-09	51	60
A_bruennichi_NK4-B	TRINITY_DN1790_c0_g2_i4.p1	0.462	54	29	0	2	55	218	271	8.250E-09	51	60
A_bruennichi_NK4-B	TRINITY_DN1790_c0_g2_i5.p1	0.462	54	29	0	2	55	218	271	8.250E-09	51	60
A_bruennichi_NK4-B	TRINITY_DN1790_c0_g2_i7.p1	0.462	54	29	0	2	55	218	271	8.250E-09	51	60
A_bruennichi_NK4-B	TRINITY_DN3443_c0_g3_i1.p1	0.456	57	30	0	2	58	192	248	8.250E-09	51	60
A_bruennichi_NK4-B	TRINITY_DN88107_c0_g1_i1.p1	0.508	57	28	0	2	58	186	242	1.563E-08	50	60
A_bruennichi_NK4-B	TRINITY_DN42199_c0_g1_i1.p1	0.425	54	30	0	2	55	128	181	4.075E-08	49	60
A_bruennichi_NK4-B	TRINITY_DN3244_c8_g1_i1.p1	0.448	58	31	0	1	58	172	229	5.609E-08	48	60
A_bruennichi_NK4-B	TRINITY_DN3244_c8_g1_i2.p1	0.448	58	31	0	1	58	172	229	5.609E-08	48	60
A_bruennichi_NK4-B	TRINITY_DN67940_c0_g1_i2.p1	0.509	51	25	0	5	55	112	162	2.014E-07	47	60
A_bruennichi_NK4-B	TRINITY_DN67940_c0_g1_i1.p1	0.509	51	25	0	5	55	179	229	2.014E-07	47	60
A_bruennichi_NK4-B	TRINITY_DN9482_c0_g1_i1.p1	0.436	55	30	0	1	55	212	266	2.014E-07	47	60
A_bruennichi_NK4-B	TRINITY_DN8087_c0_g1_i1.p1	0.428	56	31	0	3	58	696	751	3.818E-07	46	60
A_bruennichi_NK4-B	TRINITY_DN8087_c0_g1_i2.p1	0.428	56	31	0	3	58	696	751	3.818E-07	46	60
A_bruennichi_NK4-B	TRINITY_DN2205_c0_g1_i1.p1	0.462	54	29	0	2	55	228	281	5.257E-07	46	60
A_bruennichi_NK4-B	TRINITY_DN2205_c0_g1_i10.p1	0.462	54	29	0	2	55	228	281	5.257E-07	46	60
A_bruennichi_NK4-B	TRINITY_DN2205_c0_g1_i2.p1	0.462	54	29	0	2	55	228	281	5.257E-07	46	60
A_bruennichi_NK4-B	TRINITY_DN2205_c0_g1_i3.p1	0.462	54	29	0	2	55	228	281	5.257E-07	46	60
A_bruennichi_NK4-B	TRINITY_DN2205_c0_g1_i4.p1	0.462	54	29	0	2	55	228	281	5.257E-07	46	60
A_bruennichi_NK4-B	TRINITY_DN2205_c0_g1_i6.p1	0.462	54	29	0	2	55	228	281	5.257E-07	46	60
A_bruennichi_NK4-B	TRINITY_DN2205_c0_g1_i7.p1	0.462	54	29	0	2	55	228	281	5.257E-07	46	60
A_bruennichi_NK4-B	TRINITY_DN2205_c0_g1_i8.p1	0.462	54	29	0	2	55	228	281	5.257E-07	46	60
A_bruennichi_NK4-B	TRINITY_DN2205_c0_g1_i9.p1	0.462	54	29	0	2	55	228	281	5.257E-07	46	60
A_bruennichi_NK4-B	TRINITY_DN30592_c0_g1_i1.p1	0.438	57	31	0	2	58	49	105	2.603E-06	44	60
A_bruennichi_NK4-B	TRINITY_DN16490_c0_g2_i1.p1	0.425	54	30	0	2	55	201	254	2.603E-06	44	60
A_bruennichi_NK4-B	TRINITY_DN10724_c0_g1_i1.p1	0.425	54	30	0	2	55	53	106	2.603E-06	44	60
A_bruennichi_NK4-B	TRINITY_DN10724_c0_g1_i2.p1	0.425	54	30	0	2	55	53	106	2.603E-06	44	60
A_bruennichi_NK4-B	TRINITY_DN13958_c0_g1_i1.p1	0.444	54	29	0	2	55	166	219	3.585E-06	43	60
A_bruennichi_NK4-B	TRINITY_DN1987_c0_g2_i1.p1	0.425	54	30	0	2	55	139	192	3.585E-06	43	60
A_bruennichi_NK4-B	TRINITY_DN3131_c1_g1_i1.p1	0.400	55	32	0	1	55	134	188	9.366E-06	42	60
A_bruennichi_NK4-B	TRINITY_DN3131_c1_g1_i2.p1	0.400	55	32	0	1	55	134	188	9.366E-06	42	60
A_bruennichi_NK4-B	TRINITY_DN1838_c2_g1_i2.p1	0.403	52	30	0	2	53	224	275	9.366E-06	42	60
A_bruennichi_NK4-B	TRINITY_DN31952_c0_g1_i1.p1	0.407	54	31	0	2	55	137	190	1.290E-05	42	60
A_bruennichi_NK4-B	TRINITY_DN4429_c1_g1_i3.p2	0.418	55	31	0	1	55	166	220	1.777E-05	41	60
A_bruennichi_NK4-B	TRINITY_DN32604_c0_g3_i2.p1	0.425	54	30	0	2	55	74	127	3.373E-05	40	60
A_bruennichi_NK4-B	TRINITY_DN32604_c0_g3_i3.p1	0.425	54	30	0	2	55	74	127	3.373E-05	40	60
A_bruennichi_NK4-B	TRINITY_DN32604_c0_g5_i1.p1	0.425	54	30	0	2	55	74	127	3.373E-05	40	60
A_bruennichi_NK4-B	TRINITY_DN1579_c7_g1_i1.p1	0.418	55	31	0	1	55	187	241	3.373E-05	40	60
A_bruennichi_NK4-B	TRINITY_DN16502_c0_g1_i1.p1	0.407	54	31	0	2	55	99	152	4.647E-05	40	60
A_bruennichi_NK4-B	TRINITY_DN16502_c0_g1_i2.p1	0.407	54	31	0	2	55	99	152	4.647E-05	40	60
A_bruennichi_NK4-B	TRINITY_DN236_c5_g1_i2.p1	0.388	54	32	0	2	55	218	271	3.181E-04	38	60
A_bruennichi_NK4-B	TRINITY_DN236_c5_g1_i3.p1	0.388	54	32	0	2	55	248	301	3.181E-04	38	60
A_bruennichi_NK4-B	TRINITY_DN31819_c3_g1_i1.p1	0.386	44	26	0	12	55	3	46	8.329E-04	36	60
D_melanogaster_Hmx	TRINITY_DN8195_c0_g1_i1.p1	0.950	60	3	0	1	60	231	290	9.195E-31	113	60
D_melanogaster_Hmx	TRINITY_DN8195_c0_g1_i2.p1	0.950	60	3	0	1	60	231	290	9.195E-31	113	60
D_melanogaster_Hmx	TRINITY_DN8195_c0_g1_i4.p1	0.950	60	3	0	1	60	231	290	9.195E-31	113	60
D_melanogaster_Hmx	TRINITY_DN2719_c0_g1_i1.p1	0.637	58	21	0	1	58	7	64	9.060E-19	79	60
D_melanogaster_Hmx	TRINITY_DN2719_c0_g1_i14.p1	0.637	58	21	0	1	58	7	64	9.060E-19	79	60
D_melanogaster_Hmx	TRINITY_DN2719_c0_g1_i2.p1	0.637	58	21	0	1	58	280	337	9.060E-19	79	60
D_melanogaster_Hmx	TRINITY_DN2719_c0_g1_i9.p1	0.637	58	21	0	1	58	280	337	9.060E-19	79	60
D_melanogaster_Hmx	TRINITY_DN36077_c0_g1_i1.p1	0.559	59	26	0	1	59	17	75	2.773E-16	72	60
D_melanogaster_Hmx	TRINITY_DN36077_c0_g1_i2.p1	0.559	59	26	0	1	59	185	243	2.773E-16	72	60
D_melanogaster_Hmx	TRINITY_DN2567_c1_g1_i1.p1	0.627	59	22	0	1	59	170	228	9.902E-16	70	60
D_melanogaster_Hmx	TRINITY_DN2567_c1_g1_i3.p1	0.627	59	22	0	1	59	170	228	9.902E-16	70	60
D_melanogaster_Hmx	TRINITY_DN2567_c1_g1_i4.p1	0.627	59	22	0	1	59	170	228	9.902E-16	70	60
D_melanogaster_Hmx	TRINITY_DN2567_c1_g1_i5.p1	0.627	59	22	0	1	59	170	228	9.902E-16	70	60
D_melanogaster_Hmx	TRINITY_DN2567_c1_g1_i6.p1	0.627	59	22	0	1	59	170	228	9.902E-16	70	60
D_melanogaster_Hmx	TRINITY_DN5568_c0_g1_i1.p1	0.578	57	24	0	2	58	206	262	1.361E-15	70	60
D_melanogaster_Hmx	TRINITY_DN1056_c4_g1_i1.p1	0.586	58	24	0	2	59	134	191	2.572E-15	69	60
D_melanogaster_Hmx	TRINITY_DN1056_c4_g1_i2.p1	0.586	58	24	0	2	59	134	191	2.572E-15	69	60
D_melanogaster_Hmx	TRINITY_DN16894_c0_g1_i1.p1	0.603	58	23	0	2	59	210	267	2.572E-15	69	60
D_melanogaster_Hmx	TRINITY_DN81382_c0_g1_i2.p1	0.586	58	24	0	2	59	141	198	3.536E-15	69	60
D_melanogaster_Hmx	TRINITY_DN81382_c0_g1_i3.p1	0.586	58	24	0	2	59	141	198	3.536E-15	69	60
D_melanogaster_Hmx	TRINITY_DN81382_c0_g1_i1.p1	0.586	58	24	0	2	59	141	198	3.536E-15	69	60
D_melanogaster_Hmx	TRINITY_DN9482_c0_g1_i1.p1	0.551	58	26	0	1	58	212	269	4.861E-15	68	60
D_melanogaster_Hmx	TRINITY_DN9897_c0_g1_i1.p1	0.603	58	23	0	1	58	154	211	9.188E-15	68	60
D_melanogaster_Hmx	TRINITY_DN9897_c0_g1_i2.p1	0.603	58	23	0	1	58	154	211	9.188E-15	68	60
D_melanogaster_Hmx	TRINITY_DN17973_c0_g1_i1.p1	0.586	58	24	0	1	58	204	261	3.283E-14	66	60
D_melanogaster_Hmx	TRINITY_DN17973_c0_g1_i4.p1	0.586	58	24	0	1	58	204	261	3.283E-14	66	60
D_melanogaster_Hmx	TRINITY_DN17973_c0_g1_i2.p1	0.586	58	24	0	1	58	253	310	3.283E-14	66	60
D_melanogaster_Hmx	TRINITY_DN17973_c0_g1_i3.p1	0.586	58	24	0	1	58	253	310	3.283E-14	66	60
D_melanogaster_Hmx	TRINITY_DN10759_c0_g1_i1.p1	0.568	58	25	0	2	59	167	224	4.514E-14	66	60
D_melanogaster_Hmx	TRINITY_DN10759_c0_g1_i2.p1	0.568	58	25	0	2	59	167	224	4.514E-14	66	60
D_melanogaster_Hmx	TRINITY_DN488_c1_g1_i1.p1	0.578	57	24	0	2	58	130	186	1.173E-13	64	60
D_melanogaster_Hmx	TRINITY_DN7635_c0_g1_i1.p1	0.542	59	27	0	1	59	179	237	2.219E-13	64	60
D_melanogaster_Hmx	TRINITY_DN341_c25_g1_i1.p1	0.543	57	26	0	2	58	200	256	3.051E-13	63	60
D_melanogaster_Hmx	TRINITY_DN249_c1_g1_i1.p1	0.561	57	25	0	2	58	194	250	4.195E-13	63	60
D_melanogaster_Hmx	TRINITY_DN249_c1_g2_i1.p1	0.561	57	25	0	2	58	204	260	4.195E-13	63	60
D_melanogaster_Hmx	TRINITY_DN898_c1_g1_i2.p1	0.596	57	23	0	2	58	145	201	5.769E-13	63	60
D_melanogaster_Hmx	TRINITY_DN898_c1_g1_i3.p1	0.596	57	23	0	2	58	145	201	5.769E-13	63	60
D_melanogaster_Hmx	TRINITY_DN898_c1_g1_i1.p1	0.596	57	23	0	2	58	155	211	5.769E-13	63	60
D_melanogaster_Hmx	TRINITY_DN898_c1_g1_i4.p1	0.596	57	23	0	2	58	155	211	5.769E-13	63	60
D_melanogaster_Hmx	TRINITY_DN7637_c1_g1_i3.p1	0.508	57	28	0	2	58	98	154	1.091E-12	62	60
D_melanogaster_Hmx	TRINITY_DN10215_c0_g1_i1.p1	0.500	58	29	0	2	59	149	206	1.091E-12	62	60
D_melanogaster_Hmx	TRINITY_DN10215_c0_g1_i2.p1	0.500	58	29	0	2	59	149	206	1.091E-12	62	60
D_melanogaster_Hmx	TRINITY_DN7637_c1_g2_i1.p1	0.508	57	28	0	2	58	212	268	1.091E-12	62	60
D_melanogaster_Hmx	TRINITY_DN7637_c1_g2_i2.p1	0.508	57	28	0	2	58	212	268	1.091E-12	62	60
D_melanogaster_Hmx	TRINITY_DN74031_c0_g1_i1.p1	0.596	57	23	0	2	58	176	232	1.500E-12	61	60
D_melanogaster_Hmx	TRINITY_DN2896_c0_g1_i1.p1	0.561	57	25	0	2	58	128	184	5.368E-12	60	60
D_melanogaster_Hmx	TRINITY_DN1790_c0_g2_i3.p1	0.482	58	30	0	2	59	18	75	1.015E-11	59	60
D_melanogaster_Hmx	TRINITY_DN1790_c1_g1_i7.p1	0.474	59	31	0	1	59	198	256	1.015E-11	59	60
D_melanogaster_Hmx	TRINITY_DN1790_c1_g1_i2.p1	0.474	59	31	0	1	59	198	256	1.015E-11	59	60
D_melanogaster_Hmx	TRINITY_DN1790_c0_g2_i4.p1	0.482	58	30	0	2	59	218	275	1.015E-11	59	60
D_melanogaster_Hmx	TRINITY_DN1790_c0_g2_i5.p1	0.482	58	30	0	2	59	218	275	1.015E-11	59	60
D_melanogaster_Hmx	TRINITY_DN1790_c0_g2_i7.p1	0.482	58	30	0	2	59	218	275	1.015E-11	59	60
D_melanogaster_Hmx	TRINITY_DN1790_c0_g1_i1.p1	0.538	52	24	0	2	53	96	147	1.397E-11	59	60
D_melanogaster_Hmx	TRINITY_DN331_c2_g2_i1.p1	0.517	58	28	0	1	58	193	250	2.643E-11	58	60
D_melanogaster_Hmx	TRINITY_DN3443_c0_g3_i1.p1	0.491	57	29	0	2	58	192	248	6.879E-11	57	60
D_melanogaster_Hmx	TRINITY_DN713_c3_g1_i1.p1	0.482	56	28	0	5	60	312	367	9.463E-11	56	60
D_melanogaster_Hmx	TRINITY_DN67940_c0_g1_i2.p1	0.518	54	26	0	4	57	111	164	1.302E-10	56	60
D_melanogaster_Hmx	TRINITY_DN67940_c0_g1_i1.p1	0.518	54	26	0	4	57	178	231	1.302E-10	56	60
D_melanogaster_Hmx	TRINITY_DN42199_c0_g1_i1.p1	0.464	56	29	0	2	57	128	183	1.791E-10	55	60
D_melanogaster_Hmx	TRINITY_DN88107_c0_g1_i1.p1	0.500	58	29	0	2	59	186	243	1.791E-10	55	60
D_melanogaster_Hmx	TRINITY_DN2310_c0_g1_i1.p1	0.465	58	30	0	2	59	214	271	3.390E-10	55	60
D_melanogaster_Hmx	TRINITY_DN2310_c0_g1_i2.p1	0.465	58	30	0	2	59	214	271	3.390E-10	55	60
D_melanogaster_Hmx	TRINITY_DN2310_c0_g1_i3.p1	0.465	58	30	0	2	59	214	271	3.390E-10	55	60
D_melanogaster_Hmx	TRINITY_DN81547_c0_g1_i1.p1	0.509	53	26	0	5	57	341	393	3.390E-10	55	60
D_melanogaster_Hmx	TRINITY_DN81547_c0_g1_i2.p1	0.509	53	26	0	5	57	341	393	3.390E-10	55	60
D_melanogaster_Hmx	TRINITY_DN1567_c2_g1_i1.p1	0.529	51	24	0	8	58	176	226	4.664E-10	54	60
D_melanogaster_Hmx	TRINITY_DN1567_c2_g1_i11.p1	0.529	51	24	0	8	58	176	226	4.664E-10	54	60
D_melanogaster_Hmx	TRINITY_DN1567_c2_g1_i12.p1	0.529	51	24	0	8	58	176	226	4.664E-10	54	60
D_melanogaster_Hmx	TRINITY_DN8087_c0_g1_i1.p1	0.474	59	31	0	1	59	694	752	4.664E-10	54	60
D_melanogaster_Hmx	TRINITY_DN8087_c0_g1_i2.p1	0.474	59	31	0	1	59	694	752	4.664E-10	54	60
D_melanogaster_Hmx	TRINITY_DN3131_c1_g1_i1.p1	0.465	58	30	0	1	58	134	191	6.417E-10	54	60
D_melanogaster_Hmx	TRINITY_DN3131_c1_g1_i2.p1	0.465	58	30	0	1	58	134	191	6.417E-10	54	60
D_melanogaster_Hmx	TRINITY_DN18905_c1_g1_i1.p1	0.450	60	32	0	1	60	233	292	1.215E-09	53	60
D_melanogaster_Hmx	TRINITY_DN3244_c8_g1_i1.p1	0.416	60	34	0	1	60	172	231	5.995E-09	51	60
D_melanogaster_Hmx	TRINITY_DN3244_c8_g1_i2.p1	0.416	60	34	0	1	60	172	231	5.995E-09	51	60
D_melanogaster_Hmx	TRINITY_DN31952_c0_g1_i1.p1	0.413	58	33	0	2	59	137	194	5.995E-09	51	60
D_melanogaster_Hmx	TRINITY_DN7681_c0_g1_i1.p1	0.491	57	29	0	2	58	269	325	5.995E-09	51	60
D_melanogaster_Hmx	TRINITY_DN3932_c0_g1_i1.p1	0.456	57	30	0	2	58	139	195	8.250E-09	51	60
D_melanogaster_Hmx	TRINITY_DN3932_c0_g1_i2.p1	0.456	57	30	0	2	58	139	195	8.250E-09	51	60
D_melanogaster_Hmx	TRINITY_DN1987_c0_g2_i1.p1	0.421	57	32	0	2	58	139	195	8.250E-09	51	60
D_melanogaster_Hmx	TRINITY_DN16502_c0_g1_i1.p1	0.456	57	30	0	2	58	99	155	1.563E-08	50	60
D_melanogaster_Hmx	TRINITY_DN16502_c0_g1_i2.p1	0.456	57	30	0	2	58	99	155	1.563E-08	50	60
D_melanogaster_Hmx	TRINITY_DN4429_c1_g1_i3.p2	0.431	58	32	0	1	58	166	223	1.563E-08	50	60
D_melanogaster_Hmx	TRINITY_DN32604_c0_g3_i2.p1	0.454	55	29	0	5	59	77	131	2.151E-08	49	60
D_melanogaster_Hmx	TRINITY_DN32604_c0_g3_i3.p1	0.454	55	29	0	5	59	77	131	2.151E-08	49	60
D_melanogaster_Hmx	TRINITY_DN32604_c0_g5_i1.p1	0.454	55	29	0	5	59	77	131	2.151E-08	49	60
D_melanogaster_Hmx	TRINITY_DN2205_c0_g1_i1.p1	0.438	57	31	0	2	58	228	284	2.151E-08	49	60
D_melanogaster_Hmx	TRINITY_DN2205_c0_g1_i10.p1	0.438	57	31	0	2	58	228	284	2.151E-08	49	60
D_melanogaster_Hmx	TRINITY_DN2205_c0_g1_i2.p1	0.438	57	31	0	2	58	228	284	2.151E-08	49	60
D_melanogaster_Hmx	TRINITY_DN2205_c0_g1_i3.p1	0.438	57	31	0	2	58	228	284	2.151E-08	49	60
D_melanogaster_Hmx	TRINITY_DN2205_c0_g1_i4.p1	0.438	57	31	0	2	58	228	284	2.151E-08	49	60
D_melanogaster_Hmx	TRINITY_DN2205_c0_g1_i6.p1	0.438	57	31	0	2	58	228	284	2.151E-08	49	60
D_melanogaster_Hmx	TRINITY_DN2205_c0_g1_i7.p1	0.438	57	31	0	2	58	228	284	2.151E-08	49	60
D_melanogaster_Hmx	TRINITY_DN2205_c0_g1_i8.p1	0.438	57	31	0	2	58	228	284	2.151E-08	49	60
D_melanogaster_Hmx	TRINITY_DN2205_c0_g1_i9.p1	0.438	57	31	0	2	58	228	284	2.151E-08	49	60
D_melanogaster_Hmx	TRINITY_DN10724_c0_g1_i1.p1	0.403	57	33	0	2	58	53	109	4.075E-08	49	60
D_melanogaster_Hmx	TRINITY_DN10724_c0_g1_i2.p1	0.403	57	33	0	2	58	53	109	4.075E-08	49	60
D_melanogaster_Hmx	TRINITY_DN1579_c7_g1_i1.p1	0.413	58	33	0	1	58	187	244	4.075E-08	49	60
D_melanogaster_Hmx	TRINITY_DN1838_c2_g1_i2.p1	0.372	59	36	0	2	60	224	282	5.609E-08	48	60
D_melanogaster_Hmx	TRINITY_DN236_c5_g1_i2.p1	0.421	57	32	0	2	58	218	274	2.014E-07	47	60
D_melanogaster_Hmx	TRINITY_DN236_c5_g1_i3.p1	0.421	57	32	0	2	58	248	304	2.014E-07	47	60
D_melanogaster_Hmx	TRINITY_DN6984_c1_g2_i1.p1	0.403	57	33	0	3	59	252	308	2.014E-07	47	60
D_melanogaster_Hmx	TRINITY_DN6984_c1_g2_i2.p1	0.403	57	33	0	3	59	252	308	2.014E-07	47	60
D_melanogaster_Hmx	TRINITY_DN6984_c1_g2_i3.p1	0.403	57	33	0	3	59	252	308	2.014E-07	47	60
D_melanogaster_Hmx	TRINITY_DN31819_c3_g1_i1.p1	0.448	49	26	0	10	58	1	49	2.773E-07	46	60
D_melanogaster_Hmx	TRINITY_DN16490_c0_g2_i1.p1	0.396	58	34	0	2	59	201	258	2.773E-07	46	60
D_melanogaster_Hmx	TRINITY_DN908_c0_g1_i5.p1	0.413	58	33	0	2	59	46	103	7.239E-07	45	60
D_melanogaster_Hmx	TRINITY_DN908_c0_g1_i6.p1	0.413	58	33	0	2	59	88	145	7.239E-07	45	60
D_melanogaster_Hmx	TRINITY_DN908_c0_g1_i2.p1	0.413	58	33	0	2	59	46	103	7.239E-07	45	60
D_melanogaster_Hmx	TRINITY_DN33464_c3_g1_i2.p1	0.368	57	35	0	2	58	101	157	7.239E-07	45	60
D_melanogaster_Hmx	TRINITY_DN908_c0_g1_i4.p1	0.413	58	33	0	2	59	88	145	7.239E-07	45	60
D_melanogaster_Hmx	TRINITY_DN33464_c3_g1_i1.p1	0.368	57	35	0	2	58	101	157	7.239E-07	45	60
D_melanogaster_Hmx	TRINITY_DN30592_c0_g1_i1.p1	0.403	57	33	0	2	58	49	105	1.373E-06	44	60
D_melanogaster_Hmx	TRINITY_DN6062_c0_g1_i6.p1	0.362	58	36	0	1	58	208	265	3.585E-06	43	60
D_melanogaster_Hmx	TRINITY_DN6062_c0_g1_i8.p1	0.362	58	36	0	1	58	208	265	3.585E-06	43	60
D_melanogaster_Hmx	TRINITY_DN6062_c0_g1_i9.p1	0.362	58	36	0	1	58	208	265	3.585E-06	43	60
D_melanogaster_Hmx	TRINITY_DN2719_c0_g1_i10.p1	0.720	25	7	0	34	58	1	25	6.800E-06	42	60
D_melanogaster_Hmx	TRINITY_DN2719_c0_g1_i15.p1	0.720	25	7	0	34	58	1	25	6.800E-06	42	60
D_melanogaster_Hmx	TRINITY_DN6984_c1_g1_i10.p2	0.357	56	35	0	3	58	110	165	9.366E-06	42	60
D_melanogaster_Hmx	TRINITY_DN6984_c1_g1_i2.p1	0.357	56	35	0	3	58	243	298	9.366E-06	42	60
D_melanogaster_Hmx	TRINITY_DN6984_c1_g1_i4.p1	0.357	56	35	0	3	58	243	298	9.366E-06	42	60
D_melanogaster_Hmx	TRINITY_DN6984_c1_g1_i12.p1	0.357	56	35	0	3	58	251	306	9.366E-06	42	60
D_melanogaster_Hmx	TRINITY_DN6984_c1_g1_i5.p1	0.357	56	35	0	3	58	251	306	9.366E-06	42	60
D_melanogaster_Hmx	TRINITY_DN6062_c0_g1_i7.p1	0.363	55	34	0	4	58	212	266	9.366E-06	42	60
D_melanogaster_Hmx	TRINITY_DN6062_c0_g1_i3.p1	0.363	55	34	0	4	58	212	266	9.366E-06	42	60
D_melanogaster_Hmx	TRINITY_DN13958_c0_g1_i1.p1	0.407	54	31	0	2	55	166	219	1.290E-05	42	60
D_melanogaster_Hmx	TRINITY_DN6062_c0_g1_i2.p1	0.358	53	33	0	6	58	1	53	4.647E-05	40	60
D_melanogaster_Hmx	TRINITY_DN6984_c1_g1_i7.p1	0.350	60	36	0	3	58	243	302	2.308E-04	38	60
D_melanogaster_Hmx	TRINITY_DN6984_c1_g1_i8.p1	0.350	60	36	0	3	58	243	302	2.308E-04	38	60
D_melanogaster_Hmx	TRINITY_DN6984_c1_g1_i13.p1	0.350	60	36	0	3	58	251	310	2.308E-04	38	60
D_melanogaster_Hmx	TRINITY_DN6984_c1_g1_i6.p1	0.350	60	36	0	3	58	251	310	2.308E-04	38	60
D_melanogaster_Hmx	TRINITY_DN69021_c0_g1_i1.p1	0.535	28	13	0	31	58	3	30	4.384E-04	37	60
T_tridentatus_Hmx_C	TRINITY_DN8195_c0_g1_i1.p1	0.950	60	3	0	1	60	231	290	9.993E-32	116	60
T_tridentatus_Hmx_C	TRINITY_DN8195_c0_g1_i2.p1	0.950	60	3	0	1	60	231	290	9.993E-32	116	60
T_tridentatus_Hmx_C	TRINITY_DN8195_c0_g1_i4.p1	0.950	60	3	0	1	60	231	290	9.993E-32	116	60
T_tridentatus_Hmx_C	TRINITY_DN2719_c0_g1_i1.p1	0.655	58	20	0	1	58	7	64	3.775E-20	83	60
T_tridentatus_Hmx_C	TRINITY_DN2719_c0_g1_i14.p1	0.655	58	20	0	1	58	7	64	3.775E-20	83	60
T_tridentatus_Hmx_C	TRINITY_DN2719_c0_g1_i2.p1	0.655	58	20	0	1	58	280	337	3.775E-20	83	60
T_tridentatus_Hmx_C	TRINITY_DN2719_c0_g1_i9.p1	0.655	58	20	0	1	58	280	337	3.775E-20	83	60
T_tridentatus_Hmx_C	TRINITY_DN36077_c0_g1_i1.p1	0.576	59	25	0	1	59	17	75	7.770E-17	74	60
T_tridentatus_Hmx_C	TRINITY_DN36077_c0_g1_i2.p1	0.576	59	25	0	1	59	185	243	7.770E-17	74	60
T_tridentatus_Hmx_C	TRINITY_DN1056_c4_g1_i1.p1	0.586	58	24	0	2	59	134	191	3.812E-16	72	60
T_tridentatus_Hmx_C	TRINITY_DN1056_c4_g1_i2.p1	0.586	58	24	0	2	59	134	191	3.812E-16	72	60
T_tridentatus_Hmx_C	TRINITY_DN5568_c0_g1_i1.p1	0.611	54	21	0	5	58	209	262	7.203E-16	71	60
T_tridentatus_Hmx_C	TRINITY_DN16894_c0_g1_i1.p1	0.603	58	23	0	2	59	210	267	7.203E-16	71	60
T_tridentatus_Hmx_C	TRINITY_DN7635_c0_g1_i1.p1	0.559	59	26	0	1	59	179	237	1.361E-15	70	60
T_tridentatus_Hmx_C	TRINITY_DN9482_c0_g1_i1.p1	0.534	58	27	0	1	58	212	269	1.871E-15	70	60
T_tridentatus_Hmx_C	TRINITY_DN2567_c1_g1_i1.p1	0.593	59	24	0	1	59	170	228	2.572E-15	69	60
T_tridentatus_Hmx_C	TRINITY_DN2567_c1_g1_i3.p1	0.593	59	24	0	1	59	170	228	2.572E-15	69	60
T_tridentatus_Hmx_C	TRINITY_DN2567_c1_g1_i4.p1	0.593	59	24	0	1	59	170	228	2.572E-15	69	60
T_tridentatus_Hmx_C	TRINITY_DN2567_c1_g1_i5.p1	0.593	59	24	0	1	59	170	228	2.572E-15	69	60
T_tridentatus_Hmx_C	TRINITY_DN2567_c1_g1_i6.p1	0.593	59	24	0	1	59	170	228	2.572E-15	69	60
T_tridentatus_Hmx_C	TRINITY_DN81382_c0_g1_i2.p1	0.551	58	26	0	2	59	141	198	4.861E-15	68	60
T_tridentatus_Hmx_C	TRINITY_DN81382_c0_g1_i3.p1	0.551	58	26	0	2	59	141	198	4.861E-15	68	60
T_tridentatus_Hmx_C	TRINITY_DN81382_c0_g1_i1.p1	0.551	58	26	0	2	59	141	198	4.861E-15	68	60
T_tridentatus_Hmx_C	TRINITY_DN10759_c0_g1_i1.p1	0.568	58	25	0	2	59	167	224	6.683E-15	68	60
T_tridentatus_Hmx_C	TRINITY_DN10759_c0_g1_i2.p1	0.568	58	25	0	2	59	167	224	6.683E-15	68	60
T_tridentatus_Hmx_C	TRINITY_DN9897_c0_g1_i1.p1	0.603	58	23	0	1	58	154	211	9.188E-15	68	60
T_tridentatus_Hmx_C	TRINITY_DN9897_c0_g1_i2.p1	0.603	58	23	0	1	58	154	211	9.188E-15	68	60
T_tridentatus_Hmx_C	TRINITY_DN341_c25_g1_i1.p1	0.592	54	22	0	5	58	203	256	3.283E-14	66	60
T_tridentatus_Hmx_C	TRINITY_DN10215_c0_g1_i1.p1	0.517	58	28	0	2	59	149	206	6.206E-14	65	60
T_tridentatus_Hmx_C	TRINITY_DN10215_c0_g1_i2.p1	0.517	58	28	0	2	59	149	206	6.206E-14	65	60
T_tridentatus_Hmx_C	TRINITY_DN898_c1_g1_i2.p1	0.596	57	23	0	2	58	145	201	8.534E-14	65	60
T_tridentatus_Hmx_C	TRINITY_DN898_c1_g1_i3.p1	0.596	57	23	0	2	58	145	201	8.534E-14	65	60
T_tridentatus_Hmx_C	TRINITY_DN898_c1_g1_i1.p1	0.596	57	23	0	2	58	155	211	8.534E-14	65	60
T_tridentatus_Hmx_C	TRINITY_DN898_c1_g1_i4.p1	0.596	57	23	0	2	58	155	211	8.534E-14	65	60
T_tridentatus_Hmx_C	TRINITY_DN17973_c0_g1_i1.p1	0.534	58	27	0	1	58	204	261	1.173E-13	64	60
T_tridentatus_Hmx_C	TRINITY_DN17973_c0_g1_i4.p1	0.534	58	27	0	1	58	204	261	1.173E-13	64	60
T_tridentatus_Hmx_C	TRINITY_DN17973_c0_g1_i2.p1	0.534	58	27	0	1	58	253	310	1.173E-13	64	60
T_tridentatus_Hmx_C	TRINITY_DN17973_c0_g1_i3.p1	0.534	58	27	0	1	58	253	310	1.173E-13	64	60
T_tridentatus_Hmx_C	TRINITY_DN74031_c0_g1_i1.p1	0.596	57	23	0	2	58	176	232	2.219E-13	64	60
T_tridentatus_Hmx_C	TRINITY_DN7637_c1_g1_i3.p1	0.508	57	28	0	2	58	98	154	3.051E-13	63	60
T_tridentatus_Hmx_C	TRINITY_DN7637_c1_g2_i1.p1	0.508	57	28	0	2	58	212	268	3.051E-13	63	60
T_tridentatus_Hmx_C	TRINITY_DN7637_c1_g2_i2.p1	0.508	57	28	0	2	58	212	268	3.051E-13	63	60
T_tridentatus_Hmx_C	TRINITY_DN249_c1_g1_i1.p1	0.543	57	26	0	2	58	194	250	4.195E-13	63	60
T_tridentatus_Hmx_C	TRINITY_DN488_c1_g1_i1.p1	0.543	57	26	0	2	58	130	186	4.195E-13	63	60
T_tridentatus_Hmx_C	TRINITY_DN249_c1_g2_i1.p1	0.543	57	26	0	2	58	204	260	4.195E-13	63	60
T_tridentatus_Hmx_C	TRINITY_DN1790_c0_g2_i3.p1	0.500	58	29	0	2	59	18	75	1.091E-12	62	60
T_tridentatus_Hmx_C	TRINITY_DN1790_c1_g1_i7.p1	0.491	59	30	0	1	59	198	256	1.091E-12	62	60
T_tridentatus_Hmx_C	TRINITY_DN1790_c1_g1_i2.p1	0.491	59	30	0	1	59	198	256	1.091E-12	62	60
T_tridentatus_Hmx_C	TRINITY_DN1790_c0_g2_i4.p1	0.500	58	29	0	2	59	218	275	1.091E-12	62	60
T_tridentatus_Hmx_C	TRINITY_DN1790_c0_g2_i5.p1	0.500	58	29	0	2	59	218	275	1.091E-12	62	60
T_tridentatus_Hmx_C	TRINITY_DN1790_c0_g2_i7.p1	0.500	58	29	0	2	59	218	275	1.091E-12	62	60
T_tridentatus_Hmx_C	TRINITY_DN3443_c0_g3_i1.p1	0.526	57	27	0	2	58	192	248	1.500E-12	61	60
T_tridentatus_Hmx_C	TRINITY_DN2896_c0_g1_i1.p1	0.543	57	26	0	2	58	128	184	2.838E-12	61	60
T_tridentatus_Hmx_C	TRINITY_DN42199_c0_g1_i1.p1	0.482	56	28	0	2	57	128	183	7.383E-12	59	60
T_tridentatus_Hmx_C	TRINITY_DN331_c2_g2_i1.p1	0.517	58	28	0	1	58	193	250	7.383E-12	59	60
T_tridentatus_Hmx_C	TRINITY_DN1790_c0_g1_i1.p1	0.538	52	24	0	2	53	96	147	1.921E-11	58	60
T_tridentatus_Hmx_C	TRINITY_DN2310_c0_g1_i1.p1	0.482	58	30	0	2	59	214	271	3.635E-11	57	60
T_tridentatus_Hmx_C	TRINITY_DN2310_c0_g1_i2.p1	0.482	58	30	0	2	59	214	271	3.635E-11	57	60
T_tridentatus_Hmx_C	TRINITY_DN2310_c0_g1_i3.p1	0.482	58	30	0	2	59	214	271	3.635E-11	57	60
T_tridentatus_Hmx_C	TRINITY_DN713_c3_g1_i1.p1	0.482	56	28	0	5	60	312	367	3.635E-11	57	60
T_tridentatus_Hmx_C	TRINITY_DN88107_c0_g1_i1.p1	0.482	58	30	0	2	59	186	243	5.000E-11	57	60
T_tridentatus_Hmx_C	TRINITY_DN3131_c1_g1_i1.p1	0.482	58	30	0	1	58	134	191	6.879E-11	57	60
T_tridentatus_Hmx_C	TRINITY_DN3131_c1_g1_i2.p1	0.482	58	30	0	1	58	134	191	6.879E-11	57	60
T_tridentatus_Hmx_C	TRINITY_DN18905_c1_g1_i1.p1	0.466	60	32	0	1	60	233	292	1.791E-10	55	60
T_tridentatus_Hmx_C	TRINITY_DN1987_c0_g2_i1.p1	0.462	54	29	0	5	58	142	195	1.791E-10	55	60
T_tridentatus_Hmx_C	TRINITY_DN8087_c0_g1_i1.p1	0.509	55	27	0	5	59	698	752	2.464E-10	55	60
T_tridentatus_Hmx_C	TRINITY_DN8087_c0_g1_i2.p1	0.509	55	27	0	5	59	698	752	2.464E-10	55	60
T_tridentatus_Hmx_C	TRINITY_DN1567_c2_g1_i1.p1	0.509	51	25	0	8	58	176	226	3.390E-10	55	60
T_tridentatus_Hmx_C	TRINITY_DN1567_c2_g1_i11.p1	0.509	51	25	0	8	58	176	226	3.390E-10	55	60
T_tridentatus_Hmx_C	TRINITY_DN1567_c2_g1_i12.p1	0.509	51	25	0	8	58	176	226	3.390E-10	55	60
T_tridentatus_Hmx_C	TRINITY_DN67940_c0_g1_i2.p1	0.490	53	27	0	5	57	112	164	4.664E-10	54	60
T_tridentatus_Hmx_C	TRINITY_DN67940_c0_g1_i1.p1	0.490	53	27	0	5	57	179	231	4.664E-10	54	60
T_tridentatus_Hmx_C	TRINITY_DN3244_c8_g1_i1.p1	0.464	56	29	0	5	60	176	231	6.417E-10	54	60
T_tridentatus_Hmx_C	TRINITY_DN3244_c8_g1_i2.p1	0.464	56	29	0	5	60	176	231	6.417E-10	54	60
T_tridentatus_Hmx_C	TRINITY_DN31952_c0_g1_i1.p1	0.431	58	32	0	2	59	137	194	6.417E-10	54	60
T_tridentatus_Hmx_C	TRINITY_DN3932_c0_g1_i1.p1	0.473	57	30	0	2	58	139	195	8.830E-10	53	60
T_tridentatus_Hmx_C	TRINITY_DN3932_c0_g1_i2.p1	0.473	57	30	0	2	58	139	195	8.830E-10	53	60
T_tridentatus_Hmx_C	TRINITY_DN81547_c0_g1_i1.p1	0.490	53	27	0	5	57	341	393	1.215E-09	53	60
T_tridentatus_Hmx_C	TRINITY_DN81547_c0_g1_i2.p1	0.490	53	27	0	5	57	341	393	1.215E-09	53	60
T_tridentatus_Hmx_C	TRINITY_DN10724_c0_g1_i1.p1	0.421	57	32	0	2	58	53	109	2.300E-09	52	60
T_tridentatus_Hmx_C	TRINITY_DN10724_c0_g1_i2.p1	0.421	57	32	0	2	58	53	109	2.300E-09	52	60
T_tridentatus_Hmx_C	TRINITY_DN16502_c0_g1_i1.p1	0.456	57	30	0	2	58	99	155	4.356E-09	51	60
T_tridentatus_Hmx_C	TRINITY_DN16502_c0_g1_i2.p1	0.456	57	30	0	2	58	99	155	4.356E-09	51	60
T_tridentatus_Hmx_C	TRINITY_DN32604_c0_g3_i2.p1	0.436	55	30	0	5	59	77	131	1.135E-08	50	60
T_tridentatus_Hmx_C	TRINITY_DN32604_c0_g3_i3.p1	0.436	55	30	0	5	59	77	131	1.135E-08	50	60
T_tridentatus_Hmx_C	TRINITY_DN32604_c0_g5_i1.p1	0.436	55	30	0	5	59	77	131	1.135E-08	50	60
T_tridentatus_Hmx_C	TRINITY_DN7681_c0_g1_i1.p1	0.473	57	30	0	2	58	269	325	1.135E-08	50	60
T_tridentatus_Hmx_C	TRINITY_DN1838_c2_g1_i2.p1	0.389	59	35	0	2	60	224	282	1.135E-08	50	60
T_tridentatus_Hmx_C	TRINITY_DN4429_c1_g1_i3.p2	0.413	58	33	0	1	58	166	223	1.563E-08	50	60
T_tridentatus_Hmx_C	TRINITY_DN6984_c1_g2_i1.p1	0.436	55	30	0	5	59	254	308	1.563E-08	50	60
T_tridentatus_Hmx_C	TRINITY_DN6984_c1_g2_i2.p1	0.436	55	30	0	5	59	254	308	1.563E-08	50	60
T_tridentatus_Hmx_C	TRINITY_DN6984_c1_g2_i3.p1	0.436	55	30	0	5	59	254	308	1.563E-08	50	60
T_tridentatus_Hmx_C	TRINITY_DN1579_c7_g1_i1.p1	0.413	58	33	0	1	58	187	244	2.151E-08	49	60
T_tridentatus_Hmx_C	TRINITY_DN2205_c0_g1_i1.p1	0.421	57	32	0	2	58	228	284	2.151E-08	49	60
T_tridentatus_Hmx_C	TRINITY_DN2205_c0_g1_i10.p1	0.421	57	32	0	2	58	228	284	2.151E-08	49	60
T_tridentatus_Hmx_C	TRINITY_DN2205_c0_g1_i2.p1	0.421	57	32	0	2	58	228	284	2.151E-08	49	60
T_tridentatus_Hmx_C	TRINITY_DN2205_c0_g1_i3.p1	0.421	57	32	0	2	58	228	284	2.151E-08	49	60
T_tridentatus_Hmx_C	TRINITY_DN2205_c0_g1_i4.p1	0.421	57	32	0	2	58	228	284	2.151E-08	49	60
T_tridentatus_Hmx_C	TRINITY_DN2205_c0_g1_i6.p1	0.421	57	32	0	2	58	228	284	2.151E-08	49	60
T_tridentatus_Hmx_C	TRINITY_DN2205_c0_g1_i7.p1	0.421	57	32	0	2	58	228	284	2.151E-08	49	60
T_tridentatus_Hmx_C	TRINITY_DN2205_c0_g1_i8.p1	0.421	57	32	0	2	58	228	284	2.151E-08	49	60
T_tridentatus_Hmx_C	TRINITY_DN2205_c0_g1_i9.p1	0.421	57	32	0	2	58	228	284	2.151E-08	49	60
T_tridentatus_Hmx_C	TRINITY_DN30592_c0_g1_i1.p1	0.421	57	32	0	2	58	49	105	5.609E-08	48	60
T_tridentatus_Hmx_C	TRINITY_DN16490_c0_g2_i1.p1	0.418	55	31	0	5	59	204	258	7.721E-08	48	60
T_tridentatus_Hmx_C	TRINITY_DN236_c5_g1_i2.p1	0.403	57	33	0	2	58	218	274	7.721E-08	48	60
T_tridentatus_Hmx_C	TRINITY_DN236_c5_g1_i3.p1	0.403	57	33	0	2	58	248	304	7.721E-08	48	60
T_tridentatus_Hmx_C	TRINITY_DN33464_c3_g1_i2.p1	0.368	57	35	0	2	58	101	157	1.063E-07	48	60
T_tridentatus_Hmx_C	TRINITY_DN33464_c3_g1_i1.p1	0.368	57	35	0	2	58	101	157	1.063E-07	48	60
T_tridentatus_Hmx_C	TRINITY_DN908_c0_g1_i5.p1	0.436	55	30	0	5	59	49	103	2.014E-07	47	60
T_tridentatus_Hmx_C	TRINITY_DN908_c0_g1_i6.p1	0.436	55	30	0	5	59	91	145	2.014E-07	47	60
T_tridentatus_Hmx_C	TRINITY_DN908_c0_g1_i2.p1	0.436	55	30	0	5	59	49	103	2.014E-07	47	60
T_tridentatus_Hmx_C	TRINITY_DN908_c0_g1_i4.p1	0.436	55	30	0	5	59	91	145	2.014E-07	47	60
T_tridentatus_Hmx_C	TRINITY_DN31819_c3_g1_i1.p1	0.428	49	27	0	10	58	1	49	2.014E-07	47	60
T_tridentatus_Hmx_C	TRINITY_DN6062_c0_g1_i6.p1	0.379	58	35	0	1	58	208	265	3.818E-07	46	60
T_tridentatus_Hmx_C	TRINITY_DN6062_c0_g1_i8.p1	0.379	58	35	0	1	58	208	265	3.818E-07	46	60
T_tridentatus_Hmx_C	TRINITY_DN6062_c0_g1_i9.p1	0.379	58	35	0	1	58	208	265	3.818E-07	46	60
T_tridentatus_Hmx_C	TRINITY_DN6984_c1_g1_i10.p2	0.388	54	32	0	5	58	112	165	7.239E-07	45	60
T_tridentatus_Hmx_C	TRINITY_DN6984_c1_g1_i2.p1	0.388	54	32	0	5	58	245	298	7.239E-07	45	60
T_tridentatus_Hmx_C	TRINITY_DN6984_c1_g1_i4.p1	0.388	54	32	0	5	58	245	298	7.239E-07	45	60
T_tridentatus_Hmx_C	TRINITY_DN6984_c1_g1_i12.p1	0.388	54	32	0	5	58	253	306	7.239E-07	45	60
T_tridentatus_Hmx_C	TRINITY_DN6984_c1_g1_i5.p1	0.388	54	32	0	5	58	253	306	7.239E-07	45	60
T_tridentatus_Hmx_C	TRINITY_DN2719_c0_g1_i10.p1	0.720	25	7	0	34	58	1	25	9.968E-07	45	60
T_tridentatus_Hmx_C	TRINITY_DN2719_c0_g1_i15.p1	0.720	25	7	0	34	58	1	25	9.968E-07	45	60
T_tridentatus_Hmx_C	TRINITY_DN13958_c0_g1_i1.p1	0.425	54	30	0	2	55	166	219	9.968E-07	45	60
T_tridentatus_Hmx_C	TRINITY_DN6062_c0_g1_i7.p1	0.388	54	32	0	5	58	213	266	9.968E-07	45	60
T_tridentatus_Hmx_C	TRINITY_DN6062_c0_g1_i3.p1	0.388	54	32	0	5	58	213	266	9.968E-07	45	60
T_tridentatus_Hmx_C	TRINITY_DN6062_c0_g1_i2.p1	0.377	53	32	0	6	58	1	53	3.585E-06	43	60
T_tridentatus_Hmx_C	TRINITY_DN6984_c1_g1_i7.p1	0.379	58	33	0	5	58	245	302	1.777E-05	41	60
T_tridentatus_Hmx_C	TRINITY_DN6984_c1_g1_i8.p1	0.379	58	33	0	5	58	245	302	1.777E-05	41	60
T_tridentatus_Hmx_C	TRINITY_DN6984_c1_g1_i13.p1	0.379	58	33	0	5	58	253	310	1.777E-05	41	60
T_tridentatus_Hmx_C	TRINITY_DN6984_c1_g1_i6.p1	0.379	58	33	0	5	58	253	310	1.777E-05	41	60
T_tridentatus_Hmx_C	TRINITY_DN69021_c0_g1_i1.p1	0.535	28	13	0	31	58	3	30	3.181E-04	38	60
T_tridentatus_Hmx_C	TRINITY_DN2619_c0_g1_i9.p1	0.381	55	28	0	1	55	187	233	3.181E-04	38	60
T_clavata_NK6-B	TRINITY_DN9482_c0_g1_i1.p1	0.933	60	4	0	1	60	212	271	1.622E-33	121	60
T_clavata_NK6-B	TRINITY_DN2719_c0_g1_i1.p1	0.586	58	24	0	1	58	7	64	1.584E-17	76	60
T_clavata_NK6-B	TRINITY_DN2719_c0_g1_i14.p1	0.586	58	24	0	1	58	7	64	1.584E-17	76	60
T_clavata_NK6-B	TRINITY_DN2719_c0_g1_i2.p1	0.586	58	24	0	1	58	280	337	1.584E-17	76	60
T_clavata_NK6-B	TRINITY_DN2719_c0_g1_i9.p1	0.586	58	24	0	1	58	280	337	1.584E-17	76	60
T_clavata_NK6-B	TRINITY_DN10215_c0_g1_i1.p1	0.542	59	27	0	2	60	149	207	3.812E-16	72	60
T_clavata_NK6-B	TRINITY_DN10215_c0_g1_i2.p1	0.542	59	27	0	2	60	149	207	3.812E-16	72	60
T_clavata_NK6-B	TRINITY_DN9897_c0_g1_i1.p1	0.542	59	27	0	1	59	154	212	1.871E-15	70	60
T_clavata_NK6-B	TRINITY_DN9897_c0_g1_i2.p1	0.542	59	27	0	1	59	154	212	1.871E-15	70	60
T_clavata_NK6-B	TRINITY_DN8195_c0_g1_i1.p1	0.534	58	27	0	1	58	231	288	2.572E-15	69	60
T_clavata_NK6-B	TRINITY_DN8195_c0_g1_i2.p1	0.534	58	27	0	1	58	231	288	2.572E-15	69	60
T_clavata_NK6-B	TRINITY_DN8195_c0_g1_i4.p1	0.534	58	27	0	1	58	231	288	2.572E-15	69	60
T_clavata_NK6-B	TRINITY_DN36077_c0_g1_i1.p1	0.568	58	25	0	1	58	17	74	9.188E-15	68	60
T_clavata_NK6-B	TRINITY_DN36077_c0_g1_i2.p1	0.568	58	25	0	1	58	185	242	9.188E-15	68	60
T_clavata_NK6-B	TRINITY_DN81382_c0_g1_i2.p1	0.500	56	28	0	5	60	144	199	1.263E-14	67	60
T_clavata_NK6-B	TRINITY_DN81382_c0_g1_i3.p1	0.500	56	28	0	5	60	144	199	1.263E-14	67	60
T_clavata_NK6-B	TRINITY_DN1056_c4_g1_i1.p1	0.518	54	26	0	5	58	137	190	1.263E-14	67	60
T_clavata_NK6-B	TRINITY_DN1056_c4_g1_i2.p1	0.518	54	26	0	5	58	137	190	1.263E-14	67	60
T_clavata_NK6-B	TRINITY_DN81382_c0_g1_i1.p1	0.500	56	28	0	5	60	144	199	1.263E-14	67	60
T_clavata_NK6-B	TRINITY_DN488_c1_g1_i1.p1	0.518	54	26	0	5	58	133	186	1.613E-13	64	60
T_clavata_NK6-B	TRINITY_DN249_c1_g1_i1.p1	0.555	54	24	0	2	55	194	247	2.219E-13	64	60
T_clavata_NK6-B	TRINITY_DN249_c1_g2_i1.p1	0.555	54	24	0	2	55	204	257	2.219E-13	64	60
T_clavata_NK6-B	TRINITY_DN16894_c0_g1_i1.p1	0.474	59	31	0	2	60	210	268	2.219E-13	64	60
T_clavata_NK6-B	TRINITY_DN10759_c0_g1_i1.p1	0.465	58	30	0	1	58	166	223	2.219E-13	64	60
T_clavata_NK6-B	TRINITY_DN10759_c0_g1_i2.p1	0.465	58	30	0	1	58	166	223	2.219E-13	64	60
T_clavata_NK6-B	TRINITY_DN3131_c1_g1_i1.p1	0.525	59	28	0	1	59	134	192	3.051E-13	63	60
T_clavata_NK6-B	TRINITY_DN3131_c1_g1_i2.p1	0.525	59	28	0	1	59	134	192	3.051E-13	63	60
T_clavata_NK6-B	TRINITY_DN81547_c0_g1_i1.p1	0.566	53	23	0	5	57	341	393	4.195E-13	63	60
T_clavata_NK6-B	TRINITY_DN81547_c0_g1_i2.p1	0.566	53	23	0	5	57	341	393	4.195E-13	63	60
T_clavata_NK6-B	TRINITY_DN1790_c0_g2_i3.p1	0.457	59	31	0	2	60	18	76	1.500E-12	61	60
T_clavata_NK6-B	TRINITY_DN1790_c0_g2_i4.p1	0.457	59	31	0	2	60	218	276	1.500E-12	61	60
T_clavata_NK6-B	TRINITY_DN1790_c0_g2_i5.p1	0.457	59	31	0	2	60	218	276	1.500E-12	61	60
T_clavata_NK6-B	TRINITY_DN1790_c0_g2_i7.p1	0.457	59	31	0	2	60	218	276	1.500E-12	61	60
T_clavata_NK6-B	TRINITY_DN5568_c0_g1_i1.p1	0.500	54	27	0	5	58	209	262	1.500E-12	61	60
T_clavata_NK6-B	TRINITY_DN67940_c0_g1_i2.p1	0.537	54	25	0	4	57	111	164	2.063E-12	61	60
T_clavata_NK6-B	TRINITY_DN7637_c1_g1_i3.p1	0.473	57	30	0	2	58	98	154	2.063E-12	61	60
T_clavata_NK6-B	TRINITY_DN67940_c0_g1_i1.p1	0.537	54	25	0	4	57	178	231	2.063E-12	61	60
T_clavata_NK6-B	TRINITY_DN7637_c1_g2_i1.p1	0.473	57	30	0	2	58	212	268	2.063E-12	61	60
T_clavata_NK6-B	TRINITY_DN7637_c1_g2_i2.p1	0.473	57	30	0	2	58	212	268	2.063E-12	61	60
T_clavata_NK6-B	TRINITY_DN2310_c0_g1_i1.p1	0.474	59	31	0	2	60	214	272	2.838E-12	61	60
T_clavata_NK6-B	TRINITY_DN2310_c0_g1_i2.p1	0.474	59	31	0	2	60	214	272	2.838E-12	61	60
T_clavata_NK6-B	TRINITY_DN2310_c0_g1_i3.p1	0.474	59	31	0	2	60	214	272	2.838E-12	61	60
T_clavata_NK6-B	TRINITY_DN2567_c1_g1_i1.p1	0.509	55	27	0	1	55	170	224	3.903E-12	60	60
T_clavata_NK6-B	TRINITY_DN2567_c1_g1_i3.p1	0.509	55	27	0	1	55	170	224	3.903E-12	60	60
T_clavata_NK6-B	TRINITY_DN2567_c1_g1_i4.p1	0.509	55	27	0	1	55	170	224	3.903E-12	60	60
T_clavata_NK6-B	TRINITY_DN2567_c1_g1_i5.p1	0.509	55	27	0	1	55	170	224	3.903E-12	60	60
T_clavata_NK6-B	TRINITY_DN2567_c1_g1_i6.p1	0.509	55	27	0	1	55	170	224	3.903E-12	60	60
T_clavata_NK6-B	TRINITY_DN1790_c1_g1_i7.p1	0.433	60	33	0	1	60	198	257	7.383E-12	59	60
T_clavata_NK6-B	TRINITY_DN1567_c2_g1_i1.p1	0.588	51	21	0	8	58	176	226	7.383E-12	59	60
T_clavata_NK6-B	TRINITY_DN1567_c2_g1_i11.p1	0.588	51	21	0	8	58	176	226	7.383E-12	59	60
T_clavata_NK6-B	TRINITY_DN1567_c2_g1_i12.p1	0.588	51	21	0	8	58	176	226	7.383E-12	59	60
T_clavata_NK6-B	TRINITY_DN1790_c1_g1_i2.p1	0.433	60	33	0	1	60	198	257	7.383E-12	59	60
T_clavata_NK6-B	TRINITY_DN341_c25_g1_i1.p1	0.462	54	29	0	5	58	203	256	1.397E-11	59	60
T_clavata_NK6-B	TRINITY_DN331_c2_g2_i1.p1	0.472	55	29	0	1	55	193	247	2.643E-11	58	60
T_clavata_NK6-B	TRINITY_DN3443_c0_g3_i1.p1	0.456	57	30	0	2	58	192	248	5.000E-11	57	60
T_clavata_NK6-B	TRINITY_DN1579_c7_g1_i1.p1	0.491	59	30	0	1	59	187	245	5.000E-11	57	60
T_clavata_NK6-B	TRINITY_DN236_c5_g1_i2.p1	0.473	57	30	0	2	58	218	274	6.879E-11	57	60
T_clavata_NK6-B	TRINITY_DN236_c5_g1_i3.p1	0.473	57	30	0	2	58	248	304	6.879E-11	57	60
T_clavata_NK6-B	TRINITY_DN1838_c2_g1_i2.p1	0.448	58	31	0	1	58	223	280	6.879E-11	57	60
T_clavata_NK6-B	TRINITY_DN7635_c0_g1_i1.p1	0.454	55	29	0	1	55	179	233	1.302E-10	56	60
T_clavata_NK6-B	TRINITY_DN4429_c1_g1_i3.p2	0.491	59	30	0	1	59	166	224	1.791E-10	55	60
T_clavata_NK6-B	TRINITY_DN17973_c0_g1_i1.p1	0.472	55	29	0	1	55	204	258	2.464E-10	55	60
T_clavata_NK6-B	TRINITY_DN17973_c0_g1_i4.p1	0.472	55	29	0	1	55	204	258	2.464E-10	55	60
T_clavata_NK6-B	TRINITY_DN17973_c0_g1_i2.p1	0.472	55	29	0	1	55	253	307	2.464E-10	55	60
T_clavata_NK6-B	TRINITY_DN17973_c0_g1_i3.p1	0.472	55	29	0	1	55	253	307	2.464E-10	55	60
T_clavata_NK6-B	TRINITY_DN33464_c3_g1_i2.p1	0.413	58	33	0	1	58	100	157	3.390E-10	55	60
T_clavata_NK6-B	TRINITY_DN33464_c3_g1_i1.p1	0.413	58	33	0	1	58	100	157	3.390E-10	55	60
T_clavata_NK6-B	TRINITY_DN32604_c0_g3_i2.p1	0.500	54	27	0	5	58	77	130	3.390E-10	55	60
T_clavata_NK6-B	TRINITY_DN32604_c0_g3_i3.p1	0.500	54	27	0	5	58	77	130	3.390E-10	55	60
T_clavata_NK6-B	TRINITY_DN32604_c0_g5_i1.p1	0.500	54	27	0	5	58	77	130	3.390E-10	55	60
T_clavata_NK6-B	TRINITY_DN31952_c0_g1_i1.p1	0.450	60	31	0	1	58	134	193	4.664E-10	54	60
T_clavata_NK6-B	TRINITY_DN42199_c0_g1_i1.p1	0.452	53	28	0	5	57	131	183	6.417E-10	54	60
T_clavata_NK6-B	TRINITY_DN88107_c0_g1_i1.p1	0.456	57	30	0	2	58	186	242	6.417E-10	54	60
T_clavata_NK6-B	TRINITY_DN16502_c0_g1_i1.p1	0.457	59	31	0	1	59	99	156	8.830E-10	53	60
T_clavata_NK6-B	TRINITY_DN16502_c0_g1_i2.p1	0.457	59	31	0	1	59	99	156	8.830E-10	53	60
T_clavata_NK6-B	TRINITY_DN713_c3_g1_i1.p1	0.472	55	29	0	5	59	312	366	1.215E-09	53	60
T_clavata_NK6-B	TRINITY_DN1790_c0_g1_i1.p1	0.461	52	27	0	2	53	96	147	1.672E-09	53	60
T_clavata_NK6-B	TRINITY_DN74031_c0_g1_i1.p1	0.450	51	28	0	5	55	179	229	1.672E-09	53	60
T_clavata_NK6-B	TRINITY_DN10724_c0_g1_i1.p1	0.448	58	31	0	1	58	52	109	1.672E-09	53	60
T_clavata_NK6-B	TRINITY_DN10724_c0_g1_i2.p1	0.448	58	31	0	1	58	52	109	1.672E-09	53	60
T_clavata_NK6-B	TRINITY_DN898_c1_g1_i2.p1	0.433	60	31	0	1	55	139	198	2.300E-09	52	60
T_clavata_NK6-B	TRINITY_DN898_c1_g1_i3.p1	0.433	60	31	0	1	55	139	198	2.300E-09	52	60
T_clavata_NK6-B	TRINITY_DN898_c1_g1_i1.p1	0.433	60	31	0	1	55	149	208	2.300E-09	52	60
T_clavata_NK6-B	TRINITY_DN898_c1_g1_i4.p1	0.433	60	31	0	1	55	149	208	2.300E-09	52	60
T_clavata_NK6-B	TRINITY_DN3244_c8_g1_i1.p1	0.413	58	33	0	1	58	172	229	2.300E-09	52	60
T_clavata_NK6-B	TRINITY_DN3244_c8_g1_i2.p1	0.413	58	33	0	1	58	172	229	2.300E-09	52	60
T_clavata_NK6-B	TRINITY_DN6062_c0_g1_i7.p1	0.396	58	34	0	1	58	209	266	2.300E-09	52	60
T_clavata_NK6-B	TRINITY_DN6062_c0_g1_i3.p1	0.396	58	34	0	1	58	209	266	2.300E-09	52	60
T_clavata_NK6-B	TRINITY_DN2205_c0_g1_i1.p1	0.421	57	32	0	2	58	228	284	2.300E-09	52	60
T_clavata_NK6-B	TRINITY_DN2205_c0_g1_i10.p1	0.421	57	32	0	2	58	228	284	2.300E-09	52	60
T_clavata_NK6-B	TRINITY_DN2205_c0_g1_i2.p1	0.421	57	32	0	2	58	228	284	2.300E-09	52	60
T_clavata_NK6-B	TRINITY_DN2205_c0_g1_i3.p1	0.421	57	32	0	2	58	228	284	2.300E-09	52	60
T_clavata_NK6-B	TRINITY_DN2205_c0_g1_i4.p1	0.421	57	32	0	2	58	228	284	2.300E-09	52	60
T_clavata_NK6-B	TRINITY_DN2205_c0_g1_i6.p1	0.421	57	32	0	2	58	228	284	2.300E-09	52	60
T_clavata_NK6-B	TRINITY_DN2205_c0_g1_i7.p1	0.421	57	32	0	2	58	228	284	2.300E-09	52	60
T_clavata_NK6-B	TRINITY_DN2205_c0_g1_i8.p1	0.421	57	32	0	2	58	228	284	2.300E-09	52	60
T_clavata_NK6-B	TRINITY_DN2205_c0_g1_i9.p1	0.421	57	32	0	2	58	228	284	2.300E-09	52	60
T_clavata_NK6-B	TRINITY_DN3932_c0_g1_i1.p1	0.413	58	33	0	1	58	138	195	3.166E-09	52	60
T_clavata_NK6-B	TRINITY_DN3932_c0_g1_i2.p1	0.413	58	33	0	1	58	138	195	3.166E-09	52	60
T_clavata_NK6-B	TRINITY_DN13958_c0_g1_i1.p1	0.431	58	32	0	1	58	165	222	5.995E-09	51	60
T_clavata_NK6-B	TRINITY_DN6984_c1_g2_i1.p1	0.425	54	30	0	5	58	254	307	5.995E-09	51	60
T_clavata_NK6-B	TRINITY_DN6984_c1_g2_i2.p1	0.425	54	30	0	5	58	254	307	5.995E-09	51	60
T_clavata_NK6-B	TRINITY_DN6984_c1_g2_i3.p1	0.425	54	30	0	5	58	254	307	5.995E-09	51	60
T_clavata_NK6-B	TRINITY_DN16490_c0_g2_i1.p1	0.413	58	33	0	1	58	200	257	8.250E-09	51	60
T_clavata_NK6-B	TRINITY_DN2896_c0_g1_i1.p1	0.470	51	26	0	5	55	131	181	1.563E-08	50	60
T_clavata_NK6-B	TRINITY_DN1987_c0_g2_i1.p1	0.372	59	36	0	1	59	138	196	2.151E-08	49	60
T_clavata_NK6-B	TRINITY_DN6062_c0_g1_i6.p1	0.396	58	34	0	1	58	208	265	2.960E-08	49	60
T_clavata_NK6-B	TRINITY_DN6062_c0_g1_i8.p1	0.396	58	34	0	1	58	208	265	2.960E-08	49	60
T_clavata_NK6-B	TRINITY_DN6062_c0_g1_i9.p1	0.396	58	34	0	1	58	208	265	2.960E-08	49	60
T_clavata_NK6-B	TRINITY_DN6984_c1_g1_i10.p2	0.407	54	31	0	5	58	112	165	4.075E-08	49	60
T_clavata_NK6-B	TRINITY_DN6984_c1_g1_i2.p1	0.407	54	31	0	5	58	245	298	4.075E-08	49	60
T_clavata_NK6-B	TRINITY_DN6984_c1_g1_i4.p1	0.407	54	31	0	5	58	245	298	4.075E-08	49	60
T_clavata_NK6-B	TRINITY_DN6984_c1_g1_i12.p1	0.407	54	31	0	5	58	253	306	4.075E-08	49	60
T_clavata_NK6-B	TRINITY_DN6984_c1_g1_i5.p1	0.407	54	31	0	5	58	253	306	4.075E-08	49	60
T_clavata_NK6-B	TRINITY_DN30592_c0_g1_i1.p1	0.403	57	33	0	2	58	49	105	5.609E-08	48	60
T_clavata_NK6-B	TRINITY_DN18905_c1_g1_i1.p1	0.444	54	29	0	5	58	237	290	1.463E-07	47	60
T_clavata_NK6-B	TRINITY_DN6062_c0_g1_i2.p1	0.411	51	29	0	8	58	3	53	2.773E-07	46	60
T_clavata_NK6-B	TRINITY_DN8087_c0_g1_i1.p1	0.372	51	31	0	5	55	161	211	3.818E-07	46	60
T_clavata_NK6-B	TRINITY_DN8087_c0_g1_i2.p1	0.372	51	31	0	5	55	161	211	3.818E-07	46	60
T_clavata_NK6-B	TRINITY_DN7681_c0_g1_i1.p1	0.450	51	28	0	5	55	272	322	7.239E-07	45	60
T_clavata_NK6-B	TRINITY_DN31819_c3_g1_i1.p1	0.437	48	26	0	11	58	2	49	9.968E-07	45	60
T_clavata_NK6-B	TRINITY_DN908_c0_g1_i5.p1	0.385	57	34	0	1	57	45	101	1.373E-06	44	60
T_clavata_NK6-B	TRINITY_DN908_c0_g1_i6.p1	0.385	57	34	0	1	57	87	143	1.373E-06	44	60
T_clavata_NK6-B	TRINITY_DN908_c0_g1_i2.p1	0.385	57	34	0	1	57	45	101	1.373E-06	44	60
T_clavata_NK6-B	TRINITY_DN908_c0_g1_i4.p1	0.385	57	34	0	1	57	87	143	1.373E-06	44	60
T_clavata_NK6-B	TRINITY_DN6984_c1_g1_i7.p1	0.379	58	33	0	5	58	245	302	3.585E-06	43	60
T_clavata_NK6-B	TRINITY_DN6984_c1_g1_i8.p1	0.379	58	33	0	5	58	245	302	3.585E-06	43	60
T_clavata_NK6-B	TRINITY_DN6984_c1_g1_i13.p1	0.379	58	33	0	5	58	253	310	3.585E-06	43	60
T_clavata_NK6-B	TRINITY_DN6984_c1_g1_i6.p1	0.379	58	33	0	5	58	253	310	3.585E-06	43	60
T_clavata_NK6-B	TRINITY_DN69021_c0_g1_i1.p1	0.655	29	10	0	31	59	3	31	9.366E-06	42	60
T_clavata_NK6-B	TRINITY_DN2719_c0_g1_i10.p1	0.640	25	9	0	34	58	1	25	2.448E-05	41	60
T_clavata_NK6-B	TRINITY_DN2719_c0_g1_i15.p1	0.640	25	9	0	34	58	1	25	2.448E-05	41	60
T_clavata_NK6-B	TRINITY_DN2940_c1_g1_i1.p1	0.333	57	37	0	2	58	285	341	3.373E-05	40	60
T_clavata_NK6-B	TRINITY_DN3105_c2_g1_i2.p1	0.379	58	35	0	1	58	1615	1672	3.373E-05	40	60
T_clavata_NK6-B	TRINITY_DN3105_c2_g1_i1.p1	0.379	58	35	0	1	58	2488	2545	3.373E-05	40	60
T_clavata_NK6-B	TRINITY_DN3105_c2_g1_i3.p1	0.379	58	35	0	1	58	2488	2545	3.373E-05	40	60
T_antipodiana_NK7-B	TRINITY_DN2719_c0_g1_i1.p1	0.900	60	6	0	1	60	7	66	1.596E-29	110	60
T_antipodiana_NK7-B	TRINITY_DN2719_c0_g1_i14.p1	0.900	60	6	0	1	60	7	66	1.596E-29	110	60
T_antipodiana_NK7-B	TRINITY_DN2719_c0_g1_i2.p1	0.900	60	6	0	1	60	280	339	1.596E-29	110	60
T_antipodiana_NK7-B	TRINITY_DN2719_c0_g1_i9.p1	0.900	60	6	0	1	60	280	339	1.596E-29	110	60
T_antipodiana_NK7-B	TRINITY_DN8195_c0_g1_i1.p1	0.655	58	20	0	1	58	231	288	6.593E-19	79	60
T_antipodiana_NK7-B	TRINITY_DN8195_c0_g1_i2.p1	0.655	58	20	0	1	58	231	288	6.593E-19	79	60
T_antipodiana_NK7-B	TRINITY_DN8195_c0_g1_i4.p1	0.655	58	20	0	1	58	231	288	6.593E-19	79	60
T_antipodiana_NK7-B	TRINITY_DN36077_c0_g1_i1.p1	0.620	58	22	0	1	58	17	74	1.068E-16	73	60
T_antipodiana_NK7-B	TRINITY_DN36077_c0_g1_i2.p1	0.620	58	22	0	1	58	185	242	1.068E-16	73	60
T_antipodiana_NK7-B	TRINITY_DN9482_c0_g1_i1.p1	0.620	58	22	0	1	58	212	269	1.468E-16	73	60
T_antipodiana_NK7-B	TRINITY_DN81382_c0_g1_i2.p1	0.596	57	23	0	2	58	141	197	1.871E-15	70	60
T_antipodiana_NK7-B	TRINITY_DN81382_c0_g1_i3.p1	0.596	57	23	0	2	58	141	197	1.871E-15	70	60
T_antipodiana_NK7-B	TRINITY_DN81382_c0_g1_i1.p1	0.596	57	23	0	2	58	141	197	1.871E-15	70	60
T_antipodiana_NK7-B	TRINITY_DN5568_c0_g1_i1.p1	0.542	59	27	0	2	60	206	264	2.572E-15	69	60
T_antipodiana_NK7-B	TRINITY_DN1056_c4_g1_i1.p1	0.578	57	24	0	2	58	134	190	6.683E-15	68	60
T_antipodiana_NK7-B	TRINITY_DN1056_c4_g1_i2.p1	0.578	57	24	0	2	58	134	190	6.683E-15	68	60
T_antipodiana_NK7-B	TRINITY_DN10759_c0_g1_i1.p1	0.578	57	24	0	2	58	167	223	6.683E-15	68	60
T_antipodiana_NK7-B	TRINITY_DN10759_c0_g1_i2.p1	0.578	57	24	0	2	58	167	223	6.683E-15	68	60
T_antipodiana_NK7-B	TRINITY_DN16894_c0_g1_i1.p1	0.578	57	24	0	2	58	210	266	2.388E-14	66	60
T_antipodiana_NK7-B	TRINITY_DN898_c1_g1_i2.p1	0.559	59	26	0	2	60	145	203	3.283E-14	66	60
T_antipodiana_NK7-B	TRINITY_DN898_c1_g1_i3.p1	0.559	59	26	0	2	60	145	203	3.283E-14	66	60
T_antipodiana_NK7-B	TRINITY_DN898_c1_g1_i1.p1	0.559	59	26	0	2	60	155	213	3.283E-14	66	60
T_antipodiana_NK7-B	TRINITY_DN898_c1_g1_i4.p1	0.559	59	26	0	2	60	155	213	3.283E-14	66	60
T_antipodiana_NK7-B	TRINITY_DN74031_c0_g1_i1.p1	0.559	59	26	0	2	60	176	234	4.514E-14	66	60
T_antipodiana_NK7-B	TRINITY_DN341_c25_g1_i1.p1	0.561	57	25	0	2	58	200	256	6.206E-14	65	60
T_antipodiana_NK7-B	TRINITY_DN2896_c0_g1_i1.p1	0.559	59	26	0	2	60	128	186	1.173E-13	64	60
T_antipodiana_NK7-B	TRINITY_DN9897_c0_g1_i1.p1	0.551	58	26	0	1	58	154	211	7.933E-13	62	60
T_antipodiana_NK7-B	TRINITY_DN9897_c0_g1_i2.p1	0.551	58	26	0	1	58	154	211	7.933E-13	62	60
T_antipodiana_NK7-B	TRINITY_DN1790_c1_g1_i7.p1	0.517	58	28	0	1	58	198	255	1.500E-12	61	60
T_antipodiana_NK7-B	TRINITY_DN1790_c1_g1_i2.p1	0.517	58	28	0	1	58	198	255	1.500E-12	61	60
T_antipodiana_NK7-B	TRINITY_DN2567_c1_g1_i1.p1	0.517	58	28	0	1	58	170	227	1.500E-12	61	60
T_antipodiana_NK7-B	TRINITY_DN2567_c1_g1_i3.p1	0.517	58	28	0	1	58	170	227	1.500E-12	61	60
T_antipodiana_NK7-B	TRINITY_DN2567_c1_g1_i4.p1	0.517	58	28	0	1	58	170	227	1.500E-12	61	60
T_antipodiana_NK7-B	TRINITY_DN2567_c1_g1_i5.p1	0.517	58	28	0	1	58	170	227	1.500E-12	61	60
T_antipodiana_NK7-B	TRINITY_DN2567_c1_g1_i6.p1	0.517	58	28	0	1	58	170	227	1.500E-12	61	60
T_antipodiana_NK7-B	TRINITY_DN3443_c0_g3_i1.p1	0.508	57	28	0	2	58	192	248	1.500E-12	61	60
T_antipodiana_NK7-B	TRINITY_DN249_c1_g1_i1.p1	0.525	59	28	0	2	60	194	252	2.063E-12	61	60
T_antipodiana_NK7-B	TRINITY_DN88107_c0_g1_i1.p1	0.543	57	26	0	2	58	186	242	2.063E-12	61	60
T_antipodiana_NK7-B	TRINITY_DN7637_c1_g1_i3.p1	0.508	57	28	0	2	58	98	154	2.838E-12	61	60
T_antipodiana_NK7-B	TRINITY_DN488_c1_g1_i1.p1	0.517	58	28	0	2	59	130	187	2.838E-12	61	60
T_antipodiana_NK7-B	TRINITY_DN7637_c1_g2_i1.p1	0.508	57	28	0	2	58	212	268	2.838E-12	61	60
T_antipodiana_NK7-B	TRINITY_DN7637_c1_g2_i2.p1	0.508	57	28	0	2	58	212	268	2.838E-12	61	60
T_antipodiana_NK7-B	TRINITY_DN7635_c0_g1_i1.p1	0.517	58	28	0	1	58	179	236	2.838E-12	61	60
T_antipodiana_NK7-B	TRINITY_DN713_c3_g1_i1.p1	0.555	54	24	0	5	58	312	365	2.838E-12	61	60
T_antipodiana_NK7-B	TRINITY_DN10215_c0_g1_i1.p1	0.508	57	28	0	2	58	149	205	3.903E-12	60	60
T_antipodiana_NK7-B	TRINITY_DN10215_c0_g1_i2.p1	0.508	57	28	0	2	58	149	205	3.903E-12	60	60
T_antipodiana_NK7-B	TRINITY_DN42199_c0_g1_i1.p1	0.482	56	28	0	2	57	128	183	5.368E-12	60	60
T_antipodiana_NK7-B	TRINITY_DN249_c1_g2_i1.p1	0.508	59	29	0	2	60	204	262	5.368E-12	60	60
T_antipodiana_NK7-B	TRINITY_DN331_c2_g2_i1.p1	0.517	58	28	0	1	58	193	250	7.383E-12	59	60
T_antipodiana_NK7-B	TRINITY_DN1790_c0_g2_i3.p1	0.491	57	29	0	2	58	18	74	1.397E-11	59	60
T_antipodiana_NK7-B	TRINITY_DN1790_c0_g2_i4.p1	0.491	57	29	0	2	58	218	274	1.397E-11	59	60
T_antipodiana_NK7-B	TRINITY_DN1790_c0_g2_i5.p1	0.491	57	29	0	2	58	218	274	1.397E-11	59	60
T_antipodiana_NK7-B	TRINITY_DN1790_c0_g2_i7.p1	0.491	57	29	0	2	58	218	274	1.397E-11	59	60
T_antipodiana_NK7-B	TRINITY_DN3131_c1_g1_i1.p1	0.483	60	31	0	1	60	134	193	3.635E-11	57	60
T_antipodiana_NK7-B	TRINITY_DN3131_c1_g1_i2.p1	0.483	60	31	0	1	60	134	193	3.635E-11	57	60
T_antipodiana_NK7-B	TRINITY_DN1790_c0_g1_i1.p1	0.557	52	23	0	2	53	96	147	5.000E-11	57	60
T_antipodiana_NK7-B	TRINITY_DN3932_c0_g1_i1.p1	0.491	57	29	0	2	58	139	195	5.000E-11	57	60
T_antipodiana_NK7-B	TRINITY_DN3932_c0_g1_i2.p1	0.491	57	29	0	2	58	139	195	5.000E-11	57	60
T_antipodiana_NK7-B	TRINITY_DN2719_c0_g1_i10.p1	0.962	27	1	0	34	60	1	27	6.879E-11	57	60
T_antipodiana_NK7-B	TRINITY_DN2719_c0_g1_i15.p1	0.962	27	1	0	34	60	1	27	6.879E-11	57	60
T_antipodiana_NK7-B	TRINITY_DN1567_c2_g1_i1.p1	0.500	60	30	0	1	60	169	228	6.879E-11	57	60
T_antipodiana_NK7-B	TRINITY_DN1567_c2_g1_i11.p1	0.500	60	30	0	1	60	169	228	6.879E-11	57	60
T_antipodiana_NK7-B	TRINITY_DN1567_c2_g1_i12.p1	0.500	60	30	0	1	60	169	228	6.879E-11	57	60
T_antipodiana_NK7-B	TRINITY_DN17973_c0_g1_i1.p1	0.482	58	30	0	1	58	204	261	9.463E-11	56	60
T_antipodiana_NK7-B	TRINITY_DN17973_c0_g1_i4.p1	0.482	58	30	0	1	58	204	261	9.463E-11	56	60
T_antipodiana_NK7-B	TRINITY_DN17973_c0_g1_i2.p1	0.482	58	30	0	1	58	253	310	9.463E-11	56	60
T_antipodiana_NK7-B	TRINITY_DN17973_c0_g1_i3.p1	0.482	58	30	0	1	58	253	310	9.463E-11	56	60
T_antipodiana_NK7-B	TRINITY_DN3244_c8_g1_i1.p1	0.500	58	29	0	1	58	172	229	2.464E-10	55	60
T_antipodiana_NK7-B	TRINITY_DN3244_c8_g1_i2.p1	0.500	58	29	0	1	58	172	229	2.464E-10	55	60
T_antipodiana_NK7-B	TRINITY_DN81547_c0_g1_i1.p1	0.509	53	26	0	5	57	341	393	3.390E-10	55	60
T_antipodiana_NK7-B	TRINITY_DN81547_c0_g1_i2.p1	0.509	53	26	0	5	57	341	393	3.390E-10	55	60
T_antipodiana_NK7-B	TRINITY_DN7681_c0_g1_i1.p1	0.526	57	27	0	2	58	269	325	4.664E-10	54	60
T_antipodiana_NK7-B	TRINITY_DN2310_c0_g1_i1.p1	0.473	57	30	0	2	58	214	270	6.417E-10	54	60
T_antipodiana_NK7-B	TRINITY_DN2310_c0_g1_i2.p1	0.473	57	30	0	2	58	214	270	6.417E-10	54	60
T_antipodiana_NK7-B	TRINITY_DN2310_c0_g1_i3.p1	0.473	57	30	0	2	58	214	270	6.417E-10	54	60
T_antipodiana_NK7-B	TRINITY_DN1579_c7_g1_i1.p1	0.450	60	32	0	1	60	187	246	6.417E-10	54	60
T_antipodiana_NK7-B	TRINITY_DN18905_c1_g1_i1.p1	0.448	58	31	0	1	58	233	290	8.830E-10	53	60
T_antipodiana_NK7-B	TRINITY_DN32604_c0_g3_i2.p1	0.500	56	28	0	5	60	77	132	8.830E-10	53	60
T_antipodiana_NK7-B	TRINITY_DN32604_c0_g3_i3.p1	0.500	56	28	0	5	60	77	132	8.830E-10	53	60
T_antipodiana_NK7-B	TRINITY_DN32604_c0_g5_i1.p1	0.500	56	28	0	5	60	77	132	8.830E-10	53	60
T_antipodiana_NK7-B	TRINITY_DN4429_c1_g1_i3.p2	0.465	58	30	0	1	58	166	223	1.215E-09	53	60
T_antipodiana_NK7-B	TRINITY_DN10724_c0_g1_i1.p1	0.482	56	28	0	5	60	56	111	1.215E-09	53	60
T_antipodiana_NK7-B	TRINITY_DN10724_c0_g1_i2.p1	0.482	56	28	0	5	60	56	111	1.215E-09	53	60
T_antipodiana_NK7-B	TRINITY_DN31952_c0_g1_i1.p1	0.423	59	33	0	2	60	137	195	1.672E-09	53	60
T_antipodiana_NK7-B	TRINITY_DN1987_c0_g2_i1.p1	0.423	59	33	0	2	60	139	197	2.300E-09	52	60
T_antipodiana_NK7-B	TRINITY_DN1838_c2_g1_i2.p1	0.421	57	32	0	2	58	224	280	3.166E-09	52	60
T_antipodiana_NK7-B	TRINITY_DN8087_c0_g1_i1.p1	0.466	60	30	0	1	60	160	216	8.250E-09	51	60
T_antipodiana_NK7-B	TRINITY_DN8087_c0_g1_i2.p1	0.466	60	30	0	1	60	160	216	8.250E-09	51	60
T_antipodiana_NK7-B	TRINITY_DN67940_c0_g1_i2.p1	0.462	54	29	0	4	57	111	164	1.563E-08	50	60
T_antipodiana_NK7-B	TRINITY_DN67940_c0_g1_i1.p1	0.462	54	29	0	4	57	178	231	1.563E-08	50	60
T_antipodiana_NK7-B	TRINITY_DN16502_c0_g1_i1.p1	0.438	57	31	0	2	58	99	155	2.151E-08	49	60
T_antipodiana_NK7-B	TRINITY_DN16502_c0_g1_i2.p1	0.438	57	31	0	2	58	99	155	2.151E-08	49	60
T_antipodiana_NK7-B	TRINITY_DN16490_c0_g2_i1.p1	0.423	59	33	0	2	60	201	259	2.151E-08	49	60
T_antipodiana_NK7-B	TRINITY_DN30592_c0_g1_i1.p1	0.428	56	31	0	5	60	52	107	2.960E-08	49	60
T_antipodiana_NK7-B	TRINITY_DN2205_c0_g1_i1.p1	0.407	54	31	0	5	58	231	284	3.818E-07	46	60
T_antipodiana_NK7-B	TRINITY_DN2205_c0_g1_i10.p1	0.407	54	31	0	5	58	231	284	3.818E-07	46	60
T_antipodiana_NK7-B	TRINITY_DN2205_c0_g1_i2.p1	0.407	54	31	0	5	58	231	284	3.818E-07	46	60
T_antipodiana_NK7-B	TRINITY_DN2205_c0_g1_i3.p1	0.407	54	31	0	5	58	231	284	3.818E-07	46	60
T_antipodiana_NK7-B	TRINITY_DN2205_c0_g1_i4.p1	0.407	54	31	0	5	58	231	284	3.818E-07	46	60
T_antipodiana_NK7-B	TRINITY_DN2205_c0_g1_i6.p1	0.407	54	31	0	5	58	231	284	3.818E-07	46	60
T_antipodiana_NK7-B	TRINITY_DN2205_c0_g1_i7.p1	0.407	54	31	0	5	58	231	284	3.818E-07	46	60
T_antipodiana_NK7-B	TRINITY_DN2205_c0_g1_i8.p1	0.407	54	31	0	5	58	231	284	3.818E-07	46	60
T_antipodiana_NK7-B	TRINITY_DN2205_c0_g1_i9.p1	0.407	54	31	0	5	58	231	284	3.818E-07	46	60
T_antipodiana_NK7-B	TRINITY_DN31819_c3_g1_i1.p1	0.416	48	27	0	12	59	3	50	7.239E-07	45	60
T_antipodiana_NK7-B	TRINITY_DN6062_c0_g1_i7.p1	0.383	60	36	0	1	60	209	268	1.373E-06	44	60
T_antipodiana_NK7-B	TRINITY_DN6062_c0_g1_i3.p1	0.383	60	36	0	1	60	209	268	1.373E-06	44	60
T_antipodiana_NK7-B	TRINITY_DN6984_c1_g2_i1.p1	0.375	56	34	0	5	60	254	309	1.373E-06	44	60
T_antipodiana_NK7-B	TRINITY_DN6984_c1_g2_i2.p1	0.375	56	34	0	5	60	254	309	1.373E-06	44	60
T_antipodiana_NK7-B	TRINITY_DN6984_c1_g2_i3.p1	0.375	56	34	0	5	60	254	309	1.373E-06	44	60
T_antipodiana_NK7-B	TRINITY_DN13958_c0_g1_i1.p1	0.372	59	36	0	2	60	166	224	2.603E-06	44	60
T_antipodiana_NK7-B	TRINITY_DN236_c5_g1_i2.p1	0.407	54	31	0	5	58	221	274	2.603E-06	44	60
T_antipodiana_NK7-B	TRINITY_DN236_c5_g1_i3.p1	0.407	54	31	0	5	58	251	304	2.603E-06	44	60
T_antipodiana_NK7-B	TRINITY_DN6062_c0_g1_i6.p1	0.366	60	37	0	1	60	208	267	3.585E-06	43	60
T_antipodiana_NK7-B	TRINITY_DN6062_c0_g1_i8.p1	0.366	60	37	0	1	60	208	267	3.585E-06	43	60
T_antipodiana_NK7-B	TRINITY_DN6062_c0_g1_i9.p1	0.366	60	37	0	1	60	208	267	3.585E-06	43	60
T_antipodiana_NK7-B	TRINITY_DN6984_c1_g1_i10.p2	0.351	54	34	0	5	58	112	165	4.937E-06	43	60
T_antipodiana_NK7-B	TRINITY_DN6984_c1_g1_i2.p1	0.351	54	34	0	5	58	245	298	4.937E-06	43	60
T_antipodiana_NK7-B	TRINITY_DN6984_c1_g1_i4.p1	0.351	54	34	0	5	58	245	298	4.937E-06	43	60
T_antipodiana_NK7-B	TRINITY_DN6984_c1_g1_i12.p1	0.351	54	34	0	5	58	253	306	4.937E-06	43	60
T_antipodiana_NK7-B	TRINITY_DN6984_c1_g1_i5.p1	0.351	54	34	0	5	58	253	306	4.937E-06	43	60
T_antipodiana_NK7-B	TRINITY_DN6062_c0_g1_i2.p1	0.381	55	33	0	6	60	1	55	1.777E-05	41	60
T_antipodiana_NK7-B	TRINITY_DN33464_c3_g1_i2.p1	0.350	57	36	0	2	58	101	157	2.448E-05	41	60
T_antipodiana_NK7-B	TRINITY_DN33464_c3_g1_i1.p1	0.350	57	36	0	2	58	101	157	2.448E-05	41	60
T_antipodiana_NK7-B	TRINITY_DN69021_c0_g1_i1.p1	0.533	30	14	0	31	60	3	32	8.821E-05	39	60
T_antipodiana_NK7-B	TRINITY_DN908_c0_g1_i5.p1	0.370	54	33	0	2	55	46	99	3.181E-04	38	60
T_antipodiana_NK7-B	TRINITY_DN908_c0_g1_i6.p1	0.370	54	33	0	2	55	88	141	3.181E-04	38	60
T_antipodiana_NK7-B	TRINITY_DN908_c0_g1_i2.p1	0.370	54	33	0	2	55	46	99	3.181E-04	38	60
T_antipodiana_NK7-B	TRINITY_DN908_c0_g1_i4.p1	0.370	54	33	0	2	55	88	141	3.181E-04	38	60
T_antipodiana_NK7-B	TRINITY_DN6984_c1_g1_i7.p1	0.327	58	36	0	5	58	245	302	4.384E-04	37	60
T_antipodiana_NK7-B	TRINITY_DN6984_c1_g1_i8.p1	0.327	58	36	0	5	58	245	302	4.384E-04	37	60
T_antipodiana_NK7-B	TRINITY_DN6984_c1_g1_i13.p1	0.327	58	36	0	5	58	253	310	4.384E-04	37	60
T_antipodiana_NK7-B	TRINITY_DN6984_c1_g1_i6.p1	0.327	58	36	0	5	58	253	310	4.384E-04	37	60
A_bruennichi_NK1-B-2	TRINITY_DN16894_c0_g1_i1.p1	0.983	60	1	0	1	60	209	268	7.912E-33	119	60
A_bruennichi_NK1-B-2	TRINITY_DN81382_c0_g1_i2.p1	0.633	60	22	0	1	60	140	199	1.245E-18	79	60
A_bruennichi_NK1-B-2	TRINITY_DN81382_c0_g1_i3.p1	0.633	60	22	0	1	60	140	199	1.245E-18	79	60
A_bruennichi_NK1-B-2	TRINITY_DN81382_c0_g1_i1.p1	0.633	60	22	0	1	60	140	199	1.245E-18	79	60
A_bruennichi_NK1-B-2	TRINITY_DN1056_c4_g1_i1.p1	0.644	59	21	0	1	59	133	191	3.231E-18	78	60
A_bruennichi_NK1-B-2	TRINITY_DN1056_c4_g1_i2.p1	0.644	59	21	0	1	59	133	191	3.231E-18	78	60
A_bruennichi_NK1-B-2	TRINITY_DN5568_c0_g1_i1.p1	0.649	57	20	0	2	58	206	262	4.113E-17	74	60
A_bruennichi_NK1-B-2	TRINITY_DN10759_c0_g1_i1.p1	0.637	58	21	0	2	59	167	224	4.113E-17	74	60
A_bruennichi_NK1-B-2	TRINITY_DN10759_c0_g1_i2.p1	0.637	58	21	0	2	59	167	224	4.113E-17	74	60
A_bruennichi_NK1-B-2	TRINITY_DN341_c25_g1_i1.p1	0.631	57	21	0	2	58	200	256	5.653E-17	74	60
A_bruennichi_NK1-B-2	TRINITY_DN2719_c0_g1_i1.p1	0.596	57	23	0	2	58	8	64	1.361E-15	70	60
A_bruennichi_NK1-B-2	TRINITY_DN2719_c0_g1_i14.p1	0.596	57	23	0	2	58	8	64	1.361E-15	70	60
A_bruennichi_NK1-B-2	TRINITY_DN74031_c0_g1_i1.p1	0.614	57	22	0	2	58	176	232	1.361E-15	70	60
A_bruennichi_NK1-B-2	TRINITY_DN8195_c0_g1_i1.p1	0.603	58	23	0	2	59	232	289	1.361E-15	70	60
A_bruennichi_NK1-B-2	TRINITY_DN8195_c0_g1_i2.p1	0.603	58	23	0	2	59	232	289	1.361E-15	70	60
A_bruennichi_NK1-B-2	TRINITY_DN8195_c0_g1_i4.p1	0.603	58	23	0	2	59	232	289	1.361E-15	70	60
A_bruennichi_NK1-B-2	TRINITY_DN2719_c0_g1_i2.p1	0.596	57	23	0	2	58	281	337	1.361E-15	70	60
A_bruennichi_NK1-B-2	TRINITY_DN2719_c0_g1_i9.p1	0.596	57	23	0	2	58	281	337	1.361E-15	70	60
A_bruennichi_NK1-B-2	TRINITY_DN898_c1_g1_i2.p1	0.596	57	23	0	2	58	145	201	3.536E-15	69	60
A_bruennichi_NK1-B-2	TRINITY_DN898_c1_g1_i3.p1	0.596	57	23	0	2	58	145	201	3.536E-15	69	60
A_bruennichi_NK1-B-2	TRINITY_DN898_c1_g1_i1.p1	0.596	57	23	0	2	58	155	211	3.536E-15	69	60
A_bruennichi_NK1-B-2	TRINITY_DN898_c1_g1_i4.p1	0.596	57	23	0	2	58	155	211	3.536E-15	69	60
A_bruennichi_NK1-B-2	TRINITY_DN10215_c0_g1_i1.p1	0.566	60	26	0	1	60	148	207	4.861E-15	68	60
A_bruennichi_NK1-B-2	TRINITY_DN10215_c0_g1_i2.p1	0.566	60	26	0	1	60	148	207	4.861E-15	68	60
A_bruennichi_NK1-B-2	TRINITY_DN42199_c0_g1_i1.p1	0.571	56	24	0	2	57	128	183	9.188E-15	68	60
A_bruennichi_NK1-B-2	TRINITY_DN7637_c1_g1_i3.p1	0.550	60	27	0	1	60	97	156	9.188E-15	68	60
A_bruennichi_NK1-B-2	TRINITY_DN7637_c1_g2_i1.p1	0.550	60	27	0	1	60	211	270	9.188E-15	68	60
A_bruennichi_NK1-B-2	TRINITY_DN7637_c1_g2_i2.p1	0.550	60	27	0	1	60	211	270	9.188E-15	68	60
A_bruennichi_NK1-B-2	TRINITY_DN249_c1_g1_i1.p1	0.586	58	24	0	1	58	193	250	6.206E-14	65	60
A_bruennichi_NK1-B-2	TRINITY_DN249_c1_g2_i1.p1	0.586	58	24	0	1	58	203	260	6.206E-14	65	60
A_bruennichi_NK1-B-2	TRINITY_DN1790_c0_g1_i1.p1	0.596	52	21	0	2	53	96	147	8.534E-14	65	60
A_bruennichi_NK1-B-2	TRINITY_DN36077_c0_g1_i1.p1	0.500	58	29	0	2	59	18	75	1.613E-13	64	60
A_bruennichi_NK1-B-2	TRINITY_DN36077_c0_g1_i2.p1	0.500	58	29	0	2	59	186	243	1.613E-13	64	60
A_bruennichi_NK1-B-2	TRINITY_DN10724_c0_g1_i1.p1	0.543	57	26	0	2	58	53	109	2.219E-13	64	60
A_bruennichi_NK1-B-2	TRINITY_DN10724_c0_g1_i2.p1	0.543	57	26	0	2	58	53	109	2.219E-13	64	60
A_bruennichi_NK1-B-2	TRINITY_DN2896_c0_g1_i1.p1	0.561	57	25	0	2	58	128	184	4.195E-13	63	60
A_bruennichi_NK1-B-2	TRINITY_DN9482_c0_g1_i1.p1	0.517	56	27	0	5	60	216	271	4.195E-13	63	60
A_bruennichi_NK1-B-2	TRINITY_DN488_c1_g1_i1.p1	0.561	57	25	0	2	58	130	186	5.769E-13	63	60
A_bruennichi_NK1-B-2	TRINITY_DN3443_c0_g3_i1.p1	0.578	57	24	0	2	58	192	248	7.933E-13	62	60
A_bruennichi_NK1-B-2	TRINITY_DN88107_c0_g1_i1.p1	0.525	59	28	0	2	60	186	244	1.500E-12	61	60
A_bruennichi_NK1-B-2	TRINITY_DN2567_c1_g1_i1.p1	0.568	58	25	0	2	59	171	228	2.063E-12	61	60
A_bruennichi_NK1-B-2	TRINITY_DN2567_c1_g1_i3.p1	0.568	58	25	0	2	59	171	228	2.063E-12	61	60
A_bruennichi_NK1-B-2	TRINITY_DN2567_c1_g1_i4.p1	0.568	58	25	0	2	59	171	228	2.063E-12	61	60
A_bruennichi_NK1-B-2	TRINITY_DN2567_c1_g1_i5.p1	0.568	58	25	0	2	59	171	228	2.063E-12	61	60
A_bruennichi_NK1-B-2	TRINITY_DN2567_c1_g1_i6.p1	0.568	58	25	0	2	59	171	228	2.063E-12	61	60
A_bruennichi_NK1-B-2	TRINITY_DN1790_c1_g1_i7.p1	0.508	59	29	0	2	60	199	257	2.838E-12	61	60
A_bruennichi_NK1-B-2	TRINITY_DN1790_c1_g1_i2.p1	0.508	59	29	0	2	60	199	257	2.838E-12	61	60
A_bruennichi_NK1-B-2	TRINITY_DN3932_c0_g1_i1.p1	0.542	59	27	0	2	60	139	197	3.903E-12	60	60
A_bruennichi_NK1-B-2	TRINITY_DN3932_c0_g1_i2.p1	0.542	59	27	0	2	60	139	197	3.903E-12	60	60
A_bruennichi_NK1-B-2	TRINITY_DN1790_c0_g2_i3.p1	0.491	59	30	0	2	60	18	76	7.383E-12	59	60
A_bruennichi_NK1-B-2	TRINITY_DN33464_c3_g1_i2.p1	0.508	57	28	0	2	58	101	157	7.383E-12	59	60
A_bruennichi_NK1-B-2	TRINITY_DN33464_c3_g1_i1.p1	0.508	57	28	0	2	58	101	157	7.383E-12	59	60
A_bruennichi_NK1-B-2	TRINITY_DN9897_c0_g1_i1.p1	0.561	57	25	0	2	58	155	211	7.383E-12	59	60
A_bruennichi_NK1-B-2	TRINITY_DN9897_c0_g1_i2.p1	0.561	57	25	0	2	58	155	211	7.383E-12	59	60
A_bruennichi_NK1-B-2	TRINITY_DN1790_c0_g2_i4.p1	0.491	59	30	0	2	60	218	276	7.383E-12	59	60
A_bruennichi_NK1-B-2	TRINITY_DN1790_c0_g2_i5.p1	0.491	59	30	0	2	60	218	276	7.383E-12	59	60
A_bruennichi_NK1-B-2	TRINITY_DN1790_c0_g2_i7.p1	0.491	59	30	0	2	60	218	276	7.383E-12	59	60
A_bruennichi_NK1-B-2	TRINITY_DN713_c3_g1_i1.p1	0.555	54	24	0	5	58	312	365	1.397E-11	59	60
A_bruennichi_NK1-B-2	TRINITY_DN16502_c0_g1_i1.p1	0.508	57	28	0	2	58	99	155	3.635E-11	57	60
A_bruennichi_NK1-B-2	TRINITY_DN16502_c0_g1_i2.p1	0.508	57	28	0	2	58	99	155	3.635E-11	57	60
A_bruennichi_NK1-B-2	TRINITY_DN7635_c0_g1_i1.p1	0.534	58	27	0	2	59	180	237	3.635E-11	57	60
A_bruennichi_NK1-B-2	TRINITY_DN1838_c2_g1_i2.p1	0.482	58	30	0	2	59	224	281	3.635E-11	57	60
A_bruennichi_NK1-B-2	TRINITY_DN32604_c0_g3_i2.p1	0.517	58	28	0	2	59	74	131	5.000E-11	57	60
A_bruennichi_NK1-B-2	TRINITY_DN32604_c0_g3_i3.p1	0.517	58	28	0	2	59	74	131	5.000E-11	57	60
A_bruennichi_NK1-B-2	TRINITY_DN32604_c0_g5_i1.p1	0.517	58	28	0	2	59	74	131	5.000E-11	57	60
A_bruennichi_NK1-B-2	TRINITY_DN2310_c0_g1_i1.p1	0.483	60	31	0	1	60	213	272	6.879E-11	57	60
A_bruennichi_NK1-B-2	TRINITY_DN2310_c0_g1_i2.p1	0.483	60	31	0	1	60	213	272	6.879E-11	57	60
A_bruennichi_NK1-B-2	TRINITY_DN2310_c0_g1_i3.p1	0.483	60	31	0	1	60	213	272	6.879E-11	57	60
A_bruennichi_NK1-B-2	TRINITY_DN31952_c0_g1_i1.p1	0.482	58	30	0	2	59	137	194	6.879E-11	57	60
A_bruennichi_NK1-B-2	TRINITY_DN16490_c0_g2_i1.p1	0.482	58	30	0	2	59	201	258	9.463E-11	56	60
A_bruennichi_NK1-B-2	TRINITY_DN2205_c0_g1_i1.p1	0.508	57	28	0	2	58	228	284	1.302E-10	56	60
A_bruennichi_NK1-B-2	TRINITY_DN2205_c0_g1_i10.p1	0.508	57	28	0	2	58	228	284	1.302E-10	56	60
A_bruennichi_NK1-B-2	TRINITY_DN2205_c0_g1_i2.p1	0.508	57	28	0	2	58	228	284	1.302E-10	56	60
A_bruennichi_NK1-B-2	TRINITY_DN2205_c0_g1_i3.p1	0.508	57	28	0	2	58	228	284	1.302E-10	56	60
A_bruennichi_NK1-B-2	TRINITY_DN2205_c0_g1_i4.p1	0.508	57	28	0	2	58	228	284	1.302E-10	56	60
A_bruennichi_NK1-B-2	TRINITY_DN2205_c0_g1_i6.p1	0.508	57	28	0	2	58	228	284	1.302E-10	56	60
A_bruennichi_NK1-B-2	TRINITY_DN2205_c0_g1_i7.p1	0.508	57	28	0	2	58	228	284	1.302E-10	56	60
A_bruennichi_NK1-B-2	TRINITY_DN2205_c0_g1_i8.p1	0.508	57	28	0	2	58	228	284	1.302E-10	56	60
A_bruennichi_NK1-B-2	TRINITY_DN2205_c0_g1_i9.p1	0.508	57	28	0	2	58	228	284	1.302E-10	56	60
A_bruennichi_NK1-B-2	TRINITY_DN3244_c8_g1_i1.p1	0.500	58	29	0	2	59	173	230	2.464E-10	55	60
A_bruennichi_NK1-B-2	TRINITY_DN3244_c8_g1_i2.p1	0.500	58	29	0	2	59	173	230	2.464E-10	55	60
A_bruennichi_NK1-B-2	TRINITY_DN3131_c1_g1_i1.p1	0.473	57	30	0	2	58	135	191	2.464E-10	55	60
A_bruennichi_NK1-B-2	TRINITY_DN3131_c1_g1_i2.p1	0.473	57	30	0	2	58	135	191	2.464E-10	55	60
A_bruennichi_NK1-B-2	TRINITY_DN17973_c0_g1_i1.p1	0.526	57	27	0	2	58	205	261	2.464E-10	55	60
A_bruennichi_NK1-B-2	TRINITY_DN17973_c0_g1_i4.p1	0.526	57	27	0	2	58	205	261	2.464E-10	55	60
A_bruennichi_NK1-B-2	TRINITY_DN17973_c0_g1_i2.p1	0.526	57	27	0	2	58	254	310	2.464E-10	55	60
A_bruennichi_NK1-B-2	TRINITY_DN17973_c0_g1_i3.p1	0.526	57	27	0	2	58	254	310	2.464E-10	55	60
A_bruennichi_NK1-B-2	TRINITY_DN1987_c0_g2_i1.p1	0.473	57	30	0	2	58	139	195	3.390E-10	55	60
A_bruennichi_NK1-B-2	TRINITY_DN1567_c2_g1_i1.p1	0.509	51	25	0	8	58	176	226	4.664E-10	54	60
A_bruennichi_NK1-B-2	TRINITY_DN1567_c2_g1_i11.p1	0.509	51	25	0	8	58	176	226	4.664E-10	54	60
A_bruennichi_NK1-B-2	TRINITY_DN1567_c2_g1_i12.p1	0.509	51	25	0	8	58	176	226	4.664E-10	54	60
A_bruennichi_NK1-B-2	TRINITY_DN331_c2_g2_i1.p1	0.508	57	28	0	2	58	194	250	6.417E-10	54	60
A_bruennichi_NK1-B-2	TRINITY_DN4429_c1_g1_i3.p2	0.457	59	31	0	2	60	167	225	1.215E-09	53	60
A_bruennichi_NK1-B-2	TRINITY_DN6984_c1_g2_i1.p1	0.438	57	31	0	3	59	252	308	1.215E-09	53	60
A_bruennichi_NK1-B-2	TRINITY_DN6984_c1_g2_i2.p1	0.438	57	31	0	3	59	252	308	1.215E-09	53	60
A_bruennichi_NK1-B-2	TRINITY_DN6984_c1_g2_i3.p1	0.438	57	31	0	3	59	252	308	1.215E-09	53	60
A_bruennichi_NK1-B-2	TRINITY_DN6062_c0_g1_i6.p1	0.491	57	29	0	2	58	209	265	1.672E-09	53	60
A_bruennichi_NK1-B-2	TRINITY_DN6062_c0_g1_i8.p1	0.491	57	29	0	2	58	209	265	1.672E-09	53	60
A_bruennichi_NK1-B-2	TRINITY_DN6062_c0_g1_i9.p1	0.491	57	29	0	2	58	209	265	1.672E-09	53	60
A_bruennichi_NK1-B-2	TRINITY_DN1579_c7_g1_i1.p1	0.491	57	29	0	2	58	188	244	1.672E-09	53	60
A_bruennichi_NK1-B-2	TRINITY_DN908_c0_g1_i5.p1	0.465	58	30	0	2	59	46	103	3.166E-09	52	60
A_bruennichi_NK1-B-2	TRINITY_DN908_c0_g1_i6.p1	0.465	58	30	0	2	59	88	145	3.166E-09	52	60
A_bruennichi_NK1-B-2	TRINITY_DN6984_c1_g1_i10.p2	0.428	56	31	0	3	58	110	165	3.166E-09	52	60
A_bruennichi_NK1-B-2	TRINITY_DN30592_c0_g1_i1.p1	0.473	57	30	0	2	58	49	105	3.166E-09	52	60
A_bruennichi_NK1-B-2	TRINITY_DN908_c0_g1_i2.p1	0.465	58	30	0	2	59	46	103	3.166E-09	52	60
A_bruennichi_NK1-B-2	TRINITY_DN908_c0_g1_i4.p1	0.465	58	30	0	2	59	88	145	3.166E-09	52	60
A_bruennichi_NK1-B-2	TRINITY_DN6984_c1_g1_i2.p1	0.428	56	31	0	3	58	243	298	3.166E-09	52	60
A_bruennichi_NK1-B-2	TRINITY_DN6984_c1_g1_i4.p1	0.428	56	31	0	3	58	243	298	3.166E-09	52	60
A_bruennichi_NK1-B-2	TRINITY_DN6984_c1_g1_i12.p1	0.428	56	31	0	3	58	251	306	3.166E-09	52	60
A_bruennichi_NK1-B-2	TRINITY_DN6984_c1_g1_i5.p1	0.428	56	31	0	3	58	251	306	3.166E-09	52	60
A_bruennichi_NK1-B-2	TRINITY_DN6062_c0_g1_i7.p1	0.473	57	30	0	2	58	210	266	3.166E-09	52	60
A_bruennichi_NK1-B-2	TRINITY_DN6062_c0_g1_i3.p1	0.473	57	30	0	2	58	210	266	3.166E-09	52	60
A_bruennichi_NK1-B-2	TRINITY_DN8087_c0_g1_i1.p1	0.491	57	29	0	3	59	696	752	3.166E-09	52	60
A_bruennichi_NK1-B-2	TRINITY_DN8087_c0_g1_i2.p1	0.491	57	29	0	3	59	696	752	3.166E-09	52	60
A_bruennichi_NK1-B-2	TRINITY_DN67940_c0_g1_i2.p1	0.462	54	29	0	4	57	111	164	8.250E-09	51	60
A_bruennichi_NK1-B-2	TRINITY_DN67940_c0_g1_i1.p1	0.462	54	29	0	4	57	178	231	8.250E-09	51	60
A_bruennichi_NK1-B-2	TRINITY_DN18905_c1_g1_i1.p1	0.472	55	29	0	5	59	237	291	8.250E-09	51	60
A_bruennichi_NK1-B-2	TRINITY_DN31819_c3_g1_i1.p1	0.510	47	23	0	12	58	3	49	8.250E-09	51	60
A_bruennichi_NK1-B-2	TRINITY_DN236_c5_g1_i2.p1	0.438	57	31	0	2	58	218	274	8.250E-09	51	60
A_bruennichi_NK1-B-2	TRINITY_DN236_c5_g1_i3.p1	0.438	57	31	0	2	58	248	304	8.250E-09	51	60
A_bruennichi_NK1-B-2	TRINITY_DN81547_c0_g1_i1.p1	0.466	60	30	0	1	57	334	393	8.250E-09	51	60
A_bruennichi_NK1-B-2	TRINITY_DN81547_c0_g1_i2.p1	0.466	60	30	0	1	57	334	393	8.250E-09	51	60
A_bruennichi_NK1-B-2	TRINITY_DN13958_c0_g1_i1.p1	0.491	57	29	0	2	58	166	222	1.563E-08	50	60
A_bruennichi_NK1-B-2	TRINITY_DN6062_c0_g1_i2.p1	0.471	53	28	0	6	58	1	53	4.075E-08	49	60
A_bruennichi_NK1-B-2	TRINITY_DN7681_c0_g1_i1.p1	0.491	57	29	0	2	58	269	325	5.609E-08	48	60
A_bruennichi_NK1-B-2	TRINITY_DN6984_c1_g1_i7.p1	0.400	60	33	0	3	58	243	302	2.014E-07	47	60
A_bruennichi_NK1-B-2	TRINITY_DN6984_c1_g1_i8.p1	0.400	60	33	0	3	58	243	302	2.014E-07	47	60
A_bruennichi_NK1-B-2	TRINITY_DN6984_c1_g1_i13.p1	0.400	60	33	0	3	58	251	310	2.014E-07	47	60
A_bruennichi_NK1-B-2	TRINITY_DN6984_c1_g1_i6.p1	0.400	60	33	0	3	58	251	310	2.014E-07	47	60
A_bruennichi_NK1-B-2	TRINITY_DN2719_c0_g1_i10.p1	0.800	25	5	0	34	58	1	25	1.373E-06	44	60
A_bruennichi_NK1-B-2	TRINITY_DN2719_c0_g1_i15.p1	0.800	25	5	0	34	58	1	25	1.373E-06	44	60
A_bruennichi_NK1-B-2	TRINITY_DN69021_c0_g1_i1.p1	0.607	28	11	0	31	58	3	30	4.647E-05	40	60
T_tridentatus_Slou_B	TRINITY_DN16894_c0_g1_i1.p1	0.983	60	1	0	1	60	209	268	7.912E-33	119	60
T_tridentatus_Slou_B	TRINITY_DN81382_c0_g1_i2.p1	0.633	60	22	0	1	60	140	199	1.245E-18	79	60
T_tridentatus_Slou_B	TRINITY_DN81382_c0_g1_i3.p1	0.633	60	22	0	1	60	140	199	1.245E-18	79	60
T_tridentatus_Slou_B	TRINITY_DN81382_c0_g1_i1.p1	0.633	60	22	0	1	60	140	199	1.245E-18	79	60
T_tridentatus_Slou_B	TRINITY_DN1056_c4_g1_i1.p1	0.644	59	21	0	1	59	133	191	3.231E-18	78	60
T_tridentatus_Slou_B	TRINITY_DN1056_c4_g1_i2.p1	0.644	59	21	0	1	59	133	191	3.231E-18	78	60
T_tridentatus_Slou_B	TRINITY_DN5568_c0_g1_i1.p1	0.649	57	20	0	2	58	206	262	4.113E-17	74	60
T_tridentatus_Slou_B	TRINITY_DN10759_c0_g1_i1.p1	0.637	58	21	0	2	59	167	224	4.113E-17	74	60
T_tridentatus_Slou_B	TRINITY_DN10759_c0_g1_i2.p1	0.637	58	21	0	2	59	167	224	4.113E-17	74	60
T_tridentatus_Slou_B	TRINITY_DN341_c25_g1_i1.p1	0.631	57	21	0	2	58	200	256	5.653E-17	74	60
T_tridentatus_Slou_B	TRINITY_DN2719_c0_g1_i1.p1	0.596	57	23	0	2	58	8	64	1.361E-15	70	60
T_tridentatus_Slou_B	TRINITY_DN2719_c0_g1_i14.p1	0.596	57	23	0	2	58	8	64	1.361E-15	70	60
T_tridentatus_Slou_B	TRINITY_DN74031_c0_g1_i1.p1	0.614	57	22	0	2	58	176	232	1.361E-15	70	60
T_tridentatus_Slou_B	TRINITY_DN8195_c0_g1_i1.p1	0.603	58	23	0	2	59	232	289	1.361E-15	70	60
T_tridentatus_Slou_B	TRINITY_DN8195_c0_g1_i2.p1	0.603	58	23	0	2	59	232	289	1.361E-15	70	60
T_tridentatus_Slou_B	TRINITY_DN8195_c0_g1_i4.p1	0.603	58	23	0	2	59	232	289	1.361E-15	70	60
T_tridentatus_Slou_B	TRINITY_DN2719_c0_g1_i2.p1	0.596	57	23	0	2	58	281	337	1.361E-15	70	60
T_tridentatus_Slou_B	TRINITY_DN2719_c0_g1_i9.p1	0.596	57	23	0	2	58	281	337	1.361E-15	70	60
T_tridentatus_Slou_B	TRINITY_DN898_c1_g1_i2.p1	0.596	57	23	0	2	58	145	201	3.536E-15	69	60
T_tridentatus_Slou_B	TRINITY_DN898_c1_g1_i3.p1	0.596	57	23	0	2	58	145	201	3.536E-15	69	60
T_tridentatus_Slou_B	TRINITY_DN898_c1_g1_i1.p1	0.596	57	23	0	2	58	155	211	3.536E-15	69	60
T_tridentatus_Slou_B	TRINITY_DN898_c1_g1_i4.p1	0.596	57	23	0	2	58	155	211	3.536E-15	69	60
T_tridentatus_Slou_B	TRINITY_DN10215_c0_g1_i1.p1	0.566	60	26	0	1	60	148	207	4.861E-15	68	60
T_tridentatus_Slou_B	TRINITY_DN10215_c0_g1_i2.p1	0.566	60	26	0	1	60	148	207	4.861E-15	68	60
T_tridentatus_Slou_B	TRINITY_DN42199_c0_g1_i1.p1	0.571	56	24	0	2	57	128	183	9.188E-15	68	60
T_tridentatus_Slou_B	TRINITY_DN7637_c1_g1_i3.p1	0.550	60	27	0	1	60	97	156	9.188E-15	68	60
T_tridentatus_Slou_B	TRINITY_DN7637_c1_g2_i1.p1	0.550	60	27	0	1	60	211	270	9.188E-15	68	60
T_tridentatus_Slou_B	TRINITY_DN7637_c1_g2_i2.p1	0.550	60	27	0	1	60	211	270	9.188E-15	68	60
T_tridentatus_Slou_B	TRINITY_DN249_c1_g1_i1.p1	0.586	58	24	0	1	58	193	250	6.206E-14	65	60
T_tridentatus_Slou_B	TRINITY_DN249_c1_g2_i1.p1	0.586	58	24	0	1	58	203	260	6.206E-14	65	60
T_tridentatus_Slou_B	TRINITY_DN1790_c0_g1_i1.p1	0.596	52	21	0	2	53	96	147	8.534E-14	65	60
T_tridentatus_Slou_B	TRINITY_DN36077_c0_g1_i1.p1	0.500	58	29	0	2	59	18	75	1.613E-13	64	60
T_tridentatus_Slou_B	TRINITY_DN36077_c0_g1_i2.p1	0.500	58	29	0	2	59	186	243	1.613E-13	64	60
T_tridentatus_Slou_B	TRINITY_DN10724_c0_g1_i1.p1	0.543	57	26	0	2	58	53	109	2.219E-13	64	60
T_tridentatus_Slou_B	TRINITY_DN10724_c0_g1_i2.p1	0.543	57	26	0	2	58	53	109	2.219E-13	64	60
T_tridentatus_Slou_B	TRINITY_DN2896_c0_g1_i1.p1	0.561	57	25	0	2	58	128	184	4.195E-13	63	60
T_tridentatus_Slou_B	TRINITY_DN9482_c0_g1_i1.p1	0.517	56	27	0	5	60	216	271	4.195E-13	63	60
T_tridentatus_Slou_B	TRINITY_DN488_c1_g1_i1.p1	0.561	57	25	0	2	58	130	186	5.769E-13	63	60
T_tridentatus_Slou_B	TRINITY_DN3443_c0_g3_i1.p1	0.578	57	24	0	2	58	192	248	7.933E-13	62	60
T_tridentatus_Slou_B	TRINITY_DN88107_c0_g1_i1.p1	0.525	59	28	0	2	60	186	244	1.500E-12	61	60
T_tridentatus_Slou_B	TRINITY_DN2567_c1_g1_i1.p1	0.568	58	25	0	2	59	171	228	2.063E-12	61	60
T_tridentatus_Slou_B	TRINITY_DN2567_c1_g1_i3.p1	0.568	58	25	0	2	59	171	228	2.063E-12	61	60
T_tridentatus_Slou_B	TRINITY_DN2567_c1_g1_i4.p1	0.568	58	25	0	2	59	171	228	2.063E-12	61	60
T_tridentatus_Slou_B	TRINITY_DN2567_c1_g1_i5.p1	0.568	58	25	0	2	59	171	228	2.063E-12	61	60
T_tridentatus_Slou_B	TRINITY_DN2567_c1_g1_i6.p1	0.568	58	25	0	2	59	171	228	2.063E-12	61	60
T_tridentatus_Slou_B	TRINITY_DN1790_c1_g1_i7.p1	0.508	59	29	0	2	60	199	257	2.838E-12	61	60
T_tridentatus_Slou_B	TRINITY_DN1790_c1_g1_i2.p1	0.508	59	29	0	2	60	199	257	2.838E-12	61	60
T_tridentatus_Slou_B	TRINITY_DN3932_c0_g1_i1.p1	0.542	59	27	0	2	60	139	197	3.903E-12	60	60
T_tridentatus_Slou_B	TRINITY_DN3932_c0_g1_i2.p1	0.542	59	27	0	2	60	139	197	3.903E-12	60	60
T_tridentatus_Slou_B	TRINITY_DN1790_c0_g2_i3.p1	0.491	59	30	0	2	60	18	76	7.383E-12	59	60
T_tridentatus_Slou_B	TRINITY_DN33464_c3_g1_i2.p1	0.508	57	28	0	2	58	101	157	7.383E-12	59	60
T_tridentatus_Slou_B	TRINITY_DN33464_c3_g1_i1.p1	0.508	57	28	0	2	58	101	157	7.383E-12	59	60
T_tridentatus_Slou_B	TRINITY_DN9897_c0_g1_i1.p1	0.561	57	25	0	2	58	155	211	7.383E-12	59	60
T_tridentatus_Slou_B	TRINITY_DN9897_c0_g1_i2.p1	0.561	57	25	0	2	58	155	211	7.383E-12	59	60
T_tridentatus_Slou_B	TRINITY_DN1790_c0_g2_i4.p1	0.491	59	30	0	2	60	218	276	7.383E-12	59	60
T_tridentatus_Slou_B	TRINITY_DN1790_c0_g2_i5.p1	0.491	59	30	0	2	60	218	276	7.383E-12	59	60
T_tridentatus_Slou_B	TRINITY_DN1790_c0_g2_i7.p1	0.491	59	30	0	2	60	218	276	7.383E-12	59	60
T_tridentatus_Slou_B	TRINITY_DN713_c3_g1_i1.p1	0.555	54	24	0	5	58	312	365	1.397E-11	59	60
T_tridentatus_Slou_B	TRINITY_DN16502_c0_g1_i1.p1	0.508	57	28	0	2	58	99	155	3.635E-11	57	60
T_tridentatus_Slou_B	TRINITY_DN16502_c0_g1_i2.p1	0.508	57	28	0	2	58	99	155	3.635E-11	57	60
T_tridentatus_Slou_B	TRINITY_DN7635_c0_g1_i1.p1	0.534	58	27	0	2	59	180	237	3.635E-11	57	60
T_tridentatus_Slou_B	TRINITY_DN1838_c2_g1_i2.p1	0.482	58	30	0	2	59	224	281	3.635E-11	57	60
T_tridentatus_Slou_B	TRINITY_DN32604_c0_g3_i2.p1	0.517	58	28	0	2	59	74	131	5.000E-11	57	60
T_tridentatus_Slou_B	TRINITY_DN32604_c0_g3_i3.p1	0.517	58	28	0	2	59	74	131	5.000E-11	57	60
T_tridentatus_Slou_B	TRINITY_DN32604_c0_g5_i1.p1	0.517	58	28	0	2	59	74	131	5.000E-11	57	60
T_tridentatus_Slou_B	TRINITY_DN2310_c0_g1_i1.p1	0.483	60	31	0	1	60	213	272	6.879E-11	57	60
T_tridentatus_Slou_B	TRINITY_DN2310_c0_g1_i2.p1	0.483	60	31	0	1	60	213	272	6.879E-11	57	60
T_tridentatus_Slou_B	TRINITY_DN2310_c0_g1_i3.p1	0.483	60	31	0	1	60	213	272	6.879E-11	57	60
T_tridentatus_Slou_B	TRINITY_DN31952_c0_g1_i1.p1	0.482	58	30	0	2	59	137	194	6.879E-11	57	60
T_tridentatus_Slou_B	TRINITY_DN16490_c0_g2_i1.p1	0.482	58	30	0	2	59	201	258	9.463E-11	56	60
T_tridentatus_Slou_B	TRINITY_DN2205_c0_g1_i1.p1	0.508	57	28	0	2	58	228	284	1.302E-10	56	60
T_tridentatus_Slou_B	TRINITY_DN2205_c0_g1_i10.p1	0.508	57	28	0	2	58	228	284	1.302E-10	56	60
T_tridentatus_Slou_B	TRINITY_DN2205_c0_g1_i2.p1	0.508	57	28	0	2	58	228	284	1.302E-10	56	60
T_tridentatus_Slou_B	TRINITY_DN2205_c0_g1_i3.p1	0.508	57	28	0	2	58	228	284	1.302E-10	56	60
T_tridentatus_Slou_B	TRINITY_DN2205_c0_g1_i4.p1	0.508	57	28	0	2	58	228	284	1.302E-10	56	60
T_tridentatus_Slou_B	TRINITY_DN2205_c0_g1_i6.p1	0.508	57	28	0	2	58	228	284	1.302E-10	56	60
T_tridentatus_Slou_B	TRINITY_DN2205_c0_g1_i7.p1	0.508	57	28	0	2	58	228	284	1.302E-10	56	60
T_tridentatus_Slou_B	TRINITY_DN2205_c0_g1_i8.p1	0.508	57	28	0	2	58	228	284	1.302E-10	56	60
T_tridentatus_Slou_B	TRINITY_DN2205_c0_g1_i9.p1	0.508	57	28	0	2	58	228	284	1.302E-10	56	60
T_tridentatus_Slou_B	TRINITY_DN3244_c8_g1_i1.p1	0.500	58	29	0	2	59	173	230	2.464E-10	55	60
T_tridentatus_Slou_B	TRINITY_DN3244_c8_g1_i2.p1	0.500	58	29	0	2	59	173	230	2.464E-10	55	60
T_tridentatus_Slou_B	TRINITY_DN3131_c1_g1_i1.p1	0.473	57	30	0	2	58	135	191	2.464E-10	55	60
T_tridentatus_Slou_B	TRINITY_DN3131_c1_g1_i2.p1	0.473	57	30	0	2	58	135	191	2.464E-10	55	60
T_tridentatus_Slou_B	TRINITY_DN17973_c0_g1_i1.p1	0.526	57	27	0	2	58	205	261	2.464E-10	55	60
T_tridentatus_Slou_B	TRINITY_DN17973_c0_g1_i4.p1	0.526	57	27	0	2	58	205	261	2.464E-10	55	60
T_tridentatus_Slou_B	TRINITY_DN17973_c0_g1_i2.p1	0.526	57	27	0	2	58	254	310	2.464E-10	55	60
T_tridentatus_Slou_B	TRINITY_DN17973_c0_g1_i3.p1	0.526	57	27	0	2	58	254	310	2.464E-10	55	60
T_tridentatus_Slou_B	TRINITY_DN1987_c0_g2_i1.p1	0.473	57	30	0	2	58	139	195	3.390E-10	55	60
T_tridentatus_Slou_B	TRINITY_DN1567_c2_g1_i1.p1	0.509	51	25	0	8	58	176	226	4.664E-10	54	60
T_tridentatus_Slou_B	TRINITY_DN1567_c2_g1_i11.p1	0.509	51	25	0	8	58	176	226	4.664E-10	54	60
T_tridentatus_Slou_B	TRINITY_DN1567_c2_g1_i12.p1	0.509	51	25	0	8	58	176	226	4.664E-10	54	60
T_tridentatus_Slou_B	TRINITY_DN331_c2_g2_i1.p1	0.508	57	28	0	2	58	194	250	6.417E-10	54	60
T_tridentatus_Slou_B	TRINITY_DN4429_c1_g1_i3.p2	0.457	59	31	0	2	60	167	225	1.215E-09	53	60
T_tridentatus_Slou_B	TRINITY_DN6984_c1_g2_i1.p1	0.438	57	31	0	3	59	252	308	1.215E-09	53	60
T_tridentatus_Slou_B	TRINITY_DN6984_c1_g2_i2.p1	0.438	57	31	0	3	59	252	308	1.215E-09	53	60
T_tridentatus_Slou_B	TRINITY_DN6984_c1_g2_i3.p1	0.438	57	31	0	3	59	252	308	1.215E-09	53	60
T_tridentatus_Slou_B	TRINITY_DN6062_c0_g1_i6.p1	0.491	57	29	0	2	58	209	265	1.672E-09	53	60
T_tridentatus_Slou_B	TRINITY_DN6062_c0_g1_i8.p1	0.491	57	29	0	2	58	209	265	1.672E-09	53	60
T_tridentatus_Slou_B	TRINITY_DN6062_c0_g1_i9.p1	0.491	57	29	0	2	58	209	265	1.672E-09	53	60
T_tridentatus_Slou_B	TRINITY_DN1579_c7_g1_i1.p1	0.491	57	29	0	2	58	188	244	1.672E-09	53	60
T_tridentatus_Slou_B	TRINITY_DN908_c0_g1_i5.p1	0.465	58	30	0	2	59	46	103	3.166E-09	52	60
T_tridentatus_Slou_B	TRINITY_DN908_c0_g1_i6.p1	0.465	58	30	0	2	59	88	145	3.166E-09	52	60
T_tridentatus_Slou_B	TRINITY_DN6984_c1_g1_i10.p2	0.428	56	31	0	3	58	110	165	3.166E-09	52	60
T_tridentatus_Slou_B	TRINITY_DN30592_c0_g1_i1.p1	0.473	57	30	0	2	58	49	105	3.166E-09	52	60
T_tridentatus_Slou_B	TRINITY_DN908_c0_g1_i2.p1	0.465	58	30	0	2	59	46	103	3.166E-09	52	60
T_tridentatus_Slou_B	TRINITY_DN908_c0_g1_i4.p1	0.465	58	30	0	2	59	88	145	3.166E-09	52	60
T_tridentatus_Slou_B	TRINITY_DN6984_c1_g1_i2.p1	0.428	56	31	0	3	58	243	298	3.166E-09	52	60
T_tridentatus_Slou_B	TRINITY_DN6984_c1_g1_i4.p1	0.428	56	31	0	3	58	243	298	3.166E-09	52	60
T_tridentatus_Slou_B	TRINITY_DN6984_c1_g1_i12.p1	0.428	56	31	0	3	58	251	306	3.166E-09	52	60
T_tridentatus_Slou_B	TRINITY_DN6984_c1_g1_i5.p1	0.428	56	31	0	3	58	251	306	3.166E-09	52	60
T_tridentatus_Slou_B	TRINITY_DN6062_c0_g1_i7.p1	0.473	57	30	0	2	58	210	266	3.166E-09	52	60
T_tridentatus_Slou_B	TRINITY_DN6062_c0_g1_i3.p1	0.473	57	30	0	2	58	210	266	3.166E-09	52	60
T_tridentatus_Slou_B	TRINITY_DN8087_c0_g1_i1.p1	0.491	57	29	0	3	59	696	752	3.166E-09	52	60
T_tridentatus_Slou_B	TRINITY_DN8087_c0_g1_i2.p1	0.491	57	29	0	3	59	696	752	3.166E-09	52	60
T_tridentatus_Slou_B	TRINITY_DN67940_c0_g1_i2.p1	0.462	54	29	0	4	57	111	164	8.250E-09	51	60
T_tridentatus_Slou_B	TRINITY_DN67940_c0_g1_i1.p1	0.462	54	29	0	4	57	178	231	8.250E-09	51	60
T_tridentatus_Slou_B	TRINITY_DN18905_c1_g1_i1.p1	0.472	55	29	0	5	59	237	291	8.250E-09	51	60
T_tridentatus_Slou_B	TRINITY_DN31819_c3_g1_i1.p1	0.510	47	23	0	12	58	3	49	8.250E-09	51	60
T_tridentatus_Slou_B	TRINITY_DN236_c5_g1_i2.p1	0.438	57	31	0	2	58	218	274	8.250E-09	51	60
T_tridentatus_Slou_B	TRINITY_DN236_c5_g1_i3.p1	0.438	57	31	0	2	58	248	304	8.250E-09	51	60
T_tridentatus_Slou_B	TRINITY_DN81547_c0_g1_i1.p1	0.466	60	30	0	1	57	334	393	8.250E-09	51	60
T_tridentatus_Slou_B	TRINITY_DN81547_c0_g1_i2.p1	0.466	60	30	0	1	57	334	393	8.250E-09	51	60
T_tridentatus_Slou_B	TRINITY_DN13958_c0_g1_i1.p1	0.491	57	29	0	2	58	166	222	1.563E-08	50	60
T_tridentatus_Slou_B	TRINITY_DN6062_c0_g1_i2.p1	0.471	53	28	0	6	58	1	53	4.075E-08	49	60
T_tridentatus_Slou_B	TRINITY_DN7681_c0_g1_i1.p1	0.491	57	29	0	2	58	269	325	5.609E-08	48	60
T_tridentatus_Slou_B	TRINITY_DN6984_c1_g1_i7.p1	0.400	60	33	0	3	58	243	302	2.014E-07	47	60
T_tridentatus_Slou_B	TRINITY_DN6984_c1_g1_i8.p1	0.400	60	33	0	3	58	243	302	2.014E-07	47	60
T_tridentatus_Slou_B	TRINITY_DN6984_c1_g1_i13.p1	0.400	60	33	0	3	58	251	310	2.014E-07	47	60
T_tridentatus_Slou_B	TRINITY_DN6984_c1_g1_i6.p1	0.400	60	33	0	3	58	251	310	2.014E-07	47	60
T_tridentatus_Slou_B	TRINITY_DN2719_c0_g1_i10.p1	0.800	25	5	0	34	58	1	25	1.373E-06	44	60
T_tridentatus_Slou_B	TRINITY_DN2719_c0_g1_i15.p1	0.800	25	5	0	34	58	1	25	1.373E-06	44	60
T_tridentatus_Slou_B	TRINITY_DN69021_c0_g1_i1.p1	0.607	28	11	0	31	58	3	30	4.647E-05	40	60
A_bruennichi_NK2.2-A	TRINITY_DN17973_c0_g1_i1.p1	1.000	60	0	0	1	60	204	263	2.812E-32	118	60
A_bruennichi_NK2.2-A	TRINITY_DN17973_c0_g1_i4.p1	1.000	60	0	0	1	60	204	263	2.812E-32	118	60
A_bruennichi_NK2.2-A	TRINITY_DN17973_c0_g1_i2.p1	1.000	60	0	0	1	60	253	312	2.812E-32	118	60
A_bruennichi_NK2.2-A	TRINITY_DN17973_c0_g1_i3.p1	1.000	60	0	0	1	60	253	312	2.812E-32	118	60
A_bruennichi_NK2.2-A	TRINITY_DN7635_c0_g1_i1.p1	0.844	58	9	0	1	58	179	236	3.232E-26	100	60
A_bruennichi_NK2.2-A	TRINITY_DN2567_c1_g1_i1.p1	0.800	60	12	0	1	60	170	229	2.001E-24	95	60
A_bruennichi_NK2.2-A	TRINITY_DN2567_c1_g1_i3.p1	0.800	60	12	0	1	60	170	229	2.001E-24	95	60
A_bruennichi_NK2.2-A	TRINITY_DN2567_c1_g1_i4.p1	0.800	60	12	0	1	60	170	229	2.001E-24	95	60
A_bruennichi_NK2.2-A	TRINITY_DN2567_c1_g1_i5.p1	0.800	60	12	0	1	60	170	229	2.001E-24	95	60
A_bruennichi_NK2.2-A	TRINITY_DN2567_c1_g1_i6.p1	0.800	60	12	0	1	60	170	229	2.001E-24	95	60
A_bruennichi_NK2.2-A	TRINITY_DN9897_c0_g1_i1.p1	0.603	58	23	0	1	58	154	211	1.871E-15	70	60
A_bruennichi_NK2.2-A	TRINITY_DN9897_c0_g1_i2.p1	0.603	58	23	0	1	58	154	211	1.871E-15	70	60
A_bruennichi_NK2.2-A	TRINITY_DN8195_c0_g1_i1.p1	0.551	58	26	0	1	58	231	288	7.383E-12	59	60
A_bruennichi_NK2.2-A	TRINITY_DN8195_c0_g1_i2.p1	0.551	58	26	0	1	58	231	288	7.383E-12	59	60
A_bruennichi_NK2.2-A	TRINITY_DN8195_c0_g1_i4.p1	0.551	58	26	0	1	58	231	288	7.383E-12	59	60
A_bruennichi_NK2.2-A	TRINITY_DN5568_c0_g1_i1.p1	0.508	59	29	0	2	60	206	264	1.015E-11	59	60
A_bruennichi_NK2.2-A	TRINITY_DN341_c25_g1_i1.p1	0.517	56	27	0	5	60	203	258	3.635E-11	57	60
A_bruennichi_NK2.2-A	TRINITY_DN488_c1_g1_i1.p1	0.526	57	27	0	2	58	130	186	5.000E-11	57	60
A_bruennichi_NK2.2-A	TRINITY_DN2719_c0_g1_i1.p1	0.482	58	30	0	1	58	7	64	9.463E-11	56	60
A_bruennichi_NK2.2-A	TRINITY_DN2719_c0_g1_i14.p1	0.482	58	30	0	1	58	7	64	9.463E-11	56	60
A_bruennichi_NK2.2-A	TRINITY_DN2719_c0_g1_i2.p1	0.482	58	30	0	1	58	280	337	9.463E-11	56	60
A_bruennichi_NK2.2-A	TRINITY_DN2719_c0_g1_i9.p1	0.482	58	30	0	1	58	280	337	9.463E-11	56	60
A_bruennichi_NK2.2-A	TRINITY_DN898_c1_g1_i2.p1	0.543	57	26	0	2	58	145	201	1.302E-10	56	60
A_bruennichi_NK2.2-A	TRINITY_DN898_c1_g1_i3.p1	0.543	57	26	0	2	58	145	201	1.302E-10	56	60
A_bruennichi_NK2.2-A	TRINITY_DN898_c1_g1_i1.p1	0.543	57	26	0	2	58	155	211	1.302E-10	56	60
A_bruennichi_NK2.2-A	TRINITY_DN898_c1_g1_i4.p1	0.543	57	26	0	2	58	155	211	1.302E-10	56	60
A_bruennichi_NK2.2-A	TRINITY_DN74031_c0_g1_i1.p1	0.526	57	27	0	2	58	176	232	4.664E-10	54	60
A_bruennichi_NK2.2-A	TRINITY_DN36077_c0_g1_i1.p1	0.465	58	30	0	1	58	17	74	8.830E-10	53	60
A_bruennichi_NK2.2-A	TRINITY_DN36077_c0_g1_i2.p1	0.465	58	30	0	1	58	185	242	8.830E-10	53	60
A_bruennichi_NK2.2-A	TRINITY_DN10215_c0_g1_i1.p1	0.509	51	25	0	5	55	152	202	1.215E-09	53	60
A_bruennichi_NK2.2-A	TRINITY_DN10215_c0_g1_i2.p1	0.509	51	25	0	5	55	152	202	1.215E-09	53	60
A_bruennichi_NK2.2-A	TRINITY_DN1567_c2_g1_i1.p1	0.509	55	27	0	6	60	174	228	1.215E-09	53	60
A_bruennichi_NK2.2-A	TRINITY_DN1567_c2_g1_i11.p1	0.509	55	27	0	6	60	174	228	1.215E-09	53	60
A_bruennichi_NK2.2-A	TRINITY_DN1567_c2_g1_i12.p1	0.509	55	27	0	6	60	174	228	1.215E-09	53	60
A_bruennichi_NK2.2-A	TRINITY_DN331_c2_g2_i1.p1	0.500	58	29	0	1	58	193	250	1.672E-09	53	60
A_bruennichi_NK2.2-A	TRINITY_DN81547_c0_g1_i1.p1	0.473	57	30	0	4	60	340	396	2.300E-09	52	60
A_bruennichi_NK2.2-A	TRINITY_DN81547_c0_g1_i2.p1	0.473	57	30	0	4	60	340	396	2.300E-09	52	60
A_bruennichi_NK2.2-A	TRINITY_DN81382_c0_g1_i2.p1	0.508	57	28	0	2	58	141	197	3.166E-09	52	60
A_bruennichi_NK2.2-A	TRINITY_DN81382_c0_g1_i3.p1	0.508	57	28	0	2	58	141	197	3.166E-09	52	60
A_bruennichi_NK2.2-A	TRINITY_DN81382_c0_g1_i1.p1	0.508	57	28	0	2	58	141	197	3.166E-09	52	60
A_bruennichi_NK2.2-A	TRINITY_DN67940_c0_g1_i2.p1	0.490	51	26	0	5	55	112	162	8.250E-09	51	60
A_bruennichi_NK2.2-A	TRINITY_DN67940_c0_g1_i1.p1	0.490	51	26	0	5	55	179	229	8.250E-09	51	60
A_bruennichi_NK2.2-A	TRINITY_DN1056_c4_g1_i1.p1	0.491	57	29	0	2	58	134	190	8.250E-09	51	60
A_bruennichi_NK2.2-A	TRINITY_DN1056_c4_g1_i2.p1	0.491	57	29	0	2	58	134	190	8.250E-09	51	60
A_bruennichi_NK2.2-A	TRINITY_DN7681_c0_g1_i1.p1	0.508	57	28	0	2	58	269	325	1.135E-08	50	60
A_bruennichi_NK2.2-A	TRINITY_DN10759_c0_g1_i1.p1	0.491	57	29	0	2	58	167	223	1.563E-08	50	60
A_bruennichi_NK2.2-A	TRINITY_DN10759_c0_g1_i2.p1	0.491	57	29	0	2	58	167	223	1.563E-08	50	60
A_bruennichi_NK2.2-A	TRINITY_DN2896_c0_g1_i1.p1	0.491	57	29	0	2	58	128	184	2.151E-08	49	60
A_bruennichi_NK2.2-A	TRINITY_DN249_c1_g2_i1.p1	0.464	56	29	0	5	60	207	262	2.151E-08	49	60
A_bruennichi_NK2.2-A	TRINITY_DN16894_c0_g1_i1.p1	0.508	57	28	0	2	58	210	266	2.151E-08	49	60
A_bruennichi_NK2.2-A	TRINITY_DN249_c1_g1_i1.p1	0.481	54	28	0	5	58	197	250	2.960E-08	49	60
A_bruennichi_NK2.2-A	TRINITY_DN3443_c0_g3_i1.p1	0.444	54	29	0	5	58	195	248	4.075E-08	49	60
A_bruennichi_NK2.2-A	TRINITY_DN9482_c0_g1_i1.p1	0.470	51	26	0	5	55	216	266	5.609E-08	48	60
A_bruennichi_NK2.2-A	TRINITY_DN88107_c0_g1_i1.p1	0.481	54	28	0	5	58	189	242	1.463E-07	47	60
A_bruennichi_NK2.2-A	TRINITY_DN713_c3_g1_i1.p1	0.462	54	29	0	5	58	312	365	2.014E-07	47	60
A_bruennichi_NK2.2-A	TRINITY_DN8087_c0_g1_i1.p1	0.428	56	31	0	3	58	696	751	3.818E-07	46	60
A_bruennichi_NK2.2-A	TRINITY_DN8087_c0_g1_i2.p1	0.428	56	31	0	3	58	696	751	3.818E-07	46	60
A_bruennichi_NK2.2-A	TRINITY_DN18905_c1_g1_i1.p1	0.425	54	30	0	5	58	237	290	5.257E-07	46	60
A_bruennichi_NK2.2-A	TRINITY_DN1790_c1_g1_i7.p1	0.444	54	29	0	5	58	202	255	7.239E-07	45	60
A_bruennichi_NK2.2-A	TRINITY_DN1790_c1_g1_i2.p1	0.444	54	29	0	5	58	202	255	7.239E-07	45	60
A_bruennichi_NK2.2-A	TRINITY_DN3244_c8_g1_i1.p1	0.413	58	33	0	1	58	172	229	9.968E-07	45	60
A_bruennichi_NK2.2-A	TRINITY_DN3244_c8_g1_i2.p1	0.413	58	33	0	1	58	172	229	9.968E-07	45	60
A_bruennichi_NK2.2-A	TRINITY_DN2310_c0_g1_i1.p1	0.425	54	30	0	5	58	217	270	9.968E-07	45	60
A_bruennichi_NK2.2-A	TRINITY_DN2310_c0_g1_i2.p1	0.425	54	30	0	5	58	217	270	9.968E-07	45	60
A_bruennichi_NK2.2-A	TRINITY_DN2310_c0_g1_i3.p1	0.425	54	30	0	5	58	217	270	9.968E-07	45	60
A_bruennichi_NK2.2-A	TRINITY_DN1790_c0_g2_i3.p1	0.425	54	30	0	5	58	21	74	1.890E-06	44	60
A_bruennichi_NK2.2-A	TRINITY_DN1790_c0_g1_i1.p1	0.448	49	26	0	5	53	99	147	1.890E-06	44	60
A_bruennichi_NK2.2-A	TRINITY_DN3932_c0_g1_i1.p1	0.400	55	32	0	5	59	142	196	1.890E-06	44	60
A_bruennichi_NK2.2-A	TRINITY_DN3932_c0_g1_i2.p1	0.400	55	32	0	5	59	142	196	1.890E-06	44	60
A_bruennichi_NK2.2-A	TRINITY_DN1790_c0_g2_i4.p1	0.425	54	30	0	5	58	221	274	1.890E-06	44	60
A_bruennichi_NK2.2-A	TRINITY_DN1790_c0_g2_i5.p1	0.425	54	30	0	5	58	221	274	1.890E-06	44	60
A_bruennichi_NK2.2-A	TRINITY_DN1790_c0_g2_i7.p1	0.425	54	30	0	5	58	221	274	1.890E-06	44	60
A_bruennichi_NK2.2-A	TRINITY_DN42199_c0_g1_i1.p1	0.428	56	31	0	2	57	128	183	6.800E-06	42	60
A_bruennichi_NK2.2-A	TRINITY_DN16502_c0_g1_i1.p1	0.446	56	30	0	5	60	102	157	9.366E-06	42	60
A_bruennichi_NK2.2-A	TRINITY_DN16502_c0_g1_i2.p1	0.446	56	30	0	5	60	102	157	9.366E-06	42	60
A_bruennichi_NK2.2-A	TRINITY_DN7637_c1_g1_i3.p1	0.407	54	31	0	5	58	101	154	1.290E-05	42	60
A_bruennichi_NK2.2-A	TRINITY_DN7637_c1_g2_i1.p1	0.407	54	31	0	5	58	215	268	1.290E-05	42	60
A_bruennichi_NK2.2-A	TRINITY_DN7637_c1_g2_i2.p1	0.407	54	31	0	5	58	215	268	1.290E-05	42	60
A_bruennichi_NK2.2-A	TRINITY_DN16490_c0_g2_i1.p1	0.431	51	28	0	5	55	204	254	2.448E-05	41	60
A_bruennichi_NK2.2-A	TRINITY_DN30592_c0_g1_i1.p1	0.403	57	33	0	2	58	49	105	6.402E-05	40	60
A_bruennichi_NK2.2-A	TRINITY_DN13958_c0_g1_i1.p1	0.385	57	34	0	2	58	166	222	8.329E-04	36	60
T_antipodiana_NK2.2-B	TRINITY_DN17973_c0_g1_i1.p1	0.932	59	4	0	2	60	205	263	1.162E-29	110	60
T_antipodiana_NK2.2-B	TRINITY_DN17973_c0_g1_i4.p1	0.932	59	4	0	2	60	205	263	1.162E-29	110	60
T_antipodiana_NK2.2-B	TRINITY_DN17973_c0_g1_i2.p1	0.932	59	4	0	2	60	254	312	1.162E-29	110	60
T_antipodiana_NK2.2-B	TRINITY_DN17973_c0_g1_i3.p1	0.932	59	4	0	2	60	254	312	1.162E-29	110	60
T_antipodiana_NK2.2-B	TRINITY_DN7635_c0_g1_i1.p1	0.862	58	8	0	1	58	179	236	6.614E-27	102	60
T_antipodiana_NK2.2-B	TRINITY_DN2567_c1_g1_i1.p1	0.796	59	12	0	2	60	171	229	3.776E-24	94	60
T_antipodiana_NK2.2-B	TRINITY_DN2567_c1_g1_i3.p1	0.796	59	12	0	2	60	171	229	3.776E-24	94	60
T_antipodiana_NK2.2-B	TRINITY_DN2567_c1_g1_i4.p1	0.796	59	12	0	2	60	171	229	3.776E-24	94	60
T_antipodiana_NK2.2-B	TRINITY_DN2567_c1_g1_i5.p1	0.796	59	12	0	2	60	171	229	3.776E-24	94	60
T_antipodiana_NK2.2-B	TRINITY_DN2567_c1_g1_i6.p1	0.796	59	12	0	2	60	171	229	3.776E-24	94	60
T_antipodiana_NK2.2-B	TRINITY_DN9897_c0_g1_i1.p1	0.648	54	19	0	5	58	158	211	7.203E-16	71	60
T_antipodiana_NK2.2-B	TRINITY_DN9897_c0_g1_i2.p1	0.648	54	19	0	5	58	158	211	7.203E-16	71	60
T_antipodiana_NK2.2-B	TRINITY_DN8195_c0_g1_i1.p1	0.589	56	23	0	3	58	233	288	2.063E-12	61	60
T_antipodiana_NK2.2-B	TRINITY_DN8195_c0_g1_i2.p1	0.589	56	23	0	3	58	233	288	2.063E-12	61	60
T_antipodiana_NK2.2-B	TRINITY_DN8195_c0_g1_i4.p1	0.589	56	23	0	3	58	233	288	2.063E-12	61	60
T_antipodiana_NK2.2-B	TRINITY_DN5568_c0_g1_i1.p1	0.526	57	27	0	2	58	206	262	5.368E-12	60	60
T_antipodiana_NK2.2-B	TRINITY_DN341_c25_g1_i1.p1	0.535	56	26	0	5	60	203	258	5.368E-12	60	60
T_antipodiana_NK2.2-B	TRINITY_DN898_c1_g1_i2.p1	0.543	57	26	0	2	58	145	201	1.921E-11	58	60
T_antipodiana_NK2.2-B	TRINITY_DN898_c1_g1_i3.p1	0.543	57	26	0	2	58	145	201	1.921E-11	58	60
T_antipodiana_NK2.2-B	TRINITY_DN898_c1_g1_i1.p1	0.543	57	26	0	2	58	155	211	1.921E-11	58	60
T_antipodiana_NK2.2-B	TRINITY_DN898_c1_g1_i4.p1	0.543	57	26	0	2	58	155	211	1.921E-11	58	60
T_antipodiana_NK2.2-B	TRINITY_DN2719_c0_g1_i1.p1	0.500	56	28	0	3	58	9	64	2.643E-11	58	60
T_antipodiana_NK2.2-B	TRINITY_DN2719_c0_g1_i14.p1	0.500	56	28	0	3	58	9	64	2.643E-11	58	60
T_antipodiana_NK2.2-B	TRINITY_DN488_c1_g1_i1.p1	0.526	57	27	0	2	58	130	186	2.643E-11	58	60
T_antipodiana_NK2.2-B	TRINITY_DN2719_c0_g1_i2.p1	0.500	56	28	0	3	58	282	337	2.643E-11	58	60
T_antipodiana_NK2.2-B	TRINITY_DN2719_c0_g1_i9.p1	0.500	56	28	0	3	58	282	337	2.643E-11	58	60
T_antipodiana_NK2.2-B	TRINITY_DN74031_c0_g1_i1.p1	0.526	57	27	0	2	58	176	232	6.879E-11	57	60
T_antipodiana_NK2.2-B	TRINITY_DN36077_c0_g1_i1.p1	0.482	58	30	0	1	58	17	74	9.463E-11	56	60
T_antipodiana_NK2.2-B	TRINITY_DN36077_c0_g1_i2.p1	0.482	58	30	0	1	58	185	242	9.463E-11	56	60
T_antipodiana_NK2.2-B	TRINITY_DN10215_c0_g1_i1.p1	0.509	51	25	0	5	55	152	202	4.664E-10	54	60
T_antipodiana_NK2.2-B	TRINITY_DN10215_c0_g1_i2.p1	0.509	51	25	0	5	55	152	202	4.664E-10	54	60
T_antipodiana_NK2.2-B	TRINITY_DN331_c2_g2_i1.p1	0.508	57	28	0	2	58	194	250	4.664E-10	54	60
T_antipodiana_NK2.2-B	TRINITY_DN81382_c0_g1_i2.p1	0.508	57	28	0	2	58	141	197	2.300E-09	52	60
T_antipodiana_NK2.2-B	TRINITY_DN81382_c0_g1_i3.p1	0.508	57	28	0	2	58	141	197	2.300E-09	52	60
T_antipodiana_NK2.2-B	TRINITY_DN81382_c0_g1_i1.p1	0.508	57	28	0	2	58	141	197	2.300E-09	52	60
T_antipodiana_NK2.2-B	TRINITY_DN81547_c0_g1_i1.p1	0.491	57	29	0	4	60	340	396	2.300E-09	52	60
T_antipodiana_NK2.2-B	TRINITY_DN81547_c0_g1_i2.p1	0.491	57	29	0	4	60	340	396	2.300E-09	52	60
T_antipodiana_NK2.2-B	TRINITY_DN9482_c0_g1_i1.p1	0.490	51	26	0	5	55	216	266	3.166E-09	52	60
T_antipodiana_NK2.2-B	TRINITY_DN249_c1_g1_i1.p1	0.481	54	28	0	5	58	197	250	4.356E-09	51	60
T_antipodiana_NK2.2-B	TRINITY_DN249_c1_g2_i1.p1	0.481	54	28	0	5	58	207	260	4.356E-09	51	60
T_antipodiana_NK2.2-B	TRINITY_DN2896_c0_g1_i1.p1	0.491	57	29	0	2	58	128	184	5.995E-09	51	60
T_antipodiana_NK2.2-B	TRINITY_DN1567_c2_g1_i1.p1	0.509	53	26	0	6	58	174	226	5.995E-09	51	60
T_antipodiana_NK2.2-B	TRINITY_DN1567_c2_g1_i11.p1	0.509	53	26	0	6	58	174	226	5.995E-09	51	60
T_antipodiana_NK2.2-B	TRINITY_DN1567_c2_g1_i12.p1	0.509	53	26	0	6	58	174	226	5.995E-09	51	60
T_antipodiana_NK2.2-B	TRINITY_DN1056_c4_g1_i1.p1	0.491	57	29	0	2	58	134	190	5.995E-09	51	60
T_antipodiana_NK2.2-B	TRINITY_DN1056_c4_g1_i2.p1	0.491	57	29	0	2	58	134	190	5.995E-09	51	60
T_antipodiana_NK2.2-B	TRINITY_DN16894_c0_g1_i1.p1	0.508	57	28	0	2	58	210	266	8.250E-09	51	60
T_antipodiana_NK2.2-B	TRINITY_DN67940_c0_g1_i2.p1	0.490	51	26	0	5	55	112	162	1.135E-08	50	60
T_antipodiana_NK2.2-B	TRINITY_DN67940_c0_g1_i1.p1	0.490	51	26	0	5	55	179	229	1.135E-08	50	60
T_antipodiana_NK2.2-B	TRINITY_DN7681_c0_g1_i1.p1	0.482	58	30	0	2	59	269	326	1.135E-08	50	60
T_antipodiana_NK2.2-B	TRINITY_DN10759_c0_g1_i1.p1	0.491	57	29	0	2	58	167	223	1.135E-08	50	60
T_antipodiana_NK2.2-B	TRINITY_DN10759_c0_g1_i2.p1	0.491	57	29	0	2	58	167	223	1.135E-08	50	60
T_antipodiana_NK2.2-B	TRINITY_DN3443_c0_g3_i1.p1	0.444	54	29	0	5	58	195	248	1.135E-08	50	60
T_antipodiana_NK2.2-B	TRINITY_DN88107_c0_g1_i1.p1	0.481	54	28	0	5	58	189	242	2.960E-08	49	60
T_antipodiana_NK2.2-B	TRINITY_DN713_c3_g1_i1.p1	0.462	54	29	0	5	58	312	365	4.075E-08	49	60
T_antipodiana_NK2.2-B	TRINITY_DN18905_c1_g1_i1.p1	0.431	58	32	0	1	58	233	290	2.014E-07	47	60
T_antipodiana_NK2.2-B	TRINITY_DN8087_c0_g1_i1.p1	0.446	56	30	0	3	58	696	751	2.014E-07	47	60
T_antipodiana_NK2.2-B	TRINITY_DN8087_c0_g1_i2.p1	0.446	56	30	0	3	58	696	751	2.014E-07	47	60
T_antipodiana_NK2.2-B	TRINITY_DN1790_c0_g1_i1.p1	0.448	49	26	0	5	53	99	147	2.773E-07	46	60
T_antipodiana_NK2.2-B	TRINITY_DN3932_c0_g1_i1.p1	0.418	55	31	0	5	59	142	196	7.239E-07	45	60
T_antipodiana_NK2.2-B	TRINITY_DN3932_c0_g1_i2.p1	0.418	55	31	0	5	59	142	196	7.239E-07	45	60
T_antipodiana_NK2.2-B	TRINITY_DN3244_c8_g1_i1.p1	0.413	58	33	0	1	58	172	229	1.373E-06	44	60
T_antipodiana_NK2.2-B	TRINITY_DN3244_c8_g1_i2.p1	0.413	58	33	0	1	58	172	229	1.373E-06	44	60
T_antipodiana_NK2.2-B	TRINITY_DN2310_c0_g1_i1.p1	0.407	54	31	0	5	58	217	270	1.373E-06	44	60
T_antipodiana_NK2.2-B	TRINITY_DN2310_c0_g1_i2.p1	0.407	54	31	0	5	58	217	270	1.373E-06	44	60
T_antipodiana_NK2.2-B	TRINITY_DN2310_c0_g1_i3.p1	0.407	54	31	0	5	58	217	270	1.373E-06	44	60
T_antipodiana_NK2.2-B	TRINITY_DN7637_c1_g1_i3.p1	0.407	54	31	0	5	58	101	154	1.890E-06	44	60
T_antipodiana_NK2.2-B	TRINITY_DN1790_c1_g1_i7.p1	0.425	54	30	0	5	58	202	255	1.890E-06	44	60
T_antipodiana_NK2.2-B	TRINITY_DN1790_c1_g1_i2.p1	0.425	54	30	0	5	58	202	255	1.890E-06	44	60
T_antipodiana_NK2.2-B	TRINITY_DN7637_c1_g2_i1.p1	0.407	54	31	0	5	58	215	268	1.890E-06	44	60
T_antipodiana_NK2.2-B	TRINITY_DN7637_c1_g2_i2.p1	0.407	54	31	0	5	58	215	268	1.890E-06	44	60
T_antipodiana_NK2.2-B	TRINITY_DN42199_c0_g1_i1.p1	0.428	56	31	0	2	57	128	183	2.603E-06	44	60
T_antipodiana_NK2.2-B	TRINITY_DN1790_c0_g2_i3.p1	0.407	54	31	0	5	58	21	74	4.937E-06	43	60
T_antipodiana_NK2.2-B	TRINITY_DN1790_c0_g2_i4.p1	0.407	54	31	0	5	58	221	274	4.937E-06	43	60
T_antipodiana_NK2.2-B	TRINITY_DN1790_c0_g2_i5.p1	0.407	54	31	0	5	58	221	274	4.937E-06	43	60
T_antipodiana_NK2.2-B	TRINITY_DN1790_c0_g2_i7.p1	0.407	54	31	0	5	58	221	274	4.937E-06	43	60
T_antipodiana_NK2.2-B	TRINITY_DN30592_c0_g1_i1.p1	0.413	58	33	0	2	59	49	106	6.800E-06	42	60
T_antipodiana_NK2.2-B	TRINITY_DN16502_c0_g1_i1.p1	0.462	54	29	0	5	58	102	155	6.800E-06	42	60
T_antipodiana_NK2.2-B	TRINITY_DN16502_c0_g1_i2.p1	0.462	54	29	0	5	58	102	155	6.800E-06	42	60
T_antipodiana_NK2.2-B	TRINITY_DN16490_c0_g2_i1.p1	0.431	51	28	0	5	55	204	254	9.366E-06	42	60
T_antipodiana_NK2.2-B	TRINITY_DN10724_c0_g1_i1.p1	0.431	58	32	0	2	59	53	110	9.366E-06	42	60
T_antipodiana_NK2.2-B	TRINITY_DN10724_c0_g1_i2.p1	0.431	58	32	0	2	59	53	110	9.366E-06	42	60
T_antipodiana_NK2.2-B	TRINITY_DN31952_c0_g1_i1.p1	0.403	57	33	0	2	58	137	193	1.290E-05	42	60
T_antipodiana_NK2.2-B	TRINITY_DN32604_c0_g3_i2.p1	0.431	51	28	0	5	55	77	127	6.402E-05	40	60
T_antipodiana_NK2.2-B	TRINITY_DN32604_c0_g3_i3.p1	0.431	51	28	0	5	55	77	127	6.402E-05	40	60
T_antipodiana_NK2.2-B	TRINITY_DN32604_c0_g5_i1.p1	0.431	51	28	0	5	55	77	127	6.402E-05	40	60
T_antipodiana_NK2.2-B	TRINITY_DN1987_c0_g2_i1.p1	0.388	54	32	0	2	55	139	192	1.216E-04	39	60
T_antipodiana_NK2.2-B	TRINITY_DN3131_c1_g1_i1.p1	0.415	53	30	0	3	55	136	188	1.675E-04	38	60
T_antipodiana_NK2.2-B	TRINITY_DN3131_c1_g1_i2.p1	0.415	53	30	0	3	55	136	188	1.675E-04	38	60
T_antipodiana_NK2.2-B	TRINITY_DN13958_c0_g1_i1.p1	0.385	57	34	0	2	58	166	222	3.181E-04	38	60
T_antipodiana_NK2.2-B	TRINITY_DN4429_c1_g1_i3.p2	0.418	55	31	0	1	55	166	220	4.384E-04	37	60
T_antipodiana_NK2.2-B	TRINITY_DN1838_c2_g1_i2.p1	0.384	52	31	0	2	53	224	275	4.384E-04	37	60
T_antipodiana_NK2.2-B	TRINITY_DN2205_c0_g1_i1.p1	0.368	57	35	0	2	58	228	284	6.043E-04	37	60
T_antipodiana_NK2.2-B	TRINITY_DN2205_c0_g1_i10.p1	0.368	57	35	0	2	58	228	284	6.043E-04	37	60
T_antipodiana_NK2.2-B	TRINITY_DN2205_c0_g1_i2.p1	0.368	57	35	0	2	58	228	284	6.043E-04	37	60
T_antipodiana_NK2.2-B	TRINITY_DN2205_c0_g1_i3.p1	0.368	57	35	0	2	58	228	284	6.043E-04	37	60
T_antipodiana_NK2.2-B	TRINITY_DN2205_c0_g1_i4.p1	0.368	57	35	0	2	58	228	284	6.043E-04	37	60
T_antipodiana_NK2.2-B	TRINITY_DN2205_c0_g1_i6.p1	0.368	57	35	0	2	58	228	284	6.043E-04	37	60
T_antipodiana_NK2.2-B	TRINITY_DN2205_c0_g1_i7.p1	0.368	57	35	0	2	58	228	284	6.043E-04	37	60
T_antipodiana_NK2.2-B	TRINITY_DN2205_c0_g1_i8.p1	0.368	57	35	0	2	58	228	284	6.043E-04	37	60
T_antipodiana_NK2.2-B	TRINITY_DN2205_c0_g1_i9.p1	0.368	57	35	0	2	58	228	284	6.043E-04	37	60
T_antipodiana_NK2.2-B	TRINITY_DN1579_c7_g1_i1.p1	0.418	55	31	0	1	55	187	241	8.329E-04	36	60
A_bruennichi_old_annotated_NK4-A	TRINITY_DN2567_c1_g1_i1.p1	0.950	60	3	0	1	60	170	229	3.269E-30	112	60
A_bruennichi_old_annotated_NK4-A	TRINITY_DN2567_c1_g1_i3.p1	0.950	60	3	0	1	60	170	229	3.269E-30	112	60
A_bruennichi_old_annotated_NK4-A	TRINITY_DN2567_c1_g1_i4.p1	0.950	60	3	0	1	60	170	229	3.269E-30	112	60
A_bruennichi_old_annotated_NK4-A	TRINITY_DN2567_c1_g1_i5.p1	0.950	60	3	0	1	60	170	229	3.269E-30	112	60
A_bruennichi_old_annotated_NK4-A	TRINITY_DN2567_c1_g1_i6.p1	0.950	60	3	0	1	60	170	229	3.269E-30	112	60
A_bruennichi_old_annotated_NK4-A	TRINITY_DN7635_c0_g1_i1.p1	0.813	59	11	0	1	59	179	237	3.485E-23	92	60
A_bruennichi_old_annotated_NK4-A	TRINITY_DN17973_c0_g1_i1.p1	0.766	60	14	0	1	60	204	263	9.034E-23	91	60
A_bruennichi_old_annotated_NK4-A	TRINITY_DN17973_c0_g1_i4.p1	0.766	60	14	0	1	60	204	263	9.034E-23	91	60
A_bruennichi_old_annotated_NK4-A	TRINITY_DN17973_c0_g1_i2.p1	0.766	60	14	0	1	60	253	312	9.034E-23	91	60
A_bruennichi_old_annotated_NK4-A	TRINITY_DN17973_c0_g1_i3.p1	0.766	60	14	0	1	60	253	312	9.034E-23	91	60
A_bruennichi_old_annotated_NK4-A	TRINITY_DN9897_c0_g1_i1.p1	0.620	58	22	0	1	58	154	211	2.018E-16	72	60
A_bruennichi_old_annotated_NK4-A	TRINITY_DN9897_c0_g1_i2.p1	0.620	58	22	0	1	58	154	211	2.018E-16	72	60
A_bruennichi_old_annotated_NK4-A	TRINITY_DN36077_c0_g1_i1.p1	0.559	59	26	0	1	59	17	75	6.206E-14	65	60
A_bruennichi_old_annotated_NK4-A	TRINITY_DN36077_c0_g1_i2.p1	0.559	59	26	0	1	59	185	243	6.206E-14	65	60
A_bruennichi_old_annotated_NK4-A	TRINITY_DN488_c1_g1_i1.p1	0.578	57	24	0	2	58	130	186	2.219E-13	64	60
A_bruennichi_old_annotated_NK4-A	TRINITY_DN74031_c0_g1_i1.p1	0.578	57	24	0	2	58	176	232	4.195E-13	63	60
A_bruennichi_old_annotated_NK4-A	TRINITY_DN341_c25_g1_i1.p1	0.561	57	25	0	2	58	200	256	4.195E-13	63	60
A_bruennichi_old_annotated_NK4-A	TRINITY_DN2896_c0_g1_i1.p1	0.578	57	24	0	2	58	128	184	5.769E-13	63	60
A_bruennichi_old_annotated_NK4-A	TRINITY_DN8195_c0_g1_i1.p1	0.593	59	24	0	1	59	231	289	5.769E-13	63	60
A_bruennichi_old_annotated_NK4-A	TRINITY_DN8195_c0_g1_i2.p1	0.593	59	24	0	1	59	231	289	5.769E-13	63	60
A_bruennichi_old_annotated_NK4-A	TRINITY_DN8195_c0_g1_i4.p1	0.593	59	24	0	1	59	231	289	5.769E-13	63	60
A_bruennichi_old_annotated_NK4-A	TRINITY_DN898_c1_g1_i2.p1	0.561	57	25	0	2	58	145	201	1.500E-12	61	60
A_bruennichi_old_annotated_NK4-A	TRINITY_DN898_c1_g1_i3.p1	0.561	57	25	0	2	58	145	201	1.500E-12	61	60
A_bruennichi_old_annotated_NK4-A	TRINITY_DN898_c1_g1_i1.p1	0.561	57	25	0	2	58	155	211	1.500E-12	61	60
A_bruennichi_old_annotated_NK4-A	TRINITY_DN898_c1_g1_i4.p1	0.561	57	25	0	2	58	155	211	1.500E-12	61	60
A_bruennichi_old_annotated_NK4-A	TRINITY_DN2719_c0_g1_i1.p1	0.500	58	29	0	1	58	7	64	3.903E-12	60	60
A_bruennichi_old_annotated_NK4-A	TRINITY_DN2719_c0_g1_i14.p1	0.500	58	29	0	1	58	7	64	3.903E-12	60	60
A_bruennichi_old_annotated_NK4-A	TRINITY_DN2719_c0_g1_i2.p1	0.500	58	29	0	1	58	280	337	3.903E-12	60	60
A_bruennichi_old_annotated_NK4-A	TRINITY_DN2719_c0_g1_i9.p1	0.500	58	29	0	1	58	280	337	3.903E-12	60	60
A_bruennichi_old_annotated_NK4-A	TRINITY_DN81382_c0_g1_i2.p1	0.551	58	26	0	2	59	141	198	3.635E-11	57	60
A_bruennichi_old_annotated_NK4-A	TRINITY_DN81382_c0_g1_i3.p1	0.551	58	26	0	2	59	141	198	3.635E-11	57	60
A_bruennichi_old_annotated_NK4-A	TRINITY_DN331_c2_g2_i1.p1	0.517	58	28	0	1	58	193	250	3.635E-11	57	60
A_bruennichi_old_annotated_NK4-A	TRINITY_DN81382_c0_g1_i1.p1	0.551	58	26	0	2	59	141	198	3.635E-11	57	60
A_bruennichi_old_annotated_NK4-A	TRINITY_DN1056_c4_g1_i1.p1	0.534	58	27	0	2	59	134	191	9.463E-11	56	60
A_bruennichi_old_annotated_NK4-A	TRINITY_DN1056_c4_g1_i2.p1	0.534	58	27	0	2	59	134	191	9.463E-11	56	60
A_bruennichi_old_annotated_NK4-A	TRINITY_DN16894_c0_g1_i1.p1	0.568	58	25	0	2	59	210	267	1.302E-10	56	60
A_bruennichi_old_annotated_NK4-A	TRINITY_DN10215_c0_g1_i1.p1	0.509	55	27	0	5	59	152	206	1.791E-10	55	60
A_bruennichi_old_annotated_NK4-A	TRINITY_DN10215_c0_g1_i2.p1	0.509	55	27	0	5	59	152	206	1.791E-10	55	60
A_bruennichi_old_annotated_NK4-A	TRINITY_DN10759_c0_g1_i1.p1	0.534	58	27	0	2	59	167	224	1.791E-10	55	60
A_bruennichi_old_annotated_NK4-A	TRINITY_DN10759_c0_g1_i2.p1	0.534	58	27	0	2	59	167	224	1.791E-10	55	60
A_bruennichi_old_annotated_NK4-A	TRINITY_DN5568_c0_g1_i1.p1	0.508	57	28	0	2	58	206	262	2.464E-10	55	60
A_bruennichi_old_annotated_NK4-A	TRINITY_DN1790_c0_g1_i1.p1	0.519	52	25	0	2	53	96	147	3.390E-10	55	60
A_bruennichi_old_annotated_NK4-A	TRINITY_DN249_c1_g1_i1.p1	0.533	60	26	0	2	58	191	250	4.664E-10	54	60
A_bruennichi_old_annotated_NK4-A	TRINITY_DN249_c1_g2_i1.p1	0.533	60	26	0	2	58	201	260	4.664E-10	54	60
A_bruennichi_old_annotated_NK4-A	TRINITY_DN1567_c2_g1_i1.p1	0.547	53	24	0	6	58	174	226	8.830E-10	53	60
A_bruennichi_old_annotated_NK4-A	TRINITY_DN1567_c2_g1_i11.p1	0.547	53	24	0	6	58	174	226	8.830E-10	53	60
A_bruennichi_old_annotated_NK4-A	TRINITY_DN1567_c2_g1_i12.p1	0.547	53	24	0	6	58	174	226	8.830E-10	53	60
A_bruennichi_old_annotated_NK4-A	TRINITY_DN9482_c0_g1_i1.p1	0.509	51	25	0	5	55	216	266	1.215E-09	53	60
A_bruennichi_old_annotated_NK4-A	TRINITY_DN81547_c0_g1_i1.p1	0.549	51	23	0	5	55	341	391	1.215E-09	53	60
A_bruennichi_old_annotated_NK4-A	TRINITY_DN81547_c0_g1_i2.p1	0.549	51	23	0	5	55	341	391	1.215E-09	53	60
A_bruennichi_old_annotated_NK4-A	TRINITY_DN67940_c0_g1_i2.p1	0.529	51	24	0	5	55	112	162	5.995E-09	51	60
A_bruennichi_old_annotated_NK4-A	TRINITY_DN67940_c0_g1_i1.p1	0.529	51	24	0	5	55	179	229	5.995E-09	51	60
A_bruennichi_old_annotated_NK4-A	TRINITY_DN42199_c0_g1_i1.p1	0.482	56	28	0	2	57	128	183	8.250E-09	51	60
A_bruennichi_old_annotated_NK4-A	TRINITY_DN88107_c0_g1_i1.p1	0.509	55	27	0	5	59	189	243	8.250E-09	51	60
A_bruennichi_old_annotated_NK4-A	TRINITY_DN3443_c0_g3_i1.p1	0.456	57	30	0	2	58	192	248	8.250E-09	51	60
A_bruennichi_old_annotated_NK4-A	TRINITY_DN3932_c0_g1_i1.p1	0.421	57	32	0	2	58	139	195	2.151E-08	49	60
A_bruennichi_old_annotated_NK4-A	TRINITY_DN3932_c0_g1_i2.p1	0.421	57	32	0	2	58	139	195	2.151E-08	49	60
A_bruennichi_old_annotated_NK4-A	TRINITY_DN3244_c8_g1_i1.p1	0.440	59	32	0	1	59	172	230	5.609E-08	48	60
A_bruennichi_old_annotated_NK4-A	TRINITY_DN3244_c8_g1_i2.p1	0.440	59	32	0	1	59	172	230	5.609E-08	48	60
A_bruennichi_old_annotated_NK4-A	TRINITY_DN18905_c1_g1_i1.p1	0.457	59	31	0	1	59	233	291	5.609E-08	48	60
A_bruennichi_old_annotated_NK4-A	TRINITY_DN7681_c0_g1_i1.p1	0.508	57	28	0	2	58	269	325	5.609E-08	48	60
A_bruennichi_old_annotated_NK4-A	TRINITY_DN1790_c1_g1_i7.p1	0.440	59	32	0	1	59	198	256	7.721E-08	48	60
A_bruennichi_old_annotated_NK4-A	TRINITY_DN1790_c1_g1_i2.p1	0.440	59	32	0	1	59	198	256	7.721E-08	48	60
A_bruennichi_old_annotated_NK4-A	TRINITY_DN713_c3_g1_i1.p1	0.481	54	28	0	5	58	312	365	7.721E-08	48	60
A_bruennichi_old_annotated_NK4-A	TRINITY_DN8087_c0_g1_i1.p1	0.454	55	29	0	5	59	698	752	1.063E-07	48	60
A_bruennichi_old_annotated_NK4-A	TRINITY_DN8087_c0_g1_i2.p1	0.454	55	29	0	5	59	698	752	1.063E-07	48	60
A_bruennichi_old_annotated_NK4-A	TRINITY_DN2310_c0_g1_i1.p1	0.413	58	33	0	2	59	214	271	2.773E-07	46	60
A_bruennichi_old_annotated_NK4-A	TRINITY_DN2310_c0_g1_i2.p1	0.413	58	33	0	2	59	214	271	2.773E-07	46	60
A_bruennichi_old_annotated_NK4-A	TRINITY_DN2310_c0_g1_i3.p1	0.413	58	33	0	2	59	214	271	2.773E-07	46	60
A_bruennichi_old_annotated_NK4-A	TRINITY_DN31952_c0_g1_i1.p1	0.431	58	32	0	2	59	137	194	2.773E-07	46	60
A_bruennichi_old_annotated_NK4-A	TRINITY_DN7637_c1_g1_i3.p1	0.421	57	32	0	2	58	98	154	3.818E-07	46	60
A_bruennichi_old_annotated_NK4-A	TRINITY_DN7637_c1_g2_i1.p1	0.421	57	32	0	2	58	212	268	3.818E-07	46	60
A_bruennichi_old_annotated_NK4-A	TRINITY_DN7637_c1_g2_i2.p1	0.421	57	32	0	2	58	212	268	3.818E-07	46	60
A_bruennichi_old_annotated_NK4-A	TRINITY_DN1790_c0_g2_i3.p1	0.413	58	33	0	2	59	18	75	5.257E-07	46	60
A_bruennichi_old_annotated_NK4-A	TRINITY_DN1790_c0_g2_i4.p1	0.413	58	33	0	2	59	218	275	5.257E-07	46	60
A_bruennichi_old_annotated_NK4-A	TRINITY_DN1790_c0_g2_i5.p1	0.413	58	33	0	2	59	218	275	5.257E-07	46	60
A_bruennichi_old_annotated_NK4-A	TRINITY_DN1790_c0_g2_i7.p1	0.413	58	33	0	2	59	218	275	5.257E-07	46	60
A_bruennichi_old_annotated_NK4-A	TRINITY_DN13958_c0_g1_i1.p1	0.438	57	31	0	2	58	166	222	7.239E-07	45	60
A_bruennichi_old_annotated_NK4-A	TRINITY_DN16490_c0_g2_i1.p1	0.413	58	33	0	2	59	201	258	7.239E-07	45	60
A_bruennichi_old_annotated_NK4-A	TRINITY_DN16502_c0_g1_i1.p1	0.446	56	30	0	5	60	102	157	2.603E-06	44	60
A_bruennichi_old_annotated_NK4-A	TRINITY_DN16502_c0_g1_i2.p1	0.446	56	30	0	5	60	102	157	2.603E-06	44	60
A_bruennichi_old_annotated_NK4-A	TRINITY_DN30592_c0_g1_i1.p1	0.438	57	31	0	2	58	49	105	3.585E-06	43	60
A_bruennichi_old_annotated_NK4-A	TRINITY_DN3131_c1_g1_i1.p1	0.436	55	30	0	1	55	134	188	6.800E-06	42	60
A_bruennichi_old_annotated_NK4-A	TRINITY_DN3131_c1_g1_i2.p1	0.436	55	30	0	1	55	134	188	6.800E-06	42	60
A_bruennichi_old_annotated_NK4-A	TRINITY_DN32604_c0_g3_i2.p1	0.431	58	32	0	2	59	74	131	9.366E-06	42	60
A_bruennichi_old_annotated_NK4-A	TRINITY_DN32604_c0_g3_i3.p1	0.431	58	32	0	2	59	74	131	9.366E-06	42	60
A_bruennichi_old_annotated_NK4-A	TRINITY_DN32604_c0_g5_i1.p1	0.431	58	32	0	2	59	74	131	9.366E-06	42	60
A_bruennichi_old_annotated_NK4-A	TRINITY_DN1838_c2_g1_i2.p1	0.396	58	34	0	2	59	224	281	9.366E-06	42	60
A_bruennichi_old_annotated_NK4-A	TRINITY_DN908_c0_g1_i5.p1	0.396	58	34	0	2	59	46	103	1.290E-05	42	60
A_bruennichi_old_annotated_NK4-A	TRINITY_DN908_c0_g1_i6.p1	0.396	58	34	0	2	59	88	145	1.290E-05	42	60
A_bruennichi_old_annotated_NK4-A	TRINITY_DN908_c0_g1_i2.p1	0.396	58	34	0	2	59	46	103	1.290E-05	42	60
A_bruennichi_old_annotated_NK4-A	TRINITY_DN908_c0_g1_i4.p1	0.396	58	34	0	2	59	88	145	1.290E-05	42	60
A_bruennichi_old_annotated_NK4-A	TRINITY_DN10724_c0_g1_i1.p1	0.444	54	29	0	2	55	53	106	1.777E-05	41	60
A_bruennichi_old_annotated_NK4-A	TRINITY_DN10724_c0_g1_i2.p1	0.444	54	29	0	2	55	53	106	1.777E-05	41	60
A_bruennichi_old_annotated_NK4-A	TRINITY_DN4429_c1_g1_i3.p2	0.454	55	29	0	1	55	166	220	2.448E-05	41	60
A_bruennichi_old_annotated_NK4-A	TRINITY_DN1987_c0_g2_i1.p1	0.407	54	31	0	2	55	139	192	2.448E-05	41	60
A_bruennichi_old_annotated_NK4-A	TRINITY_DN2205_c0_g1_i1.p1	0.403	57	33	0	2	58	228	284	3.373E-05	40	60
A_bruennichi_old_annotated_NK4-A	TRINITY_DN2205_c0_g1_i10.p1	0.403	57	33	0	2	58	228	284	3.373E-05	40	60
A_bruennichi_old_annotated_NK4-A	TRINITY_DN2205_c0_g1_i2.p1	0.403	57	33	0	2	58	228	284	3.373E-05	40	60
A_bruennichi_old_annotated_NK4-A	TRINITY_DN2205_c0_g1_i3.p1	0.403	57	33	0	2	58	228	284	3.373E-05	40	60
A_bruennichi_old_annotated_NK4-A	TRINITY_DN2205_c0_g1_i4.p1	0.403	57	33	0	2	58	228	284	3.373E-05	40	60
A_bruennichi_old_annotated_NK4-A	TRINITY_DN2205_c0_g1_i6.p1	0.403	57	33	0	2	58	228	284	3.373E-05	40	60
A_bruennichi_old_annotated_NK4-A	TRINITY_DN2205_c0_g1_i7.p1	0.403	57	33	0	2	58	228	284	3.373E-05	40	60
A_bruennichi_old_annotated_NK4-A	TRINITY_DN2205_c0_g1_i8.p1	0.403	57	33	0	2	58	228	284	3.373E-05	40	60
A_bruennichi_old_annotated_NK4-A	TRINITY_DN2205_c0_g1_i9.p1	0.403	57	33	0	2	58	228	284	3.373E-05	40	60
A_bruennichi_old_annotated_NK4-A	TRINITY_DN1579_c7_g1_i1.p1	0.454	55	29	0	1	55	187	241	4.647E-05	40	60
A_bruennichi_old_annotated_NK4-A	TRINITY_DN33464_c3_g1_i2.p1	0.370	54	33	0	2	55	101	154	3.181E-04	38	60
A_bruennichi_old_annotated_NK4-A	TRINITY_DN33464_c3_g1_i1.p1	0.370	54	33	0	2	55	101	154	3.181E-04	38	60
A_bruennichi_old_annotated_NK4-A	TRINITY_DN236_c5_g1_i2.p1	0.385	57	34	0	2	58	218	274	4.384E-04	37	60
A_bruennichi_old_annotated_NK4-A	TRINITY_DN236_c5_g1_i3.p1	0.385	57	34	0	2	58	248	304	4.384E-04	37	60
D_plantarius_NK5-A	TRINITY_DN8195_c0_g1_i1.p1	0.883	60	7	0	1	60	231	290	8.464E-30	111	60
D_plantarius_NK5-A	TRINITY_DN8195_c0_g1_i2.p1	0.883	60	7	0	1	60	231	290	8.464E-30	111	60
D_plantarius_NK5-A	TRINITY_DN8195_c0_g1_i4.p1	0.883	60	7	0	1	60	231	290	8.464E-30	111	60
D_plantarius_NK5-A	TRINITY_DN2719_c0_g1_i1.p1	0.655	58	20	0	1	58	7	64	1.849E-19	81	60
D_plantarius_NK5-A	TRINITY_DN2719_c0_g1_i14.p1	0.655	58	20	0	1	58	7	64	1.849E-19	81	60
D_plantarius_NK5-A	TRINITY_DN2719_c0_g1_i2.p1	0.655	58	20	0	1	58	280	337	1.849E-19	81	60
D_plantarius_NK5-A	TRINITY_DN2719_c0_g1_i9.p1	0.655	58	20	0	1	58	280	337	1.849E-19	81	60
D_plantarius_NK5-A	TRINITY_DN36077_c0_g1_i1.p1	0.576	59	25	0	1	59	17	75	1.068E-16	73	60
D_plantarius_NK5-A	TRINITY_DN36077_c0_g1_i2.p1	0.576	59	25	0	1	59	185	243	1.068E-16	73	60
D_plantarius_NK5-A	TRINITY_DN1056_c4_g1_i1.p1	0.603	58	23	0	2	59	134	191	2.018E-16	72	60
D_plantarius_NK5-A	TRINITY_DN1056_c4_g1_i2.p1	0.603	58	23	0	2	59	134	191	2.018E-16	72	60
D_plantarius_NK5-A	TRINITY_DN7635_c0_g1_i1.p1	0.593	59	24	0	1	59	179	237	3.812E-16	72	60
D_plantarius_NK5-A	TRINITY_DN5568_c0_g1_i1.p1	0.596	57	23	0	2	58	206	262	5.240E-16	71	60
D_plantarius_NK5-A	TRINITY_DN2567_c1_g1_i1.p1	0.610	59	23	0	1	59	170	228	5.240E-16	71	60
D_plantarius_NK5-A	TRINITY_DN2567_c1_g1_i3.p1	0.610	59	23	0	1	59	170	228	5.240E-16	71	60
D_plantarius_NK5-A	TRINITY_DN2567_c1_g1_i4.p1	0.610	59	23	0	1	59	170	228	5.240E-16	71	60
D_plantarius_NK5-A	TRINITY_DN2567_c1_g1_i5.p1	0.610	59	23	0	1	59	170	228	5.240E-16	71	60
D_plantarius_NK5-A	TRINITY_DN2567_c1_g1_i6.p1	0.610	59	23	0	1	59	170	228	5.240E-16	71	60
D_plantarius_NK5-A	TRINITY_DN16894_c0_g1_i1.p1	0.620	58	22	0	2	59	210	267	9.902E-16	70	60
D_plantarius_NK5-A	TRINITY_DN81382_c0_g1_i2.p1	0.568	58	25	0	2	59	141	198	2.572E-15	69	60
D_plantarius_NK5-A	TRINITY_DN81382_c0_g1_i3.p1	0.568	58	25	0	2	59	141	198	2.572E-15	69	60
D_plantarius_NK5-A	TRINITY_DN81382_c0_g1_i1.p1	0.568	58	25	0	2	59	141	198	2.572E-15	69	60
D_plantarius_NK5-A	TRINITY_DN10759_c0_g1_i1.p1	0.586	58	24	0	2	59	167	224	3.536E-15	69	60
D_plantarius_NK5-A	TRINITY_DN10759_c0_g1_i2.p1	0.586	58	24	0	2	59	167	224	3.536E-15	69	60
D_plantarius_NK5-A	TRINITY_DN9482_c0_g1_i1.p1	0.534	58	27	0	1	58	212	269	6.683E-15	68	60
D_plantarius_NK5-A	TRINITY_DN10215_c0_g1_i1.p1	0.551	58	26	0	2	59	149	206	1.263E-14	67	60
D_plantarius_NK5-A	TRINITY_DN10215_c0_g1_i2.p1	0.551	58	26	0	2	59	149	206	1.263E-14	67	60
D_plantarius_NK5-A	TRINITY_DN898_c1_g1_i2.p1	0.631	57	21	0	2	58	145	201	1.737E-14	67	60
D_plantarius_NK5-A	TRINITY_DN898_c1_g1_i3.p1	0.631	57	21	0	2	58	145	201	1.737E-14	67	60
D_plantarius_NK5-A	TRINITY_DN898_c1_g1_i1.p1	0.631	57	21	0	2	58	155	211	1.737E-14	67	60
D_plantarius_NK5-A	TRINITY_DN898_c1_g1_i4.p1	0.631	57	21	0	2	58	155	211	1.737E-14	67	60
D_plantarius_NK5-A	TRINITY_DN9897_c0_g1_i1.p1	0.586	58	24	0	1	58	154	211	2.388E-14	66	60
D_plantarius_NK5-A	TRINITY_DN9897_c0_g1_i2.p1	0.586	58	24	0	1	58	154	211	2.388E-14	66	60
D_plantarius_NK5-A	TRINITY_DN17973_c0_g1_i1.p1	0.568	58	25	0	1	58	204	261	3.283E-14	66	60
D_plantarius_NK5-A	TRINITY_DN17973_c0_g1_i4.p1	0.568	58	25	0	1	58	204	261	3.283E-14	66	60
D_plantarius_NK5-A	TRINITY_DN17973_c0_g1_i2.p1	0.568	58	25	0	1	58	253	310	3.283E-14	66	60
D_plantarius_NK5-A	TRINITY_DN17973_c0_g1_i3.p1	0.568	58	25	0	1	58	253	310	3.283E-14	66	60
D_plantarius_NK5-A	TRINITY_DN74031_c0_g1_i1.p1	0.614	57	22	0	2	58	176	232	4.514E-14	66	60
D_plantarius_NK5-A	TRINITY_DN341_c25_g1_i1.p1	0.561	57	25	0	2	58	200	256	8.534E-14	65	60
D_plantarius_NK5-A	TRINITY_DN488_c1_g1_i1.p1	0.542	59	27	0	2	60	130	188	1.173E-13	64	60
D_plantarius_NK5-A	TRINITY_DN249_c1_g1_i1.p1	0.578	57	24	0	2	58	194	250	1.613E-13	64	60
D_plantarius_NK5-A	TRINITY_DN249_c1_g2_i1.p1	0.578	57	24	0	2	58	204	260	1.613E-13	64	60
D_plantarius_NK5-A	TRINITY_DN7637_c1_g1_i3.p1	0.526	57	27	0	2	58	98	154	2.219E-13	64	60
D_plantarius_NK5-A	TRINITY_DN7637_c1_g2_i1.p1	0.526	57	27	0	2	58	212	268	2.219E-13	64	60
D_plantarius_NK5-A	TRINITY_DN7637_c1_g2_i2.p1	0.526	57	27	0	2	58	212	268	2.219E-13	64	60
D_plantarius_NK5-A	TRINITY_DN1790_c0_g2_i3.p1	0.500	58	29	0	2	59	18	75	2.838E-12	61	60
D_plantarius_NK5-A	TRINITY_DN1790_c0_g1_i1.p1	0.576	52	22	0	2	53	96	147	2.838E-12	61	60
D_plantarius_NK5-A	TRINITY_DN1790_c1_g1_i7.p1	0.491	59	30	0	1	59	198	256	2.838E-12	61	60
D_plantarius_NK5-A	TRINITY_DN1790_c1_g1_i2.p1	0.491	59	30	0	1	59	198	256	2.838E-12	61	60
D_plantarius_NK5-A	TRINITY_DN1790_c0_g2_i4.p1	0.500	58	29	0	2	59	218	275	2.838E-12	61	60
D_plantarius_NK5-A	TRINITY_DN1790_c0_g2_i5.p1	0.500	58	29	0	2	59	218	275	2.838E-12	61	60
D_plantarius_NK5-A	TRINITY_DN1790_c0_g2_i7.p1	0.500	58	29	0	2	59	218	275	2.838E-12	61	60
D_plantarius_NK5-A	TRINITY_DN2896_c0_g1_i1.p1	0.543	57	26	0	2	58	128	184	5.368E-12	60	60
D_plantarius_NK5-A	TRINITY_DN42199_c0_g1_i1.p1	0.500	56	28	0	2	57	128	183	7.383E-12	59	60
D_plantarius_NK5-A	TRINITY_DN331_c2_g2_i1.p1	0.517	58	28	0	1	58	193	250	1.015E-11	59	60
D_plantarius_NK5-A	TRINITY_DN713_c3_g1_i1.p1	0.517	56	27	0	5	60	312	367	1.921E-11	58	60
D_plantarius_NK5-A	TRINITY_DN3443_c0_g3_i1.p1	0.508	57	28	0	2	58	192	248	1.921E-11	58	60
D_plantarius_NK5-A	TRINITY_DN3131_c1_g1_i1.p1	0.500	58	29	0	1	58	134	191	3.635E-11	57	60
D_plantarius_NK5-A	TRINITY_DN3131_c1_g1_i2.p1	0.500	58	29	0	1	58	134	191	3.635E-11	57	60
D_plantarius_NK5-A	TRINITY_DN2310_c0_g1_i1.p1	0.482	58	30	0	2	59	214	271	9.463E-11	56	60
D_plantarius_NK5-A	TRINITY_DN2310_c0_g1_i2.p1	0.482	58	30	0	2	59	214	271	9.463E-11	56	60
D_plantarius_NK5-A	TRINITY_DN2310_c0_g1_i3.p1	0.482	58	30	0	2	59	214	271	9.463E-11	56	60
D_plantarius_NK5-A	TRINITY_DN31952_c0_g1_i1.p1	0.448	58	31	0	2	59	137	194	1.302E-10	56	60
D_plantarius_NK5-A	TRINITY_DN88107_c0_g1_i1.p1	0.482	58	30	0	2	59	186	243	1.791E-10	55	60
D_plantarius_NK5-A	TRINITY_DN1987_c0_g2_i1.p1	0.456	57	30	0	2	58	139	195	1.791E-10	55	60
D_plantarius_NK5-A	TRINITY_DN67940_c0_g1_i2.p1	0.473	57	30	0	4	60	111	167	3.390E-10	55	60
D_plantarius_NK5-A	TRINITY_DN3932_c0_g1_i1.p1	0.473	57	30	0	2	58	139	195	3.390E-10	55	60
D_plantarius_NK5-A	TRINITY_DN3932_c0_g1_i2.p1	0.473	57	30	0	2	58	139	195	3.390E-10	55	60
D_plantarius_NK5-A	TRINITY_DN67940_c0_g1_i1.p1	0.473	57	30	0	4	60	178	234	3.390E-10	55	60
D_plantarius_NK5-A	TRINITY_DN1567_c2_g1_i1.p1	0.509	51	25	0	8	58	176	226	3.390E-10	55	60
D_plantarius_NK5-A	TRINITY_DN1567_c2_g1_i11.p1	0.509	51	25	0	8	58	176	226	3.390E-10	55	60
D_plantarius_NK5-A	TRINITY_DN1567_c2_g1_i12.p1	0.509	51	25	0	8	58	176	226	3.390E-10	55	60
D_plantarius_NK5-A	TRINITY_DN18905_c1_g1_i1.p1	0.466	60	32	0	1	60	233	292	3.390E-10	55	60
D_plantarius_NK5-A	TRINITY_DN8087_c0_g1_i1.p1	0.474	59	31	0	1	59	694	752	3.390E-10	55	60
D_plantarius_NK5-A	TRINITY_DN8087_c0_g1_i2.p1	0.474	59	31	0	1	59	694	752	3.390E-10	55	60
D_plantarius_NK5-A	TRINITY_DN81547_c0_g1_i1.p1	0.490	53	27	0	5	57	341	393	8.830E-10	53	60
D_plantarius_NK5-A	TRINITY_DN81547_c0_g1_i2.p1	0.490	53	27	0	5	57	341	393	8.830E-10	53	60
D_plantarius_NK5-A	TRINITY_DN3244_c8_g1_i1.p1	0.433	60	33	0	1	60	172	231	2.300E-09	52	60
D_plantarius_NK5-A	TRINITY_DN3244_c8_g1_i2.p1	0.433	60	33	0	1	60	172	231	2.300E-09	52	60
D_plantarius_NK5-A	TRINITY_DN2205_c0_g1_i1.p1	0.438	57	31	0	2	58	228	284	3.166E-09	52	60
D_plantarius_NK5-A	TRINITY_DN2205_c0_g1_i10.p1	0.438	57	31	0	2	58	228	284	3.166E-09	52	60
D_plantarius_NK5-A	TRINITY_DN2205_c0_g1_i2.p1	0.438	57	31	0	2	58	228	284	3.166E-09	52	60
D_plantarius_NK5-A	TRINITY_DN2205_c0_g1_i3.p1	0.438	57	31	0	2	58	228	284	3.166E-09	52	60
D_plantarius_NK5-A	TRINITY_DN2205_c0_g1_i4.p1	0.438	57	31	0	2	58	228	284	3.166E-09	52	60
D_plantarius_NK5-A	TRINITY_DN2205_c0_g1_i6.p1	0.438	57	31	0	2	58	228	284	3.166E-09	52	60
D_plantarius_NK5-A	TRINITY_DN2205_c0_g1_i7.p1	0.438	57	31	0	2	58	228	284	3.166E-09	52	60
D_plantarius_NK5-A	TRINITY_DN2205_c0_g1_i8.p1	0.438	57	31	0	2	58	228	284	3.166E-09	52	60
D_plantarius_NK5-A	TRINITY_DN2205_c0_g1_i9.p1	0.438	57	31	0	2	58	228	284	3.166E-09	52	60
D_plantarius_NK5-A	TRINITY_DN10724_c0_g1_i1.p1	0.421	57	32	0	2	58	53	109	4.356E-09	51	60
D_plantarius_NK5-A	TRINITY_DN10724_c0_g1_i2.p1	0.421	57	32	0	2	58	53	109	4.356E-09	51	60
D_plantarius_NK5-A	TRINITY_DN16502_c0_g1_i1.p1	0.456	57	30	0	2	58	99	155	5.995E-09	51	60
D_plantarius_NK5-A	TRINITY_DN16502_c0_g1_i2.p1	0.456	57	30	0	2	58	99	155	5.995E-09	51	60
D_plantarius_NK5-A	TRINITY_DN4429_c1_g1_i3.p2	0.431	58	32	0	1	58	166	223	8.250E-09	51	60
D_plantarius_NK5-A	TRINITY_DN1838_c2_g1_i2.p1	0.406	59	34	0	2	60	224	282	8.250E-09	51	60
D_plantarius_NK5-A	TRINITY_DN1579_c7_g1_i1.p1	0.431	58	32	0	1	58	187	244	1.135E-08	50	60
D_plantarius_NK5-A	TRINITY_DN7681_c0_g1_i1.p1	0.473	57	30	0	2	58	269	325	1.563E-08	50	60
D_plantarius_NK5-A	TRINITY_DN6984_c1_g2_i1.p1	0.421	57	32	0	3	59	252	308	2.151E-08	49	60
D_plantarius_NK5-A	TRINITY_DN6984_c1_g2_i2.p1	0.421	57	32	0	3	59	252	308	2.151E-08	49	60
D_plantarius_NK5-A	TRINITY_DN6984_c1_g2_i3.p1	0.421	57	32	0	3	59	252	308	2.151E-08	49	60
D_plantarius_NK5-A	TRINITY_DN33464_c3_g1_i2.p1	0.403	57	33	0	2	58	101	157	4.075E-08	49	60
D_plantarius_NK5-A	TRINITY_DN33464_c3_g1_i1.p1	0.403	57	33	0	2	58	101	157	4.075E-08	49	60
D_plantarius_NK5-A	TRINITY_DN32604_c0_g3_i2.p1	0.436	55	30	0	5	59	77	131	4.075E-08	49	60
D_plantarius_NK5-A	TRINITY_DN32604_c0_g3_i3.p1	0.436	55	30	0	5	59	77	131	4.075E-08	49	60
D_plantarius_NK5-A	TRINITY_DN32604_c0_g5_i1.p1	0.436	55	30	0	5	59	77	131	4.075E-08	49	60
D_plantarius_NK5-A	TRINITY_DN16490_c0_g2_i1.p1	0.396	58	34	0	2	59	201	258	5.609E-08	48	60
D_plantarius_NK5-A	TRINITY_DN236_c5_g1_i2.p1	0.421	57	32	0	2	58	218	274	5.609E-08	48	60
D_plantarius_NK5-A	TRINITY_DN236_c5_g1_i3.p1	0.421	57	32	0	2	58	248	304	5.609E-08	48	60
D_plantarius_NK5-A	TRINITY_DN30592_c0_g1_i1.p1	0.438	57	31	0	2	58	49	105	2.014E-07	47	60
D_plantarius_NK5-A	TRINITY_DN31819_c3_g1_i1.p1	0.448	49	26	0	10	58	1	49	2.014E-07	47	60
D_plantarius_NK5-A	TRINITY_DN6984_c1_g1_i10.p2	0.392	56	33	0	3	58	110	165	3.818E-07	46	60
D_plantarius_NK5-A	TRINITY_DN6984_c1_g1_i2.p1	0.392	56	33	0	3	58	243	298	3.818E-07	46	60
D_plantarius_NK5-A	TRINITY_DN6984_c1_g1_i4.p1	0.392	56	33	0	3	58	243	298	3.818E-07	46	60
D_plantarius_NK5-A	TRINITY_DN6984_c1_g1_i12.p1	0.392	56	33	0	3	58	251	306	3.818E-07	46	60
D_plantarius_NK5-A	TRINITY_DN6984_c1_g1_i5.p1	0.392	56	33	0	3	58	251	306	3.818E-07	46	60
D_plantarius_NK5-A	TRINITY_DN6062_c0_g1_i6.p1	0.379	58	35	0	1	58	208	265	3.818E-07	46	60
D_plantarius_NK5-A	TRINITY_DN6062_c0_g1_i8.p1	0.379	58	35	0	1	58	208	265	3.818E-07	46	60
D_plantarius_NK5-A	TRINITY_DN6062_c0_g1_i9.p1	0.379	58	35	0	1	58	208	265	3.818E-07	46	60
D_plantarius_NK5-A	TRINITY_DN908_c0_g1_i5.p1	0.396	58	34	0	2	59	46	103	9.968E-07	45	60
D_plantarius_NK5-A	TRINITY_DN908_c0_g1_i6.p1	0.396	58	34	0	2	59	88	145	9.968E-07	45	60
D_plantarius_NK5-A	TRINITY_DN908_c0_g1_i2.p1	0.396	58	34	0	2	59	46	103	9.968E-07	45	60
D_plantarius_NK5-A	TRINITY_DN908_c0_g1_i4.p1	0.396	58	34	0	2	59	88	145	9.968E-07	45	60
D_plantarius_NK5-A	TRINITY_DN6062_c0_g1_i7.p1	0.381	55	33	0	4	58	212	266	9.968E-07	45	60
D_plantarius_NK5-A	TRINITY_DN6062_c0_g1_i3.p1	0.381	55	33	0	4	58	212	266	9.968E-07	45	60
D_plantarius_NK5-A	TRINITY_DN2719_c0_g1_i10.p1	0.720	25	7	0	34	58	1	25	3.585E-06	43	60
D_plantarius_NK5-A	TRINITY_DN2719_c0_g1_i15.p1	0.720	25	7	0	34	58	1	25	3.585E-06	43	60
D_plantarius_NK5-A	TRINITY_DN13958_c0_g1_i1.p1	0.407	54	31	0	2	55	166	219	3.585E-06	43	60
D_plantarius_NK5-A	TRINITY_DN6062_c0_g1_i2.p1	0.377	53	32	0	6	58	1	53	4.937E-06	43	60
D_plantarius_NK5-A	TRINITY_DN6984_c1_g1_i7.p1	0.366	60	35	0	3	58	243	302	1.777E-05	41	60
D_plantarius_NK5-A	TRINITY_DN6984_c1_g1_i8.p1	0.366	60	35	0	3	58	243	302	1.777E-05	41	60
D_plantarius_NK5-A	TRINITY_DN6984_c1_g1_i13.p1	0.366	60	35	0	3	58	251	310	1.777E-05	41	60
D_plantarius_NK5-A	TRINITY_DN6984_c1_g1_i6.p1	0.366	60	35	0	3	58	251	310	1.777E-05	41	60
D_plantarius_NK5-A	TRINITY_DN69021_c0_g1_i1.p1	0.535	28	13	0	31	58	3	30	6.043E-04	37	60
D_plantarius_NK5-A	TRINITY_DN2619_c0_g1_i9.p1	0.381	55	28	0	1	55	187	233	6.043E-04	37	60
T_tridentatus_Hmx_D	TRINITY_DN8195_c0_g1_i1.p1	0.950	60	3	0	1	60	231	290	9.993E-32	116	60
T_tridentatus_Hmx_D	TRINITY_DN8195_c0_g1_i2.p1	0.950	60	3	0	1	60	231	290	9.993E-32	116	60
T_tridentatus_Hmx_D	TRINITY_DN8195_c0_g1_i4.p1	0.950	60	3	0	1	60	231	290	9.993E-32	116	60
T_tridentatus_Hmx_D	TRINITY_DN2719_c0_g1_i1.p1	0.655	58	20	0	1	58	7	64	3.775E-20	83	60
T_tridentatus_Hmx_D	TRINITY_DN2719_c0_g1_i14.p1	0.655	58	20	0	1	58	7	64	3.775E-20	83	60
T_tridentatus_Hmx_D	TRINITY_DN2719_c0_g1_i2.p1	0.655	58	20	0	1	58	280	337	3.775E-20	83	60
T_tridentatus_Hmx_D	TRINITY_DN2719_c0_g1_i9.p1	0.655	58	20	0	1	58	280	337	3.775E-20	83	60
T_tridentatus_Hmx_D	TRINITY_DN36077_c0_g1_i1.p1	0.576	59	25	0	1	59	17	75	7.770E-17	74	60
T_tridentatus_Hmx_D	TRINITY_DN36077_c0_g1_i2.p1	0.576	59	25	0	1	59	185	243	7.770E-17	74	60
T_tridentatus_Hmx_D	TRINITY_DN1056_c4_g1_i1.p1	0.586	58	24	0	2	59	134	191	3.812E-16	72	60
T_tridentatus_Hmx_D	TRINITY_DN1056_c4_g1_i2.p1	0.586	58	24	0	2	59	134	191	3.812E-16	72	60
T_tridentatus_Hmx_D	TRINITY_DN5568_c0_g1_i1.p1	0.611	54	21	0	5	58	209	262	7.203E-16	71	60
T_tridentatus_Hmx_D	TRINITY_DN16894_c0_g1_i1.p1	0.603	58	23	0	2	59	210	267	7.203E-16	71	60
T_tridentatus_Hmx_D	TRINITY_DN7635_c0_g1_i1.p1	0.559	59	26	0	1	59	179	237	1.361E-15	70	60
T_tridentatus_Hmx_D	TRINITY_DN9482_c0_g1_i1.p1	0.534	58	27	0	1	58	212	269	1.871E-15	70	60
T_tridentatus_Hmx_D	TRINITY_DN2567_c1_g1_i1.p1	0.593	59	24	0	1	59	170	228	2.572E-15	69	60
T_tridentatus_Hmx_D	TRINITY_DN2567_c1_g1_i3.p1	0.593	59	24	0	1	59	170	228	2.572E-15	69	60
T_tridentatus_Hmx_D	TRINITY_DN2567_c1_g1_i4.p1	0.593	59	24	0	1	59	170	228	2.572E-15	69	60
T_tridentatus_Hmx_D	TRINITY_DN2567_c1_g1_i5.p1	0.593	59	24	0	1	59	170	228	2.572E-15	69	60
T_tridentatus_Hmx_D	TRINITY_DN2567_c1_g1_i6.p1	0.593	59	24	0	1	59	170	228	2.572E-15	69	60
T_tridentatus_Hmx_D	TRINITY_DN81382_c0_g1_i2.p1	0.551	58	26	0	2	59	141	198	4.861E-15	68	60
T_tridentatus_Hmx_D	TRINITY_DN81382_c0_g1_i3.p1	0.551	58	26	0	2	59	141	198	4.861E-15	68	60
T_tridentatus_Hmx_D	TRINITY_DN81382_c0_g1_i1.p1	0.551	58	26	0	2	59	141	198	4.861E-15	68	60
T_tridentatus_Hmx_D	TRINITY_DN10759_c0_g1_i1.p1	0.568	58	25	0	2	59	167	224	6.683E-15	68	60
T_tridentatus_Hmx_D	TRINITY_DN10759_c0_g1_i2.p1	0.568	58	25	0	2	59	167	224	6.683E-15	68	60
T_tridentatus_Hmx_D	TRINITY_DN9897_c0_g1_i1.p1	0.603	58	23	0	1	58	154	211	9.188E-15	68	60
T_tridentatus_Hmx_D	TRINITY_DN9897_c0_g1_i2.p1	0.603	58	23	0	1	58	154	211	9.188E-15	68	60
T_tridentatus_Hmx_D	TRINITY_DN341_c25_g1_i1.p1	0.592	54	22	0	5	58	203	256	3.283E-14	66	60
T_tridentatus_Hmx_D	TRINITY_DN10215_c0_g1_i1.p1	0.517	58	28	0	2	59	149	206	6.206E-14	65	60
T_tridentatus_Hmx_D	TRINITY_DN10215_c0_g1_i2.p1	0.517	58	28	0	2	59	149	206	6.206E-14	65	60
T_tridentatus_Hmx_D	TRINITY_DN898_c1_g1_i2.p1	0.596	57	23	0	2	58	145	201	8.534E-14	65	60
T_tridentatus_Hmx_D	TRINITY_DN898_c1_g1_i3.p1	0.596	57	23	0	2	58	145	201	8.534E-14	65	60
T_tridentatus_Hmx_D	TRINITY_DN898_c1_g1_i1.p1	0.596	57	23	0	2	58	155	211	8.534E-14	65	60
T_tridentatus_Hmx_D	TRINITY_DN898_c1_g1_i4.p1	0.596	57	23	0	2	58	155	211	8.534E-14	65	60
T_tridentatus_Hmx_D	TRINITY_DN17973_c0_g1_i1.p1	0.534	58	27	0	1	58	204	261	1.173E-13	64	60
T_tridentatus_Hmx_D	TRINITY_DN17973_c0_g1_i4.p1	0.534	58	27	0	1	58	204	261	1.173E-13	64	60
T_tridentatus_Hmx_D	TRINITY_DN17973_c0_g1_i2.p1	0.534	58	27	0	1	58	253	310	1.173E-13	64	60
T_tridentatus_Hmx_D	TRINITY_DN17973_c0_g1_i3.p1	0.534	58	27	0	1	58	253	310	1.173E-13	64	60
T_tridentatus_Hmx_D	TRINITY_DN74031_c0_g1_i1.p1	0.596	57	23	0	2	58	176	232	2.219E-13	64	60
T_tridentatus_Hmx_D	TRINITY_DN7637_c1_g1_i3.p1	0.508	57	28	0	2	58	98	154	3.051E-13	63	60
T_tridentatus_Hmx_D	TRINITY_DN7637_c1_g2_i1.p1	0.508	57	28	0	2	58	212	268	3.051E-13	63	60
T_tridentatus_Hmx_D	TRINITY_DN7637_c1_g2_i2.p1	0.508	57	28	0	2	58	212	268	3.051E-13	63	60
T_tridentatus_Hmx_D	TRINITY_DN249_c1_g1_i1.p1	0.543	57	26	0	2	58	194	250	4.195E-13	63	60
T_tridentatus_Hmx_D	TRINITY_DN488_c1_g1_i1.p1	0.543	57	26	0	2	58	130	186	4.195E-13	63	60
T_tridentatus_Hmx_D	TRINITY_DN249_c1_g2_i1.p1	0.543	57	26	0	2	58	204	260	4.195E-13	63	60
T_tridentatus_Hmx_D	TRINITY_DN1790_c0_g2_i3.p1	0.500	58	29	0	2	59	18	75	1.091E-12	62	60
T_tridentatus_Hmx_D	TRINITY_DN1790_c1_g1_i7.p1	0.491	59	30	0	1	59	198	256	1.091E-12	62	60
T_tridentatus_Hmx_D	TRINITY_DN1790_c1_g1_i2.p1	0.491	59	30	0	1	59	198	256	1.091E-12	62	60
T_tridentatus_Hmx_D	TRINITY_DN1790_c0_g2_i4.p1	0.500	58	29	0	2	59	218	275	1.091E-12	62	60
T_tridentatus_Hmx_D	TRINITY_DN1790_c0_g2_i5.p1	0.500	58	29	0	2	59	218	275	1.091E-12	62	60
T_tridentatus_Hmx_D	TRINITY_DN1790_c0_g2_i7.p1	0.500	58	29	0	2	59	218	275	1.091E-12	62	60
T_tridentatus_Hmx_D	TRINITY_DN3443_c0_g3_i1.p1	0.526	57	27	0	2	58	192	248	1.500E-12	61	60
T_tridentatus_Hmx_D	TRINITY_DN2896_c0_g1_i1.p1	0.543	57	26	0	2	58	128	184	2.838E-12	61	60
T_tridentatus_Hmx_D	TRINITY_DN42199_c0_g1_i1.p1	0.482	56	28	0	2	57	128	183	7.383E-12	59	60
T_tridentatus_Hmx_D	TRINITY_DN331_c2_g2_i1.p1	0.517	58	28	0	1	58	193	250	7.383E-12	59	60
T_tridentatus_Hmx_D	TRINITY_DN1790_c0_g1_i1.p1	0.538	52	24	0	2	53	96	147	1.921E-11	58	60
T_tridentatus_Hmx_D	TRINITY_DN2310_c0_g1_i1.p1	0.482	58	30	0	2	59	214	271	3.635E-11	57	60
T_tridentatus_Hmx_D	TRINITY_DN2310_c0_g1_i2.p1	0.482	58	30	0	2	59	214	271	3.635E-11	57	60
T_tridentatus_Hmx_D	TRINITY_DN2310_c0_g1_i3.p1	0.482	58	30	0	2	59	214	271	3.635E-11	57	60
T_tridentatus_Hmx_D	TRINITY_DN713_c3_g1_i1.p1	0.482	56	28	0	5	60	312	367	3.635E-11	57	60
T_tridentatus_Hmx_D	TRINITY_DN88107_c0_g1_i1.p1	0.482	58	30	0	2	59	186	243	5.000E-11	57	60
T_tridentatus_Hmx_D	TRINITY_DN3131_c1_g1_i1.p1	0.482	58	30	0	1	58	134	191	6.879E-11	57	60
T_tridentatus_Hmx_D	TRINITY_DN3131_c1_g1_i2.p1	0.482	58	30	0	1	58	134	191	6.879E-11	57	60
T_tridentatus_Hmx_D	TRINITY_DN18905_c1_g1_i1.p1	0.466	60	32	0	1	60	233	292	1.791E-10	55	60
T_tridentatus_Hmx_D	TRINITY_DN1987_c0_g2_i1.p1	0.462	54	29	0	5	58	142	195	1.791E-10	55	60
T_tridentatus_Hmx_D	TRINITY_DN8087_c0_g1_i1.p1	0.509	55	27	0	5	59	698	752	2.464E-10	55	60
T_tridentatus_Hmx_D	TRINITY_DN8087_c0_g1_i2.p1	0.509	55	27	0	5	59	698	752	2.464E-10	55	60
T_tridentatus_Hmx_D	TRINITY_DN1567_c2_g1_i1.p1	0.509	51	25	0	8	58	176	226	3.390E-10	55	60
T_tridentatus_Hmx_D	TRINITY_DN1567_c2_g1_i11.p1	0.509	51	25	0	8	58	176	226	3.390E-10	55	60
T_tridentatus_Hmx_D	TRINITY_DN1567_c2_g1_i12.p1	0.509	51	25	0	8	58	176	226	3.390E-10	55	60
T_tridentatus_Hmx_D	TRINITY_DN67940_c0_g1_i2.p1	0.490	53	27	0	5	57	112	164	4.664E-10	54	60
T_tridentatus_Hmx_D	TRINITY_DN67940_c0_g1_i1.p1	0.490	53	27	0	5	57	179	231	4.664E-10	54	60
T_tridentatus_Hmx_D	TRINITY_DN3244_c8_g1_i1.p1	0.464	56	29	0	5	60	176	231	6.417E-10	54	60
T_tridentatus_Hmx_D	TRINITY_DN3244_c8_g1_i2.p1	0.464	56	29	0	5	60	176	231	6.417E-10	54	60
T_tridentatus_Hmx_D	TRINITY_DN31952_c0_g1_i1.p1	0.431	58	32	0	2	59	137	194	6.417E-10	54	60
T_tridentatus_Hmx_D	TRINITY_DN3932_c0_g1_i1.p1	0.473	57	30	0	2	58	139	195	8.830E-10	53	60
T_tridentatus_Hmx_D	TRINITY_DN3932_c0_g1_i2.p1	0.473	57	30	0	2	58	139	195	8.830E-10	53	60
T_tridentatus_Hmx_D	TRINITY_DN81547_c0_g1_i1.p1	0.490	53	27	0	5	57	341	393	1.215E-09	53	60
T_tridentatus_Hmx_D	TRINITY_DN81547_c0_g1_i2.p1	0.490	53	27	0	5	57	341	393	1.215E-09	53	60
T_tridentatus_Hmx_D	TRINITY_DN10724_c0_g1_i1.p1	0.421	57	32	0	2	58	53	109	2.300E-09	52	60
T_tridentatus_Hmx_D	TRINITY_DN10724_c0_g1_i2.p1	0.421	57	32	0	2	58	53	109	2.300E-09	52	60
T_tridentatus_Hmx_D	TRINITY_DN16502_c0_g1_i1.p1	0.456	57	30	0	2	58	99	155	4.356E-09	51	60
T_tridentatus_Hmx_D	TRINITY_DN16502_c0_g1_i2.p1	0.456	57	30	0	2	58	99	155	4.356E-09	51	60
T_tridentatus_Hmx_D	TRINITY_DN32604_c0_g3_i2.p1	0.436	55	30	0	5	59	77	131	1.135E-08	50	60
T_tridentatus_Hmx_D	TRINITY_DN32604_c0_g3_i3.p1	0.436	55	30	0	5	59	77	131	1.135E-08	50	60
T_tridentatus_Hmx_D	TRINITY_DN32604_c0_g5_i1.p1	0.436	55	30	0	5	59	77	131	1.135E-08	50	60
T_tridentatus_Hmx_D	TRINITY_DN7681_c0_g1_i1.p1	0.473	57	30	0	2	58	269	325	1.135E-08	50	60
T_tridentatus_Hmx_D	TRINITY_DN1838_c2_g1_i2.p1	0.389	59	35	0	2	60	224	282	1.135E-08	50	60
T_tridentatus_Hmx_D	TRINITY_DN4429_c1_g1_i3.p2	0.413	58	33	0	1	58	166	223	1.563E-08	50	60
T_tridentatus_Hmx_D	TRINITY_DN6984_c1_g2_i1.p1	0.436	55	30	0	5	59	254	308	1.563E-08	50	60
T_tridentatus_Hmx_D	TRINITY_DN6984_c1_g2_i2.p1	0.436	55	30	0	5	59	254	308	1.563E-08	50	60
T_tridentatus_Hmx_D	TRINITY_DN6984_c1_g2_i3.p1	0.436	55	30	0	5	59	254	308	1.563E-08	50	60
T_tridentatus_Hmx_D	TRINITY_DN1579_c7_g1_i1.p1	0.413	58	33	0	1	58	187	244	2.151E-08	49	60
T_tridentatus_Hmx_D	TRINITY_DN2205_c0_g1_i1.p1	0.421	57	32	0	2	58	228	284	2.151E-08	49	60
T_tridentatus_Hmx_D	TRINITY_DN2205_c0_g1_i10.p1	0.421	57	32	0	2	58	228	284	2.151E-08	49	60
T_tridentatus_Hmx_D	TRINITY_DN2205_c0_g1_i2.p1	0.421	57	32	0	2	58	228	284	2.151E-08	49	60
T_tridentatus_Hmx_D	TRINITY_DN2205_c0_g1_i3.p1	0.421	57	32	0	2	58	228	284	2.151E-08	49	60
T_tridentatus_Hmx_D	TRINITY_DN2205_c0_g1_i4.p1	0.421	57	32	0	2	58	228	284	2.151E-08	49	60
T_tridentatus_Hmx_D	TRINITY_DN2205_c0_g1_i6.p1	0.421	57	32	0	2	58	228	284	2.151E-08	49	60
T_tridentatus_Hmx_D	TRINITY_DN2205_c0_g1_i7.p1	0.421	57	32	0	2	58	228	284	2.151E-08	49	60
T_tridentatus_Hmx_D	TRINITY_DN2205_c0_g1_i8.p1	0.421	57	32	0	2	58	228	284	2.151E-08	49	60
T_tridentatus_Hmx_D	TRINITY_DN2205_c0_g1_i9.p1	0.421	57	32	0	2	58	228	284	2.151E-08	49	60
T_tridentatus_Hmx_D	TRINITY_DN30592_c0_g1_i1.p1	0.421	57	32	0	2	58	49	105	5.609E-08	48	60
T_tridentatus_Hmx_D	TRINITY_DN16490_c0_g2_i1.p1	0.418	55	31	0	5	59	204	258	7.721E-08	48	60
T_tridentatus_Hmx_D	TRINITY_DN236_c5_g1_i2.p1	0.403	57	33	0	2	58	218	274	7.721E-08	48	60
T_tridentatus_Hmx_D	TRINITY_DN236_c5_g1_i3.p1	0.403	57	33	0	2	58	248	304	7.721E-08	48	60
T_tridentatus_Hmx_D	TRINITY_DN33464_c3_g1_i2.p1	0.368	57	35	0	2	58	101	157	1.063E-07	48	60
T_tridentatus_Hmx_D	TRINITY_DN33464_c3_g1_i1.p1	0.368	57	35	0	2	58	101	157	1.063E-07	48	60
T_tridentatus_Hmx_D	TRINITY_DN908_c0_g1_i5.p1	0.436	55	30	0	5	59	49	103	2.014E-07	47	60
T_tridentatus_Hmx_D	TRINITY_DN908_c0_g1_i6.p1	0.436	55	30	0	5	59	91	145	2.014E-07	47	60
T_tridentatus_Hmx_D	TRINITY_DN908_c0_g1_i2.p1	0.436	55	30	0	5	59	49	103	2.014E-07	47	60
T_tridentatus_Hmx_D	TRINITY_DN908_c0_g1_i4.p1	0.436	55	30	0	5	59	91	145	2.014E-07	47	60
T_tridentatus_Hmx_D	TRINITY_DN31819_c3_g1_i1.p1	0.428	49	27	0	10	58	1	49	2.014E-07	47	60
T_tridentatus_Hmx_D	TRINITY_DN6062_c0_g1_i6.p1	0.379	58	35	0	1	58	208	265	3.818E-07	46	60
T_tridentatus_Hmx_D	TRINITY_DN6062_c0_g1_i8.p1	0.379	58	35	0	1	58	208	265	3.818E-07	46	60
T_tridentatus_Hmx_D	TRINITY_DN6062_c0_g1_i9.p1	0.379	58	35	0	1	58	208	265	3.818E-07	46	60
T_tridentatus_Hmx_D	TRINITY_DN6984_c1_g1_i10.p2	0.388	54	32	0	5	58	112	165	7.239E-07	45	60
T_tridentatus_Hmx_D	TRINITY_DN6984_c1_g1_i2.p1	0.388	54	32	0	5	58	245	298	7.239E-07	45	60
T_tridentatus_Hmx_D	TRINITY_DN6984_c1_g1_i4.p1	0.388	54	32	0	5	58	245	298	7.239E-07	45	60
T_tridentatus_Hmx_D	TRINITY_DN6984_c1_g1_i12.p1	0.388	54	32	0	5	58	253	306	7.239E-07	45	60
T_tridentatus_Hmx_D	TRINITY_DN6984_c1_g1_i5.p1	0.388	54	32	0	5	58	253	306	7.239E-07	45	60
T_tridentatus_Hmx_D	TRINITY_DN2719_c0_g1_i10.p1	0.720	25	7	0	34	58	1	25	9.968E-07	45	60
T_tridentatus_Hmx_D	TRINITY_DN2719_c0_g1_i15.p1	0.720	25	7	0	34	58	1	25	9.968E-07	45	60
T_tridentatus_Hmx_D	TRINITY_DN13958_c0_g1_i1.p1	0.425	54	30	0	2	55	166	219	9.968E-07	45	60
T_tridentatus_Hmx_D	TRINITY_DN6062_c0_g1_i7.p1	0.388	54	32	0	5	58	213	266	9.968E-07	45	60
T_tridentatus_Hmx_D	TRINITY_DN6062_c0_g1_i3.p1	0.388	54	32	0	5	58	213	266	9.968E-07	45	60
T_tridentatus_Hmx_D	TRINITY_DN6062_c0_g1_i2.p1	0.377	53	32	0	6	58	1	53	3.585E-06	43	60
T_tridentatus_Hmx_D	TRINITY_DN6984_c1_g1_i7.p1	0.379	58	33	0	5	58	245	302	1.777E-05	41	60
T_tridentatus_Hmx_D	TRINITY_DN6984_c1_g1_i8.p1	0.379	58	33	0	5	58	245	302	1.777E-05	41	60
T_tridentatus_Hmx_D	TRINITY_DN6984_c1_g1_i13.p1	0.379	58	33	0	5	58	253	310	1.777E-05	41	60
T_tridentatus_Hmx_D	TRINITY_DN6984_c1_g1_i6.p1	0.379	58	33	0	5	58	253	310	1.777E-05	41	60
T_tridentatus_Hmx_D	TRINITY_DN69021_c0_g1_i1.p1	0.535	28	13	0	31	58	3	30	3.181E-04	38	60
T_tridentatus_Hmx_D	TRINITY_DN2619_c0_g1_i9.p1	0.381	55	28	0	1	55	187	233	3.181E-04	38	60
T_tridentatus_Hgtx_A	TRINITY_DN9482_c0_g1_i1.p1	0.933	60	4	0	1	60	212	271	1.622E-33	121	60
T_tridentatus_Hgtx_A	TRINITY_DN2719_c0_g1_i1.p1	0.586	58	24	0	1	58	7	64	1.584E-17	76	60
T_tridentatus_Hgtx_A	TRINITY_DN2719_c0_g1_i14.p1	0.586	58	24	0	1	58	7	64	1.584E-17	76	60
T_tridentatus_Hgtx_A	TRINITY_DN2719_c0_g1_i2.p1	0.586	58	24	0	1	58	280	337	1.584E-17	76	60
T_tridentatus_Hgtx_A	TRINITY_DN2719_c0_g1_i9.p1	0.586	58	24	0	1	58	280	337	1.584E-17	76	60
T_tridentatus_Hgtx_A	TRINITY_DN10215_c0_g1_i1.p1	0.542	59	27	0	2	60	149	207	3.812E-16	72	60
T_tridentatus_Hgtx_A	TRINITY_DN10215_c0_g1_i2.p1	0.542	59	27	0	2	60	149	207	3.812E-16	72	60
T_tridentatus_Hgtx_A	TRINITY_DN9897_c0_g1_i1.p1	0.542	59	27	0	1	59	154	212	1.871E-15	70	60
T_tridentatus_Hgtx_A	TRINITY_DN9897_c0_g1_i2.p1	0.542	59	27	0	1	59	154	212	1.871E-15	70	60
T_tridentatus_Hgtx_A	TRINITY_DN8195_c0_g1_i1.p1	0.534	58	27	0	1	58	231	288	2.572E-15	69	60
T_tridentatus_Hgtx_A	TRINITY_DN8195_c0_g1_i2.p1	0.534	58	27	0	1	58	231	288	2.572E-15	69	60
T_tridentatus_Hgtx_A	TRINITY_DN8195_c0_g1_i4.p1	0.534	58	27	0	1	58	231	288	2.572E-15	69	60
T_tridentatus_Hgtx_A	TRINITY_DN36077_c0_g1_i1.p1	0.568	58	25	0	1	58	17	74	9.188E-15	68	60
T_tridentatus_Hgtx_A	TRINITY_DN36077_c0_g1_i2.p1	0.568	58	25	0	1	58	185	242	9.188E-15	68	60
T_tridentatus_Hgtx_A	TRINITY_DN81382_c0_g1_i2.p1	0.500	56	28	0	5	60	144	199	1.263E-14	67	60
T_tridentatus_Hgtx_A	TRINITY_DN81382_c0_g1_i3.p1	0.500	56	28	0	5	60	144	199	1.263E-14	67	60
T_tridentatus_Hgtx_A	TRINITY_DN1056_c4_g1_i1.p1	0.518	54	26	0	5	58	137	190	1.263E-14	67	60
T_tridentatus_Hgtx_A	TRINITY_DN1056_c4_g1_i2.p1	0.518	54	26	0	5	58	137	190	1.263E-14	67	60
T_tridentatus_Hgtx_A	TRINITY_DN81382_c0_g1_i1.p1	0.500	56	28	0	5	60	144	199	1.263E-14	67	60
T_tridentatus_Hgtx_A	TRINITY_DN488_c1_g1_i1.p1	0.518	54	26	0	5	58	133	186	1.613E-13	64	60
T_tridentatus_Hgtx_A	TRINITY_DN249_c1_g1_i1.p1	0.555	54	24	0	2	55	194	247	2.219E-13	64	60
T_tridentatus_Hgtx_A	TRINITY_DN249_c1_g2_i1.p1	0.555	54	24	0	2	55	204	257	2.219E-13	64	60
T_tridentatus_Hgtx_A	TRINITY_DN16894_c0_g1_i1.p1	0.474	59	31	0	2	60	210	268	2.219E-13	64	60
T_tridentatus_Hgtx_A	TRINITY_DN10759_c0_g1_i1.p1	0.465	58	30	0	1	58	166	223	2.219E-13	64	60
T_tridentatus_Hgtx_A	TRINITY_DN10759_c0_g1_i2.p1	0.465	58	30	0	1	58	166	223	2.219E-13	64	60
T_tridentatus_Hgtx_A	TRINITY_DN3131_c1_g1_i1.p1	0.525	59	28	0	1	59	134	192	3.051E-13	63	60
T_tridentatus_Hgtx_A	TRINITY_DN3131_c1_g1_i2.p1	0.525	59	28	0	1	59	134	192	3.051E-13	63	60
T_tridentatus_Hgtx_A	TRINITY_DN81547_c0_g1_i1.p1	0.566	53	23	0	5	57	341	393	4.195E-13	63	60
T_tridentatus_Hgtx_A	TRINITY_DN81547_c0_g1_i2.p1	0.566	53	23	0	5	57	341	393	4.195E-13	63	60
T_tridentatus_Hgtx_A	TRINITY_DN1790_c0_g2_i3.p1	0.457	59	31	0	2	60	18	76	1.500E-12	61	60
T_tridentatus_Hgtx_A	TRINITY_DN1790_c0_g2_i4.p1	0.457	59	31	0	2	60	218	276	1.500E-12	61	60
T_tridentatus_Hgtx_A	TRINITY_DN1790_c0_g2_i5.p1	0.457	59	31	0	2	60	218	276	1.500E-12	61	60
T_tridentatus_Hgtx_A	TRINITY_DN1790_c0_g2_i7.p1	0.457	59	31	0	2	60	218	276	1.500E-12	61	60
T_tridentatus_Hgtx_A	TRINITY_DN5568_c0_g1_i1.p1	0.500	54	27	0	5	58	209	262	1.500E-12	61	60
T_tridentatus_Hgtx_A	TRINITY_DN67940_c0_g1_i2.p1	0.537	54	25	0	4	57	111	164	2.063E-12	61	60
T_tridentatus_Hgtx_A	TRINITY_DN7637_c1_g1_i3.p1	0.473	57	30	0	2	58	98	154	2.063E-12	61	60
T_tridentatus_Hgtx_A	TRINITY_DN67940_c0_g1_i1.p1	0.537	54	25	0	4	57	178	231	2.063E-12	61	60
T_tridentatus_Hgtx_A	TRINITY_DN7637_c1_g2_i1.p1	0.473	57	30	0	2	58	212	268	2.063E-12	61	60
T_tridentatus_Hgtx_A	TRINITY_DN7637_c1_g2_i2.p1	0.473	57	30	0	2	58	212	268	2.063E-12	61	60
T_tridentatus_Hgtx_A	TRINITY_DN2310_c0_g1_i1.p1	0.474	59	31	0	2	60	214	272	2.838E-12	61	60
T_tridentatus_Hgtx_A	TRINITY_DN2310_c0_g1_i2.p1	0.474	59	31	0	2	60	214	272	2.838E-12	61	60
T_tridentatus_Hgtx_A	TRINITY_DN2310_c0_g1_i3.p1	0.474	59	31	0	2	60	214	272	2.838E-12	61	60
T_tridentatus_Hgtx_A	TRINITY_DN2567_c1_g1_i1.p1	0.509	55	27	0	1	55	170	224	3.903E-12	60	60
T_tridentatus_Hgtx_A	TRINITY_DN2567_c1_g1_i3.p1	0.509	55	27	0	1	55	170	224	3.903E-12	60	60
T_tridentatus_Hgtx_A	TRINITY_DN2567_c1_g1_i4.p1	0.509	55	27	0	1	55	170	224	3.903E-12	60	60
T_tridentatus_Hgtx_A	TRINITY_DN2567_c1_g1_i5.p1	0.509	55	27	0	1	55	170	224	3.903E-12	60	60
T_tridentatus_Hgtx_A	TRINITY_DN2567_c1_g1_i6.p1	0.509	55	27	0	1	55	170	224	3.903E-12	60	60
T_tridentatus_Hgtx_A	TRINITY_DN1790_c1_g1_i7.p1	0.433	60	33	0	1	60	198	257	7.383E-12	59	60
T_tridentatus_Hgtx_A	TRINITY_DN1567_c2_g1_i1.p1	0.588	51	21	0	8	58	176	226	7.383E-12	59	60
T_tridentatus_Hgtx_A	TRINITY_DN1567_c2_g1_i11.p1	0.588	51	21	0	8	58	176	226	7.383E-12	59	60
T_tridentatus_Hgtx_A	TRINITY_DN1567_c2_g1_i12.p1	0.588	51	21	0	8	58	176	226	7.383E-12	59	60
T_tridentatus_Hgtx_A	TRINITY_DN1790_c1_g1_i2.p1	0.433	60	33	0	1	60	198	257	7.383E-12	59	60
T_tridentatus_Hgtx_A	TRINITY_DN341_c25_g1_i1.p1	0.462	54	29	0	5	58	203	256	1.397E-11	59	60
T_tridentatus_Hgtx_A	TRINITY_DN331_c2_g2_i1.p1	0.472	55	29	0	1	55	193	247	2.643E-11	58	60
T_tridentatus_Hgtx_A	TRINITY_DN3443_c0_g3_i1.p1	0.456	57	30	0	2	58	192	248	5.000E-11	57	60
T_tridentatus_Hgtx_A	TRINITY_DN1579_c7_g1_i1.p1	0.491	59	30	0	1	59	187	245	5.000E-11	57	60
T_tridentatus_Hgtx_A	TRINITY_DN236_c5_g1_i2.p1	0.473	57	30	0	2	58	218	274	6.879E-11	57	60
T_tridentatus_Hgtx_A	TRINITY_DN236_c5_g1_i3.p1	0.473	57	30	0	2	58	248	304	6.879E-11	57	60
T_tridentatus_Hgtx_A	TRINITY_DN1838_c2_g1_i2.p1	0.448	58	31	0	1	58	223	280	6.879E-11	57	60
T_tridentatus_Hgtx_A	TRINITY_DN7635_c0_g1_i1.p1	0.454	55	29	0	1	55	179	233	1.302E-10	56	60
T_tridentatus_Hgtx_A	TRINITY_DN4429_c1_g1_i3.p2	0.491	59	30	0	1	59	166	224	1.791E-10	55	60
T_tridentatus_Hgtx_A	TRINITY_DN17973_c0_g1_i1.p1	0.472	55	29	0	1	55	204	258	2.464E-10	55	60
T_tridentatus_Hgtx_A	TRINITY_DN17973_c0_g1_i4.p1	0.472	55	29	0	1	55	204	258	2.464E-10	55	60
T_tridentatus_Hgtx_A	TRINITY_DN17973_c0_g1_i2.p1	0.472	55	29	0	1	55	253	307	2.464E-10	55	60
T_tridentatus_Hgtx_A	TRINITY_DN17973_c0_g1_i3.p1	0.472	55	29	0	1	55	253	307	2.464E-10	55	60
T_tridentatus_Hgtx_A	TRINITY_DN33464_c3_g1_i2.p1	0.413	58	33	0	1	58	100	157	3.390E-10	55	60
T_tridentatus_Hgtx_A	TRINITY_DN33464_c3_g1_i1.p1	0.413	58	33	0	1	58	100	157	3.390E-10	55	60
T_tridentatus_Hgtx_A	TRINITY_DN32604_c0_g3_i2.p1	0.500	54	27	0	5	58	77	130	3.390E-10	55	60
T_tridentatus_Hgtx_A	TRINITY_DN32604_c0_g3_i3.p1	0.500	54	27	0	5	58	77	130	3.390E-10	55	60
T_tridentatus_Hgtx_A	TRINITY_DN32604_c0_g5_i1.p1	0.500	54	27	0	5	58	77	130	3.390E-10	55	60
T_tridentatus_Hgtx_A	TRINITY_DN31952_c0_g1_i1.p1	0.450	60	31	0	1	58	134	193	4.664E-10	54	60
T_tridentatus_Hgtx_A	TRINITY_DN42199_c0_g1_i1.p1	0.452	53	28	0	5	57	131	183	6.417E-10	54	60
T_tridentatus_Hgtx_A	TRINITY_DN88107_c0_g1_i1.p1	0.456	57	30	0	2	58	186	242	6.417E-10	54	60
T_tridentatus_Hgtx_A	TRINITY_DN16502_c0_g1_i1.p1	0.457	59	31	0	1	59	99	156	8.830E-10	53	60
T_tridentatus_Hgtx_A	TRINITY_DN16502_c0_g1_i2.p1	0.457	59	31	0	1	59	99	156	8.830E-10	53	60
T_tridentatus_Hgtx_A	TRINITY_DN713_c3_g1_i1.p1	0.472	55	29	0	5	59	312	366	1.215E-09	53	60
T_tridentatus_Hgtx_A	TRINITY_DN1790_c0_g1_i1.p1	0.461	52	27	0	2	53	96	147	1.672E-09	53	60
T_tridentatus_Hgtx_A	TRINITY_DN74031_c0_g1_i1.p1	0.450	51	28	0	5	55	179	229	1.672E-09	53	60
T_tridentatus_Hgtx_A	TRINITY_DN10724_c0_g1_i1.p1	0.448	58	31	0	1	58	52	109	1.672E-09	53	60
T_tridentatus_Hgtx_A	TRINITY_DN10724_c0_g1_i2.p1	0.448	58	31	0	1	58	52	109	1.672E-09	53	60
T_tridentatus_Hgtx_A	TRINITY_DN898_c1_g1_i2.p1	0.433	60	31	0	1	55	139	198	2.300E-09	52	60
T_tridentatus_Hgtx_A	TRINITY_DN898_c1_g1_i3.p1	0.433	60	31	0	1	55	139	198	2.300E-09	52	60
T_tridentatus_Hgtx_A	TRINITY_DN898_c1_g1_i1.p1	0.433	60	31	0	1	55	149	208	2.300E-09	52	60
T_tridentatus_Hgtx_A	TRINITY_DN898_c1_g1_i4.p1	0.433	60	31	0	1	55	149	208	2.300E-09	52	60
T_tridentatus_Hgtx_A	TRINITY_DN3244_c8_g1_i1.p1	0.413	58	33	0	1	58	172	229	2.300E-09	52	60
T_tridentatus_Hgtx_A	TRINITY_DN3244_c8_g1_i2.p1	0.413	58	33	0	1	58	172	229	2.300E-09	52	60
T_tridentatus_Hgtx_A	TRINITY_DN6062_c0_g1_i7.p1	0.396	58	34	0	1	58	209	266	2.300E-09	52	60
T_tridentatus_Hgtx_A	TRINITY_DN6062_c0_g1_i3.p1	0.396	58	34	0	1	58	209	266	2.300E-09	52	60
T_tridentatus_Hgtx_A	TRINITY_DN2205_c0_g1_i1.p1	0.421	57	32	0	2	58	228	284	2.300E-09	52	60
T_tridentatus_Hgtx_A	TRINITY_DN2205_c0_g1_i10.p1	0.421	57	32	0	2	58	228	284	2.300E-09	52	60
T_tridentatus_Hgtx_A	TRINITY_DN2205_c0_g1_i2.p1	0.421	57	32	0	2	58	228	284	2.300E-09	52	60
T_tridentatus_Hgtx_A	TRINITY_DN2205_c0_g1_i3.p1	0.421	57	32	0	2	58	228	284	2.300E-09	52	60
T_tridentatus_Hgtx_A	TRINITY_DN2205_c0_g1_i4.p1	0.421	57	32	0	2	58	228	284	2.300E-09	52	60
T_tridentatus_Hgtx_A	TRINITY_DN2205_c0_g1_i6.p1	0.421	57	32	0	2	58	228	284	2.300E-09	52	60
T_tridentatus_Hgtx_A	TRINITY_DN2205_c0_g1_i7.p1	0.421	57	32	0	2	58	228	284	2.300E-09	52	60
T_tridentatus_Hgtx_A	TRINITY_DN2205_c0_g1_i8.p1	0.421	57	32	0	2	58	228	284	2.300E-09	52	60
T_tridentatus_Hgtx_A	TRINITY_DN2205_c0_g1_i9.p1	0.421	57	32	0	2	58	228	284	2.300E-09	52	60
T_tridentatus_Hgtx_A	TRINITY_DN3932_c0_g1_i1.p1	0.413	58	33	0	1	58	138	195	3.166E-09	52	60
T_tridentatus_Hgtx_A	TRINITY_DN3932_c0_g1_i2.p1	0.413	58	33	0	1	58	138	195	3.166E-09	52	60
T_tridentatus_Hgtx_A	TRINITY_DN13958_c0_g1_i1.p1	0.431	58	32	0	1	58	165	222	5.995E-09	51	60
[truncated: 29,026 more rows]
