# Supplementary material for: The genome of a sea spider corroborates a shared Hox cluster motif in arthropods with a reduced posterior tagma
Source: BMC Biol. 2025 Jul 2;23:196. doi: 10.1186/s12915-025-02276-x (PMC12220506; doi:10.1186/s12915-025-02276-x)
Supplement: Supplementary file 3 — Additional file 3. [file 12915_2025_2276_MOESM3_ESM.zip › suppl-file7-gene_analysis/nkx/homeobox_aligned.fasta.contree]

(D_melanogaster_lab/1-60:0.0805791209,(T_castaneum_lab/1-60:0.0232871510,(((((((((((((D_melanogaster_H2_0-Hlx/1-60:0.2263592810,T_castaneum_H2_0-Hlx/1-60:0.0000022205)76:0.0131148520,((((C_sculpturatus_Hlx/1-60:0.0000027729,(g1744.t1.p1/175-234:0.0000027729,g1756.t1.p1/175-234:0.0000027729)100:0.1601778619)84:0.0212723613,P_opilio_Hlx/1-60:0.0217187556)68:0.0000027729,S_maritima_Hlx/1-60:0.0000027729)63:0.0000023757,(at_DN2391.t1.p1/337-396:0.0000027729,g11364.t1.p1/125-184:0.0000027729)100:0.5018434185)62:0.0308435081)100:1.3578629549,(((((((((D_melanogaster_E5/1-60:0.0706969566,D_melanogaster_ems/1-60:0.1210410160)99:0.0190821366,T_castaneum_Emx/1-60:0.0000027729)96:0.0000021143,((S_maritima_Emx/1-60:0.0411258825,C_sculpturatus_Emx2-A/1-60:0.0415762654)49:0.0000027729,(g1625.t1.p1/203-262:0.0419264300,g1627.t1.p1/194-253:0.0000027729)71:0.0206478198)51:0.0195407840)54:0.0064773505,H_graminicola_Emx2-A-2/1-45:0.0000027729)43:0.0132523925,C_sculpturatus_Emx1-B/1-60:0.0198576218)29:0.0201850117,((((((((((((I_scapularis_Emx/1-60:0.0000000000,A_bruennichi__old__annotated__Emx2-A/1-60:0.0000000000):0.0000000000,P_opilio_Emx2/1-60:0.0000000000):0.0000000000,A_bruennichi_Emx2-A/1-60:0.0000000000):0.0000000000,H_graminicola_Emx2-A-1/1-60:0.0000000000):0.0000000000,D_plantarius_Emx2-A/1-60:0.0000000000):0.0000000000,T_clavata_Emx2-A/1-60:0.0000000000):0.0000000000,L_elegans_Emx2-A/1-60:0.0000000000):0.0000000000,D_silvatica_Emx2-A/1-60:0.0000000000):0.0000000000,C_sculpturatus_Emx1-A/1-60:0.0000000000):0.0000000000,P_tepidariorum_Emx2-A/1-60:0.0000000000):0.0000027729,P_opilio_Emx1/1-60:0.0000027729)66:0.0000027729,(((((((C_rotundicauda_Emx_A/1-60:0.0000000000,T_tridentatus_Emx_A/1-60:0.0000000000):0.0000027729,L_polyphemus_Emx_A/1-60:0.0000027729)100:0.0406066274,L_polyphemus_Emx_O1/1-60:0.1361311302)80:0.0000027729,(C_rotundicauda_Emx_C/1-60:0.0000027729,T_tridentatus_Emx_C/1-60:0.0000027729)91:0.0000027729)68:0.0000027729,((C_rotundicauda_Emx_D/1-60:0.0000027729,L_polyphemus_Emx_D/1-60:0.0000027729)87:0.0000027729,T_tridentatus_Emx_D/1-59:0.0000027729)100:0.0532846529)77:0.0200762938,((((C_rotundicauda_Emx_B/1-60:0.0000027729,T_tridentatus_Emx_B/1-60:0.0199752035)93:0.0000027729,(L_polyphemus_Emx_B2/1-60:0.0000027729,L_polyphemus_Emx_O2/1-58:0.0219378253)79:0.0405320086)62:0.0203126265,((L_polyphemus_Emx_B1/1-60:0.0000027729,T_antipodiana_Emx2-A/1-60:0.0000027729)83:0.0000027729,(((((((A_bruennichi_Emx1-A/1-60:0.0000000000,L_elegans_Emx1-A/1-60:0.0000000000):0.0000000000,T_clavata_Emx1-A/1-60:0.0000000000):0.0000000000,T_antipodiana_Emx1-A/1-60:0.0000000000):0.0000000000,P_tepidariorum_Emx1-A/1-60:0.0000000000):0.0000027729,A_bruennichi__old__annotated__Emx1-A/1-60:0.0000027729)97:0.0000027729,(D_plantarius_Emx1-A/1-60:0.0228011574,(((((((A_bruennichi_Emx1-B/1-60:0.0000027729,A_bruennichi__old__annotated__Emx1-B/1-60:0.0000027729)100:0.3294465497,P_tepidariorum_Emx1-B/1-60:0.0000027729)85:0.0203803645,H_graminicola_Emx1-B/1-60:0.0630254532)83:0.0000027729,L_elegans_Emx1-B/1-60:0.0000027729)89:0.0434116458,(D_silvatica_Emx1-B/1-60:0.1674701296,(T_antipodiana_Emx1-B/1-60:0.0437136092,T_clavata_Emx1-B/1-60:0.0450804438)100:0.2021816259)66:0.0000021925)77:0.0114795924,D_plantarius_Emx1-B/1-44:0.1079448987)89:0.0453202300,(((((A_bruennichi_Emx2-B/1-60:0.0000027729,A_bruennichi__old__annotated__Emx2-B/1-60:0.0000027729)96:0.0000027729,(P_tepidariorum_Emx2-B/1-60:0.0192296539,(T_antipodiana_Emx2-B/1-60:0.0000027729,T_clavata_Emx2-B/1-60:0.0000027729)97:0.0000027729)88:0.0192296675)82:0.0000027729,L_elegans_Emx2-B/1-60:0.0396319482)95:0.0191875797,D_plantarius_Emx2-B/1-44:0.0000027729)95:0.0590783625,D_silvatica_Emx2-B/1-60:0.0000027729)100:0.2130715212)87:0.0234580388)68:0.0183395595)71:0.0198621279,(D_silvatica_Emx1-A/1-60:0.0208671854,H_graminicola_Emx1-A/1-60:0.0402412346)79:0.0000027729)84:0.0200524902)80:0.0000027729)57:0.0201602990,C_sculpturatus_Emx2-B/1-60:0.0200101516)28:0.0000027729)8:0.0000027729,(((C_rotundicauda_Emx_G/1-60:0.0000027729,T_tridentatus_Emx_G/1-60:0.0000027729)94:0.0000027729,L_polyphemus_Emx_G/1-60:0.0212060552)98:0.0431137591,((C_rotundicauda_Emx_H/1-60:0.0000000000,T_tridentatus_Emx_H/1-60:0.0000000000):0.0000027729,L_polyphemus_Emx_H/1-60:0.0000027729)94:0.0000027729)93:0.0199529539)9:0.0000027729)11:0.0000027729)22:0.0000027729,((C_rotundicauda_Emx_F/1-60:0.0000027729,T_tridentatus_Emx_F/1-60:0.0000027729)99:0.0164734677,H_graminicola_Emx2-A-3/1-45:0.0000027729)33:0.0035642266)74:0.0220540616,((C_rotundicauda_Emx_E/1-60:0.0000027729,T_tridentatus_Emx_E/1-60:0.0000027729)91:0.0000027729,L_polyphemus_Emx_O3/1-59:0.0211637905)64:0.0000027729)99:0.5868751267,(((((((((((((A_bruennichi_Noto-B/1-60:0.0000027729,A_bruennichi_old_annotated_Noto-A/1-60:0.0000027729)100:0.0208224753,(T_antipodiana_Noto-B/1-60:0.0000027729,T_clavata_Noto-B/1-60:0.0000027729)98:0.0000027729)97:0.0649942546,(H_graminicola_Noto-A-1/1-60:0.0000027729,H_graminicola_Noto-A-2/1-60:0.0000027729)98:0.0000027729)89:0.0620567310,D_plantarius_Noto-B/1-48:0.0879874031)84:0.0478696401,P_tepidariorum_Noto-B/1-60:0.0000027729)80:0.0801417493,((D_plantarius_Noto-A/1-48:0.3858523993,P_tepidariorum_Noto-A/1-60:0.2700736338)98:0.1385387004,L_elegans_Noto-B/1-60:0.0682307218)50:0.0000027729)77:0.0832134451,I_scapularis_Noto/1-60:0.0942353329)46:0.0204998168,((C_sculpturatus_Noto/1-60:0.0501541025,((D_melanogaster_CG18599/1-60:0.0656728678,T_castaneum_Not/1-60:0.0000027729)100:0.0909221772,P_opilio_Noto/1-60:0.0472734810)97:0.0430700440)82:0.0223538281,(D_silvatica_Noto-B/1-60:0.0000027729,((((L_elegans_Noto-A-1/1-60:0.0000023757,L_elegans_Noto-like-1/1-33:0.1842884402)98:0.0000020695,L_elegans_Noto-like-2/1-33:0.8154406270)99:0.0540347946,L_elegans_Noto-A-2/1-60:0.1584440511)99:0.6044797691,PB.8153.1.p1/148-207:0.0000023757)85:0.1213386561)45:0.0230442029)44:0.0237019263)84:0.0389364919,((C_rotundicauda_Not_B/1-60:0.0198865097,T_tridentatus_Not_B/1-60:0.0000027729)99:0.0610589459,L_polyphemus_Not_B/1-60:0.0210416017)99:0.2154800402)81:0.0199411425,(((C_rotundicauda_Not_A-a/1-60:0.0000000000,T_tridentatus_Not_A2/1-60:0.0000000000):0.0000000000,L_polyphemus_Not_A/1-60:0.0000000000):0.0000027729,C_rotundicauda_Not_A-b/1-60:0.0000027729)95:0.0000028031)84:0.1573192367,T_tridentatus_Not_A1/1-60:0.3006107952)82:0.2257914856,S_maritima_Noto-like-a/1-60:0.6326241661)41:0.0000020677,S_maritima_Noto/1-60:0.9646184494)56:0.3275894332)61:0.4999654728)55:0.1381022192,(((((((((((((((((((((((((A_bruennichi_NK6-A/1-60:0.0000000000,C_sculpturatus_NK6-B/1-60:0.0000000000):0.0000000000,H_graminicola_NK6-B/1-60:0.0000000000):0.0000000000,L_elegans_NK6-A/1-60:0.0000000000):0.0000000000,A_bruennichi_old_annotated_NK6-B/1-60:0.0000000000):0.0000000000,T_antipodiana_NK6-A/1-60:0.0000000000):0.0000000000,T_tridentatus_Hgtx_A/1-60:0.0000000000):0.0000000000,P_tepidariorum_NK6-B/1-60:0.0000000000):0.0000000000,D_plantarius_NK6-B/1-60:0.0000000000):0.0000000000,T_clavata_NK6-A/1-60:0.0000000000):0.0000000000,T_clavata_NK6-B/1-60:0.0000000000):0.0000000000,T_antipodiana_NK6-B/1-60:0.0000000000):0.0000000000,D_plantarius_NK6-A/1-60:0.0000000000):0.0000000000,L_elegans_NK6-B/1-60:0.0000000000):0.0000000000,L_polyphemus_Hgtx_A/1-60:0.0000000000):0.0000000000,H_graminicola_NK6-A/1-60:0.0000000000):0.0000000000,I_scapularis_NK6/1-60:0.0000000000):0.0000000000,A_bruennichi_old_annotated_NK6-A/1-60:0.0000000000):0.0000000000,C_sculpturatus_NK6-A-1/1-60:0.0000000000):0.0000000000,C_rotundicauda_Hgtx_A/1-60:0.0000000000):0.0000027729,A_bruennichi_NK6-B/1-60:0.0000027729)92:0.0000027729,((((C_rotundicauda_Hgtx_B/1-60:0.0000000000,T_tridentatus_Hgtx_B/1-60:0.0000000000):0.0000027729,L_polyphemus_Hgtx_B/1-60:0.0000027729)97:0.0000027729,((C_rotundicauda_Hgtx_C/1-60:0.0000027729,T_tridentatus_Hgtx_C/1-60:0.0000027729)100:0.3346499206,C_sculpturatus_NK6-A-2/1-60:0.0710843071)80:0.0000024908)86:0.0220125106,(D_silvatica_NK6-A/1-60:0.0688193681,P_opilio_NK6/1-60:0.0219805374)57:0.0000022646)36:0.0000027729)40:0.0000027729,P_tepidariorum_NK6-A/1-60:0.0225300248)63:0.0679190126,(D_melanogaster_HGTX/1-60:0.0000027729,g6762.t1.p1/212-271:0.0000027729)100:0.0221729005)59:0.0000027729,S_maritima_NK6/1-60:0.0000027729)61:0.0222842937,T_castaneum_Hgtx/1-60:0.0000027729)100:0.6934980665)36:0.1024207250,((((((((A_bruennichi_Tlx-A/1-60:0.0000000000,T_antipodiana_Tlx-A/1-60:0.0000000000):0.0000000000,g8691.t1.p1/185-244:0.0000000000):0.0000000000,P_tepidariorum_Tlx-A/1-60:0.0000000000):0.0000027729,A_bruennichi_old_annotated_Tlx-A/1-60:0.0000027729)93:0.0000027729,(((D_plantarius_Tlx-A/1-57:0.0000000000,T_clavata_Tlx-A/1-57:0.0000000000):0.0000000000,L_elegans_Tlx-A/1-57:0.0000000000):0.0000027729,H_graminicola_Tlx-A/1-57:0.0000027729)94:0.0000027729)81:0.0000027729,((((((((A_bruennichi_Tlx-B/1-60:0.0000000000,L_elegans_Tlx-B/1-60:0.0000000000):0.0000000000,P_tepidariorum_Tlx-B/1-60:0.0000000000):0.0000000000,C_sculpturatus_Tlx-B/1-60:0.0000000000):0.0000000000,T_antipodiana_Tlx-B/1-60:0.0000000000):0.0000027729,A_bruennichi_old_annotated_Tlx-B/1-60:0.0000027729)79:0.0000027729,I_scapularis_Tlx/1-60:0.0210109486)75:0.0000027729,((((((((C_rotundicauda_Tlx_A1/1-60:0.0000000000,L_polyphemus_Tlx_A1/2-a/1-60:0.0000000000):0.0000000000,P_opilio_Tlx/1-57:0.0000000000):0.0000000000,D_silvatica_Tlx-B/1-57:0.0000000000):0.0000000000,T_clavata_Tlx-B/1-57:0.0000000000):0.0000000000,H_graminicola_Tlx-B/1-57:0.0000000000):0.0000027729,((C_rotundicauda_Tlx_A2/1-60:0.0000027729,L_polyphemus_Tlx_A1/2-b/1-60:0.0000027729)98:0.0000027819,((C_rotundicauda_Tlx_B/1-60:0.1750038465,L_polyphemus_Tlx_B/1-60:0.0000028031)100:0.2879522569,D_silvatica_Tlx-A/1-57:0.0000027729)86:0.0293899799)84:0.0283303372)44:0.0292639746,C_sculpturatus_Tlx-A/1-60:0.0503278970)44:0.0289322566,D_plantarius_Tlx-B/1-57:0.0000027729)84:0.0000026419)97:0.0220392367,(D_melanogaster_C15/1-60:0.0966348919,T_castaneum_C15/1-60:0.0000027729)99:0.0442570641)86:0.0199809451)89:0.0208397959,S_maritima_Tlx/1-60:0.0000022338)99:0.5390675459,(((((((((((((((((((((((((A_bruennichi_Lbx-A/1-60:0.0000000000,L_polyphemus_Lbx_A/1-60:0.0000000000):0.0000000000,H_graminicola_Lbx-A/1-60:0.0000000000):0.0000000000,T_antipodiana_Lbx-A/1-60:0.0000000000):0.0000000000,D_plantarius_Lbx-B/1-60:0.0000000000):0.0000000000,I_scapularis_Lbx/1-60:0.0000000000):0.0000000000,L_elegans_Lbx-A/1-60:0.0000000000):0.0000000000,D_silvatica_Lbx-B/1-60:0.0000000000):0.0000000000,C_sculpturatus_Lbx-B/1-60:0.0000000000):0.0000000000,T_antipodiana_Lbx-B/1-60:0.0000000000):0.0000000000,T_clavata_Lbx-B/1-60:0.0000000000):0.0000000000,D_silvatica_Lbx-A/1-60:0.0000000000):0.0000000000,P_opilio_Lbx/1-60:0.0000000000):0.0000000000,A_bruennichi_old_annotated_Lbx-B/1-60:0.0000000000):0.0000000000,D_plantarius_Lbx-A/1-60:0.0000000000):0.0000000000,S_maritima_Lbx/1-60:0.0000000000):0.0000000000,P_tepidariorum_Lbx-A/1-60:0.0000000000):0.0000000000,C_sculpturatus_Lbx-A/1-60:0.0000000000):0.0000000000,T_clavata_Lbx-A/1-60:0.0000000000):0.0000000000,A_bruennichi_old_annotated_Lbx-A/1-60:0.0000000000):0.0000027729,A_bruennichi_Lbx-B/1-60:0.0000027729)79:0.0000027729,(((D_melanogaster_lbe/1-60:0.0591165611,D_melanogaster_lbl/1-60:0.0631797918)90:0.0314474284,T_castaneum_Lbx/1-60:0.0000027729)86:0.0213818927,(H_graminicola_Lbx-B/1-60:0.0408636499,(L_elegans_Lbx-B/1-60:0.0000027729,P_tepidariorum_Lbx-B/1-60:0.0414621208)97:0.0205733940)28:0.0000027729)17:0.0000027729)23:0.0000027729,(((C_rotundicauda_Lbx_C/1-60:0.0000000000,T_tridentatus_Lbx_A/1-60:0.0000000000):0.0000000000,g6828.t1.p1/205-264:0.0000000000):0.0000027729,L_polyphemus_Lbx_C/1-60:0.0000027729)100:0.0219995883)84:0.0110992227,((C_rotundicauda_Lbx_D-a/1-60:0.0000000000,T_tridentatus_Lbx_D/1-60:0.0000000000):0.0000027729,C_rotundicauda_Lbx_D-b/1-60:0.0000027729)99:0.0103344141)89:0.0424514837,(((C_rotundicauda_Lbx_B1/1-60:0.0000000000,T_tridentatus_Lbx_B1/1-60:0.0000000000):0.0000027729,L_polyphemus_Lbx_B1/1-60:0.0000027729)90:0.0000027729,(C_rotundicauda_Lbx_B2/1-60:0.0210026040,(L_polyphemus_Lbx_B2/1-60:0.0000027729,T_tridentatus_Lbx_B2/1-60:0.0000027729)94:0.0000027729)85:0.0216114391)74:0.0000027729)99:0.6872352111,((((((((A_bruennichi_Hhex/1-60:0.0000027729,A_bruennichi_old_annotated_Hhex/1-60:0.0000027729)96:0.0000027729,H_graminicola_Hhex/1-60:0.0954748885)53:0.0455741265,(((((D_melanogaster_HHEX/1-60:0.3111914696,T_castaneum_Hhex/1-60:0.2645180359)99:0.4183929064,(D_plantarius_Hhex/1-60:0.1588389247,P_opilio_Hhex/1-60:0.3509032494)73:0.0209476911)70:0.0510620549,T_antipodiana_Hhex/1-60:0.0225238163)44:0.0000027729,T_clavata_Hhex/1-60:0.0000027729)43:0.0000028031,D_silvatica_Hhex/1-44:1.3315265683)33:0.0000027729)41:0.0250744757,P_tepidariorum_Hhex/1-60:0.0253087919)47:0.0225269202,L_elegans_Hhex/1-60:0.0000026510)92:0.2334647695,C_sculpturatus_Hhex/1-60:0.2108587903)93:0.1255013744,(C_rotundicauda_Hex/1-60:0.0000027729,L_polyphemus_Hex/1-60:0.0000027729)100:0.1268182564)95:0.1295471916,(S_maritima_Hhex/1-60:0.0706094179,((PB.1021.1.p1/169-228:0.0000000000,PB.1021.3.p1/169-228:0.0000000000):0.0000027729,PB.1021.2.p1/169-228:0.0000027729)100:0.1635662620)100:0.1920094528)100:0.9150495643)91:0.1249326273)66:0.1581538657)34:0.1337773217,(((((((((((((((((((C_sculpturatus_NK2-like/1-60:0.6097368324,((C_rotundicauda_Scro_B/1-60:0.0000000000,T_tridentatus_Scro_B/1-60:0.0000000000):0.0000027729,L_polyphemus_Scro_B/1-60:0.0000027729)99:0.0084889361)80:0.0316423286,(C_rotundicauda_Scro_D/1-60:0.0000027729,T_tridentatus_Scro_D/1-60:0.0000027729)100:0.0652597939)79:0.0218179365,((C_rotundicauda_Scro_C/1-60:0.0000000000,T_tridentatus_Scro_C/1-60:0.0000000000):0.0000027729,L_polyphemus_Scro_C/1-60:0.0000027729)95:0.0000027729)80:0.0205209494,(((((((((((((((((A_bruennichi_NK2.1/1-60:0.0000000000,S_maritima_NK2.1/1-60:0.0000000000):0.0000000000,T_clavata_NK2.1/1-60:0.0000000000):0.0000000000,C_sculpturatus_NK2.1/1-60:0.0000000000):0.0000000000,P_tepidariorum_NK2.1/1-60:0.0000000000):0.0000000000,I_scapularis_NK2.1/1-60:0.0000000000):0.0000000000,T_antipodiana_NK2.1/1-60:0.0000000000):0.0000000000,H_graminicola_NK2.1/1-60:0.0000000000):0.0000000000,P_opilio_NK2.1/1-60:0.0000000000):0.0000000000,T_castaneum_Scro/1-60:0.0000000000):0.0000000000,C_rotundicauda_Scro_A/1-60:0.0000000000):0.0000000000,L_elegans_NK2.1/1-60:0.0000000000):0.0000000000,T_tridentatus_Scro_A/1-60:0.0000000000):0.0000000000,L_polyphemus_Scro_Aa/1-60:0.0000000000):0.0000000000,D_plantarius_NK2.1/1-60:0.0000000000):0.0000000000,L_polyphemus_Scro_Ab/1-60:0.0000000000):0.0000027729,A_bruennichi_old_annotated_NK2.1/1-60:0.0000027729)85:0.0000027729,(D_silvatica_NK2.1/1-45:0.0266563905,((((((PB.3341.1.p1/179-238:0.0000000000,PB.3341.3.p1/179-238:0.0000000000):0.0000000000,PB.3341.7.p1/200-259:0.0000000000):0.0000000000,PB.3341.4.p1/179-238:0.0000000000):0.0000000000,PB.3341.5.p1/179-238:0.0000000000):0.0000000000,PB.3341.6.p1/179-238:0.0000000000):0.0000027729,PB.3341.2.p1/179-238:0.0000027729)100:0.0152004977)91:0.0056663125)82:0.0000027729)80:0.0202508260,D_melanogaster_scro/1-60:0.0000027729)79:0.0364778613,L_polyphemus_Scro_E/1-54:0.2266665720)79:0.0304869080,((((((((((((((((((((((((((A_bruennichi_NK2.2-A/1-60:0.0000000000,D_silvatica_NK2.2-A/1-60:0.0000000000):0.0000000000,C_sculpturatus_NK2.2-B/1-60:0.0000000000):0.0000000000,PB.3347.2.p1/204-263:0.0000000000):0.0000000000,C_sculpturatus_NK2.2-A/1-60:0.0000000000):0.0000000000,T_tridentatus_Vnd_A-b/1-60:0.0000000000):0.0000000000,C_rotundicauda_Vnd_A-b/1-60:0.0000000000):0.0000000000,P_tepidariorum_NK2.2-A/1-60:0.0000000000):0.0000000000,I_scapularis_NK2.2/1-60:0.0000000000):0.0000000000,PB.3347.1.p1/253-312:0.0000000000):0.0000000000,L_elegans_NK2.2-A/1-60:0.0000000000):0.0000000000,D_silvatica_NK2.2-B/1-60:0.0000000000):0.0000000000,D_plantarius_NK2.2-A/1-60:0.0000000000):0.0000000000,C_rotundicauda_Vnd_A-a/1-60:0.0000000000):0.0000000000,L_polyphemus_Vnd_A-a/1-60:0.0000000000):0.0000000000,T_tridentatus_Vnd_A-a/1-60:0.0000000000):0.0000000000,L_polyphemus_Vnd_A-b/1-60:0.0000000000):0.0000000000,T_clavata_NK2.2-A/1-60:0.0000000000):0.0000000000,T_antipodiana_NK2.2-A/1-60:0.0000000000):0.0000000000,S_maritima_NK2.2-2/1-60:0.0000000000):0.0000027729,A_bruennichi_old_annotated_NK2.2-A/1-60:0.0000027729)78:0.0000027729,(D_plantarius_NK2.2-B/1-42:0.0000027729,((H_graminicola_NK2.2-B/1-60:0.0000024893,P_tepidariorum_NK2.2-B/1-60:0.0425831662)91:0.0408941544,P_opilio_NK2.2/1-60:0.1927036798)60:0.0000028031)62:0.0000028031)11:0.0000027729,((((C_rotundicauda_Vnd_B/1-60:0.0197262681,T_tridentatus_Vnd_B/1-60:0.0000027729)100:0.0195965436,L_polyphemus_Vnd_B/1-60:0.0208394871)79:0.0000027729,((C_rotundicauda_Vnd_C/1-60:0.0189729501,T_tridentatus_Vnd_C/1-60:0.0000027729)100:0.0193113239,L_polyphemus_Vnd_C/1-60:0.0000027729)100:0.0409670195)98:0.0197588641,(D_melanogaster_vnd/1-60:0.0405039945,T_castaneum_Vnd/1-60:0.0000027729)100:0.0198560975)20:0.0000027729)16:0.0000027729,(H_graminicola_NK2.2-A-1/1-53:0.0000027729,(H_graminicola_NK2.2-A-2/1-53:0.0000027729,S_maritima_NK2.2-1/1-60:0.0165628406)31:0.0031124696)32:0.0000025347)86:0.0208978666,L_elegans_NK2.2-B/1-60:0.0000027729)87:0.0023810250,(A_bruennichi_NK2.2-B/1-60:0.0000027729,A_bruennichi_old_annotated_NK2.2-B/1-60:0.0000027729)99:0.0390209728)97:0.0553307057,(T_antipodiana_NK2.2-B/1-60:0.0000027729,T_clavata_NK2.2-B/1-60:0.0000027729)100:0.0493449855)99:0.0974431013)99:0.1420723256,(((C_rotundicauda_Tin_a/1-60:0.0000000000,L_polyphemus_Tin/1-60:0.0000000000):0.0000000000,T_tridentatus_Tin/1-60:0.0000000000):0.0000027729,C_rotundicauda_Tin_b/1-60:0.0000027729)91:0.0000027729)91:0.0222272133,(D_silvatica_NK4-A/1-60:0.0215280765,P_tepidariorum_NK4-A/1-60:0.0000027729)65:0.0000027729)80:0.0000024490,P_opilio_NK4/1-60:0.0207870025)88:0.0209488978,((((((A_bruennichi_NK4-A/1-60:0.0000000000,H_graminicola_NK4-A/1-60:0.0000000000):0.0000000000,D_plantarius_NK4-A/1-60:0.0000000000):0.0000000000,L_elegans_NK4-A/1-60:0.0000000000):0.0000000000,T_clavata_NK4-A/1-60:0.0000000000):0.0000000000,T_antipodiana_NK4-A/1-60:0.0000000000):0.0000027729,A_bruennichi_old_annotated_NK4-A/1-60:0.0000027729)93:0.0000027729)97:0.0226004275,(((((((A_bruennichi_NK4-B/1-60:0.0000027729,A_bruennichi_old_annotated_NK4-B/1-60:0.0000027729)100:0.0309429376,L_elegans_NK4-B/1-60:0.1175981426)81:0.0155607991,(T_antipodiana_NK4-B/1-60:0.0000027729,T_clavata_NK4-B/1-60:0.0212577353)99:0.0255778589)100:0.1342284025,D_plantarius_NK4-B/1-60:0.0000028665)100:0.1491180091,(D_silvatica_NK4-B-1/1-60:0.0000027729,D_silvatica_NK4-B-2/1-60:0.0000024508)100:0.0781360276)100:0.3206298361,I_scapularis_NK4/1-60:0.1489424326)80:0.0039346357,C_sculpturatus_NK4-A/1-60:0.0000027729)81:0.0203369931)83:0.0418167927,g8689.t1.p1/170-229:0.0000027729)83:0.0213933570,S_maritima_NK4/1-60:0.0205595301)86:0.0382497398,(D_melanogaster_tin/1-60:0.6147087238,T_castaneum_Tin/1-60:0.0098727917)94:0.1365057244)100:0.5073862277,S_maritima_NK3/1-60:0.0172428040)58:0.0025552922,((C_rotundicauda_Bap_B/1-60:0.0000000000,T_tridentatus_Bap_B/1-60:0.0000000000):0.0000027729,L_polyphemus_Bap_B/1-60:0.0000027729)99:0.0206242663)56:0.0000025388,(((((((((A_bruennichi_NK3/1-60:0.0000000000,T_antipodiana_NK3/1-60:0.0000000000):0.0000000000,L_elegans_NK3/1-60:0.0000000000):0.0000000000,T_clavata_NK3/1-60:0.0000000000):0.0000000000,H_graminicola_NK3/1-60:0.0000000000):0.0000027729,A_bruennichi_old_annotated_NK3/1-60:0.0000027729)94:0.0000027729,(D_plantarius_NK3/1-60:0.0193878392,P_tepidariorum_NK3/1-60:0.0201921960)78:0.0000027729)89:0.0000027729,D_silvatica_NK3-A/1-60:0.0876420921)95:0.0195920501,(((C_rotundicauda_Bap_A/1-60:0.0000000000,T_tridentatus_Bap_A/1-60:0.0000000000):0.0000027729,L_polyphemus_Bap_A/1-60:0.0000027729)86:0.0000027729,((C_sculpturatus_NK3/1-60:0.0210410441,I_scapularis_NK3/1-60:0.0404254437)96:0.0191014619,(D_melanogaster_bap/1-60:0.1729742719,P_opilio_NK3/1-60:0.0000027729)88:0.0408310916)37:0.0000027729)28:0.0000027729)50:0.0000027729,T_castaneum_Bap/1-60:0.0815867869)73:0.0198115316)85:0.0382823840,(D_silvatica_NK3-B/1-60:0.9105507029,PB.7934.1.p1/142-201:0.2546851223)60:0.0000020887)97:0.3087949753)64:0.1574631381,(((((((((A_bruennichi_NK5-A/1-60:0.0000000000,L_elegans_NK5-A/1-60:0.0000000000):0.0000000000,T_antipodiana_NK5-A/1-60:0.0000000000):0.0000000000,D_plantarius_NK5-A/1-60:0.0000000000):0.0000000000,T_clavata_NK5-A/1-60:0.0000000000):0.0000027729,A_bruennichi_old_annotated_NK5-A/1-60:0.0000027729)77:0.0000027729,P_tepidariorum_NK5-B/1-60:0.0194114563)88:0.0000028031,((((((((((((((A_bruennichi_NK5-B/1-60:0.0000000000,P_opilio_NK5/1-60:0.0000000000):0.0000000000,C_sculpturatus_NK5-B/1-60:0.0000000000):0.0000000000,H_graminicola_NK5-B-1/1-60:0.0000000000):0.0000000000,D_silvatica_NK5-A/1-60:0.0000000000):0.0000000000,P_tepidariorum_NK5-A/1-60:0.0000000000):0.0000000000,T_clavata_NK5-B/1-60:0.0000000000):0.0000000000,D_plantarius_NK5-B/1-60:0.0000000000):0.0000000000,T_antipodiana_NK5-B/1-60:0.0000000000):0.0000000000,L_elegans_NK5-B/1-60:0.0000000000):0.0000000000,C_sculpturatus_NK5-A/1-60:0.0000000000):0.0000027729,A_bruennichi_old_annotated_NK5-B/1-60:0.0000027729)90:0.0000027729,((((D_melanogaster_Hmx/1-60:0.0626304371,(PB.1005.1.p1/231-290:0.0000027729,PB.1005.2.p1/231-290:0.0000027729)100:0.0205994044)90:0.0000027729,T_castaneum_Hmx/1-60:0.0000027729)76:0.0000027729,S_maritima_NK5/1-60:0.1333513748)86:0.0193205366,I_scapularis_NK5/1-60:0.0194572663)23:0.0000027729)27:0.0000027729,((((C_rotundicauda_Hmx_B/1-60:0.0000027729,T_tridentatus_Hmx_B/1-60:0.0000027729)100:0.0405066724,L_polyphemus_Hmx_B2/1-60:0.0000028031)90:0.0404142598,L_polyphemus_Hmx_B1/1-60:0.0201578497)80:0.0000027729,(((((C_rotundicauda_Hmx_C-a/1-60:0.0000000000,T_tridentatus_Hmx_D/1-60:0.0000000000):0.0000000000,C_rotundicauda_Hmx_D/1-60:0.0000000000):0.0000000000,T_tridentatus_Hmx_C/1-60:0.0000000000):0.0000000000,L_polyphemus_Hmx_C/D/1-60:0.0000000000):0.0000027729,C_rotundicauda_Hmx_C-b/1-60:0.0000027729)75:0.0000027729)91:0.0196057784)73:0.0002261449,((C_rotundicauda_Hmx_A/1-60:0.0199984857,(L_polyphemus_Hmx_A/1-60:0.0000027729,T_tridentatus_Hmx_A/1-60:0.0000027729)95:0.0000027729)100:0.0602741867,((C_rotundicauda_Hmx_E/1-60:0.0000000000,T_tridentatus_Hmx_E/1-60:0.0000000000):0.0000027729,L_polyphemus_Hmx_E/1-60:0.0000027729)96:0.0000027729)84:0.0190272417)96:0.1002594620)93:0.0188060580,(D_silvatica_NK5-B/1-60:0.0643056805,H_graminicola_NK5-B-2/1-60:0.0000027729)63:0.0000027729)99:0.4940114207,((((((((((((((A_bruennichi_NK7-A/1-60:0.0000000000,T_clavata_NK7-A/1-60:0.0000000000):0.0000000000,D_plantarius_NK7-A/1-60:0.0000000000):0.0000000000,T_antipodiana_NK7-A/1-60:0.0000000000):0.0000000000,S_maritima_NK7/1-60:0.0000000000):0.0000000000,P_tepidariorum_NK7-A/1-60:0.0000000000):0.0000000000,L_elegans_NK7-A/1-60:0.0000000000):0.0000000000,I_scapularis_NK7/1-60:0.0000000000):0.0000000000,H_graminicola_NK7-A/1-60:0.0000000000):0.0000000000,D_silvatica_NK7-A/1-60:0.0000000000):0.0000027729,A_bruennichi_old_annotated_NK7-A/1-60:0.0000027729)92:0.0219898849,(((((((A_bruennichi_NK7-B/1-60:0.0000027729,A_bruennichi_old_annotated_NK7-B/1-60:0.0000027729)95:0.0000027729,((H_graminicola_NK7-B/1-60:0.0452093077,(L_elegans_NK7-B/1-60:0.0000027729,P_tepidariorum_NK7-B/1-60:0.0000027729)100:0.0550979598)95:0.0000027729,(T_antipodiana_NK7-B/1-60:0.0000027729,T_clavata_NK7-B/1-60:0.0000027729)100:0.0222276312)83:0.0000027729)88:0.0000027729,D_silvatica_NK7-B/1-44:0.0000027729)99:0.0456416959,D_plantarius_NK7-B/1-60:0.0000027729)90:0.0219409947,(((C_rotundicauda_Nk7_B/1-60:0.0000027729,T_tridentatus_Nk7_B/1-60:0.0000027729)100:0.0437865594,L_polyphemus_Nk7_B/1-60:0.0000027729)90:0.0471556852,((C_rotundicauda_Nk7_C-a/1-60:0.0000027729,C_rotundicauda_Nk7_C-b/1-60:0.0000027729)100:0.0223872198,(L_polyphemus_Nk7_C/1-60:0.0000027729,T_tridentatus_Nk7_C/1-60:0.0000027729)96:0.0000027729)94:0.0433005803)94:0.0254172939)26:0.0000027729,(C_rotundicauda_Nk7_A/1-60:0.0000027729,T_tridentatus_Nk7_A/1-60:0.0000027729)92:0.0000027729)33:0.0218971916,L_polyphemus_Nk7_A/1-60:0.0000027729)91:0.0220190539)74:0.0000026483,(C_sculpturatus_NK7-B/1-60:0.0000027729,P_opilio_NK7/1-60:0.0217135927)73:0.0219211385)39:0.0000027729,(D_melanogaster_NK7.1/1-60:0.1113693429,(T_castaneum_NK7/1-60:0.0724411400,g6864.t1.p1/280-339:0.0000028031)88:0.0230666006)86:0.0221057234)92:0.0222546180,C_sculpturatus_NK7-A/1-60:0.0000027729)99:0.3714946494)93:0.1449405079)98:0.3575123481,(((((((((((((((((((((((((((((((A_bruennichi_NK1-B-1/1-60:0.0000000000,D_silvatica_NK1-B-1/1-60:0.0000000000):0.0000000000,T_tridentatus_Slou_A/1-60:0.0000000000):0.0000000000,P_tepidariorum_NK1-B-1/1-60:0.0000000000):0.0000000000,C_rotundicauda_Slou_D/1-60:0.0000000000):0.0000000000,T_antipodiana_NK1-B-2/1-60:0.0000000000):0.0000000000,L_elegans_NK1-B-1/1-60:0.0000000000):0.0000000000,C_rotundicauda_Slou_A-a/1-60:0.0000000000):0.0000000000,T_tridentatus_Slou_B/1-60:0.0000000000):0.0000000000,T_tridentatus_Slou_C/1-60:0.0000000000):0.0000000000,C_sculpturatus_NK1-B-2/1-60:0.0000000000):0.0000000000,T_antipodiana_NK1-B-1/1-60:0.0000000000):0.0000000000,I_scapularis_NK1/1-60:0.0000000000):0.0000000000,L_polyphemus_Slou_D-b/1-60:0.0000000000):0.0000000000,C_rotundicauda_Slou_B/1-60:0.0000000000):0.0000000000,P_tepidariorum_NK1-B-2/1-60:0.0000000000):0.0000000000,T_clavata_NK1-B-2/1-60:0.0000000000):0.0000000000,D_plantarius_NK1-B-1/1-60:0.0000000000):0.0000000000,D_silvatica_NK1-B-2/1-60:0.0000000000):0.0000000000,L_polyphemus_Slou_D-a/1-60:0.0000000000):0.0000000000,A_bruennichi_old_annotated_NK1-B-1/1-60:0.0000000000):0.0000000000,C_sculpturatus_NK1-B-1/1-60:0.0000000000):0.0000000000,L_elegans_NK1-B-2/1-60:0.0000000000):0.0000000000,P_opilio_NK1/1-60:0.0000000000):0.0000000000,L_polyphemus_Slou_D-c/1-60:0.0000000000):0.0000000000,T_clavata_NK1-B-1/1-60:0.0000000000):0.0000000000,C_rotundicauda_Slou_A-b/1-60:0.0000000000):0.0000000000,A_bruennichi_old_annotated_NK1-B-2/1-60:0.0000000000):0.0000027729,A_bruennichi_NK1-B-2/1-60:0.0000027729)79:0.0000027729,(D_melanogaster_slou/1-60:0.0199594132,((S_maritima_NK1/1-60:0.0000000000,PB.1003.1.p1/209-268:0.0000000000):0.0000027729,T_castaneum_Slou/1-60:0.0000027729)92:0.0000027729)99:0.0208353819)85:0.0000027729,((C_rotundicauda_Slou_E/1-60:0.0000027729,T_tridentatus_Slou_E/1-60:0.0000027729)99:0.0413433679,L_polyphemus_Slou_E/1-60:0.0000027729)96:0.0426805355)59:0.0000023949,D_plantarius_NK1-B-2/1-60:0.0205208584)99:0.5997031865)66:0.1885373491,((((((((((((((((C_rotundicauda_Msx_A1/1-60:0.0202125151,((C_rotundicauda_Msx_A2/1-60:0.0000000000,T_tridentatus_Msx_A/1-60:0.0000000000):0.0000027729,L_polyphemus_Msx_A1/1-60:0.0000027729)96:0.0000027729)89:0.0000027729,L_polyphemus_Msx_A2/1-60:0.0206507652)99:0.0414252717,(H_graminicola_Msx1-B/1-60:0.0000027729,H_graminicola_Msx2-A/1-60:0.0000027729)96:0.0000020263)41:0.0206149496,((T_antipodiana_Msx1-B/1-60:0.0000027729,T_clavata_Msx1-B/1-60:0.0000027729)100:0.0420177553,(I_scapularis_Msx2/1-60:0.0000027729,T_clavata_Msx2-A/1-60:0.0000027729)97:0.0000027729)46:0.0000027729)74:0.0206767271,((A_bruennichi_Msx2-A/1-60:0.0000000000,T_antipodiana_Msx2-A/1-60:0.0000000000):0.0000027729,A_bruennichi_old_annotated_Msx2-A/1-60:0.0000027729)97:0.0000027729)43:0.0206823549,C_sculpturatus_Msx2-B-2/1-60:0.0414507006)67:0.0000023580,(L_elegans_Msx2-A/1-60:0.0000027729,P_tepidariorum_Msx2-A/1-60:0.0000027729)91:0.0000027729)66:0.0000023357,(((A_bruennichi_Msx1-A/1-60:0.0000027729,A_bruennichi_old_annotated_Msx1-A/1-60:0.0000027729)100:0.1887814946,H_graminicola_Msx1-A/1-60:0.1175657871)88:0.0500513434,(T_antipodiana_Msx1-A/1-60:0.0000027729,T_clavata_Msx1-A/1-60:0.0416284800)99:0.0824162692)96:0.0760529719)82:0.0205376955,((((D_plantarius_Msx1-B/1-60:0.0000000000,L_elegans_Msx1-B/1-60:0.0000000000):0.0000000000,P_tepidariorum_Msx1-B/1-60:0.0000000000):0.0000000000,D_silvatica_Msx2-B/1-60:0.0000000000):0.0000027729,D_silvatica_Msx1-B/1-60:0.0000027729)98:0.0206471271)32:0.0000027729,((((((((((((((C_rotundicauda_Msx_C/1-60:0.0000000000,A_bruennichi_old_annotated_Msx1-B/1-60:0.0000000000):0.0000000000,P_tepidariorum_Msx2-B/1-60:0.0000000000):0.0000000000,A_bruennichi_Msx1-B/1-60:0.0000000000):0.0000000000,L_elegans_Msx2-B/1-60:0.0000000000):0.0000000000,A_bruennichi_old_annotated_Msx2-B/1-60:0.0000000000):0.0000000000,H_graminicola_Msx2-B-1/1-60:0.0000000000):0.0000000000,H_graminicola_Msx2-B-2/1-60:0.0000000000):0.0000000000,T_antipodiana_Msx2-B/1-60:0.0000000000):0.0000000000,A_bruennichi_Msx2-B/1-60:0.0000000000):0.0000000000,T_tridentatus_Msx_C/1-60:0.0000000000):0.0000000000,T_clavata_Msx2-B/1-60:0.0000000000):0.0000000000,D_plantarius_Msx2-A/1-60:0.0000000000):0.0000000000,D_silvatica_Msx2-A-1/1-60:0.0000000000):0.0000027729,L_polyphemus_Msx_C/1-60:0.0000027729)95:0.0000027729)28:0.0000027729,D_silvatica_Msx2-A-2/1-60:0.0424784391)43:0.0000027729,((((((D_melanogaster_Dr/1-60:0.0416915932,(T_castaneum_Msx-1/1-60:0.0000027729,T_castaneum_Msx-2/1-60:0.0000027729)98:0.0000027729)97:0.0450977475,(PB.1018.1.p1/154-213:0.0000027729,g10110.t1.p1/144-203:0.0000027729)100:0.0401238118)92:0.0201064338,S_maritima_Msx/1-60:0.0201350644)85:0.0000027729,((PB.1017.1.p1/175-234:0.0000000000,PB.1017.3.p1/175-234:0.0000000000):0.0000027729,PB.1017.2.p1/175-234:0.0000027729)99:0.0199937518)88:0.0421680418,((C_sculpturatus_Msx1-B/1-60:0.0000024510,((((((C_rotundicauda_MsxL/1-60:0.0000027729,L_polyphemus_MsxL/1-60:0.0000027729)100:0.0196151096,T_tridentatus_MsxL/1-60:0.0000027729)89:0.0252974028,S_maritima_Msxlx/1-60:2.2940133853)90:0.2855165447,I_scapularis_Msxlx/1-60:0.6195186099)72:0.0843239608,(C_sculpturatus_Msxlx/1-60:0.3604167999,D_silvatica_Msxlx/1-45:0.7292637992)89:0.0746704253)75:0.0495722899,(D_melanogaster_CG15696/1-60:0.7667272818,T_castaneum_Msxlx/1-60:0.2798461114)88:0.2053831221)100:0.9471185565)50:0.0207128037,C_sculpturatus_Msx2-A/1-60:0.0000027729)24:0.0000027729)41:0.0000026730,L_polyphemus_Msx_6/1-60:0.0895008709)64:0.0207129115)39:0.0071848104,(((C_rotundicauda_Msx_B/1-54:0.0000027729,(((C_rotundicauda_Msx_D/1-60:0.0000027729,T_tridentatus_Msx_D/1-60:0.0000027729)100:0.0856246598,L_polyphemus_Msx_D/1-60:0.0000027729)100:0.1317309709,(D_silvatica_Msx1-A/1-60:0.0000028031,g10112.t1.p1/111-170:0.4723686547)88:0.1118535946)63:0.0037397978)36:0.0000027729,((((L_polyphemus_Msx_E1/1-60:0.0000000000,C_sculpturatus_Msx2-B-1/1-60:0.0000000000):0.0000000000,C_sculpturatus_Msx1-A/1-60:0.0000000000):0.0000000000,P_opilio_Msx1/1-60:0.0000000000):0.0000027729,T_tridentatus_Msx_E/1-60:0.0000027729)89:0.0000027729)52:0.0000027729,I_scapularis_Msx1/1-60:0.0210867629)50:0.0163490690)38:0.0176247518,P_opilio_Msx2/1-60:0.0000027729)33:0.0000027729,L_polyphemus_Msx_E2/1-60:0.1656500543)67:0.0321409385,D_plantarius_Msx1-A/1-60:0.0328746895)99:0.5519967822)70:0.1779138836,g2646.t1.p1/205-264:0.3064431045)99:0.4726104003,(PB.3793.1.p1/138-197:1.1525838855,g4363.t1.p1/1-43:0.8227124464)91:0.1655149738)96:0.1913838225,((((PB.1830.1.p1/215-274:0.0000000000,PB.1830.3.p1/215-274:0.0000000000):0.0000000000,PB.1830.4.p1/215-274:0.0000000000):0.0000027729,PB.1830.2.p1/215-274:0.0000027729)100:0.5313321740,(((((((PB.8616.1.p1/191-250:0.0000000000,PB.8616.3.p1/208-267:0.0000000000):0.0000000000,PB.8616.6.p1/191-250:0.0000000000):0.0000000000,PB.8616.4.p1/191-250:0.0000000000):0.0000000000,PB.8616.5.p1/191-250:0.0000000000):0.0000027729,PB.8616.2.p1/191-250:0.0000027729)100:0.1657553675,(((((PB.8617.1.p1/233-292:0.0000027729,PB.8617.2.p1/227-286:0.0000027729)98:0.0000027200,g9725.t1.p1/268-327:1.3068378841)88:0.0647543089,g9723.t1.p1/198-257:0.0655896124)92:0.0532735225,g9721.t1.p1/217-276:0.0562200762)99:0.1089151479,g9720.t1.p1/206-265:0.0000023757)100:0.3467653564)92:0.1190305616,g9718.t1.p1/106-175:0.2458838778)92:0.0960881294)96:0.0833800476)100:0.4891363183,PB.8615.1.p1/299-358:0.0448919262)91:0.0354805500)91:0.0347451943,S_maritima_lab/1-60:0.0701236329);
