# Supplementary material for: The genome of a sea spider corroborates a shared Hox cluster motif in arthropods with a reduced posterior tagma
Source: BMC Biol. 2025 Jul 2;23:196. doi: 10.1186/s12915-025-02276-x (PMC12220506; doi:10.1186/s12915-025-02276-x)
Supplement: Supplementary file 3 — Additional file 3. [file 12915_2025_2276_MOESM3_ESM.zip › suppl-file7-gene_analysis/nkx/nk_genomic.m8]

C_rotundicauda_Emx_F	pseudochrom_16	0.977	135	1	0	1	45	7681450	7681584	1.014E-20	88	60
C_rotundicauda_Emx_F	pseudochrom_16	0.977	135	1	0	1	45	7821817	7821951	1.014E-20	88	60
C_rotundicauda_Emx_F	pseudochrom_51	0.627	177	22	0	1	59	1457939	1458115	3.370E-15	72	60
C_rotundicauda_Emx_F	pseudochrom_6	0.610	177	23	0	1	59	4685454	4685278	8.119E-14	68	60
C_rotundicauda_Emx_F	pseudochrom_56	0.559	177	26	0	1	59	2000637	2000461	1.037E-12	65	60
C_rotundicauda_Emx_F	pseudochrom_6	0.586	174	24	0	2	59	4574567	4574740	1.425E-12	65	60
C_rotundicauda_Emx_F	pseudochrom_26	0.508	171	28	0	2	58	2921011	2920841	9.635E-12	63	60
C_rotundicauda_Emx_F	pseudochrom_10	0.551	174	26	0	2	59	5710151	5710324	1.325E-11	62	60
C_rotundicauda_Emx_F	pseudochrom_6	0.543	171	26	0	2	58	5238835	5238665	3.446E-11	61	60
C_rotundicauda_Emx_F	pseudochrom_6	0.526	171	27	0	2	58	5327679	5327509	6.519E-11	60	60
C_rotundicauda_Emx_F	pseudochrom_6	0.526	171	27	0	2	58	5313789	5313959	6.519E-11	60	60
C_rotundicauda_Emx_F	pseudochrom_48	0.518	162	26	0	2	55	1779397	1779558	1.696E-10	59	60
C_rotundicauda_Emx_F	pseudochrom_2	0.542	177	27	0	2	60	8755112	8754936	1.696E-10	59	60
C_rotundicauda_Emx_F	pseudochrom_56	0.537	162	25	0	5	58	1927900	1927739	2.333E-10	59	60
C_rotundicauda_Emx_F	pseudochrom_56	0.500	174	29	0	1	58	2195777	2195604	3.209E-10	58	60
C_rotundicauda_Emx_F	pseudochrom_56	0.526	171	27	0	2	58	2059636	2059466	3.209E-10	58	60
C_rotundicauda_Emx_F	pseudochrom_48	0.508	171	28	0	2	58	1713374	1713544	4.414E-10	58	60
C_rotundicauda_Emx_F	pseudochrom_48	0.491	177	30	0	2	60	1654728	1654904	4.414E-10	58	60
C_rotundicauda_Emx_F	pseudochrom_21	0.473	171	30	0	2	58	3708401	3708571	1.580E-09	56	60
C_rotundicauda_Emx_F	pseudochrom_56	0.508	171	28	0	2	58	2986302	2986132	5.662E-09	55	60
C_rotundicauda_Emx_F	pseudochrom_6	0.491	171	29	0	2	58	5342058	5342228	5.662E-09	55	60
C_rotundicauda_Emx_F	pseudochrom_56	0.440	177	32	0	1	59	2374396	2374220	1.072E-08	54	60
C_rotundicauda_Emx_F	pseudochrom_56	0.448	174	31	0	2	59	2916655	2916482	1.475E-08	53	60
C_rotundicauda_Emx_F	pseudochrom_19	0.448	174	31	0	2	59	7670164	7669991	1.475E-08	53	60
C_rotundicauda_Emx_F	pseudochrom_38	0.491	171	29	0	2	58	754219	754049	2.792E-08	53	60
C_rotundicauda_Emx_F	pseudochrom_56	0.448	174	31	0	2	59	2352184	2352011	5.287E-08	52	60
C_rotundicauda_Emx_F	pseudochrom_6	0.482	174	30	0	2	59	7999371	7999544	5.287E-08	52	60
C_rotundicauda_Emx_F	pseudochrom_19	0.456	171	30	0	2	58	7915706	7915536	5.287E-08	52	60
C_rotundicauda_Emx_F	pseudochrom_8	0.456	171	30	0	3	59	1221655	1221485	5.287E-08	52	60
C_rotundicauda_Emx_F	pseudochrom_6	0.413	174	33	0	2	59	3673753	3673926	1.378E-07	51	60
C_rotundicauda_Emx_F	pseudochrom_56	0.448	174	31	0	2	59	2565420	2565247	1.896E-07	50	60
C_rotundicauda_Emx_F	pseudochrom_57	0.552	114	17	0	16	53	757944	758057	8.781E-06	46	60
C_rotundicauda_Emx_F	pseudochrom_57	0.552	114	17	0	16	53	545939	546052	1.209E-05	45	60
C_rotundicauda_Emx_F	pseudochrom_8	0.411	153	29	0	5	55	1228314	1228162	1.209E-05	45	60
C_rotundicauda_Emx_F	pseudochrom_57	0.552	114	17	0	16	53	649673	649786	8.246E-05	43	60
C_rotundicauda_Emx_F	pseudochrom_13	0.428	168	31	0	2	57	2365679	2365512	1.136E-04	42	60
C_rotundicauda_Emx_F	pseudochrom_47	0.423	177	33	0	2	60	303785	303961	4.089E-04	41	60
C_rotundicauda_Emx_F	pseudochrom_3	0.434	138	25	0	2	47	8136288	8136151	4.089E-04	41	60
T_tridentatus_Emx_G	pseudochrom_16	0.955	135	2	0	1	45	7681450	7681584	4.964E-20	86	60
T_tridentatus_Emx_G	pseudochrom_16	0.955	135	2	0	1	45	7821817	7821951	4.964E-20	86	60
T_tridentatus_Emx_G	pseudochrom_51	0.627	177	22	0	1	59	1457939	1458115	3.637E-16	75	60
T_tridentatus_Emx_G	pseudochrom_6	0.593	177	24	0	1	59	4685454	4685278	2.273E-14	70	60
T_tridentatus_Emx_G	pseudochrom_6	0.586	174	24	0	2	59	4574567	4574740	1.535E-13	68	60
T_tridentatus_Emx_G	pseudochrom_56	0.559	177	26	0	1	59	2000637	2000461	3.988E-13	66	60
T_tridentatus_Emx_G	pseudochrom_10	0.534	174	27	0	2	59	5710151	5710324	7.007E-12	63	60
T_tridentatus_Emx_G	pseudochrom_6	0.543	171	26	0	2	58	5238835	5238665	2.506E-11	61	60
T_tridentatus_Emx_G	pseudochrom_2	0.542	177	27	0	2	60	8755112	8754936	2.506E-11	61	60
T_tridentatus_Emx_G	pseudochrom_6	0.526	171	27	0	2	58	5327679	5327509	4.740E-11	61	60
T_tridentatus_Emx_G	pseudochrom_6	0.526	171	27	0	2	58	5313789	5313959	4.740E-11	61	60
T_tridentatus_Emx_G	pseudochrom_48	0.500	168	28	0	2	57	1779397	1779564	6.519E-11	60	60
T_tridentatus_Emx_G	pseudochrom_26	0.491	171	29	0	2	58	2921011	2920841	6.519E-11	60	60
T_tridentatus_Emx_G	pseudochrom_48	0.491	177	30	0	2	60	1654728	1654904	3.209E-10	58	60
T_tridentatus_Emx_G	pseudochrom_56	0.482	174	30	0	1	58	2195777	2195604	3.209E-10	58	60
T_tridentatus_Emx_G	pseudochrom_56	0.491	171	29	0	2	58	2059636	2059466	6.071E-10	57	60
T_tridentatus_Emx_G	pseudochrom_48	0.508	171	28	0	2	58	1713374	1713544	8.352E-10	57	60
T_tridentatus_Emx_G	pseudochrom_56	0.518	162	26	0	5	58	1927900	1927739	2.174E-09	56	60
T_tridentatus_Emx_G	pseudochrom_21	0.456	171	30	0	2	58	3708401	3708571	2.991E-09	55	60
T_tridentatus_Emx_G	pseudochrom_6	0.482	174	30	0	2	59	7999371	7999544	4.115E-09	55	60
T_tridentatus_Emx_G	pseudochrom_6	0.491	171	29	0	2	58	5342058	5342228	4.115E-09	55	60
T_tridentatus_Emx_G	pseudochrom_19	0.448	174	31	0	2	59	7670164	7669991	7.790E-09	54	60
T_tridentatus_Emx_G	pseudochrom_38	0.491	171	29	0	2	58	754219	754049	1.475E-08	53	60
T_tridentatus_Emx_G	pseudochrom_8	0.438	171	31	0	3	59	1221655	1221485	3.842E-08	52	60
T_tridentatus_Emx_G	pseudochrom_56	0.431	174	32	0	2	59	2352184	2352011	5.287E-08	52	60
T_tridentatus_Emx_G	pseudochrom_56	0.423	177	33	0	1	59	2374396	2374220	5.287E-08	52	60
T_tridentatus_Emx_G	pseudochrom_56	0.431	174	32	0	2	59	2916655	2916482	5.287E-08	52	60
T_tridentatus_Emx_G	pseudochrom_19	0.456	171	30	0	2	58	7915706	7915536	1.001E-07	51	60
T_tridentatus_Emx_G	pseudochrom_56	0.431	174	32	0	2	59	2565420	2565247	1.896E-07	50	60
T_tridentatus_Emx_G	pseudochrom_56	0.473	171	30	0	2	58	2986302	2986132	2.610E-07	50	60
T_tridentatus_Emx_G	pseudochrom_6	0.396	174	34	0	2	59	3673753	3673926	4.945E-07	49	60
T_tridentatus_Emx_G	pseudochrom_57	0.552	114	17	0	16	53	757944	758057	6.377E-06	46	60
T_tridentatus_Emx_G	pseudochrom_57	0.552	114	17	0	16	53	545939	546052	8.781E-06	46	60
T_tridentatus_Emx_G	pseudochrom_8	0.411	153	29	0	5	55	1228314	1228162	1.209E-05	45	60
T_tridentatus_Emx_G	pseudochrom_3	0.456	138	24	0	2	47	8136288	8136151	3.157E-05	44	60
T_tridentatus_Emx_G	pseudochrom_57	0.552	114	17	0	16	53	649673	649786	5.987E-05	43	60
T_tridentatus_Emx_G	pseudochrom_13	0.479	144	24	0	2	49	2365679	2365536	8.246E-05	43	60
T_tridentatus_Emx_G	pseudochrom_7	0.543	138	21	0	2	47	6280842	6280705	2.155E-04	42	60
T_tridentatus_Emx_G	pseudochrom_47	0.440	177	32	0	2	60	303785	303961	2.968E-04	41	60
L_polyphemus_Emx_O1	pseudochrom_16	0.822	135	8	0	1	45	7681450	7681584	3.637E-16	75	60
L_polyphemus_Emx_O1	pseudochrom_16	0.822	135	8	0	1	45	7821817	7821951	3.637E-16	75	60
L_polyphemus_Emx_O1	pseudochrom_51	0.627	177	22	0	1	59	1457939	1458115	1.298E-15	74	60
L_polyphemus_Emx_O1	pseudochrom_56	0.593	177	24	0	1	59	2000637	2000461	4.632E-15	72	60
L_polyphemus_Emx_O1	pseudochrom_6	0.593	177	24	0	1	59	4685454	4685278	2.273E-14	70	60
L_polyphemus_Emx_O1	pseudochrom_10	0.551	174	26	0	2	59	5710151	5710324	1.425E-12	65	60
L_polyphemus_Emx_O1	pseudochrom_6	0.551	174	26	0	2	59	4574567	4574740	1.425E-12	65	60
L_polyphemus_Emx_O1	pseudochrom_2	0.542	177	27	0	2	60	8755112	8754936	1.960E-12	64	60
L_polyphemus_Emx_O1	pseudochrom_56	0.517	174	28	0	1	58	2195777	2195604	9.635E-12	63	60
L_polyphemus_Emx_O1	pseudochrom_56	0.543	171	26	0	2	58	2059636	2059466	9.635E-12	63	60
L_polyphemus_Emx_O1	pseudochrom_6	0.508	171	28	0	2	58	5238835	5238665	8.965E-11	60	60
L_polyphemus_Emx_O1	pseudochrom_6	0.491	171	29	0	2	58	5342058	5342228	1.233E-10	59	60
L_polyphemus_Emx_O1	pseudochrom_26	0.473	171	30	0	2	58	2921011	2920841	2.333E-10	59	60
L_polyphemus_Emx_O1	pseudochrom_6	0.491	171	29	0	2	58	5327679	5327509	2.333E-10	59	60
L_polyphemus_Emx_O1	pseudochrom_6	0.491	171	29	0	2	58	5313789	5313959	2.333E-10	59	60
L_polyphemus_Emx_O1	pseudochrom_56	0.457	177	31	0	1	59	2374396	2374220	6.071E-10	57	60
L_polyphemus_Emx_O1	pseudochrom_56	0.526	171	27	0	2	58	2986302	2986132	6.071E-10	57	60
L_polyphemus_Emx_O1	pseudochrom_48	0.462	162	29	0	2	55	1779397	1779558	8.352E-10	57	60
L_polyphemus_Emx_O1	pseudochrom_48	0.491	171	29	0	2	58	1713374	1713544	1.149E-09	57	60
L_polyphemus_Emx_O1	pseudochrom_56	0.465	174	30	0	2	59	2352184	2352011	1.580E-09	56	60
L_polyphemus_Emx_O1	pseudochrom_21	0.456	171	30	0	2	58	3708401	3708571	1.580E-09	56	60
L_polyphemus_Emx_O1	pseudochrom_48	0.457	177	31	0	2	60	1654728	1654904	2.174E-09	56	60
L_polyphemus_Emx_O1	pseudochrom_56	0.481	162	28	0	5	58	1927900	1927739	2.174E-09	56	60
L_polyphemus_Emx_O1	pseudochrom_56	0.465	174	30	0	2	59	2565420	2565247	5.662E-09	55	60
L_polyphemus_Emx_O1	pseudochrom_19	0.431	174	32	0	2	59	7670164	7669991	7.790E-09	54	60
L_polyphemus_Emx_O1	pseudochrom_56	0.448	174	31	0	2	59	2916655	2916482	1.072E-08	54	60
L_polyphemus_Emx_O1	pseudochrom_6	0.431	174	32	0	2	59	3673753	3673926	1.072E-08	54	60
L_polyphemus_Emx_O1	pseudochrom_8	0.438	171	31	0	3	59	1221655	1221485	7.276E-08	51	60
L_polyphemus_Emx_O1	pseudochrom_38	0.438	171	31	0	2	58	754219	754049	1.378E-07	51	60
L_polyphemus_Emx_O1	pseudochrom_19	0.421	171	32	0	2	58	7915706	7915536	6.806E-07	49	60
L_polyphemus_Emx_O1	pseudochrom_6	0.448	174	31	0	2	59	7999371	7999544	9.368E-07	48	60
L_polyphemus_Emx_O1	pseudochrom_8	0.431	153	28	0	5	55	1228314	1228162	3.365E-06	47	60
L_polyphemus_Emx_O1	pseudochrom_28	0.522	132	21	0	2	45	1853548	1853679	1.209E-05	45	60
L_polyphemus_Emx_O1	pseudochrom_57	0.526	114	18	0	16	53	757944	758057	2.292E-05	44	60
L_polyphemus_Emx_O1	pseudochrom_57	0.526	114	18	0	16	53	545939	546052	3.157E-05	44	60
L_polyphemus_Emx_O1	pseudochrom_57	0.526	114	18	0	16	53	649673	649786	4.348E-05	44	60
L_polyphemus_Emx_O1	pseudochrom_47	0.423	177	33	0	2	60	303785	303961	1.136E-04	42	60
C_sculpturatus_Emx1-A	pseudochrom_16	0.977	135	1	0	1	45	7681450	7681584	1.014E-20	88	60
C_sculpturatus_Emx1-A	pseudochrom_16	0.977	135	1	0	1	45	7821817	7821951	1.014E-20	88	60
C_sculpturatus_Emx1-A	pseudochrom_51	0.627	177	22	0	1	59	1457939	1458115	1.784E-15	73	60
C_sculpturatus_Emx1-A	pseudochrom_6	0.610	177	23	0	1	59	4685454	4685278	4.296E-14	69	60
C_sculpturatus_Emx1-A	pseudochrom_56	0.576	177	25	0	1	59	2000637	2000461	1.116E-13	68	60
C_sculpturatus_Emx1-A	pseudochrom_6	0.586	174	24	0	2	59	4574567	4574740	7.539E-13	66	60
C_sculpturatus_Emx1-A	pseudochrom_10	0.551	174	26	0	2	59	5710151	5710324	7.007E-12	63	60
C_sculpturatus_Emx1-A	pseudochrom_26	0.508	171	28	0	2	58	2921011	2920841	1.822E-11	62	60
C_sculpturatus_Emx1-A	pseudochrom_6	0.543	171	26	0	2	58	5238835	5238665	3.446E-11	61	60
C_sculpturatus_Emx1-A	pseudochrom_6	0.526	171	27	0	2	58	5327679	5327509	6.519E-11	60	60
C_sculpturatus_Emx1-A	pseudochrom_6	0.526	171	27	0	2	58	5313789	5313959	6.519E-11	60	60
C_sculpturatus_Emx1-A	pseudochrom_2	0.542	177	27	0	2	60	8755112	8754936	8.965E-11	60	60
C_sculpturatus_Emx1-A	pseudochrom_48	0.518	162	26	0	2	55	1779397	1779558	1.696E-10	59	60
C_sculpturatus_Emx1-A	pseudochrom_56	0.500	174	29	0	1	58	2195777	2195604	1.696E-10	59	60
C_sculpturatus_Emx1-A	pseudochrom_56	0.526	171	27	0	2	58	2059636	2059466	1.696E-10	59	60
C_sculpturatus_Emx1-A	pseudochrom_56	0.537	162	25	0	5	58	1927900	1927739	2.333E-10	59	60
C_sculpturatus_Emx1-A	pseudochrom_48	0.491	177	30	0	2	60	1654728	1654904	4.414E-10	58	60
C_sculpturatus_Emx1-A	pseudochrom_48	0.508	171	28	0	2	58	1713374	1713544	8.352E-10	57	60
C_sculpturatus_Emx1-A	pseudochrom_21	0.473	171	30	0	2	58	3708401	3708571	1.580E-09	56	60
C_sculpturatus_Emx1-A	pseudochrom_19	0.465	174	30	0	2	59	7670164	7669991	1.580E-09	56	60
C_sculpturatus_Emx1-A	pseudochrom_6	0.491	171	29	0	2	58	5342058	5342228	5.662E-09	55	60
C_sculpturatus_Emx1-A	pseudochrom_56	0.440	177	32	0	1	59	2374396	2374220	1.072E-08	54	60
C_sculpturatus_Emx1-A	pseudochrom_56	0.448	174	31	0	2	59	2916655	2916482	1.475E-08	53	60
C_sculpturatus_Emx1-A	pseudochrom_56	0.448	174	31	0	2	59	2352184	2352011	2.792E-08	53	60
C_sculpturatus_Emx1-A	pseudochrom_56	0.491	171	29	0	2	58	2986302	2986132	2.792E-08	53	60
C_sculpturatus_Emx1-A	pseudochrom_6	0.482	174	30	0	2	59	7999371	7999544	2.792E-08	53	60
C_sculpturatus_Emx1-A	pseudochrom_38	0.491	171	29	0	2	58	754219	754049	2.792E-08	53	60
C_sculpturatus_Emx1-A	pseudochrom_8	0.456	171	30	0	3	59	1221655	1221485	2.792E-08	53	60
C_sculpturatus_Emx1-A	pseudochrom_56	0.448	174	31	0	2	59	2565420	2565247	1.001E-07	51	60
C_sculpturatus_Emx1-A	pseudochrom_19	0.456	171	30	0	2	58	7915706	7915536	1.001E-07	51	60
C_sculpturatus_Emx1-A	pseudochrom_6	0.413	174	33	0	2	59	3673753	3673926	1.378E-07	51	60
C_sculpturatus_Emx1-A	pseudochrom_57	0.552	114	17	0	16	53	757944	758057	8.781E-06	46	60
C_sculpturatus_Emx1-A	pseudochrom_57	0.552	114	17	0	16	53	545939	546052	1.209E-05	45	60
C_sculpturatus_Emx1-A	pseudochrom_8	0.411	153	29	0	5	55	1228314	1228162	1.209E-05	45	60
C_sculpturatus_Emx1-A	pseudochrom_57	0.552	114	17	0	16	53	649673	649786	8.246E-05	43	60
C_sculpturatus_Emx1-A	pseudochrom_13	0.458	144	25	0	2	49	2365679	2365536	2.968E-04	41	60
C_sculpturatus_Emx1-A	pseudochrom_47	0.423	177	33	0	2	60	303785	303961	4.089E-04	41	60
C_sculpturatus_Emx1-A	pseudochrom_3	0.434	138	25	0	2	47	8136288	8136151	4.089E-04	41	60
H_graminicola_Emx1-A	pseudochrom_16	0.933	135	3	0	1	45	7681450	7681584	4.964E-20	86	60
H_graminicola_Emx1-A	pseudochrom_16	0.933	135	3	0	1	45	7821817	7821951	4.964E-20	86	60
H_graminicola_Emx1-A	pseudochrom_51	0.644	177	21	0	1	59	1457939	1458115	2.079E-17	79	60
H_graminicola_Emx1-A	pseudochrom_6	0.593	177	24	0	1	59	4685454	4685278	4.632E-15	72	60
H_graminicola_Emx1-A	pseudochrom_6	0.586	174	24	0	2	59	4574567	4574740	4.296E-14	69	60
H_graminicola_Emx1-A	pseudochrom_10	0.568	174	25	0	2	59	5710151	5710324	1.535E-13	68	60
H_graminicola_Emx1-A	pseudochrom_56	0.559	177	26	0	1	59	2000637	2000461	2.110E-13	67	60
H_graminicola_Emx1-A	pseudochrom_2	0.559	177	26	0	2	60	8755112	8754936	3.988E-13	66	60
H_graminicola_Emx1-A	pseudochrom_6	0.561	171	25	0	2	58	5238835	5238665	5.483E-13	66	60
H_graminicola_Emx1-A	pseudochrom_56	0.517	174	28	0	1	58	2195777	2195604	1.960E-12	64	60
H_graminicola_Emx1-A	pseudochrom_6	0.543	171	26	0	2	58	5327679	5327509	1.960E-12	64	60
H_graminicola_Emx1-A	pseudochrom_6	0.543	171	26	0	2	58	5313789	5313959	1.960E-12	64	60
H_graminicola_Emx1-A	pseudochrom_48	0.526	171	27	0	2	58	1713374	1713544	1.822E-11	62	60
H_graminicola_Emx1-A	pseudochrom_26	0.508	171	28	0	2	58	2921011	2920841	2.506E-11	61	60
H_graminicola_Emx1-A	pseudochrom_48	0.500	168	28	0	2	57	1779397	1779564	3.446E-11	61	60
H_graminicola_Emx1-A	pseudochrom_56	0.508	171	28	0	2	58	2059636	2059466	4.740E-11	61	60
H_graminicola_Emx1-A	pseudochrom_48	0.491	177	30	0	2	60	1654728	1654904	6.519E-11	60	60
H_graminicola_Emx1-A	pseudochrom_21	0.491	171	29	0	2	58	3708401	3708571	1.233E-10	59	60
H_graminicola_Emx1-A	pseudochrom_56	0.457	177	31	0	1	59	2374396	2374220	2.333E-10	59	60
H_graminicola_Emx1-A	pseudochrom_56	0.537	162	25	0	5	58	1927900	1927739	2.333E-10	59	60
H_graminicola_Emx1-A	pseudochrom_6	0.508	171	28	0	2	58	5342058	5342228	2.333E-10	59	60
H_graminicola_Emx1-A	pseudochrom_56	0.465	174	30	0	2	59	2352184	2352011	3.209E-10	58	60
H_graminicola_Emx1-A	pseudochrom_56	0.465	174	30	0	2	59	2916655	2916482	3.209E-10	58	60
H_graminicola_Emx1-A	pseudochrom_6	0.500	174	29	0	2	59	7999371	7999544	8.352E-10	57	60
H_graminicola_Emx1-A	pseudochrom_56	0.465	174	30	0	2	59	2565420	2565247	1.149E-09	57	60
H_graminicola_Emx1-A	pseudochrom_19	0.448	174	31	0	2	59	7670164	7669991	2.174E-09	56	60
H_graminicola_Emx1-A	pseudochrom_8	0.456	171	30	0	3	59	1221655	1221485	2.991E-09	55	60
H_graminicola_Emx1-A	pseudochrom_56	0.508	171	28	0	2	58	2986302	2986132	5.662E-09	55	60
H_graminicola_Emx1-A	pseudochrom_38	0.473	171	30	0	2	58	754219	754049	2.029E-08	53	60
H_graminicola_Emx1-A	pseudochrom_19	0.456	171	30	0	2	58	7915706	7915536	2.792E-08	53	60
H_graminicola_Emx1-A	pseudochrom_8	0.450	153	28	0	5	55	1228314	1228162	5.287E-08	52	60
H_graminicola_Emx1-A	pseudochrom_6	0.413	174	33	0	2	59	3673753	3673926	1.001E-07	51	60
H_graminicola_Emx1-A	pseudochrom_57	0.589	117	16	0	15	53	757941	758057	1.896E-07	50	60
H_graminicola_Emx1-A	pseudochrom_57	0.589	117	16	0	15	53	545936	546052	2.610E-07	50	60
H_graminicola_Emx1-A	pseudochrom_57	0.589	117	16	0	15	53	649670	649786	1.775E-06	48	60
H_graminicola_Emx1-A	pseudochrom_28	0.568	132	19	0	2	45	1853548	1853679	3.365E-06	47	60
H_graminicola_Emx1-A	pseudochrom_13	0.479	144	24	0	2	49	2365679	2365536	3.157E-05	44	60
H_graminicola_Emx1-A	pseudochrom_47	0.423	177	33	0	2	60	303785	303961	8.246E-05	43	60
H_graminicola_Emx1-A	pseudochrom_3	0.434	138	25	0	2	47	8136288	8136151	1.564E-04	42	60
H_graminicola_Emx1-A	pseudochrom_47	0.434	138	25	0	2	47	340463	340326	7.761E-04	40	60
P_tepidariorum_NK1-B-2	pseudochrom_6	0.983	180	1	0	1	60	4685454	4685275	1.321E-31	119	60
P_tepidariorum_NK1-B-2	pseudochrom_2	0.649	171	20	0	2	58	8755112	8754942	6.869E-16	74	60
P_tepidariorum_NK1-B-2	pseudochrom_6	0.614	171	22	0	2	58	5238835	5238665	2.273E-14	70	60
P_tepidariorum_NK1-B-2	pseudochrom_6	0.603	174	23	0	2	59	4574567	4574740	2.273E-14	70	60
P_tepidariorum_NK1-B-2	pseudochrom_6	0.596	171	23	0	2	58	5327679	5327509	5.906E-14	69	60
P_tepidariorum_NK1-B-2	pseudochrom_6	0.596	171	23	0	2	58	5313789	5313959	5.906E-14	69	60
P_tepidariorum_NK1-B-2	pseudochrom_51	0.566	180	26	0	1	60	1457939	1458118	8.119E-14	68	60
P_tepidariorum_NK1-B-2	pseudochrom_56	0.550	180	27	0	1	60	2195777	2195598	1.535E-13	68	60
P_tepidariorum_NK1-B-2	pseudochrom_6	0.561	171	25	0	2	58	5342058	5342228	7.007E-12	63	60
P_tepidariorum_NK1-B-2	pseudochrom_48	0.500	168	28	0	2	57	1779397	1779564	1.325E-11	62	60
P_tepidariorum_NK1-B-2	pseudochrom_56	0.578	171	24	0	2	58	2059636	2059466	1.325E-11	62	60
P_tepidariorum_NK1-B-2	pseudochrom_56	0.533	180	28	0	1	60	2000637	2000458	1.325E-11	62	60
P_tepidariorum_NK1-B-2	pseudochrom_10	0.525	177	28	0	2	60	5710151	5710327	2.506E-11	61	60
P_tepidariorum_NK1-B-2	pseudochrom_48	0.568	174	25	0	2	59	1654728	1654901	3.446E-11	61	60
P_tepidariorum_NK1-B-2	pseudochrom_56	0.508	177	29	0	2	60	2565420	2565244	4.740E-11	61	60
P_tepidariorum_NK1-B-2	pseudochrom_21	0.542	177	27	0	2	60	3708401	3708577	6.519E-11	60	60
P_tepidariorum_NK1-B-2	pseudochrom_48	0.561	171	25	0	2	58	1713374	1713544	1.233E-10	59	60
P_tepidariorum_NK1-B-2	pseudochrom_56	0.491	177	30	0	2	60	2352184	2352008	1.233E-10	59	60
P_tepidariorum_NK1-B-2	pseudochrom_56	0.555	162	24	0	5	58	1927900	1927739	2.333E-10	59	60
P_tepidariorum_NK1-B-2	pseudochrom_26	0.543	171	26	0	2	58	2921011	2920841	2.333E-10	59	60
P_tepidariorum_NK1-B-2	pseudochrom_19	0.534	174	27	0	2	59	7670164	7669991	6.071E-10	57	60
P_tepidariorum_NK1-B-2	pseudochrom_56	0.483	180	31	0	1	60	2374396	2374217	1.149E-09	57	60
P_tepidariorum_NK1-B-2	pseudochrom_6	0.517	174	28	0	2	59	7999371	7999544	1.580E-09	56	60
P_tepidariorum_NK1-B-2	pseudochrom_56	0.500	174	29	0	2	59	2916655	2916482	4.115E-09	55	60
P_tepidariorum_NK1-B-2	pseudochrom_19	0.526	171	27	0	2	58	7915706	7915536	4.115E-09	55	60
P_tepidariorum_NK1-B-2	pseudochrom_38	0.508	171	28	0	2	58	754219	754049	1.072E-08	54	60
P_tepidariorum_NK1-B-2	pseudochrom_8	0.491	171	29	0	3	59	1221655	1221485	5.287E-08	52	60
P_tepidariorum_NK1-B-2	pseudochrom_42	0.577	135	19	0	2	46	2820679	2820545	1.001E-07	51	60
P_tepidariorum_NK1-B-2	pseudochrom_6	0.472	165	29	0	5	59	3673762	3673926	1.378E-07	51	60
P_tepidariorum_NK1-B-2	pseudochrom_57	0.605	114	15	0	16	53	757944	758057	4.945E-07	49	60
P_tepidariorum_NK1-B-2	pseudochrom_37	0.565	138	20	0	2	47	2176064	2175927	4.945E-07	49	60
P_tepidariorum_NK1-B-2	pseudochrom_57	0.605	114	15	0	16	53	545939	546052	6.806E-07	49	60
P_tepidariorum_NK1-B-2	pseudochrom_56	0.491	171	29	0	2	58	2986302	2986132	9.368E-07	48	60
P_tepidariorum_NK1-B-2	pseudochrom_57	0.605	114	15	0	16	53	649673	649786	9.368E-07	48	60
P_tepidariorum_NK1-B-2	pseudochrom_8	0.444	162	29	0	2	55	1228323	1228162	2.444E-06	47	60
P_tepidariorum_NK1-B-2	pseudochrom_19	0.478	138	23	0	2	47	4732826	4732689	8.246E-05	43	60
P_tepidariorum_NK1-B-2	pseudochrom_57	0.458	135	25	0	6	53	1454418	1454552	2.968E-04	41	60
T_castaneum_Slou	pseudochrom_6	1.000	180	0	0	1	60	4685454	4685275	1.973E-32	122	60
T_castaneum_Slou	pseudochrom_2	0.631	171	21	0	2	58	8755112	8754942	3.370E-15	72	60
T_castaneum_Slou	pseudochrom_6	0.614	171	22	0	2	58	5238835	5238665	1.203E-14	71	60
T_castaneum_Slou	pseudochrom_6	0.603	174	23	0	2	59	4574567	4574740	2.273E-14	70	60
T_castaneum_Slou	pseudochrom_6	0.596	171	23	0	2	58	5327679	5327509	3.125E-14	70	60
T_castaneum_Slou	pseudochrom_6	0.596	171	23	0	2	58	5313789	5313959	3.125E-14	70	60
T_castaneum_Slou	pseudochrom_51	0.566	180	26	0	1	60	1457939	1458118	4.296E-14	69	60
T_castaneum_Slou	pseudochrom_56	0.550	180	27	0	1	60	2195777	2195598	5.906E-14	69	60
T_castaneum_Slou	pseudochrom_56	0.596	171	23	0	2	58	2059636	2059466	1.960E-12	64	60
T_castaneum_Slou	pseudochrom_6	0.561	171	25	0	2	58	5342058	5342228	3.705E-12	64	60
T_castaneum_Slou	pseudochrom_56	0.533	180	28	0	1	60	2000637	2000458	5.095E-12	63	60
T_castaneum_Slou	pseudochrom_10	0.525	177	28	0	2	60	5710151	5710327	1.325E-11	62	60
T_castaneum_Slou	pseudochrom_48	0.500	168	28	0	2	57	1779397	1779564	1.822E-11	62	60
T_castaneum_Slou	pseudochrom_56	0.508	177	29	0	2	60	2565420	2565244	1.822E-11	62	60
T_castaneum_Slou	pseudochrom_21	0.542	177	27	0	2	60	3708401	3708577	3.446E-11	61	60
T_castaneum_Slou	pseudochrom_48	0.568	174	25	0	2	59	1654728	1654901	4.740E-11	61	60
T_castaneum_Slou	pseudochrom_56	0.491	177	30	0	2	60	2352184	2352008	4.740E-11	61	60
T_castaneum_Slou	pseudochrom_56	0.555	162	24	0	5	58	1927900	1927739	8.965E-11	60	60
T_castaneum_Slou	pseudochrom_48	0.561	171	25	0	2	58	1713374	1713544	1.696E-10	59	60
T_castaneum_Slou	pseudochrom_26	0.543	171	26	0	2	58	2921011	2920841	1.696E-10	59	60
T_castaneum_Slou	pseudochrom_56	0.483	180	31	0	1	60	2374396	2374217	4.414E-10	58	60
T_castaneum_Slou	pseudochrom_19	0.534	174	27	0	2	59	7670164	7669991	6.071E-10	57	60
T_castaneum_Slou	pseudochrom_6	0.517	174	28	0	2	59	7999371	7999544	8.352E-10	57	60
T_castaneum_Slou	pseudochrom_56	0.500	174	29	0	2	59	2916655	2916482	1.580E-09	56	60
T_castaneum_Slou	pseudochrom_38	0.508	171	28	0	2	58	754219	754049	4.115E-09	55	60
T_castaneum_Slou	pseudochrom_19	0.508	171	28	0	2	58	7915706	7915536	2.029E-08	53	60
T_castaneum_Slou	pseudochrom_42	0.577	135	19	0	2	46	2820679	2820545	7.276E-08	51	60
T_castaneum_Slou	pseudochrom_8	0.491	171	29	0	3	59	1221655	1221485	7.276E-08	51	60
T_castaneum_Slou	pseudochrom_6	0.472	165	29	0	5	59	3673762	3673926	1.001E-07	51	60
T_castaneum_Slou	pseudochrom_37	0.565	138	20	0	2	47	2176064	2175927	1.896E-07	50	60
T_castaneum_Slou	pseudochrom_57	0.605	114	15	0	16	53	757944	758057	2.610E-07	50	60
T_castaneum_Slou	pseudochrom_57	0.605	114	15	0	16	53	545939	546052	3.592E-07	49	60
T_castaneum_Slou	pseudochrom_56	0.491	171	29	0	2	58	2986302	2986132	4.945E-07	49	60
T_castaneum_Slou	pseudochrom_57	0.605	114	15	0	16	53	649673	649786	4.945E-07	49	60
T_castaneum_Slou	pseudochrom_8	0.444	162	29	0	2	55	1228323	1228162	1.290E-06	48	60
T_castaneum_Slou	pseudochrom_19	0.478	138	23	0	2	47	4732826	4732689	4.348E-05	44	60
T_castaneum_Slou	pseudochrom_57	0.458	135	25	0	6	53	1454418	1454552	1.564E-04	42	60
T_castaneum_Slou	pseudochrom_28	0.391	138	27	0	14	59	951263	951126	5.633E-04	40	60
T_tridentatus_Slou_B	pseudochrom_6	0.983	180	1	0	1	60	4685454	4685275	1.321E-31	119	60
T_tridentatus_Slou_B	pseudochrom_2	0.649	171	20	0	2	58	8755112	8754942	6.869E-16	74	60
T_tridentatus_Slou_B	pseudochrom_6	0.614	171	22	0	2	58	5238835	5238665	2.273E-14	70	60
T_tridentatus_Slou_B	pseudochrom_6	0.603	174	23	0	2	59	4574567	4574740	2.273E-14	70	60
T_tridentatus_Slou_B	pseudochrom_6	0.596	171	23	0	2	58	5327679	5327509	5.906E-14	69	60
T_tridentatus_Slou_B	pseudochrom_6	0.596	171	23	0	2	58	5313789	5313959	5.906E-14	69	60
T_tridentatus_Slou_B	pseudochrom_51	0.566	180	26	0	1	60	1457939	1458118	8.119E-14	68	60
T_tridentatus_Slou_B	pseudochrom_56	0.550	180	27	0	1	60	2195777	2195598	1.535E-13	68	60
T_tridentatus_Slou_B	pseudochrom_6	0.561	171	25	0	2	58	5342058	5342228	7.007E-12	63	60
T_tridentatus_Slou_B	pseudochrom_48	0.500	168	28	0	2	57	1779397	1779564	1.325E-11	62	60
T_tridentatus_Slou_B	pseudochrom_56	0.578	171	24	0	2	58	2059636	2059466	1.325E-11	62	60
T_tridentatus_Slou_B	pseudochrom_56	0.533	180	28	0	1	60	2000637	2000458	1.325E-11	62	60
T_tridentatus_Slou_B	pseudochrom_10	0.525	177	28	0	2	60	5710151	5710327	2.506E-11	61	60
T_tridentatus_Slou_B	pseudochrom_48	0.568	174	25	0	2	59	1654728	1654901	3.446E-11	61	60
T_tridentatus_Slou_B	pseudochrom_56	0.508	177	29	0	2	60	2565420	2565244	4.740E-11	61	60
T_tridentatus_Slou_B	pseudochrom_21	0.542	177	27	0	2	60	3708401	3708577	6.519E-11	60	60
T_tridentatus_Slou_B	pseudochrom_48	0.561	171	25	0	2	58	1713374	1713544	1.233E-10	59	60
T_tridentatus_Slou_B	pseudochrom_56	0.491	177	30	0	2	60	2352184	2352008	1.233E-10	59	60
T_tridentatus_Slou_B	pseudochrom_56	0.555	162	24	0	5	58	1927900	1927739	2.333E-10	59	60
T_tridentatus_Slou_B	pseudochrom_26	0.543	171	26	0	2	58	2921011	2920841	2.333E-10	59	60
T_tridentatus_Slou_B	pseudochrom_19	0.534	174	27	0	2	59	7670164	7669991	6.071E-10	57	60
T_tridentatus_Slou_B	pseudochrom_56	0.483	180	31	0	1	60	2374396	2374217	1.149E-09	57	60
T_tridentatus_Slou_B	pseudochrom_6	0.517	174	28	0	2	59	7999371	7999544	1.580E-09	56	60
T_tridentatus_Slou_B	pseudochrom_56	0.500	174	29	0	2	59	2916655	2916482	4.115E-09	55	60
T_tridentatus_Slou_B	pseudochrom_19	0.526	171	27	0	2	58	7915706	7915536	4.115E-09	55	60
T_tridentatus_Slou_B	pseudochrom_38	0.508	171	28	0	2	58	754219	754049	1.072E-08	54	60
T_tridentatus_Slou_B	pseudochrom_8	0.491	171	29	0	3	59	1221655	1221485	5.287E-08	52	60
T_tridentatus_Slou_B	pseudochrom_42	0.577	135	19	0	2	46	2820679	2820545	1.001E-07	51	60
T_tridentatus_Slou_B	pseudochrom_6	0.472	165	29	0	5	59	3673762	3673926	1.378E-07	51	60
T_tridentatus_Slou_B	pseudochrom_57	0.605	114	15	0	16	53	757944	758057	4.945E-07	49	60
T_tridentatus_Slou_B	pseudochrom_37	0.565	138	20	0	2	47	2176064	2175927	4.945E-07	49	60
T_tridentatus_Slou_B	pseudochrom_57	0.605	114	15	0	16	53	545939	546052	6.806E-07	49	60
T_tridentatus_Slou_B	pseudochrom_56	0.491	171	29	0	2	58	2986302	2986132	9.368E-07	48	60
T_tridentatus_Slou_B	pseudochrom_57	0.605	114	15	0	16	53	649673	649786	9.368E-07	48	60
T_tridentatus_Slou_B	pseudochrom_8	0.444	162	29	0	2	55	1228323	1228162	2.444E-06	47	60
T_tridentatus_Slou_B	pseudochrom_19	0.478	138	23	0	2	47	4732826	4732689	8.246E-05	43	60
T_tridentatus_Slou_B	pseudochrom_57	0.458	135	25	0	6	53	1454418	1454552	2.968E-04	41	60
A_bruennichi_old_annotated_NK2.1	pseudochrom_19	0.983	180	1	0	1	60	7670167	7669988	6.448E-31	117	60
A_bruennichi_old_annotated_NK2.1	pseudochrom_19	0.859	171	8	0	2	58	7915706	7915536	1.105E-25	102	60
A_bruennichi_old_annotated_NK2.1	pseudochrom_48	0.844	174	9	0	2	59	1654728	1654901	3.931E-25	101	60
A_bruennichi_old_annotated_NK2.1	pseudochrom_48	0.571	168	24	0	5	60	1713383	1713550	2.901E-13	67	60
A_bruennichi_old_annotated_NK2.1	pseudochrom_6	0.561	171	25	0	3	59	4574570	4574740	3.705E-12	64	60
A_bruennichi_old_annotated_NK2.1	pseudochrom_2	0.543	171	26	0	2	58	8755112	8754942	2.506E-11	61	60
A_bruennichi_old_annotated_NK2.1	pseudochrom_51	0.509	165	27	0	5	59	1457951	1458115	8.965E-11	60	60
A_bruennichi_old_annotated_NK2.1	pseudochrom_6	0.543	171	26	0	2	58	5327679	5327509	1.233E-10	59	60
A_bruennichi_old_annotated_NK2.1	pseudochrom_6	0.543	171	26	0	2	58	5313789	5313959	1.233E-10	59	60
A_bruennichi_old_annotated_NK2.1	pseudochrom_6	0.526	171	27	0	2	58	5238835	5238665	4.414E-10	58	60
A_bruennichi_old_annotated_NK2.1	pseudochrom_38	0.526	171	27	0	2	58	754219	754049	6.071E-10	57	60
A_bruennichi_old_annotated_NK2.1	pseudochrom_48	0.527	165	26	0	1	55	1779394	1779558	8.352E-10	57	60
A_bruennichi_old_annotated_NK2.1	pseudochrom_6	0.508	171	28	0	2	58	5342058	5342228	8.352E-10	57	60
A_bruennichi_old_annotated_NK2.1	pseudochrom_6	0.534	174	27	0	2	59	4685451	4685278	2.174E-09	56	60
A_bruennichi_old_annotated_NK2.1	pseudochrom_56	0.464	168	29	0	5	60	2000625	2000458	2.029E-08	53	60
A_bruennichi_old_annotated_NK2.1	pseudochrom_26	0.473	171	30	0	2	58	2921011	2920841	2.029E-08	53	60
A_bruennichi_old_annotated_NK2.1	pseudochrom_56	0.462	162	29	0	5	58	2059627	2059466	3.842E-08	52	60
A_bruennichi_old_annotated_NK2.1	pseudochrom_10	0.454	165	29	0	5	59	5710160	5710324	2.610E-07	50	60
A_bruennichi_old_annotated_NK2.1	pseudochrom_56	0.481	162	28	0	5	58	1927900	1927739	6.806E-07	49	60
A_bruennichi_old_annotated_NK2.1	pseudochrom_6	0.440	177	32	0	1	59	3673750	3673926	1.290E-06	48	60
A_bruennichi_old_annotated_NK2.1	pseudochrom_8	0.431	174	32	0	3	60	1221655	1221482	1.775E-06	48	60
A_bruennichi_old_annotated_NK2.1	pseudochrom_21	0.407	162	31	0	5	58	3708410	3708571	2.444E-06	47	60
A_bruennichi_old_annotated_NK2.1	pseudochrom_56	0.456	171	30	0	2	58	2986302	2986132	3.365E-06	47	60
A_bruennichi_old_annotated_NK2.1	pseudochrom_8	0.462	162	29	0	2	55	1228323	1228162	3.365E-06	47	60
A_bruennichi_old_annotated_NK2.1	pseudochrom_56	0.423	177	33	0	1	59	2916658	2916482	4.632E-06	46	60
A_bruennichi_old_annotated_NK2.1	pseudochrom_57	0.552	114	17	0	16	53	757944	758057	4.632E-06	46	60
A_bruennichi_old_annotated_NK2.1	pseudochrom_57	0.552	114	17	0	16	53	545939	546052	4.632E-06	46	60
A_bruennichi_old_annotated_NK2.1	pseudochrom_57	0.552	114	17	0	16	53	649673	649786	8.781E-06	46	60
A_bruennichi_old_annotated_NK2.1	pseudochrom_56	0.418	165	31	0	5	59	2565411	2565247	1.209E-05	45	60
A_bruennichi_old_annotated_NK2.1	pseudochrom_56	0.400	165	32	0	5	59	2374384	2374220	1.665E-05	45	60
A_bruennichi_old_annotated_NK2.1	pseudochrom_56	0.407	162	31	0	5	58	2195765	2195604	1.665E-05	45	60
A_bruennichi_old_annotated_NK2.1	pseudochrom_56	0.400	165	32	0	5	59	2352175	2352011	3.157E-05	44	60
A_bruennichi_old_annotated_NK2.1	pseudochrom_37	0.489	141	24	0	1	47	2176067	2175927	1.564E-04	42	60
A_bruennichi_old_annotated_NK2.1	pseudochrom_6	0.400	165	32	0	5	59	7999380	7999544	2.968E-04	41	60
C_rotundicauda_Scro_D	pseudochrom_19	0.900	180	6	0	1	60	7670167	7669988	1.788E-27	108	60
C_rotundicauda_Scro_D	pseudochrom_19	0.859	171	8	0	2	58	7915706	7915536	1.517E-25	102	60
C_rotundicauda_Scro_D	pseudochrom_48	0.827	174	10	0	2	59	1654728	1654901	1.018E-24	100	60
C_rotundicauda_Scro_D	pseudochrom_48	0.589	168	23	0	5	60	1713383	1713550	2.273E-14	70	60
C_rotundicauda_Scro_D	pseudochrom_2	0.543	171	26	0	2	58	8755112	8754942	3.446E-11	61	60
C_rotundicauda_Scro_D	pseudochrom_51	0.490	165	28	0	5	59	1457951	1458115	8.352E-10	57	60
C_rotundicauda_Scro_D	pseudochrom_6	0.526	171	27	0	2	58	5238835	5238665	8.352E-10	57	60
C_rotundicauda_Scro_D	pseudochrom_6	0.526	171	27	0	3	59	4574570	4574740	8.352E-10	57	60
C_rotundicauda_Scro_D	pseudochrom_48	0.509	165	27	0	1	55	1779394	1779558	2.174E-09	56	60
C_rotundicauda_Scro_D	pseudochrom_6	0.508	171	28	0	2	58	5327679	5327509	2.991E-09	55	60
C_rotundicauda_Scro_D	pseudochrom_6	0.508	171	28	0	2	58	5313789	5313959	2.991E-09	55	60
C_rotundicauda_Scro_D	pseudochrom_6	0.508	171	28	0	2	58	5342058	5342228	4.115E-09	55	60
C_rotundicauda_Scro_D	pseudochrom_38	0.508	171	28	0	2	58	754219	754049	5.662E-09	55	60
C_rotundicauda_Scro_D	pseudochrom_6	0.517	174	28	0	2	59	4685451	4685278	3.842E-08	52	60
C_rotundicauda_Scro_D	pseudochrom_56	0.462	162	29	0	5	58	2059627	2059466	1.378E-07	51	60
C_rotundicauda_Scro_D	pseudochrom_26	0.456	171	30	0	2	58	2921011	2920841	1.378E-07	51	60
C_rotundicauda_Scro_D	pseudochrom_8	0.431	174	32	0	3	60	1221655	1221482	1.378E-07	51	60
C_rotundicauda_Scro_D	pseudochrom_56	0.446	168	30	0	5	60	2000625	2000458	2.610E-07	50	60
C_rotundicauda_Scro_D	pseudochrom_10	0.454	165	29	0	5	59	5710160	5710324	4.945E-07	49	60
C_rotundicauda_Scro_D	pseudochrom_56	0.423	177	33	0	1	59	2916658	2916482	6.806E-07	49	60
C_rotundicauda_Scro_D	pseudochrom_56	0.473	171	30	0	2	58	2986302	2986132	9.368E-07	48	60
C_rotundicauda_Scro_D	pseudochrom_8	0.462	162	29	0	2	55	1228323	1228162	3.365E-06	47	60
C_rotundicauda_Scro_D	pseudochrom_56	0.418	165	31	0	5	59	2565411	2565247	6.377E-06	46	60
C_rotundicauda_Scro_D	pseudochrom_6	0.423	177	33	0	1	59	3673750	3673926	6.377E-06	46	60
C_rotundicauda_Scro_D	pseudochrom_21	0.407	162	31	0	5	58	3708410	3708571	6.377E-06	46	60
C_rotundicauda_Scro_D	pseudochrom_56	0.400	165	32	0	5	59	2374384	2374220	8.781E-06	46	60
C_rotundicauda_Scro_D	pseudochrom_56	0.407	162	31	0	5	58	2195765	2195604	8.781E-06	46	60
C_rotundicauda_Scro_D	pseudochrom_56	0.400	165	32	0	5	59	2352175	2352011	1.665E-05	45	60
C_rotundicauda_Scro_D	pseudochrom_56	0.425	162	30	0	5	58	1927900	1927739	3.157E-05	44	60
C_rotundicauda_Scro_D	pseudochrom_6	0.400	165	32	0	5	59	7999380	7999544	5.633E-04	40	60
A_bruennichi_NK6-B	pseudochrom_37	0.918	147	4	0	1	49	5812999	5812853	6.307E-23	94	60
A_bruennichi_NK6-B	pseudochrom_51	0.542	177	27	0	2	60	1457942	1458118	6.367E-15	72	60
A_bruennichi_NK6-B	pseudochrom_48	0.542	177	27	0	1	59	1713371	1713547	3.125E-14	70	60
A_bruennichi_NK6-B	pseudochrom_6	0.534	174	27	0	1	58	4574564	4574737	4.296E-14	69	60
A_bruennichi_NK6-B	pseudochrom_48	0.578	171	24	0	1	57	1779394	1779564	2.110E-13	67	60
A_bruennichi_NK6-B	pseudochrom_6	0.474	177	31	0	2	60	4685451	4685275	3.705E-12	64	60
A_bruennichi_NK6-B	pseudochrom_56	0.457	177	31	0	2	60	2352184	2352008	2.506E-11	61	60
A_bruennichi_NK6-B	pseudochrom_2	0.500	162	27	0	5	58	8755103	8754942	2.506E-11	61	60
A_bruennichi_NK6-B	pseudochrom_56	0.473	171	30	0	2	58	2195774	2195604	3.446E-11	61	60
A_bruennichi_NK6-B	pseudochrom_56	0.474	177	31	0	2	60	2374393	2374217	4.740E-11	61	60
A_bruennichi_NK6-B	pseudochrom_48	0.509	165	27	0	1	55	1654725	1654889	6.519E-11	60	60
A_bruennichi_NK6-B	pseudochrom_56	0.433	180	33	0	1	60	2565423	2565244	1.233E-10	59	60
A_bruennichi_NK6-B	pseudochrom_38	0.472	165	29	0	1	55	754222	754058	4.414E-10	58	60
A_bruennichi_NK6-B	pseudochrom_56	0.456	171	30	0	2	58	2059636	2059466	8.352E-10	57	60
A_bruennichi_NK6-B	pseudochrom_19	0.454	165	29	0	1	55	7670167	7670003	2.174E-09	56	60
A_bruennichi_NK6-B	pseudochrom_19	0.472	165	29	0	1	55	7915709	7915545	4.115E-09	55	60
A_bruennichi_NK6-B	pseudochrom_56	0.509	153	25	0	5	55	2000625	2000473	5.662E-09	55	60
A_bruennichi_NK6-B	pseudochrom_10	0.456	171	30	0	2	58	5710151	5710321	1.072E-08	54	60
A_bruennichi_NK6-B	pseudochrom_56	0.472	165	29	0	5	59	1927900	1927736	2.029E-08	53	60
A_bruennichi_NK6-B	pseudochrom_6	0.450	153	28	0	5	55	5238826	5238674	2.792E-08	53	60
A_bruennichi_NK6-B	pseudochrom_56	0.413	174	33	0	1	58	2916658	2916485	3.842E-08	52	60
A_bruennichi_NK6-B	pseudochrom_6	0.433	180	31	0	1	55	5327697	5327518	3.842E-08	52	60
A_bruennichi_NK6-B	pseudochrom_6	0.433	180	31	0	1	55	5313771	5313950	3.842E-08	52	60
A_bruennichi_NK6-B	pseudochrom_6	0.481	162	28	0	5	58	7999380	7999541	5.287E-08	52	60
A_bruennichi_NK6-B	pseudochrom_21	0.413	174	33	0	1	58	3708398	3708571	5.287E-08	52	60
A_bruennichi_NK6-B	pseudochrom_26	0.431	153	28	0	5	55	2921002	2920850	1.001E-07	51	60
A_bruennichi_NK6-B	pseudochrom_6	0.470	153	26	0	5	55	5342067	5342219	2.610E-07	50	60
A_bruennichi_NK6-B	pseudochrom_38	0.489	141	24	0	1	47	3190521	3190661	3.592E-07	49	60
A_bruennichi_NK6-B	pseudochrom_57	0.552	114	17	0	16	53	545939	546052	4.945E-07	49	60
A_bruennichi_NK6-B	pseudochrom_57	0.526	114	18	0	16	53	757944	758057	1.775E-06	48	60
A_bruennichi_NK6-B	pseudochrom_6	0.444	162	29	0	5	58	3673762	3673923	2.444E-06	47	60
A_bruennichi_NK6-B	pseudochrom_37	0.468	141	24	0	1	47	2176067	2175927	4.632E-06	46	60
A_bruennichi_NK6-B	pseudochrom_8	0.372	153	31	0	5	55	1228314	1228162	6.377E-06	46	60
A_bruennichi_NK6-B	pseudochrom_56	0.450	153	28	0	5	55	2986293	2986141	1.209E-05	45	60
A_bruennichi_NK6-B	pseudochrom_57	0.526	114	18	0	16	53	649673	649786	1.209E-05	45	60
A_bruennichi_NK6-B	pseudochrom_10	0.463	123	21	0	5	45	3410182	3410060	8.246E-05	43	60
A_bruennichi_NK6-B	pseudochrom_8	0.362	174	36	0	1	58	1221661	1221488	1.564E-04	42	60
A_bruennichi_NK6-B	pseudochrom_30	0.379	174	35	0	1	58	174617	174790	5.633E-04	40	60
C_rotundicauda_Hgtx_A	pseudochrom_37	0.918	147	4	0	1	49	5812999	5812853	6.307E-23	94	60
C_rotundicauda_Hgtx_A	pseudochrom_51	0.542	177	27	0	2	60	1457942	1458118	6.367E-15	72	60
C_rotundicauda_Hgtx_A	pseudochrom_48	0.542	177	27	0	1	59	1713371	1713547	3.125E-14	70	60
C_rotundicauda_Hgtx_A	pseudochrom_6	0.534	174	27	0	1	58	4574564	4574737	4.296E-14	69	60
C_rotundicauda_Hgtx_A	pseudochrom_48	0.578	171	24	0	1	57	1779394	1779564	2.110E-13	67	60
C_rotundicauda_Hgtx_A	pseudochrom_6	0.474	177	31	0	2	60	4685451	4685275	3.705E-12	64	60
C_rotundicauda_Hgtx_A	pseudochrom_56	0.457	177	31	0	2	60	2352184	2352008	2.506E-11	61	60
C_rotundicauda_Hgtx_A	pseudochrom_2	0.500	162	27	0	5	58	8755103	8754942	2.506E-11	61	60
C_rotundicauda_Hgtx_A	pseudochrom_56	0.473	171	30	0	2	58	2195774	2195604	3.446E-11	61	60
C_rotundicauda_Hgtx_A	pseudochrom_56	0.474	177	31	0	2	60	2374393	2374217	4.740E-11	61	60
C_rotundicauda_Hgtx_A	pseudochrom_48	0.509	165	27	0	1	55	1654725	1654889	6.519E-11	60	60
C_rotundicauda_Hgtx_A	pseudochrom_56	0.433	180	33	0	1	60	2565423	2565244	1.233E-10	59	60
C_rotundicauda_Hgtx_A	pseudochrom_38	0.472	165	29	0	1	55	754222	754058	4.414E-10	58	60
C_rotundicauda_Hgtx_A	pseudochrom_56	0.456	171	30	0	2	58	2059636	2059466	8.352E-10	57	60
C_rotundicauda_Hgtx_A	pseudochrom_19	0.454	165	29	0	1	55	7670167	7670003	2.174E-09	56	60
C_rotundicauda_Hgtx_A	pseudochrom_19	0.472	165	29	0	1	55	7915709	7915545	4.115E-09	55	60
C_rotundicauda_Hgtx_A	pseudochrom_56	0.509	153	25	0	5	55	2000625	2000473	5.662E-09	55	60
C_rotundicauda_Hgtx_A	pseudochrom_10	0.456	171	30	0	2	58	5710151	5710321	1.072E-08	54	60
C_rotundicauda_Hgtx_A	pseudochrom_56	0.472	165	29	0	5	59	1927900	1927736	2.029E-08	53	60
C_rotundicauda_Hgtx_A	pseudochrom_6	0.450	153	28	0	5	55	5238826	5238674	2.792E-08	53	60
C_rotundicauda_Hgtx_A	pseudochrom_56	0.413	174	33	0	1	58	2916658	2916485	3.842E-08	52	60
C_rotundicauda_Hgtx_A	pseudochrom_6	0.433	180	31	0	1	55	5327697	5327518	3.842E-08	52	60
C_rotundicauda_Hgtx_A	pseudochrom_6	0.433	180	31	0	1	55	5313771	5313950	3.842E-08	52	60
C_rotundicauda_Hgtx_A	pseudochrom_6	0.481	162	28	0	5	58	7999380	7999541	5.287E-08	52	60
C_rotundicauda_Hgtx_A	pseudochrom_21	0.413	174	33	0	1	58	3708398	3708571	5.287E-08	52	60
C_rotundicauda_Hgtx_A	pseudochrom_26	0.431	153	28	0	5	55	2921002	2920850	1.001E-07	51	60
C_rotundicauda_Hgtx_A	pseudochrom_6	0.470	153	26	0	5	55	5342067	5342219	2.610E-07	50	60
C_rotundicauda_Hgtx_A	pseudochrom_38	0.489	141	24	0	1	47	3190521	3190661	3.592E-07	49	60
C_rotundicauda_Hgtx_A	pseudochrom_57	0.552	114	17	0	16	53	545939	546052	4.945E-07	49	60
C_rotundicauda_Hgtx_A	pseudochrom_57	0.526	114	18	0	16	53	757944	758057	1.775E-06	48	60
C_rotundicauda_Hgtx_A	pseudochrom_6	0.444	162	29	0	5	58	3673762	3673923	2.444E-06	47	60
C_rotundicauda_Hgtx_A	pseudochrom_37	0.468	141	24	0	1	47	2176067	2175927	4.632E-06	46	60
C_rotundicauda_Hgtx_A	pseudochrom_8	0.372	153	31	0	5	55	1228314	1228162	6.377E-06	46	60
C_rotundicauda_Hgtx_A	pseudochrom_56	0.450	153	28	0	5	55	2986293	2986141	1.209E-05	45	60
C_rotundicauda_Hgtx_A	pseudochrom_57	0.526	114	18	0	16	53	649673	649786	1.209E-05	45	60
C_rotundicauda_Hgtx_A	pseudochrom_10	0.463	123	21	0	5	45	3410182	3410060	8.246E-05	43	60
C_rotundicauda_Hgtx_A	pseudochrom_8	0.362	174	36	0	1	58	1221661	1221488	1.564E-04	42	60
C_rotundicauda_Hgtx_A	pseudochrom_30	0.379	174	35	0	1	58	174617	174790	5.633E-04	40	60
C_sculpturatus_NK6-A-2	pseudochrom_37	0.877	147	6	0	1	49	5812999	5812853	5.374E-21	89	60
C_sculpturatus_NK6-A-2	pseudochrom_51	0.525	177	28	0	2	60	1457942	1458118	4.296E-14	69	60
C_sculpturatus_NK6-A-2	pseudochrom_48	0.542	177	27	0	1	59	1713371	1713547	4.296E-14	69	60
C_sculpturatus_NK6-A-2	pseudochrom_6	0.517	174	28	0	1	58	4574564	4574737	1.116E-13	68	60
C_sculpturatus_NK6-A-2	pseudochrom_48	0.578	171	24	0	1	57	1779394	1779564	1.535E-13	68	60
C_sculpturatus_NK6-A-2	pseudochrom_6	0.517	168	27	0	5	60	4685442	4685275	3.988E-13	66	60
C_sculpturatus_NK6-A-2	pseudochrom_56	0.474	177	31	0	2	60	2195774	2195598	5.095E-12	63	60
C_sculpturatus_NK6-A-2	pseudochrom_56	0.450	180	32	0	1	60	2565423	2565244	9.635E-12	63	60
C_sculpturatus_NK6-A-2	pseudochrom_2	0.500	162	27	0	5	58	8755103	8754942	9.635E-12	63	60
C_sculpturatus_NK6-A-2	pseudochrom_56	0.474	177	31	0	2	60	2374393	2374217	3.446E-11	61	60
C_sculpturatus_NK6-A-2	pseudochrom_48	0.509	165	27	0	1	55	1654725	1654889	6.519E-11	60	60
C_sculpturatus_NK6-A-2	pseudochrom_56	0.440	177	32	0	2	60	2352184	2352008	1.233E-10	59	60
C_sculpturatus_NK6-A-2	pseudochrom_38	0.472	165	29	0	1	55	754222	754058	6.071E-10	57	60
C_sculpturatus_NK6-A-2	pseudochrom_56	0.456	171	30	0	2	58	2059636	2059466	8.352E-10	57	60
C_sculpturatus_NK6-A-2	pseudochrom_19	0.490	153	26	0	5	55	7670155	7670003	1.580E-09	56	60
C_sculpturatus_NK6-A-2	pseudochrom_56	0.464	168	29	0	5	60	2000625	2000458	2.174E-09	56	60
C_sculpturatus_NK6-A-2	pseudochrom_19	0.472	165	29	0	1	55	7915709	7915545	2.991E-09	55	60
C_sculpturatus_NK6-A-2	pseudochrom_10	0.440	177	32	0	2	60	5710151	5710327	5.662E-09	55	60
C_sculpturatus_NK6-A-2	pseudochrom_6	0.448	174	31	0	1	58	7999368	7999541	5.662E-09	55	60
C_sculpturatus_NK6-A-2	pseudochrom_56	0.472	165	29	0	5	59	1927900	1927736	7.790E-09	54	60
C_sculpturatus_NK6-A-2	pseudochrom_21	0.416	180	34	0	1	60	3708398	3708577	1.072E-08	54	60
C_sculpturatus_NK6-A-2	pseudochrom_56	0.413	174	33	0	1	58	2916658	2916485	1.475E-08	53	60
C_sculpturatus_NK6-A-2	pseudochrom_6	0.450	153	28	0	5	55	5238826	5238674	1.475E-08	53	60
C_sculpturatus_NK6-A-2	pseudochrom_6	0.450	153	28	0	5	55	5327670	5327518	2.792E-08	53	60
C_sculpturatus_NK6-A-2	pseudochrom_6	0.450	153	28	0	5	55	5313798	5313950	2.792E-08	53	60
C_sculpturatus_NK6-A-2	pseudochrom_26	0.431	153	28	0	5	55	2921002	2920850	5.287E-08	52	60
C_sculpturatus_NK6-A-2	pseudochrom_6	0.470	153	26	0	5	55	5342067	5342219	1.378E-07	51	60
C_sculpturatus_NK6-A-2	pseudochrom_57	0.552	114	17	0	16	53	545939	546052	2.610E-07	50	60
C_sculpturatus_NK6-A-2	pseudochrom_6	0.413	174	33	0	1	58	3673750	3673923	2.610E-07	50	60
C_sculpturatus_NK6-A-2	pseudochrom_38	0.489	141	24	0	1	47	3190521	3190661	4.945E-07	49	60
C_sculpturatus_NK6-A-2	pseudochrom_57	0.526	114	18	0	16	53	757944	758057	9.368E-07	48	60
C_sculpturatus_NK6-A-2	pseudochrom_56	0.464	165	29	0	5	60	2986293	2986129	3.365E-06	47	60
C_sculpturatus_NK6-A-2	pseudochrom_8	0.372	153	31	0	5	55	1228314	1228162	3.365E-06	47	60
C_sculpturatus_NK6-A-2	pseudochrom_57	0.526	114	18	0	16	53	649673	649786	6.377E-06	46	60
C_sculpturatus_NK6-A-2	pseudochrom_37	0.510	129	21	0	5	47	2176055	2175927	6.377E-06	46	60
C_sculpturatus_NK6-A-2	pseudochrom_10	0.463	123	21	0	5	45	3410182	3410060	5.987E-05	43	60
C_sculpturatus_NK6-A-2	pseudochrom_8	0.389	177	35	0	1	58	1221664	1221488	5.987E-05	43	60
C_sculpturatus_NK6-A-2	pseudochrom_30	0.396	174	34	0	1	58	174617	174790	8.246E-05	43	60
C_sculpturatus_NK6-A-2	pseudochrom_16	0.454	132	23	0	2	45	7681453	7681584	1.136E-04	42	60
C_sculpturatus_NK6-A-2	pseudochrom_16	0.454	132	23	0	2	45	7821820	7821951	1.136E-04	42	60
C_sculpturatus_NK6-A-2	pseudochrom_20	0.413	138	26	0	2	47	6504179	6504042	5.633E-04	40	60
D_plantarius_NK6-A	pseudochrom_37	0.918	147	4	0	1	49	5812999	5812853	6.307E-23	94	60
D_plantarius_NK6-A	pseudochrom_51	0.542	177	27	0	2	60	1457942	1458118	6.367E-15	72	60
D_plantarius_NK6-A	pseudochrom_48	0.542	177	27	0	1	59	1713371	1713547	3.125E-14	70	60
D_plantarius_NK6-A	pseudochrom_6	0.534	174	27	0	1	58	4574564	4574737	4.296E-14	69	60
D_plantarius_NK6-A	pseudochrom_48	0.578	171	24	0	1	57	1779394	1779564	2.110E-13	67	60
D_plantarius_NK6-A	pseudochrom_6	0.474	177	31	0	2	60	4685451	4685275	3.705E-12	64	60
D_plantarius_NK6-A	pseudochrom_56	0.457	177	31	0	2	60	2352184	2352008	2.506E-11	61	60
D_plantarius_NK6-A	pseudochrom_2	0.500	162	27	0	5	58	8755103	8754942	2.506E-11	61	60
D_plantarius_NK6-A	pseudochrom_56	0.473	171	30	0	2	58	2195774	2195604	3.446E-11	61	60
D_plantarius_NK6-A	pseudochrom_56	0.474	177	31	0	2	60	2374393	2374217	4.740E-11	61	60
D_plantarius_NK6-A	pseudochrom_48	0.509	165	27	0	1	55	1654725	1654889	6.519E-11	60	60
D_plantarius_NK6-A	pseudochrom_56	0.433	180	33	0	1	60	2565423	2565244	1.233E-10	59	60
D_plantarius_NK6-A	pseudochrom_38	0.472	165	29	0	1	55	754222	754058	4.414E-10	58	60
D_plantarius_NK6-A	pseudochrom_56	0.456	171	30	0	2	58	2059636	2059466	8.352E-10	57	60
D_plantarius_NK6-A	pseudochrom_19	0.454	165	29	0	1	55	7670167	7670003	2.174E-09	56	60
D_plantarius_NK6-A	pseudochrom_19	0.472	165	29	0	1	55	7915709	7915545	4.115E-09	55	60
D_plantarius_NK6-A	pseudochrom_56	0.509	153	25	0	5	55	2000625	2000473	5.662E-09	55	60
D_plantarius_NK6-A	pseudochrom_10	0.456	171	30	0	2	58	5710151	5710321	1.072E-08	54	60
D_plantarius_NK6-A	pseudochrom_56	0.472	165	29	0	5	59	1927900	1927736	2.029E-08	53	60
D_plantarius_NK6-A	pseudochrom_6	0.450	153	28	0	5	55	5238826	5238674	2.792E-08	53	60
D_plantarius_NK6-A	pseudochrom_56	0.413	174	33	0	1	58	2916658	2916485	3.842E-08	52	60
D_plantarius_NK6-A	pseudochrom_6	0.433	180	31	0	1	55	5327697	5327518	3.842E-08	52	60
D_plantarius_NK6-A	pseudochrom_6	0.433	180	31	0	1	55	5313771	5313950	3.842E-08	52	60
D_plantarius_NK6-A	pseudochrom_6	0.481	162	28	0	5	58	7999380	7999541	5.287E-08	52	60
D_plantarius_NK6-A	pseudochrom_21	0.413	174	33	0	1	58	3708398	3708571	5.287E-08	52	60
D_plantarius_NK6-A	pseudochrom_26	0.431	153	28	0	5	55	2921002	2920850	1.001E-07	51	60
D_plantarius_NK6-A	pseudochrom_6	0.470	153	26	0	5	55	5342067	5342219	2.610E-07	50	60
D_plantarius_NK6-A	pseudochrom_38	0.489	141	24	0	1	47	3190521	3190661	3.592E-07	49	60
D_plantarius_NK6-A	pseudochrom_57	0.552	114	17	0	16	53	545939	546052	4.945E-07	49	60
D_plantarius_NK6-A	pseudochrom_57	0.526	114	18	0	16	53	757944	758057	1.775E-06	48	60
D_plantarius_NK6-A	pseudochrom_6	0.444	162	29	0	5	58	3673762	3673923	2.444E-06	47	60
D_plantarius_NK6-A	pseudochrom_37	0.468	141	24	0	1	47	2176067	2175927	4.632E-06	46	60
D_plantarius_NK6-A	pseudochrom_8	0.372	153	31	0	5	55	1228314	1228162	6.377E-06	46	60
D_plantarius_NK6-A	pseudochrom_56	0.450	153	28	0	5	55	2986293	2986141	1.209E-05	45	60
D_plantarius_NK6-A	pseudochrom_57	0.526	114	18	0	16	53	649673	649786	1.209E-05	45	60
D_plantarius_NK6-A	pseudochrom_10	0.463	123	21	0	5	45	3410182	3410060	8.246E-05	43	60
D_plantarius_NK6-A	pseudochrom_8	0.362	174	36	0	1	58	1221661	1221488	1.564E-04	42	60
D_plantarius_NK6-A	pseudochrom_30	0.379	174	35	0	1	58	174617	174790	5.633E-04	40	60
H_graminicola_NK6-B	pseudochrom_37	0.918	147	4	0	1	49	5812999	5812853	6.307E-23	94	60
H_graminicola_NK6-B	pseudochrom_51	0.542	177	27	0	2	60	1457942	1458118	6.367E-15	72	60
H_graminicola_NK6-B	pseudochrom_48	0.542	177	27	0	1	59	1713371	1713547	3.125E-14	70	60
H_graminicola_NK6-B	pseudochrom_6	0.534	174	27	0	1	58	4574564	4574737	4.296E-14	69	60
H_graminicola_NK6-B	pseudochrom_48	0.578	171	24	0	1	57	1779394	1779564	2.110E-13	67	60
H_graminicola_NK6-B	pseudochrom_6	0.474	177	31	0	2	60	4685451	4685275	3.705E-12	64	60
H_graminicola_NK6-B	pseudochrom_56	0.457	177	31	0	2	60	2352184	2352008	2.506E-11	61	60
H_graminicola_NK6-B	pseudochrom_2	0.500	162	27	0	5	58	8755103	8754942	2.506E-11	61	60
H_graminicola_NK6-B	pseudochrom_56	0.473	171	30	0	2	58	2195774	2195604	3.446E-11	61	60
H_graminicola_NK6-B	pseudochrom_56	0.474	177	31	0	2	60	2374393	2374217	4.740E-11	61	60
H_graminicola_NK6-B	pseudochrom_48	0.509	165	27	0	1	55	1654725	1654889	6.519E-11	60	60
H_graminicola_NK6-B	pseudochrom_56	0.433	180	33	0	1	60	2565423	2565244	1.233E-10	59	60
H_graminicola_NK6-B	pseudochrom_38	0.472	165	29	0	1	55	754222	754058	4.414E-10	58	60
H_graminicola_NK6-B	pseudochrom_56	0.456	171	30	0	2	58	2059636	2059466	8.352E-10	57	60
H_graminicola_NK6-B	pseudochrom_19	0.454	165	29	0	1	55	7670167	7670003	2.174E-09	56	60
H_graminicola_NK6-B	pseudochrom_19	0.472	165	29	0	1	55	7915709	7915545	4.115E-09	55	60
H_graminicola_NK6-B	pseudochrom_56	0.509	153	25	0	5	55	2000625	2000473	5.662E-09	55	60
H_graminicola_NK6-B	pseudochrom_10	0.456	171	30	0	2	58	5710151	5710321	1.072E-08	54	60
H_graminicola_NK6-B	pseudochrom_56	0.472	165	29	0	5	59	1927900	1927736	2.029E-08	53	60
H_graminicola_NK6-B	pseudochrom_6	0.450	153	28	0	5	55	5238826	5238674	2.792E-08	53	60
H_graminicola_NK6-B	pseudochrom_56	0.413	174	33	0	1	58	2916658	2916485	3.842E-08	52	60
H_graminicola_NK6-B	pseudochrom_6	0.433	180	31	0	1	55	5327697	5327518	3.842E-08	52	60
H_graminicola_NK6-B	pseudochrom_6	0.433	180	31	0	1	55	5313771	5313950	3.842E-08	52	60
H_graminicola_NK6-B	pseudochrom_6	0.481	162	28	0	5	58	7999380	7999541	5.287E-08	52	60
H_graminicola_NK6-B	pseudochrom_21	0.413	174	33	0	1	58	3708398	3708571	5.287E-08	52	60
H_graminicola_NK6-B	pseudochrom_26	0.431	153	28	0	5	55	2921002	2920850	1.001E-07	51	60
H_graminicola_NK6-B	pseudochrom_6	0.470	153	26	0	5	55	5342067	5342219	2.610E-07	50	60
H_graminicola_NK6-B	pseudochrom_38	0.489	141	24	0	1	47	3190521	3190661	3.592E-07	49	60
H_graminicola_NK6-B	pseudochrom_57	0.552	114	17	0	16	53	545939	546052	4.945E-07	49	60
H_graminicola_NK6-B	pseudochrom_57	0.526	114	18	0	16	53	757944	758057	1.775E-06	48	60
H_graminicola_NK6-B	pseudochrom_6	0.444	162	29	0	5	58	3673762	3673923	2.444E-06	47	60
H_graminicola_NK6-B	pseudochrom_37	0.468	141	24	0	1	47	2176067	2175927	4.632E-06	46	60
H_graminicola_NK6-B	pseudochrom_8	0.372	153	31	0	5	55	1228314	1228162	6.377E-06	46	60
H_graminicola_NK6-B	pseudochrom_56	0.450	153	28	0	5	55	2986293	2986141	1.209E-05	45	60
H_graminicola_NK6-B	pseudochrom_57	0.526	114	18	0	16	53	649673	649786	1.209E-05	45	60
H_graminicola_NK6-B	pseudochrom_10	0.463	123	21	0	5	45	3410182	3410060	8.246E-05	43	60
H_graminicola_NK6-B	pseudochrom_8	0.362	174	36	0	1	58	1221661	1221488	1.564E-04	42	60
H_graminicola_NK6-B	pseudochrom_30	0.379	174	35	0	1	58	174617	174790	5.633E-04	40	60
T_tridentatus_Nk7_A	pseudochrom_38	0.893	141	5	0	1	47	3190521	3190661	1.636E-18	82	60
T_tridentatus_Nk7_A	pseudochrom_6	0.644	177	21	0	1	59	4574564	4574740	1.513E-17	79	60
T_tridentatus_Nk7_A	pseudochrom_48	0.649	171	20	0	1	57	1779394	1779564	9.442E-16	74	60
T_tridentatus_Nk7_A	pseudochrom_2	0.578	171	24	0	2	58	8755112	8754942	2.273E-14	70	60
T_tridentatus_Nk7_A	pseudochrom_6	0.593	177	24	0	2	60	4685451	4685275	4.296E-14	69	60
T_tridentatus_Nk7_A	pseudochrom_6	0.596	171	23	0	2	58	5327679	5327509	5.483E-13	66	60
T_tridentatus_Nk7_A	pseudochrom_6	0.596	171	23	0	2	58	5313789	5313959	5.483E-13	66	60
T_tridentatus_Nk7_A	pseudochrom_6	0.596	171	23	0	2	58	5238835	5238665	7.539E-13	66	60
T_tridentatus_Nk7_A	pseudochrom_56	0.533	180	28	0	1	60	2565423	2565244	1.960E-12	64	60
T_tridentatus_Nk7_A	pseudochrom_56	0.543	171	26	0	2	58	2059636	2059466	3.705E-12	64	60
T_tridentatus_Nk7_A	pseudochrom_19	0.542	177	27	0	1	59	7670167	7669991	3.705E-12	64	60
T_tridentatus_Nk7_A	pseudochrom_51	0.534	174	27	0	2	59	1457942	1458115	5.095E-12	63	60
T_tridentatus_Nk7_A	pseudochrom_10	0.542	177	27	0	2	60	5710151	5710327	5.095E-12	63	60
T_tridentatus_Nk7_A	pseudochrom_56	0.543	171	26	0	2	58	2195774	2195604	7.007E-12	63	60
T_tridentatus_Nk7_A	pseudochrom_48	0.551	174	26	0	1	58	1713371	1713544	1.822E-11	62	60
T_tridentatus_Nk7_A	pseudochrom_48	0.508	177	29	0	1	59	1654725	1654901	1.822E-11	62	60
T_tridentatus_Nk7_A	pseudochrom_6	0.561	171	25	0	2	58	5342058	5342228	1.822E-11	62	60
T_tridentatus_Nk7_A	pseudochrom_38	0.551	174	26	0	1	58	754222	754049	1.822E-11	62	60
T_tridentatus_Nk7_A	pseudochrom_56	0.517	174	28	0	2	59	2352184	2352011	2.506E-11	61	60
T_tridentatus_Nk7_A	pseudochrom_56	0.574	162	23	0	5	58	1927900	1927739	3.446E-11	61	60
T_tridentatus_Nk7_A	pseudochrom_56	0.500	174	29	0	2	59	2000634	2000461	2.333E-10	59	60
T_tridentatus_Nk7_A	pseudochrom_56	0.525	177	28	0	1	59	2916658	2916482	4.414E-10	58	60
T_tridentatus_Nk7_A	pseudochrom_6	0.491	177	30	0	1	59	3673750	3673926	6.071E-10	57	60
T_tridentatus_Nk7_A	pseudochrom_56	0.491	177	30	0	2	60	2374393	2374217	8.352E-10	57	60
T_tridentatus_Nk7_A	pseudochrom_21	0.491	171	29	0	2	58	3708401	3708571	1.149E-09	57	60
T_tridentatus_Nk7_A	pseudochrom_26	0.491	171	29	0	2	58	2921011	2920841	2.174E-09	56	60
T_tridentatus_Nk7_A	pseudochrom_19	0.465	174	30	0	1	58	7915709	7915536	4.115E-09	55	60
T_tridentatus_Nk7_A	pseudochrom_56	0.526	171	27	0	2	58	2986302	2986132	1.072E-08	54	60
T_tridentatus_Nk7_A	pseudochrom_8	0.472	165	29	0	5	59	1221649	1221485	7.276E-08	51	60
T_tridentatus_Nk7_A	pseudochrom_8	0.490	153	26	0	5	55	1228314	1228162	1.896E-07	50	60
T_tridentatus_Nk7_A	pseudochrom_6	0.464	168	29	0	5	60	7999380	7999547	2.610E-07	50	60
T_tridentatus_Nk7_A	pseudochrom_37	0.530	147	23	0	1	49	5812999	5812853	3.592E-07	49	60
T_tridentatus_Nk7_A	pseudochrom_57	0.619	126	15	0	13	53	649661	649786	4.945E-07	49	60
T_tridentatus_Nk7_A	pseudochrom_57	0.631	114	14	0	16	53	757944	758057	4.945E-07	49	60
T_tridentatus_Nk7_A	pseudochrom_57	0.631	114	14	0	16	53	545939	546052	6.806E-07	49	60
T_tridentatus_Nk7_A	pseudochrom_37	0.489	141	24	0	1	47	2176067	2175927	3.157E-05	44	60
T_tridentatus_Nk7_A	pseudochrom_28	0.522	132	21	0	2	45	1853548	1853679	2.155E-04	42	60
T_tridentatus_Nk7_A	pseudochrom_57	0.600	90	12	0	24	53	1454463	1454552	2.968E-04	41	60
A_bruennichi_old_annotated_Noto-A	pseudochrom_51	0.881	177	7	0	2	60	1457942	1458118	2.666E-28	110	60
A_bruennichi_old_annotated_Noto-A	pseudochrom_6	0.593	177	24	0	2	60	4685451	4685275	2.901E-13	67	60
A_bruennichi_old_annotated_Noto-A	pseudochrom_26	0.592	162	22	0	2	55	2921011	2920850	3.705E-12	64	60
A_bruennichi_old_annotated_Noto-A	pseudochrom_6	0.517	174	28	0	2	59	4574567	4574740	5.095E-12	63	60
A_bruennichi_old_annotated_Noto-A	pseudochrom_10	0.534	174	27	0	2	59	5710151	5710324	4.740E-11	61	60
A_bruennichi_old_annotated_Noto-A	pseudochrom_2	0.543	171	26	0	2	58	8755112	8754942	4.740E-11	61	60
A_bruennichi_old_annotated_Noto-A	pseudochrom_21	0.561	171	25	0	2	58	3708401	3708571	4.740E-11	61	60
A_bruennichi_old_annotated_Noto-A	pseudochrom_56	0.526	171	27	0	2	58	2059636	2059466	6.519E-11	60	60
A_bruennichi_old_annotated_Noto-A	pseudochrom_48	0.517	168	27	0	2	57	1779397	1779564	1.233E-10	59	60
A_bruennichi_old_annotated_Noto-A	pseudochrom_56	0.482	174	30	0	2	59	2000634	2000461	1.696E-10	59	60
A_bruennichi_old_annotated_Noto-A	pseudochrom_48	0.561	171	25	0	2	58	1713374	1713544	2.333E-10	59	60
A_bruennichi_old_annotated_Noto-A	pseudochrom_56	0.491	177	30	0	2	60	2352184	2352008	8.352E-10	57	60
A_bruennichi_old_annotated_Noto-A	pseudochrom_56	0.491	171	29	0	2	58	2195774	2195604	8.352E-10	57	60
A_bruennichi_old_annotated_Noto-A	pseudochrom_48	0.509	165	27	0	5	59	1654737	1654901	1.149E-09	57	60
A_bruennichi_old_annotated_Noto-A	pseudochrom_6	0.588	153	21	0	5	55	5327670	5327518	1.149E-09	57	60
A_bruennichi_old_annotated_Noto-A	pseudochrom_6	0.588	153	21	0	5	55	5313798	5313950	1.149E-09	57	60
A_bruennichi_old_annotated_Noto-A	pseudochrom_6	0.534	174	27	0	2	59	7999371	7999544	1.580E-09	56	60
A_bruennichi_old_annotated_Noto-A	pseudochrom_19	0.509	165	27	0	5	59	7670155	7669991	1.580E-09	56	60
A_bruennichi_old_annotated_Noto-A	pseudochrom_6	0.568	153	22	0	5	55	5238826	5238674	2.174E-09	56	60
A_bruennichi_old_annotated_Noto-A	pseudochrom_6	0.568	153	22	0	5	55	5342067	5342219	5.662E-09	55	60
A_bruennichi_old_annotated_Noto-A	pseudochrom_56	0.518	162	26	0	5	58	1927900	1927739	7.790E-09	54	60
A_bruennichi_old_annotated_Noto-A	pseudochrom_56	0.474	177	31	0	2	60	2565420	2565244	1.475E-08	53	60
A_bruennichi_old_annotated_Noto-A	pseudochrom_19	0.509	153	25	0	5	55	7915697	7915545	7.276E-08	51	60
A_bruennichi_old_annotated_Noto-A	pseudochrom_6	0.482	174	30	0	2	59	3673753	3673926	1.378E-07	51	60
A_bruennichi_old_annotated_Noto-A	pseudochrom_16	0.590	132	18	0	2	45	7681453	7681584	3.592E-07	49	60
A_bruennichi_old_annotated_Noto-A	pseudochrom_16	0.590	132	18	0	2	45	7821820	7821951	3.592E-07	49	60
A_bruennichi_old_annotated_Noto-A	pseudochrom_57	0.578	114	16	0	16	53	757944	758057	4.945E-07	49	60
A_bruennichi_old_annotated_Noto-A	pseudochrom_56	0.440	177	32	0	2	60	2374393	2374217	6.806E-07	49	60
A_bruennichi_old_annotated_Noto-A	pseudochrom_57	0.578	114	16	0	16	53	545939	546052	6.806E-07	49	60
A_bruennichi_old_annotated_Noto-A	pseudochrom_56	0.604	129	17	0	16	58	2986260	2986132	1.290E-06	48	60
A_bruennichi_old_annotated_Noto-A	pseudochrom_8	0.473	171	30	0	3	59	1221655	1221485	1.290E-06	48	60
A_bruennichi_old_annotated_Noto-A	pseudochrom_56	0.448	174	31	0	2	59	2916655	2916482	2.444E-06	47	60
A_bruennichi_old_annotated_Noto-A	pseudochrom_20	0.510	141	23	0	1	47	6504182	6504042	3.365E-06	47	60
A_bruennichi_old_annotated_Noto-A	pseudochrom_57	0.552	114	17	0	16	53	649673	649786	4.632E-06	46	60
A_bruennichi_old_annotated_Noto-A	pseudochrom_8	0.550	120	18	0	16	55	1228281	1228162	4.632E-06	46	60
A_bruennichi_old_annotated_Noto-A	pseudochrom_38	0.444	162	29	0	2	55	754219	754058	4.348E-05	44	60
A_bruennichi_old_annotated_Noto-A	pseudochrom_10	0.466	135	23	0	1	45	3410194	3410060	1.136E-04	42	60
A_bruennichi_old_annotated_Noto-A	pseudochrom_37	0.458	144	25	0	2	49	5812996	5812853	1.564E-04	42	60
C_rotundicauda_Not_B	pseudochrom_51	0.813	177	11	0	2	60	1457942	1458118	3.084E-22	93	60
C_rotundicauda_Not_B	pseudochrom_2	0.551	174	26	0	1	58	8755115	8754942	3.705E-12	64	60
C_rotundicauda_Not_B	pseudochrom_6	0.517	174	28	0	2	59	4574567	4574740	4.740E-11	61	60
C_rotundicauda_Not_B	pseudochrom_21	0.543	171	26	0	2	58	3708401	3708571	6.519E-11	60	60
C_rotundicauda_Not_B	pseudochrom_6	0.542	177	27	0	2	60	4685451	4685275	8.965E-11	60	60
C_rotundicauda_Not_B	pseudochrom_10	0.525	177	28	0	1	59	5710148	5710324	3.209E-10	58	60
C_rotundicauda_Not_B	pseudochrom_48	0.517	168	27	0	2	57	1779397	1779564	1.149E-09	57	60
C_rotundicauda_Not_B	pseudochrom_48	0.527	165	26	0	5	59	1654737	1654901	1.580E-09	56	60
C_rotundicauda_Not_B	pseudochrom_56	0.483	180	31	0	1	60	2352187	2352008	1.580E-09	56	60
C_rotundicauda_Not_B	pseudochrom_6	0.568	153	22	0	5	55	5342067	5342219	2.991E-09	55	60
C_rotundicauda_Not_B	pseudochrom_6	0.549	153	23	0	5	55	5327670	5327518	7.790E-09	54	60
C_rotundicauda_Not_B	pseudochrom_6	0.549	153	23	0	5	55	5313798	5313950	7.790E-09	54	60
C_rotundicauda_Not_B	pseudochrom_56	0.473	171	30	0	2	58	2195774	2195604	1.475E-08	53	60
C_rotundicauda_Not_B	pseudochrom_19	0.490	165	28	0	5	59	7670155	7669991	2.029E-08	53	60
C_rotundicauda_Not_B	pseudochrom_6	0.551	174	26	0	2	59	7999371	7999544	2.792E-08	53	60
C_rotundicauda_Not_B	pseudochrom_6	0.529	153	24	0	5	55	5238826	5238674	2.792E-08	53	60
C_rotundicauda_Not_B	pseudochrom_56	0.482	174	30	0	1	58	2059639	2059466	3.842E-08	52	60
C_rotundicauda_Not_B	pseudochrom_48	0.526	171	27	0	2	58	1713374	1713544	5.287E-08	52	60
C_rotundicauda_Not_B	pseudochrom_56	0.500	162	27	0	5	58	1927900	1927739	7.276E-08	51	60
C_rotundicauda_Not_B	pseudochrom_19	0.529	153	24	0	5	55	7915697	7915545	7.276E-08	51	60
C_rotundicauda_Not_B	pseudochrom_56	0.457	177	31	0	2	60	2565420	2565244	1.378E-07	51	60
C_rotundicauda_Not_B	pseudochrom_26	0.500	162	27	0	2	55	2921011	2920850	1.378E-07	51	60
C_rotundicauda_Not_B	pseudochrom_56	0.465	174	30	0	2	59	2000634	2000461	2.610E-07	50	60
C_rotundicauda_Not_B	pseudochrom_8	0.473	171	30	0	3	59	1221655	1221485	3.592E-07	49	60
C_rotundicauda_Not_B	pseudochrom_6	0.465	174	30	0	2	59	3673753	3673926	4.945E-07	49	60
C_rotundicauda_Not_B	pseudochrom_56	0.423	177	33	0	2	60	2374393	2374217	6.377E-06	46	60
C_rotundicauda_Not_B	pseudochrom_56	0.431	174	32	0	2	59	2916655	2916482	2.292E-05	44	60
C_rotundicauda_Not_B	pseudochrom_56	0.558	129	19	0	16	58	2986260	2986132	3.157E-05	44	60
C_rotundicauda_Not_B	pseudochrom_57	0.526	114	18	0	16	53	757944	758057	5.987E-05	43	60
C_rotundicauda_Not_B	pseudochrom_38	0.444	162	29	0	2	55	754219	754058	5.987E-05	43	60
C_rotundicauda_Not_B	pseudochrom_57	0.526	114	18	0	16	53	545939	546052	8.246E-05	43	60
C_rotundicauda_Not_B	pseudochrom_57	0.526	114	18	0	16	53	649673	649786	1.564E-04	42	60
C_rotundicauda_Not_B	pseudochrom_8	0.500	120	20	0	16	55	1228281	1228162	7.761E-04	40	60
D_plantarius_Noto-B	pseudochrom_51	0.851	141	7	0	2	48	1457942	1458082	1.212E-18	81	48
D_plantarius_Noto-B	pseudochrom_16	0.590	132	18	0	2	45	7681453	7681584	7.513E-08	51	48
D_plantarius_Noto-B	pseudochrom_16	0.590	132	18	0	2	45	7821820	7821951	7.513E-08	51	48
D_plantarius_Noto-B	pseudochrom_48	0.553	141	21	0	2	48	1713374	1713514	7.045E-07	48	48
D_plantarius_Noto-B	pseudochrom_21	0.510	141	23	0	2	48	3708401	3708541	1.336E-06	47	48
D_plantarius_Noto-B	pseudochrom_37	0.543	138	21	0	2	47	5812996	5812859	1.840E-06	47	48
D_plantarius_Noto-B	pseudochrom_20	0.531	141	22	0	1	47	6504182	6504042	1.840E-06	47	48
D_plantarius_Noto-B	pseudochrom_56	0.489	141	24	0	2	48	2000634	2000494	4.807E-06	46	48
D_plantarius_Noto-B	pseudochrom_2	0.510	141	23	0	2	48	8755112	8754972	6.621E-06	45	48
D_plantarius_Noto-B	pseudochrom_6	0.489	141	24	0	2	48	4685451	4685311	3.285E-05	43	48
D_plantarius_Noto-B	pseudochrom_10	0.489	141	24	0	2	48	5710151	5710291	4.527E-05	43	48
D_plantarius_Noto-B	pseudochrom_56	0.477	132	22	0	5	48	1927900	1927769	8.596E-05	42	48
D_plantarius_Noto-B	pseudochrom_6	0.425	141	26	0	2	48	4574567	4574707	1.185E-04	42	48
D_plantarius_Noto-B	pseudochrom_6	0.477	132	22	0	5	48	5327670	5327539	2.250E-04	41	48
D_plantarius_Noto-B	pseudochrom_6	0.477	132	22	0	5	48	5313798	5313929	2.250E-04	41	48
D_plantarius_Noto-B	pseudochrom_56	0.446	141	25	0	2	48	2374393	2374253	4.275E-04	40	48
D_plantarius_Noto-B	pseudochrom_6	0.454	132	23	0	5	48	5238826	5238695	4.275E-04	40	48
H_graminicola_Noto-A-1	pseudochrom_51	0.898	177	6	0	2	60	1457942	1458118	1.941E-28	110	60
H_graminicola_Noto-A-1	pseudochrom_6	0.576	177	25	0	2	60	4685451	4685275	1.960E-12	64	60
H_graminicola_Noto-A-1	pseudochrom_2	0.561	171	25	0	2	58	8755112	8754942	1.822E-11	62	60
H_graminicola_Noto-A-1	pseudochrom_56	0.543	171	26	0	2	58	2059636	2059466	2.506E-11	61	60
H_graminicola_Noto-A-1	pseudochrom_6	0.517	174	28	0	2	59	4574567	4574740	2.506E-11	61	60
H_graminicola_Noto-A-1	pseudochrom_10	0.551	174	26	0	2	59	5710151	5710324	4.740E-11	61	60
H_graminicola_Noto-A-1	pseudochrom_56	0.500	174	29	0	2	59	2000634	2000461	1.233E-10	59	60
H_graminicola_Noto-A-1	pseudochrom_21	0.561	171	25	0	2	58	3708401	3708571	1.233E-10	59	60
H_graminicola_Noto-A-1	pseudochrom_48	0.578	171	24	0	2	58	1713374	1713544	1.696E-10	59	60
H_graminicola_Noto-A-1	pseudochrom_48	0.517	168	27	0	2	57	1779397	1779564	2.333E-10	59	60
H_graminicola_Noto-A-1	pseudochrom_26	0.555	162	24	0	2	55	2921011	2920850	2.333E-10	59	60
H_graminicola_Noto-A-1	pseudochrom_56	0.508	177	29	0	2	60	2352184	2352008	3.209E-10	58	60
H_graminicola_Noto-A-1	pseudochrom_56	0.508	171	28	0	2	58	2195774	2195604	6.071E-10	57	60
H_graminicola_Noto-A-1	pseudochrom_48	0.490	165	28	0	5	59	1654737	1654901	4.115E-09	55	60
H_graminicola_Noto-A-1	pseudochrom_19	0.490	165	28	0	5	59	7670155	7669991	4.115E-09	55	60
H_graminicola_Noto-A-1	pseudochrom_56	0.518	162	26	0	5	58	1927900	1927739	5.662E-09	55	60
H_graminicola_Noto-A-1	pseudochrom_6	0.568	153	22	0	5	55	5327670	5327518	1.072E-08	54	60
H_graminicola_Noto-A-1	pseudochrom_6	0.568	153	22	0	5	55	5313798	5313950	1.072E-08	54	60
H_graminicola_Noto-A-1	pseudochrom_6	0.517	174	28	0	2	59	7999371	7999544	2.029E-08	53	60
H_graminicola_Noto-A-1	pseudochrom_6	0.549	153	23	0	5	55	5238826	5238674	2.029E-08	53	60
H_graminicola_Noto-A-1	pseudochrom_56	0.457	177	31	0	2	60	2565420	2565244	5.287E-08	52	60
H_graminicola_Noto-A-1	pseudochrom_6	0.549	153	23	0	5	55	5342067	5342219	5.287E-08	52	60
H_graminicola_Noto-A-1	pseudochrom_19	0.490	153	26	0	5	55	7915697	7915545	1.896E-07	50	60
H_graminicola_Noto-A-1	pseudochrom_56	0.457	177	31	0	2	60	2374393	2374217	2.610E-07	50	60
H_graminicola_Noto-A-1	pseudochrom_6	0.500	174	29	0	2	59	3673753	3673926	2.610E-07	50	60
H_graminicola_Noto-A-1	pseudochrom_16	0.568	132	19	0	2	45	7681453	7681584	1.290E-06	48	60
H_graminicola_Noto-A-1	pseudochrom_16	0.568	132	19	0	2	45	7821820	7821951	1.290E-06	48	60
H_graminicola_Noto-A-1	pseudochrom_57	0.552	114	17	0	16	53	757944	758057	2.444E-06	47	60
H_graminicola_Noto-A-1	pseudochrom_20	0.510	141	23	0	1	47	6504182	6504042	2.444E-06	47	60
H_graminicola_Noto-A-1	pseudochrom_57	0.552	114	17	0	16	53	545939	546052	3.365E-06	47	60
H_graminicola_Noto-A-1	pseudochrom_56	0.431	174	32	0	2	59	2916655	2916482	8.781E-06	46	60
H_graminicola_Noto-A-1	pseudochrom_57	0.526	114	18	0	16	53	649673	649786	2.292E-05	44	60
H_graminicola_Noto-A-1	pseudochrom_8	0.525	120	19	0	16	55	1228281	1228162	2.292E-05	44	60
H_graminicola_Noto-A-1	pseudochrom_8	0.456	171	30	0	3	59	1221655	1221485	2.292E-05	44	60
H_graminicola_Noto-A-1	pseudochrom_37	0.479	144	24	0	2	49	5812996	5812853	4.348E-05	44	60
H_graminicola_Noto-A-1	pseudochrom_56	0.558	129	19	0	16	58	2986260	2986132	5.987E-05	43	60
H_graminicola_Noto-A-1	pseudochrom_38	0.425	162	30	0	2	55	754219	754058	2.968E-04	41	60
H_graminicola_Noto-A-1	pseudochrom_42	0.466	135	23	0	2	46	2820679	2820545	4.089E-04	41	60
H_graminicola_Noto-A-1	pseudochrom_10	0.444	135	24	0	1	45	3410194	3410060	7.761E-04	40	60
L_polyphemus_Not_A	pseudochrom_51	0.864	177	8	0	2	60	1457942	1458118	4.265E-26	104	60
L_polyphemus_Not_A	pseudochrom_6	0.576	177	25	0	2	60	4685451	4685275	5.483E-13	66	60
L_polyphemus_Not_A	pseudochrom_6	0.500	174	29	0	2	59	4574567	4574740	1.325E-11	62	60
L_polyphemus_Not_A	pseudochrom_56	0.508	171	28	0	2	58	2059636	2059466	1.822E-11	62	60
L_polyphemus_Not_A	pseudochrom_48	0.535	168	26	0	2	57	1779397	1779564	2.506E-11	61	60
L_polyphemus_Not_A	pseudochrom_26	0.555	162	24	0	2	55	2921011	2920850	3.446E-11	61	60
L_polyphemus_Not_A	pseudochrom_10	0.491	177	30	0	1	59	5710148	5710324	4.740E-11	61	60
L_polyphemus_Not_A	pseudochrom_2	0.526	171	27	0	2	58	8755112	8754942	6.519E-11	60	60
L_polyphemus_Not_A	pseudochrom_56	0.491	177	30	0	2	60	2352184	2352008	8.965E-11	60	60
L_polyphemus_Not_A	pseudochrom_56	0.500	174	29	0	2	59	2000634	2000461	1.696E-10	59	60
L_polyphemus_Not_A	pseudochrom_48	0.561	171	25	0	2	58	1713374	1713544	3.209E-10	58	60
L_polyphemus_Not_A	pseudochrom_21	0.526	171	27	0	2	58	3708401	3708571	4.414E-10	58	60
L_polyphemus_Not_A	pseudochrom_56	0.473	171	30	0	2	58	2195774	2195604	6.071E-10	57	60
L_polyphemus_Not_A	pseudochrom_56	0.518	162	26	0	5	58	1927900	1927739	1.149E-09	57	60
L_polyphemus_Not_A	pseudochrom_6	0.537	162	25	0	2	55	5327679	5327518	1.149E-09	57	60
L_polyphemus_Not_A	pseudochrom_6	0.537	162	25	0	2	55	5313789	5313950	1.149E-09	57	60
L_polyphemus_Not_A	pseudochrom_56	0.474	177	31	0	2	60	2565420	2565244	1.580E-09	56	60
L_polyphemus_Not_A	pseudochrom_6	0.518	162	26	0	2	55	5238835	5238674	2.174E-09	56	60
L_polyphemus_Not_A	pseudochrom_6	0.518	162	26	0	2	55	5342058	5342219	2.991E-09	55	60
L_polyphemus_Not_A	pseudochrom_48	0.465	174	30	0	2	59	1654728	1654901	4.115E-09	55	60
L_polyphemus_Not_A	pseudochrom_6	0.551	174	26	0	2	59	7999371	7999544	4.115E-09	55	60
L_polyphemus_Not_A	pseudochrom_19	0.490	165	28	0	5	59	7670155	7669991	5.662E-09	55	60
L_polyphemus_Not_A	pseudochrom_56	0.440	177	32	0	2	60	2374393	2374217	7.276E-08	51	60
L_polyphemus_Not_A	pseudochrom_56	0.448	174	31	0	2	59	2916655	2916482	2.610E-07	50	60
L_polyphemus_Not_A	pseudochrom_19	0.490	153	26	0	5	55	7915697	7915545	2.610E-07	50	60
L_polyphemus_Not_A	pseudochrom_57	0.578	114	16	0	16	53	757944	758057	3.592E-07	49	60
L_polyphemus_Not_A	pseudochrom_20	0.543	138	21	0	2	47	6504179	6504042	3.592E-07	49	60
L_polyphemus_Not_A	pseudochrom_57	0.578	114	16	0	16	53	545939	546052	4.945E-07	49	60
L_polyphemus_Not_A	pseudochrom_6	0.465	174	30	0	2	59	3673753	3673926	6.806E-07	49	60
L_polyphemus_Not_A	pseudochrom_8	0.456	171	30	0	3	59	1221655	1221485	1.290E-06	48	60
L_polyphemus_Not_A	pseudochrom_16	0.568	132	19	0	2	45	7681453	7681584	2.444E-06	47	60
L_polyphemus_Not_A	pseudochrom_16	0.568	132	19	0	2	45	7821820	7821951	2.444E-06	47	60
L_polyphemus_Not_A	pseudochrom_57	0.552	114	17	0	16	53	649673	649786	3.365E-06	47	60
L_polyphemus_Not_A	pseudochrom_8	0.479	144	24	0	8	55	1228305	1228162	3.365E-06	47	60
L_polyphemus_Not_A	pseudochrom_38	0.462	162	29	0	2	55	754219	754058	8.781E-06	46	60
L_polyphemus_Not_A	pseudochrom_37	0.479	144	24	0	2	49	5812996	5812853	1.209E-05	45	60
L_polyphemus_Not_A	pseudochrom_56	0.558	129	19	0	16	58	2986260	2986132	2.292E-05	44	60
L_polyphemus_Not_A	pseudochrom_57	0.620	87	11	0	25	53	1454466	1454552	1.564E-04	42	60
L_polyphemus_Not_A	pseudochrom_26	0.543	138	21	0	2	47	4145370	4145233	4.089E-04	41	60
L_polyphemus_Not_A	pseudochrom_45	0.543	138	21	0	2	47	6861038	6860901	5.633E-04	40	60
P_tepidariorum_Noto-A	pseudochrom_51	0.706	174	17	0	2	59	1457942	1458115	1.288E-19	85	60
P_tepidariorum_Noto-A	pseudochrom_10	0.542	177	27	0	1	59	5710148	5710324	1.037E-12	65	60
P_tepidariorum_Noto-A	pseudochrom_6	0.517	174	28	0	2	59	4574567	4574740	3.209E-10	58	60
P_tepidariorum_Noto-A	pseudochrom_21	0.508	171	28	0	2	58	3708401	3708571	3.209E-10	58	60
P_tepidariorum_Noto-A	pseudochrom_48	0.525	177	28	0	2	60	1713374	1713550	6.071E-10	57	60
P_tepidariorum_Noto-A	pseudochrom_56	0.465	174	30	0	1	58	2059639	2059466	6.071E-10	57	60
P_tepidariorum_Noto-A	pseudochrom_6	0.517	174	28	0	2	59	4685451	4685278	6.071E-10	57	60
P_tepidariorum_Noto-A	pseudochrom_26	0.518	162	26	0	2	55	2921011	2920850	2.174E-09	56	60
P_tepidariorum_Noto-A	pseudochrom_2	0.465	174	30	0	1	58	8755115	8754942	2.174E-09	56	60
P_tepidariorum_Noto-A	pseudochrom_48	0.465	174	30	0	2	59	1654728	1654901	5.662E-09	55	60
P_tepidariorum_Noto-A	pseudochrom_48	0.464	168	29	0	2	57	1779397	1779564	1.072E-08	54	60
P_tepidariorum_Noto-A	pseudochrom_6	0.500	174	29	0	2	59	7999371	7999544	2.029E-08	53	60
P_tepidariorum_Noto-A	pseudochrom_56	0.423	177	33	0	2	60	2000634	2000458	2.792E-08	53	60
P_tepidariorum_Noto-A	pseudochrom_6	0.490	165	28	0	1	55	5238838	5238674	2.792E-08	53	60
P_tepidariorum_Noto-A	pseudochrom_6	0.509	165	27	0	1	55	5342055	5342219	3.842E-08	52	60
P_tepidariorum_Noto-A	pseudochrom_56	0.508	177	29	0	2	60	2986302	2986126	5.287E-08	52	60
P_tepidariorum_Noto-A	pseudochrom_56	0.481	162	28	0	5	58	1927900	1927739	5.287E-08	52	60
P_tepidariorum_Noto-A	pseudochrom_56	0.456	171	30	0	2	58	2195774	2195604	5.287E-08	52	60
P_tepidariorum_Noto-A	pseudochrom_6	0.490	165	28	0	1	55	5327682	5327518	5.287E-08	52	60
P_tepidariorum_Noto-A	pseudochrom_6	0.490	165	28	0	1	55	5313786	5313950	5.287E-08	52	60
P_tepidariorum_Noto-A	pseudochrom_19	0.413	174	33	0	2	59	7670164	7669991	5.287E-08	52	60
P_tepidariorum_Noto-A	pseudochrom_56	0.440	177	32	0	1	59	2352187	2352011	7.276E-08	51	60
P_tepidariorum_Noto-A	pseudochrom_8	0.465	174	30	0	3	60	1221655	1221482	1.378E-07	51	60
P_tepidariorum_Noto-A	pseudochrom_56	0.448	174	31	0	2	59	2565420	2565247	1.896E-07	50	60
P_tepidariorum_Noto-A	pseudochrom_56	0.431	174	32	0	2	59	2374393	2374220	3.592E-07	49	60
P_tepidariorum_Noto-A	pseudochrom_19	0.444	162	29	0	2	55	7915706	7915545	4.945E-07	49	60
P_tepidariorum_Noto-A	pseudochrom_56	0.431	174	32	0	2	59	2916655	2916482	9.368E-07	48	60
P_tepidariorum_Noto-A	pseudochrom_6	0.448	174	31	0	2	59	3673753	3673926	9.368E-07	48	60
P_tepidariorum_Noto-A	pseudochrom_16	0.545	132	20	0	2	45	7681453	7681584	1.290E-06	48	60
P_tepidariorum_Noto-A	pseudochrom_16	0.545	132	20	0	2	45	7821820	7821951	1.290E-06	48	60
P_tepidariorum_Noto-A	pseudochrom_8	0.479	144	24	0	8	55	1228305	1228162	6.377E-06	46	60
P_tepidariorum_Noto-A	pseudochrom_57	0.552	114	17	0	16	53	757944	758057	4.348E-05	44	60
P_tepidariorum_Noto-A	pseudochrom_57	0.552	114	17	0	16	53	545939	546052	5.987E-05	43	60
P_tepidariorum_Noto-A	pseudochrom_38	0.403	171	33	0	2	58	754219	754049	1.136E-04	42	60
P_tepidariorum_Noto-A	scaffold_3515	0.362	174	36	0	1	58	506	679	4.089E-04	41	60
P_tepidariorum_Noto-A	pseudochrom_57	0.526	114	18	0	16	53	649673	649786	4.089E-04	41	60
P_tepidariorum_Noto-A	pseudochrom_12	0.362	174	36	0	1	58	2138507	2138680	4.089E-04	41	60
T_castaneum_Not	pseudochrom_51	0.881	177	7	0	2	60	1457942	1458118	4.629E-27	106	60
T_castaneum_Not	pseudochrom_2	0.534	174	27	0	1	58	8755115	8754942	1.425E-12	65	60
T_castaneum_Not	pseudochrom_48	0.553	168	25	0	2	57	1779397	1779564	1.822E-11	62	60
T_castaneum_Not	pseudochrom_6	0.578	171	24	0	2	58	4685451	4685281	1.822E-11	62	60
T_castaneum_Not	pseudochrom_26	0.555	162	24	0	2	55	2921011	2920850	4.740E-11	61	60
T_castaneum_Not	pseudochrom_48	0.561	171	25	0	2	58	1713374	1713544	6.519E-11	60	60
T_castaneum_Not	pseudochrom_56	0.483	180	31	0	1	60	2352187	2352008	1.233E-10	59	60
T_castaneum_Not	pseudochrom_56	0.491	171	29	0	2	58	2195774	2195604	1.233E-10	59	60
T_castaneum_Not	pseudochrom_56	0.500	174	29	0	1	58	2059639	2059466	2.333E-10	59	60
T_castaneum_Not	pseudochrom_6	0.491	171	29	0	2	58	4574567	4574737	3.209E-10	58	60
T_castaneum_Not	pseudochrom_56	0.491	171	29	0	2	58	2565420	2565250	2.174E-09	56	60
T_castaneum_Not	pseudochrom_10	0.500	174	29	0	1	58	5710148	5710321	2.174E-09	56	60
T_castaneum_Not	pseudochrom_48	0.481	162	28	0	2	55	1654728	1654889	4.115E-09	55	60
T_castaneum_Not	pseudochrom_56	0.518	162	26	0	2	55	2000634	2000473	5.662E-09	55	60
T_castaneum_Not	pseudochrom_21	0.508	171	28	0	2	58	3708401	3708571	5.662E-09	55	60
T_castaneum_Not	pseudochrom_6	0.490	165	28	0	1	55	5238838	5238674	3.842E-08	52	60
T_castaneum_Not	pseudochrom_19	0.462	162	29	0	2	55	7670164	7670003	5.287E-08	52	60
T_castaneum_Not	pseudochrom_6	0.543	171	26	0	2	58	7999371	7999541	7.276E-08	51	60
T_castaneum_Not	pseudochrom_6	0.490	165	28	0	1	55	5327682	5327518	1.001E-07	51	60
T_castaneum_Not	pseudochrom_6	0.490	165	28	0	1	55	5313786	5313950	1.001E-07	51	60
T_castaneum_Not	pseudochrom_6	0.490	165	28	0	1	55	5342055	5342219	1.378E-07	51	60
T_castaneum_Not	pseudochrom_56	0.456	171	30	0	2	58	2374393	2374223	1.896E-07	50	60
T_castaneum_Not	pseudochrom_56	0.481	162	28	0	5	58	1927900	1927739	1.896E-07	50	60
T_castaneum_Not	pseudochrom_56	0.456	171	30	0	2	58	2916655	2916485	2.610E-07	50	60
T_castaneum_Not	pseudochrom_19	0.444	162	29	0	2	55	7915706	7915545	3.592E-07	49	60
T_castaneum_Not	pseudochrom_16	0.568	132	19	0	2	45	7681453	7681584	1.775E-06	48	60
T_castaneum_Not	pseudochrom_16	0.568	132	19	0	2	45	7821820	7821951	1.775E-06	48	60
T_castaneum_Not	pseudochrom_8	0.464	168	29	0	3	58	1221655	1221488	4.632E-06	46	60
T_castaneum_Not	pseudochrom_6	0.438	171	31	0	2	58	3673753	3673923	1.209E-05	45	60
T_castaneum_Not	pseudochrom_57	0.552	114	17	0	16	53	757944	758057	3.157E-05	44	60
T_castaneum_Not	pseudochrom_57	0.552	114	17	0	16	53	545939	546052	4.348E-05	44	60
T_castaneum_Not	pseudochrom_38	0.462	162	29	0	2	55	754219	754058	5.987E-05	43	60
T_castaneum_Not	pseudochrom_8	0.450	153	28	0	5	55	1228314	1228162	1.136E-04	42	60
T_castaneum_Not	scaffold_3515	0.400	180	35	0	1	60	506	685	1.564E-04	42	60
T_castaneum_Not	pseudochrom_12	0.400	180	35	0	1	60	2138507	2138686	1.564E-04	42	60
T_castaneum_Not	pseudochrom_42	0.478	138	23	0	1	46	2820682	2820545	2.968E-04	41	60
T_castaneum_Not	pseudochrom_56	0.534	129	20	0	16	58	2986260	2986132	2.968E-04	41	60
T_castaneum_Not	pseudochrom_57	0.526	114	18	0	16	53	649673	649786	2.968E-04	41	60
T_castaneum_Not	pseudochrom_20	0.478	138	23	0	2	47	6504179	6504042	2.968E-04	41	60
T_clavata_Noto-B	pseudochrom_51	0.881	177	7	0	2	60	1457942	1458118	5.027E-28	109	60
T_clavata_Noto-B	pseudochrom_6	0.593	177	24	0	2	60	4685451	4685275	3.988E-13	66	60
T_clavata_Noto-B	pseudochrom_6	0.534	174	27	0	2	59	4574567	4574740	3.705E-12	64	60
T_clavata_Noto-B	pseudochrom_26	0.592	162	22	0	2	55	2921011	2920850	7.007E-12	63	60
T_clavata_Noto-B	pseudochrom_2	0.543	171	26	0	2	58	8755112	8754942	6.519E-11	60	60
T_clavata_Noto-B	pseudochrom_21	0.561	171	25	0	2	58	3708401	3708571	6.519E-11	60	60
T_clavata_Noto-B	pseudochrom_56	0.526	171	27	0	2	58	2059636	2059466	8.965E-11	60	60
T_clavata_Noto-B	pseudochrom_10	0.534	174	27	0	2	59	5710151	5710324	8.965E-11	60	60
T_clavata_Noto-B	pseudochrom_48	0.517	168	27	0	2	57	1779397	1779564	1.696E-10	59	60
T_clavata_Noto-B	pseudochrom_56	0.482	174	30	0	2	59	2000634	2000461	2.333E-10	59	60
T_clavata_Noto-B	pseudochrom_48	0.561	171	25	0	2	58	1713374	1713544	4.414E-10	58	60
T_clavata_Noto-B	pseudochrom_56	0.491	177	30	0	2	60	2352184	2352008	1.149E-09	57	60
T_clavata_Noto-B	pseudochrom_56	0.491	171	29	0	2	58	2195774	2195604	1.149E-09	57	60
T_clavata_Noto-B	pseudochrom_48	0.509	165	27	0	5	59	1654737	1654901	2.174E-09	56	60
T_clavata_Noto-B	pseudochrom_6	0.534	174	27	0	2	59	7999371	7999544	2.174E-09	56	60
T_clavata_Noto-B	pseudochrom_6	0.588	153	21	0	5	55	5327670	5327518	2.174E-09	56	60
T_clavata_Noto-B	pseudochrom_6	0.588	153	21	0	5	55	5313798	5313950	2.174E-09	56	60
T_clavata_Noto-B	pseudochrom_19	0.509	165	27	0	5	59	7670155	7669991	2.991E-09	55	60
T_clavata_Noto-B	pseudochrom_6	0.568	153	22	0	5	55	5238826	5238674	4.115E-09	55	60
T_clavata_Noto-B	pseudochrom_6	0.568	153	22	0	5	55	5342067	5342219	7.790E-09	54	60
T_clavata_Noto-B	pseudochrom_56	0.518	162	26	0	5	58	1927900	1927739	1.072E-08	54	60
T_clavata_Noto-B	pseudochrom_56	0.474	177	31	0	2	60	2565420	2565244	2.029E-08	53	60
T_clavata_Noto-B	pseudochrom_19	0.509	153	25	0	5	55	7915697	7915545	1.378E-07	51	60
T_clavata_Noto-B	pseudochrom_6	0.482	174	30	0	2	59	3673753	3673926	1.896E-07	50	60
T_clavata_Noto-B	pseudochrom_16	0.590	132	18	0	2	45	7681453	7681584	4.945E-07	49	60
T_clavata_Noto-B	pseudochrom_16	0.590	132	18	0	2	45	7821820	7821951	4.945E-07	49	60
T_clavata_Noto-B	pseudochrom_57	0.578	114	16	0	16	53	757944	758057	6.806E-07	49	60
T_clavata_Noto-B	pseudochrom_56	0.440	177	32	0	2	60	2374393	2374217	9.368E-07	48	60
T_clavata_Noto-B	pseudochrom_57	0.578	114	16	0	16	53	545939	546052	9.368E-07	48	60
T_clavata_Noto-B	pseudochrom_56	0.604	129	17	0	16	58	2986260	2986132	1.775E-06	48	60
T_clavata_Noto-B	pseudochrom_56	0.448	174	31	0	2	59	2916655	2916482	3.365E-06	47	60
T_clavata_Noto-B	pseudochrom_8	0.473	171	30	0	3	59	1221655	1221485	3.365E-06	47	60
T_clavata_Noto-B	pseudochrom_20	0.510	141	23	0	1	47	6504182	6504042	4.632E-06	46	60
T_clavata_Noto-B	pseudochrom_57	0.552	114	17	0	16	53	649673	649786	6.377E-06	46	60
T_clavata_Noto-B	pseudochrom_8	0.550	120	18	0	16	55	1228281	1228162	8.781E-06	46	60
T_clavata_Noto-B	pseudochrom_38	0.444	162	29	0	2	55	754219	754058	5.987E-05	43	60
T_clavata_Noto-B	pseudochrom_37	0.458	144	25	0	2	49	5812996	5812853	2.155E-04	42	60
T_clavata_Noto-B	pseudochrom_10	0.466	135	23	0	1	45	3410194	3410060	2.155E-04	42	60
L_polyphemus_Lbx_B1	pseudochrom_38	0.950	180	3	0	1	60	754222	754043	3.976E-29	112	60
L_polyphemus_Lbx_B1	pseudochrom_2	0.614	171	22	0	2	58	8755112	8754942	2.110E-13	67	60
L_polyphemus_Lbx_B1	pseudochrom_48	0.600	165	22	0	1	55	1779394	1779558	2.901E-13	67	60
L_polyphemus_Lbx_B1	pseudochrom_48	0.534	174	27	0	1	58	1654725	1654898	5.095E-12	63	60
L_polyphemus_Lbx_B1	pseudochrom_6	0.578	171	24	0	2	58	5327679	5327509	7.007E-12	63	60
L_polyphemus_Lbx_B1	pseudochrom_6	0.578	171	24	0	2	58	5313789	5313959	7.007E-12	63	60
L_polyphemus_Lbx_B1	pseudochrom_6	0.578	171	24	0	2	58	5238835	5238665	7.007E-12	63	60
L_polyphemus_Lbx_B1	pseudochrom_48	0.517	174	28	0	1	58	1713371	1713544	3.446E-11	61	60
L_polyphemus_Lbx_B1	pseudochrom_56	0.578	171	24	0	2	58	2000634	2000464	1.233E-10	59	60
L_polyphemus_Lbx_B1	pseudochrom_6	0.500	180	30	0	1	60	4574564	4574743	1.233E-10	59	60
L_polyphemus_Lbx_B1	pseudochrom_19	0.517	174	28	0	1	58	7670167	7669994	1.696E-10	59	60
L_polyphemus_Lbx_B1	pseudochrom_19	0.517	174	28	0	1	58	7915709	7915536	2.333E-10	59	60
L_polyphemus_Lbx_B1	pseudochrom_56	0.517	174	28	0	2	59	2195774	2195601	3.209E-10	58	60
L_polyphemus_Lbx_B1	pseudochrom_56	0.553	168	25	0	5	60	1927900	1927733	6.071E-10	57	60
L_polyphemus_Lbx_B1	pseudochrom_6	0.526	171	27	0	2	58	5342058	5342228	6.071E-10	57	60
L_polyphemus_Lbx_B1	pseudochrom_21	0.438	171	31	0	2	58	3708401	3708571	1.580E-09	56	60
L_polyphemus_Lbx_B1	pseudochrom_56	0.465	174	30	0	2	59	2059636	2059463	4.115E-09	55	60
L_polyphemus_Lbx_B1	pseudochrom_6	0.508	171	28	0	2	58	4685451	4685281	5.662E-09	55	60
L_polyphemus_Lbx_B1	pseudochrom_56	0.500	174	29	0	2	59	2986302	2986129	7.790E-09	54	60
L_polyphemus_Lbx_B1	pseudochrom_26	0.473	171	30	0	2	58	2921011	2920841	2.792E-08	53	60
L_polyphemus_Lbx_B1	pseudochrom_56	0.448	174	31	0	2	59	2352184	2352011	5.287E-08	52	60
L_polyphemus_Lbx_B1	pseudochrom_10	0.509	165	27	0	5	59	5710160	5710324	5.287E-08	52	60
L_polyphemus_Lbx_B1	pseudochrom_56	0.440	177	32	0	1	59	2565423	2565247	1.001E-07	51	60
L_polyphemus_Lbx_B1	pseudochrom_8	0.436	165	30	0	5	59	1221649	1221485	1.001E-07	51	60
L_polyphemus_Lbx_B1	pseudochrom_56	0.450	180	32	0	1	60	2916658	2916479	1.378E-07	51	60
L_polyphemus_Lbx_B1	pseudochrom_56	0.431	174	32	0	2	59	2374393	2374220	1.896E-07	50	60
L_polyphemus_Lbx_B1	pseudochrom_38	0.555	135	20	0	1	45	3190521	3190655	2.610E-07	50	60
L_polyphemus_Lbx_B1	pseudochrom_6	0.413	174	33	0	3	60	3673756	3673929	4.945E-07	49	60
L_polyphemus_Lbx_B1	pseudochrom_57	0.642	126	14	0	13	53	649661	649786	1.290E-06	48	60
L_polyphemus_Lbx_B1	pseudochrom_57	0.657	114	13	0	16	53	757944	758057	1.775E-06	48	60
L_polyphemus_Lbx_B1	pseudochrom_57	0.657	114	13	0	16	53	545939	546052	1.775E-06	48	60
L_polyphemus_Lbx_B1	pseudochrom_51	0.462	162	29	0	5	58	1457951	1458112	2.444E-06	47	60
L_polyphemus_Lbx_B1	pseudochrom_42	0.545	132	20	0	2	45	2820679	2820548	2.292E-05	44	60
L_polyphemus_Lbx_B1	pseudochrom_8	0.425	162	30	0	2	55	1228323	1228162	3.157E-05	44	60
L_polyphemus_Lbx_B1	pseudochrom_6	0.438	171	31	0	2	58	7999371	7999541	4.348E-05	44	60
P_opilio_Lbx	pseudochrom_38	0.983	180	1	0	1	60	754222	754043	1.973E-32	122	60
P_opilio_Lbx	pseudochrom_48	0.600	165	22	0	1	55	1779394	1779558	1.535E-13	68	60
P_opilio_Lbx	pseudochrom_2	0.596	171	23	0	2	58	8755112	8754942	2.901E-13	67	60
P_opilio_Lbx	pseudochrom_48	0.534	174	27	0	1	58	1654725	1654898	1.960E-12	64	60
P_opilio_Lbx	pseudochrom_56	0.534	174	27	0	2	59	2195774	2195601	1.960E-12	64	60
P_opilio_Lbx	pseudochrom_6	0.561	171	25	0	2	58	5327679	5327509	2.695E-12	64	60
P_opilio_Lbx	pseudochrom_6	0.561	171	25	0	2	58	5313789	5313959	2.695E-12	64	60
P_opilio_Lbx	pseudochrom_6	0.561	171	25	0	2	58	5238835	5238665	2.695E-12	64	60
P_opilio_Lbx	pseudochrom_48	0.517	174	28	0	1	58	1713371	1713544	9.635E-12	63	60
P_opilio_Lbx	pseudochrom_56	0.578	171	24	0	2	58	2000634	2000464	9.635E-12	63	60
P_opilio_Lbx	pseudochrom_6	0.500	180	30	0	1	60	4574564	4574743	2.506E-11	61	60
P_opilio_Lbx	pseudochrom_19	0.517	174	28	0	1	58	7670167	7669994	3.446E-11	61	60
P_opilio_Lbx	pseudochrom_6	0.526	171	27	0	2	58	5342058	5342228	8.965E-11	60	60
P_opilio_Lbx	pseudochrom_56	0.553	168	25	0	5	60	1927900	1927733	1.233E-10	59	60
P_opilio_Lbx	pseudochrom_21	0.438	171	31	0	2	58	3708401	3708571	2.333E-10	59	60
P_opilio_Lbx	pseudochrom_19	0.500	174	29	0	1	58	7915709	7915536	2.333E-10	59	60
P_opilio_Lbx	pseudochrom_56	0.500	174	29	0	2	59	2986302	2986129	3.209E-10	58	60
P_opilio_Lbx	pseudochrom_56	0.465	174	30	0	2	59	2059636	2059463	3.209E-10	58	60
P_opilio_Lbx	pseudochrom_56	0.448	174	31	0	2	59	2374393	2374220	4.414E-10	58	60
P_opilio_Lbx	pseudochrom_6	0.508	171	28	0	2	58	4685451	4685281	6.071E-10	57	60
P_opilio_Lbx	pseudochrom_56	0.448	174	31	0	2	59	2352184	2352011	1.580E-09	56	60
P_opilio_Lbx	pseudochrom_56	0.440	177	32	0	1	59	2565423	2565247	2.991E-09	55	60
P_opilio_Lbx	pseudochrom_56	0.450	180	32	0	1	60	2916658	2916479	4.115E-09	55	60
P_opilio_Lbx	pseudochrom_10	0.509	165	27	0	5	59	5710160	5710324	5.662E-09	55	60
P_opilio_Lbx	pseudochrom_26	0.473	171	30	0	2	58	2921011	2920841	7.790E-09	54	60
P_opilio_Lbx	pseudochrom_38	0.555	135	20	0	1	45	3190521	3190655	5.287E-08	52	60
P_opilio_Lbx	pseudochrom_6	0.413	174	33	0	3	60	3673756	3673929	1.001E-07	51	60
P_opilio_Lbx	pseudochrom_8	0.418	165	31	0	5	59	1221649	1221485	1.378E-07	51	60
P_opilio_Lbx	pseudochrom_57	0.642	126	14	0	13	53	649661	649786	1.896E-07	50	60
P_opilio_Lbx	pseudochrom_57	0.657	114	13	0	16	53	757944	758057	2.610E-07	50	60
P_opilio_Lbx	pseudochrom_57	0.657	114	13	0	16	53	545939	546052	2.610E-07	50	60
P_opilio_Lbx	pseudochrom_51	0.462	162	29	0	5	58	1457951	1458112	3.592E-07	49	60
P_opilio_Lbx	pseudochrom_8	0.425	162	30	0	2	55	1228323	1228162	1.290E-06	48	60
P_opilio_Lbx	pseudochrom_6	0.438	171	31	0	2	58	7999371	7999541	1.775E-06	48	60
P_opilio_Lbx	pseudochrom_37	0.510	135	22	0	1	45	2176067	2175933	6.377E-06	46	60
P_opilio_Lbx	pseudochrom_17	0.500	144	24	0	4	51	7934	8077	8.781E-06	46	60
P_opilio_Lbx	pseudochrom_17	0.500	144	24	0	4	51	441221	441364	8.781E-06	46	60
P_opilio_Lbx	pseudochrom_57	0.555	108	15	0	20	53	1454445	1454552	5.633E-04	40	60
P_opilio_Lbx	pseudochrom_45	0.500	132	22	0	2	45	6861038	6860907	5.633E-04	40	60
P_opilio_Lbx	pseudochrom_16	0.476	126	21	0	5	46	7821829	7821954	5.633E-04	40	60
P_opilio_Lbx	scaffold_575	0.487	123	21	0	5	45	7092	7214	7.761E-04	40	60
P_opilio_Lbx	pseudochrom_39	0.487	123	21	0	5	45	241005	241127	7.761E-04	40	60
P_opilio_Lbx	pseudochrom_30	0.344	174	37	0	1	58	174617	174790	7.761E-04	40	60
T_antipodiana_Lbx-A	pseudochrom_38	0.983	180	1	0	1	60	754222	754043	1.973E-32	122	60
T_antipodiana_Lbx-A	pseudochrom_48	0.600	165	22	0	1	55	1779394	1779558	1.535E-13	68	60
T_antipodiana_Lbx-A	pseudochrom_2	0.596	171	23	0	2	58	8755112	8754942	2.901E-13	67	60
T_antipodiana_Lbx-A	pseudochrom_48	0.534	174	27	0	1	58	1654725	1654898	1.960E-12	64	60
T_antipodiana_Lbx-A	pseudochrom_56	0.534	174	27	0	2	59	2195774	2195601	1.960E-12	64	60
T_antipodiana_Lbx-A	pseudochrom_6	0.561	171	25	0	2	58	5327679	5327509	2.695E-12	64	60
T_antipodiana_Lbx-A	pseudochrom_6	0.561	171	25	0	2	58	5313789	5313959	2.695E-12	64	60
T_antipodiana_Lbx-A	pseudochrom_6	0.561	171	25	0	2	58	5238835	5238665	2.695E-12	64	60
T_antipodiana_Lbx-A	pseudochrom_48	0.517	174	28	0	1	58	1713371	1713544	9.635E-12	63	60
T_antipodiana_Lbx-A	pseudochrom_56	0.578	171	24	0	2	58	2000634	2000464	9.635E-12	63	60
T_antipodiana_Lbx-A	pseudochrom_6	0.500	180	30	0	1	60	4574564	4574743	2.506E-11	61	60
T_antipodiana_Lbx-A	pseudochrom_19	0.517	174	28	0	1	58	7670167	7669994	3.446E-11	61	60
T_antipodiana_Lbx-A	pseudochrom_6	0.526	171	27	0	2	58	5342058	5342228	8.965E-11	60	60
T_antipodiana_Lbx-A	pseudochrom_56	0.553	168	25	0	5	60	1927900	1927733	1.233E-10	59	60
T_antipodiana_Lbx-A	pseudochrom_21	0.438	171	31	0	2	58	3708401	3708571	2.333E-10	59	60
T_antipodiana_Lbx-A	pseudochrom_19	0.500	174	29	0	1	58	7915709	7915536	2.333E-10	59	60
T_antipodiana_Lbx-A	pseudochrom_56	0.500	174	29	0	2	59	2986302	2986129	3.209E-10	58	60
T_antipodiana_Lbx-A	pseudochrom_56	0.465	174	30	0	2	59	2059636	2059463	3.209E-10	58	60
T_antipodiana_Lbx-A	pseudochrom_56	0.448	174	31	0	2	59	2374393	2374220	4.414E-10	58	60
T_antipodiana_Lbx-A	pseudochrom_6	0.508	171	28	0	2	58	4685451	4685281	6.071E-10	57	60
T_antipodiana_Lbx-A	pseudochrom_56	0.448	174	31	0	2	59	2352184	2352011	1.580E-09	56	60
T_antipodiana_Lbx-A	pseudochrom_56	0.440	177	32	0	1	59	2565423	2565247	2.991E-09	55	60
T_antipodiana_Lbx-A	pseudochrom_56	0.450	180	32	0	1	60	2916658	2916479	4.115E-09	55	60
T_antipodiana_Lbx-A	pseudochrom_10	0.509	165	27	0	5	59	5710160	5710324	5.662E-09	55	60
T_antipodiana_Lbx-A	pseudochrom_26	0.473	171	30	0	2	58	2921011	2920841	7.790E-09	54	60
T_antipodiana_Lbx-A	pseudochrom_38	0.555	135	20	0	1	45	3190521	3190655	5.287E-08	52	60
T_antipodiana_Lbx-A	pseudochrom_6	0.413	174	33	0	3	60	3673756	3673929	1.001E-07	51	60
T_antipodiana_Lbx-A	pseudochrom_8	0.418	165	31	0	5	59	1221649	1221485	1.378E-07	51	60
T_antipodiana_Lbx-A	pseudochrom_57	0.642	126	14	0	13	53	649661	649786	1.896E-07	50	60
T_antipodiana_Lbx-A	pseudochrom_57	0.657	114	13	0	16	53	757944	758057	2.610E-07	50	60
T_antipodiana_Lbx-A	pseudochrom_57	0.657	114	13	0	16	53	545939	546052	2.610E-07	50	60
T_antipodiana_Lbx-A	pseudochrom_51	0.462	162	29	0	5	58	1457951	1458112	3.592E-07	49	60
T_antipodiana_Lbx-A	pseudochrom_8	0.425	162	30	0	2	55	1228323	1228162	1.290E-06	48	60
T_antipodiana_Lbx-A	pseudochrom_6	0.438	171	31	0	2	58	7999371	7999541	1.775E-06	48	60
T_antipodiana_Lbx-A	pseudochrom_37	0.510	135	22	0	1	45	2176067	2175933	6.377E-06	46	60
T_antipodiana_Lbx-A	pseudochrom_17	0.500	144	24	0	4	51	7934	8077	8.781E-06	46	60
T_antipodiana_Lbx-A	pseudochrom_17	0.500	144	24	0	4	51	441221	441364	8.781E-06	46	60
T_antipodiana_Lbx-A	pseudochrom_57	0.555	108	15	0	20	53	1454445	1454552	5.633E-04	40	60
T_antipodiana_Lbx-A	pseudochrom_45	0.500	132	22	0	2	45	6861038	6860907	5.633E-04	40	60
T_antipodiana_Lbx-A	pseudochrom_16	0.476	126	21	0	5	46	7821829	7821954	5.633E-04	40	60
T_antipodiana_Lbx-A	scaffold_575	0.487	123	21	0	5	45	7092	7214	7.761E-04	40	60
T_antipodiana_Lbx-A	pseudochrom_39	0.487	123	21	0	5	45	241005	241127	7.761E-04	40	60
T_antipodiana_Lbx-A	pseudochrom_30	0.344	174	37	0	1	58	174617	174790	7.761E-04	40	60
T_clavata_Lbx-A	pseudochrom_38	0.983	180	1	0	1	60	754222	754043	1.973E-32	122	60
T_clavata_Lbx-A	pseudochrom_48	0.600	165	22	0	1	55	1779394	1779558	1.535E-13	68	60
T_clavata_Lbx-A	pseudochrom_2	0.596	171	23	0	2	58	8755112	8754942	2.901E-13	67	60
T_clavata_Lbx-A	pseudochrom_48	0.534	174	27	0	1	58	1654725	1654898	1.960E-12	64	60
T_clavata_Lbx-A	pseudochrom_56	0.534	174	27	0	2	59	2195774	2195601	1.960E-12	64	60
T_clavata_Lbx-A	pseudochrom_6	0.561	171	25	0	2	58	5327679	5327509	2.695E-12	64	60
T_clavata_Lbx-A	pseudochrom_6	0.561	171	25	0	2	58	5313789	5313959	2.695E-12	64	60
T_clavata_Lbx-A	pseudochrom_6	0.561	171	25	0	2	58	5238835	5238665	2.695E-12	64	60
T_clavata_Lbx-A	pseudochrom_48	0.517	174	28	0	1	58	1713371	1713544	9.635E-12	63	60
T_clavata_Lbx-A	pseudochrom_56	0.578	171	24	0	2	58	2000634	2000464	9.635E-12	63	60
T_clavata_Lbx-A	pseudochrom_6	0.500	180	30	0	1	60	4574564	4574743	2.506E-11	61	60
T_clavata_Lbx-A	pseudochrom_19	0.517	174	28	0	1	58	7670167	7669994	3.446E-11	61	60
T_clavata_Lbx-A	pseudochrom_6	0.526	171	27	0	2	58	5342058	5342228	8.965E-11	60	60
T_clavata_Lbx-A	pseudochrom_56	0.553	168	25	0	5	60	1927900	1927733	1.233E-10	59	60
T_clavata_Lbx-A	pseudochrom_21	0.438	171	31	0	2	58	3708401	3708571	2.333E-10	59	60
T_clavata_Lbx-A	pseudochrom_19	0.500	174	29	0	1	58	7915709	7915536	2.333E-10	59	60
T_clavata_Lbx-A	pseudochrom_56	0.500	174	29	0	2	59	2986302	2986129	3.209E-10	58	60
T_clavata_Lbx-A	pseudochrom_56	0.465	174	30	0	2	59	2059636	2059463	3.209E-10	58	60
T_clavata_Lbx-A	pseudochrom_56	0.448	174	31	0	2	59	2374393	2374220	4.414E-10	58	60
T_clavata_Lbx-A	pseudochrom_6	0.508	171	28	0	2	58	4685451	4685281	6.071E-10	57	60
T_clavata_Lbx-A	pseudochrom_56	0.448	174	31	0	2	59	2352184	2352011	1.580E-09	56	60
T_clavata_Lbx-A	pseudochrom_56	0.440	177	32	0	1	59	2565423	2565247	2.991E-09	55	60
T_clavata_Lbx-A	pseudochrom_56	0.450	180	32	0	1	60	2916658	2916479	4.115E-09	55	60
T_clavata_Lbx-A	pseudochrom_10	0.509	165	27	0	5	59	5710160	5710324	5.662E-09	55	60
T_clavata_Lbx-A	pseudochrom_26	0.473	171	30	0	2	58	2921011	2920841	7.790E-09	54	60
T_clavata_Lbx-A	pseudochrom_38	0.555	135	20	0	1	45	3190521	3190655	5.287E-08	52	60
T_clavata_Lbx-A	pseudochrom_6	0.413	174	33	0	3	60	3673756	3673929	1.001E-07	51	60
T_clavata_Lbx-A	pseudochrom_8	0.418	165	31	0	5	59	1221649	1221485	1.378E-07	51	60
T_clavata_Lbx-A	pseudochrom_57	0.642	126	14	0	13	53	649661	649786	1.896E-07	50	60
T_clavata_Lbx-A	pseudochrom_57	0.657	114	13	0	16	53	757944	758057	2.610E-07	50	60
T_clavata_Lbx-A	pseudochrom_57	0.657	114	13	0	16	53	545939	546052	2.610E-07	50	60
T_clavata_Lbx-A	pseudochrom_51	0.462	162	29	0	5	58	1457951	1458112	3.592E-07	49	60
T_clavata_Lbx-A	pseudochrom_8	0.425	162	30	0	2	55	1228323	1228162	1.290E-06	48	60
T_clavata_Lbx-A	pseudochrom_6	0.438	171	31	0	2	58	7999371	7999541	1.775E-06	48	60
T_clavata_Lbx-A	pseudochrom_37	0.510	135	22	0	1	45	2176067	2175933	6.377E-06	46	60
T_clavata_Lbx-A	pseudochrom_17	0.500	144	24	0	4	51	7934	8077	8.781E-06	46	60
T_clavata_Lbx-A	pseudochrom_17	0.500	144	24	0	4	51	441221	441364	8.781E-06	46	60
T_clavata_Lbx-A	pseudochrom_57	0.555	108	15	0	20	53	1454445	1454552	5.633E-04	40	60
T_clavata_Lbx-A	pseudochrom_45	0.500	132	22	0	2	45	6861038	6860907	5.633E-04	40	60
T_clavata_Lbx-A	pseudochrom_16	0.476	126	21	0	5	46	7821829	7821954	5.633E-04	40	60
T_clavata_Lbx-A	scaffold_575	0.487	123	21	0	5	45	7092	7214	7.761E-04	40	60
T_clavata_Lbx-A	pseudochrom_39	0.487	123	21	0	5	45	241005	241127	7.761E-04	40	60
T_clavata_Lbx-A	pseudochrom_30	0.344	174	37	0	1	58	174617	174790	7.761E-04	40	60
T_tridentatus_Lbx_A	pseudochrom_38	1.000	180	0	0	1	60	754222	754043	5.553E-33	123	60
T_tridentatus_Lbx_A	pseudochrom_48	0.600	165	22	0	1	55	1779394	1779558	1.116E-13	68	60
T_tridentatus_Lbx_A	pseudochrom_2	0.596	171	23	0	2	58	8755112	8754942	2.110E-13	67	60
T_tridentatus_Lbx_A	pseudochrom_48	0.534	174	27	0	1	58	1654725	1654898	1.425E-12	65	60
T_tridentatus_Lbx_A	pseudochrom_56	0.534	174	27	0	2	59	2195774	2195601	1.425E-12	65	60
T_tridentatus_Lbx_A	pseudochrom_6	0.561	171	25	0	2	58	5327679	5327509	1.960E-12	64	60
T_tridentatus_Lbx_A	pseudochrom_6	0.561	171	25	0	2	58	5313789	5313959	1.960E-12	64	60
T_tridentatus_Lbx_A	pseudochrom_6	0.561	171	25	0	2	58	5238835	5238665	1.960E-12	64	60
T_tridentatus_Lbx_A	pseudochrom_48	0.517	174	28	0	1	58	1713371	1713544	7.007E-12	63	60
T_tridentatus_Lbx_A	pseudochrom_56	0.578	171	24	0	2	58	2000634	2000464	7.007E-12	63	60
T_tridentatus_Lbx_A	pseudochrom_6	0.500	180	30	0	1	60	4574564	4574743	2.506E-11	61	60
T_tridentatus_Lbx_A	pseudochrom_19	0.517	174	28	0	1	58	7670167	7669994	2.506E-11	61	60
T_tridentatus_Lbx_A	pseudochrom_6	0.526	171	27	0	2	58	5342058	5342228	6.519E-11	60	60
T_tridentatus_Lbx_A	pseudochrom_21	0.438	171	31	0	2	58	3708401	3708571	1.696E-10	59	60
T_tridentatus_Lbx_A	pseudochrom_19	0.500	174	29	0	1	58	7915709	7915536	1.696E-10	59	60
T_tridentatus_Lbx_A	pseudochrom_56	0.500	174	29	0	2	59	2986302	2986129	2.333E-10	59	60
T_tridentatus_Lbx_A	pseudochrom_56	0.555	162	24	0	5	58	1927900	1927739	2.333E-10	59	60
T_tridentatus_Lbx_A	pseudochrom_56	0.465	174	30	0	2	59	2059636	2059463	2.333E-10	59	60
T_tridentatus_Lbx_A	pseudochrom_56	0.448	174	31	0	2	59	2374393	2374220	3.209E-10	58	60
T_tridentatus_Lbx_A	pseudochrom_6	0.508	171	28	0	2	58	4685451	4685281	4.414E-10	58	60
T_tridentatus_Lbx_A	pseudochrom_56	0.448	174	31	0	2	59	2352184	2352011	1.149E-09	57	60
T_tridentatus_Lbx_A	pseudochrom_56	0.450	180	32	0	1	60	2916658	2916479	1.580E-09	56	60
T_tridentatus_Lbx_A	pseudochrom_56	0.440	177	32	0	1	59	2565423	2565247	2.174E-09	56	60
T_tridentatus_Lbx_A	pseudochrom_10	0.509	165	27	0	5	59	5710160	5710324	4.115E-09	55	60
T_tridentatus_Lbx_A	pseudochrom_26	0.473	171	30	0	2	58	2921011	2920841	5.662E-09	55	60
T_tridentatus_Lbx_A	pseudochrom_38	0.555	135	20	0	1	45	3190521	3190655	5.287E-08	52	60
T_tridentatus_Lbx_A	pseudochrom_6	0.413	174	33	0	3	60	3673756	3673929	1.001E-07	51	60
T_tridentatus_Lbx_A	pseudochrom_8	0.418	165	31	0	5	59	1221649	1221485	1.001E-07	51	60
T_tridentatus_Lbx_A	pseudochrom_57	0.642	126	14	0	13	53	649661	649786	1.378E-07	51	60
T_tridentatus_Lbx_A	pseudochrom_57	0.657	114	13	0	16	53	757944	758057	1.896E-07	50	60
T_tridentatus_Lbx_A	pseudochrom_57	0.657	114	13	0	16	53	545939	546052	1.896E-07	50	60
T_tridentatus_Lbx_A	pseudochrom_51	0.462	162	29	0	5	58	1457951	1458112	2.610E-07	50	60
T_tridentatus_Lbx_A	pseudochrom_8	0.425	162	30	0	2	55	1228323	1228162	9.368E-07	48	60
T_tridentatus_Lbx_A	pseudochrom_6	0.438	171	31	0	2	58	7999371	7999541	1.290E-06	48	60
T_tridentatus_Lbx_A	pseudochrom_37	0.510	135	22	0	1	45	2176067	2175933	6.377E-06	46	60
T_tridentatus_Lbx_A	pseudochrom_17	0.500	144	24	0	4	51	7934	8077	8.781E-06	46	60
T_tridentatus_Lbx_A	pseudochrom_17	0.500	144	24	0	4	51	441221	441364	8.781E-06	46	60
T_tridentatus_Lbx_A	pseudochrom_57	0.555	108	15	0	20	53	1454445	1454552	4.089E-04	41	60
T_tridentatus_Lbx_A	pseudochrom_45	0.500	132	22	0	2	45	6861038	6860907	5.633E-04	40	60
T_tridentatus_Lbx_A	pseudochrom_30	0.344	174	37	0	1	58	174617	174790	5.633E-04	40	60
T_tridentatus_Lbx_A	pseudochrom_16	0.476	126	21	0	5	46	7821829	7821954	5.633E-04	40	60
T_tridentatus_Lbx_A	scaffold_575	0.487	123	21	0	5	45	7092	7214	7.761E-04	40	60
T_tridentatus_Lbx_A	pseudochrom_39	0.487	123	21	0	5	45	241005	241127	7.761E-04	40	60
T_tridentatus_Lbx_A	pseudochrom_13	0.381	141	33	0	1	55	4948696	4948836	7.761E-04	40	60
D_silvatica_Msx1-A	pseudochrom_6	0.881	177	7	0	1	59	5327682	5327506	2.862E-25	101	60
D_silvatica_Msx1-A	pseudochrom_6	0.881	177	7	0	1	59	5313786	5313962	2.862E-25	101	60
D_silvatica_Msx1-A	pseudochrom_6	0.881	177	7	0	1	59	5238838	5238662	3.931E-25	101	60
D_silvatica_Msx1-A	pseudochrom_6	0.779	177	13	0	1	59	5342055	5342231	2.073E-21	90	60
D_silvatica_Msx1-A	pseudochrom_2	0.610	177	23	0	2	60	8755112	8754936	8.119E-14	68	60
D_silvatica_Msx1-A	pseudochrom_6	0.614	171	22	0	2	58	4685451	4685281	7.539E-13	66	60
D_silvatica_Msx1-A	pseudochrom_6	0.614	171	22	0	2	58	4574567	4574737	2.506E-11	61	60
D_silvatica_Msx1-A	pseudochrom_26	0.508	177	29	0	1	59	2921014	2920838	6.519E-11	60	60
D_silvatica_Msx1-A	pseudochrom_56	0.534	174	27	0	1	58	1927912	1927739	8.965E-11	60	60
D_silvatica_Msx1-A	pseudochrom_48	0.518	162	26	0	2	55	1779397	1779558	3.209E-10	58	60
D_silvatica_Msx1-A	pseudochrom_48	0.543	171	26	0	2	58	1654728	1654898	8.352E-10	57	60
D_silvatica_Msx1-A	pseudochrom_21	0.491	171	29	0	2	58	3708401	3708571	1.149E-09	57	60
D_silvatica_Msx1-A	pseudochrom_38	0.561	171	25	0	2	58	754219	754049	2.174E-09	56	60
D_silvatica_Msx1-A	pseudochrom_56	0.526	171	27	0	2	58	2000634	2000464	4.115E-09	55	60
D_silvatica_Msx1-A	pseudochrom_51	0.549	153	23	0	5	55	1457951	1458103	5.662E-09	55	60
D_silvatica_Msx1-A	pseudochrom_57	0.615	117	15	0	15	53	757941	758057	1.475E-08	53	60
D_silvatica_Msx1-A	pseudochrom_19	0.508	171	28	0	2	58	7670164	7669994	1.475E-08	53	60
D_silvatica_Msx1-A	pseudochrom_56	0.526	171	27	0	2	58	2986302	2986132	2.029E-08	53	60
D_silvatica_Msx1-A	pseudochrom_57	0.615	117	15	0	15	53	545936	546052	2.029E-08	53	60
D_silvatica_Msx1-A	pseudochrom_57	0.615	117	15	0	15	53	649670	649786	2.792E-08	53	60
D_silvatica_Msx1-A	pseudochrom_6	0.482	168	28	0	3	58	3673756	3673923	2.792E-08	53	60
D_silvatica_Msx1-A	pseudochrom_48	0.508	171	28	0	2	58	1713374	1713544	3.842E-08	52	60
D_silvatica_Msx1-A	pseudochrom_10	0.537	162	25	0	5	58	5710160	5710321	3.842E-08	52	60
D_silvatica_Msx1-A	pseudochrom_8	0.500	162	27	0	2	55	1228323	1228162	3.842E-08	52	60
D_silvatica_Msx1-A	pseudochrom_19	0.508	171	28	0	2	58	7915706	7915536	7.276E-08	51	60
D_silvatica_Msx1-A	pseudochrom_56	0.473	171	30	0	2	58	2059636	2059466	1.378E-07	51	60
D_silvatica_Msx1-A	pseudochrom_56	0.473	171	30	0	2	58	2195774	2195604	2.610E-07	50	60
D_silvatica_Msx1-A	pseudochrom_56	0.491	171	29	0	2	58	2916655	2916485	3.592E-07	49	60
D_silvatica_Msx1-A	pseudochrom_56	0.456	171	30	0	2	58	2352184	2352014	2.444E-06	47	60
D_silvatica_Msx1-A	pseudochrom_56	0.438	171	31	0	2	58	2374393	2374223	3.365E-06	47	60
D_silvatica_Msx1-A	pseudochrom_38	0.543	138	21	0	2	47	3190524	3190661	3.365E-06	47	60
D_silvatica_Msx1-A	pseudochrom_42	0.577	135	19	0	2	46	2820679	2820545	4.632E-06	46	60
D_silvatica_Msx1-A	pseudochrom_56	0.481	162	28	0	5	58	2565411	2565250	6.377E-06	46	60
D_silvatica_Msx1-A	pseudochrom_47	0.433	180	33	0	1	60	303782	303961	8.781E-06	46	60
D_silvatica_Msx1-A	pseudochrom_57	0.633	90	11	0	24	53	1454463	1454552	1.209E-05	45	60
D_silvatica_Msx1-A	pseudochrom_6	0.462	162	29	0	2	55	7999371	7999532	1.209E-05	45	60
D_silvatica_Msx1-A	pseudochrom_8	0.481	162	28	0	5	58	1221649	1221488	1.209E-05	45	60
D_silvatica_Msx1-A	pseudochrom_37	0.521	138	22	0	2	47	2176064	2175927	3.157E-05	44	60
L_polyphemus_Slou_E	pseudochrom_6	0.950	180	3	0	1	60	4685454	4685275	1.216E-30	117	60
L_polyphemus_Slou_E	pseudochrom_2	0.649	171	20	0	2	58	8755112	8754942	4.998E-16	75	60
L_polyphemus_Slou_E	pseudochrom_6	0.614	171	22	0	2	58	5238835	5238665	6.367E-15	72	60
L_polyphemus_Slou_E	pseudochrom_6	0.596	171	23	0	2	58	5327679	5327509	1.654E-14	70	60
L_polyphemus_Slou_E	pseudochrom_6	0.596	171	23	0	2	58	5313789	5313959	1.654E-14	70	60
L_polyphemus_Slou_E	pseudochrom_51	0.566	180	26	0	1	60	1457939	1458118	3.125E-14	70	60
L_polyphemus_Slou_E	pseudochrom_6	0.603	174	23	0	2	59	4574567	4574740	3.125E-14	70	60
L_polyphemus_Slou_E	pseudochrom_56	0.550	180	27	0	1	60	2195777	2195598	1.116E-13	68	60
L_polyphemus_Slou_E	pseudochrom_6	0.561	171	25	0	2	58	5342058	5342228	1.960E-12	64	60
L_polyphemus_Slou_E	pseudochrom_48	0.500	168	28	0	2	57	1779397	1779564	5.095E-12	63	60
L_polyphemus_Slou_E	pseudochrom_56	0.578	171	24	0	2	58	2059636	2059466	9.635E-12	63	60
L_polyphemus_Slou_E	pseudochrom_56	0.533	180	28	0	1	60	2000637	2000458	9.635E-12	63	60
L_polyphemus_Slou_E	pseudochrom_48	0.568	174	25	0	2	59	1654728	1654901	1.325E-11	62	60
L_polyphemus_Slou_E	pseudochrom_10	0.525	177	28	0	2	60	5710151	5710327	1.325E-11	62	60
L_polyphemus_Slou_E	pseudochrom_48	0.561	171	25	0	2	58	1713374	1713544	2.506E-11	61	60
L_polyphemus_Slou_E	pseudochrom_21	0.542	177	27	0	2	60	3708401	3708577	2.506E-11	61	60
L_polyphemus_Slou_E	pseudochrom_56	0.508	177	29	0	2	60	2565420	2565244	3.446E-11	61	60
L_polyphemus_Slou_E	pseudochrom_56	0.491	177	30	0	2	60	2352184	2352008	8.965E-11	60	60
L_polyphemus_Slou_E	pseudochrom_26	0.543	171	26	0	2	58	2921011	2920841	8.965E-11	60	60
L_polyphemus_Slou_E	pseudochrom_56	0.555	162	24	0	5	58	1927900	1927739	1.696E-10	59	60
L_polyphemus_Slou_E	pseudochrom_19	0.534	174	27	0	2	59	7670164	7669991	2.333E-10	59	60
L_polyphemus_Slou_E	pseudochrom_6	0.517	174	28	0	2	59	7999371	7999544	6.071E-10	57	60
L_polyphemus_Slou_E	pseudochrom_56	0.483	180	31	0	1	60	2374396	2374217	8.352E-10	57	60
L_polyphemus_Slou_E	pseudochrom_19	0.526	171	27	0	2	58	7915706	7915536	1.580E-09	56	60
L_polyphemus_Slou_E	pseudochrom_38	0.508	171	28	0	2	58	754219	754049	5.662E-09	55	60
L_polyphemus_Slou_E	pseudochrom_42	0.600	135	18	0	2	46	2820679	2820545	7.790E-09	54	60
L_polyphemus_Slou_E	pseudochrom_56	0.482	174	30	0	2	59	2916655	2916482	1.072E-08	54	60
L_polyphemus_Slou_E	pseudochrom_57	0.615	117	15	0	15	53	757941	758057	3.842E-08	52	60
L_polyphemus_Slou_E	pseudochrom_57	0.615	117	15	0	15	53	649670	649786	5.287E-08	52	60
L_polyphemus_Slou_E	pseudochrom_57	0.615	117	15	0	15	53	545936	546052	5.287E-08	52	60
L_polyphemus_Slou_E	pseudochrom_6	0.472	165	29	0	5	59	3673762	3673926	1.001E-07	51	60
L_polyphemus_Slou_E	pseudochrom_8	0.473	171	30	0	3	59	1221655	1221485	1.378E-07	51	60
L_polyphemus_Slou_E	pseudochrom_8	0.462	162	29	0	2	55	1228323	1228162	1.896E-07	50	60
L_polyphemus_Slou_E	pseudochrom_56	0.491	171	29	0	2	58	2986302	2986132	4.945E-07	49	60
L_polyphemus_Slou_E	pseudochrom_19	0.478	138	23	0	2	47	4732826	4732689	3.157E-05	44	60
L_polyphemus_Slou_E	pseudochrom_57	0.458	135	25	0	6	53	1454418	1454552	1.564E-04	42	60
P_tepidariorum_NK1-B-1	pseudochrom_6	0.983	180	1	0	1	60	4685454	4685275	1.321E-31	119	60
P_tepidariorum_NK1-B-1	pseudochrom_2	0.649	171	20	0	2	58	8755112	8754942	6.869E-16	74	60
P_tepidariorum_NK1-B-1	pseudochrom_6	0.614	171	22	0	2	58	5238835	5238665	2.273E-14	70	60
P_tepidariorum_NK1-B-1	pseudochrom_6	0.603	174	23	0	2	59	4574567	4574740	2.273E-14	70	60
P_tepidariorum_NK1-B-1	pseudochrom_6	0.596	171	23	0	2	58	5327679	5327509	5.906E-14	69	60
P_tepidariorum_NK1-B-1	pseudochrom_6	0.596	171	23	0	2	58	5313789	5313959	5.906E-14	69	60
P_tepidariorum_NK1-B-1	pseudochrom_51	0.566	180	26	0	1	60	1457939	1458118	8.119E-14	68	60
P_tepidariorum_NK1-B-1	pseudochrom_56	0.550	180	27	0	1	60	2195777	2195598	1.535E-13	68	60
P_tepidariorum_NK1-B-1	pseudochrom_6	0.561	171	25	0	2	58	5342058	5342228	7.007E-12	63	60
P_tepidariorum_NK1-B-1	pseudochrom_48	0.500	168	28	0	2	57	1779397	1779564	1.325E-11	62	60
P_tepidariorum_NK1-B-1	pseudochrom_56	0.578	171	24	0	2	58	2059636	2059466	1.325E-11	62	60
P_tepidariorum_NK1-B-1	pseudochrom_56	0.533	180	28	0	1	60	2000637	2000458	1.325E-11	62	60
P_tepidariorum_NK1-B-1	pseudochrom_10	0.525	177	28	0	2	60	5710151	5710327	2.506E-11	61	60
P_tepidariorum_NK1-B-1	pseudochrom_48	0.568	174	25	0	2	59	1654728	1654901	3.446E-11	61	60
P_tepidariorum_NK1-B-1	pseudochrom_56	0.508	177	29	0	2	60	2565420	2565244	4.740E-11	61	60
P_tepidariorum_NK1-B-1	pseudochrom_21	0.542	177	27	0	2	60	3708401	3708577	6.519E-11	60	60
P_tepidariorum_NK1-B-1	pseudochrom_48	0.561	171	25	0	2	58	1713374	1713544	1.233E-10	59	60
P_tepidariorum_NK1-B-1	pseudochrom_56	0.491	177	30	0	2	60	2352184	2352008	1.233E-10	59	60
P_tepidariorum_NK1-B-1	pseudochrom_56	0.555	162	24	0	5	58	1927900	1927739	2.333E-10	59	60
P_tepidariorum_NK1-B-1	pseudochrom_26	0.543	171	26	0	2	58	2921011	2920841	2.333E-10	59	60
P_tepidariorum_NK1-B-1	pseudochrom_19	0.534	174	27	0	2	59	7670164	7669991	6.071E-10	57	60
P_tepidariorum_NK1-B-1	pseudochrom_56	0.483	180	31	0	1	60	2374396	2374217	1.149E-09	57	60
P_tepidariorum_NK1-B-1	pseudochrom_6	0.517	174	28	0	2	59	7999371	7999544	1.580E-09	56	60
P_tepidariorum_NK1-B-1	pseudochrom_56	0.500	174	29	0	2	59	2916655	2916482	4.115E-09	55	60
P_tepidariorum_NK1-B-1	pseudochrom_19	0.526	171	27	0	2	58	7915706	7915536	4.115E-09	55	60
P_tepidariorum_NK1-B-1	pseudochrom_38	0.508	171	28	0	2	58	754219	754049	1.072E-08	54	60
P_tepidariorum_NK1-B-1	pseudochrom_8	0.491	171	29	0	3	59	1221655	1221485	5.287E-08	52	60
P_tepidariorum_NK1-B-1	pseudochrom_42	0.577	135	19	0	2	46	2820679	2820545	1.001E-07	51	60
P_tepidariorum_NK1-B-1	pseudochrom_6	0.472	165	29	0	5	59	3673762	3673926	1.378E-07	51	60
P_tepidariorum_NK1-B-1	pseudochrom_57	0.605	114	15	0	16	53	757944	758057	4.945E-07	49	60
P_tepidariorum_NK1-B-1	pseudochrom_37	0.565	138	20	0	2	47	2176064	2175927	4.945E-07	49	60
P_tepidariorum_NK1-B-1	pseudochrom_57	0.605	114	15	0	16	53	545939	546052	6.806E-07	49	60
P_tepidariorum_NK1-B-1	pseudochrom_56	0.491	171	29	0	2	58	2986302	2986132	9.368E-07	48	60
P_tepidariorum_NK1-B-1	pseudochrom_57	0.605	114	15	0	16	53	649673	649786	9.368E-07	48	60
P_tepidariorum_NK1-B-1	pseudochrom_8	0.444	162	29	0	2	55	1228323	1228162	2.444E-06	47	60
P_tepidariorum_NK1-B-1	pseudochrom_19	0.478	138	23	0	2	47	4732826	4732689	8.246E-05	43	60
P_tepidariorum_NK1-B-1	pseudochrom_57	0.458	135	25	0	6	53	1454418	1454552	2.968E-04	41	60
T_antipodiana_NK1-B-2	pseudochrom_6	0.983	180	1	0	1	60	4685454	4685275	1.321E-31	119	60
T_antipodiana_NK1-B-2	pseudochrom_2	0.649	171	20	0	2	58	8755112	8754942	6.869E-16	74	60
T_antipodiana_NK1-B-2	pseudochrom_6	0.614	171	22	0	2	58	5238835	5238665	2.273E-14	70	60
T_antipodiana_NK1-B-2	pseudochrom_6	0.603	174	23	0	2	59	4574567	4574740	2.273E-14	70	60
T_antipodiana_NK1-B-2	pseudochrom_6	0.596	171	23	0	2	58	5327679	5327509	5.906E-14	69	60
T_antipodiana_NK1-B-2	pseudochrom_6	0.596	171	23	0	2	58	5313789	5313959	5.906E-14	69	60
T_antipodiana_NK1-B-2	pseudochrom_51	0.566	180	26	0	1	60	1457939	1458118	8.119E-14	68	60
T_antipodiana_NK1-B-2	pseudochrom_56	0.550	180	27	0	1	60	2195777	2195598	1.535E-13	68	60
T_antipodiana_NK1-B-2	pseudochrom_6	0.561	171	25	0	2	58	5342058	5342228	7.007E-12	63	60
T_antipodiana_NK1-B-2	pseudochrom_48	0.500	168	28	0	2	57	1779397	1779564	1.325E-11	62	60
T_antipodiana_NK1-B-2	pseudochrom_56	0.578	171	24	0	2	58	2059636	2059466	1.325E-11	62	60
T_antipodiana_NK1-B-2	pseudochrom_56	0.533	180	28	0	1	60	2000637	2000458	1.325E-11	62	60
T_antipodiana_NK1-B-2	pseudochrom_10	0.525	177	28	0	2	60	5710151	5710327	2.506E-11	61	60
T_antipodiana_NK1-B-2	pseudochrom_48	0.568	174	25	0	2	59	1654728	1654901	3.446E-11	61	60
T_antipodiana_NK1-B-2	pseudochrom_56	0.508	177	29	0	2	60	2565420	2565244	4.740E-11	61	60
T_antipodiana_NK1-B-2	pseudochrom_21	0.542	177	27	0	2	60	3708401	3708577	6.519E-11	60	60
T_antipodiana_NK1-B-2	pseudochrom_48	0.561	171	25	0	2	58	1713374	1713544	1.233E-10	59	60
T_antipodiana_NK1-B-2	pseudochrom_56	0.491	177	30	0	2	60	2352184	2352008	1.233E-10	59	60
T_antipodiana_NK1-B-2	pseudochrom_56	0.555	162	24	0	5	58	1927900	1927739	2.333E-10	59	60
T_antipodiana_NK1-B-2	pseudochrom_26	0.543	171	26	0	2	58	2921011	2920841	2.333E-10	59	60
T_antipodiana_NK1-B-2	pseudochrom_19	0.534	174	27	0	2	59	7670164	7669991	6.071E-10	57	60
T_antipodiana_NK1-B-2	pseudochrom_56	0.483	180	31	0	1	60	2374396	2374217	1.149E-09	57	60
T_antipodiana_NK1-B-2	pseudochrom_6	0.517	174	28	0	2	59	7999371	7999544	1.580E-09	56	60
T_antipodiana_NK1-B-2	pseudochrom_56	0.500	174	29	0	2	59	2916655	2916482	4.115E-09	55	60
T_antipodiana_NK1-B-2	pseudochrom_19	0.526	171	27	0	2	58	7915706	7915536	4.115E-09	55	60
T_antipodiana_NK1-B-2	pseudochrom_38	0.508	171	28	0	2	58	754219	754049	1.072E-08	54	60
T_antipodiana_NK1-B-2	pseudochrom_8	0.491	171	29	0	3	59	1221655	1221485	5.287E-08	52	60
T_antipodiana_NK1-B-2	pseudochrom_42	0.577	135	19	0	2	46	2820679	2820545	1.001E-07	51	60
T_antipodiana_NK1-B-2	pseudochrom_6	0.472	165	29	0	5	59	3673762	3673926	1.378E-07	51	60
T_antipodiana_NK1-B-2	pseudochrom_57	0.605	114	15	0	16	53	757944	758057	4.945E-07	49	60
T_antipodiana_NK1-B-2	pseudochrom_37	0.565	138	20	0	2	47	2176064	2175927	4.945E-07	49	60
T_antipodiana_NK1-B-2	pseudochrom_57	0.605	114	15	0	16	53	545939	546052	6.806E-07	49	60
T_antipodiana_NK1-B-2	pseudochrom_56	0.491	171	29	0	2	58	2986302	2986132	9.368E-07	48	60
T_antipodiana_NK1-B-2	pseudochrom_57	0.605	114	15	0	16	53	649673	649786	9.368E-07	48	60
T_antipodiana_NK1-B-2	pseudochrom_8	0.444	162	29	0	2	55	1228323	1228162	2.444E-06	47	60
T_antipodiana_NK1-B-2	pseudochrom_19	0.478	138	23	0	2	47	4732826	4732689	8.246E-05	43	60
T_antipodiana_NK1-B-2	pseudochrom_57	0.458	135	25	0	6	53	1454418	1454552	2.968E-04	41	60
T_clavata_NK1-B-1	pseudochrom_6	0.983	180	1	0	1	60	4685454	4685275	1.321E-31	119	60
T_clavata_NK1-B-1	pseudochrom_2	0.649	171	20	0	2	58	8755112	8754942	6.869E-16	74	60
T_clavata_NK1-B-1	pseudochrom_6	0.614	171	22	0	2	58	5238835	5238665	2.273E-14	70	60
T_clavata_NK1-B-1	pseudochrom_6	0.603	174	23	0	2	59	4574567	4574740	2.273E-14	70	60
T_clavata_NK1-B-1	pseudochrom_6	0.596	171	23	0	2	58	5327679	5327509	5.906E-14	69	60
T_clavata_NK1-B-1	pseudochrom_6	0.596	171	23	0	2	58	5313789	5313959	5.906E-14	69	60
T_clavata_NK1-B-1	pseudochrom_51	0.566	180	26	0	1	60	1457939	1458118	8.119E-14	68	60
T_clavata_NK1-B-1	pseudochrom_56	0.550	180	27	0	1	60	2195777	2195598	1.535E-13	68	60
T_clavata_NK1-B-1	pseudochrom_6	0.561	171	25	0	2	58	5342058	5342228	7.007E-12	63	60
T_clavata_NK1-B-1	pseudochrom_48	0.500	168	28	0	2	57	1779397	1779564	1.325E-11	62	60
T_clavata_NK1-B-1	pseudochrom_56	0.578	171	24	0	2	58	2059636	2059466	1.325E-11	62	60
T_clavata_NK1-B-1	pseudochrom_56	0.533	180	28	0	1	60	2000637	2000458	1.325E-11	62	60
T_clavata_NK1-B-1	pseudochrom_10	0.525	177	28	0	2	60	5710151	5710327	2.506E-11	61	60
T_clavata_NK1-B-1	pseudochrom_48	0.568	174	25	0	2	59	1654728	1654901	3.446E-11	61	60
T_clavata_NK1-B-1	pseudochrom_56	0.508	177	29	0	2	60	2565420	2565244	4.740E-11	61	60
T_clavata_NK1-B-1	pseudochrom_21	0.542	177	27	0	2	60	3708401	3708577	6.519E-11	60	60
T_clavata_NK1-B-1	pseudochrom_48	0.561	171	25	0	2	58	1713374	1713544	1.233E-10	59	60
T_clavata_NK1-B-1	pseudochrom_56	0.491	177	30	0	2	60	2352184	2352008	1.233E-10	59	60
T_clavata_NK1-B-1	pseudochrom_56	0.555	162	24	0	5	58	1927900	1927739	2.333E-10	59	60
T_clavata_NK1-B-1	pseudochrom_26	0.543	171	26	0	2	58	2921011	2920841	2.333E-10	59	60
T_clavata_NK1-B-1	pseudochrom_19	0.534	174	27	0	2	59	7670164	7669991	6.071E-10	57	60
T_clavata_NK1-B-1	pseudochrom_56	0.483	180	31	0	1	60	2374396	2374217	1.149E-09	57	60
T_clavata_NK1-B-1	pseudochrom_6	0.517	174	28	0	2	59	7999371	7999544	1.580E-09	56	60
T_clavata_NK1-B-1	pseudochrom_56	0.500	174	29	0	2	59	2916655	2916482	4.115E-09	55	60
T_clavata_NK1-B-1	pseudochrom_19	0.526	171	27	0	2	58	7915706	7915536	4.115E-09	55	60
T_clavata_NK1-B-1	pseudochrom_38	0.508	171	28	0	2	58	754219	754049	1.072E-08	54	60
T_clavata_NK1-B-1	pseudochrom_8	0.491	171	29	0	3	59	1221655	1221485	5.287E-08	52	60
T_clavata_NK1-B-1	pseudochrom_42	0.577	135	19	0	2	46	2820679	2820545	1.001E-07	51	60
T_clavata_NK1-B-1	pseudochrom_6	0.472	165	29	0	5	59	3673762	3673926	1.378E-07	51	60
T_clavata_NK1-B-1	pseudochrom_57	0.605	114	15	0	16	53	757944	758057	4.945E-07	49	60
T_clavata_NK1-B-1	pseudochrom_37	0.565	138	20	0	2	47	2176064	2175927	4.945E-07	49	60
T_clavata_NK1-B-1	pseudochrom_57	0.605	114	15	0	16	53	545939	546052	6.806E-07	49	60
T_clavata_NK1-B-1	pseudochrom_56	0.491	171	29	0	2	58	2986302	2986132	9.368E-07	48	60
T_clavata_NK1-B-1	pseudochrom_57	0.605	114	15	0	16	53	649673	649786	9.368E-07	48	60
T_clavata_NK1-B-1	pseudochrom_8	0.444	162	29	0	2	55	1228323	1228162	2.444E-06	47	60
T_clavata_NK1-B-1	pseudochrom_19	0.478	138	23	0	2	47	4732826	4732689	8.246E-05	43	60
T_clavata_NK1-B-1	pseudochrom_57	0.458	135	25	0	6	53	1454418	1454552	2.968E-04	41	60
T_antipodiana_NK2.2-B	pseudochrom_19	0.932	177	4	0	2	60	7915706	7915530	1.941E-28	110	60
T_antipodiana_NK2.2-B	pseudochrom_19	0.862	174	8	0	1	58	7670167	7669994	1.105E-25	102	60
T_antipodiana_NK2.2-B	pseudochrom_48	0.796	177	12	0	2	60	1654728	1654904	6.307E-23	94	60
T_antipodiana_NK2.2-B	pseudochrom_48	0.648	162	19	0	5	58	1713383	1713544	1.203E-14	71	60
T_antipodiana_NK2.2-B	pseudochrom_6	0.589	168	23	0	3	58	4574570	4574737	3.446E-11	61	60
T_antipodiana_NK2.2-B	pseudochrom_2	0.526	171	27	0	2	58	8755112	8754942	8.965E-11	60	60
T_antipodiana_NK2.2-B	pseudochrom_6	0.543	171	26	0	2	58	5327679	5327509	3.209E-10	58	60
T_antipodiana_NK2.2-B	pseudochrom_6	0.543	171	26	0	2	58	5313789	5313959	3.209E-10	58	60
T_antipodiana_NK2.2-B	pseudochrom_6	0.526	171	27	0	2	58	5238835	5238665	1.149E-09	57	60
T_antipodiana_NK2.2-B	pseudochrom_48	0.490	165	28	0	1	55	1779394	1779558	2.991E-09	55	60
T_antipodiana_NK2.2-B	pseudochrom_51	0.509	153	25	0	5	55	1457951	1458103	7.790E-09	54	60
T_antipodiana_NK2.2-B	pseudochrom_38	0.508	171	28	0	2	58	754219	754049	7.790E-09	54	60
T_antipodiana_NK2.2-B	pseudochrom_26	0.456	171	30	0	2	58	2921011	2920841	5.287E-08	52	60
T_antipodiana_NK2.2-B	pseudochrom_6	0.491	171	29	0	2	58	5342058	5342228	1.001E-07	51	60
T_antipodiana_NK2.2-B	pseudochrom_6	0.508	171	28	0	2	58	4685451	4685281	1.378E-07	51	60
T_antipodiana_NK2.2-B	pseudochrom_56	0.482	174	30	0	2	59	2986302	2986129	1.896E-07	50	60
T_antipodiana_NK2.2-B	pseudochrom_56	0.444	162	29	0	5	58	2059627	2059466	1.896E-07	50	60
T_antipodiana_NK2.2-B	pseudochrom_10	0.481	162	28	0	5	58	5710160	5710321	4.945E-07	49	60
T_antipodiana_NK2.2-B	pseudochrom_56	0.462	162	29	0	5	58	1927900	1927739	6.806E-07	49	60
T_antipodiana_NK2.2-B	pseudochrom_56	0.425	162	30	0	5	58	2000625	2000464	1.290E-06	48	60
T_antipodiana_NK2.2-B	pseudochrom_6	0.431	174	32	0	1	58	3673750	3673923	3.365E-06	47	60
T_antipodiana_NK2.2-B	pseudochrom_8	0.446	168	30	0	3	58	1221655	1221488	3.365E-06	47	60
T_antipodiana_NK2.2-B	pseudochrom_21	0.418	165	31	0	5	59	3708410	3708574	1.209E-05	45	60
T_antipodiana_NK2.2-B	pseudochrom_56	0.407	162	31	0	5	58	2374384	2374223	2.292E-05	44	60
T_antipodiana_NK2.2-B	pseudochrom_56	0.413	174	33	0	1	58	2916658	2916485	2.292E-05	44	60
T_antipodiana_NK2.2-B	pseudochrom_56	0.425	162	30	0	5	58	2565411	2565250	3.157E-05	44	60
T_antipodiana_NK2.2-B	pseudochrom_56	0.407	162	31	0	5	58	2195765	2195604	3.157E-05	44	60
T_antipodiana_NK2.2-B	pseudochrom_57	0.526	114	18	0	16	53	757944	758057	3.157E-05	44	60
T_antipodiana_NK2.2-B	pseudochrom_57	0.526	114	18	0	16	53	545939	546052	3.157E-05	44	60
T_antipodiana_NK2.2-B	pseudochrom_8	0.396	174	34	0	2	59	1228323	1228150	3.157E-05	44	60
T_antipodiana_NK2.2-B	pseudochrom_57	0.526	114	18	0	16	53	649673	649786	5.987E-05	43	60
T_antipodiana_NK2.2-B	pseudochrom_56	0.407	162	31	0	5	58	2352175	2352014	8.246E-05	43	60
T_antipodiana_NK2.2-B	pseudochrom_37	0.531	141	22	0	1	47	2176067	2175927	8.246E-05	43	60
T_antipodiana_NK2.2-B	pseudochrom_42	0.476	126	21	0	5	46	2820670	2820545	7.761E-04	40	60
T_tridentatus_Vnd_A-a	pseudochrom_19	1.000	180	0	0	1	60	7915709	7915530	4.696E-31	118	60
T_tridentatus_Vnd_A-a	pseudochrom_19	0.844	174	9	0	1	58	7670167	7669994	5.398E-25	100	60
T_tridentatus_Vnd_A-a	pseudochrom_48	0.800	180	12	0	1	60	1654725	1654904	3.342E-23	95	60
T_tridentatus_Vnd_A-a	pseudochrom_48	0.603	174	23	0	1	58	1713371	1713544	3.125E-14	70	60
T_tridentatus_Vnd_A-a	pseudochrom_6	0.551	174	26	0	1	58	4574564	4574737	1.233E-10	59	60
T_tridentatus_Vnd_A-a	pseudochrom_2	0.508	177	29	0	2	60	8755112	8754936	1.696E-10	59	60
T_tridentatus_Vnd_A-a	pseudochrom_6	0.543	171	26	0	2	58	5327679	5327509	2.174E-09	56	60
T_tridentatus_Vnd_A-a	pseudochrom_6	0.543	171	26	0	2	58	5313789	5313959	2.174E-09	56	60
T_tridentatus_Vnd_A-a	pseudochrom_6	0.526	171	27	0	2	58	5238835	5238665	7.790E-09	54	60
T_tridentatus_Vnd_A-a	pseudochrom_51	0.509	153	25	0	5	55	1457951	1458103	2.029E-08	53	60
T_tridentatus_Vnd_A-a	pseudochrom_38	0.500	174	29	0	1	58	754222	754049	2.792E-08	53	60
T_tridentatus_Vnd_A-a	pseudochrom_48	0.472	165	29	0	1	55	1779394	1779558	3.842E-08	52	60
T_tridentatus_Vnd_A-a	pseudochrom_26	0.473	171	30	0	2	58	2921011	2920841	3.842E-08	52	60
T_tridentatus_Vnd_A-a	pseudochrom_56	0.508	171	28	0	2	58	2986302	2986132	1.896E-07	50	60
T_tridentatus_Vnd_A-a	pseudochrom_6	0.491	171	29	0	2	58	5342058	5342228	3.592E-07	49	60
T_tridentatus_Vnd_A-a	pseudochrom_6	0.508	171	28	0	2	58	4685451	4685281	3.592E-07	49	60
T_tridentatus_Vnd_A-a	pseudochrom_56	0.444	162	29	0	5	58	2059627	2059466	6.806E-07	49	60
T_tridentatus_Vnd_A-a	pseudochrom_10	0.481	162	28	0	5	58	5710160	5710321	2.444E-06	47	60
T_tridentatus_Vnd_A-a	pseudochrom_56	0.462	162	29	0	5	58	1927900	1927739	3.365E-06	47	60
T_tridentatus_Vnd_A-a	pseudochrom_8	0.428	168	31	0	3	58	1221655	1221488	6.377E-06	46	60
T_tridentatus_Vnd_A-a	pseudochrom_56	0.425	162	30	0	5	58	2000625	2000464	8.781E-06	46	60
T_tridentatus_Vnd_A-a	pseudochrom_6	0.425	162	30	0	5	58	3673762	3673923	8.781E-06	46	60
T_tridentatus_Vnd_A-a	pseudochrom_56	0.444	162	29	0	5	58	2565411	2565250	1.209E-05	45	60
T_tridentatus_Vnd_A-a	pseudochrom_56	0.425	162	30	0	5	58	2374384	2374223	1.665E-05	45	60
T_tridentatus_Vnd_A-a	pseudochrom_56	0.413	174	33	0	1	58	2916658	2916485	1.665E-05	45	60
T_tridentatus_Vnd_A-a	pseudochrom_56	0.425	162	30	0	5	58	2352175	2352014	3.157E-05	44	60
T_tridentatus_Vnd_A-a	pseudochrom_21	0.400	165	32	0	5	59	3708410	3708574	3.157E-05	44	60
T_tridentatus_Vnd_A-a	pseudochrom_8	0.396	174	34	0	2	59	1228323	1228150	4.348E-05	44	60
T_tridentatus_Vnd_A-a	pseudochrom_57	0.526	114	18	0	16	53	757944	758057	5.987E-05	43	60
T_tridentatus_Vnd_A-a	pseudochrom_57	0.526	114	18	0	16	53	545939	546052	5.987E-05	43	60
T_tridentatus_Vnd_A-a	pseudochrom_57	0.500	138	24	0	6	53	649649	649786	8.246E-05	43	60
T_tridentatus_Vnd_A-a	pseudochrom_56	0.407	162	31	0	5	58	2195765	2195604	2.155E-04	42	60
T_tridentatus_Vnd_A-a	pseudochrom_37	0.510	141	23	0	1	47	2176067	2175927	5.633E-04	40	60
T_tridentatus_Vnd_B	pseudochrom_19	0.966	180	2	0	1	60	7915709	7915530	8.853E-31	117	60
T_tridentatus_Vnd_B	pseudochrom_19	0.810	174	11	0	1	58	7670167	7669994	1.018E-24	100	60
T_tridentatus_Vnd_B	pseudochrom_48	0.800	180	12	0	1	60	1654725	1654904	4.977E-24	98	60
T_tridentatus_Vnd_B	pseudochrom_48	0.603	174	23	0	1	58	1713371	1713544	1.203E-14	71	60
T_tridentatus_Vnd_B	pseudochrom_2	0.508	177	29	0	2	60	8755112	8754936	6.519E-11	60	60
T_tridentatus_Vnd_B	pseudochrom_6	0.551	174	26	0	1	58	4574564	4574737	2.333E-10	59	60
T_tridentatus_Vnd_B	pseudochrom_6	0.543	171	26	0	2	58	5238835	5238665	1.149E-09	57	60
T_tridentatus_Vnd_B	pseudochrom_6	0.526	171	27	0	2	58	5327679	5327509	4.115E-09	55	60
T_tridentatus_Vnd_B	pseudochrom_6	0.526	171	27	0	2	58	5313789	5313959	4.115E-09	55	60
T_tridentatus_Vnd_B	pseudochrom_38	0.500	174	29	0	1	58	754222	754049	2.029E-08	53	60
T_tridentatus_Vnd_B	pseudochrom_48	0.472	165	29	0	1	55	1779394	1779558	2.792E-08	53	60
T_tridentatus_Vnd_B	pseudochrom_26	0.473	171	30	0	2	58	2921011	2920841	2.792E-08	53	60
T_tridentatus_Vnd_B	pseudochrom_51	0.490	153	26	0	5	55	1457951	1458103	3.842E-08	52	60
T_tridentatus_Vnd_B	pseudochrom_56	0.508	171	28	0	2	58	2986302	2986132	1.001E-07	51	60
T_tridentatus_Vnd_B	pseudochrom_6	0.491	171	29	0	2	58	5342058	5342228	2.610E-07	50	60
T_tridentatus_Vnd_B	pseudochrom_6	0.508	171	28	0	2	58	4685451	4685281	3.592E-07	49	60
T_tridentatus_Vnd_B	pseudochrom_56	0.444	162	29	0	5	58	2059627	2059466	1.290E-06	48	60
T_tridentatus_Vnd_B	pseudochrom_10	0.481	162	28	0	5	58	5710160	5710321	2.444E-06	47	60
T_tridentatus_Vnd_B	pseudochrom_8	0.428	168	31	0	3	58	1221655	1221488	3.365E-06	47	60
T_tridentatus_Vnd_B	pseudochrom_56	0.450	153	28	0	8	58	2565402	2565250	4.632E-06	46	60
T_tridentatus_Vnd_B	pseudochrom_8	0.413	174	33	0	2	59	1228323	1228150	4.632E-06	46	60
T_tridentatus_Vnd_B	pseudochrom_56	0.431	153	28	0	8	58	2374375	2374223	6.377E-06	46	60
T_tridentatus_Vnd_B	pseudochrom_56	0.444	162	29	0	5	58	1927900	1927739	6.377E-06	46	60
T_tridentatus_Vnd_B	pseudochrom_56	0.413	174	33	0	1	58	2916658	2916485	6.377E-06	46	60
T_tridentatus_Vnd_B	pseudochrom_56	0.425	162	30	0	5	58	2352175	2352014	1.209E-05	45	60
T_tridentatus_Vnd_B	pseudochrom_56	0.425	162	30	0	5	58	2000625	2000464	1.665E-05	45	60
T_tridentatus_Vnd_B	pseudochrom_6	0.388	162	32	0	5	58	3673762	3673923	1.665E-05	45	60
T_tridentatus_Vnd_B	pseudochrom_21	0.400	165	32	0	5	59	3708410	3708574	2.292E-05	44	60
T_tridentatus_Vnd_B	pseudochrom_56	0.407	162	31	0	5	58	2195765	2195604	8.246E-05	43	60
T_tridentatus_Vnd_B	pseudochrom_57	0.500	138	24	0	6	53	649649	649786	8.246E-05	43	60
T_tridentatus_Vnd_B	pseudochrom_57	0.526	114	18	0	16	53	757944	758057	8.246E-05	43	60
T_tridentatus_Vnd_B	pseudochrom_57	0.526	114	18	0	16	53	545939	546052	8.246E-05	43	60
T_tridentatus_Vnd_B	pseudochrom_37	0.510	141	23	0	1	47	2176067	2175927	5.633E-04	40	60
C_rotundicauda_Bap_A	pseudochrom_48	0.830	177	10	0	1	59	1713371	1713547	4.977E-24	98	60
C_rotundicauda_Bap_A	pseudochrom_48	0.724	174	16	0	1	58	1654725	1654898	1.190E-18	82	60
C_rotundicauda_Bap_A	pseudochrom_19	0.672	174	19	0	1	58	7915709	7915536	3.927E-17	78	60
C_rotundicauda_Bap_A	pseudochrom_19	0.620	174	22	0	1	58	7670167	7669994	2.452E-15	73	60
C_rotundicauda_Bap_A	pseudochrom_6	0.655	174	20	0	1	58	4574564	4574737	1.203E-14	71	60
C_rotundicauda_Bap_A	pseudochrom_38	0.568	174	25	0	1	58	754222	754049	7.539E-13	66	60
C_rotundicauda_Bap_A	pseudochrom_48	0.545	165	25	0	1	55	1779394	1779558	7.007E-12	63	60
C_rotundicauda_Bap_A	pseudochrom_6	0.542	177	27	0	2	60	5238835	5238659	2.506E-11	61	60
C_rotundicauda_Bap_A	pseudochrom_6	0.578	171	24	0	2	58	4685451	4685281	2.506E-11	61	60
C_rotundicauda_Bap_A	pseudochrom_6	0.542	177	27	0	2	60	5327679	5327503	3.446E-11	61	60
C_rotundicauda_Bap_A	pseudochrom_6	0.542	177	27	0	2	60	5313789	5313965	3.446E-11	61	60
C_rotundicauda_Bap_A	pseudochrom_56	0.525	177	28	0	2	60	2059636	2059460	4.740E-11	61	60
C_rotundicauda_Bap_A	pseudochrom_2	0.543	171	26	0	2	58	8755112	8754942	6.519E-11	60	60
C_rotundicauda_Bap_A	pseudochrom_51	0.574	162	23	0	2	55	1457942	1458103	1.233E-10	59	60
C_rotundicauda_Bap_A	pseudochrom_10	0.578	171	24	0	2	58	5710151	5710321	1.233E-10	59	60
C_rotundicauda_Bap_A	pseudochrom_26	0.508	171	28	0	2	58	2921011	2920841	2.333E-10	59	60
C_rotundicauda_Bap_A	pseudochrom_56	0.545	165	25	0	5	59	1927900	1927736	3.209E-10	58	60
C_rotundicauda_Bap_A	pseudochrom_56	0.491	171	29	0	2	58	2000634	2000464	3.209E-10	58	60
C_rotundicauda_Bap_A	pseudochrom_6	0.525	177	28	0	2	60	5342058	5342234	8.352E-10	57	60
C_rotundicauda_Bap_A	pseudochrom_56	0.500	174	29	0	1	58	2565423	2565250	1.149E-09	57	60
C_rotundicauda_Bap_A	pseudochrom_56	0.491	171	29	0	2	58	2195774	2195604	1.149E-09	57	60
C_rotundicauda_Bap_A	pseudochrom_56	0.491	171	29	0	2	58	2374393	2374223	1.580E-09	56	60
C_rotundicauda_Bap_A	pseudochrom_56	0.491	171	29	0	2	58	2352184	2352014	2.991E-09	55	60
C_rotundicauda_Bap_A	pseudochrom_21	0.491	171	29	0	2	58	3708401	3708571	4.115E-09	55	60
C_rotundicauda_Bap_A	pseudochrom_56	0.491	171	29	0	2	58	2986302	2986132	1.072E-08	54	60
C_rotundicauda_Bap_A	pseudochrom_56	0.465	174	30	0	1	58	2916658	2916485	1.475E-08	53	60
C_rotundicauda_Bap_A	pseudochrom_37	0.530	147	23	0	1	49	5812999	5812853	5.287E-08	52	60
C_rotundicauda_Bap_A	pseudochrom_8	0.465	174	30	0	1	58	1221661	1221488	4.945E-07	49	60
C_rotundicauda_Bap_A	pseudochrom_6	0.444	162	29	0	5	58	3673762	3673923	9.368E-07	48	60
C_rotundicauda_Bap_A	pseudochrom_57	0.578	114	16	0	16	53	757944	758057	1.775E-06	48	60
C_rotundicauda_Bap_A	pseudochrom_57	0.578	114	16	0	16	53	545939	546052	1.775E-06	48	60
C_rotundicauda_Bap_A	pseudochrom_57	0.578	114	16	0	16	53	649673	649786	2.444E-06	47	60
C_rotundicauda_Bap_A	pseudochrom_37	0.531	141	22	0	1	47	2176067	2175927	2.444E-06	47	60
C_rotundicauda_Bap_A	pseudochrom_8	0.450	153	28	0	5	55	1228314	1228162	3.365E-06	47	60
C_rotundicauda_Bap_A	pseudochrom_42	0.510	135	22	0	2	46	2820679	2820545	1.665E-05	45	60
C_rotundicauda_Bap_A	pseudochrom_16	0.545	132	20	0	2	45	7681453	7681584	5.987E-05	43	60
C_rotundicauda_Bap_A	pseudochrom_16	0.545	132	20	0	2	45	7821820	7821951	5.987E-05	43	60
C_rotundicauda_Bap_A	pseudochrom_6	0.406	177	34	0	2	60	7999371	7999547	2.155E-04	42	60
C_rotundicauda_Bap_A	pseudochrom_57	0.600	90	12	0	24	53	1454463	1454552	5.633E-04	40	60
C_rotundicauda_Bap_A	pseudochrom_10	0.477	132	22	0	2	45	3410191	3410060	5.633E-04	40	60
C_rotundicauda_Bap_A	pseudochrom_20	0.413	138	26	0	2	47	6504179	6504042	5.633E-04	40	60
C_sculpturatus_NK3	pseudochrom_48	0.813	177	11	0	1	59	1713371	1713547	1.772E-23	96	60
C_sculpturatus_NK3	pseudochrom_48	0.741	174	15	0	1	58	1654725	1654898	4.589E-19	83	60
C_sculpturatus_NK3	pseudochrom_19	0.689	174	18	0	1	58	7915709	7915536	1.513E-17	79	60
C_sculpturatus_NK3	pseudochrom_19	0.637	174	21	0	1	58	7670167	7669994	9.442E-16	74	60
C_sculpturatus_NK3	pseudochrom_6	0.633	180	22	0	1	60	4574564	4574743	1.203E-14	71	60
C_sculpturatus_NK3	pseudochrom_38	0.551	174	26	0	1	58	754222	754049	2.695E-12	64	60
C_sculpturatus_NK3	pseudochrom_48	0.545	165	25	0	1	55	1779394	1779558	9.635E-12	63	60
C_sculpturatus_NK3	pseudochrom_6	0.578	171	24	0	2	58	4685451	4685281	3.446E-11	61	60
C_sculpturatus_NK3	pseudochrom_6	0.543	171	26	0	2	58	5238835	5238665	6.519E-11	60	60
C_sculpturatus_NK3	pseudochrom_56	0.526	171	27	0	2	58	2059636	2059466	8.965E-11	60	60
C_sculpturatus_NK3	pseudochrom_6	0.543	171	26	0	2	58	5327679	5327509	8.965E-11	60	60
C_sculpturatus_NK3	pseudochrom_6	0.543	171	26	0	2	58	5313789	5313959	8.965E-11	60	60
C_sculpturatus_NK3	pseudochrom_51	0.574	162	23	0	2	55	1457942	1458103	1.233E-10	59	60
C_sculpturatus_NK3	pseudochrom_2	0.543	171	26	0	2	58	8755112	8754942	1.233E-10	59	60
C_sculpturatus_NK3	pseudochrom_56	0.535	168	26	0	5	60	1927900	1927733	2.333E-10	59	60
C_sculpturatus_NK3	pseudochrom_10	0.578	171	24	0	2	58	5710151	5710321	2.333E-10	59	60
C_sculpturatus_NK3	pseudochrom_26	0.508	171	28	0	2	58	2921011	2920841	4.414E-10	58	60
C_sculpturatus_NK3	pseudochrom_56	0.491	171	29	0	2	58	2000634	2000464	6.071E-10	57	60
C_sculpturatus_NK3	pseudochrom_6	0.526	171	27	0	2	58	5342058	5342228	1.580E-09	56	60
C_sculpturatus_NK3	pseudochrom_56	0.500	174	29	0	1	58	2565423	2565250	2.174E-09	56	60
C_sculpturatus_NK3	pseudochrom_56	0.491	171	29	0	2	58	2195774	2195604	2.174E-09	56	60
C_sculpturatus_NK3	pseudochrom_56	0.491	171	29	0	2	58	2374393	2374223	2.991E-09	55	60
C_sculpturatus_NK3	pseudochrom_21	0.491	171	29	0	2	58	3708401	3708571	2.991E-09	55	60
C_sculpturatus_NK3	pseudochrom_56	0.491	171	29	0	2	58	2352184	2352014	5.662E-09	55	60
C_sculpturatus_NK3	pseudochrom_56	0.491	171	29	0	2	58	2986302	2986132	2.029E-08	53	60
C_sculpturatus_NK3	pseudochrom_56	0.450	180	32	0	1	60	2916658	2916479	2.029E-08	53	60
C_sculpturatus_NK3	pseudochrom_37	0.510	147	24	0	1	49	5812999	5812853	1.896E-07	50	60
C_sculpturatus_NK3	pseudochrom_6	0.446	168	30	0	5	60	3673762	3673929	4.945E-07	49	60
C_sculpturatus_NK3	pseudochrom_8	0.448	174	31	0	1	58	1221661	1221488	1.775E-06	48	60
C_sculpturatus_NK3	pseudochrom_57	0.578	114	16	0	16	53	757944	758057	2.444E-06	47	60
C_sculpturatus_NK3	pseudochrom_57	0.578	114	16	0	16	53	545939	546052	2.444E-06	47	60
C_sculpturatus_NK3	pseudochrom_37	0.531	141	22	0	1	47	2176067	2175927	2.444E-06	47	60
C_sculpturatus_NK3	pseudochrom_57	0.578	114	16	0	16	53	649673	649786	3.365E-06	47	60
C_sculpturatus_NK3	pseudochrom_8	0.450	153	28	0	5	55	1228314	1228162	6.377E-06	46	60
C_sculpturatus_NK3	pseudochrom_42	0.510	135	22	0	2	46	2820679	2820545	3.157E-05	44	60
C_sculpturatus_NK3	pseudochrom_16	0.545	132	20	0	2	45	7681453	7681584	1.136E-04	42	60
C_sculpturatus_NK3	pseudochrom_16	0.545	132	20	0	2	45	7821820	7821951	1.136E-04	42	60
C_sculpturatus_NK3	pseudochrom_6	0.444	162	29	0	2	55	7999371	7999532	2.968E-04	41	60
C_sculpturatus_NK3	pseudochrom_10	0.477	132	22	0	2	45	3410191	3410060	4.089E-04	41	60
C_sculpturatus_NK3	pseudochrom_20	0.413	138	26	0	2	47	6504179	6504042	7.761E-04	40	60
D_silvatica_NK5-A	pseudochrom_6	0.966	180	2	0	1	60	4574564	4574743	1.669E-30	116	60
D_silvatica_NK5-A	pseudochrom_6	0.620	174	22	0	2	59	4685451	4685278	1.203E-14	71	60
D_silvatica_NK5-A	pseudochrom_2	0.629	162	20	0	5	58	8755103	8754942	1.203E-14	71	60
D_silvatica_NK5-A	pseudochrom_48	0.561	171	25	0	1	57	1779394	1779564	4.296E-14	69	60
D_silvatica_NK5-A	pseudochrom_19	0.559	177	26	0	1	59	7670167	7669991	1.535E-13	68	60
D_silvatica_NK5-A	pseudochrom_48	0.593	177	24	0	1	59	1654725	1654901	2.110E-13	67	60
D_silvatica_NK5-A	pseudochrom_48	0.603	174	23	0	1	58	1713371	1713544	5.483E-13	66	60
D_silvatica_NK5-A	pseudochrom_6	0.614	171	22	0	2	58	5327679	5327509	1.425E-12	65	60
D_silvatica_NK5-A	pseudochrom_6	0.614	171	22	0	2	58	5313789	5313959	1.425E-12	65	60
D_silvatica_NK5-A	pseudochrom_51	0.517	174	28	0	2	59	1457942	1458115	2.695E-12	64	60
D_silvatica_NK5-A	pseudochrom_6	0.614	171	22	0	2	58	5238835	5238665	3.705E-12	64	60
D_silvatica_NK5-A	pseudochrom_56	0.526	171	27	0	2	58	2195774	2195604	5.095E-12	63	60
D_silvatica_NK5-A	pseudochrom_19	0.534	174	27	0	1	58	7915709	7915536	1.325E-11	62	60
D_silvatica_NK5-A	pseudochrom_56	0.500	174	29	0	2	59	2352184	2352011	6.519E-11	60	60
D_silvatica_NK5-A	pseudochrom_56	0.491	177	30	0	1	59	2565423	2565247	6.519E-11	60	60
D_silvatica_NK5-A	pseudochrom_6	0.543	171	26	0	2	58	5342058	5342228	1.233E-10	59	60
D_silvatica_NK5-A	pseudochrom_38	0.534	174	27	0	1	58	754222	754049	1.233E-10	59	60
D_silvatica_NK5-A	pseudochrom_56	0.526	171	27	0	2	58	2059636	2059466	1.696E-10	59	60
D_silvatica_NK5-A	pseudochrom_56	0.527	165	26	0	5	59	2000625	2000461	1.696E-10	59	60
D_silvatica_NK5-A	pseudochrom_26	0.537	162	25	0	5	58	2921002	2920841	1.580E-09	56	60
D_silvatica_NK5-A	pseudochrom_38	0.574	141	20	0	1	47	3190521	3190661	1.580E-09	56	60
D_silvatica_NK5-A	pseudochrom_56	0.482	174	30	0	2	59	2374393	2374220	2.174E-09	56	60
D_silvatica_NK5-A	pseudochrom_56	0.482	168	28	0	5	60	1927900	1927733	2.174E-09	56	60
D_silvatica_NK5-A	pseudochrom_10	0.482	174	30	0	2	59	5710151	5710324	4.115E-09	55	60
D_silvatica_NK5-A	pseudochrom_8	0.509	165	27	0	5	59	1221649	1221485	5.662E-09	55	60
D_silvatica_NK5-A	pseudochrom_6	0.466	180	32	0	1	60	3673750	3673929	7.790E-09	54	60
D_silvatica_NK5-A	pseudochrom_21	0.473	171	30	0	2	58	3708401	3708571	2.029E-08	53	60
D_silvatica_NK5-A	pseudochrom_57	0.631	114	14	0	16	53	545939	546052	2.792E-08	53	60
D_silvatica_NK5-A	pseudochrom_56	0.464	168	29	0	5	60	2916646	2916479	3.842E-08	52	60
D_silvatica_NK5-A	pseudochrom_57	0.605	114	15	0	16	53	757944	758057	1.001E-07	51	60
D_silvatica_NK5-A	pseudochrom_57	0.595	126	16	0	13	53	649661	649786	1.896E-07	50	60
D_silvatica_NK5-A	pseudochrom_56	0.473	171	30	0	2	58	2986302	2986132	2.610E-07	50	60
D_silvatica_NK5-A	pseudochrom_37	0.489	147	25	0	1	49	5812999	5812853	6.806E-07	49	60
D_silvatica_NK5-A	pseudochrom_6	0.436	165	30	0	5	59	7999380	7999544	6.806E-07	49	60
D_silvatica_NK5-A	pseudochrom_8	0.450	153	28	0	5	55	1228314	1228162	1.209E-05	45	60
D_silvatica_NK5-A	pseudochrom_42	0.500	126	21	0	5	46	2820670	2820545	4.089E-04	41	60
D_silvatica_NK5-A	pseudochrom_57	0.566	90	13	0	24	53	1454463	1454552	5.633E-04	40	60
P_tepidariorum_Tlx-A	pseudochrom_48	1.000	171	0	0	1	57	1779394	1779564	8.146E-30	114	60
P_tepidariorum_Tlx-A	pseudochrom_6	0.559	177	26	0	1	59	4574564	4574740	2.110E-13	67	60
P_tepidariorum_Tlx-A	pseudochrom_2	0.555	162	24	0	5	58	8755103	8754942	7.539E-13	66	60
P_tepidariorum_Tlx-A	pseudochrom_48	0.542	177	27	0	1	59	1654725	1654901	3.705E-12	64	60
P_tepidariorum_Tlx-A	pseudochrom_38	0.586	174	24	0	1	58	754222	754049	5.095E-12	63	60
P_tepidariorum_Tlx-A	pseudochrom_51	0.551	174	26	0	2	59	1457942	1458115	9.635E-12	63	60
P_tepidariorum_Tlx-A	pseudochrom_48	0.516	180	29	0	1	60	1713371	1713550	3.446E-11	61	60
P_tepidariorum_Tlx-A	pseudochrom_6	0.508	171	28	0	2	58	5327679	5327509	6.519E-11	60	60
P_tepidariorum_Tlx-A	pseudochrom_6	0.508	171	28	0	2	58	5313789	5313959	6.519E-11	60	60
P_tepidariorum_Tlx-A	pseudochrom_6	0.508	171	28	0	2	58	5238835	5238665	6.519E-11	60	60
P_tepidariorum_Tlx-A	pseudochrom_6	0.500	174	29	0	2	59	4685451	4685278	6.519E-11	60	60
P_tepidariorum_Tlx-A	pseudochrom_56	0.491	171	29	0	2	58	2195774	2195604	8.965E-11	60	60
P_tepidariorum_Tlx-A	pseudochrom_56	0.482	174	30	0	2	59	2352184	2352011	1.233E-10	59	60
P_tepidariorum_Tlx-A	pseudochrom_56	0.474	177	31	0	1	59	2565423	2565247	2.333E-10	59	60
P_tepidariorum_Tlx-A	pseudochrom_19	0.525	177	28	0	1	59	7670167	7669991	2.333E-10	59	60
P_tepidariorum_Tlx-A	pseudochrom_56	0.500	168	28	0	5	60	2000625	2000458	1.149E-09	57	60
P_tepidariorum_Tlx-A	pseudochrom_6	0.491	171	29	0	2	58	5342058	5342228	2.174E-09	56	60
P_tepidariorum_Tlx-A	pseudochrom_56	0.456	171	30	0	2	58	2059636	2059466	7.790E-09	54	60
P_tepidariorum_Tlx-A	pseudochrom_56	0.529	153	24	0	5	55	1927900	1927748	1.072E-08	54	60
P_tepidariorum_Tlx-A	pseudochrom_19	0.465	174	30	0	1	58	7915709	7915536	1.475E-08	53	60
P_tepidariorum_Tlx-A	pseudochrom_21	0.462	162	29	0	2	55	3708401	3708562	2.792E-08	53	60
P_tepidariorum_Tlx-A	pseudochrom_56	0.440	177	32	0	1	59	2916658	2916482	5.287E-08	52	60
P_tepidariorum_Tlx-A	pseudochrom_26	0.421	171	32	0	2	58	2921011	2920841	1.001E-07	51	60
P_tepidariorum_Tlx-A	pseudochrom_56	0.462	162	29	0	2	55	2374393	2374232	1.378E-07	51	60
P_tepidariorum_Tlx-A	pseudochrom_6	0.457	177	31	0	1	59	3673750	3673926	2.610E-07	50	60
P_tepidariorum_Tlx-A	pseudochrom_57	0.605	114	15	0	16	53	757944	758057	6.806E-07	49	60
P_tepidariorum_Tlx-A	pseudochrom_57	0.605	114	15	0	16	53	545939	546052	6.806E-07	49	60
P_tepidariorum_Tlx-A	pseudochrom_10	0.413	174	33	0	2	59	5710151	5710324	6.806E-07	49	60
P_tepidariorum_Tlx-A	pseudochrom_6	0.472	165	29	0	5	59	7999380	7999544	6.806E-07	49	60
P_tepidariorum_Tlx-A	pseudochrom_38	0.555	135	20	0	1	45	3190521	3190655	9.368E-07	48	60
P_tepidariorum_Tlx-A	pseudochrom_57	0.605	114	15	0	16	53	649673	649786	1.775E-06	48	60
P_tepidariorum_Tlx-A	pseudochrom_56	0.423	177	33	0	2	60	2986302	2986126	2.444E-06	47	60
P_tepidariorum_Tlx-A	pseudochrom_8	0.428	168	31	0	5	60	1221649	1221482	2.444E-06	47	60
P_tepidariorum_Tlx-A	pseudochrom_28	0.500	132	22	0	2	45	1853548	1853679	2.292E-05	44	60
P_tepidariorum_Tlx-A	pseudochrom_8	0.400	156	32	0	1	55	1228317	1228162	2.292E-05	44	60
P_tepidariorum_Tlx-A	pseudochrom_42	0.466	135	23	0	2	46	2820679	2820545	4.348E-05	44	60
T_antipodiana_Tlx-A	pseudochrom_48	1.000	171	0	0	1	57	1779394	1779564	8.146E-30	114	60
T_antipodiana_Tlx-A	pseudochrom_6	0.559	177	26	0	1	59	4574564	4574740	2.110E-13	67	60
T_antipodiana_Tlx-A	pseudochrom_2	0.555	162	24	0	5	58	8755103	8754942	7.539E-13	66	60
T_antipodiana_Tlx-A	pseudochrom_48	0.542	177	27	0	1	59	1654725	1654901	3.705E-12	64	60
T_antipodiana_Tlx-A	pseudochrom_38	0.586	174	24	0	1	58	754222	754049	5.095E-12	63	60
T_antipodiana_Tlx-A	pseudochrom_51	0.551	174	26	0	2	59	1457942	1458115	9.635E-12	63	60
T_antipodiana_Tlx-A	pseudochrom_48	0.516	180	29	0	1	60	1713371	1713550	3.446E-11	61	60
T_antipodiana_Tlx-A	pseudochrom_6	0.508	171	28	0	2	58	5327679	5327509	6.519E-11	60	60
T_antipodiana_Tlx-A	pseudochrom_6	0.508	171	28	0	2	58	5313789	5313959	6.519E-11	60	60
T_antipodiana_Tlx-A	pseudochrom_6	0.508	171	28	0	2	58	5238835	5238665	6.519E-11	60	60
T_antipodiana_Tlx-A	pseudochrom_6	0.500	174	29	0	2	59	4685451	4685278	6.519E-11	60	60
T_antipodiana_Tlx-A	pseudochrom_56	0.491	171	29	0	2	58	2195774	2195604	8.965E-11	60	60
T_antipodiana_Tlx-A	pseudochrom_56	0.482	174	30	0	2	59	2352184	2352011	1.233E-10	59	60
T_antipodiana_Tlx-A	pseudochrom_56	0.474	177	31	0	1	59	2565423	2565247	2.333E-10	59	60
T_antipodiana_Tlx-A	pseudochrom_19	0.525	177	28	0	1	59	7670167	7669991	2.333E-10	59	60
T_antipodiana_Tlx-A	pseudochrom_56	0.500	168	28	0	5	60	2000625	2000458	1.149E-09	57	60
T_antipodiana_Tlx-A	pseudochrom_6	0.491	171	29	0	2	58	5342058	5342228	2.174E-09	56	60
T_antipodiana_Tlx-A	pseudochrom_56	0.456	171	30	0	2	58	2059636	2059466	7.790E-09	54	60
T_antipodiana_Tlx-A	pseudochrom_56	0.529	153	24	0	5	55	1927900	1927748	1.072E-08	54	60
T_antipodiana_Tlx-A	pseudochrom_19	0.465	174	30	0	1	58	7915709	7915536	1.475E-08	53	60
T_antipodiana_Tlx-A	pseudochrom_21	0.462	162	29	0	2	55	3708401	3708562	2.792E-08	53	60
T_antipodiana_Tlx-A	pseudochrom_56	0.440	177	32	0	1	59	2916658	2916482	5.287E-08	52	60
T_antipodiana_Tlx-A	pseudochrom_26	0.421	171	32	0	2	58	2921011	2920841	1.001E-07	51	60
T_antipodiana_Tlx-A	pseudochrom_56	0.462	162	29	0	2	55	2374393	2374232	1.378E-07	51	60
T_antipodiana_Tlx-A	pseudochrom_6	0.457	177	31	0	1	59	3673750	3673926	2.610E-07	50	60
T_antipodiana_Tlx-A	pseudochrom_57	0.605	114	15	0	16	53	757944	758057	6.806E-07	49	60
T_antipodiana_Tlx-A	pseudochrom_57	0.605	114	15	0	16	53	545939	546052	6.806E-07	49	60
T_antipodiana_Tlx-A	pseudochrom_10	0.413	174	33	0	2	59	5710151	5710324	6.806E-07	49	60
T_antipodiana_Tlx-A	pseudochrom_6	0.472	165	29	0	5	59	7999380	7999544	6.806E-07	49	60
T_antipodiana_Tlx-A	pseudochrom_38	0.555	135	20	0	1	45	3190521	3190655	9.368E-07	48	60
T_antipodiana_Tlx-A	pseudochrom_57	0.605	114	15	0	16	53	649673	649786	1.775E-06	48	60
T_antipodiana_Tlx-A	pseudochrom_56	0.423	177	33	0	2	60	2986302	2986126	2.444E-06	47	60
T_antipodiana_Tlx-A	pseudochrom_8	0.428	168	31	0	5	60	1221649	1221482	2.444E-06	47	60
T_antipodiana_Tlx-A	pseudochrom_28	0.500	132	22	0	2	45	1853548	1853679	2.292E-05	44	60
T_antipodiana_Tlx-A	pseudochrom_8	0.400	156	32	0	1	55	1228317	1228162	2.292E-05	44	60
T_antipodiana_Tlx-A	pseudochrom_42	0.466	135	23	0	2	46	2820679	2820545	4.348E-05	44	60
T_clavata_Tlx-B	pseudochrom_48	0.964	171	2	0	1	57	1779394	1779564	1.212E-28	111	57
T_clavata_Tlx-B	pseudochrom_6	0.543	171	26	0	1	57	4574564	4574734	3.188E-12	64	57
T_clavata_Tlx-B	pseudochrom_2	0.547	159	24	0	5	57	8755103	8754945	4.385E-12	63	57
T_clavata_Tlx-B	pseudochrom_38	0.600	165	22	0	1	55	754222	754058	1.568E-11	62	57
T_clavata_Tlx-B	pseudochrom_48	0.545	165	25	0	1	55	1654725	1654889	2.157E-11	61	57
T_clavata_Tlx-B	pseudochrom_48	0.563	165	24	0	1	55	1713371	1713535	5.612E-11	60	57
T_clavata_Tlx-B	pseudochrom_6	0.518	162	26	0	2	55	5327679	5327518	1.460E-10	59	57
T_clavata_Tlx-B	pseudochrom_6	0.518	162	26	0	2	55	5313789	5313950	1.460E-10	59	57
T_clavata_Tlx-B	pseudochrom_6	0.518	162	26	0	2	55	5238835	5238674	1.460E-10	59	57
T_clavata_Tlx-B	pseudochrom_56	0.500	168	28	0	2	57	2195774	2195607	2.009E-10	59	57
T_clavata_Tlx-B	pseudochrom_51	0.535	168	26	0	2	57	1457942	1458109	2.763E-10	58	57
T_clavata_Tlx-B	pseudochrom_56	0.500	168	28	0	2	57	2352184	2352017	3.801E-10	58	57
T_clavata_Tlx-B	pseudochrom_56	0.491	171	29	0	1	57	2565423	2565253	7.194E-10	57	57
T_clavata_Tlx-B	pseudochrom_6	0.500	168	28	0	2	57	4685451	4685284	9.897E-10	57	57
T_clavata_Tlx-B	pseudochrom_6	0.500	162	27	0	2	55	5342058	5342219	2.577E-09	55	57
T_clavata_Tlx-B	pseudochrom_19	0.527	165	26	0	1	55	7670167	7670003	2.577E-09	55	57
T_clavata_Tlx-B	pseudochrom_56	0.529	153	24	0	5	55	1927900	1927748	1.271E-08	53	57
T_clavata_Tlx-B	pseudochrom_21	0.462	162	29	0	2	55	3708401	3708562	1.271E-08	53	57
T_clavata_Tlx-B	pseudochrom_56	0.464	168	29	0	2	57	2059636	2059469	1.749E-08	53	57
T_clavata_Tlx-B	pseudochrom_56	0.509	153	25	0	5	55	2000625	2000473	1.749E-08	53	57
T_clavata_Tlx-B	pseudochrom_19	0.472	165	29	0	1	55	7915709	7915545	6.275E-08	51	57
T_clavata_Tlx-B	pseudochrom_56	0.472	165	29	0	1	55	2916658	2916494	8.636E-08	51	57
T_clavata_Tlx-B	pseudochrom_26	0.425	162	30	0	2	55	2921011	2920850	1.189E-07	51	57
T_clavata_Tlx-B	pseudochrom_56	0.462	162	29	0	2	55	2374393	2374232	1.636E-07	50	57
T_clavata_Tlx-B	pseudochrom_6	0.471	159	28	0	5	57	7999380	7999538	8.086E-07	48	57
T_clavata_Tlx-B	pseudochrom_6	0.454	165	29	0	1	55	3673750	3673914	8.086E-07	48	57
T_clavata_Tlx-B	pseudochrom_57	0.605	114	15	0	16	53	757944	758057	1.113E-06	48	57
T_clavata_Tlx-B	pseudochrom_57	0.605	114	15	0	16	53	545939	546052	1.113E-06	48	57
T_clavata_Tlx-B	pseudochrom_10	0.428	168	31	0	2	57	5710151	5710318	1.113E-06	48	57
T_clavata_Tlx-B	pseudochrom_38	0.555	135	20	0	1	45	3190521	3190655	2.110E-06	47	57
T_clavata_Tlx-B	pseudochrom_57	0.605	114	15	0	16	53	649673	649786	2.905E-06	47	57
T_clavata_Tlx-B	pseudochrom_56	0.444	162	29	0	2	55	2986302	2986141	4.000E-06	46	57
T_clavata_Tlx-B	pseudochrom_8	0.433	159	29	0	5	57	1221649	1221491	1.045E-05	45	57
T_clavata_Tlx-B	pseudochrom_8	0.400	156	32	0	1	55	1228317	1228162	2.729E-05	44	57
T_clavata_Tlx-B	pseudochrom_28	0.500	132	22	0	2	45	1853548	1853679	5.177E-05	43	57
T_clavata_Tlx-B	pseudochrom_42	0.444	135	24	0	2	46	2820679	2820545	4.876E-04	40	57
A_bruennichi_old_annotated_Lbx-A	pseudochrom_38	0.983	180	1	0	1	60	754222	754043	1.973E-32	122	60
A_bruennichi_old_annotated_Lbx-A	pseudochrom_48	0.600	165	22	0	1	55	1779394	1779558	1.535E-13	68	60
A_bruennichi_old_annotated_Lbx-A	pseudochrom_2	0.596	171	23	0	2	58	8755112	8754942	2.901E-13	67	60
A_bruennichi_old_annotated_Lbx-A	pseudochrom_48	0.534	174	27	0	1	58	1654725	1654898	1.960E-12	64	60
A_bruennichi_old_annotated_Lbx-A	pseudochrom_56	0.534	174	27	0	2	59	2195774	2195601	1.960E-12	64	60
A_bruennichi_old_annotated_Lbx-A	pseudochrom_6	0.561	171	25	0	2	58	5327679	5327509	2.695E-12	64	60
A_bruennichi_old_annotated_Lbx-A	pseudochrom_6	0.561	171	25	0	2	58	5313789	5313959	2.695E-12	64	60
A_bruennichi_old_annotated_Lbx-A	pseudochrom_6	0.561	171	25	0	2	58	5238835	5238665	2.695E-12	64	60
A_bruennichi_old_annotated_Lbx-A	pseudochrom_48	0.517	174	28	0	1	58	1713371	1713544	9.635E-12	63	60
A_bruennichi_old_annotated_Lbx-A	pseudochrom_56	0.578	171	24	0	2	58	2000634	2000464	9.635E-12	63	60
A_bruennichi_old_annotated_Lbx-A	pseudochrom_6	0.500	180	30	0	1	60	4574564	4574743	2.506E-11	61	60
A_bruennichi_old_annotated_Lbx-A	pseudochrom_19	0.517	174	28	0	1	58	7670167	7669994	3.446E-11	61	60
A_bruennichi_old_annotated_Lbx-A	pseudochrom_6	0.526	171	27	0	2	58	5342058	5342228	8.965E-11	60	60
A_bruennichi_old_annotated_Lbx-A	pseudochrom_56	0.553	168	25	0	5	60	1927900	1927733	1.233E-10	59	60
A_bruennichi_old_annotated_Lbx-A	pseudochrom_21	0.438	171	31	0	2	58	3708401	3708571	2.333E-10	59	60
A_bruennichi_old_annotated_Lbx-A	pseudochrom_19	0.500	174	29	0	1	58	7915709	7915536	2.333E-10	59	60
A_bruennichi_old_annotated_Lbx-A	pseudochrom_56	0.500	174	29	0	2	59	2986302	2986129	3.209E-10	58	60
A_bruennichi_old_annotated_Lbx-A	pseudochrom_56	0.465	174	30	0	2	59	2059636	2059463	3.209E-10	58	60
A_bruennichi_old_annotated_Lbx-A	pseudochrom_56	0.448	174	31	0	2	59	2374393	2374220	4.414E-10	58	60
A_bruennichi_old_annotated_Lbx-A	pseudochrom_6	0.508	171	28	0	2	58	4685451	4685281	6.071E-10	57	60
A_bruennichi_old_annotated_Lbx-A	pseudochrom_56	0.448	174	31	0	2	59	2352184	2352011	1.580E-09	56	60
A_bruennichi_old_annotated_Lbx-A	pseudochrom_56	0.440	177	32	0	1	59	2565423	2565247	2.991E-09	55	60
A_bruennichi_old_annotated_Lbx-A	pseudochrom_56	0.450	180	32	0	1	60	2916658	2916479	4.115E-09	55	60
A_bruennichi_old_annotated_Lbx-A	pseudochrom_10	0.509	165	27	0	5	59	5710160	5710324	5.662E-09	55	60
A_bruennichi_old_annotated_Lbx-A	pseudochrom_26	0.473	171	30	0	2	58	2921011	2920841	7.790E-09	54	60
A_bruennichi_old_annotated_Lbx-A	pseudochrom_38	0.555	135	20	0	1	45	3190521	3190655	5.287E-08	52	60
A_bruennichi_old_annotated_Lbx-A	pseudochrom_6	0.413	174	33	0	3	60	3673756	3673929	1.001E-07	51	60
A_bruennichi_old_annotated_Lbx-A	pseudochrom_8	0.418	165	31	0	5	59	1221649	1221485	1.378E-07	51	60
A_bruennichi_old_annotated_Lbx-A	pseudochrom_57	0.642	126	14	0	13	53	649661	649786	1.896E-07	50	60
A_bruennichi_old_annotated_Lbx-A	pseudochrom_57	0.657	114	13	0	16	53	757944	758057	2.610E-07	50	60
A_bruennichi_old_annotated_Lbx-A	pseudochrom_57	0.657	114	13	0	16	53	545939	546052	2.610E-07	50	60
A_bruennichi_old_annotated_Lbx-A	pseudochrom_51	0.462	162	29	0	5	58	1457951	1458112	3.592E-07	49	60
A_bruennichi_old_annotated_Lbx-A	pseudochrom_8	0.425	162	30	0	2	55	1228323	1228162	1.290E-06	48	60
A_bruennichi_old_annotated_Lbx-A	pseudochrom_6	0.438	171	31	0	2	58	7999371	7999541	1.775E-06	48	60
A_bruennichi_old_annotated_Lbx-A	pseudochrom_37	0.510	135	22	0	1	45	2176067	2175933	6.377E-06	46	60
A_bruennichi_old_annotated_Lbx-A	pseudochrom_17	0.500	144	24	0	4	51	7934	8077	8.781E-06	46	60
A_bruennichi_old_annotated_Lbx-A	pseudochrom_17	0.500	144	24	0	4	51	441221	441364	8.781E-06	46	60
A_bruennichi_old_annotated_Lbx-A	pseudochrom_57	0.555	108	15	0	20	53	1454445	1454552	5.633E-04	40	60
A_bruennichi_old_annotated_Lbx-A	pseudochrom_45	0.500	132	22	0	2	45	6861038	6860907	5.633E-04	40	60
A_bruennichi_old_annotated_Lbx-A	pseudochrom_16	0.476	126	21	0	5	46	7821829	7821954	5.633E-04	40	60
A_bruennichi_old_annotated_Lbx-A	scaffold_575	0.487	123	21	0	5	45	7092	7214	7.761E-04	40	60
A_bruennichi_old_annotated_Lbx-A	pseudochrom_39	0.487	123	21	0	5	45	241005	241127	7.761E-04	40	60
A_bruennichi_old_annotated_Lbx-A	pseudochrom_30	0.344	174	37	0	1	58	174617	174790	7.761E-04	40	60
C_rotundicauda_Lbx_D-a	pseudochrom_38	0.966	180	2	0	1	60	754222	754043	3.420E-31	118	60
C_rotundicauda_Lbx_D-a	pseudochrom_48	0.600	165	22	0	1	55	1779394	1779558	2.110E-13	67	60
C_rotundicauda_Lbx_D-a	pseudochrom_2	0.596	171	23	0	2	58	8755112	8754942	3.988E-13	66	60
C_rotundicauda_Lbx_D-a	pseudochrom_6	0.578	171	24	0	2	58	5327679	5327509	1.037E-12	65	60
C_rotundicauda_Lbx_D-a	pseudochrom_6	0.578	171	24	0	2	58	5313789	5313959	1.037E-12	65	60
C_rotundicauda_Lbx_D-a	pseudochrom_6	0.578	171	24	0	2	58	5238835	5238665	1.037E-12	65	60
C_rotundicauda_Lbx_D-a	pseudochrom_48	0.534	174	27	0	1	58	1654725	1654898	2.695E-12	64	60
C_rotundicauda_Lbx_D-a	pseudochrom_56	0.534	174	27	0	2	59	2195774	2195601	5.095E-12	63	60
C_rotundicauda_Lbx_D-a	pseudochrom_48	0.517	174	28	0	1	58	1713371	1713544	1.325E-11	62	60
C_rotundicauda_Lbx_D-a	pseudochrom_56	0.578	171	24	0	2	58	2000634	2000464	1.325E-11	62	60
C_rotundicauda_Lbx_D-a	pseudochrom_6	0.500	180	30	0	1	60	4574564	4574743	2.506E-11	61	60
C_rotundicauda_Lbx_D-a	pseudochrom_6	0.543	171	26	0	2	58	5342058	5342228	3.446E-11	61	60
C_rotundicauda_Lbx_D-a	pseudochrom_19	0.517	174	28	0	1	58	7670167	7669994	3.446E-11	61	60
C_rotundicauda_Lbx_D-a	pseudochrom_21	0.456	171	30	0	2	58	3708401	3708571	8.965E-11	60	60
C_rotundicauda_Lbx_D-a	pseudochrom_56	0.517	174	28	0	2	59	2986302	2986129	1.233E-10	59	60
C_rotundicauda_Lbx_D-a	pseudochrom_56	0.553	168	25	0	5	60	1927900	1927733	1.696E-10	59	60
C_rotundicauda_Lbx_D-a	pseudochrom_19	0.500	174	29	0	1	58	7915709	7915536	3.209E-10	58	60
C_rotundicauda_Lbx_D-a	pseudochrom_56	0.465	174	30	0	2	59	2059636	2059463	6.071E-10	57	60
C_rotundicauda_Lbx_D-a	pseudochrom_6	0.508	171	28	0	2	58	4685451	4685281	1.149E-09	57	60
C_rotundicauda_Lbx_D-a	pseudochrom_10	0.527	165	26	0	5	59	5710160	5710324	2.174E-09	56	60
C_rotundicauda_Lbx_D-a	pseudochrom_56	0.448	174	31	0	2	59	2352184	2352011	4.115E-09	55	60
C_rotundicauda_Lbx_D-a	pseudochrom_56	0.431	174	32	0	2	59	2374393	2374220	7.790E-09	54	60
C_rotundicauda_Lbx_D-a	pseudochrom_56	0.440	177	32	0	1	59	2565423	2565247	7.790E-09	54	60
C_rotundicauda_Lbx_D-a	pseudochrom_56	0.450	180	32	0	1	60	2916658	2916479	1.072E-08	54	60
C_rotundicauda_Lbx_D-a	pseudochrom_26	0.473	171	30	0	2	58	2921011	2920841	1.072E-08	54	60
C_rotundicauda_Lbx_D-a	pseudochrom_38	0.577	135	19	0	1	45	3190521	3190655	1.072E-08	54	60
C_rotundicauda_Lbx_D-a	pseudochrom_57	0.666	126	13	0	13	53	649661	649786	7.276E-08	51	60
C_rotundicauda_Lbx_D-a	pseudochrom_57	0.684	114	12	0	16	53	757944	758057	1.001E-07	51	60
C_rotundicauda_Lbx_D-a	pseudochrom_57	0.684	114	12	0	16	53	545939	546052	1.001E-07	51	60
C_rotundicauda_Lbx_D-a	pseudochrom_51	0.481	162	28	0	5	58	1457951	1458112	1.378E-07	51	60
C_rotundicauda_Lbx_D-a	pseudochrom_6	0.413	174	33	0	3	60	3673756	3673929	1.378E-07	51	60
C_rotundicauda_Lbx_D-a	pseudochrom_8	0.418	165	31	0	5	59	1221649	1221485	1.896E-07	50	60
C_rotundicauda_Lbx_D-a	pseudochrom_8	0.444	162	29	0	2	55	1228323	1228162	4.945E-07	49	60
C_rotundicauda_Lbx_D-a	pseudochrom_6	0.456	171	30	0	2	58	7999371	7999541	6.806E-07	49	60
C_rotundicauda_Lbx_D-a	pseudochrom_37	0.510	135	22	0	1	45	2176067	2175933	8.781E-06	46	60
C_rotundicauda_Lbx_D-a	pseudochrom_57	0.583	108	14	0	20	53	1454445	1454552	2.155E-04	42	60
C_rotundicauda_Lbx_D-a	pseudochrom_30	0.362	174	36	0	1	58	174617	174790	2.968E-04	41	60
C_rotundicauda_Lbx_D-a	pseudochrom_45	0.500	132	22	0	2	45	6861038	6860907	4.089E-04	41	60
T_antipodiana_Msx1-A	pseudochrom_6	0.881	177	7	0	1	59	5238838	5238662	7.414E-25	100	60
T_antipodiana_Msx1-A	pseudochrom_6	0.847	177	9	0	1	59	5327682	5327506	6.837E-24	97	60
T_antipodiana_Msx1-A	pseudochrom_6	0.847	177	9	0	1	59	5313786	5313962	6.837E-24	97	60
T_antipodiana_Msx1-A	pseudochrom_6	0.728	177	16	0	1	59	5342055	5342231	9.371E-20	85	60
T_antipodiana_Msx1-A	pseudochrom_2	0.627	177	22	0	2	60	8755112	8754936	2.452E-15	73	60
T_antipodiana_Msx1-A	pseudochrom_26	0.525	177	28	0	1	59	2921014	2920838	5.483E-13	66	60
T_antipodiana_Msx1-A	pseudochrom_6	0.596	171	23	0	2	58	4685451	4685281	5.483E-13	66	60
T_antipodiana_Msx1-A	pseudochrom_48	0.518	162	26	0	2	55	1779397	1779558	6.519E-11	60	60
T_antipodiana_Msx1-A	pseudochrom_48	0.543	171	26	0	2	58	1654728	1654898	1.696E-10	59	60
T_antipodiana_Msx1-A	pseudochrom_6	0.578	171	24	0	2	58	4574567	4574737	2.333E-10	59	60
T_antipodiana_Msx1-A	pseudochrom_56	0.537	162	25	0	5	58	1927900	1927739	8.352E-10	57	60
T_antipodiana_Msx1-A	pseudochrom_38	0.561	171	25	0	2	58	754219	754049	8.352E-10	57	60
T_antipodiana_Msx1-A	pseudochrom_56	0.526	171	27	0	2	58	2000634	2000464	5.662E-09	55	60
T_antipodiana_Msx1-A	pseudochrom_10	0.555	162	24	0	5	58	5710160	5710321	5.662E-09	55	60
T_antipodiana_Msx1-A	pseudochrom_48	0.508	171	28	0	2	58	1713374	1713544	7.790E-09	54	60
T_antipodiana_Msx1-A	pseudochrom_6	0.482	168	28	0	3	58	3673756	3673923	7.790E-09	54	60
T_antipodiana_Msx1-A	pseudochrom_21	0.456	171	30	0	2	58	3708401	3708571	2.029E-08	53	60
T_antipodiana_Msx1-A	pseudochrom_8	0.490	165	28	0	1	55	1228326	1228162	2.029E-08	53	60
T_antipodiana_Msx1-A	pseudochrom_42	0.600	135	18	0	2	46	2820679	2820545	2.792E-08	53	60
T_antipodiana_Msx1-A	pseudochrom_19	0.491	171	29	0	2	58	7670164	7669994	2.792E-08	53	60
T_antipodiana_Msx1-A	pseudochrom_56	0.508	171	28	0	2	58	2986302	2986132	5.287E-08	52	60
T_antipodiana_Msx1-A	pseudochrom_56	0.473	171	30	0	2	58	2195774	2195604	5.287E-08	52	60
T_antipodiana_Msx1-A	pseudochrom_19	0.491	171	29	0	2	58	7915706	7915536	7.276E-08	51	60
T_antipodiana_Msx1-A	pseudochrom_51	0.529	153	24	0	5	55	1457951	1458103	1.001E-07	51	60
T_antipodiana_Msx1-A	pseudochrom_56	0.473	171	30	0	2	58	2916655	2916485	2.610E-07	50	60
T_antipodiana_Msx1-A	pseudochrom_56	0.456	171	30	0	2	58	2352184	2352014	4.945E-07	49	60
T_antipodiana_Msx1-A	pseudochrom_56	0.456	171	30	0	2	58	2059636	2059466	4.945E-07	49	60
T_antipodiana_Msx1-A	pseudochrom_56	0.438	171	31	0	2	58	2374393	2374223	1.290E-06	48	60
T_antipodiana_Msx1-A	pseudochrom_56	0.481	162	28	0	5	58	2565411	2565250	1.290E-06	48	60
T_antipodiana_Msx1-A	pseudochrom_8	0.462	162	29	0	5	58	1221649	1221488	8.781E-06	46	60
T_antipodiana_Msx1-A	pseudochrom_57	0.625	96	12	0	22	53	1454457	1454552	2.292E-05	44	60
T_antipodiana_Msx1-A	pseudochrom_57	0.489	126	24	0	7	53	757932	758057	2.292E-05	44	60
T_antipodiana_Msx1-A	pseudochrom_57	0.526	114	18	0	16	53	649673	649786	4.348E-05	44	60
T_antipodiana_Msx1-A	pseudochrom_57	0.526	114	18	0	16	53	545939	546052	5.987E-05	43	60
T_antipodiana_Msx1-A	pseudochrom_47	0.416	180	34	0	1	60	303782	303961	1.564E-04	42	60
T_antipodiana_Msx1-A	pseudochrom_6	0.425	162	30	0	2	55	7999371	7999532	2.968E-04	41	60
A_bruennichi_Msx2-B	pseudochrom_6	0.949	177	3	0	1	59	5238838	5238662	5.027E-28	109	60
A_bruennichi_Msx2-B	pseudochrom_6	0.932	177	4	0	1	59	5327682	5327506	1.302E-27	108	60
A_bruennichi_Msx2-B	pseudochrom_6	0.932	177	4	0	1	59	5313786	5313962	1.302E-27	108	60
A_bruennichi_Msx2-B	pseudochrom_6	0.745	177	15	0	1	59	5342055	5342231	2.630E-20	87	60
A_bruennichi_Msx2-B	pseudochrom_2	0.610	177	23	0	2	60	8755112	8754936	1.203E-14	71	60
A_bruennichi_Msx2-B	pseudochrom_6	0.614	171	22	0	2	58	4685451	4685281	4.296E-14	69	60
A_bruennichi_Msx2-B	pseudochrom_26	0.525	177	28	0	1	59	2921014	2920838	1.960E-12	64	60
A_bruennichi_Msx2-B	pseudochrom_56	0.551	174	26	0	1	58	1927912	1927739	1.822E-11	62	60
A_bruennichi_Msx2-B	pseudochrom_6	0.596	171	23	0	2	58	4574567	4574737	2.506E-11	61	60
A_bruennichi_Msx2-B	pseudochrom_48	0.518	162	26	0	2	55	1779397	1779558	4.740E-11	61	60
A_bruennichi_Msx2-B	pseudochrom_48	0.561	171	25	0	2	58	1654728	1654898	4.740E-11	61	60
A_bruennichi_Msx2-B	pseudochrom_10	0.592	162	22	0	5	58	5710160	5710321	8.965E-11	60	60
A_bruennichi_Msx2-B	pseudochrom_38	0.561	171	25	0	2	58	754219	754049	2.333E-10	59	60
A_bruennichi_Msx2-B	pseudochrom_19	0.543	171	26	0	2	58	7670164	7669994	3.209E-10	58	60
A_bruennichi_Msx2-B	pseudochrom_56	0.526	171	27	0	2	58	2000634	2000464	4.414E-10	58	60
A_bruennichi_Msx2-B	pseudochrom_51	0.588	153	21	0	5	55	1457951	1458103	6.071E-10	57	60
A_bruennichi_Msx2-B	pseudochrom_21	0.473	171	30	0	2	58	3708401	3708571	8.352E-10	57	60
A_bruennichi_Msx2-B	pseudochrom_48	0.526	171	27	0	2	58	1713374	1713544	1.580E-09	56	60
A_bruennichi_Msx2-B	pseudochrom_6	0.500	168	28	0	3	58	3673756	3673923	1.580E-09	56	60
A_bruennichi_Msx2-B	pseudochrom_19	0.543	171	26	0	2	58	7915706	7915536	1.580E-09	56	60
A_bruennichi_Msx2-B	pseudochrom_8	0.518	162	26	0	2	55	1228323	1228162	1.580E-09	56	60
A_bruennichi_Msx2-B	pseudochrom_56	0.526	171	27	0	2	58	2986302	2986132	2.991E-09	55	60
A_bruennichi_Msx2-B	pseudochrom_56	0.473	171	30	0	2	58	2195774	2195604	2.792E-08	53	60
A_bruennichi_Msx2-B	pseudochrom_56	0.456	171	30	0	2	58	2059636	2059466	3.842E-08	52	60
A_bruennichi_Msx2-B	pseudochrom_42	0.600	135	18	0	2	46	2820679	2820545	5.287E-08	52	60
A_bruennichi_Msx2-B	pseudochrom_57	0.531	126	22	0	7	53	757932	758057	1.001E-07	51	60
A_bruennichi_Msx2-B	pseudochrom_56	0.473	171	30	0	2	58	2916655	2916485	1.378E-07	51	60
A_bruennichi_Msx2-B	pseudochrom_57	0.578	114	16	0	16	53	649673	649786	1.896E-07	50	60
A_bruennichi_Msx2-B	pseudochrom_56	0.456	171	30	0	2	58	2352184	2352014	2.610E-07	50	60
A_bruennichi_Msx2-B	pseudochrom_57	0.578	114	16	0	16	53	545939	546052	2.610E-07	50	60
A_bruennichi_Msx2-B	pseudochrom_56	0.438	171	31	0	2	58	2374393	2374223	3.592E-07	49	60
A_bruennichi_Msx2-B	pseudochrom_56	0.481	162	28	0	5	58	2565411	2565250	6.806E-07	49	60
A_bruennichi_Msx2-B	pseudochrom_57	0.656	96	11	0	22	53	1454457	1454552	2.444E-06	47	60
A_bruennichi_Msx2-B	pseudochrom_8	0.462	162	29	0	5	58	1221649	1221488	6.377E-06	46	60
A_bruennichi_Msx2-B	pseudochrom_6	0.444	162	29	0	2	55	7999371	7999532	1.665E-05	45	60
A_bruennichi_Msx2-B	pseudochrom_47	0.416	180	34	0	1	60	303782	303961	2.292E-05	44	60
C_sculpturatus_Msx2-B-2	pseudochrom_6	0.932	177	4	0	1	59	5327682	5327506	1.788E-27	108	60
C_sculpturatus_Msx2-B-2	pseudochrom_6	0.932	177	4	0	1	59	5313786	5313962	1.788E-27	108	60
C_sculpturatus_Msx2-B-2	pseudochrom_6	0.915	177	5	0	1	59	5238838	5238662	4.629E-27	106	60
C_sculpturatus_Msx2-B-2	pseudochrom_6	0.728	177	16	0	1	59	5342055	5342231	6.821E-20	86	60
C_sculpturatus_Msx2-B-2	pseudochrom_2	0.610	177	23	0	2	60	8755112	8754936	8.752E-15	71	60
C_sculpturatus_Msx2-B-2	pseudochrom_6	0.614	171	22	0	2	58	4685451	4685281	2.273E-14	70	60
C_sculpturatus_Msx2-B-2	pseudochrom_26	0.525	177	28	0	1	59	2921014	2920838	1.960E-12	64	60
C_sculpturatus_Msx2-B-2	pseudochrom_6	0.596	171	23	0	2	58	4574567	4574737	7.007E-12	63	60
C_sculpturatus_Msx2-B-2	pseudochrom_56	0.551	174	26	0	1	58	1927912	1927739	1.325E-11	62	60
C_sculpturatus_Msx2-B-2	pseudochrom_48	0.561	171	25	0	2	58	1654728	1654898	3.446E-11	61	60
C_sculpturatus_Msx2-B-2	pseudochrom_48	0.518	162	26	0	2	55	1779397	1779558	4.740E-11	61	60
C_sculpturatus_Msx2-B-2	pseudochrom_10	0.574	162	23	0	5	58	5710160	5710321	1.696E-10	59	60
C_sculpturatus_Msx2-B-2	pseudochrom_38	0.561	171	25	0	2	58	754219	754049	1.696E-10	59	60
C_sculpturatus_Msx2-B-2	pseudochrom_56	0.526	171	27	0	2	58	2000634	2000464	3.209E-10	58	60
C_sculpturatus_Msx2-B-2	pseudochrom_19	0.543	171	26	0	2	58	7670164	7669994	3.209E-10	58	60
C_sculpturatus_Msx2-B-2	pseudochrom_6	0.500	168	28	0	3	58	3673756	3673923	8.352E-10	57	60
C_sculpturatus_Msx2-B-2	pseudochrom_21	0.473	171	30	0	2	58	3708401	3708571	8.352E-10	57	60
C_sculpturatus_Msx2-B-2	pseudochrom_48	0.526	171	27	0	2	58	1713374	1713544	1.149E-09	57	60
C_sculpturatus_Msx2-B-2	pseudochrom_56	0.508	171	28	0	2	58	2916655	2916485	1.149E-09	57	60
C_sculpturatus_Msx2-B-2	pseudochrom_19	0.543	171	26	0	2	58	7915706	7915536	1.149E-09	57	60
C_sculpturatus_Msx2-B-2	pseudochrom_8	0.518	162	26	0	2	55	1228323	1228162	1.149E-09	57	60
C_sculpturatus_Msx2-B-2	pseudochrom_51	0.568	153	22	0	5	55	1457951	1458103	1.580E-09	56	60
C_sculpturatus_Msx2-B-2	pseudochrom_56	0.526	171	27	0	2	58	2986302	2986132	1.580E-09	56	60
C_sculpturatus_Msx2-B-2	pseudochrom_56	0.473	171	30	0	2	58	2195774	2195604	1.475E-08	53	60
C_sculpturatus_Msx2-B-2	pseudochrom_56	0.456	171	30	0	2	58	2059636	2059466	2.029E-08	53	60
C_sculpturatus_Msx2-B-2	pseudochrom_42	0.600	135	18	0	2	46	2820679	2820545	5.287E-08	52	60
C_sculpturatus_Msx2-B-2	pseudochrom_8	0.500	162	27	0	5	58	1221649	1221488	5.287E-08	52	60
C_sculpturatus_Msx2-B-2	pseudochrom_56	0.456	171	30	0	2	58	2352184	2352014	1.378E-07	51	60
C_sculpturatus_Msx2-B-2	pseudochrom_56	0.438	171	31	0	2	58	2374393	2374223	1.896E-07	50	60
C_sculpturatus_Msx2-B-2	pseudochrom_57	0.531	126	22	0	7	53	757932	758057	1.896E-07	50	60
C_sculpturatus_Msx2-B-2	pseudochrom_56	0.481	162	28	0	5	58	2565411	2565250	3.592E-07	49	60
C_sculpturatus_Msx2-B-2	pseudochrom_57	0.564	117	17	0	15	53	545936	546052	3.592E-07	49	60
C_sculpturatus_Msx2-B-2	pseudochrom_57	0.564	117	17	0	15	53	649670	649786	4.945E-07	49	60
C_sculpturatus_Msx2-B-2	pseudochrom_6	0.462	162	29	0	2	55	7999371	7999532	4.945E-07	49	60
C_sculpturatus_Msx2-B-2	pseudochrom_38	0.500	138	23	0	2	47	3190524	3190661	1.775E-06	48	60
C_sculpturatus_Msx2-B-2	pseudochrom_57	0.689	87	9	0	25	53	1454466	1454552	6.377E-06	46	60
C_sculpturatus_Msx2-B-2	pseudochrom_47	0.416	180	34	0	1	60	303782	303961	1.665E-05	45	60
C_sculpturatus_Msx2-B-2	pseudochrom_37	0.500	138	23	0	2	47	2176064	2175927	1.665E-05	45	60
D_silvatica_Msx2-B	pseudochrom_6	0.932	177	4	0	1	59	5238838	5238662	2.455E-27	107	60
D_silvatica_Msx2-B	pseudochrom_6	0.915	177	5	0	1	59	5327682	5327506	6.357E-27	106	60
D_silvatica_Msx2-B	pseudochrom_6	0.915	177	5	0	1	59	5313786	5313962	6.357E-27	106	60
D_silvatica_Msx2-B	pseudochrom_6	0.728	177	16	0	1	59	5342055	5342231	1.288E-19	85	60
D_silvatica_Msx2-B	pseudochrom_6	0.631	171	21	0	2	58	4685451	4685281	1.654E-14	70	60
D_silvatica_Msx2-B	pseudochrom_2	0.610	177	23	0	2	60	8755112	8754936	1.654E-14	70	60
D_silvatica_Msx2-B	pseudochrom_26	0.525	177	28	0	1	59	2921014	2920838	1.960E-12	64	60
D_silvatica_Msx2-B	pseudochrom_56	0.551	174	26	0	1	58	1927912	1927739	1.325E-11	62	60
D_silvatica_Msx2-B	pseudochrom_48	0.518	162	26	0	2	55	1779397	1779558	4.740E-11	61	60
D_silvatica_Msx2-B	pseudochrom_48	0.561	171	25	0	2	58	1654728	1654898	4.740E-11	61	60
D_silvatica_Msx2-B	pseudochrom_6	0.596	171	23	0	2	58	4574567	4574737	4.740E-11	61	60
D_silvatica_Msx2-B	pseudochrom_38	0.561	171	25	0	2	58	754219	754049	2.333E-10	59	60
D_silvatica_Msx2-B	pseudochrom_10	0.574	162	23	0	5	58	5710160	5710321	4.414E-10	58	60
D_silvatica_Msx2-B	pseudochrom_56	0.526	171	27	0	2	58	2000634	2000464	6.071E-10	57	60
D_silvatica_Msx2-B	pseudochrom_19	0.543	171	26	0	2	58	7670164	7669994	6.071E-10	57	60
D_silvatica_Msx2-B	pseudochrom_48	0.526	171	27	0	2	58	1713374	1713544	1.580E-09	56	60
D_silvatica_Msx2-B	pseudochrom_6	0.500	168	28	0	3	58	3673756	3673923	1.580E-09	56	60
D_silvatica_Msx2-B	pseudochrom_19	0.543	171	26	0	2	58	7915706	7915536	2.174E-09	56	60
D_silvatica_Msx2-B	pseudochrom_51	0.568	153	22	0	5	55	1457951	1458103	2.991E-09	55	60
D_silvatica_Msx2-B	pseudochrom_21	0.456	171	30	0	2	58	3708401	3708571	4.115E-09	55	60
D_silvatica_Msx2-B	pseudochrom_8	0.500	162	27	0	2	55	1228323	1228162	7.790E-09	54	60
D_silvatica_Msx2-B	pseudochrom_56	0.508	171	28	0	2	58	2986302	2986132	1.475E-08	53	60
D_silvatica_Msx2-B	pseudochrom_56	0.473	171	30	0	2	58	2195774	2195604	1.475E-08	53	60
D_silvatica_Msx2-B	pseudochrom_56	0.473	171	30	0	2	58	2059636	2059466	1.475E-08	53	60
D_silvatica_Msx2-B	pseudochrom_42	0.600	135	18	0	2	46	2820679	2820545	3.842E-08	52	60
D_silvatica_Msx2-B	pseudochrom_56	0.473	171	30	0	2	58	2916655	2916485	7.276E-08	51	60
D_silvatica_Msx2-B	pseudochrom_56	0.456	171	30	0	2	58	2352184	2352014	1.378E-07	51	60
D_silvatica_Msx2-B	pseudochrom_56	0.438	171	31	0	2	58	2374393	2374223	3.592E-07	49	60
D_silvatica_Msx2-B	pseudochrom_56	0.481	162	28	0	5	58	2565411	2565250	3.592E-07	49	60
D_silvatica_Msx2-B	pseudochrom_57	0.510	126	23	0	7	53	757932	758057	4.945E-07	49	60
D_silvatica_Msx2-B	pseudochrom_57	0.552	114	17	0	16	53	649673	649786	9.368E-07	48	60
D_silvatica_Msx2-B	pseudochrom_57	0.552	114	17	0	16	53	545939	546052	1.290E-06	48	60
D_silvatica_Msx2-B	pseudochrom_8	0.462	162	29	0	5	58	1221649	1221488	6.377E-06	46	60
D_silvatica_Msx2-B	pseudochrom_57	0.625	96	12	0	22	53	1454457	1454552	1.209E-05	45	60
D_silvatica_Msx2-B	pseudochrom_47	0.416	180	34	0	1	60	303782	303961	2.292E-05	44	60
D_silvatica_Msx2-B	pseudochrom_6	0.425	162	30	0	2	55	7999371	7999532	8.246E-05	43	60
I_scapularis_Msx2	pseudochrom_6	0.932	177	4	0	1	59	5327682	5327506	4.629E-27	106	60
I_scapularis_Msx2	pseudochrom_6	0.932	177	4	0	1	59	5313786	5313962	4.629E-27	106	60
I_scapularis_Msx2	pseudochrom_6	0.915	177	5	0	1	59	5238838	5238662	1.647E-26	105	60
I_scapularis_Msx2	pseudochrom_6	0.728	177	16	0	1	59	5342055	5342231	1.769E-19	85	60
I_scapularis_Msx2	pseudochrom_2	0.610	177	23	0	2	60	8755112	8754936	1.203E-14	71	60
I_scapularis_Msx2	pseudochrom_6	0.614	171	22	0	2	58	4685451	4685281	5.906E-14	69	60
I_scapularis_Msx2	pseudochrom_26	0.525	177	28	0	1	59	2921014	2920838	1.960E-12	64	60
I_scapularis_Msx2	pseudochrom_56	0.551	174	26	0	1	58	1927912	1927739	9.635E-12	63	60
I_scapularis_Msx2	pseudochrom_6	0.596	171	23	0	2	58	4574567	4574737	1.822E-11	62	60
I_scapularis_Msx2	pseudochrom_48	0.518	162	26	0	2	55	1779397	1779558	4.740E-11	61	60
I_scapularis_Msx2	pseudochrom_48	0.561	171	25	0	2	58	1654728	1654898	4.740E-11	61	60
I_scapularis_Msx2	pseudochrom_38	0.561	171	25	0	2	58	754219	754049	1.696E-10	59	60
I_scapularis_Msx2	pseudochrom_56	0.526	171	27	0	2	58	2000634	2000464	4.414E-10	58	60
I_scapularis_Msx2	pseudochrom_19	0.543	171	26	0	2	58	7670164	7669994	6.071E-10	57	60
I_scapularis_Msx2	pseudochrom_10	0.555	162	24	0	5	58	5710160	5710321	8.352E-10	57	60
I_scapularis_Msx2	pseudochrom_6	0.500	168	28	0	3	58	3673756	3673923	1.149E-09	57	60
I_scapularis_Msx2	pseudochrom_48	0.526	171	27	0	2	58	1713374	1713544	1.580E-09	56	60
I_scapularis_Msx2	pseudochrom_19	0.543	171	26	0	2	58	7915706	7915536	2.174E-09	56	60
I_scapularis_Msx2	pseudochrom_51	0.568	153	22	0	5	55	1457951	1458103	2.991E-09	55	60
I_scapularis_Msx2	pseudochrom_21	0.456	171	30	0	2	58	3708401	3708571	5.662E-09	55	60
I_scapularis_Msx2	pseudochrom_8	0.500	162	27	0	2	55	1228323	1228162	5.662E-09	55	60
I_scapularis_Msx2	pseudochrom_56	0.508	171	28	0	2	58	2986302	2986132	1.072E-08	54	60
I_scapularis_Msx2	pseudochrom_56	0.473	171	30	0	2	58	2195774	2195604	1.072E-08	54	60
I_scapularis_Msx2	pseudochrom_56	0.473	171	30	0	2	58	2059636	2059466	1.072E-08	54	60
I_scapularis_Msx2	pseudochrom_42	0.600	135	18	0	2	46	2820679	2820545	7.276E-08	51	60
I_scapularis_Msx2	pseudochrom_56	0.473	171	30	0	2	58	2916655	2916485	7.276E-08	51	60
I_scapularis_Msx2	pseudochrom_56	0.456	171	30	0	2	58	2352184	2352014	1.001E-07	51	60
I_scapularis_Msx2	pseudochrom_56	0.438	171	31	0	2	58	2374393	2374223	2.610E-07	50	60
I_scapularis_Msx2	pseudochrom_56	0.481	162	28	0	5	58	2565411	2565250	2.610E-07	50	60
I_scapularis_Msx2	pseudochrom_57	0.510	126	23	0	7	53	757932	758057	4.945E-07	49	60
I_scapularis_Msx2	pseudochrom_57	0.538	117	18	0	15	53	649670	649786	6.806E-07	49	60
I_scapularis_Msx2	pseudochrom_57	0.538	117	18	0	15	53	545936	546052	9.368E-07	48	60
I_scapularis_Msx2	pseudochrom_8	0.462	162	29	0	5	58	1221649	1221488	6.377E-06	46	60
I_scapularis_Msx2	pseudochrom_38	0.478	138	23	0	2	47	3190524	3190661	8.781E-06	46	60
I_scapularis_Msx2	pseudochrom_57	0.633	90	11	0	24	53	1454463	1454552	2.292E-05	44	60
I_scapularis_Msx2	pseudochrom_47	0.416	180	34	0	1	60	303782	303961	4.348E-05	44	60
I_scapularis_Msx2	pseudochrom_6	0.425	162	30	0	2	55	7999371	7999532	5.987E-05	43	60
A_bruennichi_(old,_annotated)_Emx1-B	pseudochrom_51	0.593	177	24	0	1	59	1457939	1458115	8.119E-14	68	60
A_bruennichi_(old,_annotated)_Emx1-B	pseudochrom_56	0.610	177	23	0	1	59	2000637	2000461	2.901E-13	67	60
A_bruennichi_(old,_annotated)_Emx1-B	pseudochrom_6	0.576	177	25	0	1	59	4685454	4685278	3.705E-12	64	60
A_bruennichi_(old,_annotated)_Emx1-B	pseudochrom_16	0.733	135	12	0	1	45	7681450	7681584	7.007E-12	63	60
A_bruennichi_(old,_annotated)_Emx1-B	pseudochrom_16	0.733	135	12	0	1	45	7821817	7821951	7.007E-12	63	60
A_bruennichi_(old,_annotated)_Emx1-B	pseudochrom_21	0.526	171	27	0	2	58	3708401	3708571	9.635E-12	63	60
A_bruennichi_(old,_annotated)_Emx1-B	pseudochrom_6	0.526	171	27	0	2	58	5238835	5238665	2.506E-11	61	60
A_bruennichi_(old,_annotated)_Emx1-B	pseudochrom_56	0.543	171	26	0	2	58	2059636	2059466	8.965E-11	60	60
A_bruennichi_(old,_annotated)_Emx1-B	pseudochrom_6	0.508	171	28	0	2	58	5327679	5327509	1.233E-10	59	60
A_bruennichi_(old,_annotated)_Emx1-B	pseudochrom_6	0.508	171	28	0	2	58	5313789	5313959	1.233E-10	59	60
A_bruennichi_(old,_annotated)_Emx1-B	pseudochrom_48	0.518	162	26	0	2	55	1779397	1779558	1.696E-10	59	60
A_bruennichi_(old,_annotated)_Emx1-B	pseudochrom_56	0.517	174	28	0	1	58	2195777	2195604	1.696E-10	59	60
A_bruennichi_(old,_annotated)_Emx1-B	pseudochrom_6	0.534	174	27	0	2	59	4574567	4574740	1.696E-10	59	60
A_bruennichi_(old,_annotated)_Emx1-B	pseudochrom_48	0.491	177	30	0	2	60	1654728	1654904	2.333E-10	59	60
A_bruennichi_(old,_annotated)_Emx1-B	pseudochrom_2	0.559	177	26	0	2	60	8755112	8754936	3.209E-10	58	60
A_bruennichi_(old,_annotated)_Emx1-B	pseudochrom_56	0.537	162	25	0	5	58	1927900	1927739	6.071E-10	57	60
A_bruennichi_(old,_annotated)_Emx1-B	pseudochrom_19	0.509	165	27	0	5	59	7670155	7669991	6.071E-10	57	60
A_bruennichi_(old,_annotated)_Emx1-B	pseudochrom_26	0.491	171	29	0	2	58	2921011	2920841	8.352E-10	57	60
A_bruennichi_(old,_annotated)_Emx1-B	pseudochrom_10	0.517	174	28	0	2	59	5710151	5710324	1.149E-09	57	60
A_bruennichi_(old,_annotated)_Emx1-B	pseudochrom_48	0.526	171	27	0	2	58	1713374	1713544	1.580E-09	56	60
A_bruennichi_(old,_annotated)_Emx1-B	pseudochrom_6	0.491	171	29	0	2	58	5342058	5342228	1.580E-09	56	60
A_bruennichi_(old,_annotated)_Emx1-B	pseudochrom_56	0.474	177	31	0	1	59	2374396	2374220	7.790E-09	54	60
A_bruennichi_(old,_annotated)_Emx1-B	pseudochrom_56	0.482	174	30	0	2	59	2352184	2352011	1.475E-08	53	60
A_bruennichi_(old,_annotated)_Emx1-B	pseudochrom_6	0.472	165	29	0	5	59	3673762	3673926	3.842E-08	52	60
A_bruennichi_(old,_annotated)_Emx1-B	pseudochrom_56	0.448	174	31	0	2	59	2916655	2916482	5.287E-08	52	60
A_bruennichi_(old,_annotated)_Emx1-B	pseudochrom_8	0.456	171	30	0	3	59	1221655	1221485	1.001E-07	51	60
A_bruennichi_(old,_annotated)_Emx1-B	pseudochrom_38	0.473	171	30	0	2	58	754219	754049	2.610E-07	50	60
A_bruennichi_(old,_annotated)_Emx1-B	pseudochrom_56	0.448	174	31	0	2	59	2565420	2565247	4.945E-07	49	60
A_bruennichi_(old,_annotated)_Emx1-B	pseudochrom_6	0.465	174	30	0	2	59	7999371	7999544	4.945E-07	49	60
A_bruennichi_(old,_annotated)_Emx1-B	pseudochrom_47	0.474	177	31	0	2	60	303785	303961	9.368E-07	48	60
A_bruennichi_(old,_annotated)_Emx1-B	pseudochrom_19	0.462	162	29	0	5	58	7915697	7915536	9.368E-07	48	60
A_bruennichi_(old,_annotated)_Emx1-B	pseudochrom_56	0.456	171	30	0	2	58	2986302	2986132	1.775E-06	48	60
A_bruennichi_(old,_annotated)_Emx1-B	pseudochrom_28	0.568	132	19	0	2	45	1853548	1853679	1.775E-06	48	60
A_bruennichi_(old,_annotated)_Emx1-B	scaffold_3515	0.421	171	32	0	2	58	509	679	8.781E-06	46	60
A_bruennichi_(old,_annotated)_Emx1-B	pseudochrom_12	0.421	171	32	0	2	58	2138510	2138680	8.781E-06	46	60
A_bruennichi_(old,_annotated)_Emx1-B	pseudochrom_57	0.526	114	18	0	16	53	757944	758057	3.157E-05	44	60
A_bruennichi_(old,_annotated)_Emx1-B	pseudochrom_8	0.407	153	31	0	2	55	1228314	1228162	3.157E-05	44	60
A_bruennichi_(old,_annotated)_Emx1-B	pseudochrom_42	0.533	135	21	0	2	46	2820679	2820545	4.348E-05	44	60
A_bruennichi_(old,_annotated)_Emx1-B	pseudochrom_57	0.526	114	18	0	16	53	545939	546052	4.348E-05	44	60
A_bruennichi_(old,_annotated)_Emx1-B	pseudochrom_57	0.526	114	18	0	16	53	649673	649786	8.246E-05	43	60
A_bruennichi_(old,_annotated)_Emx1-B	pseudochrom_32	0.448	147	26	0	2	50	1459260	1459406	4.089E-04	41	60
A_bruennichi_(old,_annotated)_Emx1-B	pseudochrom_30	0.478	138	23	0	2	47	6742636	6742773	5.633E-04	40	60
D_silvatica_Emx1-B	pseudochrom_16	0.800	135	9	0	1	45	7681450	7681584	2.646E-16	76	60
D_silvatica_Emx1-B	pseudochrom_16	0.800	135	9	0	1	45	7821817	7821951	2.646E-16	76	60
D_silvatica_Emx1-B	pseudochrom_51	0.627	177	22	0	1	59	1457939	1458115	1.784E-15	73	60
D_silvatica_Emx1-B	pseudochrom_56	0.566	180	26	0	1	60	2000637	2000458	6.367E-15	72	60
D_silvatica_Emx1-B	pseudochrom_6	0.586	174	24	0	2	59	4574567	4574740	8.119E-14	68	60
D_silvatica_Emx1-B	pseudochrom_6	0.576	177	25	0	1	59	4685454	4685278	2.110E-13	67	60
D_silvatica_Emx1-B	pseudochrom_26	0.526	171	27	0	2	58	2921011	2920841	1.960E-12	64	60
D_silvatica_Emx1-B	pseudochrom_10	0.551	174	26	0	2	59	5710151	5710324	2.695E-12	64	60
D_silvatica_Emx1-B	pseudochrom_2	0.543	171	26	0	2	58	8755112	8754942	1.822E-11	62	60
D_silvatica_Emx1-B	pseudochrom_48	0.534	174	27	0	2	59	1654728	1654901	4.740E-11	61	60
D_silvatica_Emx1-B	pseudochrom_56	0.525	177	28	0	2	60	2986302	2986126	4.740E-11	61	60
D_silvatica_Emx1-B	pseudochrom_48	0.508	177	29	0	2	60	1713374	1713550	1.233E-10	59	60
D_silvatica_Emx1-B	pseudochrom_19	0.500	174	29	0	2	59	7670164	7669991	1.233E-10	59	60
D_silvatica_Emx1-B	pseudochrom_56	0.482	174	30	0	1	58	2195777	2195604	1.696E-10	59	60
D_silvatica_Emx1-B	pseudochrom_6	0.508	171	28	0	2	58	5238835	5238665	1.696E-10	59	60
D_silvatica_Emx1-B	pseudochrom_8	0.500	174	29	0	3	60	1221655	1221482	2.333E-10	59	60
D_silvatica_Emx1-B	pseudochrom_56	0.491	171	29	0	2	58	2059636	2059466	3.209E-10	58	60
D_silvatica_Emx1-B	pseudochrom_6	0.491	171	29	0	2	58	5327679	5327509	3.209E-10	58	60
D_silvatica_Emx1-B	pseudochrom_6	0.491	171	29	0	2	58	5313789	5313959	3.209E-10	58	60
D_silvatica_Emx1-B	pseudochrom_21	0.473	171	30	0	2	58	3708401	3708571	3.209E-10	58	60
D_silvatica_Emx1-B	pseudochrom_48	0.481	162	28	0	2	55	1779397	1779558	4.414E-10	58	60
D_silvatica_Emx1-B	pseudochrom_6	0.491	171	29	0	2	58	5342058	5342228	6.071E-10	57	60
D_silvatica_Emx1-B	pseudochrom_56	0.518	162	26	0	5	58	1927900	1927739	1.580E-09	56	60
D_silvatica_Emx1-B	pseudochrom_56	0.440	177	32	0	1	59	2374396	2374220	5.662E-09	55	60
D_silvatica_Emx1-B	pseudochrom_6	0.482	174	30	0	2	59	7999371	7999544	7.790E-09	54	60
D_silvatica_Emx1-B	pseudochrom_56	0.448	174	31	0	2	59	2916655	2916482	1.072E-08	54	60
D_silvatica_Emx1-B	pseudochrom_6	0.413	174	33	0	2	59	3673753	3673926	1.072E-08	54	60
D_silvatica_Emx1-B	pseudochrom_19	0.491	171	29	0	2	58	7915706	7915536	1.072E-08	54	60
D_silvatica_Emx1-B	pseudochrom_56	0.448	174	31	0	2	59	2352184	2352011	2.029E-08	53	60
D_silvatica_Emx1-B	pseudochrom_56	0.448	174	31	0	2	59	2565420	2565247	7.276E-08	51	60
D_silvatica_Emx1-B	pseudochrom_38	0.438	171	31	0	2	58	754219	754049	2.610E-07	50	60
D_silvatica_Emx1-B	pseudochrom_28	0.545	132	20	0	2	45	1853548	1853679	4.632E-06	46	60
D_silvatica_Emx1-B	pseudochrom_3	0.478	138	23	0	2	47	8136288	8136151	4.632E-06	46	60
D_silvatica_Emx1-B	pseudochrom_57	0.526	114	18	0	16	53	757944	758057	1.209E-05	45	60
D_silvatica_Emx1-B	pseudochrom_8	0.411	153	29	0	5	55	1228314	1228162	1.209E-05	45	60
D_silvatica_Emx1-B	pseudochrom_57	0.526	114	18	0	16	53	545939	546052	1.665E-05	45	60
D_silvatica_Emx1-B	pseudochrom_57	0.526	114	18	0	16	53	649673	649786	8.246E-05	43	60
D_silvatica_Emx1-B	pseudochrom_9	0.478	138	23	0	2	47	5391729	5391866	1.136E-04	42	60
D_silvatica_Emx1-B	pseudochrom_7	0.490	153	28	0	2	56	6280842	6280690	2.155E-04	42	60
D_silvatica_Emx1-B	pseudochrom_13	0.437	144	26	0	2	49	2365679	2365536	5.633E-04	40	60
T_clavata_Emx1-B	pseudochrom_16	0.777	135	10	0	1	45	7681450	7681584	6.869E-16	74	60
T_clavata_Emx1-B	pseudochrom_16	0.777	135	10	0	1	45	7821817	7821951	6.869E-16	74	60
T_clavata_Emx1-B	pseudochrom_51	0.593	177	24	0	1	59	1457939	1458115	2.273E-14	70	60
T_clavata_Emx1-B	pseudochrom_6	0.559	177	26	0	1	59	4685454	4685278	1.037E-12	65	60
T_clavata_Emx1-B	pseudochrom_6	0.534	174	27	0	2	59	4574567	4574740	1.037E-12	65	60
T_clavata_Emx1-B	pseudochrom_56	0.525	177	28	0	1	59	2000637	2000461	1.822E-11	62	60
T_clavata_Emx1-B	pseudochrom_10	0.517	174	28	0	2	59	5710151	5710324	3.446E-11	61	60
T_clavata_Emx1-B	pseudochrom_21	0.491	171	29	0	2	58	3708401	3708571	1.696E-10	59	60
T_clavata_Emx1-B	pseudochrom_26	0.508	171	28	0	2	58	2921011	2920841	2.333E-10	59	60
T_clavata_Emx1-B	pseudochrom_6	0.508	171	28	0	2	58	5238835	5238665	2.333E-10	59	60
T_clavata_Emx1-B	pseudochrom_6	0.491	171	29	0	2	58	5327679	5327509	4.414E-10	58	60
T_clavata_Emx1-B	pseudochrom_6	0.491	171	29	0	2	58	5313789	5313959	4.414E-10	58	60
T_clavata_Emx1-B	pseudochrom_2	0.491	177	30	0	2	60	8755112	8754936	1.149E-09	57	60
T_clavata_Emx1-B	pseudochrom_6	0.491	171	29	0	2	58	5342058	5342228	1.580E-09	56	60
T_clavata_Emx1-B	pseudochrom_48	0.462	162	29	0	2	55	1779397	1779558	2.991E-09	55	60
T_clavata_Emx1-B	pseudochrom_56	0.482	174	30	0	1	58	2195777	2195604	2.991E-09	55	60
T_clavata_Emx1-B	pseudochrom_56	0.491	171	29	0	2	58	2059636	2059466	4.115E-09	55	60
T_clavata_Emx1-B	pseudochrom_48	0.473	171	30	0	2	58	1713374	1713544	1.072E-08	54	60
T_clavata_Emx1-B	pseudochrom_56	0.465	174	30	0	2	59	2916655	2916482	1.072E-08	54	60
T_clavata_Emx1-B	pseudochrom_48	0.440	177	32	0	2	60	1654728	1654904	1.475E-08	53	60
T_clavata_Emx1-B	pseudochrom_8	0.473	171	30	0	3	59	1221655	1221485	2.792E-08	53	60
T_clavata_Emx1-B	pseudochrom_19	0.431	174	32	0	2	59	7670164	7669991	3.842E-08	52	60
T_clavata_Emx1-B	pseudochrom_56	0.440	177	32	0	1	59	2374396	2374220	5.287E-08	52	60
T_clavata_Emx1-B	pseudochrom_56	0.481	162	28	0	5	58	1927900	1927739	5.287E-08	52	60
T_clavata_Emx1-B	pseudochrom_56	0.448	174	31	0	2	59	2352184	2352011	1.896E-07	50	60
T_clavata_Emx1-B	pseudochrom_6	0.431	174	32	0	2	59	7999371	7999544	2.610E-07	50	60
T_clavata_Emx1-B	pseudochrom_38	0.438	171	31	0	2	58	754219	754049	3.592E-07	49	60
T_clavata_Emx1-B	pseudochrom_56	0.448	174	31	0	2	59	2565420	2565247	6.806E-07	49	60
T_clavata_Emx1-B	pseudochrom_6	0.379	174	35	0	2	59	3673753	3673926	9.368E-07	48	60
T_clavata_Emx1-B	pseudochrom_56	0.438	171	31	0	2	58	2986302	2986132	1.290E-06	48	60
T_clavata_Emx1-B	pseudochrom_19	0.403	171	33	0	2	58	7915706	7915536	2.444E-06	47	60
T_clavata_Emx1-B	pseudochrom_57	0.473	114	19	0	16	53	757944	758057	4.348E-05	44	60
T_clavata_Emx1-B	pseudochrom_57	0.473	114	19	0	16	53	545939	546052	5.987E-05	43	60
T_clavata_Emx1-B	pseudochrom_8	0.411	153	29	0	5	55	1228314	1228162	8.246E-05	43	60
T_clavata_Emx1-B	pseudochrom_42	0.488	135	23	0	2	46	2820679	2820545	2.155E-04	42	60
T_clavata_Emx1-B	pseudochrom_57	0.473	114	19	0	16	53	649673	649786	4.089E-04	41	60
T_clavata_Emx1-B	pseudochrom_47	0.423	177	33	0	2	60	303785	303961	5.633E-04	40	60
T_clavata_Emx1-B	pseudochrom_37	0.416	144	27	0	2	49	5812996	5812853	5.633E-04	40	60
D_silvatica_Emx2-A	pseudochrom_16	0.977	135	1	0	1	45	7681450	7681584	1.014E-20	88	60
D_silvatica_Emx2-A	pseudochrom_16	0.977	135	1	0	1	45	7821817	7821951	1.014E-20	88	60
D_silvatica_Emx2-A	pseudochrom_51	0.627	177	22	0	1	59	1457939	1458115	1.784E-15	73	60
D_silvatica_Emx2-A	pseudochrom_6	0.610	177	23	0	1	59	4685454	4685278	4.296E-14	69	60
D_silvatica_Emx2-A	pseudochrom_56	0.576	177	25	0	1	59	2000637	2000461	1.116E-13	68	60
D_silvatica_Emx2-A	pseudochrom_6	0.586	174	24	0	2	59	4574567	4574740	7.539E-13	66	60
D_silvatica_Emx2-A	pseudochrom_10	0.551	174	26	0	2	59	5710151	5710324	7.007E-12	63	60
D_silvatica_Emx2-A	pseudochrom_26	0.508	171	28	0	2	58	2921011	2920841	1.822E-11	62	60
D_silvatica_Emx2-A	pseudochrom_6	0.543	171	26	0	2	58	5238835	5238665	3.446E-11	61	60
D_silvatica_Emx2-A	pseudochrom_6	0.526	171	27	0	2	58	5327679	5327509	6.519E-11	60	60
D_silvatica_Emx2-A	pseudochrom_6	0.526	171	27	0	2	58	5313789	5313959	6.519E-11	60	60
D_silvatica_Emx2-A	pseudochrom_2	0.542	177	27	0	2	60	8755112	8754936	8.965E-11	60	60
D_silvatica_Emx2-A	pseudochrom_48	0.518	162	26	0	2	55	1779397	1779558	1.696E-10	59	60
D_silvatica_Emx2-A	pseudochrom_56	0.500	174	29	0	1	58	2195777	2195604	1.696E-10	59	60
D_silvatica_Emx2-A	pseudochrom_56	0.526	171	27	0	2	58	2059636	2059466	1.696E-10	59	60
D_silvatica_Emx2-A	pseudochrom_56	0.537	162	25	0	5	58	1927900	1927739	2.333E-10	59	60
D_silvatica_Emx2-A	pseudochrom_48	0.491	177	30	0	2	60	1654728	1654904	4.414E-10	58	60
[truncated: 17,106 more rows]
